# Supplementary material for: Large scale analyses of genotype-phenotype relationships of glycine decarboxylase mutations and neurological disease severity
Source: PLoS Comput Biol. 2020 May 18;16(5):e1007871. doi: 10.1371/journal.pcbi.1007871 (PMC7259800; doi:10.1371/journal.pcbi.1007871)
Supplement: S1 Table — (XLSX) [file pcbi.1007871.s004.xlsx]

## Sheet: S_T1_H+T_Scores
T + H-protein E. Coli Scoring
Parameter	T-protein Conservation		H-protein Conservation		H lipoyllysine distance		TOTAL
Model ##	Raw Score	Normalized	Raw Score	Normalized	Raw Score	Normalized	Score
model.004.15	-0.585125	0.965978	-0.51025	0.885458	9.1225	0.819129	2.67056
model.004.04	-0.627846	1	-0.463615	0.850229	9.4325	0.792208	2.64244
model.000.11	-0.595842	0.974513	-0.288947	0.718279	8.33	0.897059	2.58985
model.004.13	-0.517429	0.912066	-0.267412	0.702011	8.3525	0.894642	2.50872
model.000.14	-0.296909	0.736451	-0.335647	0.753558	7.4725	1	2.49001
model.004.06	-0.48985	0.890104	-0.237625	0.679509	9.4775	0.788446	2.35806
model.000.08	-0.4133	0.829141	-0.197182	0.648957	8.8175	0.847462	2.32556
model.004.08	-0.211818	0.668686	-0.25413	0.691978	8.4	0.889583	2.25025
model.002.01	-0.529741	0.921871	-0.51524	0.889228	18.74	0.398746	2.20985
model.004.10	-0.381647	0.803934	-0.439316	0.831872	13.465	0.554957	2.19076
model.004.14	-0.4616	0.867606	-0.442429	0.834224	15.5225	0.481398	2.18323
model.000.04	-0.529741	0.921871	-0.51524	0.889228	22.4967	0.33216	2.14326
model.004.00	-0.428667	0.841379	-0.413263	0.812191	18.645	0.400778	2.05435
model.004.05	-0.421947	0.836028	-0.297316	0.724601	16.5675	0.451034	2.01166
model.004.02	-0.308263	0.745493	-0.4545	0.843343	18.795	0.397579	1.98641
model.004.01	-0.484154	0.885567	-0.3295	0.748914	21.3125	0.350616	1.9851
model.002.07	-0.259	0.706261	-0.398969	0.801393	16.2725	0.45921	1.96686
model.000.01	-0.224467	0.678759	-0.408567	0.808643	16.475	0.453566	1.94097
model.002.00	-0.0352381	0.528063	-0.661875	1	18.1775	0.411085	1.93915
model.000.15	-0.469235	0.873687	0.000904762	0.499407	13.595	0.549651	1.92274
model.004.03	-0.468375	0.873001	0.000411765	0.49973	13.8925	0.53788	1.91061
model.000.00	-0.0332174	0.526453	-0.565519	0.927209	16.92	0.441637	1.8953
model.004.18	-0.430937	0.843187	-0.178842	0.635103	19.1025	0.391179	1.86947
model.004.16	-0.0498846	0.539727	-0.52648	0.897719	18.185	0.410916	1.84836
model.004.07	-0.0915714	0.572925	-0.415091	0.813572	16.35	0.457034	1.84353
model.002.13	-0.318174	0.753385	-0.257	0.694145	19.47	0.383796	1.83133
model.000.13	-0.596289	0.974869	0.00840741	0.494487	20.8225	0.358867	1.82822
model.006.18	-0.0277222	0.522077	-0.571333	0.931602	20.8225	0.358867	1.81255
model.000.03	-0.3605	0.787093	-0.2204	0.666497	21.4325	0.348653	1.80224
model.002.09	-0.11	0.587601	-0.428741	0.823883	19.495	0.383303	1.79479
model.002.15	-0.0840357	0.566924	-0.355407	0.768485	17.475	0.427611	1.76302
model.002.02	-0.0483043	0.538468	-0.39776	0.80048	18.12	0.41239	1.75134
model.004.17	-0.163727	0.630388	-0.00339286	0.502563	12.47	0.599238	1.73219
model.000.07	-0.477895	0.880583	-0.04495	0.533957	26.7475	0.279372	1.69391
model.002.18	-0.0752778	0.559949	-0.415053	0.813543	23.4425	0.318759	1.69225
model.002.06	0.0706875	0.423529	-0.479	0.861851	19.3125	0.386926	1.67231
model.000.06	-0.365	0.790676	-0.0415185	0.531364	22.285	0.335315	1.65736
model.006.21	0.135348	0.353579	-0.531727	0.901683	21.12	0.353812	1.60907
model.006.15	0.198692	0.285052	-0.604474	0.956637	25.2325	0.296146	1.53784
model.000.10	-0.5168	0.911566	0.249739	0.336237	25.9225	0.288263	1.53607
model.000.20	0.139955	0.348595	-0.334654	0.752807	19.0425	0.392412	1.49381
model.004.12	-0.324077	0.758086	0.00775862	0.494912	31.145	0.239926	1.49292
model.004.09	-0.231967	0.684732	-0.077875	0.558829	30.685	0.243523	1.48708
model.000.18	-0.223395	0.677906	-0.134433	0.601555	38.6575	0.1933	1.47276
model.000.22	-0.304	0.742098	0.122148	0.419903	26.8	0.278825	1.44083
model.006.06	0.182474	0.302598	-0.3276	0.747479	21.7275	0.343919	1.394
model.000.21	0.0419048	0.454667	-0.243222	0.683737	30.475	0.245201	1.38361
model.000.19	-0.292792	0.733172	0.12975	0.414918	32.395	0.230668	1.37876
model.000.12	-0.418429	0.833225	0.317826	0.291589	30.425	0.245604	1.37042
model.006.22	0.0236452	0.47442	-0.0869333	0.565672	23.0375	0.324362	1.36445
model.000.16	-0.285057	0.727012	0.106	0.430492	36.595	0.204195	1.3617
model.006.01	0.151412	0.336201	-0.273741	0.706792	26.6875	0.28	1.32299
model.006.20	0.202952	0.280444	-0.32645	0.74661	29.3325	0.254752	1.28181
model.000.05	-0.0160769	0.512803	0.00707143	0.495363	29.4725	0.253541	1.26171
model.002.03	-0.0160769	0.512803	0.00707143	0.495363	29.4725	0.253541	1.26171
model.002.17	-0.079	0.562914	0.0381579	0.474978	34.745	0.215067	1.25296
model.002.04	0.0194	0.479013	0.0216579	0.485798	29.6475	0.252045	1.21686
model.006.09	-0.0223158	0.517772	0.0625455	0.458987	32.175	0.232246	1.209
model.006.13	0.134895	0.354069	-0.0895357	0.567638	26.705	0.279817	1.20152
model.002.12	0.0336087	0.463642	-0.0333333	0.525181	35.3	0.211686	1.20051
model.002.16	0.04815	0.447911	-0.0575	0.543437	36.5475	0.20446	1.19581
model.002.08	-0.0669583	0.553324	0.11032	0.427659	35.9975	0.207584	1.18857
model.002.14	0.083381	0.409797	-0.0121905	0.509209	28.56	0.261642	1.18065
model.000.17	0.211	0.271738	-0.246409	0.686145	34.045	0.219489	1.17737
model.006.05	0.154714	0.332628	-0.111318	0.584093	30.2375	0.247127	1.16385
model.002.05	0.175273	0.310388	-0.0830968	0.562774	26.7725	0.279111	1.15227
model.000.09	0.153067	0.334411	-0.0321538	0.52429	29.0725	0.25703	1.11573
model.006.00	0.129941	0.359428	0.0988947	0.435151	30.7325	0.243147	1.03773
model.006.23	0.162696	0.323994	0.06568	0.456931	31.3525	0.238338	1.01926
model.002.10	0.0581538	0.437088	0.232545	0.347511	32.4075	0.230579	1.01518
model.000.02	-0.08372	0.566672	0.471687	0.190697	34.095	0.219167	0.976536
model.004.11	0.462187	0	-0.2593	0.695883	31.7625	0.235262	0.931145
model.006.08	0.134267	0.354749	0.262632	0.327783	34.0525	0.219441	0.901972
model.006.17	0.191187	0.293171	0.172167	0.387104	35.2675	0.211881	0.892156
model.006.19	0.207143	0.27591	0.14048	0.407882	36.76	0.203278	0.88707
model.006.12	0.15635	0.330859	0.263263	0.327368	37.295	0.200362	0.858589
model.006.07	0.191929	0.292369	0.230053	0.349146	40.775	0.183262	0.824777
model.006.16	0.219882	0.262129	0.251346	0.335183	33.055	0.226063	0.823374
model.006.03	0.263533	0.214906	0.177227	0.383785	42.125	0.177389	0.776081
model.006.14	0.401357	0.065807	0.0479444	0.468561	31.085	0.240389	0.774757
model.006.02	0.328067	0.145094	0.0945455	0.438003	43.5775	0.171476	0.754573
model.002.11	0.00786364	0.491493	0.666	0.0632787	49.4225	0.151196	0.705968
model.006.10	0.00194444	0.497896	0.7625	0	51.26	0.145776	0.643673
model.006.11	0.2268	0.254645	0.739727	0.0149329	44.355	0.16847	0.438048
model.006.04	0.449	0.0142664	0.449647	0.205149	38.315	0.195028	0.414444
