# Supplementary material for: Large scale analyses of genotype-phenotype relationships of glycine decarboxylase mutations and neurological disease severity
Source: PLoS Comput Biol. 2020 May 18;16(5):e1007871. doi: 10.1371/journal.pcbi.1007871 (PMC7259800; doi:10.1371/journal.pcbi.1007871)
Supplement: S2 Table — (XLSX) [file pcbi.1007871.s005.xlsx]

## Sheet: S_T2_GLDC_H_Scores
GLDC + H-protein Round 1 Scoring									GLDC + H-protein Round 2 Scoring
Parameter	GLDC Conservation		H-protein Conservation		H lipoyllysine distance		TOTAL		Parameter	GLDC Conservation		H-protein Conservation		H lipoyllysine distance		TOTAL
Model ##	Raw Score	Normalized	Raw Score	Normalized	Raw Score	Normalized	Score		Model ##	Raw Score	Normalized	Raw Score	Normalized	Raw Score	Normalized	Score
model.000.24	-0.567913	0.942392	-0.588636	0.826798	6.775	0.991926	2.76112		model.004.01	-0.485533	0.87822	-0.7858	0.936259	6.8575	0.990692	2.80517
model.002.03	-0.536235	0.917715	-0.631368	0.850522	8.5525	0.965348	2.73359		model.000.01	-0.440176	0.842888	-0.74615	0.914246	6.235	1	2.75713
model.002.23	-0.575636	0.948408	-0.585261	0.824924	8.9875	0.958844	2.73218		model.002.01	-0.440176	0.842888	-0.74615	0.914246	6.235	1	2.75713
model.002.06	-0.54825	0.927075	-0.4235	0.735118	12.13	0.911857	2.57405		model.000.07	-0.462348	0.860159	-0.708125	0.893136	6.2775	0.999365	2.75266
model.002.07	-0.562556	0.938218	-0.406875	0.725888	13.1225	0.897017	2.56112		model.006.09	-0.599786	0.96722	-0.6675	0.870582	12.7075	0.903222	2.74102
model.002.26	-0.61037	0.975465	-0.51384	0.785273	22.6575	0.754448	2.51519		model.004.07	-0.555	0.932333	-0.885714	0.99173	20.7	0.783717	2.70778
model.000.25	-0.381125	0.796888	-0.398692	0.721345	8.82	0.961349	2.47958		model.006.04	-0.5125	0.899226	-0.493529	0.773997	9.2375	0.955106	2.62833
model.000.19	-0.425286	0.831288	-0.288742	0.660303	7.7425	0.97746	2.46905		model.002.10	-0.3701	0.7883	-0.613621	0.840669	6.3175	0.998766	2.62774
model.006.07	-0.299941	0.733648	-0.665222	0.869317	16.1825	0.851263	2.45423		model.004.00	-0.436048	0.839671	-0.900611	1	24.3225	0.729553	2.56922
model.002.02	-0.326	0.753947	-0.775	0.930263	21.7175	0.768503	2.45271		model.004.06	-0.30435	0.737082	-0.646	0.858645	9.685	0.948415	2.54414
model.002.13	-0.581192	0.952736	-0.149735	0.58313	13.1875	0.896045	2.43191		model.002.00	-0.444857	0.846534	-0.660389	0.866634	24.2825	0.730151	2.44332
model.002.12	-0.184125	0.643429	-0.640647	0.855674	16.03	0.853544	2.35265		model.002.06	-0.45087	0.851217	-0.3045	0.669052	13.65	0.88913	2.4094
model.006.10	-0.598526	0.966239	-0.23464	0.630267	26.56	0.696097	2.2926		model.002.03	-0.55805	0.934709	-0.196933	0.609333	15.365	0.863487	2.40753
model.000.29	-0.566375	0.941194	-0.23464	0.630267	27.485	0.682267	2.25373		model.000.00	-0.546842	0.925978	-0.458235	0.754402	24.5625	0.725964	2.40634
model.002.17	-0.500676	0.890015	-0.197333	0.609555	22.8675	0.751308	2.25088		model.004.05	-0.606187	0.972207	-0.0474118	0.526322	13.3225	0.894027	2.39256
model.002.01	-0.373966	0.791311	-0.392269	0.717779	23.7825	0.737627	2.24672		model.000.02	-0.267647	0.708491	-0.417769	0.731937	9.985	0.943929	2.38436
model.002.04	-0.0534667	0.541649	-0.671407	0.872751	17.8875	0.82577	2.24017		model.002.04	-0.267647	0.708491	-0.417769	0.731937	9.985	0.943929	2.38436
model.002.05	-0.2292	0.678542	-0.384844	0.713657	16.5825	0.845283	2.23748		model.000.05	-0.513769	0.900215	-0.191077	0.606082	14.425	0.877542	2.38384
model.006.14	-0.184467	0.643695	-0.63681	0.853543	23.705	0.738786	2.23602		model.000.03	-0.327375	0.755018	-0.39005	0.716547	12.715	0.90311	2.37468
model.000.16	-0.435333	0.839115	-0.280909	0.655955	24.2575	0.730525	2.22559		model.006.13	-0.401647	0.812874	-0.495471	0.775075	25.455	0.71262	2.30057
model.002.22	-0.641867	1	-0.0770645	0.542785	27.6375	0.679987	2.22277		model.004.03	-0.349231	0.772043	-0.201133	0.611665	12.7325	0.902848	2.28656
model.000.26	-0.22475	0.675075	-0.46896	0.760357	21.145	0.777063	2.2125		model.000.04	-0.2195	0.670986	-0.672765	0.873505	25.8925	0.706078	2.25057
model.002.19	-0.0644444	0.550201	-0.605	0.835883	20.1425	0.792053	2.17814		model.006.02	-0.517417	0.903056	-0.0361765	0.520084	18.155	0.82177	2.24491
model.002.14	-0.3588	0.779497	-0.244654	0.635827	22.38	0.758597	2.17392		model.006.03	-0.420043	0.827205	-0.342652	0.690233	24.8875	0.721105	2.23854
model.006.01	-0.313273	0.744033	-0.317412	0.67622	22.965	0.74985	2.1701		model.006.08	-0.161077	0.625475	-0.672765	0.873505	26.0875	0.703162	2.20214
model.006.24	-0.26175	0.703897	-0.438045	0.743193	25.3325	0.714451	2.16154		model.002.08	-0.3675	0.786274	-0.31	0.672105	23.495	0.741926	2.20031
model.006.23	-0.48395	0.876986	-0.0724815	0.54024	23.56	0.740954	2.15818		model.004.04	-0.179	0.639437	-0.549	0.804793	24.6475	0.724693	2.16892
model.002.00	0.139615	0.456302	-0.738192	0.909829	20.22	0.790894	2.15702		model.006.05	-0.272222	0.712055	-0.293609	0.663005	22.2175	0.761027	2.13609
model.002.11	-0.602708	0.969497	0.0261538	0.478976	26.0925	0.703088	2.15156		model.002.07	-0.276667	0.715517	-0.25765	0.643042	21.55	0.771008	2.12957
model.002.24	-0.242278	0.688729	-0.532667	0.795725	29.6375	0.650082	2.13454		model.002.05	-0.1065	0.582961	-0.4871	0.770427	21.8625	0.766335	2.11972
model.006.26	-0.155556	0.621174	-0.626105	0.8476	28.68	0.664399	2.13317		model.002.02	-0.30672	0.738928	-0.224962	0.624894	25.3875	0.713629	2.07745
model.000.00	-0.115385	0.589882	-0.402778	0.723614	20.7025	0.78368	2.09718		model.004.02	-0.224571	0.674936	-0.190333	0.605669	24.245	0.730712	2.01132
model.006.13	-0.291316	0.726929	-0.187773	0.604247	21.95	0.765027	2.0962		model.006.10	-0.142	0.610615	-0.177563	0.598579	22.525	0.756429	1.96562
model.006.15	-0.312083	0.743106	0.0242647	0.480495	15.005	0.86887	2.09247		model.000.06	-0.266722	0.707771	0.000142857	0.499885	24.175	0.731758	1.93941
model.000.10	-0.437	0.840413	0.0433548	0.465149	22.075	0.763158	2.06872		model.006.06	-0.362769	0.782589	0.0849412	0.431719	25.65	0.709704	1.92401
model.006.18	-0.378067	0.794506	-0.2809	0.65595	32.89	0.60145	2.05191		model.006.00	-0.340857	0.76552	0.27775	0.276728	17.08	0.837844	1.88009
model.006.19	-0.220316	0.671621	-0.478542	0.765676	33.1225	0.597974	2.03527		model.006.12	-0.567231	0.94186	0.3185	0.243971	28.535	0.666567	1.8524
model.000.11	-0.302045	0.735287	-0.0120345	0.506681	20.9125	0.78054	2.02251		model.002.09	-0.0503846	0.539249	0.108762	0.412571	23.4375	0.742786	1.6946
model.002.25	-0.304682	0.73734	-0.2896	0.66078	32.51	0.607132	2.00525		model.006.07	-0.0655625	0.551072	0.218	0.324759	19.8	0.797174	1.673
model.006.11	-0.4284	0.833714	0.0293043	0.476443	27.5375	0.681482	1.99164		model.006.01	-0.250263	0.694949	0.460444	0.129868	21.4425	0.772615	1.59743
model.006.22	-0.361852	0.781875	-0.0588077	0.532649	29.555	0.651316	1.96584		model.006.11	-0.011	0.508569	0.16219	0.369622	25.9125	0.705779	1.58397
model.002.08	-0.461233	0.859291	-0.0184583	0.510248	33.5025	0.592292	1.96183
model.006.05	-0.281133	0.718997	-0.0389444	0.521621	25.2375	0.715872	1.95649
model.002.20	0.158556	0.450374	-0.6842	0.879853	31.54	0.621636	1.95186
model.000.20	-0.116625	0.590848	-0.750105	0.916442	44.6825	0.425127	1.93242
model.006.12	-0.4191	0.82647	-0.0498125	0.527655	35.0325	0.569415	1.92354
model.006.27	-0.3915	0.80497	0.111053	0.410729	26.135	0.702452	1.91815
model.002.09	-0.183158	0.642676	-0.269222	0.649466	32.085	0.613487	1.90563
model.000.18	-0.298714	0.732692	-0.246182	0.636675	37.3575	0.534652	1.90402
model.002.16	0.04175	0.486933	-0.420714	0.733572	28.5775	0.665932	1.88644
model.006.20	-0.300864	0.734366	0.19725	0.341439	19.985	0.794408	1.87021
model.000.27	0.214806	0.432768	-0.550968	0.805885	31.4	0.623729	1.86238
model.000.17	0.124474	0.461041	-0.63425	0.852122	36.7925	0.5431	1.85626
model.006.04	0.02425	0.49241	-0.156727	0.587012	21.615	0.770036	1.84946
model.000.23	-0.212762	0.665737	-0.0442	0.524539	29.8425	0.647017	1.83729
model.006.06	-0.256882	0.700106	0.36285	0.20832	11.97	0.914249	1.82268
model.006.09	0.0460769	0.485578	-0.269556	0.649651	27.2525	0.685743	1.82097
model.006.02	0.261222	0.41824	-0.205235	0.613942	22.1425	0.762149	1.79433
model.004.10	0.281833	0.411789	-0.665833	0.869656	39.365	0.504635	1.78608
model.000.05	-0.0354	0.527576	-0.784667	0.93563	51.5975	0.321733	1.78494
model.000.15	0.138773	0.456566	-0.18116	0.600576	25.6325	0.709966	1.76711
model.006.03	-0.0221111	0.517224	0.0182609	0.485321	22.3725	0.75871	1.76125
model.000.09	0.0486667	0.484768	-0.564238	0.813253	42.3	0.460751	1.75877
model.006.25	-0.431684	0.836272	0.383481	0.191735	26.125	0.702602	1.73061
model.002.18	-0.180636	0.640712	0.136077	0.390613	27.915	0.675837	1.70716
model.000.01	0.325467	0.398132	-0.517176	0.787125	40.775	0.483553	1.66881
model.006.16	0.015125	0.495266	-0.159211	0.58839	36.35	0.549716	1.63337
model.006.21	-0.29119	0.726831	0.305391	0.254509	33.1625	0.597376	1.57872
model.006.00	0.00330769	0.498965	-0.223714	0.624201	42.765	0.453798	1.57696
model.000.28	-0.105708	0.582344	-0.0842414	0.546769	47.5175	0.382738	1.51185
model.006.17	0.000833333	0.499739	-0.114609	0.563628	48.4875	0.368234	1.4316
model.004.04	1.16364	0.135793	-0.708143	0.893146	46.995	0.39055	1.41949
model.000.03	1.16364	0.135793	-0.684545	0.880045	46.555	0.397129	1.41297
model.006.08	-0.142615	0.611094	0.2056	0.334727	41.995	0.465311	1.41113
model.002.21	1.252	0.108138	-0.670957	0.872501	45.7575	0.409054	1.38969
model.000.08	0.416063	0.369777	-0.241158	0.633886	47.4025	0.384457	1.38812
model.002.15	0.0378824	0.488143	-0.0415926	0.523091	47.92	0.376719	1.38795
model.004.00	1.4806	0.0365884	-0.609062	0.838138	48.3125	0.370851	1.24558
model.004.12	1.4165	0.056651	-0.729909	0.90523	54.8175	0.273587	1.23547
model.004.13	1.50313	0.0295383	-0.565833	0.814139	48.1075	0.373916	1.21759
model.004.11	1.184	0.129421	-0.380778	0.7114	48.8275	0.36315	1.20397
model.000.12	1.53233	0.0203965	-0.6042	0.835439	50.1	0.344124	1.19996
model.000.02	1.44918	0.046422	-0.4528	0.751385	51.4975	0.323228	1.12103
model.004.02	1.3772	0.0689515	-0.421056	0.733761	51.875	0.317584	1.1203
model.004.08	1.5975	0	-0.417846	0.731979	49.45	0.353843	1.08582
model.000.06	1.23	0.115023	-0.294692	0.663607	52.89	0.302407	1.08104
model.000.21	1.14446	0.141796	-0.145087	0.580549	49.305	0.356011	1.07836
model.004.07	1.24155	0.11141	-0.2805	0.655728	52.5125	0.308052	1.07519
model.000.22	1.28029	0.0992846	-0.27196	0.650986	57.375	0.235347	0.985618
model.004.01	1.50289	0.0296122	-0.300643	0.66691	55.16	0.268466	0.964989
model.000.14	1.025	0.179186	-0.0685652	0.538066	57.0175	0.240692	0.957944
model.004.03	1.50289	0.0296122	-0.555286	0.808283	72.42	0.0103917	0.848287
model.004.14	1.46015	0.0429878	-0.420687	0.733557	70.19	0.043735	0.82028
model.000.07	1.5777	0.00619718	-0.458389	0.754488	72.8875	0.00340161	0.764086
model.000.13	0.160818	0.449666	0.622	0	53.5675	0.292277	0.741943
model.004.09	1.51075	0.0271518	-0.321429	0.67845	73.115	0	0.705602
model.004.06	1.13119	0.145951	0.14728	0.381608	70.1825	0.0438472	0.571406
model.002.10	1.05671	0.169263	0.140375	0.387158	72.345	0.0115132	0.567934
model.004.05	1.5975	0	0.0005	0.499598	71.2025	0.028596	0.528194
model.000.04	1.08413	0.160678	0.23105	0.314268	71.6225	0.0223161	0.497263
