# Supplementary material for: Large scale analyses of genotype-phenotype relationships of glycine decarboxylase mutations and neurological disease severity
Source: PLoS Comput Biol. 2020 May 18;16(5):e1007871. doi: 10.1371/journal.pcbi.1007871 (PMC7259800; doi:10.1371/journal.pcbi.1007871)
Supplement: S3 Table — (XLSX) [file pcbi.1007871.s006.xlsx]

## Sheet: S_T3_ddG
Mutation	Mut Ref	ddG (CUPSAT)
D36H	ClinVar - Unpub	N/A
S37N	ClinVar - Unpub	N/A
G48W	ClinVar - Unpub	N/A
R59T	Kure (2006)	-2.72
P70R	Coughlin (2017)	5.06
L79P	Coughlin (2017)	-3.23
L82S	Swanson (2015)	-1.81
L82W	Kure (2004)	-0.76
D88N	ClinVar - Unpub	0.2
L90F	ClinVar - Unpub	-1.85
P110H	ClinVar - Unpub	-2.39
S132L	Swanson (2015)	0.66
S132W	Coughlin (2017)	3.25
G135A	Coughlin (2017)	-6.02
Y138D	Coughlin (2017)	2.99
Y138F	Conter (2006)	-0.77
T146K	Coughlin (2017)	-5.57
N150T	Kure (2004)	-1.76
G156R	Coughlin (2017)	-2.34
Y161C	Korman (2006)	-0.7
Y164H	Khraim (2017)	0.92
S169P	Coughlin (2017)	-4.76
G171A	Coughlin (2017)	2.83
G171W	Conter (2006)	8.68
L173P	Coughlin (2017)	-6.35
Y179N	Coughlin (2017)	-6.65
M182V	ClinVar - Unpub	-2.43
T187K	Conter (2006)	-5.66
L197V	ClinVar - Unpub	-1.52
D198E	Coughlin (2017)	-2.19
D198V	Yilmaz (2015)	0.08
A202V	Brunel-Guitton (2011)	-0.31
A203V	Coughlin (2017)	0.82
L207V	ClinVar - Unpub	-0.41
R212K	Conter (2006)	0.76
H213N	ClinVar - Unpub	1.09
R216G	ClinVar - Unpub	-0.26
C225R	Azize (2014)	4.38
V233A	ClinVar - Unpub	-4.45
Q234R	ClinVar - Unpub	-1.64
R236P	Coughlin (2017)	1.1
Y266D	Coughlin (2017)	-6.74
P267A	Coughlin (2017)	-4.39
P267L	Coughlin (2017)	-1.34
P267S	Swanson (2015)	-2.21
T269M	Swanson (2015)	2.01
G271R	Swanson (2015)	-5.96
A283P	Applegarth (2001)	-0.89
H284P	Coughlin (2017)	-2.01
C291R	Swanson (2015)	-5.35
C291Y	Coughlin (2017)	-7.17
D295Y	Azize (2014)	3.31
L296F	Coughlin (2017)	-1.69
L296R	Kure (2006)	-0.99
P304L	Swanson (2015)	0.59
P305T	ClinVar - Unpub	0.73
G306R	Coughlin (2017)	2.18
A313P	Toone (2002)	-11.12
Q318E	Swanson (2015)	2.85
Y326D	Coughlin (2017)	-5.19
G327W	Coughlin (2017)	1.26
P329L	Coughlin (2017)	0.93
P329T	Applegarth (2001)	-1.43
F334L	Swanson (2015)	-0.12
R337Q	ClinVar - Unpub	-0.93
P345T	Coughlin (2017)	-6.08
R347S	Swanson (2015)	0.19
T352R	Coughlin (2017)	-3.14
V360L	Swanson (2015)	-0.57
R362C	Coughlin (2017)	-11.42
R362P	Coughlin (2017)	6.5
Q366R	Swanson (2015)	-0.49
T367I	ClinVar - Unpub	-1.76
Q370K	Coughlin (2017)	-3.17
H371D	Chang (2008)	0.64
I372F	Azize (2014)	-1.92
R373Q	Conter (2006)	-0.94
R373W	Swanson (2015)	0.18
K376E	Coughlin (2017)	-0.16
A377V	Yoon (2012)	-0.54
I381T	Swanson (2015)	-4.86
C382Y	Swanson (2015)	4.07
T383I	Coughlin (2017)	2.13
A389V	Dinopoulos (2005)	0.01
F395I	Coughlin (2017)	-2.04
F395L	Coughlin (2017)	-2.28
G421V	Coughlin (2017)	-2.25
L422I	Coughlin (2017)	-0.82
T437I	Swanson (2015)	4.86
K439N	Swanson (2015)	-0.48
I440N	Conter (2006)	-4.25
I440T	Nykamp (2017)	-5.44
A453S	ClinVar - Unpub	-0.94
N459D	Coughlin (2017)	0.45
R461Q	Swanson (2015)	-1.92
R461W	Swanson (2015)	-1.13
G469D	Coughlin (2017)	5.24
S471P	Coughlin (2017)	-1.29
D473H	Coughlin (2017)	-0.55
T475I	ClinVar - Unpub	-2.58
E478A	Nykamp (2017)	-1.24
E495Q	ClinVar - Unpub	0.34
R506T	ClinVar - Unpub	-3.22
P509A	Azize (2014)	-4.87
R515S	Toone (2000)	-2.47
P518Q	ClinVar - Unpub	-2.6
V524L	Narisawa (2012)	-0.37
S527T	Nykamp (2017)	-1.9
T532R	Kure (2006)	1.11
N533Y	Conter (2006)	0.83
R536Q	Coughlin (2017)	0.96
R536W	Coughlin (2017)	2.52
D545H	Coughlin (2017)	4.39
S547C	Nykamp (2017)	-6.43
L548P	Swanson (2015)	0.54
L548V	Bravo-Alonso (2017)	-5.79
S551I	Coughlin (2017)	2.78
M552V	Meyer (2010)	3.06
L555R	Coughlin (2017)	-5.64
T559N	Coughlin (2017)	-2.35
M560V	Swanson (2015)	0.46
L562P	Coughlin (2017)	-3.95
S564I	Kure (1992)	-3.23
K574N	ClinVar - Unpub	-1.09
H580D	Coughlin (2017)	-8.11
H580Y	Swanson (2015)	-10.43
P581R	Coughlin (2017)	-2.53
E597K	Azize (2014)	-1.4
G607S	Kruszka (2014)	0.6
Y608D	Coughlin (2017)	5.42
V611G	Kure (2006)	-2.59
P615L	Swanson (2015)	-0.92
N616D	Coughlin (2017)	-1.78
N616Y	Coughlin (2017)	-1.29
G618R	Swanson (2015)	-1.48
Q620R	Coughlin (2017)	1.62
Y623C	Coughlin (2017)	0.16
Y623H	Genc (2018)	-10.71
A624D	Coughlin (2017)	-5.21
I629T	Coughlin (2017)	-4.33
R630P	Swanson (2015)	1.24
C644F	Conter (2006)	-3.65
P647L	Coughlin (2017)	-3.96
P647R	Loviglio (2016)	-2.2
H651R	Conter (2006)	-6.36
G652E	Swanson (2015)	0.15
S657N	Swanson (2015)	0.05
S657R	Coughlin (2017)	2.75
A661P	Coughlin (2017)	2.64
M663K	Coughlin (2017)	-4.47
A694P	Kure (2006)	-12.12
T698I	Coughlin (2017)	4.27
P700A	Toone (2002)	-6.15
S701F	Kure (2006)	6.5
G704V	Coughlin (2017)	-10.97
N709S	ClinVar - Unpub	-0.78
V713M	Nykamp (2017)	-0.21
C714R	Coughlin (2017)	-8.57
L716H	Coughlin (2017)	-0.97
I717N	Coughlin (2017)	-0.93
I717V	ClinVar - Unpub	-3.97
G722R	Coughlin (2017)	-0.02
G728E	Coughlin (2017)	7.34
G728R	Swanson (2015)	6.07
N732K	Conter (2006)	-9.83
A733D	Coughlin (2017)	4.01
A733V	Swanson (2015)	-2.56
R739H	Dinopoulos (2005)	4.42
D746E	Coughlin (2017)	1.92
D746H	Coughlin (2017)	5.3
H753P	Kure (2006)	-5.76
P759R	Coughlin (2017)	-8.54
H760P	Coughlin (2017)	-1.54
H760Q	Coughlin (2017)	-11.51
H760R	Azize (2014)	-5.55
G761R	Kure (1999)	5.43
G762R	Toone (2002)	-8.5
G763D	Bravo-Alonso (2017)	-4.03
G763R	Coughlin (2017)	-3.07
P765S	Kure (2006)	-6.88
G766C	Love (2014)	13.85
G766V	Coughlin (2017)	11.14
G768E	Coughlin (2017)	6.64
P769L	Coughlin (2017)	-4.95
P769T	Kure (2006)	-1.42
G771R	Swanson (2015)	-7.05
H775P	Coughlin (2017)	2.58
H775R	Conter (2006)	0.26
H775Y	Conter (2006)	-1.37
A777P	Coughlin (2017)	0.83
P778A	Nykamp (2017)	-1.83
R790W	Kure (2004)	-0.03
E792D	Coughlin (2017)	-0.18
C795S	ClinVar - Unpub	-1.75
A802E	Korman (2004)	2.87
A802V	Swanson (2015)	1.71
A803V	Coughlin (2017)	2.02
G806R	Swanson (2015)	-2.64
S808I	Swanson (2015)	-5.76
S808R	Swanson (2015)	9.34
A816T	ClinVar - Unpub	-5.07
Y817C	Swanson (2015)	0.59
K819E	Coughlin (2017)	0.34
M820V	Coughlin (2017)	0.63
T830K	Coughlin (2017)	-10.82
T830M	Conter (2006)	4.45
A833V	Swanson (2015)	-0.16
N838D	Coughlin (2017)	0.13
Y839C	Liu (2017)	-0.62
M840K	Nykamp (2017)	-0.86
M840V	Kure (2006)	-10.62
A841P	Conter (2006)	-2.73
T846I	ClinVar - Unpub	-8.43
R849G	ClinVar - Unpub	-4.37
A855V	ClinVar - Unpub	0.65
G860R	Coughlin (2017)	-3.18
E862K	Swanson (2015)	2.7
D866H	Coughlin (2017)	0.31
D880V	Conter (2006)	3.78
R884G	ClinVar - Unpub	1.73
L885P	Swanson (2015)	-8.11
G889V	Coughlin (2017)	-4.51
P893L	Swanson (2015)	-4.63
T894A	Lin (2018)	1.91
M895T	ClinVar - Unpub	0.58
W897C	Tsuyusaki (2012)	-1.08
V905G	Swanson (2015)	-5.31
P907L	Beijer (2012)	-0.17
T908P	Coughlin (2017)	2.65
S910L	Coughlin (2017)	3.6
D917E	Coughlin (2017)	0.12
F919I	Coughlin (2017)	-0.49
I933F	Swanson (2015)	-3.44
I933N	ClinVar - Unpub	-0.45
I933T	Coughlin (2017)	-2.68
M947I	Coughlin (2017)	2.18
P949L	Coughlin (2017)	-8.62
H950R	Swanson (2015)	-3
S951Y	Coughlin (2017)	2.95
S957P	Conter (2006)	0.16
W960C	Coughlin (2017)	-0.52
R962P	Coughlin (2017)	0.45
R962Q	Coughlin (2017)	-1.98
R966G	Conter (2006)	-3.52
E967D	Coughlin (2017)	-1.36
E979A	ClinVar - Unpub	-0.57
N980D	Karaca (2015)	-0.69
W983R	ClinVar - Unpub	5.91
R988Q	Coughlin (2017)	-0.53
R988W	Coughlin (2017)	0.1
G994R	Swanson (2015)	-3.82
D995N	Coughlin (2017)	-0.93
Q996H	ClinVar - Unpub	-0.27
H997Q	Nykamp (2017)	-0.52
C1002W	Jiang (2018)	0.51
