# Supplementary material for: Large scale analyses of genotype-phenotype relationships of glycine decarboxylase mutations and neurological disease severity
Source: PLoS Comput Biol. 2020 May 18;16(5):e1007871. doi: 10.1371/journal.pcbi.1007871 (PMC7259800; doi:10.1371/journal.pcbi.1007871)
Supplement: S4 Table — (XLSX) [file pcbi.1007871.s007.xlsx]

## Sheet: S4A_Patient_COS's
Supplementary Table 4A - Patients Alive at Time of Case Report
Patient	Gender	Allele 1	Allele 2	Protein 1	Protein 2	Reference	Death?	Seizures	Cognition	Brain Malformations	Muscle/ Movement Control	COS
1	F	c.1525C>G	c.1789G>A	P509A	E597K	Azize 2014	no	1	-	3	2	6
3	M	c.883G>T	c.1607G>A	D295Y	R536Q	Azize 2014	no	3	-	-	3	6
5	M	c.1114A>T	c.1114A>T	I372F	I372F	Azize 2014	no	3	-	3	3	9
8	M	c.872G>A	c.872G>A	C291Y	C291Y	Bjoraker 2016	no	1	1	-	-	2
9	F	c.605C>T	c.2665+1G>C	A202V	IVS22+1G>C	Bjoraker 2016	no	1	1	-	-	2
10	M	c.605C>T	c.2665+1G>C	A202V	IVS22+1G>C	Bjoraker 2016	no	1	1	-	-	2
11	M	c.2405C>T	c.2665+1G>A	A802V	IVS22+1G>A	Bjoraker 2016	no	1	1	-	-	2
12	M	c.2405C>T	c.2665+1G>A	A802V	IVS22+1G>A	Bjoraker 2016	no	1	1	-	-	2
13	F	c.1166C>T	c.1580+2T>G	A389V	IVS12+2T>G	Bjoraker 2016	no	1	1	-	-	2
14	F	c.1166C>T	c.1580+2T>G	A389V	IVS12+2T>G	Bjoraker 2016	no	1	1	-	-	2
17	M	c.1084C>T	c.1084C>T	R362C	R362C	Bravo-Alonso 2018	no	1	1	-	-	2
26	F	c.799C>G	c.1126A>G	P267A	K376E	Bravo-Alonso 2018	no	1	2	-	-	3
27	F	c.1117C>T	c.(?_‐1)_(334+1_335‐1)	R373W	del	Bravo-Alonso 2018	no	1	1	-	-	2
28	F	c.1117C>T	c.3G>T	R373W	M1I	Bravo-Alonso 2018	no	1	1	-	-	2
31	M	c.1111C>G	delGLDC	H371D	del GLDC	Chang 2008	no	1	-	3	3	7
33	F	c.560C>A	c.560C>A	T187K	T187K	Conter 2006	no	-	3	-	-	INS
35	M	c.1597A>T	c.2639A>T	N533Y	D880V	Conter 2006	no	-	2	-	-	INS
40	F	c.1319T>A	c.1175delC	I440N	A392fs	Conter 2006	no	-	-	-	-	INS
41	M	c.2324A>G	c.1009C>T	H775R	R337X	Conter 2006	no	-	-	-	-	INS
44	M	c.1166C>T	c.1166C>T	A389V	A389V	Dinopoulos 2005	no	-	1	-	2	3
45	M	c.1166C>T	c.1166C>T	A389V	A389V	Dinopoulos 2005	no	1	2	-	2	5
46	F	c.2405C>T	c.2405C>T	A802V	A802V	Dinopoulos 2005	no	0	0	-	2	2
47	F	c.2405C>T	c.2405C>T	A802V	A802V	Dinopoulos 2005	no	0	0	-	0	0
48	F	c.2405C>T	c.2405C>T	A802V	A802V	Dinopoulos 2005	no	0	0	-	0	0
49	F	c.2405C>T	c.2405C>T	A802V	A802V	Dinopoulos 2005	no	0	1	-	2	3
50	M	c.2216G>A	c.2216G>A	R739H	R739H	Dinopoulos 2005	no	1	1	-	2	4
51	F	c.449A>C	c.2368C>T	N150T	R790W	Dinopoulos 2005	no	1	3	0	2	6
52	F	c.245T>G	c.1821_1831del	L82W	607fs	Dinopoulos 2005	no	1	1	0	2	4
53	?	c.1867T>C	c.1867T>C	Y623H	Y623H	Genc 2018	no	1	1	-	1	3
54	M	c.3006C>G	c.1256C>G	C1002W	S419X	Jiang 2017	no	3	2	-	-	5
55	F	c.3006C>G	c.1256C>G	C1002W	S419X	Jiang 2017	no	-	2	-	2	4
56	M	c.1859A>G	del Exon 3-9	Q620R	del Exon 3-9	Kanekar 2013	no	3	-	0	3	6
57	M	c.395C>T	c.256-?_334þ?del	S132L	S86Vfs_119	Kava 2018	no	3	-	3	2	8
58	M	c.490T>C	c.490T>C	Y164H	Y164H	Khraim 2017	no	1	2	0	2	5
59	F	c.490T>C	c.490T>C	Y164H	Y164H	Khraim 2017	no	1	2	-	1	4
60	F	c.490T>C	c.490T>C	Y164H	Y164H	Khraim 2017	no	1	1	-	0	2
62	M	c.482A>G	c.482A>G	Y161C	Y161C	Korman 2006	no	3	3	3	3	12
63	F	c.2963G>A	c.2963G>A	R988Q	R988Q	Kose 2017	no	1	-	3	3	7
68	F	c.2680A>G	del Exon3	T894A	del Exon3	Lin 2018	no	3	3	-	2	8
69	M	c.2516A>G	c.2457+2T>A	Y839C	splice	Liu 2017	no	3	-	3	3	9
72	M	c.2846C>T	c.2846C>T	P949L	P949L	McAdams 2009	no	3	3	3	-	9
73	F	c.2311G>A	c.1654A>G	G771R	M552V	Meyer 2010	no	1	-	-	2	3
74	F	c.2216G>A	del Exon 1-2	R739H	del Exon 1-2	Morrison 2006	no	1	1	0	1	3
75	M	c.1742C>G	c.1742C>G	P581R	P581R	Rodríguez-Benítez 2014	no	1	3	3	-	7
76	M	c.1382G>A	del GLDC	R461Q	del GLDC	Suzuki 2010	no	1	2	3	2	8
77	M	c.605C>T	c.605C>T	A202V	A202V	Swanson 2015	no	1	1	-	-	2
78	M	c.2849A>G	c.2849A>G	H950R	H950R	Swanson 2015	no	3	3	3	-	9
79	M	c.1097A>G	c.1097A>G	Q366R	Q366R	Swanson 2015	no	1	2	-	-	3
80	M	c.1381C>T	c.1381C>T	R461W	R461W	Swanson 2015	no	-	3	-	-	INS
81	F	c.1545G>C	c.1545G>C	R515S	R515S	Swanson 2015	no	3	3	3	-	9
82	F	c.395C>T	c.395C>T	S132L	S132L	Swanson 2015	no	-	3	-	-	INS
83	M	c.806C>T	c.806C>T	T269M	T269M	Swanson 2015	no	1	1	-	-	2
85	F	c.2281G>C	c.1869T>G	G761R	Y632X	Swanson 2015	no	3	3	3	-	9
86	M	c.1545G>C	c.2316-1G>A	R515S	IVS19-1G>A	Swanson 2015	no	1	3	3	-	7
87	M	c.395C>T	c.499G>T	S132L	E167X	Swanson 2015	no	3	3	3	-	9
88	F	c.1969A>C	c.2405C>T	S657R	A802V	Swanson 2015	no	-	3	-	-	INS
89	F	c.2720C>T	del Exon 1-24	P907L	del Exon 1-24	Swanson 2015	no	-	3	3	-	6
90	F	c.1545G>C	c.1852G>A	R515S	G618R	Swanson 2015	no	-	3	3	-	6
91	F	c.2198C>T	c.2316-1G>A	A733V	IVS19-1G>A	Swanson 2015	no	1	3	-	-	4
92	M	c.395C>T	c.2423G>T	S132L	S808I	Swanson 2015	no	-	3	-	-	INS
93	F	c.2416G>C	c.2481_2484delACAA	G806R	K827Kfs*7	Swanson 2015	no	-	3	-	-	INS
94	M	c.2980G>A	c.2584G>A	G994R	E862K	Swanson 2015	no	-	3	-	-	INS
95	M	c.1545G>C	c.2316-1G>A	R515S	IVS19-1G>A	Swanson 2015	no	-	3	3	-	6
96	F	c.800C>T	c.2415G>A	P267L	W805X	Swanson 2015	no	-	3	-	-	INS
97	F	c.2654T>C	c.2019T>A	L885P	Y637X	Swanson 2015	no	-	3	3	-	6
98	M	c.2311G>A	c.2316-1G>A	G771R	IVS19-1G>A	Swanson 2015	no	-	3	3	-	6
99	F	c.395C>T	c.1310C>T	S132L	T437I	Swanson 2015	no	-	3	-	-	INS
100	F	c.1000T>C	del Exon 1-25	F334L	del GLDC	Swanson 2015	no	-	3	3	-	6
101	F	c.1166C>T	c.1545G>C	A389V	R515S	Swanson 2015	no	-	3	3	-	6
102	M	c.1642C>G	del Exon 1-25	L548V	del GLDC	Swanson 2015	no	1	2	-	-	3
103	M	c.2405C>T	c.2665+1G>C	A802V	IVS22+1G>C	Swanson 2015	no	1	2	-	-	3
104	F	c.2405C>T	c.1545G>C	A802V	R515S	Swanson 2015	no	1	2	-	-	3
105	M	c.1166C>T	c.1545G>C	A389V	R515S	Swanson 2015	no	3	1	-	-	4
106	F	c.1142T>C	c.1382G>A	I381T	R461Q	Swanson 2015	no	1	1	-	-	2
107	M	c.847G>C	c.1382G>A	A283P	R461Q	Swanson 2015	no	3	1	-	-	4
108	M	c.847G>C	c.1382G>A	A283P	R461Q	Swanson 2015	no	1	1	-	-	2
109	M	c.1382G>A	c.1929-2A>G	R461Q	IVS12+2T>G	Swanson 2015	no	1	1	-	-	2
110	M	c.482A>G	c.1041A>C	Y161C	R347S	Swanson 2015	no	1	1	-	-	2
111	M	c.466G>C	c.2183G>A	G156R	G728E	Swanson 2015	no	1	1	-	-	2
112	M	c.1889G>C	c.1642C>G	R630P	L548V	Swanson 2015	no	1	1	-	-	2
113	F	c.2405C>A	c.2315+2T>G	A802E	IVS19+2T>G	Swanson 2015	no	1	1	-	-	2
114	M	c.2714T>G	c.2183G>A	V905G	G728E	Swanson 2015	no	1	1	-	-	2
115	F	c.1955G>A	c.1118G>A	G652E	R373Q	Swanson 2015	no	1	1	-	-	2
129	F	c.2654T>C	c.2691G>T	L885P	W897C	Tsuyusaki 2012	no	3	3	3	3	12
130	M	c.593A>T	c.593A>T	D198V	D198V	Yilmaz 2015	no	3	-	3	3	9
131	M	c.1130C>T	c.2081_2088del	A377V	A694Dfs	Yoon 2012	no	3	3	0	2	8

## Sheet: S4B_Deceased_Patients
Supplementary Table 4B Patients Deceased at Time of Case Report
Patient	Gender	Allele 1	Allele 2	Protein 1	Protein 2	Reference	Age of Death
2	F	c.605C>T	c.2280C>G	A202V	H760Q	Azize 2014	5 years
4	M	c.673T>C	c.673T>C	C225R	C225R	Azize 2014	unknown
6	F	c.2311G>A	c.2720C>T	G771R	P907L	Beijer 2012	4 days
7	M	c.872G>A	c.872G>A	C291Y	C291Y	Bjoraker 2016	13 months
15	M	c.2111G>T	c.2111G>T	G704V	G704V	Bravo-Alonso 2018	1 month
16	F	c.2798T>C	c.2798T>C	I933T	I933T	Bravo-Alonso 2018	18 years
18	F	c.1742C>G	c.437C>A	P581R	T146K	Bravo-Alonso 2018	2 months
19	M	c.2980G>A	c.600delG	G994R	G200fs_230	Bravo-Alonso 2018	3 weeks
20	F	c.1738C>T	c.(?_‐1)_(470+1_471‐1)	H580Y	delGLDC	Bravo-Alonso 2018	7 days
21	M	c.2288G>A	c.1381C>T	G763D	R461W	Bravo-Alonso 2018	1 month
22	F	c.2596G>C	c.799C>G	D866H	P267A	Bravo-Alonso 2018	3 years
23	M	c.2303G>A	c.(?_‐1)_(1707+1_1708‐1)del	G768E	del	Bravo-Alonso 2018	6 years
24	F	c.1643T>C	c.(?_‐1)_(470+1_471‐1)	L548P	del	Bravo-Alonso 2018	1 month
25	M	c.1742C>G	c.2368C>T	P581R	R790W	Bravo-Alonso 2018	1 month
29	F	c.2714T>G	c.1666G>T	V905G	G556X	Bravo-Alonso 2018	3 months
30	F	c.518T>C	c.924delT	L173P	stop	Bravo-Alonso 2018	1 month
32	M	c.1952A>G	c.1952A>G	H651R	H651R	Conter 2006	11 months
34	M	c.413A>T	c.457G>T	Y138F	E153X	Conter 2006	7 days
36	F	c.512G>C	c.1285_1286insCAAA	G171A	L429fs	Conter 2006	11 days
37	F	c.395C>G	c.1382G>A	S132W	R461Q	Conter 2006	19 days
38	M	c.1931G>T	c.2315-1G>A	C644F	missplice	Conter 2006	9 days
39	F	c.2521G>C	c.2422delA	A841P	S808fs	Conter 2006	7 days
42	F	c.1117C>T	del Exon 1	R373W	delExon1	Conter 2006	8 days
43	F	c.2196T>A	c.2838+5G>A	N732K	missplice	Conter 2006	5 days
61	F	c.482A>G	c.482A>G	Y161C	Y161C	Korman 2006	4 days
64	M	c.2963G>A	c.2963G>A	R988Q	R988Q	Kose 2017	5 months
65	M	c.2963G>A	c.2963G>A	R988Q	R988Q	Kose 2017	11 months
66	M	c.2680A>G	del Exon3	T894A	del Exon3	Lin 2018	11 days
67	M	c.2680A>G	del Exon3	T894A	del Exon3	Lin 2018	13 days
70	F	c.2296G>T	c.2296G>T	G766C	G766C	Love 2014	3 days
71	M	c.2296G>T	c.2296G>T	G766C	G766C	Love 2014	5 days
84	F	c.2422A>C	c.952C>G	S808R	Q318E	Swanson 2015	< 28 days
116	M	c.2498C>T	delExon1-2	A833V	del Exon 1-2	Swanson 2015	< 28 days
117	M	c.2422A>C	c.538C>T	S808R	Q180X	Swanson 2015	2 months
118	M	c.1545G>C	delExon1-2	R515S	del Exon 1-2	Swanson 2015	< 28 days
119	F	c.1545G>C	delExon1-2	R515S	del Exon 1-2	Swanson 2015	< 28 days
120	F	c.806C>T	delExon1-2	T269M	del Exon 1-2	Swanson 2015	< 28 days
121	F	c.806C>T	delExon1-2	T269M	del Exon 1-2	Swanson 2015	< 28 days
122	F	c.2183G>A	c.1545G>C	G728E	R515S	Swanson 2015	< 28 days
123	F	c.1317G>T	delExon1-21	K439N	del Exon 1-21	Swanson 2015	< 28 days
124	M	c.1819G>A	delExon3-9	G607S	del Exon 3-9	Swanson 2015	< 28 days
125	F	c.1545G>C	c.2665+1G>C	R515S	IVS22+1G>C	Swanson 2015	< 28 days
126	F	c.2450A>G	delExon1	Y817C	del Exon 1	Swanson 2015	< 28 days
127	F	c.2678C>T	c.1545G>C	P893L	R515S	Swanson 2015	< 28 days
128	F	c.1678A>G	c.499G>T	M560V	E167X	Swanson 2015	< 28 days
