# Supplementary material for: Large scale analyses of genotype-phenotype relationships of glycine decarboxylase mutations and neurological disease severity
Source: PLoS Comput Biol. 2020 May 18;16(5):e1007871. doi: 10.1371/journal.pcbi.1007871 (PMC7259800; doi:10.1371/journal.pcbi.1007871)
Supplement: S5 Table — (XLSX) [file pcbi.1007871.s008.xlsx]

## Sheet: S_T5_MMS_Scores
MUT	Conservation of Amino Acid	Helix Mutation	Sheet Mutation	Destabilizing	Δ Proline	C-terminal mutation	Active Site Mutation	Δ Polarity	Δ Aromaticity	Δ Charge	Conservation of Substition	Δ Codon	Δ Size	H-interface Mutation	N-PLP Mutation	Active Region	Dimerazation Interface	Stabilizing Mutation		MMS
Pathogenic Mutations
D36H	0	0	0	0	0	0	0	0	1	1	0	0	0	0	0	0	0	0		2
S37N	0	0	0	0	0	0	0	0	0	0	-1	0	0	0	0	0	0	0		0
G48W	0	0	0	0	0	0	0	1	1	0	0	0	1	0	0	0	0	0		3
R59T	0	0	0	1	0	0	0	0	0	1	0	0	1	0	0	0	1	0		4
P70R	0	0	0	0	1	0	0	1	0	1	0	0	1	0	0	0	0	1		5
L79P	1	1	0	1	1	0	0	0	0	0	0	0	1	0	0	0	0	0		5
L82S	0	1	0	1	0	0	0	1	0	0	0	0	1	0	0	0	0	0		4
L82W	0	1	0	0	0	0	0	1	1	0	0	0	1	0	0	0	0	0		4
D88N	0	1	0	0	0	0	0	0	0	1	-1	0	0	0	0	0	0	0		1
L90F	1	1	0	1	0	0	0	0	1	0	-1	0	0	0	0	0	0	0		3
P110H	0	0	0	1	1	0	0	1	1	1	0	1	0	0	0	0	0	0		6
S132L	1	0	1	0	0	0	0	1	0	0	0	0	1	0	0	0	0	0		4
S132W	1	0	1	0	0	0	0	0	1	0	0	0	1	0	0	0	0	1		5
G135A	1	0	0	1	0	0	0	0	0	0	-1	1	0	0	0	0	0	0		2
Y138D	1	0	0	0	0	0	0	0	1	1	0	0	1	0	1	0	0	0		5
Y138F	1	0	0	0	0	0	0	1	0	0	-1	0	0	0	1	0	0	0		2
T146K	1	0	0	1	0	0	0	0	0	1	0	0	1	0	0	0	1	0		5
N150T	1	1	0	1	0	0	0	0	0	0	-1	1	0	0	0	0	1	0		4
G156R	0	1	0	1	0	0	0	1	0	1	0	0	1	0	0	0	0	0		5
Y161C	1	0	0	0	0	0	1	0	1	0	0	0	1	0	0	0	0	0		4
Y164H	1	0	0	0	0	0	1	0	0	1	-1	0	0	0	0	0	0	0		2
S169P	1	0	0	1	1	0	0	1	0	0	0	0	0	0	0	0	0	0		4
G171A	1	1	0	0	0	0	0	0	0	0	-1	0	0	0	0	0	0	0		1
G171W	1	1	0	0	0	0	0	1	1	0	0	0	1	0	0	0	0	1		6
L173P	1	1	0	1	1	0	0	0	0	0	0	0	1	0	0	0	0	0		5
Y179N	0	1	0	1	0	0	0	0	1	0	0	0	1	0	0	0	0	0		4
M182V	0	1	0	1	0	0	0	0	0	0	-1	0	0	0	0	0	0	0		1
T187K	1	1	0	1	0	0	0	0	0	1	0	0	1	0	0	0	0	0		5
L197V	1	0	0	1	0	0	0	0	0	0	-1	0	0	0	0	0	0	0		1
D198E	1	0	0	1	0	0	0	0	0	0	-1	1	0	0	1	0	0	0		3
D198V	1	0	0	0	0	0	0	1	0	1	0	1	0	0	1	0	0	0		5
A202V	1	1	0	0	0	0	0	0	0	0	-1	0	1	0	0	0	0	0		2
A203V	1	1	0	0	0	0	0	0	0	0	-1	0	1	0	0	0	0	0		2
L207V	1	1	0	0	0	0	0	0	0	0	-1	0	0	0	0	0	0	0		1
R212K	0	0	0	0	0	0	0	0	0	0	-1	0	0	1	0	0	0	0		0
H213N	0	0	0	0	0	0	0	0	1	1	-1	0	0	0	0	0	0	0		1
R216G	0	0	0	0	0	0	0	1	0	1	0	0	1	0	0	0	0	0		3
C225R	0	0	0	0	0	0	0	0	0	1	0	1	1	0	1	0	0	1		5
V233A	0	1	0	1	0	0	0	1	0	0	-1	0	1	0	0	0	0	0		3
Q234R	0	1	0	1	0	0	0	0	0	1	-1	0	0	0	0	0	0	0		2
R236P	1	1	0	0	1	0	0	1	0	1	0	0	1	0	0	0	0	0		6
Y266D	0	0	1	1	0	0	0	0	1	1	0	0	1	0	1	0	0	0		6
P267A	1	0	0	1	1	0	0	0	0	0	0	0	0	0	1	0	0	0		4
P267L	1	0	0	0	1	0	0	0	0	0	0	0	1	0	1	0	0	0		4
P267S	1	0	0	1	1	0	0	1	0	0	0	0	0	0	1	0	0	0		5
T269M	0	0	0	0	0	0	0	1	0	0	0	0	0	0	0	0	0	0		1
G271R	1	0	0	1	0	0	0	1	0	1	0	0	1	0	0	0	0	0		5
A283P	0	1	0	0	1	0	0	0	0	0	0	0	0	0	0	0	0	0		2
H284P	0	1	0	1	1	0	0	1	1	1	0	1	0	0	0	0	0	0		7
C291R	0	0	1	1	0	0	0	0	0	1	0	1	1	0	0	0	0	0		5
C291Y	0	0	1	1	0	0	0	0	1	0	0	0	1	0	0	0	0	0		4
D295Y	1	0	0	0	0	0	0	0	1	1	0	0	1	0	0	0	0	1		5
L296F	0	0	0	1	0	0	0	0	1	0	-1	1	0	0	0	0	0	0		2
L296R	0	0	0	0	0	0	0	1	0	1	0	0	0	0	0	0	0	0		2
P304L	0	0	0	0	1	0	0	0	0	0	0	0	1	0	0	0	0	0		2
P305T	1	1	0	0	1	0	0	1	0	0	0	0	0	0	0	0	0	0		4
G306R	1	1	0	0	0	0	0	1	0	1	0	0	1	0	0	0	0	0		5
A313P	0	0	1	1	1	0	0	0	0	0	0	0	0	0	0	0	0	0		3
Q318E	1	0	0	0	0	0	0	0	0	1	-1	0	0	0	0	0	0	0		1
Y326D	0	1	0	1	0	0	0	0	1	1	0	0	1	0	0	0	0	0		5
G327W	1	1	0	0	0	0	0	1	1	0	0	0	1	0	0	0	0	0		5
P329L	1	0	0	0	1	0	0	0	0	0	0	0	1	0	0	0	0	0		3
P329T	1	0	0	0	1	0	0	1	0	0	0	0	0	0	0	0	0	0		3
F334L	0	0	1	0	0	0	0	0	1	0	-1	1	0	0	0	0	0	0		2
R337Q	0	0	0	0	0	0	0	0	0	1	-1	0	0	0	0	0	0	0		0
P345T	1	0	0	1	1	0	0	1	0	0	0	0	0	0	0	0	0	0		4
R347S	1	0	0	0	0	0	0	0	0	1	0	0	1	0	0	0	0	0		3
T352R	1	0	1	1	0	0	0	0	0	1	0	0	1	0	0	0	0	0		5
V360L	1	0	1	0	0	0	0	0	0	0	-1	0	0	0	0	0	0	0		1
R362C	1	0	0	1	0	0	0	0	0	1	0	1	1	0	0	0	0	0		5
R362P	1	0	0	0	1	0	0	1	0	1	0	0	1	0	0	0	0	1		6
Q366R	1	0	0	0	0	0	0	0	0	1	-1	0	0	1	0	0	0	0		2
T367I	1	0	0	1	0	0	0	1	0	0	0	1	1	1	0	0	0	0		6
Q370K	1	0	0	1	0	0	0	0	0	1	-1	0	0	0	0	0	0	0		2
H371D	1	0	0	0	0	0	0	0	1	1	0	0	0	0	0	0	0	0		3
I372F	1	0	0	1	0	0	0	0	1	0	-1	1	0	1	0	0	0	0		4
R373Q	1	0	0	0	0	0	0	0	0	1	-1	0	0	1	0	0	0	0		2
R373W	1	0	0	0	0	0	0	0	1	1	0	0	1	1	0	0	0	0		5
K376E	1	0	0	0	0	0	0	0	0	1	-1	0	0	1	0	0	0	0		2
A377V	1	0	0	0	0	0	0	0	0	0	-1	0	1	0	0	0	0	0		1
I381T	1	0	0	1	0	0	0	1	0	0	0	1	1	0	0	0	0	0		5
C382Y	1	0	0	0	0	0	1	0	1	0	0	0	1	0	0	0	0	1		5
T383I	1	0	0	0	0	0	0	1	0	0	0	0	1	0	0	1	0	0		4
A389V	1	1	0	0	0	0	0	0	0	0	-1	0	1	0	0	0	0	0		2
F395I	1	1	0	1	0	0	0	0	1	0	-1	1	0	0	0	0	0	0		4
F395L	1	1	0	1	0	0	0	0	1	0	-1	1	0	0	0	0	0	0		4
G421V	0	1	0	1	0	0	0	0	0	0	0	1	1	0	0	0	0	0		4
L422I	0	1	0	0	0	0	0	0	0	0	-1	1	0	0	0	0	0	0		1
T437I	1	0	1	0	0	0	0	1	0	0	0	1	1	0	0	0	0	1		6
K439N	0	0	1	0	0	0	0	0	0	1	-1	1	1	0	0	0	0	0		3
I440N	0	0	1	1	0	0	0	1	0	0	0	1	1	0	0	0	0	0		5
I440T	0	0	1	1	0	0	0	1	0	0	0	0	1	0	0	0	0	0		4
A453S	1	1	0	0	0	0	0	1	0	0	-1	0	0	0	0	0	0	0		2
N459D	1	0	1	0	0	0	0	0	0	1	-1	0	0	0	0	0	0	0		2
R461Q	0	0	1	1	0	0	0	0	0	1	-1	0	0	0	0	0	0	0		2
R461W	0	0	1	0	0	0	0	0	1	1	0	0	1	0	0	0	0	0		4
G469D	0	0	1	0	0	0	0	1	0	1	-1	0	1	0	0	0	0	1		4
S471P	0	0	1	0	1	0	0	1	0	0	0	0	0	0	0	0	0	0		3
D473H	1	0	0	0	0	0	0	0	1	1	0	0	0	0	0	0	0	0		3
T475I	0	0	0	1	0	0	0	1	0	0	0	0	1	0	0	0	1	0		4
E478A	0	1	0	0	0	0	0	1	0	1	0	0	0	0	0	0	1	0		4
E495Q	0	0	0	0	0	0	0	0	0	1	-1	0	0	0	0	0	0	0		0
R506T	0	0	0	1	0	0	0	0	0	1	0	0	1	0	0	0	0	0		3
P509A	0	0	0	1	1	0	0	0	0	0	0	0	0	0	0	0	0	0		2
R515S	1	0	0	1	0	1	0	0	0	1	0	0	1	0	0	0	0	0		5
P518Q	0	0	0	1	1	1	0	1	0	0	0	0	0	0	0	0	0	0		4
V524L	1	1	0	0	0	1	0	0	0	0	-1	0	0	0	0	0	0	0		2
S527T	0	0	0	1	0	1	0	0	0	0	-1	1	0	0	0	0	0	0		2
T532R	1	1	0	0	0	1	0	0	0	1	0	0	1	0	0	0	1	0		6
N533Y	0	1	0	0	0	1	0	0	1	0	0	0	1	0	0	0	1	0		5
R536Q	1	1	0	0	0	1	0	0	0	1	-1	0	0	0	0	0	1	0		4
R536W	1	1	0	0	0	1	0	0	1	1	0	0	1	0	0	0	0	0		6
D545H	1	0	0	0	0	1	0	0	1	1	0	0	0	0	0	0	0	1		5
S547C	1	0	0	1	0	1	0	0	0	0	0	1	0	0	0	0	0	0		4
L548P	1	0	0	0	1	1	0	0	0	0	0	0	1	0	0	0	1	0		5
L548V	1	0	0	1	0	1	0	0	0	0	-1	0	0	0	0	0	1	0		3
S551I	0	0	0	0	0	1	0	1	0	0	0	0	1	0	0	0	1	0		4
M552V	1	0	0	0	0	1	0	0	0	0	-1	0	0	0	0	0	1	1		3
L555R	1	0	0	1	0	1	0	1	0	1	0	0	0	0	0	1	0	0		6
T559N	1	0	0	1	0	1	1	0	0	0	-1	1	0	0	0	0	0	0		4
M560V	1	0	0	0	0	1	0	0	0	0	-1	0	0	0	0	1	0	0		2
L562P	1	0	0	1	1	1	0	0	0	0	0	0	1	0	0	1	0	0		6
S564I	1	0	0	1	0	1	0	1	0	0	0	1	1	0	0	0	1	0		7
K574N	0	1	0	0	0	1	0	0	0	1	-1	0	1	0	0	0	1	0		4
H580D	1	0	0	1	0	1	0	0	1	1	0	0	0	0	0	0	0	0		5
H580Y	1	0	0	1	0	1	0	0	0	1	-1	0	0	0	0	0	0	0		3
P581R	1	0	0	1	1	1	0	1	0	1	0	0	1	0	0	0	0	0		7
E597K	0	1	0	0	0	1	0	0	0	1	-1	0	0	0	0	0	0	0		2
G607S	1	0	0	0	0	1	0	1	0	0	-1	0	0	0	0	0	0	0		2
Y608D	1	0	0	0	0	1	0	0	1	1	0	0	1	0	0	0	0	1		6
V611G	0	0	1	1	0	1	0	0	0	0	0	1	1	0	0	0	0	0		5
P615L	1	0	0	0	1	1	0	0	0	0	0	0	1	0	0	0	0	0		4
N616D	1	0	0	1	0	1	0	0	0	1	-1	0	0	0	0	0	0	0		3
N616Y	1	0	0	0	0	1	0	0	1	0	0	0	1	0	0	0	0	0		4
G618R	1	1	0	0	0	1	1	1	0	1	0	0	1	0	0	0	0	0		7
Q620R	1	1	0	0	0	1	0	0	0	1	-1	0	0	0	0	0	0	0		3
Y623C	0	1	0	0	0	1	0	0	1	0	0	0	1	0	0	0	0	0		4
Y623H	0	1	0	1	0	1	0	0	0	1	-1	0	0	0	0	0	0	0		3
A624D	1	1	0	1	0	1	0	1	0	1	0	1	0	0	0	0	0	0		7
I629T	1	1	0	1	0	1	0	1	0	0	0	1	1	0	0	0	0	0		7
R630P	0	1	0	0	1	1	0	1	0	1	0	0	1	0	0	0	0	0		6
C644F	0	0	1	1	0	1	0	1	1	0	0	0	1	0	0	0	0	0		6
P647L	1	0	1	1	1	1	0	0	0	0	0	0	1	0	0	0	0	0		6
P647R	1	0	1	1	1	1	0	1	0	1	0	0	1	0	0	0	0	0		8
H651R	1	0	0	1	0	1	1	0	1	0	-1	1	0	0	0	0	0	0		5
G652E	1	0	0	0	0	1	0	1	0	1	0	0	1	0	0	0	0	0		5
S657N	1	1	0	0	0	1	0	0	0	0	-1	0	0	0	0	0	0	0		2
S657R	1	1	0	0	0	1	0	0	0	1	0	1	1	0	0	0	0	0		6
A661P	0	0	0	0	1	1	0	0	0	0	0	0	0	0	0	0	0	0		2
M663K	1	0	0	1	0	1	0	1	0	1	0	0	0	0	0	0	0	0		5
A694P	0	0	1	1	1	1	0	0	0	0	0	0	0	0	0	0	0	0		4
T698I	1	0	1	0	0	1	1	1	0	0	0	0	1	0	0	0	0	1		7
P700A	1	0	0	1	1	1	0	0	0	0	0	0	0	0	0	0	0	0		4
S701F	1	0	0	0	0	1	0	1	1	0	0	1	1	0	0	0	0	1		7
G704V	1	0	0	1	0	1	0	0	0	0	0	0	1	0	0	0	0	0		4
N709S	0	0	0	0	0	1	0	0	0	0	-1	0	0	0	0	0	0	0		0
V713M	0	1	0	0	0	1	0	0	0	0	-1	0	0	0	0	0	0	0		1
C714R	1	1	0	1	0	1	0	0	0	1	0	1	1	0	0	0	0	0		7
L716H	0	1	0	0	0	1	0	1	1	1	0	1	0	0	0	0	0	0		6
I717N	0	1	0	0	0	1	0	1	0	0	0	0	1	0	0	0	0	0		4
I717V	0	1	0	1	0	1	0	0	0	0	-1	1	0	0	0	0	0	0		3
G722R	1	0	0	0	0	1	0	1	0	1	0	0	1	0	0	0	0	0		5
G728E	1	0	0	0	0	1	0	1	0	1	0	0	1	0	0	1	0	1		7
G728R	1	0	0	0	0	1	0	1	0	1	0	0	1	0	0	1	0	1		7
N732K	1	1	0	1	0	1	0	0	0	1	-1	1	1	0	0	1	0	0		7
A733D	1	1	0	0	0	1	0	1	0	1	0	1	0	0	0	0	0	1		7
A733V	1	1	0	1	0	1	0	0	0	0	-1	0	1	0	0	0	0	0		4
R739H	0	0	0	0	0	1	0	0	1	0	-1	1	0	0	0	0	0	1		3
D746E	1	0	0	0	0	1	0	0	0	0	-1	1	0	0	0	0	0	0		2
D746H	1	0	0	0	0	1	0	0	1	1	0	0	0	0	0	0	0	1		5
H753P	1	0	0	1	1	1	1	1	1	1	0	1	0	0	0	0	0	0		9
P759R	1	0	0	1	1	1	0	0	0	1	0	0	1	0	0	1	0	0		7
H760P	1	0	0	1	1	1	1	1	1	1	0	1	0	0	0	0	0	0		9
H760Q	1	0	0	1	0	1	1	0	1	1	-1	0	0	0	0	0	0	0		5
H760R	1	0	0	1	0	1	1	0	1	0	-1	1	0	0	0	0	0	0		5
G761R	1	0	0	0	0	1	0	1	0	1	0	0	1	0	0	0	0	1		6
G762R	1	0	0	1	0	1	0	1	0	1	0	0	1	0	0	0	0	0		6
G763R	1	0	0	1	0	1	0	1	0	1	0	1	1	0	0	0	0	0		7
P765S	1	0	0	1	1	1	0	1	0	0	0	0	0	0	0	1	0	0		6
G766C	1	0	0	0	0	1	0	1	0	0	0	0	0	0	0	1	0	1		5
G766V	1	0	0	0	0	1	0	0	0	0	0	1	1	0	0	1	0	1		6
G768E	1	0	0	0	0	1	0	1	0	1	0	0	1	0	0	0	0	1		6
P769L	1	0	0	1	1	1	0	0	0	0	0	0	1	0	0	0	0	0		5
P769T	1	0	0	0	1	1	0	1	0	0	0	0	0	0	0	0	0	0		4
G771R	0	0	1	1	0	1	0	1	0	1	0	0	1	0	0	0	0	0		6
H775P	1	1	0	0	1	1	0	1	1	1	0	1	0	0	0	0	0	0		8
H775R	1	1	0	0	0	1	0	0	1	0	-1	1	0	0	0	0	0	0		4
H775Y	1	1	0	0	0	1	0	0	0	1	-1	0	0	0	0	0	0	0		3
A777P	0	1	0	0	1	1	0	0	0	0	0	0	0	0	0	0	0	0		3
P778A	0	1	0	1	1	1	0	0	0	0	0	0	0	0	0	0	0	0		4
R790W	0	1	0	0	0	1	0	0	1	1	0	0	1	0	0	0	0	0		5
E792D	0	1	0	0	0	1	0	0	0	0	-1	0	0	0	0	0	0	0		1
C795S	0	0	0	1	0	1	0	0	0	0	0	0	0	0	0	0	0	0		2
A802E	0	0	0	0	0	1	0	1	0	1	0	0	0	0	1	0	0	0		4
A802V	0	0	0	0	0	1	0	0	0	0	-1	0	1	0	1	0	0	0		2
A803V	1	0	0	0	0	1	0	0	0	0	-1	0	1	0	0	0	0	0		2
G806R	1	0	0	1	0	1	0	1	0	1	0	1	1	0	0	0	0	0		7
S808I	1	1	0	1	0	1	0	1	0	0	0	1	1	0	0	0	0	0		7
S808R	1	1	0	0	0	1	0	0	0	1	0	1	1	0	0	0	0	1		7
A816T	0	1	0	1	0	1	0	1	0	0	-1	0	0	0	0	0	0	0		3
Y817C	1	1	0	0	0	1	0	0	1	0	0	0	1	0	0	1	0	0		6
K819E	0	1	0	0	0	1	0	0	0	1	-1	0	0	0	0	0	0	0		2
M820V	1	1	0	0	0	1	0	0	0	0	-1	0	0	0	0	0	0	0		2
T830K	1	0	0	1	0	1	0	0	0	1	0	0	1	0	0	0	0	0		5
T830M	1	0	0	0	0	1	0	1	0	0	0	0	0	0	0	0	0	1		4
A833V	1	1	0	0	0	1	0	0	0	0	-1	0	1	0	0	0	0	0		3
N838D	1	1	0	0	0	1	0	0	0	1	-1	0	0	0	0	0	0	0		3
Y839C	1	1	0	0	0	1	0	0	1	0	0	0	1	0	0	0	0	0		5
M840K	0	1	0	0	0	1	0	1	0	1	0	0	0	0	0	0	0	0		4
M840V	0	1	0	1	0	1	0	0	0	0	-1	0	0	0	0	0	0	0		2
A841P	1	1	0	1	1	1	0	0	0	0	0	0	0	0	0	0	0	0		5
T846I	0	0	0	1	0	1	0	1	0	0	0	0	1	0	0	0	0	0		4
R849G	0	0	1	1	0	1	0	1	0	1	0	0	1	0	0	0	0	0		6
A855V	0	1	0	0	0	1	0	0	0	0	-1	0	1	0	0	0	0	0		2
G860R	1	0	0	1	0	1	0	1	0	1	0	1	1	0	0	0	0	0		7
E862K	1	0	0	0	0	1	0	0	0	1	-1	0	0	0	0	0	0	0		2
D866H	1	0	1	0	0	1	0	0	1	1	0	0	0	0	0	0	0	0		5
D880E	1	1	0	0	0	1	0	0	0	0	-1	1	0	0	0	0	0	0		3
D880V	1	1	0	0	0	1	0	1	0	1	0	1	0	0	0	0	0	1		7
R884G	1	1	0	0	0	1	0	1	0	1	0	0	1	0	0	0	0	0		6
L885P	1	1	0	1	1	1	0	0	0	0	0	0	1	0	0	0	0	0		6
G889V	1	0	0	1	0	1	0	0	0	0	0	0	1	0	0	0	0	0		4
P893L	1	0	0	1	1	1	0	0	0	0	0	0	1	0	0	0	0	0		5
T894A	1	0	1	0	0	1	1	1	0	0	-1	0	0	0	0	0	0	0		4
M895T	1	0	1	0	0	1	0	1	0	0	0	0	0	0	0	0	0	0		4
W897C	0	0	0	0	0	1	1	0	1	0	0	1	1	0	0	0	0	0		5
V905G	0	0	1	1	0	1	0	0	0	0	0	0	1	0	0	0	0	0		4
P907L	1	0	0	0	1	1	0	0	0	0	0	0	1	0	0	0	0	0		4
T908P	1	0	0	0	1	1	0	1	0	0	0	0	0	0	0	1	0	0		5
S910L	1	0	0	0	0	1	0	1	0	0	0	0	1	0	0	0	1	1		6
D917E	1	1	0	0	0	1	0	0	0	0	-1	0	0	0	0	0	0	0		2
F919I	1	1	0	0	0	1	0	0	1	0	-1	0	0	0	0	0	0	0		3
I933F	0	1	0	1	0	1	0	0	1	0	-1	1	0	0	0	0	0	0		4
I933N	0	1	0	0	0	1	0	1	0	0	0	1	1	0	0	0	0	0		5
I933T	0	1	0	1	0	1	0	1	0	0	0	0	1	0	0	0	0	0		5
M947I	0	1	0	0	0	1	0	0	0	0	-1	0	0	0	0	0	0	0		1
P949L	1	0	0	1	1	1	0	0	0	0	0	0	1	0	0	0	0	0		5
H950R	1	0	0	1	0	1	0	0	1	0	-1	1	0	0	0	0	0	0		4
S951Y	1	0	0	0	0	1	0	0	1	0	0	1	1	0	0	0	0	0		5
S957P	0	0	0	0	1	1	0	1	0	0	0	0	0	0	0	0	1	0		4
W960C	1	0	0	0	0	1	0	0	1	0	0	0	1	0	0	0	0	0		4
R962P	0	0	0	0	1	1	0	1	0	1	0	0	1	0	0	0	0	0		5
R962Q	0	0	0	1	0	1	0	0	0	1	-1	0	0	0	0	0	0	0		2
R966G	1	1	0	1	0	1	0	1	0	1	0	0	1	0	0	0	1	0		8
E967D	0	1	0	0	0	1	0	0	0	0	-1	0	0	0	0	0	1	0		2
E979A	0	0	0	0	0	1	0	1	0	1	0	0	0	0	0	0	1	0		4
N980D	0	0	0	0	0	1	0	0	0	1	-1	0	0	0	0	0	1	0		2
W983R	1	0	0	0	0	1	0	0	1	1	0	0	1	0	0	0	1	1		7
R988Q	1	0	0	0	0	1	0	0	0	1	-1	0	0	0	0	0	0	0		2
R988W	1	0	0	0	0	1	0	0	1	1	0	0	1	0	0	0	0	0		5
G994R	1	1	0	1	0	1	0	1	0	1	0	0	1	0	0	0	0	0		7
D995N	1	1	0	0	0	1	0	0	0	1	-1	0	0	0	0	0	0	0		3
Q996H	1	1	0	0	0	1	0	0	1	1	-1	0	0	0	0	0	0	0		4
H997Q	1	0	0	0	0	1	0	0	1	1	-1	0	0	0	0	0	0	0		3
C1002W	1	0	0	0	0	1	0	0	1	0	0	0	1	0	0	0	0	0		4
Non-Pathogenic Mutations
A64S	0	1	0	1	0	0	0	1	0	0	-1	0	0	0	0	0	0	0		2
A64T	0	1	0	1	0	0	0	1	0	0	-1	0	0	0	0	0	0	0		2
R66K	0	1	0	1	0	0	0	0	0	0	-1	0	0	0	0	0	1	0		2
M107V	0	0	0	1	0	0	0	0	0	0	-1	0	0	0	0	0	0	0		0
G137S	1	0	0	0	0	0	0	1	0	0	-1	0	0	0	1	0	0	0		2
N193S	1	0	0	0	0	0	0	0	0	0	-1	0	0	0	0	0	0	0		0
L207V	1	1	0	0	0	0	0	0	0	0	-1	0	0	0	0	0	0	0		1
R224H	0	0	0	1	0	0	0	0	1	0	-1	1	0	0	0	0	0	0		2
V233A	0	1	0	1	0	0	0	0	0	0	-1	0	1	0	0	0	0	0		2
R236Q	1	1	0	0	0	0	0	0	0	1	-1	0	0	0	0	0	0	0		2
E278K	0	1	0	0	0	0	0	0	0	1	-1	0	0	0	0	0	0	0		1
C291G	0	0	1	1	0	0	0	0	0	0	0	0	0	0	0	0	0	0		2
I301M	0	0	0	1	0	0	0	0	0	0	-1	0	0	0	0	0	0	0		0
R410K	0	1	0	0	0	0	0	0	0	0	-1	0	0	0	0	0	0	0		0
N413Y	0	1	0	0	0	0	0	0	1	0	0	0	1	0	0	0	1	0		4
A414T	0	1	0	0	0	0	0	1	0	0	-1	0	0	0	0	0	1	0		2
L462V	0	0	1	0	0	0	0	0	0	0	-1	0	0	0	0	0	0	0		0
E503A	0	0	0	0	0	0	0	1	0	1	0	0	0	0	0	0	0	0		2
P509A	0	0	0	1	1	0	0	0	0	0	0	0	0	0	0	0	0	0		2
N533S	0	1	0	1	0	1	0	0	0	0	-1	0	0	0	0	0	1	0		3
A569T	0	1	0	0	0	1	0	1	0	0	-1	0	0	0	0	0	1	0		3
R596Q	0	1	0	0	0	1	0	0	0	1	-1	0	0	0	0	0	0	0		2
E669K	0	0	0	0	0	1	0	0	0	1	-1	0	0	0	0	0	0	0		1
V705M	1	0	0	0	0	1	0	0	0	0	-1	0	0	0	0	0	0	0		1
V735L	1	0	0	1	0	1	0	0	0	0	-1	0	0	0	0	0	0	0		2
V747I	1	0	1	1	0	1	0	0	0	0	-1	1	0	0	0	0	0	0		4
A794T	0	0	0	0	0	1	0	1	0	0	-1	0	0	0	0	0	0	0		1
T799S	0	0	0	1	0	1	0	0	0	0	-1	1	0	0	0	0	0	0		2
V800I	0	0	0	1	0	1	0	0	0	0	-1	1	0	0	0	0	0	0		2
S814F	1	1	0	0	0	1	0	1	1	0	0	1	1	0	0	0	0	1		8
R868T	1	1	0	0	0	1	0	0	0	1	0	0	1	0	0	0	0	0		5
M895V	1	0	1	0	0	1	0	0	0	0	-1	0	0	0	0	0	0	1		3
E979D	0	0	0	0	0	1	0	0	0	0	-1	0	0	0	0	0	1	0		1
T1001N	0	0	0	1	0	1	0	0	0	0	-1	1	0	0	0	0	0	0		2
