# Supplementary material for: Large scale analyses of genotype-phenotype relationships of glycine decarboxylase mutations and neurological disease severity
Source: PLoS Comput Biol. 2020 May 18;16(5):e1007871. doi: 10.1371/journal.pcbi.1007871 (PMC7259800; doi:10.1371/journal.pcbi.1007871)
Supplement: S6 Table — (XLSX) [file pcbi.1007871.s009.xlsx]

## Sheet: S_T6_Homozyg_WMMS
WT	Position	Mutant	COS	Conservation of Amino Acid	Helix Mutation	Sheet Mutation	Destabilizing	Δ Proline	C-terminal mutation	Active Site Mutation	Δ Polarity	Δ Aromaticity	Δ Charge	Conservation of Substition	Δ Codon	Δ Size	H-interface Mutation	N-PLP Mutation	Active Region	Dimerazation Interface	Stabilizing Mutation		SUM
Pathogenic Mutations
Y	161	C	12	3.42813	0	0	0	0	0	2.48308	0	4.62445	0	0	0	-1.25992	0	0	0	0	0		9.27574
Y	164	H	3.3	3.42813	0	0	0	0	0	2.48308	0	0	0.570831	-3.97128	0	0	0	0	0	0	0		2.51075
D	198	V	9	3.42813	0	0	0	0	0	0	-0.822524	0	0.570831	0	0.233406	0	0	3.00084	0	0	0		6.41068
A	202	V	2	3.42813	2.96018	0	0	0	0	0	0	0	0	-3.97128	0	-1.25992	0	0	0	0	0		1.15711
T	269	M	2	0	0	0	0	0	0	0	-0.822524	0	0	0	0	0	0	0	0	0	0		-0.822524
C	291	Y	2	0	0	-0.25715	-0.946032	0	0	0	0	4.62445	0	0	0	-1.25992	0	0	0	0	0		2.16135
R	362	C	2	3.42813	0	0	-0.946032	0	0	0	0	0	0.570831	0	0.233406	-1.25992	0	0	0	0	0		2.02642
Q	366	R	3	3.42813	0	0	0	0	0	0	0	0	0.570831	-3.97128	0	0	2.54507	0	0	0	0		2.57275
I	372	F	9	3.42813	0	0	-0.946032	0	0	0	0	4.62445	0	-3.97128	0.233406	0	2.54507	0	0	0	0		5.91374
A	389	V	4.5	3.42813	2.96018	0	0	0	0	0	0	0	0	-3.97128	0	-1.25992	0	0	0	0	0		1.15711
R	515	S	9	3.42813	0	0	-0.946032	0	2.55618	0	0	0	0.570831	0	0	-1.25992	0	0	0	0	0		4.34919
P	581	R	7	3.42813	0	0	-0.946032	2.59074	2.55618	0	-0.822524	0	0.570831	0	0	-1.25992	0	0	0	0	0		6.1174
Y	623	H	3	0	2.96018	0	-0.946032	0	2.55618	0	0	0	0.570831	-3.97128	0	0	0	0	0	0	0		1.16987
R	739	H	4	0	0	0	0	0	2.55618	0	0	4.62445	0	-3.97128	0.233406	0	0	0	0	0	-1.19951		2.24325
A	802	V	1.25	0	0	0	0	0	2.55618	0	0	0	0	-3.97128	0	-1.25992	0	3.00084	0	0	0		0.325816
P	949	L	9	3.42813	0	0	-0.946032	2.59074	2.55618	0	0	0	0	0	0	-1.25992	0	0	0	0	0		6.36909
H	950	R	9	3.42813	0	0	-0.946032	0	2.55618	0	0	4.62445	0	-3.97128	0.233406	0	0	0	0	0	0		5.92485
R	988	Q	7	3.42813	0	0	0	0	2.55618	0	0	0	0.570831	-3.97128	0	0	0	0	0	0	0		2.58386
Non Pathogenic Mutations
M	107	V	0	0	0	0	-0.946032	0	0	0	0	0	0	-3.97128	0	0	0	0	0	0	0		-4.91731
R	224	H	0	0	0	0	-0.946032	0	0	0	0	4.62445	0	-3.97128	0.233406	0	0	0	0	0	0		-0.0594545
C	291	G	0	0	0	-0.25715	-0.946032	0	0	0	0	0	0	0	0	0	0	0	0	0	0		-1.20318
R	410	K	0	0	2.96018	0	0	0	0	0	0	0	0	-3.97128	0	0	0	0	0	0	0		-1.0111
L	462	V	0	0	0	-0.25715	0	0	0	0	0	0	0	-3.97128	0	0	0	0	0	0	0		-4.22843
E	503	A	0	0	0	0	0	0	0	0	-0.822524	0	0.570831	0	0	0	0	0	0	0	0		-0.251693
A	569	T	0	0	2.96018	0	0	0	2.55618	0	-0.822524	0	0	-3.97128	0	0	0	0	0	-2.4793	0		-1.75675
V	705	M	0	3.42813	0	0	0	0	2.55618	0	0	0	0	-3.97128	0	0	0	0	0	0	0		2.01303
V	735	L	0	3.42813	0	0	-0.946032	0	2.55618	0	0	0	0	-3.97128	0	0	0	0	0	0	0		1.06699
A	794	T	0	0	0	0	0	0	2.55618	0	-0.822524	0	0	-3.97128	0	0	0	0	0	0	0		-2.23763
