# Supplementary material for: Large scale analyses of genotype-phenotype relationships of glycine decarboxylase mutations and neurological disease severity
Source: PLoS Comput Biol. 2020 May 18;16(5):e1007871. doi: 10.1371/journal.pcbi.1007871 (PMC7259800; doi:10.1371/journal.pcbi.1007871)
Supplement: S7 Table — (XLSX) [file pcbi.1007871.s010.xlsx]

## Sheet: S7_Table_Het_WMMS
MUT1	MUT2	COS	Cons AA	Helix	Sheet	Destab	Δ Proline	C-term	Active S	Δ Polarity	Δ Arom	Δ Charge	Cons Sub	Δ Codon	Δ Size	H-int	N-PLP	Act Reg	Dimer	Stabilizing	Deletion	Truncation	Intronic	MLS		WMMS
P509A	E597K	6	0	1.38864	0	0.343665	1.07056	0.748062	0	0	0	0.805173	-1.1755	0	0	0	0	0	0	0	0	0	0	0		3.18059
D295Y	R536Q	6	1.29967	1.38864	0	0	0	0.748062	0	0	-0.162418	1.61035	-1.1755	0	0.668646	0	0	0	-0.309925	0.469468	0	0	0	0		4.53698
P267A	K376E	3	1.29967	0	0	0.343665	1.07056	0	0	0	0	0.805173	-1.1755	0	0	-0.21423	0.469215	0	0	0	0	0	0	0		2.59855
N150T	R790W	6	0.649834	2.77727	0	0.343665	0	0.748062	0	0	-0.162418	0.805173	-1.1755	0.197657	0.668646	0	0	0	-0.309925	0	0	0	0	0		4.54246
G771R	M552V	3	0.649834	0	2.08812	0.343665	0	1.49612	0	-1.02766	0	0.805173	-1.1755	0	0.668646	0	0	0	-0.309925	0.469468	0	0	0	0		4.00793
R515S	G618R	6	1.29967	1.38864	0	0.343665	0	1.49612	1.96089	-1.02766	0	1.61035	0	0	1.33729	0	0	0	0	0	0	0	0	0		8.40895
A389V	R515S	6	1.29967	1.38864	0	0.343665	0	0.748062	0	0	0	0.805173	-1.1755	0	1.33729	0	0	0	0	0	0	0	0	0		4.74699
A802V	R515S	3	0.649834	0	0	0.343665	0	1.49612	0	0	0	0.805173	-1.1755	0	1.33729	0	0.469215	0	0	0	0	0	0	0		3.9258
A389V	R515S	4	1.29967	1.38864	0	0.343665	0	0.748062	0	0	0	0.805173	-1.1755	0	1.33729	0	0	0	0	0	0	0	0	0		4.74699
I381T	R461Q	2	0.649834	0	2.08812	0.687329	0	0	0	-1.02766	0	0.805173	-1.1755	0.197657	0.668646	0	0	0	0	0	0	0	0	0		2.89359
A283P	R461Q	4	0	1.38864	2.08812	0.343665	1.07056	0	0	0	0	0.805173	-1.1755	0	0	0	0	0	0	0	0	0	0	0		4.52065
A283P	R461Q	2	0	1.38864	2.08812	0.343665	1.07056	0	0	0	0	0.805173	-1.1755	0	0	0	0	0	0	0	0	0	0	0		4.52065
Y161C	R347S	2	1.29967	0	0	0	0	0	1.96089	0	-0.162418	0.805173	0	0	1.33729	0	0	0	0	0	0	0	0	0		5.2406
G156R	G728E	2	0.649834	1.38864	0	0.343665	0	0.748062	0	-2.05533	0	1.61035	0	0	1.33729	0	0	-2.86983	0	0.469468	0	0	0	0		1.62215
R630P	L548V	2	0.649834	1.38864	0	0.343665	1.07056	1.49612	0	-1.02766	0	0.805173	-1.1755	0	0.668646	0	0	0	-0.309925	0	0	0	0	0		3.90955
V905G	G728E	2	0.649834	0	2.08812	0.343665	0	1.49612	0	-1.02766	0	0.805173	0	0	1.33729	0	0	-2.86983	0	0.469468	0	0	0	0		3.29218
G652E	R373Q	2	1.29967	0	0	0	0	0.748062	0	-1.02766	0	1.61035	-1.1755	0	0.668646	-0.21423	0	0	0	0	0	0	0	0		1.90932
L885P	W897C	12	0.649834	1.38864	0	0.343665	1.07056	1.49612	1.96089	0	-0.162418	0	0	0.197657	1.33729	0	0	0	0	0	0	0	0	0		8.28224
E503A	V233A	0	0	1.38864	0	0.343665	0	0	0	-2.05533	0	0.805173	-1.1755	0	0.668646	0	0	0	0	0	0	0	0	0		-0.02471
E503A	T799S	0	0	0	0	0.343665	0	0.748062	0	-1.02766	0	0.805173	-1.1755	0.197657	0	0	0	0	0	0	0	0	0	0		-0.108611
E503A	R236Q	0	0.649834	1.38864	0	0	0	0	0	-1.02766	0	1.61035	-1.1755	0	0	0	0	0	0	0	0	0	0	0		1.44565
E503A	V705M	0	0.649834	0	0	0	0	0.748062	0	-1.02766	0	0.805173	-1.1755	0	0	0	0	0	0	0	0	0	0	0		-9.7895e-05
T799S	V747I	0	0.649834	0	2.08812	0.687329	0	1.49612	0	0	0	0	-2.35101	0.395314	0	0	0	0	0	0	0	0	0	0		2.96571
V800I	A414T	0	0	1.38864	0	0.343665	0	0.748062	0	-1.02766	0	0	-2.35101	0.197657	0	0	0	0	-0.309925	0	0	0	0	0		-1.01057
E503A	N533S	0	0	1.38864	0	0.343665	0	0.748062	0	-1.02766	0	0.805173	-1.1755	0	0	0	0	0	-0.309925	0	0	0	0	0		0.772444
P509A	I301M	0	0	0	0	0.687329	1.07056	0	0	0	0	0	-1.1755	0	0	0	0	0	0	0	0	0	0	0		0.582389
P509A	G137S	0	0.649834	0	0	0.343665	1.07056	0	0	-1.02766	0	0	-1.1755	0	0	0	0.469215	0	0	0	0	0	0	0		0.33011
E503A	R596Q	0	0	1.38864	0	0	0	0.748062	0	-1.02766	0	1.61035	-1.1755	0	0	0	0	0	0	0	0	0	0	0		1.54388
E503A	S814F	0	0.649834	1.38864	0	0	0	0.748062	0	-2.05533	-0.162418	0.805173	0	0.197657	0.668646	0	0	0	0	0.469468	0	0	0	0		2.70973
V705M	A64S	0	0.649834	1.38864	0	0.343665	0	0.748062	0	-1.02766	0	0	-2.35101	0	0	0	0	0	0	0	0	0	0	0		-0.248472
A794T	L462V	0	0	0	2.08812	0	0	0.748062	0	-1.02766	0	0	-2.35101	0	0	0	0	0	0	0	0	0	0	0		-0.542491
L207V	N193S	0	1.29967	1.38864	0	0	0	0	0	0	0	0	-2.35101	0	0	0	0	0	0	0	0	0	0	0		0.3373
E669K	N413Y	0	0	1.38864	0	0	0	0.748062	0	0	-0.162418	0.805173	-1.1755	0	0.668646	0	0	0	-0.309925	0	0	0	0	0		1.96267
V735L	V233A	0	0.649834	1.38864	0	0.687329	0	0.748062	0	-1.02766	0	0	-2.35101	0	0.668646	0	0	0	0	0	0	0	0	0		0.763839
V735L	R66K	0	0.649834	1.38864	0	0.687329	0	0.748062	0	0	0	0	-2.35101	0	0	0	0	0	-0.309925	0	0	0	0	0		0.812932
E278K	A64T	0	0	2.77727	0	0.343665	0	0	0	-1.02766	0	0.805173	-2.35101	0	0	0	0	0	0	0	0	0	0	0		0.547442
V735L	A569T	0	0.649834	1.38864	0	0.343665	0	1.49612	0	-1.02766	0	0	-2.35101	0	0	0	0	0	-0.309925	0	0	0	0	0		0.189665
A202V	IVS22+1G>C	2	0.649834	1.38864	0	0	0	0	0	0	0	0	-1.1755	0	0.668646	0	0	0	0	0	0	0	2.05491	0		3.58652
A202V	IVS22+1G>C	2	0.649834	1.38864	0	0	0	0	0	0	0	0	-1.1755	0	0.668646	0	0	0	0	0	0	0	2.05491	0		3.58652
A802V	IVS22+1G>A	2	0	0	0	0	0	0.748062	0	0	0	0	-1.1755	0	0.668646	0	0.469215	0	0	0	0	0	2.05491	0		2.76533
A802V	IVS22+1G>A	2	0	0	0	0	0	0.748062	0	0	0	0	-1.1755	0	0.668646	0	0.469215	0	0	0	0	0	2.05491	0		2.76533
A389V	IVS12+2T>G	2	0.649834	1.38864	0	0	0	0	0	0	0	0	-1.1755	0	0.668646	0	0	0	0	0	0	0	2.05491	0		3.58652
A389V	IVS12+2T>G	2	0.649834	1.38864	0	0	0	0	0	0	0	0	-1.1755	0	0.668646	0	0	0	0	0	0	0	2.05491	0		3.58652
R373W	del	2	0.649834	0	0	0	0	0	0	0	-0.162418	0.805173	0	0	0.668646	-0.21423	0	0	0	0	0	0	2.05491	0		3.80191
Y839C	splice	9	0.649834	1.38864	0	0	0	0.748062	0	0	-0.162418	0	0	0	0.668646	0	0	0	0	0	0	0	2.05491	0		5.34767
R515S	IVS19-1G>A	7	0.649834	0	0	0.343665	0	0.748062	0	0	0	0.805173	0	0	0.668646	0	0	0	0	0	0	0	2.05491	0		5.27029
A733V	IVS19-1G>A	4	0.649834	1.38864	0	0.343665	0	0.748062	0	0	0	0	-1.1755	0	0.668646	0	0	0	0	0	0	0	2.05491	0		4.67825
R515S	IVS19-1G>A	6	0.649834	0	0	0.343665	0	0.748062	0	0	0	0.805173	0	0	0.668646	0	0	0	0	0	0	0	2.05491	0		5.27029
G771R	IVS19-1G>A	6	0	0	2.08812	0.343665	0	0.748062	0	-1.02766	0	0.805173	0	0	0.668646	0	0	0	0	0	0	0	2.05491	0		5.68091
A802V	IVS22+1G>C	3	0	0	0	0	0	0.748062	0	0	0	0	-1.1755	0	0.668646	0	0.469215	0	0	0	0	0	2.05491	0		2.76533
R461Q	IVS12+2T>G	2	0	0	2.08812	0.343665	0	0	0	0	0	0.805173	-1.1755	0	0	0	0	0	0	0	0	0	2.05491	0		4.11636
A802E	IVS19+2T>G	2	0	0	0	0	0	0.748062	0	-1.02766	0	0.805173	0	0	0	0	0.469215	0	0	0	0	0	2.05491	0		3.04969
H371D	del GLDC	7	0.649834	0	0	0	0	0	0	0	-0.162418	0.805173	0	0	0	0	0	0	0	0	4.65312	0	0	0		5.94571
L82W	607fs	4	0	1.38864	0	0	0	0	0	-1.02766	-0.162418	0	0	0	0.668646	0	0	0	0	0	0	4.98726	0	0		5.85446
C1002W	S419X	5	0.649834	0	0	0	0	0.748062	0	0	-0.162418	0	0	0	0.668646	0	0	0	0	0	0	4.98726	0	0		6.89138
C1002W	S419X	4	0.649834	0	0	0	0	0.748062	0	0	-0.162418	0	0	0	0.668646	0	0	0	0	0	0	4.98726	0	0		6.89138
Q620R	del Exon 3-9	6	0.649834	1.38864	0	0	0	0.748062	0	0	0	0.805173	-1.1755	0	0	0	0	0	0	0	4.65312	0	0	0		7.06932
S132L	S86Vfs_119	8	0.649834	0	2.08812	0	0	0	0	-1.02766	0	0	0	0	0.668646	0	0	0	0	0	0	4.98726	0	0		7.36619
T894A	del Exon3	8	0.649834	0	2.08812	0	0	0.748062	1.96089	-1.02766	0	0	-1.1755	0	0	0	0	0	0	0	4.65312	0	0	0		7.89685
R739H	del Exon 1-2	3	0	0	0	0	0	0.748062	0	0	-0.162418	0	-1.1755	0.197657	0	0	0	0	0	0.469468	4.65312	0	0	0		4.73039
R461Q	del GLDC	8	0	0	2.08812	0.343665	0	0	0	0	0	0.805173	-1.1755	0	0	0	0	0	0	0	4.65312	0	0	0		6.71457
G761R	Y632X	9	0.649834	0	0	0	0	0.748062	0	-1.02766	0	0.805173	0	0	0.668646	0	0	0	0	0.469468	0	4.98726	0	0		7.30078
S132L	E167X	9	0.649834	0	2.08812	0	0	0	0	-1.02766	0	0	0	0	0.668646	0	0	0	0	0	0	4.98726	0	0		7.36619
P907L	del Exon 1-24	6	0.649834	0	0	0	1.07056	0.748062	0	0	0	0	0	0	0.668646	0	0	0	0	0	4.65312	0	0	0		7.79022
L885P	Y637X	6	0.649834	1.38864	0	0.343665	1.07056	0.748062	0	0	0	0	0	0	0.668646	0	0	0	0	0	0	4.98726	0	0		9.85667
F334L	del GLDC	6	0	0	2.08812	0	0	0	0	0	-0.162418	0	-1.1755	0.197657	0	0	0	0	0	0	4.65312	0	0	0		5.60097
L548V	del GLDC	3	0.649834	0	0	0.343665	0	0.748062	0	0	0	0	-1.1755	0	0	0	0	0	-0.309925	0	4.65312	0	0	0		4.90925
A377V	A694Dfs	8	0.649834	0	0	0	0	0	0	0	0	0	-1.1755	0	0.668646	0	0	0	0	0	0	4.98726	0	0		5.13024
R373W	M1I	2	0.649834	0	0	0	0	0	0	0	-0.162418	0.805173	0	0	0.668646	-0.21423	0	0	0	0	0	0	0	0.771856		2.51886
A569T	MLS	0	0	1.38864	0	0	0	0.748062	0	-1.02766	0	0	-1.1755	0	0	0	0	0	-0.309925	0	0	0	0	0.771856		0.395463
