# Supplementary material for: Large scale analyses of genotype-phenotype relationships of glycine decarboxylase mutations and neurological disease severity
Source: PLoS Comput Biol. 2020 May 18;16(5):e1007871. doi: 10.1371/journal.pcbi.1007871 (PMC7259800; doi:10.1371/journal.pcbi.1007871)
Supplement: S1 Appendix — (ZIP) [file pcbi.1007871.s011.zip]

Archive with 230 entries (226 files):
- S1_Appendix/
- S1_Appendix/cluspro.PH.round1/
- S1_Appendix/cluspro.PH.round1/model.000.00.pdb
- S1_Appendix/cluspro.PH.round1/model.000.01.pdb
- S1_Appendix/cluspro.PH.round1/model.000.02.pdb
- S1_Appendix/cluspro.PH.round1/model.000.03.pdb
- S1_Appendix/cluspro.PH.round1/model.000.04.pdb
- S1_Appendix/cluspro.PH.round1/model.000.05.pdb
- S1_Appendix/cluspro.PH.round1/model.000.06.pdb
- S1_Appendix/cluspro.PH.round1/model.000.07.pdb
- S1_Appendix/cluspro.PH.round1/model.000.08.pdb
- S1_Appendix/cluspro.PH.round1/model.000.09.pdb
- S1_Appendix/cluspro.PH.round1/model.000.10.pdb
- S1_Appendix/cluspro.PH.round1/model.000.11.pdb
- S1_Appendix/cluspro.PH.round1/model.000.12.pdb
- S1_Appendix/cluspro.PH.round1/model.000.13.pdb
- S1_Appendix/cluspro.PH.round1/model.000.14.pdb
- S1_Appendix/cluspro.PH.round1/model.000.15.pdb
- S1_Appendix/cluspro.PH.round1/model.000.16.pdb
- S1_Appendix/cluspro.PH.round1/model.000.17.pdb
- S1_Appendix/cluspro.PH.round1/model.000.18.pdb
- S1_Appendix/cluspro.PH.round1/model.000.19.pdb
- S1_Appendix/cluspro.PH.round1/model.000.20.pdb
- S1_Appendix/cluspro.PH.round1/model.000.21.pdb
- S1_Appendix/cluspro.PH.round1/model.000.22.pdb
- S1_Appendix/cluspro.PH.round1/model.000.23.pdb
- S1_Appendix/cluspro.PH.round1/model.000.24.pdb
- S1_Appendix/cluspro.PH.round1/model.000.25.pdb
- S1_Appendix/cluspro.PH.round1/model.000.26.pdb
- S1_Appendix/cluspro.PH.round1/model.000.27.pdb
- S1_Appendix/cluspro.PH.round1/model.000.28.pdb
- S1_Appendix/cluspro.PH.round1/model.000.29.pdb
- S1_Appendix/cluspro.PH.round1/model.002.00.pdb
- S1_Appendix/cluspro.PH.round1/model.002.01.pdb
- S1_Appendix/cluspro.PH.round1/model.002.02.pdb
- S1_Appendix/cluspro.PH.round1/model.002.03.pdb
- S1_Appendix/cluspro.PH.round1/model.002.04.pdb
- S1_Appendix/cluspro.PH.round1/model.002.05.pdb
- S1_Appendix/cluspro.PH.round1/model.002.06.pdb
- S1_Appendix/cluspro.PH.round1/model.002.07.pdb
- S1_Appendix/cluspro.PH.round1/model.002.08.pdb
- S1_Appendix/cluspro.PH.round1/model.002.09.pdb
- S1_Appendix/cluspro.PH.round1/model.002.10.pdb
- S1_Appendix/cluspro.PH.round1/model.002.11.pdb
- S1_Appendix/cluspro.PH.round1/model.002.12.pdb
- S1_Appendix/cluspro.PH.round1/model.002.13.pdb
- S1_Appendix/cluspro.PH.round1/model.002.14.pdb
- S1_Appendix/cluspro.PH.round1/model.002.15.pdb
- S1_Appendix/cluspro.PH.round1/model.002.16.pdb
- S1_Appendix/cluspro.PH.round1/model.002.17.pdb
- S1_Appendix/cluspro.PH.round1/model.002.18.pdb
- S1_Appendix/cluspro.PH.round1/model.002.19.pdb
- S1_Appendix/cluspro.PH.round1/model.002.20.pdb
- S1_Appendix/cluspro.PH.round1/model.002.21.pdb
- S1_Appendix/cluspro.PH.round1/model.002.22.pdb
- S1_Appendix/cluspro.PH.round1/model.002.23.pdb
- S1_Appendix/cluspro.PH.round1/model.002.24.pdb
- S1_Appendix/cluspro.PH.round1/model.002.25.pdb
- S1_Appendix/cluspro.PH.round1/model.002.26.pdb
- S1_Appendix/cluspro.PH.round1/model.004.00.pdb
- S1_Appendix/cluspro.PH.round1/model.004.01.pdb
- S1_Appendix/cluspro.PH.round1/model.004.02.pdb
- S1_Appendix/cluspro.PH.round1/model.004.03.pdb
- S1_Appendix/cluspro.PH.round1/model.004.04.pdb
- S1_Appendix/cluspro.PH.round1/model.004.05.pdb
- S1_Appendix/cluspro.PH.round1/model.004.06.pdb
- S1_Appendix/cluspro.PH.round1/model.004.07.pdb
- S1_Appendix/cluspro.PH.round1/model.004.08.pdb
- S1_Appendix/cluspro.PH.round1/model.004.09.pdb
- S1_Appendix/cluspro.PH.round1/model.004.10.pdb
- S1_Appendix/cluspro.PH.round1/model.004.11.pdb
- S1_Appendix/cluspro.PH.round1/model.004.12.pdb
- S1_Appendix/cluspro.PH.round1/model.004.13.pdb
- S1_Appendix/cluspro.PH.round1/model.004.14.pdb
- S1_Appendix/cluspro.PH.round1/model.006.00.pdb
- S1_Appendix/cluspro.PH.round1/model.006.01.pdb
- S1_Appendix/cluspro.PH.round1/model.006.02.pdb
- S1_Appendix/cluspro.PH.round1/model.006.03.pdb
- S1_Appendix/cluspro.PH.round1/model.006.04.pdb
- S1_Appendix/cluspro.PH.round1/model.006.05.pdb
- S1_Appendix/cluspro.PH.round1/model.006.06.pdb
- S1_Appendix/cluspro.PH.round1/model.006.07.pdb
- S1_Appendix/cluspro.PH.round1/model.006.08.pdb
- S1_Appendix/cluspro.PH.round1/model.006.09.pdb
- S1_Appendix/cluspro.PH.round1/model.006.10.pdb
- S1_Appendix/cluspro.PH.round1/model.006.11.pdb
- S1_Appendix/cluspro.PH.round1/model.006.12.pdb
- S1_Appendix/cluspro.PH.round1/model.006.13.pdb
- S1_Appendix/cluspro.PH.round1/model.006.14.pdb
- S1_Appendix/cluspro.PH.round1/model.006.15.pdb
- S1_Appendix/cluspro.PH.round1/model.006.16.pdb
- S1_Appendix/cluspro.PH.round1/model.006.17.pdb
- S1_Appendix/cluspro.PH.round1/model.006.18.pdb
- S1_Appendix/cluspro.PH.round1/model.006.19.pdb
- S1_Appendix/cluspro.PH.round1/model.006.20.pdb
- S1_Appendix/cluspro.PH.round1/model.006.21.pdb
- S1_Appendix/cluspro.PH.round1/model.006.22.pdb
- S1_Appendix/cluspro.PH.round1/model.006.23.pdb
- S1_Appendix/cluspro.PH.round1/model.006.24.pdb
- S1_Appendix/cluspro.PH.round1/model.006.25.pdb
- S1_Appendix/cluspro.PH.round1/model.006.26.pdb
- S1_Appendix/cluspro.PH.round1/model.006.27.pdb
- S1_Appendix/cluspro.PH.round2/
- S1_Appendix/cluspro.PH.round2/model.000.00.pdb
- S1_Appendix/cluspro.PH.round2/model.000.01.pdb
- S1_Appendix/cluspro.PH.round2/model.000.02.pdb
- S1_Appendix/cluspro.PH.round2/model.000.03.pdb
- S1_Appendix/cluspro.PH.round2/model.000.04.pdb
- S1_Appendix/cluspro.PH.round2/model.000.05.pdb
- S1_Appendix/cluspro.PH.round2/model.000.06.pdb
- S1_Appendix/cluspro.PH.round2/model.000.07.pdb
- S1_Appendix/cluspro.PH.round2/model.002.00.pdb
- S1_Appendix/cluspro.PH.round2/model.002.01.pdb
- S1_Appendix/cluspro.PH.round2/model.002.02.pdb
- S1_Appendix/cluspro.PH.round2/model.002.03.pdb
- S1_Appendix/cluspro.PH.round2/model.002.04.pdb
- S1_Appendix/cluspro.PH.round2/model.002.05.pdb
- S1_Appendix/cluspro.PH.round2/model.002.06.pdb
- S1_Appendix/cluspro.PH.round2/model.002.07.pdb
- S1_Appendix/cluspro.PH.round2/model.002.08.pdb
- S1_Appendix/cluspro.PH.round2/model.002.09.pdb
- S1_Appendix/cluspro.PH.round2/model.002.10.pdb
- S1_Appendix/cluspro.PH.round2/model.004.00.pdb
- S1_Appendix/cluspro.PH.round2/model.004.01.pdb
- S1_Appendix/cluspro.PH.round2/model.004.02.pdb
- S1_Appendix/cluspro.PH.round2/model.004.03.pdb
- S1_Appendix/cluspro.PH.round2/model.004.04.pdb
- S1_Appendix/cluspro.PH.round2/model.004.05.pdb
- S1_Appendix/cluspro.PH.round2/model.004.06.pdb
- S1_Appendix/cluspro.PH.round2/model.004.07.pdb
- S1_Appendix/cluspro.PH.round2/model.006.00.pdb
- S1_Appendix/cluspro.PH.round2/model.006.01.pdb
- S1_Appendix/cluspro.PH.round2/model.006.02.pdb
- S1_Appendix/cluspro.PH.round2/model.006.03.pdb
- S1_Appendix/cluspro.PH.round2/model.006.04.pdb
- S1_Appendix/cluspro.PH.round2/model.006.05.pdb
- S1_Appendix/cluspro.PH.round2/model.006.06.pdb
- S1_Appendix/cluspro.PH.round2/model.006.07.pdb
- S1_Appendix/cluspro.PH.round2/model.006.08.pdb
- S1_Appendix/cluspro.PH.round2/model.006.09.pdb
- S1_Appendix/cluspro.PH.round2/model.006.10.pdb
- S1_Appendix/cluspro.PH.round2/model.006.11.pdb
- S1_Appendix/cluspro.PH.round2/model.006.12.pdb
- S1_Appendix/cluspro.PH.round2/model.006.13.pdb
- S1_Appendix/cluspro.TH.ecoli/
- S1_Appendix/cluspro.TH.ecoli/model.000.00.pdb
- S1_Appendix/cluspro.TH.ecoli/model.000.01.pdb
- S1_Appendix/cluspro.TH.ecoli/model.000.02.pdb
- S1_Appendix/cluspro.TH.ecoli/model.000.03.pdb
- S1_Appendix/cluspro.TH.ecoli/model.000.04.pdb
- S1_Appendix/cluspro.TH.ecoli/model.000.05.pdb
- S1_Appendix/cluspro.TH.ecoli/model.000.06.pdb
- S1_Appendix/cluspro.TH.ecoli/model.000.07.pdb
- S1_Appendix/cluspro.TH.ecoli/model.000.08.pdb
- S1_Appendix/cluspro.TH.ecoli/model.000.09.pdb
- S1_Appendix/cluspro.TH.ecoli/model.000.10.pdb
- S1_Appendix/cluspro.TH.ecoli/model.000.11.pdb
- S1_Appendix/cluspro.TH.ecoli/model.000.12.pdb
- S1_Appendix/cluspro.TH.ecoli/model.000.13.pdb
- S1_Appendix/cluspro.TH.ecoli/model.000.14.pdb
- S1_Appendix/cluspro.TH.ecoli/model.000.15.pdb
- S1_Appendix/cluspro.TH.ecoli/model.000.16.pdb
- S1_Appendix/cluspro.TH.ecoli/model.000.17.pdb
- S1_Appendix/cluspro.TH.ecoli/model.000.18.pdb
- S1_Appendix/cluspro.TH.ecoli/model.000.19.pdb
- S1_Appendix/cluspro.TH.ecoli/model.000.20.pdb
- S1_Appendix/cluspro.TH.ecoli/model.000.21.pdb
- S1_Appendix/cluspro.TH.ecoli/model.000.22.pdb
- S1_Appendix/cluspro.TH.ecoli/model.002.00.pdb
- S1_Appendix/cluspro.TH.ecoli/model.002.01.pdb
- S1_Appendix/cluspro.TH.ecoli/model.002.02.pdb
- S1_Appendix/cluspro.TH.ecoli/model.002.03.pdb
- S1_Appendix/cluspro.TH.ecoli/model.002.04.pdb
- S1_Appendix/cluspro.TH.ecoli/model.002.05.pdb
- S1_Appendix/cluspro.TH.ecoli/model.002.06.pdb
- S1_Appendix/cluspro.TH.ecoli/model.002.07.pdb
- S1_Appendix/cluspro.TH.ecoli/model.002.08.pdb
- S1_Appendix/cluspro.TH.ecoli/model.002.09.pdb
- S1_Appendix/cluspro.TH.ecoli/model.002.10.pdb
- S1_Appendix/cluspro.TH.ecoli/model.002.11.pdb
- S1_Appendix/cluspro.TH.ecoli/model.002.12.pdb
- S1_Appendix/cluspro.TH.ecoli/model.002.13.pdb
- S1_Appendix/cluspro.TH.ecoli/model.002.14.pdb
- S1_Appendix/cluspro.TH.ecoli/model.002.15.pdb
- S1_Appendix/cluspro.TH.ecoli/model.002.16.pdb
- S1_Appendix/cluspro.TH.ecoli/model.002.17.pdb
- S1_Appendix/cluspro.TH.ecoli/model.002.18.pdb
- S1_Appendix/cluspro.TH.ecoli/model.004.00.pdb
- S1_Appendix/cluspro.TH.ecoli/model.004.01.pdb
- S1_Appendix/cluspro.TH.ecoli/model.004.02.pdb
- S1_Appendix/cluspro.TH.ecoli/model.004.03.pdb
- S1_Appendix/cluspro.TH.ecoli/model.004.04.pdb
- S1_Appendix/cluspro.TH.ecoli/model.004.05.pdb
- S1_Appendix/cluspro.TH.ecoli/model.004.06.pdb
- S1_Appendix/cluspro.TH.ecoli/model.004.07.pdb
- S1_Appendix/cluspro.TH.ecoli/model.004.08.pdb
- S1_Appendix/cluspro.TH.ecoli/model.004.09.pdb
- S1_Appendix/cluspro.TH.ecoli/model.004.10.pdb
- S1_Appendix/cluspro.TH.ecoli/model.004.11.pdb
- S1_Appendix/cluspro.TH.ecoli/model.004.12.pdb
- S1_Appendix/cluspro.TH.ecoli/model.004.13.pdb
- S1_Appendix/cluspro.TH.ecoli/model.004.14.pdb
- S1_Appendix/cluspro.TH.ecoli/model.004.15.pdb
- S1_Appendix/cluspro.TH.ecoli/model.004.16.pdb
- S1_Appendix/cluspro.TH.ecoli/model.004.17.pdb
- S1_Appendix/cluspro.TH.ecoli/model.004.18.pdb
- S1_Appendix/cluspro.TH.ecoli/model.006.00.pdb
- S1_Appendix/cluspro.TH.ecoli/model.006.01.pdb
- S1_Appendix/cluspro.TH.ecoli/model.006.02.pdb
- S1_Appendix/cluspro.TH.ecoli/model.006.03.pdb
- S1_Appendix/cluspro.TH.ecoli/model.006.04.pdb
- S1_Appendix/cluspro.TH.ecoli/model.006.05.pdb
- S1_Appendix/cluspro.TH.ecoli/model.006.06.pdb
- S1_Appendix/cluspro.TH.ecoli/model.006.07.pdb
- S1_Appendix/cluspro.TH.ecoli/model.006.08.pdb
- S1_Appendix/cluspro.TH.ecoli/model.006.09.pdb
- S1_Appendix/cluspro.TH.ecoli/model.006.10.pdb
- S1_Appendix/cluspro.TH.ecoli/model.006.11.pdb
- S1_Appendix/cluspro.TH.ecoli/model.006.12.pdb
- S1_Appendix/cluspro.TH.ecoli/model.006.13.pdb
- S1_Appendix/cluspro.TH.ecoli/model.006.14.pdb
- S1_Appendix/cluspro.TH.ecoli/model.006.15.pdb
- S1_Appendix/cluspro.TH.ecoli/model.006.16.pdb
- S1_Appendix/cluspro.TH.ecoli/model.006.17.pdb
- S1_Appendix/cluspro.TH.ecoli/model.006.18.pdb
- S1_Appendix/cluspro.TH.ecoli/model.006.19.pdb
- S1_Appendix/cluspro.TH.ecoli/model.006.20.pdb
- S1_Appendix/cluspro.TH.ecoli/model.006.21.pdb
- S1_Appendix/cluspro.TH.ecoli/model.006.22.pdb
- S1_Appendix/cluspro.TH.ecoli/model.006.23.pdb
