# Supplementary material for: Large scale analyses of genotype-phenotype relationships of glycine decarboxylase mutations and neurological disease severity
Source: PLoS Comput Biol. 2020 May 18;16(5):e1007871. doi: 10.1371/journal.pcbi.1007871 (PMC7259800; doi:10.1371/journal.pcbi.1007871)
Supplement: S1 Appendix — (ZIP) [file pcbi.1007871.s011.zip › S1_Appendix/cluspro.PH.round1/model.000.13.pdb]

HEADER rec.pdb
REMARK original generated coordinate pdb file
ATOM      1  N   ARG A  16      73.118 -23.259   7.336  1.00  0.00      RA0  N
ATOM      2  H   ARG A  16      73.448 -22.362   7.653  1.00  0.00      RA0  H
ATOM      3  CA  ARG A  16      72.301 -23.121   6.092  1.00  0.00      RA0  C
ATOM      4  CB  ARG A  16      72.750 -24.133   5.048  1.00  0.00      RA0  C
ATOM      5  CG  ARG A  16      74.183 -23.740   4.709  1.00  0.00      RA0  C
ATOM      6  CD  ARG A  16      74.836 -24.524   3.579  1.00  0.00      RA0  C
ATOM      7  NE  ARG A  16      76.142 -23.931   3.304  1.00  0.00      RA0  N
ATOM      8  HE  ARG A  16      76.241 -22.997   3.672  1.00  0.00      RA0  H
ATOM      9  CZ  ARG A  16      77.072 -24.626   2.590  1.00  0.00      RA0  C
ATOM     10  NH1 ARG A  16      78.271 -24.055   2.336  1.00  0.00      RA0  N
ATOM     11 HH11 ARG A  16      78.997 -24.514   1.815  1.00  0.00      RA0  H
ATOM     12 HH12 ARG A  16      78.481 -23.130   2.670  1.00  0.00      RA0  H
ATOM     13  NH2 ARG A  16      76.772 -25.871   2.154  1.00  0.00      RA0  N
ATOM     14 HH21 ARG A  16      77.411 -26.434   1.622  1.00  0.00      RA0  H
ATOM     15 HH22 ARG A  16      75.879 -26.287   2.351  1.00  0.00      RA0  H
ATOM     16  C   ARG A  16      70.803 -23.053   6.280  1.00  0.00      RA0  C
ATOM     17  O   ARG A  16      70.166 -22.077   5.900  1.00  0.00      RA0  O
ATOM     18  N   LEU A  17      70.178 -24.047   6.945  1.00  0.00      RA0  N
ATOM     19  H   LEU A  17      70.754 -24.776   7.310  1.00  0.00      RA0  H
ATOM     20  CA  LEU A  17      68.739 -24.001   7.197  1.00  0.00      RA0  C
ATOM     21  CB  LEU A  17      68.281 -25.290   7.880  1.00  0.00      RA0  C
ATOM     22  CG  LEU A  17      66.760 -25.372   8.028  1.00  0.00      RA0  C
ATOM     23  CD1 LEU A  17      66.049 -25.323   6.673  1.00  0.00      RA0  C
ATOM     24  CD2 LEU A  17      66.335 -26.583   8.857  1.00  0.00      RA0  C
ATOM     25  C   LEU A  17      68.274 -22.780   7.995  1.00  0.00      RA0  C
ATOM     26  O   LEU A  17      67.308 -22.112   7.634  1.00  0.00      RA0  O
ATOM     27  N   LEU A  18      69.018 -22.396   9.053  1.00  0.00      RA0  N
ATOM     28  H   LEU A  18      69.848 -22.917   9.240  1.00  0.00      RA0  H
ATOM     29  CA  LEU A  18      68.756 -21.203   9.847  1.00  0.00      RA0  C
ATOM     30  CB  LEU A  18      69.778 -21.095  10.978  1.00  0.00      RA0  C
ATOM     31  CG  LEU A  18      69.809 -22.334  11.874  1.00  0.00      RA0  C
ATOM     32  CD1 LEU A  18      70.948 -22.266  12.892  1.00  0.00      RA0  C
ATOM     33  CD2 LEU A  18      68.458 -22.594  12.543  1.00  0.00      RA0  C
ATOM     34  C   LEU A  18      68.700 -19.888   9.067  1.00  0.00      RA0  C
ATOM     35  O   LEU A  18      67.980 -18.968   9.449  1.00  0.00      RA0  O
ATOM     36  N   GLU A  19      69.454 -19.779   7.958  1.00  0.00      RA0  N
ATOM     37  H   GLU A  19      69.957 -20.574   7.615  1.00  0.00      RA0  H
ATOM     38  CA  GLU A  19      69.541 -18.591   7.125  1.00  0.00      RA0  C
ATOM     39  CB  GLU A  19      70.833 -18.697   6.320  1.00  0.00      RA0  C
ATOM     40  CG  GLU A  19      72.037 -18.923   7.238  1.00  0.00      RA0  C
ATOM     41  CD  GLU A  19      73.058 -19.819   6.570  1.00  0.00      RA0  C
ATOM     42  OE1 GLU A  19      73.868 -20.411   7.279  1.00  0.00      RA0  O
ATOM     43  OE2 GLU A  19      73.023 -19.963   5.351  1.00  0.00      RA0  O
ATOM     44  C   GLU A  19      68.335 -18.420   6.205  1.00  0.00      RA0  C
ATOM     45  O   GLU A  19      68.048 -17.329   5.722  1.00  0.00      RA0  O
ATOM     46  N   ARG A  20      67.561 -19.504   5.976  1.00  0.00      RA0  N
ATOM     47  H   ARG A  20      67.800 -20.355   6.446  1.00  0.00      RA0  H
ATOM     48  CA  ARG A  20      66.313 -19.453   5.224  1.00  0.00      RA0  C
ATOM     49  CB  ARG A  20      66.001 -20.841   4.681  1.00  0.00      RA0  C
ATOM     50  CG  ARG A  20      67.154 -21.393   3.847  1.00  0.00      RA0  C
ATOM     51  CD  ARG A  20      66.835 -22.787   3.308  1.00  0.00      RA0  C
ATOM     52  NE  ARG A  20      65.527 -22.794   2.651  1.00  0.00      RA0  N
ATOM     53  HE  ARG A  20      64.757 -23.011   3.260  1.00  0.00      RA0  H
ATOM     54  CZ  ARG A  20      65.416 -22.441   1.334  1.00  0.00      RA0  C
ATOM     55  NH1 ARG A  20      64.189 -22.391   0.764  1.00  0.00      RA0  N
ATOM     56 HH11 ARG A  20      64.045 -22.139  -0.197  1.00  0.00      RA0  H
ATOM     57 HH12 ARG A  20      63.360 -22.603   1.292  1.00  0.00      RA0  H
ATOM     58  NH2 ARG A  20      66.532 -22.147   0.626  1.00  0.00      RA0  N
ATOM     59 HH21 ARG A  20      66.515 -21.887  -0.343  1.00  0.00      RA0  H
ATOM     60 HH22 ARG A  20      67.440 -22.173   1.059  1.00  0.00      RA0  H
ATOM     61  C   ARG A  20      65.163 -18.954   6.061  1.00  0.00      RA0  C
ATOM     62  O   ARG A  20      64.107 -18.570   5.560  1.00  0.00      RA0  O
ATOM     63  N   LEU A  21      65.329 -18.996   7.387  1.00  0.00      RA0  N
ATOM     64  H   LEU A  21      66.247 -19.109   7.766  1.00  0.00      RA0  H
ATOM     65  CA  LEU A  21      64.307 -18.563   8.294  1.00  0.00      RA0  C
ATOM     66  CB  LEU A  21      64.568 -19.108   9.697  1.00  0.00      RA0  C
ATOM     67  CG  LEU A  21      64.666 -20.635   9.715  1.00  0.00      RA0  C
ATOM     68  CD1 LEU A  21      65.012 -21.160  11.108  1.00  0.00      RA0  C
ATOM     69  CD2 LEU A  21      63.409 -21.301   9.151  1.00  0.00      RA0  C
ATOM     70  C   LEU A  21      64.208 -17.067   8.297  1.00  0.00      RA0  C
ATOM     71  O   LEU A  21      65.144 -16.347   7.963  1.00  0.00      RA0  O
ATOM     72  N   LEU A  22      63.046 -16.550   8.724  1.00  0.00      RA0  N
ATOM     73  H   LEU A  22      62.341 -17.173   9.050  1.00  0.00      RA0  H
ATOM     74  CA  LEU A  22      62.898 -15.127   8.923  1.00  0.00      RA0  C
ATOM     75  CB  LEU A  22      61.472 -14.804   9.399  1.00  0.00      RA0  C
ATOM     76  CG  LEU A  22      60.412 -14.690   8.293  1.00  0.00      RA0  C
ATOM     77  CD1 LEU A  22      60.058 -16.023   7.628  1.00  0.00      RA0  C
ATOM     78  CD2 LEU A  22      59.160 -13.983   8.813  1.00  0.00      RA0  C
ATOM     79  C   LEU A  22      63.928 -14.580   9.917  1.00  0.00      RA0  C
ATOM     80  O   LEU A  22      64.277 -15.295  10.870  1.00  0.00      RA0  O
ATOM     81  N   PRO A  23      64.445 -13.361   9.715  1.00  0.00      RA0  N
ATOM     82  CD  PRO A  23      64.120 -12.518   8.568  1.00  0.00      RA0  C
ATOM     83  CA  PRO A  23      65.419 -12.734  10.591  1.00  0.00      RA0  C
ATOM     84  CB  PRO A  23      65.494 -11.297  10.068  1.00  0.00      RA0  C
ATOM     85  CG  PRO A  23      65.182 -11.427   8.581  1.00  0.00      RA0  C
ATOM     86  C   PRO A  23      65.067 -12.816  12.054  1.00  0.00      RA0  C
ATOM     87  O   PRO A  23      63.938 -12.558  12.463  1.00  0.00      RA0  O
ATOM     88  N   ARG A  24      66.025 -13.240  12.876  1.00  0.00      RA0  N
ATOM     89  H   ARG A  24      66.958 -13.310  12.525  1.00  0.00      RA0  H
ATOM     90  CA  ARG A  24      65.825 -13.287  14.292  1.00  0.00      RA0  C
ATOM     91  CB  ARG A  24      67.042 -13.980  14.902  1.00  0.00      RA0  C
ATOM     92  CG  ARG A  24      67.056 -14.037  16.427  1.00  0.00      RA0  C
ATOM     93  CD  ARG A  24      66.015 -14.981  17.033  1.00  0.00      RA0  C
ATOM     94  NE  ARG A  24      66.099 -14.966  18.494  1.00  0.00      RA0  N
ATOM     95  HE  ARG A  24      65.502 -14.327  18.995  1.00  0.00      RA0  H
ATOM     96  CZ  ARG A  24      67.075 -15.704  19.101  1.00  0.00      RA0  C
ATOM     97  NH1 ARG A  24      67.266 -15.613  20.429  1.00  0.00      RA0  N
ATOM     98 HH11 ARG A  24      68.003 -16.162  20.849  1.00  0.00      RA0  H
ATOM     99 HH12 ARG A  24      66.747 -15.017  21.057  1.00  0.00      RA0  H
ATOM    100  NH2 ARG A  24      67.867 -16.512  18.370  1.00  0.00      RA0  N
ATOM    101 HH21 ARG A  24      68.660 -16.985  18.796  1.00  0.00      RA0  H
ATOM    102 HH22 ARG A  24      67.761 -16.663  17.387  1.00  0.00      RA0  H
ATOM    103  C   ARG A  24      65.649 -11.892  14.874  1.00  0.00      RA0  C
ATOM    104  O   ARG A  24      66.241 -10.930  14.395  1.00  0.00      RA0  O
ATOM    105  N   HIS A  25      64.830 -11.711  15.931  1.00  0.00      RA0  N
ATOM    106  H   HIS A  25      64.392 -12.510  16.333  1.00  0.00      RA0  H
ATOM    107  CA  HIS A  25      64.866 -10.441  16.613  1.00  0.00      RA0  C
ATOM    108  CB  HIS A  25      63.674 -10.334  17.575  1.00  0.00      RA0  C
ATOM    109  CG  HIS A  25      63.484 -11.640  18.317  1.00  0.00      RA0  C
ATOM    110  ND1 HIS A  25      62.542 -12.543  17.982  1.00  0.00      RA0  N
ATOM    111  HD1 HIS A  25      61.870 -12.445  17.273  1.00  0.00      RA0  H
ATOM    112  CD2 HIS A  25      64.219 -12.143  19.396  1.00  0.00      RA0  C
ATOM    113  NE2 HIS A  25      63.713 -13.364  19.701  1.00  0.00      RA0  N
ATOM    114  CE1 HIS A  25      62.678 -13.609  18.833  1.00  0.00      RA0  C
ATOM    115  C   HIS A  25      66.185 -10.207  17.353  1.00  0.00      RA0  C
ATOM    116  O   HIS A  25      66.706 -11.075  18.054  1.00  0.00      RA0  O
ATOM    117  N   ASP A  26      66.796  -9.027  17.273  1.00  0.00      RA0  N
ATOM    118  H   ASP A  26      67.566  -8.843  17.881  1.00  0.00      RA0  H
ATOM    119  CA  ASP A  26      66.713  -8.074  16.185  1.00  0.00      RA0  C
ATOM    120  CB  ASP A  26      66.359  -6.651  16.606  1.00  0.00      RA0  C
ATOM    121  CG  ASP A  26      66.012  -5.828  15.367  1.00  0.00      RA0  C
ATOM    122  OD1 ASP A  26      65.895  -6.399  14.286  1.00  0.00      RA0  O
ATOM    123  OD2 ASP A  26      65.850  -4.612  15.481  1.00  0.00      RA0  O
ATOM    124  C   ASP A  26      68.078  -8.127  15.536  1.00  0.00      RA0  C
ATOM    125  O   ASP A  26      68.544  -7.192  14.910  1.00  0.00      RA0  O
ATOM    126  N   ASP A  27      68.814  -9.225  15.781  1.00  0.00      RA0  N
ATOM    127  H   ASP A  27      68.341 -10.094  15.917  1.00  0.00      RA0  H
ATOM    128  CA  ASP A  27      70.258  -9.256  15.814  1.00  0.00      RA0  C
ATOM    129  CB  ASP A  27      70.843  -9.128  14.393  1.00  0.00      RA0  C
ATOM    130  CG  ASP A  27      70.110 -10.086  13.461  1.00  0.00      RA0  C
ATOM    131  OD1 ASP A  27      69.895 -11.234  13.840  1.00  0.00      RA0  O
ATOM    132  OD2 ASP A  27      69.736  -9.684  12.359  1.00  0.00      RA0  O
ATOM    133  C   ASP A  27      70.824  -8.234  16.810  1.00  0.00      RA0  C
ATOM    134  O   ASP A  27      70.355  -7.109  16.980  1.00  0.00      RA0  O
ATOM    135  N   PHE A  28      71.878  -8.582  17.563  1.00  0.00      RA0  N
ATOM    136  H   PHE A  28      72.315  -9.471  17.422  1.00  0.00      RA0  H
ATOM    137  CA  PHE A  28      72.398  -7.645  18.554  1.00  0.00      RA0  C
ATOM    138  CB  PHE A  28      73.470  -8.297  19.424  1.00  0.00      RA0  C
ATOM    139  CG  PHE A  28      74.070  -7.251  20.336  1.00  0.00      RA0  C
ATOM    140  CD1 PHE A  28      73.283  -6.628  21.296  1.00  0.00      RA0  C
ATOM    141  CD2 PHE A  28      75.409  -6.897  20.208  1.00  0.00      RA0  C
ATOM    142  CE1 PHE A  28      73.832  -5.654  22.121  1.00  0.00      RA0  C
ATOM    143  CE2 PHE A  28      75.961  -5.927  21.036  1.00  0.00      RA0  C
ATOM    144  CZ  PHE A  28      75.170  -5.304  21.993  1.00  0.00      RA0  C
ATOM    145  C   PHE A  28      72.959  -6.371  17.912  1.00  0.00      RA0  C
ATOM    146  O   PHE A  28      72.883  -5.279  18.471  1.00  0.00      RA0  O
ATOM    147  N   ALA A  29      73.459  -6.476  16.668  1.00  0.00      RA0  N
ATOM    148  H   ALA A  29      73.514  -7.391  16.273  1.00  0.00      RA0  H
ATOM    149  CA  ALA A  29      73.927  -5.347  15.900  1.00  0.00      RA0  C
ATOM    150  CB  ALA A  29      74.376  -5.798  14.509  1.00  0.00      RA0  C
ATOM    151  C   ALA A  29      72.901  -4.227  15.749  1.00  0.00      RA0  C
ATOM    152  O   ALA A  29      73.247  -3.059  15.904  1.00  0.00      RA0  O
ATOM    153  N   ARG A  30      71.608  -4.557  15.529  1.00  0.00      RA0  N
ATOM    154  H   ARG A  30      71.329  -5.519  15.560  1.00  0.00      RA0  H
ATOM    155  CA  ARG A  30      70.548  -3.562  15.432  1.00  0.00      RA0  C
ATOM    156  CB  ARG A  30      69.302  -4.070  14.709  1.00  0.00      RA0  C
ATOM    157  CG  ARG A  30      69.571  -4.532  13.276  1.00  0.00      RA0  C
ATOM    158  CD  ARG A  30      68.286  -4.863  12.503  1.00  0.00      RA0  C
ATOM    159  NE  ARG A  30      68.608  -5.630  11.301  1.00  0.00      RA0  N
ATOM    160  HE  ARG A  30      69.019  -5.126  10.539  1.00  0.00      RA0  H
ATOM    161  CZ  ARG A  30      68.575  -6.989  11.439  1.00  0.00      RA0  C
ATOM    162  NH1 ARG A  30      69.234  -7.774  10.563  1.00  0.00      RA0  N
ATOM    163 HH11 ARG A  30      69.351  -8.753  10.806  1.00  0.00      RA0  H
ATOM    164 HH12 ARG A  30      69.649  -7.451   9.714  1.00  0.00      RA0  H
ATOM    165  NH2 ARG A  30      67.915  -7.548  12.467  1.00  0.00      RA0  N
ATOM    166 HH21 ARG A  30      68.014  -8.535  12.662  1.00  0.00      RA0  H
ATOM    167 HH22 ARG A  30      67.348  -7.028  13.133  1.00  0.00      RA0  H
ATOM    168  C   ARG A  30      70.172  -2.925  16.768  1.00  0.00      RA0  C
ATOM    169  O   ARG A  30      69.619  -1.831  16.814  1.00  0.00      RA0  O
ATOM    170  N   ARG A  31      70.489  -3.575  17.903  1.00  0.00      RA0  N
ATOM    171  H   ARG A  31      70.996  -4.437  17.848  1.00  0.00      RA0  H
ATOM    172  CA  ARG A  31      70.308  -2.982  19.217  1.00  0.00      RA0  C
ATOM    173  CB  ARG A  31      69.985  -4.027  20.278  1.00  0.00      RA0  C
ATOM    174  CG  ARG A  31      68.506  -4.352  20.123  1.00  0.00      RA0  C
ATOM    175  CD  ARG A  31      67.711  -3.041  20.055  1.00  0.00      RA0  C
ATOM    176  NE  ARG A  31      66.334  -3.293  19.645  1.00  0.00      RA0  N
ATOM    177  HE  ARG A  31      65.691  -3.509  20.386  1.00  0.00      RA0  H
ATOM    178  CZ  ARG A  31      66.083  -3.425  18.309  1.00  0.00      RA0  C
ATOM    179  NH1 ARG A  31      67.015  -3.072  17.394  1.00  0.00      RA0  N
ATOM    180 HH11 ARG A  31      66.873  -3.342  16.427  1.00  0.00      RA0  H
ATOM    181 HH12 ARG A  31      67.859  -2.560  17.602  1.00  0.00      RA0  H
ATOM    182  NH2 ARG A  31      64.901  -3.931  17.900  1.00  0.00      RA0  N
ATOM    183 HH21 ARG A  31      64.785  -4.148  16.915  1.00  0.00      RA0  H
ATOM    184 HH22 ARG A  31      64.136  -4.138  18.511  1.00  0.00      RA0  H
ATOM    185  C   ARG A  31      71.472  -2.100  19.625  1.00  0.00      RA0  C
ATOM    186  O   ARG A  31      71.290  -1.046  20.233  1.00  0.00      RA0  O
ATOM    187  N   HIS A  32      72.704  -2.539  19.307  1.00  0.00      RA0  N
ATOM    188  H   HIS A  32      72.776  -3.412  18.826  1.00  0.00      RA0  H
ATOM    189  CA  HIS A  32      73.927  -1.801  19.558  1.00  0.00      RA0  C
ATOM    190  CB  HIS A  32      75.151  -2.694  19.351  1.00  0.00      RA0  C
ATOM    191  CG  HIS A  32      76.386  -1.999  19.878  1.00  0.00      RA0  C
ATOM    192  ND1 HIS A  32      76.727  -1.962  21.181  1.00  0.00      RA0  N
ATOM    193  HD1 HIS A  32      76.265  -2.394  21.934  1.00  0.00      RA0  H
ATOM    194  CD2 HIS A  32      77.349  -1.301  19.144  1.00  0.00      RA0  C
ATOM    195  NE2 HIS A  32      78.276  -0.841  20.020  1.00  0.00      RA0  N
ATOM    196  CE1 HIS A  32      77.890  -1.245  21.276  1.00  0.00      RA0  C
ATOM    197  C   HIS A  32      74.066  -0.519  18.764  1.00  0.00      RA0  C
ATOM    198  O   HIS A  32      74.483   0.515  19.285  1.00  0.00      RA0  O
ATOM    199  N   ILE A  33      73.750  -0.568  17.455  1.00  0.00      RA0  N
ATOM    200  H   ILE A  33      73.370  -1.417  17.087  1.00  0.00      RA0  H
ATOM    201  CA  ILE A  33      73.718   0.603  16.598  1.00  0.00      RA0  C
ATOM    202  CB  ILE A  33      73.679   0.152  15.130  1.00  0.00      RA0  C
ATOM    203  CG2 ILE A  33      72.264  -0.135  14.622  1.00  0.00      RA0  C
ATOM    204  CG1 ILE A  33      74.443   1.110  14.225  1.00  0.00      RA0  C
ATOM    205  CD1 ILE A  33      74.589   0.522  12.822  1.00  0.00      RA0  C
ATOM    206  C   ILE A  33      72.607   1.577  16.958  1.00  0.00      RA0  C
ATOM    207  O   ILE A  33      71.480   1.200  17.271  1.00  0.00      RA0  O
ATOM    208  N   GLY A  34      72.898   2.889  16.925  1.00  0.00      RA0  N
ATOM    209  H   GLY A  34      73.824   3.161  16.671  1.00  0.00      RA0  H
ATOM    210  CA  GLY A  34      71.847   3.896  16.989  1.00  0.00      RA0  C
ATOM    211  C   GLY A  34      71.171   4.168  15.667  1.00  0.00      RA0  C
ATOM    212  O   GLY A  34      69.950   4.070  15.616  1.00  0.00      RA0  O
ATOM    213  N   PRO A  35      71.866   4.440  14.563  1.00  0.00      RA0  N
ATOM    214  CD  PRO A  35      73.292   4.706  14.454  1.00  0.00      RA0  C
ATOM    215  CA  PRO A  35      71.169   4.803  13.333  1.00  0.00      RA0  C
ATOM    216  CB  PRO A  35      72.177   5.698  12.598  1.00  0.00      RA0  C
ATOM    217  CG  PRO A  35      73.338   5.935  13.561  1.00  0.00      RA0  C
ATOM    218  C   PRO A  35      70.860   3.560  12.533  1.00  0.00      RA0  C
ATOM    219  O   PRO A  35      71.776   2.856  12.112  1.00  0.00      RA0  O
ATOM    220  N   GLY A  36      69.571   3.264  12.284  1.00  0.00      RA0  N
ATOM    221  H   GLY A  36      68.877   3.959  12.493  1.00  0.00      RA0  H
ATOM    222  CA  GLY A  36      69.195   2.208  11.348  1.00  0.00      RA0  C
ATOM    223  C   GLY A  36      69.499   2.549   9.907  1.00  0.00      RA0  C
ATOM    224  O   GLY A  36      69.939   3.647   9.577  1.00  0.00      RA0  O
ATOM    225  N   ASP A  37      69.224   1.620   8.973  1.00  0.00      RA0  N
ATOM    226  H   ASP A  37      68.692   0.810   9.213  1.00  0.00      RA0  H
ATOM    227  CA  ASP A  37      69.552   1.780   7.564  1.00  0.00      RA0  C
ATOM    228  CB  ASP A  37      69.148   0.505   6.813  1.00  0.00      RA0  C
ATOM    229  CG  ASP A  37      67.640   0.460   6.600  1.00  0.00      RA0  C
ATOM    230  OD1 ASP A  37      66.880   0.686   7.543  1.00  0.00      RA0  O
ATOM    231  OD2 ASP A  37      67.223   0.225   5.469  1.00  0.00      RA0  O
ATOM    232  C   ASP A  37      68.931   3.016   6.912  1.00  0.00      RA0  C
ATOM    233  O   ASP A  37      69.555   3.687   6.096  1.00  0.00      RA0  O
ATOM    234  N   LYS A  38      67.678   3.382   7.261  1.00  0.00      RA0  N
ATOM    235  H   LYS A  38      67.231   2.757   7.902  1.00  0.00      RA0  H
ATOM    236  CA  LYS A  38      67.073   4.620   6.782  1.00  0.00      RA0  C
ATOM    237  CB  LYS A  38      65.609   4.749   7.201  1.00  0.00      RA0  C
ATOM    238  CG  LYS A  38      64.838   3.434   7.172  1.00  0.00      RA0  C
ATOM    239  CD  LYS A  38      64.369   3.082   8.582  1.00  0.00      RA0  C
ATOM    240  CE  LYS A  38      63.821   1.664   8.698  1.00  0.00      RA0  C
ATOM    241  NZ  LYS A  38      63.389   1.460  10.086  1.00  0.00      RA0  N
ATOM    242  HZ1 LYS A  38      63.160   0.457  10.232  1.00  0.00      RA0  H
ATOM    243  HZ2 LYS A  38      64.165   1.742  10.720  1.00  0.00      RA0  H
ATOM    244  HZ3 LYS A  38      62.556   2.051  10.277  1.00  0.00      RA0  H
ATOM    245  C   LYS A  38      67.808   5.885   7.229  1.00  0.00      RA0  C
ATOM    246  O   LYS A  38      68.146   6.729   6.400  1.00  0.00      RA0  O
ATOM    247  N   ASP A  39      68.144   5.986   8.526  1.00  0.00      RA0  N
ATOM    248  H   ASP A  39      67.885   5.243   9.146  1.00  0.00      RA0  H
ATOM    249  CA  ASP A  39      68.897   7.072   9.125  1.00  0.00      RA0  C
ATOM    250  CB  ASP A  39      68.911   6.830  10.639  1.00  0.00      RA0  C
ATOM    251  CG  ASP A  39      67.583   6.198  11.044  1.00  0.00      RA0  C
ATOM    252  OD1 ASP A  39      66.606   6.920  11.203  1.00  0.00      RA0  O
ATOM    253  OD2 ASP A  39      67.511   4.971  11.151  1.00  0.00      RA0  O
ATOM    254  C   ASP A  39      70.295   7.202   8.540  1.00  0.00      RA0  C
ATOM    255  O   ASP A  39      70.752   8.288   8.191  1.00  0.00      RA0  O
ATOM    256  N   GLN A  40      70.996   6.066   8.348  1.00  0.00      RA0  N
ATOM    257  H   GLN A  40      70.565   5.222   8.673  1.00  0.00      RA0  H
ATOM    258  CA  GLN A  40      72.299   6.017   7.706  1.00  0.00      RA0  C
ATOM    259  CB  GLN A  40      72.795   4.578   7.632  1.00  0.00      RA0  C
ATOM    260  CG  GLN A  40      73.038   3.938   8.993  1.00  0.00      RA0  C
ATOM    261  CD  GLN A  40      73.176   2.448   8.783  1.00  0.00      RA0  C
ATOM    262  OE1 GLN A  40      73.269   1.958   7.661  1.00  0.00      RA0  O
ATOM    263  NE2 GLN A  40      73.178   1.747   9.926  1.00  0.00      RA0  N
ATOM    264 HE21 GLN A  40      73.012   2.223  10.797  1.00  0.00      RA0  H
ATOM    265 HE22 GLN A  40      73.336   0.763   9.968  1.00  0.00      RA0  H
ATOM    266  C   GLN A  40      72.271   6.579   6.287  1.00  0.00      RA0  C
ATOM    267  O   GLN A  40      73.126   7.377   5.905  1.00  0.00      RA0  O
ATOM    268  N   ARG A  41      71.241   6.238   5.479  1.00  0.00      RA0  N
ATOM    269  H   ARG A  41      70.555   5.599   5.835  1.00  0.00      RA0  H
ATOM    270  CA  ARG A  41      71.053   6.837   4.165  1.00  0.00      RA0  C
ATOM    271  CB  ARG A  41      69.971   6.106   3.376  1.00  0.00      RA0  C
ATOM    272  CG  ARG A  41      70.419   4.678   3.064  1.00  0.00      RA0  C
ATOM    273  CD  ARG A  41      69.416   3.902   2.208  1.00  0.00      RA0  C
ATOM    274  NE  ARG A  41      68.118   3.792   2.871  1.00  0.00      RA0  N
ATOM    275  HE  ARG A  41      67.517   4.595   2.811  1.00  0.00      RA0  H
ATOM    276  CZ  ARG A  41      67.826   2.660   3.578  1.00  0.00      RA0  C
ATOM    277  NH1 ARG A  41      68.726   1.659   3.661  1.00  0.00      RA0  N
ATOM    278 HH11 ARG A  41      68.492   0.832   4.199  1.00  0.00      RA0  H
ATOM    279 HH12 ARG A  41      69.630   1.694   3.231  1.00  0.00      RA0  H
ATOM    280  NH2 ARG A  41      66.634   2.539   4.197  1.00  0.00      RA0  N
ATOM    281 HH21 ARG A  41      66.457   1.717   4.767  1.00  0.00      RA0  H
ATOM    282 HH22 ARG A  41      65.909   3.226   4.140  1.00  0.00      RA0  H
ATOM    283  C   ARG A  41      70.827   8.344   4.196  1.00  0.00      RA0  C
ATOM    284  O   ARG A  41      71.381   9.078   3.378  1.00  0.00      RA0  O
ATOM    285  N   GLU A  42      70.029   8.854   5.156  1.00  0.00      RA0  N
ATOM    286  H   GLU A  42      69.597   8.226   5.808  1.00  0.00      RA0  H
ATOM    287  CA  GLU A  42      69.836  10.284   5.343  1.00  0.00      RA0  C
ATOM    288  CB  GLU A  42      68.704  10.601   6.323  1.00  0.00      RA0  C
ATOM    289  CG  GLU A  42      68.094  11.986   6.056  1.00  0.00      RA0  C
ATOM    290  CD  GLU A  42      68.581  13.017   7.061  1.00  0.00      RA0  C
ATOM    291  OE1 GLU A  42      69.752  13.396   7.040  1.00  0.00      RA0  O
ATOM    292  OE2 GLU A  42      67.784  13.431   7.901  1.00  0.00      RA0  O
ATOM    293  C   GLU A  42      71.130  11.023   5.677  1.00  0.00      RA0  C
ATOM    294  O   GLU A  42      71.433  12.081   5.125  1.00  0.00      RA0  O
ATOM    295  N   MET A  43      71.953  10.453   6.575  1.00  0.00      RA0  N
ATOM    296  H   MET A  43      71.637   9.596   6.988  1.00  0.00      RA0  H
ATOM    297  CA  MET A  43      73.245  10.993   6.958  1.00  0.00      RA0  C
ATOM    298  CB  MET A  43      73.841  10.152   8.083  1.00  0.00      RA0  C
ATOM    299  CG  MET A  43      72.954  10.155   9.320  1.00  0.00      RA0  C
ATOM    300  SD  MET A  43      73.437   8.943  10.546  1.00  0.00      RA0  S
ATOM    301  CE  MET A  43      75.105   9.554  10.752  1.00  0.00      RA0  C
ATOM    302  C   MET A  43      74.243  11.053   5.809  1.00  0.00      RA0  C
ATOM    303  O   MET A  43      74.932  12.053   5.614  1.00  0.00      RA0  O
ATOM    304  N   LEU A  44      74.300   9.996   4.979  1.00  0.00      RA0  N
ATOM    305  H   LEU A  44      73.736   9.198   5.203  1.00  0.00      RA0  H
ATOM    306  CA  LEU A  44      75.069   9.968   3.746  1.00  0.00      RA0  C
ATOM    307  CB  LEU A  44      74.946   8.609   3.065  1.00  0.00      RA0  C
ATOM    308  CG  LEU A  44      75.623   7.448   3.778  1.00  0.00      RA0  C
ATOM    309  CD1 LEU A  44      75.087   6.118   3.251  1.00  0.00      RA0  C
ATOM    310  CD2 LEU A  44      77.147   7.534   3.690  1.00  0.00      RA0  C
ATOM    311  C   LEU A  44      74.628  10.995   2.723  1.00  0.00      RA0  C
ATOM    312  O   LEU A  44      75.457  11.651   2.099  1.00  0.00      RA0  O
ATOM    313  N   GLN A  45      73.306  11.197   2.558  1.00  0.00      RA0  N
ATOM    314  H   GLN A  45      72.671  10.615   3.070  1.00  0.00      RA0  H
ATOM    315  CA  GLN A  45      72.753  12.223   1.686  1.00  0.00      RA0  C
ATOM    316  CB  GLN A  45      71.227  12.037   1.718  1.00  0.00      RA0  C
ATOM    317  CG  GLN A  45      70.316  13.103   1.098  1.00  0.00      RA0  C
ATOM    318  CD  GLN A  45      70.141  14.302   2.016  1.00  0.00      RA0  C
ATOM    319  OE1 GLN A  45      70.037  15.432   1.552  1.00  0.00      RA0  O
ATOM    320  NE2 GLN A  45      70.148  14.009   3.331  1.00  0.00      RA0  N
ATOM    321 HE21 GLN A  45      70.166  13.103   3.759  1.00  0.00      RA0  H
ATOM    322 HE22 GLN A  45      70.207  14.721   4.038  1.00  0.00      RA0  H
ATOM    323  C   GLN A  45      73.208  13.625   2.084  1.00  0.00      RA0  C
ATOM    324  O   GLN A  45      73.657  14.409   1.254  1.00  0.00      RA0  O
ATOM    325  N   THR A  46      73.197  13.931   3.397  1.00  0.00      RA0  N
ATOM    326  H   THR A  46      72.702  13.354   4.050  1.00  0.00      RA0  H
ATOM    327  CA  THR A  46      73.738  15.165   3.971  1.00  0.00      RA0  C
ATOM    328  CB  THR A  46      73.272  15.115   5.412  1.00  0.00      RA0  C
ATOM    329  OG1 THR A  46      71.877  14.769   5.357  1.00  0.00      RA0  O
ATOM    330  HG1 THR A  46      71.640  14.186   6.079  1.00  0.00      RA0  H
ATOM    331  CG2 THR A  46      73.487  16.436   6.154  1.00  0.00      RA0  C
ATOM    332  C   THR A  46      75.227  15.346   3.701  1.00  0.00      RA0  C
ATOM    333  O   THR A  46      75.717  16.447   3.452  1.00  0.00      RA0  O
ATOM    334  N   LEU A  47      76.005  14.251   3.737  1.00  0.00      RA0  N
ATOM    335  H   LEU A  47      75.568  13.369   3.921  1.00  0.00      RA0  H
ATOM    336  CA  LEU A  47      77.425  14.273   3.431  1.00  0.00      RA0  C
ATOM    337  CB  LEU A  47      78.090  13.067   4.085  1.00  0.00      RA0  C
ATOM    338  CG  LEU A  47      78.314  13.229   5.584  1.00  0.00      RA0  C
ATOM    339  CD1 LEU A  47      78.532  11.886   6.276  1.00  0.00      RA0  C
ATOM    340  CD2 LEU A  47      79.469  14.189   5.858  1.00  0.00      RA0  C
ATOM    341  C   LEU A  47      77.761  14.300   1.944  1.00  0.00      RA0  C
ATOM    342  O   LEU A  47      78.872  14.670   1.566  1.00  0.00      RA0  O
ATOM    343  N   GLY A  48      76.805  13.948   1.063  1.00  0.00      RA0  N
ATOM    344  H   GLY A  48      75.943  13.581   1.417  1.00  0.00      RA0  H
ATOM    345  CA  GLY A  48      76.999  13.936  -0.383  1.00  0.00      RA0  C
ATOM    346  C   GLY A  48      77.580  12.655  -0.914  1.00  0.00      RA0  C
ATOM    347  O   GLY A  48      78.244  12.659  -1.945  1.00  0.00      RA0  O
ATOM    348  N   LEU A  49      77.350  11.530  -0.217  1.00  0.00      RA0  N
ATOM    349  H   LEU A  49      76.683  11.532   0.531  1.00  0.00      RA0  H
ATOM    350  CA  LEU A  49      77.922  10.242  -0.566  1.00  0.00      RA0  C
ATOM    351  CB  LEU A  49      78.717   9.710   0.619  1.00  0.00      RA0  C
ATOM    352  CG  LEU A  49      79.547  10.811   1.277  1.00  0.00      RA0  C
ATOM    353  CD1 LEU A  49      80.139  10.350   2.600  1.00  0.00      RA0  C
ATOM    354  CD2 LEU A  49      80.610  11.385   0.344  1.00  0.00      RA0  C
ATOM    355  C   LEU A  49      76.828   9.261  -0.930  1.00  0.00      RA0  C
ATOM    356  O   LEU A  49      75.753   9.234  -0.333  1.00  0.00      RA0  O
ATOM    357  N   ALA A  50      77.073   8.426  -1.955  1.00  0.00      RA0  N
ATOM    358  H   ALA A  50      78.000   8.423  -2.331  1.00  0.00      RA0  H
ATOM    359  CA  ALA A  50      76.108   7.458  -2.428  1.00  0.00      RA0  C
ATOM    360  CB  ALA A  50      76.483   6.973  -3.829  1.00  0.00      RA0  C
ATOM    361  C   ALA A  50      75.976   6.250  -1.508  1.00  0.00      RA0  C
ATOM    362  O   ALA A  50      74.893   5.693  -1.323  1.00  0.00      RA0  O
ATOM    363  N   SER A  51      77.092   5.808  -0.899  1.00  0.00      RA0  N
ATOM    364  H   SER A  51      78.003   6.157  -1.107  1.00  0.00      RA0  H
ATOM    365  CA  SER A  51      77.097   4.638  -0.035  1.00  0.00      RA0  C
ATOM    366  CB  SER A  51      77.383   3.518  -1.009  1.00  0.00      RA0  C
ATOM    367  OG  SER A  51      78.186   4.057  -2.064  1.00  0.00      RA0  O
ATOM    368  HG  SER A  51      78.841   3.367  -2.199  1.00  0.00      RA0  H
ATOM    369  C   SER A  51      77.998   4.789   1.177  1.00  0.00      RA0  C
ATOM    370  O   SER A  51      78.879   5.645   1.247  1.00  0.00      RA0  O
ATOM    371  N   ILE A  52      77.807   3.916   2.195  1.00  0.00      RA0  N
ATOM    372  H   ILE A  52      77.119   3.206   2.056  1.00  0.00      RA0  H
ATOM    373  CA  ILE A  52      78.721   3.795   3.328  1.00  0.00      RA0  C
ATOM    374  CB  ILE A  52      78.179   2.833   4.390  1.00  0.00      RA0  C
ATOM    375  CG2 ILE A  52      79.154   2.703   5.563  1.00  0.00      RA0  C
ATOM    376  CG1 ILE A  52      76.794   3.265   4.871  1.00  0.00      RA0  C
ATOM    377  CD1 ILE A  52      76.242   2.348   5.961  1.00  0.00      RA0  C
ATOM    378  C   ILE A  52      80.096   3.357   2.878  1.00  0.00      RA0  C
ATOM    379  O   ILE A  52      81.109   3.924   3.276  1.00  0.00      RA0  O
ATOM    380  N   ASP A  53      80.155   2.382   1.962  1.00  0.00      RA0  N
ATOM    381  H   ASP A  53      79.312   1.986   1.595  1.00  0.00      RA0  H
ATOM    382  CA  ASP A  53      81.384   1.882   1.389  1.00  0.00      RA0  C
ATOM    383  CB  ASP A  53      81.060   0.770   0.394  1.00  0.00      RA0  C
ATOM    384  CG  ASP A  53      79.868   1.207  -0.428  1.00  0.00      RA0  C
ATOM    385  OD1 ASP A  53      78.745   0.905  -0.031  1.00  0.00      RA0  O
ATOM    386  OD2 ASP A  53      80.047   1.900  -1.425  1.00  0.00      RA0  O
ATOM    387  C   ASP A  53      82.229   2.975   0.735  1.00  0.00      RA0  C
ATOM    388  O   ASP A  53      83.417   3.095   1.018  1.00  0.00      RA0  O
ATOM    389  N   GLU A  54      81.601   3.875  -0.058  1.00  0.00      RA0  N
ATOM    390  H   GLU A  54      80.686   3.608  -0.360  1.00  0.00      RA0  H
ATOM    391  CA  GLU A  54      82.250   5.051  -0.628  1.00  0.00      RA0  C
ATOM    392  CB  GLU A  54      81.220   5.741  -1.532  1.00  0.00      RA0  C
ATOM    393  CG  GLU A  54      81.728   6.800  -2.523  1.00  0.00      RA0  C
ATOM    394  CD  GLU A  54      81.733   8.204  -1.914  1.00  0.00      RA0  C
ATOM    395  OE1 GLU A  54      81.651   8.350  -0.692  1.00  0.00      RA0  O
ATOM    396  OE2 GLU A  54      81.869   9.176  -2.664  1.00  0.00      RA0  O
ATOM    397  C   GLU A  54      82.840   5.992   0.422  1.00  0.00      RA0  C
ATOM    398  O   GLU A  54      83.966   6.473   0.293  1.00  0.00      RA0  O
ATOM    399  N   LEU A  55      82.123   6.260   1.539  1.00  0.00      RA0  N
ATOM    400  H   LEU A  55      81.204   5.867   1.603  1.00  0.00      RA0  H
ATOM    401  CA  LEU A  55      82.680   7.025   2.643  1.00  0.00      RA0  C
ATOM    402  CB  LEU A  55      81.654   7.202   3.762  1.00  0.00      RA0  C
ATOM    403  CG  LEU A  55      82.249   7.831   5.029  1.00  0.00      RA0  C
ATOM    404  CD1 LEU A  55      82.778   9.252   4.817  1.00  0.00      RA0  C
ATOM    405  CD2 LEU A  55      81.265   7.764   6.191  1.00  0.00      RA0  C
ATOM    406  C   LEU A  55      83.929   6.387   3.220  1.00  0.00      RA0  C
ATOM    407  O   LEU A  55      84.971   7.019   3.333  1.00  0.00      RA0  O
ATOM    408  N   ILE A  56      83.857   5.090   3.540  1.00  0.00      RA0  N
ATOM    409  H   ILE A  56      83.009   4.610   3.296  1.00  0.00      RA0  H
ATOM    410  CA  ILE A  56      84.918   4.337   4.183  1.00  0.00      RA0  C
ATOM    411  CB  ILE A  56      84.400   3.035   4.800  1.00  0.00      RA0  C
ATOM    412  CG2 ILE A  56      85.477   2.326   5.626  1.00  0.00      RA0  C
ATOM    413  CG1 ILE A  56      83.194   3.349   5.685  1.00  0.00      RA0  C
ATOM    414  CD1 ILE A  56      83.547   4.293   6.837  1.00  0.00      RA0  C
ATOM    415  C   ILE A  56      86.154   4.139   3.309  1.00  0.00      RA0  C
ATOM    416  O   ILE A  56      87.293   4.205   3.771  1.00  0.00      RA0  O
ATOM    417  N   GLU A  57      85.971   3.923   1.994  1.00  0.00      RA0  N
ATOM    418  H   GLU A  57      85.033   3.834   1.654  1.00  0.00      RA0  H
ATOM    419  CA  GLU A  57      87.044   3.891   1.011  1.00  0.00      RA0  C
ATOM    420  CB  GLU A  57      86.528   3.519  -0.387  1.00  0.00      RA0  C
ATOM    421  CG  GLU A  57      85.949   2.110  -0.521  1.00  0.00      RA0  C
ATOM    422  CD  GLU A  57      86.973   1.094  -0.098  1.00  0.00      RA0  C
ATOM    423  OE1 GLU A  57      88.143   1.245  -0.424  1.00  0.00      RA0  O
ATOM    424  OE2 GLU A  57      86.626   0.176   0.630  1.00  0.00      RA0  O
ATOM    425  C   GLU A  57      87.800   5.207   0.896  1.00  0.00      RA0  C
ATOM    426  O   GLU A  57      88.999   5.240   0.631  1.00  0.00      RA0  O
ATOM    427  N   LYS A  58      87.101   6.337   1.093  1.00  0.00      RA0  N
ATOM    428  H   LYS A  58      86.127   6.270   1.320  1.00  0.00      RA0  H
ATOM    429  CA  LYS A  58      87.712   7.649   1.045  1.00  0.00      RA0  C
ATOM    430  CB  LYS A  58      86.743   8.603   0.367  1.00  0.00      RA0  C
ATOM    431  CG  LYS A  58      86.577   8.281  -1.120  1.00  0.00      RA0  C
ATOM    432  CD  LYS A  58      85.209   8.733  -1.614  1.00  0.00      RA0  C
ATOM    433  CE  LYS A  58      84.885  10.125  -1.087  1.00  0.00      RA0  C
ATOM    434  NZ  LYS A  58      83.446  10.233  -0.838  1.00  0.00      RA0  N
ATOM    435  HZ1 LYS A  58      82.896  10.240  -1.724  1.00  0.00      RA0  H
ATOM    436  HZ2 LYS A  58      83.082   9.365  -0.384  1.00  0.00      RA0  H
ATOM    437  HZ3 LYS A  58      83.206  11.062  -0.257  1.00  0.00      RA0  H
ATOM    438  C   LYS A  58      88.186   8.179   2.401  1.00  0.00      RA0  C
ATOM    439  O   LYS A  58      88.997   9.099   2.439  1.00  0.00      RA0  O
ATOM    440  N   THR A  59      87.707   7.641   3.543  1.00  0.00      RA0  N
ATOM    441  H   THR A  59      87.058   6.880   3.520  1.00  0.00      RA0  H
ATOM    442  CA  THR A  59      88.193   8.011   4.878  1.00  0.00      RA0  C
ATOM    443  CB  THR A  59      87.144   7.700   5.935  1.00  0.00      RA0  C
ATOM    444  OG1 THR A  59      86.330   6.627   5.483  1.00  0.00      RA0  O
ATOM    445  HG1 THR A  59      85.656   7.042   4.959  1.00  0.00      RA0  H
ATOM    446  CG2 THR A  59      86.269   8.892   6.290  1.00  0.00      RA0  C
ATOM    447  C   THR A  59      89.478   7.308   5.244  1.00  0.00      RA0  C
ATOM    448  O   THR A  59      90.376   7.887   5.854  1.00  0.00      RA0  O
ATOM    449  N   VAL A  60      89.576   6.012   4.910  1.00  0.00      RA0  N
ATOM    450  H   VAL A  60      88.887   5.593   4.314  1.00  0.00      RA0  H
ATOM    451  CA  VAL A  60      90.650   5.160   5.364  1.00  0.00      RA0  C
ATOM    452  CB  VAL A  60      90.119   3.820   5.853  1.00  0.00      RA0  C
ATOM    453  CG1 VAL A  60      91.218   3.035   6.577  1.00  0.00      RA0  C
ATOM    454  CG2 VAL A  60      88.908   4.063   6.756  1.00  0.00      RA0  C
ATOM    455  C   VAL A  60      91.684   5.036   4.261  1.00  0.00      RA0  C
ATOM    456  O   VAL A  60      91.323   4.669   3.141  1.00  0.00      RA0  O
ATOM    457  N   PRO A  61      92.972   5.290   4.505  1.00  0.00      RA0  N
ATOM    458  CD  PRO A  61      93.452   5.823   5.773  1.00  0.00      RA0  C
ATOM    459  CA  PRO A  61      94.028   5.109   3.519  1.00  0.00      RA0  C
ATOM    460  CB  PRO A  61      95.290   5.422   4.333  1.00  0.00      RA0  C
ATOM    461  CG  PRO A  61      94.834   6.356   5.452  1.00  0.00      RA0  C
ATOM    462  C   PRO A  61      94.054   3.710   2.926  1.00  0.00      RA0  C
ATOM    463  O   PRO A  61      94.163   2.734   3.668  1.00  0.00      RA0  O
ATOM    464  N   ALA A  62      93.987   3.582   1.587  1.00  0.00      RA0  N
ATOM    465  H   ALA A  62      93.856   4.436   1.084  1.00  0.00      RA0  H
ATOM    466  CA  ALA A  62      93.862   2.316   0.885  1.00  0.00      RA0  C
ATOM    467  CB  ALA A  62      93.841   2.543  -0.627  1.00  0.00      RA0  C
ATOM    468  C   ALA A  62      94.966   1.316   1.217  1.00  0.00      RA0  C
ATOM    469  O   ALA A  62      94.736   0.119   1.368  1.00  0.00      RA0  O
ATOM    470  N   ASN A  63      96.194   1.822   1.402  1.00  0.00      RA0  N
ATOM    471  H   ASN A  63      96.286   2.813   1.308  1.00  0.00      RA0  H
ATOM    472  CA  ASN A  63      97.371   1.052   1.754  1.00  0.00      RA0  C
ATOM    473  CB  ASN A  63      98.649   1.884   1.737  1.00  0.00      RA0  C
ATOM    474  CG  ASN A  63      99.807   0.916   1.882  1.00  0.00      RA0  C
ATOM    475  OD1 ASN A  63      99.808  -0.148   1.267  1.00  0.00      RA0  O
ATOM    476  ND2 ASN A  63     100.798   1.340   2.690  1.00  0.00      RA0  N
ATOM    477 HD21 ASN A  63     100.775   2.219   3.175  1.00  0.00      RA0  H
ATOM    478 HD22 ASN A  63     101.622   0.789   2.835  1.00  0.00      RA0  H
ATOM    479  C   ASN A  63      97.311   0.312   3.089  1.00  0.00      RA0  C
ATOM    480  O   ASN A  63      97.865  -0.775   3.219  1.00  0.00      RA0  O
ATOM    481  N   ILE A  64      96.659   0.875   4.127  1.00  0.00      RA0  N
ATOM    482  H   ILE A  64      96.097   1.695   3.994  1.00  0.00      RA0  H
ATOM    483  CA  ILE A  64      96.642   0.242   5.448  1.00  0.00      RA0  C
ATOM    484  CB  ILE A  64      96.746   1.293   6.549  1.00  0.00      RA0  C
ATOM    485  CG2 ILE A  64      97.924   2.223   6.269  1.00  0.00      RA0  C
ATOM    486  CG1 ILE A  64      95.436   2.060   6.724  1.00  0.00      RA0  C
ATOM    487  CD1 ILE A  64      95.452   2.944   7.967  1.00  0.00      RA0  C
ATOM    488  C   ILE A  64      95.398  -0.599   5.639  1.00  0.00      RA0  C
ATOM    489  O   ILE A  64      95.172  -1.197   6.690  1.00  0.00      RA0  O
ATOM    490  N   ARG A  65      94.531  -0.631   4.615  1.00  0.00      RA0  N
ATOM    491  H   ARG A  65      94.738  -0.122   3.781  1.00  0.00      RA0  H
ATOM    492  CA  ARG A  65      93.247  -1.277   4.672  1.00  0.00      RA0  C
ATOM    493  CB  ARG A  65      92.466  -0.949   3.410  1.00  0.00      RA0  C
ATOM    494  CG  ARG A  65      90.959  -1.016   3.619  1.00  0.00      RA0  C
ATOM    495  CD  ARG A  65      90.455   0.239   4.338  1.00  0.00      RA0  C
ATOM    496  NE  ARG A  65      88.997   0.270   4.430  1.00  0.00      RA0  N
ATOM    497  HE  ARG A  65      88.619  -0.067   5.298  1.00  0.00      RA0  H
ATOM    498  CZ  ARG A  65      88.286   0.599   3.305  1.00  0.00      RA0  C
ATOM    499  NH1 ARG A  65      86.951   0.439   3.270  1.00  0.00      RA0  N
ATOM    500 HH11 ARG A  65      86.485   0.548   2.374  1.00  0.00      RA0  H
ATOM    501 HH12 ARG A  65      86.388   0.202   4.063  1.00  0.00      RA0  H
ATOM    502  NH2 ARG A  65      88.933   1.061   2.218  1.00  0.00      RA0  N
ATOM    503 HH21 ARG A  65      88.459   1.130   1.321  1.00  0.00      RA0  H
ATOM    504 HH22 ARG A  65      89.890   1.345   2.221  1.00  0.00      RA0  H
ATOM    505  C   ARG A  65      93.339  -2.793   4.791  1.00  0.00      RA0  C
ATOM    506  O   ARG A  65      93.998  -3.476   4.007  1.00  0.00      RA0  O
ATOM    507  N   LEU A  66      92.641  -3.364   5.789  1.00  0.00      RA0  N
ATOM    508  H   LEU A  66      92.056  -2.772   6.338  1.00  0.00      RA0  H
ATOM    509  CA  LEU A  66      92.524  -4.794   5.958  1.00  0.00      RA0  C
ATOM    510  CB  LEU A  66      91.863  -5.128   7.294  1.00  0.00      RA0  C
ATOM    511  CG  LEU A  66      91.695  -6.636   7.475  1.00  0.00      RA0  C
ATOM    512  CD1 LEU A  66      93.046  -7.347   7.549  1.00  0.00      RA0  C
ATOM    513  CD2 LEU A  66      90.784  -6.977   8.651  1.00  0.00      RA0  C
ATOM    514  C   LEU A  66      91.718  -5.415   4.820  1.00  0.00      RA0  C
ATOM    515  O   LEU A  66      90.578  -5.039   4.545  1.00  0.00      RA0  O
ATOM    516  N   LYS A  67      92.319  -6.384   4.106  1.00  0.00      RA0  N
ATOM    517  H   LYS A  67      93.162  -6.776   4.467  1.00  0.00      RA0  H
ATOM    518  CA  LYS A  67      91.873  -6.788   2.784  1.00  0.00      RA0  C
ATOM    519  CB  LYS A  67      93.046  -7.179   1.866  1.00  0.00      RA0  C
ATOM    520  CG  LYS A  67      93.747  -6.050   1.088  1.00  0.00      RA0  C
ATOM    521  CD  LYS A  67      94.825  -5.290   1.865  1.00  0.00      RA0  C
ATOM    522  CE  LYS A  67      95.320  -4.013   1.165  1.00  0.00      RA0  C
ATOM    523  NZ  LYS A  67      95.930  -3.111   2.154  1.00  0.00      RA0  N
ATOM    524  HZ1 LYS A  67      95.972  -2.140   1.785  1.00  0.00      RA0  H
ATOM    525  HZ2 LYS A  67      95.327  -3.131   3.005  1.00  0.00      RA0  H
ATOM    526  HZ3 LYS A  67      96.890  -3.410   2.412  1.00  0.00      RA0  H
ATOM    527  C   LYS A  67      90.878  -7.937   2.789  1.00  0.00      RA0  C
ATOM    528  O   LYS A  67      90.617  -8.551   1.759  1.00  0.00      RA0  O
ATOM    529  N   ARG A  68      90.299  -8.284   3.946  1.00  0.00      RA0  N
ATOM    530  H   ARG A  68      90.301  -7.701   4.762  1.00  0.00      RA0  H
ATOM    531  CA  ARG A  68      89.478  -9.472   4.040  1.00  0.00      RA0  C
ATOM    532  CB  ARG A  68      90.405 -10.671   4.280  1.00  0.00      RA0  C
ATOM    533  CG  ARG A  68      90.994 -10.583   5.689  1.00  0.00      RA0  C
ATOM    534  CD  ARG A  68      91.684 -11.854   6.181  1.00  0.00      RA0  C
ATOM    535  NE  ARG A  68      91.982 -11.747   7.610  1.00  0.00      RA0  N
ATOM    536  HE  ARG A  68      91.266 -12.038   8.263  1.00  0.00      RA0  H
ATOM    537  CZ  ARG A  68      93.124 -11.130   8.029  1.00  0.00      RA0  C
ATOM    538  NH1 ARG A  68      94.011 -10.651   7.124  1.00  0.00      RA0  N
ATOM    539 HH11 ARG A  68      94.852 -10.170   7.391  1.00  0.00      RA0  H
ATOM    540 HH12 ARG A  68      93.850 -10.755   6.139  1.00  0.00      RA0  H
ATOM    541  NH2 ARG A  68      93.357 -11.008   9.346  1.00  0.00      RA0  N
ATOM    542 HH21 ARG A  68      94.129 -10.514   9.737  1.00  0.00      RA0  H
ATOM    543 HH22 ARG A  68      92.741 -11.429  10.041  1.00  0.00      RA0  H
ATOM    544  C   ARG A  68      88.529  -9.334   5.222  1.00  0.00      RA0  C
ATOM    545  O   ARG A  68      88.693  -8.379   5.987  1.00  0.00      RA0  O
ATOM    546  N   PRO A  69      87.505 -10.171   5.440  1.00  0.00      RA0  N
ATOM    547  CD  PRO A  69      86.999 -11.184   4.515  1.00  0.00      RA0  C
ATOM    548  CA  PRO A  69      86.778 -10.163   6.701  1.00  0.00      RA0  C
ATOM    549  CB  PRO A  69      85.579 -11.072   6.413  1.00  0.00      RA0  C
ATOM    550  CG  PRO A  69      86.089 -12.059   5.367  1.00  0.00      RA0  C
ATOM    551  C   PRO A  69      87.635 -10.648   7.851  1.00  0.00      RA0  C
ATOM    552  O   PRO A  69      88.548 -11.452   7.657  1.00  0.00      RA0  O
ATOM    553  N   LEU A  70      87.336 -10.164   9.066  1.00  0.00      RA0  N
ATOM    554  H   LEU A  70      86.571  -9.528   9.137  1.00  0.00      RA0  H
ATOM    555  CA  LEU A  70      87.894 -10.694  10.289  1.00  0.00      RA0  C
ATOM    556  CB  LEU A  70      87.344  -9.918  11.475  1.00  0.00      RA0  C
ATOM    557  CG  LEU A  70      87.592  -8.420  11.431  1.00  0.00      RA0  C
ATOM    558  CD1 LEU A  70      86.558  -7.686  12.286  1.00  0.00      RA0  C
ATOM    559  CD2 LEU A  70      89.039  -8.082  11.795  1.00  0.00      RA0  C
ATOM    560  C   LEU A  70      87.521 -12.154  10.517  1.00  0.00      RA0  C
ATOM    561  O   LEU A  70      86.358 -12.543  10.394  1.00  0.00      RA0  O
ATOM    562  N   LYS A  71      88.500 -12.999  10.877  1.00  0.00      RA0  N
ATOM    563  H   LYS A  71      89.415 -12.632  11.058  1.00  0.00      RA0  H
ATOM    564  CA  LYS A  71      88.271 -14.404  11.141  1.00  0.00      RA0  C
ATOM    565  CB  LYS A  71      89.530 -15.232  10.926  1.00  0.00      RA0  C
ATOM    566  CG  LYS A  71      90.111 -15.209   9.517  1.00  0.00      RA0  C
ATOM    567  CD  LYS A  71      91.332 -16.125   9.491  1.00  0.00      RA0  C
ATOM    568  CE  LYS A  71      92.004 -16.240   8.128  1.00  0.00      RA0  C
ATOM    569  NZ  LYS A  71      93.099 -17.212   8.248  1.00  0.00      RA0  N
ATOM    570  HZ1 LYS A  71      93.588 -17.313   7.337  1.00  0.00      RA0  H
ATOM    571  HZ2 LYS A  71      93.767 -16.884   8.976  1.00  0.00      RA0  H
ATOM    572  HZ3 LYS A  71      92.706 -18.131   8.536  1.00  0.00      RA0  H
ATOM    573  C   LYS A  71      87.818 -14.641  12.560  1.00  0.00      RA0  C
ATOM    574  O   LYS A  71      88.596 -14.960  13.455  1.00  0.00      RA0  O
ATOM    575  N   MET A  72      86.513 -14.481  12.778  1.00  0.00      RA0  N
ATOM    576  H   MET A  72      85.876 -14.326  12.020  1.00  0.00      RA0  H
ATOM    577  CA  MET A  72      85.922 -14.529  14.087  1.00  0.00      RA0  C
ATOM    578  CB  MET A  72      85.597 -13.124  14.602  1.00  0.00      RA0  C
ATOM    579  CG  MET A  72      86.745 -12.132  14.417  1.00  0.00      RA0  C
ATOM    580  SD  MET A  72      86.372 -10.485  15.020  1.00  0.00      RA0  S
ATOM    581  CE  MET A  72      86.750 -10.821  16.738  1.00  0.00      RA0  C
ATOM    582  C   MET A  72      84.652 -15.321  13.969  1.00  0.00      RA0  C
ATOM    583  O   MET A  72      84.101 -15.470  12.880  1.00  0.00      RA0  O
ATOM    584  N   GLU A  73      84.144 -15.850  15.091  1.00  0.00      RA0  N
ATOM    585  H   GLU A  73      84.644 -15.658  15.927  1.00  0.00      RA0  H
ATOM    586  CA  GLU A  73      82.897 -16.579  15.118  1.00  0.00      RA0  C
ATOM    587  CB  GLU A  73      82.588 -17.119  16.504  1.00  0.00      RA0  C
ATOM    588  CG  GLU A  73      83.707 -18.038  16.982  1.00  0.00      RA0  C
ATOM    589  CD  GLU A  73      84.759 -17.316  17.805  1.00  0.00      RA0  C
ATOM    590  OE1 GLU A  73      84.950 -17.712  18.929  1.00  0.00      RA0  O
ATOM    591  OE2 GLU A  73      85.456 -16.402  17.393  1.00  0.00      RA0  O
ATOM    592  C   GLU A  73      81.718 -15.755  14.608  1.00  0.00      RA0  C
ATOM    593  O   GLU A  73      81.632 -14.544  14.836  1.00  0.00      RA0  O
ATOM    594  N   ASP A  74      80.778 -16.400  13.890  1.00  0.00      RA0  N
ATOM    595  H   ASP A  74      80.874 -17.382  13.753  1.00  0.00      RA0  H
ATOM    596  CA  ASP A  74      79.561 -15.762  13.429  1.00  0.00      RA0  C
ATOM    597  CB  ASP A  74      78.804 -16.636  12.437  1.00  0.00      RA0  C
ATOM    598  CG  ASP A  74      78.707 -15.873  11.127  1.00  0.00      RA0  C
ATOM    599  OD1 ASP A  74      77.624 -15.445  10.737  1.00  0.00      RA0  O
ATOM    600  OD2 ASP A  74      79.732 -15.596  10.513  1.00  0.00      RA0  O
ATOM    601  C   ASP A  74      78.734 -15.193  14.584  1.00  0.00      RA0  C
ATOM    602  O   ASP A  74      78.763 -15.754  15.687  1.00  0.00      RA0  O
ATOM    603  N   PRO A  75      78.044 -14.054  14.416  1.00  0.00      RA0  N
ATOM    604  CD  PRO A  75      77.989 -13.255  13.198  1.00  0.00      RA0  C
ATOM    605  CA  PRO A  75      77.248 -13.478  15.482  1.00  0.00      RA0  C
ATOM    606  CB  PRO A  75      76.674 -12.201  14.856  1.00  0.00      RA0  C
ATOM    607  CG  PRO A  75      76.730 -12.417  13.349  1.00  0.00      RA0  C
ATOM    608  C   PRO A  75      76.191 -14.401  16.030  1.00  0.00      RA0  C
ATOM    609  O   PRO A  75      75.513 -15.109  15.288  1.00  0.00      RA0  O
ATOM    610  N   VAL A  76      76.052 -14.370  17.352  1.00  0.00      RA0  N
ATOM    611  H   VAL A  76      76.619 -13.714  17.854  1.00  0.00      RA0  H
ATOM    612  CA  VAL A  76      75.034 -15.084  18.074  1.00  0.00      RA0  C
ATOM    613  CB  VAL A  76      75.644 -15.967  19.155  1.00  0.00      RA0  C
ATOM    614  CG1 VAL A  76      76.341 -17.184  18.546  1.00  0.00      RA0  C
ATOM    615  CG2 VAL A  76      76.595 -15.145  20.009  1.00  0.00      RA0  C
ATOM    616  C   VAL A  76      74.066 -14.067  18.644  1.00  0.00      RA0  C
ATOM    617  O   VAL A  76      74.376 -12.892  18.849  1.00  0.00      RA0  O
ATOM    618  N   CYS A  77      72.838 -14.492  18.948  1.00  0.00      RA0  N
ATOM    619  H   CYS A  77      72.578 -15.446  18.790  1.00  0.00      RA0  H
ATOM    620  CA  CYS A  77      71.861 -13.642  19.592  1.00  0.00      RA0  C
ATOM    621  CB  CYS A  77      70.443 -14.100  19.305  1.00  0.00      RA0  C
ATOM    622  SG  CYS A  77      70.191 -14.232  17.520  1.00  0.00      RA0  S
ATOM    623  C   CYS A  77      72.193 -13.397  21.047  1.00  0.00      RA0  C
ATOM    624  O   CYS A  77      72.962 -14.132  21.659  1.00  0.00      RA0  O
ATOM    625  N   GLU A  78      71.563 -12.383  21.683  1.00  0.00      RA0  N
ATOM    626  H   GLU A  78      70.983 -11.760  21.159  1.00  0.00      RA0  H
ATOM    627  CA  GLU A  78      71.745 -12.119  23.106  1.00  0.00      RA0  C
ATOM    628  CB  GLU A  78      70.963 -10.886  23.544  1.00  0.00      RA0  C
ATOM    629  CG  GLU A  78      71.410  -9.669  22.737  1.00  0.00      RA0  C
ATOM    630  CD  GLU A  78      70.892  -8.414  23.394  1.00  0.00      RA0  C
ATOM    631  OE1 GLU A  78      71.706  -7.619  23.862  1.00  0.00      RA0  O
ATOM    632  OE2 GLU A  78      69.679  -8.246  23.453  1.00  0.00      RA0  O
ATOM    633  C   GLU A  78      71.441 -13.344  23.982  1.00  0.00      RA0  C
ATOM    634  O   GLU A  78      72.159 -13.688  24.912  1.00  0.00      RA0  O
ATOM    635  N   ASN A  79      70.373 -14.090  23.654  1.00  0.00      RA0  N
ATOM    636  H   ASN A  79      69.828 -13.784  22.875  1.00  0.00      RA0  H
ATOM    637  CA  ASN A  79      70.038 -15.335  24.330  1.00  0.00      RA0  C
ATOM    638  CB  ASN A  79      68.678 -15.911  23.909  1.00  0.00      RA0  C
ATOM    639  CG  ASN A  79      67.593 -14.861  23.874  1.00  0.00      RA0  C
ATOM    640  OD1 ASN A  79      67.165 -14.440  22.801  1.00  0.00      RA0  O
ATOM    641  ND2 ASN A  79      67.174 -14.456  25.085  1.00  0.00      RA0  N
ATOM    642 HD21 ASN A  79      67.548 -14.854  25.924  1.00  0.00      RA0  H
ATOM    643 HD22 ASN A  79      66.479 -13.743  25.192  1.00  0.00      RA0  H
ATOM    644  C   ASN A  79      71.054 -16.452  24.139  1.00  0.00      RA0  C
ATOM    645  O   ASN A  79      71.463 -17.121  25.086  1.00  0.00      RA0  O
ATOM    646  N   GLU A  80      71.504 -16.659  22.890  1.00  0.00      RA0  N
ATOM    647  H   GLU A  80      71.090 -16.163  22.126  1.00  0.00      RA0  H
ATOM    648  CA  GLU A  80      72.482 -17.668  22.551  1.00  0.00      RA0  C
ATOM    649  CB  GLU A  80      72.592 -17.931  21.051  1.00  0.00      RA0  C
ATOM    650  CG  GLU A  80      71.328 -18.579  20.487  1.00  0.00      RA0  C
ATOM    651  CD  GLU A  80      70.380 -17.496  20.014  1.00  0.00      RA0  C
ATOM    652  OE1 GLU A  80      70.419 -17.183  18.831  1.00  0.00      RA0  O
ATOM    653  OE2 GLU A  80      69.592 -16.969  20.802  1.00  0.00      RA0  O
ATOM    654  C   GLU A  80      73.847 -17.380  23.159  1.00  0.00      RA0  C
ATOM    655  O   GLU A  80      74.531 -18.277  23.648  1.00  0.00      RA0  O
ATOM    656  N   ILE A  81      74.281 -16.098  23.174  1.00  0.00      RA0  N
ATOM    657  H   ILE A  81      73.689 -15.384  22.803  1.00  0.00      RA0  H
ATOM    658  CA  ILE A  81      75.560 -15.725  23.762  1.00  0.00      RA0  C
ATOM    659  CB  ILE A  81      75.999 -14.286  23.468  1.00  0.00      RA0  C
ATOM    660  CG2 ILE A  81      75.242 -13.219  24.259  1.00  0.00      RA0  C
ATOM    661  CG1 ILE A  81      77.500 -14.195  23.724  1.00  0.00      RA0  C
ATOM    662  CD1 ILE A  81      78.205 -15.445  23.195  1.00  0.00      RA0  C
ATOM    663  C   ILE A  81      75.632 -16.005  25.252  1.00  0.00      RA0  C
ATOM    664  O   ILE A  81      76.609 -16.562  25.754  1.00  0.00      RA0  O
ATOM    665  N   LEU A  82      74.556 -15.674  25.996  1.00  0.00      RA0  N
ATOM    666  H   LEU A  82      73.781 -15.236  25.534  1.00  0.00      RA0  H
ATOM    667  CA  LEU A  82      74.444 -15.906  27.417  1.00  0.00      RA0  C
ATOM    668  CB  LEU A  82      73.213 -15.207  27.991  1.00  0.00      RA0  C
ATOM    669  CG  LEU A  82      73.357 -13.684  27.934  1.00  0.00      RA0  C
ATOM    670  CD1 LEU A  82      72.096 -12.969  28.419  1.00  0.00      RA0  C
ATOM    671  CD2 LEU A  82      74.610 -13.208  28.669  1.00  0.00      RA0  C
ATOM    672  C   LEU A  82      74.447 -17.384  27.736  1.00  0.00      RA0  C
ATOM    673  O   LEU A  82      75.062 -17.820  28.702  1.00  0.00      RA0  O
ATOM    674  N   ALA A  83      73.784 -18.204  26.905  1.00  0.00      RA0  N
ATOM    675  H   ALA A  83      73.245 -17.795  26.166  1.00  0.00      RA0  H
ATOM    676  CA  ALA A  83      73.844 -19.647  26.986  1.00  0.00      RA0  C
ATOM    677  CB  ALA A  83      72.867 -20.277  25.993  1.00  0.00      RA0  C
ATOM    678  C   ALA A  83      75.236 -20.234  26.747  1.00  0.00      RA0  C
ATOM    679  O   ALA A  83      75.715 -21.050  27.534  1.00  0.00      RA0  O
ATOM    680  N   THR A  84      75.955 -19.779  25.698  1.00  0.00      RA0  N
ATOM    681  H   THR A  84      75.550 -19.085  25.105  1.00  0.00      RA0  H
ATOM    682  CA  THR A  84      77.335 -20.196  25.426  1.00  0.00      RA0  C
ATOM    683  CB  THR A  84      77.711 -19.598  24.077  1.00  0.00      RA0  C
ATOM    684  OG1 THR A  84      76.699 -19.934  23.118  1.00  0.00      RA0  O
ATOM    685  HG1 THR A  84      75.931 -19.406  23.306  1.00  0.00      RA0  H
ATOM    686  CG2 THR A  84      79.091 -20.060  23.605  1.00  0.00      RA0  C
ATOM    687  C   THR A  84      78.279 -19.807  26.545  1.00  0.00      RA0  C
ATOM    688  O   THR A  84      79.089 -20.607  27.007  1.00  0.00      RA0  O
ATOM    689  N   LEU A  85      78.186 -18.566  27.063  1.00  0.00      RA0  N
ATOM    690  H   LEU A  85      77.502 -17.929  26.707  1.00  0.00      RA0  H
ATOM    691  CA  LEU A  85      78.998 -18.158  28.194  1.00  0.00      RA0  C
ATOM    692  CB  LEU A  85      78.956 -16.642  28.374  1.00  0.00      RA0  C
ATOM    693  CG  LEU A  85      80.085 -16.133  29.273  1.00  0.00      RA0  C
ATOM    694  CD1 LEU A  85      81.435 -16.754  28.910  1.00  0.00      RA0  C
ATOM    695  CD2 LEU A  85      80.166 -14.609  29.262  1.00  0.00      RA0  C
ATOM    696  C   LEU A  85      78.655 -18.874  29.485  1.00  0.00      RA0  C
ATOM    697  O   LEU A  85      79.543 -19.223  30.252  1.00  0.00      RA0  O
ATOM    698  N   HIS A  86      77.360 -19.160  29.736  1.00  0.00      RA0  N
ATOM    699  H   HIS A  86      76.665 -18.812  29.107  1.00  0.00      RA0  H
ATOM    700  CA  HIS A  86      76.891 -19.950  30.872  1.00  0.00      RA0  C
ATOM    701  CB  HIS A  86      75.375 -20.017  30.998  1.00  0.00      RA0  C
ATOM    702  CG  HIS A  86      75.058 -20.660  32.327  1.00  0.00      RA0  C
ATOM    703  ND1 HIS A  86      75.643 -20.311  33.489  1.00  0.00      RA0  N
ATOM    704  HD1 HIS A  86      76.332 -19.625  33.638  1.00  0.00      RA0  H
ATOM    705  CD2 HIS A  86      74.152 -21.695  32.574  1.00  0.00      RA0  C
ATOM    706  NE2 HIS A  86      74.199 -21.968  33.900  1.00  0.00      RA0  N
ATOM    707  CE1 HIS A  86      75.117 -21.116  34.465  1.00  0.00      RA0  C
ATOM    708  C   HIS A  86      77.501 -21.357  30.886  1.00  0.00      RA0  C
ATOM    709  O   HIS A  86      77.878 -21.905  31.917  1.00  0.00      RA0  O
ATOM    710  N   ALA A  87      77.656 -21.971  29.697  1.00  0.00      RA0  N
ATOM    711  H   ALA A  87      77.280 -21.503  28.893  1.00  0.00      RA0  H
ATOM    712  CA  ALA A  87      78.370 -23.221  29.504  1.00  0.00      RA0  C
ATOM    713  CB  ALA A  87      78.127 -23.760  28.094  1.00  0.00      RA0  C
ATOM    714  C   ALA A  87      79.884 -23.153  29.749  1.00  0.00      RA0  C
ATOM    715  O   ALA A  87      80.519 -24.118  30.177  1.00  0.00      RA0  O
ATOM    716  N   ILE A  88      80.521 -22.009  29.438  1.00  0.00      RA0  N
ATOM    717  H   ILE A  88      79.971 -21.252  29.077  1.00  0.00      RA0  H
ATOM    718  CA  ILE A  88      81.905 -21.729  29.801  1.00  0.00      RA0  C
ATOM    719  CB  ILE A  88      82.425 -20.551  28.976  1.00  0.00      RA0  C
ATOM    720  CG2 ILE A  88      83.827 -20.123  29.401  1.00  0.00      RA0  C
ATOM    721  CG1 ILE A  88      82.376 -20.900  27.489  1.00  0.00      RA0  C
ATOM    722  CD1 ILE A  88      82.912 -19.769  26.612  1.00  0.00      RA0  C
ATOM    723  C   ILE A  88      82.066 -21.487  31.294  1.00  0.00      RA0  C
ATOM    724  O   ILE A  88      82.951 -22.057  31.932  1.00  0.00      RA0  O
ATOM    725  N   SER A  89      81.192 -20.663  31.909  1.00  0.00      RA0  N
ATOM    726  H   SER A  89      80.394 -20.276  31.451  1.00  0.00      RA0  H
ATOM    727  CA  SER A  89      81.248 -20.325  33.326  1.00  0.00      RA0  C
ATOM    728  CB  SER A  89      80.311 -19.148  33.607  1.00  0.00      RA0  C
ATOM    729  OG  SER A  89      78.966 -19.459  33.244  1.00  0.00      RA0  O
ATOM    730  HG  SER A  89      78.487 -19.295  34.062  1.00  0.00      RA0  H
ATOM    731  C   SER A  89      81.089 -21.508  34.239  1.00  0.00      RA0  C
ATOM    732  O   SER A  89      81.819 -21.633  35.217  1.00  0.00      RA0  O
ATOM    733  N   SER A  90      80.205 -22.451  33.877  1.00  0.00      RA0  N
ATOM    734  H   SER A  90      79.613 -22.284  33.087  1.00  0.00      RA0  H
ATOM    735  CA  SER A  90      79.958 -23.677  34.625  1.00  0.00      RA0  C
ATOM    736  CB  SER A  90      78.773 -24.377  33.981  1.00  0.00      RA0  C
ATOM    737  OG  SER A  90      78.879 -24.215  32.564  1.00  0.00      RA0  O
ATOM    738  HG  SER A  90      78.196 -23.583  32.359  1.00  0.00      RA0  H
ATOM    739  C   SER A  90      81.155 -24.618  34.789  1.00  0.00      RA0  C
ATOM    740  O   SER A  90      81.141 -25.544  35.596  1.00  0.00      RA0  O
ATOM    741  N   LYS A  91      82.247 -24.398  34.024  1.00  0.00      RA0  N
ATOM    742  H   LYS A  91      82.259 -23.573  33.457  1.00  0.00      RA0  H
ATOM    743  CA  LYS A  91      83.488 -25.134  34.180  1.00  0.00      RA0  C
ATOM    744  CB  LYS A  91      84.220 -25.270  32.850  1.00  0.00      RA0  C
ATOM    745  CG  LYS A  91      83.222 -25.523  31.729  1.00  0.00      RA0  C
ATOM    746  CD  LYS A  91      83.847 -26.033  30.437  1.00  0.00      RA0  C
ATOM    747  CE  LYS A  91      82.790 -26.116  29.341  1.00  0.00      RA0  C
ATOM    748  NZ  LYS A  91      81.497 -26.454  29.951  1.00  0.00      RA0  N
ATOM    749  HZ1 LYS A  91      80.796 -26.654  29.215  1.00  0.00      RA0  H
ATOM    750  HZ2 LYS A  91      81.581 -27.255  30.603  1.00  0.00      RA0  H
ATOM    751  HZ3 LYS A  91      81.152 -25.620  30.477  1.00  0.00      RA0  H
ATOM    752  C   LYS A  91      84.406 -24.519  35.223  1.00  0.00      RA0  C
ATOM    753  O   LYS A  91      85.407 -25.117  35.619  1.00  0.00      RA0  O
ATOM    754  N   ASN A  92      84.094 -23.304  35.708  1.00  0.00      RA0  N
ATOM    755  H   ASN A  92      83.219 -22.890  35.464  1.00  0.00      RA0  H
ATOM    756  CA  ASN A  92      84.721 -22.781  36.901  1.00  0.00      RA0  C
ATOM    757  CB  ASN A  92      84.611 -21.259  37.012  1.00  0.00      RA0  C
ATOM    758  CG  ASN A  92      85.708 -20.559  36.236  1.00  0.00      RA0  C
ATOM    759  OD1 ASN A  92      86.536 -21.159  35.550  1.00  0.00      RA0  O
ATOM    760  ND2 ASN A  92      85.666 -19.223  36.364  1.00  0.00      RA0  N
ATOM    761 HD21 ASN A  92      84.939 -18.823  36.934  1.00  0.00      RA0  H
ATOM    762 HD22 ASN A  92      86.298 -18.580  35.939  1.00  0.00      RA0  H
ATOM    763  C   ASN A  92      84.087 -23.412  38.120  1.00  0.00      RA0  C
ATOM    764  O   ASN A  92      82.916 -23.774  38.140  1.00  0.00      RA0  O
ATOM    765  N   GLN A  93      84.861 -23.540  39.198  1.00  0.00      RA0  N
ATOM    766  H   GLN A  93      85.785 -23.153  39.223  1.00  0.00      RA0  H
ATOM    767  CA  GLN A  93      84.343 -24.078  40.426  1.00  0.00      RA0  C
ATOM    768  CB  GLN A  93      85.149 -25.302  40.836  1.00  0.00      RA0  C
ATOM    769  CG  GLN A  93      85.163 -26.393  39.770  1.00  0.00      RA0  C
ATOM    770  CD  GLN A  93      86.041 -27.522  40.253  1.00  0.00      RA0  C
ATOM    771  OE1 GLN A  93      86.199 -27.752  41.448  1.00  0.00      RA0  O
ATOM    772  NE2 GLN A  93      86.617 -28.210  39.252  1.00  0.00      RA0  N
ATOM    773 HE21 GLN A  93      86.450 -27.943  38.301  1.00  0.00      RA0  H
ATOM    774 HE22 GLN A  93      87.224 -28.985  39.424  1.00  0.00      RA0  H
ATOM    775  C   GLN A  93      84.412 -23.007  41.490  1.00  0.00      RA0  C
ATOM    776  O   GLN A  93      85.428 -22.340  41.670  1.00  0.00      RA0  O
ATOM    777  N   ILE A  94      83.318 -22.815  42.247  1.00  0.00      RA0  N
ATOM    778  H   ILE A  94      82.560 -23.462  42.178  1.00  0.00      RA0  H
ATOM    779  CA  ILE A  94      83.279 -21.825  43.311  1.00  0.00      RA0  C
ATOM    780  CB  ILE A  94      81.887 -21.207  43.383  1.00  0.00      RA0  C
ATOM    781  CG2 ILE A  94      81.832 -20.073  44.409  1.00  0.00      RA0  C
ATOM    782  CG1 ILE A  94      81.422 -20.776  41.993  1.00  0.00      RA0  C
ATOM    783  CD1 ILE A  94      79.921 -20.492  41.958  1.00  0.00      RA0  C
ATOM    784  C   ILE A  94      83.625 -22.495  44.613  1.00  0.00      RA0  C
ATOM    785  O   ILE A  94      82.843 -23.249  45.188  1.00  0.00      RA0  O
ATOM    786  N   TRP A  95      84.832 -22.216  45.112  1.00  0.00      RA0  N
ATOM    787  H   TRP A  95      85.388 -21.524  44.655  1.00  0.00      RA0  H
ATOM    788  CA  TRP A  95      85.330 -22.806  46.327  1.00  0.00      RA0  C
ATOM    789  CB  TRP A  95      86.765 -23.298  46.157  1.00  0.00      RA0  C
ATOM    790  CG  TRP A  95      86.821 -24.599  45.394  1.00  0.00      RA0  C
ATOM    791  CD2 TRP A  95      87.762 -25.671  45.588  1.00  0.00      RA0  C
ATOM    792  CE2 TRP A  95      87.470 -26.680  44.645  1.00  0.00      RA0  C
ATOM    793  CE3 TRP A  95      88.802 -25.845  46.486  1.00  0.00      RA0  C
ATOM    794  CD1 TRP A  95      86.011 -25.025  44.333  1.00  0.00      RA0  C
ATOM    795  NE1 TRP A  95      86.392 -26.251  43.887  1.00  0.00      RA0  N
ATOM    796  HE1 TRP A  95      85.968 -26.767  43.161  1.00  0.00      RA0  H
ATOM    797  CZ2 TRP A  95      88.243 -27.831  44.603  1.00  0.00      RA0  C
ATOM    798  CZ3 TRP A  95      89.566 -27.001  46.439  1.00  0.00      RA0  C
ATOM    799  CH2 TRP A  95      89.287 -27.988  45.502  1.00  0.00      RA0  C
ATOM    800  C   TRP A  95      85.269 -21.821  47.478  1.00  0.00      RA0  C
ATOM    801  O   TRP A  95      85.201 -20.603  47.309  1.00  0.00      RA0  O
ATOM    802  N   ARG A  96      85.349 -22.339  48.716  1.00  0.00      RA0  N
ATOM    803  H   ARG A  96      85.411 -23.331  48.806  1.00  0.00      RA0  H
ATOM    804  CA  ARG A  96      85.635 -21.529  49.880  1.00  0.00      RA0  C
ATOM    805  CB  ARG A  96      85.152 -22.276  51.128  1.00  0.00      RA0  C
ATOM    806  CG  ARG A  96      83.643 -22.540  51.126  1.00  0.00      RA0  C
ATOM    807  CD  ARG A  96      83.145 -23.380  52.312  1.00  0.00      RA0  C
ATOM    808  NE  ARG A  96      83.481 -24.799  52.176  1.00  0.00      RA0  N
ATOM    809  HE  ARG A  96      83.856 -25.096  51.291  1.00  0.00      RA0  H
ATOM    810  CZ  ARG A  96      83.230 -25.652  53.222  1.00  0.00      RA0  C
ATOM    811  NH1 ARG A  96      82.760 -25.178  54.398  1.00  0.00      RA0  N
ATOM    812 HH11 ARG A  96      82.590 -25.823  55.160  1.00  0.00      RA0  H
ATOM    813 HH12 ARG A  96      82.563 -24.201  54.586  1.00  0.00      RA0  H
ATOM    814  NH2 ARG A  96      83.462 -26.977  53.075  1.00  0.00      RA0  N
ATOM    815 HH21 ARG A  96      83.324 -27.606  53.863  1.00  0.00      RA0  H
ATOM    816 HH22 ARG A  96      83.783 -27.395  52.215  1.00  0.00      RA0  H
ATOM    817  C   ARG A  96      87.142 -21.307  49.953  1.00  0.00      RA0  C
ATOM    818  O   ARG A  96      87.912 -22.130  50.444  1.00  0.00      RA0  O
ATOM    819  N   SER A  97      87.620 -20.182  49.398  1.00  0.00      RA0  N
ATOM    820  H   SER A  97      86.985 -19.456  49.134  1.00  0.00      RA0  H
ATOM    821  CA  SER A  97      89.047 -19.927  49.289  1.00  0.00      RA0  C
ATOM    822  CB  SER A  97      89.244 -19.400  47.880  1.00  0.00      RA0  C
ATOM    823  OG  SER A  97      88.527 -20.289  47.007  1.00  0.00      RA0  O
ATOM    824  HG  SER A  97      87.602 -20.076  47.103  1.00  0.00      RA0  H
ATOM    825  C   SER A  97      89.559 -19.087  50.424  1.00  0.00      RA0  C
ATOM    826  O   SER A  97      89.371 -17.877  50.461  1.00  0.00      RA0  O
ATOM    827  N   TYR A  98      90.311 -19.718  51.337  1.00  0.00      RA0  N
ATOM    828  H   TYR A  98      90.483 -20.697  51.227  1.00  0.00      RA0  H
ATOM    829  CA  TYR A  98      90.900 -19.094  52.505  1.00  0.00      RA0  C
ATOM    830  CB  TYR A  98      90.627 -19.961  53.739  1.00  0.00      RA0  C
ATOM    831  CG  TYR A  98      89.129 -20.098  53.917  1.00  0.00      RA0  C
ATOM    832  CD1 TYR A  98      88.298 -19.014  53.658  1.00  0.00      RA0  C
ATOM    833  CE1 TYR A  98      86.919 -19.153  53.750  1.00  0.00      RA0  C
ATOM    834  CD2 TYR A  98      88.575 -21.306  54.325  1.00  0.00      RA0  C
ATOM    835  CE2 TYR A  98      87.193 -21.442  54.432  1.00  0.00      RA0  C
ATOM    836  CZ  TYR A  98      86.362 -20.371  54.122  1.00  0.00      RA0  C
ATOM    837  OH  TYR A  98      84.987 -20.504  54.164  1.00  0.00      RA0  O
ATOM    838  HH  TYR A  98      84.713 -21.229  54.716  1.00  0.00      RA0  H
ATOM    839  C   TYR A  98      92.379 -18.852  52.261  1.00  0.00      RA0  C
ATOM    840  O   TYR A  98      93.214 -18.891  53.160  1.00  0.00      RA0  O
ATOM    841  N   ILE A  99      92.731 -18.629  50.983  1.00  0.00      RA0  N
ATOM    842  H   ILE A  99      91.957 -18.480  50.372  1.00  0.00      RA0  H
ATOM    843  CA  ILE A  99      94.067 -18.362  50.478  1.00  0.00      RA0  C
ATOM    844  CB  ILE A  99      94.113 -18.456  48.955  1.00  0.00      RA0  C
ATOM    845  CG2 ILE A  99      95.549 -18.366  48.432  1.00  0.00      RA0  C
ATOM    846  CG1 ILE A  99      93.440 -19.741  48.488  1.00  0.00      RA0  C
ATOM    847  CD1 ILE A  99      93.464 -19.886  46.967  1.00  0.00      RA0  C
ATOM    848  C   ILE A  99      94.640 -17.039  50.974  1.00  0.00      RA0  C
ATOM    849  O   ILE A  99      95.830 -16.912  51.268  1.00  0.00      RA0  O
ATOM    850  N   GLY A 100      93.791 -15.997  51.057  1.00  0.00      RA0  N
ATOM    851  H   GLY A 100      92.859 -16.080  50.709  1.00  0.00      RA0  H
ATOM    852  CA  GLY A 100      94.223 -14.662  51.441  1.00  0.00      RA0  C
ATOM    853  C   GLY A 100      95.005 -13.943  50.391  1.00  0.00      RA0  C
ATOM    854  O   GLY A 100      94.515 -13.686  49.298  1.00  0.00      RA0  O
ATOM    855  N   MET A 101      96.251 -13.548  50.713  1.00  0.00      RA0  N
ATOM    856  H   MET A 101      96.511 -13.691  51.665  1.00  0.00      RA0  H
ATOM    857  CA  MET A 101      97.148 -12.881  49.781  1.00  0.00      RA0  C
ATOM    858  CB  MET A 101      97.538 -13.780  48.602  1.00  0.00      RA0  C
ATOM    859  CG  MET A 101      98.239 -15.077  48.988  1.00  0.00      RA0  C
ATOM    860  SD  MET A 101      98.624 -16.084  47.549  1.00  0.00      RA0  S
ATOM    861  CE  MET A 101      99.380 -14.793  46.549  1.00  0.00      RA0  C
ATOM    862  C   MET A 101      96.578 -11.586  49.210  1.00  0.00      RA0  C
ATOM    863  O   MET A 101      96.777 -11.274  48.040  1.00  0.00      RA0  O
ATOM    864  N   GLY A 102      95.844 -10.798  50.021  1.00  0.00      RA0  N
ATOM    865  H   GLY A 102      95.643 -11.070  50.964  1.00  0.00      RA0  H
ATOM    866  CA  GLY A 102      95.238  -9.549  49.558  1.00  0.00      RA0  C
ATOM    867  C   GLY A 102      93.849  -9.662  48.981  1.00  0.00      RA0  C
ATOM    868  O   GLY A 102      93.255  -8.655  48.611  1.00  0.00      RA0  O
ATOM    869  N   TYR A 103      93.275 -10.878  48.913  1.00  0.00      RA0  N
ATOM    870  H   TYR A 103      93.737 -11.720  49.201  1.00  0.00      RA0  H
ATOM    871  CA  TYR A 103      91.928 -11.080  48.398  1.00  0.00      RA0  C
ATOM    872  CB  TYR A 103      91.957 -11.604  46.962  1.00  0.00      RA0  C
ATOM    873  CG  TYR A 103      93.105 -10.999  46.185  1.00  0.00      RA0  C
ATOM    874  CD1 TYR A 103      92.977  -9.755  45.575  1.00  0.00      RA0  C
ATOM    875  CE1 TYR A 103      94.045  -9.214  44.863  1.00  0.00      RA0  C
ATOM    876  CD2 TYR A 103      94.301 -11.700  46.079  1.00  0.00      RA0  C
ATOM    877  CE2 TYR A 103      95.360 -11.163  45.360  1.00  0.00      RA0  C
ATOM    878  CZ  TYR A 103      95.237  -9.922  44.750  1.00  0.00      RA0  C
ATOM    879  OH  TYR A 103      96.300  -9.405  44.032  1.00  0.00      RA0  O
ATOM    880  HH  TYR A 103      96.785 -10.118  43.631  1.00  0.00      RA0  H
ATOM    881  C   TYR A 103      91.164 -12.003  49.334  1.00  0.00      RA0  C
ATOM    882  O   TYR A 103      91.623 -13.088  49.690  1.00  0.00      RA0  O
ATOM    883  N   TYR A 104      89.968 -11.581  49.779  1.00  0.00      RA0  N
ATOM    884  H   TYR A 104      89.542 -10.742  49.426  1.00  0.00      RA0  H
ATOM    885  CA  TYR A 104      89.245 -12.250  50.849  1.00  0.00      RA0  C
ATOM    886  CB  TYR A 104      89.438 -11.530  52.190  1.00  0.00      RA0  C
ATOM    887  CG  TYR A 104      90.898 -11.258  52.468  1.00  0.00      RA0  C
ATOM    888  CD1 TYR A 104      91.701 -12.251  53.012  1.00  0.00      RA0  C
ATOM    889  CE1 TYR A 104      93.062 -12.023  53.180  1.00  0.00      RA0  C
ATOM    890  CD2 TYR A 104      91.441 -10.013  52.169  1.00  0.00      RA0  C
ATOM    891  CE2 TYR A 104      92.802  -9.788  52.336  1.00  0.00      RA0  C
ATOM    892  CZ  TYR A 104      93.621 -10.812  52.794  1.00  0.00      RA0  C
ATOM    893  OH  TYR A 104      94.993 -10.639  52.834  1.00  0.00      RA0  O
ATOM    894  HH  TYR A 104      95.171  -9.733  53.079  1.00  0.00      RA0  H
ATOM    895  C   TYR A 104      87.780 -12.181  50.494  1.00  0.00      RA0  C
ATOM    896  O   TYR A 104      87.312 -11.161  49.996  1.00  0.00      RA0  O
ATOM    897  N   ASN A 105      86.992 -13.254  50.695  1.00  0.00      RA0  N
ATOM    898  H   ASN A 105      87.277 -14.000  51.305  1.00  0.00      RA0  H
ATOM    899  CA  ASN A 105      85.588 -13.210  50.328  1.00  0.00      RA0  C
ATOM    900  CB  ASN A 105      84.881 -14.560  50.239  1.00  0.00      RA0  C
ATOM    901  CG  ASN A 105      83.647 -14.328  49.392  1.00  0.00      RA0  C
ATOM    902  OD1 ASN A 105      83.738 -14.103  48.189  1.00  0.00      RA0  O
ATOM    903  ND2 ASN A 105      82.489 -14.326  50.066  1.00  0.00      RA0  N
ATOM    904 HD21 ASN A 105      82.496 -14.523  51.050  1.00  0.00      RA0  H
ATOM    905 HD22 ASN A 105      81.597 -14.094  49.679  1.00  0.00      RA0  H
ATOM    906  C   ASN A 105      84.804 -12.219  51.206  1.00  0.00      RA0  C
ATOM    907  O   ASN A 105      85.186 -11.859  52.319  1.00  0.00      RA0  O
ATOM    908  N   CYS A 106      83.710 -11.670  50.680  1.00  0.00      RA0  N
ATOM    909  H   CYS A 106      83.302 -11.935  49.805  1.00  0.00      RA0  H
ATOM    910  CA  CYS A 106      83.028 -10.573  51.324  1.00  0.00      RA0  C
ATOM    911  CB  CYS A 106      83.703  -9.252  50.964  1.00  0.00      RA0  C
ATOM    912  SG  CYS A 106      83.917  -9.057  49.178  1.00  0.00      RA0  S
ATOM    913  C   CYS A 106      81.582 -10.640  50.902  1.00  0.00      RA0  C
ATOM    914  O   CYS A 106      81.245 -11.210  49.866  1.00  0.00      RA0  O
ATOM    915  N   SER A 107      80.665 -10.070  51.697  1.00  0.00      RA0  N
ATOM    916  H   SER A 107      80.909  -9.581  52.541  1.00  0.00      RA0  H
ATOM    917  CA  SER A 107      79.247 -10.092  51.358  1.00  0.00      RA0  C
ATOM    918  CB  SER A 107      78.496 -10.448  52.622  1.00  0.00      RA0  C
ATOM    919  OG  SER A 107      79.377 -11.262  53.398  1.00  0.00      RA0  O
ATOM    920  HG  SER A 107      79.785 -10.633  53.996  1.00  0.00      RA0  H
ATOM    921  C   SER A 107      78.884  -8.770  50.744  1.00  0.00      RA0  C
ATOM    922  O   SER A 107      78.748  -7.766  51.431  1.00  0.00      RA0  O
ATOM    923  N   VAL A 108      78.691  -8.718  49.414  1.00  0.00      RA0  N
ATOM    924  H   VAL A 108      78.796  -9.576  48.915  1.00  0.00      RA0  H
ATOM    925  CA  VAL A 108      78.153  -7.537  48.757  1.00  0.00      RA0  C
ATOM    926  CB  VAL A 108      78.225  -7.672  47.241  1.00  0.00      RA0  C
ATOM    927  CG1 VAL A 108      77.911  -6.330  46.578  1.00  0.00      RA0  C
ATOM    928  CG2 VAL A 108      79.578  -8.238  46.817  1.00  0.00      RA0  C
ATOM    929  C   VAL A 108      76.712  -7.309  49.204  1.00  0.00      RA0  C
ATOM    930  O   VAL A 108      75.888  -8.195  48.957  1.00  0.00      RA0  O
ATOM    931  N   PRO A 109      76.310  -6.214  49.859  1.00  0.00      RA0  N
ATOM    932  CD  PRO A 109      77.181  -5.142  50.316  1.00  0.00      RA0  C
ATOM    933  CA  PRO A 109      74.918  -5.990  50.219  1.00  0.00      RA0  C
ATOM    934  CB  PRO A 109      74.946  -4.634  50.930  1.00  0.00      RA0  C
ATOM    935  CG  PRO A 109      76.378  -4.493  51.436  1.00  0.00      RA0  C
ATOM    936  C   PRO A 109      74.023  -6.004  49.003  1.00  0.00      RA0  C
ATOM    937  O   PRO A 109      74.347  -5.347  48.014  1.00  0.00      RA0  O
ATOM    938  N   GLN A 110      72.906  -6.751  49.028  1.00  0.00      RA0  N
ATOM    939  H   GLN A 110      72.653  -7.161  49.904  1.00  0.00      RA0  H
ATOM    940  CA  GLN A 110      72.063  -6.968  47.868  1.00  0.00      RA0  C
ATOM    941  CB  GLN A 110      70.999  -8.014  48.173  1.00  0.00      RA0  C
ATOM    942  CG  GLN A 110      71.705  -9.347  48.434  1.00  0.00      RA0  C
ATOM    943  CD  GLN A 110      72.532  -9.717  47.215  1.00  0.00      RA0  C
ATOM    944  OE1 GLN A 110      71.999 -10.089  46.174  1.00  0.00      RA0  O
ATOM    945  NE2 GLN A 110      73.864  -9.604  47.393  1.00  0.00      RA0  N
ATOM    946 HE21 GLN A 110      74.286  -9.266  48.242  1.00  0.00      RA0  H
ATOM    947 HE22 GLN A 110      74.513  -9.828  46.667  1.00  0.00      RA0  H
ATOM    948  C   GLN A 110      71.534  -5.673  47.274  1.00  0.00      RA0  C
ATOM    949  O   GLN A 110      71.489  -5.488  46.060  1.00  0.00      RA0  O
ATOM    950  N   THR A 111      71.202  -4.702  48.143  1.00  0.00      RA0  N
ATOM    951  H   THR A 111      71.177  -4.908  49.120  1.00  0.00      RA0  H
ATOM    952  CA  THR A 111      70.822  -3.355  47.739  1.00  0.00      RA0  C
ATOM    953  CB  THR A 111      70.420  -2.777  49.047  1.00  0.00      RA0  C
ATOM    954  OG1 THR A 111      69.823  -3.883  49.733  1.00  0.00      RA0  O
ATOM    955  HG1 THR A 111      69.726  -3.614  50.649  1.00  0.00      RA0  H
ATOM    956  CG2 THR A 111      69.494  -1.578  48.913  1.00  0.00      RA0  C
ATOM    957  C   THR A 111      71.897  -2.607  46.955  1.00  0.00      RA0  C
ATOM    958  O   THR A 111      71.617  -1.970  45.942  1.00  0.00      RA0  O
ATOM    959  N   ILE A 112      73.181  -2.717  47.355  1.00  0.00      RA0  N
ATOM    960  H   ILE A 112      73.380  -3.347  48.106  1.00  0.00      RA0  H
ATOM    961  CA  ILE A 112      74.320  -2.165  46.626  1.00  0.00      RA0  C
ATOM    962  CB  ILE A 112      75.552  -2.211  47.530  1.00  0.00      RA0  C
ATOM    963  CG2 ILE A 112      76.863  -1.958  46.782  1.00  0.00      RA0  C
ATOM    964  CG1 ILE A 112      75.343  -1.234  48.686  1.00  0.00      RA0  C
ATOM    965  CD1 ILE A 112      76.533  -1.210  49.640  1.00  0.00      RA0  C
ATOM    966  C   ILE A 112      74.562  -2.870  45.304  1.00  0.00      RA0  C
ATOM    967  O   ILE A 112      74.813  -2.237  44.278  1.00  0.00      RA0  O
ATOM    968  N   LEU A 113      74.468  -4.214  45.283  1.00  0.00      RA0  N
ATOM    969  H   LEU A 113      74.272  -4.688  46.143  1.00  0.00      RA0  H
ATOM    970  CA  LEU A 113      74.628  -4.990  44.065  1.00  0.00      RA0  C
ATOM    971  CB  LEU A 113      74.459  -6.459  44.443  1.00  0.00      RA0  C
ATOM    972  CG  LEU A 113      75.019  -7.424  43.410  1.00  0.00      RA0  C
ATOM    973  CD1 LEU A 113      76.524  -7.230  43.262  1.00  0.00      RA0  C
ATOM    974  CD2 LEU A 113      74.653  -8.874  43.732  1.00  0.00      RA0  C
ATOM    975  C   LEU A 113      73.624  -4.604  42.987  1.00  0.00      RA0  C
ATOM    976  O   LEU A 113      73.996  -4.195  41.889  1.00  0.00      RA0  O
ATOM    977  N   ARG A 114      72.324  -4.622  43.330  1.00  0.00      RA0  N
ATOM    978  H   ARG A 114      72.083  -4.906  44.260  1.00  0.00      RA0  H
ATOM    979  CA  ARG A 114      71.267  -4.265  42.410  1.00  0.00      RA0  C
ATOM    980  CB  ARG A 114      69.902  -4.627  42.999  1.00  0.00      RA0  C
ATOM    981  CG  ARG A 114      68.801  -4.695  41.938  1.00  0.00      RA0  C
ATOM    982  CD  ARG A 114      68.474  -6.126  41.493  1.00  0.00      RA0  C
ATOM    983  NE  ARG A 114      69.667  -6.871  41.098  1.00  0.00      RA0  N
ATOM    984  HE  ARG A 114      70.280  -6.484  40.390  1.00  0.00      RA0  H
ATOM    985  CZ  ARG A 114      69.948  -8.082  41.663  1.00  0.00      RA0  C
ATOM    986  NH1 ARG A 114      69.091  -8.606  42.565  1.00  0.00      RA0  N
ATOM    987 HH11 ARG A 114      69.271  -9.481  43.021  1.00  0.00      RA0  H
ATOM    988 HH12 ARG A 114      68.243  -8.130  42.808  1.00  0.00      RA0  H
ATOM    989  NH2 ARG A 114      71.073  -8.731  41.318  1.00  0.00      RA0  N
ATOM    990 HH21 ARG A 114      71.377  -9.619  41.659  1.00  0.00      RA0  H
ATOM    991 HH22 ARG A 114      71.709  -8.291  40.651  1.00  0.00      RA0  H
ATOM    992  C   ARG A 114      71.266  -2.802  41.990  1.00  0.00      RA0  C
ATOM    993  O   ARG A 114      71.142  -2.467  40.815  1.00  0.00      RA0  O
ATOM    994  N   ASN A 115      71.425  -1.868  42.946  1.00  0.00      RA0  N
ATOM    995  H   ASN A 115      71.695  -2.127  43.875  1.00  0.00      RA0  H
ATOM    996  CA  ASN A 115      71.128  -0.475  42.658  1.00  0.00      RA0  C
ATOM    997  CB  ASN A 115      70.392   0.235  43.797  1.00  0.00      RA0  C
ATOM    998  CG  ASN A 115      69.005  -0.325  44.016  1.00  0.00      RA0  C
ATOM    999  OD1 ASN A 115      68.048  -0.014  43.317  1.00  0.00      RA0  O
ATOM   1000  ND2 ASN A 115      68.942  -1.164  45.066  1.00  0.00      RA0  N
ATOM   1001 HD21 ASN A 115      69.787  -1.376  45.563  1.00  0.00      RA0  H
ATOM   1002 HD22 ASN A 115      68.083  -1.579  45.363  1.00  0.00      RA0  H
ATOM   1003  C   ASN A 115      72.361   0.359  42.350  1.00  0.00      RA0  C
ATOM   1004  O   ASN A 115      72.225   1.516  41.962  1.00  0.00      RA0  O
ATOM   1005  N   LEU A 116      73.579  -0.214  42.444  1.00  0.00      RA0  N
ATOM   1006  H   LEU A 116      73.666  -1.149  42.791  1.00  0.00      RA0  H
ATOM   1007  CA  LEU A 116      74.799   0.428  41.968  1.00  0.00      RA0  C
ATOM   1008  CB  LEU A 116      75.842   0.597  43.072  1.00  0.00      RA0  C
ATOM   1009  CG  LEU A 116      75.387   1.395  44.290  1.00  0.00      RA0  C
ATOM   1010  CD1 LEU A 116      76.502   1.460  45.328  1.00  0.00      RA0  C
ATOM   1011  CD2 LEU A 116      74.897   2.793  43.928  1.00  0.00      RA0  C
ATOM   1012  C   LEU A 116      75.433  -0.378  40.852  1.00  0.00      RA0  C
ATOM   1013  O   LEU A 116      75.503   0.065  39.710  1.00  0.00      RA0  O
ATOM   1014  N   LEU A 117      75.935  -1.596  41.156  1.00  0.00      RA0  N
ATOM   1015  H   LEU A 117      75.734  -1.974  42.061  1.00  0.00      RA0  H
ATOM   1016  CA  LEU A 117      76.701  -2.418  40.225  1.00  0.00      RA0  C
ATOM   1017  CB  LEU A 117      77.298  -3.635  40.938  1.00  0.00      RA0  C
ATOM   1018  CG  LEU A 117      78.283  -4.410  40.056  1.00  0.00      RA0  C
ATOM   1019  CD1 LEU A 117      79.440  -3.529  39.586  1.00  0.00      RA0  C
ATOM   1020  CD2 LEU A 117      78.796  -5.680  40.732  1.00  0.00      RA0  C
ATOM   1021  C   LEU A 117      75.904  -2.838  39.000  1.00  0.00      RA0  C
ATOM   1022  O   LEU A 117      76.397  -2.855  37.872  1.00  0.00      RA0  O
ATOM   1023  N   GLU A 118      74.617  -3.153  39.199  1.00  0.00      RA0  N
ATOM   1024  H   GLU A 118      74.248  -3.169  40.130  1.00  0.00      RA0  H
ATOM   1025  CA  GLU A 118      73.726  -3.549  38.134  1.00  0.00      RA0  C
ATOM   1026  CB  GLU A 118      72.909  -4.760  38.578  1.00  0.00      RA0  C
ATOM   1027  CG  GLU A 118      73.816  -5.914  39.007  1.00  0.00      RA0  C
ATOM   1028  CD  GLU A 118      72.959  -7.021  39.571  1.00  0.00      RA0  C
ATOM   1029  OE1 GLU A 118      71.780  -7.085  39.243  1.00  0.00      RA0  O
ATOM   1030  OE2 GLU A 118      73.445  -7.820  40.366  1.00  0.00      RA0  O
ATOM   1031  C   GLU A 118      72.842  -2.413  37.655  1.00  0.00      RA0  C
ATOM   1032  O   GLU A 118      71.925  -2.613  36.865  1.00  0.00      RA0  O
ATOM   1033  N   ASN A 119      73.146  -1.163  38.049  1.00  0.00      RA0  N
ATOM   1034  H   ASN A 119      73.998  -0.988  38.545  1.00  0.00      RA0  H
ATOM   1035  CA  ASN A 119      72.389   0.005  37.637  1.00  0.00      RA0  C
ATOM   1036  CB  ASN A 119      72.016   0.841  38.852  1.00  0.00      RA0  C
ATOM   1037  CG  ASN A 119      71.254   2.071  38.416  1.00  0.00      RA0  C
ATOM   1038  OD1 ASN A 119      70.859   2.215  37.263  1.00  0.00      RA0  O
ATOM   1039  ND2 ASN A 119      71.060   2.944  39.419  1.00  0.00      RA0  N
ATOM   1040 HD21 ASN A 119      71.415   2.747  40.339  1.00  0.00      RA0  H
ATOM   1041 HD22 ASN A 119      70.555   3.815  39.345  1.00  0.00      RA0  H
ATOM   1042  C   ASN A 119      73.204   0.837  36.658  1.00  0.00      RA0  C
ATOM   1043  O   ASN A 119      74.253   1.397  36.972  1.00  0.00      RA0  O
ATOM   1044  N   SER A 120      72.696   1.000  35.422  1.00  0.00      RA0  N
ATOM   1045  H   SER A 120      71.784   0.631  35.230  1.00  0.00      RA0  H
ATOM   1046  CA  SER A 120      73.355   1.755  34.367  1.00  0.00      RA0  C
ATOM   1047  CB  SER A 120      72.617   1.295  33.131  1.00  0.00      RA0  C
ATOM   1048  OG  SER A 120      72.096   0.004  33.477  1.00  0.00      RA0  O
ATOM   1049  HG  SER A 120      72.840  -0.560  33.655  1.00  0.00      RA0  H
ATOM   1050  C   SER A 120      73.391   3.240  34.632  1.00  0.00      RA0  C
ATOM   1051  O   SER A 120      74.204   3.963  34.061  1.00  0.00      RA0  O
ATOM   1052  N   GLY A 121      72.557   3.714  35.571  1.00  0.00      RA0  N
ATOM   1053  H   GLY A 121      71.883   3.097  35.978  1.00  0.00      RA0  H
ATOM   1054  CA  GLY A 121      72.606   5.059  36.114  1.00  0.00      RA0  C
ATOM   1055  C   GLY A 121      73.861   5.385  36.880  1.00  0.00      RA0  C
ATOM   1056  O   GLY A 121      74.225   6.551  36.992  1.00  0.00      RA0  O
ATOM   1057  N   TRP A 122      74.561   4.366  37.411  1.00  0.00      RA0  N
ATOM   1058  H   TRP A 122      74.244   3.423  37.298  1.00  0.00      RA0  H
ATOM   1059  CA  TRP A 122      75.809   4.559  38.124  1.00  0.00      RA0  C
ATOM   1060  CB  TRP A 122      75.811   3.779  39.437  1.00  0.00      RA0  C
ATOM   1061  CG  TRP A 122      75.070   4.549  40.498  1.00  0.00      RA0  C
ATOM   1062  CD2 TRP A 122      75.610   5.525  41.411  1.00  0.00      RA0  C
ATOM   1063  CE2 TRP A 122      74.549   5.973  42.230  1.00  0.00      RA0  C
ATOM   1064  CE3 TRP A 122      76.889   6.037  41.596  1.00  0.00      RA0  C
ATOM   1065  CD1 TRP A 122      73.708   4.462  40.812  1.00  0.00      RA0  C
ATOM   1066  NE1 TRP A 122      73.395   5.301  41.835  1.00  0.00      RA0  N
ATOM   1067  HE1 TRP A 122      72.494   5.422  42.206  1.00  0.00      RA0  H
ATOM   1068  CZ2 TRP A 122      74.796   6.925  43.211  1.00  0.00      RA0  C
ATOM   1069  CZ3 TRP A 122      77.123   6.989  42.581  1.00  0.00      RA0  C
ATOM   1070  CH2 TRP A 122      76.080   7.430  43.386  1.00  0.00      RA0  C
ATOM   1071  C   TRP A 122      77.028   4.147  37.323  1.00  0.00      RA0  C
ATOM   1072  O   TRP A 122      78.138   4.577  37.638  1.00  0.00      RA0  O
ATOM   1073  N   ILE A 123      76.876   3.314  36.271  1.00  0.00      RA0  N
ATOM   1074  H   ILE A 123      75.959   3.017  36.010  1.00  0.00      RA0  H
ATOM   1075  CA  ILE A 123      78.047   2.771  35.587  1.00  0.00      RA0  C
ATOM   1076  CB  ILE A 123      77.958   1.241  35.569  1.00  0.00      RA0  C
ATOM   1077  CG2 ILE A 123      77.611   0.700  36.955  1.00  0.00      RA0  C
ATOM   1078  CG1 ILE A 123      76.937   0.750  34.547  1.00  0.00      RA0  C
ATOM   1079  CD1 ILE A 123      76.720  -0.758  34.659  1.00  0.00      RA0  C
ATOM   1080  C   ILE A 123      78.321   3.298  34.190  1.00  0.00      RA0  C
ATOM   1081  O   ILE A 123      79.387   3.034  33.645  1.00  0.00      RA0  O
ATOM   1082  N   THR A 124      77.443   4.092  33.555  1.00  0.00      RA0  N
ATOM   1083  H   THR A 124      76.679   4.507  34.052  1.00  0.00      RA0  H
ATOM   1084  CA  THR A 124      77.660   4.448  32.144  1.00  0.00      RA0  C
ATOM   1085  CB  THR A 124      76.347   4.323  31.371  1.00  0.00      RA0  C
ATOM   1086  OG1 THR A 124      75.336   5.176  31.937  1.00  0.00      RA0  O
ATOM   1087  HG1 THR A 124      75.043   4.740  32.729  1.00  0.00      RA0  H
ATOM   1088  CG2 THR A 124      75.863   2.875  31.301  1.00  0.00      RA0  C
ATOM   1089  C   THR A 124      78.276   5.817  31.931  1.00  0.00      RA0  C
ATOM   1090  O   THR A 124      78.800   6.130  30.867  1.00  0.00      RA0  O
ATOM   1091  N   GLN A 125      78.283   6.682  32.952  1.00  0.00      RA0  N
ATOM   1092  H   GLN A 125      77.956   6.309  33.815  1.00  0.00      RA0  H
ATOM   1093  CA  GLN A 125      78.976   7.952  32.913  1.00  0.00      RA0  C
ATOM   1094  CB  GLN A 125      78.427   8.833  34.045  1.00  0.00      RA0  C
ATOM   1095  CG  GLN A 125      78.527   8.233  35.464  1.00  0.00      RA0  C
ATOM   1096  CD  GLN A 125      77.287   7.458  35.898  1.00  0.00      RA0  C
ATOM   1097  OE1 GLN A 125      76.927   6.427  35.331  1.00  0.00      RA0  O
ATOM   1098  NE2 GLN A 125      76.665   8.001  36.962  1.00  0.00      RA0  N
ATOM   1099 HE21 GLN A 125      76.937   8.851  37.420  1.00  0.00      RA0  H
ATOM   1100 HE22 GLN A 125      75.850   7.567  37.358  1.00  0.00      RA0  H
ATOM   1101  C   GLN A 125      80.480   7.759  33.061  1.00  0.00      RA0  C
ATOM   1102  O   GLN A 125      80.952   6.717  33.502  1.00  0.00      RA0  O
ATOM   1103  N   TYR A 126      81.298   8.766  32.697  1.00  0.00      RA0  N
ATOM   1104  H   TYR A 126      80.909   9.625  32.370  1.00  0.00      RA0  H
ATOM   1105  CA  TYR A 126      82.742   8.675  32.857  1.00  0.00      RA0  C
ATOM   1106  CB  TYR A 126      83.433   8.912  31.500  1.00  0.00      RA0  C
ATOM   1107  CG  TYR A 126      84.813   8.279  31.424  1.00  0.00      RA0  C
ATOM   1108  CD1 TYR A 126      85.171   7.247  32.288  1.00  0.00      RA0  C
ATOM   1109  CE1 TYR A 126      86.432   6.665  32.211  1.00  0.00      RA0  C
ATOM   1110  CD2 TYR A 126      85.736   8.729  30.484  1.00  0.00      RA0  C
ATOM   1111  CE2 TYR A 126      86.999   8.147  30.406  1.00  0.00      RA0  C
ATOM   1112  CZ  TYR A 126      87.348   7.110  31.266  1.00  0.00      RA0  C
ATOM   1113  OH  TYR A 126      88.596   6.516  31.182  1.00  0.00      RA0  O
ATOM   1114  HH  TYR A 126      88.488   5.696  30.701  1.00  0.00      RA0  H
ATOM   1115  C   TYR A 126      83.227   9.629  33.926  1.00  0.00      RA0  C
ATOM   1116  O   TYR A 126      82.437  10.173  34.702  1.00  0.00      RA0  O
ATOM   1117  N   THR A 127      84.559   9.831  34.002  1.00  0.00      RA0  N
ATOM   1118  H   THR A 127      85.169   9.293  33.429  1.00  0.00      RA0  H
ATOM   1119  CA  THR A 127      85.285  10.799  34.818  1.00  0.00      RA0  C
ATOM   1120  CB  THR A 127      86.637  10.979  34.152  1.00  0.00      RA0  C
ATOM   1121  OG1 THR A 127      86.899   9.849  33.309  1.00  0.00      RA0  O
ATOM   1122  HG1 THR A 127      87.458  10.181  32.603  1.00  0.00      RA0  H
ATOM   1123  CG2 THR A 127      87.775  11.204  35.149  1.00  0.00      RA0  C
ATOM   1124  C   THR A 127      84.528  12.091  35.054  1.00  0.00      RA0  C
ATOM   1125  O   THR A 127      83.972  12.639  34.096  1.00  0.00      RA0  O
ATOM   1126  N   PRO A 128      84.435  12.633  36.257  1.00  0.00      RA0  N
ATOM   1127  CD  PRO A 128      84.980  12.060  37.482  1.00  0.00      RA0  C
ATOM   1128  CA  PRO A 128      83.607  13.815  36.478  1.00  0.00      RA0  C
ATOM   1129  CB  PRO A 128      83.333  13.726  37.980  1.00  0.00      RA0  C
ATOM   1130  CG  PRO A 128      84.548  13.022  38.577  1.00  0.00      RA0  C
ATOM   1131  C   PRO A 128      84.272  15.122  36.032  1.00  0.00      RA0  C
ATOM   1132  O   PRO A 128      84.454  16.029  36.837  1.00  0.00      RA0  O
ATOM   1133  N   TYR A 129      84.564  15.247  34.715  1.00  0.00      RA0  N
ATOM   1134  H   TYR A 129      84.309  14.476  34.134  1.00  0.00      RA0  H
ATOM   1135  CA  TYR A 129      85.106  16.413  34.027  1.00  0.00      RA0  C
ATOM   1136  CB  TYR A 129      85.291  16.185  32.522  1.00  0.00      RA0  C
ATOM   1137  CG  TYR A 129      86.001  14.903  32.161  1.00  0.00      RA0  C
ATOM   1138  CD1 TYR A 129      87.312  14.674  32.562  1.00  0.00      RA0  C
ATOM   1139  CE1 TYR A 129      87.953  13.502  32.178  1.00  0.00      RA0  C
ATOM   1140  CD2 TYR A 129      85.335  13.963  31.383  1.00  0.00      RA0  C
ATOM   1141  CE2 TYR A 129      85.976  12.792  31.001  1.00  0.00      RA0  C
ATOM   1142  CZ  TYR A 129      87.279  12.553  31.415  1.00  0.00      RA0  C
ATOM   1143  OH  TYR A 129      87.889  11.353  31.100  1.00  0.00      RA0  O
ATOM   1144  HH  TYR A 129      87.689  11.140  30.193  1.00  0.00      RA0  H
ATOM   1145  C   TYR A 129      84.190  17.619  34.101  1.00  0.00      RA0  C
ATOM   1146  O   TYR A 129      84.622  18.765  34.179  1.00  0.00      RA0  O
ATOM   1147  N   GLN A 130      82.873  17.371  34.032  1.00  0.00      RA0  N
ATOM   1148  H   GLN A 130      82.547  16.428  34.004  1.00  0.00      RA0  H
ATOM   1149  CA  GLN A 130      81.869  18.387  34.238  1.00  0.00      RA0  C
ATOM   1150  CB  GLN A 130      80.797  18.420  33.152  1.00  0.00      RA0  C
ATOM   1151  CG  GLN A 130      81.368  18.839  31.797  1.00  0.00      RA0  C
ATOM   1152  CD  GLN A 130      82.174  20.120  31.927  1.00  0.00      RA0  C
ATOM   1153  OE1 GLN A 130      81.880  21.029  32.704  1.00  0.00      RA0  O
ATOM   1154  NE2 GLN A 130      83.238  20.137  31.106  1.00  0.00      RA0  N
ATOM   1155 HE21 GLN A 130      83.400  19.371  30.481  1.00  0.00      RA0  H
ATOM   1156 HE22 GLN A 130      83.903  20.883  31.090  1.00  0.00      RA0  H
ATOM   1157  C   GLN A 130      81.278  18.189  35.620  1.00  0.00      RA0  C
ATOM   1158  O   GLN A 130      80.397  17.338  35.768  1.00  0.00      RA0  O
ATOM   1159  N   PRO A 131      81.728  18.909  36.657  1.00  0.00      RA0  N
ATOM   1160  CD  PRO A 131      82.683  20.007  36.558  1.00  0.00      RA0  C
ATOM   1161  CA  PRO A 131      81.373  18.574  38.027  1.00  0.00      RA0  C
ATOM   1162  CB  PRO A 131      82.420  19.353  38.828  1.00  0.00      RA0  C
ATOM   1163  CG  PRO A 131      82.768  20.566  37.969  1.00  0.00      RA0  C
ATOM   1164  C   PRO A 131      79.936  18.896  38.363  1.00  0.00      RA0  C
ATOM   1165  O   PRO A 131      79.357  18.266  39.249  1.00  0.00      RA0  O
ATOM   1166  N   GLU A 132      79.308  19.856  37.668  1.00  0.00      RA0  N
ATOM   1167  H   GLU A 132      79.792  20.335  36.935  1.00  0.00      RA0  H
ATOM   1168  CA  GLU A 132      77.963  20.295  37.940  1.00  0.00      RA0  C
ATOM   1169  CB  GLU A 132      77.620  21.577  37.173  1.00  0.00      RA0  C
ATOM   1170  CG  GLU A 132      78.499  22.793  37.484  1.00  0.00      RA0  C
ATOM   1171  CD  GLU A 132      79.774  22.754  36.669  1.00  0.00      RA0  C
ATOM   1172  OE1 GLU A 132      79.894  21.917  35.778  1.00  0.00      RA0  O
ATOM   1173  OE2 GLU A 132      80.660  23.576  36.884  1.00  0.00      RA0  O
ATOM   1174  C   GLU A 132      76.896  19.246  37.662  1.00  0.00      RA0  C
ATOM   1175  O   GLU A 132      75.773  19.286  38.167  1.00  0.00      RA0  O
ATOM   1176  N   VAL A 133      77.252  18.237  36.864  1.00  0.00      RA0  N
ATOM   1177  H   VAL A 133      78.166  18.239  36.457  1.00  0.00      RA0  H
ATOM   1178  CA  VAL A 133      76.363  17.142  36.535  1.00  0.00      RA0  C
ATOM   1179  CB  VAL A 133      76.007  17.156  35.049  1.00  0.00      RA0  C
ATOM   1180  CG1 VAL A 133      75.166  18.391  34.722  1.00  0.00      RA0  C
ATOM   1181  CG2 VAL A 133      77.251  17.045  34.165  1.00  0.00      RA0  C
ATOM   1182  C   VAL A 133      76.955  15.809  36.955  1.00  0.00      RA0  C
ATOM   1183  O   VAL A 133      76.738  14.763  36.336  1.00  0.00      RA0  O
ATOM   1184  N   SER A 134      77.747  15.822  38.043  1.00  0.00      RA0  N
ATOM   1185  H   SER A 134      77.999  16.678  38.497  1.00  0.00      RA0  H
ATOM   1186  CA  SER A 134      78.379  14.619  38.562  1.00  0.00      RA0  C
ATOM   1187  CB  SER A 134      79.695  14.427  37.843  1.00  0.00      RA0  C
ATOM   1188  OG  SER A 134      80.309  15.693  37.664  1.00  0.00      RA0  O
ATOM   1189  HG  SER A 134      79.873  16.094  36.920  1.00  0.00      RA0  H
ATOM   1190  C   SER A 134      78.531  14.600  40.066  1.00  0.00      RA0  C
ATOM   1191  O   SER A 134      79.313  13.828  40.626  1.00  0.00      RA0  O
ATOM   1192  N   GLN A 135      77.746  15.429  40.778  1.00  0.00      RA0  N
ATOM   1193  H   GLN A 135      77.013  15.880  40.270  1.00  0.00      RA0  H
ATOM   1194  CA  GLN A 135      77.796  15.543  42.222  1.00  0.00      RA0  C
ATOM   1195  CB  GLN A 135      76.828  16.603  42.725  1.00  0.00      RA0  C
ATOM   1196  CG  GLN A 135      77.145  17.993  42.207  1.00  0.00      RA0  C
ATOM   1197  CD  GLN A 135      78.420  18.522  42.830  1.00  0.00      RA0  C
ATOM   1198  OE1 GLN A 135      78.456  18.954  43.977  1.00  0.00      RA0  O
ATOM   1199  NE2 GLN A 135      79.464  18.503  41.997  1.00  0.00      RA0  N
ATOM   1200 HE21 GLN A 135      79.364  18.108  41.082  1.00  0.00      RA0  H
ATOM   1201 HE22 GLN A 135      80.369  18.889  42.181  1.00  0.00      RA0  H
ATOM   1202  C   GLN A 135      77.508  14.258  42.973  1.00  0.00      RA0  C
ATOM   1203  O   GLN A 135      78.046  14.046  44.055  1.00  0.00      RA0  O
ATOM   1204  N   GLY A 136      76.657  13.367  42.427  1.00  0.00      RA0  N
ATOM   1205  H   GLY A 136      76.358  13.483  41.476  1.00  0.00      RA0  H
ATOM   1206  CA  GLY A 136      76.310  12.103  43.057  1.00  0.00      RA0  C
ATOM   1207  C   GLY A 136      77.473  11.178  43.240  1.00  0.00      RA0  C
ATOM   1208  O   GLY A 136      77.777  10.734  44.345  1.00  0.00      RA0  O
ATOM   1209  N   ARG A 137      78.197  10.871  42.152  1.00  0.00      RA0  N
ATOM   1210  H   ARG A 137      77.875  11.200  41.255  1.00  0.00      RA0  H
ATOM   1211  CA  ARG A 137      79.432  10.121  42.270  1.00  0.00      RA0  C
ATOM   1212  CB  ARG A 137      79.845   9.511  40.927  1.00  0.00      RA0  C
ATOM   1213  CG  ARG A 137      80.324  10.468  39.831  1.00  0.00      RA0  C
ATOM   1214  CD  ARG A 137      80.265   9.724  38.495  1.00  0.00      RA0  C
ATOM   1215  NE  ARG A 137      80.764  10.482  37.346  1.00  0.00      RA0  N
ATOM   1216  HE  ARG A 137      81.735  10.336  37.119  1.00  0.00      RA0  H
ATOM   1217  CZ  ARG A 137      79.902  11.218  36.577  1.00  0.00      RA0  C
ATOM   1218  NH1 ARG A 137      78.629  11.424  36.983  1.00  0.00      RA0  N
ATOM   1219 HH11 ARG A 137      77.934  11.914  36.446  1.00  0.00      RA0  H
ATOM   1220 HH12 ARG A 137      78.286  11.103  37.883  1.00  0.00      RA0  H
ATOM   1221  NH2 ARG A 137      80.340  11.722  35.403  1.00  0.00      RA0  N
ATOM   1222 HH21 ARG A 137      79.781  12.321  34.822  1.00  0.00      RA0  H
ATOM   1223 HH22 ARG A 137      81.264  11.484  35.066  1.00  0.00      RA0  H
ATOM   1224  C   ARG A 137      80.563  10.869  42.947  1.00  0.00      RA0  C
ATOM   1225  O   ARG A 137      81.342  10.270  43.683  1.00  0.00      RA0  O
ATOM   1226  N   LEU A 138      80.677  12.202  42.774  1.00  0.00      RA0  N
ATOM   1227  H   LEU A 138      80.050  12.664  42.142  1.00  0.00      RA0  H
ATOM   1228  CA  LEU A 138      81.656  12.988  43.513  1.00  0.00      RA0  C
ATOM   1229  CB  LEU A 138      81.601  14.443  43.058  1.00  0.00      RA0  C
ATOM   1230  CG  LEU A 138      82.325  14.705  41.740  1.00  0.00      RA0  C
ATOM   1231  CD1 LEU A 138      81.937  16.051  41.129  1.00  0.00      RA0  C
ATOM   1232  CD2 LEU A 138      83.837  14.583  41.909  1.00  0.00      RA0  C
ATOM   1233  C   LEU A 138      81.468  12.921  45.032  1.00  0.00      RA0  C
ATOM   1234  O   LEU A 138      82.436  12.776  45.778  1.00  0.00      RA0  O
ATOM   1235  N   GLU A 139      80.217  12.971  45.534  1.00  0.00      RA0  N
ATOM   1236  H   GLU A 139      79.455  13.103  44.901  1.00  0.00      RA0  H
ATOM   1237  CA  GLU A 139      79.898  12.748  46.937  1.00  0.00      RA0  C
ATOM   1238  CB  GLU A 139      78.406  13.058  47.071  1.00  0.00      RA0  C
ATOM   1239  CG  GLU A 139      77.755  13.100  48.450  1.00  0.00      RA0  C
ATOM   1240  CD  GLU A 139      76.466  13.886  48.278  1.00  0.00      RA0  C
ATOM   1241  OE1 GLU A 139      76.512  14.999  47.762  1.00  0.00      RA0  O
ATOM   1242  OE2 GLU A 139      75.389  13.383  48.572  1.00  0.00      RA0  O
ATOM   1243  C   GLU A 139      80.241  11.344  47.423  1.00  0.00      RA0  C
ATOM   1244  O   GLU A 139      80.880  11.162  48.460  1.00  0.00      RA0  O
ATOM   1245  N   SER A 140      79.920  10.297  46.635  1.00  0.00      RA0  N
ATOM   1246  H   SER A 140      79.340  10.435  45.833  1.00  0.00      RA0  H
ATOM   1247  CA  SER A 140      80.331   8.925  46.926  1.00  0.00      RA0  C
ATOM   1248  CB  SER A 140      79.586   8.062  45.925  1.00  0.00      RA0  C
ATOM   1249  OG  SER A 140      78.241   8.553  45.887  1.00  0.00      RA0  O
ATOM   1250  HG  SER A 140      78.150   9.096  45.111  1.00  0.00      RA0  H
ATOM   1251  C   SER A 140      81.844   8.746  46.993  1.00  0.00      RA0  C
ATOM   1252  O   SER A 140      82.368   8.108  47.905  1.00  0.00      RA0  O
ATOM   1253  N   LEU A 141      82.601   9.352  46.060  1.00  0.00      RA0  N
ATOM   1254  H   LEU A 141      82.136   9.831  45.316  1.00  0.00      RA0  H
ATOM   1255  CA  LEU A 141      84.054   9.383  46.093  1.00  0.00      RA0  C
ATOM   1256  CB  LEU A 141      84.608   9.935  44.781  1.00  0.00      RA0  C
ATOM   1257  CG  LEU A 141      84.258   9.082  43.561  1.00  0.00      RA0  C
ATOM   1258  CD1 LEU A 141      84.641   9.776  42.253  1.00  0.00      RA0  C
ATOM   1259  CD2 LEU A 141      84.847   7.676  43.660  1.00  0.00      RA0  C
ATOM   1260  C   LEU A 141      84.649  10.128  47.282  1.00  0.00      RA0  C
ATOM   1261  O   LEU A 141      85.648   9.724  47.867  1.00  0.00      RA0  O
ATOM   1262  N   LEU A 142      84.051  11.241  47.715  1.00  0.00      RA0  N
ATOM   1263  H   LEU A 142      83.275  11.605  47.194  1.00  0.00      RA0  H
ATOM   1264  CA  LEU A 142      84.439  11.890  48.950  1.00  0.00      RA0  C
ATOM   1265  CB  LEU A 142      83.643  13.188  49.059  1.00  0.00      RA0  C
ATOM   1266  CG  LEU A 142      84.157  14.161  50.112  1.00  0.00      RA0  C
ATOM   1267  CD1 LEU A 142      85.305  15.004  49.561  1.00  0.00      RA0  C
ATOM   1268  CD2 LEU A 142      83.031  15.028  50.673  1.00  0.00      RA0  C
ATOM   1269  C   LEU A 142      84.197  11.045  50.197  1.00  0.00      RA0  C
ATOM   1270  O   LEU A 142      85.027  10.985  51.103  1.00  0.00      RA0  O
ATOM   1271  N   ASN A 143      83.058  10.320  50.255  1.00  0.00      RA0  N
ATOM   1272  H   ASN A 143      82.407  10.439  49.503  1.00  0.00      RA0  H
ATOM   1273  CA  ASN A 143      82.770   9.337  51.294  1.00  0.00      RA0  C
ATOM   1274  CB  ASN A 143      81.431   8.658  51.032  1.00  0.00      RA0  C
ATOM   1275  CG  ASN A 143      80.337   9.350  51.798  1.00  0.00      RA0  C
ATOM   1276  OD1 ASN A 143      80.153   9.115  52.986  1.00  0.00      RA0  O
ATOM   1277  ND2 ASN A 143      79.599  10.187  51.043  1.00  0.00      RA0  N
ATOM   1278 HD21 ASN A 143      79.864  10.393  50.097  1.00  0.00      RA0  H
ATOM   1279 HD22 ASN A 143      78.765  10.631  51.376  1.00  0.00      RA0  H
ATOM   1280  C   ASN A 143      83.832   8.243  51.333  1.00  0.00      RA0  C
ATOM   1281  O   ASN A 143      84.269   7.827  52.402  1.00  0.00      RA0  O
ATOM   1282  N   TYR A 144      84.317   7.801  50.156  1.00  0.00      RA0  N
ATOM   1283  H   TYR A 144      83.858   8.105  49.318  1.00  0.00      RA0  H
ATOM   1284  CA  TYR A 144      85.482   6.940  50.022  1.00  0.00      RA0  C
ATOM   1285  CB  TYR A 144      85.680   6.563  48.545  1.00  0.00      RA0  C
ATOM   1286  CG  TYR A 144      86.862   5.642  48.317  1.00  0.00      RA0  C
ATOM   1287  CD1 TYR A 144      86.773   4.293  48.640  1.00  0.00      RA0  C
ATOM   1288  CE1 TYR A 144      87.834   3.434  48.367  1.00  0.00      RA0  C
ATOM   1289  CD2 TYR A 144      88.036   6.131  47.751  1.00  0.00      RA0  C
ATOM   1290  CE2 TYR A 144      89.098   5.272  47.476  1.00  0.00      RA0  C
ATOM   1291  CZ  TYR A 144      88.994   3.917  47.771  1.00  0.00      RA0  C
ATOM   1292  OH  TYR A 144      90.030   3.047  47.472  1.00  0.00      RA0  O
ATOM   1293  HH  TYR A 144      90.702   3.493  46.963  1.00  0.00      RA0  H
ATOM   1294  C   TYR A 144      86.761   7.551  50.604  1.00  0.00      RA0  C
ATOM   1295  O   TYR A 144      87.449   6.917  51.399  1.00  0.00      RA0  O
ATOM   1296  N   GLN A 145      87.085   8.816  50.273  1.00  0.00      RA0  N
ATOM   1297  H   GLN A 145      86.496   9.284  49.611  1.00  0.00      RA0  H
ATOM   1298  CA  GLN A 145      88.254   9.509  50.800  1.00  0.00      RA0  C
ATOM   1299  CB  GLN A 145      88.459  10.859  50.103  1.00  0.00      RA0  C
ATOM   1300  CG  GLN A 145      88.663  10.703  48.592  1.00  0.00      RA0  C
ATOM   1301  CD  GLN A 145      88.874  12.026  47.864  1.00  0.00      RA0  C
ATOM   1302  OE1 GLN A 145      89.317  12.042  46.717  1.00  0.00      RA0  O
ATOM   1303  NE2 GLN A 145      88.503  13.139  48.532  1.00  0.00      RA0  N
ATOM   1304 HE21 GLN A 145      88.183  13.163  49.483  1.00  0.00      RA0  H
ATOM   1305 HE22 GLN A 145      88.539  14.056  48.126  1.00  0.00      RA0  H
ATOM   1306  C   GLN A 145      88.224   9.667  52.312  1.00  0.00      RA0  C
ATOM   1307  O   GLN A 145      89.197   9.366  52.995  1.00  0.00      RA0  O
ATOM   1308  N   THR A 146      87.070  10.069  52.878  1.00  0.00      RA0  N
ATOM   1309  H   THR A 146      86.302  10.242  52.267  1.00  0.00      RA0  H
ATOM   1310  CA  THR A 146      86.847  10.190  54.319  1.00  0.00      RA0  C
ATOM   1311  CB  THR A 146      85.462  10.777  54.519  1.00  0.00      RA0  C
ATOM   1312  OG1 THR A 146      85.331  11.946  53.700  1.00  0.00      RA0  O
ATOM   1313  HG1 THR A 146      85.206  11.640  52.804  1.00  0.00      RA0  H
ATOM   1314  CG2 THR A 146      85.179  11.096  55.988  1.00  0.00      RA0  C
ATOM   1315  C   THR A 146      87.007   8.885  55.028  1.00  0.00      RA0  C
ATOM   1316  O   THR A 146      87.709   8.783  56.025  1.00  0.00      RA0  O
ATOM   1317  N   MET A 147      86.411   7.820  54.465  1.00  0.00      RA0  N
ATOM   1318  H   MET A 147      85.860   7.945  53.638  1.00  0.00      RA0  H
ATOM   1319  CA  MET A 147      86.511   6.475  54.985  1.00  0.00      RA0  C
ATOM   1320  CB  MET A 147      85.718   5.498  54.117  1.00  0.00      RA0  C
ATOM   1321  CG  MET A 147      85.886   4.048  54.574  1.00  0.00      RA0  C
ATOM   1322  SD  MET A 147      85.194   2.858  53.417  1.00  0.00      RA0  S
ATOM   1323  CE  MET A 147      86.279   3.206  52.028  1.00  0.00      RA0  C
ATOM   1324  C   MET A 147      87.947   6.002  55.056  1.00  0.00      RA0  C
ATOM   1325  O   MET A 147      88.411   5.517  56.084  1.00  0.00      RA0  O
ATOM   1326  N   VAL A 148      88.718   6.213  53.976  1.00  0.00      RA0  N
ATOM   1327  H   VAL A 148      88.304   6.647  53.173  1.00  0.00      RA0  H
ATOM   1328  CA  VAL A 148      90.131   5.907  53.954  1.00  0.00      RA0  C
ATOM   1329  CB  VAL A 148      90.687   6.049  52.541  1.00  0.00      RA0  C
ATOM   1330  CG1 VAL A 148      92.204   5.884  52.539  1.00  0.00      RA0  C
ATOM   1331  CG2 VAL A 148      90.003   5.059  51.599  1.00  0.00      RA0  C
ATOM   1332  C   VAL A 148      90.933   6.739  54.947  1.00  0.00      RA0  C
ATOM   1333  O   VAL A 148      91.712   6.182  55.714  1.00  0.00      RA0  O
ATOM   1334  N   CYS A 149      90.734   8.071  55.012  1.00  0.00      RA0  N
ATOM   1335  H   CYS A 149      90.068   8.503  54.404  1.00  0.00      RA0  H
ATOM   1336  CA  CYS A 149      91.423   8.938  55.965  1.00  0.00      RA0  C
ATOM   1337  CB  CYS A 149      91.113  10.405  55.665  1.00  0.00      RA0  C
ATOM   1338  SG  CYS A 149      91.561  10.895  53.981  1.00  0.00      RA0  S
ATOM   1339  C   CYS A 149      91.135   8.611  57.425  1.00  0.00      RA0  C
ATOM   1340  O   CYS A 149      92.054   8.451  58.229  1.00  0.00      RA0  O
ATOM   1341  N   ASP A 150      89.851   8.416  57.793  1.00  0.00      RA0  N
ATOM   1342  H   ASP A 150      89.111   8.619  57.156  1.00  0.00      RA0  H
ATOM   1343  CA  ASP A 150      89.436   8.016  59.125  1.00  0.00      RA0  C
ATOM   1344  CB  ASP A 150      87.908   7.828  59.177  1.00  0.00      RA0  C
ATOM   1345  CG  ASP A 150      87.150   9.069  59.620  1.00  0.00      RA0  C
ATOM   1346  OD1 ASP A 150      86.962   9.979  58.816  1.00  0.00      RA0  O
ATOM   1347  OD2 ASP A 150      86.671   9.087  60.754  1.00  0.00      RA0  O
ATOM   1348  C   ASP A 150      90.045   6.673  59.528  1.00  0.00      RA0  C
ATOM   1349  O   ASP A 150      90.578   6.485  60.624  1.00  0.00      RA0  O
ATOM   1350  N   ILE A 151      89.995   5.678  58.621  1.00  0.00      RA0  N
ATOM   1351  H   ILE A 151      89.563   5.863  57.734  1.00  0.00      RA0  H
ATOM   1352  CA  ILE A 151      90.566   4.368  58.875  1.00  0.00      RA0  C
ATOM   1353  CB  ILE A 151      90.000   3.336  57.902  1.00  0.00      RA0  C
ATOM   1354  CG2 ILE A 151      90.657   1.981  58.080  1.00  0.00      RA0  C
ATOM   1355  CG1 ILE A 151      88.496   3.184  58.140  1.00  0.00      RA0  C
ATOM   1356  CD1 ILE A 151      87.886   2.070  57.290  1.00  0.00      RA0  C
ATOM   1357  C   ILE A 151      92.090   4.386  58.972  1.00  0.00      RA0  C
ATOM   1358  O   ILE A 151      92.653   3.795  59.895  1.00  0.00      RA0  O
ATOM   1359  N   THR A 152      92.813   5.070  58.061  1.00  0.00      RA0  N
ATOM   1360  H   THR A 152      92.349   5.659  57.400  1.00  0.00      RA0  H
ATOM   1361  CA  THR A 152      94.279   5.052  58.047  1.00  0.00      RA0  C
ATOM   1362  CB  THR A 152      94.786   5.277  56.628  1.00  0.00      RA0  C
ATOM   1363  OG1 THR A 152      94.333   6.530  56.112  1.00  0.00      RA0  O
ATOM   1364  HG1 THR A 152      93.462   6.382  55.764  1.00  0.00      RA0  H
ATOM   1365  CG2 THR A 152      94.336   4.134  55.724  1.00  0.00      RA0  C
ATOM   1366  C   THR A 152      94.924   5.984  59.045  1.00  0.00      RA0  C
ATOM   1367  O   THR A 152      96.085   5.795  59.414  1.00  0.00      RA0  O
ATOM   1368  N   GLY A 153      94.191   7.013  59.509  1.00  0.00      RA0  N
ATOM   1369  H   GLY A 153      93.301   7.210  59.093  1.00  0.00      RA0  H
ATOM   1370  CA  GLY A 153      94.721   8.018  60.420  1.00  0.00      RA0  C
ATOM   1371  C   GLY A 153      95.574   9.053  59.739  1.00  0.00      RA0  C
ATOM   1372  O   GLY A 153      96.358   9.734  60.389  1.00  0.00      RA0  O
ATOM   1373  N   LEU A 154      95.471   9.159  58.404  1.00  0.00      RA0  N
ATOM   1374  H   LEU A 154      94.702   8.729  57.930  1.00  0.00      RA0  H
ATOM   1375  CA  LEU A 154      96.270  10.066  57.604  1.00  0.00      RA0  C
ATOM   1376  CB  LEU A 154      97.045   9.305  56.529  1.00  0.00      RA0  C
ATOM   1377  CG  LEU A 154      98.278   8.611  57.106  1.00  0.00      RA0  C
ATOM   1378  CD1 LEU A 154      98.920   7.651  56.109  1.00  0.00      RA0  C
ATOM   1379  CD2 LEU A 154      99.289   9.627  57.640  1.00  0.00      RA0  C
ATOM   1380  C   LEU A 154      95.409  11.157  56.988  1.00  0.00      RA0  C
ATOM   1381  O   LEU A 154      94.197  11.024  56.840  1.00  0.00      RA0  O
ATOM   1382  N   ASP A 155      96.044  12.294  56.655  1.00  0.00      RA0  N
ATOM   1383  H   ASP A 155      97.029  12.360  56.821  1.00  0.00      RA0  H
ATOM   1384  CA  ASP A 155      95.390  13.564  56.395  1.00  0.00      RA0  C
ATOM   1385  CB  ASP A 155      96.388  14.727  56.504  1.00  0.00      RA0  C
ATOM   1386  CG  ASP A 155      97.516  14.448  57.488  1.00  0.00      RA0  C
ATOM   1387  OD1 ASP A 155      97.274  13.898  58.560  1.00  0.00      RA0  O
ATOM   1388  OD2 ASP A 155      98.657  14.767  57.167  1.00  0.00      RA0  O
ATOM   1389  C   ASP A 155      94.643  13.691  55.060  1.00  0.00      RA0  C
ATOM   1390  O   ASP A 155      93.613  14.356  54.955  1.00  0.00      RA0  O
ATOM   1391  N   MET A 156      95.165  13.068  53.987  1.00  0.00      RA0  N
ATOM   1392  H   MET A 156      95.991  12.508  54.093  1.00  0.00      RA0  H
ATOM   1393  CA  MET A 156      94.629  13.187  52.642  1.00  0.00      RA0  C
ATOM   1394  CB  MET A 156      95.536  14.075  51.784  1.00  0.00      RA0  C
ATOM   1395  CG  MET A 156      95.677  15.525  52.249  1.00  0.00      RA0  C
ATOM   1396  SD  MET A 156      94.166  16.475  52.044  1.00  0.00      RA0  S
ATOM   1397  CE  MET A 156      94.653  17.955  52.943  1.00  0.00      RA0  C
ATOM   1398  C   MET A 156      94.577  11.818  51.990  1.00  0.00      RA0  C
ATOM   1399  O   MET A 156      95.449  10.980  52.203  1.00  0.00      RA0  O
ATOM   1400  N   ALA A 157      93.555  11.560  51.150  1.00  0.00      RA0  N
ATOM   1401  H   ALA A 157      92.840  12.234  50.953  1.00  0.00      RA0  H
ATOM   1402  CA  ALA A 157      93.437  10.316  50.422  1.00  0.00      RA0  C
ATOM   1403  CB  ALA A 157      92.554   9.322  51.172  1.00  0.00      RA0  C
ATOM   1404  C   ALA A 157      92.805  10.581  49.072  1.00  0.00      RA0  C
ATOM   1405  O   ALA A 157      92.055  11.539  48.902  1.00  0.00      RA0  O
ATOM   1406  N   ASN A 158      93.136   9.763  48.054  1.00  0.00      RA0  N
ATOM   1407  H   ASN A 158      93.645   8.929  48.278  1.00  0.00      RA0  H
ATOM   1408  CA  ASN A 158      92.622   9.951  46.708  1.00  0.00      RA0  C
ATOM   1409  CB  ASN A 158      93.741   9.736  45.676  1.00  0.00      RA0  C
ATOM   1410  CG  ASN A 158      93.759   8.328  45.110  1.00  0.00      RA0  C
ATOM   1411  OD1 ASN A 158      93.305   7.357  45.706  1.00  0.00      RA0  O
ATOM   1412  ND2 ASN A 158      94.278   8.282  43.871  1.00  0.00      RA0  N
ATOM   1413 HD21 ASN A 158      94.819   9.060  43.536  1.00  0.00      RA0  H
ATOM   1414 HD22 ASN A 158      94.171   7.484  43.271  1.00  0.00      RA0  H
ATOM   1415  C   ASN A 158      91.340   9.182  46.393  1.00  0.00      RA0  C
ATOM   1416  O   ASN A 158      90.827   8.389  47.180  1.00  0.00      RA0  O
ATOM   1417  N   ALA A 159      90.801   9.394  45.179  1.00  0.00      RA0  N
ATOM   1418  H   ALA A 159      91.269  10.020  44.560  1.00  0.00      RA0  H
ATOM   1419  CA  ALA A 159      89.554   8.817  44.730  1.00  0.00      RA0  C
ATOM   1420  CB  ALA A 159      88.831   9.774  43.780  1.00  0.00      RA0  C
ATOM   1421  C   ALA A 159      89.718   7.458  44.045  1.00  0.00      RA0  C
ATOM   1422  O   ALA A 159      88.796   6.996  43.374  1.00  0.00      RA0  O
ATOM   1423  N   SER A 160      90.896   6.819  44.253  1.00  0.00      RA0  N
ATOM   1424  H   SER A 160      91.612   7.309  44.744  1.00  0.00      RA0  H
ATOM   1425  CA  SER A 160      91.263   5.426  43.980  1.00  0.00      RA0  C
ATOM   1426  CB  SER A 160      90.117   4.476  43.541  1.00  0.00      RA0  C
ATOM   1427  OG  SER A 160      89.592   4.784  42.236  1.00  0.00      RA0  O
ATOM   1428  HG  SER A 160      89.067   5.569  42.368  1.00  0.00      RA0  H
ATOM   1429  C   SER A 160      92.492   5.232  43.108  1.00  0.00      RA0  C
ATOM   1430  O   SER A 160      92.853   6.059  42.272  1.00  0.00      RA0  O
ATOM   1431  N   LEU A 161      93.167   4.080  43.305  1.00  0.00      RA0  N
ATOM   1432  H   LEU A 161      92.836   3.442  44.004  1.00  0.00      RA0  H
ATOM   1433  CA  LEU A 161      94.226   3.570  42.457  1.00  0.00      RA0  C
ATOM   1434  CB  LEU A 161      95.576   3.549  43.180  1.00  0.00      RA0  C
ATOM   1435  CG  LEU A 161      96.138   4.921  43.560  1.00  0.00      RA0  C
ATOM   1436  CD1 LEU A 161      97.476   4.783  44.278  1.00  0.00      RA0  C
ATOM   1437  CD2 LEU A 161      96.285   5.857  42.363  1.00  0.00      RA0  C
ATOM   1438  C   LEU A 161      93.852   2.155  42.034  1.00  0.00      RA0  C
ATOM   1439  O   LEU A 161      92.870   1.583  42.503  1.00  0.00      RA0  O
ATOM   1440  N   LEU A 162      94.592   1.576  41.071  1.00  0.00      RA0  N
ATOM   1441  H   LEU A 162      95.468   1.992  40.832  1.00  0.00      RA0  H
ATOM   1442  CA  LEU A 162      94.188   0.378  40.355  1.00  0.00      RA0  C
ATOM   1443  CB  LEU A 162      95.073   0.256  39.123  1.00  0.00      RA0  C
ATOM   1444  CG  LEU A 162      94.961   1.506  38.257  1.00  0.00      RA0  C
ATOM   1445  CD1 LEU A 162      96.206   1.720  37.399  1.00  0.00      RA0  C
ATOM   1446  CD2 LEU A 162      93.659   1.515  37.455  1.00  0.00      RA0  C
ATOM   1447  C   LEU A 162      94.170  -0.935  41.122  1.00  0.00      RA0  C
ATOM   1448  O   LEU A 162      93.210  -1.695  41.016  1.00  0.00      RA0  O
ATOM   1449  N   ASP A 163      95.219  -1.223  41.907  1.00  0.00      RA0  N
ATOM   1450  H   ASP A 163      96.059  -0.673  41.943  1.00  0.00      RA0  H
ATOM   1451  CA  ASP A 163      95.294  -2.405  42.735  1.00  0.00      RA0  C
ATOM   1452  CB  ASP A 163      95.561  -3.686  41.923  1.00  0.00      RA0  C
ATOM   1453  CG  ASP A 163      96.915  -3.657  41.249  1.00  0.00      RA0  C
ATOM   1454  OD1 ASP A 163      97.921  -3.665  41.944  1.00  0.00      RA0  O
ATOM   1455  OD2 ASP A 163      96.985  -3.636  40.023  1.00  0.00      RA0  O
ATOM   1456  C   ASP A 163      96.315  -2.146  43.839  1.00  0.00      RA0  C
ATOM   1457  O   ASP A 163      97.005  -1.125  43.842  1.00  0.00      RA0  O
ATOM   1458  N   GLU A 164      96.406  -3.043  44.846  1.00  0.00      RA0  N
ATOM   1459  H   GLU A 164      95.890  -3.893  44.766  1.00  0.00      RA0  H
ATOM   1460  CA  GLU A 164      97.287  -2.863  45.990  1.00  0.00      RA0  C
ATOM   1461  CB  GLU A 164      97.030  -3.936  47.046  1.00  0.00      RA0  C
ATOM   1462  CG  GLU A 164      97.967  -3.777  48.241  1.00  0.00      RA0  C
ATOM   1463  CD  GLU A 164      97.399  -4.519  49.425  1.00  0.00      RA0  C
ATOM   1464  OE1 GLU A 164      96.175  -4.567  49.546  1.00  0.00      RA0  O
ATOM   1465  OE2 GLU A 164      98.179  -5.025  50.228  1.00  0.00      RA0  O
ATOM   1466  C   GLU A 164      98.759  -2.784  45.617  1.00  0.00      RA0  C
ATOM   1467  O   GLU A 164      99.518  -1.957  46.124  1.00  0.00      RA0  O
ATOM   1468  N   GLY A 165      99.198  -3.623  44.659  1.00  0.00      RA0  N
ATOM   1469  H   GLY A 165      98.523  -4.094  44.088  1.00  0.00      RA0  H
ATOM   1470  CA  GLY A 165     100.591  -3.665  44.249  1.00  0.00      RA0  C
ATOM   1471  C   GLY A 165     101.009  -2.460  43.464  1.00  0.00      RA0  C
ATOM   1472  O   GLY A 165     102.096  -1.922  43.668  1.00  0.00      RA0  O
ATOM   1473  N   THR A 166     100.150  -1.959  42.556  1.00  0.00      RA0  N
ATOM   1474  H   THR A 166      99.235  -2.343  42.439  1.00  0.00      RA0  H
ATOM   1475  CA  THR A 166     100.433  -0.698  41.882  1.00  0.00      RA0  C
ATOM   1476  CB  THR A 166      99.447  -0.565  40.725  1.00  0.00      RA0  C
ATOM   1477  OG1 THR A 166      98.140  -0.979  41.139  1.00  0.00      RA0  O
ATOM   1478  HG1 THR A 166      98.077  -1.919  40.948  1.00  0.00      RA0  H
ATOM   1479  CG2 THR A 166      99.897  -1.400  39.528  1.00  0.00      RA0  C
ATOM   1480  C   THR A 166     100.410   0.483  42.816  1.00  0.00      RA0  C
ATOM   1481  O   THR A 166     101.303   1.318  42.753  1.00  0.00      RA0  O
ATOM   1482  N   ALA A 167      99.469   0.553  43.778  1.00  0.00      RA0  N
ATOM   1483  H   ALA A 167      98.737  -0.134  43.765  1.00  0.00      RA0  H
ATOM   1484  CA  ALA A 167      99.469   1.575  44.812  1.00  0.00      RA0  C
ATOM   1485  CB  ALA A 167      98.276   1.379  45.750  1.00  0.00      RA0  C
ATOM   1486  C   ALA A 167     100.744   1.609  45.661  1.00  0.00      RA0  C
ATOM   1487  O   ALA A 167     101.257   2.672  46.009  1.00  0.00      RA0  O
ATOM   1488  N   ALA A 168     101.327   0.436  45.970  1.00  0.00      RA0  N
ATOM   1489  H   ALA A 168     100.826  -0.404  45.747  1.00  0.00      RA0  H
ATOM   1490  CA  ALA A 168     102.656   0.315  46.546  1.00  0.00      RA0  C
ATOM   1491  CB  ALA A 168     102.961  -1.143  46.886  1.00  0.00      RA0  C
ATOM   1492  C   ALA A 168     103.786   0.842  45.684  1.00  0.00      RA0  C
ATOM   1493  O   ALA A 168     104.684   1.536  46.162  1.00  0.00      RA0  O
ATOM   1494  N   ALA A 169     103.743   0.574  44.373  1.00  0.00      RA0  N
ATOM   1495  H   ALA A 169     102.999  -0.006  44.034  1.00  0.00      RA0  H
ATOM   1496  CA  ALA A 169     104.653   1.161  43.416  1.00  0.00      RA0  C
ATOM   1497  CB  ALA A 169     104.434   0.524  42.051  1.00  0.00      RA0  C
ATOM   1498  C   ALA A 169     104.532   2.679  43.285  1.00  0.00      RA0  C
ATOM   1499  O   ALA A 169     105.535   3.384  43.221  1.00  0.00      RA0  O
ATOM   1500  N   GLU A 170     103.303   3.224  43.303  1.00  0.00      RA0  N
ATOM   1501  H   GLU A 170     102.518   2.607  43.307  1.00  0.00      RA0  H
ATOM   1502  CA  GLU A 170     103.046   4.654  43.403  1.00  0.00      RA0  C
ATOM   1503  CB  GLU A 170     101.573   5.028  43.171  1.00  0.00      RA0  C
ATOM   1504  CG  GLU A 170     100.798   4.320  42.042  1.00  0.00      RA0  C
ATOM   1505  CD  GLU A 170     101.391   4.465  40.646  1.00  0.00      RA0  C
ATOM   1506  OE1 GLU A 170     102.176   5.369  40.387  1.00  0.00      RA0  O
ATOM   1507  OE2 GLU A 170     101.067   3.649  39.786  1.00  0.00      RA0  O
ATOM   1508  C   GLU A 170     103.591   5.253  44.702  1.00  0.00      RA0  C
ATOM   1509  O   GLU A 170     104.155   6.346  44.733  1.00  0.00      RA0  O
ATOM   1510  N   ALA A 171     103.469   4.530  45.837  1.00  0.00      RA0  N
ATOM   1511  H   ALA A 171     102.952   3.673  45.795  1.00  0.00      RA0  H
ATOM   1512  CA  ALA A 171     104.048   4.936  47.104  1.00  0.00      RA0  C
ATOM   1513  CB  ALA A 171     103.637   3.976  48.218  1.00  0.00      RA0  C
ATOM   1514  C   ALA A 171     105.572   5.014  47.064  1.00  0.00      RA0  C
ATOM   1515  O   ALA A 171     106.163   5.975  47.545  1.00  0.00      RA0  O
ATOM   1516  N   LEU A 172     106.244   4.043  46.408  1.00  0.00      RA0  N
ATOM   1517  H   LEU A 172     105.714   3.259  46.077  1.00  0.00      RA0  H
ATOM   1518  CA  LEU A 172     107.671   4.114  46.106  1.00  0.00      RA0  C
ATOM   1519  CB  LEU A 172     108.075   2.814  45.383  1.00  0.00      RA0  C
ATOM   1520  CG  LEU A 172     109.506   2.682  44.829  1.00  0.00      RA0  C
ATOM   1521  CD1 LEU A 172     109.938   1.219  44.803  1.00  0.00      RA0  C
ATOM   1522  CD2 LEU A 172     109.698   3.266  43.425  1.00  0.00      RA0  C
ATOM   1523  C   LEU A 172     108.035   5.340  45.280  1.00  0.00      RA0  C
ATOM   1524  O   LEU A 172     108.976   6.066  45.600  1.00  0.00      RA0  O
ATOM   1525  N   GLN A 173     107.268   5.623  44.210  1.00  0.00      RA0  N
ATOM   1526  H   GLN A 173     106.511   5.000  43.999  1.00  0.00      RA0  H
ATOM   1527  CA  GLN A 173     107.480   6.773  43.350  1.00  0.00      RA0  C
ATOM   1528  CB  GLN A 173     106.536   6.695  42.155  1.00  0.00      RA0  C
ATOM   1529  CG  GLN A 173     106.997   5.650  41.142  1.00  0.00      RA0  C
ATOM   1530  CD  GLN A 173     105.844   5.246  40.248  1.00  0.00      RA0  C
ATOM   1531  OE1 GLN A 173     105.754   4.095  39.825  1.00  0.00      RA0  O
ATOM   1532  NE2 GLN A 173     104.928   6.212  40.043  1.00  0.00      RA0  N
ATOM   1533 HE21 GLN A 173     105.061   7.192  40.213  1.00  0.00      RA0  H
ATOM   1534 HE22 GLN A 173     103.998   5.986  39.735  1.00  0.00      RA0  H
ATOM   1535  C   GLN A 173     107.332   8.108  44.064  1.00  0.00      RA0  C
ATOM   1536  O   GLN A 173     108.131   9.012  43.846  1.00  0.00      RA0  O
ATOM   1537  N   LEU A 174     106.339   8.258  44.966  1.00  0.00      RA0  N
ATOM   1538  H   LEU A 174     105.683   7.509  45.074  1.00  0.00      RA0  H
ATOM   1539  CA  LEU A 174     106.233   9.426  45.832  1.00  0.00      RA0  C
ATOM   1540  CB  LEU A 174     104.882   9.389  46.566  1.00  0.00      RA0  C
ATOM   1541  CG  LEU A 174     104.435  10.690  47.253  1.00  0.00      RA0  C
ATOM   1542  CD1 LEU A 174     102.910  10.781  47.323  1.00  0.00      RA0  C
ATOM   1543  CD2 LEU A 174     105.043  10.896  48.642  1.00  0.00      RA0  C
ATOM   1544  C   LEU A 174     107.413   9.566  46.788  1.00  0.00      RA0  C
ATOM   1545  O   LEU A 174     107.964  10.652  46.970  1.00  0.00      RA0  O
ATOM   1546  N   CYS A 175     107.844   8.461  47.433  1.00  0.00      RA0  N
ATOM   1547  H   CYS A 175     107.365   7.593  47.275  1.00  0.00      RA0  H
ATOM   1548  CA  CYS A 175     108.967   8.461  48.363  1.00  0.00      RA0  C
ATOM   1549  CB  CYS A 175     109.067   7.098  49.046  1.00  0.00      RA0  C
ATOM   1550  SG  CYS A 175     107.642   6.775  50.107  1.00  0.00      RA0  S
ATOM   1551  C   CYS A 175     110.281   8.853  47.722  1.00  0.00      RA0  C
ATOM   1552  O   CYS A 175     111.081   9.593  48.305  1.00  0.00      RA0  O
ATOM   1553  N   TYR A 176     110.516   8.371  46.489  1.00  0.00      RA0  N
ATOM   1554  H   TYR A 176     109.805   7.816  46.047  1.00  0.00      RA0  H
ATOM   1555  CA  TYR A 176     111.633   8.765  45.662  1.00  0.00      RA0  C
ATOM   1556  CB  TYR A 176     111.751   7.882  44.419  1.00  0.00      RA0  C
ATOM   1557  CG  TYR A 176     113.211   7.761  44.049  1.00  0.00      RA0  C
ATOM   1558  CD1 TYR A 176     113.953   6.689  44.530  1.00  0.00      RA0  C
ATOM   1559  CE1 TYR A 176     115.298   6.567  44.203  1.00  0.00      RA0  C
ATOM   1560  CD2 TYR A 176     113.818   8.716  43.241  1.00  0.00      RA0  C
ATOM   1561  CE2 TYR A 176     115.165   8.597  42.917  1.00  0.00      RA0  C
ATOM   1562  CZ  TYR A 176     115.904   7.521  43.394  1.00  0.00      RA0  C
ATOM   1563  OH  TYR A 176     117.237   7.394  43.065  1.00  0.00      RA0  O
ATOM   1564  HH  TYR A 176     117.525   8.206  42.652  1.00  0.00      RA0  H
ATOM   1565  C   TYR A 176     111.614  10.253  45.308  1.00  0.00      RA0  C
ATOM   1566  O   TYR A 176     110.841  10.727  44.482  1.00  0.00      RA0  O
ATOM   1567  N   ARG A 177     112.501  11.031  45.953  1.00  0.00      RA0  N
ATOM   1568  H   ARG A 177     113.085  10.596  46.631  1.00  0.00      RA0  H
ATOM   1569  CA  ARG A 177     112.493  12.476  45.812  1.00  0.00      RA0  C
ATOM   1570  CB  ARG A 177     111.726  13.135  46.952  1.00  0.00      RA0  C
ATOM   1571  CG  ARG A 177     110.307  13.547  46.551  1.00  0.00      RA0  C
ATOM   1572  CD  ARG A 177     109.431  13.700  47.791  1.00  0.00      RA0  C
ATOM   1573  NE  ARG A 177     109.511  12.444  48.526  1.00  0.00      RA0  N
ATOM   1574  HE  ARG A 177     109.329  11.634  47.949  1.00  0.00      RA0  H
ATOM   1575  CZ  ARG A 177     109.903  12.432  49.829  1.00  0.00      RA0  C
ATOM   1576  NH1 ARG A 177     110.313  11.269  50.375  1.00  0.00      RA0  N
ATOM   1577 HH11 ARG A 177     110.509  11.152  51.352  1.00  0.00      RA0  H
ATOM   1578 HH12 ARG A 177     110.440  10.459  49.784  1.00  0.00      RA0  H
ATOM   1579  NH2 ARG A 177     109.886  13.585  50.536  1.00  0.00      RA0  N
ATOM   1580 HH21 ARG A 177     110.171  13.642  51.497  1.00  0.00      RA0  H
ATOM   1581 HH22 ARG A 177     109.576  14.442  50.113  1.00  0.00      RA0  H
ATOM   1582  C   ARG A 177     113.890  13.051  45.658  1.00  0.00      RA0  C
ATOM   1583  O   ARG A 177     114.050  14.171  45.191  1.00  0.00      RA0  O
ATOM   1584  N   HIS A 178     114.941  12.298  46.045  1.00  0.00      RA0  N
ATOM   1585  H   HIS A 178     114.849  11.330  46.274  1.00  0.00      RA0  H
ATOM   1586  CA  HIS A 178     116.316  12.756  45.953  1.00  0.00      RA0  C
ATOM   1587  CB  HIS A 178     116.810  13.474  47.220  1.00  0.00      RA0  C
ATOM   1588  CG  HIS A 178     115.683  13.984  48.087  1.00  0.00      RA0  C
ATOM   1589  ND1 HIS A 178     114.912  15.045  47.786  1.00  0.00      RA0  N
ATOM   1590  HD1 HIS A 178     114.939  15.570  46.953  1.00  0.00      RA0  H
ATOM   1591  CD2 HIS A 178     115.263  13.459  49.312  1.00  0.00      RA0  C
ATOM   1592  NE2 HIS A 178     114.228  14.216  49.748  1.00  0.00      RA0  N
ATOM   1593  CE1 HIS A 178     114.014  15.197  48.809  1.00  0.00      RA0  C
ATOM   1594  C   HIS A 178     117.232  11.566  45.740  1.00  0.00      RA0  C
ATOM   1595  O   HIS A 178     116.936  10.453  46.167  1.00  0.00      RA0  O
ATOM   1596  N   ASN A 179     118.407  11.789  45.119  1.00  0.00      RA0  N
ATOM   1597  H   ASN A 179     118.647  12.727  44.874  1.00  0.00      RA0  H
ATOM   1598  CA  ASN A 179     119.256  10.713  44.624  1.00  0.00      RA0  C
ATOM   1599  CB  ASN A 179     120.005  11.126  43.358  1.00  0.00      RA0  C
ATOM   1600  CG  ASN A 179     119.432  10.366  42.183  1.00  0.00      RA0  C
ATOM   1601  OD1 ASN A 179     118.357   9.782  42.263  1.00  0.00      RA0  O
ATOM   1602  ND2 ASN A 179     120.182  10.440  41.068  1.00  0.00      RA0  N
ATOM   1603 HD21 ASN A 179     121.065  10.912  41.064  1.00  0.00      RA0  H
ATOM   1604 HD22 ASN A 179     119.869  10.035  40.208  1.00  0.00      RA0  H
ATOM   1605  C   ASN A 179     120.249  10.180  45.640  1.00  0.00      RA0  C
ATOM   1606  O   ASN A 179     120.930   9.190  45.387  1.00  0.00      RA0  O
ATOM   1607  N   LYS A 180     120.346  10.799  46.835  1.00  0.00      RA0  N
ATOM   1608  H   LYS A 180     119.737  11.569  46.999  1.00  0.00      RA0  H
ATOM   1609  CA  LYS A 180     121.294  10.403  47.869  1.00  0.00      RA0  C
ATOM   1610  CB  LYS A 180     121.281  11.372  49.054  1.00  0.00      RA0  C
ATOM   1611  CG  LYS A 180     121.923  12.723  48.730  1.00  0.00      RA0  C
ATOM   1612  CD  LYS A 180     122.131  13.581  49.982  1.00  0.00      RA0  C
ATOM   1613  CE  LYS A 180     122.892  14.879  49.696  1.00  0.00      RA0  C
ATOM   1614  NZ  LYS A 180     123.152  15.595  50.955  1.00  0.00      RA0  N
ATOM   1615  HZ1 LYS A 180     123.677  16.471  50.754  1.00  0.00      RA0  H
ATOM   1616  HZ2 LYS A 180     122.253  15.833  51.421  1.00  0.00      RA0  H
ATOM   1617  HZ3 LYS A 180     123.720  14.994  51.585  1.00  0.00      RA0  H
ATOM   1618  C   LYS A 180     121.072   8.973  48.346  1.00  0.00      RA0  C
ATOM   1619  O   LYS A 180     121.980   8.308  48.826  1.00  0.00      RA0  O
ATOM   1620  N   ARG A 181     119.832   8.473  48.218  1.00  0.00      RA0  N
ATOM   1621  H   ARG A 181     119.165   8.921  47.626  1.00  0.00      RA0  H
ATOM   1622  CA  ARG A 181     119.509   7.108  48.536  1.00  0.00      RA0  C
ATOM   1623  CB  ARG A 181     118.698   6.967  49.825  1.00  0.00      RA0  C
ATOM   1624  CG  ARG A 181     119.296   7.580  51.096  1.00  0.00      RA0  C
ATOM   1625  CD  ARG A 181     118.858   9.016  51.392  1.00  0.00      RA0  C
ATOM   1626  NE  ARG A 181     117.454   9.083  51.798  1.00  0.00      RA0  N
ATOM   1627  HE  ARG A 181     117.265   8.777  52.742  1.00  0.00      RA0  H
ATOM   1628  CZ  ARG A 181     116.509   9.516  50.913  1.00  0.00      RA0  C
ATOM   1629  NH1 ARG A 181     115.243   9.714  51.335  1.00  0.00      RA0  N
ATOM   1630 HH11 ARG A 181     114.488  10.000  50.745  1.00  0.00      RA0  H
ATOM   1631 HH12 ARG A 181     115.008   9.580  52.310  1.00  0.00      RA0  H
ATOM   1632  NH2 ARG A 181     116.859   9.734  49.623  1.00  0.00      RA0  N
ATOM   1633 HH21 ARG A 181     116.229  10.070  48.919  1.00  0.00      RA0  H
ATOM   1634 HH22 ARG A 181     117.794   9.531  49.318  1.00  0.00      RA0  H
ATOM   1635  C   ARG A 181     118.761   6.481  47.368  1.00  0.00      RA0  C
ATOM   1636  O   ARG A 181     117.723   6.975  46.940  1.00  0.00      RA0  O
ATOM   1637  N   ARG A 182     119.272   5.363  46.817  1.00  0.00      RA0  N
ATOM   1638  H   ARG A 182     120.068   4.965  47.274  1.00  0.00      RA0  H
ATOM   1639  CA  ARG A 182     118.727   4.771  45.600  1.00  0.00      RA0  C
ATOM   1640  CB  ARG A 182     119.797   4.636  44.524  1.00  0.00      RA0  C
ATOM   1641  CG  ARG A 182     120.053   5.960  43.807  1.00  0.00      RA0  C
ATOM   1642  CD  ARG A 182     120.992   5.768  42.620  1.00  0.00      RA0  C
ATOM   1643  NE  ARG A 182     120.558   4.629  41.813  1.00  0.00      RA0  N
ATOM   1644  HE  ARG A 182     119.562   4.476  41.744  1.00  0.00      RA0  H
ATOM   1645  CZ  ARG A 182     121.504   3.851  41.213  1.00  0.00      RA0  C
ATOM   1646  NH1 ARG A 182     121.128   2.744  40.540  1.00  0.00      RA0  N
ATOM   1647 HH11 ARG A 182     121.761   2.136  40.057  1.00  0.00      RA0  H
ATOM   1648 HH12 ARG A 182     120.152   2.479  40.504  1.00  0.00      RA0  H
ATOM   1649  NH2 ARG A 182     122.807   4.203  41.312  1.00  0.00      RA0  N
ATOM   1650 HH21 ARG A 182     123.547   3.669  40.895  1.00  0.00      RA0  H
ATOM   1651 HH22 ARG A 182     123.084   5.029  41.813  1.00  0.00      RA0  H
ATOM   1652  C   ARG A 182     118.057   3.436  45.849  1.00  0.00      RA0  C
ATOM   1653  O   ARG A 182     117.778   2.681  44.917  1.00  0.00      RA0  O
ATOM   1654  N   LYS A 183     117.811   3.092  47.119  1.00  0.00      RA0  N
ATOM   1655  H   LYS A 183     117.867   3.760  47.862  1.00  0.00      RA0  H
ATOM   1656  CA  LYS A 183     117.274   1.798  47.467  1.00  0.00      RA0  C
ATOM   1657  CB  LYS A 183     118.263   0.999  48.313  1.00  0.00      RA0  C
ATOM   1658  CG  LYS A 183     119.686   1.239  47.820  1.00  0.00      RA0  C
ATOM   1659  CD  LYS A 183     120.758   0.461  48.570  1.00  0.00      RA0  C
ATOM   1660  CE  LYS A 183     122.089   1.196  48.454  1.00  0.00      RA0  C
ATOM   1661  NZ  LYS A 183     121.950   2.473  49.152  1.00  0.00      RA0  N
ATOM   1662  HZ1 LYS A 183     122.597   2.568  49.962  1.00  0.00      RA0  H
ATOM   1663  HZ2 LYS A 183     122.195   3.340  48.627  1.00  0.00      RA0  H
ATOM   1664  HZ3 LYS A 183     121.001   2.665  49.532  1.00  0.00      RA0  H
ATOM   1665  C   LYS A 183     115.930   1.927  48.150  1.00  0.00      RA0  C
ATOM   1666  O   LYS A 183     115.651   2.888  48.867  1.00  0.00      RA0  O
ATOM   1667  N   PHE A 184     115.054   0.940  47.924  1.00  0.00      RA0  N
ATOM   1668  H   PHE A 184     115.319   0.153  47.360  1.00  0.00      RA0  H
ATOM   1669  CA  PHE A 184     113.757   0.862  48.553  1.00  0.00      RA0  C
ATOM   1670  CB  PHE A 184     112.664   0.997  47.497  1.00  0.00      RA0  C
ATOM   1671  CG  PHE A 184     111.319   1.215  48.149  1.00  0.00      RA0  C
ATOM   1672  CD1 PHE A 184     110.897   2.505  48.446  1.00  0.00      RA0  C
ATOM   1673  CD2 PHE A 184     110.498   0.132  48.439  1.00  0.00      RA0  C
ATOM   1674  CE1 PHE A 184     109.648   2.714  49.020  1.00  0.00      RA0  C
ATOM   1675  CE2 PHE A 184     109.252   0.342  49.015  1.00  0.00      RA0  C
ATOM   1676  CZ  PHE A 184     108.824   1.632  49.303  1.00  0.00      RA0  C
ATOM   1677  C   PHE A 184     113.681  -0.471  49.272  1.00  0.00      RA0  C
ATOM   1678  O   PHE A 184     113.953  -1.527  48.697  1.00  0.00      RA0  O
ATOM   1679  N   LEU A 185     113.338  -0.461  50.575  1.00  0.00      RA0  N
ATOM   1680  H   LEU A 185     113.013   0.392  50.992  1.00  0.00      RA0  H
ATOM   1681  CA  LEU A 185     113.201  -1.710  51.310  1.00  0.00      RA0  C
ATOM   1682  CB  LEU A 185     113.556  -1.531  52.785  1.00  0.00      RA0  C
ATOM   1683  CG  LEU A 185     115.050  -1.635  53.093  1.00  0.00      RA0  C
ATOM   1684  CD1 LEU A 185     115.393  -1.081  54.476  1.00  0.00      RA0  C
ATOM   1685  CD2 LEU A 185     115.552  -3.068  52.939  1.00  0.00      RA0  C
ATOM   1686  C   LEU A 185     111.785  -2.234  51.183  1.00  0.00      RA0  C
ATOM   1687  O   LEU A 185     110.806  -1.522  51.389  1.00  0.00      RA0  O
ATOM   1688  N   VAL A 186     111.644  -3.521  50.845  1.00  0.00      RA0  N
ATOM   1689  H   VAL A 186     112.443  -4.112  50.727  1.00  0.00      RA0  H
ATOM   1690  CA  VAL A 186     110.356  -4.187  50.810  1.00  0.00      RA0  C
ATOM   1691  CB  VAL A 186     110.028  -4.689  49.402  1.00  0.00      RA0  C
ATOM   1692  CG1 VAL A 186     108.608  -5.258  49.341  1.00  0.00      RA0  C
ATOM   1693  CG2 VAL A 186     110.236  -3.592  48.359  1.00  0.00      RA0  C
ATOM   1694  C   VAL A 186     110.430  -5.337  51.790  1.00  0.00      RA0  C
ATOM   1695  O   VAL A 186     111.384  -6.110  51.812  1.00  0.00      RA0  O
ATOM   1696  N   ASP A 187     109.436  -5.452  52.683  1.00  0.00      RA0  N
ATOM   1697  H   ASP A 187     108.686  -4.786  52.672  1.00  0.00      RA0  H
ATOM   1698  CA  ASP A 187     109.269  -6.575  53.572  1.00  0.00      RA0  C
ATOM   1699  CB  ASP A 187     108.184  -6.167  54.575  1.00  0.00      RA0  C
ATOM   1700  CG  ASP A 187     107.584  -7.344  55.304  1.00  0.00      RA0  C
ATOM   1701  OD1 ASP A 187     108.304  -8.105  55.938  1.00  0.00      RA0  O
ATOM   1702  OD2 ASP A 187     106.377  -7.505  55.234  1.00  0.00      RA0  O
ATOM   1703  C   ASP A 187     108.975  -7.875  52.799  1.00  0.00      RA0  C
ATOM   1704  O   ASP A 187     108.163  -7.859  51.872  1.00  0.00      RA0  O
ATOM   1705  N   PRO A 188     109.569  -9.025  53.130  1.00  0.00      RA0  N
ATOM   1706  CD  PRO A 188     110.537  -9.169  54.201  1.00  0.00      RA0  C
ATOM   1707  CA  PRO A 188     109.350 -10.296  52.474  1.00  0.00      RA0  C
ATOM   1708  CB  PRO A 188     110.553 -11.133  52.905  1.00  0.00      RA0  C
ATOM   1709  CG  PRO A 188     110.790 -10.666  54.329  1.00  0.00      RA0  C
ATOM   1710  C   PRO A 188     108.063 -10.882  52.930  1.00  0.00      RA0  C
ATOM   1711  O   PRO A 188     107.664 -11.906  52.383  1.00  0.00      RA0  O
ATOM   1712  N   ARG A 189     107.411 -10.281  53.936  1.00  0.00      RA0  N
ATOM   1713  H   ARG A 189     107.733  -9.456  54.413  1.00  0.00      RA0  H
ATOM   1714  CA  ARG A 189     106.080 -10.665  54.286  1.00  0.00      RA0  C
ATOM   1715  CB  ARG A 189     105.947 -10.845  55.792  1.00  0.00      RA0  C
ATOM   1716  CG  ARG A 189     107.206 -11.412  56.447  1.00  0.00      RA0  C
ATOM   1717  CD  ARG A 189     107.124 -11.301  57.968  1.00  0.00      RA0  C
ATOM   1718  NE  ARG A 189     106.750  -9.941  58.348  1.00  0.00      RA0  N
ATOM   1719  HE  ARG A 189     106.212  -9.363  57.714  1.00  0.00      RA0  H
ATOM   1720  CZ  ARG A 189     106.934  -9.469  59.609  1.00  0.00      RA0  C
ATOM   1721  NH1 ARG A 189     106.382  -8.295  59.945  1.00  0.00      RA0  N
ATOM   1722 HH11 ARG A 189     106.586  -7.846  60.824  1.00  0.00      RA0  H
ATOM   1723 HH12 ARG A 189     105.687  -7.885  59.331  1.00  0.00      RA0  H
ATOM   1724  NH2 ARG A 189     107.644 -10.176  60.512  1.00  0.00      RA0  N
ATOM   1725 HH21 ARG A 189     107.730  -9.818  61.460  1.00  0.00      RA0  H
ATOM   1726 HH22 ARG A 189     108.075 -11.050  60.297  1.00  0.00      RA0  H
ATOM   1727  C   ARG A 189     105.048  -9.675  53.768  1.00  0.00      RA0  C
ATOM   1728  O   ARG A 189     103.873  -9.744  54.120  1.00  0.00      RA0  O
ATOM   1729  N   CYS A 190     105.416  -8.792  52.823  1.00  0.00      RA0  N
ATOM   1730  H   CYS A 190     106.384  -8.580  52.695  1.00  0.00      RA0  H
ATOM   1731  CA  CYS A 190     104.470  -8.257  51.857  1.00  0.00      RA0  C
ATOM   1732  CB  CYS A 190     105.113  -7.130  51.048  1.00  0.00      RA0  C
ATOM   1733  SG  CYS A 190     105.631  -5.715  52.053  1.00  0.00      RA0  S
ATOM   1734  C   CYS A 190     103.895  -9.343  50.967  1.00  0.00      RA0  C
ATOM   1735  O   CYS A 190     104.495 -10.398  50.763  1.00  0.00      RA0  O
ATOM   1736  N   HIS A 191     102.682  -9.143  50.411  1.00  0.00      RA0  N
ATOM   1737  H   HIS A 191     102.212  -8.279  50.609  1.00  0.00      RA0  H
ATOM   1738  CA  HIS A 191     102.125 -10.108  49.474  1.00  0.00      RA0  C
ATOM   1739  CB  HIS A 191     100.725  -9.669  49.017  1.00  0.00      RA0  C
ATOM   1740  CG  HIS A 191      99.757  -9.497  50.168  1.00  0.00      RA0  C
ATOM   1741  ND1 HIS A 191      99.640 -10.350  51.202  1.00  0.00      RA0  N
ATOM   1742  HD1 HIS A 191     100.165 -11.159  51.355  1.00  0.00      RA0  H
ATOM   1743  CD2 HIS A 191      98.832  -8.464  50.342  1.00  0.00      RA0  C
ATOM   1744  NE2 HIS A 191      98.160  -8.712  51.494  1.00  0.00      RA0  N
ATOM   1745  CE1 HIS A 191      98.656  -9.868  52.025  1.00  0.00      RA0  C
ATOM   1746  C   HIS A 191     103.034 -10.334  48.265  1.00  0.00      RA0  C
ATOM   1747  O   HIS A 191     103.554  -9.355  47.728  1.00  0.00      RA0  O
ATOM   1748  N   PRO A 192     103.304 -11.550  47.789  1.00  0.00      RA0  N
ATOM   1749  CD  PRO A 192     102.643 -12.780  48.206  1.00  0.00      RA0  C
ATOM   1750  CA  PRO A 192     104.406 -11.780  46.856  1.00  0.00      RA0  C
ATOM   1751  CB  PRO A 192     104.502 -13.310  46.815  1.00  0.00      RA0  C
ATOM   1752  CG  PRO A 192     103.111 -13.815  47.193  1.00  0.00      RA0  C
ATOM   1753  C   PRO A 192     104.173 -11.133  45.508  1.00  0.00      RA0  C
ATOM   1754  O   PRO A 192     105.129 -10.722  44.854  1.00  0.00      RA0  O
ATOM   1755  N   GLN A 193     102.910 -10.993  45.076  1.00  0.00      RA0  N
ATOM   1756  H   GLN A 193     102.172 -11.341  45.652  1.00  0.00      RA0  H
ATOM   1757  CA  GLN A 193     102.566 -10.224  43.902  1.00  0.00      RA0  C
ATOM   1758  CB  GLN A 193     101.107 -10.461  43.477  1.00  0.00      RA0  C
ATOM   1759  CG  GLN A 193     100.007  -9.722  44.257  1.00  0.00      RA0  C
ATOM   1760  CD  GLN A 193      99.634 -10.406  45.559  1.00  0.00      RA0  C
ATOM   1761  OE1 GLN A 193     100.380 -11.194  46.137  1.00  0.00      RA0  O
ATOM   1762  NE2 GLN A 193      98.408 -10.061  45.979  1.00  0.00      RA0  N
ATOM   1763 HE21 GLN A 193      97.848  -9.396  45.476  1.00  0.00      RA0  H
ATOM   1764 HE22 GLN A 193      97.969 -10.441  46.799  1.00  0.00      RA0  H
ATOM   1765  C   GLN A 193     102.879  -8.736  44.031  1.00  0.00      RA0  C
ATOM   1766  O   GLN A 193     103.330  -8.106  43.079  1.00  0.00      RA0  O
ATOM   1767  N   THR A 194     102.705  -8.141  45.234  1.00  0.00      RA0  N
ATOM   1768  H   THR A 194     102.322  -8.627  46.021  1.00  0.00      RA0  H
ATOM   1769  CA  THR A 194     103.074  -6.756  45.535  1.00  0.00      RA0  C
ATOM   1770  CB  THR A 194     102.538  -6.535  46.935  1.00  0.00      RA0  C
ATOM   1771  OG1 THR A 194     101.291  -7.243  47.010  1.00  0.00      RA0  O
ATOM   1772  HG1 THR A 194     100.812  -6.862  47.741  1.00  0.00      RA0  H
ATOM   1773  CG2 THR A 194     102.385  -5.063  47.317  1.00  0.00      RA0  C
ATOM   1774  C   THR A 194     104.557  -6.546  45.355  1.00  0.00      RA0  C
ATOM   1775  O   THR A 194     104.995  -5.580  44.739  1.00  0.00      RA0  O
ATOM   1776  N   ILE A 195     105.378  -7.497  45.844  1.00  0.00      RA0  N
ATOM   1777  H   ILE A 195     104.941  -8.279  46.292  1.00  0.00      RA0  H
ATOM   1778  CA  ILE A 195     106.827  -7.473  45.689  1.00  0.00      RA0  C
ATOM   1779  CB  ILE A 195     107.435  -8.656  46.441  1.00  0.00      RA0  C
ATOM   1780  CG2 ILE A 195     108.955  -8.688  46.285  1.00  0.00      RA0  C
ATOM   1781  CG1 ILE A 195     106.985  -8.650  47.904  1.00  0.00      RA0  C
ATOM   1782  CD1 ILE A 195     107.358  -9.930  48.655  1.00  0.00      RA0  C
ATOM   1783  C   ILE A 195     107.240  -7.500  44.228  1.00  0.00      RA0  C
ATOM   1784  O   ILE A 195     108.046  -6.682  43.785  1.00  0.00      RA0  O
ATOM   1785  N   ALA A 196     106.638  -8.397  43.425  1.00  0.00      RA0  N
ATOM   1786  H   ALA A 196     105.998  -9.051  43.835  1.00  0.00      RA0  H
ATOM   1787  CA  ALA A 196     106.893  -8.473  42.003  1.00  0.00      RA0  C
ATOM   1788  CB  ALA A 196     106.148  -9.664  41.405  1.00  0.00      RA0  C
ATOM   1789  C   ALA A 196     106.523  -7.203  41.235  1.00  0.00      RA0  C
ATOM   1790  O   ALA A 196     107.321  -6.703  40.446  1.00  0.00      RA0  O
ATOM   1791  N   VAL A 197     105.348  -6.593  41.520  1.00  0.00      RA0  N
ATOM   1792  H   VAL A 197     104.741  -7.031  42.186  1.00  0.00      RA0  H
ATOM   1793  CA  VAL A 197     104.931  -5.323  40.921  1.00  0.00      RA0  C
ATOM   1794  CB  VAL A 197     103.494  -4.951  41.297  1.00  0.00      RA0  C
ATOM   1795  CG1 VAL A 197     103.115  -3.586  40.719  1.00  0.00      RA0  C
ATOM   1796  CG2 VAL A 197     102.517  -6.025  40.818  1.00  0.00      RA0  C
ATOM   1797  C   VAL A 197     105.905  -4.192  41.247  1.00  0.00      RA0  C
ATOM   1798  O   VAL A 197     106.288  -3.391  40.390  1.00  0.00      RA0  O
ATOM   1799  N   VAL A 198     106.378  -4.110  42.507  1.00  0.00      RA0  N
ATOM   1800  H   VAL A 198     106.048  -4.775  43.181  1.00  0.00      RA0  H
ATOM   1801  CA  VAL A 198     107.399  -3.149  42.904  1.00  0.00      RA0  C
ATOM   1802  CB  VAL A 198     107.527  -3.133  44.430  1.00  0.00      RA0  C
ATOM   1803  CG1 VAL A 198     108.679  -2.254  44.901  1.00  0.00      RA0  C
ATOM   1804  CG2 VAL A 198     106.209  -2.677  45.058  1.00  0.00      RA0  C
ATOM   1805  C   VAL A 198     108.741  -3.365  42.209  1.00  0.00      RA0  C
ATOM   1806  O   VAL A 198     109.356  -2.416  41.727  1.00  0.00      RA0  O
ATOM   1807  N   GLN A 199     109.231  -4.617  42.095  1.00  0.00      RA0  N
ATOM   1808  H   GLN A 199     108.682  -5.371  42.465  1.00  0.00      RA0  H
ATOM   1809  CA  GLN A 199     110.459  -4.928  41.373  1.00  0.00      RA0  C
ATOM   1810  CB  GLN A 199     110.823  -6.395  41.575  1.00  0.00      RA0  C
ATOM   1811  CG  GLN A 199     111.135  -6.705  43.038  1.00  0.00      RA0  C
ATOM   1812  CD  GLN A 199     111.249  -8.202  43.217  1.00  0.00      RA0  C
ATOM   1813  OE1 GLN A 199     110.436  -8.976  42.726  1.00  0.00      RA0  O
ATOM   1814  NE2 GLN A 199     112.314  -8.571  43.950  1.00  0.00      RA0  N
ATOM   1815 HE21 GLN A 199     112.949  -7.891  44.317  1.00  0.00      RA0  H
ATOM   1816 HE22 GLN A 199     112.495  -9.536  44.139  1.00  0.00      RA0  H
ATOM   1817  C   GLN A 199     110.393  -4.590  39.891  1.00  0.00      RA0  C
ATOM   1818  O   GLN A 199     111.322  -4.009  39.328  1.00  0.00      RA0  O
ATOM   1819  N   THR A 200     109.258  -4.894  39.237  1.00  0.00      RA0  N
ATOM   1820  H   THR A 200     108.538  -5.430  39.684  1.00  0.00      RA0  H
ATOM   1821  CA  THR A 200     108.973  -4.502  37.863  1.00  0.00      RA0  C
ATOM   1822  CB  THR A 200     107.608  -5.087  37.520  1.00  0.00      RA0  C
ATOM   1823  OG1 THR A 200     107.690  -6.520  37.472  1.00  0.00      RA0  O
ATOM   1824  HG1 THR A 200     107.942  -6.707  36.575  1.00  0.00      RA0  H
ATOM   1825  CG2 THR A 200     107.053  -4.501  36.217  1.00  0.00      RA0  C
ATOM   1826  C   THR A 200     109.001  -3.002  37.672  1.00  0.00      RA0  C
ATOM   1827  O   THR A 200     109.636  -2.486  36.753  1.00  0.00      RA0  O
ATOM   1828  N   ARG A 201     108.355  -2.235  38.573  1.00  0.00      RA0  N
ATOM   1829  H   ARG A 201     107.849  -2.675  39.320  1.00  0.00      RA0  H
ATOM   1830  CA  ARG A 201     108.417  -0.785  38.546  1.00  0.00      RA0  C
ATOM   1831  CB  ARG A 201     107.343  -0.182  39.457  1.00  0.00      RA0  C
ATOM   1832  CG  ARG A 201     105.916  -0.241  38.883  1.00  0.00      RA0  C
ATOM   1833  CD  ARG A 201     105.489   1.014  38.103  1.00  0.00      RA0  C
ATOM   1834  NE  ARG A 201     104.073   0.960  37.713  1.00  0.00      RA0  N
ATOM   1835  HE  ARG A 201     103.802   0.235  37.073  1.00  0.00      RA0  H
ATOM   1836  CZ  ARG A 201     103.173   1.861  38.230  1.00  0.00      RA0  C
ATOM   1837  NH1 ARG A 201     103.578   2.811  39.096  1.00  0.00      RA0  N
ATOM   1838 HH11 ARG A 201     102.904   3.446  39.517  1.00  0.00      RA0  H
ATOM   1839 HH12 ARG A 201     104.537   2.967  39.368  1.00  0.00      RA0  H
ATOM   1840  NH2 ARG A 201     101.871   1.811  37.871  1.00  0.00      RA0  N
ATOM   1841 HH21 ARG A 201     101.224   2.453  38.316  1.00  0.00      RA0  H
ATOM   1842 HH22 ARG A 201     101.493   1.181  37.177  1.00  0.00      RA0  H
ATOM   1843  C   ARG A 201     109.807  -0.194  38.817  1.00  0.00      RA0  C
ATOM   1844  O   ARG A 201     110.208   0.793  38.204  1.00  0.00      RA0  O
ATOM   1845  N   ALA A 202     110.589  -0.789  39.730  1.00  0.00      RA0  N
ATOM   1846  H   ALA A 202     110.230  -1.599  40.197  1.00  0.00      RA0  H
ATOM   1847  CA  ALA A 202     111.922  -0.332  40.079  1.00  0.00      RA0  C
ATOM   1848  CB  ALA A 202     112.342  -0.916  41.427  1.00  0.00      RA0  C
ATOM   1849  C   ALA A 202     113.030  -0.617  39.056  1.00  0.00      RA0  C
ATOM   1850  O   ALA A 202     114.032   0.093  38.979  1.00  0.00      RA0  O
ATOM   1851  N   LYS A 203     112.875  -1.655  38.206  1.00  0.00      RA0  N
ATOM   1852  H   LYS A 203     112.039  -2.199  38.305  1.00  0.00      RA0  H
ATOM   1853  CA  LYS A 203     113.917  -2.138  37.298  1.00  0.00      RA0  C
ATOM   1854  CB  LYS A 203     113.238  -3.369  36.674  1.00  0.00      RA0  C
ATOM   1855  CG  LYS A 203     113.848  -4.281  35.604  1.00  0.00      RA0  C
ATOM   1856  CD  LYS A 203     112.720  -5.224  35.139  1.00  0.00      RA0  C
ATOM   1857  CE  LYS A 203     113.031  -6.282  34.068  1.00  0.00      RA0  C
ATOM   1858  NZ  LYS A 203     111.755  -6.774  33.513  1.00  0.00      RA0  N
ATOM   1859  HZ1 LYS A 203     111.851  -7.674  32.987  1.00  0.00      RA0  H
ATOM   1860  HZ2 LYS A 203     111.079  -6.926  34.286  1.00  0.00      RA0  H
ATOM   1861  HZ3 LYS A 203     111.371  -6.036  32.880  1.00  0.00      RA0  H
ATOM   1862  C   LYS A 203     114.342  -1.124  36.241  1.00  0.00      RA0  C
ATOM   1863  O   LYS A 203     115.436  -1.184  35.677  1.00  0.00      RA0  O
ATOM   1864  N   TYR A 204     113.458  -0.177  35.902  1.00  0.00      RA0  N
ATOM   1865  H   TYR A 204     112.640  -0.045  36.466  1.00  0.00      RA0  H
ATOM   1866  CA  TYR A 204     113.624   0.643  34.729  1.00  0.00      RA0  C
ATOM   1867  CB  TYR A 204     112.310   0.696  33.943  1.00  0.00      RA0  C
ATOM   1868  CG  TYR A 204     111.954  -0.696  33.455  1.00  0.00      RA0  C
ATOM   1869  CD1 TYR A 204     110.775  -1.308  33.868  1.00  0.00      RA0  C
ATOM   1870  CE1 TYR A 204     110.450  -2.588  33.424  1.00  0.00      RA0  C
ATOM   1871  CD2 TYR A 204     112.805  -1.374  32.589  1.00  0.00      RA0  C
ATOM   1872  CE2 TYR A 204     112.480  -2.651  32.140  1.00  0.00      RA0  C
ATOM   1873  CZ  TYR A 204     111.305  -3.267  32.561  1.00  0.00      RA0  C
ATOM   1874  OH  TYR A 204     111.004  -4.552  32.125  1.00  0.00      RA0  O
ATOM   1875  HH  TYR A 204     110.713  -4.465  31.216  1.00  0.00      RA0  H
ATOM   1876  C   TYR A 204     114.153   1.989  35.120  1.00  0.00      RA0  C
ATOM   1877  O   TYR A 204     114.771   2.696  34.331  1.00  0.00      RA0  O
ATOM   1878  N   THR A 205     113.950   2.326  36.396  1.00  0.00      RA0  N
ATOM   1879  H   THR A 205     113.558   1.656  37.023  1.00  0.00      RA0  H
ATOM   1880  CA  THR A 205     114.343   3.577  37.001  1.00  0.00      RA0  C
ATOM   1881  CB  THR A 205     113.143   3.846  37.892  1.00  0.00      RA0  C
ATOM   1882  OG1 THR A 205     112.440   2.596  38.018  1.00  0.00      RA0  O
ATOM   1883  HG1 THR A 205     111.505   2.776  38.098  1.00  0.00      RA0  H
ATOM   1884  CG2 THR A 205     112.211   4.897  37.285  1.00  0.00      RA0  C
ATOM   1885  C   THR A 205     115.669   3.414  37.704  1.00  0.00      RA0  C
ATOM   1886  O   THR A 205     116.265   4.369  38.194  1.00  0.00      RA0  O
ATOM   1887  N   GLY A 206     116.189   2.169  37.740  1.00  0.00      RA0  N
ATOM   1888  H   GLY A 206     115.595   1.401  37.504  1.00  0.00      RA0  H
ATOM   1889  CA  GLY A 206     117.489   1.847  38.313  1.00  0.00      RA0  C
ATOM   1890  C   GLY A 206     117.491   1.878  39.815  1.00  0.00      RA0  C
ATOM   1891  O   GLY A 206     118.538   2.044  40.451  1.00  0.00      RA0  O
ATOM   1892  N   VAL A 207     116.291   1.738  40.402  1.00  0.00      RA0  N
ATOM   1893  H   VAL A 207     115.524   1.423  39.839  1.00  0.00      RA0  H
ATOM   1894  CA  VAL A 207     116.063   1.679  41.828  1.00  0.00      RA0  C
ATOM   1895  CB  VAL A 207     114.628   2.092  42.166  1.00  0.00      RA0  C
ATOM   1896  CG1 VAL A 207     114.356   2.033  43.672  1.00  0.00      RA0  C
ATOM   1897  CG2 VAL A 207     114.325   3.474  41.586  1.00  0.00      RA0  C
ATOM   1898  C   VAL A 207     116.364   0.278  42.310  1.00  0.00      RA0  C
ATOM   1899  O   VAL A 207     115.922  -0.724  41.750  1.00  0.00      RA0  O
ATOM   1900  N   LEU A 208     117.156   0.170  43.385  1.00  0.00      RA0  N
ATOM   1901  H   LEU A 208     117.377   1.001  43.900  1.00  0.00      RA0  H
ATOM   1902  CA  LEU A 208     117.478  -1.116  43.957  1.00  0.00      RA0  C
ATOM   1903  CB  LEU A 208     118.844  -1.050  44.636  1.00  0.00      RA0  C
ATOM   1904  CG  LEU A 208     119.927  -0.526  43.689  1.00  0.00      RA0  C
ATOM   1905  CD1 LEU A 208     121.249  -0.279  44.415  1.00  0.00      RA0  C
ATOM   1906  CD2 LEU A 208     120.104  -1.425  42.463  1.00  0.00      RA0  C
ATOM   1907  C   LEU A 208     116.391  -1.536  44.936  1.00  0.00      RA0  C
ATOM   1908  O   LEU A 208     116.140  -0.880  45.947  1.00  0.00      RA0  O
ATOM   1909  N   THR A 209     115.714  -2.665  44.663  1.00  0.00      RA0  N
ATOM   1910  H   THR A 209     115.851  -3.174  43.814  1.00  0.00      RA0  H
ATOM   1911  CA  THR A 209     114.688  -3.182  45.561  1.00  0.00      RA0  C
ATOM   1912  CB  THR A 209     113.662  -3.711  44.594  1.00  0.00      RA0  C
ATOM   1913  OG1 THR A 209     114.004  -3.176  43.307  1.00  0.00      RA0  O
ATOM   1914  HG1 THR A 209     113.239  -3.262  42.755  1.00  0.00      RA0  H
ATOM   1915  CG2 THR A 209     112.239  -3.328  44.992  1.00  0.00      RA0  C
ATOM   1916  C   THR A 209     115.322  -4.227  46.444  1.00  0.00      RA0  C
ATOM   1917  O   THR A 209     115.739  -5.290  45.989  1.00  0.00      RA0  O
ATOM   1918  N   GLU A 210     115.394  -3.959  47.756  1.00  0.00      RA0  N
ATOM   1919  H   GLU A 210     114.941  -3.133  48.102  1.00  0.00      RA0  H
ATOM   1920  CA  GLU A 210     115.964  -4.878  48.711  1.00  0.00      RA0  C
ATOM   1921  CB  GLU A 210     116.812  -4.093  49.708  1.00  0.00      RA0  C
ATOM   1922  CG  GLU A 210     118.204  -3.683  49.234  1.00  0.00      RA0  C
ATOM   1923  CD  GLU A 210     119.195  -4.786  49.547  1.00  0.00      RA0  C
ATOM   1924  OE1 GLU A 210     119.500  -5.021  50.711  1.00  0.00      RA0  O
ATOM   1925  OE2 GLU A 210     119.739  -5.390  48.638  1.00  0.00      RA0  O
ATOM   1926  C   GLU A 210     114.846  -5.584  49.462  1.00  0.00      RA0  C
ATOM   1927  O   GLU A 210     114.030  -4.949  50.127  1.00  0.00      RA0  O
ATOM   1928  N   LEU A 211     114.808  -6.925  49.414  1.00  0.00      RA0  N
ATOM   1929  H   LEU A 211     115.511  -7.428  48.911  1.00  0.00      RA0  H
ATOM   1930  CA  LEU A 211     113.765  -7.709  50.048  1.00  0.00      RA0  C
ATOM   1931  CB  LEU A 211     113.175  -8.645  48.996  1.00  0.00      RA0  C
ATOM   1932  CG  LEU A 211     111.951  -9.411  49.483  1.00  0.00      RA0  C
ATOM   1933  CD1 LEU A 211     110.768  -8.469  49.652  1.00  0.00      RA0  C
ATOM   1934  CD2 LEU A 211     111.612 -10.597  48.580  1.00  0.00      RA0  C
ATOM   1935  C   LEU A 211     114.315  -8.522  51.206  1.00  0.00      RA0  C
ATOM   1936  O   LEU A 211     115.153  -9.399  51.011  1.00  0.00      RA0  O
ATOM   1937  N   LYS A 212     113.897  -8.230  52.459  1.00  0.00      RA0  N
ATOM   1938  H   LYS A 212     113.167  -7.561  52.641  1.00  0.00      RA0  H
ATOM   1939  CA  LYS A 212     114.446  -8.943  53.609  1.00  0.00      RA0  C
ATOM   1940  CB  LYS A 212     115.909  -8.572  53.865  1.00  0.00      RA0  C
ATOM   1941  CG  LYS A 212     116.075  -7.124  54.327  1.00  0.00      RA0  C
ATOM   1942  CD  LYS A 212     117.536  -6.766  54.581  1.00  0.00      RA0  C
ATOM   1943  CE  LYS A 212     118.372  -6.959  53.319  1.00  0.00      RA0  C
ATOM   1944  NZ  LYS A 212     117.845  -6.096  52.256  1.00  0.00      RA0  N
ATOM   1945  HZ1 LYS A 212     118.386  -6.248  51.374  1.00  0.00      RA0  H
ATOM   1946  HZ2 LYS A 212     116.837  -6.264  52.079  1.00  0.00      RA0  H
ATOM   1947  HZ3 LYS A 212     118.012  -5.095  52.482  1.00  0.00      RA0  H
ATOM   1948  C   LYS A 212     113.683  -8.712  54.903  1.00  0.00      RA0  C
ATOM   1949  O   LYS A 212     112.961  -7.730  55.025  1.00  0.00      RA0  O
ATOM   1950  N   LEU A 213     113.834  -9.591  55.919  1.00  0.00      RA0  N
ATOM   1951  H   LEU A 213     114.498 -10.331  55.824  1.00  0.00      RA0  H
ATOM   1952  CA  LEU A 213     113.136  -9.504  57.204  1.00  0.00      RA0  C
ATOM   1953  CB  LEU A 213     113.599 -10.618  58.146  1.00  0.00      RA0  C
ATOM   1954  CG  LEU A 213     112.514 -11.031  59.146  1.00  0.00      RA0  C
ATOM   1955  CD1 LEU A 213     111.309 -11.655  58.439  1.00  0.00      RA0  C
ATOM   1956  CD2 LEU A 213     113.046 -11.946  60.247  1.00  0.00      RA0  C
ATOM   1957  C   LEU A 213     113.199  -8.127  57.881  1.00  0.00      RA0  C
ATOM   1958  O   LEU A 213     114.310  -7.630  58.075  1.00  0.00      RA0  O
ATOM   1959  N   PRO A 214     112.092  -7.463  58.260  1.00  0.00      RA0  N
ATOM   1960  CD  PRO A 214     110.729  -7.975  58.156  1.00  0.00      RA0  C
ATOM   1961  CA  PRO A 214     112.133  -6.073  58.712  1.00  0.00      RA0  C
ATOM   1962  CB  PRO A 214     110.654  -5.668  58.694  1.00  0.00      RA0  C
ATOM   1963  CG  PRO A 214     109.877  -6.962  58.907  1.00  0.00      RA0  C
ATOM   1964  C   PRO A 214     112.796  -5.938  60.067  1.00  0.00      RA0  C
ATOM   1965  O   PRO A 214     113.503  -4.962  60.291  1.00  0.00      RA0  O
ATOM   1966  N   CYS A 215     112.647  -6.938  60.954  1.00  0.00      RA0  N
ATOM   1967  H   CYS A 215     112.021  -7.675  60.706  1.00  0.00      RA0  H
ATOM   1968  CA  CYS A 215     113.319  -7.069  62.240  1.00  0.00      RA0  C
ATOM   1969  CB  CYS A 215     112.856  -8.377  62.875  1.00  0.00      RA0  C
ATOM   1970  SG  CYS A 215     111.159  -8.766  62.378  1.00  0.00      RA0  S
ATOM   1971  C   CYS A 215     114.841  -6.996  62.176  1.00  0.00      RA0  C
ATOM   1972  O   CYS A 215     115.493  -6.522  63.105  1.00  0.00      RA0  O
ATOM   1973  N   GLU A 216     115.426  -7.489  61.069  1.00  0.00      RA0  N
ATOM   1974  H   GLU A 216     114.879  -7.803  60.291  1.00  0.00      RA0  H
ATOM   1975  CA  GLU A 216     116.862  -7.581  60.870  1.00  0.00      RA0  C
ATOM   1976  CB  GLU A 216     117.212  -9.012  60.491  1.00  0.00      RA0  C
ATOM   1977  CG  GLU A 216     116.579 -10.046  61.415  1.00  0.00      RA0  C
ATOM   1978  CD  GLU A 216     116.546 -11.363  60.679  1.00  0.00      RA0  C
ATOM   1979  OE1 GLU A 216     116.605 -11.341  59.451  1.00  0.00      RA0  O
ATOM   1980  OE2 GLU A 216     116.443 -12.399  61.329  1.00  0.00      RA0  O
ATOM   1981  C   GLU A 216     117.365  -6.666  59.755  1.00  0.00      RA0  C
ATOM   1982  O   GLU A 216     118.504  -6.772  59.303  1.00  0.00      RA0  O
ATOM   1983  N   MET A 217     116.555  -5.698  59.270  1.00  0.00      RA0  N
ATOM   1984  H   MET A 217     115.645  -5.578  59.669  1.00  0.00      RA0  H
ATOM   1985  CA  MET A 217     117.057  -4.690  58.348  1.00  0.00      RA0  C
ATOM   1986  CB  MET A 217     115.918  -3.825  57.801  1.00  0.00      RA0  C
ATOM   1987  CG  MET A 217     114.907  -4.534  56.900  1.00  0.00      RA0  C
ATOM   1988  SD  MET A 217     113.568  -3.433  56.407  1.00  0.00      RA0  S
ATOM   1989  CE  MET A 217     112.690  -4.541  55.292  1.00  0.00      RA0  C
ATOM   1990  C   MET A 217     118.076  -3.750  58.979  1.00  0.00      RA0  C
ATOM   1991  O   MET A 217     117.777  -2.983  59.894  1.00  0.00      RA0  O
ATOM   1992  N   ASP A 218     119.308  -3.752  58.443  1.00  0.00      RA0  N
ATOM   1993  H   ASP A 218     119.534  -4.394  57.714  1.00  0.00      RA0  H
ATOM   1994  CA  ASP A 218     120.284  -2.745  58.784  1.00  0.00      RA0  C
ATOM   1995  CB  ASP A 218     121.755  -3.138  58.873  1.00  0.00      RA0  C
ATOM   1996  CG  ASP A 218     122.543  -1.869  59.228  1.00  0.00      RA0  C
ATOM   1997  OD1 ASP A 218     121.994  -0.918  59.797  1.00  0.00      RA0  O
ATOM   1998  OD2 ASP A 218     123.722  -1.813  58.910  1.00  0.00      RA0  O
ATOM   1999  C   ASP A 218     120.148  -1.559  57.829  1.00  0.00      RA0  C
ATOM   2000  O   ASP A 218     120.517  -1.601  56.654  1.00  0.00      RA0  O
ATOM   2001  N   PHE A 219     119.558  -0.466  58.345  1.00  0.00      RA0  N
ATOM   2002  H   PHE A 219     119.491  -0.482  59.341  1.00  0.00      RA0  H
ATOM   2003  CA  PHE A 219     119.301   0.756  57.614  1.00  0.00      RA0  C
ATOM   2004  CB  PHE A 219     118.386   1.683  58.421  1.00  0.00      RA0  C
ATOM   2005  CG  PHE A 219     117.007   1.080  58.576  1.00  0.00      RA0  C
ATOM   2006  CD1 PHE A 219     116.725   0.227  59.638  1.00  0.00      RA0  C
ATOM   2007  CD2 PHE A 219     116.013   1.388  57.655  1.00  0.00      RA0  C
ATOM   2008  CE1 PHE A 219     115.452  -0.314  59.779  1.00  0.00      RA0  C
ATOM   2009  CE2 PHE A 219     114.739   0.849  57.797  1.00  0.00      RA0  C
ATOM   2010  CZ  PHE A 219     114.458  -0.000  58.861  1.00  0.00      RA0  C
ATOM   2011  C   PHE A 219     120.550   1.501  57.195  1.00  0.00      RA0  C
ATOM   2012  O   PHE A 219     120.607   2.057  56.105  1.00  0.00      RA0  O
ATOM   2013  N   SER A 220     121.575   1.561  58.062  1.00  0.00      RA0  N
ATOM   2014  H   SER A 220     121.562   0.925  58.833  1.00  0.00      RA0  H
ATOM   2015  CA  SER A 220     122.757   2.368  57.793  1.00  0.00      RA0  C
ATOM   2016  CB  SER A 220     123.219   2.698  59.200  1.00  0.00      RA0  C
ATOM   2017  OG  SER A 220     122.300   2.049  60.099  1.00  0.00      RA0  O
ATOM   2018  HG  SER A 220     122.580   1.133  60.175  1.00  0.00      RA0  H
ATOM   2019  C   SER A 220     123.779   1.604  56.992  1.00  0.00      RA0  C
ATOM   2020  O   SER A 220     124.712   2.175  56.433  1.00  0.00      RA0  O
ATOM   2021  N   GLY A 221     123.600   0.275  56.884  1.00  0.00      RA0  N
ATOM   2022  H   GLY A 221     122.965  -0.208  57.493  1.00  0.00      RA0  H
ATOM   2023  CA  GLY A 221     124.401  -0.558  56.001  1.00  0.00      RA0  C
ATOM   2024  C   GLY A 221     124.120  -0.365  54.529  1.00  0.00      RA0  C
ATOM   2025  O   GLY A 221     124.989  -0.550  53.678  1.00  0.00      RA0  O
ATOM   2026  N   LYS A 222     122.880   0.008  54.172  1.00  0.00      RA0  N
ATOM   2027  H   LYS A 222     122.163   0.137  54.862  1.00  0.00      RA0  H
ATOM   2028  CA  LYS A 222     122.532   0.352  52.815  1.00  0.00      RA0  C
ATOM   2029  CB  LYS A 222     121.920  -0.831  52.062  1.00  0.00      RA0  C
ATOM   2030  CG  LYS A 222     122.877  -1.915  51.567  1.00  0.00      RA0  C
ATOM   2031  CD  LYS A 222     122.091  -2.973  50.794  1.00  0.00      RA0  C
ATOM   2032  CE  LYS A 222     122.924  -4.138  50.259  1.00  0.00      RA0  C
ATOM   2033  NZ  LYS A 222     122.021  -5.117  49.639  1.00  0.00      RA0  N
ATOM   2034  HZ1 LYS A 222     122.486  -5.999  49.364  1.00  0.00      RA0  H
ATOM   2035  HZ2 LYS A 222     121.219  -5.336  50.271  1.00  0.00      RA0  H
ATOM   2036  HZ3 LYS A 222     121.505  -4.743  48.812  1.00  0.00      RA0  H
ATOM   2037  C   LYS A 222     121.479   1.449  52.834  1.00  0.00      RA0  C
ATOM   2038  O   LYS A 222     120.324   1.178  53.134  1.00  0.00      RA0  O
ATOM   2039  N   ASP A 223     121.830   2.696  52.461  1.00  0.00      RA0  N
ATOM   2040  H   ASP A 223     122.785   2.918  52.252  1.00  0.00      RA0  H
ATOM   2041  CA  ASP A 223     120.900   3.809  52.430  1.00  0.00      RA0  C
ATOM   2042  CB  ASP A 223     121.691   5.029  51.943  1.00  0.00      RA0  C
ATOM   2043  CG  ASP A 223     122.316   4.712  50.596  1.00  0.00      RA0  C
ATOM   2044  OD1 ASP A 223     123.358   4.063  50.561  1.00  0.00      RA0  O
ATOM   2045  OD2 ASP A 223     121.716   4.964  49.554  1.00  0.00      RA0  O
ATOM   2046  C   ASP A 223     119.644   3.654  51.563  1.00  0.00      RA0  C
ATOM   2047  O   ASP A 223     119.699   3.276  50.387  1.00  0.00      RA0  O
ATOM   2048  N   VAL A 224     118.471   3.999  52.144  1.00  0.00      RA0  N
ATOM   2049  H   VAL A 224     118.479   4.419  53.052  1.00  0.00      RA0  H
ATOM   2050  CA  VAL A 224     117.161   3.803  51.539  1.00  0.00      RA0  C
ATOM   2051  CB  VAL A 224     116.379   2.694  52.247  1.00  0.00      RA0  C
ATOM   2052  CG1 VAL A 224     117.017   1.334  51.965  1.00  0.00      RA0  C
ATOM   2053  CG2 VAL A 224     116.233   2.968  53.745  1.00  0.00      RA0  C
ATOM   2054  C   VAL A 224     116.363   5.102  51.502  1.00  0.00      RA0  C
ATOM   2055  O   VAL A 224     116.508   5.986  52.345  1.00  0.00      RA0  O
ATOM   2056  N   SER A 225     115.502   5.295  50.481  1.00  0.00      RA0  N
ATOM   2057  H   SER A 225     115.448   4.621  49.740  1.00  0.00      RA0  H
ATOM   2058  CA  SER A 225     114.655   6.487  50.389  1.00  0.00      RA0  C
ATOM   2059  CB  SER A 225     114.765   6.792  48.914  1.00  0.00      RA0  C
ATOM   2060  OG  SER A 225     115.872   5.995  48.481  1.00  0.00      RA0  O
ATOM   2061  HG  SER A 225     116.142   6.330  47.628  1.00  0.00      RA0  H
ATOM   2062  C   SER A 225     113.247   6.209  50.862  1.00  0.00      RA0  C
ATOM   2063  O   SER A 225     112.481   7.120  51.178  1.00  0.00      RA0  O
ATOM   2064  N   GLY A 226     112.904   4.920  51.004  1.00  0.00      RA0  N
ATOM   2065  H   GLY A 226     113.507   4.151  50.777  1.00  0.00      RA0  H
ATOM   2066  CA  GLY A 226     111.620   4.517  51.532  1.00  0.00      RA0  C
ATOM   2067  C   GLY A 226     111.598   3.068  51.896  1.00  0.00      RA0  C
ATOM   2068  O   GLY A 226     112.486   2.297  51.528  1.00  0.00      RA0  O
ATOM   2069  N   VAL A 227     110.547   2.674  52.630  1.00  0.00      RA0  N
ATOM   2070  H   VAL A 227     109.843   3.335  52.909  1.00  0.00      RA0  H
ATOM   2071  CA  VAL A 227     110.346   1.307  53.071  1.00  0.00      RA0  C
ATOM   2072  CB  VAL A 227     110.862   1.071  54.507  1.00  0.00      RA0  C
ATOM   2073  CG1 VAL A 227     112.352   1.374  54.670  1.00  0.00      RA0  C
ATOM   2074  CG2 VAL A 227     110.057   1.852  55.539  1.00  0.00      RA0  C
ATOM   2075  C   VAL A 227     108.877   0.936  52.971  1.00  0.00      RA0  C
ATOM   2076  O   VAL A 227     107.993   1.756  53.210  1.00  0.00      RA0  O
ATOM   2077  N   LEU A 228     108.570  -0.322  52.606  1.00  0.00      RA0  N
ATOM   2078  H   LEU A 228     109.300  -0.985  52.432  1.00  0.00      RA0  H
ATOM   2079  CA  LEU A 228     107.214  -0.832  52.548  1.00  0.00      RA0  C
ATOM   2080  CB  LEU A 228     106.887  -1.303  51.131  1.00  0.00      RA0  C
ATOM   2081  CG  LEU A 228     105.505  -1.947  50.992  1.00  0.00      RA0  C
ATOM   2082  CD1 LEU A 228     104.371  -0.961  51.278  1.00  0.00      RA0  C
ATOM   2083  CD2 LEU A 228     105.340  -2.636  49.638  1.00  0.00      RA0  C
ATOM   2084  C   LEU A 228     107.058  -1.987  53.517  1.00  0.00      RA0  C
ATOM   2085  O   LEU A 228     107.787  -2.978  53.453  1.00  0.00      RA0  O
ATOM   2086  N   PHE A 229     106.073  -1.876  54.427  1.00  0.00      RA0  N
ATOM   2087  H   PHE A 229     105.455  -1.087  54.390  1.00  0.00      RA0  H
ATOM   2088  CA  PHE A 229     105.742  -2.890  55.410  1.00  0.00      RA0  C
ATOM   2089  CB  PHE A 229     105.913  -2.362  56.836  1.00  0.00      RA0  C
ATOM   2090  CG  PHE A 229     107.358  -2.027  57.120  1.00  0.00      RA0  C
ATOM   2091  CD1 PHE A 229     107.668  -0.894  57.865  1.00  0.00      RA0  C
ATOM   2092  CD2 PHE A 229     108.377  -2.849  56.652  1.00  0.00      RA0  C
ATOM   2093  CE1 PHE A 229     108.995  -0.586  58.143  1.00  0.00      RA0  C
ATOM   2094  CE2 PHE A 229     109.703  -2.538  56.926  1.00  0.00      RA0  C
ATOM   2095  CZ  PHE A 229     110.012  -1.408  57.674  1.00  0.00      RA0  C
ATOM   2096  C   PHE A 229     104.295  -3.310  55.200  1.00  0.00      RA0  C
ATOM   2097  O   PHE A 229     103.472  -2.510  54.757  1.00  0.00      RA0  O
ATOM   2098  N   GLN A 230     103.939  -4.577  55.486  1.00  0.00      RA0  N
ATOM   2099  H   GLN A 230     104.588  -5.217  55.908  1.00  0.00      RA0  H
ATOM   2100  CA  GLN A 230     102.587  -5.093  55.307  1.00  0.00      RA0  C
ATOM   2101  CB  GLN A 230     102.637  -6.444  54.586  1.00  0.00      RA0  C
ATOM   2102  CG  GLN A 230     101.283  -7.022  54.153  1.00  0.00      RA0  C
ATOM   2103  CD  GLN A 230     100.918  -6.588  52.745  1.00  0.00      RA0  C
ATOM   2104  OE1 GLN A 230     101.636  -6.865  51.785  1.00  0.00      RA0  O
ATOM   2105  NE2 GLN A 230      99.735  -5.956  52.666  1.00  0.00      RA0  N
ATOM   2106 HE21 GLN A 230      99.215  -5.697  53.481  1.00  0.00      RA0  H
ATOM   2107 HE22 GLN A 230      99.281  -5.714  51.796  1.00  0.00      RA0  H
ATOM   2108  C   GLN A 230     101.906  -5.243  56.662  1.00  0.00      RA0  C
ATOM   2109  O   GLN A 230     102.530  -5.622  57.643  1.00  0.00      RA0  O
ATOM   2110  N   TYR A 231     100.610  -4.894  56.782  1.00  0.00      RA0  N
ATOM   2111  H   TYR A 231     100.068  -4.632  55.983  1.00  0.00      RA0  H
ATOM   2112  CA  TYR A 231      99.936  -4.893  58.071  1.00  0.00      RA0  C
ATOM   2113  CB  TYR A 231     100.042  -3.453  58.573  1.00  0.00      RA0  C
ATOM   2114  CG  TYR A 231      99.484  -3.188  59.951  1.00  0.00      RA0  C
ATOM   2115  CD1 TYR A 231      99.546  -4.131  60.972  1.00  0.00      RA0  C
ATOM   2116  CE1 TYR A 231      99.082  -3.799  62.243  1.00  0.00      RA0  C
ATOM   2117  CD2 TYR A 231      98.933  -1.936  60.196  1.00  0.00      RA0  C
ATOM   2118  CE2 TYR A 231      98.476  -1.604  61.463  1.00  0.00      RA0  C
ATOM   2119  CZ  TYR A 231      98.558  -2.533  62.491  1.00  0.00      RA0  C
ATOM   2120  OH  TYR A 231      98.116  -2.184  63.750  1.00  0.00      RA0  O
ATOM   2121  HH  TYR A 231      97.901  -1.252  63.741  1.00  0.00      RA0  H
ATOM   2122  C   TYR A 231      98.491  -5.375  57.964  1.00  0.00      RA0  C
ATOM   2123  O   TYR A 231      97.669  -4.760  57.284  1.00  0.00      RA0  O
ATOM   2124  N   PRO A 232      98.095  -6.438  58.650  1.00  0.00      RA0  N
ATOM   2125  CD  PRO A 232      96.690  -6.637  58.972  1.00  0.00      RA0  C
ATOM   2126  CA  PRO A 232      98.905  -7.609  59.008  1.00  0.00      RA0  C
ATOM   2127  CB  PRO A 232      97.869  -8.633  59.480  1.00  0.00      RA0  C
ATOM   2128  CG  PRO A 232      96.684  -7.801  59.948  1.00  0.00      RA0  C
ATOM   2129  C   PRO A 232      99.737  -8.157  57.851  1.00  0.00      RA0  C
ATOM   2130  O   PRO A 232      99.325  -8.019  56.699  1.00  0.00      RA0  O
ATOM   2131  N   ASP A 233     100.898  -8.767  58.126  1.00  0.00      RA0  N
ATOM   2132  H   ASP A 233     101.227  -8.779  59.075  1.00  0.00      RA0  H
ATOM   2133  CA  ASP A 233     101.752  -9.474  57.194  1.00  0.00      RA0  C
ATOM   2134  CB  ASP A 233     102.858 -10.212  57.955  1.00  0.00      RA0  C
ATOM   2135  CG  ASP A 233     103.671  -9.205  58.737  1.00  0.00      RA0  C
ATOM   2136  OD1 ASP A 233     104.340  -8.378  58.126  1.00  0.00      RA0  O
ATOM   2137  OD2 ASP A 233     103.678  -9.271  59.962  1.00  0.00      RA0  O
ATOM   2138  C   ASP A 233     101.026 -10.460  56.254  1.00  0.00      RA0  C
ATOM   2139  O   ASP A 233      99.948 -10.972  56.550  1.00  0.00      RA0  O
ATOM   2140  N   THR A 234     101.646 -10.837  55.107  1.00  0.00      RA0  N
ATOM   2141  H   THR A 234     102.530 -10.405  54.990  1.00  0.00      RA0  H
ATOM   2142  CA  THR A 234     101.123 -11.812  54.128  1.00  0.00      RA0  C
ATOM   2143  CB  THR A 234     102.159 -11.901  52.977  1.00  0.00      RA0  C
ATOM   2144  OG1 THR A 234     101.583 -12.307  51.729  1.00  0.00      RA0  O
ATOM   2145  HG1 THR A 234     102.269 -12.057  51.110  1.00  0.00      RA0  H
ATOM   2146  CG2 THR A 234     103.368 -12.790  53.273  1.00  0.00      RA0  C
ATOM   2147  C   THR A 234     100.833 -13.157  54.768  1.00  0.00      RA0  C
ATOM   2148  O   THR A 234      99.834 -13.807  54.448  1.00  0.00      RA0  O
ATOM   2149  N   GLU A 235     101.671 -13.620  55.720  1.00  0.00      RA0  N
ATOM   2150  H   GLU A 235     102.440 -13.052  56.014  1.00  0.00      RA0  H
ATOM   2151  CA  GLU A 235     101.444 -14.861  56.412  1.00  0.00      RA0  C
ATOM   2152  CB  GLU A 235     102.753 -15.527  56.816  1.00  0.00      RA0  C
ATOM   2153  CG  GLU A 235     103.753 -14.736  57.655  1.00  0.00      RA0  C
ATOM   2154  CD  GLU A 235     105.039 -15.522  57.543  1.00  0.00      RA0  C
ATOM   2155  OE1 GLU A 235     105.403 -15.869  56.427  1.00  0.00      RA0  O
ATOM   2156  OE2 GLU A 235     105.636 -15.890  58.550  1.00  0.00      RA0  O
ATOM   2157  C   GLU A 235     100.462 -14.751  57.529  1.00  0.00      RA0  C
ATOM   2158  O   GLU A 235      99.976 -15.775  57.914  1.00  0.00      RA0  O
ATOM   2159  N   GLY A 236     100.137 -13.504  57.989  1.00  0.00      RA0  N
ATOM   2160  H   GLY A 236     100.591 -12.697  57.614  1.00  0.00      RA0  H
ATOM   2161  CA  GLY A 236      99.034 -13.203  58.903  1.00  0.00      RA0  C
ATOM   2162  C   GLY A 236      99.438 -12.534  60.183  1.00  0.00      RA0  C
ATOM   2163  O   GLY A 236      98.593 -12.102  60.964  1.00  0.00      RA0  O
ATOM   2164  N   LYS A 237     100.748 -12.418  60.434  1.00  0.00      RA0  N
ATOM   2165  H   LYS A 237     101.402 -12.723  59.747  1.00  0.00      RA0  H
ATOM   2166  CA  LYS A 237     101.281 -11.811  61.636  1.00  0.00      RA0  C
ATOM   2167  CB  LYS A 237     102.805 -11.917  61.620  1.00  0.00      RA0  C
ATOM   2168  CG  LYS A 237     103.440 -13.099  62.336  1.00  0.00      RA0  C
ATOM   2169  CD  LYS A 237     104.465 -12.571  63.325  1.00  0.00      RA0  C
ATOM   2170  CE  LYS A 237     103.798 -11.480  64.154  1.00  0.00      RA0  C
ATOM   2171  NZ  LYS A 237     104.705 -10.985  65.187  1.00  0.00      RA0  N
ATOM   2172  HZ1 LYS A 237     104.142 -10.489  65.911  1.00  0.00      RA0  H
ATOM   2173  HZ2 LYS A 237     105.094 -11.803  65.699  1.00  0.00      RA0  H
ATOM   2174  HZ3 LYS A 237     105.468 -10.398  64.786  1.00  0.00      RA0  H
ATOM   2175  C   LYS A 237     100.958 -10.325  61.802  1.00  0.00      RA0  C
ATOM   2176  O   LYS A 237     100.898  -9.565  60.844  1.00  0.00      RA0  O
ATOM   2177  N   VAL A 238     100.723  -9.863  63.043  1.00  0.00      RA0  N
ATOM   2178  H   VAL A 238     100.714 -10.508  63.810  1.00  0.00      RA0  H
ATOM   2179  CA  VAL A 238     100.620  -8.441  63.349  1.00  0.00      RA0  C
ATOM   2180  CB  VAL A 238      99.364  -8.145  64.171  1.00  0.00      RA0  C
ATOM   2181  CG1 VAL A 238      99.326  -6.684  64.627  1.00  0.00      RA0  C
ATOM   2182  CG2 VAL A 238      98.105  -8.534  63.404  1.00  0.00      RA0  C
ATOM   2183  C   VAL A 238     101.853  -8.019  64.144  1.00  0.00      RA0  C
ATOM   2184  O   VAL A 238     102.105  -8.525  65.238  1.00  0.00      RA0  O
ATOM   2185  N   GLU A 239     102.671  -7.088  63.602  1.00  0.00      RA0  N
ATOM   2186  H   GLU A 239     102.415  -6.637  62.747  1.00  0.00      RA0  H
ATOM   2187  CA  GLU A 239     103.902  -6.626  64.234  1.00  0.00      RA0  C
ATOM   2188  CB  GLU A 239     105.122  -6.853  63.356  1.00  0.00      RA0  C
ATOM   2189  CG  GLU A 239     105.143  -8.331  63.000  1.00  0.00      RA0  C
ATOM   2190  CD  GLU A 239     106.546  -8.878  63.071  1.00  0.00      RA0  C
ATOM   2191  OE1 GLU A 239     107.448  -8.268  62.510  1.00  0.00      RA0  O
ATOM   2192  OE2 GLU A 239     106.733  -9.941  63.655  1.00  0.00      RA0  O
ATOM   2193  C   GLU A 239     103.792  -5.188  64.731  1.00  0.00      RA0  C
ATOM   2194  O   GLU A 239     102.979  -4.396  64.255  1.00  0.00      RA0  O
ATOM   2195  N   ASP A 240     104.640  -4.801  65.717  1.00  0.00      RA0  N
ATOM   2196  H   ASP A 240     105.344  -5.436  66.027  1.00  0.00      RA0  H
ATOM   2197  CA  ASP A 240     104.854  -3.400  66.028  1.00  0.00      RA0  C
ATOM   2198  CB  ASP A 240     105.380  -3.060  67.413  1.00  0.00      RA0  C
ATOM   2199  CG  ASP A 240     105.411  -1.549  67.363  1.00  0.00      RA0  C
ATOM   2200  OD1 ASP A 240     104.418  -0.974  66.930  1.00  0.00      RA0  O
ATOM   2201  OD2 ASP A 240     106.432  -0.937  67.659  1.00  0.00      RA0  O
ATOM   2202  C   ASP A 240     105.839  -2.836  65.035  1.00  0.00      RA0  C
ATOM   2203  O   ASP A 240     106.988  -3.267  64.968  1.00  0.00      RA0  O
ATOM   2204  N   PHE A 241     105.408  -1.847  64.239  1.00  0.00      RA0  N
ATOM   2205  H   PHE A 241     104.527  -1.446  64.493  1.00  0.00      RA0  H
ATOM   2206  CA  PHE A 241     106.280  -1.235  63.269  1.00  0.00      RA0  C
ATOM   2207  CB  PHE A 241     105.543  -1.021  61.946  1.00  0.00      RA0  C
ATOM   2208  CG  PHE A 241     105.132  -2.355  61.367  1.00  0.00      RA0  C
ATOM   2209  CD1 PHE A 241     103.789  -2.711  61.314  1.00  0.00      RA0  C
ATOM   2210  CD2 PHE A 241     106.100  -3.227  60.881  1.00  0.00      RA0  C
ATOM   2211  CE1 PHE A 241     103.414  -3.934  60.769  1.00  0.00      RA0  C
ATOM   2212  CE2 PHE A 241     105.725  -4.449  60.335  1.00  0.00      RA0  C
ATOM   2213  CZ  PHE A 241     104.382  -4.801  60.276  1.00  0.00      RA0  C
ATOM   2214  C   PHE A 241     106.858   0.076  63.783  1.00  0.00      RA0  C
ATOM   2215  O   PHE A 241     107.674   0.682  63.096  1.00  0.00      RA0  O
ATOM   2216  N   THR A 242     106.528   0.532  65.015  1.00  0.00      RA0  N
ATOM   2217  H   THR A 242     105.995  -0.034  65.652  1.00  0.00      RA0  H
ATOM   2218  CA  THR A 242     106.932   1.850  65.539  1.00  0.00      RA0  C
ATOM   2219  CB  THR A 242     106.251   2.113  66.876  1.00  0.00      RA0  C
ATOM   2220  OG1 THR A 242     104.873   1.743  66.785  1.00  0.00      RA0  O
ATOM   2221  HG1 THR A 242     104.851   0.816  67.028  1.00  0.00      RA0  H
ATOM   2222  CG2 THR A 242     106.392   3.575  67.302  1.00  0.00      RA0  C
ATOM   2223  C   THR A 242     108.444   2.056  65.576  1.00  0.00      RA0  C
ATOM   2224  O   THR A 242     108.955   3.043  65.053  1.00  0.00      RA0  O
ATOM   2225  N   GLU A 243     109.232   1.104  66.127  1.00  0.00      RA0  N
ATOM   2226  H   GLU A 243     108.781   0.292  66.506  1.00  0.00      RA0  H
ATOM   2227  CA  GLU A 243     110.695   1.209  66.149  1.00  0.00      RA0  C
ATOM   2228  CB  GLU A 243     111.313   0.198  67.121  1.00  0.00      RA0  C
ATOM   2229  CG  GLU A 243     111.224  -1.272  66.713  1.00  0.00      RA0  C
ATOM   2230  CD  GLU A 243     112.631  -1.784  66.506  1.00  0.00      RA0  C
ATOM   2231  OE1 GLU A 243     113.564  -0.990  66.557  1.00  0.00      RA0  O
ATOM   2232  OE2 GLU A 243     112.818  -2.975  66.284  1.00  0.00      RA0  O
ATOM   2233  C   GLU A 243     111.322   1.191  64.752  1.00  0.00      RA0  C
ATOM   2234  O   GLU A 243     112.256   1.926  64.439  1.00  0.00      RA0  O
ATOM   2235  N   LEU A 244     110.790   0.368  63.823  1.00  0.00      RA0  N
ATOM   2236  H   LEU A 244     110.006  -0.187  64.097  1.00  0.00      RA0  H
ATOM   2237  CA  LEU A 244     111.219   0.374  62.432  1.00  0.00      RA0  C
ATOM   2238  CB  LEU A 244     110.579  -0.796  61.689  1.00  0.00      RA0  C
ATOM   2239  CG  LEU A 244     110.903  -2.136  62.351  1.00  0.00      RA0  C
ATOM   2240  CD1 LEU A 244     110.099  -3.282  61.736  1.00  0.00      RA0  C
ATOM   2241  CD2 LEU A 244     112.407  -2.420  62.360  1.00  0.00      RA0  C
ATOM   2242  C   LEU A 244     110.944   1.688  61.725  1.00  0.00      RA0  C
ATOM   2243  O   LEU A 244     111.791   2.205  61.001  1.00  0.00      RA0  O
ATOM   2244  N   VAL A 245     109.751   2.269  61.946  1.00  0.00      RA0  N
ATOM   2245  H   VAL A 245     109.120   1.820  62.580  1.00  0.00      RA0  H
ATOM   2246  CA  VAL A 245     109.370   3.571  61.424  1.00  0.00      RA0  C
ATOM   2247  CB  VAL A 245     107.877   3.831  61.649  1.00  0.00      RA0  C
ATOM   2248  CG1 VAL A 245     107.468   5.221  61.178  1.00  0.00      RA0  C
ATOM   2249  CG2 VAL A 245     107.045   2.779  60.915  1.00  0.00      RA0  C
ATOM   2250  C   VAL A 245     110.260   4.681  61.972  1.00  0.00      RA0  C
ATOM   2251  O   VAL A 245     110.769   5.501  61.212  1.00  0.00      RA0  O
ATOM   2252  N   GLU A 246     110.556   4.678  63.288  1.00  0.00      RA0  N
ATOM   2253  H   GLU A 246     110.097   4.016  63.881  1.00  0.00      RA0  H
ATOM   2254  CA  GLU A 246     111.491   5.619  63.898  1.00  0.00      RA0  C
ATOM   2255  CB  GLU A 246     111.430   5.480  65.418  1.00  0.00      RA0  C
ATOM   2256  CG  GLU A 246     112.153   6.604  66.156  1.00  0.00      RA0  C
ATOM   2257  CD  GLU A 246     111.837   7.951  65.531  1.00  0.00      RA0  C
ATOM   2258  OE1 GLU A 246     110.670   8.246  65.283  1.00  0.00      RA0  O
ATOM   2259  OE2 GLU A 246     112.774   8.705  65.286  1.00  0.00      RA0  O
ATOM   2260  C   GLU A 246     112.897   5.560  63.303  1.00  0.00      RA0  C
ATOM   2261  O   GLU A 246     113.463   6.563  62.873  1.00  0.00      RA0  O
ATOM   2262  N   ARG A 247     113.478   4.353  63.162  1.00  0.00      RA0  N
ATOM   2263  H   ARG A 247     112.978   3.557  63.512  1.00  0.00      RA0  H
ATOM   2264  CA  ARG A 247     114.770   4.169  62.519  1.00  0.00      RA0  C
ATOM   2265  CB  ARG A 247     115.237   2.714  62.486  1.00  0.00      RA0  C
ATOM   2266  CG  ARG A 247     115.272   1.883  63.763  1.00  0.00      RA0  C
ATOM   2267  CD  ARG A 247     115.720   0.466  63.393  1.00  0.00      RA0  C
ATOM   2268  NE  ARG A 247     115.323  -0.517  64.395  1.00  0.00      RA0  N
ATOM   2269  HE  ARG A 247     114.667  -0.235  65.112  1.00  0.00      RA0  H
ATOM   2270  CZ  ARG A 247     115.718  -1.819  64.279  1.00  0.00      RA0  C
ATOM   2271  NH1 ARG A 247     115.236  -2.729  65.145  1.00  0.00      RA0  N
ATOM   2272 HH11 ARG A 247     115.480  -3.699  65.175  1.00  0.00      RA0  H
ATOM   2273 HH12 ARG A 247     114.525  -2.447  65.823  1.00  0.00      RA0  H
ATOM   2274  NH2 ARG A 247     116.573  -2.179  63.293  1.00  0.00      RA0  N
ATOM   2275 HH21 ARG A 247     116.866  -3.130  63.162  1.00  0.00      RA0  H
ATOM   2276 HH22 ARG A 247     116.942  -1.512  62.640  1.00  0.00      RA0  H
ATOM   2277  C   ARG A 247     114.797   4.567  61.050  1.00  0.00      RA0  C
ATOM   2278  O   ARG A 247     115.778   5.116  60.551  1.00  0.00      RA0  O
ATOM   2279  N   ALA A 248     113.707   4.303  60.314  1.00  0.00      RA0  N
ATOM   2280  H   ALA A 248     112.935   3.836  60.749  1.00  0.00      RA0  H
ATOM   2281  CA  ALA A 248     113.527   4.776  58.959  1.00  0.00      RA0  C
ATOM   2282  CB  ALA A 248     112.248   4.204  58.345  1.00  0.00      RA0  C
ATOM   2283  C   ALA A 248     113.491   6.302  58.841  1.00  0.00      RA0  C
ATOM   2284  O   ALA A 248     114.149   6.906  57.996  1.00  0.00      RA0  O
ATOM   2285  N   HIS A 249     112.775   6.983  59.752  1.00  0.00      RA0  N
ATOM   2286  H   HIS A 249     112.230   6.470  60.418  1.00  0.00      RA0  H
ATOM   2287  CA  HIS A 249     112.778   8.433  59.854  1.00  0.00      RA0  C
ATOM   2288  CB  HIS A 249     112.018   8.973  61.071  1.00  0.00      RA0  C
ATOM   2289  CG  HIS A 249     110.542   8.704  61.180  1.00  0.00      RA0  C
ATOM   2290  ND1 HIS A 249     109.946   8.535  62.377  1.00  0.00      RA0  N
ATOM   2291  HD1 HIS A 249     110.386   8.515  63.266  1.00  0.00      RA0  H
ATOM   2292  CD2 HIS A 249     109.572   8.669  60.174  1.00  0.00      RA0  C
ATOM   2293  NE2 HIS A 249     108.375   8.483  60.788  1.00  0.00      RA0  N
ATOM   2294  CE1 HIS A 249     108.607   8.401  62.140  1.00  0.00      RA0  C
ATOM   2295  C   HIS A 249     114.142   9.015  60.203  1.00  0.00      RA0  C
ATOM   2296  O   HIS A 249     114.581   9.996  59.603  1.00  0.00      RA0  O
ATOM   2297  N   GLN A 250     114.897   8.375  61.119  1.00  0.00      RA0  N
ATOM   2298  H   GLN A 250     114.460   7.627  61.623  1.00  0.00      RA0  H
ATOM   2299  CA  GLN A 250     116.284   8.712  61.410  1.00  0.00      RA0  C
ATOM   2300  CB  GLN A 250     116.782   7.883  62.586  1.00  0.00      RA0  C
ATOM   2301  CG  GLN A 250     116.010   8.289  63.836  1.00  0.00      RA0  C
ATOM   2302  CD  GLN A 250     116.328   7.342  64.966  1.00  0.00      RA0  C
ATOM   2303  OE1 GLN A 250     117.370   6.693  65.006  1.00  0.00      RA0  O
ATOM   2304  NE2 GLN A 250     115.362   7.307  65.892  1.00  0.00      RA0  N
ATOM   2305 HE21 GLN A 250     114.526   7.850  65.721  1.00  0.00      RA0  H
ATOM   2306 HE22 GLN A 250     115.391   6.771  66.732  1.00  0.00      RA0  H
ATOM   2307  C   GLN A 250     117.213   8.598  60.199  1.00  0.00      RA0  C
ATOM   2308  O   GLN A 250     118.168   9.360  60.060  1.00  0.00      RA0  O
ATOM   2309  N   SER A 251     116.947   7.662  59.264  1.00  0.00      RA0  N
ATOM   2310  H   SER A 251     116.155   7.052  59.338  1.00  0.00      RA0  H
ATOM   2311  CA  SER A 251     117.742   7.506  58.048  1.00  0.00      RA0  C
ATOM   2312  CB  SER A 251     117.913   6.016  57.792  1.00  0.00      RA0  C
ATOM   2313  OG  SER A 251     116.703   5.359  58.165  1.00  0.00      RA0  O
ATOM   2314  HG  SER A 251     116.792   5.131  59.084  1.00  0.00      RA0  H
ATOM   2315  C   SER A 251     117.179   8.259  56.857  1.00  0.00      RA0  C
ATOM   2316  O   SER A 251     117.642   8.126  55.723  1.00  0.00      RA0  O
ATOM   2317  N   GLY A 252     116.184   9.138  57.092  1.00  0.00      RA0  N
ATOM   2318  H   GLY A 252     115.771   9.174  58.004  1.00  0.00      RA0  H
ATOM   2319  CA  GLY A 252     115.632  10.018  56.073  1.00  0.00      RA0  C
ATOM   2320  C   GLY A 252     114.761   9.323  55.065  1.00  0.00      RA0  C
ATOM   2321  O   GLY A 252     114.627   9.775  53.926  1.00  0.00      RA0  O
ATOM   2322  N   SER A 253     114.144   8.197  55.433  1.00  0.00      RA0  N
ATOM   2323  H   SER A 253     114.106   7.925  56.396  1.00  0.00      RA0  H
ATOM   2324  CA  SER A 253     113.299   7.437  54.535  1.00  0.00      RA0  C
ATOM   2325  CB  SER A 253     113.865   6.014  54.445  1.00  0.00      RA0  C
ATOM   2326  OG  SER A 253     114.204   5.475  55.727  1.00  0.00      RA0  O
ATOM   2327  HG  SER A 253     114.642   6.140  56.250  1.00  0.00      RA0  H
ATOM   2328  C   SER A 253     111.848   7.553  54.927  1.00  0.00      RA0  C
ATOM   2329  O   SER A 253     111.507   7.706  56.093  1.00  0.00      RA0  O
ATOM   2330  N   LEU A 254     110.930   7.537  53.942  1.00  0.00      RA0  N
ATOM   2331  H   LEU A 254     111.209   7.292  53.014  1.00  0.00      RA0  H
ATOM   2332  CA  LEU A 254     109.512   7.525  54.261  1.00  0.00      RA0  C
ATOM   2333  CB  LEU A 254     108.646   8.207  53.203  1.00  0.00      RA0  C
ATOM   2334  CG  LEU A 254     108.880   9.704  53.014  1.00  0.00      RA0  C
ATOM   2335  CD1 LEU A 254     107.702  10.330  52.265  1.00  0.00      RA0  C
ATOM   2336  CD2 LEU A 254     109.176  10.441  54.321  1.00  0.00      RA0  C
ATOM   2337  C   LEU A 254     109.028   6.100  54.424  1.00  0.00      RA0  C
ATOM   2338  O   LEU A 254     109.440   5.199  53.692  1.00  0.00      RA0  O
ATOM   2339  N   ALA A 255     108.106   5.852  55.367  1.00  0.00      RA0  N
ATOM   2340  H   ALA A 255     107.710   6.618  55.885  1.00  0.00      RA0  H
ATOM   2341  CA  ALA A 255     107.577   4.517  55.542  1.00  0.00      RA0  C
ATOM   2342  CB  ALA A 255     107.522   4.163  57.029  1.00  0.00      RA0  C
ATOM   2343  C   ALA A 255     106.177   4.400  54.981  1.00  0.00      RA0  C
ATOM   2344  O   ALA A 255     105.299   5.229  55.221  1.00  0.00      RA0  O
ATOM   2345  N   CYS A 256     105.943   3.334  54.197  1.00  0.00      RA0  N
ATOM   2346  H   CYS A 256     106.649   2.639  54.075  1.00  0.00      RA0  H
ATOM   2347  CA  CYS A 256     104.668   3.046  53.589  1.00  0.00      RA0  C
ATOM   2348  CB  CYS A 256     104.869   2.886  52.086  1.00  0.00      RA0  C
ATOM   2349  SG  CYS A 256     105.801   4.266  51.379  1.00  0.00      RA0  S
ATOM   2350  C   CYS A 256     104.131   1.793  54.232  1.00  0.00      RA0  C
ATOM   2351  O   CYS A 256     104.841   0.803  54.397  1.00  0.00      RA0  O
ATOM   2352  N   CYS A 257     102.848   1.790  54.607  1.00  0.00      RA0  N
ATOM   2353  H   CYS A 257     102.262   2.586  54.446  1.00  0.00      RA0  H
ATOM   2354  CA  CYS A 257     102.222   0.609  55.154  1.00  0.00      RA0  C
ATOM   2355  CB  CYS A 257     101.663   0.938  56.535  1.00  0.00      RA0  C
ATOM   2356  SG  CYS A 257     101.067  -0.490  57.465  1.00  0.00      RA0  S
ATOM   2357  C   CYS A 257     101.153   0.127  54.196  1.00  0.00      RA0  C
ATOM   2358  O   CYS A 257     100.214   0.851  53.863  1.00  0.00      RA0  O
ATOM   2359  N   ALA A 258     101.270  -1.131  53.736  1.00  0.00      RA0  N
ATOM   2360  H   ALA A 258     102.003  -1.710  54.084  1.00  0.00      RA0  H
ATOM   2361  CA  ALA A 258     100.228  -1.796  52.990  1.00  0.00      RA0  C
ATOM   2362  CB  ALA A 258     100.827  -2.855  52.067  1.00  0.00      RA0  C
ATOM   2363  C   ALA A 258      99.296  -2.445  53.990  1.00  0.00      RA0  C
ATOM   2364  O   ALA A 258      99.618  -3.454  54.614  1.00  0.00      RA0  O
ATOM   2365  N   THR A 259      98.134  -1.821  54.225  1.00  0.00      RA0  N
ATOM   2366  H   THR A 259      97.782  -1.125  53.602  1.00  0.00      RA0  H
ATOM   2367  CA  THR A 259      97.325  -2.109  55.394  1.00  0.00      RA0  C
ATOM   2368  CB  THR A 259      97.471  -0.872  56.289  1.00  0.00      RA0  C
ATOM   2369  OG1 THR A 259      97.126  -1.137  57.652  1.00  0.00      RA0  O
ATOM   2370  HG1 THR A 259      97.453  -2.012  57.831  1.00  0.00      RA0  H
ATOM   2371  CG2 THR A 259      96.769   0.358  55.716  1.00  0.00      RA0  C
ATOM   2372  C   THR A 259      95.934  -2.551  55.015  1.00  0.00      RA0  C
ATOM   2373  O   THR A 259      95.251  -1.943  54.189  1.00  0.00      RA0  O
ATOM   2374  N   ASP A 260      95.465  -3.658  55.622  1.00  0.00      RA0  N
ATOM   2375  H   ASP A 260      96.052  -4.131  56.281  1.00  0.00      RA0  H
ATOM   2376  CA  ASP A 260      94.095  -4.093  55.473  1.00  0.00      RA0  C
ATOM   2377  CB  ASP A 260      93.915  -5.516  56.007  1.00  0.00      RA0  C
ATOM   2378  CG  ASP A 260      92.528  -6.035  55.672  1.00  0.00      RA0  C
ATOM   2379  OD1 ASP A 260      91.560  -5.640  56.312  1.00  0.00      RA0  O
ATOM   2380  OD2 ASP A 260      92.412  -6.867  54.780  1.00  0.00      RA0  O
ATOM   2381  C   ASP A 260      93.150  -3.119  56.187  1.00  0.00      RA0  C
ATOM   2382  O   ASP A 260      93.162  -2.966  57.407  1.00  0.00      RA0  O
ATOM   2383  N   LEU A 261      92.285  -2.428  55.423  1.00  0.00      RA0  N
ATOM   2384  H   LEU A 261      92.320  -2.626  54.443  1.00  0.00      RA0  H
ATOM   2385  CA  LEU A 261      91.354  -1.452  55.953  1.00  0.00      RA0  C
ATOM   2386  CB  LEU A 261      90.519  -0.817  54.842  1.00  0.00      RA0  C
ATOM   2387  CG  LEU A 261      91.207   0.198  53.940  1.00  0.00      RA0  C
ATOM   2388  CD1 LEU A 261      90.262   0.670  52.834  1.00  0.00      RA0  C
ATOM   2389  CD2 LEU A 261      91.763   1.380  54.728  1.00  0.00      RA0  C
ATOM   2390  C   LEU A 261      90.328  -2.018  56.924  1.00  0.00      RA0  C
ATOM   2391  O   LEU A 261      89.880  -1.323  57.833  1.00  0.00      RA0  O
ATOM   2392  N   LEU A 262      89.919  -3.293  56.774  1.00  0.00      RA0  N
ATOM   2393  H   LEU A 262      90.419  -3.893  56.144  1.00  0.00      RA0  H
ATOM   2394  CA  LEU A 262      89.015  -3.922  57.719  1.00  0.00      RA0  C
ATOM   2395  CB  LEU A 262      88.406  -5.195  57.127  1.00  0.00      RA0  C
ATOM   2396  CG  LEU A 262      87.328  -5.830  58.007  1.00  0.00      RA0  C
ATOM   2397  CD1 LEU A 262      86.116  -4.913  58.184  1.00  0.00      RA0  C
ATOM   2398  CD2 LEU A 262      86.933  -7.219  57.504  1.00  0.00      RA0  C
ATOM   2399  C   LEU A 262      89.681  -4.200  59.055  1.00  0.00      RA0  C
ATOM   2400  O   LEU A 262      89.115  -3.981  60.126  1.00  0.00      RA0  O
ATOM   2401  N   ALA A 263      90.953  -4.634  59.018  1.00  0.00      RA0  N
ATOM   2402  H   ALA A 263      91.364  -4.797  58.116  1.00  0.00      RA0  H
ATOM   2403  CA  ALA A 263      91.766  -4.858  60.196  1.00  0.00      RA0  C
ATOM   2404  CB  ALA A 263      93.147  -5.380  59.809  1.00  0.00      RA0  C
ATOM   2405  C   ALA A 263      91.945  -3.605  61.046  1.00  0.00      RA0  C
ATOM   2406  O   ALA A 263      91.948  -3.643  62.276  1.00  0.00      RA0  O
ATOM   2407  N   LEU A 264      92.036  -2.434  60.394  1.00  0.00      RA0  N
ATOM   2408  H   LEU A 264      92.018  -2.477  59.392  1.00  0.00      RA0  H
ATOM   2409  CA  LEU A 264      92.195  -1.136  61.025  1.00  0.00      RA0  C
ATOM   2410  CB  LEU A 264      92.643  -0.080  60.035  1.00  0.00      RA0  C
ATOM   2411  CG  LEU A 264      93.973  -0.390  59.369  1.00  0.00      RA0  C
ATOM   2412  CD1 LEU A 264      94.308   0.691  58.347  1.00  0.00      RA0  C
ATOM   2413  CD2 LEU A 264      95.089  -0.607  60.391  1.00  0.00      RA0  C
ATOM   2414  C   LEU A 264      91.000  -0.632  61.816  1.00  0.00      RA0  C
ATOM   2415  O   LEU A 264      91.088   0.375  62.519  1.00  0.00      RA0  O
ATOM   2416  N   CYS A 265      89.861  -1.344  61.773  1.00  0.00      RA0  N
ATOM   2417  H   CYS A 265      89.769  -2.113  61.136  1.00  0.00      RA0  H
ATOM   2418  CA  CYS A 265      88.772  -1.144  62.713  1.00  0.00      RA0  C
ATOM   2419  CB  CYS A 265      87.509  -1.793  62.150  1.00  0.00      RA0  C
ATOM   2420  SG  CYS A 265      87.141  -1.193  60.482  1.00  0.00      RA0  S
ATOM   2421  C   CYS A 265      89.119  -1.651  64.109  1.00  0.00      RA0  C
ATOM   2422  O   CYS A 265      88.505  -1.268  65.099  1.00  0.00      RA0  O
ATOM   2423  N   ILE A 266      90.132  -2.533  64.219  1.00  0.00      RA0  N
ATOM   2424  H   ILE A 266      90.632  -2.809  63.399  1.00  0.00      RA0  H
ATOM   2425  CA  ILE A 266      90.589  -3.092  65.487  1.00  0.00      RA0  C
ATOM   2426  CB  ILE A 266      90.541  -4.623  65.450  1.00  0.00      RA0  C
ATOM   2427  CG2 ILE A 266      91.021  -5.223  66.774  1.00  0.00      RA0  C
ATOM   2428  CG1 ILE A 266      89.160  -5.144  65.065  1.00  0.00      RA0  C
ATOM   2429  CD1 ILE A 266      89.152  -6.672  65.022  1.00  0.00      RA0  C
ATOM   2430  C   ILE A 266      92.006  -2.653  65.787  1.00  0.00      RA0  C
ATOM   2431  O   ILE A 266      92.350  -2.293  66.914  1.00  0.00      RA0  O
ATOM   2432  N   LEU A 267      92.884  -2.688  64.774  1.00  0.00      RA0  N
ATOM   2433  H   LEU A 267      92.565  -2.856  63.845  1.00  0.00      RA0  H
ATOM   2434  CA  LEU A 267      94.290  -2.404  64.950  1.00  0.00      RA0  C
ATOM   2435  CB  LEU A 267      95.093  -3.174  63.909  1.00  0.00      RA0  C
ATOM   2436  CG  LEU A 267      94.932  -4.685  64.070  1.00  0.00      RA0  C
ATOM   2437  CD1 LEU A 267      95.608  -5.446  62.931  1.00  0.00      RA0  C
ATOM   2438  CD2 LEU A 267      95.406  -5.165  65.444  1.00  0.00      RA0  C
ATOM   2439  C   LEU A 267      94.605  -0.919  64.905  1.00  0.00      RA0  C
ATOM   2440  O   LEU A 267      93.992  -0.147  64.168  1.00  0.00      RA0  O
ATOM   2441  N   ARG A 268      95.597  -0.473  65.711  1.00  0.00      RA0  N
ATOM   2442  H   ARG A 268      96.029  -1.163  66.294  1.00  0.00      RA0  H
ATOM   2443  CA  ARG A 268      96.117   0.885  65.670  1.00  0.00      RA0  C
ATOM   2444  CB  ARG A 268      97.365   1.005  66.533  1.00  0.00      RA0  C
ATOM   2445  CG  ARG A 268      97.192   0.924  68.042  1.00  0.00      RA0  C
ATOM   2446  CD  ARG A 268      96.779   2.218  68.743  1.00  0.00      RA0  C
ATOM   2447  NE  ARG A 268      97.580   3.396  68.392  1.00  0.00      RA0  N
ATOM   2448  HE  ARG A 268      97.006   4.209  68.187  1.00  0.00      RA0  H
ATOM   2449  CZ  ARG A 268      98.950   3.526  68.411  1.00  0.00      RA0  C
ATOM   2450  NH1 ARG A 268      99.449   4.749  68.137  1.00  0.00      RA0  N
ATOM   2451 HH11 ARG A 268     100.416   4.975  67.976  1.00  0.00      RA0  H
ATOM   2452 HH12 ARG A 268      98.794   5.522  68.063  1.00  0.00      RA0  H
ATOM   2453  NH2 ARG A 268      99.781   2.485  68.679  1.00  0.00      RA0  N
ATOM   2454 HH21 ARG A 268     100.780   2.575  68.674  1.00  0.00      RA0  H
ATOM   2455 HH22 ARG A 268      99.439   1.557  68.882  1.00  0.00      RA0  H
ATOM   2456  C   ARG A 268      96.563   1.287  64.257  1.00  0.00      RA0  C
ATOM   2457  O   ARG A 268      97.262   0.510  63.600  1.00  0.00      RA0  O
ATOM   2458  N   PRO A 269      96.180   2.437  63.729  1.00  0.00      RA0  N
ATOM   2459  CD  PRO A 269      95.426   3.473  64.427  1.00  0.00      RA0  C
ATOM   2460  CA  PRO A 269      96.324   2.678  62.302  1.00  0.00      RA0  C
ATOM   2461  CB  PRO A 269      95.142   3.630  62.077  1.00  0.00      RA0  C
ATOM   2462  CG  PRO A 269      95.076   4.483  63.341  1.00  0.00      RA0  C
ATOM   2463  C   PRO A 269      97.668   3.292  61.945  1.00  0.00      RA0  C
ATOM   2464  O   PRO A 269      98.336   3.826  62.834  1.00  0.00      RA0  O
ATOM   2465  N   PRO A 270      98.091   3.229  60.671  1.00  0.00      RA0  N
ATOM   2466  CD  PRO A 270      97.370   2.523  59.616  1.00  0.00      RA0  C
ATOM   2467  CA  PRO A 270      99.329   3.813  60.166  1.00  0.00      RA0  C
ATOM   2468  CB  PRO A 270      99.156   3.737  58.648  1.00  0.00      RA0  C
ATOM   2469  CG  PRO A 270      98.342   2.469  58.447  1.00  0.00      RA0  C
ATOM   2470  C   PRO A 270      99.667   5.200  60.655  1.00  0.00      RA0  C
ATOM   2471  O   PRO A 270     100.795   5.404  61.099  1.00  0.00      RA0  O
ATOM   2472  N   GLY A 271      98.722   6.162  60.611  1.00  0.00      RA0  N
ATOM   2473  H   GLY A 271      97.815   5.943  60.246  1.00  0.00      RA0  H
ATOM   2474  CA  GLY A 271      98.991   7.544  61.008  1.00  0.00      RA0  C
ATOM   2475  C   GLY A 271      99.415   7.708  62.444  1.00  0.00      RA0  C
ATOM   2476  O   GLY A 271     100.224   8.567  62.786  1.00  0.00      RA0  O
ATOM   2477  N   GLU A 272      98.931   6.813  63.321  1.00  0.00      RA0  N
ATOM   2478  H   GLU A 272      98.370   6.053  62.992  1.00  0.00      RA0  H
ATOM   2479  CA  GLU A 272      99.277   6.809  64.725  1.00  0.00      RA0  C
ATOM   2480  CB  GLU A 272      98.172   6.171  65.543  1.00  0.00      RA0  C
ATOM   2481  CG  GLU A 272      96.997   7.020  65.997  1.00  0.00      RA0  C
ATOM   2482  CD  GLU A 272      96.444   6.277  67.190  1.00  0.00      RA0  C
ATOM   2483  OE1 GLU A 272      97.127   6.235  68.208  1.00  0.00      RA0  O
ATOM   2484  OE2 GLU A 272      95.381   5.675  67.091  1.00  0.00      RA0  O
ATOM   2485  C   GLU A 272     100.513   5.970  65.014  1.00  0.00      RA0  C
ATOM   2486  O   GLU A 272     101.047   5.998  66.121  1.00  0.00      RA0  O
ATOM   2487  N   PHE A 273     101.017   5.222  64.016  1.00  0.00      RA0  N
ATOM   2488  H   PHE A 273     100.566   5.225  63.124  1.00  0.00      RA0  H
ATOM   2489  CA  PHE A 273     102.256   4.464  64.123  1.00  0.00      RA0  C
ATOM   2490  CB  PHE A 273     102.156   3.150  63.348  1.00  0.00      RA0  C
ATOM   2491  CG  PHE A 273     101.629   2.039  64.222  1.00  0.00      RA0  C
ATOM   2492  CD1 PHE A 273     101.951   2.004  65.574  1.00  0.00      RA0  C
ATOM   2493  CD2 PHE A 273     100.850   1.032  63.667  1.00  0.00      RA0  C
ATOM   2494  CE1 PHE A 273     101.526   0.940  66.361  1.00  0.00      RA0  C
ATOM   2495  CE2 PHE A 273     100.425  -0.031  64.455  1.00  0.00      RA0  C
ATOM   2496  CZ  PHE A 273     100.777  -0.086  65.798  1.00  0.00      RA0  C
ATOM   2497  C   PHE A 273     103.411   5.276  63.567  1.00  0.00      RA0  C
ATOM   2498  O   PHE A 273     104.566   4.864  63.603  1.00  0.00      RA0  O
ATOM   2499  N   GLY A 274     103.120   6.481  63.040  1.00  0.00      RA0  N
ATOM   2500  H   GLY A 274     102.166   6.761  62.941  1.00  0.00      RA0  H
ATOM   2501  CA  GLY A 274     104.125   7.375  62.485  1.00  0.00      RA0  C
ATOM   2502  C   GLY A 274     104.365   7.162  61.021  1.00  0.00      RA0  C
ATOM   2503  O   GLY A 274     105.166   7.865  60.416  1.00  0.00      RA0  O
ATOM   2504  N   VAL A 275     103.656   6.201  60.403  1.00  0.00      RA0  N
ATOM   2505  H   VAL A 275     102.911   5.770  60.912  1.00  0.00      RA0  H
ATOM   2506  CA  VAL A 275     103.748   5.897  58.983  1.00  0.00      RA0  C
ATOM   2507  CB  VAL A 275     102.904   4.661  58.683  1.00  0.00      RA0  C
ATOM   2508  CG1 VAL A 275     102.953   4.288  57.210  1.00  0.00      RA0  C
ATOM   2509  CG2 VAL A 275     103.341   3.493  59.568  1.00  0.00      RA0  C
ATOM   2510  C   VAL A 275     103.358   7.094  58.129  1.00  0.00      RA0  C
ATOM   2511  O   VAL A 275     102.411   7.820  58.425  1.00  0.00      RA0  O
ATOM   2512  N   ASP A 276     104.094   7.334  57.036  1.00  0.00      RA0  N
ATOM   2513  H   ASP A 276     104.857   6.734  56.784  1.00  0.00      RA0  H
ATOM   2514  CA  ASP A 276     103.857   8.457  56.165  1.00  0.00      RA0  C
ATOM   2515  CB  ASP A 276     105.088   8.806  55.318  1.00  0.00      RA0  C
ATOM   2516  CG  ASP A 276     106.255   9.203  56.182  1.00  0.00      RA0  C
ATOM   2517  OD1 ASP A 276     106.478  10.400  56.358  1.00  0.00      RA0  O
ATOM   2518  OD2 ASP A 276     106.928   8.321  56.703  1.00  0.00      RA0  O
ATOM   2519  C   ASP A 276     102.790   8.193  55.127  1.00  0.00      RA0  C
ATOM   2520  O   ASP A 276     101.912   9.026  54.919  1.00  0.00      RA0  O
ATOM   2521  N   ILE A 277     102.841   7.018  54.466  1.00  0.00      RA0  N
ATOM   2522  H   ILE A 277     103.536   6.345  54.732  1.00  0.00      RA0  H
ATOM   2523  CA  ILE A 277     101.911   6.632  53.416  1.00  0.00      RA0  C
ATOM   2524  CB  ILE A 277     102.666   6.377  52.107  1.00  0.00      RA0  C
ATOM   2525  CG2 ILE A 277     101.698   6.014  50.982  1.00  0.00      RA0  C
ATOM   2526  CG1 ILE A 277     103.566   7.554  51.733  1.00  0.00      RA0  C
ATOM   2527  CD1 ILE A 277     104.226   7.376  50.367  1.00  0.00      RA0  C
ATOM   2528  C   ILE A 277     101.172   5.364  53.824  1.00  0.00      RA0  C
ATOM   2529  O   ILE A 277     101.755   4.406  54.326  1.00  0.00      RA0  O
ATOM   2530  N   ALA A 278      99.850   5.290  53.595  1.00  0.00      RA0  N
ATOM   2531  H   ALA A 278      99.375   6.065  53.175  1.00  0.00      RA0  H
ATOM   2532  CA  ALA A 278      99.126   4.039  53.689  1.00  0.00      RA0  C
ATOM   2533  CB  ALA A 278      98.053   4.112  54.770  1.00  0.00      RA0  C
ATOM   2534  C   ALA A 278      98.470   3.686  52.366  1.00  0.00      RA0  C
ATOM   2535  O   ALA A 278      97.926   4.537  51.666  1.00  0.00      RA0  O
ATOM   2536  N   LEU A 279      98.514   2.396  52.004  1.00  0.00      RA0  N
ATOM   2537  H   LEU A 279      98.909   1.701  52.613  1.00  0.00      RA0  H
ATOM   2538  CA  LEU A 279      97.912   1.873  50.795  1.00  0.00      RA0  C
ATOM   2539  CB  LEU A 279      98.963   1.787  49.691  1.00  0.00      RA0  C
ATOM   2540  CG  LEU A 279     100.088   0.825  50.073  1.00  0.00      RA0  C
ATOM   2541  CD1 LEU A 279     100.080  -0.430  49.202  1.00  0.00      RA0  C
ATOM   2542  CD2 LEU A 279     101.449   1.516  50.119  1.00  0.00      RA0  C
ATOM   2543  C   LEU A 279      97.315   0.520  51.077  1.00  0.00      RA0  C
ATOM   2544  O   LEU A 279      97.515  -0.057  52.143  1.00  0.00      RA0  O
ATOM   2545  N   GLY A 280      96.546  -0.018  50.119  1.00  0.00      RA0  N
ATOM   2546  H   GLY A 280      96.320   0.462  49.269  1.00  0.00      RA0  H
ATOM   2547  CA  GLY A 280      95.953  -1.333  50.255  1.00  0.00      RA0  C
ATOM   2548  C   GLY A 280      94.764  -1.424  49.364  1.00  0.00      RA0  C
ATOM   2549  O   GLY A 280      94.496  -0.535  48.558  1.00  0.00      RA0  O
ATOM   2550  N   SER A 281      94.004  -2.514  49.489  1.00  0.00      RA0  N
ATOM   2551  H   SER A 281      94.312  -3.248  50.101  1.00  0.00      RA0  H
ATOM   2552  CA  SER A 281      92.802  -2.727  48.705  1.00  0.00      RA0  C
ATOM   2553  CB  SER A 281      92.929  -4.149  48.140  1.00  0.00      RA0  C
ATOM   2554  OG  SER A 281      91.909  -4.448  47.176  1.00  0.00      RA0  O
ATOM   2555  HG  SER A 281      92.058  -5.362  46.956  1.00  0.00      RA0  H
ATOM   2556  C   SER A 281      91.553  -2.499  49.531  1.00  0.00      RA0  C
ATOM   2557  O   SER A 281      91.485  -2.864  50.703  1.00  0.00      RA0  O
ATOM   2558  N   SER A 282      90.493  -1.912  48.936  1.00  0.00      RA0  N
ATOM   2559  H   SER A 282      90.537  -1.628  47.976  1.00  0.00      RA0  H
ATOM   2560  CA  SER A 282      89.192  -1.832  49.588  1.00  0.00      RA0  C
ATOM   2561  CB  SER A 282      88.608  -0.426  49.411  1.00  0.00      RA0  C
ATOM   2562  OG  SER A 282      88.641  -0.023  48.040  1.00  0.00      RA0  O
ATOM   2563  HG  SER A 282      89.535   0.233  47.833  1.00  0.00      RA0  H
ATOM   2564  C   SER A 282      88.280  -2.972  49.172  1.00  0.00      RA0  C
ATOM   2565  O   SER A 282      87.085  -2.959  49.452  1.00  0.00      RA0  O
ATOM   2566  N   GLN A 283      88.829  -4.038  48.545  1.00  0.00      RA0  N
ATOM   2567  H   GLN A 283      89.811  -4.015  48.356  1.00  0.00      RA0  H
ATOM   2568  CA  GLN A 283      88.080  -5.176  48.020  1.00  0.00      RA0  C
ATOM   2569  CB  GLN A 283      89.057  -6.230  47.485  1.00  0.00      RA0  C
ATOM   2570  CG  GLN A 283      88.424  -7.529  46.963  1.00  0.00      RA0  C
ATOM   2571  CD  GLN A 283      88.248  -8.564  48.052  1.00  0.00      RA0  C
ATOM   2572  OE1 GLN A 283      89.201  -8.969  48.712  1.00  0.00      RA0  O
ATOM   2573  NE2 GLN A 283      86.980  -8.975  48.195  1.00  0.00      RA0  N
ATOM   2574 HE21 GLN A 283      86.231  -8.560  47.662  1.00  0.00      RA0  H
ATOM   2575 HE22 GLN A 283      86.729  -9.699  48.843  1.00  0.00      RA0  H
ATOM   2576  C   GLN A 283      87.149  -5.847  49.012  1.00  0.00      RA0  C
ATOM   2577  O   GLN A 283      86.003  -6.176  48.711  1.00  0.00      RA0  O
ATOM   2578  N   ARG A 284      87.587  -6.025  50.269  1.00  0.00      RA0  N
ATOM   2579  H   ARG A 284      88.475  -5.661  50.544  1.00  0.00      RA0  H
ATOM   2580  CA  ARG A 284      86.769  -6.741  51.227  1.00  0.00      RA0  C
ATOM   2581  CB  ARG A 284      87.633  -7.552  52.208  1.00  0.00      RA0  C
ATOM   2582  CG  ARG A 284      88.263  -6.763  53.360  1.00  0.00      RA0  C
ATOM   2583  CD  ARG A 284      89.349  -7.540  54.121  1.00  0.00      RA0  C
ATOM   2584  NE  ARG A 284      88.899  -8.831  54.651  1.00  0.00      RA0  N
ATOM   2585  HE  ARG A 284      87.969  -9.125  54.414  1.00  0.00      RA0  H
ATOM   2586  CZ  ARG A 284      89.804  -9.586  55.360  1.00  0.00      RA0  C
ATOM   2587  NH1 ARG A 284      91.022  -9.086  55.660  1.00  0.00      RA0  N
ATOM   2588 HH11 ARG A 284      91.697  -9.661  56.151  1.00  0.00      RA0  H
ATOM   2589 HH12 ARG A 284      91.334  -8.149  55.420  1.00  0.00      RA0  H
ATOM   2590  NH2 ARG A 284      89.485 -10.844  55.748  1.00  0.00      RA0  N
ATOM   2591 HH21 ARG A 284      90.172 -11.407  56.243  1.00  0.00      RA0  H
ATOM   2592 HH22 ARG A 284      88.609 -11.293  55.568  1.00  0.00      RA0  H
ATOM   2593  C   ARG A 284      85.744  -5.835  51.899  1.00  0.00      RA0  C
ATOM   2594  O   ARG A 284      85.033  -6.242  52.812  1.00  0.00      RA0  O
ATOM   2595  N   PHE A 285      85.572  -4.599  51.381  1.00  0.00      RA0  N
ATOM   2596  H   PHE A 285      86.126  -4.290  50.607  1.00  0.00      RA0  H
ATOM   2597  CA  PHE A 285      84.432  -3.750  51.674  1.00  0.00      RA0  C
ATOM   2598  CB  PHE A 285      84.823  -2.273  51.738  1.00  0.00      RA0  C
ATOM   2599  CG  PHE A 285      85.499  -1.962  53.051  1.00  0.00      RA0  C
ATOM   2600  CD1 PHE A 285      85.377  -2.833  54.128  1.00  0.00      RA0  C
ATOM   2601  CD2 PHE A 285      86.232  -0.789  53.188  1.00  0.00      RA0  C
ATOM   2602  CE1 PHE A 285      85.982  -2.528  55.341  1.00  0.00      RA0  C
ATOM   2603  CE2 PHE A 285      86.834  -0.483  54.402  1.00  0.00      RA0  C
ATOM   2604  CZ  PHE A 285      86.707  -1.351  55.480  1.00  0.00      RA0  C
ATOM   2605  C   PHE A 285      83.359  -3.961  50.612  1.00  0.00      RA0  C
ATOM   2606  O   PHE A 285      82.934  -3.042  49.916  1.00  0.00      RA0  O
ATOM   2607  N   GLY A 286      82.890  -5.218  50.478  1.00  0.00      RA0  N
ATOM   2608  H   GLY A 286      83.290  -5.908  51.082  1.00  0.00      RA0  H
ATOM   2609  CA  GLY A 286      81.776  -5.601  49.616  1.00  0.00      RA0  C
ATOM   2610  C   GLY A 286      82.005  -5.529  48.131  1.00  0.00      RA0  C
ATOM   2611  O   GLY A 286      81.075  -5.265  47.373  1.00  0.00      RA0  O
ATOM   2612  N   VAL A 287      83.236  -5.786  47.662  1.00  0.00      RA0  N
ATOM   2613  H   VAL A 287      83.982  -6.065  48.272  1.00  0.00      RA0  H
ATOM   2614  CA  VAL A 287      83.548  -5.846  46.245  1.00  0.00      RA0  C
ATOM   2615  CB  VAL A 287      84.729  -4.921  45.932  1.00  0.00      RA0  C
ATOM   2616  CG1 VAL A 287      85.049  -4.916  44.439  1.00  0.00      RA0  C
ATOM   2617  CG2 VAL A 287      84.479  -3.508  46.468  1.00  0.00      RA0  C
ATOM   2618  C   VAL A 287      83.865  -7.299  45.885  1.00  0.00      RA0  C
ATOM   2619  O   VAL A 287      84.759  -7.873  46.513  1.00  0.00      RA0  O
ATOM   2620  N   PRO A 288      83.188  -7.967  44.939  1.00  0.00      RA0  N
ATOM   2621  CD  PRO A 288      82.101  -7.383  44.161  1.00  0.00      RA0  C
ATOM   2622  CA  PRO A 288      83.486  -9.344  44.541  1.00  0.00      RA0  C
ATOM   2623  CB  PRO A 288      82.628  -9.531  43.286  1.00  0.00      RA0  C
ATOM   2624  CG  PRO A 288      81.456  -8.570  43.458  1.00  0.00      RA0  C
ATOM   2625  C   PRO A 288      84.946  -9.670  44.291  1.00  0.00      RA0  C
ATOM   2626  O   PRO A 288      85.684  -8.822  43.794  1.00  0.00      RA0  O
ATOM   2627  N   LEU A 289      85.383 -10.912  44.574  1.00  0.00      RA0  N
ATOM   2628  H   LEU A 289      84.711 -11.569  44.910  1.00  0.00      RA0  H
ATOM   2629  CA  LEU A 289      86.753 -11.352  44.354  1.00  0.00      RA0  C
ATOM   2630  CB  LEU A 289      86.897 -12.824  44.733  1.00  0.00      RA0  C
ATOM   2631  CG  LEU A 289      86.871 -13.059  46.237  1.00  0.00      RA0  C
ATOM   2632  CD1 LEU A 289      86.860 -14.548  46.583  1.00  0.00      RA0  C
ATOM   2633  CD2 LEU A 289      88.027 -12.326  46.910  1.00  0.00      RA0  C
ATOM   2634  C   LEU A 289      87.199 -11.175  42.909  1.00  0.00      RA0  C
ATOM   2635  O   LEU A 289      88.307 -10.714  42.629  1.00  0.00      RA0  O
ATOM   2636  N   GLY A 290      86.310 -11.517  41.953  1.00  0.00      RA0  N
ATOM   2637  H   GLY A 290      85.480 -11.975  42.258  1.00  0.00      RA0  H
ATOM   2638  CA  GLY A 290      86.393 -11.076  40.566  1.00  0.00      RA0  C
ATOM   2639  C   GLY A 290      87.461 -11.751  39.766  1.00  0.00      RA0  C
ATOM   2640  O   GLY A 290      87.801 -11.319  38.668  1.00  0.00      RA0  O
ATOM   2641  N   TYR A 291      88.082 -12.792  40.346  1.00  0.00      RA0  N
ATOM   2642  H   TYR A 291      87.729 -13.136  41.217  1.00  0.00      RA0  H
ATOM   2643  CA  TYR A 291      89.276 -13.439  39.846  1.00  0.00      RA0  C
ATOM   2644  CB  TYR A 291      88.929 -14.273  38.605  1.00  0.00      RA0  C
ATOM   2645  CG  TYR A 291      90.059 -15.184  38.179  1.00  0.00      RA0  C
ATOM   2646  CD1 TYR A 291      90.612 -16.099  39.068  1.00  0.00      RA0  C
ATOM   2647  CE1 TYR A 291      91.628 -16.951  38.647  1.00  0.00      RA0  C
ATOM   2648  CD2 TYR A 291      90.538 -15.112  36.877  1.00  0.00      RA0  C
ATOM   2649  CE2 TYR A 291      91.556 -15.957  36.456  1.00  0.00      RA0  C
ATOM   2650  CZ  TYR A 291      92.094 -16.884  37.338  1.00  0.00      RA0  C
ATOM   2651  OH  TYR A 291      93.088 -17.736  36.900  1.00  0.00      RA0  O
ATOM   2652  HH  TYR A 291      93.365 -17.469  36.035  1.00  0.00      RA0  H
ATOM   2653  C   TYR A 291      90.417 -12.448  39.630  1.00  0.00      RA0  C
ATOM   2654  O   TYR A 291      91.224 -12.559  38.707  1.00  0.00      RA0  O
ATOM   2655  N   GLY A 292      90.501 -11.444  40.534  1.00  0.00      RA0  N
ATOM   2656  H   GLY A 292      89.800 -11.335  41.246  1.00  0.00      RA0  H
ATOM   2657  CA  GLY A 292      91.547 -10.431  40.502  1.00  0.00      RA0  C
ATOM   2658  C   GLY A 292      91.068  -9.023  40.616  1.00  0.00      RA0  C
ATOM   2659  O   GLY A 292      91.787  -8.158  41.101  1.00  0.00      RA0  O
ATOM   2660  N   GLY A 293      89.846  -8.737  40.153  1.00  0.00      RA0  N
ATOM   2661  H   GLY A 293      89.227  -9.413  39.749  1.00  0.00      RA0  H
ATOM   2662  CA  GLY A 293      89.339  -7.379  40.199  1.00  0.00      RA0  C
ATOM   2663  C   GLY A 293      88.097  -7.248  39.380  1.00  0.00      RA0  C
ATOM   2664  O   GLY A 293      87.622  -8.243  38.838  1.00  0.00      RA0  O
ATOM   2665  N   PRO A 294      87.560  -6.051  39.226  1.00  0.00      RA0  N
ATOM   2666  CD  PRO A 294      86.307  -5.873  38.504  1.00  0.00      RA0  C
ATOM   2667  CA  PRO A 294      88.145  -4.788  39.663  1.00  0.00      RA0  C
ATOM   2668  CB  PRO A 294      87.478  -3.811  38.703  1.00  0.00      RA0  C
ATOM   2669  CG  PRO A 294      86.071  -4.372  38.503  1.00  0.00      RA0  C
ATOM   2670  C   PRO A 294      87.891  -4.486  41.124  1.00  0.00      RA0  C
ATOM   2671  O   PRO A 294      86.825  -4.787  41.652  1.00  0.00      RA0  O
ATOM   2672  N   HIS A 295      88.874  -3.871  41.797  1.00  0.00      RA0  N
ATOM   2673  H   HIS A 295      89.721  -3.554  41.364  1.00  0.00      RA0  H
ATOM   2674  CA  HIS A 295      88.750  -3.455  43.174  1.00  0.00      RA0  C
ATOM   2675  CB  HIS A 295      89.563  -4.324  44.137  1.00  0.00      RA0  C
ATOM   2676  CG  HIS A 295      89.459  -5.811  43.889  1.00  0.00      RA0  C
ATOM   2677  ND1 HIS A 295      90.535  -6.621  43.902  1.00  0.00      RA0  N
ATOM   2678  HD1 HIS A 295      91.473  -6.357  44.012  1.00  0.00      RA0  H
ATOM   2679  CD2 HIS A 295      88.317  -6.586  43.668  1.00  0.00      RA0  C
ATOM   2680  NE2 HIS A 295      88.725  -7.872  43.554  1.00  0.00      RA0  N
ATOM   2681  CE1 HIS A 295      90.085  -7.898  43.699  1.00  0.00      RA0  C
ATOM   2682  C   HIS A 295      89.407  -2.106  43.261  1.00  0.00      RA0  C
ATOM   2683  O   HIS A 295      90.420  -1.868  42.614  1.00  0.00      RA0  O
ATOM   2684  N   ALA A 296      88.861  -1.167  44.046  1.00  0.00      RA0  N
ATOM   2685  H   ALA A 296      88.106  -1.403  44.656  1.00  0.00      RA0  H
ATOM   2686  CA  ALA A 296      89.543   0.086  44.258  1.00  0.00      RA0  C
ATOM   2687  CB  ALA A 296      88.568   1.149  44.757  1.00  0.00      RA0  C
ATOM   2688  C   ALA A 296      90.664  -0.051  45.274  1.00  0.00      RA0  C
ATOM   2689  O   ALA A 296      90.490  -0.542  46.387  1.00  0.00      RA0  O
ATOM   2690  N   ALA A 297      91.878   0.379  44.907  1.00  0.00      RA0  N
ATOM   2691  H   ALA A 297      91.998   0.779  43.998  1.00  0.00      RA0  H
ATOM   2692  CA  ALA A 297      92.938   0.517  45.869  1.00  0.00      RA0  C
ATOM   2693  CB  ALA A 297      94.306   0.294  45.237  1.00  0.00      RA0  C
ATOM   2694  C   ALA A 297      92.903   1.909  46.443  1.00  0.00      RA0  C
ATOM   2695  O   ALA A 297      92.409   2.854  45.822  1.00  0.00      RA0  O
ATOM   2696  N   PHE A 298      93.412   2.070  47.668  1.00  0.00      RA0  N
ATOM   2697  H   PHE A 298      93.890   1.303  48.102  1.00  0.00      RA0  H
ATOM   2698  CA  PHE A 298      93.474   3.365  48.297  1.00  0.00      RA0  C
ATOM   2699  CB  PHE A 298      92.748   3.397  49.641  1.00  0.00      RA0  C
ATOM   2700  CG  PHE A 298      93.516   2.700  50.736  1.00  0.00      RA0  C
ATOM   2701  CD1 PHE A 298      94.405   3.419  51.526  1.00  0.00      RA0  C
ATOM   2702  CD2 PHE A 298      93.310   1.350  50.977  1.00  0.00      RA0  C
ATOM   2703  CE1 PHE A 298      95.046   2.803  52.591  1.00  0.00      RA0  C
ATOM   2704  CE2 PHE A 298      93.954   0.735  52.043  1.00  0.00      RA0  C
ATOM   2705  CZ  PHE A 298      94.800   1.466  52.865  1.00  0.00      RA0  C
ATOM   2706  C   PHE A 298      94.898   3.848  48.378  1.00  0.00      RA0  C
ATOM   2707  O   PHE A 298      95.863   3.086  48.309  1.00  0.00      RA0  O
ATOM   2708  N   PHE A 299      95.038   5.164  48.539  1.00  0.00      RA0  N
ATOM   2709  H   PHE A 299      94.260   5.795  48.547  1.00  0.00      RA0  H
ATOM   2710  CA  PHE A 299      96.299   5.775  48.824  1.00  0.00      RA0  C
ATOM   2711  CB  PHE A 299      96.886   6.322  47.525  1.00  0.00      RA0  C
ATOM   2712  CG  PHE A 299      98.305   6.809  47.698  1.00  0.00      RA0  C
ATOM   2713  CD1 PHE A 299      99.362   5.967  47.372  1.00  0.00      RA0  C
ATOM   2714  CD2 PHE A 299      98.560   8.097  48.156  1.00  0.00      RA0  C
ATOM   2715  CE1 PHE A 299     100.670   6.422  47.476  1.00  0.00      RA0  C
ATOM   2716  CE2 PHE A 299      99.868   8.550  48.266  1.00  0.00      RA0  C
ATOM   2717  CZ  PHE A 299     100.922   7.717  47.912  1.00  0.00      RA0  C
ATOM   2718  C   PHE A 299      95.999   6.907  49.771  1.00  0.00      RA0  C
ATOM   2719  O   PHE A 299      95.158   7.755  49.478  1.00  0.00      RA0  O
ATOM   2720  N   ALA A 300      96.674   6.937  50.928  1.00  0.00      RA0  N
ATOM   2721  H   ALA A 300      97.385   6.259  51.126  1.00  0.00      RA0  H
ATOM   2722  CA  ALA A 300      96.512   7.976  51.912  1.00  0.00      RA0  C
ATOM   2723  CB  ALA A 300      95.751   7.454  53.130  1.00  0.00      RA0  C
ATOM   2724  C   ALA A 300      97.868   8.472  52.357  1.00  0.00      RA0  C
ATOM   2725  O   ALA A 300      98.822   7.701  52.443  1.00  0.00      RA0  O
ATOM   2726  N   VAL A 301      97.995   9.781  52.636  1.00  0.00      RA0  N
ATOM   2727  H   VAL A 301      97.214  10.412  52.624  1.00  0.00      RA0  H
ATOM   2728  CA  VAL A 301      99.273  10.364  52.989  1.00  0.00      RA0  C
ATOM   2729  CB  VAL A 301     100.079  10.553  51.695  1.00  0.00      RA0  C
ATOM   2730  CG1 VAL A 301      99.543  11.745  50.910  1.00  0.00      RA0  C
ATOM   2731  CG2 VAL A 301     101.589  10.622  51.909  1.00  0.00      RA0  C
ATOM   2732  C   VAL A 301      99.081  11.676  53.733  1.00  0.00      RA0  C
ATOM   2733  O   VAL A 301      97.975  12.200  53.842  1.00  0.00      RA0  O
ATOM   2734  N   ARG A 302     100.168  12.231  54.297  1.00  0.00      RA0  N
ATOM   2735  H   ARG A 302     101.010  11.706  54.197  1.00  0.00      RA0  H
ATOM   2736  CA  ARG A 302     100.232  13.552  54.882  1.00  0.00      RA0  C
ATOM   2737  CB  ARG A 302     101.593  13.776  55.563  1.00  0.00      RA0  C
ATOM   2738  CG  ARG A 302     102.189  12.538  56.260  1.00  0.00      RA0  C
ATOM   2739  CD  ARG A 302     103.322  12.894  57.235  1.00  0.00      RA0  C
ATOM   2740  NE  ARG A 302     104.257  11.791  57.490  1.00  0.00      RA0  N
ATOM   2741  HE  ARG A 302     105.050  11.699  56.868  1.00  0.00      RA0  H
ATOM   2742  CZ  ARG A 302     104.128  10.892  58.517  1.00  0.00      RA0  C
ATOM   2743  NH1 ARG A 302     105.131  10.014  58.751  1.00  0.00      RA0  N
ATOM   2744 HH11 ARG A 302     105.169   9.336  59.498  1.00  0.00      RA0  H
ATOM   2745 HH12 ARG A 302     105.928   9.972  58.120  1.00  0.00      RA0  H
ATOM   2746  NH2 ARG A 302     103.001  10.892  59.263  1.00  0.00      RA0  N
ATOM   2747 HH21 ARG A 302     102.844  10.209  59.981  1.00  0.00      RA0  H
ATOM   2748 HH22 ARG A 302     102.269  11.561  59.102  1.00  0.00      RA0  H
ATOM   2749  C   ARG A 302      99.873  14.694  53.925  1.00  0.00      RA0  C
ATOM   2750  O   ARG A 302     100.208  14.675  52.741  1.00  0.00      RA0  O
ATOM   2751  N   GLU A 303      99.237  15.769  54.438  1.00  0.00      RA0  N
ATOM   2752  H   GLU A 303      99.020  15.744  55.420  1.00  0.00      RA0  H
ATOM   2753  CA  GLU A 303      98.823  16.926  53.646  1.00  0.00      RA0  C
ATOM   2754  CB  GLU A 303      98.094  17.894  54.591  1.00  0.00      RA0  C
ATOM   2755  CG  GLU A 303      98.181  19.395  54.289  1.00  0.00      RA0  C
ATOM   2756  CD  GLU A 303      99.534  19.928  54.695  1.00  0.00      RA0  C
ATOM   2757  OE1 GLU A 303     100.116  19.403  55.634  1.00  0.00      RA0  O
ATOM   2758  OE2 GLU A 303     100.045  20.815  54.028  1.00  0.00      RA0  O
ATOM   2759  C   GLU A 303      99.953  17.611  52.888  1.00  0.00      RA0  C
ATOM   2760  O   GLU A 303      99.815  18.045  51.746  1.00  0.00      RA0  O
ATOM   2761  N   SER A 304     101.160  17.649  53.474  1.00  0.00      RA0  N
ATOM   2762  H   SER A 304     101.182  17.382  54.437  1.00  0.00      RA0  H
ATOM   2763  CA  SER A 304     102.334  18.251  52.863  1.00  0.00      RA0  C
ATOM   2764  CB  SER A 304     103.358  18.310  53.979  1.00  0.00      RA0  C
ATOM   2765  OG  SER A 304     102.633  18.211  55.212  1.00  0.00      RA0  O
ATOM   2766  HG  SER A 304     101.949  18.894  55.203  1.00  0.00      RA0  H
ATOM   2767  C   SER A 304     102.792  17.608  51.564  1.00  0.00      RA0  C
ATOM   2768  O   SER A 304     103.527  18.205  50.781  1.00  0.00      RA0  O
ATOM   2769  N   LEU A 305     102.336  16.377  51.281  1.00  0.00      RA0  N
ATOM   2770  H   LEU A 305     101.653  15.965  51.890  1.00  0.00      RA0  H
ATOM   2771  CA  LEU A 305     102.674  15.664  50.071  1.00  0.00      RA0  C
ATOM   2772  CB  LEU A 305     103.075  14.233  50.425  1.00  0.00      RA0  C
ATOM   2773  CG  LEU A 305     104.319  14.233  51.319  1.00  0.00      RA0  C
ATOM   2774  CD1 LEU A 305     104.569  12.882  51.987  1.00  0.00      RA0  C
ATOM   2775  CD2 LEU A 305     105.550  14.738  50.563  1.00  0.00      RA0  C
ATOM   2776  C   LEU A 305     101.559  15.710  49.045  1.00  0.00      RA0  C
ATOM   2777  O   LEU A 305     101.592  15.002  48.040  1.00  0.00      RA0  O
ATOM   2778  N   VAL A 306     100.547  16.582  49.231  1.00  0.00      RA0  N
ATOM   2779  H   VAL A 306     100.541  17.154  50.057  1.00  0.00      RA0  H
ATOM   2780  CA  VAL A 306      99.368  16.641  48.381  1.00  0.00      RA0  C
ATOM   2781  CB  VAL A 306      98.265  17.530  48.951  1.00  0.00      RA0  C
ATOM   2782  CG1 VAL A 306      98.547  19.029  48.823  1.00  0.00      RA0  C
ATOM   2783  CG2 VAL A 306      96.949  17.098  48.314  1.00  0.00      RA0  C
ATOM   2784  C   VAL A 306      99.637  16.911  46.911  1.00  0.00      RA0  C
ATOM   2785  O   VAL A 306      99.022  16.329  46.020  1.00  0.00      RA0  O
ATOM   2786  N   ARG A 307     100.633  17.753  46.597  1.00  0.00      RA0  N
ATOM   2787  H   ARG A 307     101.164  18.123  47.359  1.00  0.00      RA0  H
ATOM   2788  CA  ARG A 307     101.007  18.024  45.225  1.00  0.00      RA0  C
ATOM   2789  CB  ARG A 307     101.885  19.272  45.218  1.00  0.00      RA0  C
ATOM   2790  CG  ARG A 307     101.161  20.428  45.910  1.00  0.00      RA0  C
ATOM   2791  CD  ARG A 307     102.095  21.548  46.371  1.00  0.00      RA0  C
ATOM   2792  NE  ARG A 307     102.831  22.145  45.258  1.00  0.00      RA0  N
ATOM   2793  HE  ARG A 307     103.518  21.551  44.824  1.00  0.00      RA0  H
ATOM   2794  CZ  ARG A 307     102.571  23.444  44.924  1.00  0.00      RA0  C
ATOM   2795  NH1 ARG A 307     101.598  24.117  45.584  1.00  0.00      RA0  N
ATOM   2796 HH11 ARG A 307     101.359  25.072  45.384  1.00  0.00      RA0  H
ATOM   2797 HH12 ARG A 307     101.062  23.682  46.315  1.00  0.00      RA0  H
ATOM   2798  NH2 ARG A 307     103.292  24.035  43.942  1.00  0.00      RA0  N
ATOM   2799 HH21 ARG A 307     103.142  24.986  43.657  1.00  0.00      RA0  H
ATOM   2800 HH22 ARG A 307     104.020  23.538  43.460  1.00  0.00      RA0  H
ATOM   2801  C   ARG A 307     101.697  16.850  44.538  1.00  0.00      RA0  C
ATOM   2802  O   ARG A 307     101.811  16.824  43.317  1.00  0.00      RA0  O
ATOM   2803  N   MET A 308     102.148  15.843  45.306  1.00  0.00      RA0  N
ATOM   2804  H   MET A 308     101.958  15.827  46.288  1.00  0.00      RA0  H
ATOM   2805  CA  MET A 308     102.786  14.658  44.771  1.00  0.00      RA0  C
ATOM   2806  CB  MET A 308     104.027  14.316  45.597  1.00  0.00      RA0  C
ATOM   2807  CG  MET A 308     105.008  15.478  45.758  1.00  0.00      RA0  C
ATOM   2808  SD  MET A 308     105.786  15.965  44.212  1.00  0.00      RA0  S
ATOM   2809  CE  MET A 308     106.782  14.485  43.963  1.00  0.00      RA0  C
ATOM   2810  C   MET A 308     101.855  13.456  44.761  1.00  0.00      RA0  C
ATOM   2811  O   MET A 308     102.206  12.390  44.260  1.00  0.00      RA0  O
ATOM   2812  N   MET A 309     100.620  13.603  45.285  1.00  0.00      RA0  N
ATOM   2813  H   MET A 309     100.339  14.507  45.605  1.00  0.00      RA0  H
ATOM   2814  CA  MET A 309      99.632  12.542  45.339  1.00  0.00      RA0  C
ATOM   2815  CB  MET A 309      98.381  12.940  46.118  1.00  0.00      RA0  C
ATOM   2816  CG  MET A 309      98.670  13.088  47.606  1.00  0.00      RA0  C
ATOM   2817  SD  MET A 309      97.165  13.180  48.582  1.00  0.00      RA0  S
ATOM   2818  CE  MET A 309      96.594  11.495  48.302  1.00  0.00      RA0  C
ATOM   2819  C   MET A 309      99.229  12.014  43.961  1.00  0.00      RA0  C
ATOM   2820  O   MET A 309      98.769  12.818  43.145  1.00  0.00      RA0  O
ATOM   2821  N   PRO A 310      99.345  10.717  43.659  1.00  0.00      RA0  N
ATOM   2822  CD  PRO A 310      99.898   9.710  44.558  1.00  0.00      RA0  C
ATOM   2823  CA  PRO A 310      98.923  10.166  42.379  1.00  0.00      RA0  C
ATOM   2824  CB  PRO A 310      99.533   8.761  42.413  1.00  0.00      RA0  C
ATOM   2825  CG  PRO A 310      99.558   8.384  43.892  1.00  0.00      RA0  C
ATOM   2826  C   PRO A 310      97.415  10.159  42.231  1.00  0.00      RA0  C
ATOM   2827  O   PRO A 310      96.682  10.130  43.224  1.00  0.00      RA0  O
ATOM   2828  N   GLY A 311      96.925  10.155  40.980  1.00  0.00      RA0  N
ATOM   2829  H   GLY A 311      97.569  10.238  40.220  1.00  0.00      RA0  H
ATOM   2830  CA  GLY A 311      95.501  10.129  40.692  1.00  0.00      RA0  C
ATOM   2831  C   GLY A 311      94.674  11.298  41.168  1.00  0.00      RA0  C
ATOM   2832  O   GLY A 311      95.141  12.375  41.533  1.00  0.00      RA0  O
ATOM   2833  N   ARG A 312      93.355  11.092  41.131  1.00  0.00      RA0  N
ATOM   2834  H   ARG A 312      93.019  10.154  41.056  1.00  0.00      RA0  H
ATOM   2835  CA  ARG A 312      92.384  12.145  41.293  1.00  0.00      RA0  C
ATOM   2836  CB  ARG A 312      91.247  12.022  40.284  1.00  0.00      RA0  C
ATOM   2837  CG  ARG A 312      91.846  12.274  38.899  1.00  0.00      RA0  C
ATOM   2838  CD  ARG A 312      90.834  12.367  37.759  1.00  0.00      RA0  C
ATOM   2839  NE  ARG A 312      91.528  12.589  36.493  1.00  0.00      RA0  N
ATOM   2840  HE  ARG A 312      91.948  13.491  36.304  1.00  0.00      RA0  H
ATOM   2841  CZ  ARG A 312      91.752  11.542  35.651  1.00  0.00      RA0  C
ATOM   2842  NH1 ARG A 312      91.235  10.337  35.976  1.00  0.00      RA0  N
ATOM   2843 HH11 ARG A 312      91.459   9.490  35.479  1.00  0.00      RA0  H
ATOM   2844 HH12 ARG A 312      90.621  10.220  36.757  1.00  0.00      RA0  H
ATOM   2845  NH2 ARG A 312      92.485  11.730  34.534  1.00  0.00      RA0  N
ATOM   2846 HH21 ARG A 312      92.628  11.053  33.812  1.00  0.00      RA0  H
ATOM   2847 HH22 ARG A 312      92.963  12.621  34.391  1.00  0.00      RA0  H
ATOM   2848  C   ARG A 312      91.951  12.305  42.721  1.00  0.00      RA0  C
ATOM   2849  O   ARG A 312      91.937  11.363  43.502  1.00  0.00      RA0  O
ATOM   2850  N   MET A 313      91.551  13.523  43.102  1.00  0.00      RA0  N
ATOM   2851  H   MET A 313      91.440  14.298  42.478  1.00  0.00      RA0  H
ATOM   2852  CA  MET A 313      91.073  13.771  44.442  1.00  0.00      RA0  C
ATOM   2853  CB  MET A 313      92.176  14.410  45.287  1.00  0.00      RA0  C
ATOM   2854  CG  MET A 313      91.661  14.942  46.627  1.00  0.00      RA0  C
ATOM   2855  SD  MET A 313      92.938  15.758  47.591  1.00  0.00      RA0  S
ATOM   2856  CE  MET A 313      93.877  14.290  48.024  1.00  0.00      RA0  C
ATOM   2857  C   MET A 313      89.883  14.688  44.361  1.00  0.00      RA0  C
ATOM   2858  O   MET A 313      89.892  15.684  43.643  1.00  0.00      RA0  O
ATOM   2859  N   VAL A 314      88.807  14.350  45.083  1.00  0.00      RA0  N
ATOM   2860  H   VAL A 314      88.894  13.573  45.709  1.00  0.00      RA0  H
ATOM   2861  CA  VAL A 314      87.621  15.176  45.175  1.00  0.00      RA0  C
ATOM   2862  CB  VAL A 314      86.409  14.316  45.519  1.00  0.00      RA0  C
ATOM   2863  CG1 VAL A 314      85.125  15.144  45.592  1.00  0.00      RA0  C
ATOM   2864  CG2 VAL A 314      86.306  13.163  44.525  1.00  0.00      RA0  C
ATOM   2865  C   VAL A 314      87.846  16.235  46.227  1.00  0.00      RA0  C
ATOM   2866  O   VAL A 314      88.249  15.938  47.352  1.00  0.00      RA0  O
ATOM   2867  N   GLY A 315      87.616  17.510  45.866  1.00  0.00      RA0  N
ATOM   2868  H   GLY A 315      87.223  17.720  44.973  1.00  0.00      RA0  H
ATOM   2869  CA  GLY A 315      87.756  18.619  46.788  1.00  0.00      RA0  C
ATOM   2870  C   GLY A 315      86.472  19.369  46.949  1.00  0.00      RA0  C
ATOM   2871  O   GLY A 315      85.670  19.507  46.023  1.00  0.00      RA0  O
ATOM   2872  N   VAL A 316      86.265  19.907  48.158  1.00  0.00      RA0  N
ATOM   2873  H   VAL A 316      87.002  19.863  48.830  1.00  0.00      RA0  H
ATOM   2874  CA  VAL A 316      85.093  20.671  48.513  1.00  0.00      RA0  C
ATOM   2875  CB  VAL A 316      84.703  20.459  49.976  1.00  0.00      RA0  C
ATOM   2876  CG1 VAL A 316      83.452  21.260  50.345  1.00  0.00      RA0  C
ATOM   2877  CG2 VAL A 316      84.530  18.964  50.257  1.00  0.00      RA0  C
ATOM   2878  C   VAL A 316      85.287  22.129  48.169  1.00  0.00      RA0  C
ATOM   2879  O   VAL A 316      86.260  22.757  48.569  1.00  0.00      RA0  O
ATOM   2880  N   THR A 317      84.349  22.720  47.410  1.00  0.00      RA0  N
ATOM   2881  H   THR A 317      83.531  22.223  47.114  1.00  0.00      RA0  H
ATOM   2882  CA  THR A 317      84.425  24.124  47.028  1.00  0.00      RA0  C
ATOM   2883  CB  THR A 317      85.026  24.197  45.631  1.00  0.00      RA0  C
ATOM   2884  OG1 THR A 317      85.293  25.551  45.260  1.00  0.00      RA0  O
ATOM   2885  HG1 THR A 317      85.487  25.561  44.326  1.00  0.00      RA0  H
ATOM   2886  CG2 THR A 317      84.142  23.485  44.623  1.00  0.00      RA0  C
ATOM   2887  C   THR A 317      83.048  24.725  47.196  1.00  0.00      RA0  C
ATOM   2888  O   THR A 317      82.220  24.218  47.958  1.00  0.00      RA0  O
ATOM   2889  N   ARG A 318      82.762  25.847  46.527  1.00  0.00      RA0  N
ATOM   2890  H   ARG A 318      83.422  26.241  45.878  1.00  0.00      RA0  H
ATOM   2891  CA  ARG A 318      81.461  26.457  46.533  1.00  0.00      RA0  C
ATOM   2892  CB  ARG A 318      81.501  27.779  47.308  1.00  0.00      RA0  C
ATOM   2893  CG  ARG A 318      82.002  27.687  48.749  1.00  0.00      RA0  C
ATOM   2894  CD  ARG A 318      81.073  26.816  49.582  1.00  0.00      RA0  C
ATOM   2895  NE  ARG A 318      81.539  26.644  50.955  1.00  0.00      RA0  N
ATOM   2896  HE  ARG A 318      81.676  27.469  51.510  1.00  0.00      RA0  H
ATOM   2897  CZ  ARG A 318      81.400  25.373  51.424  1.00  0.00      RA0  C
ATOM   2898  NH1 ARG A 318      81.316  25.128  52.746  1.00  0.00      RA0  N
ATOM   2899 HH11 ARG A 318      80.952  24.223  53.047  1.00  0.00      RA0  H
ATOM   2900 HH12 ARG A 318      81.512  25.787  53.469  1.00  0.00      RA0  H
ATOM   2901  NH2 ARG A 318      81.311  24.361  50.541  1.00  0.00      RA0  N
ATOM   2902 HH21 ARG A 318      81.018  23.455  50.889  1.00  0.00      RA0  H
ATOM   2903 HH22 ARG A 318      81.500  24.441  49.554  1.00  0.00      RA0  H
ATOM   2904  C   ARG A 318      81.054  26.810  45.107  1.00  0.00      RA0  C
ATOM   2905  O   ARG A 318      81.894  26.917  44.213  1.00  0.00      RA0  O
ATOM   2906  N   ASP A 319      79.738  26.937  44.840  1.00  0.00      RA0  N
ATOM   2907  H   ASP A 319      79.052  26.861  45.568  1.00  0.00      RA0  H
ATOM   2908  CA  ASP A 319      79.240  27.345  43.540  1.00  0.00      RA0  C
ATOM   2909  CB  ASP A 319      77.991  26.557  43.112  1.00  0.00      RA0  C
ATOM   2910  CG  ASP A 319      76.733  27.065  43.793  1.00  0.00      RA0  C
ATOM   2911  OD1 ASP A 319      76.819  27.802  44.762  1.00  0.00      RA0  O
ATOM   2912  OD2 ASP A 319      75.644  26.754  43.338  1.00  0.00      RA0  O
ATOM   2913  C   ASP A 319      79.012  28.848  43.458  1.00  0.00      RA0  C
ATOM   2914  O   ASP A 319      79.275  29.611  44.387  1.00  0.00      RA0  O
ATOM   2915  N   ALA A 320      78.465  29.312  42.321  1.00  0.00      RA0  N
ATOM   2916  H   ALA A 320      78.363  28.642  41.585  1.00  0.00      RA0  H
ATOM   2917  CA  ALA A 320      78.110  30.691  42.085  1.00  0.00      RA0  C
ATOM   2918  CB  ALA A 320      77.647  30.874  40.639  1.00  0.00      RA0  C
ATOM   2919  C   ALA A 320      77.042  31.263  43.020  1.00  0.00      RA0  C
ATOM   2920  O   ALA A 320      76.900  32.479  43.120  1.00  0.00      RA0  O
ATOM   2921  N   THR A 321      76.277  30.409  43.747  1.00  0.00      RA0  N
ATOM   2922  H   THR A 321      76.426  29.421  43.692  1.00  0.00      RA0  H
ATOM   2923  CA  THR A 321      75.331  30.880  44.764  1.00  0.00      RA0  C
ATOM   2924  CB  THR A 321      74.013  30.110  44.579  1.00  0.00      RA0  C
ATOM   2925  OG1 THR A 321      74.130  28.702  44.839  1.00  0.00      RA0  O
ATOM   2926  HG1 THR A 321      74.855  28.320  44.335  1.00  0.00      RA0  H
ATOM   2927  CG2 THR A 321      73.466  30.342  43.171  1.00  0.00      RA0  C
ATOM   2928  C   THR A 321      75.911  30.795  46.160  1.00  0.00      RA0  C
ATOM   2929  O   THR A 321      75.267  31.167  47.138  1.00  0.00      RA0  O
ATOM   2930  N   GLY A 322      77.179  30.354  46.281  1.00  0.00      RA0  N
ATOM   2931  H   GLY A 322      77.627  29.952  45.479  1.00  0.00      RA0  H
ATOM   2932  CA  GLY A 322      77.871  30.192  47.551  1.00  0.00      RA0  C
ATOM   2933  C   GLY A 322      77.575  28.895  48.250  1.00  0.00      RA0  C
ATOM   2934  O   GLY A 322      77.954  28.704  49.404  1.00  0.00      RA0  O
ATOM   2935  N   LYS A 323      76.890  27.955  47.580  1.00  0.00      RA0  N
ATOM   2936  H   LYS A 323      76.687  28.091  46.614  1.00  0.00      RA0  H
ATOM   2937  CA  LYS A 323      76.510  26.688  48.166  1.00  0.00      RA0  C
ATOM   2938  CB  LYS A 323      75.119  26.204  47.674  1.00  0.00      RA0  C
ATOM   2939  CG  LYS A 323      74.109  25.843  48.797  1.00  0.00      RA0  C
ATOM   2940  CD  LYS A 323      72.706  25.347  48.355  1.00  0.00      RA0  C
ATOM   2941  CE  LYS A 323      71.700  25.128  49.516  1.00  0.00      RA0  C
ATOM   2942  NZ  LYS A 323      70.378  24.649  49.059  1.00  0.00      RA0  N
ATOM   2943  HZ1 LYS A 323      69.620  24.803  49.767  1.00  0.00      RA0  H
ATOM   2944  HZ2 LYS A 323      70.060  25.087  48.177  1.00  0.00      RA0  H
ATOM   2945  HZ3 LYS A 323      70.319  23.610  48.968  1.00  0.00      RA0  H
ATOM   2946  C   LYS A 323      77.583  25.635  48.011  1.00  0.00      RA0  C
ATOM   2947  O   LYS A 323      78.470  25.716  47.168  1.00  0.00      RA0  O
ATOM   2948  N   GLU A 324      77.561  24.617  48.881  1.00  0.00      RA0  N
ATOM   2949  H   GLU A 324      76.759  24.551  49.468  1.00  0.00      RA0  H
ATOM   2950  CA  GLU A 324      78.522  23.542  48.887  1.00  0.00      RA0  C
ATOM   2951  CB  GLU A 324      78.259  22.650  50.099  1.00  0.00      RA0  C
ATOM   2952  CG  GLU A 324      77.757  23.324  51.376  1.00  0.00      RA0  C
ATOM   2953  CD  GLU A 324      78.900  23.426  52.351  1.00  0.00      RA0  C
ATOM   2954  OE1 GLU A 324      78.817  24.206  53.292  1.00  0.00      RA0  O
ATOM   2955  OE2 GLU A 324      79.905  22.754  52.144  1.00  0.00      RA0  O
ATOM   2956  C   GLU A 324      78.442  22.599  47.716  1.00  0.00      RA0  C
ATOM   2957  O   GLU A 324      77.381  22.072  47.386  1.00  0.00      RA0  O
ATOM   2958  N   VAL A 325      79.598  22.383  47.056  1.00  0.00      RA0  N
ATOM   2959  H   VAL A 325      80.464  22.780  47.366  1.00  0.00      RA0  H
ATOM   2960  CA  VAL A 325      79.664  21.637  45.818  1.00  0.00      RA0  C
ATOM   2961  CB  VAL A 325      79.437  22.537  44.597  1.00  0.00      RA0  C
ATOM   2962  CG1 VAL A 325      78.138  23.327  44.645  1.00  0.00      RA0  C
ATOM   2963  CG2 VAL A 325      80.602  23.494  44.429  1.00  0.00      RA0  C
ATOM   2964  C   VAL A 325      81.016  20.966  45.667  1.00  0.00      RA0  C
ATOM   2965  O   VAL A 325      82.023  21.375  46.253  1.00  0.00      RA0  O
ATOM   2966  N   TYR A 326      81.070  19.897  44.854  1.00  0.00      RA0  N
ATOM   2967  H   TYR A 326      80.241  19.649  44.348  1.00  0.00      RA0  H
ATOM   2968  CA  TYR A 326      82.255  19.084  44.686  1.00  0.00      RA0  C
ATOM   2969  CB  TYR A 326      82.013  17.594  44.904  1.00  0.00      RA0  C
ATOM   2970  CG  TYR A 326      81.146  17.268  46.089  1.00  0.00      RA0  C
ATOM   2971  CD1 TYR A 326      81.704  17.146  47.354  1.00  0.00      RA0  C
ATOM   2972  CE1 TYR A 326      80.906  16.742  48.417  1.00  0.00      RA0  C
ATOM   2973  CD2 TYR A 326      79.790  17.045  45.895  1.00  0.00      RA0  C
ATOM   2974  CE2 TYR A 326      78.992  16.656  46.959  1.00  0.00      RA0  C
ATOM   2975  CZ  TYR A 326      79.556  16.480  48.216  1.00  0.00      RA0  C
ATOM   2976  OH  TYR A 326      78.775  16.043  49.266  1.00  0.00      RA0  O
ATOM   2977  HH  TYR A 326      77.927  15.767  48.918  1.00  0.00      RA0  H
ATOM   2978  C   TYR A 326      82.840  19.148  43.307  1.00  0.00      RA0  C
ATOM   2979  O   TYR A 326      82.166  19.387  42.312  1.00  0.00      RA0  O
ATOM   2980  N   ARG A 327      84.158  18.926  43.232  1.00  0.00      RA0  N
ATOM   2981  H   ARG A 327      84.716  18.781  44.056  1.00  0.00      RA0  H
ATOM   2982  CA  ARG A 327      84.878  18.920  41.984  1.00  0.00      RA0  C
ATOM   2983  CB  ARG A 327      85.285  20.341  41.572  1.00  0.00      RA0  C
ATOM   2984  CG  ARG A 327      86.217  20.968  42.615  1.00  0.00      RA0  C
ATOM   2985  CD  ARG A 327      86.676  22.403  42.333  1.00  0.00      RA0  C
ATOM   2986  NE  ARG A 327      87.761  22.507  41.360  1.00  0.00      RA0  N
ATOM   2987  HE  ARG A 327      87.547  22.658  40.384  1.00  0.00      RA0  H
ATOM   2988  CZ  ARG A 327      89.053  22.576  41.799  1.00  0.00      RA0  C
ATOM   2989  NH1 ARG A 327      89.314  22.345  43.099  1.00  0.00      RA0  N
ATOM   2990 HH11 ARG A 327      90.266  22.419  43.434  1.00  0.00      RA0  H
ATOM   2991 HH12 ARG A 327      88.613  22.099  43.765  1.00  0.00      RA0  H
ATOM   2992  NH2 ARG A 327      90.050  22.886  40.950  1.00  0.00      RA0  N
ATOM   2993 HH21 ARG A 327      91.025  22.904  41.218  1.00  0.00      RA0  H
ATOM   2994 HH22 ARG A 327      89.857  23.182  39.997  1.00  0.00      RA0  H
ATOM   2995  C   ARG A 327      86.141  18.115  42.152  1.00  0.00      RA0  C
ATOM   2996  O   ARG A 327      86.618  17.886  43.263  1.00  0.00      RA0  O
ATOM   2997  N   LEU A 328      86.735  17.666  41.036  1.00  0.00      RA0  N
ATOM   2998  H   LEU A 328      86.335  17.918  40.156  1.00  0.00      RA0  H
ATOM   2999  CA  LEU A 328      88.091  17.162  41.039  1.00  0.00      RA0  C
ATOM   3000  CB  LEU A 328      88.429  16.497  39.710  1.00  0.00      RA0  C
ATOM   3001  CG  LEU A 328      87.596  15.254  39.423  1.00  0.00      RA0  C
ATOM   3002  CD1 LEU A 328      87.850  14.746  38.003  1.00  0.00      RA0  C
ATOM   3003  CD2 LEU A 328      87.807  14.173  40.486  1.00  0.00      RA0  C
ATOM   3004  C   LEU A 328      89.091  18.285  41.278  1.00  0.00      RA0  C
ATOM   3005  O   LEU A 328      89.083  19.307  40.595  1.00  0.00      RA0  O
ATOM   3006  N   ALA A 329      89.966  18.121  42.280  1.00  0.00      RA0  N
ATOM   3007  H   ALA A 329      90.044  17.238  42.733  1.00  0.00      RA0  H
ATOM   3008  CA  ALA A 329      90.846  19.170  42.731  1.00  0.00      RA0  C
ATOM   3009  CB  ALA A 329      90.709  19.326  44.243  1.00  0.00      RA0  C
ATOM   3010  C   ALA A 329      92.295  18.889  42.392  1.00  0.00      RA0  C
ATOM   3011  O   ALA A 329      92.728  17.742  42.247  1.00  0.00      RA0  O
ATOM   3012  N   LEU A 330      93.087  19.971  42.255  1.00  0.00      RA0  N
ATOM   3013  H   LEU A 330      92.680  20.884  42.324  1.00  0.00      RA0  H
ATOM   3014  CA  LEU A 330      94.515  19.922  42.007  1.00  0.00      RA0  C
ATOM   3015  CB  LEU A 330      95.267  19.432  43.245  1.00  0.00      RA0  C
ATOM   3016  CG  LEU A 330      95.170  20.383  44.436  1.00  0.00      RA0  C
ATOM   3017  CD1 LEU A 330      95.808  19.776  45.684  1.00  0.00      RA0  C
ATOM   3018  CD2 LEU A 330      95.762  21.756  44.117  1.00  0.00      RA0  C
ATOM   3019  C   LEU A 330      94.897  19.162  40.744  1.00  0.00      RA0  C
ATOM   3020  O   LEU A 330      95.699  18.226  40.766  1.00  0.00      RA0  O
ATOM   3021  N   GLN A 331      94.330  19.559  39.590  1.00  0.00      RA0  N
ATOM   3022  H   GLN A 331      93.826  20.425  39.605  1.00  0.00      RA0  H
ATOM   3023  CA  GLN A 331      94.409  18.778  38.364  1.00  0.00      RA0  C
ATOM   3024  CB  GLN A 331      93.206  19.149  37.495  1.00  0.00      RA0  C
ATOM   3025  CG  GLN A 331      91.881  19.119  38.272  1.00  0.00      RA0  C
ATOM   3026  CD  GLN A 331      90.807  19.810  37.453  1.00  0.00      RA0  C
ATOM   3027  OE1 GLN A 331      90.771  19.693  36.233  1.00  0.00      RA0  O
ATOM   3028  NE2 GLN A 331      89.986  20.588  38.182  1.00  0.00      RA0  N
ATOM   3029 HE21 GLN A 331      89.929  20.502  39.180  1.00  0.00      RA0  H
ATOM   3030 HE22 GLN A 331      89.391  21.297  37.790  1.00  0.00      RA0  H
ATOM   3031  C   GLN A 331      95.728  18.995  37.612  1.00  0.00      RA0  C
ATOM   3032  O   GLN A 331      96.026  18.356  36.611  1.00  0.00      RA0  O
ATOM   3033  N   THR A 332      96.610  19.872  38.134  1.00  0.00      RA0  N
ATOM   3034  H   THR A 332      96.369  20.351  38.977  1.00  0.00      RA0  H
ATOM   3035  CA  THR A 332      97.948  20.143  37.604  1.00  0.00      RA0  C
ATOM   3036  CB  THR A 332      98.232  21.517  38.152  1.00  0.00      RA0  C
ATOM   3037  OG1 THR A 332      96.974  22.053  38.582  1.00  0.00      RA0  O
ATOM   3038  HG1 THR A 332      96.472  22.250  37.797  1.00  0.00      RA0  H
ATOM   3039  CG2 THR A 332      98.900  22.436  37.129  1.00  0.00      RA0  C
ATOM   3040  C   THR A 332      98.976  19.084  37.953  1.00  0.00      RA0  C
ATOM   3041  O   THR A 332     100.101  19.111  37.451  1.00  0.00      RA0  O
ATOM   3042  N   ARG A 333      98.612  18.146  38.844  1.00  0.00      RA0  N
ATOM   3043  H   ARG A 333      97.690  18.196  39.227  1.00  0.00      RA0  H
ATOM   3044  CA  ARG A 333      99.365  16.940  39.139  1.00  0.00      RA0  C
ATOM   3045  CB  ARG A 333      98.813  16.254  40.381  1.00  0.00      RA0  C
ATOM   3046  CG  ARG A 333      99.051  17.040  41.664  1.00  0.00      RA0  C
ATOM   3047  CD  ARG A 333      98.291  16.414  42.830  1.00  0.00      RA0  C
ATOM   3048  NE  ARG A 333      96.859  16.546  42.589  1.00  0.00      RA0  N
ATOM   3049  HE  ARG A 333      96.529  17.471  42.383  1.00  0.00      RA0  H
ATOM   3050  CZ  ARG A 333      96.054  15.455  42.512  1.00  0.00      RA0  C
ATOM   3051  NH1 ARG A 333      94.735  15.611  42.249  1.00  0.00      RA0  N
ATOM   3052 HH11 ARG A 333      94.134  14.819  42.143  1.00  0.00      RA0  H
ATOM   3053 HH12 ARG A 333      94.304  16.522  42.144  1.00  0.00      RA0  H
ATOM   3054  NH2 ARG A 333      96.596  14.235  42.682  1.00  0.00      RA0  N
ATOM   3055 HH21 ARG A 333      96.062  13.390  42.562  1.00  0.00      RA0  H
ATOM   3056 HH22 ARG A 333      97.568  14.086  42.913  1.00  0.00      RA0  H
ATOM   3057  C   ARG A 333      99.343  15.955  37.986  1.00  0.00      RA0  C
ATOM   3058  O   ARG A 333     100.273  15.179  37.773  1.00  0.00      RA0  O
ATOM   3059  N   GLU A 334      98.231  15.966  37.237  1.00  0.00      RA0  N
ATOM   3060  H   GLU A 334      97.592  16.732  37.295  1.00  0.00      RA0  H
ATOM   3061  CA  GLU A 334      97.953  15.002  36.211  1.00  0.00      RA0  C
ATOM   3062  CB  GLU A 334      96.457  15.014  35.913  1.00  0.00      RA0  C
ATOM   3063  CG  GLU A 334      95.889  13.629  35.626  1.00  0.00      RA0  C
ATOM   3064  CD  GLU A 334      94.611  13.765  34.833  1.00  0.00      RA0  C
ATOM   3065  OE1 GLU A 334      94.602  13.433  33.651  1.00  0.00      RA0  O
ATOM   3066  OE2 GLU A 334      93.597  14.158  35.395  1.00  0.00      RA0  O
ATOM   3067  C   GLU A 334      98.748  15.212  34.928  1.00  0.00      RA0  C
ATOM   3068  O   GLU A 334      99.351  16.246  34.622  1.00  0.00      RA0  O
ATOM   3069  N   GLN A 335      98.766  14.154  34.122  1.00  0.00      RA0  N
ATOM   3070  H   GLN A 335      98.310  13.348  34.502  1.00  0.00      RA0  H
ATOM   3071  CA  GLN A 335      99.560  13.987  32.943  1.00  0.00      RA0  C
ATOM   3072  CB  GLN A 335      99.605  12.521  32.510  1.00  0.00      RA0  C
ATOM   3073  CG  GLN A 335      98.245  11.871  32.246  1.00  0.00      RA0  C
ATOM   3074  CD  GLN A 335      97.677  11.372  33.549  1.00  0.00      RA0  C
ATOM   3075  OE1 GLN A 335      98.356  11.347  34.568  1.00  0.00      RA0  O
ATOM   3076  NE2 GLN A 335      96.395  11.002  33.468  1.00  0.00      RA0  N
ATOM   3077 HE21 GLN A 335      95.826  11.182  32.667  1.00  0.00      RA0  H
ATOM   3078 HE22 GLN A 335      95.997  10.565  34.278  1.00  0.00      RA0  H
ATOM   3079  C   GLN A 335      99.211  14.899  31.781  1.00  0.00      RA0  C
ATOM   3080  O   GLN A 335     100.034  15.140  30.900  1.00  0.00      RA0  O
ATOM   3081  N   HIS A 336      97.985  15.453  31.725  1.00  0.00      RA0  N
ATOM   3082  H   HIS A 336      97.359  15.297  32.489  1.00  0.00      RA0  H
ATOM   3083  CA  HIS A 336      97.556  16.305  30.629  1.00  0.00      RA0  C
ATOM   3084  CB  HIS A 336      96.022  16.398  30.562  1.00  0.00      RA0  C
ATOM   3085  CG  HIS A 336      95.417  17.032  31.793  1.00  0.00      RA0  C
ATOM   3086  ND1 HIS A 336      94.951  16.351  32.861  1.00  0.00      RA0  N
ATOM   3087  HD1 HIS A 336      94.883  15.375  33.000  1.00  0.00      RA0  H
ATOM   3088  CD2 HIS A 336      95.226  18.397  32.016  1.00  0.00      RA0  C
ATOM   3089  NE2 HIS A 336      94.645  18.538  33.229  1.00  0.00      RA0  N
ATOM   3090  CE1 HIS A 336      94.472  17.281  33.751  1.00  0.00      RA0  C
ATOM   3091  C   HIS A 336      98.287  17.629  30.575  1.00  0.00      RA0  C
ATOM   3092  O   HIS A 336      98.518  18.185  29.504  1.00  0.00      RA0  O
ATOM   3093  N   ILE A 337      98.681  18.144  31.750  1.00  0.00      RA0  N
ATOM   3094  H   ILE A 337      98.468  17.635  32.584  1.00  0.00      RA0  H
ATOM   3095  CA  ILE A 337      99.547  19.303  31.854  1.00  0.00      RA0  C
ATOM   3096  CB  ILE A 337      99.271  20.087  33.143  1.00  0.00      RA0  C
ATOM   3097  CG2 ILE A 337     100.170  21.321  33.226  1.00  0.00      RA0  C
ATOM   3098  CG1 ILE A 337      97.803  20.482  33.274  1.00  0.00      RA0  C
ATOM   3099  CD1 ILE A 337      97.383  21.505  32.217  1.00  0.00      RA0  C
ATOM   3100  C   ILE A 337     101.010  18.898  31.817  1.00  0.00      RA0  C
ATOM   3101  O   ILE A 337     101.816  19.441  31.065  1.00  0.00      RA0  O
ATOM   3102  N   ARG A 338     101.407  17.932  32.670  1.00  0.00      RA0  N
ATOM   3103  H   ARG A 338     100.732  17.383  33.169  1.00  0.00      RA0  H
ATOM   3104  CA  ARG A 338     102.811  17.762  32.999  1.00  0.00      RA0  C
ATOM   3105  CB  ARG A 338     102.961  17.375  34.465  1.00  0.00      RA0  C
ATOM   3106  CG  ARG A 338     102.367  18.395  35.415  1.00  0.00      RA0  C
ATOM   3107  CD  ARG A 338     103.114  19.714  35.315  1.00  0.00      RA0  C
ATOM   3108  NE  ARG A 338     102.454  20.738  36.114  1.00  0.00      RA0  N
ATOM   3109  HE  ARG A 338     101.840  20.366  36.827  1.00  0.00      RA0  H
ATOM   3110  CZ  ARG A 338     102.747  22.038  35.822  1.00  0.00      RA0  C
ATOM   3111  NH1 ARG A 338     102.227  23.029  36.579  1.00  0.00      RA0  N
ATOM   3112 HH11 ARG A 338     102.403  24.001  36.398  1.00  0.00      RA0  H
ATOM   3113 HH12 ARG A 338     101.634  22.819  37.361  1.00  0.00      RA0  H
ATOM   3114  NH2 ARG A 338     103.556  22.312  34.770  1.00  0.00      RA0  N
ATOM   3115 HH21 ARG A 338     103.814  23.245  34.507  1.00  0.00      RA0  H
ATOM   3116 HH22 ARG A 338     103.934  21.579  34.195  1.00  0.00      RA0  H
ATOM   3117  C   ARG A 338     103.516  16.681  32.234  1.00  0.00      RA0  C
ATOM   3118  O   ARG A 338     104.742  16.638  32.262  1.00  0.00      RA0  O
ATOM   3119  N   ARG A 339     102.779  15.824  31.504  1.00  0.00      RA0  N
ATOM   3120  H   ARG A 339     101.782  15.886  31.522  1.00  0.00      RA0  H
ATOM   3121  CA  ARG A 339     103.362  14.818  30.639  1.00  0.00      RA0  C
ATOM   3122  CB  ARG A 339     103.862  15.512  29.364  1.00  0.00      RA0  C
ATOM   3123  CG  ARG A 339     102.747  16.051  28.453  1.00  0.00      RA0  C
ATOM   3124  CD  ARG A 339     103.267  16.189  27.013  1.00  0.00      RA0  C
ATOM   3125  NE  ARG A 339     102.264  16.624  26.034  1.00  0.00      RA0  N
ATOM   3126  HE  ARG A 339     102.298  17.598  25.788  1.00  0.00      RA0  H
ATOM   3127  CZ  ARG A 339     101.393  15.737  25.450  1.00  0.00      RA0  C
ATOM   3128  NH1 ARG A 339     100.639  16.119  24.397  1.00  0.00      RA0  N
ATOM   3129 HH11 ARG A 339      99.918  15.507  24.043  1.00  0.00      RA0  H
ATOM   3130 HH12 ARG A 339     100.755  16.988  23.897  1.00  0.00      RA0  H
ATOM   3131  NH2 ARG A 339     101.292  14.472  25.918  1.00  0.00      RA0  N
ATOM   3132 HH21 ARG A 339     100.652  13.815  25.495  1.00  0.00      RA0  H
ATOM   3133 HH22 ARG A 339     101.834  14.142  26.694  1.00  0.00      RA0  H
ATOM   3134  C   ARG A 339     104.384  13.891  31.296  1.00  0.00      RA0  C
ATOM   3135  O   ARG A 339     104.070  13.123  32.198  1.00  0.00      RA0  O
ATOM   3136  N   ASP A 340     105.643  13.928  30.852  1.00  0.00      RA0  N
ATOM   3137  H   ASP A 340     105.963  14.677  30.271  1.00  0.00      RA0  H
ATOM   3138  CA  ASP A 340     106.743  13.134  31.339  1.00  0.00      RA0  C
ATOM   3139  CB  ASP A 340     107.949  13.226  30.399  1.00  0.00      RA0  C
ATOM   3140  CG  ASP A 340     108.552  14.619  30.356  1.00  0.00      RA0  C
ATOM   3141  OD1 ASP A 340     107.822  15.610  30.290  1.00  0.00      RA0  O
ATOM   3142  OD2 ASP A 340     109.774  14.736  30.377  1.00  0.00      RA0  O
ATOM   3143  C   ASP A 340     107.121  13.433  32.775  1.00  0.00      RA0  C
ATOM   3144  O   ASP A 340     107.590  12.578  33.522  1.00  0.00      RA0  O
ATOM   3145  N   LYS A 341     106.861  14.676  33.192  1.00  0.00      RA0  N
ATOM   3146  H   LYS A 341     106.385  15.287  32.557  1.00  0.00      RA0  H
ATOM   3147  CA  LYS A 341     107.160  15.179  34.507  1.00  0.00      RA0  C
ATOM   3148  CB  LYS A 341     107.571  16.644  34.394  1.00  0.00      RA0  C
ATOM   3149  CG  LYS A 341     108.739  16.783  33.424  1.00  0.00      RA0  C
ATOM   3150  CD  LYS A 341     108.945  18.208  32.919  1.00  0.00      RA0  C
ATOM   3151  CE  LYS A 341     110.018  18.246  31.831  1.00  0.00      RA0  C
ATOM   3152  NZ  LYS A 341     109.706  17.225  30.826  1.00  0.00      RA0  N
ATOM   3153  HZ1 LYS A 341     110.265  17.273  29.957  1.00  0.00      RA0  H
ATOM   3154  HZ2 LYS A 341     109.864  16.260  31.194  1.00  0.00      RA0  H
ATOM   3155  HZ3 LYS A 341     108.697  17.170  30.569  1.00  0.00      RA0  H
ATOM   3156  C   LYS A 341     105.990  15.022  35.464  1.00  0.00      RA0  C
ATOM   3157  O   LYS A 341     106.004  15.538  36.581  1.00  0.00      RA0  O
ATOM   3158  N   ALA A 342     104.929  14.306  35.052  1.00  0.00      RA0  N
ATOM   3159  H   ALA A 342     104.990  13.823  34.179  1.00  0.00      RA0  H
ATOM   3160  CA  ALA A 342     103.876  13.881  35.944  1.00  0.00      RA0  C
ATOM   3161  CB  ALA A 342     102.700  13.288  35.168  1.00  0.00      RA0  C
ATOM   3162  C   ALA A 342     104.338  12.877  36.992  1.00  0.00      RA0  C
ATOM   3163  O   ALA A 342     105.286  12.117  36.808  1.00  0.00      RA0  O
ATOM   3164  N   THR A 343     103.662  12.848  38.154  1.00  0.00      RA0  N
ATOM   3165  H   THR A 343     102.919  13.495  38.328  1.00  0.00      RA0  H
ATOM   3166  CA  THR A 343     104.046  11.973  39.259  1.00  0.00      RA0  C
ATOM   3167  CB  THR A 343     103.381  12.593  40.467  1.00  0.00      RA0  C
ATOM   3168  OG1 THR A 343     103.096  13.965  40.145  1.00  0.00      RA0  O
ATOM   3169  HG1 THR A 343     102.887  14.396  40.965  1.00  0.00      RA0  H
ATOM   3170  CG2 THR A 343     104.250  12.474  41.719  1.00  0.00      RA0  C
ATOM   3171  C   THR A 343     103.675  10.530  39.018  1.00  0.00      RA0  C
ATOM   3172  O   THR A 343     104.197   9.621  39.655  1.00  0.00      RA0  O
ATOM   3173  N   SER A 344     102.764  10.307  38.062  1.00  0.00      RA0  N
ATOM   3174  H   SER A 344     102.393  11.030  37.477  1.00  0.00      RA0  H
ATOM   3175  CA  SER A 344     102.250   9.002  37.724  1.00  0.00      RA0  C
ATOM   3176  CB  SER A 344     101.286   8.548  38.836  1.00  0.00      RA0  C
ATOM   3177  OG  SER A 344     100.773   7.230  38.595  1.00  0.00      RA0  O
ATOM   3178  HG  SER A 344     101.200   6.631  39.217  1.00  0.00      RA0  H
ATOM   3179  C   SER A 344     101.643   9.065  36.337  1.00  0.00      RA0  C
ATOM   3180  O   SER A 344     101.393  10.145  35.805  1.00  0.00      RA0  O
ATOM   3181  N   ASN A 345     101.368   7.908  35.704  1.00  0.00      RA0  N
ATOM   3182  H   ASN A 345     101.475   7.042  36.199  1.00  0.00      RA0  H
ATOM   3183  CA  ASN A 345     100.707   7.866  34.414  1.00  0.00      RA0  C
ATOM   3184  CB  ASN A 345     101.367   6.869  33.467  1.00  0.00      RA0  C
ATOM   3185  CG  ASN A 345     101.025   5.448  33.860  1.00  0.00      RA0  C
ATOM   3186  OD1 ASN A 345     100.644   5.142  34.986  1.00  0.00      RA0  O
ATOM   3187  ND2 ASN A 345     101.238   4.576  32.863  1.00  0.00      RA0  N
ATOM   3188 HD21 ASN A 345     101.519   4.933  31.966  1.00  0.00      RA0  H
ATOM   3189 HD22 ASN A 345     101.130   3.584  32.911  1.00  0.00      RA0  H
ATOM   3190  C   ASN A 345      99.225   7.542  34.517  1.00  0.00      RA0  C
ATOM   3191  O   ASN A 345      98.536   7.431  33.505  1.00  0.00      RA0  O
ATOM   3192  N   ILE A 346      98.688   7.351  35.736  1.00  0.00      RA0  N
ATOM   3193  H   ILE A 346      99.274   7.474  36.537  1.00  0.00      RA0  H
ATOM   3194  CA  ILE A 346      97.308   6.926  35.919  1.00  0.00      RA0  C
ATOM   3195  CB  ILE A 346      97.022   6.546  37.378  1.00  0.00      RA0  C
ATOM   3196  CG2 ILE A 346      97.236   7.726  38.323  1.00  0.00      RA0  C
ATOM   3197  CG1 ILE A 346      95.631   5.914  37.501  1.00  0.00      RA0  C
ATOM   3198  CD1 ILE A 346      95.284   5.433  38.905  1.00  0.00      RA0  C
ATOM   3199  C   ILE A 346      96.258   7.895  35.352  1.00  0.00      RA0  C
ATOM   3200  O   ILE A 346      96.321   9.110  35.502  1.00  0.00      RA0  O
ATOM   3201  N   CYS A 347      95.238   7.355  34.652  1.00  0.00      RA0  N
ATOM   3202  H   CYS A 347      95.196   6.360  34.574  1.00  0.00      RA0  H
ATOM   3203  CA  CYS A 347      94.145   8.135  34.098  1.00  0.00      RA0  C
ATOM   3204  CB  CYS A 347      94.266   8.243  32.579  1.00  0.00      RA0  C
ATOM   3205  SG  CYS A 347      93.170   9.525  31.920  1.00  0.00      RA0  S
ATOM   3206  C   CYS A 347      92.837   7.542  34.578  1.00  0.00      RA0  C
ATOM   3207  O   CYS A 347      92.279   7.932  35.597  1.00  0.00      RA0  O
ATOM   3208  N   THR A 348      92.295   6.541  33.856  1.00  0.00      RA0  N
ATOM   3209  H   THR A 348      92.656   6.227  32.979  1.00  0.00      RA0  H
ATOM   3210  CA  THR A 348      91.223   5.678  34.338  1.00  0.00      RA0  C
ATOM   3211  CB  THR A 348      90.965   4.738  33.186  1.00  0.00      RA0  C
ATOM   3212  OG1 THR A 348      91.148   5.488  31.973  1.00  0.00      RA0  O
ATOM   3213  HG1 THR A 348      90.330   5.970  31.833  1.00  0.00      RA0  H
ATOM   3214  CG2 THR A 348      89.595   4.062  33.267  1.00  0.00      RA0  C
ATOM   3215  C   THR A 348      91.645   4.983  35.620  1.00  0.00      RA0  C
ATOM   3216  O   THR A 348      92.733   4.412  35.676  1.00  0.00      RA0  O
ATOM   3217  N   ALA A 349      90.808   5.037  36.670  1.00  0.00      RA0  N
ATOM   3218  H   ALA A 349      89.890   5.429  36.575  1.00  0.00      RA0  H
ATOM   3219  CA  ALA A 349      91.094   4.402  37.936  1.00  0.00      RA0  C
ATOM   3220  CB  ALA A 349      91.145   5.456  39.046  1.00  0.00      RA0  C
ATOM   3221  C   ALA A 349      90.037   3.345  38.203  1.00  0.00      RA0  C
ATOM   3222  O   ALA A 349      89.744   2.518  37.344  1.00  0.00      RA0  O
ATOM   3223  N   GLN A 350      89.444   3.333  39.411  1.00  0.00      RA0  N
ATOM   3224  H   GLN A 350      89.644   3.978  40.154  1.00  0.00      RA0  H
ATOM   3225  CA  GLN A 350      88.470   2.330  39.809  1.00  0.00      RA0  C
ATOM   3226  CB  GLN A 350      89.094   1.362  40.815  1.00  0.00      RA0  C
ATOM   3227  CG  GLN A 350      90.301   0.554  40.339  1.00  0.00      RA0  C
ATOM   3228  CD  GLN A 350      89.855  -0.633  39.512  1.00  0.00      RA0  C
ATOM   3229  OE1 GLN A 350      88.827  -0.619  38.844  1.00  0.00      RA0  O
ATOM   3230  NE2 GLN A 350      90.704  -1.671  39.583  1.00  0.00      RA0  N
ATOM   3231 HE21 GLN A 350      91.451  -1.640  40.260  1.00  0.00      RA0  H
ATOM   3232 HE22 GLN A 350      90.654  -2.476  38.996  1.00  0.00      RA0  H
ATOM   3233  C   GLN A 350      87.270   2.983  40.486  1.00  0.00      RA0  C
ATOM   3234  O   GLN A 350      86.820   2.550  41.548  1.00  0.00      RA0  O
ATOM   3235  N   ALA A 351      86.720   4.070  39.900  1.00  0.00      RA0  N
ATOM   3236  H   ALA A 351      87.078   4.337  39.006  1.00  0.00      RA0  H
ATOM   3237  CA  ALA A 351      85.717   4.920  40.533  1.00  0.00      RA0  C
ATOM   3238  CB  ALA A 351      85.333   6.084  39.623  1.00  0.00      RA0  C
ATOM   3239  C   ALA A 351      84.442   4.213  40.973  1.00  0.00      RA0  C
ATOM   3240  O   ALA A 351      83.954   4.419  42.083  1.00  0.00      RA0  O
ATOM   3241  N   LEU A 352      83.894   3.305  40.145  1.00  0.00      RA0  N
ATOM   3242  H   LEU A 352      84.256   3.208  39.214  1.00  0.00      RA0  H
ATOM   3243  CA  LEU A 352      82.713   2.540  40.503  1.00  0.00      RA0  C
ATOM   3244  CB  LEU A 352      82.323   1.657  39.323  1.00  0.00      RA0  C
ATOM   3245  CG  LEU A 352      81.087   0.801  39.576  1.00  0.00      RA0  C
ATOM   3246  CD1 LEU A 352      79.841   1.650  39.845  1.00  0.00      RA0  C
ATOM   3247  CD2 LEU A 352      80.891  -0.207  38.446  1.00  0.00      RA0  C
ATOM   3248  C   LEU A 352      82.889   1.688  41.750  1.00  0.00      RA0  C
ATOM   3249  O   LEU A 352      82.026   1.597  42.621  1.00  0.00      RA0  O
ATOM   3250  N   LEU A 353      84.050   1.040  41.875  1.00  0.00      RA0  N
ATOM   3251  H   LEU A 353      84.787   1.282  41.244  1.00  0.00      RA0  H
ATOM   3252  CA  LEU A 353      84.339   0.149  42.969  1.00  0.00      RA0  C
ATOM   3253  CB  LEU A 353      85.510  -0.786  42.655  1.00  0.00      RA0  C
ATOM   3254  CG  LEU A 353      85.335  -1.681  41.424  1.00  0.00      RA0  C
ATOM   3255  CD1 LEU A 353      83.970  -2.373  41.405  1.00  0.00      RA0  C
ATOM   3256  CD2 LEU A 353      85.664  -0.960  40.116  1.00  0.00      RA0  C
ATOM   3257  C   LEU A 353      84.643   0.924  44.240  1.00  0.00      RA0  C
ATOM   3258  O   LEU A 353      84.335   0.488  45.346  1.00  0.00      RA0  O
ATOM   3259  N   ALA A 354      85.194   2.145  44.103  1.00  0.00      RA0  N
ATOM   3260  H   ALA A 354      85.489   2.435  43.191  1.00  0.00      RA0  H
ATOM   3261  CA  ALA A 354      85.303   3.106  45.183  1.00  0.00      RA0  C
ATOM   3262  CB  ALA A 354      86.125   4.316  44.740  1.00  0.00      RA0  C
ATOM   3263  C   ALA A 354      83.944   3.571  45.706  1.00  0.00      RA0  C
ATOM   3264  O   ALA A 354      83.720   3.639  46.915  1.00  0.00      RA0  O
ATOM   3265  N   ASN A 355      82.976   3.830  44.797  1.00  0.00      RA0  N
ATOM   3266  H   ASN A 355      83.243   3.835  43.831  1.00  0.00      RA0  H
ATOM   3267  CA  ASN A 355      81.588   4.092  45.153  1.00  0.00      RA0  C
ATOM   3268  CB  ASN A 355      80.722   4.382  43.921  1.00  0.00      RA0  C
ATOM   3269  CG  ASN A 355      81.099   5.696  43.271  1.00  0.00      RA0  C
ATOM   3270  OD1 ASN A 355      81.494   6.655  43.925  1.00  0.00      RA0  O
ATOM   3271  ND2 ASN A 355      80.957   5.688  41.932  1.00  0.00      RA0  N
ATOM   3272 HD21 ASN A 355      80.620   4.879  41.449  1.00  0.00      RA0  H
ATOM   3273 HD22 ASN A 355      81.198   6.484  41.378  1.00  0.00      RA0  H
ATOM   3274  C   ASN A 355      80.947   2.928  45.909  1.00  0.00      RA0  C
ATOM   3275  O   ASN A 355      80.309   3.129  46.940  1.00  0.00      RA0  O
ATOM   3276  N   MET A 356      81.135   1.672  45.447  1.00  0.00      RA0  N
ATOM   3277  H   MET A 356      81.650   1.557  44.595  1.00  0.00      RA0  H
ATOM   3278  CA  MET A 356      80.648   0.495  46.154  1.00  0.00      RA0  C
ATOM   3279  CB  MET A 356      80.884  -0.769  45.326  1.00  0.00      RA0  C
ATOM   3280  CG  MET A 356      80.073  -0.804  44.031  1.00  0.00      RA0  C
ATOM   3281  SD  MET A 356      80.418  -2.280  43.061  1.00  0.00      RA0  S
ATOM   3282  CE  MET A 356      80.071  -3.504  44.336  1.00  0.00      RA0  C
ATOM   3283  C   MET A 356      81.254   0.318  47.543  1.00  0.00      RA0  C
ATOM   3284  O   MET A 356      80.539   0.101  48.520  1.00  0.00      RA0  O
ATOM   3285  N   ALA A 357      82.586   0.465  47.673  1.00  0.00      RA0  N
ATOM   3286  H   ALA A 357      83.132   0.636  46.852  1.00  0.00      RA0  H
ATOM   3287  CA  ALA A 357      83.287   0.361  48.937  1.00  0.00      RA0  C
ATOM   3288  CB  ALA A 357      84.798   0.443  48.717  1.00  0.00      RA0  C
ATOM   3289  C   ALA A 357      82.886   1.417  49.960  1.00  0.00      RA0  C
ATOM   3290  O   ALA A 357      82.695   1.139  51.144  1.00  0.00      RA0  O
ATOM   3291  N   ALA A 358      82.708   2.674  49.517  1.00  0.00      RA0  N
ATOM   3292  H   ALA A 358      82.898   2.876  48.554  1.00  0.00      RA0  H
ATOM   3293  CA  ALA A 358      82.169   3.722  50.354  1.00  0.00      RA0  C
ATOM   3294  CB  ALA A 358      82.207   5.056  49.616  1.00  0.00      RA0  C
ATOM   3295  C   ALA A 358      80.729   3.487  50.791  1.00  0.00      RA0  C
ATOM   3296  O   ALA A 358      80.369   3.701  51.945  1.00  0.00      RA0  O
ATOM   3297  N   MET A 359      79.862   2.994  49.888  1.00  0.00      RA0  N
ATOM   3298  H   MET A 359      80.182   2.841  48.950  1.00  0.00      RA0  H
ATOM   3299  CA  MET A 359      78.504   2.599  50.227  1.00  0.00      RA0  C
ATOM   3300  CB  MET A 359      77.687   2.322  48.970  1.00  0.00      RA0  C
ATOM   3301  CG  MET A 359      77.310   3.610  48.241  1.00  0.00      RA0  C
ATOM   3302  SD  MET A 359      76.194   4.644  49.198  1.00  0.00      RA0  S
ATOM   3303  CE  MET A 359      76.029   5.975  48.000  1.00  0.00      RA0  C
ATOM   3304  C   MET A 359      78.421   1.441  51.208  1.00  0.00      RA0  C
ATOM   3305  O   MET A 359      77.539   1.409  52.063  1.00  0.00      RA0  O
ATOM   3306  N   PHE A 360      79.368   0.483  51.162  1.00  0.00      RA0  N
ATOM   3307  H   PHE A 360      80.028   0.503  50.408  1.00  0.00      RA0  H
ATOM   3308  CA  PHE A 360      79.492  -0.573  52.158  1.00  0.00      RA0  C
ATOM   3309  CB  PHE A 360      80.646  -1.490  51.759  1.00  0.00      RA0  C
ATOM   3310  CG  PHE A 360      80.683  -2.741  52.604  1.00  0.00      RA0  C
ATOM   3311  CD1 PHE A 360      79.851  -3.807  52.293  1.00  0.00      RA0  C
ATOM   3312  CD2 PHE A 360      81.564  -2.843  53.673  1.00  0.00      RA0  C
ATOM   3313  CE1 PHE A 360      79.922  -4.988  53.021  1.00  0.00      RA0  C
ATOM   3314  CE2 PHE A 360      81.637  -4.025  54.401  1.00  0.00      RA0  C
ATOM   3315  CZ  PHE A 360      80.829  -5.103  54.065  1.00  0.00      RA0  C
ATOM   3316  C   PHE A 360      79.691  -0.023  53.571  1.00  0.00      RA0  C
ATOM   3317  O   PHE A 360      79.011  -0.398  54.527  1.00  0.00      RA0  O
ATOM   3318  N   ALA A 361      80.605   0.952  53.702  1.00  0.00      RA0  N
ATOM   3319  H   ALA A 361      81.125   1.204  52.882  1.00  0.00      RA0  H
ATOM   3320  CA  ALA A 361      80.847   1.697  54.915  1.00  0.00      RA0  C
ATOM   3321  CB  ALA A 361      82.052   2.612  54.725  1.00  0.00      RA0  C
ATOM   3322  C   ALA A 361      79.684   2.544  55.388  1.00  0.00      RA0  C
ATOM   3323  O   ALA A 361      79.404   2.606  56.578  1.00  0.00      RA0  O
ATOM   3324  N   ILE A 362      78.960   3.215  54.475  1.00  0.00      RA0  N
ATOM   3325  H   ILE A 362      79.262   3.176  53.521  1.00  0.00      RA0  H
ATOM   3326  CA  ILE A 362      77.741   3.950  54.799  1.00  0.00      RA0  C
ATOM   3327  CB  ILE A 362      77.234   4.715  53.572  1.00  0.00      RA0  C
ATOM   3328  CG2 ILE A 362      75.858   5.335  53.815  1.00  0.00      RA0  C
ATOM   3329  CG1 ILE A 362      78.247   5.776  53.144  1.00  0.00      RA0  C
ATOM   3330  CD1 ILE A 362      77.839   6.490  51.856  1.00  0.00      RA0  C
ATOM   3331  C   ILE A 362      76.666   3.037  55.350  1.00  0.00      RA0  C
ATOM   3332  O   ILE A 362      76.029   3.330  56.358  1.00  0.00      RA0  O
ATOM   3333  N   TYR A 363      76.460   1.878  54.705  1.00  0.00      RA0  N
ATOM   3334  H   TYR A 363      77.025   1.664  53.908  1.00  0.00      RA0  H
ATOM   3335  CA  TYR A 363      75.463   0.917  55.111  1.00  0.00      RA0  C
ATOM   3336  CB  TYR A 363      75.178  -0.105  54.009  1.00  0.00      RA0  C
ATOM   3337  CG  TYR A 363      73.848  -0.751  54.310  1.00  0.00      RA0  C
ATOM   3338  CD1 TYR A 363      72.733   0.054  54.500  1.00  0.00      RA0  C
ATOM   3339  CE1 TYR A 363      71.502  -0.517  54.793  1.00  0.00      RA0  C
ATOM   3340  CD2 TYR A 363      73.730  -2.133  54.406  1.00  0.00      RA0  C
ATOM   3341  CE2 TYR A 363      72.496  -2.703  54.702  1.00  0.00      RA0  C
ATOM   3342  CZ  TYR A 363      71.381  -1.896  54.899  1.00  0.00      RA0  C
ATOM   3343  OH  TYR A 363      70.156  -2.459  55.194  1.00  0.00      RA0  O
ATOM   3344  HH  TYR A 363      69.878  -2.955  54.419  1.00  0.00      RA0  H
ATOM   3345  C   TYR A 363      75.772   0.230  56.432  1.00  0.00      RA0  C
ATOM   3346  O   TYR A 363      74.894   0.036  57.273  1.00  0.00      RA0  O
ATOM   3347  N   HIS A 364      77.035  -0.166  56.657  1.00  0.00      RA0  N
ATOM   3348  H   HIS A 364      77.733   0.027  55.966  1.00  0.00      RA0  H
ATOM   3349  CA  HIS A 364      77.413  -0.793  57.909  1.00  0.00      RA0  C
ATOM   3350  CB  HIS A 364      78.554  -1.794  57.680  1.00  0.00      RA0  C
ATOM   3351  CG  HIS A 364      78.089  -2.972  56.845  1.00  0.00      RA0  C
ATOM   3352  ND1 HIS A 364      78.125  -4.249  57.274  1.00  0.00      RA0  N
ATOM   3353  HD1 HIS A 364      78.460  -4.570  58.137  1.00  0.00      RA0  H
ATOM   3354  CD2 HIS A 364      77.570  -2.965  55.545  1.00  0.00      RA0  C
ATOM   3355  NE2 HIS A 364      77.292  -4.242  55.196  1.00  0.00      RA0  N
ATOM   3356  CE1 HIS A 364      77.634  -5.035  56.260  1.00  0.00      RA0  C
ATOM   3357  C   HIS A 364      77.734   0.173  59.041  1.00  0.00      RA0  C
ATOM   3358  O   HIS A 364      77.576  -0.158  60.214  1.00  0.00      RA0  O
ATOM   3359  N   GLY A 365      78.184   1.402  58.742  1.00  0.00      RA0  N
ATOM   3360  H   GLY A 365      78.261   1.678  57.786  1.00  0.00      RA0  H
ATOM   3361  CA  GLY A 365      78.682   2.348  59.737  1.00  0.00      RA0  C
ATOM   3362  C   GLY A 365      79.929   1.898  60.458  1.00  0.00      RA0  C
ATOM   3363  O   GLY A 365      80.497   0.840  60.188  1.00  0.00      RA0  O
ATOM   3364  N   SER A 366      80.411   2.703  61.422  1.00  0.00      RA0  N
ATOM   3365  H   SER A 366      79.950   3.570  61.610  1.00  0.00      RA0  H
ATOM   3366  CA  SER A 366      81.575   2.333  62.224  1.00  0.00      RA0  C
ATOM   3367  CB  SER A 366      81.893   3.566  63.051  1.00  0.00      RA0  C
ATOM   3368  OG  SER A 366      81.131   4.638  62.478  1.00  0.00      RA0  O
ATOM   3369  HG  SER A 366      81.686   5.414  62.523  1.00  0.00      RA0  H
ATOM   3370  C   SER A 366      81.365   1.088  63.057  1.00  0.00      RA0  C
ATOM   3371  O   SER A 366      82.138   0.136  62.974  1.00  0.00      RA0  O
ATOM   3372  N   HIS A 367      80.233   1.025  63.788  1.00  0.00      RA0  N
ATOM   3373  H   HIS A 367      79.649   1.835  63.790  1.00  0.00      RA0  H
ATOM   3374  CA  HIS A 367      79.858  -0.131  64.588  1.00  0.00      RA0  C
ATOM   3375  CB  HIS A 367      78.640   0.131  65.454  1.00  0.00      RA0  C
ATOM   3376  CG  HIS A 367      79.095   0.909  66.669  1.00  0.00      RA0  C
ATOM   3377  ND1 HIS A 367      80.377   0.985  67.092  1.00  0.00      RA0  N
ATOM   3378  HD1 HIS A 367      81.198   0.580  66.706  1.00  0.00      RA0  H
ATOM   3379  CD2 HIS A 367      78.293   1.655  67.540  1.00  0.00      RA0  C
ATOM   3380  NE2 HIS A 367      79.103   2.180  68.491  1.00  0.00      RA0  N
ATOM   3381  CE1 HIS A 367      80.385   1.769  68.215  1.00  0.00      RA0  C
ATOM   3382  C   HIS A 367      79.778  -1.414  63.774  1.00  0.00      RA0  C
ATOM   3383  O   HIS A 367      80.333  -2.441  64.150  1.00  0.00      RA0  O
ATOM   3384  N   GLY A 368      79.143  -1.377  62.586  1.00  0.00      RA0  N
ATOM   3385  H   GLY A 368      78.787  -0.519  62.210  1.00  0.00      RA0  H
ATOM   3386  CA  GLY A 368      79.000  -2.560  61.756  1.00  0.00      RA0  C
ATOM   3387  C   GLY A 368      80.247  -3.027  61.082  1.00  0.00      RA0  C
ATOM   3388  O   GLY A 368      80.489  -4.229  61.001  1.00  0.00      RA0  O
ATOM   3389  N   LEU A 369      81.110  -2.103  60.620  1.00  0.00      RA0  N
ATOM   3390  H   LEU A 369      80.877  -1.128  60.684  1.00  0.00      RA0  H
ATOM   3391  CA  LEU A 369      82.428  -2.468  60.126  1.00  0.00      RA0  C
ATOM   3392  CB  LEU A 369      83.165  -1.271  59.529  1.00  0.00      RA0  C
ATOM   3393  CG  LEU A 369      82.638  -0.866  58.156  1.00  0.00      RA0  C
ATOM   3394  CD1 LEU A 369      83.502   0.229  57.533  1.00  0.00      RA0  C
ATOM   3395  CD2 LEU A 369      82.517  -2.073  57.230  1.00  0.00      RA0  C
ATOM   3396  C   LEU A 369      83.316  -3.097  61.198  1.00  0.00      RA0  C
ATOM   3397  O   LEU A 369      83.966  -4.119  60.970  1.00  0.00      RA0  O
ATOM   3398  N   GLU A 370      83.332  -2.531  62.426  1.00  0.00      RA0  N
ATOM   3399  H   GLU A 370      82.831  -1.674  62.575  1.00  0.00      RA0  H
ATOM   3400  CA  GLU A 370      83.999  -3.144  63.561  1.00  0.00      RA0  C
ATOM   3401  CB  GLU A 370      83.716  -2.352  64.826  1.00  0.00      RA0  C
ATOM   3402  CG  GLU A 370      84.129  -0.895  64.959  1.00  0.00      RA0  C
ATOM   3403  CD  GLU A 370      83.303  -0.324  66.100  1.00  0.00      RA0  C
ATOM   3404  OE1 GLU A 370      82.711  -1.096  66.852  1.00  0.00      RA0  O
ATOM   3405  OE2 GLU A 370      83.236   0.887  66.249  1.00  0.00      RA0  O
ATOM   3406  C   GLU A 370      83.417  -4.503  63.891  1.00  0.00      RA0  C
ATOM   3407  O   GLU A 370      84.136  -5.443  64.232  1.00  0.00      RA0  O
ATOM   3408  N   HIS A 371      82.077  -4.647  63.804  1.00  0.00      RA0  N
ATOM   3409  H   HIS A 371      81.534  -3.848  63.542  1.00  0.00      RA0  H
ATOM   3410  CA  HIS A 371      81.407  -5.896  64.073  1.00  0.00      RA0  C
ATOM   3411  CB  HIS A 371      79.937  -5.709  64.420  1.00  0.00      RA0  C
ATOM   3412  CG  HIS A 371      79.980  -5.163  65.828  1.00  0.00      RA0  C
ATOM   3413  ND1 HIS A 371      79.507  -3.962  66.195  1.00  0.00      RA0  N
ATOM   3414  HD1 HIS A 371      79.116  -3.296  65.589  1.00  0.00      RA0  H
ATOM   3415  CD2 HIS A 371      80.581  -5.763  66.938  1.00  0.00      RA0  C
ATOM   3416  NE2 HIS A 371      80.471  -4.901  67.979  1.00  0.00      RA0  N
ATOM   3417  CE1 HIS A 371      79.803  -3.790  67.521  1.00  0.00      RA0  C
ATOM   3418  C   HIS A 371      81.753  -7.036  63.139  1.00  0.00      RA0  C
ATOM   3419  O   HIS A 371      81.954  -8.178  63.556  1.00  0.00      RA0  O
ATOM   3420  N   ILE A 372      81.885  -6.724  61.844  1.00  0.00      RA0  N
ATOM   3421  H   ILE A 372      81.667  -5.787  61.560  1.00  0.00      RA0  H
ATOM   3422  CA  ILE A 372      82.402  -7.645  60.841  1.00  0.00      RA0  C
ATOM   3423  CB  ILE A 372      82.372  -7.008  59.453  1.00  0.00      RA0  C
ATOM   3424  CG2 ILE A 372      83.125  -7.867  58.437  1.00  0.00      RA0  C
ATOM   3425  CG1 ILE A 372      80.947  -6.726  58.992  1.00  0.00      RA0  C
ATOM   3426  CD1 ILE A 372      80.961  -6.050  57.624  1.00  0.00      RA0  C
ATOM   3427  C   ILE A 372      83.833  -8.076  61.152  1.00  0.00      RA0  C
ATOM   3428  O   ILE A 372      84.122  -9.267  61.238  1.00  0.00      RA0  O
ATOM   3429  N   ALA A 373      84.755  -7.131  61.431  1.00  0.00      RA0  N
ATOM   3430  H   ALA A 373      84.480  -6.168  61.368  1.00  0.00      RA0  H
ATOM   3431  CA  ALA A 373      86.133  -7.448  61.764  1.00  0.00      RA0  C
ATOM   3432  CB  ALA A 373      86.943  -6.156  61.872  1.00  0.00      RA0  C
ATOM   3433  C   ALA A 373      86.322  -8.248  63.052  1.00  0.00      RA0  C
ATOM   3434  O   ALA A 373      87.039  -9.246  63.096  1.00  0.00      RA0  O
ATOM   3435  N   ARG A 374      85.643  -7.862  64.146  1.00  0.00      RA0  N
ATOM   3436  H   ARG A 374      85.035  -7.073  64.061  1.00  0.00      RA0  H
ATOM   3437  CA  ARG A 374      85.720  -8.585  65.408  1.00  0.00      RA0  C
ATOM   3438  CB  ARG A 374      84.972  -7.853  66.527  1.00  0.00      RA0  C
ATOM   3439  CG  ARG A 374      85.570  -6.487  66.871  1.00  0.00      RA0  C
ATOM   3440  CD  ARG A 374      84.825  -5.763  67.998  1.00  0.00      RA0  C
ATOM   3441  NE  ARG A 374      85.366  -4.417  68.186  1.00  0.00      RA0  N
ATOM   3442  HE  ARG A 374      86.358  -4.343  68.325  1.00  0.00      RA0  H
ATOM   3443  CZ  ARG A 374      84.526  -3.349  68.027  1.00  0.00      RA0  C
ATOM   3444  NH1 ARG A 374      85.020  -2.092  67.993  1.00  0.00      RA0  N
ATOM   3445 HH11 ARG A 374      84.392  -1.321  67.780  1.00  0.00      RA0  H
ATOM   3446 HH12 ARG A 374      85.984  -1.855  68.127  1.00  0.00      RA0  H
ATOM   3447  NH2 ARG A 374      83.201  -3.553  67.878  1.00  0.00      RA0  N
ATOM   3448 HH21 ARG A 374      82.615  -2.761  67.638  1.00  0.00      RA0  H
ATOM   3449 HH22 ARG A 374      82.736  -4.439  67.972  1.00  0.00      RA0  H
ATOM   3450  C   ARG A 374      85.211 -10.023  65.295  1.00  0.00      RA0  C
ATOM   3451  O   ARG A 374      85.786 -10.946  65.862  1.00  0.00      RA0  O
ATOM   3452  N   ARG A 375      84.116 -10.259  64.542  1.00  0.00      RA0  N
ATOM   3453  H   ARG A 375      83.662  -9.487  64.089  1.00  0.00      RA0  H
ATOM   3454  CA  ARG A 375      83.598 -11.591  64.281  1.00  0.00      RA0  C
ATOM   3455  CB  ARG A 375      82.287 -11.532  63.473  1.00  0.00      RA0  C
ATOM   3456  CG  ARG A 375      81.952 -12.859  62.759  1.00  0.00      RA0  C
ATOM   3457  CD  ARG A 375      80.778 -12.818  61.767  1.00  0.00      RA0  C
ATOM   3458  NE  ARG A 375      80.702 -14.055  60.977  1.00  0.00      RA0  N
ATOM   3459  HE  ARG A 375      81.575 -14.465  60.684  1.00  0.00      RA0  H
ATOM   3460  CZ  ARG A 375      79.496 -14.572  60.576  1.00  0.00      RA0  C
ATOM   3461  NH1 ARG A 375      78.349 -13.960  60.948  1.00  0.00      RA0  N
ATOM   3462 HH11 ARG A 375      77.452 -14.312  60.668  1.00  0.00      RA0  H
ATOM   3463 HH12 ARG A 375      78.357 -13.129  61.511  1.00  0.00      RA0  H
ATOM   3464  NH2 ARG A 375      79.471 -15.692  59.822  1.00  0.00      RA0  N
ATOM   3465 HH21 ARG A 375      78.641 -16.173  59.497  1.00  0.00      RA0  H
ATOM   3466 HH22 ARG A 375      80.335 -16.128  59.539  1.00  0.00      RA0  H
ATOM   3467  C   ARG A 375      84.559 -12.478  63.504  1.00  0.00      RA0  C
ATOM   3468  O   ARG A 375      84.760 -13.639  63.860  1.00  0.00      RA0  O
ATOM   3469  N   VAL A 376      85.224 -11.925  62.468  1.00  0.00      RA0  N
ATOM   3470  H   VAL A 376      85.006 -10.979  62.214  1.00  0.00      RA0  H
ATOM   3471  CA  VAL A 376      86.286 -12.610  61.739  1.00  0.00      RA0  C
ATOM   3472  CB  VAL A 376      86.757 -11.784  60.542  1.00  0.00      RA0  C
ATOM   3473  CG1 VAL A 376      87.887 -12.501  59.811  1.00  0.00      RA0  C
ATOM   3474  CG2 VAL A 376      85.598 -11.489  59.591  1.00  0.00      RA0  C
ATOM   3475  C   VAL A 376      87.448 -12.978  62.652  1.00  0.00      RA0  C
ATOM   3476  O   VAL A 376      87.873 -14.129  62.700  1.00  0.00      RA0  O
ATOM   3477  N   HIS A 377      87.933 -12.025  63.475  1.00  0.00      RA0  N
ATOM   3478  H   HIS A 377      87.549 -11.103  63.399  1.00  0.00      RA0  H
ATOM   3479  CA  HIS A 377      89.002 -12.259  64.442  1.00  0.00      RA0  C
ATOM   3480  CB  HIS A 377      89.409 -10.934  65.081  1.00  0.00      RA0  C
ATOM   3481  CG  HIS A 377      90.637 -11.135  65.932  1.00  0.00      RA0  C
ATOM   3482  ND1 HIS A 377      91.729 -11.810  65.530  1.00  0.00      RA0  N
ATOM   3483  HD1 HIS A 377      91.877 -12.243  64.657  1.00  0.00      RA0  H
ATOM   3484  CD2 HIS A 377      90.848 -10.661  67.229  1.00  0.00      RA0  C
ATOM   3485  NE2 HIS A 377      92.085 -11.061  67.608  1.00  0.00      RA0  N
ATOM   3486  CE1 HIS A 377      92.627 -11.767  66.564  1.00  0.00      RA0  C
ATOM   3487  C   HIS A 377      88.665 -13.308  65.498  1.00  0.00      RA0  C
ATOM   3488  O   HIS A 377      89.449 -14.214  65.778  1.00  0.00      RA0  O
ATOM   3489  N   ASN A 378      87.442 -13.266  66.068  1.00  0.00      RA0  N
ATOM   3490  H   ASN A 378      86.821 -12.545  65.762  1.00  0.00      RA0  H
ATOM   3491  CA  ASN A 378      86.967 -14.274  67.004  1.00  0.00      RA0  C
ATOM   3492  CB  ASN A 378      85.579 -13.934  67.545  1.00  0.00      RA0  C
ATOM   3493  CG  ASN A 378      85.704 -13.165  68.841  1.00  0.00      RA0  C
ATOM   3494  OD1 ASN A 378      85.584 -13.706  69.934  1.00  0.00      RA0  O
ATOM   3495  ND2 ASN A 378      85.940 -11.852  68.661  1.00  0.00      RA0  N
ATOM   3496 HD21 ASN A 378      86.005 -11.475  67.733  1.00  0.00      RA0  H
ATOM   3497 HD22 ASN A 378      86.054 -11.235  69.438  1.00  0.00      RA0  H
ATOM   3498  C   ASN A 378      86.925 -15.672  66.401  1.00  0.00      RA0  C
ATOM   3499  O   ASN A 378      87.373 -16.635  67.017  1.00  0.00      RA0  O
ATOM   3500  N   ALA A 379      86.430 -15.819  65.157  1.00  0.00      RA0  N
ATOM   3501  H   ALA A 379      86.062 -15.015  64.683  1.00  0.00      RA0  H
ATOM   3502  CA  ALA A 379      86.463 -17.081  64.444  1.00  0.00      RA0  C
ATOM   3503  CB  ALA A 379      85.748 -16.949  63.098  1.00  0.00      RA0  C
ATOM   3504  C   ALA A 379      87.877 -17.604  64.197  1.00  0.00      RA0  C
ATOM   3505  O   ALA A 379      88.163 -18.786  64.384  1.00  0.00      RA0  O
ATOM   3506  N   THR A 380      88.813 -16.718  63.818  1.00  0.00      RA0  N
ATOM   3507  H   THR A 380      88.544 -15.764  63.687  1.00  0.00      RA0  H
ATOM   3508  CA  THR A 380      90.224 -17.044  63.630  1.00  0.00      RA0  C
ATOM   3509  CB  THR A 380      90.872 -15.841  62.960  1.00  0.00      RA0  C
ATOM   3510  OG1 THR A 380      90.087 -15.473  61.820  1.00  0.00      RA0  O
ATOM   3511  HG1 THR A 380      89.333 -14.991  62.134  1.00  0.00      RA0  H
ATOM   3512  CG2 THR A 380      92.309 -16.132  62.542  1.00  0.00      RA0  C
ATOM   3513  C   THR A 380      90.916 -17.506  64.900  1.00  0.00      RA0  C
ATOM   3514  O   THR A 380      91.660 -18.486  64.900  1.00  0.00      RA0  O
ATOM   3515  N   LEU A 381      90.660 -16.854  66.051  1.00  0.00      RA0  N
ATOM   3516  H   LEU A 381      90.065 -16.048  66.029  1.00  0.00      RA0  H
ATOM   3517  CA  LEU A 381      91.132 -17.326  67.347  1.00  0.00      RA0  C
ATOM   3518  CB  LEU A 381      90.724 -16.371  68.457  1.00  0.00      RA0  C
ATOM   3519  CG  LEU A 381      91.324 -14.981  68.365  1.00  0.00      RA0  C
ATOM   3520  CD1 LEU A 381      90.313 -13.963  68.867  1.00  0.00      RA0  C
ATOM   3521  CD2 LEU A 381      92.663 -14.874  69.095  1.00  0.00      RA0  C
ATOM   3522  C   LEU A 381      90.553 -18.676  67.737  1.00  0.00      RA0  C
ATOM   3523  O   LEU A 381      91.282 -19.567  68.156  1.00  0.00      RA0  O
ATOM   3524  N   ILE A 382      89.234 -18.899  67.542  1.00  0.00      RA0  N
ATOM   3525  H   ILE A 382      88.666 -18.138  67.222  1.00  0.00      RA0  H
ATOM   3526  CA  ILE A 382      88.594 -20.193  67.791  1.00  0.00      RA0  C
ATOM   3527  CB  ILE A 382      87.088 -20.075  67.542  1.00  0.00      RA0  C
ATOM   3528  CG2 ILE A 382      86.402 -21.435  67.419  1.00  0.00      RA0  C
ATOM   3529  CG1 ILE A 382      86.449 -19.222  68.638  1.00  0.00      RA0  C
ATOM   3530  CD1 ILE A 382      84.967 -18.954  68.375  1.00  0.00      RA0  C
ATOM   3531  C   ILE A 382      89.220 -21.298  66.943  1.00  0.00      RA0  C
ATOM   3532  O   ILE A 382      89.518 -22.394  67.419  1.00  0.00      RA0  O
ATOM   3533  N   LEU A 383      89.493 -21.006  65.655  1.00  0.00      RA0  N
ATOM   3534  H   LEU A 383      89.201 -20.115  65.307  1.00  0.00      RA0  H
ATOM   3535  CA  LEU A 383      90.229 -21.893  64.775  1.00  0.00      RA0  C
ATOM   3536  CB  LEU A 383      90.285 -21.292  63.374  1.00  0.00      RA0  C
ATOM   3537  CG  LEU A 383      90.889 -22.247  62.351  1.00  0.00      RA0  C
ATOM   3538  CD1 LEU A 383      90.090 -23.546  62.253  1.00  0.00      RA0  C
ATOM   3539  CD2 LEU A 383      91.067 -21.572  60.995  1.00  0.00      RA0  C
ATOM   3540  C   LEU A 383      91.630 -22.200  65.293  1.00  0.00      RA0  C
ATOM   3541  O   LEU A 383      92.042 -23.354  65.362  1.00  0.00      RA0  O
ATOM   3542  N   SER A 384      92.373 -21.174  65.746  1.00  0.00      RA0  N
ATOM   3543  H   SER A 384      91.988 -20.250  65.708  1.00  0.00      RA0  H
ATOM   3544  CA  SER A 384      93.708 -21.319  66.320  1.00  0.00      RA0  C
ATOM   3545  CB  SER A 384      94.236 -19.901  66.614  1.00  0.00      RA0  C
ATOM   3546  OG  SER A 384      95.205 -19.875  67.679  1.00  0.00      RA0  O
ATOM   3547  HG  SER A 384      94.747 -19.395  68.380  1.00  0.00      RA0  H
ATOM   3548  C   SER A 384      93.755 -22.211  67.550  1.00  0.00      RA0  C
ATOM   3549  O   SER A 384      94.569 -23.133  67.625  1.00  0.00      RA0  O
ATOM   3550  N   GLU A 385      92.817 -22.021  68.497  1.00  0.00      RA0  N
ATOM   3551  H   GLU A 385      92.175 -21.258  68.392  1.00  0.00      RA0  H
ATOM   3552  CA  GLU A 385      92.673 -22.860  69.676  1.00  0.00      RA0  C
ATOM   3553  CB  GLU A 385      91.711 -22.243  70.702  1.00  0.00      RA0  C
ATOM   3554  CG  GLU A 385      92.024 -20.765  70.999  1.00  0.00      RA0  C
ATOM   3555  CD  GLU A 385      93.527 -20.524  70.957  1.00  0.00      RA0  C
ATOM   3556  OE1 GLU A 385      94.270 -21.162  71.697  1.00  0.00      RA0  O
ATOM   3557  OE2 GLU A 385      93.999 -19.764  70.111  1.00  0.00      RA0  O
ATOM   3558  C   GLU A 385      92.378 -24.319  69.351  1.00  0.00      RA0  C
ATOM   3559  O   GLU A 385      92.982 -25.250  69.887  1.00  0.00      RA0  O
ATOM   3560  N   GLY A 386      91.473 -24.577  68.385  1.00  0.00      RA0  N
ATOM   3561  H   GLY A 386      90.984 -23.810  67.959  1.00  0.00      RA0  H
ATOM   3562  CA  GLY A 386      91.158 -25.940  67.971  1.00  0.00      RA0  C
ATOM   3563  C   GLY A 386      92.265 -26.641  67.234  1.00  0.00      RA0  C
ATOM   3564  O   GLY A 386      92.473 -27.842  67.389  1.00  0.00      RA0  O
ATOM   3565  N   LEU A 387      93.040 -25.905  66.424  1.00  0.00      RA0  N
ATOM   3566  H   LEU A 387      92.802 -24.941  66.287  1.00  0.00      RA0  H
ATOM   3567  CA  LEU A 387      94.233 -26.430  65.791  1.00  0.00      RA0  C
ATOM   3568  CB  LEU A 387      94.743 -25.486  64.701  1.00  0.00      RA0  C
ATOM   3569  CG  LEU A 387      93.739 -25.233  63.576  1.00  0.00      RA0  C
ATOM   3570  CD1 LEU A 387      94.288 -24.252  62.541  1.00  0.00      RA0  C
ATOM   3571  CD2 LEU A 387      93.248 -26.528  62.936  1.00  0.00      RA0  C
ATOM   3572  C   LEU A 387      95.359 -26.714  66.779  1.00  0.00      RA0  C
ATOM   3573  O   LEU A 387      96.086 -27.695  66.637  1.00  0.00      RA0  O
ATOM   3574  N   LYS A 388      95.513 -25.889  67.837  1.00  0.00      RA0  N
ATOM   3575  H   LYS A 388      94.898 -25.101  67.896  1.00  0.00      RA0  H
ATOM   3576  CA  LYS A 388      96.425 -26.161  68.940  1.00  0.00      RA0  C
ATOM   3577  CB  LYS A 388      96.703 -24.917  69.781  1.00  0.00      RA0  C
ATOM   3578  CG  LYS A 388      97.406 -23.925  68.863  1.00  0.00      RA0  C
ATOM   3579  CD  LYS A 388      98.059 -22.718  69.505  1.00  0.00      RA0  C
ATOM   3580  CE  LYS A 388      97.141 -21.879  70.366  1.00  0.00      RA0  C
ATOM   3581  NZ  LYS A 388      95.959 -21.459  69.619  1.00  0.00      RA0  N
ATOM   3582  HZ1 LYS A 388      95.316 -20.981  70.290  1.00  0.00      RA0  H
ATOM   3583  HZ2 LYS A 388      96.137 -20.775  68.860  1.00  0.00      RA0  H
ATOM   3584  HZ3 LYS A 388      95.432 -22.257  69.229  1.00  0.00      RA0  H
ATOM   3585  C   LYS A 388      96.115 -27.439  69.696  1.00  0.00      RA0  C
ATOM   3586  O   LYS A 388      97.009 -28.216  70.024  1.00  0.00      RA0  O
ATOM   3587  N   ARG A 389      94.825 -27.706  69.954  1.00  0.00      RA0  N
ATOM   3588  H   ARG A 389      94.151 -27.010  69.697  1.00  0.00      RA0  H
ATOM   3589  CA  ARG A 389      94.347 -28.940  70.552  1.00  0.00      RA0  C
ATOM   3590  CB  ARG A 389      92.836 -28.892  70.786  1.00  0.00      RA0  C
ATOM   3591  CG  ARG A 389      92.265 -27.748  71.635  1.00  0.00      RA0  C
ATOM   3592  CD  ARG A 389      92.637 -27.769  73.120  1.00  0.00      RA0  C
ATOM   3593  NE  ARG A 389      91.759 -26.882  73.890  1.00  0.00      RA0  N
ATOM   3594  HE  ARG A 389      91.986 -25.900  73.982  1.00  0.00      RA0  H
ATOM   3595  CZ  ARG A 389      90.604 -27.375  74.430  1.00  0.00      RA0  C
ATOM   3596  NH1 ARG A 389      90.309 -28.691  74.295  1.00  0.00      RA0  N
ATOM   3597 HH11 ARG A 389      89.475 -29.097  74.675  1.00  0.00      RA0  H
ATOM   3598 HH12 ARG A 389      90.925 -29.315  73.805  1.00  0.00      RA0  H
ATOM   3599  NH2 ARG A 389      89.779 -26.542  75.090  1.00  0.00      RA0  N
ATOM   3600 HH21 ARG A 389      88.903 -26.777  75.510  1.00  0.00      RA0  H
ATOM   3601 HH22 ARG A 389      90.047 -25.562  75.196  1.00  0.00      RA0  H
ATOM   3602  C   ARG A 389      94.668 -30.167  69.710  1.00  0.00      RA0  C
ATOM   3603  O   ARG A 389      94.950 -31.233  70.239  1.00  0.00      RA0  O
ATOM   3604  N   ALA A 390      94.714 -30.015  68.374  1.00  0.00      RA0  N
ATOM   3605  H   ALA A 390      94.513 -29.120  67.975  1.00  0.00      RA0  H
ATOM   3606  CA  ALA A 390      95.071 -31.083  67.461  1.00  0.00      RA0  C
ATOM   3607  CB  ALA A 390      94.396 -30.871  66.105  1.00  0.00      RA0  C
ATOM   3608  C   ALA A 390      96.582 -31.197  67.256  1.00  0.00      RA0  C
ATOM   3609  O   ALA A 390      97.066 -31.931  66.397  1.00  0.00      RA0  O
ATOM   3610  N   GLY A 391      97.371 -30.477  68.078  1.00  0.00      RA0  N
ATOM   3611  H   GLY A 391      96.958 -29.819  68.707  1.00  0.00      RA0  H
ATOM   3612  CA  GLY A 391      98.820 -30.594  68.138  1.00  0.00      RA0  C
ATOM   3613  C   GLY A 391      99.568 -29.828  67.089  1.00  0.00      RA0  C
ATOM   3614  O   GLY A 391     100.786 -29.937  66.978  1.00  0.00      RA0  O
ATOM   3615  N   HIS A 392      98.874 -29.006  66.284  1.00  0.00      RA0  N
ATOM   3616  H   HIS A 392      97.906 -28.839  66.477  1.00  0.00      RA0  H
ATOM   3617  CA  HIS A 392      99.537 -28.181  65.295  1.00  0.00      RA0  C
ATOM   3618  CB  HIS A 392      98.557 -27.654  64.249  1.00  0.00      RA0  C
ATOM   3619  CG  HIS A 392      97.781 -28.783  63.618  1.00  0.00      RA0  C
ATOM   3620  ND1 HIS A 392      98.330 -29.911  63.131  1.00  0.00      RA0  N
ATOM   3621  HD1 HIS A 392      99.279 -30.154  63.139  1.00  0.00      RA0  H
ATOM   3622  CD2 HIS A 392      96.399 -28.839  63.436  1.00  0.00      RA0  C
ATOM   3623  NE2 HIS A 392      96.117 -30.016  62.832  1.00  0.00      RA0  N
ATOM   3624  CE1 HIS A 392      97.302 -30.679  62.644  1.00  0.00      RA0  C
ATOM   3625  C   HIS A 392     100.272 -27.005  65.926  1.00  0.00      RA0  C
ATOM   3626  O   HIS A 392      99.880 -26.418  66.941  1.00  0.00      RA0  O
ATOM   3627  N   GLN A 393     101.396 -26.599  65.318  1.00  0.00      RA0  N
ATOM   3628  H   GLN A 393     101.626 -26.978  64.419  1.00  0.00      RA0  H
ATOM   3629  CA  GLN A 393     102.151 -25.464  65.798  1.00  0.00      RA0  C
ATOM   3630  CB  GLN A 393     103.645 -25.689  65.579  1.00  0.00      RA0  C
ATOM   3631  CG  GLN A 393     104.497 -24.547  66.132  1.00  0.00      RA0  C
ATOM   3632  CD  GLN A 393     105.894 -24.646  65.566  1.00  0.00      RA0  C
ATOM   3633  OE1 GLN A 393     106.297 -23.854  64.721  1.00  0.00      RA0  O
ATOM   3634  NE2 GLN A 393     106.612 -25.665  66.070  1.00  0.00      RA0  N
ATOM   3635 HE21 GLN A 393     106.228 -26.276  66.764  1.00  0.00      RA0  H
ATOM   3636 HE22 GLN A 393     107.549 -25.834  65.762  1.00  0.00      RA0  H
ATOM   3637  C   GLN A 393     101.693 -24.225  65.060  1.00  0.00      RA0  C
ATOM   3638  O   GLN A 393     101.523 -24.202  63.848  1.00  0.00      RA0  O
ATOM   3639  N   LEU A 394     101.446 -23.142  65.808  1.00  0.00      RA0  N
ATOM   3640  H   LEU A 394     101.691 -23.103  66.777  1.00  0.00      RA0  H
ATOM   3641  CA  LEU A 394     100.892 -21.929  65.250  1.00  0.00      RA0  C
ATOM   3642  CB  LEU A 394      99.467 -21.639  65.720  1.00  0.00      RA0  C
ATOM   3643  CG  LEU A 394      98.423 -22.301  64.813  1.00  0.00      RA0  C
ATOM   3644  CD1 LEU A 394      98.196 -23.780  65.124  1.00  0.00      RA0  C
ATOM   3645  CD2 LEU A 394      97.113 -21.523  64.809  1.00  0.00      RA0  C
ATOM   3646  C   LEU A 394     101.851 -20.820  65.588  1.00  0.00      RA0  C
ATOM   3647  O   LEU A 394     102.246 -20.684  66.744  1.00  0.00      RA0  O
ATOM   3648  N   GLN A 395     102.302 -20.085  64.552  1.00  0.00      RA0  N
ATOM   3649  H   GLN A 395     101.848 -20.187  63.662  1.00  0.00      RA0  H
ATOM   3650  CA  GLN A 395     103.519 -19.290  64.621  1.00  0.00      RA0  C
ATOM   3651  CB  GLN A 395     104.416 -19.677  63.449  1.00  0.00      RA0  C
ATOM   3652  CG  GLN A 395     104.556 -21.193  63.324  1.00  0.00      RA0  C
ATOM   3653  CD  GLN A 395     105.270 -21.525  62.036  1.00  0.00      RA0  C
ATOM   3654  OE1 GLN A 395     104.943 -21.013  60.970  1.00  0.00      RA0  O
ATOM   3655  NE2 GLN A 395     106.249 -22.426  62.198  1.00  0.00      RA0  N
ATOM   3656 HE21 GLN A 395     106.454 -22.805  63.106  1.00  0.00      RA0  H
ATOM   3657 HE22 GLN A 395     106.808 -22.806  61.455  1.00  0.00      RA0  H
ATOM   3658  C   GLN A 395     103.297 -17.793  64.622  1.00  0.00      RA0  C
ATOM   3659  O   GLN A 395     104.240 -17.013  64.719  1.00  0.00      RA0  O
ATOM   3660  N   HIS A 396     102.040 -17.336  64.535  1.00  0.00      RA0  N
ATOM   3661  H   HIS A 396     101.287 -17.986  64.597  1.00  0.00      RA0  H
ATOM   3662  CA  HIS A 396     101.737 -15.936  64.739  1.00  0.00      RA0  C
ATOM   3663  CB  HIS A 396     100.414 -15.493  64.150  1.00  0.00      RA0  C
ATOM   3664  CG  HIS A 396     100.406 -15.656  62.676  1.00  0.00      RA0  C
ATOM   3665  ND1 HIS A 396      99.277 -15.671  61.960  1.00  0.00      RA0  N
ATOM   3666  HD1 HIS A 396      98.349 -15.530  62.257  1.00  0.00      RA0  H
ATOM   3667  CD2 HIS A 396     101.511 -15.794  61.840  1.00  0.00      RA0  C
ATOM   3668  NE2 HIS A 396     101.034 -15.892  60.589  1.00  0.00      RA0  N
ATOM   3669  CE1 HIS A 396      99.671 -15.821  60.673  1.00  0.00      RA0  C
ATOM   3670  C   HIS A 396     101.428 -15.657  66.190  1.00  0.00      RA0  C
ATOM   3671  O   HIS A 396     100.470 -16.196  66.739  1.00  0.00      RA0  O
ATOM   3672  N   ASP A 397     102.210 -14.764  66.826  1.00  0.00      RA0  N
ATOM   3673  H   ASP A 397     103.020 -14.396  66.365  1.00  0.00      RA0  H
ATOM   3674  CA  ASP A 397     101.932 -14.238  68.150  1.00  0.00      RA0  C
ATOM   3675  CB  ASP A 397     103.075 -13.354  68.654  1.00  0.00      RA0  C
ATOM   3676  CG  ASP A 397     103.642 -12.529  67.517  1.00  0.00      RA0  C
ATOM   3677  OD1 ASP A 397     103.126 -11.455  67.223  1.00  0.00      RA0  O
ATOM   3678  OD2 ASP A 397     104.598 -12.975  66.886  1.00  0.00      RA0  O
ATOM   3679  C   ASP A 397     100.588 -13.510  68.209  1.00  0.00      RA0  C
ATOM   3680  O   ASP A 397      99.757 -13.731  69.087  1.00  0.00      RA0  O
ATOM   3681  N   LEU A 398     100.333 -12.648  67.204  1.00  0.00      RA0  N
ATOM   3682  H   LEU A 398     101.064 -12.436  66.552  1.00  0.00      RA0  H
ATOM   3683  CA  LEU A 398      99.086 -11.934  67.052  1.00  0.00      RA0  C
ATOM   3684  CB  LEU A 398      99.185 -10.504  67.587  1.00  0.00      RA0  C
ATOM   3685  CG  LEU A 398      99.003 -10.414  69.102  1.00  0.00      RA0  C
ATOM   3686  CD1 LEU A 398      99.237  -8.996  69.620  1.00  0.00      RA0  C
ATOM   3687  CD2 LEU A 398      97.639 -10.957  69.536  1.00  0.00      RA0  C
ATOM   3688  C   LEU A 398      98.745 -11.906  65.581  1.00  0.00      RA0  C
ATOM   3689  O   LEU A 398      99.623 -11.960  64.719  1.00  0.00      RA0  O
ATOM   3690  N   PHE A 399      97.443 -11.823  65.274  1.00  0.00      RA0  N
ATOM   3691  H   PHE A 399      96.735 -11.671  65.968  1.00  0.00      RA0  H
ATOM   3692  CA  PHE A 399      96.922 -11.945  63.935  1.00  0.00      RA0  C
ATOM   3693  CB  PHE A 399      96.806 -13.414  63.513  1.00  0.00      RA0  C
ATOM   3694  CG  PHE A 399      96.123 -14.245  64.574  1.00  0.00      RA0  C
ATOM   3695  CD1 PHE A 399      94.736 -14.306  64.635  1.00  0.00      RA0  C
ATOM   3696  CD2 PHE A 399      96.890 -14.964  65.486  1.00  0.00      RA0  C
ATOM   3697  CE1 PHE A 399      94.118 -15.093  65.599  1.00  0.00      RA0  C
ATOM   3698  CE2 PHE A 399      96.273 -15.750  66.450  1.00  0.00      RA0  C
ATOM   3699  CZ  PHE A 399      94.886 -15.821  66.500  1.00  0.00      RA0  C
ATOM   3700  C   PHE A 399      95.588 -11.232  63.888  1.00  0.00      RA0  C
ATOM   3701  O   PHE A 399      95.032 -10.876  64.924  1.00  0.00      RA0  O
ATOM   3702  N   PHE A 400      95.059 -11.001  62.674  1.00  0.00      RA0  N
ATOM   3703  H   PHE A 400      95.587 -11.289  61.875  1.00  0.00      RA0  H
ATOM   3704  CA  PHE A 400      93.688 -10.566  62.481  1.00  0.00      RA0  C
ATOM   3705  CB  PHE A 400      93.640  -9.397  61.491  1.00  0.00      RA0  C
ATOM   3706  CG  PHE A 400      92.216  -9.025  61.148  1.00  0.00      RA0  C
ATOM   3707  CD1 PHE A 400      91.265  -8.866  62.149  1.00  0.00      RA0  C
ATOM   3708  CD2 PHE A 400      91.858  -8.848  59.815  1.00  0.00      RA0  C
ATOM   3709  CE1 PHE A 400      89.955  -8.550  61.811  1.00  0.00      RA0  C
ATOM   3710  CE2 PHE A 400      90.548  -8.531  59.478  1.00  0.00      RA0  C
ATOM   3711  CZ  PHE A 400      89.595  -8.391  60.478  1.00  0.00      RA0  C
ATOM   3712  C   PHE A 400      92.898 -11.781  62.008  1.00  0.00      RA0  C
ATOM   3713  O   PHE A 400      92.275 -12.517  62.766  1.00  0.00      RA0  O
ATOM   3714  N   ASP A 401      92.912 -12.039  60.703  1.00  0.00      RA0  N
ATOM   3715  H   ASP A 401      93.474 -11.520  60.057  1.00  0.00      RA0  H
ATOM   3716  CA  ASP A 401      92.070 -13.022  60.082  1.00  0.00      RA0  C
ATOM   3717  CB  ASP A 401      91.369 -12.381  58.876  1.00  0.00      RA0  C
ATOM   3718  CG  ASP A 401      92.353 -11.818  57.847  1.00  0.00      RA0  C
ATOM   3719  OD1 ASP A 401      93.547 -11.693  58.117  1.00  0.00      RA0  O
ATOM   3720  OD2 ASP A 401      91.914 -11.464  56.760  1.00  0.00      RA0  O
ATOM   3721  C   ASP A 401      92.832 -14.235  59.603  1.00  0.00      RA0  C
ATOM   3722  O   ASP A 401      92.242 -15.205  59.135  1.00  0.00      RA0  O
ATOM   3723  N   THR A 402      94.165 -14.214  59.729  1.00  0.00      RA0  N
ATOM   3724  H   THR A 402      94.632 -13.472  60.199  1.00  0.00      RA0  H
ATOM   3725  CA  THR A 402      95.008 -15.140  58.993  1.00  0.00      RA0  C
ATOM   3726  CB  THR A 402      95.718 -14.427  57.843  1.00  0.00      RA0  C
ATOM   3727  OG1 THR A 402      94.764 -13.941  56.891  1.00  0.00      RA0  O
ATOM   3728  HG1 THR A 402      94.304 -13.199  57.293  1.00  0.00      RA0  H
ATOM   3729  CG2 THR A 402      96.707 -15.367  57.144  1.00  0.00      RA0  C
ATOM   3730  C   THR A 402      95.951 -15.857  59.926  1.00  0.00      RA0  C
ATOM   3731  O   THR A 402      96.646 -15.230  60.716  1.00  0.00      RA0  O
ATOM   3732  N   LEU A 403      96.007 -17.201  59.843  1.00  0.00      RA0  N
ATOM   3733  H   LEU A 403      95.482 -17.650  59.121  1.00  0.00      RA0  H
ATOM   3734  CA  LEU A 403      96.864 -18.039  60.656  1.00  0.00      RA0  C
ATOM   3735  CB  LEU A 403      96.052 -19.157  61.298  1.00  0.00      RA0  C
ATOM   3736  CG  LEU A 403      95.020 -18.657  62.297  1.00  0.00      RA0  C
ATOM   3737  CD1 LEU A 403      94.073 -19.775  62.726  1.00  0.00      RA0  C
ATOM   3738  CD2 LEU A 403      95.691 -17.971  63.484  1.00  0.00      RA0  C
ATOM   3739  C   LEU A 403      97.965 -18.664  59.830  1.00  0.00      RA0  C
ATOM   3740  O   LEU A 403      97.763 -19.052  58.681  1.00  0.00      RA0  O
ATOM   3741  N   LYS A 404      99.157 -18.819  60.432  1.00  0.00      RA0  N
ATOM   3742  H   LYS A 404      99.291 -18.484  61.363  1.00  0.00      RA0  H
ATOM   3743  CA  LYS A 404     100.240 -19.607  59.885  1.00  0.00      RA0  C
ATOM   3744  CB  LYS A 404     101.552 -18.840  59.774  1.00  0.00      RA0  C
ATOM   3745  CG  LYS A 404     102.601 -19.552  58.924  1.00  0.00      RA0  C
ATOM   3746  CD  LYS A 404     103.800 -18.643  58.658  1.00  0.00      RA0  C
ATOM   3747  CE  LYS A 404     104.880 -19.281  57.784  1.00  0.00      RA0  C
ATOM   3748  NZ  LYS A 404     105.852 -18.275  57.341  1.00  0.00      RA0  N
ATOM   3749  HZ1 LYS A 404     106.677 -18.739  56.907  1.00  0.00      RA0  H
ATOM   3750  HZ2 LYS A 404     105.446 -17.637  56.626  1.00  0.00      RA0  H
ATOM   3751  HZ3 LYS A 404     106.129 -17.614  58.099  1.00  0.00      RA0  H
ATOM   3752  C   LYS A 404     100.407 -20.858  60.713  1.00  0.00      RA0  C
ATOM   3753  O   LYS A 404     100.737 -20.817  61.903  1.00  0.00      RA0  O
ATOM   3754  N   ILE A 405     100.153 -22.011  60.075  1.00  0.00      RA0  N
ATOM   3755  H   ILE A 405     100.022 -22.005  59.083  1.00  0.00      RA0  H
ATOM   3756  CA  ILE A 405     100.058 -23.293  60.735  1.00  0.00      RA0  C
ATOM   3757  CB  ILE A 405      98.705 -23.972  60.490  1.00  0.00      RA0  C
ATOM   3758  CG2 ILE A 405      98.618 -25.270  61.290  1.00  0.00      RA0  C
ATOM   3759  CG1 ILE A 405      97.526 -23.054  60.807  1.00  0.00      RA0  C
ATOM   3760  CD1 ILE A 405      96.948 -22.384  59.563  1.00  0.00      RA0  C
ATOM   3761  C   ILE A 405     101.173 -24.174  60.241  1.00  0.00      RA0  C
ATOM   3762  O   ILE A 405     101.297 -24.479  59.056  1.00  0.00      RA0  O
ATOM   3763  N   GLN A 406     102.017 -24.616  61.176  1.00  0.00      RA0  N
ATOM   3764  H   GLN A 406     101.813 -24.369  62.115  1.00  0.00      RA0  H
ATOM   3765  CA  GLN A 406     103.066 -25.569  60.926  1.00  0.00      RA0  C
ATOM   3766  CB  GLN A 406     104.245 -25.340  61.870  1.00  0.00      RA0  C
ATOM   3767  CG  GLN A 406     105.502 -26.148  61.529  1.00  0.00      RA0  C
ATOM   3768  CD  GLN A 406     106.371 -25.381  60.550  1.00  0.00      RA0  C
ATOM   3769  OE1 GLN A 406     107.298 -24.680  60.940  1.00  0.00      RA0  O
ATOM   3770  NE2 GLN A 406     106.025 -25.545  59.266  1.00  0.00      RA0  N
ATOM   3771 HE21 GLN A 406     105.283 -26.145  58.971  1.00  0.00      RA0  H
ATOM   3772 HE22 GLN A 406     106.454 -25.044  58.506  1.00  0.00      RA0  H
ATOM   3773  C   GLN A 406     102.523 -26.975  61.102  1.00  0.00      RA0  C
ATOM   3774  O   GLN A 406     102.103 -27.379  62.187  1.00  0.00      RA0  O
ATOM   3775  N   CYS A 407     102.527 -27.747  60.002  1.00  0.00      RA0  N
ATOM   3776  H   CYS A 407     102.837 -27.339  59.145  1.00  0.00      RA0  H
ATOM   3777  CA  CYS A 407     101.939 -29.074  59.961  1.00  0.00      RA0  C
ATOM   3778  CB  CYS A 407     100.800 -29.077  58.944  1.00  0.00      RA0  C
ATOM   3779  SG  CYS A 407      99.782 -27.587  59.048  1.00  0.00      RA0  S
ATOM   3780  C   CYS A 407     102.958 -30.150  59.635  1.00  0.00      RA0  C
ATOM   3781  O   CYS A 407     102.724 -31.342  59.832  1.00  0.00      RA0  O
ATOM   3782  N   GLY A 408     104.141 -29.752  59.123  1.00  0.00      RA0  N
ATOM   3783  H   GLY A 408     104.252 -28.787  58.886  1.00  0.00      RA0  H
ATOM   3784  CA  GLY A 408     105.182 -30.677  58.680  1.00  0.00      RA0  C
ATOM   3785  C   GLY A 408     104.808 -31.490  57.460  1.00  0.00      RA0  C
ATOM   3786  O   GLY A 408     104.228 -31.002  56.495  1.00  0.00      RA0  O
ATOM   3787  N   CYS A 409     105.128 -32.793  57.450  1.00  0.00      RA0  N
ATOM   3788  H   CYS A 409     105.428 -33.237  58.293  1.00  0.00      RA0  H
ATOM   3789  CA  CYS A 409     105.108 -33.599  56.230  1.00  0.00      RA0  C
ATOM   3790  CB  CYS A 409     106.080 -34.756  56.426  1.00  0.00      RA0  C
ATOM   3791  SG  CYS A 409     107.564 -34.177  57.287  1.00  0.00      RA0  S
ATOM   3792  C   CYS A 409     103.719 -34.081  55.817  1.00  0.00      RA0  C
ATOM   3793  O   CYS A 409     103.563 -34.917  54.935  1.00  0.00      RA0  O
ATOM   3794  N   SER A 410     102.678 -33.492  56.423  1.00  0.00      RA0  N
ATOM   3795  H   SER A 410     102.872 -32.772  57.085  1.00  0.00      RA0  H
ATOM   3796  CA  SER A 410     101.271 -33.770  56.226  1.00  0.00      RA0  C
ATOM   3797  CB  SER A 410     100.809 -33.772  57.669  1.00  0.00      RA0  C
ATOM   3798  OG  SER A 410     102.030 -33.651  58.430  1.00  0.00      RA0  O
ATOM   3799  HG  SER A 410     101.833 -33.132  59.208  1.00  0.00      RA0  H
ATOM   3800  C   SER A 410     100.642 -32.715  55.329  1.00  0.00      RA0  C
ATOM   3801  O   SER A 410      99.473 -32.801  54.962  1.00  0.00      RA0  O
ATOM   3802  N   VAL A 411     101.416 -31.682  54.922  1.00  0.00      RA0  N
ATOM   3803  H   VAL A 411     102.370 -31.668  55.224  1.00  0.00      RA0  H
ATOM   3804  CA  VAL A 411     100.893 -30.492  54.254  1.00  0.00      RA0  C
ATOM   3805  CB  VAL A 411     101.978 -29.417  54.128  1.00  0.00      RA0  C
ATOM   3806  CG1 VAL A 411     103.170 -29.912  53.320  1.00  0.00      RA0  C
ATOM   3807  CG2 VAL A 411     101.406 -28.091  53.627  1.00  0.00      RA0  C
ATOM   3808  C   VAL A 411     100.129 -30.757  52.961  1.00  0.00      RA0  C
ATOM   3809  O   VAL A 411      99.037 -30.234  52.757  1.00  0.00      RA0  O
ATOM   3810  N   LYS A 412     100.636 -31.637  52.078  1.00  0.00      RA0  N
ATOM   3811  H   LYS A 412     101.458 -32.126  52.362  1.00  0.00      RA0  H
ATOM   3812  CA  LYS A 412      99.971 -32.008  50.844  1.00  0.00      RA0  C
ATOM   3813  CB  LYS A 412     100.893 -32.836  49.931  1.00  0.00      RA0  C
ATOM   3814  CG  LYS A 412     102.113 -32.120  49.321  1.00  0.00      RA0  C
ATOM   3815  CD  LYS A 412     103.336 -31.958  50.235  1.00  0.00      RA0  C
ATOM   3816  CE  LYS A 412     104.501 -31.230  49.550  1.00  0.00      RA0  C
ATOM   3817  NZ  LYS A 412     105.638 -31.102  50.470  1.00  0.00      RA0  N
ATOM   3818  HZ1 LYS A 412     105.399 -30.575  51.337  1.00  0.00      RA0  H
ATOM   3819  HZ2 LYS A 412     106.078 -31.993  50.752  1.00  0.00      RA0  H
ATOM   3820  HZ3 LYS A 412     106.406 -30.498  50.096  1.00  0.00      RA0  H
ATOM   3821  C   LYS A 412      98.647 -32.721  51.066  1.00  0.00      RA0  C
ATOM   3822  O   LYS A 412      97.646 -32.450  50.406  1.00  0.00      RA0  O
ATOM   3823  N   GLU A 413      98.608 -33.640  52.040  1.00  0.00      RA0  N
ATOM   3824  H   GLU A 413      99.391 -33.737  52.652  1.00  0.00      RA0  H
ATOM   3825  CA  GLU A 413      97.399 -34.318  52.437  1.00  0.00      RA0  C
ATOM   3826  CB  GLU A 413      97.689 -35.669  53.116  1.00  0.00      RA0  C
ATOM   3827  CG  GLU A 413      98.528 -35.683  54.393  1.00  0.00      RA0  C
ATOM   3828  CD  GLU A 413      97.618 -35.626  55.596  1.00  0.00      RA0  C
ATOM   3829  OE1 GLU A 413      97.192 -34.547  55.989  1.00  0.00      RA0  O
ATOM   3830  OE2 GLU A 413      97.272 -36.679  56.119  1.00  0.00      RA0  O
ATOM   3831  C   GLU A 413      96.361 -33.404  53.074  1.00  0.00      RA0  C
ATOM   3832  O   GLU A 413      95.173 -33.519  52.795  1.00  0.00      RA0  O
ATOM   3833  N   VAL A 414      96.769 -32.446  53.936  1.00  0.00      RA0  N
ATOM   3834  H   VAL A 414      97.707 -32.520  54.279  1.00  0.00      RA0  H
ATOM   3835  CA  VAL A 414      95.864 -31.432  54.485  1.00  0.00      RA0  C
ATOM   3836  CB  VAL A 414      96.554 -30.539  55.524  1.00  0.00      RA0  C
ATOM   3837  CG1 VAL A 414      95.571 -29.495  56.054  1.00  0.00      RA0  C
ATOM   3838  CG2 VAL A 414      97.155 -31.338  56.678  1.00  0.00      RA0  C
ATOM   3839  C   VAL A 414      95.251 -30.559  53.392  1.00  0.00      RA0  C
ATOM   3840  O   VAL A 414      94.040 -30.335  53.359  1.00  0.00      RA0  O
ATOM   3841  N   LEU A 415      96.069 -30.090  52.426  1.00  0.00      RA0  N
ATOM   3842  H   LEU A 415      97.048 -30.292  52.505  1.00  0.00      RA0  H
ATOM   3843  CA  LEU A 415      95.599 -29.350  51.264  1.00  0.00      RA0  C
ATOM   3844  CB  LEU A 415      96.785 -28.924  50.398  1.00  0.00      RA0  C
ATOM   3845  CG  LEU A 415      97.591 -27.751  50.955  1.00  0.00      RA0  C
ATOM   3846  CD1 LEU A 415      98.979 -27.664  50.319  1.00  0.00      RA0  C
ATOM   3847  CD2 LEU A 415      96.826 -26.435  50.815  1.00  0.00      RA0  C
ATOM   3848  C   LEU A 415      94.638 -30.153  50.395  1.00  0.00      RA0  C
ATOM   3849  O   LEU A 415      93.597 -29.657  49.965  1.00  0.00      RA0  O
ATOM   3850  N   GLY A 416      94.939 -31.446  50.157  1.00  0.00      RA0  N
ATOM   3851  H   GLY A 416      95.796 -31.815  50.520  1.00  0.00      RA0  H
ATOM   3852  CA  GLY A 416      94.063 -32.335  49.403  1.00  0.00      RA0  C
ATOM   3853  C   GLY A 416      92.769 -32.670  50.096  1.00  0.00      RA0  C
ATOM   3854  O   GLY A 416      91.724 -32.724  49.462  1.00  0.00      RA0  O
ATOM   3855  N   ARG A 417      92.775 -32.864  51.426  1.00  0.00      RA0  N
ATOM   3856  H   ARG A 417      93.648 -32.808  51.911  1.00  0.00      RA0  H
ATOM   3857  CA  ARG A 417      91.559 -33.051  52.204  1.00  0.00      RA0  C
ATOM   3858  CB  ARG A 417      91.804 -33.513  53.637  1.00  0.00      RA0  C
ATOM   3859  CG  ARG A 417      92.143 -34.996  53.745  1.00  0.00      RA0  C
ATOM   3860  CD  ARG A 417      91.985 -35.499  55.183  1.00  0.00      RA0  C
ATOM   3861  NE  ARG A 417      92.712 -34.648  56.122  1.00  0.00      RA0  N
ATOM   3862  HE  ARG A 417      92.231 -33.877  56.554  1.00  0.00      RA0  H
ATOM   3863  CZ  ARG A 417      94.044 -34.851  56.326  1.00  0.00      RA0  C
ATOM   3864  NH1 ARG A 417      94.743 -33.991  57.087  1.00  0.00      RA0  N
ATOM   3865 HH11 ARG A 417      95.751 -34.090  57.139  1.00  0.00      RA0  H
ATOM   3866 HH12 ARG A 417      94.300 -33.250  57.605  1.00  0.00      RA0  H
ATOM   3867  NH2 ARG A 417      94.647 -35.911  55.762  1.00  0.00      RA0  N
ATOM   3868 HH21 ARG A 417      95.643 -36.052  55.903  1.00  0.00      RA0  H
ATOM   3869 HH22 ARG A 417      94.181 -36.589  55.197  1.00  0.00      RA0  H
ATOM   3870  C   ARG A 417      90.658 -31.826  52.239  1.00  0.00      RA0  C
ATOM   3871  O   ARG A 417      89.433 -31.926  52.214  1.00  0.00      RA0  O
ATOM   3872  N   ALA A 418      91.247 -30.618  52.283  1.00  0.00      RA0  N
ATOM   3873  H   ALA A 418      92.245 -30.571  52.373  1.00  0.00      RA0  H
ATOM   3874  CA  ALA A 418      90.516 -29.380  52.127  1.00  0.00      RA0  C
ATOM   3875  CB  ALA A 418      91.457 -28.187  52.279  1.00  0.00      RA0  C
ATOM   3876  C   ALA A 418      89.838 -29.288  50.777  1.00  0.00      RA0  C
ATOM   3877  O   ALA A 418      88.657 -28.961  50.654  1.00  0.00      RA0  O
ATOM   3878  N   ALA A 419      90.590 -29.678  49.737  1.00  0.00      RA0  N
ATOM   3879  H   ALA A 419      91.556 -29.876  49.916  1.00  0.00      RA0  H
ATOM   3880  CA  ALA A 419      90.155 -29.720  48.371  1.00  0.00      RA0  C
ATOM   3881  CB  ALA A 419      91.315 -30.125  47.460  1.00  0.00      RA0  C
ATOM   3882  C   ALA A 419      88.980 -30.642  48.101  1.00  0.00      RA0  C
ATOM   3883  O   ALA A 419      88.056 -30.312  47.358  1.00  0.00      RA0  O
ATOM   3884  N   GLN A 420      88.943 -31.788  48.794  1.00  0.00      RA0  N
ATOM   3885  H   GLN A 420      89.757 -32.007  49.337  1.00  0.00      RA0  H
ATOM   3886  CA  GLN A 420      87.806 -32.692  48.838  1.00  0.00      RA0  C
ATOM   3887  CB  GLN A 420      88.135 -33.901  49.710  1.00  0.00      RA0  C
ATOM   3888  CG  GLN A 420      89.293 -34.730  49.163  1.00  0.00      RA0  C
ATOM   3889  CD  GLN A 420      89.723 -35.730  50.214  1.00  0.00      RA0  C
ATOM   3890  OE1 GLN A 420      89.371 -35.639  51.385  1.00  0.00      RA0  O
ATOM   3891  NE2 GLN A 420      90.512 -36.702  49.724  1.00  0.00      RA0  N
ATOM   3892 HE21 GLN A 420      90.765 -36.702  48.756  1.00  0.00      RA0  H
ATOM   3893 HE22 GLN A 420      90.860 -37.435  50.308  1.00  0.00      RA0  H
ATOM   3894  C   GLN A 420      86.511 -32.048  49.347  1.00  0.00      RA0  C
ATOM   3895  O   GLN A 420      85.415 -32.438  48.954  1.00  0.00      RA0  O
ATOM   3896  N   ARG A 421      86.600 -31.026  50.220  1.00  0.00      RA0  N
ATOM   3897  H   ARG A 421      87.504 -30.684  50.486  1.00  0.00      RA0  H
ATOM   3898  CA  ARG A 421      85.447 -30.340  50.776  1.00  0.00      RA0  C
ATOM   3899  CB  ARG A 421      85.616 -30.253  52.287  1.00  0.00      RA0  C
ATOM   3900  CG  ARG A 421      85.721 -31.636  52.931  1.00  0.00      RA0  C
ATOM   3901  CD  ARG A 421      86.068 -31.509  54.409  1.00  0.00      RA0  C
ATOM   3902  NE  ARG A 421      85.979 -32.776  55.129  1.00  0.00      RA0  N
ATOM   3903  HE  ARG A 421      86.449 -33.554  54.703  1.00  0.00      RA0  H
ATOM   3904  CZ  ARG A 421      85.338 -32.756  56.338  1.00  0.00      RA0  C
ATOM   3905  NH1 ARG A 421      84.740 -31.616  56.756  1.00  0.00      RA0  N
ATOM   3906 HH11 ARG A 421      84.288 -31.512  57.646  1.00  0.00      RA0  H
ATOM   3907 HH12 ARG A 421      84.704 -30.778  56.182  1.00  0.00      RA0  H
ATOM   3908  NH2 ARG A 421      85.315 -33.881  57.094  1.00  0.00      RA0  N
ATOM   3909 HH21 ARG A 421      84.860 -33.921  57.990  1.00  0.00      RA0  H
ATOM   3910 HH22 ARG A 421      85.754 -34.732  56.792  1.00  0.00      RA0  H
ATOM   3911  C   ARG A 421      85.184 -28.971  50.179  1.00  0.00      RA0  C
ATOM   3912  O   ARG A 421      84.433 -28.178  50.755  1.00  0.00      RA0  O
ATOM   3913  N   GLN A 422      85.804 -28.660  49.020  1.00  0.00      RA0  N
ATOM   3914  H   GLN A 422      86.471 -29.316  48.664  1.00  0.00      RA0  H
ATOM   3915  CA  GLN A 422      85.652 -27.395  48.315  1.00  0.00      RA0  C
ATOM   3916  CB  GLN A 422      84.203 -27.153  47.880  1.00  0.00      RA0  C
ATOM   3917  CG  GLN A 422      83.658 -28.307  47.029  1.00  0.00      RA0  C
ATOM   3918  CD  GLN A 422      84.345 -28.347  45.678  1.00  0.00      RA0  C
ATOM   3919  OE1 GLN A 422      83.938 -27.669  44.743  1.00  0.00      RA0  O
ATOM   3920  NE2 GLN A 422      85.393 -29.191  45.610  1.00  0.00      RA0  N
ATOM   3921 HE21 GLN A 422      85.706 -29.752  46.378  1.00  0.00      RA0  H
ATOM   3922 HE22 GLN A 422      85.916 -29.267  44.760  1.00  0.00      RA0  H
ATOM   3923  C   GLN A 422      86.262 -26.221  49.080  1.00  0.00      RA0  C
ATOM   3924  O   GLN A 422      85.721 -25.114  49.109  1.00  0.00      RA0  O
ATOM   3925  N   ILE A 423      87.422 -26.448  49.728  1.00  0.00      RA0  N
ATOM   3926  H   ILE A 423      87.879 -27.339  49.674  1.00  0.00      RA0  H
ATOM   3927  CA  ILE A 423      88.150 -25.443  50.490  1.00  0.00      RA0  C
ATOM   3928  CB  ILE A 423      88.189 -25.794  51.973  1.00  0.00      RA0  C
ATOM   3929  CG2 ILE A 423      88.922 -24.717  52.768  1.00  0.00      RA0  C
ATOM   3930  CG1 ILE A 423      86.774 -26.005  52.496  1.00  0.00      RA0  C
ATOM   3931  CD1 ILE A 423      86.724 -26.231  54.002  1.00  0.00      RA0  C
ATOM   3932  C   ILE A 423      89.550 -25.309  49.928  1.00  0.00      RA0  C
ATOM   3933  O   ILE A 423      90.275 -26.287  49.767  1.00  0.00      RA0  O
ATOM   3934  N   ASN A 424      89.979 -24.070  49.612  1.00  0.00      RA0  N
ATOM   3935  H   ASN A 424      89.388 -23.296  49.849  1.00  0.00      RA0  H
ATOM   3936  CA  ASN A 424      91.365 -23.812  49.266  1.00  0.00      RA0  C
ATOM   3937  CB  ASN A 424      91.467 -22.830  48.099  1.00  0.00      RA0  C
ATOM   3938  CG  ASN A 424      91.109 -23.443  46.767  1.00  0.00      RA0  C
ATOM   3939  OD1 ASN A 424      91.645 -24.470  46.364  1.00  0.00      RA0  O
ATOM   3940  ND2 ASN A 424      90.190 -22.732  46.085  1.00  0.00      RA0  N
ATOM   3941 HD21 ASN A 424      89.745 -21.908  46.446  1.00  0.00      RA0  H
ATOM   3942 HD22 ASN A 424      89.894 -23.004  45.162  1.00  0.00      RA0  H
ATOM   3943  C   ASN A 424      92.064 -23.148  50.422  1.00  0.00      RA0  C
ATOM   3944  O   ASN A 424      91.564 -22.202  51.026  1.00  0.00      RA0  O
ATOM   3945  N   PHE A 425      93.283 -23.610  50.707  1.00  0.00      RA0  N
ATOM   3946  H   PHE A 425      93.698 -24.306  50.121  1.00  0.00      RA0  H
ATOM   3947  CA  PHE A 425      94.159 -22.983  51.659  1.00  0.00      RA0  C
ATOM   3948  CB  PHE A 425      94.640 -23.978  52.705  1.00  0.00      RA0  C
ATOM   3949  CG  PHE A 425      93.535 -24.398  53.636  1.00  0.00      RA0  C
ATOM   3950  CD1 PHE A 425      93.505 -25.705  54.104  1.00  0.00      RA0  C
ATOM   3951  CD2 PHE A 425      92.576 -23.482  54.047  1.00  0.00      RA0  C
ATOM   3952  CE1 PHE A 425      92.528 -26.097  55.008  1.00  0.00      RA0  C
ATOM   3953  CE2 PHE A 425      91.599 -23.874  54.952  1.00  0.00      RA0  C
ATOM   3954  CZ  PHE A 425      91.584 -25.176  55.439  1.00  0.00      RA0  C
ATOM   3955  C   PHE A 425      95.374 -22.484  50.932  1.00  0.00      RA0  C
ATOM   3956  O   PHE A 425      95.604 -22.779  49.761  1.00  0.00      RA0  O
ATOM   3957  N   ARG A 426      96.205 -21.706  51.631  1.00  0.00      RA0  N
ATOM   3958  H   ARG A 426      96.040 -21.531  52.606  1.00  0.00      RA0  H
ATOM   3959  CA  ARG A 426      97.437 -21.236  51.069  1.00  0.00      RA0  C
ATOM   3960  CB  ARG A 426      97.642 -19.844  51.607  1.00  0.00      RA0  C
ATOM   3961  CG  ARG A 426      98.878 -19.146  51.089  1.00  0.00      RA0  C
ATOM   3962  CD  ARG A 426      99.044 -17.951  51.999  1.00  0.00      RA0  C
ATOM   3963  NE  ARG A 426     100.070 -17.047  51.521  1.00  0.00      RA0  N
ATOM   3964  HE  ARG A 426     100.821 -17.448  50.983  1.00  0.00      RA0  H
ATOM   3965  CZ  ARG A 426      99.939 -15.781  51.990  1.00  0.00      RA0  C
ATOM   3966  NH1 ARG A 426      98.837 -15.464  52.709  1.00  0.00      RA0  N
ATOM   3967 HH11 ARG A 426      98.811 -14.624  53.272  1.00  0.00      RA0  H
ATOM   3968 HH12 ARG A 426      98.016 -16.047  52.752  1.00  0.00      RA0  H
ATOM   3969  NH2 ARG A 426     100.912 -14.886  51.730  1.00  0.00      RA0  N
ATOM   3970 HH21 ARG A 426     100.855 -13.917  52.007  1.00  0.00      RA0  H
ATOM   3971 HH22 ARG A 426     101.748 -15.152  51.244  1.00  0.00      RA0  H
ATOM   3972  C   ARG A 426      98.608 -22.125  51.438  1.00  0.00      RA0  C
ATOM   3973  O   ARG A 426      98.969 -22.287  52.600  1.00  0.00      RA0  O
ATOM   3974  N   LEU A 427      99.287 -22.695  50.432  1.00  0.00      RA0  N
ATOM   3975  H   LEU A 427      98.952 -22.530  49.506  1.00  0.00      RA0  H
ATOM   3976  CA  LEU A 427     100.628 -23.212  50.593  1.00  0.00      RA0  C
ATOM   3977  CB  LEU A 427     101.055 -24.038  49.379  1.00  0.00      RA0  C
ATOM   3978  CG  LEU A 427     102.434 -24.682  49.555  1.00  0.00      RA0  C
ATOM   3979  CD1 LEU A 427     102.511 -25.564  50.804  1.00  0.00      RA0  C
ATOM   3980  CD2 LEU A 427     102.870 -25.436  48.299  1.00  0.00      RA0  C
ATOM   3981  C   LEU A 427     101.608 -22.071  50.869  1.00  0.00      RA0  C
ATOM   3982  O   LEU A 427     101.642 -21.077  50.143  1.00  0.00      RA0  O
ATOM   3983  N   PHE A 428     102.393 -22.158  51.959  1.00  0.00      RA0  N
ATOM   3984  H   PHE A 428     102.402 -22.988  52.523  1.00  0.00      RA0  H
ATOM   3985  CA  PHE A 428     103.323 -21.099  52.323  1.00  0.00      RA0  C
ATOM   3986  CB  PHE A 428     103.194 -20.638  53.774  1.00  0.00      RA0  C
ATOM   3987  CG  PHE A 428     103.527 -19.166  53.757  1.00  0.00      RA0  C
ATOM   3988  CD1 PHE A 428     102.504 -18.231  53.686  1.00  0.00      RA0  C
ATOM   3989  CD2 PHE A 428     104.850 -18.744  53.760  1.00  0.00      RA0  C
ATOM   3990  CE1 PHE A 428     102.809 -16.882  53.561  1.00  0.00      RA0  C
ATOM   3991  CE2 PHE A 428     105.156 -17.396  53.637  1.00  0.00      RA0  C
ATOM   3992  CZ  PHE A 428     104.133 -16.467  53.510  1.00  0.00      RA0  C
ATOM   3993  C   PHE A 428     104.729 -21.534  51.946  1.00  0.00      RA0  C
ATOM   3994  O   PHE A 428     105.269 -21.141  50.917  1.00  0.00      RA0  O
ATOM   3995  N   GLU A 429     105.322 -22.385  52.790  1.00  0.00      RA0  N
ATOM   3996  H   GLU A 429     104.874 -22.696  53.631  1.00  0.00      RA0  H
ATOM   3997  CA  GLU A 429     106.586 -23.041  52.564  1.00  0.00      RA0  C
ATOM   3998  CB  GLU A 429     107.682 -22.580  53.533  1.00  0.00      RA0  C
ATOM   3999  CG  GLU A 429     107.796 -21.076  53.795  1.00  0.00      RA0  C
ATOM   4000  CD  GLU A 429     107.104 -20.723  55.103  1.00  0.00      RA0  C
ATOM   4001  OE1 GLU A 429     106.268 -21.494  55.568  1.00  0.00      RA0  O
ATOM   4002  OE2 GLU A 429     107.409 -19.674  55.666  1.00  0.00      RA0  O
ATOM   4003  C   GLU A 429     106.299 -24.493  52.864  1.00  0.00      RA0  C
ATOM   4004  O   GLU A 429     105.274 -24.809  53.474  1.00  0.00      RA0  O
ATOM   4005  N   ASP A 430     107.173 -25.434  52.460  1.00  0.00      RA0  N
ATOM   4006  H   ASP A 430     108.026 -25.141  52.036  1.00  0.00      RA0  H
ATOM   4007  CA  ASP A 430     107.003 -26.832  52.796  1.00  0.00      RA0  C
ATOM   4008  CB  ASP A 430     108.013 -27.777  52.140  1.00  0.00      RA0  C
ATOM   4009  CG  ASP A 430     107.253 -29.035  51.743  1.00  0.00      RA0  C
ATOM   4010  OD1 ASP A 430     106.094 -29.184  52.124  1.00  0.00      RA0  O
ATOM   4011  OD2 ASP A 430     107.778 -29.864  51.005  1.00  0.00      RA0  O
ATOM   4012  C   ASP A 430     106.820 -27.086  54.293  1.00  0.00      RA0  C
ATOM   4013  O   ASP A 430     107.589 -26.669  55.155  1.00  0.00      RA0  O
ATOM   4014  N   GLY A 431     105.716 -27.767  54.637  1.00  0.00      RA0  N
ATOM   4015  H   GLY A 431     105.163 -28.083  53.867  1.00  0.00      RA0  H
ATOM   4016  CA  GLY A 431     105.333 -27.998  56.015  1.00  0.00      RA0  C
ATOM   4017  C   GLY A 431     104.513 -26.931  56.667  1.00  0.00      RA0  C
ATOM   4018  O   GLY A 431     104.092 -27.120  57.805  1.00  0.00      RA0  O
ATOM   4019  N   THR A 432     104.218 -25.824  55.970  1.00  0.00      RA0  N
ATOM   4020  H   THR A 432     104.601 -25.630  55.066  1.00  0.00      RA0  H
ATOM   4021  CA  THR A 432     103.473 -24.714  56.552  1.00  0.00      RA0  C
ATOM   4022  CB  THR A 432     104.468 -23.612  56.827  1.00  0.00      RA0  C
ATOM   4023  OG1 THR A 432     105.795 -24.153  56.811  1.00  0.00      RA0  O
ATOM   4024  HG1 THR A 432     106.315 -23.428  56.452  1.00  0.00      RA0  H
ATOM   4025  CG2 THR A 432     104.168 -22.906  58.147  1.00  0.00      RA0  C
ATOM   4026  C   THR A 432     102.356 -24.276  55.638  1.00  0.00      RA0  C
ATOM   4027  O   THR A 432     102.515 -24.060  54.437  1.00  0.00      RA0  O
ATOM   4028  N   LEU A 433     101.162 -24.120  56.224  1.00  0.00      RA0  N
ATOM   4029  H   LEU A 433     101.093 -24.186  57.221  1.00  0.00      RA0  H
ATOM   4030  CA  LEU A 433      99.939 -23.774  55.544  1.00  0.00      RA0  C
ATOM   4031  CB  LEU A 433      99.042 -25.004  55.695  1.00  0.00      RA0  C
ATOM   4032  CG  LEU A 433      97.706 -25.011  54.967  1.00  0.00      RA0  C
ATOM   4033  CD1 LEU A 433      97.303 -26.435  54.593  1.00  0.00      RA0  C
ATOM   4034  CD2 LEU A 433      96.616 -24.345  55.795  1.00  0.00      RA0  C
ATOM   4035  C   LEU A 433      99.375 -22.483  56.125  1.00  0.00      RA0  C
ATOM   4036  O   LEU A 433      99.430 -22.239  57.330  1.00  0.00      RA0  O
ATOM   4037  N   GLY A 434      98.847 -21.590  55.261  1.00  0.00      RA0  N
ATOM   4038  H   GLY A 434      98.732 -21.861  54.312  1.00  0.00      RA0  H
ATOM   4039  CA  GLY A 434      98.176 -20.362  55.675  1.00  0.00      RA0  C
ATOM   4040  C   GLY A 434      96.678 -20.440  55.508  1.00  0.00      RA0  C
ATOM   4041  O   GLY A 434      96.181 -20.926  54.491  1.00  0.00      RA0  O
ATOM   4042  N   ILE A 435      95.912 -19.943  56.498  1.00  0.00      RA0  N
ATOM   4043  H   ILE A 435      96.351 -19.515  57.293  1.00  0.00      RA0  H
ATOM   4044  CA  ILE A 435      94.452 -19.912  56.432  1.00  0.00      RA0  C
ATOM   4045  CB  ILE A 435      93.771 -20.826  57.457  1.00  0.00      RA0  C
ATOM   4046  CG2 ILE A 435      92.256 -20.613  57.434  1.00  0.00      RA0  C
ATOM   4047  CG1 ILE A 435      94.083 -22.298  57.242  1.00  0.00      RA0  C
ATOM   4048  CD1 ILE A 435      93.353 -23.171  58.263  1.00  0.00      RA0  C
ATOM   4049  C   ILE A 435      93.994 -18.508  56.709  1.00  0.00      RA0  C
ATOM   4050  O   ILE A 435      94.255 -17.998  57.791  1.00  0.00      RA0  O
ATOM   4051  N   SER A 436      93.274 -17.874  55.771  1.00  0.00      RA0  N
ATOM   4052  H   SER A 436      93.074 -18.311  54.898  1.00  0.00      RA0  H
ATOM   4053  CA  SER A 436      92.708 -16.546  55.955  1.00  0.00      RA0  C
ATOM   4054  CB  SER A 436      93.170 -15.699  54.783  1.00  0.00      RA0  C
ATOM   4055  OG  SER A 436      94.601 -15.722  54.736  1.00  0.00      RA0  O
ATOM   4056  HG  SER A 436      94.838 -15.124  55.444  1.00  0.00      RA0  H
ATOM   4057  C   SER A 436      91.201 -16.612  56.028  1.00  0.00      RA0  C
ATOM   4058  O   SER A 436      90.541 -17.021  55.077  1.00  0.00      RA0  O
ATOM   4059  N   LEU A 437      90.592 -16.209  57.155  1.00  0.00      RA0  N
ATOM   4060  H   LEU A 437      91.125 -15.755  57.861  1.00  0.00      RA0  H
ATOM   4061  CA  LEU A 437      89.147 -16.175  57.265  1.00  0.00      RA0  C
ATOM   4062  CB  LEU A 437      88.708 -16.547  58.678  1.00  0.00      RA0  C
ATOM   4063  CG  LEU A 437      89.161 -17.961  59.043  1.00  0.00      RA0  C
ATOM   4064  CD1 LEU A 437      88.724 -18.344  60.453  1.00  0.00      RA0  C
ATOM   4065  CD2 LEU A 437      88.705 -18.995  58.011  1.00  0.00      RA0  C
ATOM   4066  C   LEU A 437      88.574 -14.831  56.832  1.00  0.00      RA0  C
ATOM   4067  O   LEU A 437      89.275 -13.835  56.666  1.00  0.00      RA0  O
ATOM   4068  N   ASP A 438      87.253 -14.767  56.599  1.00  0.00      RA0  N
ATOM   4069  H   ASP A 438      86.632 -15.544  56.695  1.00  0.00      RA0  H
ATOM   4070  CA  ASP A 438      86.636 -13.590  56.035  1.00  0.00      RA0  C
ATOM   4071  CB  ASP A 438      86.763 -13.593  54.507  1.00  0.00      RA0  C
ATOM   4072  CG  ASP A 438      86.058 -14.785  53.877  1.00  0.00      RA0  C
ATOM   4073  OD1 ASP A 438      85.010 -15.212  54.360  1.00  0.00      RA0  O
ATOM   4074  OD2 ASP A 438      86.559 -15.278  52.874  1.00  0.00      RA0  O
ATOM   4075  C   ASP A 438      85.183 -13.447  56.474  1.00  0.00      RA0  C
ATOM   4076  O   ASP A 438      84.717 -14.149  57.368  1.00  0.00      RA0  O
ATOM   4077  N   GLU A 439      84.436 -12.482  55.889  1.00  0.00      RA0  N
ATOM   4078  H   GLU A 439      84.763 -12.070  55.037  1.00  0.00      RA0  H
ATOM   4079  CA  GLU A 439      83.077 -12.157  56.303  1.00  0.00      RA0  C
ATOM   4080  CB  GLU A 439      82.704 -10.900  55.535  1.00  0.00      RA0  C
ATOM   4081  CG  GLU A 439      81.445 -10.189  56.000  1.00  0.00      RA0  C
ATOM   4082  CD  GLU A 439      81.114  -9.183  54.930  1.00  0.00      RA0  C
ATOM   4083  OE1 GLU A 439      81.970  -8.916  54.092  1.00  0.00      RA0  O
ATOM   4084  OE2 GLU A 439      79.976  -8.738  54.878  1.00  0.00      RA0  O
ATOM   4085  C   GLU A 439      82.076 -13.279  56.043  1.00  0.00      RA0  C
ATOM   4086  O   GLU A 439      81.016 -13.344  56.669  1.00  0.00      RA0  O
ATOM   4087  N   THR A 440      82.376 -14.219  55.121  1.00  0.00      RA0  N
ATOM   4088  H   THR A 440      83.264 -14.214  54.663  1.00  0.00      RA0  H
ATOM   4089  CA  THR A 440      81.433 -15.292  54.813  1.00  0.00      RA0  C
ATOM   4090  CB  THR A 440      81.781 -15.698  53.401  1.00  0.00      RA0  C
ATOM   4091  OG1 THR A 440      82.704 -14.737  52.861  1.00  0.00      RA0  O
ATOM   4092  HG1 THR A 440      83.580 -15.015  53.151  1.00  0.00      RA0  H
ATOM   4093  CG2 THR A 440      80.536 -15.836  52.526  1.00  0.00      RA0  C
ATOM   4094  C   THR A 440      81.504 -16.456  55.778  1.00  0.00      RA0  C
ATOM   4095  O   THR A 440      80.573 -17.256  55.854  1.00  0.00      RA0  O
ATOM   4096  N   VAL A 441      82.608 -16.551  56.542  1.00  0.00      RA0  N
ATOM   4097  H   VAL A 441      83.285 -15.814  56.475  1.00  0.00      RA0  H
ATOM   4098  CA  VAL A 441      82.920 -17.671  57.410  1.00  0.00      RA0  C
ATOM   4099  CB  VAL A 441      84.368 -17.594  57.896  1.00  0.00      RA0  C
ATOM   4100  CG1 VAL A 441      84.694 -18.655  58.951  1.00  0.00      RA0  C
ATOM   4101  CG2 VAL A 441      85.292 -17.717  56.688  1.00  0.00      RA0  C
ATOM   4102  C   VAL A 441      81.956 -17.867  58.561  1.00  0.00      RA0  C
ATOM   4103  O   VAL A 441      81.771 -17.023  59.442  1.00  0.00      RA0  O
ATOM   4104  N   ASN A 442      81.346 -19.060  58.599  1.00  0.00      RA0  N
ATOM   4105  H   ASN A 442      81.580 -19.742  57.898  1.00  0.00      RA0  H
ATOM   4106  CA  ASN A 442      80.500 -19.491  59.674  1.00  0.00      RA0  C
ATOM   4107  CB  ASN A 442      79.155 -19.994  59.157  1.00  0.00      RA0  C
ATOM   4108  CG  ASN A 442      78.545 -18.857  58.372  1.00  0.00      RA0  C
ATOM   4109  OD1 ASN A 442      78.044 -17.872  58.921  1.00  0.00      RA0  O
ATOM   4110  ND2 ASN A 442      78.709 -19.014  57.049  1.00  0.00      RA0  N
ATOM   4111 HD21 ASN A 442      79.142 -19.849  56.689  1.00  0.00      RA0  H
ATOM   4112 HD22 ASN A 442      78.536 -18.306  56.362  1.00  0.00      RA0  H
ATOM   4113  C   ASN A 442      81.225 -20.488  60.562  1.00  0.00      RA0  C
ATOM   4114  O   ASN A 442      82.319 -20.976  60.295  1.00  0.00      RA0  O
ATOM   4115  N   GLU A 443      80.605 -20.831  61.698  1.00  0.00      RA0  N
ATOM   4116  H   GLU A 443      79.675 -20.495  61.861  1.00  0.00      RA0  H
ATOM   4117  CA  GLU A 443      81.078 -21.872  62.596  1.00  0.00      RA0  C
ATOM   4118  CB  GLU A 443      80.258 -21.839  63.899  1.00  0.00      RA0  C
ATOM   4119  CG  GLU A 443      78.901 -22.572  63.942  1.00  0.00      RA0  C
ATOM   4120  CD  GLU A 443      77.802 -21.977  63.067  1.00  0.00      RA0  C
ATOM   4121  OE1 GLU A 443      78.012 -21.692  61.892  1.00  0.00      RA0  O
ATOM   4122  OE2 GLU A 443      76.668 -21.879  63.522  1.00  0.00      RA0  O
ATOM   4123  C   GLU A 443      81.093 -23.264  61.957  1.00  0.00      RA0  C
ATOM   4124  O   GLU A 443      82.020 -24.043  62.139  1.00  0.00      RA0  O
ATOM   4125  N   LYS A 444      80.120 -23.558  61.068  1.00  0.00      RA0  N
ATOM   4126  H   LYS A 444      79.404 -22.862  60.992  1.00  0.00      RA0  H
ATOM   4127  CA  LYS A 444      80.135 -24.736  60.208  1.00  0.00      RA0  C
ATOM   4128  CB  LYS A 444      78.831 -24.776  59.424  1.00  0.00      RA0  C
ATOM   4129  CG  LYS A 444      77.665 -24.630  60.400  1.00  0.00      RA0  C
ATOM   4130  CD  LYS A 444      76.304 -24.403  59.743  1.00  0.00      RA0  C
ATOM   4131  CE  LYS A 444      75.257 -24.021  60.795  1.00  0.00      RA0  C
ATOM   4132  NZ  LYS A 444      75.614 -22.722  61.381  1.00  0.00      RA0  N
ATOM   4133  HZ1 LYS A 444      75.526 -22.712  62.423  1.00  0.00      RA0  H
ATOM   4134  HZ2 LYS A 444      76.630 -22.506  61.273  1.00  0.00      RA0  H
ATOM   4135  HZ3 LYS A 444      75.083 -21.924  60.990  1.00  0.00      RA0  H
ATOM   4136  C   LYS A 444      81.356 -24.834  59.292  1.00  0.00      RA0  C
ATOM   4137  O   LYS A 444      81.899 -25.911  59.056  1.00  0.00      RA0  O
ATOM   4138  N   ASP A 445      81.850 -23.700  58.761  1.00  0.00      RA0  N
ATOM   4139  H   ASP A 445      81.374 -22.824  58.835  1.00  0.00      RA0  H
ATOM   4140  CA  ASP A 445      83.131 -23.654  58.087  1.00  0.00      RA0  C
ATOM   4141  CB  ASP A 445      83.327 -22.292  57.425  1.00  0.00      RA0  C
ATOM   4142  CG  ASP A 445      82.172 -22.076  56.474  1.00  0.00      RA0  C
ATOM   4143  OD1 ASP A 445      82.250 -22.568  55.350  1.00  0.00      RA0  O
ATOM   4144  OD2 ASP A 445      81.191 -21.439  56.865  1.00  0.00      RA0  O
ATOM   4145  C   ASP A 445      84.290 -24.002  59.022  1.00  0.00      RA0  C
ATOM   4146  O   ASP A 445      85.175 -24.776  58.665  1.00  0.00      RA0  O
ATOM   4147  N   LEU A 446      84.287 -23.494  60.275  1.00  0.00      RA0  N
ATOM   4148  H   LEU A 446      83.529 -22.890  60.525  1.00  0.00      RA0  H
ATOM   4149  CA  LEU A 446      85.289 -23.851  61.271  1.00  0.00      RA0  C
ATOM   4150  CB  LEU A 446      85.090 -23.062  62.565  1.00  0.00      RA0  C
ATOM   4151  CG  LEU A 446      85.180 -21.550  62.368  1.00  0.00      RA0  C
ATOM   4152  CD1 LEU A 446      84.825 -20.793  63.647  1.00  0.00      RA0  C
ATOM   4153  CD2 LEU A 446      86.542 -21.133  61.819  1.00  0.00      RA0  C
ATOM   4154  C   LEU A 446      85.344 -25.345  61.576  1.00  0.00      RA0  C
ATOM   4155  O   LEU A 446      86.431 -25.917  61.636  1.00  0.00      RA0  O
ATOM   4156  N   ASP A 447      84.187 -26.021  61.716  1.00  0.00      RA0  N
ATOM   4157  H   ASP A 447      83.329 -25.506  61.708  1.00  0.00      RA0  H
ATOM   4158  CA  ASP A 447      84.109 -27.467  61.857  1.00  0.00      RA0  C
ATOM   4159  CB  ASP A 447      82.677 -27.904  62.172  1.00  0.00      RA0  C
ATOM   4160  CG  ASP A 447      82.714 -28.924  63.297  1.00  0.00      RA0  C
ATOM   4161  OD1 ASP A 447      83.753 -29.059  63.947  1.00  0.00      RA0  O
ATOM   4162  OD2 ASP A 447      81.699 -29.576  63.531  1.00  0.00      RA0  O
ATOM   4163  C   ASP A 447      84.699 -28.222  60.669  1.00  0.00      RA0  C
ATOM   4164  O   ASP A 447      85.491 -29.151  60.844  1.00  0.00      RA0  O
ATOM   4165  N   ASP A 448      84.404 -27.797  59.412  1.00  0.00      RA0  N
ATOM   4166  H   ASP A 448      83.713 -27.079  59.300  1.00  0.00      RA0  H
ATOM   4167  CA  ASP A 448      85.047 -28.352  58.228  1.00  0.00      RA0  C
ATOM   4168  CB  ASP A 448      84.635 -27.493  57.026  1.00  0.00      RA0  C
ATOM   4169  CG  ASP A 448      83.804 -28.209  55.984  1.00  0.00      RA0  C
ATOM   4170  OD1 ASP A 448      84.237 -29.226  55.462  1.00  0.00      RA0  O
ATOM   4171  OD2 ASP A 448      82.749 -27.700  55.621  1.00  0.00      RA0  O
ATOM   4172  C   ASP A 448      86.564 -28.230  58.318  1.00  0.00      RA0  C
ATOM   4173  O   ASP A 448      87.292 -29.204  58.124  1.00  0.00      RA0  O
ATOM   4174  N   LEU A 449      87.069 -27.035  58.691  1.00  0.00      RA0  N
ATOM   4175  H   LEU A 449      86.411 -26.303  58.886  1.00  0.00      RA0  H
ATOM   4176  CA  LEU A 449      88.489 -26.791  58.868  1.00  0.00      RA0  C
ATOM   4177  CB  LEU A 449      88.771 -25.320  59.186  1.00  0.00      RA0  C
ATOM   4178  CG  LEU A 449      88.115 -24.322  58.229  1.00  0.00      RA0  C
ATOM   4179  CD1 LEU A 449      88.346 -22.875  58.653  1.00  0.00      RA0  C
ATOM   4180  CD2 LEU A 449      88.505 -24.554  56.776  1.00  0.00      RA0  C
ATOM   4181  C   LEU A 449      89.117 -27.674  59.938  1.00  0.00      RA0  C
ATOM   4182  O   LEU A 449      90.123 -28.332  59.698  1.00  0.00      RA0  O
ATOM   4183  N   LEU A 450      88.510 -27.793  61.130  1.00  0.00      RA0  N
ATOM   4184  H   LEU A 450      87.644 -27.312  61.277  1.00  0.00      RA0  H
ATOM   4185  CA  LEU A 450      89.010 -28.664  62.181  1.00  0.00      RA0  C
ATOM   4186  CB  LEU A 450      88.174 -28.498  63.451  1.00  0.00      RA0  C
ATOM   4187  CG  LEU A 450      88.239 -27.088  64.040  1.00  0.00      RA0  C
ATOM   4188  CD1 LEU A 450      87.235 -26.898  65.177  1.00  0.00      RA0  C
ATOM   4189  CD2 LEU A 450      89.660 -26.717  64.460  1.00  0.00      RA0  C
ATOM   4190  C   LEU A 450      89.046 -30.134  61.788  1.00  0.00      RA0  C
ATOM   4191  O   LEU A 450      90.033 -30.827  62.019  1.00  0.00      RA0  O
ATOM   4192  N   TRP A 451      87.989 -30.643  61.132  1.00  0.00      RA0  N
ATOM   4193  H   TRP A 451      87.194 -30.047  60.991  1.00  0.00      RA0  H
ATOM   4194  CA  TRP A 451      87.930 -32.012  60.646  1.00  0.00      RA0  C
ATOM   4195  CB  TRP A 451      86.564 -32.391  60.062  1.00  0.00      RA0  C
ATOM   4196  CG  TRP A 451      85.389 -32.225  61.002  1.00  0.00      RA0  C
ATOM   4197  CD2 TRP A 451      84.011 -32.511  60.687  1.00  0.00      RA0  C
ATOM   4198  CE2 TRP A 451      83.226 -32.159  61.803  1.00  0.00      RA0  C
ATOM   4199  CE3 TRP A 451      83.394 -33.020  59.551  1.00  0.00      RA0  C
ATOM   4200  CD1 TRP A 451      85.358 -31.720  62.312  1.00  0.00      RA0  C
ATOM   4201  NE1 TRP A 451      84.083 -31.671  62.779  1.00  0.00      RA0  N
ATOM   4202  HE1 TRP A 451      83.780 -31.223  63.607  1.00  0.00      RA0  H
ATOM   4203  CZ2 TRP A 451      81.847 -32.325  61.758  1.00  0.00      RA0  C
ATOM   4204  CZ3 TRP A 451      82.015 -33.183  59.514  1.00  0.00      RA0  C
ATOM   4205  CH2 TRP A 451      81.242 -32.835  60.616  1.00  0.00      RA0  C
ATOM   4206  C   TRP A 451      88.965 -32.316  59.560  1.00  0.00      RA0  C
ATOM   4207  O   TRP A 451      89.574 -33.384  59.535  1.00  0.00      RA0  O
ATOM   4208  N   ILE A 452      89.243 -31.363  58.643  1.00  0.00      RA0  N
ATOM   4209  H   ILE A 452      88.733 -30.500  58.694  1.00  0.00      RA0  H
ATOM   4210  CA  ILE A 452      90.319 -31.493  57.660  1.00  0.00      RA0  C
ATOM   4211  CB  ILE A 452      90.354 -30.268  56.746  1.00  0.00      RA0  C
ATOM   4212  CG2 ILE A 452      91.635 -30.197  55.914  1.00  0.00      RA0  C
ATOM   4213  CG1 ILE A 452      89.121 -30.208  55.862  1.00  0.00      RA0  C
ATOM   4214  CD1 ILE A 452      88.950 -28.812  55.273  1.00  0.00      RA0  C
ATOM   4215  C   ILE A 452      91.697 -31.641  58.301  1.00  0.00      RA0  C
ATOM   4216  O   ILE A 452      92.478 -32.523  57.935  1.00  0.00      RA0  O
ATOM   4217  N   PHE A 453      92.024 -30.804  59.301  1.00  0.00      RA0  N
ATOM   4218  H   PHE A 453      91.348 -30.122  59.596  1.00  0.00      RA0  H
ATOM   4219  CA  PHE A 453      93.291 -30.867  60.016  1.00  0.00      RA0  C
ATOM   4220  CB  PHE A 453      93.521 -29.572  60.786  1.00  0.00      RA0  C
ATOM   4221  CG  PHE A 453      94.040 -28.491  59.870  1.00  0.00      RA0  C
ATOM   4222  CD1 PHE A 453      93.174 -27.800  59.033  1.00  0.00      RA0  C
ATOM   4223  CD2 PHE A 453      95.395 -28.181  59.880  1.00  0.00      RA0  C
ATOM   4224  CE1 PHE A 453      93.663 -26.792  58.213  1.00  0.00      RA0  C
ATOM   4225  CE2 PHE A 453      95.885 -27.171  59.061  1.00  0.00      RA0  C
ATOM   4226  CZ  PHE A 453      95.015 -26.474  58.232  1.00  0.00      RA0  C
ATOM   4227  C   PHE A 453      93.389 -32.044  60.969  1.00  0.00      RA0  C
ATOM   4228  O   PHE A 453      94.473 -32.585  61.174  1.00  0.00      RA0  O
ATOM   4229  N   GLY A 454      92.257 -32.463  61.568  1.00  0.00      RA0  N
ATOM   4230  H   GLY A 454      91.407 -31.970  61.385  1.00  0.00      RA0  H
ATOM   4231  CA  GLY A 454      92.200 -33.583  62.501  1.00  0.00      RA0  C
ATOM   4232  C   GLY A 454      92.291 -34.925  61.843  1.00  0.00      RA0  C
ATOM   4233  O   GLY A 454      92.697 -35.890  62.478  1.00  0.00      RA0  O
ATOM   4234  N   CYS A 455      91.888 -35.000  60.556  1.00  0.00      RA0  N
ATOM   4235  H   CYS A 455      91.433 -34.192  60.181  1.00  0.00      RA0  H
ATOM   4236  CA  CYS A 455      91.907 -36.187  59.706  1.00  0.00      RA0  C
ATOM   4237  CB  CYS A 455      93.248 -36.924  59.786  1.00  0.00      RA0  C
ATOM   4238  SG  CYS A 455      94.640 -35.801  59.513  1.00  0.00      RA0  S
ATOM   4239  C   CYS A 455      90.718 -37.098  59.963  1.00  0.00      RA0  C
ATOM   4240  O   CYS A 455      90.665 -38.209  59.444  1.00  0.00      RA0  O
ATOM   4241  N   GLU A 456      89.731 -36.614  60.737  1.00  0.00      RA0  N
ATOM   4242  H   GLU A 456      89.716 -35.669  61.069  1.00  0.00      RA0  H
ATOM   4243  CA  GLU A 456      88.584 -37.375  61.192  1.00  0.00      RA0  C
ATOM   4244  CB  GLU A 456      89.028 -38.331  62.323  1.00  0.00      RA0  C
ATOM   4245  CG  GLU A 456      87.998 -38.971  63.274  1.00  0.00      RA0  C
ATOM   4246  CD  GLU A 456      86.781 -39.507  62.537  1.00  0.00      RA0  C
ATOM   4247  OE1 GLU A 456      86.883 -39.907  61.384  1.00  0.00      RA0  O
ATOM   4248  OE2 GLU A 456      85.684 -39.387  63.070  1.00  0.00      RA0  O
ATOM   4249  C   GLU A 456      87.470 -36.399  61.569  1.00  0.00      RA0  C
ATOM   4250  O   GLU A 456      87.722 -35.211  61.775  1.00  0.00      RA0  O
ATOM   4251  N   SER A 457      86.195 -36.845  61.632  1.00  0.00      RA0  N
ATOM   4252  H   SER A 457      86.018 -37.828  61.563  1.00  0.00      RA0  H
ATOM   4253  CA  SER A 457      85.048 -35.985  61.924  1.00  0.00      RA0  C
ATOM   4254  CB  SER A 457      83.949 -36.511  61.021  1.00  0.00      RA0  C
ATOM   4255  OG  SER A 457      84.583 -36.922  59.796  1.00  0.00      RA0  O
ATOM   4256  HG  SER A 457      84.990 -37.761  59.994  1.00  0.00      RA0  H
ATOM   4257  C   SER A 457      84.699 -35.877  63.394  1.00  0.00      RA0  C
ATOM   4258  O   SER A 457      83.985 -34.975  63.823  1.00  0.00      RA0  O
ATOM   4259  N   SER A 458      85.222 -36.777  64.232  1.00  0.00      RA0  N
ATOM   4260  H   SER A 458      85.823 -37.505  63.900  1.00  0.00      RA0  H
ATOM   4261  CA  SER A 458      85.033 -36.689  65.670  1.00  0.00      RA0  C
ATOM   4262  CB  SER A 458      84.727 -38.114  66.099  1.00  0.00      RA0  C
ATOM   4263  OG  SER A 458      83.848 -38.659  65.102  1.00  0.00      RA0  O
ATOM   4264  HG  SER A 458      84.401 -38.900  64.357  1.00  0.00      RA0  H
ATOM   4265  C   SER A 458      86.227 -35.990  66.275  1.00  0.00      RA0  C
ATOM   4266  O   SER A 458      87.365 -36.438  66.156  1.00  0.00      RA0  O
ATOM   4267  N   ALA A 459      85.993 -34.833  66.916  1.00  0.00      RA0  N
ATOM   4268  H   ALA A 459      85.049 -34.558  67.090  1.00  0.00      RA0  H
ATOM   4269  CA  ALA A 459      87.051 -34.012  67.454  1.00  0.00      RA0  C
ATOM   4270  CB  ALA A 459      86.775 -32.530  67.189  1.00  0.00      RA0  C
ATOM   4271  C   ALA A 459      87.217 -34.226  68.953  1.00  0.00      RA0  C
ATOM   4272  O   ALA A 459      86.312 -34.665  69.655  1.00  0.00      RA0  O
ATOM   4273  N   GLU A 460      88.392 -33.866  69.505  1.00  0.00      RA0  N
ATOM   4274  H   GLU A 460      89.097 -33.465  68.922  1.00  0.00      RA0  H
ATOM   4275  CA  GLU A 460      88.734 -34.091  70.901  1.00  0.00      RA0  C
ATOM   4276  CB  GLU A 460      90.225 -34.345  71.080  1.00  0.00      RA0  C
ATOM   4277  CG  GLU A 460      90.675 -35.625  70.381  1.00  0.00      RA0  C
ATOM   4278  CD  GLU A 460      92.082 -35.937  70.831  1.00  0.00      RA0  C
ATOM   4279  OE1 GLU A 460      92.600 -35.197  71.664  1.00  0.00      RA0  O
ATOM   4280  OE2 GLU A 460      92.647 -36.922  70.361  1.00  0.00      RA0  O
ATOM   4281  C   GLU A 460      88.269 -32.948  71.801  1.00  0.00      RA0  C
ATOM   4282  O   GLU A 460      88.670 -32.786  72.954  1.00  0.00      RA0  O
ATOM   4283  N   LEU A 461      87.371 -32.111  71.272  1.00  0.00      RA0  N
ATOM   4284  H   LEU A 461      86.919 -32.309  70.400  1.00  0.00      RA0  H
ATOM   4285  CA  LEU A 461      86.804 -30.980  71.953  1.00  0.00      RA0  C
ATOM   4286  CB  LEU A 461      87.684 -29.761  71.663  1.00  0.00      RA0  C
ATOM   4287  CG  LEU A 461      87.879 -29.582  70.147  1.00  0.00      RA0  C
ATOM   4288  CD1 LEU A 461      87.050 -28.438  69.562  1.00  0.00      RA0  C
ATOM   4289  CD2 LEU A 461      89.348 -29.476  69.754  1.00  0.00      RA0  C
ATOM   4290  C   LEU A 461      85.430 -30.744  71.383  1.00  0.00      RA0  C
ATOM   4291  O   LEU A 461      85.092 -31.234  70.308  1.00  0.00      RA0  O
ATOM   4292  N   VAL A 462      84.598 -29.951  72.079  1.00  0.00      RA0  N
ATOM   4293  H   VAL A 462      84.880 -29.449  72.898  1.00  0.00      RA0  H
ATOM   4294  CA  VAL A 462      83.357 -29.470  71.505  1.00  0.00      RA0  C
ATOM   4295  CB  VAL A 462      82.173 -29.696  72.438  1.00  0.00      RA0  C
ATOM   4296  CG1 VAL A 462      80.968 -30.178  71.627  1.00  0.00      RA0  C
ATOM   4297  CG2 VAL A 462      82.518 -30.687  73.552  1.00  0.00      RA0  C
ATOM   4298  C   VAL A 462      83.612 -28.038  71.110  1.00  0.00      RA0  C
ATOM   4299  O   VAL A 462      84.316 -27.314  71.806  1.00  0.00      RA0  O
ATOM   4300  N   ALA A 463      83.052 -27.573  69.977  1.00  0.00      RA0  N
ATOM   4301  H   ALA A 463      82.441 -28.188  69.480  1.00  0.00      RA0  H
ATOM   4302  CA  ALA A 463      83.256 -26.229  69.483  1.00  0.00      RA0  C
ATOM   4303  CB  ALA A 463      82.379 -25.971  68.257  1.00  0.00      RA0  C
ATOM   4304  C   ALA A 463      83.000 -25.126  70.517  1.00  0.00      RA0  C
ATOM   4305  O   ALA A 463      83.840 -24.259  70.751  1.00  0.00      RA0  O
ATOM   4306  N   GLU A 464      81.859 -25.190  71.233  1.00  0.00      RA0  N
ATOM   4307  H   GLU A 464      81.277 -26.004  71.172  1.00  0.00      RA0  H
ATOM   4308  CA  GLU A 464      81.480 -24.214  72.251  1.00  0.00      RA0  C
ATOM   4309  CB  GLU A 464      80.005 -24.338  72.665  1.00  0.00      RA0  C
ATOM   4310  CG  GLU A 464      79.668 -25.384  73.729  1.00  0.00      RA0  C
ATOM   4311  CD  GLU A 464      80.162 -26.741  73.286  1.00  0.00      RA0  C
ATOM   4312  OE1 GLU A 464      79.941 -27.109  72.134  1.00  0.00      RA0  O
ATOM   4313  OE2 GLU A 464      80.806 -27.410  74.085  1.00  0.00      RA0  O
ATOM   4314  C   GLU A 464      82.441 -24.118  73.428  1.00  0.00      RA0  C
ATOM   4315  O   GLU A 464      82.729 -23.031  73.923  1.00  0.00      RA0  O
ATOM   4316  N   SER A 465      83.035 -25.256  73.857  1.00  0.00      RA0  N
ATOM   4317  H   SER A 465      82.856 -26.104  73.349  1.00  0.00      RA0  H
ATOM   4318  CA  SER A 465      83.912 -25.298  75.024  1.00  0.00      RA0  C
ATOM   4319  CB  SER A 465      84.053 -26.752  75.468  1.00  0.00      RA0  C
ATOM   4320  OG  SER A 465      83.581 -27.599  74.417  1.00  0.00      RA0  O
ATOM   4321  HG  SER A 465      82.622 -27.577  74.454  1.00  0.00      RA0  H
ATOM   4322  C   SER A 465      85.230 -24.560  74.855  1.00  0.00      RA0  C
ATOM   4323  O   SER A 465      85.868 -24.167  75.825  1.00  0.00      RA0  O
ATOM   4324  N   MET A 466      85.642 -24.280  73.605  1.00  0.00      RA0  N
ATOM   4325  H   MET A 466      85.062 -24.580  72.844  1.00  0.00      RA0  H
ATOM   4326  CA  MET A 466      86.772 -23.415  73.317  1.00  0.00      RA0  C
ATOM   4327  CB  MET A 466      87.285 -23.623  71.895  1.00  0.00      RA0  C
ATOM   4328  CG  MET A 466      87.812 -25.041  71.692  1.00  0.00      RA0  C
ATOM   4329  SD  MET A 466      88.534 -25.254  70.062  1.00  0.00      RA0  S
ATOM   4330  CE  MET A 466      87.122 -24.696  69.097  1.00  0.00      RA0  C
ATOM   4331  C   MET A 466      86.504 -21.937  73.583  1.00  0.00      RA0  C
ATOM   4332  O   MET A 466      87.426 -21.138  73.731  1.00  0.00      RA0  O
ATOM   4333  N   GLY A 467      85.223 -21.509  73.647  1.00  0.00      RA0  N
ATOM   4334  H   GLY A 467      84.481 -22.182  73.638  1.00  0.00      RA0  H
ATOM   4335  CA  GLY A 467      84.863 -20.095  73.743  1.00  0.00      RA0  C
ATOM   4336  C   GLY A 467      85.314 -19.415  75.006  1.00  0.00      RA0  C
ATOM   4337  O   GLY A 467      85.599 -18.222  75.007  1.00  0.00      RA0  O
ATOM   4338  N   GLU A 468      85.445 -20.176  76.104  1.00  0.00      RA0  N
ATOM   4339  H   GLU A 468      85.253 -21.156  76.046  1.00  0.00      RA0  H
ATOM   4340  CA  GLU A 468      85.924 -19.669  77.376  1.00  0.00      RA0  C
ATOM   4341  CB  GLU A 468      85.501 -20.593  78.515  1.00  0.00      RA0  C
ATOM   4342  CG  GLU A 468      83.981 -20.736  78.585  1.00  0.00      RA0  C
ATOM   4343  CD  GLU A 468      83.609 -21.560  79.798  1.00  0.00      RA0  C
ATOM   4344  OE1 GLU A 468      84.402 -22.411  80.195  1.00  0.00      RA0  O
ATOM   4345  OE2 GLU A 468      82.532 -21.338  80.350  1.00  0.00      RA0  O
ATOM   4346  C   GLU A 468      87.431 -19.425  77.392  1.00  0.00      RA0  C
ATOM   4347  O   GLU A 468      87.946 -18.675  78.219  1.00  0.00      RA0  O
ATOM   4348  N   GLU A 469      88.181 -20.014  76.438  1.00  0.00      RA0  N
ATOM   4349  H   GLU A 469      87.749 -20.559  75.716  1.00  0.00      RA0  H
ATOM   4350  CA  GLU A 469      89.625 -19.855  76.356  1.00  0.00      RA0  C
ATOM   4351  CB  GLU A 469      90.257 -21.132  75.782  1.00  0.00      RA0  C
ATOM   4352  CG  GLU A 469      89.835 -22.436  76.466  1.00  0.00      RA0  C
ATOM   4353  CD  GLU A 469      90.360 -23.635  75.688  1.00  0.00      RA0  C
ATOM   4354  OE1 GLU A 469      89.948 -23.851  74.553  1.00  0.00      RA0  O
ATOM   4355  OE2 GLU A 469      91.139 -24.418  76.224  1.00  0.00      RA0  O
ATOM   4356  C   GLU A 469      90.004 -18.697  75.433  1.00  0.00      RA0  C
ATOM   4357  O   GLU A 469      91.142 -18.230  75.404  1.00  0.00      RA0  O
ATOM   4358  N   CYS A 470      89.022 -18.149  74.686  1.00  0.00      RA0  N
ATOM   4359  H   CYS A 470      88.078 -18.445  74.827  1.00  0.00      RA0  H
ATOM   4360  CA  CYS A 470      89.238 -17.112  73.693  1.00  0.00      RA0  C
ATOM   4361  CB  CYS A 470      88.015 -17.040  72.776  1.00  0.00      RA0  C
ATOM   4362  SG  CYS A 470      88.340 -16.153  71.231  1.00  0.00      RA0  S
ATOM   4363  C   CYS A 470      89.627 -15.748  74.261  1.00  0.00      RA0  C
ATOM   4364  O   CYS A 470      88.858 -15.079  74.949  1.00  0.00      RA0  O
ATOM   4365  N   ARG A 471      90.834 -15.259  73.916  1.00  0.00      RA0  N
ATOM   4366  H   ARG A 471      91.436 -15.807  73.334  1.00  0.00      RA0  H
ATOM   4367  CA  ARG A 471      91.213 -13.884  74.172  1.00  0.00      RA0  C
ATOM   4368  CB  ARG A 471      92.532 -13.893  74.936  1.00  0.00      RA0  C
ATOM   4369  CG  ARG A 471      92.396 -14.914  76.061  1.00  0.00      RA0  C
ATOM   4370  CD  ARG A 471      93.706 -15.390  76.674  1.00  0.00      RA0  C
ATOM   4371  NE  ARG A 471      93.424 -16.532  77.539  1.00  0.00      RA0  N
ATOM   4372  HE  ARG A 471      92.891 -17.265  77.089  1.00  0.00      RA0  H
ATOM   4373  CZ  ARG A 471      93.845 -16.514  78.836  1.00  0.00      RA0  C
ATOM   4374  NH1 ARG A 471      93.533 -17.549  79.649  1.00  0.00      RA0  N
ATOM   4375 HH11 ARG A 471      93.818 -17.598  80.611  1.00  0.00      RA0  H
ATOM   4376 HH12 ARG A 471      92.987 -18.323  79.308  1.00  0.00      RA0  H
ATOM   4377  NH2 ARG A 471      94.566 -15.456  79.281  1.00  0.00      RA0  N
ATOM   4378 HH21 ARG A 471      94.901 -15.379  80.224  1.00  0.00      RA0  H
ATOM   4379 HH22 ARG A 471      94.797 -14.694  78.668  1.00  0.00      RA0  H
ATOM   4380  C   ARG A 471      91.333 -13.143  72.857  1.00  0.00      RA0  C
ATOM   4381  O   ARG A 471      92.296 -13.308  72.116  1.00  0.00      RA0  O
ATOM   4382  N   GLY A 472      90.353 -12.263  72.555  1.00  0.00      RA0  N
ATOM   4383  H   GLY A 472      89.615 -12.133  73.216  1.00  0.00      RA0  H
ATOM   4384  CA  GLY A 472      90.308 -11.510  71.302  1.00  0.00      RA0  C
ATOM   4385  C   GLY A 472      90.931 -10.160  71.357  1.00  0.00      RA0  C
ATOM   4386  O   GLY A 472      90.870  -9.383  70.409  1.00  0.00      RA0  O
ATOM   4387  N   ILE A 473      91.558  -9.835  72.487  1.00  0.00      RA0  N
ATOM   4388  H   ILE A 473      91.771 -10.585  73.107  1.00  0.00      RA0  H
ATOM   4389  CA  ILE A 473      92.275  -8.594  72.649  1.00  0.00      RA0  C
ATOM   4390  CB  ILE A 473      92.359  -8.203  74.129  1.00  0.00      RA0  C
ATOM   4391  CG2 ILE A 473      90.955  -7.946  74.678  1.00  0.00      RA0  C
ATOM   4392  CG1 ILE A 473      93.120  -9.236  74.963  1.00  0.00      RA0  C
ATOM   4393  CD1 ILE A 473      93.268  -8.814  76.425  1.00  0.00      RA0  C
ATOM   4394  C   ILE A 473      93.658  -8.639  71.998  1.00  0.00      RA0  C
ATOM   4395  O   ILE A 473      94.356  -9.652  72.084  1.00  0.00      RA0  O
ATOM   4396  N   PRO A 474      94.124  -7.579  71.354  1.00  0.00      RA0  N
ATOM   4397  CD  PRO A 474      93.318  -6.500  70.791  1.00  0.00      RA0  C
ATOM   4398  CA  PRO A 474      95.543  -7.421  71.106  1.00  0.00      RA0  C
ATOM   4399  CB  PRO A 474      95.514  -6.613  69.809  1.00  0.00      RA0  C
ATOM   4400  CG  PRO A 474      94.313  -5.677  69.974  1.00  0.00      RA0  C
ATOM   4401  C   PRO A 474      96.162  -6.653  72.263  1.00  0.00      RA0  C
ATOM   4402  O   PRO A 474      95.444  -6.055  73.067  1.00  0.00      RA0  O
ATOM   4403  N   GLY A 475      97.508  -6.653  72.384  1.00  0.00      RA0  N
ATOM   4404  H   GLY A 475      98.030  -7.166  71.705  1.00  0.00      RA0  H
ATOM   4405  CA  GLY A 475      98.213  -5.770  73.317  1.00  0.00      RA0  C
ATOM   4406  C   GLY A 475      97.933  -4.292  73.116  1.00  0.00      RA0  C
ATOM   4407  O   GLY A 475      97.581  -3.855  72.024  1.00  0.00      RA0  O
ATOM   4408  N   SER A 476      98.141  -3.457  74.156  1.00  0.00      RA0  N
ATOM   4409  H   SER A 476      98.439  -3.853  75.023  1.00  0.00      RA0  H
ATOM   4410  CA  SER A 476      97.794  -2.031  74.166  1.00  0.00      RA0  C
ATOM   4411  CB  SER A 476      98.136  -1.568  75.572  1.00  0.00      RA0  C
ATOM   4412  OG  SER A 476      98.068  -2.734  76.408  1.00  0.00      RA0  O
ATOM   4413  HG  SER A 476      98.127  -2.425  77.305  1.00  0.00      RA0  H
ATOM   4414  C   SER A 476      98.423  -1.214  73.060  1.00  0.00      RA0  C
ATOM   4415  O   SER A 476      97.825  -0.287  72.522  1.00  0.00      RA0  O
ATOM   4416  N   VAL A 477      99.651  -1.565  72.654  1.00  0.00      RA0  N
ATOM   4417  H   VAL A 477     100.065  -2.369  73.075  1.00  0.00      RA0  H
ATOM   4418  CA  VAL A 477     100.349  -0.901  71.572  1.00  0.00      RA0  C
ATOM   4419  CB  VAL A 477     101.844  -1.226  71.599  1.00  0.00      RA0  C
ATOM   4420  CG1 VAL A 477     102.465  -0.737  72.908  1.00  0.00      RA0  C
ATOM   4421  CG2 VAL A 477     102.110  -2.711  71.356  1.00  0.00      RA0  C
ATOM   4422  C   VAL A 477      99.741  -1.180  70.191  1.00  0.00      RA0  C
ATOM   4423  O   VAL A 477      99.938  -0.415  69.252  1.00  0.00      RA0  O
ATOM   4424  N   PHE A 478      98.912  -2.237  70.049  1.00  0.00      RA0  N
ATOM   4425  H   PHE A 478      98.679  -2.809  70.834  1.00  0.00      RA0  H
ATOM   4426  CA  PHE A 478      98.239  -2.559  68.796  1.00  0.00      RA0  C
ATOM   4427  CB  PHE A 478      98.374  -4.038  68.440  1.00  0.00      RA0  C
ATOM   4428  CG  PHE A 478      99.798  -4.512  68.534  1.00  0.00      RA0  C
ATOM   4429  CD1 PHE A 478     100.153  -5.420  69.524  1.00  0.00      RA0  C
ATOM   4430  CD2 PHE A 478     100.743  -4.060  67.625  1.00  0.00      RA0  C
ATOM   4431  CE1 PHE A 478     101.455  -5.900  69.593  1.00  0.00      RA0  C
ATOM   4432  CE2 PHE A 478     102.042  -4.542  67.697  1.00  0.00      RA0  C
ATOM   4433  CZ  PHE A 478     102.398  -5.467  68.670  1.00  0.00      RA0  C
ATOM   4434  C   PHE A 478      96.748  -2.301  68.845  1.00  0.00      RA0  C
ATOM   4435  O   PHE A 478      96.055  -2.388  67.835  1.00  0.00      RA0  O
ATOM   4436  N   LYS A 479      96.206  -1.947  70.017  1.00  0.00      RA0  N
ATOM   4437  H   LYS A 479      96.795  -1.677  70.778  1.00  0.00      RA0  H
ATOM   4438  CA  LYS A 479      94.779  -1.802  70.200  1.00  0.00      RA0  C
ATOM   4439  CB  LYS A 479      94.400  -2.134  71.639  1.00  0.00      RA0  C
ATOM   4440  CG  LYS A 479      92.900  -1.974  71.865  1.00  0.00      RA0  C
ATOM   4441  CD  LYS A 479      92.514  -2.134  73.331  1.00  0.00      RA0  C
ATOM   4442  CE  LYS A 479      91.029  -1.860  73.553  1.00  0.00      RA0  C
ATOM   4443  NZ  LYS A 479      90.735  -1.968  74.988  1.00  0.00      RA0  N
ATOM   4444  HZ1 LYS A 479      89.723  -1.793  75.148  1.00  0.00      RA0  H
ATOM   4445  HZ2 LYS A 479      90.986  -2.921  75.321  1.00  0.00      RA0  H
ATOM   4446  HZ3 LYS A 479      91.297  -1.261  75.503  1.00  0.00      RA0  H
ATOM   4447  C   LYS A 479      94.297  -0.411  69.851  1.00  0.00      RA0  C
ATOM   4448  O   LYS A 479      94.658   0.572  70.495  1.00  0.00      RA0  O
ATOM   4449  N   ARG A 480      93.469  -0.275  68.797  1.00  0.00      RA0  N
ATOM   4450  H   ARG A 480      93.160  -1.089  68.299  1.00  0.00      RA0  H
ATOM   4451  CA  ARG A 480      92.922   1.014  68.428  1.00  0.00      RA0  C
ATOM   4452  CB  ARG A 480      92.233   0.930  67.060  1.00  0.00      RA0  C
ATOM   4453  CG  ARG A 480      91.878   2.291  66.458  1.00  0.00      RA0  C
ATOM   4454  CD  ARG A 480      91.222   2.204  65.080  1.00  0.00      RA0  C
ATOM   4455  NE  ARG A 480      90.814   3.534  64.633  1.00  0.00      RA0  N
ATOM   4456  HE  ARG A 480      90.386   4.097  65.350  1.00  0.00      RA0  H
ATOM   4457  CZ  ARG A 480      91.028   3.947  63.349  1.00  0.00      RA0  C
ATOM   4458  NH1 ARG A 480      91.567   3.086  62.454  1.00  0.00      RA0  N
ATOM   4459 HH11 ARG A 480      91.879   3.363  61.534  1.00  0.00      RA0  H
ATOM   4460 HH12 ARG A 480      91.673   2.104  62.678  1.00  0.00      RA0  H
ATOM   4461  NH2 ARG A 480      90.691   5.213  63.007  1.00  0.00      RA0  N
ATOM   4462 HH21 ARG A 480      90.824   5.594  62.080  1.00  0.00      RA0  H
ATOM   4463 HH22 ARG A 480      90.271   5.846  63.667  1.00  0.00      RA0  H
ATOM   4464  C   ARG A 480      92.015   1.654  69.468  1.00  0.00      RA0  C
ATOM   4465  O   ARG A 480      91.175   1.005  70.090  1.00  0.00      RA0  O
ATOM   4466  N   THR A 481      92.186   2.974  69.676  1.00  0.00      RA0  N
ATOM   4467  H   THR A 481      92.996   3.434  69.315  1.00  0.00      RA0  H
ATOM   4468  CA  THR A 481      91.329   3.755  70.557  1.00  0.00      RA0  C
ATOM   4469  CB  THR A 481      92.341   4.180  71.589  1.00  0.00      RA0  C
ATOM   4470  OG1 THR A 481      93.593   3.655  71.118  1.00  0.00      RA0  O
ATOM   4471  HG1 THR A 481      94.243   3.834  71.785  1.00  0.00      RA0  H
ATOM   4472  CG2 THR A 481      92.023   3.637  72.986  1.00  0.00      RA0  C
ATOM   4473  C   THR A 481      90.653   4.896  69.830  1.00  0.00      RA0  C
ATOM   4474  O   THR A 481      89.614   5.388  70.260  1.00  0.00      RA0  O
ATOM   4475  N   SER A 482      91.209   5.365  68.699  1.00  0.00      RA0  N
ATOM   4476  H   SER A 482      91.990   4.890  68.301  1.00  0.00      RA0  H
ATOM   4477  CA  SER A 482      90.588   6.424  67.919  1.00  0.00      RA0  C
ATOM   4478  CB  SER A 482      91.730   6.868  67.008  1.00  0.00      RA0  C
ATOM   4479  OG  SER A 482      92.582   5.727  66.814  1.00  0.00      RA0  O
ATOM   4480  HG  SER A 482      93.496   6.013  66.918  1.00  0.00      RA0  H
ATOM   4481  C   SER A 482      89.319   6.011  67.186  1.00  0.00      RA0  C
ATOM   4482  O   SER A 482      89.280   4.912  66.622  1.00  0.00      RA0  O
ATOM   4483  N   PRO A 483      88.266   6.836  67.138  1.00  0.00      RA0  N
ATOM   4484  CD  PRO A 483      88.166   8.119  67.824  1.00  0.00      RA0  C
ATOM   4485  CA  PRO A 483      87.070   6.499  66.386  1.00  0.00      RA0  C
ATOM   4486  CB  PRO A 483      86.031   7.426  67.019  1.00  0.00      RA0  C
ATOM   4487  CG  PRO A 483      86.824   8.685  67.369  1.00  0.00      RA0  C
ATOM   4488  C   PRO A 483      87.268   6.771  64.906  1.00  0.00      RA0  C
ATOM   4489  O   PRO A 483      88.269   7.363  64.503  1.00  0.00      RA0  O
ATOM   4490  N   PHE A 484      86.309   6.337  64.077  1.00  0.00      RA0  N
ATOM   4491  H   PHE A 484      85.443   5.938  64.388  1.00  0.00      RA0  H
ATOM   4492  CA  PHE A 484      86.388   6.448  62.640  1.00  0.00      RA0  C
ATOM   4493  CB  PHE A 484      87.226   5.319  62.020  1.00  0.00      RA0  C
ATOM   4494  CG  PHE A 484      86.584   3.961  62.195  1.00  0.00      RA0  C
ATOM   4495  CD1 PHE A 484      85.878   3.392  61.141  1.00  0.00      RA0  C
ATOM   4496  CD2 PHE A 484      86.707   3.270  63.395  1.00  0.00      RA0  C
ATOM   4497  CE1 PHE A 484      85.294   2.140  61.282  1.00  0.00      RA0  C
ATOM   4498  CE2 PHE A 484      86.123   2.018  63.538  1.00  0.00      RA0  C
ATOM   4499  CZ  PHE A 484      85.416   1.454  62.483  1.00  0.00      RA0  C
ATOM   4500  C   PHE A 484      84.956   6.461  62.123  1.00  0.00      RA0  C
ATOM   4501  O   PHE A 484      84.069   5.979  62.824  1.00  0.00      RA0  O
ATOM   4502  N   LEU A 485      84.672   7.028  60.925  1.00  0.00      RA0  N
ATOM   4503  H   LEU A 485      85.410   7.563  60.504  1.00  0.00      RA0  H
ATOM   4504  CA  LEU A 485      83.344   7.044  60.309  1.00  0.00      RA0  C
ATOM   4505  CB  LEU A 485      82.887   5.637  59.919  1.00  0.00      RA0  C
ATOM   4506  CG  LEU A 485      83.252   5.183  58.505  1.00  0.00      RA0  C
ATOM   4507  CD1 LEU A 485      84.752   5.188  58.213  1.00  0.00      RA0  C
ATOM   4508  CD2 LEU A 485      82.618   3.826  58.220  1.00  0.00      RA0  C
ATOM   4509  C   LEU A 485      82.293   7.733  61.180  1.00  0.00      RA0  C
ATOM   4510  O   LEU A 485      81.139   7.323  61.283  1.00  0.00      RA0  O
ATOM   4511  N   THR A 486      82.677   8.844  61.831  1.00  0.00      RA0  N
ATOM   4512  H   THR A 486      83.630   9.140  61.750  1.00  0.00      RA0  H
ATOM   4513  CA  THR A 486      81.838   9.520  62.818  1.00  0.00      RA0  C
ATOM   4514  CB  THR A 486      82.885  10.063  63.766  1.00  0.00      RA0  C
ATOM   4515  OG1 THR A 486      84.059   9.254  63.578  1.00  0.00      RA0  O
ATOM   4516  HG1 THR A 486      84.806   9.771  63.858  1.00  0.00      RA0  H
ATOM   4517  CG2 THR A 486      82.435  10.076  65.229  1.00  0.00      RA0  C
ATOM   4518  C   THR A 486      80.942  10.562  62.196  1.00  0.00      RA0  C
ATOM   4519  O   THR A 486      79.988  11.033  62.811  1.00  0.00      RA0  O
ATOM   4520  N   HIS A 487      81.198  10.927  60.928  1.00  0.00      RA0  N
ATOM   4521  H   HIS A 487      81.941  10.452  60.461  1.00  0.00      RA0  H
ATOM   4522  CA  HIS A 487      80.333  11.805  60.165  1.00  0.00      RA0  C
ATOM   4523  CB  HIS A 487      80.964  12.196  58.827  1.00  0.00      RA0  C
ATOM   4524  CG  HIS A 487      80.297  13.473  58.380  1.00  0.00      RA0  C
ATOM   4525  ND1 HIS A 487      79.727  13.666  57.175  1.00  0.00      RA0  N
ATOM   4526  HD1 HIS A 487      79.707  13.045  56.416  1.00  0.00      RA0  H
ATOM   4527  CD2 HIS A 487      80.137  14.629  59.147  1.00  0.00      RA0  C
ATOM   4528  NE2 HIS A 487      79.458  15.518  58.392  1.00  0.00      RA0  N
ATOM   4529  CE1 HIS A 487      79.205  14.937  57.177  1.00  0.00      RA0  C
ATOM   4530  C   HIS A 487      78.937  11.240  59.968  1.00  0.00      RA0  C
ATOM   4531  O   HIS A 487      78.729  10.032  59.867  1.00  0.00      RA0  O
ATOM   4532  N   GLN A 488      77.928  12.125  59.897  1.00  0.00      RA0  N
ATOM   4533  H   GLN A 488      78.165  13.093  59.971  1.00  0.00      RA0  H
ATOM   4534  CA  GLN A 488      76.531  11.763  59.793  1.00  0.00      RA0  C
ATOM   4535  CB  GLN A 488      75.662  13.012  59.715  1.00  0.00      RA0  C
ATOM   4536  CG  GLN A 488      75.780  13.914  60.941  1.00  0.00      RA0  C
ATOM   4537  CD  GLN A 488      74.947  15.149  60.684  1.00  0.00      RA0  C
ATOM   4538  OE1 GLN A 488      74.767  15.563  59.545  1.00  0.00      RA0  O
ATOM   4539  NE2 GLN A 488      74.442  15.706  61.798  1.00  0.00      RA0  N
ATOM   4540 HE21 GLN A 488      74.627  15.318  62.701  1.00  0.00      RA0  H
ATOM   4541 HE22 GLN A 488      73.865  16.522  61.745  1.00  0.00      RA0  H
ATOM   4542  C   GLN A 488      76.208  10.851  58.614  1.00  0.00      RA0  C
ATOM   4543  O   GLN A 488      75.385   9.949  58.738  1.00  0.00      RA0  O
ATOM   4544  N   VAL A 489      76.899  10.993  57.463  1.00  0.00      RA0  N
ATOM   4545  H   VAL A 489      77.561  11.737  57.419  1.00  0.00      RA0  H
ATOM   4546  CA  VAL A 489      76.688  10.143  56.293  1.00  0.00      RA0  C
ATOM   4547  CB  VAL A 489      77.541  10.646  55.128  1.00  0.00      RA0  C
ATOM   4548  CG1 VAL A 489      79.030  10.604  55.469  1.00  0.00      RA0  C
ATOM   4549  CG2 VAL A 489      77.165   9.944  53.823  1.00  0.00      RA0  C
ATOM   4550  C   VAL A 489      76.853   8.648  56.571  1.00  0.00      RA0  C
ATOM   4551  O   VAL A 489      76.163   7.810  55.996  1.00  0.00      RA0  O
ATOM   4552  N   PHE A 490      77.719   8.271  57.530  1.00  0.00      RA0  N
ATOM   4553  H   PHE A 490      78.182   8.956  58.094  1.00  0.00      RA0  H
ATOM   4554  CA  PHE A 490      77.972   6.881  57.853  1.00  0.00      RA0  C
ATOM   4555  CB  PHE A 490      79.421   6.685  58.292  1.00  0.00      RA0  C
ATOM   4556  CG  PHE A 490      80.384   7.132  57.218  1.00  0.00      RA0  C
ATOM   4557  CD1 PHE A 490      80.491   6.413  56.034  1.00  0.00      RA0  C
ATOM   4558  CD2 PHE A 490      81.180   8.253  57.424  1.00  0.00      RA0  C
ATOM   4559  CE1 PHE A 490      81.409   6.801  55.065  1.00  0.00      RA0  C
ATOM   4560  CE2 PHE A 490      82.098   8.641  56.455  1.00  0.00      RA0  C
ATOM   4561  CZ  PHE A 490      82.219   7.910  55.279  1.00  0.00      RA0  C
ATOM   4562  C   PHE A 490      77.055   6.358  58.946  1.00  0.00      RA0  C
ATOM   4563  O   PHE A 490      77.101   5.179  59.285  1.00  0.00      RA0  O
ATOM   4564  N   ASN A 491      76.172   7.213  59.499  1.00  0.00      RA0  N
ATOM   4565  H   ASN A 491      76.125   8.147  59.150  1.00  0.00      RA0  H
ATOM   4566  CA  ASN A 491      75.234   6.821  60.541  1.00  0.00      RA0  C
ATOM   4567  CB  ASN A 491      75.488   7.644  61.808  1.00  0.00      RA0  C
ATOM   4568  CG  ASN A 491      76.718   7.120  62.529  1.00  0.00      RA0  C
ATOM   4569  OD1 ASN A 491      76.620   6.320  63.453  1.00  0.00      RA0  O
ATOM   4570  ND2 ASN A 491      77.888   7.605  62.055  1.00  0.00      RA0  N
ATOM   4571 HD21 ASN A 491      77.947   8.309  61.344  1.00  0.00      RA0  H
ATOM   4572 HD22 ASN A 491      78.773   7.262  62.379  1.00  0.00      RA0  H
ATOM   4573  C   ASN A 491      73.777   6.913  60.095  1.00  0.00      RA0  C
ATOM   4574  O   ASN A 491      72.901   6.290  60.684  1.00  0.00      RA0  O
ATOM   4575  N   SER A 492      73.465   7.672  59.027  1.00  0.00      RA0  N
ATOM   4576  H   SER A 492      74.184   8.048  58.445  1.00  0.00      RA0  H
ATOM   4577  CA  SER A 492      72.080   8.049  58.737  1.00  0.00      RA0  C
ATOM   4578  CB  SER A 492      72.064   9.520  58.341  1.00  0.00      RA0  C
ATOM   4579  OG  SER A 492      72.785  10.253  59.337  1.00  0.00      RA0  O
ATOM   4580  HG  SER A 492      73.678   9.936  59.307  1.00  0.00      RA0  H
ATOM   4581  C   SER A 492      71.359   7.131  57.772  1.00  0.00      RA0  C
ATOM   4582  O   SER A 492      70.177   7.320  57.498  1.00  0.00      RA0  O
ATOM   4583  N   TYR A 493      72.017   6.100  57.212  1.00  0.00      RA0  N
ATOM   4584  H   TYR A 493      72.937   5.831  57.505  1.00  0.00      RA0  H
ATOM   4585  CA  TYR A 493      71.420   5.368  56.102  1.00  0.00      RA0  C
ATOM   4586  CB  TYR A 493      72.038   5.822  54.777  1.00  0.00      RA0  C
ATOM   4587  CG  TYR A 493      71.494   7.180  54.384  1.00  0.00      RA0  C
ATOM   4588  CD1 TYR A 493      70.143   7.321  54.094  1.00  0.00      RA0  C
ATOM   4589  CE1 TYR A 493      69.634   8.530  53.633  1.00  0.00      RA0  C
ATOM   4590  CD2 TYR A 493      72.330   8.288  54.288  1.00  0.00      RA0  C
ATOM   4591  CE2 TYR A 493      71.821   9.504  53.838  1.00  0.00      RA0  C
ATOM   4592  CZ  TYR A 493      70.482   9.617  53.468  1.00  0.00      RA0  C
ATOM   4593  OH  TYR A 493      70.005  10.797  52.918  1.00  0.00      RA0  O
ATOM   4594  HH  TYR A 493      70.579  11.498  53.215  1.00  0.00      RA0  H
ATOM   4595  C   TYR A 493      71.506   3.868  56.304  1.00  0.00      RA0  C
ATOM   4596  O   TYR A 493      71.899   3.120  55.414  1.00  0.00      RA0  O
ATOM   4597  N   HIS A 494      71.131   3.376  57.504  1.00  0.00      RA0  N
ATOM   4598  H   HIS A 494      70.732   3.988  58.184  1.00  0.00      RA0  H
ATOM   4599  CA  HIS A 494      71.312   1.966  57.836  1.00  0.00      RA0  C
ATOM   4600  CB  HIS A 494      71.668   1.786  59.313  1.00  0.00      RA0  C
ATOM   4601  CG  HIS A 494      72.994   2.407  59.674  1.00  0.00      RA0  C
ATOM   4602  ND1 HIS A 494      73.275   2.867  60.908  1.00  0.00      RA0  N
ATOM   4603  HD1 HIS A 494      72.674   2.883  61.681  1.00  0.00      RA0  H
ATOM   4604  CD2 HIS A 494      74.115   2.580  58.860  1.00  0.00      RA0  C
ATOM   4605  NE2 HIS A 494      75.075   3.149  59.626  1.00  0.00      RA0  N
ATOM   4606  CE1 HIS A 494      74.565   3.325  60.883  1.00  0.00      RA0  C
ATOM   4607  C   HIS A 494      70.114   1.062  57.590  1.00  0.00      RA0  C
ATOM   4608  O   HIS A 494      70.285  -0.155  57.514  1.00  0.00      RA0  O
ATOM   4609  N   SER A 495      68.891   1.597  57.390  1.00  0.00      RA0  N
ATOM   4610  H   SER A 495      68.765   2.584  57.413  1.00  0.00      RA0  H
ATOM   4611  CA  SER A 495      67.791   0.790  56.862  1.00  0.00      RA0  C
ATOM   4612  CB  SER A 495      66.548   1.555  57.278  1.00  0.00      RA0  C
ATOM   4613  OG  SER A 495      66.989   2.795  57.856  1.00  0.00      RA0  O
ATOM   4614  HG  SER A 495      66.293   3.425  57.672  1.00  0.00      RA0  H
ATOM   4615  C   SER A 495      67.947   0.613  55.362  1.00  0.00      RA0  C
ATOM   4616  O   SER A 495      68.560   1.449  54.692  1.00  0.00      RA0  O
ATOM   4617  N   GLU A 496      67.392  -0.466  54.768  1.00  0.00      RA0  N
ATOM   4618  H   GLU A 496      67.096  -1.235  55.332  1.00  0.00      RA0  H
ATOM   4619  CA  GLU A 496      67.488  -0.649  53.325  1.00  0.00      RA0  C
ATOM   4620  CB  GLU A 496      66.821  -1.978  52.996  1.00  0.00      RA0  C
ATOM   4621  CG  GLU A 496      67.551  -2.749  51.915  1.00  0.00      RA0  C
ATOM   4622  CD  GLU A 496      68.906  -3.130  52.462  1.00  0.00      RA0  C
ATOM   4623  OE1 GLU A 496      69.881  -2.442  52.180  1.00  0.00      RA0  O
ATOM   4624  OE2 GLU A 496      69.005  -4.145  53.135  1.00  0.00      RA0  O
ATOM   4625  C   GLU A 496      66.776   0.458  52.560  1.00  0.00      RA0  C
ATOM   4626  O   GLU A 496      67.286   1.024  51.597  1.00  0.00      RA0  O
ATOM   4627  N   THR A 497      65.592   0.869  53.040  1.00  0.00      RA0  N
ATOM   4628  H   THR A 497      65.251   0.374  53.840  1.00  0.00      RA0  H
ATOM   4629  CA  THR A 497      64.821   1.974  52.488  1.00  0.00      RA0  C
ATOM   4630  CB  THR A 497      63.583   2.021  53.341  1.00  0.00      RA0  C
ATOM   4631  OG1 THR A 497      63.432   0.705  53.881  1.00  0.00      RA0  O
ATOM   4632  HG1 THR A 497      63.057   0.174  53.188  1.00  0.00      RA0  H
ATOM   4633  CG2 THR A 497      62.332   2.469  52.588  1.00  0.00      RA0  C
ATOM   4634  C   THR A 497      65.585   3.293  52.497  1.00  0.00      RA0  C
ATOM   4635  O   THR A 497      65.612   4.024  51.505  1.00  0.00      RA0  O
ATOM   4636  N   ASN A 498      66.292   3.615  53.601  1.00  0.00      RA0  N
ATOM   4637  H   ASN A 498      66.250   2.998  54.385  1.00  0.00      RA0  H
ATOM   4638  CA  ASN A 498      67.152   4.786  53.669  1.00  0.00      RA0  C
ATOM   4639  CB  ASN A 498      67.781   4.946  55.058  1.00  0.00      RA0  C
ATOM   4640  CG  ASN A 498      66.790   5.345  56.122  1.00  0.00      RA0  C
ATOM   4641  OD1 ASN A 498      65.762   4.709  56.324  1.00  0.00      RA0  O
ATOM   4642  ND2 ASN A 498      67.164   6.411  56.834  1.00  0.00      RA0  N
ATOM   4643 HD21 ASN A 498      68.044   6.873  56.699  1.00  0.00      RA0  H
ATOM   4644 HD22 ASN A 498      66.553   6.760  57.541  1.00  0.00      RA0  H
ATOM   4645  C   ASN A 498      68.336   4.760  52.703  1.00  0.00      RA0  C
ATOM   4646  O   ASN A 498      68.608   5.755  52.028  1.00  0.00      RA0  O
ATOM   4647  N   ILE A 499      69.069   3.629  52.584  1.00  0.00      RA0  N
ATOM   4648  H   ILE A 499      68.851   2.818  53.136  1.00  0.00      RA0  H
ATOM   4649  CA  ILE A 499      70.167   3.523  51.624  1.00  0.00      RA0  C
ATOM   4650  CB  ILE A 499      71.104   2.335  51.906  1.00  0.00      RA0  C
ATOM   4651  CG2 ILE A 499      70.453   0.980  51.649  1.00  0.00      RA0  C
ATOM   4652  CG1 ILE A 499      72.415   2.476  51.129  1.00  0.00      RA0  C
ATOM   4653  CD1 ILE A 499      73.144   3.787  51.423  1.00  0.00      RA0  C
ATOM   4654  C   ILE A 499      69.686   3.584  50.184  1.00  0.00      RA0  C
ATOM   4655  O   ILE A 499      70.286   4.256  49.350  1.00  0.00      RA0  O
ATOM   4656  N   VAL A 500      68.536   2.945  49.870  1.00  0.00      RA0  N
ATOM   4657  H   VAL A 500      68.112   2.393  50.588  1.00  0.00      RA0  H
ATOM   4658  CA  VAL A 500      67.901   2.988  48.559  1.00  0.00      RA0  C
ATOM   4659  CB  VAL A 500      66.584   2.197  48.520  1.00  0.00      RA0  C
ATOM   4660  CG1 VAL A 500      65.751   2.553  47.286  1.00  0.00      RA0  C
ATOM   4661  CG2 VAL A 500      66.820   0.693  48.561  1.00  0.00      RA0  C
ATOM   4662  C   VAL A 500      67.605   4.410  48.117  1.00  0.00      RA0  C
ATOM   4663  O   VAL A 500      67.965   4.828  47.016  1.00  0.00      RA0  O
ATOM   4664  N   ARG A 501      66.987   5.212  49.003  1.00  0.00      RA0  N
ATOM   4665  H   ARG A 501      66.736   4.814  49.891  1.00  0.00      RA0  H
ATOM   4666  CA  ARG A 501      66.711   6.611  48.751  1.00  0.00      RA0  C
ATOM   4667  CB  ARG A 501      65.720   7.153  49.776  1.00  0.00      RA0  C
ATOM   4668  CG  ARG A 501      64.412   6.397  49.569  1.00  0.00      RA0  C
ATOM   4669  CD  ARG A 501      63.321   6.625  50.607  1.00  0.00      RA0  C
ATOM   4670  NE  ARG A 501      62.254   5.671  50.319  1.00  0.00      RA0  N
ATOM   4671  HE  ARG A 501      62.379   5.091  49.513  1.00  0.00      RA0  H
ATOM   4672  CZ  ARG A 501      61.142   5.570  51.066  1.00  0.00      RA0  C
ATOM   4673  NH1 ARG A 501      60.927   6.355  52.111  1.00  0.00      RA0  N
ATOM   4674 HH11 ARG A 501      60.034   6.276  52.581  1.00  0.00      RA0  H
ATOM   4675 HH12 ARG A 501      61.596   7.024  52.429  1.00  0.00      RA0  H
ATOM   4676  NH2 ARG A 501      60.236   4.664  50.747  1.00  0.00      RA0  N
ATOM   4677 HH21 ARG A 501      59.367   4.628  51.272  1.00  0.00      RA0  H
ATOM   4678 HH22 ARG A 501      60.328   4.015  49.998  1.00  0.00      RA0  H
ATOM   4679  C   ARG A 501      67.967   7.454  48.632  1.00  0.00      RA0  C
ATOM   4680  O   ARG A 501      68.082   8.284  47.739  1.00  0.00      RA0  O
ATOM   4681  N   TYR A 502      68.986   7.242  49.484  1.00  0.00      RA0  N
ATOM   4682  H   TYR A 502      68.868   6.567  50.214  1.00  0.00      RA0  H
ATOM   4683  CA  TYR A 502      70.259   7.934  49.344  1.00  0.00      RA0  C
ATOM   4684  CB  TYR A 502      71.202   7.588  50.495  1.00  0.00      RA0  C
ATOM   4685  CG  TYR A 502      72.389   8.526  50.502  1.00  0.00      RA0  C
ATOM   4686  CD1 TYR A 502      72.195   9.899  50.390  1.00  0.00      RA0  C
ATOM   4687  CE1 TYR A 502      73.283  10.765  50.422  1.00  0.00      RA0  C
ATOM   4688  CD2 TYR A 502      73.678   8.023  50.640  1.00  0.00      RA0  C
ATOM   4689  CE2 TYR A 502      74.767   8.890  50.665  1.00  0.00      RA0  C
ATOM   4690  CZ  TYR A 502      74.574  10.263  50.547  1.00  0.00      RA0  C
ATOM   4691  OH  TYR A 502      75.659  11.118  50.549  1.00  0.00      RA0  O
ATOM   4692  HH  TYR A 502      75.485  11.882  49.995  1.00  0.00      RA0  H
ATOM   4693  C   TYR A 502      70.973   7.653  48.019  1.00  0.00      RA0  C
ATOM   4694  O   TYR A 502      71.398   8.581  47.332  1.00  0.00      RA0  O
ATOM   4695  N   MET A 503      71.045   6.378  47.587  1.00  0.00      RA0  N
ATOM   4696  H   MET A 503      70.649   5.661  48.162  1.00  0.00      RA0  H
ATOM   4697  CA  MET A 503      71.593   6.014  46.291  1.00  0.00      RA0  C
ATOM   4698  CB  MET A 503      71.686   4.494  46.134  1.00  0.00      RA0  C
ATOM   4699  CG  MET A 503      72.687   3.880  47.116  1.00  0.00      RA0  C
ATOM   4700  SD  MET A 503      72.892   2.100  46.923  1.00  0.00      RA0  S
ATOM   4701  CE  MET A 503      71.203   1.606  47.283  1.00  0.00      RA0  C
ATOM   4702  C   MET A 503      70.832   6.646  45.135  1.00  0.00      RA0  C
ATOM   4703  O   MET A 503      71.428   7.210  44.220  1.00  0.00      RA0  O
ATOM   4704  N   LYS A 504      69.487   6.615  45.183  1.00  0.00      RA0  N
ATOM   4705  H   LYS A 504      69.050   6.136  45.948  1.00  0.00      RA0  H
ATOM   4706  CA  LYS A 504      68.639   7.227  44.178  1.00  0.00      RA0  C
ATOM   4707  CB  LYS A 504      67.161   6.903  44.391  1.00  0.00      RA0  C
ATOM   4708  CG  LYS A 504      66.403   7.092  43.076  1.00  0.00      RA0  C
ATOM   4709  CD  LYS A 504      66.681   5.938  42.110  1.00  0.00      RA0  C
ATOM   4710  CE  LYS A 504      66.513   6.288  40.629  1.00  0.00      RA0  C
ATOM   4711  NZ  LYS A 504      67.688   7.041  40.183  1.00  0.00      RA0  N
ATOM   4712  HZ1 LYS A 504      67.947   6.806  39.199  1.00  0.00      RA0  H
ATOM   4713  HZ2 LYS A 504      67.611   8.071  40.294  1.00  0.00      RA0  H
ATOM   4714  HZ3 LYS A 504      68.525   6.687  40.697  1.00  0.00      RA0  H
ATOM   4715  C   LYS A 504      68.808   8.735  44.072  1.00  0.00      RA0  C
ATOM   4716  O   LYS A 504      68.934   9.292  42.984  1.00  0.00      RA0  O
ATOM   4717  N   LYS A 505      68.862   9.445  45.212  1.00  0.00      RA0  N
ATOM   4718  H   LYS A 505      68.719   8.944  46.067  1.00  0.00      RA0  H
ATOM   4719  CA  LYS A 505      69.083  10.875  45.237  1.00  0.00      RA0  C
ATOM   4720  CB  LYS A 505      68.974  11.434  46.669  1.00  0.00      RA0  C
ATOM   4721  CG  LYS A 505      67.593  11.271  47.314  1.00  0.00      RA0  C
ATOM   4722  CD  LYS A 505      67.454  11.691  48.789  1.00  0.00      RA0  C
ATOM   4723  CE  LYS A 505      68.458  11.010  49.729  1.00  0.00      RA0  C
ATOM   4724  NZ  LYS A 505      67.963  10.959  51.110  1.00  0.00      RA0  N
ATOM   4725  HZ1 LYS A 505      68.694  10.774  51.827  1.00  0.00      RA0  H
ATOM   4726  HZ2 LYS A 505      67.391  11.775  51.410  1.00  0.00      RA0  H
ATOM   4727  HZ3 LYS A 505      67.262  10.194  51.225  1.00  0.00      RA0  H
ATOM   4728  C   LYS A 505      70.429  11.299  44.666  1.00  0.00      RA0  C
ATOM   4729  O   LYS A 505      70.511  12.269  43.916  1.00  0.00      RA0  O
ATOM   4730  N   LEU A 506      71.519  10.573  44.987  1.00  0.00      RA0  N
ATOM   4731  H   LEU A 506      71.413   9.780  45.594  1.00  0.00      RA0  H
ATOM   4732  CA  LEU A 506      72.805  10.798  44.354  1.00  0.00      RA0  C
ATOM   4733  CB  LEU A 506      73.917   9.960  44.986  1.00  0.00      RA0  C
ATOM   4734  CG  LEU A 506      74.015  10.002  46.507  1.00  0.00      RA0  C
ATOM   4735  CD1 LEU A 506      75.383   9.529  46.986  1.00  0.00      RA0  C
ATOM   4736  CD2 LEU A 506      73.670  11.366  47.076  1.00  0.00      RA0  C
ATOM   4737  C   LEU A 506      72.799  10.496  42.858  1.00  0.00      RA0  C
ATOM   4738  O   LEU A 506      73.266  11.303  42.061  1.00  0.00      RA0  O
ATOM   4739  N   GLU A 507      72.204   9.363  42.429  1.00  0.00      RA0  N
ATOM   4740  H   GLU A 507      71.848   8.724  43.112  1.00  0.00      RA0  H
ATOM   4741  CA  GLU A 507      72.084   8.967  41.028  1.00  0.00      RA0  C
ATOM   4742  CB  GLU A 507      71.326   7.658  40.929  1.00  0.00      RA0  C
ATOM   4743  CG  GLU A 507      71.273   7.088  39.516  1.00  0.00      RA0  C
ATOM   4744  CD  GLU A 507      70.155   6.082  39.532  1.00  0.00      RA0  C
ATOM   4745  OE1 GLU A 507      69.885   5.523  40.591  1.00  0.00      RA0  O
ATOM   4746  OE2 GLU A 507      69.431   5.960  38.551  1.00  0.00      RA0  O
ATOM   4747  C   GLU A 507      71.362   9.999  40.176  1.00  0.00      RA0  C
ATOM   4748  O   GLU A 507      71.773  10.338  39.068  1.00  0.00      RA0  O
ATOM   4749  N   ASN A 508      70.283  10.585  40.725  1.00  0.00      RA0  N
ATOM   4750  H   ASN A 508      70.016  10.255  41.633  1.00  0.00      RA0  H
ATOM   4751  CA  ASN A 508      69.485  11.595  40.060  1.00  0.00      RA0  C
ATOM   4752  CB  ASN A 508      68.200  11.918  40.845  1.00  0.00      RA0  C
ATOM   4753  CG  ASN A 508      67.316  10.704  41.102  1.00  0.00      RA0  C
ATOM   4754  OD1 ASN A 508      67.305   9.700  40.395  1.00  0.00      RA0  O
ATOM   4755  ND2 ASN A 508      66.556  10.842  42.194  1.00  0.00      RA0  N
ATOM   4756 HD21 ASN A 508      66.637  11.634  42.792  1.00  0.00      RA0  H
ATOM   4757 HD22 ASN A 508      65.906  10.146  42.498  1.00  0.00      RA0  H
ATOM   4758  C   ASN A 508      70.240  12.904  39.793  1.00  0.00      RA0  C
ATOM   4759  O   ASN A 508      69.804  13.716  38.979  1.00  0.00      RA0  O
ATOM   4760  N   LYS A 509      71.386  13.147  40.470  1.00  0.00      RA0  N
ATOM   4761  H   LYS A 509      71.777  12.418  41.030  1.00  0.00      RA0  H
ATOM   4762  CA  LYS A 509      72.226  14.308  40.221  1.00  0.00      RA0  C
ATOM   4763  CB  LYS A 509      73.181  14.565  41.401  1.00  0.00      RA0  C
ATOM   4764  CG  LYS A 509      72.643  14.570  42.841  1.00  0.00      RA0  C
ATOM   4765  CD  LYS A 509      73.806  14.695  43.843  1.00  0.00      RA0  C
ATOM   4766  CE  LYS A 509      73.477  14.597  45.341  1.00  0.00      RA0  C
ATOM   4767  NZ  LYS A 509      74.717  14.431  46.127  1.00  0.00      RA0  N
ATOM   4768  HZ1 LYS A 509      74.566  14.104  47.111  1.00  0.00      RA0  H
ATOM   4769  HZ2 LYS A 509      75.375  13.740  45.722  1.00  0.00      RA0  H
ATOM   4770  HZ3 LYS A 509      75.272  15.300  46.281  1.00  0.00      RA0  H
ATOM   4771  C   LYS A 509      73.113  14.164  38.988  1.00  0.00      RA0  C
ATOM   4772  O   LYS A 509      73.628  15.161  38.476  1.00  0.00      RA0  O
ATOM   4773  N   ASP A 510      73.328  12.933  38.493  1.00  0.00      RA0  N
ATOM   4774  H   ASP A 510      72.762  12.147  38.750  1.00  0.00      RA0  H
ATOM   4775  CA  ASP A 510      74.395  12.658  37.559  1.00  0.00      RA0  C
ATOM   4776  CB  ASP A 510      75.170  11.394  37.974  1.00  0.00      RA0  C
ATOM   4777  CG  ASP A 510      76.245  11.664  39.020  1.00  0.00      RA0  C
ATOM   4778  OD1 ASP A 510      76.243  12.715  39.652  1.00  0.00      RA0  O
ATOM   4779  OD2 ASP A 510      77.124  10.820  39.183  1.00  0.00      RA0  O
ATOM   4780  C   ASP A 510      73.856  12.452  36.149  1.00  0.00      RA0  C
ATOM   4781  O   ASP A 510      72.949  11.660  35.906  1.00  0.00      RA0  O
ATOM   4782  N   ILE A 511      74.427  13.150  35.140  1.00  0.00      RA0  N
ATOM   4783  H   ILE A 511      75.202  13.735  35.377  1.00  0.00      RA0  H
ATOM   4784  CA  ILE A 511      74.095  12.841  33.753  1.00  0.00      RA0  C
ATOM   4785  CB  ILE A 511      74.432  13.963  32.759  1.00  0.00      RA0  C
ATOM   4786  CG2 ILE A 511      74.337  13.456  31.316  1.00  0.00      RA0  C
ATOM   4787  CG1 ILE A 511      73.526  15.172  32.916  1.00  0.00      RA0  C
ATOM   4788  CD1 ILE A 511      73.741  16.199  31.801  1.00  0.00      RA0  C
ATOM   4789  C   ILE A 511      74.871  11.607  33.319  1.00  0.00      RA0  C
ATOM   4790  O   ILE A 511      76.106  11.576  33.312  1.00  0.00      RA0  O
ATOM   4791  N   SER A 512      74.137  10.544  32.945  1.00  0.00      RA0  N
ATOM   4792  H   SER A 512      73.150  10.608  33.077  1.00  0.00      RA0  H
ATOM   4793  CA  SER A 512      74.701   9.298  32.458  1.00  0.00      RA0  C
ATOM   4794  CB  SER A 512      74.535   8.299  33.598  1.00  0.00      RA0  C
ATOM   4795  OG  SER A 512      74.881   8.987  34.805  1.00  0.00      RA0  O
ATOM   4796  HG  SER A 512      74.689   8.390  35.525  1.00  0.00      RA0  H
ATOM   4797  C   SER A 512      74.045   8.907  31.150  1.00  0.00      RA0  C
ATOM   4798  O   SER A 512      73.181   9.609  30.624  1.00  0.00      RA0  O
ATOM   4799  N   LEU A 513      74.441   7.769  30.540  1.00  0.00      RA0  N
ATOM   4800  H   LEU A 513      75.039   7.113  31.008  1.00  0.00      RA0  H
ATOM   4801  CA  LEU A 513      73.973   7.398  29.213  1.00  0.00      RA0  C
ATOM   4802  CB  LEU A 513      74.868   6.327  28.586  1.00  0.00      RA0  C
ATOM   4803  CG  LEU A 513      76.226   6.856  28.118  1.00  0.00      RA0  C
ATOM   4804  CD1 LEU A 513      77.172   5.723  27.714  1.00  0.00      RA0  C
ATOM   4805  CD2 LEU A 513      76.068   7.879  26.993  1.00  0.00      RA0  C
ATOM   4806  C   LEU A 513      72.520   6.936  29.202  1.00  0.00      RA0  C
ATOM   4807  O   LEU A 513      71.936   6.712  28.142  1.00  0.00      RA0  O
ATOM   4808  N   VAL A 514      71.868   6.852  30.380  1.00  0.00      RA0  N
ATOM   4809  H   VAL A 514      72.363   7.103  31.206  1.00  0.00      RA0  H
ATOM   4810  CA  VAL A 514      70.444   6.570  30.474  1.00  0.00      RA0  C
ATOM   4811  CB  VAL A 514      70.143   5.868  31.799  1.00  0.00      RA0  C
ATOM   4812  CG1 VAL A 514      70.896   4.539  31.869  1.00  0.00      RA0  C
ATOM   4813  CG2 VAL A 514      70.463   6.764  32.998  1.00  0.00      RA0  C
ATOM   4814  C   VAL A 514      69.612   7.834  30.327  1.00  0.00      RA0  C
ATOM   4815  O   VAL A 514      68.385   7.785  30.273  1.00  0.00      RA0  O
ATOM   4816  N   HIS A 515      70.269   9.002  30.213  1.00  0.00      RA0  N
ATOM   4817  H   HIS A 515      71.268   9.021  30.182  1.00  0.00      RA0  H
ATOM   4818  CA  HIS A 515      69.620  10.265  29.918  1.00  0.00      RA0  C
ATOM   4819  CB  HIS A 515      70.048  11.357  30.914  1.00  0.00      RA0  C
ATOM   4820  CG  HIS A 515      69.695  11.015  32.348  1.00  0.00      RA0  C
ATOM   4821  ND1 HIS A 515      70.316  11.558  33.414  1.00  0.00      RA0  N
ATOM   4822  HD1 HIS A 515      71.016  12.241  33.414  1.00  0.00      RA0  H
ATOM   4823  CD2 HIS A 515      68.713  10.134  32.816  1.00  0.00      RA0  C
ATOM   4824  NE2 HIS A 515      68.756  10.153  34.169  1.00  0.00      RA0  N
ATOM   4825  CE1 HIS A 515      69.742  11.030  34.541  1.00  0.00      RA0  C
ATOM   4826  C   HIS A 515      69.862  10.732  28.494  1.00  0.00      RA0  C
ATOM   4827  O   HIS A 515      68.922  10.925  27.728  1.00  0.00      RA0  O
ATOM   4828  N   SER A 516      71.130  10.927  28.092  1.00  0.00      RA0  N
ATOM   4829  H   SER A 516      71.943  10.785  28.656  1.00  0.00      RA0  H
ATOM   4830  CA  SER A 516      71.437  11.515  26.796  1.00  0.00      RA0  C
ATOM   4831  CB  SER A 516      71.221  13.022  26.939  1.00  0.00      RA0  C
ATOM   4832  OG  SER A 516      71.149  13.362  28.337  1.00  0.00      RA0  O
ATOM   4833  HG  SER A 516      71.096  14.317  28.352  1.00  0.00      RA0  H
ATOM   4834  C   SER A 516      72.834  11.139  26.367  1.00  0.00      RA0  C
ATOM   4835  O   SER A 516      73.615  10.577  27.137  1.00  0.00      RA0  O
ATOM   4836  N   MET A 517      73.170  11.390  25.085  1.00  0.00      RA0  N
ATOM   4837  H   MET A 517      72.481  11.790  24.472  1.00  0.00      RA0  H
ATOM   4838  CA  MET A 517      74.499  11.181  24.547  1.00  0.00      RA0  C
ATOM   4839  CB  MET A 517      74.542  11.510  23.052  1.00  0.00      RA0  C
ATOM   4840  CG  MET A 517      75.944  11.409  22.441  1.00  0.00      RA0  C
ATOM   4841  SD  MET A 517      75.979  11.686  20.664  1.00  0.00      RA0  S
ATOM   4842  CE  MET A 517      74.851  13.081  20.622  1.00  0.00      RA0  C
ATOM   4843  C   MET A 517      75.555  12.003  25.264  1.00  0.00      RA0  C
ATOM   4844  O   MET A 517      75.409  13.199  25.512  1.00  0.00      RA0  O
ATOM   4845  N   ILE A 518      76.688  11.364  25.587  1.00  0.00      RA0  N
ATOM   4846  H   ILE A 518      76.781  10.402  25.321  1.00  0.00      RA0  H
ATOM   4847  CA  ILE A 518      77.817  12.040  26.182  1.00  0.00      RA0  C
ATOM   4848  CB  ILE A 518      78.216  11.354  27.490  1.00  0.00      RA0  C
ATOM   4849  CG2 ILE A 518      79.445  12.020  28.103  1.00  0.00      RA0  C
ATOM   4850  CG1 ILE A 518      77.044  11.329  28.475  1.00  0.00      RA0  C
ATOM   4851  CD1 ILE A 518      77.400  10.649  29.798  1.00  0.00      RA0  C
ATOM   4852  C   ILE A 518      78.920  11.957  25.142  1.00  0.00      RA0  C
ATOM   4853  O   ILE A 518      79.533  10.899  25.021  1.00  0.00      RA0  O
ATOM   4854  N   PRO A 519      79.261  12.976  24.357  1.00  0.00      RA0  N
ATOM   4855  CD  PRO A 519      78.741  14.334  24.426  1.00  0.00      RA0  C
ATOM   4856  CA  PRO A 519      80.006  12.696  23.129  1.00  0.00      RA0  C
ATOM   4857  CB  PRO A 519      79.298  13.656  22.175  1.00  0.00      RA0  C
ATOM   4858  CG  PRO A 519      78.995  14.894  23.028  1.00  0.00      RA0  C
ATOM   4859  C   PRO A 519      81.458  13.051  23.339  1.00  0.00      RA0  C
ATOM   4860  O   PRO A 519      82.057  13.801  22.569  1.00  0.00      RA0  O
ATOM   4861  N   LEU A 520      82.055  12.488  24.395  1.00  0.00      RA0  N
ATOM   4862  H   LEU A 520      81.541  11.751  24.837  1.00  0.00      RA0  H
ATOM   4863  CA  LEU A 520      83.432  12.712  24.770  1.00  0.00      RA0  C
ATOM   4864  CB  LEU A 520      83.722  12.101  26.141  1.00  0.00      RA0  C
ATOM   4865  CG  LEU A 520      83.032  12.750  27.337  1.00  0.00      RA0  C
ATOM   4866  CD1 LEU A 520      83.198  11.895  28.595  1.00  0.00      RA0  C
ATOM   4867  CD2 LEU A 520      83.521  14.176  27.576  1.00  0.00      RA0  C
ATOM   4868  C   LEU A 520      84.442  12.135  23.786  1.00  0.00      RA0  C
ATOM   4869  O   LEU A 520      84.661  10.927  23.750  1.00  0.00      RA0  O
ATOM   4870  N   GLY A 521      85.117  13.002  22.992  1.00  0.00      RA0  N
ATOM   4871  H   GLY A 521      84.876  13.972  23.016  1.00  0.00      RA0  H
ATOM   4872  CA  GLY A 521      86.286  12.626  22.197  1.00  0.00      RA0  C
ATOM   4873  C   GLY A 521      87.367  11.931  22.979  1.00  0.00      RA0  C
ATOM   4874  O   GLY A 521      87.679  12.324  24.105  1.00  0.00      RA0  O
ATOM   4875  N   SER A 522      87.962  10.881  22.390  1.00  0.00      RA0  N
ATOM   4876  H   SER A 522      87.669  10.687  21.447  1.00  0.00      RA0  H
ATOM   4877  CA  SER A 522      88.990  10.040  22.988  1.00  0.00      RA0  C
ATOM   4878  CB  SER A 522      90.193  10.906  23.332  1.00  0.00      RA0  C
ATOM   4879  OG  SER A 522      90.580  11.629  22.156  1.00  0.00      RA0  O
ATOM   4880  HG  SER A 522      89.934  11.474  21.461  1.00  0.00      RA0  H
ATOM   4881  C   SER A 522      88.442   9.128  24.067  1.00  0.00      RA0  C
ATOM   4882  O   SER A 522      89.185   8.618  24.908  1.00  0.00      RA0  O
ATOM   4883  N   CYS A 523      87.123   8.869  24.111  1.00  0.00      RA0  N
ATOM   4884  H   CYS A 523      86.507   9.219  23.397  1.00  0.00      RA0  H
ATOM   4885  CA  CYS A 523      86.564   8.140  25.240  1.00  0.00      RA0  C
ATOM   4886  CB  CYS A 523      85.942   9.101  26.250  1.00  0.00      RA0  C
ATOM   4887  SG  CYS A 523      87.149  10.235  26.992  1.00  0.00      RA0  S
ATOM   4888  C   CYS A 523      85.612   7.065  24.830  1.00  0.00      RA0  C
ATOM   4889  O   CYS A 523      85.423   6.127  25.599  1.00  0.00      RA0  O
ATOM   4890  N   THR A 524      85.021   7.140  23.632  1.00  0.00      RA0  N
ATOM   4891  H   THR A 524      85.239   7.884  23.000  1.00  0.00      RA0  H
ATOM   4892  CA  THR A 524      84.178   6.094  23.076  1.00  0.00      RA0  C
ATOM   4893  CB  THR A 524      85.128   5.010  22.645  1.00  0.00      RA0  C
ATOM   4894  OG1 THR A 524      86.292   5.678  22.133  1.00  0.00      RA0  O
ATOM   4895  HG1 THR A 524      85.957   6.329  21.503  1.00  0.00      RA0  H
ATOM   4896  CG2 THR A 524      84.511   4.089  21.595  1.00  0.00      RA0  C
ATOM   4897  C   THR A 524      82.995   5.719  23.944  1.00  0.00      RA0  C
ATOM   4898  O   THR A 524      82.836   4.581  24.384  1.00  0.00      RA0  O
ATOM   4899  N   MET A 525      82.117   6.693  24.247  1.00  0.00      RA0  N
ATOM   4900  H   MET A 525      82.221   7.565  23.769  1.00  0.00      RA0  H
ATOM   4901  CA  MET A 525      80.960   6.489  25.104  1.00  0.00      RA0  C
ATOM   4902  CB  MET A 525      80.451   7.831  25.625  1.00  0.00      RA0  C
ATOM   4903  CG  MET A 525      81.521   8.691  26.303  1.00  0.00      RA0  C
ATOM   4904  SD  MET A 525      82.082   8.057  27.888  1.00  0.00      RA0  S
ATOM   4905  CE  MET A 525      80.495   8.067  28.734  1.00  0.00      RA0  C
ATOM   4906  C   MET A 525      79.823   5.745  24.399  1.00  0.00      RA0  C
ATOM   4907  O   MET A 525      78.742   6.273  24.155  1.00  0.00      RA0  O
ATOM   4908  N   LYS A 526      80.078   4.485  24.012  1.00  0.00      RA0  N
ATOM   4909  H   LYS A 526      80.935   4.084  24.340  1.00  0.00      RA0  H
ATOM   4910  CA  LYS A 526      79.156   3.632  23.295  1.00  0.00      RA0  C
ATOM   4911  CB  LYS A 526      79.889   2.711  22.316  1.00  0.00      RA0  C
ATOM   4912  CG  LYS A 526      80.689   1.577  22.956  1.00  0.00      RA0  C
ATOM   4913  CD  LYS A 526      81.123   0.586  21.877  1.00  0.00      RA0  C
ATOM   4914  CE  LYS A 526      82.138   1.171  20.902  1.00  0.00      RA0  C
ATOM   4915  NZ  LYS A 526      82.066   0.476  19.611  1.00  0.00      RA0  N
ATOM   4916  HZ1 LYS A 526      82.977   0.547  19.115  1.00  0.00      RA0  H
ATOM   4917  HZ2 LYS A 526      81.800  -0.526  19.704  1.00  0.00      RA0  H
ATOM   4918  HZ3 LYS A 526      81.370   0.967  19.004  1.00  0.00      RA0  H
ATOM   4919  C   LYS A 526      78.250   2.847  24.221  1.00  0.00      RA0  C
ATOM   4920  O   LYS A 526      78.346   2.932  25.443  1.00  0.00      RA0  O
ATOM   4921  N   LEU A 527      77.304   2.061  23.664  1.00  0.00      RA0  N
ATOM   4922  H   LEU A 527      77.288   1.990  22.666  1.00  0.00      RA0  H
ATOM   4923  CA  LEU A 527      76.458   1.201  24.466  1.00  0.00      RA0  C
ATOM   4924  CB  LEU A 527      75.462   0.472  23.560  1.00  0.00      RA0  C
ATOM   4925  CG  LEU A 527      74.450  -0.400  24.307  1.00  0.00      RA0  C
ATOM   4926  CD1 LEU A 527      73.557   0.423  25.237  1.00  0.00      RA0  C
ATOM   4927  CD2 LEU A 527      73.634  -1.267  23.348  1.00  0.00      RA0  C
ATOM   4928  C   LEU A 527      77.229   0.208  25.330  1.00  0.00      RA0  C
ATOM   4929  O   LEU A 527      78.097  -0.527  24.871  1.00  0.00      RA0  O
ATOM   4930  N   ASN A 528      76.895   0.171  26.631  1.00  0.00      RA0  N
ATOM   4931  H   ASN A 528      76.190   0.796  26.961  1.00  0.00      RA0  H
ATOM   4932  CA  ASN A 528      77.309  -0.894  27.512  1.00  0.00      RA0  C
ATOM   4933  CB  ASN A 528      77.704  -0.392  28.907  1.00  0.00      RA0  C
ATOM   4934  CG  ASN A 528      78.764   0.692  28.868  1.00  0.00      RA0  C
ATOM   4935  OD1 ASN A 528      78.628   1.740  29.496  1.00  0.00      RA0  O
ATOM   4936  ND2 ASN A 528      79.830   0.397  28.107  1.00  0.00      RA0  N
ATOM   4937 HD21 ASN A 528      79.920  -0.521  27.707  1.00  0.00      RA0  H
ATOM   4938 HD22 ASN A 528      80.568   1.043  27.917  1.00  0.00      RA0  H
ATOM   4939  C   ASN A 528      76.081  -1.773  27.677  1.00  0.00      RA0  C
ATOM   4940  O   ASN A 528      75.185  -1.451  28.458  1.00  0.00      RA0  O
ATOM   4941  N   SER A 529      75.969  -2.865  26.904  1.00  0.00      RA0  N
ATOM   4942  H   SER A 529      76.767  -3.219  26.403  1.00  0.00      RA0  H
ATOM   4943  CA  SER A 529      74.738  -3.649  26.847  1.00  0.00      RA0  C
ATOM   4944  CB  SER A 529      74.672  -4.531  25.593  1.00  0.00      RA0  C
ATOM   4945  OG  SER A 529      73.300  -4.843  25.309  1.00  0.00      RA0  O
ATOM   4946  HG  SER A 529      73.278  -5.512  24.626  1.00  0.00      RA0  H
ATOM   4947  C   SER A 529      74.426  -4.391  28.133  1.00  0.00      RA0  C
ATOM   4948  O   SER A 529      75.305  -4.895  28.831  1.00  0.00      RA0  O
ATOM   4949  N   SER A 530      73.125  -4.536  28.468  1.00  0.00      RA0  N
ATOM   4950  H   SER A 530      72.421  -4.192  27.843  1.00  0.00      RA0  H
ATOM   4951  CA  SER A 530      72.684  -5.349  29.594  1.00  0.00      RA0  C
ATOM   4952  CB  SER A 530      71.193  -5.111  29.607  1.00  0.00      RA0  C
ATOM   4953  OG  SER A 530      71.042  -3.772  29.114  1.00  0.00      RA0  O
ATOM   4954  HG  SER A 530      71.591  -3.227  29.665  1.00  0.00      RA0  H
ATOM   4955  C   SER A 530      73.146  -6.796  29.483  1.00  0.00      RA0  C
ATOM   4956  O   SER A 530      73.549  -7.401  30.475  1.00  0.00      RA0  O
ATOM   4957  N   SER A 531      73.135  -7.386  28.270  1.00  0.00      RA0  N
ATOM   4958  H   SER A 531      72.769  -6.905  27.472  1.00  0.00      RA0  H
ATOM   4959  CA  SER A 531      73.629  -8.742  28.048  1.00  0.00      RA0  C
ATOM   4960  CB  SER A 531      73.078  -9.040  26.668  1.00  0.00      RA0  C
ATOM   4961  OG  SER A 531      71.879  -8.254  26.602  1.00  0.00      RA0  O
ATOM   4962  HG  SER A 531      71.632  -8.187  25.672  1.00  0.00      RA0  H
ATOM   4963  C   SER A 531      75.122  -8.892  28.250  1.00  0.00      RA0  C
ATOM   4964  O   SER A 531      75.587  -9.888  28.796  1.00  0.00      RA0  O
ATOM   4965  N   GLU A 532      75.911  -7.888  27.838  1.00  0.00      RA0  N
ATOM   4966  H   GLU A 532      75.489  -7.076  27.437  1.00  0.00      RA0  H
ATOM   4967  CA  GLU A 532      77.330  -7.815  28.130  1.00  0.00      RA0  C
ATOM   4968  CB  GLU A 532      77.944  -6.616  27.421  1.00  0.00      RA0  C
ATOM   4969  CG  GLU A 532      77.815  -6.622  25.904  1.00  0.00      RA0  C
ATOM   4970  CD  GLU A 532      78.014  -5.201  25.435  1.00  0.00      RA0  C
ATOM   4971  OE1 GLU A 532      78.379  -4.368  26.259  1.00  0.00      RA0  O
ATOM   4972  OE2 GLU A 532      77.741  -4.911  24.274  1.00  0.00      RA0  O
ATOM   4973  C   GLU A 532      77.640  -7.671  29.612  1.00  0.00      RA0  C
ATOM   4974  O   GLU A 532      78.534  -8.319  30.149  1.00  0.00      RA0  O
ATOM   4975  N   LEU A 533      76.897  -6.803  30.321  1.00  0.00      RA0  N
ATOM   4976  H   LEU A 533      76.206  -6.278  29.822  1.00  0.00      RA0  H
ATOM   4977  CA  LEU A 533      77.027  -6.608  31.752  1.00  0.00      RA0  C
ATOM   4978  CB  LEU A 533      76.279  -5.345  32.178  1.00  0.00      RA0  C
ATOM   4979  CG  LEU A 533      76.770  -4.098  31.443  1.00  0.00      RA0  C
ATOM   4980  CD1 LEU A 533      75.841  -2.905  31.663  1.00  0.00      RA0  C
ATOM   4981  CD2 LEU A 533      78.227  -3.779  31.768  1.00  0.00      RA0  C
ATOM   4982  C   LEU A 533      76.588  -7.782  32.617  1.00  0.00      RA0  C
ATOM   4983  O   LEU A 533      77.197  -8.053  33.643  1.00  0.00      RA0  O
ATOM   4984  N   ALA A 534      75.515  -8.508  32.254  1.00  0.00      RA0  N
ATOM   4985  H   ALA A 534      75.045  -8.245  31.410  1.00  0.00      RA0  H
ATOM   4986  CA  ALA A 534      74.943  -9.588  33.053  1.00  0.00      RA0  C
ATOM   4987  CB  ALA A 534      73.775 -10.252  32.313  1.00  0.00      RA0  C
ATOM   4988  C   ALA A 534      75.905 -10.676  33.564  1.00  0.00      RA0  C
ATOM   4989  O   ALA A 534      75.744 -11.068  34.719  1.00  0.00      RA0  O
ATOM   4990  N   PRO A 535      76.914 -11.191  32.859  1.00  0.00      RA0  N
ATOM   4991  CD  PRO A 535      77.236 -10.945  31.457  1.00  0.00      RA0  C
ATOM   4992  CA  PRO A 535      77.772 -12.235  33.401  1.00  0.00      RA0  C
ATOM   4993  CB  PRO A 535      78.529 -12.773  32.182  1.00  0.00      RA0  C
ATOM   4994  CG  PRO A 535      77.768 -12.274  30.962  1.00  0.00      RA0  C
ATOM   4995  C   PRO A 535      78.747 -11.757  34.459  1.00  0.00      RA0  C
ATOM   4996  O   PRO A 535      79.319 -12.600  35.144  1.00  0.00      RA0  O
ATOM   4997  N   ILE A 536      78.983 -10.439  34.641  1.00  0.00      RA0  N
ATOM   4998  H   ILE A 536      78.413  -9.763  34.168  1.00  0.00      RA0  H
ATOM   4999  CA  ILE A 536      79.973  -9.945  35.604  1.00  0.00      RA0  C
ATOM   5000  CB  ILE A 536      80.286  -8.452  35.465  1.00  0.00      RA0  C
ATOM   5001  CG2 ILE A 536      80.640  -8.179  34.011  1.00  0.00      RA0  C
ATOM   5002  CG1 ILE A 536      79.200  -7.517  35.998  1.00  0.00      RA0  C
ATOM   5003  CD1 ILE A 536      79.563  -6.041  35.827  1.00  0.00      RA0  C
ATOM   5004  C   ILE A 536      79.646 -10.339  37.037  1.00  0.00      RA0  C
ATOM   5005  O   ILE A 536      80.530 -10.564  37.861  1.00  0.00      RA0  O
ATOM   5006  N   THR A 537      78.342 -10.433  37.365  1.00  0.00      RA0  N
ATOM   5007  H   THR A 537      77.630 -10.173  36.713  1.00  0.00      RA0  H
ATOM   5008  CA  THR A 537      77.868 -10.768  38.696  1.00  0.00      RA0  C
ATOM   5009  CB  THR A 537      76.719  -9.807  38.861  1.00  0.00      RA0  C
ATOM   5010  OG1 THR A 537      76.858  -8.800  37.849  1.00  0.00      RA0  O
ATOM   5011  HG1 THR A 537      76.136  -8.196  37.990  1.00  0.00      RA0  H
ATOM   5012  CG2 THR A 537      76.674  -9.197  40.255  1.00  0.00      RA0  C
ATOM   5013  C   THR A 537      77.446 -12.211  38.809  1.00  0.00      RA0  C
ATOM   5014  O   THR A 537      76.989 -12.658  39.862  1.00  0.00      RA0  O
ATOM   5015  N   TRP A 538      77.650 -13.039  37.760  1.00  0.00      RA0  N
ATOM   5016  H   TRP A 538      78.128 -12.701  36.948  1.00  0.00      RA0  H
ATOM   5017  CA  TRP A 538      77.536 -14.477  37.925  1.00  0.00      RA0  C
ATOM   5018  CB  TRP A 538      77.719 -15.220  36.600  1.00  0.00      RA0  C
ATOM   5019  CG  TRP A 538      76.615 -14.956  35.605  1.00  0.00      RA0  C
ATOM   5020  CD2 TRP A 538      76.554 -15.428  34.243  1.00  0.00      RA0  C
ATOM   5021  CE2 TRP A 538      75.358 -14.937  33.671  1.00  0.00      RA0  C
ATOM   5022  CE3 TRP A 538      77.415 -16.208  33.480  1.00  0.00      RA0  C
ATOM   5023  CD1 TRP A 538      75.443 -14.207  35.784  1.00  0.00      RA0  C
ATOM   5024  NE1 TRP A 538      74.699 -14.191  34.645  1.00  0.00      RA0  N
ATOM   5025  HE1 TRP A 538      73.851 -13.716  34.533  1.00  0.00      RA0  H
ATOM   5026  CZ2 TRP A 538      75.055 -15.241  32.348  1.00  0.00      RA0  C
ATOM   5027  CZ3 TRP A 538      77.100 -16.504  32.159  1.00  0.00      RA0  C
ATOM   5028  CH2 TRP A 538      75.925 -16.021  31.595  1.00  0.00      RA0  C
ATOM   5029  C   TRP A 538      78.602 -15.001  38.870  1.00  0.00      RA0  C
ATOM   5030  O   TRP A 538      79.784 -14.692  38.744  1.00  0.00      RA0  O
ATOM   5031  N   LYS A 539      78.214 -15.842  39.844  1.00  0.00      RA0  N
ATOM   5032  H   LYS A 539      77.325 -16.275  39.696  1.00  0.00      RA0  H
ATOM   5033  CA  LYS A 539      79.086 -16.308  40.904  1.00  0.00      RA0  C
ATOM   5034  CB  LYS A 539      78.295 -17.100  41.936  1.00  0.00      RA0  C
ATOM   5035  CG  LYS A 539      77.246 -16.193  42.572  1.00  0.00      RA0  C
ATOM   5036  CD  LYS A 539      76.455 -16.881  43.678  1.00  0.00      RA0  C
ATOM   5037  CE  LYS A 539      75.445 -15.927  44.312  1.00  0.00      RA0  C
ATOM   5038  NZ  LYS A 539      74.727 -16.631  45.382  1.00  0.00      RA0  N
ATOM   5039  HZ1 LYS A 539      74.030 -15.989  45.811  1.00  0.00      RA0  H
ATOM   5040  HZ2 LYS A 539      74.243 -17.460  44.984  1.00  0.00      RA0  H
ATOM   5041  HZ3 LYS A 539      75.411 -16.937  46.103  1.00  0.00      RA0  H
ATOM   5042  C   LYS A 539      80.323 -17.050  40.403  1.00  0.00      RA0  C
ATOM   5043  O   LYS A 539      81.414 -16.921  40.952  1.00  0.00      RA0  O
ATOM   5044  N   GLU A 540      80.182 -17.804  39.303  1.00  0.00      RA0  N
ATOM   5045  H   GLU A 540      79.285 -17.781  38.861  1.00  0.00      RA0  H
ATOM   5046  CA  GLU A 540      81.256 -18.529  38.652  1.00  0.00      RA0  C
ATOM   5047  CB  GLU A 540      80.714 -19.480  37.573  1.00  0.00      RA0  C
ATOM   5048  CG  GLU A 540      79.278 -20.007  37.726  1.00  0.00      RA0  C
ATOM   5049  CD  GLU A 540      78.269 -18.997  37.194  1.00  0.00      RA0  C
ATOM   5050  OE1 GLU A 540      77.645 -18.301  37.998  1.00  0.00      RA0  O
ATOM   5051  OE2 GLU A 540      78.107 -18.911  35.977  1.00  0.00      RA0  O
ATOM   5052  C   GLU A 540      82.319 -17.640  38.021  1.00  0.00      RA0  C
ATOM   5053  O   GLU A 540      83.429 -18.088  37.745  1.00  0.00      RA0  O
ATOM   5054  N   PHE A 541      82.029 -16.346  37.801  1.00  0.00      RA0  N
ATOM   5055  H   PHE A 541      81.108 -16.014  38.009  1.00  0.00      RA0  H
ATOM   5056  CA  PHE A 541      83.050 -15.366  37.482  1.00  0.00      RA0  C
ATOM   5057  CB  PHE A 541      82.584 -14.449  36.350  1.00  0.00      RA0  C
ATOM   5058  CG  PHE A 541      82.556 -15.202  35.041  1.00  0.00      RA0  C
ATOM   5059  CD1 PHE A 541      83.536 -16.147  34.759  1.00  0.00      RA0  C
ATOM   5060  CD2 PHE A 541      81.561 -14.933  34.109  1.00  0.00      RA0  C
ATOM   5061  CE1 PHE A 541      83.544 -16.798  33.531  1.00  0.00      RA0  C
ATOM   5062  CE2 PHE A 541      81.568 -15.584  32.881  1.00  0.00      RA0  C
[truncated: 410,357 more chars]
