# Supplementary material for: Large scale analyses of genotype-phenotype relationships of glycine decarboxylase mutations and neurological disease severity
Source: PLoS Comput Biol. 2020 May 18;16(5):e1007871. doi: 10.1371/journal.pcbi.1007871 (PMC7259800; doi:10.1371/journal.pcbi.1007871)
Supplement: S1 Appendix — (ZIP) [file pcbi.1007871.s011.zip › S1_Appendix/cluspro.PH.round1/model.002.21.pdb]

HEADER rec.pdb
REMARK original generated coordinate pdb file
ATOM      1  N   ARG A  16      73.118 -23.259   7.336  1.00  0.00      RA0  N
ATOM      2  H   ARG A  16      73.116 -22.435   7.915  1.00  0.00      RA0  H
ATOM      3  CA  ARG A  16      72.301 -23.121   6.092  1.00  0.00      RA0  C
ATOM      4  CB  ARG A  16      72.701 -24.261   5.167  1.00  0.00      RA0  C
ATOM      5  CG  ARG A  16      74.187 -24.202   4.819  1.00  0.00      RA0  C
ATOM      6  CD  ARG A  16      74.718 -25.548   4.340  1.00  0.00      RA0  C
ATOM      7  NE  ARG A  16      75.991 -25.381   3.643  1.00  0.00      RA0  N
ATOM      8  HE  ARG A  16      76.447 -24.495   3.693  1.00  0.00      RA0  H
ATOM      9  CZ  ARG A  16      76.405 -26.370   2.823  1.00  0.00      RA0  C
ATOM     10  NH1 ARG A  16      77.296 -26.101   1.880  1.00  0.00      RA0  N
ATOM     11 HH11 ARG A  16      77.480 -26.805   1.174  1.00  0.00      RA0  H
ATOM     12 HH12 ARG A  16      77.768 -25.230   1.806  1.00  0.00      RA0  H
ATOM     13  NH2 ARG A  16      75.918 -27.598   2.926  1.00  0.00      RA0  N
ATOM     14 HH21 ARG A  16      75.963 -28.223   2.136  1.00  0.00      RA0  H
ATOM     15 HH22 ARG A  16      75.534 -27.913   3.808  1.00  0.00      RA0  H
ATOM     16  C   ARG A  16      70.803 -23.053   6.280  1.00  0.00      RA0  C
ATOM     17  O   ARG A  16      70.166 -22.077   5.900  1.00  0.00      RA0  O
ATOM     18  N   LEU A  17      70.178 -24.047   6.945  1.00  0.00      RA0  N
ATOM     19  H   LEU A  17      70.733 -24.846   7.190  1.00  0.00      RA0  H
ATOM     20  CA  LEU A  17      68.739 -24.001   7.197  1.00  0.00      RA0  C
ATOM     21  CB  LEU A  17      68.207 -25.263   7.890  1.00  0.00      RA0  C
ATOM     22  CG  LEU A  17      66.744 -25.148   8.368  1.00  0.00      RA0  C
ATOM     23  CD1 LEU A  17      65.753 -24.924   7.224  1.00  0.00      RA0  C
ATOM     24  CD2 LEU A  17      66.334 -26.281   9.300  1.00  0.00      RA0  C
ATOM     25  C   LEU A  17      68.274 -22.780   7.995  1.00  0.00      RA0  C
ATOM     26  O   LEU A  17      67.308 -22.112   7.634  1.00  0.00      RA0  O
ATOM     27  N   LEU A  18      69.018 -22.396   9.053  1.00  0.00      RA0  N
ATOM     28  H   LEU A  18      69.804 -22.968   9.269  1.00  0.00      RA0  H
ATOM     29  CA  LEU A  18      68.756 -21.203   9.847  1.00  0.00      RA0  C
ATOM     30  CB  LEU A  18      69.815 -21.075  10.934  1.00  0.00      RA0  C
ATOM     31  CG  LEU A  18      69.326 -20.835  12.360  1.00  0.00      RA0  C
ATOM     32  CD1 LEU A  18      70.454 -21.146  13.346  1.00  0.00      RA0  C
ATOM     33  CD2 LEU A  18      68.743 -19.434  12.572  1.00  0.00      RA0  C
ATOM     34  C   LEU A  18      68.700 -19.888   9.067  1.00  0.00      RA0  C
ATOM     35  O   LEU A  18      67.980 -18.968   9.449  1.00  0.00      RA0  O
ATOM     36  N   GLU A  19      69.454 -19.779   7.958  1.00  0.00      RA0  N
ATOM     37  H   GLU A  19      70.105 -20.518   7.766  1.00  0.00      RA0  H
ATOM     38  CA  GLU A  19      69.541 -18.591   7.125  1.00  0.00      RA0  C
ATOM     39  CB  GLU A  19      70.882 -18.623   6.380  1.00  0.00      RA0  C
ATOM     40  CG  GLU A  19      72.140 -18.236   7.198  1.00  0.00      RA0  C
ATOM     41  CD  GLU A  19      72.556 -19.204   8.315  1.00  0.00      RA0  C
ATOM     42  OE1 GLU A  19      72.255 -20.398   8.251  1.00  0.00      RA0  O
ATOM     43  OE2 GLU A  19      73.227 -18.751   9.249  1.00  0.00      RA0  O
ATOM     44  C   GLU A  19      68.335 -18.420   6.205  1.00  0.00      RA0  C
ATOM     45  O   GLU A  19      68.048 -17.329   5.722  1.00  0.00      RA0  O
ATOM     46  N   ARG A  20      67.561 -19.504   5.976  1.00  0.00      RA0  N
ATOM     47  H   ARG A  20      67.834 -20.361   6.423  1.00  0.00      RA0  H
ATOM     48  CA  ARG A  20      66.313 -19.453   5.224  1.00  0.00      RA0  C
ATOM     49  CB  ARG A  20      65.894 -20.849   4.789  1.00  0.00      RA0  C
ATOM     50  CG  ARG A  20      66.795 -21.560   3.791  1.00  0.00      RA0  C
ATOM     51  CD  ARG A  20      66.390 -23.031   3.690  1.00  0.00      RA0  C
ATOM     52  NE  ARG A  20      64.971 -23.210   3.359  1.00  0.00      RA0  N
ATOM     53  HE  ARG A  20      64.278 -22.870   3.996  1.00  0.00      RA0  H
ATOM     54  CZ  ARG A  20      64.623 -23.903   2.254  1.00  0.00      RA0  C
ATOM     55  NH1 ARG A  20      63.348 -24.162   1.974  1.00  0.00      RA0  N
ATOM     56 HH11 ARG A  20      63.116 -24.655   1.132  1.00  0.00      RA0  H
ATOM     57 HH12 ARG A  20      62.576 -23.946   2.585  1.00  0.00      RA0  H
ATOM     58  NH2 ARG A  20      65.564 -24.356   1.433  1.00  0.00      RA0  N
ATOM     59 HH21 ARG A  20      65.297 -24.881   0.619  1.00  0.00      RA0  H
ATOM     60 HH22 ARG A  20      66.536 -24.225   1.629  1.00  0.00      RA0  H
ATOM     61  C   ARG A  20      65.163 -18.954   6.061  1.00  0.00      RA0  C
ATOM     62  O   ARG A  20      64.107 -18.570   5.560  1.00  0.00      RA0  O
ATOM     63  N   LEU A  21      65.329 -18.996   7.387  1.00  0.00      RA0  N
ATOM     64  H   LEU A  21      66.247 -19.121   7.758  1.00  0.00      RA0  H
ATOM     65  CA  LEU A  21      64.307 -18.563   8.294  1.00  0.00      RA0  C
ATOM     66  CB  LEU A  21      64.562 -19.112   9.697  1.00  0.00      RA0  C
ATOM     67  CG  LEU A  21      64.696 -20.637   9.737  1.00  0.00      RA0  C
ATOM     68  CD1 LEU A  21      65.095 -21.112  11.128  1.00  0.00      RA0  C
ATOM     69  CD2 LEU A  21      63.450 -21.363   9.224  1.00  0.00      RA0  C
ATOM     70  C   LEU A  21      64.208 -17.067   8.297  1.00  0.00      RA0  C
ATOM     71  O   LEU A  21      65.144 -16.347   7.963  1.00  0.00      RA0  O
ATOM     72  N   LEU A  22      63.046 -16.550   8.724  1.00  0.00      RA0  N
ATOM     73  H   LEU A  22      62.347 -17.170   9.072  1.00  0.00      RA0  H
ATOM     74  CA  LEU A  22      62.898 -15.127   8.923  1.00  0.00      RA0  C
ATOM     75  CB  LEU A  22      61.474 -14.802   9.399  1.00  0.00      RA0  C
ATOM     76  CG  LEU A  22      60.387 -14.790   8.314  1.00  0.00      RA0  C
ATOM     77  CD1 LEU A  22      59.978 -16.183   7.825  1.00  0.00      RA0  C
ATOM     78  CD2 LEU A  22      59.168 -13.991   8.774  1.00  0.00      RA0  C
ATOM     79  C   LEU A  22      63.928 -14.580   9.917  1.00  0.00      RA0  C
ATOM     80  O   LEU A  22      64.277 -15.295  10.870  1.00  0.00      RA0  O
ATOM     81  N   PRO A  23      64.445 -13.361   9.715  1.00  0.00      RA0  N
ATOM     82  CD  PRO A  23      64.121 -12.519   8.568  1.00  0.00      RA0  C
ATOM     83  CA  PRO A  23      65.419 -12.734  10.591  1.00  0.00      RA0  C
ATOM     84  CB  PRO A  23      65.494 -11.297  10.067  1.00  0.00      RA0  C
ATOM     85  CG  PRO A  23      65.182 -11.427   8.580  1.00  0.00      RA0  C
ATOM     86  C   PRO A  23      65.067 -12.816  12.054  1.00  0.00      RA0  C
ATOM     87  O   PRO A  23      63.938 -12.558  12.463  1.00  0.00      RA0  O
ATOM     88  N   ARG A  24      66.025 -13.240  12.876  1.00  0.00      RA0  N
ATOM     89  H   ARG A  24      66.952 -13.337  12.518  1.00  0.00      RA0  H
ATOM     90  CA  ARG A  24      65.825 -13.287  14.292  1.00  0.00      RA0  C
ATOM     91  CB  ARG A  24      67.020 -14.022  14.926  1.00  0.00      RA0  C
ATOM     92  CG  ARG A  24      67.033 -14.339  16.434  1.00  0.00      RA0  C
ATOM     93  CD  ARG A  24      66.417 -15.675  16.878  1.00  0.00      RA0  C
ATOM     94  NE  ARG A  24      67.074 -16.155  18.101  1.00  0.00      RA0  N
ATOM     95  HE  ARG A  24      68.057 -15.959  18.230  1.00  0.00      RA0  H
ATOM     96  CZ  ARG A  24      66.490 -16.993  18.996  1.00  0.00      RA0  C
ATOM     97  NH1 ARG A  24      67.177 -17.440  20.033  1.00  0.00      RA0  N
ATOM     98 HH11 ARG A  24      66.788 -18.088  20.707  1.00  0.00      RA0  H
ATOM     99 HH12 ARG A  24      68.141 -17.170  20.165  1.00  0.00      RA0  H
ATOM    100  NH2 ARG A  24      65.237 -17.406  18.856  1.00  0.00      RA0  N
ATOM    101 HH21 ARG A  24      64.905 -18.096  19.517  1.00  0.00      RA0  H
ATOM    102 HH22 ARG A  24      64.641 -17.079  18.128  1.00  0.00      RA0  H
ATOM    103  C   ARG A  24      65.649 -11.892  14.874  1.00  0.00      RA0  C
ATOM    104  O   ARG A  24      66.241 -10.930  14.395  1.00  0.00      RA0  O
ATOM    105  N   HIS A  25      64.830 -11.711  15.931  1.00  0.00      RA0  N
ATOM    106  H   HIS A  25      64.429 -12.521  16.350  1.00  0.00      RA0  H
ATOM    107  CA  HIS A  25      64.866 -10.441  16.613  1.00  0.00      RA0  C
ATOM    108  CB  HIS A  25      63.668 -10.317  17.562  1.00  0.00      RA0  C
ATOM    109  CG  HIS A  25      63.366 -11.654  18.202  1.00  0.00      RA0  C
ATOM    110  ND1 HIS A  25      62.373 -12.459  17.775  1.00  0.00      RA0  N
ATOM    111  HD1 HIS A  25      61.743 -12.271  17.046  1.00  0.00      RA0  H
ATOM    112  CD2 HIS A  25      64.025 -12.281  19.265  1.00  0.00      RA0  C
ATOM    113  NE2 HIS A  25      63.415 -13.477  19.467  1.00  0.00      RA0  N
ATOM    114  CE1 HIS A  25      62.399 -13.587  18.554  1.00  0.00      RA0  C
ATOM    115  C   HIS A  25      66.185 -10.207  17.353  1.00  0.00      RA0  C
ATOM    116  O   HIS A  25      66.706 -11.075  18.054  1.00  0.00      RA0  O
ATOM    117  N   ASP A  26      66.796  -9.027  17.273  1.00  0.00      RA0  N
ATOM    118  H   ASP A  26      67.559  -8.841  17.889  1.00  0.00      RA0  H
ATOM    119  CA  ASP A  26      66.713  -8.074  16.185  1.00  0.00      RA0  C
ATOM    120  CB  ASP A  26      66.360  -6.649  16.607  1.00  0.00      RA0  C
ATOM    121  CG  ASP A  26      66.007  -5.824  15.371  1.00  0.00      RA0  C
ATOM    122  OD1 ASP A  26      65.852  -6.395  14.295  1.00  0.00      RA0  O
ATOM    123  OD2 ASP A  26      65.876  -4.604  15.481  1.00  0.00      RA0  O
ATOM    124  C   ASP A  26      68.078  -8.127  15.536  1.00  0.00      RA0  C
ATOM    125  O   ASP A  26      68.544  -7.192  14.910  1.00  0.00      RA0  O
ATOM    126  N   ASP A  27      68.814  -9.225  15.781  1.00  0.00      RA0  N
ATOM    127  H   ASP A  27      68.335 -10.075  15.990  1.00  0.00      RA0  H
ATOM    128  CA  ASP A  27      70.258  -9.256  15.814  1.00  0.00      RA0  C
ATOM    129  CB  ASP A  27      70.857  -9.066  14.410  1.00  0.00      RA0  C
ATOM    130  CG  ASP A  27      70.306 -10.089  13.426  1.00  0.00      RA0  C
ATOM    131  OD1 ASP A  27      70.780 -11.217  13.433  1.00  0.00      RA0  O
ATOM    132  OD2 ASP A  27      69.420  -9.759  12.635  1.00  0.00      RA0  O
ATOM    133  C   ASP A  27      70.824  -8.234  16.810  1.00  0.00      RA0  C
ATOM    134  O   ASP A  27      70.355  -7.109  16.980  1.00  0.00      RA0  O
ATOM    135  N   PHE A  28      71.878  -8.582  17.563  1.00  0.00      RA0  N
ATOM    136  H   PHE A  28      72.313  -9.473  17.426  1.00  0.00      RA0  H
ATOM    137  CA  PHE A  28      72.398  -7.645  18.554  1.00  0.00      RA0  C
ATOM    138  CB  PHE A  28      73.474  -8.291  19.424  1.00  0.00      RA0  C
ATOM    139  CG  PHE A  28      74.088  -7.238  20.319  1.00  0.00      RA0  C
ATOM    140  CD1 PHE A  28      73.310  -6.589  21.270  1.00  0.00      RA0  C
ATOM    141  CD2 PHE A  28      75.430  -6.902  20.185  1.00  0.00      RA0  C
ATOM    142  CE1 PHE A  28      73.872  -5.613  22.083  1.00  0.00      RA0  C
ATOM    143  CE2 PHE A  28      75.996  -5.929  21.000  1.00  0.00      RA0  C
ATOM    144  CZ  PHE A  28      75.216  -5.285  21.952  1.00  0.00      RA0  C
ATOM    145  C   PHE A  28      72.959  -6.371  17.912  1.00  0.00      RA0  C
ATOM    146  O   PHE A  28      72.883  -5.279  18.471  1.00  0.00      RA0  O
ATOM    147  N   ALA A  29      73.459  -6.476  16.668  1.00  0.00      RA0  N
ATOM    148  H   ALA A  29      73.512  -7.392  16.274  1.00  0.00      RA0  H
ATOM    149  CA  ALA A  29      73.927  -5.347  15.900  1.00  0.00      RA0  C
ATOM    150  CB  ALA A  29      74.376  -5.798  14.510  1.00  0.00      RA0  C
ATOM    151  C   ALA A  29      72.901  -4.227  15.749  1.00  0.00      RA0  C
ATOM    152  O   ALA A  29      73.247  -3.059  15.904  1.00  0.00      RA0  O
ATOM    153  N   ARG A  30      71.608  -4.557  15.529  1.00  0.00      RA0  N
ATOM    154  H   ARG A  30      71.329  -5.519  15.561  1.00  0.00      RA0  H
ATOM    155  CA  ARG A  30      70.548  -3.562  15.432  1.00  0.00      RA0  C
ATOM    156  CB  ARG A  30      69.303  -4.068  14.702  1.00  0.00      RA0  C
ATOM    157  CG  ARG A  30      69.584  -4.544  13.276  1.00  0.00      RA0  C
ATOM    158  CD  ARG A  30      68.311  -4.875  12.486  1.00  0.00      RA0  C
ATOM    159  NE  ARG A  30      68.651  -5.690  11.320  1.00  0.00      RA0  N
ATOM    160  HE  ARG A  30      69.129  -5.230  10.570  1.00  0.00      RA0  H
ATOM    161  CZ  ARG A  30      68.552  -7.041  11.504  1.00  0.00      RA0  C
ATOM    162  NH1 ARG A  30      69.246  -7.887  10.716  1.00  0.00      RA0  N
ATOM    163 HH11 ARG A  30      69.306  -8.858  11.008  1.00  0.00      RA0  H
ATOM    164 HH12 ARG A  30      69.737  -7.617   9.888  1.00  0.00      RA0  H
ATOM    165  NH2 ARG A  30      67.790  -7.531  12.495  1.00  0.00      RA0  N
ATOM    166 HH21 ARG A  30      67.836  -8.513  12.728  1.00  0.00      RA0  H
ATOM    167 HH22 ARG A  30      67.199  -6.969  13.101  1.00  0.00      RA0  H
ATOM    168  C   ARG A  30      70.172  -2.925  16.768  1.00  0.00      RA0  C
ATOM    169  O   ARG A  30      69.619  -1.831  16.814  1.00  0.00      RA0  O
ATOM    170  N   ARG A  31      70.489  -3.575  17.903  1.00  0.00      RA0  N
ATOM    171  H   ARG A  31      70.997  -4.437  17.848  1.00  0.00      RA0  H
ATOM    172  CA  ARG A  31      70.308  -2.982  19.217  1.00  0.00      RA0  C
ATOM    173  CB  ARG A  31      69.981  -4.026  20.278  1.00  0.00      RA0  C
ATOM    174  CG  ARG A  31      68.500  -4.341  20.124  1.00  0.00      RA0  C
ATOM    175  CD  ARG A  31      67.712  -3.025  20.054  1.00  0.00      RA0  C
ATOM    176  NE  ARG A  31      66.335  -3.270  19.641  1.00  0.00      RA0  N
ATOM    177  HE  ARG A  31      65.689  -3.482  20.379  1.00  0.00      RA0  H
ATOM    178  CZ  ARG A  31      66.090  -3.405  18.303  1.00  0.00      RA0  C
ATOM    179  NH1 ARG A  31      67.026  -3.056  17.393  1.00  0.00      RA0  N
ATOM    180 HH11 ARG A  31      66.889  -3.329  16.426  1.00  0.00      RA0  H
ATOM    181 HH12 ARG A  31      67.870  -2.544  17.602  1.00  0.00      RA0  H
ATOM    182  NH2 ARG A  31      64.909  -3.911  17.891  1.00  0.00      RA0  N
ATOM    183 HH21 ARG A  31      64.798  -4.132  16.906  1.00  0.00      RA0  H
ATOM    184 HH22 ARG A  31      64.140  -4.113  18.498  1.00  0.00      RA0  H
ATOM    185  C   ARG A  31      71.472  -2.100  19.625  1.00  0.00      RA0  C
ATOM    186  O   ARG A  31      71.290  -1.046  20.233  1.00  0.00      RA0  O
ATOM    187  N   HIS A  32      72.704  -2.539  19.307  1.00  0.00      RA0  N
ATOM    188  H   HIS A  32      72.776  -3.413  18.828  1.00  0.00      RA0  H
ATOM    189  CA  HIS A  32      73.927  -1.801  19.558  1.00  0.00      RA0  C
ATOM    190  CB  HIS A  32      75.151  -2.694  19.347  1.00  0.00      RA0  C
ATOM    191  CG  HIS A  32      76.385  -1.999  19.877  1.00  0.00      RA0  C
ATOM    192  ND1 HIS A  32      76.725  -1.963  21.180  1.00  0.00      RA0  N
ATOM    193  HD1 HIS A  32      76.261  -2.395  21.932  1.00  0.00      RA0  H
ATOM    194  CD2 HIS A  32      77.351  -1.302  19.143  1.00  0.00      RA0  C
ATOM    195  NE2 HIS A  32      78.277  -0.844  20.022  1.00  0.00      RA0  N
ATOM    196  CE1 HIS A  32      77.889  -1.247  21.278  1.00  0.00      RA0  C
ATOM    197  C   HIS A  32      74.066  -0.519  18.764  1.00  0.00      RA0  C
ATOM    198  O   HIS A  32      74.483   0.515  19.285  1.00  0.00      RA0  O
ATOM    199  N   ILE A  33      73.750  -0.568  17.455  1.00  0.00      RA0  N
ATOM    200  H   ILE A  33      73.370  -1.417  17.087  1.00  0.00      RA0  H
ATOM    201  CA  ILE A  33      73.718   0.603  16.598  1.00  0.00      RA0  C
ATOM    202  CB  ILE A  33      73.679   0.152  15.130  1.00  0.00      RA0  C
ATOM    203  CG2 ILE A  33      72.264  -0.135  14.622  1.00  0.00      RA0  C
ATOM    204  CG1 ILE A  33      74.444   1.109  14.225  1.00  0.00      RA0  C
ATOM    205  CD1 ILE A  33      74.591   0.519  12.823  1.00  0.00      RA0  C
ATOM    206  C   ILE A  33      72.607   1.577  16.958  1.00  0.00      RA0  C
ATOM    207  O   ILE A  33      71.480   1.200  17.271  1.00  0.00      RA0  O
ATOM    208  N   GLY A  34      72.898   2.889  16.925  1.00  0.00      RA0  N
ATOM    209  H   GLY A  34      73.824   3.161  16.672  1.00  0.00      RA0  H
ATOM    210  CA  GLY A  34      71.847   3.896  16.989  1.00  0.00      RA0  C
ATOM    211  C   GLY A  34      71.171   4.168  15.667  1.00  0.00      RA0  C
ATOM    212  O   GLY A  34      69.950   4.070  15.616  1.00  0.00      RA0  O
ATOM    213  N   PRO A  35      71.866   4.440  14.563  1.00  0.00      RA0  N
ATOM    214  CD  PRO A  35      73.293   4.706  14.454  1.00  0.00      RA0  C
ATOM    215  CA  PRO A  35      71.169   4.803  13.333  1.00  0.00      RA0  C
ATOM    216  CB  PRO A  35      72.177   5.699  12.598  1.00  0.00      RA0  C
ATOM    217  CG  PRO A  35      73.338   5.935  13.561  1.00  0.00      RA0  C
ATOM    218  C   PRO A  35      70.860   3.560  12.533  1.00  0.00      RA0  C
ATOM    219  O   PRO A  35      71.776   2.856  12.112  1.00  0.00      RA0  O
ATOM    220  N   GLY A  36      69.571   3.264  12.284  1.00  0.00      RA0  N
ATOM    221  H   GLY A  36      68.879   3.960  12.492  1.00  0.00      RA0  H
ATOM    222  CA  GLY A  36      69.195   2.208  11.348  1.00  0.00      RA0  C
ATOM    223  C   GLY A  36      69.499   2.549   9.907  1.00  0.00      RA0  C
ATOM    224  O   GLY A  36      69.939   3.647   9.577  1.00  0.00      RA0  O
ATOM    225  N   ASP A  37      69.224   1.620   8.973  1.00  0.00      RA0  N
ATOM    226  H   ASP A  37      68.702   0.802   9.212  1.00  0.00      RA0  H
ATOM    227  CA  ASP A  37      69.552   1.780   7.564  1.00  0.00      RA0  C
ATOM    228  CB  ASP A  37      69.140   0.506   6.819  1.00  0.00      RA0  C
ATOM    229  CG  ASP A  37      67.628   0.470   6.645  1.00  0.00      RA0  C
ATOM    230  OD1 ASP A  37      66.894   0.647   7.619  1.00  0.00      RA0  O
ATOM    231  OD2 ASP A  37      67.180   0.292   5.517  1.00  0.00      RA0  O
ATOM    232  C   ASP A  37      68.931   3.016   6.912  1.00  0.00      RA0  C
ATOM    233  O   ASP A  37      69.555   3.687   6.096  1.00  0.00      RA0  O
ATOM    234  N   LYS A  38      67.678   3.382   7.261  1.00  0.00      RA0  N
ATOM    235  H   LYS A  38      67.229   2.749   7.892  1.00  0.00      RA0  H
ATOM    236  CA  LYS A  38      67.073   4.620   6.782  1.00  0.00      RA0  C
ATOM    237  CB  LYS A  38      65.595   4.775   7.152  1.00  0.00      RA0  C
ATOM    238  CG  LYS A  38      64.786   3.483   7.202  1.00  0.00      RA0  C
ATOM    239  CD  LYS A  38      64.618   3.024   8.648  1.00  0.00      RA0  C
ATOM    240  CE  LYS A  38      63.950   1.660   8.772  1.00  0.00      RA0  C
ATOM    241  NZ  LYS A  38      63.769   1.379  10.199  1.00  0.00      RA0  N
ATOM    242  HZ1 LYS A  38      63.531   0.376  10.326  1.00  0.00      RA0  H
ATOM    243  HZ2 LYS A  38      64.657   1.598  10.694  1.00  0.00      RA0  H
ATOM    244  HZ3 LYS A  38      63.010   1.983  10.573  1.00  0.00      RA0  H
ATOM    245  C   LYS A  38      67.808   5.885   7.229  1.00  0.00      RA0  C
ATOM    246  O   LYS A  38      68.146   6.729   6.400  1.00  0.00      RA0  O
ATOM    247  N   ASP A  39      68.144   5.986   8.526  1.00  0.00      RA0  N
ATOM    248  H   ASP A  39      67.888   5.239   9.142  1.00  0.00      RA0  H
ATOM    249  CA  ASP A  39      68.897   7.072   9.125  1.00  0.00      RA0  C
ATOM    250  CB  ASP A  39      68.905   6.822  10.635  1.00  0.00      RA0  C
ATOM    251  CG  ASP A  39      67.581   6.182  11.043  1.00  0.00      RA0  C
ATOM    252  OD1 ASP A  39      66.603   6.900  11.210  1.00  0.00      RA0  O
ATOM    253  OD2 ASP A  39      67.509   4.954  11.135  1.00  0.00      RA0  O
ATOM    254  C   ASP A  39      70.295   7.202   8.540  1.00  0.00      RA0  C
ATOM    255  O   ASP A  39      70.752   8.288   8.191  1.00  0.00      RA0  O
ATOM    256  N   GLN A  40      70.996   6.066   8.348  1.00  0.00      RA0  N
ATOM    257  H   GLN A  40      70.566   5.221   8.673  1.00  0.00      RA0  H
ATOM    258  CA  GLN A  40      72.299   6.017   7.706  1.00  0.00      RA0  C
ATOM    259  CB  GLN A  40      72.795   4.579   7.633  1.00  0.00      RA0  C
ATOM    260  CG  GLN A  40      73.039   3.939   8.994  1.00  0.00      RA0  C
ATOM    261  CD  GLN A  40      73.179   2.449   8.786  1.00  0.00      RA0  C
ATOM    262  OE1 GLN A  40      73.273   1.959   7.665  1.00  0.00      RA0  O
ATOM    263  NE2 GLN A  40      73.184   1.750   9.929  1.00  0.00      RA0  N
ATOM    264 HE21 GLN A  40      73.017   2.226  10.799  1.00  0.00      RA0  H
ATOM    265 HE22 GLN A  40      73.343   0.767   9.972  1.00  0.00      RA0  H
ATOM    266  C   GLN A  40      72.271   6.579   6.287  1.00  0.00      RA0  C
ATOM    267  O   GLN A  40      73.126   7.377   5.905  1.00  0.00      RA0  O
ATOM    268  N   ARG A  41      71.241   6.238   5.479  1.00  0.00      RA0  N
ATOM    269  H   ARG A  41      70.555   5.599   5.835  1.00  0.00      RA0  H
ATOM    270  CA  ARG A  41      71.053   6.837   4.165  1.00  0.00      RA0  C
ATOM    271  CB  ARG A  41      69.969   6.105   3.380  1.00  0.00      RA0  C
ATOM    272  CG  ARG A  41      70.411   4.674   3.072  1.00  0.00      RA0  C
ATOM    273  CD  ARG A  41      69.410   3.898   2.214  1.00  0.00      RA0  C
ATOM    274  NE  ARG A  41      68.105   3.801   2.866  1.00  0.00      RA0  N
ATOM    275  HE  ARG A  41      67.515   4.609   2.793  1.00  0.00      RA0  H
ATOM    276  CZ  ARG A  41      67.799   2.676   3.579  1.00  0.00      RA0  C
ATOM    277  NH1 ARG A  41      68.692   1.672   3.678  1.00  0.00      RA0  N
ATOM    278 HH11 ARG A  41      68.455   0.854   4.229  1.00  0.00      RA0  H
ATOM    279 HH12 ARG A  41      69.597   1.693   3.251  1.00  0.00      RA0  H
ATOM    280  NH2 ARG A  41      66.602   2.565   4.189  1.00  0.00      RA0  N
ATOM    281 HH21 ARG A  41      66.419   1.748   4.763  1.00  0.00      RA0  H
ATOM    282 HH22 ARG A  41      65.876   3.250   4.125  1.00  0.00      RA0  H
ATOM    283  C   ARG A  41      70.827   8.344   4.196  1.00  0.00      RA0  C
ATOM    284  O   ARG A  41      71.381   9.078   3.378  1.00  0.00      RA0  O
ATOM    285  N   GLU A  42      70.029   8.854   5.156  1.00  0.00      RA0  N
ATOM    286  H   GLU A  42      69.598   8.226   5.808  1.00  0.00      RA0  H
ATOM    287  CA  GLU A  42      69.836  10.284   5.343  1.00  0.00      RA0  C
ATOM    288  CB  GLU A  42      68.707  10.600   6.327  1.00  0.00      RA0  C
ATOM    289  CG  GLU A  42      68.092  11.983   6.062  1.00  0.00      RA0  C
ATOM    290  CD  GLU A  42      68.580  13.017   7.063  1.00  0.00      RA0  C
ATOM    291  OE1 GLU A  42      69.752  13.394   7.040  1.00  0.00      RA0  O
ATOM    292  OE2 GLU A  42      67.786  13.437   7.901  1.00  0.00      RA0  O
ATOM    293  C   GLU A  42      71.130  11.023   5.677  1.00  0.00      RA0  C
ATOM    294  O   GLU A  42      71.433  12.081   5.125  1.00  0.00      RA0  O
ATOM    295  N   MET A  43      71.953  10.453   6.575  1.00  0.00      RA0  N
ATOM    296  H   MET A  43      71.638   9.596   6.987  1.00  0.00      RA0  H
ATOM    297  CA  MET A  43      73.245  10.993   6.958  1.00  0.00      RA0  C
ATOM    298  CB  MET A  43      73.841  10.152   8.082  1.00  0.00      RA0  C
ATOM    299  CG  MET A  43      72.955  10.155   9.320  1.00  0.00      RA0  C
ATOM    300  SD  MET A  43      73.439   8.944  10.547  1.00  0.00      RA0  S
ATOM    301  CE  MET A  43      75.108   9.555  10.752  1.00  0.00      RA0  C
ATOM    302  C   MET A  43      74.243  11.053   5.809  1.00  0.00      RA0  C
ATOM    303  O   MET A  43      74.932  12.053   5.614  1.00  0.00      RA0  O
ATOM    304  N   LEU A  44      74.300   9.996   4.979  1.00  0.00      RA0  N
ATOM    305  H   LEU A  44      73.736   9.198   5.203  1.00  0.00      RA0  H
ATOM    306  CA  LEU A  44      75.069   9.968   3.746  1.00  0.00      RA0  C
ATOM    307  CB  LEU A  44      74.945   8.610   3.065  1.00  0.00      RA0  C
ATOM    308  CG  LEU A  44      75.621   7.447   3.778  1.00  0.00      RA0  C
ATOM    309  CD1 LEU A  44      75.084   6.118   3.251  1.00  0.00      RA0  C
ATOM    310  CD2 LEU A  44      77.144   7.533   3.692  1.00  0.00      RA0  C
ATOM    311  C   LEU A  44      74.628  10.995   2.723  1.00  0.00      RA0  C
ATOM    312  O   LEU A  44      75.457  11.651   2.099  1.00  0.00      RA0  O
ATOM    313  N   GLN A  45      73.306  11.197   2.558  1.00  0.00      RA0  N
ATOM    314  H   GLN A  45      72.671  10.615   3.070  1.00  0.00      RA0  H
ATOM    315  CA  GLN A  45      72.753  12.223   1.686  1.00  0.00      RA0  C
ATOM    316  CB  GLN A  45      71.227  12.038   1.717  1.00  0.00      RA0  C
ATOM    317  CG  GLN A  45      70.317  13.104   1.098  1.00  0.00      RA0  C
ATOM    318  CD  GLN A  45      70.140  14.302   2.017  1.00  0.00      RA0  C
ATOM    319  OE1 GLN A  45      70.034  15.432   1.555  1.00  0.00      RA0  O
ATOM    320  NE2 GLN A  45      70.150  14.008   3.331  1.00  0.00      RA0  N
ATOM    321 HE21 GLN A  45      70.169  13.101   3.759  1.00  0.00      RA0  H
ATOM    322 HE22 GLN A  45      70.210  14.718   4.039  1.00  0.00      RA0  H
ATOM    323  C   GLN A  45      73.208  13.625   2.084  1.00  0.00      RA0  C
ATOM    324  O   GLN A  45      73.657  14.409   1.254  1.00  0.00      RA0  O
ATOM    325  N   THR A  46      73.197  13.931   3.397  1.00  0.00      RA0  N
ATOM    326  H   THR A  46      72.701  13.355   4.050  1.00  0.00      RA0  H
ATOM    327  CA  THR A  46      73.738  15.165   3.971  1.00  0.00      RA0  C
ATOM    328  CB  THR A  46      73.270  15.117   5.411  1.00  0.00      RA0  C
ATOM    329  OG1 THR A  46      71.876  14.770   5.354  1.00  0.00      RA0  O
ATOM    330  HG1 THR A  46      71.636  14.192   6.080  1.00  0.00      RA0  H
ATOM    331  CG2 THR A  46      73.483  16.438   6.152  1.00  0.00      RA0  C
ATOM    332  C   THR A  46      75.227  15.346   3.701  1.00  0.00      RA0  C
ATOM    333  O   THR A  46      75.717  16.447   3.452  1.00  0.00      RA0  O
ATOM    334  N   LEU A  47      76.005  14.251   3.737  1.00  0.00      RA0  N
ATOM    335  H   LEU A  47      75.568  13.369   3.923  1.00  0.00      RA0  H
ATOM    336  CA  LEU A  47      77.425  14.273   3.431  1.00  0.00      RA0  C
ATOM    337  CB  LEU A  47      78.090  13.067   4.086  1.00  0.00      RA0  C
ATOM    338  CG  LEU A  47      78.313  13.230   5.585  1.00  0.00      RA0  C
ATOM    339  CD1 LEU A  47      78.529  11.886   6.277  1.00  0.00      RA0  C
ATOM    340  CD2 LEU A  47      79.468  14.189   5.860  1.00  0.00      RA0  C
ATOM    341  C   LEU A  47      77.761  14.300   1.944  1.00  0.00      RA0  C
ATOM    342  O   LEU A  47      78.872  14.670   1.566  1.00  0.00      RA0  O
ATOM    343  N   GLY A  48      76.805  13.948   1.063  1.00  0.00      RA0  N
ATOM    344  H   GLY A  48      75.942  13.584   1.417  1.00  0.00      RA0  H
ATOM    345  CA  GLY A  48      76.999  13.936  -0.383  1.00  0.00      RA0  C
ATOM    346  C   GLY A  48      77.580  12.655  -0.914  1.00  0.00      RA0  C
ATOM    347  O   GLY A  48      78.244  12.659  -1.945  1.00  0.00      RA0  O
ATOM    348  N   LEU A  49      77.350  11.530  -0.217  1.00  0.00      RA0  N
ATOM    349  H   LEU A  49      76.683  11.533   0.532  1.00  0.00      RA0  H
ATOM    350  CA  LEU A  49      77.922  10.242  -0.566  1.00  0.00      RA0  C
ATOM    351  CB  LEU A  49      78.724   9.711   0.616  1.00  0.00      RA0  C
ATOM    352  CG  LEU A  49      79.545  10.814   1.282  1.00  0.00      RA0  C
ATOM    353  CD1 LEU A  49      80.135  10.351   2.604  1.00  0.00      RA0  C
ATOM    354  CD2 LEU A  49      80.605  11.404   0.359  1.00  0.00      RA0  C
ATOM    355  C   LEU A  49      76.828   9.261  -0.930  1.00  0.00      RA0  C
ATOM    356  O   LEU A  49      75.753   9.234  -0.333  1.00  0.00      RA0  O
ATOM    357  N   ALA A  50      77.073   8.426  -1.955  1.00  0.00      RA0  N
ATOM    358  H   ALA A  50      77.996   8.429  -2.341  1.00  0.00      RA0  H
ATOM    359  CA  ALA A  50      76.108   7.458  -2.428  1.00  0.00      RA0  C
ATOM    360  CB  ALA A  50      76.483   6.972  -3.829  1.00  0.00      RA0  C
ATOM    361  C   ALA A  50      75.976   6.250  -1.508  1.00  0.00      RA0  C
ATOM    362  O   ALA A  50      74.893   5.693  -1.323  1.00  0.00      RA0  O
ATOM    363  N   SER A  51      77.092   5.808  -0.899  1.00  0.00      RA0  N
ATOM    364  H   SER A  51      78.004   6.154  -1.111  1.00  0.00      RA0  H
ATOM    365  CA  SER A  51      77.097   4.638  -0.035  1.00  0.00      RA0  C
ATOM    366  CB  SER A  51      77.388   3.520  -1.008  1.00  0.00      RA0  C
ATOM    367  OG  SER A  51      78.205   4.063  -2.051  1.00  0.00      RA0  O
ATOM    368  HG  SER A  51      78.864   3.374  -2.178  1.00  0.00      RA0  H
ATOM    369  C   SER A  51      77.998   4.789   1.177  1.00  0.00      RA0  C
ATOM    370  O   SER A  51      78.879   5.645   1.247  1.00  0.00      RA0  O
ATOM    371  N   ILE A  52      77.807   3.916   2.195  1.00  0.00      RA0  N
ATOM    372  H   ILE A  52      77.121   3.205   2.054  1.00  0.00      RA0  H
ATOM    373  CA  ILE A  52      78.721   3.795   3.328  1.00  0.00      RA0  C
ATOM    374  CB  ILE A  52      78.179   2.833   4.391  1.00  0.00      RA0  C
ATOM    375  CG2 ILE A  52      79.155   2.702   5.563  1.00  0.00      RA0  C
ATOM    376  CG1 ILE A  52      76.796   3.266   4.873  1.00  0.00      RA0  C
ATOM    377  CD1 ILE A  52      76.244   2.347   5.963  1.00  0.00      RA0  C
ATOM    378  C   ILE A  52      80.096   3.357   2.878  1.00  0.00      RA0  C
ATOM    379  O   ILE A  52      81.109   3.924   3.276  1.00  0.00      RA0  O
ATOM    380  N   ASP A  53      80.155   2.382   1.962  1.00  0.00      RA0  N
ATOM    381  H   ASP A  53      79.313   1.986   1.591  1.00  0.00      RA0  H
ATOM    382  CA  ASP A  53      81.384   1.882   1.389  1.00  0.00      RA0  C
ATOM    383  CB  ASP A  53      81.066   0.771   0.390  1.00  0.00      RA0  C
ATOM    384  CG  ASP A  53      79.867   1.199  -0.430  1.00  0.00      RA0  C
ATOM    385  OD1 ASP A  53      78.747   0.880  -0.033  1.00  0.00      RA0  O
ATOM    386  OD2 ASP A  53      80.040   1.897  -1.426  1.00  0.00      RA0  O
ATOM    387  C   ASP A  53      82.229   2.975   0.735  1.00  0.00      RA0  C
ATOM    388  O   ASP A  53      83.417   3.095   1.018  1.00  0.00      RA0  O
ATOM    389  N   GLU A  54      81.601   3.875  -0.058  1.00  0.00      RA0  N
ATOM    390  H   GLU A  54      80.676   3.620  -0.348  1.00  0.00      RA0  H
ATOM    391  CA  GLU A  54      82.250   5.051  -0.628  1.00  0.00      RA0  C
ATOM    392  CB  GLU A  54      81.208   5.754  -1.513  1.00  0.00      RA0  C
ATOM    393  CG  GLU A  54      81.696   6.811  -2.511  1.00  0.00      RA0  C
ATOM    394  CD  GLU A  54      81.739   8.199  -1.906  1.00  0.00      RA0  C
ATOM    395  OE1 GLU A  54      81.645   8.345  -0.696  1.00  0.00      RA0  O
ATOM    396  OE2 GLU A  54      81.902   9.168  -2.638  1.00  0.00      RA0  O
ATOM    397  C   GLU A  54      82.840   5.992   0.422  1.00  0.00      RA0  C
ATOM    398  O   GLU A  54      83.966   6.473   0.293  1.00  0.00      RA0  O
ATOM    399  N   LEU A  55      82.123   6.260   1.539  1.00  0.00      RA0  N
ATOM    400  H   LEU A  55      81.196   5.883   1.596  1.00  0.00      RA0  H
ATOM    401  CA  LEU A  55      82.680   7.025   2.643  1.00  0.00      RA0  C
ATOM    402  CB  LEU A  55      81.657   7.201   3.762  1.00  0.00      RA0  C
ATOM    403  CG  LEU A  55      82.252   7.826   5.032  1.00  0.00      RA0  C
ATOM    404  CD1 LEU A  55      82.776   9.249   4.828  1.00  0.00      RA0  C
ATOM    405  CD2 LEU A  55      81.273   7.747   6.197  1.00  0.00      RA0  C
ATOM    406  C   LEU A  55      83.929   6.387   3.220  1.00  0.00      RA0  C
ATOM    407  O   LEU A  55      84.971   7.019   3.333  1.00  0.00      RA0  O
ATOM    408  N   ILE A  56      83.857   5.090   3.540  1.00  0.00      RA0  N
ATOM    409  H   ILE A  56      83.011   4.609   3.292  1.00  0.00      RA0  H
ATOM    410  CA  ILE A  56      84.918   4.337   4.183  1.00  0.00      RA0  C
ATOM    411  CB  ILE A  56      84.381   3.033   4.771  1.00  0.00      RA0  C
ATOM    412  CG2 ILE A  56      85.454   2.287   5.565  1.00  0.00      RA0  C
ATOM    413  CG1 ILE A  56      83.188   3.353   5.671  1.00  0.00      RA0  C
ATOM    414  CD1 ILE A  56      83.569   4.270   6.835  1.00  0.00      RA0  C
ATOM    415  C   ILE A  56      86.154   4.139   3.309  1.00  0.00      RA0  C
ATOM    416  O   ILE A  56      87.293   4.205   3.771  1.00  0.00      RA0  O
ATOM    417  N   GLU A  57      85.971   3.923   1.994  1.00  0.00      RA0  N
ATOM    418  H   GLU A  57      85.033   3.842   1.653  1.00  0.00      RA0  H
ATOM    419  CA  GLU A  57      87.044   3.891   1.011  1.00  0.00      RA0  C
ATOM    420  CB  GLU A  57      86.529   3.551  -0.393  1.00  0.00      RA0  C
ATOM    421  CG  GLU A  57      85.969   2.139  -0.565  1.00  0.00      RA0  C
ATOM    422  CD  GLU A  57      87.023   1.131  -0.160  1.00  0.00      RA0  C
ATOM    423  OE1 GLU A  57      88.196   1.314  -0.485  1.00  0.00      RA0  O
ATOM    424  OE2 GLU A  57      86.689   0.192   0.556  1.00  0.00      RA0  O
ATOM    425  C   GLU A  57      87.800   5.207   0.896  1.00  0.00      RA0  C
ATOM    426  O   GLU A  57      88.999   5.240   0.631  1.00  0.00      RA0  O
ATOM    427  N   LYS A  58      87.101   6.337   1.093  1.00  0.00      RA0  N
ATOM    428  H   LYS A  58      86.126   6.268   1.313  1.00  0.00      RA0  H
ATOM    429  CA  LYS A  58      87.712   7.649   1.045  1.00  0.00      RA0  C
ATOM    430  CB  LYS A  58      86.720   8.588   0.376  1.00  0.00      RA0  C
ATOM    431  CG  LYS A  58      86.589   8.303  -1.122  1.00  0.00      RA0  C
ATOM    432  CD  LYS A  58      85.219   8.747  -1.615  1.00  0.00      RA0  C
ATOM    433  CE  LYS A  58      84.885  10.133  -1.075  1.00  0.00      RA0  C
ATOM    434  NZ  LYS A  58      83.440  10.235  -0.845  1.00  0.00      RA0  N
ATOM    435  HZ1 LYS A  58      82.900  10.269  -1.739  1.00  0.00      RA0  H
ATOM    436  HZ2 LYS A  58      83.066   9.357  -0.416  1.00  0.00      RA0  H
ATOM    437  HZ3 LYS A  58      83.200  11.049  -0.242  1.00  0.00      RA0  H
ATOM    438  C   LYS A  58      88.186   8.179   2.401  1.00  0.00      RA0  C
ATOM    439  O   LYS A  58      88.997   9.099   2.439  1.00  0.00      RA0  O
ATOM    440  N   THR A  59      87.707   7.641   3.543  1.00  0.00      RA0  N
ATOM    441  H   THR A  59      87.058   6.879   3.520  1.00  0.00      RA0  H
ATOM    442  CA  THR A  59      88.193   8.011   4.878  1.00  0.00      RA0  C
ATOM    443  CB  THR A  59      87.143   7.701   5.935  1.00  0.00      RA0  C
ATOM    444  OG1 THR A  59      86.328   6.628   5.484  1.00  0.00      RA0  O
ATOM    445  HG1 THR A  59      85.656   7.041   4.957  1.00  0.00      RA0  H
ATOM    446  CG2 THR A  59      86.271   8.895   6.289  1.00  0.00      RA0  C
ATOM    447  C   THR A  59      89.478   7.308   5.244  1.00  0.00      RA0  C
ATOM    448  O   THR A  59      90.376   7.887   5.854  1.00  0.00      RA0  O
ATOM    449  N   VAL A  60      89.576   6.012   4.910  1.00  0.00      RA0  N
ATOM    450  H   VAL A  60      88.887   5.591   4.315  1.00  0.00      RA0  H
ATOM    451  CA  VAL A  60      90.650   5.160   5.364  1.00  0.00      RA0  C
ATOM    452  CB  VAL A  60      90.117   3.823   5.861  1.00  0.00      RA0  C
ATOM    453  CG1 VAL A  60      91.214   3.027   6.574  1.00  0.00      RA0  C
ATOM    454  CG2 VAL A  60      88.920   4.078   6.780  1.00  0.00      RA0  C
ATOM    455  C   VAL A  60      91.684   5.036   4.261  1.00  0.00      RA0  C
ATOM    456  O   VAL A  60      91.323   4.669   3.141  1.00  0.00      RA0  O
ATOM    457  N   PRO A  61      92.972   5.290   4.505  1.00  0.00      RA0  N
ATOM    458  CD  PRO A  61      93.469   5.792   5.781  1.00  0.00      RA0  C
ATOM    459  CA  PRO A  61      94.028   5.109   3.519  1.00  0.00      RA0  C
ATOM    460  CB  PRO A  61      95.304   5.380   4.325  1.00  0.00      RA0  C
ATOM    461  CG  PRO A  61      94.877   6.278   5.482  1.00  0.00      RA0  C
ATOM    462  C   PRO A  61      94.054   3.710   2.926  1.00  0.00      RA0  C
ATOM    463  O   PRO A  61      94.163   2.734   3.668  1.00  0.00      RA0  O
ATOM    464  N   ALA A  62      93.987   3.582   1.587  1.00  0.00      RA0  N
ATOM    465  H   ALA A  62      93.873   4.437   1.082  1.00  0.00      RA0  H
ATOM    466  CA  ALA A  62      93.862   2.316   0.885  1.00  0.00      RA0  C
ATOM    467  CB  ALA A  62      93.840   2.543  -0.627  1.00  0.00      RA0  C
ATOM    468  C   ALA A  62      94.966   1.316   1.217  1.00  0.00      RA0  C
ATOM    469  O   ALA A  62      94.736   0.119   1.368  1.00  0.00      RA0  O
ATOM    470  N   ASN A  63      96.194   1.822   1.402  1.00  0.00      RA0  N
ATOM    471  H   ASN A  63      96.284   2.813   1.307  1.00  0.00      RA0  H
ATOM    472  CA  ASN A  63      97.371   1.052   1.754  1.00  0.00      RA0  C
ATOM    473  CB  ASN A  63      98.641   1.895   1.761  1.00  0.00      RA0  C
ATOM    474  CG  ASN A  63      99.789   0.941   2.011  1.00  0.00      RA0  C
ATOM    475  OD1 ASN A  63      99.893  -0.087   1.351  1.00  0.00      RA0  O
ATOM    476  ND2 ASN A  63     100.642   1.336   2.974  1.00  0.00      RA0  N
ATOM    477 HD21 ASN A  63     100.544   2.191   3.490  1.00  0.00      RA0  H
ATOM    478 HD22 ASN A  63     101.435   0.775   3.213  1.00  0.00      RA0  H
ATOM    479  C   ASN A  63      97.311   0.312   3.089  1.00  0.00      RA0  C
ATOM    480  O   ASN A  63      97.865  -0.775   3.219  1.00  0.00      RA0  O
ATOM    481  N   ILE A  64      96.659   0.875   4.127  1.00  0.00      RA0  N
ATOM    482  H   ILE A  64      96.095   1.694   3.991  1.00  0.00      RA0  H
ATOM    483  CA  ILE A  64      96.642   0.242   5.448  1.00  0.00      RA0  C
ATOM    484  CB  ILE A  64      96.738   1.299   6.544  1.00  0.00      RA0  C
ATOM    485  CG2 ILE A  64      97.923   2.223   6.271  1.00  0.00      RA0  C
ATOM    486  CG1 ILE A  64      95.427   2.072   6.691  1.00  0.00      RA0  C
ATOM    487  CD1 ILE A  64      95.439   3.003   7.898  1.00  0.00      RA0  C
ATOM    488  C   ILE A  64      95.398  -0.599   5.639  1.00  0.00      RA0  C
ATOM    489  O   ILE A  64      95.172  -1.197   6.690  1.00  0.00      RA0  O
ATOM    490  N   ARG A  65      94.531  -0.631   4.615  1.00  0.00      RA0  N
ATOM    491  H   ARG A  65      94.734  -0.124   3.779  1.00  0.00      RA0  H
ATOM    492  CA  ARG A  65      93.247  -1.277   4.672  1.00  0.00      RA0  C
ATOM    493  CB  ARG A  65      92.456  -0.943   3.414  1.00  0.00      RA0  C
ATOM    494  CG  ARG A  65      90.948  -0.994   3.614  1.00  0.00      RA0  C
ATOM    495  CD  ARG A  65      90.455   0.267   4.323  1.00  0.00      RA0  C
ATOM    496  NE  ARG A  65      88.995   0.308   4.374  1.00  0.00      RA0  N
ATOM    497  HE  ARG A  65      88.567  -0.012   5.224  1.00  0.00      RA0  H
ATOM    498  CZ  ARG A  65      88.311   0.621   3.231  1.00  0.00      RA0  C
ATOM    499  NH1 ARG A  65      86.975   0.451   3.183  1.00  0.00      RA0  N
ATOM    500 HH11 ARG A  65      86.509   0.559   2.287  1.00  0.00      RA0  H
ATOM    501 HH12 ARG A  65      86.406   0.207   3.970  1.00  0.00      RA0  H
ATOM    502  NH2 ARG A  65      88.977   1.077   2.150  1.00  0.00      RA0  N
ATOM    503 HH21 ARG A  65      88.507   1.147   1.250  1.00  0.00      RA0  H
ATOM    504 HH22 ARG A  65      89.938   1.357   2.158  1.00  0.00      RA0  H
ATOM    505  C   ARG A  65      93.339  -2.793   4.791  1.00  0.00      RA0  C
ATOM    506  O   ARG A  65      93.998  -3.476   4.007  1.00  0.00      RA0  O
ATOM    507  N   LEU A  66      92.641  -3.364   5.789  1.00  0.00      RA0  N
ATOM    508  H   LEU A  66      92.051  -2.772   6.333  1.00  0.00      RA0  H
ATOM    509  CA  LEU A  66      92.524  -4.794   5.958  1.00  0.00      RA0  C
ATOM    510  CB  LEU A  66      91.864  -5.129   7.293  1.00  0.00      RA0  C
ATOM    511  CG  LEU A  66      91.697  -6.637   7.475  1.00  0.00      RA0  C
ATOM    512  CD1 LEU A  66      93.048  -7.347   7.548  1.00  0.00      RA0  C
ATOM    513  CD2 LEU A  66      90.787  -6.979   8.651  1.00  0.00      RA0  C
ATOM    514  C   LEU A  66      91.718  -5.415   4.820  1.00  0.00      RA0  C
ATOM    515  O   LEU A  66      90.578  -5.039   4.545  1.00  0.00      RA0  O
ATOM    516  N   LYS A  67      92.319  -6.384   4.106  1.00  0.00      RA0  N
ATOM    517  H   LYS A  67      93.154  -6.786   4.473  1.00  0.00      RA0  H
ATOM    518  CA  LYS A  67      91.873  -6.788   2.784  1.00  0.00      RA0  C
ATOM    519  CB  LYS A  67      93.040  -7.182   1.855  1.00  0.00      RA0  C
ATOM    520  CG  LYS A  67      93.819  -6.058   1.151  1.00  0.00      RA0  C
ATOM    521  CD  LYS A  67      94.918  -5.401   1.987  1.00  0.00      RA0  C
ATOM    522  CE  LYS A  67      95.521  -4.135   1.349  1.00  0.00      RA0  C
ATOM    523  NZ  LYS A  67      96.132  -3.299   2.404  1.00  0.00      RA0  N
ATOM    524  HZ1 LYS A  67      96.423  -2.365   2.040  1.00  0.00      RA0  H
ATOM    525  HZ2 LYS A  67      95.408  -3.164   3.146  1.00  0.00      RA0  H
ATOM    526  HZ3 LYS A  67      96.961  -3.766   2.827  1.00  0.00      RA0  H
ATOM    527  C   LYS A  67      90.878  -7.937   2.789  1.00  0.00      RA0  C
ATOM    528  O   LYS A  67      90.617  -8.551   1.759  1.00  0.00      RA0  O
ATOM    529  N   ARG A  68      90.299  -8.284   3.946  1.00  0.00      RA0  N
ATOM    530  H   ARG A  68      90.297  -7.698   4.760  1.00  0.00      RA0  H
ATOM    531  CA  ARG A  68      89.478  -9.472   4.040  1.00  0.00      RA0  C
ATOM    532  CB  ARG A  68      90.405 -10.671   4.280  1.00  0.00      RA0  C
ATOM    533  CG  ARG A  68      90.992 -10.583   5.690  1.00  0.00      RA0  C
ATOM    534  CD  ARG A  68      91.680 -11.855   6.183  1.00  0.00      RA0  C
ATOM    535  NE  ARG A  68      91.980 -11.746   7.611  1.00  0.00      RA0  N
ATOM    536  HE  ARG A  68      91.265 -12.037   8.266  1.00  0.00      RA0  H
ATOM    537  CZ  ARG A  68      93.122 -11.128   8.028  1.00  0.00      RA0  C
ATOM    538  NH1 ARG A  68      94.008 -10.652   7.120  1.00  0.00      RA0  N
ATOM    539 HH11 ARG A  68      94.849 -10.171   7.385  1.00  0.00      RA0  H
ATOM    540 HH12 ARG A  68      93.845 -10.759   6.136  1.00  0.00      RA0  H
ATOM    541  NH2 ARG A  68      93.356 -11.002   9.344  1.00  0.00      RA0  N
ATOM    542 HH21 ARG A  68      94.127 -10.506   9.734  1.00  0.00      RA0  H
ATOM    543 HH22 ARG A  68      92.741 -11.422  10.040  1.00  0.00      RA0  H
ATOM    544  C   ARG A  68      88.529  -9.334   5.222  1.00  0.00      RA0  C
ATOM    545  O   ARG A  68      88.693  -8.379   5.987  1.00  0.00      RA0  O
ATOM    546  N   PRO A  69      87.505 -10.171   5.440  1.00  0.00      RA0  N
ATOM    547  CD  PRO A  69      86.998 -11.184   4.515  1.00  0.00      RA0  C
ATOM    548  CA  PRO A  69      86.778 -10.163   6.701  1.00  0.00      RA0  C
ATOM    549  CB  PRO A  69      85.579 -11.072   6.413  1.00  0.00      RA0  C
ATOM    550  CG  PRO A  69      86.089 -12.059   5.367  1.00  0.00      RA0  C
ATOM    551  C   PRO A  69      87.635 -10.648   7.851  1.00  0.00      RA0  C
ATOM    552  O   PRO A  69      88.548 -11.452   7.657  1.00  0.00      RA0  O
ATOM    553  N   LEU A  70      87.336 -10.164   9.066  1.00  0.00      RA0  N
ATOM    554  H   LEU A  70      86.572  -9.527   9.137  1.00  0.00      RA0  H
ATOM    555  CA  LEU A  70      87.894 -10.694  10.289  1.00  0.00      RA0  C
ATOM    556  CB  LEU A  70      87.344  -9.919  11.475  1.00  0.00      RA0  C
ATOM    557  CG  LEU A  70      87.592  -8.422  11.433  1.00  0.00      RA0  C
ATOM    558  CD1 LEU A  70      86.558  -7.688  12.289  1.00  0.00      RA0  C
ATOM    559  CD2 LEU A  70      89.039  -8.083  11.795  1.00  0.00      RA0  C
ATOM    560  C   LEU A  70      87.521 -12.154  10.517  1.00  0.00      RA0  C
ATOM    561  O   LEU A  70      86.358 -12.543  10.394  1.00  0.00      RA0  O
ATOM    562  N   LYS A  71      88.500 -12.999  10.877  1.00  0.00      RA0  N
ATOM    563  H   LYS A  71      89.415 -12.632  11.058  1.00  0.00      RA0  H
ATOM    564  CA  LYS A  71      88.271 -14.404  11.141  1.00  0.00      RA0  C
ATOM    565  CB  LYS A  71      89.531 -15.232  10.928  1.00  0.00      RA0  C
ATOM    566  CG  LYS A  71      90.116 -15.207   9.521  1.00  0.00      RA0  C
ATOM    567  CD  LYS A  71      91.338 -16.120   9.503  1.00  0.00      RA0  C
ATOM    568  CE  LYS A  71      92.020 -16.234   8.145  1.00  0.00      RA0  C
ATOM    569  NZ  LYS A  71      93.117 -17.202   8.275  1.00  0.00      RA0  N
ATOM    570  HZ1 LYS A  71      93.614 -17.303   7.368  1.00  0.00      RA0  H
ATOM    571  HZ2 LYS A  71      93.777 -16.871   9.008  1.00  0.00      RA0  H
ATOM    572  HZ3 LYS A  71      92.724 -18.122   8.562  1.00  0.00      RA0  H
ATOM    573  C   LYS A  71      87.818 -14.641  12.560  1.00  0.00      RA0  C
ATOM    574  O   LYS A  71      88.596 -14.960  13.455  1.00  0.00      RA0  O
ATOM    575  N   MET A  72      86.513 -14.481  12.778  1.00  0.00      RA0  N
ATOM    576  H   MET A  72      85.877 -14.326  12.019  1.00  0.00      RA0  H
ATOM    577  CA  MET A  72      85.922 -14.529  14.087  1.00  0.00      RA0  C
ATOM    578  CB  MET A  72      85.599 -13.123  14.597  1.00  0.00      RA0  C
ATOM    579  CG  MET A  72      86.757 -12.141  14.422  1.00  0.00      RA0  C
ATOM    580  SD  MET A  72      86.375 -10.481  14.982  1.00  0.00      RA0  S
ATOM    581  CE  MET A  72      86.769 -10.771  16.706  1.00  0.00      RA0  C
ATOM    582  C   MET A  72      84.652 -15.321  13.969  1.00  0.00      RA0  C
ATOM    583  O   MET A  72      84.101 -15.470  12.880  1.00  0.00      RA0  O
ATOM    584  N   GLU A  73      84.144 -15.850  15.091  1.00  0.00      RA0  N
ATOM    585  H   GLU A  73      84.530 -15.569  15.969  1.00  0.00      RA0  H
ATOM    586  CA  GLU A  73      82.897 -16.579  15.118  1.00  0.00      RA0  C
ATOM    587  CB  GLU A  73      82.613 -17.188  16.477  1.00  0.00      RA0  C
ATOM    588  CG  GLU A  73      83.705 -18.209  16.781  1.00  0.00      RA0  C
ATOM    589  CD  GLU A  73      84.775 -17.603  17.669  1.00  0.00      RA0  C
ATOM    590  OE1 GLU A  73      85.071 -18.153  18.706  1.00  0.00      RA0  O
ATOM    591  OE2 GLU A  73      85.314 -16.539  17.413  1.00  0.00      RA0  O
ATOM    592  C   GLU A  73      81.718 -15.755  14.608  1.00  0.00      RA0  C
ATOM    593  O   GLU A  73      81.632 -14.544  14.836  1.00  0.00      RA0  O
ATOM    594  N   ASP A  74      80.778 -16.400  13.890  1.00  0.00      RA0  N
ATOM    595  H   ASP A  74      80.882 -17.384  13.769  1.00  0.00      RA0  H
ATOM    596  CA  ASP A  74      79.561 -15.762  13.429  1.00  0.00      RA0  C
ATOM    597  CB  ASP A  74      78.723 -16.738  12.575  1.00  0.00      RA0  C
ATOM    598  CG  ASP A  74      78.275 -16.049  11.295  1.00  0.00      RA0  C
ATOM    599  OD1 ASP A  74      79.112 -15.426  10.656  1.00  0.00      RA0  O
ATOM    600  OD2 ASP A  74      77.093 -16.074  10.940  1.00  0.00      RA0  O
ATOM    601  C   ASP A  74      78.734 -15.193  14.584  1.00  0.00      RA0  C
ATOM    602  O   ASP A  74      78.763 -15.754  15.687  1.00  0.00      RA0  O
ATOM    603  N   PRO A  75      78.044 -14.054  14.416  1.00  0.00      RA0  N
ATOM    604  CD  PRO A  75      78.002 -13.250  13.204  1.00  0.00      RA0  C
ATOM    605  CA  PRO A  75      77.248 -13.478  15.482  1.00  0.00      RA0  C
ATOM    606  CB  PRO A  75      76.671 -12.204  14.853  1.00  0.00      RA0  C
ATOM    607  CG  PRO A  75      76.736 -12.421  13.345  1.00  0.00      RA0  C
ATOM    608  C   PRO A  75      76.191 -14.401  16.030  1.00  0.00      RA0  C
ATOM    609  O   PRO A  75      75.513 -15.109  15.288  1.00  0.00      RA0  O
ATOM    610  N   VAL A  76      76.052 -14.370  17.352  1.00  0.00      RA0  N
ATOM    611  H   VAL A  76      76.664 -13.752  17.848  1.00  0.00      RA0  H
ATOM    612  CA  VAL A  76      75.034 -15.084  18.074  1.00  0.00      RA0  C
ATOM    613  CB  VAL A  76      75.738 -15.916  19.150  1.00  0.00      RA0  C
ATOM    614  CG1 VAL A  76      76.776 -16.847  18.517  1.00  0.00      RA0  C
ATOM    615  CG2 VAL A  76      76.453 -15.022  20.153  1.00  0.00      RA0  C
ATOM    616  C   VAL A  76      74.066 -14.067  18.644  1.00  0.00      RA0  C
ATOM    617  O   VAL A  76      74.376 -12.892  18.849  1.00  0.00      RA0  O
ATOM    618  N   CYS A  77      72.838 -14.492  18.948  1.00  0.00      RA0  N
ATOM    619  H   CYS A  77      72.629 -15.458  18.766  1.00  0.00      RA0  H
ATOM    620  CA  CYS A  77      71.861 -13.642  19.592  1.00  0.00      RA0  C
ATOM    621  CB  CYS A  77      70.423 -14.036  19.268  1.00  0.00      RA0  C
ATOM    622  SG  CYS A  77      70.139 -14.011  17.482  1.00  0.00      RA0  S
ATOM    623  C   CYS A  77      72.193 -13.397  21.047  1.00  0.00      RA0  C
ATOM    624  O   CYS A  77      72.962 -14.132  21.659  1.00  0.00      RA0  O
ATOM    625  N   GLU A  78      71.563 -12.383  21.683  1.00  0.00      RA0  N
ATOM    626  H   GLU A  78      70.954 -11.786  21.164  1.00  0.00      RA0  H
ATOM    627  CA  GLU A  78      71.745 -12.119  23.106  1.00  0.00      RA0  C
ATOM    628  CB  GLU A  78      70.997 -10.858  23.538  1.00  0.00      RA0  C
ATOM    629  CG  GLU A  78      71.486  -9.669  22.708  1.00  0.00      RA0  C
ATOM    630  CD  GLU A  78      71.063  -8.367  23.348  1.00  0.00      RA0  C
ATOM    631  OE1 GLU A  78      71.926  -7.656  23.861  1.00  0.00      RA0  O
ATOM    632  OE2 GLU A  78      69.875  -8.066  23.335  1.00  0.00      RA0  O
ATOM    633  C   GLU A  78      71.441 -13.344  23.982  1.00  0.00      RA0  C
ATOM    634  O   GLU A  78      72.159 -13.688  24.912  1.00  0.00      RA0  O
ATOM    635  N   ASN A  79      70.373 -14.090  23.654  1.00  0.00      RA0  N
ATOM    636  H   ASN A  79      69.789 -13.790  22.902  1.00  0.00      RA0  H
ATOM    637  CA  ASN A  79      70.038 -15.335  24.330  1.00  0.00      RA0  C
ATOM    638  CB  ASN A  79      68.787 -16.047  23.798  1.00  0.00      RA0  C
ATOM    639  CG  ASN A  79      67.458 -15.415  24.100  1.00  0.00      RA0  C
ATOM    640  OD1 ASN A  79      67.349 -14.275  24.540  1.00  0.00      RA0  O
ATOM    641  ND2 ASN A  79      66.433 -16.240  23.806  1.00  0.00      RA0  N
ATOM    642 HD21 ASN A  79      66.613 -17.161  23.432  1.00  0.00      RA0  H
ATOM    643 HD22 ASN A  79      65.477 -15.986  23.934  1.00  0.00      RA0  H
ATOM    644  C   ASN A  79      71.054 -16.452  24.139  1.00  0.00      RA0  C
ATOM    645  O   ASN A  79      71.463 -17.121  25.086  1.00  0.00      RA0  O
ATOM    646  N   GLU A  80      71.504 -16.659  22.890  1.00  0.00      RA0  N
ATOM    647  H   GLU A  80      71.127 -16.113  22.142  1.00  0.00      RA0  H
ATOM    648  CA  GLU A  80      72.482 -17.668  22.551  1.00  0.00      RA0  C
ATOM    649  CB  GLU A  80      72.490 -17.823  21.024  1.00  0.00      RA0  C
ATOM    650  CG  GLU A  80      71.172 -18.364  20.424  1.00  0.00      RA0  C
ATOM    651  CD  GLU A  80      70.144 -17.292  20.045  1.00  0.00      RA0  C
ATOM    652  OE1 GLU A  80      69.689 -16.528  20.887  1.00  0.00      RA0  O
ATOM    653  OE2 GLU A  80      69.697 -17.249  18.904  1.00  0.00      RA0  O
ATOM    654  C   GLU A  80      73.847 -17.380  23.159  1.00  0.00      RA0  C
ATOM    655  O   GLU A  80      74.531 -18.277  23.648  1.00  0.00      RA0  O
ATOM    656  N   ILE A  81      74.281 -16.098  23.174  1.00  0.00      RA0  N
ATOM    657  H   ILE A  81      73.684 -15.400  22.786  1.00  0.00      RA0  H
ATOM    658  CA  ILE A  81      75.560 -15.725  23.762  1.00  0.00      RA0  C
ATOM    659  CB  ILE A  81      75.996 -14.277  23.496  1.00  0.00      RA0  C
ATOM    660  CG2 ILE A  81      75.194 -13.225  24.260  1.00  0.00      RA0  C
ATOM    661  CG1 ILE A  81      77.486 -14.152  23.814  1.00  0.00      RA0  C
ATOM    662  CD1 ILE A  81      78.262 -15.358  23.284  1.00  0.00      RA0  C
ATOM    663  C   ILE A  81      75.632 -16.005  25.252  1.00  0.00      RA0  C
ATOM    664  O   ILE A  81      76.609 -16.562  25.754  1.00  0.00      RA0  O
ATOM    665  N   LEU A  82      74.556 -15.674  25.996  1.00  0.00      RA0  N
ATOM    666  H   LEU A  82      73.774 -15.253  25.529  1.00  0.00      RA0  H
ATOM    667  CA  LEU A  82      74.444 -15.906  27.417  1.00  0.00      RA0  C
ATOM    668  CB  LEU A  82      73.215 -15.206  27.991  1.00  0.00      RA0  C
ATOM    669  CG  LEU A  82      73.359 -13.684  27.935  1.00  0.00      RA0  C
ATOM    670  CD1 LEU A  82      72.100 -12.967  28.422  1.00  0.00      RA0  C
ATOM    671  CD2 LEU A  82      74.613 -13.209  28.669  1.00  0.00      RA0  C
ATOM    672  C   LEU A  82      74.447 -17.384  27.736  1.00  0.00      RA0  C
ATOM    673  O   LEU A  82      75.062 -17.820  28.702  1.00  0.00      RA0  O
ATOM    674  N   ALA A  83      73.784 -18.204  26.905  1.00  0.00      RA0  N
ATOM    675  H   ALA A  83      73.244 -17.798  26.163  1.00  0.00      RA0  H
ATOM    676  CA  ALA A  83      73.844 -19.647  26.986  1.00  0.00      RA0  C
ATOM    677  CB  ALA A  83      72.862 -20.276  25.997  1.00  0.00      RA0  C
ATOM    678  C   ALA A  83      75.236 -20.234  26.747  1.00  0.00      RA0  C
ATOM    679  O   ALA A  83      75.715 -21.050  27.534  1.00  0.00      RA0  O
ATOM    680  N   THR A  84      75.955 -19.779  25.698  1.00  0.00      RA0  N
ATOM    681  H   THR A  84      75.522 -19.116  25.087  1.00  0.00      RA0  H
ATOM    682  CA  THR A  84      77.335 -20.196  25.426  1.00  0.00      RA0  C
ATOM    683  CB  THR A  84      77.758 -19.603  24.078  1.00  0.00      RA0  C
ATOM    684  OG1 THR A  84      76.791 -19.947  23.077  1.00  0.00      RA0  O
ATOM    685  HG1 THR A  84      76.040 -19.362  23.162  1.00  0.00      RA0  H
ATOM    686  CG2 THR A  84      79.156 -20.058  23.646  1.00  0.00      RA0  C
ATOM    687  C   THR A  84      78.279 -19.807  26.545  1.00  0.00      RA0  C
ATOM    688  O   THR A  84      79.089 -20.607  27.007  1.00  0.00      RA0  O
ATOM    689  N   LEU A  85      78.186 -18.566  27.063  1.00  0.00      RA0  N
ATOM    690  H   LEU A  85      77.501 -17.932  26.703  1.00  0.00      RA0  H
ATOM    691  CA  LEU A  85      78.998 -18.158  28.194  1.00  0.00      RA0  C
ATOM    692  CB  LEU A  85      78.951 -16.642  28.373  1.00  0.00      RA0  C
ATOM    693  CG  LEU A  85      80.053 -16.125  29.302  1.00  0.00      RA0  C
ATOM    694  CD1 LEU A  85      81.411 -16.759  29.000  1.00  0.00      RA0  C
ATOM    695  CD2 LEU A  85      80.145 -14.603  29.264  1.00  0.00      RA0  C
ATOM    696  C   LEU A  85      78.655 -18.874  29.485  1.00  0.00      RA0  C
ATOM    697  O   LEU A  85      79.543 -19.223  30.252  1.00  0.00      RA0  O
ATOM    698  N   HIS A  86      77.360 -19.160  29.736  1.00  0.00      RA0  N
ATOM    699  H   HIS A  86      76.666 -18.815  29.104  1.00  0.00      RA0  H
ATOM    700  CA  HIS A  86      76.891 -19.950  30.872  1.00  0.00      RA0  C
ATOM    701  CB  HIS A  86      75.374 -20.015  31.001  1.00  0.00      RA0  C
ATOM    702  CG  HIS A  86      75.062 -20.642  32.339  1.00  0.00      RA0  C
ATOM    703  ND1 HIS A  86      75.654 -20.279  33.496  1.00  0.00      RA0  N
ATOM    704  HD1 HIS A  86      76.345 -19.593  33.632  1.00  0.00      RA0  H
ATOM    705  CD2 HIS A  86      74.154 -21.671  32.603  1.00  0.00      RA0  C
ATOM    706  NE2 HIS A  86      74.207 -21.927  33.933  1.00  0.00      RA0  N
ATOM    707  CE1 HIS A  86      75.130 -21.071  34.484  1.00  0.00      RA0  C
ATOM    708  C   HIS A  86      77.501 -21.357  30.886  1.00  0.00      RA0  C
ATOM    709  O   HIS A  86      77.878 -21.905  31.917  1.00  0.00      RA0  O
ATOM    710  N   ALA A  87      77.656 -21.971  29.697  1.00  0.00      RA0  N
ATOM    711  H   ALA A  87      77.278 -21.505  28.892  1.00  0.00      RA0  H
ATOM    712  CA  ALA A  87      78.370 -23.221  29.504  1.00  0.00      RA0  C
ATOM    713  CB  ALA A  87      78.126 -23.760  28.094  1.00  0.00      RA0  C
ATOM    714  C   ALA A  87      79.884 -23.153  29.749  1.00  0.00      RA0  C
ATOM    715  O   ALA A  87      80.519 -24.118  30.177  1.00  0.00      RA0  O
ATOM    716  N   ILE A  88      80.521 -22.009  29.438  1.00  0.00      RA0  N
ATOM    717  H   ILE A  88      79.972 -21.253  29.075  1.00  0.00      RA0  H
ATOM    718  CA  ILE A  88      81.905 -21.729  29.801  1.00  0.00      RA0  C
ATOM    719  CB  ILE A  88      82.424 -20.549  28.977  1.00  0.00      RA0  C
ATOM    720  CG2 ILE A  88      83.826 -20.121  29.402  1.00  0.00      RA0  C
ATOM    721  CG1 ILE A  88      82.373 -20.891  27.488  1.00  0.00      RA0  C
ATOM    722  CD1 ILE A  88      82.892 -19.749  26.616  1.00  0.00      RA0  C
ATOM    723  C   ILE A  88      82.066 -21.487  31.294  1.00  0.00      RA0  C
ATOM    724  O   ILE A  88      82.951 -22.057  31.932  1.00  0.00      RA0  O
ATOM    725  N   SER A  89      81.192 -20.663  31.909  1.00  0.00      RA0  N
ATOM    726  H   SER A  89      80.396 -20.275  31.451  1.00  0.00      RA0  H
ATOM    727  CA  SER A  89      81.248 -20.325  33.326  1.00  0.00      RA0  C
ATOM    728  CB  SER A  89      80.311 -19.148  33.605  1.00  0.00      RA0  C
ATOM    729  OG  SER A  89      78.965 -19.459  33.247  1.00  0.00      RA0  O
ATOM    730  HG  SER A  89      78.489 -19.296  34.067  1.00  0.00      RA0  H
ATOM    731  C   SER A  89      81.089 -21.508  34.239  1.00  0.00      RA0  C
ATOM    732  O   SER A  89      81.819 -21.633  35.217  1.00  0.00      RA0  O
ATOM    733  N   SER A  90      80.205 -22.451  33.877  1.00  0.00      RA0  N
ATOM    734  H   SER A  90      79.612 -22.283  33.088  1.00  0.00      RA0  H
ATOM    735  CA  SER A  90      79.958 -23.677  34.625  1.00  0.00      RA0  C
ATOM    736  CB  SER A  90      78.770 -24.377  33.980  1.00  0.00      RA0  C
ATOM    737  OG  SER A  90      78.880 -24.219  32.563  1.00  0.00      RA0  O
ATOM    738  HG  SER A  90      78.201 -23.584  32.355  1.00  0.00      RA0  H
ATOM    739  C   SER A  90      81.155 -24.618  34.789  1.00  0.00      RA0  C
ATOM    740  O   SER A  90      81.141 -25.544  35.596  1.00  0.00      RA0  O
ATOM    741  N   LYS A  91      82.247 -24.398  34.024  1.00  0.00      RA0  N
ATOM    742  H   LYS A  91      82.259 -23.573  33.456  1.00  0.00      RA0  H
ATOM    743  CA  LYS A  91      83.488 -25.134  34.180  1.00  0.00      RA0  C
ATOM    744  CB  LYS A  91      84.211 -25.281  32.846  1.00  0.00      RA0  C
ATOM    745  CG  LYS A  91      83.195 -25.543  31.743  1.00  0.00      RA0  C
ATOM    746  CD  LYS A  91      83.793 -26.106  30.458  1.00  0.00      RA0  C
ATOM    747  CE  LYS A  91      82.719 -26.199  29.376  1.00  0.00      RA0  C
ATOM    748  NZ  LYS A  91      81.424 -26.492  30.011  1.00  0.00      RA0  N
ATOM    749  HZ1 LYS A  91      80.712 -26.699  29.287  1.00  0.00      RA0  H
ATOM    750  HZ2 LYS A  91      81.499 -27.277  30.685  1.00  0.00      RA0  H
ATOM    751  HZ3 LYS A  91      81.101 -25.634  30.516  1.00  0.00      RA0  H
ATOM    752  C   LYS A  91      84.406 -24.519  35.223  1.00  0.00      RA0  C
ATOM    753  O   LYS A  91      85.407 -25.117  35.619  1.00  0.00      RA0  O
ATOM    754  N   ASN A  92      84.094 -23.304  35.708  1.00  0.00      RA0  N
ATOM    755  H   ASN A  92      83.219 -22.890  35.464  1.00  0.00      RA0  H
ATOM    756  CA  ASN A  92      84.721 -22.781  36.901  1.00  0.00      RA0  C
ATOM    757  CB  ASN A  92      84.608 -21.259  37.012  1.00  0.00      RA0  C
ATOM    758  CG  ASN A  92      85.717 -20.558  36.252  1.00  0.00      RA0  C
ATOM    759  OD1 ASN A  92      86.537 -21.156  35.554  1.00  0.00      RA0  O
ATOM    760  ND2 ASN A  92      85.695 -19.226  36.414  1.00  0.00      RA0  N
ATOM    761 HD21 ASN A  92      84.969 -18.827  36.985  1.00  0.00      RA0  H
ATOM    762 HD22 ASN A  92      86.343 -18.584  36.011  1.00  0.00      RA0  H
ATOM    763  C   ASN A  92      84.087 -23.412  38.120  1.00  0.00      RA0  C
ATOM    764  O   ASN A  92      82.916 -23.774  38.140  1.00  0.00      RA0  O
ATOM    765  N   GLN A  93      84.861 -23.540  39.198  1.00  0.00      RA0  N
ATOM    766  H   GLN A  93      85.784 -23.152  39.223  1.00  0.00      RA0  H
ATOM    767  CA  GLN A  93      84.343 -24.078  40.426  1.00  0.00      RA0  C
ATOM    768  CB  GLN A  93      85.157 -25.295  40.839  1.00  0.00      RA0  C
ATOM    769  CG  GLN A  93      85.201 -26.382  39.769  1.00  0.00      RA0  C
ATOM    770  CD  GLN A  93      86.115 -27.483  40.253  1.00  0.00      RA0  C
ATOM    771  OE1 GLN A  93      86.213 -27.765  41.443  1.00  0.00      RA0  O
ATOM    772  NE2 GLN A  93      86.792 -28.083  39.258  1.00  0.00      RA0  N
ATOM    773 HE21 GLN A  93      86.673 -27.778  38.311  1.00  0.00      RA0  H
ATOM    774 HE22 GLN A  93      87.435 -28.829  39.430  1.00  0.00      RA0  H
ATOM    775  C   GLN A  93      84.412 -23.007  41.490  1.00  0.00      RA0  C
ATOM    776  O   GLN A  93      85.428 -22.340  41.670  1.00  0.00      RA0  O
ATOM    777  N   ILE A  94      83.318 -22.815  42.247  1.00  0.00      RA0  N
ATOM    778  H   ILE A  94      82.560 -23.462  42.178  1.00  0.00      RA0  H
ATOM    779  CA  ILE A  94      83.279 -21.825  43.311  1.00  0.00      RA0  C
ATOM    780  CB  ILE A  94      81.887 -21.207  43.383  1.00  0.00      RA0  C
ATOM    781  CG2 ILE A  94      81.831 -20.074  44.410  1.00  0.00      RA0  C
ATOM    782  CG1 ILE A  94      81.422 -20.775  41.993  1.00  0.00      RA0  C
ATOM    783  CD1 ILE A  94      79.921 -20.492  41.959  1.00  0.00      RA0  C
ATOM    784  C   ILE A  94      83.625 -22.495  44.613  1.00  0.00      RA0  C
ATOM    785  O   ILE A  94      82.843 -23.249  45.188  1.00  0.00      RA0  O
ATOM    786  N   TRP A  95      84.832 -22.216  45.112  1.00  0.00      RA0  N
ATOM    787  H   TRP A  95      85.388 -21.524  44.655  1.00  0.00      RA0  H
ATOM    788  CA  TRP A  95      85.330 -22.806  46.327  1.00  0.00      RA0  C
ATOM    789  CB  TRP A  95      86.765 -23.300  46.157  1.00  0.00      RA0  C
ATOM    790  CG  TRP A  95      86.820 -24.601  45.392  1.00  0.00      RA0  C
ATOM    791  CD2 TRP A  95      87.760 -25.673  45.586  1.00  0.00      RA0  C
ATOM    792  CE2 TRP A  95      87.469 -26.681  44.641  1.00  0.00      RA0  C
ATOM    793  CE3 TRP A  95      88.801 -25.848  46.483  1.00  0.00      RA0  C
ATOM    794  CD1 TRP A  95      86.008 -25.026  44.330  1.00  0.00      RA0  C
ATOM    795  NE1 TRP A  95      86.390 -26.252  43.884  1.00  0.00      RA0  N
ATOM    796  HE1 TRP A  95      85.965 -26.768  43.159  1.00  0.00      RA0  H
ATOM    797  CZ2 TRP A  95      88.241 -27.833  44.599  1.00  0.00      RA0  C
ATOM    798  CZ3 TRP A  95      89.565 -27.004  46.436  1.00  0.00      RA0  C
ATOM    799  CH2 TRP A  95      89.286 -27.991  45.497  1.00  0.00      RA0  C
ATOM    800  C   TRP A  95      85.269 -21.821  47.478  1.00  0.00      RA0  C
ATOM    801  O   TRP A  95      85.201 -20.603  47.309  1.00  0.00      RA0  O
ATOM    802  N   ARG A  96      85.349 -22.339  48.716  1.00  0.00      RA0  N
ATOM    803  H   ARG A  96      85.411 -23.331  48.806  1.00  0.00      RA0  H
ATOM    804  CA  ARG A  96      85.635 -21.529  49.880  1.00  0.00      RA0  C
ATOM    805  CB  ARG A  96      85.153 -22.276  51.128  1.00  0.00      RA0  C
ATOM    806  CG  ARG A  96      83.644 -22.539  51.130  1.00  0.00      RA0  C
ATOM    807  CD  ARG A  96      83.148 -23.378  52.316  1.00  0.00      RA0  C
ATOM    808  NE  ARG A  96      83.482 -24.798  52.178  1.00  0.00      RA0  N
ATOM    809  HE  ARG A  96      83.857 -25.094  51.293  1.00  0.00      RA0  H
ATOM    810  CZ  ARG A  96      83.228 -25.653  53.222  1.00  0.00      RA0  C
ATOM    811  NH1 ARG A  96      82.756 -25.181  54.398  1.00  0.00      RA0  N
ATOM    812 HH11 ARG A  96      82.586 -25.827  55.159  1.00  0.00      RA0  H
ATOM    813 HH12 ARG A  96      82.557 -24.204  54.588  1.00  0.00      RA0  H
ATOM    814  NH2 ARG A  96      83.462 -26.977  53.074  1.00  0.00      RA0  N
ATOM    815 HH21 ARG A  96      83.323 -27.606  53.861  1.00  0.00      RA0  H
ATOM    816 HH22 ARG A  96      83.783 -27.393  52.213  1.00  0.00      RA0  H
ATOM    817  C   ARG A  96      87.142 -21.307  49.953  1.00  0.00      RA0  C
ATOM    818  O   ARG A  96      87.912 -22.130  50.444  1.00  0.00      RA0  O
ATOM    819  N   SER A  97      87.620 -20.182  49.398  1.00  0.00      RA0  N
ATOM    820  H   SER A  97      86.986 -19.456  49.134  1.00  0.00      RA0  H
ATOM    821  CA  SER A  97      89.047 -19.927  49.289  1.00  0.00      RA0  C
ATOM    822  CB  SER A  97      89.243 -19.401  47.881  1.00  0.00      RA0  C
ATOM    823  OG  SER A  97      88.526 -20.289  47.007  1.00  0.00      RA0  O
ATOM    824  HG  SER A  97      87.601 -20.078  47.105  1.00  0.00      RA0  H
ATOM    825  C   SER A  97      89.559 -19.087  50.424  1.00  0.00      RA0  C
ATOM    826  O   SER A  97      89.371 -17.877  50.461  1.00  0.00      RA0  O
ATOM    827  N   TYR A  98      90.311 -19.718  51.337  1.00  0.00      RA0  N
ATOM    828  H   TYR A  98      90.483 -20.697  51.227  1.00  0.00      RA0  H
ATOM    829  CA  TYR A  98      90.900 -19.094  52.505  1.00  0.00      RA0  C
ATOM    830  CB  TYR A  98      90.629 -19.961  53.738  1.00  0.00      RA0  C
ATOM    831  CG  TYR A  98      89.131 -20.100  53.917  1.00  0.00      RA0  C
ATOM    832  CD1 TYR A  98      88.299 -19.015  53.658  1.00  0.00      RA0  C
ATOM    833  CE1 TYR A  98      86.920 -19.156  53.751  1.00  0.00      RA0  C
ATOM    834  CD2 TYR A  98      88.578 -21.309  54.327  1.00  0.00      RA0  C
ATOM    835  CE2 TYR A  98      87.196 -21.446  54.435  1.00  0.00      RA0  C
ATOM    836  CZ  TYR A  98      86.364 -20.374  54.125  1.00  0.00      RA0  C
ATOM    837  OH  TYR A  98      84.989 -20.508  54.169  1.00  0.00      RA0  O
ATOM    838  HH  TYR A  98      84.718 -21.236  54.720  1.00  0.00      RA0  H
ATOM    839  C   TYR A  98      92.379 -18.852  52.261  1.00  0.00      RA0  C
ATOM    840  O   TYR A  98      93.214 -18.891  53.160  1.00  0.00      RA0  O
ATOM    841  N   ILE A  99      92.731 -18.629  50.983  1.00  0.00      RA0  N
ATOM    842  H   ILE A  99      91.957 -18.480  50.372  1.00  0.00      RA0  H
ATOM    843  CA  ILE A  99      94.067 -18.362  50.478  1.00  0.00      RA0  C
ATOM    844  CB  ILE A  99      94.113 -18.455  48.954  1.00  0.00      RA0  C
ATOM    845  CG2 ILE A  99      95.550 -18.367  48.433  1.00  0.00      RA0  C
ATOM    846  CG1 ILE A  99      93.440 -19.742  48.488  1.00  0.00      RA0  C
ATOM    847  CD1 ILE A  99      93.465 -19.887  46.968  1.00  0.00      RA0  C
ATOM    848  C   ILE A  99      94.640 -17.039  50.974  1.00  0.00      RA0  C
ATOM    849  O   ILE A  99      95.830 -16.912  51.268  1.00  0.00      RA0  O
ATOM    850  N   GLY A 100      93.791 -15.997  51.057  1.00  0.00      RA0  N
ATOM    851  H   GLY A 100      92.859 -16.080  50.709  1.00  0.00      RA0  H
ATOM    852  CA  GLY A 100      94.223 -14.662  51.441  1.00  0.00      RA0  C
ATOM    853  C   GLY A 100      95.005 -13.943  50.391  1.00  0.00      RA0  C
ATOM    854  O   GLY A 100      94.515 -13.686  49.298  1.00  0.00      RA0  O
ATOM    855  N   MET A 101      96.251 -13.548  50.713  1.00  0.00      RA0  N
ATOM    856  H   MET A 101      96.511 -13.690  51.665  1.00  0.00      RA0  H
ATOM    857  CA  MET A 101      97.148 -12.881  49.781  1.00  0.00      RA0  C
ATOM    858  CB  MET A 101      97.537 -13.778  48.602  1.00  0.00      RA0  C
ATOM    859  CG  MET A 101      98.239 -15.076  48.984  1.00  0.00      RA0  C
ATOM    860  SD  MET A 101      98.625 -16.079  47.543  1.00  0.00      RA0  S
ATOM    861  CE  MET A 101      99.372 -14.781  46.543  1.00  0.00      RA0  C
ATOM    862  C   MET A 101      96.578 -11.586  49.210  1.00  0.00      RA0  C
ATOM    863  O   MET A 101      96.777 -11.274  48.040  1.00  0.00      RA0  O
ATOM    864  N   GLY A 102      95.844 -10.798  50.021  1.00  0.00      RA0  N
ATOM    865  H   GLY A 102      95.643 -11.070  50.964  1.00  0.00      RA0  H
ATOM    866  CA  GLY A 102      95.238  -9.549  49.558  1.00  0.00      RA0  C
ATOM    867  C   GLY A 102      93.849  -9.662  48.981  1.00  0.00      RA0  C
ATOM    868  O   GLY A 102      93.255  -8.655  48.611  1.00  0.00      RA0  O
ATOM    869  N   TYR A 103      93.275 -10.878  48.913  1.00  0.00      RA0  N
ATOM    870  H   TYR A 103      93.737 -11.720  49.201  1.00  0.00      RA0  H
ATOM    871  CA  TYR A 103      91.928 -11.080  48.398  1.00  0.00      RA0  C
ATOM    872  CB  TYR A 103      91.957 -11.606  46.963  1.00  0.00      RA0  C
ATOM    873  CG  TYR A 103      93.107 -11.004  46.185  1.00  0.00      RA0  C
ATOM    874  CD1 TYR A 103      92.981  -9.760  45.574  1.00  0.00      RA0  C
ATOM    875  CE1 TYR A 103      94.050  -9.224  44.860  1.00  0.00      RA0  C
ATOM    876  CD2 TYR A 103      94.302 -11.709  46.081  1.00  0.00      RA0  C
ATOM    877  CE2 TYR A 103      95.362 -11.177  45.360  1.00  0.00      RA0  C
ATOM    878  CZ  TYR A 103      95.241  -9.936  44.748  1.00  0.00      RA0  C
ATOM    879  OH  TYR A 103      96.306  -9.422  44.028  1.00  0.00      RA0  O
ATOM    880  HH  TYR A 103      96.790 -10.138  43.631  1.00  0.00      RA0  H
ATOM    881  C   TYR A 103      91.164 -12.003  49.334  1.00  0.00      RA0  C
ATOM    882  O   TYR A 103      91.623 -13.088  49.690  1.00  0.00      RA0  O
ATOM    883  N   TYR A 104      89.968 -11.581  49.779  1.00  0.00      RA0  N
ATOM    884  H   TYR A 104      89.542 -10.742  49.426  1.00  0.00      RA0  H
ATOM    885  CA  TYR A 104      89.245 -12.250  50.849  1.00  0.00      RA0  C
ATOM    886  CB  TYR A 104      89.437 -11.530  52.189  1.00  0.00      RA0  C
ATOM    887  CG  TYR A 104      90.897 -11.258  52.468  1.00  0.00      RA0  C
ATOM    888  CD1 TYR A 104      91.701 -12.252  53.012  1.00  0.00      RA0  C
ATOM    889  CE1 TYR A 104      93.062 -12.023  53.179  1.00  0.00      RA0  C
ATOM    890  CD2 TYR A 104      91.441 -10.011  52.170  1.00  0.00      RA0  C
ATOM    891  CE2 TYR A 104      92.802  -9.786  52.336  1.00  0.00      RA0  C
ATOM    892  CZ  TYR A 104      93.621 -10.811  52.793  1.00  0.00      RA0  C
ATOM    893  OH  TYR A 104      94.993 -10.638  52.833  1.00  0.00      RA0  O
ATOM    894  HH  TYR A 104      95.171  -9.733  53.079  1.00  0.00      RA0  H
ATOM    895  C   TYR A 104      87.780 -12.181  50.494  1.00  0.00      RA0  C
ATOM    896  O   TYR A 104      87.312 -11.161  49.996  1.00  0.00      RA0  O
ATOM    897  N   ASN A 105      86.992 -13.254  50.695  1.00  0.00      RA0  N
ATOM    898  H   ASN A 105      87.277 -14.000  51.305  1.00  0.00      RA0  H
ATOM    899  CA  ASN A 105      85.588 -13.210  50.328  1.00  0.00      RA0  C
ATOM    900  CB  ASN A 105      84.879 -14.559  50.242  1.00  0.00      RA0  C
ATOM    901  CG  ASN A 105      83.643 -14.323  49.398  1.00  0.00      RA0  C
ATOM    902  OD1 ASN A 105      83.731 -14.086  48.198  1.00  0.00      RA0  O
ATOM    903  ND2 ASN A 105      82.485 -14.334  50.073  1.00  0.00      RA0  N
ATOM    904 HD21 ASN A 105      82.496 -14.537  51.056  1.00  0.00      RA0  H
ATOM    905 HD22 ASN A 105      81.591 -14.108  49.688  1.00  0.00      RA0  H
ATOM    906  C   ASN A 105      84.804 -12.219  51.206  1.00  0.00      RA0  C
ATOM    907  O   ASN A 105      85.186 -11.859  52.319  1.00  0.00      RA0  O
ATOM    908  N   CYS A 106      83.710 -11.670  50.680  1.00  0.00      RA0  N
ATOM    909  H   CYS A 106      83.304 -11.933  49.804  1.00  0.00      RA0  H
ATOM    910  CA  CYS A 106      83.028 -10.573  51.324  1.00  0.00      RA0  C
ATOM    911  CB  CYS A 106      83.703  -9.252  50.964  1.00  0.00      RA0  C
ATOM    912  SG  CYS A 106      83.915  -9.056  49.178  1.00  0.00      RA0  S
ATOM    913  C   CYS A 106      81.582 -10.640  50.902  1.00  0.00      RA0  C
ATOM    914  O   CYS A 106      81.245 -11.210  49.866  1.00  0.00      RA0  O
ATOM    915  N   SER A 107      80.665 -10.070  51.697  1.00  0.00      RA0  N
ATOM    916  H   SER A 107      80.910  -9.570  52.534  1.00  0.00      RA0  H
ATOM    917  CA  SER A 107      79.247 -10.092  51.358  1.00  0.00      RA0  C
ATOM    918  CB  SER A 107      78.495 -10.457  52.618  1.00  0.00      RA0  C
ATOM    919  OG  SER A 107      79.382 -11.263  53.395  1.00  0.00      RA0  O
ATOM    920  HG  SER A 107      79.802 -10.627  53.977  1.00  0.00      RA0  H
ATOM    921  C   SER A 107      78.884  -8.770  50.744  1.00  0.00      RA0  C
ATOM    922  O   SER A 107      78.748  -7.766  51.431  1.00  0.00      RA0  O
ATOM    923  N   VAL A 108      78.691  -8.718  49.414  1.00  0.00      RA0  N
ATOM    924  H   VAL A 108      78.797  -9.576  48.915  1.00  0.00      RA0  H
ATOM    925  CA  VAL A 108      78.153  -7.537  48.757  1.00  0.00      RA0  C
ATOM    926  CB  VAL A 108      78.226  -7.669  47.241  1.00  0.00      RA0  C
ATOM    927  CG1 VAL A 108      77.917  -6.324  46.582  1.00  0.00      RA0  C
ATOM    928  CG2 VAL A 108      79.577  -8.239  46.817  1.00  0.00      RA0  C
ATOM    929  C   VAL A 108      76.712  -7.309  49.204  1.00  0.00      RA0  C
ATOM    930  O   VAL A 108      75.888  -8.195  48.957  1.00  0.00      RA0  O
ATOM    931  N   PRO A 109      76.310  -6.214  49.859  1.00  0.00      RA0  N
ATOM    932  CD  PRO A 109      77.181  -5.142  50.316  1.00  0.00      RA0  C
ATOM    933  CA  PRO A 109      74.918  -5.990  50.219  1.00  0.00      RA0  C
ATOM    934  CB  PRO A 109      74.946  -4.634  50.930  1.00  0.00      RA0  C
ATOM    935  CG  PRO A 109      76.378  -4.493  51.436  1.00  0.00      RA0  C
ATOM    936  C   PRO A 109      74.023  -6.004  49.003  1.00  0.00      RA0  C
ATOM    937  O   PRO A 109      74.347  -5.347  48.014  1.00  0.00      RA0  O
ATOM    938  N   GLN A 110      72.906  -6.751  49.028  1.00  0.00      RA0  N
ATOM    939  H   GLN A 110      72.650  -7.158  49.904  1.00  0.00      RA0  H
ATOM    940  CA  GLN A 110      72.063  -6.968  47.868  1.00  0.00      RA0  C
ATOM    941  CB  GLN A 110      70.999  -8.014  48.171  1.00  0.00      RA0  C
ATOM    942  CG  GLN A 110      71.705  -9.350  48.420  1.00  0.00      RA0  C
ATOM    943  CD  GLN A 110      72.532  -9.706  47.197  1.00  0.00      RA0  C
ATOM    944  OE1 GLN A 110      71.999 -10.065  46.150  1.00  0.00      RA0  O
ATOM    945  NE2 GLN A 110      73.864  -9.598  47.378  1.00  0.00      RA0  N
ATOM    946 HE21 GLN A 110      74.285  -9.269  48.231  1.00  0.00      RA0  H
ATOM    947 HE22 GLN A 110      74.515  -9.814  46.651  1.00  0.00      RA0  H
ATOM    948  C   GLN A 110      71.534  -5.673  47.274  1.00  0.00      RA0  C
ATOM    949  O   GLN A 110      71.489  -5.488  46.060  1.00  0.00      RA0  O
ATOM    950  N   THR A 111      71.202  -4.702  48.143  1.00  0.00      RA0  N
ATOM    951  H   THR A 111      71.183  -4.916  49.119  1.00  0.00      RA0  H
ATOM    952  CA  THR A 111      70.822  -3.355  47.739  1.00  0.00      RA0  C
ATOM    953  CB  THR A 111      70.452  -2.761  49.052  1.00  0.00      RA0  C
ATOM    954  OG1 THR A 111      69.884  -3.856  49.776  1.00  0.00      RA0  O
ATOM    955  HG1 THR A 111      69.772  -3.549  50.677  1.00  0.00      RA0  H
ATOM    956  CG2 THR A 111      69.504  -1.577  48.922  1.00  0.00      RA0  C
ATOM    957  C   THR A 111      71.897  -2.607  46.955  1.00  0.00      RA0  C
ATOM    958  O   THR A 111      71.617  -1.970  45.942  1.00  0.00      RA0  O
ATOM    959  N   ILE A 112      73.181  -2.717  47.355  1.00  0.00      RA0  N
ATOM    960  H   ILE A 112      73.381  -3.348  48.104  1.00  0.00      RA0  H
ATOM    961  CA  ILE A 112      74.320  -2.165  46.626  1.00  0.00      RA0  C
ATOM    962  CB  ILE A 112      75.552  -2.211  47.529  1.00  0.00      RA0  C
ATOM    963  CG2 ILE A 112      76.863  -1.960  46.782  1.00  0.00      RA0  C
ATOM    964  CG1 ILE A 112      75.344  -1.235  48.685  1.00  0.00      RA0  C
ATOM    965  CD1 ILE A 112      76.535  -1.211  49.638  1.00  0.00      RA0  C
ATOM    966  C   ILE A 112      74.562  -2.870  45.304  1.00  0.00      RA0  C
ATOM    967  O   ILE A 112      74.813  -2.237  44.278  1.00  0.00      RA0  O
ATOM    968  N   LEU A 113      74.468  -4.214  45.283  1.00  0.00      RA0  N
ATOM    969  H   LEU A 113      74.272  -4.689  46.143  1.00  0.00      RA0  H
ATOM    970  CA  LEU A 113      74.628  -4.990  44.065  1.00  0.00      RA0  C
ATOM    971  CB  LEU A 113      74.465  -6.458  44.445  1.00  0.00      RA0  C
ATOM    972  CG  LEU A 113      75.042  -7.426  43.425  1.00  0.00      RA0  C
ATOM    973  CD1 LEU A 113      76.543  -7.206  43.268  1.00  0.00      RA0  C
ATOM    974  CD2 LEU A 113      74.706  -8.879  43.767  1.00  0.00      RA0  C
ATOM    975  C   LEU A 113      73.624  -4.604  42.987  1.00  0.00      RA0  C
ATOM    976  O   LEU A 113      73.996  -4.195  41.889  1.00  0.00      RA0  O
ATOM    977  N   ARG A 114      72.324  -4.622  43.330  1.00  0.00      RA0  N
ATOM    978  H   ARG A 114      72.084  -4.905  44.260  1.00  0.00      RA0  H
ATOM    979  CA  ARG A 114      71.267  -4.265  42.410  1.00  0.00      RA0  C
ATOM    980  CB  ARG A 114      69.908  -4.629  43.010  1.00  0.00      RA0  C
ATOM    981  CG  ARG A 114      68.809  -4.750  41.952  1.00  0.00      RA0  C
ATOM    982  CD  ARG A 114      68.517  -6.197  41.541  1.00  0.00      RA0  C
ATOM    983  NE  ARG A 114      69.726  -6.922  41.152  1.00  0.00      RA0  N
ATOM    984  HE  ARG A 114      70.327  -6.539  40.431  1.00  0.00      RA0  H
ATOM    985  CZ  ARG A 114      70.033  -8.113  41.742  1.00  0.00      RA0  C
ATOM    986  NH1 ARG A 114      69.192  -8.631  42.665  1.00  0.00      RA0  N
ATOM    987 HH11 ARG A 114      69.391  -9.491  43.142  1.00  0.00      RA0  H
ATOM    988 HH12 ARG A 114      68.337  -8.165  42.904  1.00  0.00      RA0  H
ATOM    989  NH2 ARG A 114      71.167  -8.751  41.402  1.00  0.00      RA0  N
ATOM    990 HH21 ARG A 114      71.494  -9.619  41.772  1.00  0.00      RA0  H
ATOM    991 HH22 ARG A 114      71.784  -8.322  40.709  1.00  0.00      RA0  H
ATOM    992  C   ARG A 114      71.266  -2.802  41.990  1.00  0.00      RA0  C
ATOM    993  O   ARG A 114      71.142  -2.467  40.815  1.00  0.00      RA0  O
ATOM    994  N   ASN A 115      71.425  -1.868  42.946  1.00  0.00      RA0  N
ATOM    995  H   ASN A 115      71.697  -2.127  43.874  1.00  0.00      RA0  H
ATOM    996  CA  ASN A 115      71.128  -0.475  42.658  1.00  0.00      RA0  C
ATOM    997  CB  ASN A 115      70.395   0.235  43.800  1.00  0.00      RA0  C
ATOM    998  CG  ASN A 115      69.004  -0.316  44.013  1.00  0.00      RA0  C
ATOM    999  OD1 ASN A 115      68.046   0.030  43.332  1.00  0.00      RA0  O
ATOM   1000  ND2 ASN A 115      68.939  -1.188  45.034  1.00  0.00      RA0  N
ATOM   1001 HD21 ASN A 115      69.784  -1.421  45.522  1.00  0.00      RA0  H
ATOM   1002 HD22 ASN A 115      68.078  -1.607  45.320  1.00  0.00      RA0  H
ATOM   1003  C   ASN A 115      72.361   0.359  42.350  1.00  0.00      RA0  C
ATOM   1004  O   ASN A 115      72.225   1.516  41.962  1.00  0.00      RA0  O
ATOM   1005  N   LEU A 116      73.579  -0.214  42.444  1.00  0.00      RA0  N
ATOM   1006  H   LEU A 116      73.667  -1.149  42.791  1.00  0.00      RA0  H
ATOM   1007  CA  LEU A 116      74.799   0.428  41.968  1.00  0.00      RA0  C
ATOM   1008  CB  LEU A 116      75.842   0.597  43.072  1.00  0.00      RA0  C
ATOM   1009  CG  LEU A 116      75.387   1.392  44.291  1.00  0.00      RA0  C
ATOM   1010  CD1 LEU A 116      76.503   1.459  45.328  1.00  0.00      RA0  C
ATOM   1011  CD2 LEU A 116      74.893   2.790  43.930  1.00  0.00      RA0  C
ATOM   1012  C   LEU A 116      75.433  -0.378  40.852  1.00  0.00      RA0  C
ATOM   1013  O   LEU A 116      75.503   0.065  39.710  1.00  0.00      RA0  O
ATOM   1014  N   LEU A 117      75.935  -1.596  41.156  1.00  0.00      RA0  N
ATOM   1015  H   LEU A 117      75.735  -1.974  42.061  1.00  0.00      RA0  H
ATOM   1016  CA  LEU A 117      76.701  -2.418  40.225  1.00  0.00      RA0  C
ATOM   1017  CB  LEU A 117      77.299  -3.635  40.937  1.00  0.00      RA0  C
ATOM   1018  CG  LEU A 117      78.286  -4.406  40.053  1.00  0.00      RA0  C
ATOM   1019  CD1 LEU A 117      79.441  -3.523  39.584  1.00  0.00      RA0  C
ATOM   1020  CD2 LEU A 117      78.802  -5.677  40.725  1.00  0.00      RA0  C
ATOM   1021  C   LEU A 117      75.904  -2.838  39.000  1.00  0.00      RA0  C
ATOM   1022  O   LEU A 117      76.397  -2.855  37.872  1.00  0.00      RA0  O
ATOM   1023  N   GLU A 118      74.617  -3.153  39.199  1.00  0.00      RA0  N
ATOM   1024  H   GLU A 118      74.250  -3.168  40.131  1.00  0.00      RA0  H
ATOM   1025  CA  GLU A 118      73.726  -3.549  38.134  1.00  0.00      RA0  C
ATOM   1026  CB  GLU A 118      72.911  -4.756  38.590  1.00  0.00      RA0  C
ATOM   1027  CG  GLU A 118      73.824  -5.912  39.007  1.00  0.00      RA0  C
ATOM   1028  CD  GLU A 118      72.992  -7.024  39.605  1.00  0.00      RA0  C
ATOM   1029  OE1 GLU A 118      71.820  -7.145  39.264  1.00  0.00      RA0  O
ATOM   1030  OE2 GLU A 118      73.495  -7.771  40.439  1.00  0.00      RA0  O
ATOM   1031  C   GLU A 118      72.842  -2.413  37.655  1.00  0.00      RA0  C
ATOM   1032  O   GLU A 118      71.925  -2.613  36.865  1.00  0.00      RA0  O
ATOM   1033  N   ASN A 119      73.146  -1.163  38.049  1.00  0.00      RA0  N
ATOM   1034  H   ASN A 119      73.998  -0.987  38.545  1.00  0.00      RA0  H
ATOM   1035  CA  ASN A 119      72.389   0.005  37.637  1.00  0.00      RA0  C
ATOM   1036  CB  ASN A 119      72.018   0.839  38.854  1.00  0.00      RA0  C
ATOM   1037  CG  ASN A 119      71.259   2.071  38.421  1.00  0.00      RA0  C
ATOM   1038  OD1 ASN A 119      70.862   2.217  37.268  1.00  0.00      RA0  O
ATOM   1039  ND2 ASN A 119      71.072   2.941  39.425  1.00  0.00      RA0  N
ATOM   1040 HD21 ASN A 119      71.428   2.741  40.344  1.00  0.00      RA0  H
ATOM   1041 HD22 ASN A 119      70.572   3.814  39.356  1.00  0.00      RA0  H
ATOM   1042  C   ASN A 119      73.204   0.837  36.658  1.00  0.00      RA0  C
ATOM   1043  O   ASN A 119      74.253   1.397  36.972  1.00  0.00      RA0  O
ATOM   1044  N   SER A 120      72.696   1.000  35.422  1.00  0.00      RA0  N
ATOM   1045  H   SER A 120      71.779   0.643  35.236  1.00  0.00      RA0  H
ATOM   1046  CA  SER A 120      73.355   1.755  34.367  1.00  0.00      RA0  C
ATOM   1047  CB  SER A 120      72.617   1.287  33.135  1.00  0.00      RA0  C
ATOM   1048  OG  SER A 120      72.100  -0.003  33.491  1.00  0.00      RA0  O
ATOM   1049  HG  SER A 120      72.846  -0.546  33.722  1.00  0.00      RA0  H
ATOM   1050  C   SER A 120      73.391   3.240  34.632  1.00  0.00      RA0  C
ATOM   1051  O   SER A 120      74.204   3.963  34.061  1.00  0.00      RA0  O
ATOM   1052  N   GLY A 121      72.557   3.714  35.571  1.00  0.00      RA0  N
ATOM   1053  H   GLY A 121      71.883   3.097  35.979  1.00  0.00      RA0  H
ATOM   1054  CA  GLY A 121      72.606   5.059  36.114  1.00  0.00      RA0  C
ATOM   1055  C   GLY A 121      73.861   5.385  36.880  1.00  0.00      RA0  C
ATOM   1056  O   GLY A 121      74.225   6.551  36.992  1.00  0.00      RA0  O
ATOM   1057  N   TRP A 122      74.561   4.366  37.411  1.00  0.00      RA0  N
ATOM   1058  H   TRP A 122      74.244   3.423  37.297  1.00  0.00      RA0  H
ATOM   1059  CA  TRP A 122      75.809   4.559  38.124  1.00  0.00      RA0  C
ATOM   1060  CB  TRP A 122      75.813   3.779  39.437  1.00  0.00      RA0  C
ATOM   1061  CG  TRP A 122      75.069   4.548  40.497  1.00  0.00      RA0  C
ATOM   1062  CD2 TRP A 122      75.608   5.519  41.416  1.00  0.00      RA0  C
ATOM   1063  CE2 TRP A 122      74.543   5.973  42.227  1.00  0.00      RA0  C
ATOM   1064  CE3 TRP A 122      76.883   6.043  41.594  1.00  0.00      RA0  C
ATOM   1065  CD1 TRP A 122      73.708   4.455  40.813  1.00  0.00      RA0  C
ATOM   1066  NE1 TRP A 122      73.393   5.291  41.836  1.00  0.00      RA0  N
ATOM   1067  HE1 TRP A 122      72.491   5.411  42.206  1.00  0.00      RA0  H
ATOM   1068  CZ2 TRP A 122      74.789   6.918  43.214  1.00  0.00      RA0  C
ATOM   1069  CZ3 TRP A 122      77.115   6.991  42.583  1.00  0.00      RA0  C
ATOM   1070  CH2 TRP A 122      76.070   7.432  43.386  1.00  0.00      RA0  C
ATOM   1071  C   TRP A 122      77.028   4.147  37.323  1.00  0.00      RA0  C
ATOM   1072  O   TRP A 122      78.138   4.577  37.638  1.00  0.00      RA0  O
ATOM   1073  N   ILE A 123      76.876   3.314  36.271  1.00  0.00      RA0  N
ATOM   1074  H   ILE A 123      75.959   3.017  36.011  1.00  0.00      RA0  H
ATOM   1075  CA  ILE A 123      78.047   2.771  35.587  1.00  0.00      RA0  C
ATOM   1076  CB  ILE A 123      77.958   1.241  35.569  1.00  0.00      RA0  C
ATOM   1077  CG2 ILE A 123      77.610   0.700  36.955  1.00  0.00      RA0  C
ATOM   1078  CG1 ILE A 123      76.938   0.749  34.547  1.00  0.00      RA0  C
ATOM   1079  CD1 ILE A 123      76.722  -0.759  34.657  1.00  0.00      RA0  C
ATOM   1080  C   ILE A 123      78.321   3.298  34.190  1.00  0.00      RA0  C
ATOM   1081  O   ILE A 123      79.387   3.034  33.645  1.00  0.00      RA0  O
ATOM   1082  N   THR A 124      77.443   4.092  33.555  1.00  0.00      RA0  N
ATOM   1083  H   THR A 124      76.668   4.497  34.043  1.00  0.00      RA0  H
ATOM   1084  CA  THR A 124      77.660   4.448  32.144  1.00  0.00      RA0  C
ATOM   1085  CB  THR A 124      76.345   4.325  31.373  1.00  0.00      RA0  C
ATOM   1086  OG1 THR A 124      75.339   5.185  31.936  1.00  0.00      RA0  O
ATOM   1087  HG1 THR A 124      75.032   4.750  32.724  1.00  0.00      RA0  H
ATOM   1088  CG2 THR A 124      75.856   2.878  31.307  1.00  0.00      RA0  C
ATOM   1089  C   THR A 124      78.276   5.817  31.931  1.00  0.00      RA0  C
ATOM   1090  O   THR A 124      78.800   6.130  30.867  1.00  0.00      RA0  O
ATOM   1091  N   GLN A 125      78.283   6.682  32.952  1.00  0.00      RA0  N
ATOM   1092  H   GLN A 125      77.954   6.309  33.815  1.00  0.00      RA0  H
ATOM   1093  CA  GLN A 125      78.976   7.952  32.913  1.00  0.00      RA0  C
ATOM   1094  CB  GLN A 125      78.428   8.856  34.028  1.00  0.00      RA0  C
ATOM   1095  CG  GLN A 125      78.488   8.269  35.453  1.00  0.00      RA0  C
ATOM   1096  CD  GLN A 125      77.209   7.544  35.849  1.00  0.00      RA0  C
ATOM   1097  OE1 GLN A 125      76.823   6.537  35.256  1.00  0.00      RA0  O
ATOM   1098  NE2 GLN A 125      76.569   8.120  36.883  1.00  0.00      RA0  N
ATOM   1099 HE21 GLN A 125      76.886   8.912  37.414  1.00  0.00      RA0  H
ATOM   1100 HE22 GLN A 125      75.690   7.748  37.198  1.00  0.00      RA0  H
ATOM   1101  C   GLN A 125      80.480   7.759  33.061  1.00  0.00      RA0  C
ATOM   1102  O   GLN A 125      80.952   6.717  33.502  1.00  0.00      RA0  O
ATOM   1103  N   TYR A 126      81.298   8.766  32.697  1.00  0.00      RA0  N
ATOM   1104  H   TYR A 126      80.911   9.625  32.369  1.00  0.00      RA0  H
ATOM   1105  CA  TYR A 126      82.742   8.675  32.857  1.00  0.00      RA0  C
ATOM   1106  CB  TYR A 126      83.436   8.908  31.501  1.00  0.00      RA0  C
ATOM   1107  CG  TYR A 126      84.819   8.277  31.426  1.00  0.00      RA0  C
ATOM   1108  CD1 TYR A 126      85.178   7.241  32.284  1.00  0.00      RA0  C
ATOM   1109  CE1 TYR A 126      86.440   6.661  32.206  1.00  0.00      RA0  C
ATOM   1110  CD2 TYR A 126      85.743   8.734  30.491  1.00  0.00      RA0  C
ATOM   1111  CE2 TYR A 126      87.007   8.156  30.412  1.00  0.00      RA0  C
ATOM   1112  CZ  TYR A 126      87.357   7.113  31.264  1.00  0.00      RA0  C
ATOM   1113  OH  TYR A 126      88.606   6.521  31.175  1.00  0.00      RA0  O
ATOM   1114  HH  TYR A 126      88.500   5.702  30.692  1.00  0.00      RA0  H
ATOM   1115  C   TYR A 126      83.227   9.629  33.926  1.00  0.00      RA0  C
ATOM   1116  O   TYR A 126      82.437  10.173  34.702  1.00  0.00      RA0  O
ATOM   1117  N   THR A 127      84.559   9.831  34.002  1.00  0.00      RA0  N
ATOM   1118  H   THR A 127      85.170   9.292  33.431  1.00  0.00      RA0  H
ATOM   1119  CA  THR A 127      85.285  10.799  34.818  1.00  0.00      RA0  C
ATOM   1120  CB  THR A 127      86.637  10.980  34.153  1.00  0.00      RA0  C
ATOM   1121  OG1 THR A 127      86.902   9.849  33.313  1.00  0.00      RA0  O
ATOM   1122  HG1 THR A 127      87.459  10.181  32.606  1.00  0.00      RA0  H
ATOM   1123  CG2 THR A 127      87.774  11.210  35.151  1.00  0.00      RA0  C
ATOM   1124  C   THR A 127      84.528  12.091  35.054  1.00  0.00      RA0  C
ATOM   1125  O   THR A 127      83.972  12.639  34.096  1.00  0.00      RA0  O
ATOM   1126  N   PRO A 128      84.435  12.633  36.257  1.00  0.00      RA0  N
ATOM   1127  CD  PRO A 128      84.980  12.060  37.482  1.00  0.00      RA0  C
ATOM   1128  CA  PRO A 128      83.607  13.815  36.478  1.00  0.00      RA0  C
ATOM   1129  CB  PRO A 128      83.333  13.726  37.980  1.00  0.00      RA0  C
ATOM   1130  CG  PRO A 128      84.548  13.022  38.577  1.00  0.00      RA0  C
ATOM   1131  C   PRO A 128      84.272  15.122  36.032  1.00  0.00      RA0  C
ATOM   1132  O   PRO A 128      84.454  16.029  36.837  1.00  0.00      RA0  O
ATOM   1133  N   TYR A 129      84.564  15.247  34.715  1.00  0.00      RA0  N
ATOM   1134  H   TYR A 129      84.311  14.476  34.133  1.00  0.00      RA0  H
ATOM   1135  CA  TYR A 129      85.106  16.413  34.027  1.00  0.00      RA0  C
ATOM   1136  CB  TYR A 129      85.290  16.186  32.523  1.00  0.00      RA0  C
ATOM   1137  CG  TYR A 129      85.999  14.904  32.161  1.00  0.00      RA0  C
ATOM   1138  CD1 TYR A 129      87.311  14.674  32.557  1.00  0.00      RA0  C
ATOM   1139  CE1 TYR A 129      87.952  13.501  32.173  1.00  0.00      RA0  C
ATOM   1140  CD2 TYR A 129      85.330  13.963  31.384  1.00  0.00      RA0  C
ATOM   1141  CE2 TYR A 129      85.969  12.790  31.002  1.00  0.00      RA0  C
ATOM   1142  CZ  TYR A 129      87.274  12.551  31.413  1.00  0.00      RA0  C
ATOM   1143  OH  TYR A 129      87.882  11.350  31.099  1.00  0.00      RA0  O
ATOM   1144  HH  TYR A 129      87.680  11.136  30.192  1.00  0.00      RA0  H
ATOM   1145  C   TYR A 129      84.190  17.619  34.101  1.00  0.00      RA0  C
ATOM   1146  O   TYR A 129      84.622  18.765  34.179  1.00  0.00      RA0  O
ATOM   1147  N   GLN A 130      82.873  17.371  34.032  1.00  0.00      RA0  N
ATOM   1148  H   GLN A 130      82.547  16.428  34.003  1.00  0.00      RA0  H
ATOM   1149  CA  GLN A 130      81.869  18.387  34.238  1.00  0.00      RA0  C
ATOM   1150  CB  GLN A 130      80.797  18.422  33.151  1.00  0.00      RA0  C
ATOM   1151  CG  GLN A 130      81.369  18.853  31.801  1.00  0.00      RA0  C
ATOM   1152  CD  GLN A 130      82.179  20.132  31.946  1.00  0.00      RA0  C
ATOM   1153  OE1 GLN A 130      81.878  21.040  32.721  1.00  0.00      RA0  O
ATOM   1154  NE2 GLN A 130      83.255  20.146  31.141  1.00  0.00      RA0  N
ATOM   1155 HE21 GLN A 130      83.423  19.382  30.515  1.00  0.00      RA0  H
ATOM   1156 HE22 GLN A 130      83.924  20.889  31.138  1.00  0.00      RA0  H
ATOM   1157  C   GLN A 130      81.278  18.189  35.620  1.00  0.00      RA0  C
ATOM   1158  O   GLN A 130      80.397  17.338  35.768  1.00  0.00      RA0  O
ATOM   1159  N   PRO A 131      81.728  18.909  36.657  1.00  0.00      RA0  N
ATOM   1160  CD  PRO A 131      82.683  20.007  36.558  1.00  0.00      RA0  C
ATOM   1161  CA  PRO A 131      81.373  18.574  38.027  1.00  0.00      RA0  C
ATOM   1162  CB  PRO A 131      82.420  19.353  38.828  1.00  0.00      RA0  C
ATOM   1163  CG  PRO A 131      82.766  20.567  37.969  1.00  0.00      RA0  C
ATOM   1164  C   PRO A 131      79.936  18.896  38.363  1.00  0.00      RA0  C
ATOM   1165  O   PRO A 131      79.357  18.266  39.249  1.00  0.00      RA0  O
ATOM   1166  N   GLU A 132      79.308  19.856  37.668  1.00  0.00      RA0  N
ATOM   1167  H   GLU A 132      79.792  20.335  36.935  1.00  0.00      RA0  H
ATOM   1168  CA  GLU A 132      77.963  20.295  37.940  1.00  0.00      RA0  C
ATOM   1169  CB  GLU A 132      77.619  21.577  37.174  1.00  0.00      RA0  C
ATOM   1170  CG  GLU A 132      78.492  22.796  37.491  1.00  0.00      RA0  C
ATOM   1171  CD  GLU A 132      79.769  22.767  36.680  1.00  0.00      RA0  C
ATOM   1172  OE1 GLU A 132      79.900  21.928  35.794  1.00  0.00      RA0  O
ATOM   1173  OE2 GLU A 132      80.646  23.599  36.893  1.00  0.00      RA0  O
ATOM   1174  C   GLU A 132      76.896  19.246  37.662  1.00  0.00      RA0  C
ATOM   1175  O   GLU A 132      75.773  19.286  38.167  1.00  0.00      RA0  O
ATOM   1176  N   VAL A 133      77.252  18.237  36.864  1.00  0.00      RA0  N
ATOM   1177  H   VAL A 133      78.164  18.242  36.454  1.00  0.00      RA0  H
ATOM   1178  CA  VAL A 133      76.363  17.142  36.535  1.00  0.00      RA0  C
ATOM   1179  CB  VAL A 133      75.990  17.154  35.054  1.00  0.00      RA0  C
ATOM   1180  CG1 VAL A 133      75.107  18.365  34.744  1.00  0.00      RA0  C
ATOM   1181  CG2 VAL A 133      77.225  17.070  34.155  1.00  0.00      RA0  C
ATOM   1182  C   VAL A 133      76.955  15.809  36.955  1.00  0.00      RA0  C
ATOM   1183  O   VAL A 133      76.738  14.763  36.336  1.00  0.00      RA0  O
ATOM   1184  N   SER A 134      77.747  15.822  38.043  1.00  0.00      RA0  N
ATOM   1185  H   SER A 134      78.001  16.679  38.495  1.00  0.00      RA0  H
ATOM   1186  CA  SER A 134      78.379  14.619  38.562  1.00  0.00      RA0  C
ATOM   1187  CB  SER A 134      79.698  14.444  37.852  1.00  0.00      RA0  C
ATOM   1188  OG  SER A 134      80.296  15.718  37.681  1.00  0.00      RA0  O
ATOM   1189  HG  SER A 134      79.863  16.114  36.934  1.00  0.00      RA0  H
ATOM   1190  C   SER A 134      78.531  14.600  40.066  1.00  0.00      RA0  C
ATOM   1191  O   SER A 134      79.313  13.828  40.626  1.00  0.00      RA0  O
ATOM   1192  N   GLN A 135      77.746  15.429  40.778  1.00  0.00      RA0  N
ATOM   1193  H   GLN A 135      77.020  15.892  40.270  1.00  0.00      RA0  H
ATOM   1194  CA  GLN A 135      77.796  15.543  42.222  1.00  0.00      RA0  C
ATOM   1195  CB  GLN A 135      76.828  16.604  42.723  1.00  0.00      RA0  C
ATOM   1196  CG  GLN A 135      77.150  17.991  42.200  1.00  0.00      RA0  C
ATOM   1197  CD  GLN A 135      78.428  18.514  42.820  1.00  0.00      RA0  C
ATOM   1198  OE1 GLN A 135      78.464  18.968  43.958  1.00  0.00      RA0  O
ATOM   1199  NE2 GLN A 135      79.476  18.465  41.993  1.00  0.00      RA0  N
ATOM   1200 HE21 GLN A 135      79.377  18.060  41.082  1.00  0.00      RA0  H
ATOM   1201 HE22 GLN A 135      80.386  18.840  42.176  1.00  0.00      RA0  H
ATOM   1202  C   GLN A 135      77.508  14.258  42.973  1.00  0.00      RA0  C
ATOM   1203  O   GLN A 135      78.046  14.046  44.055  1.00  0.00      RA0  O
ATOM   1204  N   GLY A 136      76.657  13.367  42.427  1.00  0.00      RA0  N
ATOM   1205  H   GLY A 136      76.368  13.474  41.471  1.00  0.00      RA0  H
ATOM   1206  CA  GLY A 136      76.310  12.103  43.057  1.00  0.00      RA0  C
ATOM   1207  C   GLY A 136      77.473  11.178  43.240  1.00  0.00      RA0  C
ATOM   1208  O   GLY A 136      77.777  10.734  44.345  1.00  0.00      RA0  O
ATOM   1209  N   ARG A 137      78.197  10.871  42.152  1.00  0.00      RA0  N
ATOM   1210  H   ARG A 137      77.875  11.198  41.255  1.00  0.00      RA0  H
ATOM   1211  CA  ARG A 137      79.432  10.121  42.270  1.00  0.00      RA0  C
ATOM   1212  CB  ARG A 137      79.844   9.512  40.926  1.00  0.00      RA0  C
ATOM   1213  CG  ARG A 137      80.326  10.469  39.829  1.00  0.00      RA0  C
ATOM   1214  CD  ARG A 137      80.290   9.720  38.494  1.00  0.00      RA0  C
ATOM   1215  NE  ARG A 137      80.802  10.476  37.348  1.00  0.00      RA0  N
ATOM   1216  HE  ARG A 137      81.769  10.313  37.119  1.00  0.00      RA0  H
ATOM   1217  CZ  ARG A 137      79.957  11.245  36.591  1.00  0.00      RA0  C
ATOM   1218  NH1 ARG A 137      78.687  11.466  36.996  1.00  0.00      RA0  N
ATOM   1219 HH11 ARG A 137      78.010  11.998  36.478  1.00  0.00      RA0  H
ATOM   1220 HH12 ARG A 137      78.331  11.113  37.879  1.00  0.00      RA0  H
ATOM   1221  NH2 ARG A 137      80.409  11.768  35.430  1.00  0.00      RA0  N
ATOM   1222 HH21 ARG A 137      79.868  12.396  34.862  1.00  0.00      RA0  H
ATOM   1223 HH22 ARG A 137      81.327  11.516  35.089  1.00  0.00      RA0  H
ATOM   1224  C   ARG A 137      80.563  10.869  42.947  1.00  0.00      RA0  C
ATOM   1225  O   ARG A 137      81.342  10.270  43.683  1.00  0.00      RA0  O
ATOM   1226  N   LEU A 138      80.677  12.202  42.774  1.00  0.00      RA0  N
ATOM   1227  H   LEU A 138      80.051  12.665  42.142  1.00  0.00      RA0  H
ATOM   1228  CA  LEU A 138      81.656  12.988  43.513  1.00  0.00      RA0  C
ATOM   1229  CB  LEU A 138      81.603  14.442  43.057  1.00  0.00      RA0  C
ATOM   1230  CG  LEU A 138      82.332  14.698  41.739  1.00  0.00      RA0  C
ATOM   1231  CD1 LEU A 138      81.956  16.046  41.126  1.00  0.00      RA0  C
ATOM   1232  CD2 LEU A 138      83.843  14.563  41.912  1.00  0.00      RA0  C
ATOM   1233  C   LEU A 138      81.468  12.921  45.032  1.00  0.00      RA0  C
ATOM   1234  O   LEU A 138      82.436  12.776  45.778  1.00  0.00      RA0  O
ATOM   1235  N   GLU A 139      80.217  12.971  45.534  1.00  0.00      RA0  N
ATOM   1236  H   GLU A 139      79.455  13.103  44.900  1.00  0.00      RA0  H
ATOM   1237  CA  GLU A 139      79.898  12.748  46.937  1.00  0.00      RA0  C
ATOM   1238  CB  GLU A 139      78.404  13.061  47.075  1.00  0.00      RA0  C
ATOM   1239  CG  GLU A 139      77.753  13.085  48.455  1.00  0.00      RA0  C
ATOM   1240  CD  GLU A 139      76.458  13.860  48.291  1.00  0.00      RA0  C
ATOM   1241  OE1 GLU A 139      76.491  14.977  47.784  1.00  0.00      RA0  O
ATOM   1242  OE2 GLU A 139      75.386  13.347  48.586  1.00  0.00      RA0  O
ATOM   1243  C   GLU A 139      80.241  11.344  47.423  1.00  0.00      RA0  C
ATOM   1244  O   GLU A 139      80.880  11.162  48.460  1.00  0.00      RA0  O
ATOM   1245  N   SER A 140      79.920  10.297  46.635  1.00  0.00      RA0  N
ATOM   1246  H   SER A 140      79.340  10.434  45.832  1.00  0.00      RA0  H
ATOM   1247  CA  SER A 140      80.331   8.925  46.926  1.00  0.00      RA0  C
ATOM   1248  CB  SER A 140      79.584   8.062  45.926  1.00  0.00      RA0  C
ATOM   1249  OG  SER A 140      78.241   8.557  45.890  1.00  0.00      RA0  O
ATOM   1250  HG  SER A 140      78.150   9.095  45.109  1.00  0.00      RA0  H
ATOM   1251  C   SER A 140      81.844   8.746  46.993  1.00  0.00      RA0  C
ATOM   1252  O   SER A 140      82.368   8.108  47.905  1.00  0.00      RA0  O
ATOM   1253  N   LEU A 141      82.601   9.352  46.060  1.00  0.00      RA0  N
ATOM   1254  H   LEU A 141      82.136   9.831  45.316  1.00  0.00      RA0  H
ATOM   1255  CA  LEU A 141      84.054   9.383  46.093  1.00  0.00      RA0  C
ATOM   1256  CB  LEU A 141      84.607   9.934  44.782  1.00  0.00      RA0  C
ATOM   1257  CG  LEU A 141      84.258   9.082  43.561  1.00  0.00      RA0  C
ATOM   1258  CD1 LEU A 141      84.640   9.776  42.252  1.00  0.00      RA0  C
ATOM   1259  CD2 LEU A 141      84.846   7.676  43.660  1.00  0.00      RA0  C
ATOM   1260  C   LEU A 141      84.649  10.128  47.282  1.00  0.00      RA0  C
ATOM   1261  O   LEU A 141      85.648   9.724  47.867  1.00  0.00      RA0  O
ATOM   1262  N   LEU A 142      84.051  11.241  47.715  1.00  0.00      RA0  N
ATOM   1263  H   LEU A 142      83.275  11.605  47.194  1.00  0.00      RA0  H
ATOM   1264  CA  LEU A 142      84.439  11.890  48.950  1.00  0.00      RA0  C
ATOM   1265  CB  LEU A 142      83.648  13.190  49.060  1.00  0.00      RA0  C
ATOM   1266  CG  LEU A 142      84.178  14.167  50.101  1.00  0.00      RA0  C
ATOM   1267  CD1 LEU A 142      85.323  15.002  49.534  1.00  0.00      RA0  C
ATOM   1268  CD2 LEU A 142      83.061  15.041  50.670  1.00  0.00      RA0  C
ATOM   1269  C   LEU A 142      84.197  11.045  50.197  1.00  0.00      RA0  C
ATOM   1270  O   LEU A 142      85.027  10.985  51.103  1.00  0.00      RA0  O
ATOM   1271  N   ASN A 143      83.058  10.320  50.255  1.00  0.00      RA0  N
ATOM   1272  H   ASN A 143      82.407  10.439  49.503  1.00  0.00      RA0  H
ATOM   1273  CA  ASN A 143      82.770   9.337  51.294  1.00  0.00      RA0  C
ATOM   1274  CB  ASN A 143      81.431   8.657  51.032  1.00  0.00      RA0  C
ATOM   1275  CG  ASN A 143      80.336   9.347  51.798  1.00  0.00      RA0  C
ATOM   1276  OD1 ASN A 143      80.148   9.106  52.984  1.00  0.00      RA0  O
ATOM   1277  ND2 ASN A 143      79.602  10.188  51.044  1.00  0.00      RA0  N
ATOM   1278 HD21 ASN A 143      79.870  10.397  50.100  1.00  0.00      RA0  H
ATOM   1279 HD22 ASN A 143      78.769  10.632  51.378  1.00  0.00      RA0  H
ATOM   1280  C   ASN A 143      83.832   8.243  51.333  1.00  0.00      RA0  C
ATOM   1281  O   ASN A 143      84.269   7.827  52.402  1.00  0.00      RA0  O
ATOM   1282  N   TYR A 144      84.317   7.801  50.156  1.00  0.00      RA0  N
ATOM   1283  H   TYR A 144      83.858   8.105  49.318  1.00  0.00      RA0  H
ATOM   1284  CA  TYR A 144      85.482   6.940  50.022  1.00  0.00      RA0  C
ATOM   1285  CB  TYR A 144      85.680   6.563  48.545  1.00  0.00      RA0  C
ATOM   1286  CG  TYR A 144      86.863   5.642  48.318  1.00  0.00      RA0  C
ATOM   1287  CD1 TYR A 144      86.772   4.292  48.641  1.00  0.00      RA0  C
ATOM   1288  CE1 TYR A 144      87.834   3.433  48.367  1.00  0.00      RA0  C
ATOM   1289  CD2 TYR A 144      88.037   6.132  47.751  1.00  0.00      RA0  C
ATOM   1290  CE2 TYR A 144      89.098   5.273  47.475  1.00  0.00      RA0  C
ATOM   1291  CZ  TYR A 144      88.994   3.916  47.771  1.00  0.00      RA0  C
ATOM   1292  OH  TYR A 144      90.030   3.046  47.472  1.00  0.00      RA0  O
ATOM   1293  HH  TYR A 144      90.702   3.492  46.962  1.00  0.00      RA0  H
ATOM   1294  C   TYR A 144      86.761   7.551  50.604  1.00  0.00      RA0  C
ATOM   1295  O   TYR A 144      87.449   6.917  51.399  1.00  0.00      RA0  O
ATOM   1296  N   GLN A 145      87.085   8.816  50.273  1.00  0.00      RA0  N
ATOM   1297  H   GLN A 145      86.496   9.283  49.611  1.00  0.00      RA0  H
ATOM   1298  CA  GLN A 145      88.254   9.509  50.800  1.00  0.00      RA0  C
ATOM   1299  CB  GLN A 145      88.459  10.858  50.103  1.00  0.00      RA0  C
ATOM   1300  CG  GLN A 145      88.664  10.703  48.592  1.00  0.00      RA0  C
ATOM   1301  CD  GLN A 145      88.875  12.026  47.864  1.00  0.00      RA0  C
ATOM   1302  OE1 GLN A 145      89.317  12.041  46.716  1.00  0.00      RA0  O
ATOM   1303  NE2 GLN A 145      88.507  13.139  48.532  1.00  0.00      RA0  N
ATOM   1304 HE21 GLN A 145      88.187  13.164  49.484  1.00  0.00      RA0  H
ATOM   1305 HE22 GLN A 145      88.543  14.056  48.126  1.00  0.00      RA0  H
ATOM   1306  C   GLN A 145      88.224   9.667  52.312  1.00  0.00      RA0  C
ATOM   1307  O   GLN A 145      89.197   9.366  52.995  1.00  0.00      RA0  O
ATOM   1308  N   THR A 146      87.070  10.069  52.878  1.00  0.00      RA0  N
ATOM   1309  H   THR A 146      86.302  10.241  52.267  1.00  0.00      RA0  H
ATOM   1310  CA  THR A 146      86.847  10.190  54.319  1.00  0.00      RA0  C
ATOM   1311  CB  THR A 146      85.462  10.777  54.518  1.00  0.00      RA0  C
ATOM   1312  OG1 THR A 146      85.332  11.946  53.699  1.00  0.00      RA0  O
ATOM   1313  HG1 THR A 146      85.208  11.640  52.803  1.00  0.00      RA0  H
ATOM   1314  CG2 THR A 146      85.177  11.096  55.987  1.00  0.00      RA0  C
ATOM   1315  C   THR A 146      87.007   8.885  55.028  1.00  0.00      RA0  C
ATOM   1316  O   THR A 146      87.709   8.783  56.025  1.00  0.00      RA0  O
ATOM   1317  N   MET A 147      86.411   7.820  54.465  1.00  0.00      RA0  N
ATOM   1318  H   MET A 147      85.859   7.945  53.638  1.00  0.00      RA0  H
ATOM   1319  CA  MET A 147      86.511   6.475  54.985  1.00  0.00      RA0  C
ATOM   1320  CB  MET A 147      85.718   5.498  54.118  1.00  0.00      RA0  C
ATOM   1321  CG  MET A 147      85.886   4.048  54.574  1.00  0.00      RA0  C
ATOM   1322  SD  MET A 147      85.194   2.858  53.418  1.00  0.00      RA0  S
ATOM   1323  CE  MET A 147      86.279   3.207  52.028  1.00  0.00      RA0  C
ATOM   1324  C   MET A 147      87.947   6.002  55.056  1.00  0.00      RA0  C
ATOM   1325  O   MET A 147      88.411   5.517  56.084  1.00  0.00      RA0  O
ATOM   1326  N   VAL A 148      88.718   6.213  53.976  1.00  0.00      RA0  N
ATOM   1327  H   VAL A 148      88.303   6.647  53.173  1.00  0.00      RA0  H
ATOM   1328  CA  VAL A 148      90.131   5.907  53.954  1.00  0.00      RA0  C
ATOM   1329  CB  VAL A 148      90.687   6.049  52.541  1.00  0.00      RA0  C
ATOM   1330  CG1 VAL A 148      92.204   5.885  52.538  1.00  0.00      RA0  C
ATOM   1331  CG2 VAL A 148      90.003   5.058  51.599  1.00  0.00      RA0  C
ATOM   1332  C   VAL A 148      90.933   6.739  54.947  1.00  0.00      RA0  C
ATOM   1333  O   VAL A 148      91.712   6.182  55.714  1.00  0.00      RA0  O
ATOM   1334  N   CYS A 149      90.734   8.071  55.012  1.00  0.00      RA0  N
ATOM   1335  H   CYS A 149      90.068   8.503  54.404  1.00  0.00      RA0  H
ATOM   1336  CA  CYS A 149      91.423   8.938  55.965  1.00  0.00      RA0  C
ATOM   1337  CB  CYS A 149      91.113  10.405  55.665  1.00  0.00      RA0  C
ATOM   1338  SG  CYS A 149      91.561  10.895  53.981  1.00  0.00      RA0  S
ATOM   1339  C   CYS A 149      91.135   8.611  57.425  1.00  0.00      RA0  C
ATOM   1340  O   CYS A 149      92.054   8.451  58.229  1.00  0.00      RA0  O
ATOM   1341  N   ASP A 150      89.851   8.416  57.793  1.00  0.00      RA0  N
ATOM   1342  H   ASP A 150      89.112   8.613  57.153  1.00  0.00      RA0  H
ATOM   1343  CA  ASP A 150      89.436   8.016  59.125  1.00  0.00      RA0  C
ATOM   1344  CB  ASP A 150      87.916   7.823  59.171  1.00  0.00      RA0  C
ATOM   1345  CG  ASP A 150      87.133   9.043  59.628  1.00  0.00      RA0  C
ATOM   1346  OD1 ASP A 150      86.887   9.935  58.823  1.00  0.00      RA0  O
ATOM   1347  OD2 ASP A 150      86.708   9.070  60.781  1.00  0.00      RA0  O
ATOM   1348  C   ASP A 150      90.045   6.673  59.528  1.00  0.00      RA0  C
ATOM   1349  O   ASP A 150      90.578   6.485  60.624  1.00  0.00      RA0  O
ATOM   1350  N   ILE A 151      89.995   5.678  58.621  1.00  0.00      RA0  N
ATOM   1351  H   ILE A 151      89.563   5.863  57.734  1.00  0.00      RA0  H
ATOM   1352  CA  ILE A 151      90.566   4.368  58.875  1.00  0.00      RA0  C
ATOM   1353  CB  ILE A 151      90.000   3.336  57.902  1.00  0.00      RA0  C
ATOM   1354  CG2 ILE A 151      90.657   1.981  58.079  1.00  0.00      RA0  C
ATOM   1355  CG1 ILE A 151      88.496   3.185  58.140  1.00  0.00      RA0  C
ATOM   1356  CD1 ILE A 151      87.886   2.069  57.290  1.00  0.00      RA0  C
ATOM   1357  C   ILE A 151      92.090   4.386  58.972  1.00  0.00      RA0  C
ATOM   1358  O   ILE A 151      92.653   3.795  59.895  1.00  0.00      RA0  O
ATOM   1359  N   THR A 152      92.813   5.070  58.061  1.00  0.00      RA0  N
ATOM   1360  H   THR A 152      92.349   5.659  57.400  1.00  0.00      RA0  H
ATOM   1361  CA  THR A 152      94.279   5.052  58.047  1.00  0.00      RA0  C
ATOM   1362  CB  THR A 152      94.785   5.277  56.628  1.00  0.00      RA0  C
ATOM   1363  OG1 THR A 152      94.333   6.530  56.112  1.00  0.00      RA0  O
ATOM   1364  HG1 THR A 152      93.462   6.381  55.763  1.00  0.00      RA0  H
ATOM   1365  CG2 THR A 152      94.335   4.134  55.725  1.00  0.00      RA0  C
ATOM   1366  C   THR A 152      94.924   5.984  59.045  1.00  0.00      RA0  C
ATOM   1367  O   THR A 152      96.085   5.795  59.414  1.00  0.00      RA0  O
ATOM   1368  N   GLY A 153      94.191   7.013  59.509  1.00  0.00      RA0  N
ATOM   1369  H   GLY A 153      93.301   7.210  59.093  1.00  0.00      RA0  H
ATOM   1370  CA  GLY A 153      94.721   8.018  60.420  1.00  0.00      RA0  C
ATOM   1371  C   GLY A 153      95.574   9.053  59.739  1.00  0.00      RA0  C
ATOM   1372  O   GLY A 153      96.358   9.734  60.389  1.00  0.00      RA0  O
ATOM   1373  N   LEU A 154      95.471   9.159  58.404  1.00  0.00      RA0  N
ATOM   1374  H   LEU A 154      94.702   8.729  57.930  1.00  0.00      RA0  H
ATOM   1375  CA  LEU A 154      96.270  10.066  57.604  1.00  0.00      RA0  C
ATOM   1376  CB  LEU A 154      97.044   9.306  56.530  1.00  0.00      RA0  C
ATOM   1377  CG  LEU A 154      98.278   8.612  57.106  1.00  0.00      RA0  C
ATOM   1378  CD1 LEU A 154      98.920   7.651  56.109  1.00  0.00      RA0  C
ATOM   1379  CD2 LEU A 154      99.289   9.628  57.640  1.00  0.00      RA0  C
ATOM   1380  C   LEU A 154      95.409  11.157  56.988  1.00  0.00      RA0  C
ATOM   1381  O   LEU A 154      94.197  11.024  56.840  1.00  0.00      RA0  O
ATOM   1382  N   ASP A 155      96.044  12.294  56.655  1.00  0.00      RA0  N
ATOM   1383  H   ASP A 155      97.029  12.361  56.819  1.00  0.00      RA0  H
ATOM   1384  CA  ASP A 155      95.390  13.564  56.395  1.00  0.00      RA0  C
ATOM   1385  CB  ASP A 155      96.386  14.726  56.501  1.00  0.00      RA0  C
ATOM   1386  CG  ASP A 155      97.504  14.453  57.496  1.00  0.00      RA0  C
ATOM   1387  OD1 ASP A 155      97.246  13.931  58.576  1.00  0.00      RA0  O
ATOM   1388  OD2 ASP A 155      98.651  14.743  57.173  1.00  0.00      RA0  O
ATOM   1389  C   ASP A 155      94.643  13.691  55.060  1.00  0.00      RA0  C
ATOM   1390  O   ASP A 155      93.613  14.356  54.955  1.00  0.00      RA0  O
ATOM   1391  N   MET A 156      95.165  13.068  53.987  1.00  0.00      RA0  N
ATOM   1392  H   MET A 156      95.991  12.508  54.093  1.00  0.00      RA0  H
ATOM   1393  CA  MET A 156      94.629  13.187  52.642  1.00  0.00      RA0  C
ATOM   1394  CB  MET A 156      95.539  14.073  51.785  1.00  0.00      RA0  C
ATOM   1395  CG  MET A 156      95.663  15.527  52.240  1.00  0.00      RA0  C
ATOM   1396  SD  MET A 156      94.160  16.475  51.976  1.00  0.00      RA0  S
ATOM   1397  CE  MET A 156      94.594  17.932  52.936  1.00  0.00      RA0  C
ATOM   1398  C   MET A 156      94.577  11.818  51.990  1.00  0.00      RA0  C
ATOM   1399  O   MET A 156      95.449  10.980  52.203  1.00  0.00      RA0  O
ATOM   1400  N   ALA A 157      93.555  11.560  51.150  1.00  0.00      RA0  N
ATOM   1401  H   ALA A 157      92.840  12.233  50.953  1.00  0.00      RA0  H
ATOM   1402  CA  ALA A 157      93.437  10.316  50.422  1.00  0.00      RA0  C
ATOM   1403  CB  ALA A 157      92.554   9.322  51.171  1.00  0.00      RA0  C
ATOM   1404  C   ALA A 157      92.805  10.581  49.072  1.00  0.00      RA0  C
ATOM   1405  O   ALA A 157      92.055  11.539  48.902  1.00  0.00      RA0  O
ATOM   1406  N   ASN A 158      93.136   9.763  48.054  1.00  0.00      RA0  N
ATOM   1407  H   ASN A 158      93.645   8.929  48.278  1.00  0.00      RA0  H
ATOM   1408  CA  ASN A 158      92.622   9.951  46.708  1.00  0.00      RA0  C
ATOM   1409  CB  ASN A 158      93.741   9.736  45.676  1.00  0.00      RA0  C
ATOM   1410  CG  ASN A 158      93.759   8.328  45.110  1.00  0.00      RA0  C
ATOM   1411  OD1 ASN A 158      93.305   7.357  45.705  1.00  0.00      RA0  O
ATOM   1412  ND2 ASN A 158      94.277   8.282  43.871  1.00  0.00      RA0  N
ATOM   1413 HD21 ASN A 158      94.819   9.060  43.536  1.00  0.00      RA0  H
ATOM   1414 HD22 ASN A 158      94.170   7.484  43.270  1.00  0.00      RA0  H
ATOM   1415  C   ASN A 158      91.340   9.182  46.393  1.00  0.00      RA0  C
ATOM   1416  O   ASN A 158      90.827   8.389  47.180  1.00  0.00      RA0  O
ATOM   1417  N   ALA A 159      90.801   9.394  45.179  1.00  0.00      RA0  N
ATOM   1418  H   ALA A 159      91.269  10.020  44.560  1.00  0.00      RA0  H
ATOM   1419  CA  ALA A 159      89.554   8.817  44.730  1.00  0.00      RA0  C
ATOM   1420  CB  ALA A 159      88.831   9.774  43.780  1.00  0.00      RA0  C
ATOM   1421  C   ALA A 159      89.718   7.458  44.045  1.00  0.00      RA0  C
ATOM   1422  O   ALA A 159      88.796   6.996  43.374  1.00  0.00      RA0  O
ATOM   1423  N   SER A 160      90.896   6.819  44.253  1.00  0.00      RA0  N
ATOM   1424  H   SER A 160      91.612   7.309  44.744  1.00  0.00      RA0  H
ATOM   1425  CA  SER A 160      91.263   5.426  43.980  1.00  0.00      RA0  C
ATOM   1426  CB  SER A 160      90.117   4.476  43.541  1.00  0.00      RA0  C
ATOM   1427  OG  SER A 160      89.594   4.784  42.235  1.00  0.00      RA0  O
ATOM   1428  HG  SER A 160      89.066   5.568  42.368  1.00  0.00      RA0  H
ATOM   1429  C   SER A 160      92.492   5.232  43.108  1.00  0.00      RA0  C
ATOM   1430  O   SER A 160      92.853   6.059  42.272  1.00  0.00      RA0  O
ATOM   1431  N   LEU A 161      93.167   4.080  43.305  1.00  0.00      RA0  N
ATOM   1432  H   LEU A 161      92.836   3.442  44.004  1.00  0.00      RA0  H
ATOM   1433  CA  LEU A 161      94.226   3.570  42.457  1.00  0.00      RA0  C
ATOM   1434  CB  LEU A 161      95.576   3.549  43.180  1.00  0.00      RA0  C
ATOM   1435  CG  LEU A 161      96.138   4.922  43.559  1.00  0.00      RA0  C
ATOM   1436  CD1 LEU A 161      97.475   4.785  44.278  1.00  0.00      RA0  C
ATOM   1437  CD2 LEU A 161      96.286   5.857  42.362  1.00  0.00      RA0  C
ATOM   1438  C   LEU A 161      93.852   2.155  42.034  1.00  0.00      RA0  C
ATOM   1439  O   LEU A 161      92.870   1.583  42.503  1.00  0.00      RA0  O
ATOM   1440  N   LEU A 162      94.592   1.576  41.071  1.00  0.00      RA0  N
ATOM   1441  H   LEU A 162      95.468   1.992  40.832  1.00  0.00      RA0  H
ATOM   1442  CA  LEU A 162      94.188   0.378  40.355  1.00  0.00      RA0  C
ATOM   1443  CB  LEU A 162      95.072   0.255  39.123  1.00  0.00      RA0  C
ATOM   1444  CG  LEU A 162      94.961   1.506  38.257  1.00  0.00      RA0  C
ATOM   1445  CD1 LEU A 162      96.206   1.718  37.399  1.00  0.00      RA0  C
ATOM   1446  CD2 LEU A 162      93.659   1.516  37.455  1.00  0.00      RA0  C
ATOM   1447  C   LEU A 162      94.170  -0.935  41.122  1.00  0.00      RA0  C
ATOM   1448  O   LEU A 162      93.210  -1.695  41.016  1.00  0.00      RA0  O
ATOM   1449  N   ASP A 163      95.219  -1.223  41.907  1.00  0.00      RA0  N
ATOM   1450  H   ASP A 163      96.059  -0.673  41.943  1.00  0.00      RA0  H
ATOM   1451  CA  ASP A 163      95.294  -2.405  42.735  1.00  0.00      RA0  C
ATOM   1452  CB  ASP A 163      95.562  -3.685  41.923  1.00  0.00      RA0  C
ATOM   1453  CG  ASP A 163      96.915  -3.658  41.249  1.00  0.00      RA0  C
ATOM   1454  OD1 ASP A 163      97.920  -3.665  41.943  1.00  0.00      RA0  O
ATOM   1455  OD2 ASP A 163      96.985  -3.636  40.024  1.00  0.00      RA0  O
ATOM   1456  C   ASP A 163      96.315  -2.146  43.839  1.00  0.00      RA0  C
ATOM   1457  O   ASP A 163      97.005  -1.125  43.842  1.00  0.00      RA0  O
ATOM   1458  N   GLU A 164      96.406  -3.043  44.846  1.00  0.00      RA0  N
ATOM   1459  H   GLU A 164      95.889  -3.893  44.766  1.00  0.00      RA0  H
ATOM   1460  CA  GLU A 164      97.287  -2.863  45.990  1.00  0.00      RA0  C
ATOM   1461  CB  GLU A 164      97.030  -3.935  47.044  1.00  0.00      RA0  C
ATOM   1462  CG  GLU A 164      97.968  -3.777  48.241  1.00  0.00      RA0  C
ATOM   1463  CD  GLU A 164      97.399  -4.519  49.426  1.00  0.00      RA0  C
ATOM   1464  OE1 GLU A 164      96.174  -4.567  49.545  1.00  0.00      RA0  O
ATOM   1465  OE2 GLU A 164      98.180  -5.026  50.228  1.00  0.00      RA0  O
ATOM   1466  C   GLU A 164      98.759  -2.784  45.617  1.00  0.00      RA0  C
ATOM   1467  O   GLU A 164      99.518  -1.957  46.124  1.00  0.00      RA0  O
ATOM   1468  N   GLY A 165      99.198  -3.623  44.659  1.00  0.00      RA0  N
ATOM   1469  H   GLY A 165      98.523  -4.094  44.088  1.00  0.00      RA0  H
ATOM   1470  CA  GLY A 165     100.591  -3.665  44.249  1.00  0.00      RA0  C
ATOM   1471  C   GLY A 165     101.009  -2.460  43.464  1.00  0.00      RA0  C
ATOM   1472  O   GLY A 165     102.096  -1.922  43.668  1.00  0.00      RA0  O
ATOM   1473  N   THR A 166     100.150  -1.959  42.556  1.00  0.00      RA0  N
ATOM   1474  H   THR A 166      99.235  -2.343  42.439  1.00  0.00      RA0  H
ATOM   1475  CA  THR A 166     100.433  -0.698  41.882  1.00  0.00      RA0  C
ATOM   1476  CB  THR A 166      99.447  -0.566  40.725  1.00  0.00      RA0  C
ATOM   1477  OG1 THR A 166      98.140  -0.980  41.138  1.00  0.00      RA0  O
ATOM   1478  HG1 THR A 166      98.078  -1.920  40.947  1.00  0.00      RA0  H
ATOM   1479  CG2 THR A 166      99.898  -1.401  39.529  1.00  0.00      RA0  C
ATOM   1480  C   THR A 166     100.410   0.483  42.816  1.00  0.00      RA0  C
ATOM   1481  O   THR A 166     101.303   1.318  42.753  1.00  0.00      RA0  O
ATOM   1482  N   ALA A 167      99.469   0.553  43.778  1.00  0.00      RA0  N
ATOM   1483  H   ALA A 167      98.737  -0.134  43.765  1.00  0.00      RA0  H
ATOM   1484  CA  ALA A 167      99.469   1.575  44.812  1.00  0.00      RA0  C
ATOM   1485  CB  ALA A 167      98.276   1.379  45.750  1.00  0.00      RA0  C
ATOM   1486  C   ALA A 167     100.744   1.609  45.661  1.00  0.00      RA0  C
ATOM   1487  O   ALA A 167     101.257   2.672  46.009  1.00  0.00      RA0  O
ATOM   1488  N   ALA A 168     101.327   0.436  45.970  1.00  0.00      RA0  N
ATOM   1489  H   ALA A 168     100.826  -0.404  45.747  1.00  0.00      RA0  H
ATOM   1490  CA  ALA A 168     102.656   0.315  46.546  1.00  0.00      RA0  C
ATOM   1491  CB  ALA A 168     102.961  -1.143  46.886  1.00  0.00      RA0  C
ATOM   1492  C   ALA A 168     103.786   0.842  45.684  1.00  0.00      RA0  C
ATOM   1493  O   ALA A 168     104.684   1.536  46.162  1.00  0.00      RA0  O
ATOM   1494  N   ALA A 169     103.743   0.574  44.373  1.00  0.00      RA0  N
ATOM   1495  H   ALA A 169     102.998  -0.006  44.034  1.00  0.00      RA0  H
ATOM   1496  CA  ALA A 169     104.653   1.161  43.416  1.00  0.00      RA0  C
ATOM   1497  CB  ALA A 169     104.432   0.524  42.051  1.00  0.00      RA0  C
ATOM   1498  C   ALA A 169     104.532   2.679  43.285  1.00  0.00      RA0  C
ATOM   1499  O   ALA A 169     105.535   3.384  43.221  1.00  0.00      RA0  O
ATOM   1500  N   GLU A 170     103.303   3.224  43.303  1.00  0.00      RA0  N
ATOM   1501  H   GLU A 170     102.518   2.608  43.304  1.00  0.00      RA0  H
ATOM   1502  CA  GLU A 170     103.046   4.654  43.403  1.00  0.00      RA0  C
ATOM   1503  CB  GLU A 170     101.573   5.027  43.172  1.00  0.00      RA0  C
ATOM   1504  CG  GLU A 170     100.797   4.316  42.045  1.00  0.00      RA0  C
ATOM   1505  CD  GLU A 170     101.390   4.459  40.647  1.00  0.00      RA0  C
ATOM   1506  OE1 GLU A 170     102.175   5.365  40.388  1.00  0.00      RA0  O
ATOM   1507  OE2 GLU A 170     101.067   3.641  39.790  1.00  0.00      RA0  O
ATOM   1508  C   GLU A 170     103.591   5.253  44.702  1.00  0.00      RA0  C
ATOM   1509  O   GLU A 170     104.155   6.346  44.733  1.00  0.00      RA0  O
ATOM   1510  N   ALA A 171     103.469   4.530  45.837  1.00  0.00      RA0  N
ATOM   1511  H   ALA A 171     102.953   3.673  45.795  1.00  0.00      RA0  H
ATOM   1512  CA  ALA A 171     104.048   4.936  47.104  1.00  0.00      RA0  C
ATOM   1513  CB  ALA A 171     103.637   3.975  48.218  1.00  0.00      RA0  C
ATOM   1514  C   ALA A 171     105.572   5.014  47.064  1.00  0.00      RA0  C
ATOM   1515  O   ALA A 171     106.163   5.975  47.545  1.00  0.00      RA0  O
ATOM   1516  N   LEU A 172     106.244   4.043  46.408  1.00  0.00      RA0  N
ATOM   1517  H   LEU A 172     105.714   3.259  46.077  1.00  0.00      RA0  H
ATOM   1518  CA  LEU A 172     107.671   4.114  46.106  1.00  0.00      RA0  C
ATOM   1519  CB  LEU A 172     108.075   2.815  45.383  1.00  0.00      RA0  C
ATOM   1520  CG  LEU A 172     109.506   2.681  44.830  1.00  0.00      RA0  C
ATOM   1521  CD1 LEU A 172     109.937   1.218  44.803  1.00  0.00      RA0  C
ATOM   1522  CD2 LEU A 172     109.701   3.267  43.426  1.00  0.00      RA0  C
ATOM   1523  C   LEU A 172     108.035   5.340  45.280  1.00  0.00      RA0  C
ATOM   1524  O   LEU A 172     108.976   6.066  45.600  1.00  0.00      RA0  O
ATOM   1525  N   GLN A 173     107.268   5.623  44.210  1.00  0.00      RA0  N
ATOM   1526  H   GLN A 173     106.511   5.000  43.998  1.00  0.00      RA0  H
ATOM   1527  CA  GLN A 173     107.480   6.773  43.350  1.00  0.00      RA0  C
ATOM   1528  CB  GLN A 173     106.535   6.697  42.156  1.00  0.00      RA0  C
ATOM   1529  CG  GLN A 173     106.997   5.654  41.142  1.00  0.00      RA0  C
ATOM   1530  CD  GLN A 173     105.839   5.245  40.257  1.00  0.00      RA0  C
ATOM   1531  OE1 GLN A 173     105.747   4.091  39.841  1.00  0.00      RA0  O
ATOM   1532  NE2 GLN A 173     104.924   6.210  40.049  1.00  0.00      RA0  N
ATOM   1533 HE21 GLN A 173     105.061   7.192  40.208  1.00  0.00      RA0  H
ATOM   1534 HE22 GLN A 173     103.990   5.981  39.756  1.00  0.00      RA0  H
ATOM   1535  C   GLN A 173     107.332   8.108  44.064  1.00  0.00      RA0  C
ATOM   1536  O   GLN A 173     108.131   9.012  43.846  1.00  0.00      RA0  O
ATOM   1537  N   LEU A 174     106.339   8.258  44.966  1.00  0.00      RA0  N
ATOM   1538  H   LEU A 174     105.683   7.509  45.074  1.00  0.00      RA0  H
ATOM   1539  CA  LEU A 174     106.233   9.426  45.832  1.00  0.00      RA0  C
ATOM   1540  CB  LEU A 174     104.883   9.390  46.566  1.00  0.00      RA0  C
ATOM   1541  CG  LEU A 174     104.435  10.690  47.253  1.00  0.00      RA0  C
ATOM   1542  CD1 LEU A 174     102.910  10.781  47.323  1.00  0.00      RA0  C
ATOM   1543  CD2 LEU A 174     105.043  10.896  48.642  1.00  0.00      RA0  C
ATOM   1544  C   LEU A 174     107.413   9.566  46.788  1.00  0.00      RA0  C
ATOM   1545  O   LEU A 174     107.964  10.652  46.970  1.00  0.00      RA0  O
ATOM   1546  N   CYS A 175     107.844   8.461  47.433  1.00  0.00      RA0  N
ATOM   1547  H   CYS A 175     107.365   7.593  47.275  1.00  0.00      RA0  H
ATOM   1548  CA  CYS A 175     108.967   8.461  48.363  1.00  0.00      RA0  C
ATOM   1549  CB  CYS A 175     109.067   7.098  49.046  1.00  0.00      RA0  C
ATOM   1550  SG  CYS A 175     107.642   6.774  50.106  1.00  0.00      RA0  S
ATOM   1551  C   CYS A 175     110.281   8.853  47.722  1.00  0.00      RA0  C
ATOM   1552  O   CYS A 175     111.081   9.593  48.305  1.00  0.00      RA0  O
ATOM   1553  N   TYR A 176     110.516   8.371  46.489  1.00  0.00      RA0  N
ATOM   1554  H   TYR A 176     109.806   7.816  46.047  1.00  0.00      RA0  H
ATOM   1555  CA  TYR A 176     111.633   8.765  45.662  1.00  0.00      RA0  C
ATOM   1556  CB  TYR A 176     111.745   7.884  44.419  1.00  0.00      RA0  C
ATOM   1557  CG  TYR A 176     113.206   7.734  44.057  1.00  0.00      RA0  C
ATOM   1558  CD1 TYR A 176     113.917   6.634  44.526  1.00  0.00      RA0  C
ATOM   1559  CE1 TYR A 176     115.260   6.482  44.203  1.00  0.00      RA0  C
ATOM   1560  CD2 TYR A 176     113.843   8.687  43.268  1.00  0.00      RA0  C
ATOM   1561  CE2 TYR A 176     115.189   8.538  42.948  1.00  0.00      RA0  C
ATOM   1562  CZ  TYR A 176     115.895   7.431  43.410  1.00  0.00      RA0  C
ATOM   1563  OH  TYR A 176     117.224   7.269  43.082  1.00  0.00      RA0  O
ATOM   1564  HH  TYR A 176     117.545   8.079  42.691  1.00  0.00      RA0  H
ATOM   1565  C   TYR A 176     111.614  10.253  45.308  1.00  0.00      RA0  C
ATOM   1566  O   TYR A 176     110.841  10.727  44.482  1.00  0.00      RA0  O
ATOM   1567  N   ARG A 177     112.501  11.031  45.953  1.00  0.00      RA0  N
ATOM   1568  H   ARG A 177     113.084  10.596  46.632  1.00  0.00      RA0  H
ATOM   1569  CA  ARG A 177     112.493  12.476  45.812  1.00  0.00      RA0  C
ATOM   1570  CB  ARG A 177     111.719  13.137  46.946  1.00  0.00      RA0  C
ATOM   1571  CG  ARG A 177     110.304  13.553  46.536  1.00  0.00      RA0  C
ATOM   1572  CD  ARG A 177     109.419  13.706  47.769  1.00  0.00      RA0  C
ATOM   1573  NE  ARG A 177     109.493  12.449  48.503  1.00  0.00      RA0  N
ATOM   1574  HE  ARG A 177     109.310  11.640  47.924  1.00  0.00      RA0  H
ATOM   1575  CZ  ARG A 177     109.887  12.431  49.805  1.00  0.00      RA0  C
ATOM   1576  NH1 ARG A 177     110.302  11.267  50.344  1.00  0.00      RA0  N
ATOM   1577 HH11 ARG A 177     110.499  11.146  51.321  1.00  0.00      RA0  H
ATOM   1578 HH12 ARG A 177     110.434  10.462  49.749  1.00  0.00      RA0  H
ATOM   1579  NH2 ARG A 177     109.868  13.580  50.518  1.00  0.00      RA0  N
ATOM   1580 HH21 ARG A 177     110.160  13.633  51.476  1.00  0.00      RA0  H
ATOM   1581 HH22 ARG A 177     109.548  14.436  50.100  1.00  0.00      RA0  H
ATOM   1582  C   ARG A 177     113.890  13.051  45.658  1.00  0.00      RA0  C
ATOM   1583  O   ARG A 177     114.050  14.171  45.191  1.00  0.00      RA0  O
ATOM   1584  N   HIS A 178     114.941  12.298  46.045  1.00  0.00      RA0  N
ATOM   1585  H   HIS A 178     114.849  11.331  46.274  1.00  0.00      RA0  H
ATOM   1586  CA  HIS A 178     116.316  12.756  45.953  1.00  0.00      RA0  C
ATOM   1587  CB  HIS A 178     116.810  13.479  47.216  1.00  0.00      RA0  C
ATOM   1588  CG  HIS A 178     115.681  13.944  48.106  1.00  0.00      RA0  C
ATOM   1589  ND1 HIS A 178     114.901  15.010  47.848  1.00  0.00      RA0  N
ATOM   1590  HD1 HIS A 178     114.927  15.571  47.039  1.00  0.00      RA0  H
ATOM   1591  CD2 HIS A 178     115.267  13.366  49.311  1.00  0.00      RA0  C
ATOM   1592  NE2 HIS A 178     114.227  14.098  49.777  1.00  0.00      RA0  N
ATOM   1593  CE1 HIS A 178     114.003  15.114  48.879  1.00  0.00      RA0  C
ATOM   1594  C   HIS A 178     117.232  11.566  45.740  1.00  0.00      RA0  C
ATOM   1595  O   HIS A 178     116.936  10.453  46.167  1.00  0.00      RA0  O
ATOM   1596  N   ASN A 179     118.407  11.789  45.119  1.00  0.00      RA0  N
ATOM   1597  H   ASN A 179     118.648  12.728  44.876  1.00  0.00      RA0  H
ATOM   1598  CA  ASN A 179     119.256  10.713  44.624  1.00  0.00      RA0  C
ATOM   1599  CB  ASN A 179     119.996  11.125  43.354  1.00  0.00      RA0  C
ATOM   1600  CG  ASN A 179     119.512  10.258  42.214  1.00  0.00      RA0  C
ATOM   1601  OD1 ASN A 179     118.485   9.596  42.307  1.00  0.00      RA0  O
ATOM   1602  ND2 ASN A 179     120.273  10.338  41.107  1.00  0.00      RA0  N
ATOM   1603 HD21 ASN A 179     121.119  10.871  41.093  1.00  0.00      RA0  H
ATOM   1604 HD22 ASN A 179     120.002   9.874  40.262  1.00  0.00      RA0  H
ATOM   1605  C   ASN A 179     120.249  10.180  45.640  1.00  0.00      RA0  C
ATOM   1606  O   ASN A 179     120.930   9.190  45.387  1.00  0.00      RA0  O
ATOM   1607  N   LYS A 180     120.346  10.799  46.835  1.00  0.00      RA0  N
ATOM   1608  H   LYS A 180     119.737  11.569  47.000  1.00  0.00      RA0  H
ATOM   1609  CA  LYS A 180     121.294  10.403  47.869  1.00  0.00      RA0  C
ATOM   1610  CB  LYS A 180     121.280  11.369  49.054  1.00  0.00      RA0  C
ATOM   1611  CG  LYS A 180     121.928  12.719  48.738  1.00  0.00      RA0  C
ATOM   1612  CD  LYS A 180     122.135  13.571  49.994  1.00  0.00      RA0  C
ATOM   1613  CE  LYS A 180     122.904  14.867  49.718  1.00  0.00      RA0  C
ATOM   1614  NZ  LYS A 180     123.162  15.574  50.982  1.00  0.00      RA0  N
ATOM   1615  HZ1 LYS A 180     123.691  16.449  50.789  1.00  0.00      RA0  H
ATOM   1616  HZ2 LYS A 180     122.263  15.812  51.447  1.00  0.00      RA0  H
ATOM   1617  HZ3 LYS A 180     123.726  14.966  51.611  1.00  0.00      RA0  H
ATOM   1618  C   LYS A 180     121.072   8.973  48.346  1.00  0.00      RA0  C
ATOM   1619  O   LYS A 180     121.980   8.308  48.826  1.00  0.00      RA0  O
ATOM   1620  N   ARG A 181     119.832   8.473  48.218  1.00  0.00      RA0  N
ATOM   1621  H   ARG A 181     119.165   8.922  47.626  1.00  0.00      RA0  H
ATOM   1622  CA  ARG A 181     119.509   7.108  48.536  1.00  0.00      RA0  C
ATOM   1623  CB  ARG A 181     118.697   6.966  49.824  1.00  0.00      RA0  C
ATOM   1624  CG  ARG A 181     119.290   7.586  51.094  1.00  0.00      RA0  C
ATOM   1625  CD  ARG A 181     118.846   9.021  51.385  1.00  0.00      RA0  C
ATOM   1626  NE  ARG A 181     117.442   9.087  51.792  1.00  0.00      RA0  N
ATOM   1627  HE  ARG A 181     117.254   8.782  52.737  1.00  0.00      RA0  H
ATOM   1628  CZ  ARG A 181     116.496   9.518  50.907  1.00  0.00      RA0  C
ATOM   1629  NH1 ARG A 181     115.231   9.720  51.331  1.00  0.00      RA0  N
ATOM   1630 HH11 ARG A 181     114.475  10.008  50.743  1.00  0.00      RA0  H
ATOM   1631 HH12 ARG A 181     114.998   9.586  52.307  1.00  0.00      RA0  H
ATOM   1632  NH2 ARG A 181     116.844   9.732  49.616  1.00  0.00      RA0  N
ATOM   1633 HH21 ARG A 181     116.214  10.070  48.913  1.00  0.00      RA0  H
ATOM   1634 HH22 ARG A 181     117.777   9.524  49.310  1.00  0.00      RA0  H
ATOM   1635  C   ARG A 181     118.761   6.481  47.368  1.00  0.00      RA0  C
ATOM   1636  O   ARG A 181     117.723   6.975  46.940  1.00  0.00      RA0  O
ATOM   1637  N   ARG A 182     119.272   5.363  46.817  1.00  0.00      RA0  N
ATOM   1638  H   ARG A 182     120.068   4.964  47.275  1.00  0.00      RA0  H
ATOM   1639  CA  ARG A 182     118.727   4.771  45.600  1.00  0.00      RA0  C
ATOM   1640  CB  ARG A 182     119.799   4.633  44.527  1.00  0.00      RA0  C
ATOM   1641  CG  ARG A 182     120.083   5.958  43.824  1.00  0.00      RA0  C
ATOM   1642  CD  ARG A 182     121.024   5.760  42.641  1.00  0.00      RA0  C
ATOM   1643  NE  ARG A 182     120.578   4.629  41.828  1.00  0.00      RA0  N
ATOM   1644  HE  ARG A 182     119.581   4.492  41.753  1.00  0.00      RA0  H
ATOM   1645  CZ  ARG A 182     121.516   3.837  41.233  1.00  0.00      RA0  C
ATOM   1646  NH1 ARG A 182     121.128   2.736  40.556  1.00  0.00      RA0  N
ATOM   1647 HH11 ARG A 182     121.756   2.120  40.076  1.00  0.00      RA0  H
ATOM   1648 HH12 ARG A 182     120.149   2.485  40.515  1.00  0.00      RA0  H
ATOM   1649  NH2 ARG A 182     122.824   4.170  41.341  1.00  0.00      RA0  N
ATOM   1650 HH21 ARG A 182     123.558   3.625  40.928  1.00  0.00      RA0  H
ATOM   1651 HH22 ARG A 182     123.110   4.991  41.845  1.00  0.00      RA0  H
ATOM   1652  C   ARG A 182     118.057   3.436  45.849  1.00  0.00      RA0  C
ATOM   1653  O   ARG A 182     117.778   2.681  44.917  1.00  0.00      RA0  O
ATOM   1654  N   LYS A 183     117.811   3.092  47.119  1.00  0.00      RA0  N
ATOM   1655  H   LYS A 183     117.866   3.760  47.862  1.00  0.00      RA0  H
ATOM   1656  CA  LYS A 183     117.274   1.798  47.467  1.00  0.00      RA0  C
ATOM   1657  CB  LYS A 183     118.262   1.002  48.312  1.00  0.00      RA0  C
ATOM   1658  CG  LYS A 183     119.686   1.235  47.817  1.00  0.00      RA0  C
ATOM   1659  CD  LYS A 183     120.758   0.461  48.573  1.00  0.00      RA0  C
ATOM   1660  CE  LYS A 183     122.090   1.197  48.452  1.00  0.00      RA0  C
ATOM   1661  NZ  LYS A 183     121.951   2.473  49.155  1.00  0.00      RA0  N
ATOM   1662  HZ1 LYS A 183     122.601   2.570  49.963  1.00  0.00      RA0  H
ATOM   1663  HZ2 LYS A 183     122.190   3.339  48.625  1.00  0.00      RA0  H
ATOM   1664  HZ3 LYS A 183     121.000   2.662  49.535  1.00  0.00      RA0  H
ATOM   1665  C   LYS A 183     115.930   1.927  48.150  1.00  0.00      RA0  C
ATOM   1666  O   LYS A 183     115.651   2.888  48.867  1.00  0.00      RA0  O
ATOM   1667  N   PHE A 184     115.054   0.940  47.924  1.00  0.00      RA0  N
ATOM   1668  H   PHE A 184     115.319   0.153  47.360  1.00  0.00      RA0  H
ATOM   1669  CA  PHE A 184     113.757   0.862  48.553  1.00  0.00      RA0  C
ATOM   1670  CB  PHE A 184     112.663   0.997  47.498  1.00  0.00      RA0  C
ATOM   1671  CG  PHE A 184     111.319   1.216  48.150  1.00  0.00      RA0  C
ATOM   1672  CD1 PHE A 184     110.897   2.506  48.445  1.00  0.00      RA0  C
ATOM   1673  CD2 PHE A 184     110.498   0.134  48.440  1.00  0.00      RA0  C
ATOM   1674  CE1 PHE A 184     109.649   2.716  49.020  1.00  0.00      RA0  C
ATOM   1675  CE2 PHE A 184     109.252   0.344  49.016  1.00  0.00      RA0  C
ATOM   1676  CZ  PHE A 184     108.824   1.635  49.303  1.00  0.00      RA0  C
ATOM   1677  C   PHE A 184     113.681  -0.471  49.272  1.00  0.00      RA0  C
ATOM   1678  O   PHE A 184     113.953  -1.527  48.697  1.00  0.00      RA0  O
ATOM   1679  N   LEU A 185     113.338  -0.461  50.575  1.00  0.00      RA0  N
ATOM   1680  H   LEU A 185     113.013   0.392  50.992  1.00  0.00      RA0  H
ATOM   1681  CA  LEU A 185     113.201  -1.710  51.310  1.00  0.00      RA0  C
ATOM   1682  CB  LEU A 185     113.556  -1.531  52.784  1.00  0.00      RA0  C
ATOM   1683  CG  LEU A 185     115.049  -1.635  53.093  1.00  0.00      RA0  C
ATOM   1684  CD1 LEU A 185     115.394  -1.081  54.476  1.00  0.00      RA0  C
ATOM   1685  CD2 LEU A 185     115.553  -3.068  52.938  1.00  0.00      RA0  C
ATOM   1686  C   LEU A 185     111.785  -2.234  51.183  1.00  0.00      RA0  C
ATOM   1687  O   LEU A 185     110.806  -1.522  51.389  1.00  0.00      RA0  O
ATOM   1688  N   VAL A 186     111.644  -3.521  50.845  1.00  0.00      RA0  N
ATOM   1689  H   VAL A 186     112.443  -4.112  50.727  1.00  0.00      RA0  H
ATOM   1690  CA  VAL A 186     110.356  -4.187  50.810  1.00  0.00      RA0  C
ATOM   1691  CB  VAL A 186     110.028  -4.689  49.402  1.00  0.00      RA0  C
ATOM   1692  CG1 VAL A 186     108.608  -5.258  49.341  1.00  0.00      RA0  C
ATOM   1693  CG2 VAL A 186     110.237  -3.592  48.359  1.00  0.00      RA0  C
ATOM   1694  C   VAL A 186     110.430  -5.337  51.790  1.00  0.00      RA0  C
ATOM   1695  O   VAL A 186     111.384  -6.110  51.812  1.00  0.00      RA0  O
ATOM   1696  N   ASP A 187     109.436  -5.452  52.683  1.00  0.00      RA0  N
ATOM   1697  H   ASP A 187     108.686  -4.786  52.672  1.00  0.00      RA0  H
ATOM   1698  CA  ASP A 187     109.269  -6.575  53.572  1.00  0.00      RA0  C
ATOM   1699  CB  ASP A 187     108.184  -6.166  54.575  1.00  0.00      RA0  C
ATOM   1700  CG  ASP A 187     107.585  -7.343  55.303  1.00  0.00      RA0  C
ATOM   1701  OD1 ASP A 187     108.306  -8.103  55.939  1.00  0.00      RA0  O
ATOM   1702  OD2 ASP A 187     106.379  -7.504  55.232  1.00  0.00      RA0  O
ATOM   1703  C   ASP A 187     108.975  -7.875  52.799  1.00  0.00      RA0  C
ATOM   1704  O   ASP A 187     108.163  -7.859  51.872  1.00  0.00      RA0  O
ATOM   1705  N   PRO A 188     109.569  -9.025  53.130  1.00  0.00      RA0  N
ATOM   1706  CD  PRO A 188     110.537  -9.169  54.201  1.00  0.00      RA0  C
ATOM   1707  CA  PRO A 188     109.350 -10.296  52.474  1.00  0.00      RA0  C
ATOM   1708  CB  PRO A 188     110.552 -11.134  52.905  1.00  0.00      RA0  C
ATOM   1709  CG  PRO A 188     110.790 -10.666  54.329  1.00  0.00      RA0  C
ATOM   1710  C   PRO A 188     108.063 -10.882  52.930  1.00  0.00      RA0  C
ATOM   1711  O   PRO A 188     107.664 -11.906  52.383  1.00  0.00      RA0  O
ATOM   1712  N   ARG A 189     107.411 -10.281  53.936  1.00  0.00      RA0  N
ATOM   1713  H   ARG A 189     107.732  -9.456  54.413  1.00  0.00      RA0  H
ATOM   1714  CA  ARG A 189     106.080 -10.665  54.286  1.00  0.00      RA0  C
ATOM   1715  CB  ARG A 189     105.949 -10.844  55.793  1.00  0.00      RA0  C
ATOM   1716  CG  ARG A 189     107.212 -11.402  56.449  1.00  0.00      RA0  C
ATOM   1717  CD  ARG A 189     107.129 -11.299  57.970  1.00  0.00      RA0  C
ATOM   1718  NE  ARG A 189     106.748  -9.943  58.356  1.00  0.00      RA0  N
ATOM   1719  HE  ARG A 189     106.203  -9.366  57.725  1.00  0.00      RA0  H
ATOM   1720  CZ  ARG A 189     106.929  -9.474  59.619  1.00  0.00      RA0  C
ATOM   1721  NH1 ARG A 189     106.368  -8.305  59.959  1.00  0.00      RA0  N
ATOM   1722 HH11 ARG A 189     106.568  -7.859  60.840  1.00  0.00      RA0  H
ATOM   1723 HH12 ARG A 189     105.671  -7.897  59.345  1.00  0.00      RA0  H
ATOM   1724  NH2 ARG A 189     107.642 -10.179  60.521  1.00  0.00      RA0  N
ATOM   1725 HH21 ARG A 189     107.718  -9.825  61.471  1.00  0.00      RA0  H
ATOM   1726 HH22 ARG A 189     108.085 -11.047  60.302  1.00  0.00      RA0  H
ATOM   1727  C   ARG A 189     105.048  -9.675  53.768  1.00  0.00      RA0  C
ATOM   1728  O   ARG A 189     103.873  -9.744  54.120  1.00  0.00      RA0  O
ATOM   1729  N   CYS A 190     105.416  -8.792  52.823  1.00  0.00      RA0  N
ATOM   1730  H   CYS A 190     106.384  -8.578  52.696  1.00  0.00      RA0  H
ATOM   1731  CA  CYS A 190     104.470  -8.257  51.857  1.00  0.00      RA0  C
ATOM   1732  CB  CYS A 190     105.113  -7.130  51.048  1.00  0.00      RA0  C
ATOM   1733  SG  CYS A 190     105.631  -5.715  52.053  1.00  0.00      RA0  S
ATOM   1734  C   CYS A 190     103.895  -9.343  50.967  1.00  0.00      RA0  C
ATOM   1735  O   CYS A 190     104.495 -10.398  50.763  1.00  0.00      RA0  O
ATOM   1736  N   HIS A 191     102.682  -9.143  50.411  1.00  0.00      RA0  N
ATOM   1737  H   HIS A 191     102.212  -8.278  50.609  1.00  0.00      RA0  H
ATOM   1738  CA  HIS A 191     102.125 -10.108  49.474  1.00  0.00      RA0  C
ATOM   1739  CB  HIS A 191     100.725  -9.669  49.018  1.00  0.00      RA0  C
ATOM   1740  CG  HIS A 191      99.757  -9.496  50.168  1.00  0.00      RA0  C
ATOM   1741  ND1 HIS A 191      99.640 -10.350  51.203  1.00  0.00      RA0  N
ATOM   1742  HD1 HIS A 191     100.167 -11.159  51.356  1.00  0.00      RA0  H
ATOM   1743  CD2 HIS A 191      98.831  -8.463  50.341  1.00  0.00      RA0  C
ATOM   1744  NE2 HIS A 191      98.160  -8.712  51.493  1.00  0.00      RA0  N
ATOM   1745  CE1 HIS A 191      98.656  -9.868  52.026  1.00  0.00      RA0  C
ATOM   1746  C   HIS A 191     103.034 -10.334  48.265  1.00  0.00      RA0  C
ATOM   1747  O   HIS A 191     103.554  -9.355  47.728  1.00  0.00      RA0  O
ATOM   1748  N   PRO A 192     103.304 -11.550  47.789  1.00  0.00      RA0  N
ATOM   1749  CD  PRO A 192     102.642 -12.780  48.206  1.00  0.00      RA0  C
ATOM   1750  CA  PRO A 192     104.406 -11.780  46.856  1.00  0.00      RA0  C
ATOM   1751  CB  PRO A 192     104.501 -13.310  46.814  1.00  0.00      RA0  C
ATOM   1752  CG  PRO A 192     103.111 -13.815  47.192  1.00  0.00      RA0  C
ATOM   1753  C   PRO A 192     104.173 -11.133  45.508  1.00  0.00      RA0  C
ATOM   1754  O   PRO A 192     105.129 -10.722  44.854  1.00  0.00      RA0  O
ATOM   1755  N   GLN A 193     102.910 -10.993  45.076  1.00  0.00      RA0  N
ATOM   1756  H   GLN A 193     102.172 -11.341  45.652  1.00  0.00      RA0  H
ATOM   1757  CA  GLN A 193     102.566 -10.224  43.902  1.00  0.00      RA0  C
ATOM   1758  CB  GLN A 193     101.107 -10.461  43.477  1.00  0.00      RA0  C
ATOM   1759  CG  GLN A 193     100.007  -9.723  44.257  1.00  0.00      RA0  C
ATOM   1760  CD  GLN A 193      99.635 -10.407  45.559  1.00  0.00      RA0  C
ATOM   1761  OE1 GLN A 193     100.380 -11.195  46.138  1.00  0.00      RA0  O
ATOM   1762  NE2 GLN A 193      98.407 -10.065  45.979  1.00  0.00      RA0  N
ATOM   1763 HE21 GLN A 193      97.847  -9.401  45.474  1.00  0.00      RA0  H
ATOM   1764 HE22 GLN A 193      97.969 -10.443  46.799  1.00  0.00      RA0  H
ATOM   1765  C   GLN A 193     102.879  -8.736  44.031  1.00  0.00      RA0  C
ATOM   1766  O   GLN A 193     103.330  -8.106  43.079  1.00  0.00      RA0  O
ATOM   1767  N   THR A 194     102.705  -8.141  45.234  1.00  0.00      RA0  N
ATOM   1768  H   THR A 194     102.322  -8.627  46.021  1.00  0.00      RA0  H
ATOM   1769  CA  THR A 194     103.074  -6.756  45.535  1.00  0.00      RA0  C
ATOM   1770  CB  THR A 194     102.538  -6.535  46.935  1.00  0.00      RA0  C
ATOM   1771  OG1 THR A 194     101.291  -7.242  47.010  1.00  0.00      RA0  O
ATOM   1772  HG1 THR A 194     100.812  -6.861  47.742  1.00  0.00      RA0  H
ATOM   1773  CG2 THR A 194     102.386  -5.062  47.317  1.00  0.00      RA0  C
ATOM   1774  C   THR A 194     104.557  -6.546  45.355  1.00  0.00      RA0  C
ATOM   1775  O   THR A 194     104.995  -5.580  44.739  1.00  0.00      RA0  O
ATOM   1776  N   ILE A 195     105.378  -7.497  45.844  1.00  0.00      RA0  N
ATOM   1777  H   ILE A 195     104.941  -8.279  46.292  1.00  0.00      RA0  H
ATOM   1778  CA  ILE A 195     106.827  -7.473  45.689  1.00  0.00      RA0  C
ATOM   1779  CB  ILE A 195     107.434  -8.657  46.441  1.00  0.00      RA0  C
ATOM   1780  CG2 ILE A 195     108.955  -8.687  46.285  1.00  0.00      RA0  C
ATOM   1781  CG1 ILE A 195     106.984  -8.650  47.905  1.00  0.00      RA0  C
ATOM   1782  CD1 ILE A 195     107.358  -9.929  48.655  1.00  0.00      RA0  C
ATOM   1783  C   ILE A 195     107.240  -7.500  44.228  1.00  0.00      RA0  C
ATOM   1784  O   ILE A 195     108.046  -6.682  43.785  1.00  0.00      RA0  O
ATOM   1785  N   ALA A 196     106.638  -8.397  43.425  1.00  0.00      RA0  N
ATOM   1786  H   ALA A 196     105.998  -9.051  43.835  1.00  0.00      RA0  H
ATOM   1787  CA  ALA A 196     106.893  -8.473  42.003  1.00  0.00      RA0  C
ATOM   1788  CB  ALA A 196     106.148  -9.664  41.405  1.00  0.00      RA0  C
ATOM   1789  C   ALA A 196     106.523  -7.203  41.235  1.00  0.00      RA0  C
ATOM   1790  O   ALA A 196     107.321  -6.703  40.446  1.00  0.00      RA0  O
ATOM   1791  N   VAL A 197     105.348  -6.593  41.520  1.00  0.00      RA0  N
ATOM   1792  H   VAL A 197     104.741  -7.031  42.186  1.00  0.00      RA0  H
ATOM   1793  CA  VAL A 197     104.931  -5.323  40.921  1.00  0.00      RA0  C
ATOM   1794  CB  VAL A 197     103.494  -4.950  41.297  1.00  0.00      RA0  C
ATOM   1795  CG1 VAL A 197     103.115  -3.586  40.718  1.00  0.00      RA0  C
ATOM   1796  CG2 VAL A 197     102.517  -6.025  40.819  1.00  0.00      RA0  C
ATOM   1797  C   VAL A 197     105.905  -4.192  41.247  1.00  0.00      RA0  C
ATOM   1798  O   VAL A 197     106.288  -3.391  40.390  1.00  0.00      RA0  O
ATOM   1799  N   VAL A 198     106.378  -4.110  42.507  1.00  0.00      RA0  N
ATOM   1800  H   VAL A 198     106.048  -4.775  43.181  1.00  0.00      RA0  H
ATOM   1801  CA  VAL A 198     107.399  -3.149  42.904  1.00  0.00      RA0  C
ATOM   1802  CB  VAL A 198     107.527  -3.133  44.430  1.00  0.00      RA0  C
ATOM   1803  CG1 VAL A 198     108.679  -2.254  44.902  1.00  0.00      RA0  C
ATOM   1804  CG2 VAL A 198     106.209  -2.677  45.058  1.00  0.00      RA0  C
ATOM   1805  C   VAL A 198     108.741  -3.365  42.209  1.00  0.00      RA0  C
ATOM   1806  O   VAL A 198     109.356  -2.416  41.727  1.00  0.00      RA0  O
ATOM   1807  N   GLN A 199     109.231  -4.617  42.095  1.00  0.00      RA0  N
ATOM   1808  H   GLN A 199     108.682  -5.371  42.465  1.00  0.00      RA0  H
ATOM   1809  CA  GLN A 199     110.459  -4.928  41.373  1.00  0.00      RA0  C
ATOM   1810  CB  GLN A 199     110.823  -6.395  41.575  1.00  0.00      RA0  C
ATOM   1811  CG  GLN A 199     111.135  -6.706  43.038  1.00  0.00      RA0  C
ATOM   1812  CD  GLN A 199     111.252  -8.203  43.215  1.00  0.00      RA0  C
ATOM   1813  OE1 GLN A 199     110.435  -8.978  42.733  1.00  0.00      RA0  O
ATOM   1814  NE2 GLN A 199     112.326  -8.571  43.937  1.00  0.00      RA0  N
ATOM   1815 HE21 GLN A 199     112.964  -7.890  44.297  1.00  0.00      RA0  H
ATOM   1816 HE22 GLN A 199     112.510  -9.535  44.124  1.00  0.00      RA0  H
ATOM   1817  C   GLN A 199     110.393  -4.590  39.891  1.00  0.00      RA0  C
ATOM   1818  O   GLN A 199     111.322  -4.009  39.328  1.00  0.00      RA0  O
ATOM   1819  N   THR A 200     109.258  -4.894  39.237  1.00  0.00      RA0  N
ATOM   1820  H   THR A 200     108.538  -5.430  39.684  1.00  0.00      RA0  H
ATOM   1821  CA  THR A 200     108.973  -4.502  37.863  1.00  0.00      RA0  C
ATOM   1822  CB  THR A 200     107.608  -5.087  37.520  1.00  0.00      RA0  C
ATOM   1823  OG1 THR A 200     107.690  -6.520  37.471  1.00  0.00      RA0  O
ATOM   1824  HG1 THR A 200     107.944  -6.706  36.574  1.00  0.00      RA0  H
ATOM   1825  CG2 THR A 200     107.052  -4.500  36.217  1.00  0.00      RA0  C
ATOM   1826  C   THR A 200     109.001  -3.002  37.672  1.00  0.00      RA0  C
ATOM   1827  O   THR A 200     109.636  -2.486  36.753  1.00  0.00      RA0  O
ATOM   1828  N   ARG A 201     108.355  -2.235  38.573  1.00  0.00      RA0  N
ATOM   1829  H   ARG A 201     107.849  -2.675  39.319  1.00  0.00      RA0  H
ATOM   1830  CA  ARG A 201     108.417  -0.785  38.546  1.00  0.00      RA0  C
ATOM   1831  CB  ARG A 201     107.346  -0.182  39.459  1.00  0.00      RA0  C
ATOM   1832  CG  ARG A 201     105.917  -0.243  38.891  1.00  0.00      RA0  C
ATOM   1833  CD  ARG A 201     105.488   1.006  38.102  1.00  0.00      RA0  C
ATOM   1834  NE  ARG A 201     104.071   0.949  37.717  1.00  0.00      RA0  N
ATOM   1835  HE  ARG A 201     103.797   0.221  37.082  1.00  0.00      RA0  H
ATOM   1836  CZ  ARG A 201     103.173   1.853  38.233  1.00  0.00      RA0  C
ATOM   1837  NH1 ARG A 201     103.580   2.806  39.095  1.00  0.00      RA0  N
ATOM   1838 HH11 ARG A 201     102.907   3.443  39.515  1.00  0.00      RA0  H
ATOM   1839 HH12 ARG A 201     104.539   2.961  39.366  1.00  0.00      RA0  H
ATOM   1840  NH2 ARG A 201     101.871   1.804  37.877  1.00  0.00      RA0  N
ATOM   1841 HH21 ARG A 201     101.226   2.448  38.322  1.00  0.00      RA0  H
ATOM   1842 HH22 ARG A 201     101.490   1.172  37.186  1.00  0.00      RA0  H
ATOM   1843  C   ARG A 201     109.807  -0.194  38.817  1.00  0.00      RA0  C
ATOM   1844  O   ARG A 201     110.208   0.793  38.204  1.00  0.00      RA0  O
ATOM   1845  N   ALA A 202     110.589  -0.789  39.730  1.00  0.00      RA0  N
ATOM   1846  H   ALA A 202     110.230  -1.599  40.197  1.00  0.00      RA0  H
ATOM   1847  CA  ALA A 202     111.922  -0.332  40.079  1.00  0.00      RA0  C
ATOM   1848  CB  ALA A 202     112.342  -0.916  41.428  1.00  0.00      RA0  C
ATOM   1849  C   ALA A 202     113.030  -0.617  39.056  1.00  0.00      RA0  C
ATOM   1850  O   ALA A 202     114.032   0.093  38.979  1.00  0.00      RA0  O
ATOM   1851  N   LYS A 203     112.875  -1.655  38.206  1.00  0.00      RA0  N
ATOM   1852  H   LYS A 203     112.039  -2.199  38.305  1.00  0.00      RA0  H
ATOM   1853  CA  LYS A 203     113.917  -2.138  37.298  1.00  0.00      RA0  C
ATOM   1854  CB  LYS A 203     113.237  -3.370  36.674  1.00  0.00      RA0  C
ATOM   1855  CG  LYS A 203     113.852  -4.288  35.611  1.00  0.00      RA0  C
ATOM   1856  CD  LYS A 203     112.723  -5.223  35.131  1.00  0.00      RA0  C
ATOM   1857  CE  LYS A 203     113.042  -6.276  34.057  1.00  0.00      RA0  C
ATOM   1858  NZ  LYS A 203     111.770  -6.770  33.493  1.00  0.00      RA0  N
ATOM   1859  HZ1 LYS A 203     111.872  -7.675  32.978  1.00  0.00      RA0  H
ATOM   1860  HZ2 LYS A 203     111.088  -6.916  34.261  1.00  0.00      RA0  H
ATOM   1861  HZ3 LYS A 203     111.393  -6.038  32.849  1.00  0.00      RA0  H
ATOM   1862  C   LYS A 203     114.342  -1.124  36.241  1.00  0.00      RA0  C
ATOM   1863  O   LYS A 203     115.436  -1.184  35.677  1.00  0.00      RA0  O
ATOM   1864  N   TYR A 204     113.458  -0.177  35.902  1.00  0.00      RA0  N
ATOM   1865  H   TYR A 204     112.641  -0.044  36.467  1.00  0.00      RA0  H
ATOM   1866  CA  TYR A 204     113.624   0.643  34.729  1.00  0.00      RA0  C
ATOM   1867  CB  TYR A 204     112.298   0.695  33.961  1.00  0.00      RA0  C
ATOM   1868  CG  TYR A 204     111.948  -0.694  33.456  1.00  0.00      RA0  C
ATOM   1869  CD1 TYR A 204     110.760  -1.311  33.841  1.00  0.00      RA0  C
ATOM   1870  CE1 TYR A 204     110.447  -2.588  33.379  1.00  0.00      RA0  C
ATOM   1871  CD2 TYR A 204     112.814  -1.363  32.599  1.00  0.00      RA0  C
ATOM   1872  CE2 TYR A 204     112.500  -2.636  32.133  1.00  0.00      RA0  C
ATOM   1873  CZ  TYR A 204     111.321  -3.259  32.527  1.00  0.00      RA0  C
ATOM   1874  OH  TYR A 204     111.032  -4.544  32.079  1.00  0.00      RA0  O
ATOM   1875  HH  TYR A 204     110.723  -4.453  31.176  1.00  0.00      RA0  H
ATOM   1876  C   TYR A 204     114.153   1.989  35.120  1.00  0.00      RA0  C
ATOM   1877  O   TYR A 204     114.771   2.696  34.331  1.00  0.00      RA0  O
ATOM   1878  N   THR A 205     113.950   2.326  36.396  1.00  0.00      RA0  N
ATOM   1879  H   THR A 205     113.561   1.655  37.024  1.00  0.00      RA0  H
ATOM   1880  CA  THR A 205     114.343   3.577  37.001  1.00  0.00      RA0  C
ATOM   1881  CB  THR A 205     113.143   3.844  37.893  1.00  0.00      RA0  C
ATOM   1882  OG1 THR A 205     112.437   2.595  38.011  1.00  0.00      RA0  O
ATOM   1883  HG1 THR A 205     111.504   2.776  38.104  1.00  0.00      RA0  H
ATOM   1884  CG2 THR A 205     112.213   4.900  37.291  1.00  0.00      RA0  C
ATOM   1885  C   THR A 205     115.669   3.414  37.704  1.00  0.00      RA0  C
ATOM   1886  O   THR A 205     116.265   4.369  38.194  1.00  0.00      RA0  O
ATOM   1887  N   GLY A 206     116.189   2.169  37.740  1.00  0.00      RA0  N
ATOM   1888  H   GLY A 206     115.596   1.401  37.502  1.00  0.00      RA0  H
ATOM   1889  CA  GLY A 206     117.489   1.847  38.313  1.00  0.00      RA0  C
ATOM   1890  C   GLY A 206     117.491   1.878  39.815  1.00  0.00      RA0  C
ATOM   1891  O   GLY A 206     118.538   2.044  40.451  1.00  0.00      RA0  O
ATOM   1892  N   VAL A 207     116.291   1.738  40.402  1.00  0.00      RA0  N
ATOM   1893  H   VAL A 207     115.525   1.423  39.838  1.00  0.00      RA0  H
ATOM   1894  CA  VAL A 207     116.063   1.679  41.828  1.00  0.00      RA0  C
ATOM   1895  CB  VAL A 207     114.628   2.092  42.166  1.00  0.00      RA0  C
ATOM   1896  CG1 VAL A 207     114.357   2.035  43.672  1.00  0.00      RA0  C
ATOM   1897  CG2 VAL A 207     114.323   3.472  41.583  1.00  0.00      RA0  C
ATOM   1898  C   VAL A 207     116.364   0.278  42.310  1.00  0.00      RA0  C
ATOM   1899  O   VAL A 207     115.922  -0.724  41.750  1.00  0.00      RA0  O
ATOM   1900  N   LEU A 208     117.156   0.170  43.385  1.00  0.00      RA0  N
ATOM   1901  H   LEU A 208     117.377   1.001  43.900  1.00  0.00      RA0  H
ATOM   1902  CA  LEU A 208     117.478  -1.116  43.957  1.00  0.00      RA0  C
ATOM   1903  CB  LEU A 208     118.843  -1.049  44.636  1.00  0.00      RA0  C
ATOM   1904  CG  LEU A 208     119.925  -0.524  43.690  1.00  0.00      RA0  C
ATOM   1905  CD1 LEU A 208     121.248  -0.275  44.415  1.00  0.00      RA0  C
ATOM   1906  CD2 LEU A 208     120.101  -1.422  42.464  1.00  0.00      RA0  C
ATOM   1907  C   LEU A 208     116.391  -1.536  44.936  1.00  0.00      RA0  C
ATOM   1908  O   LEU A 208     116.140  -0.880  45.947  1.00  0.00      RA0  O
ATOM   1909  N   THR A 209     115.714  -2.665  44.663  1.00  0.00      RA0  N
ATOM   1910  H   THR A 209     115.851  -3.174  43.814  1.00  0.00      RA0  H
ATOM   1911  CA  THR A 209     114.688  -3.182  45.561  1.00  0.00      RA0  C
ATOM   1912  CB  THR A 209     113.661  -3.711  44.595  1.00  0.00      RA0  C
ATOM   1913  OG1 THR A 209     114.004  -3.177  43.307  1.00  0.00      RA0  O
ATOM   1914  HG1 THR A 209     113.237  -3.259  42.756  1.00  0.00      RA0  H
ATOM   1915  CG2 THR A 209     112.239  -3.327  44.992  1.00  0.00      RA0  C
ATOM   1916  C   THR A 209     115.322  -4.227  46.444  1.00  0.00      RA0  C
ATOM   1917  O   THR A 209     115.739  -5.290  45.989  1.00  0.00      RA0  O
ATOM   1918  N   GLU A 210     115.394  -3.959  47.756  1.00  0.00      RA0  N
ATOM   1919  H   GLU A 210     114.941  -3.133  48.102  1.00  0.00      RA0  H
ATOM   1920  CA  GLU A 210     115.964  -4.878  48.711  1.00  0.00      RA0  C
ATOM   1921  CB  GLU A 210     116.813  -4.093  49.707  1.00  0.00      RA0  C
ATOM   1922  CG  GLU A 210     118.206  -3.689  49.233  1.00  0.00      RA0  C
ATOM   1923  CD  GLU A 210     119.194  -4.793  49.554  1.00  0.00      RA0  C
ATOM   1924  OE1 GLU A 210     119.502  -5.017  50.719  1.00  0.00      RA0  O
ATOM   1925  OE2 GLU A 210     119.733  -5.409  48.649  1.00  0.00      RA0  O
ATOM   1926  C   GLU A 210     114.846  -5.584  49.462  1.00  0.00      RA0  C
ATOM   1927  O   GLU A 210     114.030  -4.949  50.127  1.00  0.00      RA0  O
ATOM   1928  N   LEU A 211     114.808  -6.925  49.414  1.00  0.00      RA0  N
ATOM   1929  H   LEU A 211     115.511  -7.428  48.910  1.00  0.00      RA0  H
ATOM   1930  CA  LEU A 211     113.765  -7.709  50.048  1.00  0.00      RA0  C
ATOM   1931  CB  LEU A 211     113.175  -8.645  48.997  1.00  0.00      RA0  C
ATOM   1932  CG  LEU A 211     111.952  -9.411  49.482  1.00  0.00      RA0  C
ATOM   1933  CD1 LEU A 211     110.768  -8.469  49.652  1.00  0.00      RA0  C
ATOM   1934  CD2 LEU A 211     111.612 -10.597  48.580  1.00  0.00      RA0  C
ATOM   1935  C   LEU A 211     114.315  -8.522  51.206  1.00  0.00      RA0  C
ATOM   1936  O   LEU A 211     115.153  -9.399  51.011  1.00  0.00      RA0  O
ATOM   1937  N   LYS A 212     113.897  -8.230  52.459  1.00  0.00      RA0  N
ATOM   1938  H   LYS A 212     113.167  -7.561  52.641  1.00  0.00      RA0  H
ATOM   1939  CA  LYS A 212     114.446  -8.943  53.609  1.00  0.00      RA0  C
ATOM   1940  CB  LYS A 212     115.909  -8.573  53.865  1.00  0.00      RA0  C
ATOM   1941  CG  LYS A 212     116.076  -7.123  54.320  1.00  0.00      RA0  C
ATOM   1942  CD  LYS A 212     117.538  -6.765  54.573  1.00  0.00      RA0  C
ATOM   1943  CE  LYS A 212     118.375  -6.970  53.313  1.00  0.00      RA0  C
ATOM   1944  NZ  LYS A 212     117.848  -6.119  52.241  1.00  0.00      RA0  N
ATOM   1945  HZ1 LYS A 212     118.397  -6.269  51.365  1.00  0.00      RA0  H
ATOM   1946  HZ2 LYS A 212     116.843  -6.296  52.058  1.00  0.00      RA0  H
ATOM   1947  HZ3 LYS A 212     118.005  -5.115  52.463  1.00  0.00      RA0  H
ATOM   1948  C   LYS A 212     113.683  -8.712  54.903  1.00  0.00      RA0  C
ATOM   1949  O   LYS A 212     112.961  -7.730  55.025  1.00  0.00      RA0  O
ATOM   1950  N   LEU A 213     113.834  -9.591  55.919  1.00  0.00      RA0  N
ATOM   1951  H   LEU A 213     114.498 -10.331  55.824  1.00  0.00      RA0  H
ATOM   1952  CA  LEU A 213     113.136  -9.504  57.204  1.00  0.00      RA0  C
ATOM   1953  CB  LEU A 213     113.599 -10.618  58.146  1.00  0.00      RA0  C
ATOM   1954  CG  LEU A 213     112.515 -11.030  59.148  1.00  0.00      RA0  C
ATOM   1955  CD1 LEU A 213     111.309 -11.653  58.442  1.00  0.00      RA0  C
ATOM   1956  CD2 LEU A 213     113.048 -11.945  60.248  1.00  0.00      RA0  C
ATOM   1957  C   LEU A 213     113.199  -8.127  57.881  1.00  0.00      RA0  C
ATOM   1958  O   LEU A 213     114.310  -7.630  58.075  1.00  0.00      RA0  O
ATOM   1959  N   PRO A 214     112.092  -7.463  58.260  1.00  0.00      RA0  N
ATOM   1960  CD  PRO A 214     110.729  -7.975  58.156  1.00  0.00      RA0  C
ATOM   1961  CA  PRO A 214     112.133  -6.073  58.712  1.00  0.00      RA0  C
ATOM   1962  CB  PRO A 214     110.654  -5.668  58.694  1.00  0.00      RA0  C
ATOM   1963  CG  PRO A 214     109.876  -6.962  58.907  1.00  0.00      RA0  C
ATOM   1964  C   PRO A 214     112.796  -5.938  60.067  1.00  0.00      RA0  C
ATOM   1965  O   PRO A 214     113.503  -4.962  60.291  1.00  0.00      RA0  O
ATOM   1966  N   CYS A 215     112.647  -6.938  60.954  1.00  0.00      RA0  N
ATOM   1967  H   CYS A 215     112.020  -7.674  60.706  1.00  0.00      RA0  H
ATOM   1968  CA  CYS A 215     113.319  -7.069  62.240  1.00  0.00      RA0  C
ATOM   1969  CB  CYS A 215     112.857  -8.377  62.875  1.00  0.00      RA0  C
ATOM   1970  SG  CYS A 215     111.161  -8.769  62.377  1.00  0.00      RA0  S
ATOM   1971  C   CYS A 215     114.841  -6.996  62.176  1.00  0.00      RA0  C
ATOM   1972  O   CYS A 215     115.493  -6.522  63.105  1.00  0.00      RA0  O
ATOM   1973  N   GLU A 216     115.426  -7.489  61.069  1.00  0.00      RA0  N
ATOM   1974  H   GLU A 216     114.879  -7.804  60.292  1.00  0.00      RA0  H
ATOM   1975  CA  GLU A 216     116.862  -7.581  60.870  1.00  0.00      RA0  C
ATOM   1976  CB  GLU A 216     117.213  -9.013  60.491  1.00  0.00      RA0  C
ATOM   1977  CG  GLU A 216     116.579 -10.045  61.417  1.00  0.00      RA0  C
ATOM   1978  CD  GLU A 216     116.547 -11.362  60.681  1.00  0.00      RA0  C
ATOM   1979  OE1 GLU A 216     116.603 -11.341  59.453  1.00  0.00      RA0  O
ATOM   1980  OE2 GLU A 216     116.444 -12.398  61.331  1.00  0.00      RA0  O
ATOM   1981  C   GLU A 216     117.365  -6.666  59.755  1.00  0.00      RA0  C
ATOM   1982  O   GLU A 216     118.504  -6.772  59.303  1.00  0.00      RA0  O
ATOM   1983  N   MET A 217     116.555  -5.698  59.270  1.00  0.00      RA0  N
ATOM   1984  H   MET A 217     115.644  -5.580  59.666  1.00  0.00      RA0  H
ATOM   1985  CA  MET A 217     117.057  -4.690  58.348  1.00  0.00      RA0  C
ATOM   1986  CB  MET A 217     115.918  -3.825  57.801  1.00  0.00      RA0  C
ATOM   1987  CG  MET A 217     114.908  -4.535  56.900  1.00  0.00      RA0  C
ATOM   1988  SD  MET A 217     113.568  -3.434  56.407  1.00  0.00      RA0  S
ATOM   1989  CE  MET A 217     112.691  -4.541  55.291  1.00  0.00      RA0  C
ATOM   1990  C   MET A 217     118.076  -3.750  58.979  1.00  0.00      RA0  C
ATOM   1991  O   MET A 217     117.777  -2.983  59.894  1.00  0.00      RA0  O
ATOM   1992  N   ASP A 218     119.308  -3.752  58.443  1.00  0.00      RA0  N
ATOM   1993  H   ASP A 218     119.534  -4.393  57.714  1.00  0.00      RA0  H
ATOM   1994  CA  ASP A 218     120.284  -2.745  58.784  1.00  0.00      RA0  C
ATOM   1995  CB  ASP A 218     121.754  -3.136  58.874  1.00  0.00      RA0  C
ATOM   1996  CG  ASP A 218     122.542  -1.868  59.229  1.00  0.00      RA0  C
ATOM   1997  OD1 ASP A 218     121.992  -0.919  59.798  1.00  0.00      RA0  O
ATOM   1998  OD2 ASP A 218     123.721  -1.810  58.910  1.00  0.00      RA0  O
ATOM   1999  C   ASP A 218     120.148  -1.559  57.829  1.00  0.00      RA0  C
ATOM   2000  O   ASP A 218     120.517  -1.601  56.654  1.00  0.00      RA0  O
ATOM   2001  N   PHE A 219     119.558  -0.466  58.345  1.00  0.00      RA0  N
ATOM   2002  H   PHE A 219     119.493  -0.482  59.342  1.00  0.00      RA0  H
ATOM   2003  CA  PHE A 219     119.301   0.756  57.614  1.00  0.00      RA0  C
ATOM   2004  CB  PHE A 219     118.383   1.681  58.420  1.00  0.00      RA0  C
ATOM   2005  CG  PHE A 219     117.004   1.079  58.569  1.00  0.00      RA0  C
ATOM   2006  CD1 PHE A 219     116.722   0.212  59.620  1.00  0.00      RA0  C
ATOM   2007  CD2 PHE A 219     116.009   1.401  57.653  1.00  0.00      RA0  C
ATOM   2008  CE1 PHE A 219     115.449  -0.330  59.754  1.00  0.00      RA0  C
ATOM   2009  CE2 PHE A 219     114.735   0.861  57.790  1.00  0.00      RA0  C
ATOM   2010  CZ  PHE A 219     114.453  -0.003  58.842  1.00  0.00      RA0  C
ATOM   2011  C   PHE A 219     120.550   1.501  57.195  1.00  0.00      RA0  C
ATOM   2012  O   PHE A 219     120.607   2.057  56.105  1.00  0.00      RA0  O
ATOM   2013  N   SER A 220     121.575   1.561  58.062  1.00  0.00      RA0  N
ATOM   2014  H   SER A 220     121.562   0.925  58.833  1.00  0.00      RA0  H
ATOM   2015  CA  SER A 220     122.757   2.368  57.793  1.00  0.00      RA0  C
ATOM   2016  CB  SER A 220     123.219   2.697  59.199  1.00  0.00      RA0  C
ATOM   2017  OG  SER A 220     122.299   2.050  60.099  1.00  0.00      RA0  O
ATOM   2018  HG  SER A 220     122.579   1.134  60.175  1.00  0.00      RA0  H
ATOM   2019  C   SER A 220     123.779   1.604  56.992  1.00  0.00      RA0  C
ATOM   2020  O   SER A 220     124.712   2.175  56.433  1.00  0.00      RA0  O
ATOM   2021  N   GLY A 221     123.600   0.275  56.884  1.00  0.00      RA0  N
ATOM   2022  H   GLY A 221     122.965  -0.208  57.493  1.00  0.00      RA0  H
ATOM   2023  CA  GLY A 221     124.401  -0.558  56.001  1.00  0.00      RA0  C
ATOM   2024  C   GLY A 221     124.120  -0.365  54.529  1.00  0.00      RA0  C
ATOM   2025  O   GLY A 221     124.989  -0.550  53.678  1.00  0.00      RA0  O
ATOM   2026  N   LYS A 222     122.880   0.008  54.172  1.00  0.00      RA0  N
ATOM   2027  H   LYS A 222     122.163   0.136  54.862  1.00  0.00      RA0  H
ATOM   2028  CA  LYS A 222     122.532   0.352  52.815  1.00  0.00      RA0  C
ATOM   2029  CB  LYS A 222     121.920  -0.830  52.062  1.00  0.00      RA0  C
ATOM   2030  CG  LYS A 222     122.877  -1.914  51.564  1.00  0.00      RA0  C
ATOM   2031  CD  LYS A 222     122.091  -2.972  50.793  1.00  0.00      RA0  C
ATOM   2032  CE  LYS A 222     122.923  -4.136  50.255  1.00  0.00      RA0  C
ATOM   2033  NZ  LYS A 222     122.019  -5.117  49.640  1.00  0.00      RA0  N
ATOM   2034  HZ1 LYS A 222     122.484  -5.999  49.364  1.00  0.00      RA0  H
ATOM   2035  HZ2 LYS A 222     121.220  -5.336  50.276  1.00  0.00      RA0  H
ATOM   2036  HZ3 LYS A 222     121.499  -4.745  48.814  1.00  0.00      RA0  H
ATOM   2037  C   LYS A 222     121.479   1.449  52.834  1.00  0.00      RA0  C
ATOM   2038  O   LYS A 222     120.324   1.178  53.134  1.00  0.00      RA0  O
ATOM   2039  N   ASP A 223     121.830   2.696  52.461  1.00  0.00      RA0  N
ATOM   2040  H   ASP A 223     122.784   2.919  52.251  1.00  0.00      RA0  H
ATOM   2041  CA  ASP A 223     120.900   3.809  52.430  1.00  0.00      RA0  C
ATOM   2042  CB  ASP A 223     121.689   5.036  51.948  1.00  0.00      RA0  C
ATOM   2043  CG  ASP A 223     122.314   4.708  50.596  1.00  0.00      RA0  C
ATOM   2044  OD1 ASP A 223     123.366   4.067  50.563  1.00  0.00      RA0  O
ATOM   2045  OD2 ASP A 223     121.713   4.964  49.551  1.00  0.00      RA0  O
ATOM   2046  C   ASP A 223     119.644   3.654  51.563  1.00  0.00      RA0  C
ATOM   2047  O   ASP A 223     119.699   3.276  50.387  1.00  0.00      RA0  O
ATOM   2048  N   VAL A 224     118.471   3.999  52.144  1.00  0.00      RA0  N
ATOM   2049  H   VAL A 224     118.479   4.419  53.052  1.00  0.00      RA0  H
ATOM   2050  CA  VAL A 224     117.161   3.803  51.539  1.00  0.00      RA0  C
ATOM   2051  CB  VAL A 224     116.379   2.694  52.247  1.00  0.00      RA0  C
ATOM   2052  CG1 VAL A 224     117.016   1.334  51.965  1.00  0.00      RA0  C
ATOM   2053  CG2 VAL A 224     116.234   2.968  53.746  1.00  0.00      RA0  C
ATOM   2054  C   VAL A 224     116.363   5.102  51.502  1.00  0.00      RA0  C
ATOM   2055  O   VAL A 224     116.508   5.986  52.345  1.00  0.00      RA0  O
ATOM   2056  N   SER A 225     115.502   5.295  50.481  1.00  0.00      RA0  N
ATOM   2057  H   SER A 225     115.448   4.621  49.741  1.00  0.00      RA0  H
ATOM   2058  CA  SER A 225     114.655   6.487  50.389  1.00  0.00      RA0  C
ATOM   2059  CB  SER A 225     114.765   6.792  48.916  1.00  0.00      RA0  C
ATOM   2060  OG  SER A 225     115.871   5.993  48.481  1.00  0.00      RA0  O
ATOM   2061  HG  SER A 225     116.142   6.327  47.628  1.00  0.00      RA0  H
ATOM   2062  C   SER A 225     113.247   6.209  50.862  1.00  0.00      RA0  C
ATOM   2063  O   SER A 225     112.481   7.120  51.178  1.00  0.00      RA0  O
ATOM   2064  N   GLY A 226     112.904   4.920  51.004  1.00  0.00      RA0  N
ATOM   2065  H   GLY A 226     113.507   4.151  50.777  1.00  0.00      RA0  H
ATOM   2066  CA  GLY A 226     111.620   4.517  51.532  1.00  0.00      RA0  C
ATOM   2067  C   GLY A 226     111.598   3.068  51.896  1.00  0.00      RA0  C
ATOM   2068  O   GLY A 226     112.486   2.297  51.528  1.00  0.00      RA0  O
ATOM   2069  N   VAL A 227     110.547   2.674  52.630  1.00  0.00      RA0  N
ATOM   2070  H   VAL A 227     109.843   3.335  52.909  1.00  0.00      RA0  H
ATOM   2071  CA  VAL A 227     110.346   1.307  53.071  1.00  0.00      RA0  C
ATOM   2072  CB  VAL A 227     110.862   1.071  54.507  1.00  0.00      RA0  C
ATOM   2073  CG1 VAL A 227     112.352   1.374  54.670  1.00  0.00      RA0  C
ATOM   2074  CG2 VAL A 227     110.058   1.852  55.539  1.00  0.00      RA0  C
ATOM   2075  C   VAL A 227     108.877   0.936  52.971  1.00  0.00      RA0  C
ATOM   2076  O   VAL A 227     107.993   1.756  53.210  1.00  0.00      RA0  O
ATOM   2077  N   LEU A 228     108.570  -0.322  52.606  1.00  0.00      RA0  N
ATOM   2078  H   LEU A 228     109.300  -0.985  52.432  1.00  0.00      RA0  H
ATOM   2079  CA  LEU A 228     107.214  -0.832  52.548  1.00  0.00      RA0  C
ATOM   2080  CB  LEU A 228     106.887  -1.303  51.132  1.00  0.00      RA0  C
ATOM   2081  CG  LEU A 228     105.505  -1.947  50.992  1.00  0.00      RA0  C
ATOM   2082  CD1 LEU A 228     104.371  -0.961  51.278  1.00  0.00      RA0  C
ATOM   2083  CD2 LEU A 228     105.340  -2.636  49.638  1.00  0.00      RA0  C
ATOM   2084  C   LEU A 228     107.058  -1.987  53.517  1.00  0.00      RA0  C
ATOM   2085  O   LEU A 228     107.787  -2.978  53.453  1.00  0.00      RA0  O
ATOM   2086  N   PHE A 229     106.073  -1.876  54.427  1.00  0.00      RA0  N
ATOM   2087  H   PHE A 229     105.455  -1.087  54.390  1.00  0.00      RA0  H
ATOM   2088  CA  PHE A 229     105.742  -2.890  55.410  1.00  0.00      RA0  C
ATOM   2089  CB  PHE A 229     105.914  -2.362  56.836  1.00  0.00      RA0  C
ATOM   2090  CG  PHE A 229     107.358  -2.027  57.121  1.00  0.00      RA0  C
ATOM   2091  CD1 PHE A 229     107.668  -0.895  57.865  1.00  0.00      RA0  C
ATOM   2092  CD2 PHE A 229     108.376  -2.849  56.652  1.00  0.00      RA0  C
ATOM   2093  CE1 PHE A 229     108.994  -0.587  58.143  1.00  0.00      RA0  C
ATOM   2094  CE2 PHE A 229     109.703  -2.538  56.926  1.00  0.00      RA0  C
ATOM   2095  CZ  PHE A 229     110.013  -1.408  57.674  1.00  0.00      RA0  C
ATOM   2096  C   PHE A 229     104.295  -3.310  55.200  1.00  0.00      RA0  C
ATOM   2097  O   PHE A 229     103.472  -2.510  54.757  1.00  0.00      RA0  O
ATOM   2098  N   GLN A 230     103.939  -4.577  55.486  1.00  0.00      RA0  N
ATOM   2099  H   GLN A 230     104.588  -5.216  55.908  1.00  0.00      RA0  H
ATOM   2100  CA  GLN A 230     102.587  -5.093  55.307  1.00  0.00      RA0  C
ATOM   2101  CB  GLN A 230     102.637  -6.444  54.586  1.00  0.00      RA0  C
ATOM   2102  CG  GLN A 230     101.283  -7.022  54.153  1.00  0.00      RA0  C
ATOM   2103  CD  GLN A 230     100.918  -6.588  52.745  1.00  0.00      RA0  C
ATOM   2104  OE1 GLN A 230     101.636  -6.866  51.785  1.00  0.00      RA0  O
ATOM   2105  NE2 GLN A 230      99.735  -5.957  52.665  1.00  0.00      RA0  N
ATOM   2106 HE21 GLN A 230      99.215  -5.698  53.480  1.00  0.00      RA0  H
ATOM   2107 HE22 GLN A 230      99.281  -5.714  51.796  1.00  0.00      RA0  H
ATOM   2108  C   GLN A 230     101.906  -5.243  56.662  1.00  0.00      RA0  C
ATOM   2109  O   GLN A 230     102.530  -5.622  57.643  1.00  0.00      RA0  O
ATOM   2110  N   TYR A 231     100.610  -4.894  56.782  1.00  0.00      RA0  N
ATOM   2111  H   TYR A 231     100.068  -4.632  55.983  1.00  0.00      RA0  H
ATOM   2112  CA  TYR A 231      99.936  -4.893  58.071  1.00  0.00      RA0  C
ATOM   2113  CB  TYR A 231     100.041  -3.451  58.573  1.00  0.00      RA0  C
ATOM   2114  CG  TYR A 231      99.484  -3.187  59.951  1.00  0.00      RA0  C
ATOM   2115  CD1 TYR A 231      99.546  -4.130  60.972  1.00  0.00      RA0  C
ATOM   2116  CE1 TYR A 231      99.083  -3.798  62.243  1.00  0.00      RA0  C
ATOM   2117  CD2 TYR A 231      98.932  -1.936  60.196  1.00  0.00      RA0  C
ATOM   2118  CE2 TYR A 231      98.475  -1.605  61.463  1.00  0.00      RA0  C
ATOM   2119  CZ  TYR A 231      98.558  -2.533  62.491  1.00  0.00      RA0  C
ATOM   2120  OH  TYR A 231      98.116  -2.183  63.750  1.00  0.00      RA0  O
ATOM   2121  HH  TYR A 231      97.900  -1.252  63.741  1.00  0.00      RA0  H
ATOM   2122  C   TYR A 231      98.491  -5.375  57.964  1.00  0.00      RA0  C
ATOM   2123  O   TYR A 231      97.669  -4.760  57.284  1.00  0.00      RA0  O
ATOM   2124  N   PRO A 232      98.095  -6.438  58.650  1.00  0.00      RA0  N
ATOM   2125  CD  PRO A 232      96.690  -6.637  58.972  1.00  0.00      RA0  C
ATOM   2126  CA  PRO A 232      98.905  -7.609  59.008  1.00  0.00      RA0  C
ATOM   2127  CB  PRO A 232      97.868  -8.633  59.479  1.00  0.00      RA0  C
ATOM   2128  CG  PRO A 232      96.684  -7.801  59.948  1.00  0.00      RA0  C
ATOM   2129  C   PRO A 232      99.737  -8.157  57.851  1.00  0.00      RA0  C
ATOM   2130  O   PRO A 232      99.325  -8.019  56.699  1.00  0.00      RA0  O
ATOM   2131  N   ASP A 233     100.898  -8.767  58.126  1.00  0.00      RA0  N
ATOM   2132  H   ASP A 233     101.226  -8.779  59.075  1.00  0.00      RA0  H
ATOM   2133  CA  ASP A 233     101.752  -9.474  57.194  1.00  0.00      RA0  C
ATOM   2134  CB  ASP A 233     102.850 -10.206  57.952  1.00  0.00      RA0  C
ATOM   2135  CG  ASP A 233     103.673  -9.208  58.732  1.00  0.00      RA0  C
ATOM   2136  OD1 ASP A 233     104.345  -8.388  58.118  1.00  0.00      RA0  O
ATOM   2137  OD2 ASP A 233     103.668  -9.254  59.958  1.00  0.00      RA0  O
ATOM   2138  C   ASP A 233     101.026 -10.460  56.254  1.00  0.00      RA0  C
ATOM   2139  O   ASP A 233      99.948 -10.972  56.550  1.00  0.00      RA0  O
ATOM   2140  N   THR A 234     101.646 -10.837  55.107  1.00  0.00      RA0  N
ATOM   2141  H   THR A 234     102.530 -10.405  54.989  1.00  0.00      RA0  H
ATOM   2142  CA  THR A 234     101.123 -11.812  54.128  1.00  0.00      RA0  C
ATOM   2143  CB  THR A 234     102.158 -11.901  52.977  1.00  0.00      RA0  C
ATOM   2144  OG1 THR A 234     101.583 -12.307  51.729  1.00  0.00      RA0  O
ATOM   2145  HG1 THR A 234     102.269 -12.057  51.110  1.00  0.00      RA0  H
ATOM   2146  CG2 THR A 234     103.368 -12.790  53.273  1.00  0.00      RA0  C
ATOM   2147  C   THR A 234     100.833 -13.157  54.768  1.00  0.00      RA0  C
ATOM   2148  O   THR A 234      99.834 -13.807  54.448  1.00  0.00      RA0  O
ATOM   2149  N   GLU A 235     101.671 -13.620  55.720  1.00  0.00      RA0  N
ATOM   2150  H   GLU A 235     102.440 -13.052  56.014  1.00  0.00      RA0  H
ATOM   2151  CA  GLU A 235     101.444 -14.861  56.412  1.00  0.00      RA0  C
ATOM   2152  CB  GLU A 235     102.754 -15.526  56.818  1.00  0.00      RA0  C
ATOM   2153  CG  GLU A 235     103.753 -14.735  57.658  1.00  0.00      RA0  C
ATOM   2154  CD  GLU A 235     105.041 -15.518  57.547  1.00  0.00      RA0  C
ATOM   2155  OE1 GLU A 235     105.407 -15.865  56.431  1.00  0.00      RA0  O
ATOM   2156  OE2 GLU A 235     105.638 -15.885  58.555  1.00  0.00      RA0  O
ATOM   2157  C   GLU A 235     100.462 -14.751  57.529  1.00  0.00      RA0  C
ATOM   2158  O   GLU A 235      99.976 -15.775  57.914  1.00  0.00      RA0  O
ATOM   2159  N   GLY A 236     100.137 -13.504  57.989  1.00  0.00      RA0  N
ATOM   2160  H   GLY A 236     100.592 -12.697  57.614  1.00  0.00      RA0  H
ATOM   2161  CA  GLY A 236      99.034 -13.203  58.903  1.00  0.00      RA0  C
ATOM   2162  C   GLY A 236      99.438 -12.534  60.183  1.00  0.00      RA0  C
ATOM   2163  O   GLY A 236      98.593 -12.102  60.964  1.00  0.00      RA0  O
ATOM   2164  N   LYS A 237     100.748 -12.418  60.434  1.00  0.00      RA0  N
ATOM   2165  H   LYS A 237     101.402 -12.726  59.748  1.00  0.00      RA0  H
ATOM   2166  CA  LYS A 237     101.281 -11.811  61.636  1.00  0.00      RA0  C
ATOM   2167  CB  LYS A 237     102.806 -11.901  61.620  1.00  0.00      RA0  C
ATOM   2168  CG  LYS A 237     103.438 -13.097  62.314  1.00  0.00      RA0  C
ATOM   2169  CD  LYS A 237     104.473 -12.590  63.306  1.00  0.00      RA0  C
ATOM   2170  CE  LYS A 237     103.813 -11.491  64.132  1.00  0.00      RA0  C
ATOM   2171  NZ  LYS A 237     104.719 -10.999  65.169  1.00  0.00      RA0  N
ATOM   2172  HZ1 LYS A 237     104.147 -10.521  65.899  1.00  0.00      RA0  H
ATOM   2173  HZ2 LYS A 237     105.120 -11.818  65.673  1.00  0.00      RA0  H
ATOM   2174  HZ3 LYS A 237     105.478 -10.401  64.774  1.00  0.00      RA0  H
ATOM   2175  C   LYS A 237     100.958 -10.325  61.802  1.00  0.00      RA0  C
ATOM   2176  O   LYS A 237     100.898  -9.565  60.844  1.00  0.00      RA0  O
ATOM   2177  N   VAL A 238     100.723  -9.863  63.043  1.00  0.00      RA0  N
ATOM   2178  H   VAL A 238     100.716 -10.508  63.810  1.00  0.00      RA0  H
ATOM   2179  CA  VAL A 238     100.620  -8.441  63.349  1.00  0.00      RA0  C
ATOM   2180  CB  VAL A 238      99.364  -8.145  64.171  1.00  0.00      RA0  C
ATOM   2181  CG1 VAL A 238      99.326  -6.684  64.627  1.00  0.00      RA0  C
ATOM   2182  CG2 VAL A 238      98.105  -8.534  63.404  1.00  0.00      RA0  C
ATOM   2183  C   VAL A 238     101.853  -8.019  64.144  1.00  0.00      RA0  C
ATOM   2184  O   VAL A 238     102.105  -8.525  65.238  1.00  0.00      RA0  O
ATOM   2185  N   GLU A 239     102.671  -7.088  63.602  1.00  0.00      RA0  N
ATOM   2186  H   GLU A 239     102.415  -6.638  62.747  1.00  0.00      RA0  H
ATOM   2187  CA  GLU A 239     103.902  -6.626  64.234  1.00  0.00      RA0  C
ATOM   2188  CB  GLU A 239     105.117  -6.857  63.354  1.00  0.00      RA0  C
ATOM   2189  CG  GLU A 239     105.129  -8.338  63.010  1.00  0.00      RA0  C
ATOM   2190  CD  GLU A 239     106.533  -8.886  63.055  1.00  0.00      RA0  C
ATOM   2191  OE1 GLU A 239     107.432  -8.254  62.513  1.00  0.00      RA0  O
ATOM   2192  OE2 GLU A 239     106.723  -9.969  63.600  1.00  0.00      RA0  O
ATOM   2193  C   GLU A 239     103.792  -5.188  64.731  1.00  0.00      RA0  C
ATOM   2194  O   GLU A 239     102.979  -4.396  64.255  1.00  0.00      RA0  O
ATOM   2195  N   ASP A 240     104.640  -4.801  65.717  1.00  0.00      RA0  N
ATOM   2196  H   ASP A 240     105.344  -5.435  66.027  1.00  0.00      RA0  H
ATOM   2197  CA  ASP A 240     104.854  -3.400  66.028  1.00  0.00      RA0  C
ATOM   2198  CB  ASP A 240     105.378  -3.060  67.412  1.00  0.00      RA0  C
ATOM   2199  CG  ASP A 240     105.404  -1.548  67.366  1.00  0.00      RA0  C
ATOM   2200  OD1 ASP A 240     104.412  -0.976  66.926  1.00  0.00      RA0  O
ATOM   2201  OD2 ASP A 240     106.423  -0.933  67.667  1.00  0.00      RA0  O
ATOM   2202  C   ASP A 240     105.839  -2.836  65.035  1.00  0.00      RA0  C
ATOM   2203  O   ASP A 240     106.988  -3.267  64.968  1.00  0.00      RA0  O
ATOM   2204  N   PHE A 241     105.408  -1.847  64.239  1.00  0.00      RA0  N
ATOM   2205  H   PHE A 241     104.527  -1.446  64.493  1.00  0.00      RA0  H
ATOM   2206  CA  PHE A 241     106.280  -1.235  63.269  1.00  0.00      RA0  C
ATOM   2207  CB  PHE A 241     105.543  -1.023  61.946  1.00  0.00      RA0  C
ATOM   2208  CG  PHE A 241     105.136  -2.357  61.366  1.00  0.00      RA0  C
ATOM   2209  CD1 PHE A 241     103.793  -2.714  61.310  1.00  0.00      RA0  C
ATOM   2210  CD2 PHE A 241     106.106  -3.229  60.884  1.00  0.00      RA0  C
ATOM   2211  CE1 PHE A 241     103.421  -3.938  60.765  1.00  0.00      RA0  C
ATOM   2212  CE2 PHE A 241     105.733  -4.452  60.338  1.00  0.00      RA0  C
ATOM   2213  CZ  PHE A 241     104.391  -4.805  60.274  1.00  0.00      RA0  C
ATOM   2214  C   PHE A 241     106.858   0.076  63.783  1.00  0.00      RA0  C
ATOM   2215  O   PHE A 241     107.674   0.682  63.096  1.00  0.00      RA0  O
ATOM   2216  N   THR A 242     106.528   0.532  65.015  1.00  0.00      RA0  N
ATOM   2217  H   THR A 242     105.994  -0.034  65.651  1.00  0.00      RA0  H
ATOM   2218  CA  THR A 242     106.932   1.850  65.539  1.00  0.00      RA0  C
ATOM   2219  CB  THR A 242     106.251   2.112  66.876  1.00  0.00      RA0  C
ATOM   2220  OG1 THR A 242     104.873   1.740  66.786  1.00  0.00      RA0  O
ATOM   2221  HG1 THR A 242     104.854   0.812  67.030  1.00  0.00      RA0  H
ATOM   2222  CG2 THR A 242     106.390   3.575  67.302  1.00  0.00      RA0  C
ATOM   2223  C   THR A 242     108.444   2.056  65.576  1.00  0.00      RA0  C
ATOM   2224  O   THR A 242     108.955   3.043  65.053  1.00  0.00      RA0  O
ATOM   2225  N   GLU A 243     109.232   1.104  66.127  1.00  0.00      RA0  N
ATOM   2226  H   GLU A 243     108.782   0.291  66.504  1.00  0.00      RA0  H
ATOM   2227  CA  GLU A 243     110.695   1.209  66.149  1.00  0.00      RA0  C
ATOM   2228  CB  GLU A 243     111.298   0.192  67.126  1.00  0.00      RA0  C
ATOM   2229  CG  GLU A 243     111.170  -1.278  66.726  1.00  0.00      RA0  C
ATOM   2230  CD  GLU A 243     112.542  -1.793  66.353  1.00  0.00      RA0  C
ATOM   2231  OE1 GLU A 243     113.504  -1.036  66.431  1.00  0.00      RA0  O
ATOM   2232  OE2 GLU A 243     112.670  -2.953  65.983  1.00  0.00      RA0  O
ATOM   2233  C   GLU A 243     111.322   1.191  64.752  1.00  0.00      RA0  C
ATOM   2234  O   GLU A 243     112.256   1.926  64.439  1.00  0.00      RA0  O
ATOM   2235  N   LEU A 244     110.790   0.368  63.823  1.00  0.00      RA0  N
ATOM   2236  H   LEU A 244     110.014  -0.197  64.100  1.00  0.00      RA0  H
ATOM   2237  CA  LEU A 244     111.219   0.374  62.432  1.00  0.00      RA0  C
ATOM   2238  CB  LEU A 244     110.574  -0.792  61.690  1.00  0.00      RA0  C
ATOM   2239  CG  LEU A 244     110.899  -2.136  62.343  1.00  0.00      RA0  C
ATOM   2240  CD1 LEU A 244     110.082  -3.277  61.738  1.00  0.00      RA0  C
ATOM   2241  CD2 LEU A 244     112.401  -2.426  62.327  1.00  0.00      RA0  C
ATOM   2242  C   LEU A 244     110.944   1.688  61.725  1.00  0.00      RA0  C
ATOM   2243  O   LEU A 244     111.791   2.205  61.001  1.00  0.00      RA0  O
ATOM   2244  N   VAL A 245     109.751   2.269  61.946  1.00  0.00      RA0  N
ATOM   2245  H   VAL A 245     109.121   1.819  62.581  1.00  0.00      RA0  H
ATOM   2246  CA  VAL A 245     109.370   3.571  61.424  1.00  0.00      RA0  C
ATOM   2247  CB  VAL A 245     107.877   3.832  61.648  1.00  0.00      RA0  C
ATOM   2248  CG1 VAL A 245     107.470   5.221  61.174  1.00  0.00      RA0  C
ATOM   2249  CG2 VAL A 245     107.045   2.779  60.915  1.00  0.00      RA0  C
ATOM   2250  C   VAL A 245     110.260   4.681  61.972  1.00  0.00      RA0  C
ATOM   2251  O   VAL A 245     110.769   5.501  61.212  1.00  0.00      RA0  O
ATOM   2252  N   GLU A 246     110.556   4.678  63.288  1.00  0.00      RA0  N
ATOM   2253  H   GLU A 246     110.098   4.015  63.881  1.00  0.00      RA0  H
ATOM   2254  CA  GLU A 246     111.491   5.619  63.898  1.00  0.00      RA0  C
ATOM   2255  CB  GLU A 246     111.431   5.481  65.418  1.00  0.00      RA0  C
ATOM   2256  CG  GLU A 246     112.158   6.604  66.154  1.00  0.00      RA0  C
ATOM   2257  CD  GLU A 246     111.838   7.953  65.530  1.00  0.00      RA0  C
ATOM   2258  OE1 GLU A 246     110.669   8.245  65.281  1.00  0.00      RA0  O
ATOM   2259  OE2 GLU A 246     112.774   8.711  65.291  1.00  0.00      RA0  O
ATOM   2260  C   GLU A 246     112.897   5.560  63.303  1.00  0.00      RA0  C
ATOM   2261  O   GLU A 246     113.463   6.563  62.873  1.00  0.00      RA0  O
ATOM   2262  N   ARG A 247     113.478   4.353  63.162  1.00  0.00      RA0  N
ATOM   2263  H   ARG A 247     112.978   3.557  63.512  1.00  0.00      RA0  H
ATOM   2264  CA  ARG A 247     114.770   4.169  62.519  1.00  0.00      RA0  C
ATOM   2265  CB  ARG A 247     115.245   2.714  62.484  1.00  0.00      RA0  C
ATOM   2266  CG  ARG A 247     115.264   1.861  63.747  1.00  0.00      RA0  C
ATOM   2267  CD  ARG A 247     115.758   0.460  63.369  1.00  0.00      RA0  C
ATOM   2268  NE  ARG A 247     115.310  -0.557  64.314  1.00  0.00      RA0  N
ATOM   2269  HE  ARG A 247     114.643  -0.287  65.026  1.00  0.00      RA0  H
ATOM   2270  CZ  ARG A 247     115.676  -1.865  64.159  1.00  0.00      RA0  C
ATOM   2271  NH1 ARG A 247     115.145  -2.794  64.976  1.00  0.00      RA0  N
ATOM   2272 HH11 ARG A 247     115.362  -3.771  64.974  1.00  0.00      RA0  H
ATOM   2273 HH12 ARG A 247     114.420  -2.516  65.642  1.00  0.00      RA0  H
ATOM   2274  NH2 ARG A 247     116.551  -2.211  63.185  1.00  0.00      RA0  N
ATOM   2275 HH21 ARG A 247     116.823  -3.165  63.028  1.00  0.00      RA0  H
ATOM   2276 HH22 ARG A 247     116.955  -1.530  62.569  1.00  0.00      RA0  H
ATOM   2277  C   ARG A 247     114.797   4.567  61.050  1.00  0.00      RA0  C
ATOM   2278  O   ARG A 247     115.778   5.116  60.551  1.00  0.00      RA0  O
ATOM   2279  N   ALA A 248     113.707   4.303  60.314  1.00  0.00      RA0  N
ATOM   2280  H   ALA A 248     112.935   3.836  60.749  1.00  0.00      RA0  H
ATOM   2281  CA  ALA A 248     113.527   4.776  58.959  1.00  0.00      RA0  C
ATOM   2282  CB  ALA A 248     112.248   4.204  58.345  1.00  0.00      RA0  C
ATOM   2283  C   ALA A 248     113.491   6.302  58.841  1.00  0.00      RA0  C
ATOM   2284  O   ALA A 248     114.149   6.906  57.996  1.00  0.00      RA0  O
ATOM   2285  N   HIS A 249     112.775   6.983  59.752  1.00  0.00      RA0  N
ATOM   2286  H   HIS A 249     112.230   6.470  60.418  1.00  0.00      RA0  H
ATOM   2287  CA  HIS A 249     112.778   8.433  59.854  1.00  0.00      RA0  C
ATOM   2288  CB  HIS A 249     112.018   8.975  61.070  1.00  0.00      RA0  C
ATOM   2289  CG  HIS A 249     110.542   8.705  61.179  1.00  0.00      RA0  C
ATOM   2290  ND1 HIS A 249     109.948   8.536  62.377  1.00  0.00      RA0  N
ATOM   2291  HD1 HIS A 249     110.388   8.517  63.266  1.00  0.00      RA0  H
ATOM   2292  CD2 HIS A 249     109.571   8.667  60.175  1.00  0.00      RA0  C
ATOM   2293  NE2 HIS A 249     108.375   8.481  60.790  1.00  0.00      RA0  N
ATOM   2294  CE1 HIS A 249     108.609   8.400  62.141  1.00  0.00      RA0  C
ATOM   2295  C   HIS A 249     114.142   9.015  60.203  1.00  0.00      RA0  C
ATOM   2296  O   HIS A 249     114.581   9.996  59.603  1.00  0.00      RA0  O
ATOM   2297  N   GLN A 250     114.897   8.375  61.119  1.00  0.00      RA0  N
ATOM   2298  H   GLN A 250     114.460   7.627  61.623  1.00  0.00      RA0  H
ATOM   2299  CA  GLN A 250     116.284   8.712  61.410  1.00  0.00      RA0  C
ATOM   2300  CB  GLN A 250     116.781   7.885  62.587  1.00  0.00      RA0  C
ATOM   2301  CG  GLN A 250     116.011   8.297  63.837  1.00  0.00      RA0  C
ATOM   2302  CD  GLN A 250     116.331   7.356  64.971  1.00  0.00      RA0  C
ATOM   2303  OE1 GLN A 250     117.373   6.709  65.014  1.00  0.00      RA0  O
ATOM   2304  NE2 GLN A 250     115.366   7.328  65.899  1.00  0.00      RA0  N
ATOM   2305 HE21 GLN A 250     114.530   7.869  65.727  1.00  0.00      RA0  H
ATOM   2306 HE22 GLN A 250     115.397   6.798  66.743  1.00  0.00      RA0  H
ATOM   2307  C   GLN A 250     117.213   8.598  60.199  1.00  0.00      RA0  C
ATOM   2308  O   GLN A 250     118.168   9.360  60.060  1.00  0.00      RA0  O
ATOM   2309  N   SER A 251     116.947   7.662  59.264  1.00  0.00      RA0  N
ATOM   2310  H   SER A 251     116.155   7.052  59.338  1.00  0.00      RA0  H
ATOM   2311  CA  SER A 251     117.742   7.506  58.048  1.00  0.00      RA0  C
ATOM   2312  CB  SER A 251     117.913   6.015  57.792  1.00  0.00      RA0  C
ATOM   2313  OG  SER A 251     116.703   5.359  58.165  1.00  0.00      RA0  O
ATOM   2314  HG  SER A 251     116.791   5.131  59.085  1.00  0.00      RA0  H
ATOM   2315  C   SER A 251     117.179   8.259  56.857  1.00  0.00      RA0  C
ATOM   2316  O   SER A 251     117.642   8.126  55.723  1.00  0.00      RA0  O
ATOM   2317  N   GLY A 252     116.184   9.138  57.092  1.00  0.00      RA0  N
ATOM   2318  H   GLY A 252     115.771   9.174  58.004  1.00  0.00      RA0  H
ATOM   2319  CA  GLY A 252     115.632  10.018  56.073  1.00  0.00      RA0  C
ATOM   2320  C   GLY A 252     114.761   9.323  55.065  1.00  0.00      RA0  C
ATOM   2321  O   GLY A 252     114.627   9.775  53.926  1.00  0.00      RA0  O
ATOM   2322  N   SER A 253     114.144   8.197  55.433  1.00  0.00      RA0  N
ATOM   2323  H   SER A 253     114.106   7.926  56.396  1.00  0.00      RA0  H
ATOM   2324  CA  SER A 253     113.299   7.437  54.535  1.00  0.00      RA0  C
ATOM   2325  CB  SER A 253     113.865   6.014  54.446  1.00  0.00      RA0  C
ATOM   2326  OG  SER A 253     114.205   5.476  55.728  1.00  0.00      RA0  O
ATOM   2327  HG  SER A 253     114.642   6.142  56.250  1.00  0.00      RA0  H
ATOM   2328  C   SER A 253     111.848   7.553  54.927  1.00  0.00      RA0  C
ATOM   2329  O   SER A 253     111.507   7.706  56.093  1.00  0.00      RA0  O
ATOM   2330  N   LEU A 254     110.930   7.537  53.942  1.00  0.00      RA0  N
ATOM   2331  H   LEU A 254     111.209   7.292  53.013  1.00  0.00      RA0  H
ATOM   2332  CA  LEU A 254     109.512   7.525  54.261  1.00  0.00      RA0  C
ATOM   2333  CB  LEU A 254     108.648   8.207  53.203  1.00  0.00      RA0  C
ATOM   2334  CG  LEU A 254     108.887   9.703  53.007  1.00  0.00      RA0  C
ATOM   2335  CD1 LEU A 254     107.714  10.329  52.251  1.00  0.00      RA0  C
ATOM   2336  CD2 LEU A 254     109.179  10.445  54.312  1.00  0.00      RA0  C
ATOM   2337  C   LEU A 254     109.028   6.100  54.424  1.00  0.00      RA0  C
ATOM   2338  O   LEU A 254     109.440   5.199  53.692  1.00  0.00      RA0  O
ATOM   2339  N   ALA A 255     108.106   5.852  55.367  1.00  0.00      RA0  N
ATOM   2340  H   ALA A 255     107.710   6.618  55.885  1.00  0.00      RA0  H
ATOM   2341  CA  ALA A 255     107.577   4.517  55.542  1.00  0.00      RA0  C
ATOM   2342  CB  ALA A 255     107.522   4.163  57.029  1.00  0.00      RA0  C
ATOM   2343  C   ALA A 255     106.177   4.400  54.981  1.00  0.00      RA0  C
ATOM   2344  O   ALA A 255     105.299   5.229  55.221  1.00  0.00      RA0  O
ATOM   2345  N   CYS A 256     105.943   3.334  54.197  1.00  0.00      RA0  N
ATOM   2346  H   CYS A 256     106.649   2.639  54.076  1.00  0.00      RA0  H
ATOM   2347  CA  CYS A 256     104.668   3.046  53.589  1.00  0.00      RA0  C
ATOM   2348  CB  CYS A 256     104.869   2.886  52.087  1.00  0.00      RA0  C
ATOM   2349  SG  CYS A 256     105.801   4.266  51.379  1.00  0.00      RA0  S
ATOM   2350  C   CYS A 256     104.131   1.793  54.232  1.00  0.00      RA0  C
ATOM   2351  O   CYS A 256     104.841   0.803  54.397  1.00  0.00      RA0  O
ATOM   2352  N   CYS A 257     102.848   1.790  54.607  1.00  0.00      RA0  N
ATOM   2353  H   CYS A 257     102.262   2.586  54.446  1.00  0.00      RA0  H
ATOM   2354  CA  CYS A 257     102.222   0.609  55.154  1.00  0.00      RA0  C
ATOM   2355  CB  CYS A 257     101.663   0.938  56.535  1.00  0.00      RA0  C
ATOM   2356  SG  CYS A 257     101.067  -0.490  57.465  1.00  0.00      RA0  S
ATOM   2357  C   CYS A 257     101.153   0.127  54.196  1.00  0.00      RA0  C
ATOM   2358  O   CYS A 257     100.214   0.851  53.863  1.00  0.00      RA0  O
ATOM   2359  N   ALA A 258     101.270  -1.131  53.736  1.00  0.00      RA0  N
ATOM   2360  H   ALA A 258     102.003  -1.710  54.084  1.00  0.00      RA0  H
ATOM   2361  CA  ALA A 258     100.228  -1.796  52.990  1.00  0.00      RA0  C
ATOM   2362  CB  ALA A 258     100.827  -2.856  52.067  1.00  0.00      RA0  C
ATOM   2363  C   ALA A 258      99.296  -2.445  53.990  1.00  0.00      RA0  C
ATOM   2364  O   ALA A 258      99.618  -3.454  54.614  1.00  0.00      RA0  O
ATOM   2365  N   THR A 259      98.134  -1.821  54.225  1.00  0.00      RA0  N
ATOM   2366  H   THR A 259      97.783  -1.125  53.602  1.00  0.00      RA0  H
ATOM   2367  CA  THR A 259      97.325  -2.109  55.394  1.00  0.00      RA0  C
ATOM   2368  CB  THR A 259      97.469  -0.872  56.289  1.00  0.00      RA0  C
ATOM   2369  OG1 THR A 259      97.125  -1.138  57.652  1.00  0.00      RA0  O
ATOM   2370  HG1 THR A 259      97.453  -2.013  57.831  1.00  0.00      RA0  H
ATOM   2371  CG2 THR A 259      96.765   0.357  55.716  1.00  0.00      RA0  C
ATOM   2372  C   THR A 259      95.934  -2.551  55.015  1.00  0.00      RA0  C
ATOM   2373  O   THR A 259      95.251  -1.943  54.189  1.00  0.00      RA0  O
ATOM   2374  N   ASP A 260      95.465  -3.658  55.622  1.00  0.00      RA0  N
ATOM   2375  H   ASP A 260      96.053  -4.131  56.281  1.00  0.00      RA0  H
ATOM   2376  CA  ASP A 260      94.095  -4.093  55.473  1.00  0.00      RA0  C
ATOM   2377  CB  ASP A 260      93.914  -5.515  56.007  1.00  0.00      RA0  C
ATOM   2378  CG  ASP A 260      92.528  -6.035  55.672  1.00  0.00      RA0  C
ATOM   2379  OD1 ASP A 260      91.560  -5.641  56.312  1.00  0.00      RA0  O
ATOM   2380  OD2 ASP A 260      92.412  -6.866  54.779  1.00  0.00      RA0  O
ATOM   2381  C   ASP A 260      93.150  -3.119  56.187  1.00  0.00      RA0  C
ATOM   2382  O   ASP A 260      93.162  -2.966  57.407  1.00  0.00      RA0  O
ATOM   2383  N   LEU A 261      92.285  -2.428  55.423  1.00  0.00      RA0  N
ATOM   2384  H   LEU A 261      92.320  -2.626  54.444  1.00  0.00      RA0  H
ATOM   2385  CA  LEU A 261      91.354  -1.452  55.953  1.00  0.00      RA0  C
ATOM   2386  CB  LEU A 261      90.519  -0.817  54.842  1.00  0.00      RA0  C
ATOM   2387  CG  LEU A 261      91.207   0.198  53.940  1.00  0.00      RA0  C
ATOM   2388  CD1 LEU A 261      90.262   0.671  52.834  1.00  0.00      RA0  C
ATOM   2389  CD2 LEU A 261      91.762   1.381  54.729  1.00  0.00      RA0  C
ATOM   2390  C   LEU A 261      90.328  -2.018  56.924  1.00  0.00      RA0  C
ATOM   2391  O   LEU A 261      89.880  -1.323  57.833  1.00  0.00      RA0  O
ATOM   2392  N   LEU A 262      89.919  -3.293  56.774  1.00  0.00      RA0  N
ATOM   2393  H   LEU A 262      90.419  -3.893  56.144  1.00  0.00      RA0  H
ATOM   2394  CA  LEU A 262      89.015  -3.922  57.719  1.00  0.00      RA0  C
ATOM   2395  CB  LEU A 262      88.407  -5.194  57.127  1.00  0.00      RA0  C
ATOM   2396  CG  LEU A 262      87.328  -5.829  58.007  1.00  0.00      RA0  C
ATOM   2397  CD1 LEU A 262      86.116  -4.912  58.183  1.00  0.00      RA0  C
ATOM   2398  CD2 LEU A 262      86.933  -7.219  57.505  1.00  0.00      RA0  C
ATOM   2399  C   LEU A 262      89.681  -4.200  59.055  1.00  0.00      RA0  C
ATOM   2400  O   LEU A 262      89.115  -3.981  60.126  1.00  0.00      RA0  O
ATOM   2401  N   ALA A 263      90.953  -4.634  59.018  1.00  0.00      RA0  N
ATOM   2402  H   ALA A 263      91.364  -4.797  58.116  1.00  0.00      RA0  H
ATOM   2403  CA  ALA A 263      91.766  -4.858  60.196  1.00  0.00      RA0  C
ATOM   2404  CB  ALA A 263      93.147  -5.380  59.809  1.00  0.00      RA0  C
ATOM   2405  C   ALA A 263      91.945  -3.605  61.046  1.00  0.00      RA0  C
ATOM   2406  O   ALA A 263      91.948  -3.643  62.276  1.00  0.00      RA0  O
ATOM   2407  N   LEU A 264      92.036  -2.434  60.394  1.00  0.00      RA0  N
ATOM   2408  H   LEU A 264      92.018  -2.477  59.392  1.00  0.00      RA0  H
ATOM   2409  CA  LEU A 264      92.195  -1.136  61.025  1.00  0.00      RA0  C
ATOM   2410  CB  LEU A 264      92.641  -0.081  60.035  1.00  0.00      RA0  C
ATOM   2411  CG  LEU A 264      93.972  -0.390  59.370  1.00  0.00      RA0  C
ATOM   2412  CD1 LEU A 264      94.307   0.690  58.347  1.00  0.00      RA0  C
ATOM   2413  CD2 LEU A 264      95.087  -0.608  60.392  1.00  0.00      RA0  C
ATOM   2414  C   LEU A 264      91.000  -0.632  61.816  1.00  0.00      RA0  C
ATOM   2415  O   LEU A 264      91.088   0.375  62.519  1.00  0.00      RA0  O
ATOM   2416  N   CYS A 265      89.861  -1.344  61.773  1.00  0.00      RA0  N
ATOM   2417  H   CYS A 265      89.769  -2.113  61.136  1.00  0.00      RA0  H
ATOM   2418  CA  CYS A 265      88.772  -1.144  62.713  1.00  0.00      RA0  C
ATOM   2419  CB  CYS A 265      87.509  -1.793  62.150  1.00  0.00      RA0  C
ATOM   2420  SG  CYS A 265      87.141  -1.192  60.482  1.00  0.00      RA0  S
ATOM   2421  C   CYS A 265      89.119  -1.651  64.109  1.00  0.00      RA0  C
ATOM   2422  O   CYS A 265      88.505  -1.268  65.099  1.00  0.00      RA0  O
ATOM   2423  N   ILE A 266      90.132  -2.533  64.219  1.00  0.00      RA0  N
ATOM   2424  H   ILE A 266      90.632  -2.809  63.399  1.00  0.00      RA0  H
ATOM   2425  CA  ILE A 266      90.589  -3.092  65.487  1.00  0.00      RA0  C
ATOM   2426  CB  ILE A 266      90.541  -4.622  65.451  1.00  0.00      RA0  C
ATOM   2427  CG2 ILE A 266      91.021  -5.224  66.773  1.00  0.00      RA0  C
ATOM   2428  CG1 ILE A 266      89.160  -5.144  65.066  1.00  0.00      RA0  C
ATOM   2429  CD1 ILE A 266      89.151  -6.672  65.024  1.00  0.00      RA0  C
ATOM   2430  C   ILE A 266      92.006  -2.653  65.787  1.00  0.00      RA0  C
ATOM   2431  O   ILE A 266      92.350  -2.293  66.914  1.00  0.00      RA0  O
ATOM   2432  N   LEU A 267      92.884  -2.688  64.774  1.00  0.00      RA0  N
ATOM   2433  H   LEU A 267      92.565  -2.856  63.845  1.00  0.00      RA0  H
ATOM   2434  CA  LEU A 267      94.290  -2.404  64.950  1.00  0.00      RA0  C
ATOM   2435  CB  LEU A 267      95.092  -3.174  63.910  1.00  0.00      RA0  C
ATOM   2436  CG  LEU A 267      94.933  -4.685  64.070  1.00  0.00      RA0  C
ATOM   2437  CD1 LEU A 267      95.608  -5.446  62.931  1.00  0.00      RA0  C
ATOM   2438  CD2 LEU A 267      95.405  -5.165  65.444  1.00  0.00      RA0  C
ATOM   2439  C   LEU A 267      94.605  -0.919  64.905  1.00  0.00      RA0  C
ATOM   2440  O   LEU A 267      93.992  -0.147  64.168  1.00  0.00      RA0  O
ATOM   2441  N   ARG A 268      95.597  -0.473  65.711  1.00  0.00      RA0  N
ATOM   2442  H   ARG A 268      96.028  -1.163  66.295  1.00  0.00      RA0  H
ATOM   2443  CA  ARG A 268      96.117   0.885  65.670  1.00  0.00      RA0  C
ATOM   2444  CB  ARG A 268      97.366   1.005  66.532  1.00  0.00      RA0  C
ATOM   2445  CG  ARG A 268      97.193   0.924  68.042  1.00  0.00      RA0  C
ATOM   2446  CD  ARG A 268      96.781   2.218  68.743  1.00  0.00      RA0  C
ATOM   2447  NE  ARG A 268      97.582   3.395  68.392  1.00  0.00      RA0  N
ATOM   2448  HE  ARG A 268      97.009   4.208  68.187  1.00  0.00      RA0  H
ATOM   2449  CZ  ARG A 268      98.952   3.524  68.410  1.00  0.00      RA0  C
ATOM   2450  NH1 ARG A 268      99.452   4.747  68.137  1.00  0.00      RA0  N
ATOM   2451 HH11 ARG A 268     100.418   4.972  67.975  1.00  0.00      RA0  H
ATOM   2452 HH12 ARG A 268      98.797   5.520  68.063  1.00  0.00      RA0  H
ATOM   2453  NH2 ARG A 268      99.783   2.483  68.678  1.00  0.00      RA0  N
ATOM   2454 HH21 ARG A 268     100.782   2.572  68.674  1.00  0.00      RA0  H
ATOM   2455 HH22 ARG A 268      99.441   1.554  68.880  1.00  0.00      RA0  H
ATOM   2456  C   ARG A 268      96.563   1.287  64.257  1.00  0.00      RA0  C
ATOM   2457  O   ARG A 268      97.262   0.510  63.600  1.00  0.00      RA0  O
ATOM   2458  N   PRO A 269      96.180   2.437  63.729  1.00  0.00      RA0  N
ATOM   2459  CD  PRO A 269      95.427   3.474  64.427  1.00  0.00      RA0  C
ATOM   2460  CA  PRO A 269      96.324   2.678  62.302  1.00  0.00      RA0  C
ATOM   2461  CB  PRO A 269      95.142   3.631  62.077  1.00  0.00      RA0  C
ATOM   2462  CG  PRO A 269      95.077   4.483  63.341  1.00  0.00      RA0  C
ATOM   2463  C   PRO A 269      97.668   3.292  61.945  1.00  0.00      RA0  C
ATOM   2464  O   PRO A 269      98.336   3.826  62.834  1.00  0.00      RA0  O
ATOM   2465  N   PRO A 270      98.091   3.229  60.671  1.00  0.00      RA0  N
ATOM   2466  CD  PRO A 270      97.370   2.523  59.616  1.00  0.00      RA0  C
ATOM   2467  CA  PRO A 270      99.329   3.813  60.166  1.00  0.00      RA0  C
ATOM   2468  CB  PRO A 270      99.156   3.737  58.648  1.00  0.00      RA0  C
ATOM   2469  CG  PRO A 270      98.342   2.468  58.447  1.00  0.00      RA0  C
ATOM   2470  C   PRO A 270      99.667   5.200  60.655  1.00  0.00      RA0  C
ATOM   2471  O   PRO A 270     100.795   5.404  61.099  1.00  0.00      RA0  O
ATOM   2472  N   GLY A 271      98.722   6.162  60.611  1.00  0.00      RA0  N
ATOM   2473  H   GLY A 271      97.815   5.943  60.246  1.00  0.00      RA0  H
ATOM   2474  CA  GLY A 271      98.991   7.544  61.008  1.00  0.00      RA0  C
ATOM   2475  C   GLY A 271      99.415   7.708  62.444  1.00  0.00      RA0  C
ATOM   2476  O   GLY A 271     100.224   8.567  62.786  1.00  0.00      RA0  O
ATOM   2477  N   GLU A 272      98.931   6.813  63.321  1.00  0.00      RA0  N
ATOM   2478  H   GLU A 272      98.370   6.053  62.992  1.00  0.00      RA0  H
ATOM   2479  CA  GLU A 272      99.277   6.809  64.725  1.00  0.00      RA0  C
ATOM   2480  CB  GLU A 272      98.172   6.169  65.544  1.00  0.00      RA0  C
ATOM   2481  CG  GLU A 272      96.998   7.020  65.998  1.00  0.00      RA0  C
ATOM   2482  CD  GLU A 272      96.446   6.274  67.192  1.00  0.00      RA0  C
ATOM   2483  OE1 GLU A 272      97.131   6.234  68.210  1.00  0.00      RA0  O
ATOM   2484  OE2 GLU A 272      95.383   5.672  67.094  1.00  0.00      RA0  O
ATOM   2485  C   GLU A 272     100.513   5.970  65.014  1.00  0.00      RA0  C
ATOM   2486  O   GLU A 272     101.047   5.998  66.121  1.00  0.00      RA0  O
ATOM   2487  N   PHE A 273     101.017   5.222  64.016  1.00  0.00      RA0  N
ATOM   2488  H   PHE A 273     100.566   5.225  63.124  1.00  0.00      RA0  H
ATOM   2489  CA  PHE A 273     102.256   4.464  64.123  1.00  0.00      RA0  C
ATOM   2490  CB  PHE A 273     102.156   3.150  63.348  1.00  0.00      RA0  C
ATOM   2491  CG  PHE A 273     101.630   2.039  64.222  1.00  0.00      RA0  C
ATOM   2492  CD1 PHE A 273     101.950   2.004  65.573  1.00  0.00      RA0  C
ATOM   2493  CD2 PHE A 273     100.851   1.031  63.665  1.00  0.00      RA0  C
ATOM   2494  CE1 PHE A 273     101.525   0.940  66.360  1.00  0.00      RA0  C
ATOM   2495  CE2 PHE A 273     100.426  -0.031  64.454  1.00  0.00      RA0  C
ATOM   2496  CZ  PHE A 273     100.777  -0.087  65.797  1.00  0.00      RA0  C
ATOM   2497  C   PHE A 273     103.411   5.276  63.567  1.00  0.00      RA0  C
ATOM   2498  O   PHE A 273     104.566   4.864  63.603  1.00  0.00      RA0  O
ATOM   2499  N   GLY A 274     103.120   6.481  63.040  1.00  0.00      RA0  N
ATOM   2500  H   GLY A 274     102.166   6.760  62.941  1.00  0.00      RA0  H
ATOM   2501  CA  GLY A 274     104.125   7.375  62.485  1.00  0.00      RA0  C
ATOM   2502  C   GLY A 274     104.365   7.162  61.021  1.00  0.00      RA0  C
ATOM   2503  O   GLY A 274     105.166   7.865  60.416  1.00  0.00      RA0  O
ATOM   2504  N   VAL A 275     103.656   6.201  60.403  1.00  0.00      RA0  N
ATOM   2505  H   VAL A 275     102.911   5.770  60.912  1.00  0.00      RA0  H
ATOM   2506  CA  VAL A 275     103.748   5.897  58.983  1.00  0.00      RA0  C
ATOM   2507  CB  VAL A 275     102.904   4.661  58.683  1.00  0.00      RA0  C
ATOM   2508  CG1 VAL A 275     102.953   4.288  57.210  1.00  0.00      RA0  C
ATOM   2509  CG2 VAL A 275     103.341   3.493  59.568  1.00  0.00      RA0  C
ATOM   2510  C   VAL A 275     103.358   7.094  58.129  1.00  0.00      RA0  C
ATOM   2511  O   VAL A 275     102.411   7.820  58.425  1.00  0.00      RA0  O
ATOM   2512  N   ASP A 276     104.094   7.334  57.036  1.00  0.00      RA0  N
ATOM   2513  H   ASP A 276     104.857   6.734  56.785  1.00  0.00      RA0  H
ATOM   2514  CA  ASP A 276     103.857   8.457  56.165  1.00  0.00      RA0  C
ATOM   2515  CB  ASP A 276     105.088   8.807  55.324  1.00  0.00      RA0  C
ATOM   2516  CG  ASP A 276     106.257   9.201  56.182  1.00  0.00      RA0  C
ATOM   2517  OD1 ASP A 276     106.480  10.395  56.362  1.00  0.00      RA0  O
ATOM   2518  OD2 ASP A 276     106.925   8.318  56.705  1.00  0.00      RA0  O
ATOM   2519  C   ASP A 276     102.790   8.193  55.127  1.00  0.00      RA0  C
ATOM   2520  O   ASP A 276     101.912   9.026  54.919  1.00  0.00      RA0  O
ATOM   2521  N   ILE A 277     102.841   7.018  54.466  1.00  0.00      RA0  N
ATOM   2522  H   ILE A 277     103.537   6.345  54.732  1.00  0.00      RA0  H
ATOM   2523  CA  ILE A 277     101.911   6.632  53.416  1.00  0.00      RA0  C
ATOM   2524  CB  ILE A 277     102.665   6.378  52.107  1.00  0.00      RA0  C
ATOM   2525  CG2 ILE A 277     101.698   6.015  50.982  1.00  0.00      RA0  C
ATOM   2526  CG1 ILE A 277     103.566   7.553  51.733  1.00  0.00      RA0  C
ATOM   2527  CD1 ILE A 277     104.226   7.377  50.367  1.00  0.00      RA0  C
ATOM   2528  C   ILE A 277     101.172   5.364  53.824  1.00  0.00      RA0  C
ATOM   2529  O   ILE A 277     101.755   4.406  54.326  1.00  0.00      RA0  O
ATOM   2530  N   ALA A 278      99.850   5.290  53.595  1.00  0.00      RA0  N
ATOM   2531  H   ALA A 278      99.375   6.065  53.175  1.00  0.00      RA0  H
ATOM   2532  CA  ALA A 278      99.126   4.039  53.689  1.00  0.00      RA0  C
ATOM   2533  CB  ALA A 278      98.052   4.112  54.770  1.00  0.00      RA0  C
ATOM   2534  C   ALA A 278      98.470   3.686  52.366  1.00  0.00      RA0  C
ATOM   2535  O   ALA A 278      97.926   4.537  51.666  1.00  0.00      RA0  O
ATOM   2536  N   LEU A 279      98.514   2.396  52.004  1.00  0.00      RA0  N
ATOM   2537  H   LEU A 279      98.909   1.701  52.613  1.00  0.00      RA0  H
ATOM   2538  CA  LEU A 279      97.912   1.873  50.795  1.00  0.00      RA0  C
ATOM   2539  CB  LEU A 279      98.963   1.787  49.691  1.00  0.00      RA0  C
ATOM   2540  CG  LEU A 279     100.088   0.825  50.073  1.00  0.00      RA0  C
ATOM   2541  CD1 LEU A 279     100.081  -0.430  49.202  1.00  0.00      RA0  C
ATOM   2542  CD2 LEU A 279     101.449   1.516  50.119  1.00  0.00      RA0  C
ATOM   2543  C   LEU A 279      97.315   0.520  51.077  1.00  0.00      RA0  C
ATOM   2544  O   LEU A 279      97.515  -0.057  52.143  1.00  0.00      RA0  O
ATOM   2545  N   GLY A 280      96.546  -0.018  50.119  1.00  0.00      RA0  N
ATOM   2546  H   GLY A 280      96.320   0.462  49.269  1.00  0.00      RA0  H
ATOM   2547  CA  GLY A 280      95.953  -1.333  50.255  1.00  0.00      RA0  C
ATOM   2548  C   GLY A 280      94.764  -1.424  49.364  1.00  0.00      RA0  C
ATOM   2549  O   GLY A 280      94.496  -0.535  48.558  1.00  0.00      RA0  O
ATOM   2550  N   SER A 281      94.004  -2.514  49.489  1.00  0.00      RA0  N
ATOM   2551  H   SER A 281      94.312  -3.247  50.101  1.00  0.00      RA0  H
ATOM   2552  CA  SER A 281      92.802  -2.727  48.705  1.00  0.00      RA0  C
ATOM   2553  CB  SER A 281      92.929  -4.149  48.140  1.00  0.00      RA0  C
ATOM   2554  OG  SER A 281      91.909  -4.448  47.176  1.00  0.00      RA0  O
ATOM   2555  HG  SER A 281      92.058  -5.362  46.956  1.00  0.00      RA0  H
ATOM   2556  C   SER A 281      91.553  -2.499  49.531  1.00  0.00      RA0  C
ATOM   2557  O   SER A 281      91.485  -2.864  50.703  1.00  0.00      RA0  O
ATOM   2558  N   SER A 282      90.493  -1.912  48.936  1.00  0.00      RA0  N
ATOM   2559  H   SER A 282      90.537  -1.628  47.976  1.00  0.00      RA0  H
ATOM   2560  CA  SER A 282      89.192  -1.832  49.588  1.00  0.00      RA0  C
ATOM   2561  CB  SER A 282      88.608  -0.426  49.411  1.00  0.00      RA0  C
ATOM   2562  OG  SER A 282      88.642  -0.023  48.040  1.00  0.00      RA0  O
ATOM   2563  HG  SER A 282      89.536   0.233  47.833  1.00  0.00      RA0  H
ATOM   2564  C   SER A 282      88.280  -2.972  49.172  1.00  0.00      RA0  C
ATOM   2565  O   SER A 282      87.085  -2.959  49.452  1.00  0.00      RA0  O
ATOM   2566  N   GLN A 283      88.829  -4.038  48.545  1.00  0.00      RA0  N
ATOM   2567  H   GLN A 283      89.811  -4.015  48.356  1.00  0.00      RA0  H
ATOM   2568  CA  GLN A 283      88.080  -5.176  48.020  1.00  0.00      RA0  C
ATOM   2569  CB  GLN A 283      89.057  -6.230  47.485  1.00  0.00      RA0  C
ATOM   2570  CG  GLN A 283      88.423  -7.529  46.963  1.00  0.00      RA0  C
ATOM   2571  CD  GLN A 283      88.247  -8.564  48.052  1.00  0.00      RA0  C
ATOM   2572  OE1 GLN A 283      89.201  -8.968  48.712  1.00  0.00      RA0  O
ATOM   2573  NE2 GLN A 283      86.979  -8.975  48.195  1.00  0.00      RA0  N
ATOM   2574 HE21 GLN A 283      86.231  -8.561  47.662  1.00  0.00      RA0  H
ATOM   2575 HE22 GLN A 283      86.730  -9.700  48.843  1.00  0.00      RA0  H
ATOM   2576  C   GLN A 283      87.149  -5.847  49.012  1.00  0.00      RA0  C
ATOM   2577  O   GLN A 283      86.003  -6.176  48.711  1.00  0.00      RA0  O
ATOM   2578  N   ARG A 284      87.587  -6.025  50.269  1.00  0.00      RA0  N
ATOM   2579  H   ARG A 284      88.476  -5.662  50.544  1.00  0.00      RA0  H
ATOM   2580  CA  ARG A 284      86.769  -6.741  51.227  1.00  0.00      RA0  C
ATOM   2581  CB  ARG A 284      87.633  -7.552  52.208  1.00  0.00      RA0  C
ATOM   2582  CG  ARG A 284      88.263  -6.763  53.360  1.00  0.00      RA0  C
ATOM   2583  CD  ARG A 284      89.349  -7.540  54.120  1.00  0.00      RA0  C
ATOM   2584  NE  ARG A 284      88.900  -8.831  54.651  1.00  0.00      RA0  N
ATOM   2585  HE  ARG A 284      87.970  -9.125  54.413  1.00  0.00      RA0  H
ATOM   2586  CZ  ARG A 284      89.805  -9.586  55.360  1.00  0.00      RA0  C
ATOM   2587  NH1 ARG A 284      91.022  -9.086  55.660  1.00  0.00      RA0  N
ATOM   2588 HH11 ARG A 284      91.698  -9.660  56.151  1.00  0.00      RA0  H
ATOM   2589 HH12 ARG A 284      91.334  -8.149  55.420  1.00  0.00      RA0  H
ATOM   2590  NH2 ARG A 284      89.486 -10.843  55.748  1.00  0.00      RA0  N
ATOM   2591 HH21 ARG A 284      90.172 -11.406  56.244  1.00  0.00      RA0  H
ATOM   2592 HH22 ARG A 284      88.609 -11.292  55.568  1.00  0.00      RA0  H
ATOM   2593  C   ARG A 284      85.744  -5.835  51.899  1.00  0.00      RA0  C
ATOM   2594  O   ARG A 284      85.033  -6.242  52.812  1.00  0.00      RA0  O
ATOM   2595  N   PHE A 285      85.572  -4.599  51.381  1.00  0.00      RA0  N
ATOM   2596  H   PHE A 285      86.126  -4.290  50.607  1.00  0.00      RA0  H
ATOM   2597  CA  PHE A 285      84.432  -3.750  51.674  1.00  0.00      RA0  C
ATOM   2598  CB  PHE A 285      84.823  -2.273  51.739  1.00  0.00      RA0  C
ATOM   2599  CG  PHE A 285      85.500  -1.962  53.051  1.00  0.00      RA0  C
ATOM   2600  CD1 PHE A 285      85.377  -2.833  54.127  1.00  0.00      RA0  C
ATOM   2601  CD2 PHE A 285      86.232  -0.789  53.187  1.00  0.00      RA0  C
ATOM   2602  CE1 PHE A 285      85.982  -2.528  55.340  1.00  0.00      RA0  C
ATOM   2603  CE2 PHE A 285      86.834  -0.483  54.402  1.00  0.00      RA0  C
ATOM   2604  CZ  PHE A 285      86.707  -1.351  55.480  1.00  0.00      RA0  C
ATOM   2605  C   PHE A 285      83.359  -3.961  50.612  1.00  0.00      RA0  C
ATOM   2606  O   PHE A 285      82.934  -3.042  49.916  1.00  0.00      RA0  O
ATOM   2607  N   GLY A 286      82.890  -5.218  50.478  1.00  0.00      RA0  N
ATOM   2608  H   GLY A 286      83.292  -5.909  51.079  1.00  0.00      RA0  H
ATOM   2609  CA  GLY A 286      81.776  -5.601  49.616  1.00  0.00      RA0  C
ATOM   2610  C   GLY A 286      82.005  -5.529  48.131  1.00  0.00      RA0  C
ATOM   2611  O   GLY A 286      81.075  -5.265  47.373  1.00  0.00      RA0  O
ATOM   2612  N   VAL A 287      83.236  -5.786  47.662  1.00  0.00      RA0  N
ATOM   2613  H   VAL A 287      83.982  -6.065  48.272  1.00  0.00      RA0  H
ATOM   2614  CA  VAL A 287      83.548  -5.846  46.245  1.00  0.00      RA0  C
ATOM   2615  CB  VAL A 287      84.729  -4.921  45.932  1.00  0.00      RA0  C
ATOM   2616  CG1 VAL A 287      85.049  -4.916  44.439  1.00  0.00      RA0  C
ATOM   2617  CG2 VAL A 287      84.479  -3.508  46.468  1.00  0.00      RA0  C
ATOM   2618  C   VAL A 287      83.865  -7.299  45.885  1.00  0.00      RA0  C
ATOM   2619  O   VAL A 287      84.759  -7.873  46.513  1.00  0.00      RA0  O
ATOM   2620  N   PRO A 288      83.188  -7.967  44.939  1.00  0.00      RA0  N
ATOM   2621  CD  PRO A 288      82.101  -7.383  44.161  1.00  0.00      RA0  C
ATOM   2622  CA  PRO A 288      83.486  -9.344  44.541  1.00  0.00      RA0  C
ATOM   2623  CB  PRO A 288      82.628  -9.531  43.286  1.00  0.00      RA0  C
ATOM   2624  CG  PRO A 288      81.456  -8.570  43.457  1.00  0.00      RA0  C
ATOM   2625  C   PRO A 288      84.946  -9.670  44.291  1.00  0.00      RA0  C
ATOM   2626  O   PRO A 288      85.684  -8.822  43.794  1.00  0.00      RA0  O
ATOM   2627  N   LEU A 289      85.383 -10.912  44.574  1.00  0.00      RA0  N
ATOM   2628  H   LEU A 289      84.711 -11.569  44.910  1.00  0.00      RA0  H
ATOM   2629  CA  LEU A 289      86.753 -11.352  44.354  1.00  0.00      RA0  C
ATOM   2630  CB  LEU A 289      86.896 -12.822  44.733  1.00  0.00      RA0  C
ATOM   2631  CG  LEU A 289      86.870 -13.058  46.237  1.00  0.00      RA0  C
ATOM   2632  CD1 LEU A 289      86.854 -14.547  46.585  1.00  0.00      RA0  C
ATOM   2633  CD2 LEU A 289      88.027 -12.327  46.910  1.00  0.00      RA0  C
ATOM   2634  C   LEU A 289      87.199 -11.175  42.909  1.00  0.00      RA0  C
ATOM   2635  O   LEU A 289      88.307 -10.714  42.629  1.00  0.00      RA0  O
ATOM   2636  N   GLY A 290      86.310 -11.517  41.953  1.00  0.00      RA0  N
ATOM   2637  H   GLY A 290      85.480 -11.975  42.258  1.00  0.00      RA0  H
ATOM   2638  CA  GLY A 290      86.393 -11.076  40.566  1.00  0.00      RA0  C
ATOM   2639  C   GLY A 290      87.461 -11.751  39.766  1.00  0.00      RA0  C
ATOM   2640  O   GLY A 290      87.801 -11.319  38.668  1.00  0.00      RA0  O
ATOM   2641  N   TYR A 291      88.082 -12.792  40.346  1.00  0.00      RA0  N
ATOM   2642  H   TYR A 291      87.729 -13.136  41.217  1.00  0.00      RA0  H
ATOM   2643  CA  TYR A 291      89.276 -13.439  39.846  1.00  0.00      RA0  C
ATOM   2644  CB  TYR A 291      88.929 -14.273  38.605  1.00  0.00      RA0  C
ATOM   2645  CG  TYR A 291      90.059 -15.184  38.179  1.00  0.00      RA0  C
ATOM   2646  CD1 TYR A 291      90.612 -16.099  39.068  1.00  0.00      RA0  C
ATOM   2647  CE1 TYR A 291      91.629 -16.951  38.647  1.00  0.00      RA0  C
ATOM   2648  CD2 TYR A 291      90.538 -15.112  36.877  1.00  0.00      RA0  C
ATOM   2649  CE2 TYR A 291      91.556 -15.956  36.456  1.00  0.00      RA0  C
ATOM   2650  CZ  TYR A 291      92.096 -16.883  37.338  1.00  0.00      RA0  C
ATOM   2651  OH  TYR A 291      93.089 -17.734  36.900  1.00  0.00      RA0  O
ATOM   2652  HH  TYR A 291      93.368 -17.465  36.036  1.00  0.00      RA0  H
ATOM   2653  C   TYR A 291      90.417 -12.448  39.630  1.00  0.00      RA0  C
ATOM   2654  O   TYR A 291      91.224 -12.559  38.707  1.00  0.00      RA0  O
ATOM   2655  N   GLY A 292      90.501 -11.444  40.534  1.00  0.00      RA0  N
ATOM   2656  H   GLY A 292      89.800 -11.335  41.246  1.00  0.00      RA0  H
ATOM   2657  CA  GLY A 292      91.547 -10.431  40.502  1.00  0.00      RA0  C
ATOM   2658  C   GLY A 292      91.068  -9.023  40.616  1.00  0.00      RA0  C
ATOM   2659  O   GLY A 292      91.787  -8.158  41.101  1.00  0.00      RA0  O
ATOM   2660  N   GLY A 293      89.846  -8.737  40.153  1.00  0.00      RA0  N
ATOM   2661  H   GLY A 293      89.227  -9.413  39.749  1.00  0.00      RA0  H
ATOM   2662  CA  GLY A 293      89.339  -7.379  40.199  1.00  0.00      RA0  C
ATOM   2663  C   GLY A 293      88.097  -7.248  39.380  1.00  0.00      RA0  C
ATOM   2664  O   GLY A 293      87.622  -8.243  38.838  1.00  0.00      RA0  O
ATOM   2665  N   PRO A 294      87.560  -6.051  39.226  1.00  0.00      RA0  N
ATOM   2666  CD  PRO A 294      86.307  -5.873  38.504  1.00  0.00      RA0  C
ATOM   2667  CA  PRO A 294      88.145  -4.788  39.663  1.00  0.00      RA0  C
ATOM   2668  CB  PRO A 294      87.478  -3.812  38.704  1.00  0.00      RA0  C
ATOM   2669  CG  PRO A 294      86.072  -4.372  38.503  1.00  0.00      RA0  C
ATOM   2670  C   PRO A 294      87.891  -4.486  41.124  1.00  0.00      RA0  C
ATOM   2671  O   PRO A 294      86.825  -4.787  41.652  1.00  0.00      RA0  O
ATOM   2672  N   HIS A 295      88.874  -3.871  41.797  1.00  0.00      RA0  N
ATOM   2673  H   HIS A 295      89.721  -3.554  41.364  1.00  0.00      RA0  H
ATOM   2674  CA  HIS A 295      88.750  -3.455  43.174  1.00  0.00      RA0  C
ATOM   2675  CB  HIS A 295      89.563  -4.324  44.137  1.00  0.00      RA0  C
ATOM   2676  CG  HIS A 295      89.460  -5.811  43.889  1.00  0.00      RA0  C
ATOM   2677  ND1 HIS A 295      90.536  -6.621  43.903  1.00  0.00      RA0  N
ATOM   2678  HD1 HIS A 295      91.473  -6.356  44.012  1.00  0.00      RA0  H
ATOM   2679  CD2 HIS A 295      88.317  -6.586  43.668  1.00  0.00      RA0  C
ATOM   2680  NE2 HIS A 295      88.725  -7.872  43.554  1.00  0.00      RA0  N
ATOM   2681  CE1 HIS A 295      90.086  -7.899  43.700  1.00  0.00      RA0  C
ATOM   2682  C   HIS A 295      89.407  -2.106  43.261  1.00  0.00      RA0  C
ATOM   2683  O   HIS A 295      90.420  -1.868  42.614  1.00  0.00      RA0  O
ATOM   2684  N   ALA A 296      88.861  -1.167  44.046  1.00  0.00      RA0  N
ATOM   2685  H   ALA A 296      88.106  -1.403  44.656  1.00  0.00      RA0  H
ATOM   2686  CA  ALA A 296      89.543   0.086  44.258  1.00  0.00      RA0  C
ATOM   2687  CB  ALA A 296      88.568   1.149  44.757  1.00  0.00      RA0  C
ATOM   2688  C   ALA A 296      90.664  -0.051  45.274  1.00  0.00      RA0  C
ATOM   2689  O   ALA A 296      90.490  -0.542  46.387  1.00  0.00      RA0  O
ATOM   2690  N   ALA A 297      91.878   0.379  44.907  1.00  0.00      RA0  N
ATOM   2691  H   ALA A 297      91.998   0.779  43.998  1.00  0.00      RA0  H
ATOM   2692  CA  ALA A 297      92.938   0.517  45.869  1.00  0.00      RA0  C
ATOM   2693  CB  ALA A 297      94.306   0.294  45.237  1.00  0.00      RA0  C
ATOM   2694  C   ALA A 297      92.903   1.909  46.443  1.00  0.00      RA0  C
ATOM   2695  O   ALA A 297      92.409   2.854  45.822  1.00  0.00      RA0  O
ATOM   2696  N   PHE A 298      93.412   2.070  47.668  1.00  0.00      RA0  N
ATOM   2697  H   PHE A 298      93.890   1.303  48.102  1.00  0.00      RA0  H
ATOM   2698  CA  PHE A 298      93.474   3.365  48.297  1.00  0.00      RA0  C
ATOM   2699  CB  PHE A 298      92.749   3.397  49.641  1.00  0.00      RA0  C
ATOM   2700  CG  PHE A 298      93.517   2.699  50.736  1.00  0.00      RA0  C
ATOM   2701  CD1 PHE A 298      94.405   3.418  51.527  1.00  0.00      RA0  C
ATOM   2702  CD2 PHE A 298      93.310   1.349  50.978  1.00  0.00      RA0  C
ATOM   2703  CE1 PHE A 298      95.047   2.803  52.591  1.00  0.00      RA0  C
ATOM   2704  CE2 PHE A 298      93.955   0.735  52.043  1.00  0.00      RA0  C
ATOM   2705  CZ  PHE A 298      94.801   1.466  52.866  1.00  0.00      RA0  C
ATOM   2706  C   PHE A 298      94.898   3.848  48.378  1.00  0.00      RA0  C
ATOM   2707  O   PHE A 298      95.863   3.086  48.309  1.00  0.00      RA0  O
ATOM   2708  N   PHE A 299      95.038   5.164  48.539  1.00  0.00      RA0  N
ATOM   2709  H   PHE A 299      94.260   5.795  48.547  1.00  0.00      RA0  H
ATOM   2710  CA  PHE A 299      96.299   5.775  48.824  1.00  0.00      RA0  C
ATOM   2711  CB  PHE A 299      96.887   6.322  47.525  1.00  0.00      RA0  C
ATOM   2712  CG  PHE A 299      98.306   6.808  47.699  1.00  0.00      RA0  C
ATOM   2713  CD1 PHE A 299      99.362   5.966  47.373  1.00  0.00      RA0  C
ATOM   2714  CD2 PHE A 299      98.560   8.096  48.157  1.00  0.00      RA0  C
ATOM   2715  CE1 PHE A 299     100.670   6.421  47.476  1.00  0.00      RA0  C
ATOM   2716  CE2 PHE A 299      99.869   8.550  48.266  1.00  0.00      RA0  C
ATOM   2717  CZ  PHE A 299     100.923   7.716  47.912  1.00  0.00      RA0  C
ATOM   2718  C   PHE A 299      95.999   6.907  49.771  1.00  0.00      RA0  C
ATOM   2719  O   PHE A 299      95.158   7.755  49.478  1.00  0.00      RA0  O
ATOM   2720  N   ALA A 300      96.674   6.937  50.928  1.00  0.00      RA0  N
ATOM   2721  H   ALA A 300      97.385   6.259  51.126  1.00  0.00      RA0  H
ATOM   2722  CA  ALA A 300      96.512   7.976  51.912  1.00  0.00      RA0  C
ATOM   2723  CB  ALA A 300      95.751   7.453  53.130  1.00  0.00      RA0  C
ATOM   2724  C   ALA A 300      97.868   8.472  52.357  1.00  0.00      RA0  C
ATOM   2725  O   ALA A 300      98.822   7.701  52.443  1.00  0.00      RA0  O
ATOM   2726  N   VAL A 301      97.995   9.781  52.636  1.00  0.00      RA0  N
ATOM   2727  H   VAL A 301      97.214  10.412  52.624  1.00  0.00      RA0  H
ATOM   2728  CA  VAL A 301      99.273  10.364  52.989  1.00  0.00      RA0  C
ATOM   2729  CB  VAL A 301     100.079  10.553  51.695  1.00  0.00      RA0  C
ATOM   2730  CG1 VAL A 301      99.544  11.745  50.910  1.00  0.00      RA0  C
ATOM   2731  CG2 VAL A 301     101.589  10.621  51.909  1.00  0.00      RA0  C
ATOM   2732  C   VAL A 301      99.081  11.676  53.733  1.00  0.00      RA0  C
ATOM   2733  O   VAL A 301      97.975  12.200  53.842  1.00  0.00      RA0  O
ATOM   2734  N   ARG A 302     100.168  12.231  54.297  1.00  0.00      RA0  N
ATOM   2735  H   ARG A 302     101.011  11.707  54.196  1.00  0.00      RA0  H
ATOM   2736  CA  ARG A 302     100.232  13.552  54.882  1.00  0.00      RA0  C
ATOM   2737  CB  ARG A 302     101.593  13.777  55.562  1.00  0.00      RA0  C
ATOM   2738  CG  ARG A 302     102.190  12.539  56.259  1.00  0.00      RA0  C
ATOM   2739  CD  ARG A 302     103.325  12.897  57.231  1.00  0.00      RA0  C
ATOM   2740  NE  ARG A 302     104.259  11.793  57.488  1.00  0.00      RA0  N
ATOM   2741  HE  ARG A 302     105.053  11.700  56.868  1.00  0.00      RA0  H
ATOM   2742  CZ  ARG A 302     104.127  10.896  58.516  1.00  0.00      RA0  C
ATOM   2743  NH1 ARG A 302     105.128  10.016  58.753  1.00  0.00      RA0  N
ATOM   2744 HH11 ARG A 302     105.164   9.339  59.499  1.00  0.00      RA0  H
ATOM   2745 HH12 ARG A 302     105.926   9.973  58.123  1.00  0.00      RA0  H
ATOM   2746  NH2 ARG A 302     102.999  10.898  59.260  1.00  0.00      RA0  N
ATOM   2747 HH21 ARG A 302     102.839  10.215  59.978  1.00  0.00      RA0  H
ATOM   2748 HH22 ARG A 302     102.269  11.568  59.099  1.00  0.00      RA0  H
ATOM   2749  C   ARG A 302      99.873  14.694  53.925  1.00  0.00      RA0  C
ATOM   2750  O   ARG A 302     100.208  14.675  52.741  1.00  0.00      RA0  O
ATOM   2751  N   GLU A 303      99.237  15.769  54.438  1.00  0.00      RA0  N
ATOM   2752  H   GLU A 303      99.023  15.744  55.421  1.00  0.00      RA0  H
ATOM   2753  CA  GLU A 303      98.823  16.926  53.646  1.00  0.00      RA0  C
ATOM   2754  CB  GLU A 303      98.093  17.910  54.580  1.00  0.00      RA0  C
ATOM   2755  CG  GLU A 303      98.277  19.419  54.336  1.00  0.00      RA0  C
ATOM   2756  CD  GLU A 303      99.660  19.868  54.785  1.00  0.00      RA0  C
ATOM   2757  OE1 GLU A 303     100.175  19.316  55.754  1.00  0.00      RA0  O
ATOM   2758  OE2 GLU A 303     100.261  20.708  54.121  1.00  0.00      RA0  O
ATOM   2759  C   GLU A 303      99.953  17.611  52.888  1.00  0.00      RA0  C
ATOM   2760  O   GLU A 303      99.815  18.045  51.746  1.00  0.00      RA0  O
ATOM   2761  N   SER A 304     101.160  17.649  53.474  1.00  0.00      RA0  N
ATOM   2762  H   SER A 304     101.176  17.382  54.437  1.00  0.00      RA0  H
ATOM   2763  CA  SER A 304     102.334  18.251  52.863  1.00  0.00      RA0  C
ATOM   2764  CB  SER A 304     103.365  18.297  53.974  1.00  0.00      RA0  C
ATOM   2765  OG  SER A 304     102.658  18.128  55.209  1.00  0.00      RA0  O
ATOM   2766  HG  SER A 304     101.981  18.818  55.248  1.00  0.00      RA0  H
ATOM   2767  C   SER A 304     102.792  17.608  51.564  1.00  0.00      RA0  C
ATOM   2768  O   SER A 304     103.527  18.205  50.781  1.00  0.00      RA0  O
ATOM   2769  N   LEU A 305     102.336  16.377  51.281  1.00  0.00      RA0  N
ATOM   2770  H   LEU A 305     101.654  15.965  51.891  1.00  0.00      RA0  H
ATOM   2771  CA  LEU A 305     102.674  15.664  50.071  1.00  0.00      RA0  C
ATOM   2772  CB  LEU A 305     103.076  14.234  50.425  1.00  0.00      RA0  C
ATOM   2773  CG  LEU A 305     104.320  14.234  51.319  1.00  0.00      RA0  C
ATOM   2774  CD1 LEU A 305     104.569  12.884  51.989  1.00  0.00      RA0  C
ATOM   2775  CD2 LEU A 305     105.550  14.737  50.562  1.00  0.00      RA0  C
ATOM   2776  C   LEU A 305     101.559  15.710  49.045  1.00  0.00      RA0  C
ATOM   2777  O   LEU A 305     101.592  15.002  48.040  1.00  0.00      RA0  O
ATOM   2778  N   VAL A 306     100.547  16.582  49.231  1.00  0.00      RA0  N
ATOM   2779  H   VAL A 306     100.541  17.153  50.057  1.00  0.00      RA0  H
ATOM   2780  CA  VAL A 306      99.368  16.641  48.381  1.00  0.00      RA0  C
ATOM   2781  CB  VAL A 306      98.264  17.528  48.951  1.00  0.00      RA0  C
ATOM   2782  CG1 VAL A 306      98.544  19.028  48.824  1.00  0.00      RA0  C
ATOM   2783  CG2 VAL A 306      96.950  17.094  48.313  1.00  0.00      RA0  C
ATOM   2784  C   VAL A 306      99.637  16.911  46.911  1.00  0.00      RA0  C
ATOM   2785  O   VAL A 306      99.022  16.329  46.020  1.00  0.00      RA0  O
ATOM   2786  N   ARG A 307     100.633  17.753  46.597  1.00  0.00      RA0  N
ATOM   2787  H   ARG A 307     101.165  18.120  47.359  1.00  0.00      RA0  H
ATOM   2788  CA  ARG A 307     101.007  18.024  45.225  1.00  0.00      RA0  C
ATOM   2789  CB  ARG A 307     101.884  19.273  45.219  1.00  0.00      RA0  C
ATOM   2790  CG  ARG A 307     101.163  20.421  45.927  1.00  0.00      RA0  C
ATOM   2791  CD  ARG A 307     102.095  21.537  46.402  1.00  0.00      RA0  C
ATOM   2792  NE  ARG A 307     102.811  22.167  45.294  1.00  0.00      RA0  N
ATOM   2793  HE  ARG A 307     103.488  21.586  44.828  1.00  0.00      RA0  H
ATOM   2794  CZ  ARG A 307     102.547  23.477  45.009  1.00  0.00      RA0  C
ATOM   2795  NH1 ARG A 307     101.587  24.128  45.709  1.00  0.00      RA0  N
ATOM   2796 HH11 ARG A 307     101.348  25.090  45.547  1.00  0.00      RA0  H
ATOM   2797 HH12 ARG A 307     101.064  23.670  46.435  1.00  0.00      RA0  H
ATOM   2798  NH2 ARG A 307     103.251  24.100  44.036  1.00  0.00      RA0  N
ATOM   2799 HH21 ARG A 307     103.097  25.061  43.786  1.00  0.00      RA0  H
ATOM   2800 HH22 ARG A 307     103.971  23.620  43.524  1.00  0.00      RA0  H
ATOM   2801  C   ARG A 307     101.697  16.850  44.538  1.00  0.00      RA0  C
ATOM   2802  O   ARG A 307     101.811  16.824  43.317  1.00  0.00      RA0  O
ATOM   2803  N   MET A 308     102.148  15.843  45.306  1.00  0.00      RA0  N
ATOM   2804  H   MET A 308     101.958  15.827  46.288  1.00  0.00      RA0  H
ATOM   2805  CA  MET A 308     102.786  14.658  44.771  1.00  0.00      RA0  C
ATOM   2806  CB  MET A 308     104.028  14.316  45.596  1.00  0.00      RA0  C
ATOM   2807  CG  MET A 308     105.003  15.482  45.765  1.00  0.00      RA0  C
ATOM   2808  SD  MET A 308     105.772  15.990  44.220  1.00  0.00      RA0  S
ATOM   2809  CE  MET A 308     106.774  14.517  43.950  1.00  0.00      RA0  C
ATOM   2810  C   MET A 308     101.855  13.456  44.761  1.00  0.00      RA0  C
ATOM   2811  O   MET A 308     102.206  12.390  44.260  1.00  0.00      RA0  O
ATOM   2812  N   MET A 309     100.620  13.603  45.285  1.00  0.00      RA0  N
ATOM   2813  H   MET A 309     100.340  14.507  45.606  1.00  0.00      RA0  H
ATOM   2814  CA  MET A 309      99.632  12.542  45.339  1.00  0.00      RA0  C
ATOM   2815  CB  MET A 309      98.382  12.940  46.118  1.00  0.00      RA0  C
ATOM   2816  CG  MET A 309      98.671  13.088  47.606  1.00  0.00      RA0  C
ATOM   2817  SD  MET A 309      97.166  13.181  48.583  1.00  0.00      RA0  S
ATOM   2818  CE  MET A 309      96.595  11.495  48.304  1.00  0.00      RA0  C
ATOM   2819  C   MET A 309      99.229  12.014  43.961  1.00  0.00      RA0  C
ATOM   2820  O   MET A 309      98.769  12.818  43.145  1.00  0.00      RA0  O
ATOM   2821  N   PRO A 310      99.345  10.717  43.659  1.00  0.00      RA0  N
ATOM   2822  CD  PRO A 310      99.898   9.710  44.558  1.00  0.00      RA0  C
ATOM   2823  CA  PRO A 310      98.923  10.166  42.379  1.00  0.00      RA0  C
ATOM   2824  CB  PRO A 310      99.533   8.761  42.412  1.00  0.00      RA0  C
ATOM   2825  CG  PRO A 310      99.558   8.384  43.892  1.00  0.00      RA0  C
ATOM   2826  C   PRO A 310      97.415  10.159  42.231  1.00  0.00      RA0  C
ATOM   2827  O   PRO A 310      96.682  10.130  43.224  1.00  0.00      RA0  O
ATOM   2828  N   GLY A 311      96.925  10.155  40.980  1.00  0.00      RA0  N
ATOM   2829  H   GLY A 311      97.569  10.239  40.221  1.00  0.00      RA0  H
ATOM   2830  CA  GLY A 311      95.501  10.129  40.692  1.00  0.00      RA0  C
ATOM   2831  C   GLY A 311      94.674  11.298  41.168  1.00  0.00      RA0  C
ATOM   2832  O   GLY A 311      95.141  12.375  41.533  1.00  0.00      RA0  O
ATOM   2833  N   ARG A 312      93.355  11.092  41.131  1.00  0.00      RA0  N
ATOM   2834  H   ARG A 312      93.019  10.154  41.056  1.00  0.00      RA0  H
ATOM   2835  CA  ARG A 312      92.384  12.145  41.293  1.00  0.00      RA0  C
ATOM   2836  CB  ARG A 312      91.246  12.020  40.284  1.00  0.00      RA0  C
ATOM   2837  CG  ARG A 312      91.846  12.269  38.899  1.00  0.00      RA0  C
ATOM   2838  CD  ARG A 312      90.834  12.365  37.760  1.00  0.00      RA0  C
ATOM   2839  NE  ARG A 312      91.527  12.589  36.494  1.00  0.00      RA0  N
ATOM   2840  HE  ARG A 312      91.947  13.492  36.306  1.00  0.00      RA0  H
ATOM   2841  CZ  ARG A 312      91.752  11.543  35.653  1.00  0.00      RA0  C
ATOM   2842  NH1 ARG A 312      91.236  10.337  35.977  1.00  0.00      RA0  N
ATOM   2843 HH11 ARG A 312      91.460   9.489  35.480  1.00  0.00      RA0  H
ATOM   2844 HH12 ARG A 312      90.622  10.219  36.758  1.00  0.00      RA0  H
ATOM   2845  NH2 ARG A 312      92.486  11.731  34.535  1.00  0.00      RA0  N
ATOM   2846 HH21 ARG A 312      92.631  11.055  33.813  1.00  0.00      RA0  H
ATOM   2847 HH22 ARG A 312      92.964  12.622  34.392  1.00  0.00      RA0  H
ATOM   2848  C   ARG A 312      91.951  12.305  42.721  1.00  0.00      RA0  C
ATOM   2849  O   ARG A 312      91.937  11.363  43.502  1.00  0.00      RA0  O
ATOM   2850  N   MET A 313      91.551  13.523  43.102  1.00  0.00      RA0  N
ATOM   2851  H   MET A 313      91.440  14.298  42.478  1.00  0.00      RA0  H
ATOM   2852  CA  MET A 313      91.073  13.771  44.442  1.00  0.00      RA0  C
ATOM   2853  CB  MET A 313      92.176  14.410  45.288  1.00  0.00      RA0  C
ATOM   2854  CG  MET A 313      91.660  14.941  46.628  1.00  0.00      RA0  C
ATOM   2855  SD  MET A 313      92.936  15.757  47.593  1.00  0.00      RA0  S
ATOM   2856  CE  MET A 313      93.878  14.290  48.022  1.00  0.00      RA0  C
ATOM   2857  C   MET A 313      89.883  14.688  44.361  1.00  0.00      RA0  C
ATOM   2858  O   MET A 313      89.892  15.684  43.643  1.00  0.00      RA0  O
ATOM   2859  N   VAL A 314      88.807  14.350  45.083  1.00  0.00      RA0  N
ATOM   2860  H   VAL A 314      88.894  13.573  45.709  1.00  0.00      RA0  H
ATOM   2861  CA  VAL A 314      87.621  15.176  45.175  1.00  0.00      RA0  C
ATOM   2862  CB  VAL A 314      86.410  14.315  45.519  1.00  0.00      RA0  C
ATOM   2863  CG1 VAL A 314      85.124  15.142  45.584  1.00  0.00      RA0  C
ATOM   2864  CG2 VAL A 314      86.311  13.158  44.530  1.00  0.00      RA0  C
ATOM   2865  C   VAL A 314      87.846  16.235  46.227  1.00  0.00      RA0  C
ATOM   2866  O   VAL A 314      88.249  15.938  47.352  1.00  0.00      RA0  O
ATOM   2867  N   GLY A 315      87.616  17.510  45.866  1.00  0.00      RA0  N
ATOM   2868  H   GLY A 315      87.223  17.720  44.973  1.00  0.00      RA0  H
ATOM   2869  CA  GLY A 315      87.756  18.619  46.788  1.00  0.00      RA0  C
ATOM   2870  C   GLY A 315      86.472  19.369  46.949  1.00  0.00      RA0  C
ATOM   2871  O   GLY A 315      85.670  19.507  46.023  1.00  0.00      RA0  O
ATOM   2872  N   VAL A 316      86.265  19.907  48.158  1.00  0.00      RA0  N
ATOM   2873  H   VAL A 316      87.002  19.863  48.830  1.00  0.00      RA0  H
ATOM   2874  CA  VAL A 316      85.093  20.671  48.513  1.00  0.00      RA0  C
ATOM   2875  CB  VAL A 316      84.705  20.459  49.976  1.00  0.00      RA0  C
ATOM   2876  CG1 VAL A 316      83.454  21.260  50.346  1.00  0.00      RA0  C
ATOM   2877  CG2 VAL A 316      84.533  18.965  50.258  1.00  0.00      RA0  C
ATOM   2878  C   VAL A 316      85.287  22.129  48.169  1.00  0.00      RA0  C
ATOM   2879  O   VAL A 316      86.260  22.757  48.569  1.00  0.00      RA0  O
ATOM   2880  N   THR A 317      84.349  22.720  47.410  1.00  0.00      RA0  N
ATOM   2881  H   THR A 317      83.531  22.222  47.113  1.00  0.00      RA0  H
ATOM   2882  CA  THR A 317      84.425  24.124  47.028  1.00  0.00      RA0  C
ATOM   2883  CB  THR A 317      85.024  24.195  45.631  1.00  0.00      RA0  C
ATOM   2884  OG1 THR A 317      85.286  25.548  45.255  1.00  0.00      RA0  O
ATOM   2885  HG1 THR A 317      85.486  25.554  44.322  1.00  0.00      RA0  H
ATOM   2886  CG2 THR A 317      84.142  23.477  44.627  1.00  0.00      RA0  C
ATOM   2887  C   THR A 317      83.048  24.725  47.196  1.00  0.00      RA0  C
ATOM   2888  O   THR A 317      82.220  24.218  47.958  1.00  0.00      RA0  O
ATOM   2889  N   ARG A 318      82.762  25.847  46.527  1.00  0.00      RA0  N
ATOM   2890  H   ARG A 318      83.424  26.240  45.880  1.00  0.00      RA0  H
ATOM   2891  CA  ARG A 318      81.461  26.457  46.533  1.00  0.00      RA0  C
ATOM   2892  CB  ARG A 318      81.497  27.778  47.311  1.00  0.00      RA0  C
ATOM   2893  CG  ARG A 318      82.010  27.687  48.748  1.00  0.00      RA0  C
ATOM   2894  CD  ARG A 318      81.096  26.803  49.585  1.00  0.00      RA0  C
ATOM   2895  NE  ARG A 318      81.571  26.632  50.954  1.00  0.00      RA0  N
ATOM   2896  HE  ARG A 318      81.713  27.457  51.507  1.00  0.00      RA0  H
ATOM   2897  CZ  ARG A 318      81.434  25.360  51.425  1.00  0.00      RA0  C
ATOM   2898  NH1 ARG A 318      81.358  25.113  52.747  1.00  0.00      RA0  N
ATOM   2899 HH11 ARG A 318      80.995  24.207  53.047  1.00  0.00      RA0  H
ATOM   2900 HH12 ARG A 318      81.558  25.770  53.471  1.00  0.00      RA0  H
ATOM   2901  NH2 ARG A 318      81.339  24.349  50.542  1.00  0.00      RA0  N
ATOM   2902 HH21 ARG A 318      81.049  23.442  50.890  1.00  0.00      RA0  H
ATOM   2903 HH22 ARG A 318      81.521  24.431  49.555  1.00  0.00      RA0  H
ATOM   2904  C   ARG A 318      81.054  26.810  45.107  1.00  0.00      RA0  C
ATOM   2905  O   ARG A 318      81.894  26.917  44.213  1.00  0.00      RA0  O
ATOM   2906  N   ASP A 319      79.738  26.937  44.840  1.00  0.00      RA0  N
ATOM   2907  H   ASP A 319      79.068  26.845  45.580  1.00  0.00      RA0  H
ATOM   2908  CA  ASP A 319      79.240  27.345  43.540  1.00  0.00      RA0  C
ATOM   2909  CB  ASP A 319      78.002  26.549  43.100  1.00  0.00      RA0  C
ATOM   2910  CG  ASP A 319      76.706  26.930  43.802  1.00  0.00      RA0  C
ATOM   2911  OD1 ASP A 319      76.693  27.772  44.684  1.00  0.00      RA0  O
ATOM   2912  OD2 ASP A 319      75.660  26.402  43.449  1.00  0.00      RA0  O
ATOM   2913  C   ASP A 319      79.012  28.848  43.458  1.00  0.00      RA0  C
ATOM   2914  O   ASP A 319      79.275  29.611  44.387  1.00  0.00      RA0  O
ATOM   2915  N   ALA A 320      78.465  29.312  42.321  1.00  0.00      RA0  N
ATOM   2916  H   ALA A 320      78.414  28.657  41.565  1.00  0.00      RA0  H
ATOM   2917  CA  ALA A 320      78.110  30.691  42.085  1.00  0.00      RA0  C
ATOM   2918  CB  ALA A 320      77.646  30.873  40.639  1.00  0.00      RA0  C
ATOM   2919  C   ALA A 320      77.042  31.263  43.020  1.00  0.00      RA0  C
ATOM   2920  O   ALA A 320      76.900  32.479  43.120  1.00  0.00      RA0  O
ATOM   2921  N   THR A 321      76.277  30.409  43.747  1.00  0.00      RA0  N
ATOM   2922  H   THR A 321      76.493  29.439  43.674  1.00  0.00      RA0  H
ATOM   2923  CA  THR A 321      75.331  30.880  44.764  1.00  0.00      RA0  C
ATOM   2924  CB  THR A 321      74.079  30.041  44.591  1.00  0.00      RA0  C
ATOM   2925  OG1 THR A 321      74.326  29.001  43.624  1.00  0.00      RA0  O
ATOM   2926  HG1 THR A 321      75.146  28.573  43.887  1.00  0.00      RA0  H
ATOM   2927  CG2 THR A 321      72.881  30.890  44.166  1.00  0.00      RA0  C
ATOM   2928  C   THR A 321      75.911  30.795  46.160  1.00  0.00      RA0  C
ATOM   2929  O   THR A 321      75.267  31.167  47.138  1.00  0.00      RA0  O
ATOM   2930  N   GLY A 322      77.179  30.354  46.281  1.00  0.00      RA0  N
ATOM   2931  H   GLY A 322      77.666  30.011  45.476  1.00  0.00      RA0  H
ATOM   2932  CA  GLY A 322      77.871  30.192  47.551  1.00  0.00      RA0  C
ATOM   2933  C   GLY A 322      77.575  28.895  48.250  1.00  0.00      RA0  C
ATOM   2934  O   GLY A 322      77.954  28.704  49.404  1.00  0.00      RA0  O
ATOM   2935  N   LYS A 323      76.890  27.955  47.580  1.00  0.00      RA0  N
ATOM   2936  H   LYS A 323      76.798  28.061  46.592  1.00  0.00      RA0  H
ATOM   2937  CA  LYS A 323      76.510  26.688  48.166  1.00  0.00      RA0  C
ATOM   2938  CB  LYS A 323      75.225  26.076  47.594  1.00  0.00      RA0  C
ATOM   2939  CG  LYS A 323      74.280  26.935  46.753  1.00  0.00      RA0  C
ATOM   2940  CD  LYS A 323      73.109  26.080  46.248  1.00  0.00      RA0  C
ATOM   2941  CE  LYS A 323      72.303  26.697  45.100  1.00  0.00      RA0  C
ATOM   2942  NZ  LYS A 323      73.144  26.767  43.899  1.00  0.00      RA0  N
ATOM   2943  HZ1 LYS A 323      73.230  27.743  43.543  1.00  0.00      RA0  H
ATOM   2944  HZ2 LYS A 323      74.116  26.482  44.146  1.00  0.00      RA0  H
ATOM   2945  HZ3 LYS A 323      72.817  26.155  43.131  1.00  0.00      RA0  H
ATOM   2946  C   LYS A 323      77.583  25.635  48.011  1.00  0.00      RA0  C
ATOM   2947  O   LYS A 323      78.470  25.716  47.168  1.00  0.00      RA0  O
ATOM   2948  N   GLU A 324      77.561  24.617  48.881  1.00  0.00      RA0  N
ATOM   2949  H   GLU A 324      76.763  24.544  49.475  1.00  0.00      RA0  H
ATOM   2950  CA  GLU A 324      78.522  23.542  48.887  1.00  0.00      RA0  C
ATOM   2951  CB  GLU A 324      78.267  22.659  50.105  1.00  0.00      RA0  C
ATOM   2952  CG  GLU A 324      77.795  23.343  51.389  1.00  0.00      RA0  C
ATOM   2953  CD  GLU A 324      78.944  23.404  52.359  1.00  0.00      RA0  C
ATOM   2954  OE1 GLU A 324      78.879  24.161  53.320  1.00  0.00      RA0  O
ATOM   2955  OE2 GLU A 324      79.939  22.727  52.129  1.00  0.00      RA0  O
ATOM   2956  C   GLU A 324      78.442  22.599  47.716  1.00  0.00      RA0  C
ATOM   2957  O   GLU A 324      77.381  22.072  47.386  1.00  0.00      RA0  O
ATOM   2958  N   VAL A 325      79.598  22.383  47.056  1.00  0.00      RA0  N
ATOM   2959  H   VAL A 325      80.466  22.773  47.370  1.00  0.00      RA0  H
ATOM   2960  CA  VAL A 325      79.664  21.637  45.818  1.00  0.00      RA0  C
ATOM   2961  CB  VAL A 325      79.436  22.537  44.597  1.00  0.00      RA0  C
ATOM   2962  CG1 VAL A 325      78.137  23.327  44.646  1.00  0.00      RA0  C
ATOM   2963  CG2 VAL A 325      80.600  23.496  44.429  1.00  0.00      RA0  C
ATOM   2964  C   VAL A 325      81.016  20.966  45.667  1.00  0.00      RA0  C
ATOM   2965  O   VAL A 325      82.023  21.375  46.253  1.00  0.00      RA0  O
ATOM   2966  N   TYR A 326      81.070  19.897  44.854  1.00  0.00      RA0  N
ATOM   2967  H   TYR A 326      80.243  19.649  44.345  1.00  0.00      RA0  H
ATOM   2968  CA  TYR A 326      82.255  19.084  44.686  1.00  0.00      RA0  C
ATOM   2969  CB  TYR A 326      82.014  17.594  44.914  1.00  0.00      RA0  C
ATOM   2970  CG  TYR A 326      81.148  17.272  46.102  1.00  0.00      RA0  C
ATOM   2971  CD1 TYR A 326      81.708  17.139  47.366  1.00  0.00      RA0  C
ATOM   2972  CE1 TYR A 326      80.910  16.733  48.428  1.00  0.00      RA0  C
ATOM   2973  CD2 TYR A 326      79.789  17.059  45.911  1.00  0.00      RA0  C
ATOM   2974  CE2 TYR A 326      78.992  16.667  46.975  1.00  0.00      RA0  C
ATOM   2975  CZ  TYR A 326      79.557  16.479  48.229  1.00  0.00      RA0  C
ATOM   2976  OH  TYR A 326      78.776  16.037  49.276  1.00  0.00      RA0  O
ATOM   2977  HH  TYR A 326      77.926  15.768  48.926  1.00  0.00      RA0  H
ATOM   2978  C   TYR A 326      82.840  19.148  43.307  1.00  0.00      RA0  C
ATOM   2979  O   TYR A 326      82.166  19.387  42.312  1.00  0.00      RA0  O
ATOM   2980  N   ARG A 327      84.158  18.926  43.232  1.00  0.00      RA0  N
ATOM   2981  H   ARG A 327      84.716  18.781  44.056  1.00  0.00      RA0  H
ATOM   2982  CA  ARG A 327      84.878  18.920  41.984  1.00  0.00      RA0  C
ATOM   2983  CB  ARG A 327      85.283  20.340  41.570  1.00  0.00      RA0  C
ATOM   2984  CG  ARG A 327      86.210  20.969  42.616  1.00  0.00      RA0  C
ATOM   2985  CD  ARG A 327      86.672  22.401  42.329  1.00  0.00      RA0  C
ATOM   2986  NE  ARG A 327      87.757  22.498  41.357  1.00  0.00      RA0  N
ATOM   2987  HE  ARG A 327      87.544  22.643  40.380  1.00  0.00      RA0  H
ATOM   2988  CZ  ARG A 327      89.047  22.574  41.800  1.00  0.00      RA0  C
ATOM   2989  NH1 ARG A 327      89.304  22.338  43.100  1.00  0.00      RA0  N
ATOM   2990 HH11 ARG A 327      90.254  22.418  43.440  1.00  0.00      RA0  H
ATOM   2991 HH12 ARG A 327      88.601  22.082  43.761  1.00  0.00      RA0  H
ATOM   2992  NH2 ARG A 327      90.045  22.895  40.956  1.00  0.00      RA0  N
ATOM   2993 HH21 ARG A 327      91.019  22.920  41.227  1.00  0.00      RA0  H
ATOM   2994 HH22 ARG A 327      89.853  23.190  40.002  1.00  0.00      RA0  H
ATOM   2995  C   ARG A 327      86.141  18.115  42.152  1.00  0.00      RA0  C
ATOM   2996  O   ARG A 327      86.618  17.886  43.263  1.00  0.00      RA0  O
ATOM   2997  N   LEU A 328      86.735  17.666  41.036  1.00  0.00      RA0  N
ATOM   2998  H   LEU A 328      86.336  17.919  40.156  1.00  0.00      RA0  H
ATOM   2999  CA  LEU A 328      88.091  17.162  41.039  1.00  0.00      RA0  C
ATOM   3000  CB  LEU A 328      88.429  16.496  39.711  1.00  0.00      RA0  C
ATOM   3001  CG  LEU A 328      87.597  15.254  39.423  1.00  0.00      RA0  C
ATOM   3002  CD1 LEU A 328      87.852  14.745  38.004  1.00  0.00      RA0  C
ATOM   3003  CD2 LEU A 328      87.808  14.173  40.486  1.00  0.00      RA0  C
ATOM   3004  C   LEU A 328      89.091  18.285  41.278  1.00  0.00      RA0  C
ATOM   3005  O   LEU A 328      89.083  19.307  40.595  1.00  0.00      RA0  O
ATOM   3006  N   ALA A 329      89.966  18.121  42.280  1.00  0.00      RA0  N
ATOM   3007  H   ALA A 329      90.044  17.238  42.733  1.00  0.00      RA0  H
ATOM   3008  CA  ALA A 329      90.846  19.170  42.731  1.00  0.00      RA0  C
ATOM   3009  CB  ALA A 329      90.709  19.326  44.243  1.00  0.00      RA0  C
ATOM   3010  C   ALA A 329      92.295  18.889  42.392  1.00  0.00      RA0  C
ATOM   3011  O   ALA A 329      92.728  17.742  42.247  1.00  0.00      RA0  O
ATOM   3012  N   LEU A 330      93.087  19.971  42.255  1.00  0.00      RA0  N
ATOM   3013  H   LEU A 330      92.681  20.885  42.323  1.00  0.00      RA0  H
ATOM   3014  CA  LEU A 330      94.515  19.922  42.007  1.00  0.00      RA0  C
ATOM   3015  CB  LEU A 330      95.266  19.432  43.244  1.00  0.00      RA0  C
ATOM   3016  CG  LEU A 330      95.170  20.384  44.435  1.00  0.00      RA0  C
ATOM   3017  CD1 LEU A 330      95.810  19.779  45.683  1.00  0.00      RA0  C
ATOM   3018  CD2 LEU A 330      95.761  21.757  44.114  1.00  0.00      RA0  C
ATOM   3019  C   LEU A 330      94.897  19.162  40.744  1.00  0.00      RA0  C
ATOM   3020  O   LEU A 330      95.699  18.226  40.766  1.00  0.00      RA0  O
ATOM   3021  N   GLN A 331      94.330  19.559  39.590  1.00  0.00      RA0  N
ATOM   3022  H   GLN A 331      93.828  20.427  39.605  1.00  0.00      RA0  H
ATOM   3023  CA  GLN A 331      94.409  18.778  38.364  1.00  0.00      RA0  C
ATOM   3024  CB  GLN A 331      93.206  19.153  37.497  1.00  0.00      RA0  C
ATOM   3025  CG  GLN A 331      91.885  19.139  38.280  1.00  0.00      RA0  C
ATOM   3026  CD  GLN A 331      90.817  19.851  37.470  1.00  0.00      RA0  C
ATOM   3027  OE1 GLN A 331      90.781  19.750  36.249  1.00  0.00      RA0  O
ATOM   3028  NE2 GLN A 331      90.004  20.628  38.210  1.00  0.00      RA0  N
ATOM   3029 HE21 GLN A 331      89.945  20.526  39.206  1.00  0.00      RA0  H
ATOM   3030 HE22 GLN A 331      89.415  21.348  37.828  1.00  0.00      RA0  H
ATOM   3031  C   GLN A 331      95.728  18.995  37.612  1.00  0.00      RA0  C
ATOM   3032  O   GLN A 331      96.026  18.356  36.611  1.00  0.00      RA0  O
ATOM   3033  N   THR A 332      96.610  19.872  38.134  1.00  0.00      RA0  N
ATOM   3034  H   THR A 332      96.368  20.352  38.976  1.00  0.00      RA0  H
ATOM   3035  CA  THR A 332      97.948  20.143  37.604  1.00  0.00      RA0  C
ATOM   3036  CB  THR A 332      98.233  21.517  38.152  1.00  0.00      RA0  C
ATOM   3037  OG1 THR A 332      96.975  22.055  38.581  1.00  0.00      RA0  O
ATOM   3038  HG1 THR A 332      96.474  22.251  37.795  1.00  0.00      RA0  H
ATOM   3039  CG2 THR A 332      98.902  22.434  37.130  1.00  0.00      RA0  C
ATOM   3040  C   THR A 332      98.976  19.084  37.953  1.00  0.00      RA0  C
ATOM   3041  O   THR A 332     100.101  19.111  37.451  1.00  0.00      RA0  O
ATOM   3042  N   ARG A 333      98.612  18.146  38.844  1.00  0.00      RA0  N
ATOM   3043  H   ARG A 333      97.690  18.196  39.227  1.00  0.00      RA0  H
ATOM   3044  CA  ARG A 333      99.365  16.940  39.139  1.00  0.00      RA0  C
ATOM   3045  CB  ARG A 333      98.813  16.254  40.381  1.00  0.00      RA0  C
ATOM   3046  CG  ARG A 333      99.051  17.041  41.664  1.00  0.00      RA0  C
ATOM   3047  CD  ARG A 333      98.291  16.415  42.830  1.00  0.00      RA0  C
ATOM   3048  NE  ARG A 333      96.859  16.546  42.589  1.00  0.00      RA0  N
ATOM   3049  HE  ARG A 333      96.530  17.471  42.383  1.00  0.00      RA0  H
ATOM   3050  CZ  ARG A 333      96.054  15.455  42.512  1.00  0.00      RA0  C
ATOM   3051  NH1 ARG A 333      94.736  15.611  42.249  1.00  0.00      RA0  N
ATOM   3052 HH11 ARG A 333      94.134  14.818  42.144  1.00  0.00      RA0  H
ATOM   3053 HH12 ARG A 333      94.304  16.521  42.145  1.00  0.00      RA0  H
ATOM   3054  NH2 ARG A 333      96.596  14.235  42.681  1.00  0.00      RA0  N
ATOM   3055 HH21 ARG A 333      96.063  13.389  42.561  1.00  0.00      RA0  H
ATOM   3056 HH22 ARG A 333      97.569  14.087  42.911  1.00  0.00      RA0  H
ATOM   3057  C   ARG A 333      99.343  15.955  37.986  1.00  0.00      RA0  C
ATOM   3058  O   ARG A 333     100.273  15.179  37.773  1.00  0.00      RA0  O
ATOM   3059  N   GLU A 334      98.231  15.966  37.237  1.00  0.00      RA0  N
ATOM   3060  H   GLU A 334      97.592  16.732  37.295  1.00  0.00      RA0  H
ATOM   3061  CA  GLU A 334      97.953  15.002  36.211  1.00  0.00      RA0  C
ATOM   3062  CB  GLU A 334      96.456  15.015  35.914  1.00  0.00      RA0  C
ATOM   3063  CG  GLU A 334      95.889  13.630  35.625  1.00  0.00      RA0  C
ATOM   3064  CD  GLU A 334      94.613  13.766  34.831  1.00  0.00      RA0  C
ATOM   3065  OE1 GLU A 334      94.604  13.433  33.649  1.00  0.00      RA0  O
ATOM   3066  OE2 GLU A 334      93.597  14.156  35.391  1.00  0.00      RA0  O
ATOM   3067  C   GLU A 334      98.748  15.212  34.928  1.00  0.00      RA0  C
ATOM   3068  O   GLU A 334      99.351  16.246  34.622  1.00  0.00      RA0  O
ATOM   3069  N   GLN A 335      98.766  14.154  34.122  1.00  0.00      RA0  N
ATOM   3070  H   GLN A 335      98.309  13.348  34.501  1.00  0.00      RA0  H
ATOM   3071  CA  GLN A 335      99.560  13.987  32.943  1.00  0.00      RA0  C
ATOM   3072  CB  GLN A 335      99.606  12.521  32.510  1.00  0.00      RA0  C
ATOM   3073  CG  GLN A 335      98.246  11.871  32.246  1.00  0.00      RA0  C
ATOM   3074  CD  GLN A 335      97.677  11.371  33.549  1.00  0.00      RA0  C
ATOM   3075  OE1 GLN A 335      98.357  11.347  34.568  1.00  0.00      RA0  O
ATOM   3076  NE2 GLN A 335      96.397  11.001  33.468  1.00  0.00      RA0  N
ATOM   3077 HE21 GLN A 335      95.827  11.181  32.666  1.00  0.00      RA0  H
ATOM   3078 HE22 GLN A 335      95.999  10.562  34.276  1.00  0.00      RA0  H
ATOM   3079  C   GLN A 335      99.211  14.899  31.781  1.00  0.00      RA0  C
ATOM   3080  O   GLN A 335     100.034  15.140  30.900  1.00  0.00      RA0  O
ATOM   3081  N   HIS A 336      97.985  15.453  31.725  1.00  0.00      RA0  N
ATOM   3082  H   HIS A 336      97.358  15.297  32.489  1.00  0.00      RA0  H
ATOM   3083  CA  HIS A 336      97.556  16.305  30.629  1.00  0.00      RA0  C
ATOM   3084  CB  HIS A 336      96.022  16.399  30.561  1.00  0.00      RA0  C
ATOM   3085  CG  HIS A 336      95.417  17.033  31.792  1.00  0.00      RA0  C
ATOM   3086  ND1 HIS A 336      94.951  16.350  32.860  1.00  0.00      RA0  N
ATOM   3087  HD1 HIS A 336      94.884  15.373  32.997  1.00  0.00      RA0  H
ATOM   3088  CD2 HIS A 336      95.225  18.397  32.017  1.00  0.00      RA0  C
ATOM   3089  NE2 HIS A 336      94.644  18.536  33.231  1.00  0.00      RA0  N
ATOM   3090  CE1 HIS A 336      94.472  17.278  33.751  1.00  0.00      RA0  C
ATOM   3091  C   HIS A 336      98.287  17.629  30.575  1.00  0.00      RA0  C
ATOM   3092  O   HIS A 336      98.518  18.185  29.504  1.00  0.00      RA0  O
ATOM   3093  N   ILE A 337      98.681  18.144  31.750  1.00  0.00      RA0  N
ATOM   3094  H   ILE A 337      98.468  17.635  32.584  1.00  0.00      RA0  H
ATOM   3095  CA  ILE A 337      99.547  19.303  31.854  1.00  0.00      RA0  C
ATOM   3096  CB  ILE A 337      99.270  20.087  33.143  1.00  0.00      RA0  C
ATOM   3097  CG2 ILE A 337     100.169  21.322  33.226  1.00  0.00      RA0  C
ATOM   3098  CG1 ILE A 337      97.802  20.481  33.275  1.00  0.00      RA0  C
ATOM   3099  CD1 ILE A 337      97.381  21.504  32.218  1.00  0.00      RA0  C
ATOM   3100  C   ILE A 337     101.010  18.898  31.817  1.00  0.00      RA0  C
ATOM   3101  O   ILE A 337     101.816  19.441  31.065  1.00  0.00      RA0  O
ATOM   3102  N   ARG A 338     101.407  17.932  32.670  1.00  0.00      RA0  N
ATOM   3103  H   ARG A 338     100.732  17.383  33.169  1.00  0.00      RA0  H
ATOM   3104  CA  ARG A 338     102.811  17.762  32.999  1.00  0.00      RA0  C
ATOM   3105  CB  ARG A 338     102.962  17.376  34.465  1.00  0.00      RA0  C
ATOM   3106  CG  ARG A 338     102.367  18.396  35.415  1.00  0.00      RA0  C
ATOM   3107  CD  ARG A 338     103.112  19.716  35.312  1.00  0.00      RA0  C
ATOM   3108  NE  ARG A 338     102.454  20.738  36.115  1.00  0.00      RA0  N
ATOM   3109  HE  ARG A 338     101.845  20.365  36.832  1.00  0.00      RA0  H
ATOM   3110  CZ  ARG A 338     102.745  22.040  35.825  1.00  0.00      RA0  C
ATOM   3111  NH1 ARG A 338     102.229  23.028  36.588  1.00  0.00      RA0  N
ATOM   3112 HH11 ARG A 338     102.403  24.001  36.408  1.00  0.00      RA0  H
ATOM   3113 HH12 ARG A 338     101.641  22.816  37.373  1.00  0.00      RA0  H
ATOM   3114  NH2 ARG A 338     103.545  22.317  34.768  1.00  0.00      RA0  N
ATOM   3115 HH21 ARG A 338     103.801  23.251  34.506  1.00  0.00      RA0  H
ATOM   3116 HH22 ARG A 338     103.919  21.585  34.187  1.00  0.00      RA0  H
ATOM   3117  C   ARG A 338     103.516  16.681  32.234  1.00  0.00      RA0  C
ATOM   3118  O   ARG A 338     104.742  16.638  32.262  1.00  0.00      RA0  O
ATOM   3119  N   ARG A 339     102.779  15.824  31.504  1.00  0.00      RA0  N
ATOM   3120  H   ARG A 339     101.782  15.886  31.521  1.00  0.00      RA0  H
ATOM   3121  CA  ARG A 339     103.362  14.818  30.639  1.00  0.00      RA0  C
ATOM   3122  CB  ARG A 339     103.864  15.511  29.363  1.00  0.00      RA0  C
ATOM   3123  CG  ARG A 339     102.753  16.052  28.449  1.00  0.00      RA0  C
ATOM   3124  CD  ARG A 339     103.275  16.185  27.009  1.00  0.00      RA0  C
ATOM   3125  NE  ARG A 339     102.274  16.620  26.027  1.00  0.00      RA0  N
ATOM   3126  HE  ARG A 339     102.312  17.594  25.779  1.00  0.00      RA0  H
ATOM   3127  CZ  ARG A 339     101.402  15.734  25.446  1.00  0.00      RA0  C
ATOM   3128  NH1 ARG A 339     100.646  16.116  24.394  1.00  0.00      RA0  N
ATOM   3129 HH11 ARG A 339      99.924  15.504  24.041  1.00  0.00      RA0  H
ATOM   3130 HH12 ARG A 339     100.762  16.984  23.891  1.00  0.00      RA0  H
ATOM   3131  NH2 ARG A 339     101.298  14.471  25.914  1.00  0.00      RA0  N
ATOM   3132 HH21 ARG A 339     100.656  13.814  25.493  1.00  0.00      RA0  H
ATOM   3133 HH22 ARG A 339     101.841  14.139  26.690  1.00  0.00      RA0  H
ATOM   3134  C   ARG A 339     104.384  13.891  31.296  1.00  0.00      RA0  C
ATOM   3135  O   ARG A 339     104.070  13.123  32.198  1.00  0.00      RA0  O
ATOM   3136  N   ASP A 340     105.643  13.928  30.852  1.00  0.00      RA0  N
ATOM   3137  H   ASP A 340     105.962  14.677  30.271  1.00  0.00      RA0  H
ATOM   3138  CA  ASP A 340     106.743  13.134  31.339  1.00  0.00      RA0  C
ATOM   3139  CB  ASP A 340     107.947  13.232  30.398  1.00  0.00      RA0  C
ATOM   3140  CG  ASP A 340     108.541  14.629  30.346  1.00  0.00      RA0  C
ATOM   3141  OD1 ASP A 340     107.807  15.617  30.302  1.00  0.00      RA0  O
ATOM   3142  OD2 ASP A 340     109.763  14.750  30.337  1.00  0.00      RA0  O
ATOM   3143  C   ASP A 340     107.121  13.433  32.775  1.00  0.00      RA0  C
ATOM   3144  O   ASP A 340     107.590  12.578  33.522  1.00  0.00      RA0  O
ATOM   3145  N   LYS A 341     106.861  14.676  33.192  1.00  0.00      RA0  N
ATOM   3146  H   LYS A 341     106.386  15.287  32.556  1.00  0.00      RA0  H
ATOM   3147  CA  LYS A 341     107.160  15.179  34.507  1.00  0.00      RA0  C
ATOM   3148  CB  LYS A 341     107.570  16.643  34.398  1.00  0.00      RA0  C
ATOM   3149  CG  LYS A 341     108.739  16.784  33.429  1.00  0.00      RA0  C
ATOM   3150  CD  LYS A 341     108.934  18.208  32.917  1.00  0.00      RA0  C
ATOM   3151  CE  LYS A 341     110.012  18.246  31.834  1.00  0.00      RA0  C
ATOM   3152  NZ  LYS A 341     109.713  17.214  30.836  1.00  0.00      RA0  N
ATOM   3153  HZ1 LYS A 341     110.276  17.256  29.970  1.00  0.00      RA0  H
ATOM   3154  HZ2 LYS A 341     109.873  16.252  31.211  1.00  0.00      RA0  H
ATOM   3155  HZ3 LYS A 341     108.706  17.150  30.570  1.00  0.00      RA0  H
ATOM   3156  C   LYS A 341     105.990  15.022  35.464  1.00  0.00      RA0  C
ATOM   3157  O   LYS A 341     106.004  15.538  36.581  1.00  0.00      RA0  O
ATOM   3158  N   ALA A 342     104.929  14.306  35.052  1.00  0.00      RA0  N
ATOM   3159  H   ALA A 342     104.991  13.822  34.179  1.00  0.00      RA0  H
ATOM   3160  CA  ALA A 342     103.876  13.881  35.944  1.00  0.00      RA0  C
ATOM   3161  CB  ALA A 342     102.700  13.288  35.168  1.00  0.00      RA0  C
ATOM   3162  C   ALA A 342     104.338  12.877  36.992  1.00  0.00      RA0  C
ATOM   3163  O   ALA A 342     105.286  12.117  36.808  1.00  0.00      RA0  O
ATOM   3164  N   THR A 343     103.662  12.848  38.154  1.00  0.00      RA0  N
ATOM   3165  H   THR A 343     102.919  13.495  38.328  1.00  0.00      RA0  H
ATOM   3166  CA  THR A 343     104.046  11.973  39.259  1.00  0.00      RA0  C
ATOM   3167  CB  THR A 343     103.381  12.593  40.467  1.00  0.00      RA0  C
ATOM   3168  OG1 THR A 343     103.097  13.965  40.145  1.00  0.00      RA0  O
ATOM   3169  HG1 THR A 343     102.889  14.397  40.965  1.00  0.00      RA0  H
ATOM   3170  CG2 THR A 343     104.250  12.473  41.719  1.00  0.00      RA0  C
ATOM   3171  C   THR A 343     103.675  10.530  39.018  1.00  0.00      RA0  C
ATOM   3172  O   THR A 343     104.197   9.621  39.655  1.00  0.00      RA0  O
ATOM   3173  N   SER A 344     102.764  10.307  38.062  1.00  0.00      RA0  N
ATOM   3174  H   SER A 344     102.393  11.030  37.477  1.00  0.00      RA0  H
ATOM   3175  CA  SER A 344     102.250   9.002  37.724  1.00  0.00      RA0  C
ATOM   3176  CB  SER A 344     101.287   8.546  38.836  1.00  0.00      RA0  C
ATOM   3177  OG  SER A 344     100.779   7.226  38.595  1.00  0.00      RA0  O
ATOM   3178  HG  SER A 344     101.210   6.628  39.215  1.00  0.00      RA0  H
ATOM   3179  C   SER A 344     101.643   9.065  36.337  1.00  0.00      RA0  C
ATOM   3180  O   SER A 344     101.393  10.145  35.805  1.00  0.00      RA0  O
ATOM   3181  N   ASN A 345     101.368   7.908  35.704  1.00  0.00      RA0  N
ATOM   3182  H   ASN A 345     101.475   7.042  36.200  1.00  0.00      RA0  H
ATOM   3183  CA  ASN A 345     100.707   7.866  34.414  1.00  0.00      RA0  C
ATOM   3184  CB  ASN A 345     101.367   6.869  33.467  1.00  0.00      RA0  C
ATOM   3185  CG  ASN A 345     101.024   5.448  33.860  1.00  0.00      RA0  C
ATOM   3186  OD1 ASN A 345     100.641   5.141  34.986  1.00  0.00      RA0  O
ATOM   3187  ND2 ASN A 345     101.238   4.576  32.863  1.00  0.00      RA0  N
ATOM   3188 HD21 ASN A 345     101.521   4.933  31.966  1.00  0.00      RA0  H
ATOM   3189 HD22 ASN A 345     101.129   3.583  32.910  1.00  0.00      RA0  H
ATOM   3190  C   ASN A 345      99.225   7.542  34.517  1.00  0.00      RA0  C
ATOM   3191  O   ASN A 345      98.536   7.431  33.505  1.00  0.00      RA0  O
ATOM   3192  N   ILE A 346      98.688   7.351  35.736  1.00  0.00      RA0  N
ATOM   3193  H   ILE A 346      99.274   7.473  36.537  1.00  0.00      RA0  H
ATOM   3194  CA  ILE A 346      97.308   6.926  35.919  1.00  0.00      RA0  C
ATOM   3195  CB  ILE A 346      97.022   6.546  37.377  1.00  0.00      RA0  C
ATOM   3196  CG2 ILE A 346      97.238   7.725  38.324  1.00  0.00      RA0  C
ATOM   3197  CG1 ILE A 346      95.630   5.916  37.501  1.00  0.00      RA0  C
ATOM   3198  CD1 ILE A 346      95.284   5.431  38.905  1.00  0.00      RA0  C
ATOM   3199  C   ILE A 346      96.258   7.895  35.352  1.00  0.00      RA0  C
ATOM   3200  O   ILE A 346      96.321   9.110  35.502  1.00  0.00      RA0  O
ATOM   3201  N   CYS A 347      95.238   7.355  34.652  1.00  0.00      RA0  N
ATOM   3202  H   CYS A 347      95.196   6.360  34.574  1.00  0.00      RA0  H
ATOM   3203  CA  CYS A 347      94.145   8.135  34.098  1.00  0.00      RA0  C
ATOM   3204  CB  CYS A 347      94.266   8.243  32.579  1.00  0.00      RA0  C
ATOM   3205  SG  CYS A 347      93.169   9.524  31.920  1.00  0.00      RA0  S
ATOM   3206  C   CYS A 347      92.837   7.542  34.578  1.00  0.00      RA0  C
ATOM   3207  O   CYS A 347      92.279   7.932  35.597  1.00  0.00      RA0  O
ATOM   3208  N   THR A 348      92.295   6.541  33.856  1.00  0.00      RA0  N
ATOM   3209  H   THR A 348      92.655   6.228  32.978  1.00  0.00      RA0  H
ATOM   3210  CA  THR A 348      91.223   5.678  34.338  1.00  0.00      RA0  C
ATOM   3211  CB  THR A 348      90.965   4.739  33.186  1.00  0.00      RA0  C
ATOM   3212  OG1 THR A 348      91.147   5.491  31.974  1.00  0.00      RA0  O
ATOM   3213  HG1 THR A 348      90.332   5.979  31.839  1.00  0.00      RA0  H
ATOM   3214  CG2 THR A 348      89.594   4.063  33.267  1.00  0.00      RA0  C
ATOM   3215  C   THR A 348      91.645   4.983  35.620  1.00  0.00      RA0  C
ATOM   3216  O   THR A 348      92.733   4.412  35.676  1.00  0.00      RA0  O
ATOM   3217  N   ALA A 349      90.808   5.037  36.670  1.00  0.00      RA0  N
ATOM   3218  H   ALA A 349      89.890   5.429  36.575  1.00  0.00      RA0  H
ATOM   3219  CA  ALA A 349      91.094   4.402  37.936  1.00  0.00      RA0  C
ATOM   3220  CB  ALA A 349      91.145   5.456  39.046  1.00  0.00      RA0  C
ATOM   3221  C   ALA A 349      90.037   3.345  38.203  1.00  0.00      RA0  C
ATOM   3222  O   ALA A 349      89.744   2.518  37.344  1.00  0.00      RA0  O
ATOM   3223  N   GLN A 350      89.444   3.333  39.411  1.00  0.00      RA0  N
ATOM   3224  H   GLN A 350      89.644   3.978  40.154  1.00  0.00      RA0  H
ATOM   3225  CA  GLN A 350      88.470   2.330  39.809  1.00  0.00      RA0  C
ATOM   3226  CB  GLN A 350      89.093   1.362  40.815  1.00  0.00      RA0  C
ATOM   3227  CG  GLN A 350      90.301   0.554  40.339  1.00  0.00      RA0  C
ATOM   3228  CD  GLN A 350      89.855  -0.632  39.512  1.00  0.00      RA0  C
ATOM   3229  OE1 GLN A 350      88.827  -0.618  38.844  1.00  0.00      RA0  O
ATOM   3230  NE2 GLN A 350      90.704  -1.671  39.583  1.00  0.00      RA0  N
ATOM   3231 HE21 GLN A 350      91.451  -1.640  40.260  1.00  0.00      RA0  H
ATOM   3232 HE22 GLN A 350      90.653  -2.476  38.996  1.00  0.00      RA0  H
ATOM   3233  C   GLN A 350      87.270   2.983  40.486  1.00  0.00      RA0  C
ATOM   3234  O   GLN A 350      86.820   2.550  41.548  1.00  0.00      RA0  O
ATOM   3235  N   ALA A 351      86.720   4.070  39.900  1.00  0.00      RA0  N
ATOM   3236  H   ALA A 351      87.078   4.337  39.006  1.00  0.00      RA0  H
ATOM   3237  CA  ALA A 351      85.717   4.920  40.533  1.00  0.00      RA0  C
ATOM   3238  CB  ALA A 351      85.333   6.084  39.623  1.00  0.00      RA0  C
ATOM   3239  C   ALA A 351      84.442   4.213  40.973  1.00  0.00      RA0  C
ATOM   3240  O   ALA A 351      83.954   4.419  42.083  1.00  0.00      RA0  O
ATOM   3241  N   LEU A 352      83.894   3.305  40.145  1.00  0.00      RA0  N
ATOM   3242  H   LEU A 352      84.256   3.208  39.214  1.00  0.00      RA0  H
ATOM   3243  CA  LEU A 352      82.713   2.540  40.503  1.00  0.00      RA0  C
ATOM   3244  CB  LEU A 352      82.324   1.658  39.323  1.00  0.00      RA0  C
ATOM   3245  CG  LEU A 352      81.087   0.802  39.574  1.00  0.00      RA0  C
ATOM   3246  CD1 LEU A 352      79.841   1.649  39.845  1.00  0.00      RA0  C
ATOM   3247  CD2 LEU A 352      80.892  -0.205  38.443  1.00  0.00      RA0  C
ATOM   3248  C   LEU A 352      82.889   1.688  41.750  1.00  0.00      RA0  C
ATOM   3249  O   LEU A 352      82.026   1.597  42.621  1.00  0.00      RA0  O
ATOM   3250  N   LEU A 353      84.050   1.040  41.875  1.00  0.00      RA0  N
ATOM   3251  H   LEU A 353      84.787   1.282  41.244  1.00  0.00      RA0  H
ATOM   3252  CA  LEU A 353      84.339   0.149  42.969  1.00  0.00      RA0  C
ATOM   3253  CB  LEU A 353      85.510  -0.786  42.655  1.00  0.00      RA0  C
ATOM   3254  CG  LEU A 353      85.335  -1.681  41.424  1.00  0.00      RA0  C
ATOM   3255  CD1 LEU A 353      83.970  -2.373  41.405  1.00  0.00      RA0  C
ATOM   3256  CD2 LEU A 353      85.664  -0.960  40.116  1.00  0.00      RA0  C
ATOM   3257  C   LEU A 353      84.643   0.924  44.240  1.00  0.00      RA0  C
ATOM   3258  O   LEU A 353      84.335   0.488  45.346  1.00  0.00      RA0  O
ATOM   3259  N   ALA A 354      85.194   2.145  44.103  1.00  0.00      RA0  N
ATOM   3260  H   ALA A 354      85.490   2.435  43.191  1.00  0.00      RA0  H
ATOM   3261  CA  ALA A 354      85.303   3.106  45.183  1.00  0.00      RA0  C
ATOM   3262  CB  ALA A 354      86.125   4.316  44.739  1.00  0.00      RA0  C
ATOM   3263  C   ALA A 354      83.944   3.571  45.706  1.00  0.00      RA0  C
ATOM   3264  O   ALA A 354      83.720   3.639  46.915  1.00  0.00      RA0  O
ATOM   3265  N   ASN A 355      82.976   3.830  44.797  1.00  0.00      RA0  N
ATOM   3266  H   ASN A 355      83.243   3.835  43.831  1.00  0.00      RA0  H
ATOM   3267  CA  ASN A 355      81.588   4.092  45.153  1.00  0.00      RA0  C
ATOM   3268  CB  ASN A 355      80.722   4.383  43.920  1.00  0.00      RA0  C
ATOM   3269  CG  ASN A 355      81.100   5.697  43.272  1.00  0.00      RA0  C
ATOM   3270  OD1 ASN A 355      81.494   6.656  43.927  1.00  0.00      RA0  O
ATOM   3271  ND2 ASN A 355      80.961   5.689  41.933  1.00  0.00      RA0  N
ATOM   3272 HD21 ASN A 355      80.624   4.881  41.448  1.00  0.00      RA0  H
ATOM   3273 HD22 ASN A 355      81.204   6.485  41.379  1.00  0.00      RA0  H
ATOM   3274  C   ASN A 355      80.947   2.928  45.909  1.00  0.00      RA0  C
ATOM   3275  O   ASN A 355      80.309   3.129  46.940  1.00  0.00      RA0  O
ATOM   3276  N   MET A 356      81.135   1.672  45.447  1.00  0.00      RA0  N
ATOM   3277  H   MET A 356      81.650   1.557  44.595  1.00  0.00      RA0  H
ATOM   3278  CA  MET A 356      80.648   0.495  46.154  1.00  0.00      RA0  C
ATOM   3279  CB  MET A 356      80.884  -0.768  45.327  1.00  0.00      RA0  C
ATOM   3280  CG  MET A 356      80.074  -0.804  44.031  1.00  0.00      RA0  C
ATOM   3281  SD  MET A 356      80.419  -2.280  43.061  1.00  0.00      RA0  S
ATOM   3282  CE  MET A 356      80.071  -3.504  44.334  1.00  0.00      RA0  C
ATOM   3283  C   MET A 356      81.254   0.318  47.543  1.00  0.00      RA0  C
ATOM   3284  O   MET A 356      80.539   0.101  48.520  1.00  0.00      RA0  O
ATOM   3285  N   ALA A 357      82.586   0.465  47.673  1.00  0.00      RA0  N
ATOM   3286  H   ALA A 357      83.132   0.636  46.852  1.00  0.00      RA0  H
ATOM   3287  CA  ALA A 357      83.287   0.361  48.937  1.00  0.00      RA0  C
ATOM   3288  CB  ALA A 357      84.798   0.443  48.717  1.00  0.00      RA0  C
ATOM   3289  C   ALA A 357      82.886   1.417  49.960  1.00  0.00      RA0  C
ATOM   3290  O   ALA A 357      82.695   1.139  51.144  1.00  0.00      RA0  O
ATOM   3291  N   ALA A 358      82.708   2.674  49.517  1.00  0.00      RA0  N
ATOM   3292  H   ALA A 358      82.898   2.876  48.554  1.00  0.00      RA0  H
ATOM   3293  CA  ALA A 358      82.169   3.722  50.354  1.00  0.00      RA0  C
ATOM   3294  CB  ALA A 358      82.206   5.056  49.616  1.00  0.00      RA0  C
ATOM   3295  C   ALA A 358      80.729   3.487  50.791  1.00  0.00      RA0  C
ATOM   3296  O   ALA A 358      80.369   3.701  51.945  1.00  0.00      RA0  O
ATOM   3297  N   MET A 359      79.862   2.994  49.888  1.00  0.00      RA0  N
ATOM   3298  H   MET A 359      80.182   2.841  48.950  1.00  0.00      RA0  H
ATOM   3299  CA  MET A 359      78.504   2.599  50.227  1.00  0.00      RA0  C
ATOM   3300  CB  MET A 359      77.687   2.322  48.970  1.00  0.00      RA0  C
ATOM   3301  CG  MET A 359      77.311   3.610  48.240  1.00  0.00      RA0  C
ATOM   3302  SD  MET A 359      76.197   4.647  49.196  1.00  0.00      RA0  S
ATOM   3303  CE  MET A 359      76.041   5.980  48.000  1.00  0.00      RA0  C
ATOM   3304  C   MET A 359      78.421   1.441  51.208  1.00  0.00      RA0  C
ATOM   3305  O   MET A 359      77.539   1.409  52.063  1.00  0.00      RA0  O
ATOM   3306  N   PHE A 360      79.368   0.483  51.162  1.00  0.00      RA0  N
ATOM   3307  H   PHE A 360      80.028   0.503  50.408  1.00  0.00      RA0  H
ATOM   3308  CA  PHE A 360      79.492  -0.573  52.158  1.00  0.00      RA0  C
ATOM   3309  CB  PHE A 360      80.646  -1.490  51.759  1.00  0.00      RA0  C
ATOM   3310  CG  PHE A 360      80.683  -2.741  52.604  1.00  0.00      RA0  C
ATOM   3311  CD1 PHE A 360      79.852  -3.807  52.292  1.00  0.00      RA0  C
ATOM   3312  CD2 PHE A 360      81.564  -2.842  53.673  1.00  0.00      RA0  C
ATOM   3313  CE1 PHE A 360      79.922  -4.988  53.020  1.00  0.00      RA0  C
ATOM   3314  CE2 PHE A 360      81.637  -4.024  54.401  1.00  0.00      RA0  C
ATOM   3315  CZ  PHE A 360      80.829  -5.103  54.065  1.00  0.00      RA0  C
ATOM   3316  C   PHE A 360      79.691  -0.023  53.571  1.00  0.00      RA0  C
ATOM   3317  O   PHE A 360      79.011  -0.398  54.527  1.00  0.00      RA0  O
ATOM   3318  N   ALA A 361      80.605   0.952  53.702  1.00  0.00      RA0  N
ATOM   3319  H   ALA A 361      81.125   1.204  52.882  1.00  0.00      RA0  H
ATOM   3320  CA  ALA A 361      80.847   1.697  54.915  1.00  0.00      RA0  C
ATOM   3321  CB  ALA A 361      82.052   2.612  54.725  1.00  0.00      RA0  C
ATOM   3322  C   ALA A 361      79.684   2.544  55.388  1.00  0.00      RA0  C
ATOM   3323  O   ALA A 361      79.404   2.606  56.578  1.00  0.00      RA0  O
ATOM   3324  N   ILE A 362      78.960   3.215  54.475  1.00  0.00      RA0  N
ATOM   3325  H   ILE A 362      79.262   3.176  53.521  1.00  0.00      RA0  H
ATOM   3326  CA  ILE A 362      77.741   3.950  54.799  1.00  0.00      RA0  C
ATOM   3327  CB  ILE A 362      77.234   4.715  53.571  1.00  0.00      RA0  C
ATOM   3328  CG2 ILE A 362      75.859   5.337  53.817  1.00  0.00      RA0  C
ATOM   3329  CG1 ILE A 362      78.248   5.775  53.143  1.00  0.00      RA0  C
ATOM   3330  CD1 ILE A 362      77.838   6.491  51.857  1.00  0.00      RA0  C
ATOM   3331  C   ILE A 362      76.666   3.037  55.350  1.00  0.00      RA0  C
ATOM   3332  O   ILE A 362      76.029   3.330  56.358  1.00  0.00      RA0  O
ATOM   3333  N   TYR A 363      76.460   1.878  54.705  1.00  0.00      RA0  N
ATOM   3334  H   TYR A 363      77.026   1.664  53.909  1.00  0.00      RA0  H
ATOM   3335  CA  TYR A 363      75.463   0.917  55.111  1.00  0.00      RA0  C
ATOM   3336  CB  TYR A 363      75.176  -0.121  54.024  1.00  0.00      RA0  C
ATOM   3337  CG  TYR A 363      73.829  -0.735  54.325  1.00  0.00      RA0  C
ATOM   3338  CD1 TYR A 363      72.728   0.098  54.477  1.00  0.00      RA0  C
ATOM   3339  CE1 TYR A 363      71.479  -0.440  54.760  1.00  0.00      RA0  C
ATOM   3340  CD2 TYR A 363      73.680  -2.111  54.461  1.00  0.00      RA0  C
ATOM   3341  CE2 TYR A 363      72.428  -2.647  54.746  1.00  0.00      RA0  C
ATOM   3342  CZ  TYR A 363      71.324  -1.813  54.895  1.00  0.00      RA0  C
ATOM   3343  OH  TYR A 363      70.077  -2.343  55.168  1.00  0.00      RA0  O
ATOM   3344  HH  TYR A 363      69.839  -2.900  54.421  1.00  0.00      RA0  H
ATOM   3345  C   TYR A 363      75.772   0.230  56.432  1.00  0.00      RA0  C
ATOM   3346  O   TYR A 363      74.894   0.036  57.273  1.00  0.00      RA0  O
ATOM   3347  N   HIS A 364      77.035  -0.166  56.657  1.00  0.00      RA0  N
ATOM   3348  H   HIS A 364      77.734   0.027  55.967  1.00  0.00      RA0  H
ATOM   3349  CA  HIS A 364      77.413  -0.793  57.909  1.00  0.00      RA0  C
ATOM   3350  CB  HIS A 364      78.555  -1.794  57.680  1.00  0.00      RA0  C
ATOM   3351  CG  HIS A 364      78.089  -2.972  56.846  1.00  0.00      RA0  C
ATOM   3352  ND1 HIS A 364      78.122  -4.248  57.277  1.00  0.00      RA0  N
ATOM   3353  HD1 HIS A 364      78.455  -4.568  58.140  1.00  0.00      RA0  H
ATOM   3354  CD2 HIS A 364      77.572  -2.965  55.545  1.00  0.00      RA0  C
ATOM   3355  NE2 HIS A 364      77.292  -4.243  55.198  1.00  0.00      RA0  N
ATOM   3356  CE1 HIS A 364      77.631  -5.035  56.264  1.00  0.00      RA0  C
ATOM   3357  C   HIS A 364      77.734   0.173  59.041  1.00  0.00      RA0  C
ATOM   3358  O   HIS A 364      77.576  -0.158  60.214  1.00  0.00      RA0  O
ATOM   3359  N   GLY A 365      78.184   1.402  58.742  1.00  0.00      RA0  N
ATOM   3360  H   GLY A 365      78.262   1.678  57.786  1.00  0.00      RA0  H
ATOM   3361  CA  GLY A 365      78.682   2.348  59.737  1.00  0.00      RA0  C
ATOM   3362  C   GLY A 365      79.929   1.898  60.458  1.00  0.00      RA0  C
ATOM   3363  O   GLY A 365      80.497   0.840  60.188  1.00  0.00      RA0  O
ATOM   3364  N   SER A 366      80.411   2.703  61.422  1.00  0.00      RA0  N
ATOM   3365  H   SER A 366      79.949   3.569  61.610  1.00  0.00      RA0  H
ATOM   3366  CA  SER A 366      81.575   2.333  62.224  1.00  0.00      RA0  C
ATOM   3367  CB  SER A 366      81.893   3.567  63.049  1.00  0.00      RA0  C
ATOM   3368  OG  SER A 366      81.127   4.637  62.479  1.00  0.00      RA0  O
ATOM   3369  HG  SER A 366      81.683   5.413  62.515  1.00  0.00      RA0  H
ATOM   3370  C   SER A 366      81.365   1.088  63.057  1.00  0.00      RA0  C
ATOM   3371  O   SER A 366      82.138   0.136  62.974  1.00  0.00      RA0  O
ATOM   3372  N   HIS A 367      80.233   1.025  63.788  1.00  0.00      RA0  N
ATOM   3373  H   HIS A 367      79.647   1.834  63.788  1.00  0.00      RA0  H
ATOM   3374  CA  HIS A 367      79.858  -0.131  64.588  1.00  0.00      RA0  C
ATOM   3375  CB  HIS A 367      78.637   0.130  65.456  1.00  0.00      RA0  C
ATOM   3376  CG  HIS A 367      79.096   0.895  66.677  1.00  0.00      RA0  C
ATOM   3377  ND1 HIS A 367      80.376   0.955  67.109  1.00  0.00      RA0  N
ATOM   3378  HD1 HIS A 367      81.195   0.542  66.726  1.00  0.00      RA0  H
ATOM   3379  CD2 HIS A 367      78.298   1.643  67.547  1.00  0.00      RA0  C
ATOM   3380  NE2 HIS A 367      79.107   2.155  68.506  1.00  0.00      RA0  N
ATOM   3381  CE1 HIS A 367      80.385   1.732  68.236  1.00  0.00      RA0  C
ATOM   3382  C   HIS A 367      79.778  -1.414  63.774  1.00  0.00      RA0  C
ATOM   3383  O   HIS A 367      80.333  -2.441  64.150  1.00  0.00      RA0  O
ATOM   3384  N   GLY A 368      79.143  -1.377  62.586  1.00  0.00      RA0  N
ATOM   3385  H   GLY A 368      78.787  -0.519  62.210  1.00  0.00      RA0  H
ATOM   3386  CA  GLY A 368      79.000  -2.560  61.756  1.00  0.00      RA0  C
ATOM   3387  C   GLY A 368      80.247  -3.027  61.082  1.00  0.00      RA0  C
ATOM   3388  O   GLY A 368      80.489  -4.229  61.001  1.00  0.00      RA0  O
ATOM   3389  N   LEU A 369      81.110  -2.103  60.620  1.00  0.00      RA0  N
ATOM   3390  H   LEU A 369      80.877  -1.128  60.683  1.00  0.00      RA0  H
ATOM   3391  CA  LEU A 369      82.428  -2.468  60.126  1.00  0.00      RA0  C
ATOM   3392  CB  LEU A 369      83.165  -1.271  59.528  1.00  0.00      RA0  C
ATOM   3393  CG  LEU A 369      82.639  -0.867  58.156  1.00  0.00      RA0  C
ATOM   3394  CD1 LEU A 369      83.502   0.228  57.532  1.00  0.00      RA0  C
ATOM   3395  CD2 LEU A 369      82.517  -2.074  57.230  1.00  0.00      RA0  C
ATOM   3396  C   LEU A 369      83.316  -3.097  61.198  1.00  0.00      RA0  C
ATOM   3397  O   LEU A 369      83.966  -4.119  60.970  1.00  0.00      RA0  O
ATOM   3398  N   GLU A 370      83.332  -2.531  62.426  1.00  0.00      RA0  N
ATOM   3399  H   GLU A 370      82.830  -1.675  62.576  1.00  0.00      RA0  H
ATOM   3400  CA  GLU A 370      83.999  -3.144  63.561  1.00  0.00      RA0  C
ATOM   3401  CB  GLU A 370      83.716  -2.360  64.828  1.00  0.00      RA0  C
ATOM   3402  CG  GLU A 370      84.112  -0.899  64.971  1.00  0.00      RA0  C
ATOM   3403  CD  GLU A 370      83.296  -0.354  66.132  1.00  0.00      RA0  C
ATOM   3404  OE1 GLU A 370      82.658  -1.140  66.831  1.00  0.00      RA0  O
ATOM   3405  OE2 GLU A 370      83.292   0.847  66.358  1.00  0.00      RA0  O
ATOM   3406  C   GLU A 370      83.417  -4.503  63.891  1.00  0.00      RA0  C
ATOM   3407  O   GLU A 370      84.136  -5.443  64.232  1.00  0.00      RA0  O
ATOM   3408  N   HIS A 371      82.077  -4.647  63.804  1.00  0.00      RA0  N
ATOM   3409  H   HIS A 371      81.534  -3.847  63.542  1.00  0.00      RA0  H
ATOM   3410  CA  HIS A 371      81.407  -5.896  64.073  1.00  0.00      RA0  C
ATOM   3411  CB  HIS A 371      79.936  -5.710  64.415  1.00  0.00      RA0  C
ATOM   3412  CG  HIS A 371      79.971  -5.174  65.826  1.00  0.00      RA0  C
ATOM   3413  ND1 HIS A 371      79.512  -3.967  66.196  1.00  0.00      RA0  N
ATOM   3414  HD1 HIS A 371      79.138  -3.291  65.590  1.00  0.00      RA0  H
ATOM   3415  CD2 HIS A 371      80.550  -5.790  66.940  1.00  0.00      RA0  C
ATOM   3416  NE2 HIS A 371      80.440  -4.933  67.985  1.00  0.00      RA0  N
ATOM   3417  CE1 HIS A 371      79.794  -3.809  67.527  1.00  0.00      RA0  C
ATOM   3418  C   HIS A 371      81.753  -7.036  63.139  1.00  0.00      RA0  C
ATOM   3419  O   HIS A 371      81.954  -8.178  63.556  1.00  0.00      RA0  O
ATOM   3420  N   ILE A 372      81.885  -6.724  61.844  1.00  0.00      RA0  N
ATOM   3421  H   ILE A 372      81.667  -5.787  61.560  1.00  0.00      RA0  H
ATOM   3422  CA  ILE A 372      82.402  -7.645  60.841  1.00  0.00      RA0  C
ATOM   3423  CB  ILE A 372      82.372  -7.006  59.453  1.00  0.00      RA0  C
ATOM   3424  CG2 ILE A 372      83.130  -7.860  58.437  1.00  0.00      RA0  C
ATOM   3425  CG1 ILE A 372      80.947  -6.728  58.991  1.00  0.00      RA0  C
ATOM   3426  CD1 ILE A 372      80.961  -6.048  57.624  1.00  0.00      RA0  C
ATOM   3427  C   ILE A 372      83.833  -8.076  61.152  1.00  0.00      RA0  C
ATOM   3428  O   ILE A 372      84.122  -9.267  61.238  1.00  0.00      RA0  O
ATOM   3429  N   ALA A 373      84.755  -7.131  61.431  1.00  0.00      RA0  N
ATOM   3430  H   ALA A 373      84.480  -6.168  61.368  1.00  0.00      RA0  H
ATOM   3431  CA  ALA A 373      86.133  -7.448  61.764  1.00  0.00      RA0  C
ATOM   3432  CB  ALA A 373      86.943  -6.156  61.872  1.00  0.00      RA0  C
ATOM   3433  C   ALA A 373      86.322  -8.248  63.052  1.00  0.00      RA0  C
ATOM   3434  O   ALA A 373      87.039  -9.246  63.096  1.00  0.00      RA0  O
ATOM   3435  N   ARG A 374      85.643  -7.862  64.146  1.00  0.00      RA0  N
ATOM   3436  H   ARG A 374      85.035  -7.072  64.061  1.00  0.00      RA0  H
ATOM   3437  CA  ARG A 374      85.720  -8.585  65.408  1.00  0.00      RA0  C
ATOM   3438  CB  ARG A 374      84.970  -7.855  66.528  1.00  0.00      RA0  C
ATOM   3439  CG  ARG A 374      85.565  -6.488  66.876  1.00  0.00      RA0  C
ATOM   3440  CD  ARG A 374      84.818  -5.774  68.007  1.00  0.00      RA0  C
ATOM   3441  NE  ARG A 374      85.347  -4.424  68.201  1.00  0.00      RA0  N
ATOM   3442  HE  ARG A 374      86.337  -4.341  68.349  1.00  0.00      RA0  H
ATOM   3443  CZ  ARG A 374      84.499  -3.364  68.037  1.00  0.00      RA0  C
ATOM   3444  NH1 ARG A 374      84.980  -2.101  68.012  1.00  0.00      RA0  N
ATOM   3445 HH11 ARG A 374      84.347  -1.334  67.796  1.00  0.00      RA0  H
ATOM   3446 HH12 ARG A 374      85.941  -1.855  68.156  1.00  0.00      RA0  H
ATOM   3447  NH2 ARG A 374      83.177  -3.581  67.873  1.00  0.00      RA0  N
ATOM   3448 HH21 ARG A 374      82.586  -2.795  67.627  1.00  0.00      RA0  H
ATOM   3449 HH22 ARG A 374      82.721  -4.471  67.962  1.00  0.00      RA0  H
ATOM   3450  C   ARG A 374      85.211 -10.023  65.295  1.00  0.00      RA0  C
ATOM   3451  O   ARG A 374      85.786 -10.946  65.862  1.00  0.00      RA0  O
ATOM   3452  N   ARG A 375      84.116 -10.259  64.542  1.00  0.00      RA0  N
ATOM   3453  H   ARG A 375      83.661  -9.487  64.091  1.00  0.00      RA0  H
ATOM   3454  CA  ARG A 375      83.598 -11.591  64.281  1.00  0.00      RA0  C
ATOM   3455  CB  ARG A 375      82.288 -11.527  63.468  1.00  0.00      RA0  C
ATOM   3456  CG  ARG A 375      81.945 -12.854  62.756  1.00  0.00      RA0  C
ATOM   3457  CD  ARG A 375      80.796 -12.806  61.736  1.00  0.00      RA0  C
ATOM   3458  NE  ARG A 375      80.719 -14.055  60.963  1.00  0.00      RA0  N
ATOM   3459  HE  ARG A 375      81.591 -14.513  60.748  1.00  0.00      RA0  H
ATOM   3460  CZ  ARG A 375      79.523 -14.528  60.481  1.00  0.00      RA0  C
ATOM   3461  NH1 ARG A 375      78.386 -13.851  60.755  1.00  0.00      RA0  N
ATOM   3462 HH11 ARG A 375      77.492 -14.167  60.425  1.00  0.00      RA0  H
ATOM   3463 HH12 ARG A 375      78.401 -13.005  61.294  1.00  0.00      RA0  H
ATOM   3464  NH2 ARG A 375      79.497 -15.664  59.749  1.00  0.00      RA0  N
ATOM   3465 HH21 ARG A 375      78.672 -16.127  59.389  1.00  0.00      RA0  H
ATOM   3466 HH22 ARG A 375      80.359 -16.133  59.518  1.00  0.00      RA0  H
ATOM   3467  C   ARG A 375      84.559 -12.478  63.504  1.00  0.00      RA0  C
ATOM   3468  O   ARG A 375      84.760 -13.639  63.860  1.00  0.00      RA0  O
ATOM   3469  N   VAL A 376      85.224 -11.925  62.468  1.00  0.00      RA0  N
ATOM   3470  H   VAL A 376      85.006 -10.979  62.214  1.00  0.00      RA0  H
ATOM   3471  CA  VAL A 376      86.286 -12.610  61.739  1.00  0.00      RA0  C
ATOM   3472  CB  VAL A 376      86.757 -11.784  60.542  1.00  0.00      RA0  C
ATOM   3473  CG1 VAL A 376      87.886 -12.502  59.810  1.00  0.00      RA0  C
ATOM   3474  CG2 VAL A 376      85.598 -11.489  59.591  1.00  0.00      RA0  C
ATOM   3475  C   VAL A 376      87.448 -12.978  62.652  1.00  0.00      RA0  C
ATOM   3476  O   VAL A 376      87.873 -14.129  62.700  1.00  0.00      RA0  O
ATOM   3477  N   HIS A 377      87.933 -12.025  63.475  1.00  0.00      RA0  N
ATOM   3478  H   HIS A 377      87.549 -11.102  63.399  1.00  0.00      RA0  H
ATOM   3479  CA  HIS A 377      89.002 -12.259  64.442  1.00  0.00      RA0  C
ATOM   3480  CB  HIS A 377      89.409 -10.935  65.081  1.00  0.00      RA0  C
ATOM   3481  CG  HIS A 377      90.637 -11.135  65.932  1.00  0.00      RA0  C
ATOM   3482  ND1 HIS A 377      91.729 -11.810  65.530  1.00  0.00      RA0  N
ATOM   3483  HD1 HIS A 377      91.877 -12.243  64.657  1.00  0.00      RA0  H
ATOM   3484  CD2 HIS A 377      90.848 -10.662  67.230  1.00  0.00      RA0  C
ATOM   3485  NE2 HIS A 377      92.085 -11.062  67.608  1.00  0.00      RA0  N
ATOM   3486  CE1 HIS A 377      92.628 -11.767  66.565  1.00  0.00      RA0  C
ATOM   3487  C   HIS A 377      88.665 -13.308  65.498  1.00  0.00      RA0  C
ATOM   3488  O   HIS A 377      89.449 -14.214  65.778  1.00  0.00      RA0  O
ATOM   3489  N   ASN A 378      87.442 -13.266  66.068  1.00  0.00      RA0  N
ATOM   3490  H   ASN A 378      86.821 -12.546  65.761  1.00  0.00      RA0  H
ATOM   3491  CA  ASN A 378      86.967 -14.274  67.004  1.00  0.00      RA0  C
ATOM   3492  CB  ASN A 378      85.581 -13.932  67.549  1.00  0.00      RA0  C
ATOM   3493  CG  ASN A 378      85.712 -13.161  68.843  1.00  0.00      RA0  C
ATOM   3494  OD1 ASN A 378      85.586 -13.699  69.936  1.00  0.00      RA0  O
ATOM   3495  ND2 ASN A 378      85.965 -11.852  68.660  1.00  0.00      RA0  N
ATOM   3496 HD21 ASN A 378      86.031 -11.477  67.732  1.00  0.00      RA0  H
ATOM   3497 HD22 ASN A 378      86.091 -11.235  69.436  1.00  0.00      RA0  H
ATOM   3498  C   ASN A 378      86.925 -15.672  66.401  1.00  0.00      RA0  C
ATOM   3499  O   ASN A 378      87.373 -16.635  67.017  1.00  0.00      RA0  O
ATOM   3500  N   ALA A 379      86.430 -15.819  65.157  1.00  0.00      RA0  N
ATOM   3501  H   ALA A 379      86.062 -15.015  64.684  1.00  0.00      RA0  H
ATOM   3502  CA  ALA A 379      86.463 -17.081  64.444  1.00  0.00      RA0  C
ATOM   3503  CB  ALA A 379      85.748 -16.949  63.098  1.00  0.00      RA0  C
ATOM   3504  C   ALA A 379      87.877 -17.604  64.197  1.00  0.00      RA0  C
ATOM   3505  O   ALA A 379      88.163 -18.786  64.384  1.00  0.00      RA0  O
ATOM   3506  N   THR A 380      88.813 -16.718  63.818  1.00  0.00      RA0  N
ATOM   3507  H   THR A 380      88.544 -15.764  63.687  1.00  0.00      RA0  H
ATOM   3508  CA  THR A 380      90.224 -17.044  63.630  1.00  0.00      RA0  C
ATOM   3509  CB  THR A 380      90.871 -15.841  62.960  1.00  0.00      RA0  C
ATOM   3510  OG1 THR A 380      90.087 -15.473  61.819  1.00  0.00      RA0  O
ATOM   3511  HG1 THR A 380      89.334 -14.990  62.133  1.00  0.00      RA0  H
ATOM   3512  CG2 THR A 380      92.309 -16.131  62.543  1.00  0.00      RA0  C
ATOM   3513  C   THR A 380      90.916 -17.506  64.900  1.00  0.00      RA0  C
ATOM   3514  O   THR A 380      91.660 -18.486  64.900  1.00  0.00      RA0  O
ATOM   3515  N   LEU A 381      90.660 -16.854  66.051  1.00  0.00      RA0  N
ATOM   3516  H   LEU A 381      90.065 -16.048  66.029  1.00  0.00      RA0  H
ATOM   3517  CA  LEU A 381      91.132 -17.326  67.347  1.00  0.00      RA0  C
ATOM   3518  CB  LEU A 381      90.725 -16.371  68.456  1.00  0.00      RA0  C
ATOM   3519  CG  LEU A 381      91.324 -14.980  68.364  1.00  0.00      RA0  C
ATOM   3520  CD1 LEU A 381      90.313 -13.962  68.868  1.00  0.00      RA0  C
ATOM   3521  CD2 LEU A 381      92.663 -14.873  69.092  1.00  0.00      RA0  C
ATOM   3522  C   LEU A 381      90.553 -18.676  67.737  1.00  0.00      RA0  C
ATOM   3523  O   LEU A 381      91.282 -19.567  68.156  1.00  0.00      RA0  O
ATOM   3524  N   ILE A 382      89.234 -18.899  67.542  1.00  0.00      RA0  N
ATOM   3525  H   ILE A 382      88.666 -18.138  67.222  1.00  0.00      RA0  H
ATOM   3526  CA  ILE A 382      88.594 -20.193  67.791  1.00  0.00      RA0  C
ATOM   3527  CB  ILE A 382      87.087 -20.075  67.542  1.00  0.00      RA0  C
ATOM   3528  CG2 ILE A 382      86.402 -21.435  67.419  1.00  0.00      RA0  C
ATOM   3529  CG1 ILE A 382      86.449 -19.222  68.639  1.00  0.00      RA0  C
ATOM   3530  CD1 ILE A 382      84.967 -18.954  68.375  1.00  0.00      RA0  C
ATOM   3531  C   ILE A 382      89.220 -21.298  66.943  1.00  0.00      RA0  C
ATOM   3532  O   ILE A 382      89.518 -22.394  67.419  1.00  0.00      RA0  O
ATOM   3533  N   LEU A 383      89.493 -21.006  65.655  1.00  0.00      RA0  N
ATOM   3534  H   LEU A 383      89.200 -20.115  65.307  1.00  0.00      RA0  H
ATOM   3535  CA  LEU A 383      90.229 -21.893  64.775  1.00  0.00      RA0  C
ATOM   3536  CB  LEU A 383      90.286 -21.292  63.375  1.00  0.00      RA0  C
ATOM   3537  CG  LEU A 383      90.889 -22.248  62.352  1.00  0.00      RA0  C
ATOM   3538  CD1 LEU A 383      90.089 -23.545  62.253  1.00  0.00      RA0  C
ATOM   3539  CD2 LEU A 383      91.070 -21.573  60.995  1.00  0.00      RA0  C
ATOM   3540  C   LEU A 383      91.630 -22.200  65.293  1.00  0.00      RA0  C
ATOM   3541  O   LEU A 383      92.042 -23.354  65.362  1.00  0.00      RA0  O
ATOM   3542  N   SER A 384      92.373 -21.174  65.746  1.00  0.00      RA0  N
ATOM   3543  H   SER A 384      91.990 -20.249  65.710  1.00  0.00      RA0  H
ATOM   3544  CA  SER A 384      93.708 -21.319  66.320  1.00  0.00      RA0  C
ATOM   3545  CB  SER A 384      94.213 -19.890  66.600  1.00  0.00      RA0  C
ATOM   3546  OG  SER A 384      95.179 -19.836  67.663  1.00  0.00      RA0  O
ATOM   3547  HG  SER A 384      94.711 -19.357  68.358  1.00  0.00      RA0  H
ATOM   3548  C   SER A 384      93.755 -22.211  67.550  1.00  0.00      RA0  C
ATOM   3549  O   SER A 384      94.569 -23.133  67.625  1.00  0.00      RA0  O
ATOM   3550  N   GLU A 385      92.817 -22.021  68.497  1.00  0.00      RA0  N
ATOM   3551  H   GLU A 385      92.188 -21.244  68.410  1.00  0.00      RA0  H
ATOM   3552  CA  GLU A 385      92.673 -22.860  69.676  1.00  0.00      RA0  C
ATOM   3553  CB  GLU A 385      91.723 -22.244  70.709  1.00  0.00      RA0  C
ATOM   3554  CG  GLU A 385      92.033 -20.771  71.024  1.00  0.00      RA0  C
ATOM   3555  CD  GLU A 385      93.534 -20.531  70.973  1.00  0.00      RA0  C
ATOM   3556  OE1 GLU A 385      94.285 -21.165  71.707  1.00  0.00      RA0  O
ATOM   3557  OE2 GLU A 385      94.000 -19.773  70.122  1.00  0.00      RA0  O
ATOM   3558  C   GLU A 385      92.378 -24.319  69.351  1.00  0.00      RA0  C
ATOM   3559  O   GLU A 385      92.982 -25.250  69.887  1.00  0.00      RA0  O
ATOM   3560  N   GLY A 386      91.473 -24.577  68.385  1.00  0.00      RA0  N
ATOM   3561  H   GLY A 386      90.982 -23.812  67.959  1.00  0.00      RA0  H
ATOM   3562  CA  GLY A 386      91.158 -25.940  67.971  1.00  0.00      RA0  C
ATOM   3563  C   GLY A 386      92.265 -26.641  67.234  1.00  0.00      RA0  C
ATOM   3564  O   GLY A 386      92.473 -27.842  67.389  1.00  0.00      RA0  O
ATOM   3565  N   LEU A 387      93.040 -25.905  66.424  1.00  0.00      RA0  N
ATOM   3566  H   LEU A 387      92.803 -24.940  66.288  1.00  0.00      RA0  H
ATOM   3567  CA  LEU A 387      94.233 -26.430  65.791  1.00  0.00      RA0  C
ATOM   3568  CB  LEU A 387      94.742 -25.486  64.701  1.00  0.00      RA0  C
ATOM   3569  CG  LEU A 387      93.736 -25.229  63.579  1.00  0.00      RA0  C
ATOM   3570  CD1 LEU A 387      94.285 -24.247  62.545  1.00  0.00      RA0  C
ATOM   3571  CD2 LEU A 387      93.240 -26.521  62.938  1.00  0.00      RA0  C
ATOM   3572  C   LEU A 387      95.359 -26.714  66.779  1.00  0.00      RA0  C
ATOM   3573  O   LEU A 387      96.086 -27.695  66.637  1.00  0.00      RA0  O
ATOM   3574  N   LYS A 388      95.513 -25.889  67.837  1.00  0.00      RA0  N
ATOM   3575  H   LYS A 388      94.901 -25.098  67.891  1.00  0.00      RA0  H
ATOM   3576  CA  LYS A 388      96.425 -26.161  68.940  1.00  0.00      RA0  C
ATOM   3577  CB  LYS A 388      96.713 -24.920  69.779  1.00  0.00      RA0  C
ATOM   3578  CG  LYS A 388      97.430 -23.933  68.852  1.00  0.00      RA0  C
ATOM   3579  CD  LYS A 388      98.082 -22.726  69.521  1.00  0.00      RA0  C
ATOM   3580  CE  LYS A 388      97.126 -21.903  70.379  1.00  0.00      RA0  C
ATOM   3581  NZ  LYS A 388      95.955 -21.469  69.609  1.00  0.00      RA0  N
ATOM   3582  HZ1 LYS A 388      95.313 -20.988  70.283  1.00  0.00      RA0  H
ATOM   3583  HZ2 LYS A 388      96.144 -20.779  68.854  1.00  0.00      RA0  H
ATOM   3584  HZ3 LYS A 388      95.422 -22.269  69.219  1.00  0.00      RA0  H
ATOM   3585  C   LYS A 388      96.115 -27.439  69.696  1.00  0.00      RA0  C
ATOM   3586  O   LYS A 388      97.009 -28.216  70.024  1.00  0.00      RA0  O
ATOM   3587  N   ARG A 389      94.825 -27.706  69.954  1.00  0.00      RA0  N
ATOM   3588  H   ARG A 389      94.151 -27.010  69.697  1.00  0.00      RA0  H
ATOM   3589  CA  ARG A 389      94.347 -28.940  70.552  1.00  0.00      RA0  C
ATOM   3590  CB  ARG A 389      92.836 -28.893  70.784  1.00  0.00      RA0  C
ATOM   3591  CG  ARG A 389      92.260 -27.747  71.629  1.00  0.00      RA0  C
ATOM   3592  CD  ARG A 389      92.622 -27.768  73.116  1.00  0.00      RA0  C
ATOM   3593  NE  ARG A 389      91.742 -26.877  73.879  1.00  0.00      RA0  N
ATOM   3594  HE  ARG A 389      91.975 -25.896  73.975  1.00  0.00      RA0  H
ATOM   3595  CZ  ARG A 389      90.578 -27.362  74.408  1.00  0.00      RA0  C
ATOM   3596  NH1 ARG A 389      90.276 -28.675  74.269  1.00  0.00      RA0  N
ATOM   3597 HH11 ARG A 389      89.436 -29.076  74.641  1.00  0.00      RA0  H
ATOM   3598 HH12 ARG A 389      90.891 -29.304  73.784  1.00  0.00      RA0  H
ATOM   3599  NH2 ARG A 389      89.753 -26.525  75.062  1.00  0.00      RA0  N
ATOM   3600 HH21 ARG A 389      88.872 -26.753  75.472  1.00  0.00      RA0  H
ATOM   3601 HH22 ARG A 389      90.029 -25.547  75.173  1.00  0.00      RA0  H
ATOM   3602  C   ARG A 389      94.668 -30.167  69.710  1.00  0.00      RA0  C
ATOM   3603  O   ARG A 389      94.950 -31.233  70.239  1.00  0.00      RA0  O
ATOM   3604  N   ALA A 390      94.714 -30.015  68.374  1.00  0.00      RA0  N
ATOM   3605  H   ALA A 390      94.514 -29.121  67.975  1.00  0.00      RA0  H
ATOM   3606  CA  ALA A 390      95.071 -31.083  67.461  1.00  0.00      RA0  C
ATOM   3607  CB  ALA A 390      94.395 -30.871  66.105  1.00  0.00      RA0  C
ATOM   3608  C   ALA A 390      96.582 -31.197  67.256  1.00  0.00      RA0  C
ATOM   3609  O   ALA A 390      97.066 -31.931  66.397  1.00  0.00      RA0  O
ATOM   3610  N   GLY A 391      97.371 -30.477  68.078  1.00  0.00      RA0  N
ATOM   3611  H   GLY A 391      96.958 -29.819  68.707  1.00  0.00      RA0  H
ATOM   3612  CA  GLY A 391      98.820 -30.594  68.138  1.00  0.00      RA0  C
ATOM   3613  C   GLY A 391      99.568 -29.828  67.089  1.00  0.00      RA0  C
ATOM   3614  O   GLY A 391     100.786 -29.937  66.978  1.00  0.00      RA0  O
ATOM   3615  N   HIS A 392      98.874 -29.006  66.284  1.00  0.00      RA0  N
ATOM   3616  H   HIS A 392      97.906 -28.838  66.478  1.00  0.00      RA0  H
ATOM   3617  CA  HIS A 392      99.537 -28.181  65.295  1.00  0.00      RA0  C
ATOM   3618  CB  HIS A 392      98.555 -27.663  64.247  1.00  0.00      RA0  C
ATOM   3619  CG  HIS A 392      97.744 -28.794  63.665  1.00  0.00      RA0  C
ATOM   3620  ND1 HIS A 392      98.246 -29.988  63.296  1.00  0.00      RA0  N
ATOM   3621  HD1 HIS A 392      99.176 -30.285  63.374  1.00  0.00      RA0  H
ATOM   3622  CD2 HIS A 392      96.371 -28.787  63.418  1.00  0.00      RA0  C
ATOM   3623  NE2 HIS A 392      96.047 -29.992  62.896  1.00  0.00      RA0  N
ATOM   3624  CE1 HIS A 392      97.197 -30.735  62.821  1.00  0.00      RA0  C
ATOM   3625  C   HIS A 392     100.272 -27.005  65.926  1.00  0.00      RA0  C
ATOM   3626  O   HIS A 392      99.880 -26.418  66.941  1.00  0.00      RA0  O
ATOM   3627  N   GLN A 393     101.396 -26.599  65.318  1.00  0.00      RA0  N
ATOM   3628  H   GLN A 393     101.625 -26.978  64.419  1.00  0.00      RA0  H
ATOM   3629  CA  GLN A 393     102.151 -25.464  65.798  1.00  0.00      RA0  C
ATOM   3630  CB  GLN A 393     103.644 -25.690  65.577  1.00  0.00      RA0  C
ATOM   3631  CG  GLN A 393     104.498 -24.547  66.126  1.00  0.00      RA0  C
ATOM   3632  CD  GLN A 393     105.893 -24.647  65.553  1.00  0.00      RA0  C
ATOM   3633  OE1 GLN A 393     106.296 -23.848  64.716  1.00  0.00      RA0  O
ATOM   3634  NE2 GLN A 393     106.608 -25.675  66.042  1.00  0.00      RA0  N
ATOM   3635 HE21 GLN A 393     106.224 -26.291  66.730  1.00  0.00      RA0  H
ATOM   3636 HE22 GLN A 393     107.542 -25.845  65.727  1.00  0.00      RA0  H
ATOM   3637  C   GLN A 393     101.693 -24.225  65.060  1.00  0.00      RA0  C
ATOM   3638  O   GLN A 393     101.523 -24.202  63.848  1.00  0.00      RA0  O
ATOM   3639  N   LEU A 394     101.446 -23.142  65.808  1.00  0.00      RA0  N
ATOM   3640  H   LEU A 394     101.690 -23.103  66.777  1.00  0.00      RA0  H
ATOM   3641  CA  LEU A 394     100.892 -21.929  65.250  1.00  0.00      RA0  C
ATOM   3642  CB  LEU A 394      99.466 -21.640  65.721  1.00  0.00      RA0  C
ATOM   3643  CG  LEU A 394      98.421 -22.300  64.812  1.00  0.00      RA0  C
ATOM   3644  CD1 LEU A 394      98.192 -23.779  65.120  1.00  0.00      RA0  C
ATOM   3645  CD2 LEU A 394      97.113 -21.520  64.808  1.00  0.00      RA0  C
ATOM   3646  C   LEU A 394     101.851 -20.820  65.588  1.00  0.00      RA0  C
ATOM   3647  O   LEU A 394     102.246 -20.684  66.744  1.00  0.00      RA0  O
ATOM   3648  N   GLN A 395     102.302 -20.085  64.552  1.00  0.00      RA0  N
ATOM   3649  H   GLN A 395     101.848 -20.187  63.662  1.00  0.00      RA0  H
ATOM   3650  CA  GLN A 395     103.519 -19.290  64.621  1.00  0.00      RA0  C
ATOM   3651  CB  GLN A 395     104.415 -19.676  63.448  1.00  0.00      RA0  C
ATOM   3652  CG  GLN A 395     104.553 -21.192  63.318  1.00  0.00      RA0  C
ATOM   3653  CD  GLN A 395     105.269 -21.521  62.030  1.00  0.00      RA0  C
ATOM   3654  OE1 GLN A 395     104.942 -21.008  60.964  1.00  0.00      RA0  O
ATOM   3655  NE2 GLN A 395     106.248 -22.421  62.191  1.00  0.00      RA0  N
ATOM   3656 HE21 GLN A 395     106.453 -22.801  63.099  1.00  0.00      RA0  H
ATOM   3657 HE22 GLN A 395     106.807 -22.801  61.448  1.00  0.00      RA0  H
ATOM   3658  C   GLN A 395     103.297 -17.793  64.622  1.00  0.00      RA0  C
ATOM   3659  O   GLN A 395     104.240 -17.013  64.719  1.00  0.00      RA0  O
ATOM   3660  N   HIS A 396     102.040 -17.336  64.535  1.00  0.00      RA0  N
ATOM   3661  H   HIS A 396     101.287 -17.986  64.597  1.00  0.00      RA0  H
ATOM   3662  CA  HIS A 396     101.737 -15.936  64.739  1.00  0.00      RA0  C
ATOM   3663  CB  HIS A 396     100.412 -15.498  64.148  1.00  0.00      RA0  C
ATOM   3664  CG  HIS A 396     100.405 -15.665  62.674  1.00  0.00      RA0  C
ATOM   3665  ND1 HIS A 396      99.275 -15.683  61.958  1.00  0.00      RA0  N
ATOM   3666  HD1 HIS A 396      98.347 -15.546  62.256  1.00  0.00      RA0  H
ATOM   3667  CD2 HIS A 396     101.510 -15.798  61.837  1.00  0.00      RA0  C
ATOM   3668  NE2 HIS A 396     101.032 -15.895  60.585  1.00  0.00      RA0  N
ATOM   3669  CE1 HIS A 396      99.668 -15.829  60.670  1.00  0.00      RA0  C
ATOM   3670  C   HIS A 396     101.428 -15.657  66.190  1.00  0.00      RA0  C
ATOM   3671  O   HIS A 396     100.470 -16.196  66.739  1.00  0.00      RA0  O
ATOM   3672  N   ASP A 397     102.210 -14.764  66.826  1.00  0.00      RA0  N
ATOM   3673  H   ASP A 397     103.022 -14.400  66.366  1.00  0.00      RA0  H
ATOM   3674  CA  ASP A 397     101.932 -14.238  68.150  1.00  0.00      RA0  C
ATOM   3675  CB  ASP A 397     103.075 -13.346  68.644  1.00  0.00      RA0  C
ATOM   3676  CG  ASP A 397     103.632 -12.523  67.503  1.00  0.00      RA0  C
ATOM   3677  OD1 ASP A 397     103.107 -11.454  67.204  1.00  0.00      RA0  O
ATOM   3678  OD2 ASP A 397     104.596 -12.962  66.883  1.00  0.00      RA0  O
ATOM   3679  C   ASP A 397     100.588 -13.510  68.209  1.00  0.00      RA0  C
ATOM   3680  O   ASP A 397      99.757 -13.731  69.087  1.00  0.00      RA0  O
ATOM   3681  N   LEU A 398     100.333 -12.648  67.204  1.00  0.00      RA0  N
ATOM   3682  H   LEU A 398     101.069 -12.433  66.559  1.00  0.00      RA0  H
ATOM   3683  CA  LEU A 398      99.086 -11.934  67.052  1.00  0.00      RA0  C
ATOM   3684  CB  LEU A 398      99.185 -10.505  67.587  1.00  0.00      RA0  C
ATOM   3685  CG  LEU A 398      99.002 -10.414  69.102  1.00  0.00      RA0  C
ATOM   3686  CD1 LEU A 398      99.236  -8.996  69.620  1.00  0.00      RA0  C
ATOM   3687  CD2 LEU A 398      97.639 -10.957  69.536  1.00  0.00      RA0  C
ATOM   3688  C   LEU A 398      98.745 -11.906  65.581  1.00  0.00      RA0  C
ATOM   3689  O   LEU A 398      99.623 -11.960  64.719  1.00  0.00      RA0  O
ATOM   3690  N   PHE A 399      97.443 -11.823  65.274  1.00  0.00      RA0  N
ATOM   3691  H   PHE A 399      96.736 -11.670  65.968  1.00  0.00      RA0  H
ATOM   3692  CA  PHE A 399      96.922 -11.945  63.935  1.00  0.00      RA0  C
ATOM   3693  CB  PHE A 399      96.807 -13.414  63.513  1.00  0.00      RA0  C
ATOM   3694  CG  PHE A 399      96.124 -14.245  64.573  1.00  0.00      RA0  C
ATOM   3695  CD1 PHE A 399      94.737 -14.307  64.632  1.00  0.00      RA0  C
ATOM   3696  CD2 PHE A 399      96.889 -14.962  65.486  1.00  0.00      RA0  C
ATOM   3697  CE1 PHE A 399      94.118 -15.093  65.596  1.00  0.00      RA0  C
ATOM   3698  CE2 PHE A 399      96.271 -15.747  66.451  1.00  0.00      RA0  C
ATOM   3699  CZ  PHE A 399      94.885 -15.819  66.499  1.00  0.00      RA0  C
ATOM   3700  C   PHE A 399      95.588 -11.232  63.888  1.00  0.00      RA0  C
ATOM   3701  O   PHE A 399      95.032 -10.876  64.924  1.00  0.00      RA0  O
ATOM   3702  N   PHE A 400      95.059 -11.001  62.674  1.00  0.00      RA0  N
ATOM   3703  H   PHE A 400      95.587 -11.289  61.876  1.00  0.00      RA0  H
ATOM   3704  CA  PHE A 400      93.688 -10.566  62.481  1.00  0.00      RA0  C
ATOM   3705  CB  PHE A 400      93.640  -9.397  61.491  1.00  0.00      RA0  C
ATOM   3706  CG  PHE A 400      92.215  -9.025  61.148  1.00  0.00      RA0  C
ATOM   3707  CD1 PHE A 400      91.266  -8.866  62.149  1.00  0.00      RA0  C
ATOM   3708  CD2 PHE A 400      91.858  -8.848  59.816  1.00  0.00      RA0  C
ATOM   3709  CE1 PHE A 400      89.955  -8.550  61.812  1.00  0.00      RA0  C
ATOM   3710  CE2 PHE A 400      90.548  -8.531  59.479  1.00  0.00      RA0  C
ATOM   3711  CZ  PHE A 400      89.594  -8.391  60.479  1.00  0.00      RA0  C
ATOM   3712  C   PHE A 400      92.898 -11.781  62.008  1.00  0.00      RA0  C
ATOM   3713  O   PHE A 400      92.275 -12.517  62.766  1.00  0.00      RA0  O
ATOM   3714  N   ASP A 401      92.912 -12.039  60.703  1.00  0.00      RA0  N
ATOM   3715  H   ASP A 401      93.474 -11.520  60.056  1.00  0.00      RA0  H
ATOM   3716  CA  ASP A 401      92.070 -13.022  60.082  1.00  0.00      RA0  C
ATOM   3717  CB  ASP A 401      91.375 -12.382  58.879  1.00  0.00      RA0  C
ATOM   3718  CG  ASP A 401      92.353 -11.817  57.848  1.00  0.00      RA0  C
ATOM   3719  OD1 ASP A 401      93.544 -11.694  58.116  1.00  0.00      RA0  O
ATOM   3720  OD2 ASP A 401      91.916 -11.463  56.761  1.00  0.00      RA0  O
ATOM   3721  C   ASP A 401      92.832 -14.235  59.603  1.00  0.00      RA0  C
ATOM   3722  O   ASP A 401      92.242 -15.205  59.135  1.00  0.00      RA0  O
ATOM   3723  N   THR A 402      94.165 -14.214  59.729  1.00  0.00      RA0  N
ATOM   3724  H   THR A 402      94.632 -13.471  60.199  1.00  0.00      RA0  H
ATOM   3725  CA  THR A 402      95.008 -15.140  58.993  1.00  0.00      RA0  C
ATOM   3726  CB  THR A 402      95.719 -14.427  57.843  1.00  0.00      RA0  C
ATOM   3727  OG1 THR A 402      94.764 -13.941  56.890  1.00  0.00      RA0  O
ATOM   3728  HG1 THR A 402      94.304 -13.200  57.293  1.00  0.00      RA0  H
ATOM   3729  CG2 THR A 402      96.707 -15.368  57.144  1.00  0.00      RA0  C
ATOM   3730  C   THR A 402      95.951 -15.857  59.926  1.00  0.00      RA0  C
ATOM   3731  O   THR A 402      96.646 -15.230  60.716  1.00  0.00      RA0  O
ATOM   3732  N   LEU A 403      96.007 -17.201  59.843  1.00  0.00      RA0  N
ATOM   3733  H   LEU A 403      95.483 -17.650  59.120  1.00  0.00      RA0  H
ATOM   3734  CA  LEU A 403      96.864 -18.039  60.656  1.00  0.00      RA0  C
ATOM   3735  CB  LEU A 403      96.053 -19.157  61.294  1.00  0.00      RA0  C
ATOM   3736  CG  LEU A 403      95.022 -18.654  62.290  1.00  0.00      RA0  C
ATOM   3737  CD1 LEU A 403      94.073 -19.769  62.722  1.00  0.00      RA0  C
ATOM   3738  CD2 LEU A 403      95.693 -17.964  63.474  1.00  0.00      RA0  C
ATOM   3739  C   LEU A 403      97.965 -18.664  59.830  1.00  0.00      RA0  C
ATOM   3740  O   LEU A 403      97.763 -19.052  58.681  1.00  0.00      RA0  O
ATOM   3741  N   LYS A 404      99.157 -18.819  60.432  1.00  0.00      RA0  N
ATOM   3742  H   LYS A 404      99.291 -18.484  61.363  1.00  0.00      RA0  H
ATOM   3743  CA  LYS A 404     100.240 -19.607  59.885  1.00  0.00      RA0  C
ATOM   3744  CB  LYS A 404     101.551 -18.841  59.770  1.00  0.00      RA0  C
ATOM   3745  CG  LYS A 404     102.600 -19.551  58.918  1.00  0.00      RA0  C
ATOM   3746  CD  LYS A 404     103.797 -18.641  58.649  1.00  0.00      RA0  C
ATOM   3747  CE  LYS A 404     104.881 -19.278  57.780  1.00  0.00      RA0  C
ATOM   3748  NZ  LYS A 404     105.853 -18.271  57.337  1.00  0.00      RA0  N
ATOM   3749  HZ1 LYS A 404     106.683 -18.737  56.913  1.00  0.00      RA0  H
ATOM   3750  HZ2 LYS A 404     105.453 -17.640  56.613  1.00  0.00      RA0  H
ATOM   3751  HZ3 LYS A 404     106.121 -17.602  58.091  1.00  0.00      RA0  H
ATOM   3752  C   LYS A 404     100.407 -20.858  60.713  1.00  0.00      RA0  C
ATOM   3753  O   LYS A 404     100.737 -20.817  61.903  1.00  0.00      RA0  O
ATOM   3754  N   ILE A 405     100.153 -22.011  60.075  1.00  0.00      RA0  N
ATOM   3755  H   ILE A 405     100.022 -22.005  59.083  1.00  0.00      RA0  H
ATOM   3756  CA  ILE A 405     100.058 -23.293  60.735  1.00  0.00      RA0  C
ATOM   3757  CB  ILE A 405      98.704 -23.971  60.496  1.00  0.00      RA0  C
ATOM   3758  CG2 ILE A 405      98.616 -25.264  61.305  1.00  0.00      RA0  C
ATOM   3759  CG1 ILE A 405      97.526 -23.050  60.813  1.00  0.00      RA0  C
ATOM   3760  CD1 ILE A 405      96.947 -22.382  59.567  1.00  0.00      RA0  C
ATOM   3761  C   ILE A 405     101.173 -24.174  60.241  1.00  0.00      RA0  C
ATOM   3762  O   ILE A 405     101.297 -24.479  59.056  1.00  0.00      RA0  O
ATOM   3763  N   GLN A 406     102.017 -24.616  61.176  1.00  0.00      RA0  N
ATOM   3764  H   GLN A 406     101.812 -24.370  62.115  1.00  0.00      RA0  H
ATOM   3765  CA  GLN A 406     103.066 -25.569  60.926  1.00  0.00      RA0  C
ATOM   3766  CB  GLN A 406     104.244 -25.339  61.871  1.00  0.00      RA0  C
ATOM   3767  CG  GLN A 406     105.502 -26.147  61.531  1.00  0.00      RA0  C
ATOM   3768  CD  GLN A 406     106.372 -25.381  60.552  1.00  0.00      RA0  C
ATOM   3769  OE1 GLN A 406     107.300 -24.681  60.941  1.00  0.00      RA0  O
ATOM   3770  NE2 GLN A 406     106.024 -25.544  59.269  1.00  0.00      RA0  N
ATOM   3771 HE21 GLN A 406     105.279 -26.141  58.974  1.00  0.00      RA0  H
ATOM   3772 HE22 GLN A 406     106.456 -25.048  58.506  1.00  0.00      RA0  H
ATOM   3773  C   GLN A 406     102.523 -26.975  61.102  1.00  0.00      RA0  C
ATOM   3774  O   GLN A 406     102.103 -27.379  62.187  1.00  0.00      RA0  O
ATOM   3775  N   CYS A 407     102.527 -27.747  60.002  1.00  0.00      RA0  N
ATOM   3776  H   CYS A 407     102.836 -27.339  59.145  1.00  0.00      RA0  H
ATOM   3777  CA  CYS A 407     101.939 -29.074  59.961  1.00  0.00      RA0  C
ATOM   3778  CB  CYS A 407     100.798 -29.073  58.946  1.00  0.00      RA0  C
ATOM   3779  SG  CYS A 407      99.796 -27.572  59.047  1.00  0.00      RA0  S
ATOM   3780  C   CYS A 407     102.958 -30.150  59.635  1.00  0.00      RA0  C
ATOM   3781  O   CYS A 407     102.724 -31.342  59.832  1.00  0.00      RA0  O
ATOM   3782  N   GLY A 408     104.141 -29.752  59.123  1.00  0.00      RA0  N
ATOM   3783  H   GLY A 408     104.252 -28.787  58.887  1.00  0.00      RA0  H
ATOM   3784  CA  GLY A 408     105.182 -30.677  58.680  1.00  0.00      RA0  C
ATOM   3785  C   GLY A 408     104.808 -31.490  57.460  1.00  0.00      RA0  C
ATOM   3786  O   GLY A 408     104.228 -31.002  56.495  1.00  0.00      RA0  O
ATOM   3787  N   CYS A 409     105.128 -32.793  57.450  1.00  0.00      RA0  N
ATOM   3788  H   CYS A 409     105.428 -33.237  58.293  1.00  0.00      RA0  H
ATOM   3789  CA  CYS A 409     105.108 -33.599  56.230  1.00  0.00      RA0  C
ATOM   3790  CB  CYS A 409     106.080 -34.756  56.426  1.00  0.00      RA0  C
ATOM   3791  SG  CYS A 409     107.565 -34.177  57.285  1.00  0.00      RA0  S
ATOM   3792  C   CYS A 409     103.719 -34.081  55.817  1.00  0.00      RA0  C
ATOM   3793  O   CYS A 409     103.563 -34.917  54.935  1.00  0.00      RA0  O
ATOM   3794  N   SER A 410     102.678 -33.492  56.423  1.00  0.00      RA0  N
ATOM   3795  H   SER A 410     102.873 -32.772  57.084  1.00  0.00      RA0  H
ATOM   3796  CA  SER A 410     101.271 -33.770  56.226  1.00  0.00      RA0  C
ATOM   3797  CB  SER A 410     100.809 -33.772  57.669  1.00  0.00      RA0  C
ATOM   3798  OG  SER A 410     102.028 -33.648  58.431  1.00  0.00      RA0  O
ATOM   3799  HG  SER A 410     101.829 -33.130  59.208  1.00  0.00      RA0  H
ATOM   3800  C   SER A 410     100.642 -32.715  55.329  1.00  0.00      RA0  C
ATOM   3801  O   SER A 410      99.473 -32.801  54.962  1.00  0.00      RA0  O
ATOM   3802  N   VAL A 411     101.416 -31.682  54.922  1.00  0.00      RA0  N
ATOM   3803  H   VAL A 411     102.370 -31.667  55.225  1.00  0.00      RA0  H
ATOM   3804  CA  VAL A 411     100.893 -30.492  54.254  1.00  0.00      RA0  C
ATOM   3805  CB  VAL A 411     101.981 -29.420  54.117  1.00  0.00      RA0  C
ATOM   3806  CG1 VAL A 411     103.164 -29.917  53.297  1.00  0.00      RA0  C
ATOM   3807  CG2 VAL A 411     101.407 -28.094  53.616  1.00  0.00      RA0  C
ATOM   3808  C   VAL A 411     100.129 -30.757  52.961  1.00  0.00      RA0  C
ATOM   3809  O   VAL A 411      99.037 -30.234  52.757  1.00  0.00      RA0  O
ATOM   3810  N   LYS A 412     100.636 -31.637  52.078  1.00  0.00      RA0  N
ATOM   3811  H   LYS A 412     101.456 -32.127  52.362  1.00  0.00      RA0  H
ATOM   3812  CA  LYS A 412      99.971 -32.008  50.844  1.00  0.00      RA0  C
ATOM   3813  CB  LYS A 412     100.895 -32.840  49.941  1.00  0.00      RA0  C
ATOM   3814  CG  LYS A 412     102.116 -32.118  49.336  1.00  0.00      RA0  C
ATOM   3815  CD  LYS A 412     103.351 -31.986  50.240  1.00  0.00      RA0  C
ATOM   3816  CE  LYS A 412     104.516 -31.237  49.574  1.00  0.00      RA0  C
ATOM   3817  NZ  LYS A 412     105.649 -31.119  50.501  1.00  0.00      RA0  N
ATOM   3818  HZ1 LYS A 412     105.410 -30.583  51.363  1.00  0.00      RA0  H
ATOM   3819  HZ2 LYS A 412     106.082 -32.015  50.782  1.00  0.00      RA0  H
ATOM   3820  HZ3 LYS A 412     106.420 -30.521  50.125  1.00  0.00      RA0  H
ATOM   3821  C   LYS A 412      98.647 -32.721  51.066  1.00  0.00      RA0  C
ATOM   3822  O   LYS A 412      97.646 -32.450  50.406  1.00  0.00      RA0  O
ATOM   3823  N   GLU A 413      98.608 -33.640  52.040  1.00  0.00      RA0  N
ATOM   3824  H   GLU A 413      99.392 -33.735  52.651  1.00  0.00      RA0  H
ATOM   3825  CA  GLU A 413      97.399 -34.318  52.437  1.00  0.00      RA0  C
ATOM   3826  CB  GLU A 413      97.685 -35.669  53.123  1.00  0.00      RA0  C
ATOM   3827  CG  GLU A 413      98.530 -35.673  54.396  1.00  0.00      RA0  C
ATOM   3828  CD  GLU A 413      97.618 -35.627  55.600  1.00  0.00      RA0  C
ATOM   3829  OE1 GLU A 413      97.192 -34.548  55.998  1.00  0.00      RA0  O
ATOM   3830  OE2 GLU A 413      97.272 -36.687  56.111  1.00  0.00      RA0  O
ATOM   3831  C   GLU A 413      96.361 -33.404  53.074  1.00  0.00      RA0  C
ATOM   3832  O   GLU A 413      95.173 -33.519  52.795  1.00  0.00      RA0  O
ATOM   3833  N   VAL A 414      96.769 -32.446  53.936  1.00  0.00      RA0  N
ATOM   3834  H   VAL A 414      97.708 -32.517  54.277  1.00  0.00      RA0  H
ATOM   3835  CA  VAL A 414      95.864 -31.432  54.485  1.00  0.00      RA0  C
ATOM   3836  CB  VAL A 414      96.555 -30.540  55.524  1.00  0.00      RA0  C
ATOM   3837  CG1 VAL A 414      95.575 -29.496  56.056  1.00  0.00      RA0  C
ATOM   3838  CG2 VAL A 414      97.157 -31.341  56.678  1.00  0.00      RA0  C
ATOM   3839  C   VAL A 414      95.251 -30.559  53.392  1.00  0.00      RA0  C
ATOM   3840  O   VAL A 414      94.040 -30.335  53.359  1.00  0.00      RA0  O
ATOM   3841  N   LEU A 415      96.069 -30.090  52.426  1.00  0.00      RA0  N
ATOM   3842  H   LEU A 415      97.048 -30.291  52.505  1.00  0.00      RA0  H
ATOM   3843  CA  LEU A 415      95.599 -29.350  51.264  1.00  0.00      RA0  C
ATOM   3844  CB  LEU A 415      96.784 -28.924  50.399  1.00  0.00      RA0  C
ATOM   3845  CG  LEU A 415      97.590 -27.751  50.954  1.00  0.00      RA0  C
ATOM   3846  CD1 LEU A 415      98.979 -27.664  50.319  1.00  0.00      RA0  C
ATOM   3847  CD2 LEU A 415      96.826 -26.435  50.813  1.00  0.00      RA0  C
ATOM   3848  C   LEU A 415      94.638 -30.153  50.395  1.00  0.00      RA0  C
ATOM   3849  O   LEU A 415      93.597 -29.657  49.965  1.00  0.00      RA0  O
ATOM   3850  N   GLY A 416      94.939 -31.446  50.157  1.00  0.00      RA0  N
ATOM   3851  H   GLY A 416      95.796 -31.815  50.520  1.00  0.00      RA0  H
ATOM   3852  CA  GLY A 416      94.063 -32.335  49.403  1.00  0.00      RA0  C
ATOM   3853  C   GLY A 416      92.769 -32.670  50.096  1.00  0.00      RA0  C
ATOM   3854  O   GLY A 416      91.724 -32.724  49.462  1.00  0.00      RA0  O
ATOM   3855  N   ARG A 417      92.775 -32.864  51.426  1.00  0.00      RA0  N
ATOM   3856  H   ARG A 417      93.648 -32.807  51.911  1.00  0.00      RA0  H
ATOM   3857  CA  ARG A 417      91.559 -33.051  52.204  1.00  0.00      RA0  C
ATOM   3858  CB  ARG A 417      91.806 -33.512  53.637  1.00  0.00      RA0  C
ATOM   3859  CG  ARG A 417      92.150 -34.994  53.740  1.00  0.00      RA0  C
ATOM   3860  CD  ARG A 417      91.991 -35.505  55.175  1.00  0.00      RA0  C
ATOM   3861  NE  ARG A 417      92.712 -34.654  56.119  1.00  0.00      RA0  N
ATOM   3862  HE  ARG A 417      92.230 -33.885  56.554  1.00  0.00      RA0  H
ATOM   3863  CZ  ARG A 417      94.044 -34.854  56.323  1.00  0.00      RA0  C
ATOM   3864  NH1 ARG A 417      94.740 -33.992  57.085  1.00  0.00      RA0  N
ATOM   3865 HH11 ARG A 417      95.749 -34.086  57.138  1.00  0.00      RA0  H
ATOM   3866 HH12 ARG A 417      94.291 -33.254  57.603  1.00  0.00      RA0  H
ATOM   3867  NH2 ARG A 417      94.650 -35.912  55.759  1.00  0.00      RA0  N
ATOM   3868 HH21 ARG A 417      95.646 -36.048  55.904  1.00  0.00      RA0  H
ATOM   3869 HH22 ARG A 417      94.188 -36.592  55.193  1.00  0.00      RA0  H
ATOM   3870  C   ARG A 417      90.658 -31.826  52.239  1.00  0.00      RA0  C
ATOM   3871  O   ARG A 417      89.433 -31.926  52.214  1.00  0.00      RA0  O
ATOM   3872  N   ALA A 418      91.247 -30.618  52.283  1.00  0.00      RA0  N
ATOM   3873  H   ALA A 418      92.244 -30.571  52.373  1.00  0.00      RA0  H
ATOM   3874  CA  ALA A 418      90.516 -29.380  52.127  1.00  0.00      RA0  C
ATOM   3875  CB  ALA A 418      91.457 -28.187  52.279  1.00  0.00      RA0  C
ATOM   3876  C   ALA A 418      89.838 -29.288  50.777  1.00  0.00      RA0  C
ATOM   3877  O   ALA A 418      88.657 -28.961  50.654  1.00  0.00      RA0  O
ATOM   3878  N   ALA A 419      90.590 -29.678  49.737  1.00  0.00      RA0  N
ATOM   3879  H   ALA A 419      91.556 -29.876  49.916  1.00  0.00      RA0  H
ATOM   3880  CA  ALA A 419      90.155 -29.720  48.371  1.00  0.00      RA0  C
ATOM   3881  CB  ALA A 419      91.315 -30.125  47.460  1.00  0.00      RA0  C
ATOM   3882  C   ALA A 419      88.980 -30.642  48.101  1.00  0.00      RA0  C
ATOM   3883  O   ALA A 419      88.056 -30.312  47.358  1.00  0.00      RA0  O
ATOM   3884  N   GLN A 420      88.943 -31.788  48.794  1.00  0.00      RA0  N
ATOM   3885  H   GLN A 420      89.757 -32.007  49.336  1.00  0.00      RA0  H
ATOM   3886  CA  GLN A 420      87.806 -32.692  48.838  1.00  0.00      RA0  C
ATOM   3887  CB  GLN A 420      88.135 -33.900  49.710  1.00  0.00      RA0  C
ATOM   3888  CG  GLN A 420      89.293 -34.729  49.163  1.00  0.00      RA0  C
ATOM   3889  CD  GLN A 420      89.727 -35.727  50.214  1.00  0.00      RA0  C
ATOM   3890  OE1 GLN A 420      89.368 -35.640  51.384  1.00  0.00      RA0  O
ATOM   3891  NE2 GLN A 420      90.527 -36.692  49.728  1.00  0.00      RA0  N
ATOM   3892 HE21 GLN A 420      90.784 -36.688  48.761  1.00  0.00      RA0  H
ATOM   3893 HE22 GLN A 420      90.877 -37.423  50.313  1.00  0.00      RA0  H
ATOM   3894  C   GLN A 420      86.511 -32.048  49.347  1.00  0.00      RA0  C
ATOM   3895  O   GLN A 420      85.415 -32.438  48.954  1.00  0.00      RA0  O
ATOM   3896  N   ARG A 421      86.600 -31.026  50.220  1.00  0.00      RA0  N
ATOM   3897  H   ARG A 421      87.504 -30.684  50.486  1.00  0.00      RA0  H
ATOM   3898  CA  ARG A 421      85.447 -30.340  50.776  1.00  0.00      RA0  C
ATOM   3899  CB  ARG A 421      85.616 -30.253  52.287  1.00  0.00      RA0  C
ATOM   3900  CG  ARG A 421      85.722 -31.637  52.931  1.00  0.00      RA0  C
ATOM   3901  CD  ARG A 421      86.071 -31.511  54.409  1.00  0.00      RA0  C
ATOM   3902  NE  ARG A 421      85.982 -32.777  55.129  1.00  0.00      RA0  N
ATOM   3903  HE  ARG A 421      86.453 -33.556  54.702  1.00  0.00      RA0  H
ATOM   3904  CZ  ARG A 421      85.342 -32.758  56.338  1.00  0.00      RA0  C
ATOM   3905  NH1 ARG A 421      84.744 -31.618  56.757  1.00  0.00      RA0  N
ATOM   3906 HH11 ARG A 421      84.292 -31.514  57.647  1.00  0.00      RA0  H
ATOM   3907 HH12 ARG A 421      84.708 -30.780  56.184  1.00  0.00      RA0  H
ATOM   3908  NH2 ARG A 421      85.318 -33.883  57.092  1.00  0.00      RA0  N
ATOM   3909 HH21 ARG A 421      84.864 -33.924  57.989  1.00  0.00      RA0  H
ATOM   3910 HH22 ARG A 421      85.757 -34.734  56.791  1.00  0.00      RA0  H
ATOM   3911  C   ARG A 421      85.184 -28.971  50.179  1.00  0.00      RA0  C
ATOM   3912  O   ARG A 421      84.433 -28.178  50.755  1.00  0.00      RA0  O
ATOM   3913  N   GLN A 422      85.804 -28.660  49.020  1.00  0.00      RA0  N
ATOM   3914  H   GLN A 422      86.471 -29.316  48.663  1.00  0.00      RA0  H
ATOM   3915  CA  GLN A 422      85.652 -27.395  48.315  1.00  0.00      RA0  C
ATOM   3916  CB  GLN A 422      84.203 -27.152  47.882  1.00  0.00      RA0  C
ATOM   3917  CG  GLN A 422      83.656 -28.304  47.030  1.00  0.00      RA0  C
ATOM   3918  CD  GLN A 422      84.341 -28.341  45.677  1.00  0.00      RA0  C
ATOM   3919  OE1 GLN A 422      83.934 -27.658  44.744  1.00  0.00      RA0  O
ATOM   3920  NE2 GLN A 422      85.386 -29.187  45.604  1.00  0.00      RA0  N
ATOM   3921 HE21 GLN A 422      85.699 -29.751  46.370  1.00  0.00      RA0  H
ATOM   3922 HE22 GLN A 422      85.907 -29.261  44.752  1.00  0.00      RA0  H
ATOM   3923  C   GLN A 422      86.262 -26.221  49.080  1.00  0.00      RA0  C
ATOM   3924  O   GLN A 422      85.721 -25.114  49.109  1.00  0.00      RA0  O
ATOM   3925  N   ILE A 423      87.422 -26.448  49.728  1.00  0.00      RA0  N
ATOM   3926  H   ILE A 423      87.879 -27.339  49.674  1.00  0.00      RA0  H
ATOM   3927  CA  ILE A 423      88.150 -25.443  50.490  1.00  0.00      RA0  C
ATOM   3928  CB  ILE A 423      88.189 -25.795  51.974  1.00  0.00      RA0  C
ATOM   3929  CG2 ILE A 423      88.923 -24.717  52.768  1.00  0.00      RA0  C
ATOM   3930  CG1 ILE A 423      86.773 -26.004  52.496  1.00  0.00      RA0  C
ATOM   3931  CD1 ILE A 423      86.724 -26.231  54.002  1.00  0.00      RA0  C
ATOM   3932  C   ILE A 423      89.550 -25.309  49.928  1.00  0.00      RA0  C
ATOM   3933  O   ILE A 423      90.275 -26.287  49.767  1.00  0.00      RA0  O
ATOM   3934  N   ASN A 424      89.979 -24.070  49.612  1.00  0.00      RA0  N
ATOM   3935  H   ASN A 424      89.388 -23.296  49.849  1.00  0.00      RA0  H
ATOM   3936  CA  ASN A 424      91.365 -23.812  49.266  1.00  0.00      RA0  C
ATOM   3937  CB  ASN A 424      91.467 -22.831  48.099  1.00  0.00      RA0  C
ATOM   3938  CG  ASN A 424      91.108 -23.443  46.767  1.00  0.00      RA0  C
ATOM   3939  OD1 ASN A 424      91.644 -24.471  46.364  1.00  0.00      RA0  O
ATOM   3940  ND2 ASN A 424      90.189 -22.734  46.085  1.00  0.00      RA0  N
ATOM   3941 HD21 ASN A 424      89.744 -21.908  46.446  1.00  0.00      RA0  H
ATOM   3942 HD22 ASN A 424      89.893 -23.006  45.163  1.00  0.00      RA0  H
ATOM   3943  C   ASN A 424      92.064 -23.148  50.422  1.00  0.00      RA0  C
ATOM   3944  O   ASN A 424      91.564 -22.202  51.026  1.00  0.00      RA0  O
ATOM   3945  N   PHE A 425      93.283 -23.610  50.707  1.00  0.00      RA0  N
ATOM   3946  H   PHE A 425      93.698 -24.306  50.121  1.00  0.00      RA0  H
ATOM   3947  CA  PHE A 425      94.159 -22.983  51.659  1.00  0.00      RA0  C
ATOM   3948  CB  PHE A 425      94.639 -23.977  52.705  1.00  0.00      RA0  C
ATOM   3949  CG  PHE A 425      93.535 -24.398  53.636  1.00  0.00      RA0  C
ATOM   3950  CD1 PHE A 425      93.507 -25.705  54.104  1.00  0.00      RA0  C
ATOM   3951  CD2 PHE A 425      92.576 -23.483  54.046  1.00  0.00      RA0  C
ATOM   3952  CE1 PHE A 425      92.530 -26.097  55.008  1.00  0.00      RA0  C
ATOM   3953  CE2 PHE A 425      91.599 -23.876  54.951  1.00  0.00      RA0  C
ATOM   3954  CZ  PHE A 425      91.585 -25.177  55.439  1.00  0.00      RA0  C
ATOM   3955  C   PHE A 425      95.374 -22.484  50.932  1.00  0.00      RA0  C
ATOM   3956  O   PHE A 425      95.604 -22.779  49.761  1.00  0.00      RA0  O
ATOM   3957  N   ARG A 426      96.205 -21.706  51.631  1.00  0.00      RA0  N
ATOM   3958  H   ARG A 426      96.040 -21.531  52.606  1.00  0.00      RA0  H
ATOM   3959  CA  ARG A 426      97.437 -21.236  51.069  1.00  0.00      RA0  C
ATOM   3960  CB  ARG A 426      97.642 -19.844  51.606  1.00  0.00      RA0  C
ATOM   3961  CG  ARG A 426      98.877 -19.146  51.087  1.00  0.00      RA0  C
ATOM   3962  CD  ARG A 426      99.040 -17.948  51.991  1.00  0.00      RA0  C
ATOM   3963  NE  ARG A 426     100.067 -17.046  51.513  1.00  0.00      RA0  N
ATOM   3964  HE  ARG A 426     100.816 -17.448  50.973  1.00  0.00      RA0  H
ATOM   3965  CZ  ARG A 426      99.940 -15.780  51.983  1.00  0.00      RA0  C
ATOM   3966  NH1 ARG A 426      98.840 -15.461  52.704  1.00  0.00      RA0  N
ATOM   3967 HH11 ARG A 426      98.816 -14.621  53.267  1.00  0.00      RA0  H
ATOM   3968 HH12 ARG A 426      98.018 -16.042  52.749  1.00  0.00      RA0  H
ATOM   3969  NH2 ARG A 426     100.914 -14.887  51.721  1.00  0.00      RA0  N
ATOM   3970 HH21 ARG A 426     100.860 -13.918  51.998  1.00  0.00      RA0  H
ATOM   3971 HH22 ARG A 426     101.749 -15.154  51.233  1.00  0.00      RA0  H
ATOM   3972  C   ARG A 426      98.608 -22.125  51.438  1.00  0.00      RA0  C
ATOM   3973  O   ARG A 426      98.969 -22.287  52.600  1.00  0.00      RA0  O
ATOM   3974  N   LEU A 427      99.287 -22.695  50.432  1.00  0.00      RA0  N
ATOM   3975  H   LEU A 427      98.952 -22.530  49.506  1.00  0.00      RA0  H
ATOM   3976  CA  LEU A 427     100.628 -23.212  50.593  1.00  0.00      RA0  C
ATOM   3977  CB  LEU A 427     101.055 -24.037  49.379  1.00  0.00      RA0  C
ATOM   3978  CG  LEU A 427     102.434 -24.682  49.555  1.00  0.00      RA0  C
ATOM   3979  CD1 LEU A 427     102.511 -25.564  50.804  1.00  0.00      RA0  C
ATOM   3980  CD2 LEU A 427     102.870 -25.436  48.299  1.00  0.00      RA0  C
ATOM   3981  C   LEU A 427     101.608 -22.071  50.869  1.00  0.00      RA0  C
ATOM   3982  O   LEU A 427     101.642 -21.077  50.143  1.00  0.00      RA0  O
ATOM   3983  N   PHE A 428     102.393 -22.158  51.959  1.00  0.00      RA0  N
ATOM   3984  H   PHE A 428     102.402 -22.988  52.523  1.00  0.00      RA0  H
ATOM   3985  CA  PHE A 428     103.323 -21.099  52.323  1.00  0.00      RA0  C
ATOM   3986  CB  PHE A 428     103.190 -20.641  53.774  1.00  0.00      RA0  C
ATOM   3987  CG  PHE A 428     103.517 -19.169  53.759  1.00  0.00      RA0  C
ATOM   3988  CD1 PHE A 428     102.491 -18.236  53.695  1.00  0.00      RA0  C
ATOM   3989  CD2 PHE A 428     104.839 -18.743  53.757  1.00  0.00      RA0  C
ATOM   3990  CE1 PHE A 428     102.792 -16.886  53.570  1.00  0.00      RA0  C
ATOM   3991  CE2 PHE A 428     105.142 -17.393  53.633  1.00  0.00      RA0  C
ATOM   3992  CZ  PHE A 428     104.115 -16.467  53.513  1.00  0.00      RA0  C
ATOM   3993  C   PHE A 428     104.729 -21.534  51.946  1.00  0.00      RA0  C
ATOM   3994  O   PHE A 428     105.269 -21.141  50.917  1.00  0.00      RA0  O
ATOM   3995  N   GLU A 429     105.322 -22.385  52.790  1.00  0.00      RA0  N
ATOM   3996  H   GLU A 429     104.875 -22.695  53.632  1.00  0.00      RA0  H
ATOM   3997  CA  GLU A 429     106.586 -23.041  52.564  1.00  0.00      RA0  C
ATOM   3998  CB  GLU A 429     107.682 -22.581  53.535  1.00  0.00      RA0  C
ATOM   3999  CG  GLU A 429     107.795 -21.077  53.793  1.00  0.00      RA0  C
ATOM   4000  CD  GLU A 429     107.102 -20.720  55.095  1.00  0.00      RA0  C
ATOM   4001  OE1 GLU A 429     106.267 -21.489  55.562  1.00  0.00      RA0  O
ATOM   4002  OE2 GLU A 429     107.403 -19.669  55.655  1.00  0.00      RA0  O
ATOM   4003  C   GLU A 429     106.299 -24.493  52.864  1.00  0.00      RA0  C
ATOM   4004  O   GLU A 429     105.274 -24.809  53.474  1.00  0.00      RA0  O
ATOM   4005  N   ASP A 430     107.173 -25.434  52.460  1.00  0.00      RA0  N
ATOM   4006  H   ASP A 430     108.026 -25.141  52.036  1.00  0.00      RA0  H
ATOM   4007  CA  ASP A 430     107.003 -26.832  52.796  1.00  0.00      RA0  C
ATOM   4008  CB  ASP A 430     108.014 -27.771  52.141  1.00  0.00      RA0  C
ATOM   4009  CG  ASP A 430     107.254 -29.034  51.756  1.00  0.00      RA0  C
ATOM   4010  OD1 ASP A 430     106.089 -29.176  52.122  1.00  0.00      RA0  O
ATOM   4011  OD2 ASP A 430     107.786 -29.877  51.040  1.00  0.00      RA0  O
ATOM   4012  C   ASP A 430     106.820 -27.086  54.293  1.00  0.00      RA0  C
ATOM   4013  O   ASP A 430     107.589 -26.669  55.155  1.00  0.00      RA0  O
ATOM   4014  N   GLY A 431     105.716 -27.767  54.637  1.00  0.00      RA0  N
ATOM   4015  H   GLY A 431     105.159 -28.077  53.868  1.00  0.00      RA0  H
ATOM   4016  CA  GLY A 431     105.333 -27.998  56.015  1.00  0.00      RA0  C
ATOM   4017  C   GLY A 431     104.513 -26.931  56.667  1.00  0.00      RA0  C
ATOM   4018  O   GLY A 431     104.092 -27.120  57.805  1.00  0.00      RA0  O
ATOM   4019  N   THR A 432     104.218 -25.824  55.970  1.00  0.00      RA0  N
ATOM   4020  H   THR A 432     104.604 -25.629  55.067  1.00  0.00      RA0  H
ATOM   4021  CA  THR A 432     103.473 -24.714  56.552  1.00  0.00      RA0  C
ATOM   4022  CB  THR A 432     104.470 -23.614  56.824  1.00  0.00      RA0  C
ATOM   4023  OG1 THR A 432     105.796 -24.158  56.806  1.00  0.00      RA0  O
ATOM   4024  HG1 THR A 432     106.319 -23.435  56.446  1.00  0.00      RA0  H
ATOM   4025  CG2 THR A 432     104.176 -22.904  58.143  1.00  0.00      RA0  C
ATOM   4026  C   THR A 432     102.356 -24.276  55.638  1.00  0.00      RA0  C
ATOM   4027  O   THR A 432     102.515 -24.060  54.437  1.00  0.00      RA0  O
ATOM   4028  N   LEU A 433     101.162 -24.120  56.224  1.00  0.00      RA0  N
ATOM   4029  H   LEU A 433     101.093 -24.186  57.221  1.00  0.00      RA0  H
ATOM   4030  CA  LEU A 433      99.939 -23.774  55.544  1.00  0.00      RA0  C
ATOM   4031  CB  LEU A 433      99.043 -25.004  55.695  1.00  0.00      RA0  C
ATOM   4032  CG  LEU A 433      97.706 -25.011  54.968  1.00  0.00      RA0  C
ATOM   4033  CD1 LEU A 433      97.302 -26.435  54.593  1.00  0.00      RA0  C
ATOM   4034  CD2 LEU A 433      96.616 -24.345  55.796  1.00  0.00      RA0  C
ATOM   4035  C   LEU A 433      99.375 -22.483  56.125  1.00  0.00      RA0  C
ATOM   4036  O   LEU A 433      99.430 -22.239  57.330  1.00  0.00      RA0  O
ATOM   4037  N   GLY A 434      98.847 -21.590  55.261  1.00  0.00      RA0  N
ATOM   4038  H   GLY A 434      98.732 -21.861  54.312  1.00  0.00      RA0  H
ATOM   4039  CA  GLY A 434      98.176 -20.362  55.675  1.00  0.00      RA0  C
ATOM   4040  C   GLY A 434      96.678 -20.440  55.508  1.00  0.00      RA0  C
ATOM   4041  O   GLY A 434      96.181 -20.926  54.491  1.00  0.00      RA0  O
ATOM   4042  N   ILE A 435      95.912 -19.943  56.498  1.00  0.00      RA0  N
ATOM   4043  H   ILE A 435      96.351 -19.515  57.293  1.00  0.00      RA0  H
ATOM   4044  CA  ILE A 435      94.452 -19.912  56.432  1.00  0.00      RA0  C
ATOM   4045  CB  ILE A 435      93.771 -20.826  57.457  1.00  0.00      RA0  C
ATOM   4046  CG2 ILE A 435      92.256 -20.614  57.434  1.00  0.00      RA0  C
ATOM   4047  CG1 ILE A 435      94.084 -22.298  57.243  1.00  0.00      RA0  C
ATOM   4048  CD1 ILE A 435      93.353 -23.172  58.262  1.00  0.00      RA0  C
ATOM   4049  C   ILE A 435      93.994 -18.508  56.709  1.00  0.00      RA0  C
ATOM   4050  O   ILE A 435      94.255 -17.998  57.791  1.00  0.00      RA0  O
ATOM   4051  N   SER A 436      93.274 -17.874  55.771  1.00  0.00      RA0  N
ATOM   4052  H   SER A 436      93.074 -18.311  54.898  1.00  0.00      RA0  H
ATOM   4053  CA  SER A 436      92.708 -16.546  55.955  1.00  0.00      RA0  C
ATOM   4054  CB  SER A 436      93.171 -15.699  54.783  1.00  0.00      RA0  C
ATOM   4055  OG  SER A 436      94.601 -15.722  54.736  1.00  0.00      RA0  O
ATOM   4056  HG  SER A 436      94.838 -15.124  55.444  1.00  0.00      RA0  H
ATOM   4057  C   SER A 436      91.201 -16.612  56.028  1.00  0.00      RA0  C
ATOM   4058  O   SER A 436      90.541 -17.021  55.077  1.00  0.00      RA0  O
ATOM   4059  N   LEU A 437      90.592 -16.209  57.155  1.00  0.00      RA0  N
ATOM   4060  H   LEU A 437      91.125 -15.755  57.861  1.00  0.00      RA0  H
ATOM   4061  CA  LEU A 437      89.147 -16.175  57.265  1.00  0.00      RA0  C
ATOM   4062  CB  LEU A 437      88.708 -16.547  58.678  1.00  0.00      RA0  C
ATOM   4063  CG  LEU A 437      89.161 -17.961  59.044  1.00  0.00      RA0  C
ATOM   4064  CD1 LEU A 437      88.725 -18.344  60.454  1.00  0.00      RA0  C
ATOM   4065  CD2 LEU A 437      88.706 -18.995  58.012  1.00  0.00      RA0  C
ATOM   4066  C   LEU A 437      88.574 -14.831  56.832  1.00  0.00      RA0  C
ATOM   4067  O   LEU A 437      89.275 -13.835  56.666  1.00  0.00      RA0  O
ATOM   4068  N   ASP A 438      87.253 -14.767  56.599  1.00  0.00      RA0  N
ATOM   4069  H   ASP A 438      86.632 -15.544  56.695  1.00  0.00      RA0  H
ATOM   4070  CA  ASP A 438      86.636 -13.590  56.035  1.00  0.00      RA0  C
ATOM   4071  CB  ASP A 438      86.762 -13.595  54.510  1.00  0.00      RA0  C
ATOM   4072  CG  ASP A 438      86.062 -14.784  53.875  1.00  0.00      RA0  C
ATOM   4073  OD1 ASP A 438      85.016 -15.212  54.355  1.00  0.00      RA0  O
ATOM   4074  OD2 ASP A 438      86.564 -15.279  52.875  1.00  0.00      RA0  O
ATOM   4075  C   ASP A 438      85.183 -13.447  56.474  1.00  0.00      RA0  C
ATOM   4076  O   ASP A 438      84.717 -14.149  57.368  1.00  0.00      RA0  O
ATOM   4077  N   GLU A 439      84.436 -12.482  55.889  1.00  0.00      RA0  N
ATOM   4078  H   GLU A 439      84.761 -12.072  55.036  1.00  0.00      RA0  H
ATOM   4079  CA  GLU A 439      83.077 -12.157  56.303  1.00  0.00      RA0  C
ATOM   4080  CB  GLU A 439      82.702 -10.899  55.539  1.00  0.00      RA0  C
ATOM   4081  CG  GLU A 439      81.438 -10.194  56.003  1.00  0.00      RA0  C
ATOM   4082  CD  GLU A 439      81.103  -9.186  54.936  1.00  0.00      RA0  C
ATOM   4083  OE1 GLU A 439      81.957  -8.914  54.097  1.00  0.00      RA0  O
ATOM   4084  OE2 GLU A 439      79.963  -8.744  54.887  1.00  0.00      RA0  O
ATOM   4085  C   GLU A 439      82.076 -13.279  56.043  1.00  0.00      RA0  C
ATOM   4086  O   GLU A 439      81.016 -13.344  56.669  1.00  0.00      RA0  O
ATOM   4087  N   THR A 440      82.376 -14.219  55.121  1.00  0.00      RA0  N
ATOM   4088  H   THR A 440      83.264 -14.215  54.663  1.00  0.00      RA0  H
ATOM   4089  CA  THR A 440      81.433 -15.292  54.813  1.00  0.00      RA0  C
ATOM   4090  CB  THR A 440      81.785 -15.701  53.401  1.00  0.00      RA0  C
ATOM   4091  OG1 THR A 440      82.705 -14.734  52.864  1.00  0.00      RA0  O
ATOM   4092  HG1 THR A 440      83.580 -15.015  53.152  1.00  0.00      RA0  H
ATOM   4093  CG2 THR A 440      80.539 -15.842  52.526  1.00  0.00      RA0  C
ATOM   4094  C   THR A 440      81.504 -16.456  55.778  1.00  0.00      RA0  C
ATOM   4095  O   THR A 440      80.573 -17.256  55.854  1.00  0.00      RA0  O
ATOM   4096  N   VAL A 441      82.608 -16.551  56.542  1.00  0.00      RA0  N
ATOM   4097  H   VAL A 441      83.285 -15.814  56.475  1.00  0.00      RA0  H
ATOM   4098  CA  VAL A 441      82.920 -17.671  57.410  1.00  0.00      RA0  C
ATOM   4099  CB  VAL A 441      84.368 -17.593  57.895  1.00  0.00      RA0  C
ATOM   4100  CG1 VAL A 441      84.696 -18.653  58.950  1.00  0.00      RA0  C
ATOM   4101  CG2 VAL A 441      85.292 -17.714  56.688  1.00  0.00      RA0  C
ATOM   4102  C   VAL A 441      81.956 -17.867  58.561  1.00  0.00      RA0  C
ATOM   4103  O   VAL A 441      81.771 -17.023  59.442  1.00  0.00      RA0  O
ATOM   4104  N   ASN A 442      81.346 -19.060  58.599  1.00  0.00      RA0  N
ATOM   4105  H   ASN A 442      81.582 -19.743  57.899  1.00  0.00      RA0  H
ATOM   4106  CA  ASN A 442      80.500 -19.491  59.674  1.00  0.00      RA0  C
ATOM   4107  CB  ASN A 442      79.158 -19.994  59.151  1.00  0.00      RA0  C
ATOM   4108  CG  ASN A 442      78.580 -18.879  58.313  1.00  0.00      RA0  C
ATOM   4109  OD1 ASN A 442      78.076 -17.871  58.818  1.00  0.00      RA0  O
ATOM   4110  ND2 ASN A 442      78.777 -19.081  57.000  1.00  0.00      RA0  N
ATOM   4111 HD21 ASN A 442      79.215 -19.929  56.676  1.00  0.00      RA0  H
ATOM   4112 HD22 ASN A 442      78.631 -18.393  56.287  1.00  0.00      RA0  H
ATOM   4113  C   ASN A 442      81.225 -20.488  60.562  1.00  0.00      RA0  C
ATOM   4114  O   ASN A 442      82.319 -20.976  60.295  1.00  0.00      RA0  O
ATOM   4115  N   GLU A 443      80.605 -20.831  61.698  1.00  0.00      RA0  N
ATOM   4116  H   GLU A 443      79.674 -20.503  61.870  1.00  0.00      RA0  H
ATOM   4117  CA  GLU A 443      81.078 -21.872  62.596  1.00  0.00      RA0  C
ATOM   4118  CB  GLU A 443      80.250 -21.852  63.892  1.00  0.00      RA0  C
ATOM   4119  CG  GLU A 443      78.893 -22.587  63.921  1.00  0.00      RA0  C
ATOM   4120  CD  GLU A 443      77.801 -21.980  63.043  1.00  0.00      RA0  C
ATOM   4121  OE1 GLU A 443      78.007 -21.700  61.865  1.00  0.00      RA0  O
ATOM   4122  OE2 GLU A 443      76.669 -21.876  63.498  1.00  0.00      RA0  O
ATOM   4123  C   GLU A 443      81.093 -23.264  61.957  1.00  0.00      RA0  C
ATOM   4124  O   GLU A 443      82.020 -24.043  62.139  1.00  0.00      RA0  O
ATOM   4125  N   LYS A 444      80.120 -23.558  61.068  1.00  0.00      RA0  N
ATOM   4126  H   LYS A 444      79.410 -22.859  60.989  1.00  0.00      RA0  H
ATOM   4127  CA  LYS A 444      80.135 -24.736  60.208  1.00  0.00      RA0  C
ATOM   4128  CB  LYS A 444      78.830 -24.776  59.416  1.00  0.00      RA0  C
ATOM   4129  CG  LYS A 444      77.651 -24.633  60.380  1.00  0.00      RA0  C
ATOM   4130  CD  LYS A 444      76.298 -24.364  59.722  1.00  0.00      RA0  C
ATOM   4131  CE  LYS A 444      75.239 -23.977  60.762  1.00  0.00      RA0  C
ATOM   4132  NZ  LYS A 444      75.586 -22.688  61.372  1.00  0.00      RA0  N
ATOM   4133  HZ1 LYS A 444      75.509 -22.693  62.415  1.00  0.00      RA0  H
ATOM   4134  HZ2 LYS A 444      76.596 -22.468  61.256  1.00  0.00      RA0  H
ATOM   4135  HZ3 LYS A 444      75.047 -21.888  61.003  1.00  0.00      RA0  H
ATOM   4136  C   LYS A 444      81.356 -24.834  59.292  1.00  0.00      RA0  C
ATOM   4137  O   LYS A 444      81.899 -25.911  59.056  1.00  0.00      RA0  O
ATOM   4138  N   ASP A 445      81.850 -23.700  58.761  1.00  0.00      RA0  N
ATOM   4139  H   ASP A 445      81.373 -22.825  58.835  1.00  0.00      RA0  H
ATOM   4140  CA  ASP A 445      83.131 -23.654  58.087  1.00  0.00      RA0  C
ATOM   4141  CB  ASP A 445      83.320 -22.294  57.424  1.00  0.00      RA0  C
ATOM   4142  CG  ASP A 445      82.161 -22.077  56.478  1.00  0.00      RA0  C
ATOM   4143  OD1 ASP A 445      82.230 -22.575  55.357  1.00  0.00      RA0  O
ATOM   4144  OD2 ASP A 445      81.181 -21.441  56.872  1.00  0.00      RA0  O
ATOM   4145  C   ASP A 445      84.290 -24.002  59.022  1.00  0.00      RA0  C
ATOM   4146  O   ASP A 445      85.175 -24.776  58.665  1.00  0.00      RA0  O
ATOM   4147  N   LEU A 446      84.287 -23.494  60.275  1.00  0.00      RA0  N
ATOM   4148  H   LEU A 446      83.529 -22.889  60.524  1.00  0.00      RA0  H
ATOM   4149  CA  LEU A 446      85.289 -23.851  61.271  1.00  0.00      RA0  C
ATOM   4150  CB  LEU A 446      85.090 -23.062  62.565  1.00  0.00      RA0  C
ATOM   4151  CG  LEU A 446      85.180 -21.550  62.369  1.00  0.00      RA0  C
ATOM   4152  CD1 LEU A 446      84.825 -20.793  63.648  1.00  0.00      RA0  C
ATOM   4153  CD2 LEU A 446      86.542 -21.133  61.819  1.00  0.00      RA0  C
ATOM   4154  C   LEU A 446      85.344 -25.345  61.576  1.00  0.00      RA0  C
ATOM   4155  O   LEU A 446      86.431 -25.917  61.636  1.00  0.00      RA0  O
ATOM   4156  N   ASP A 447      84.187 -26.021  61.716  1.00  0.00      RA0  N
ATOM   4157  H   ASP A 447      83.329 -25.505  61.707  1.00  0.00      RA0  H
ATOM   4158  CA  ASP A 447      84.109 -27.467  61.857  1.00  0.00      RA0  C
ATOM   4159  CB  ASP A 447      82.682 -27.905  62.173  1.00  0.00      RA0  C
ATOM   4160  CG  ASP A 447      82.713 -28.925  63.294  1.00  0.00      RA0  C
ATOM   4161  OD1 ASP A 447      83.748 -29.062  63.943  1.00  0.00      RA0  O
ATOM   4162  OD2 ASP A 447      81.700 -29.580  63.526  1.00  0.00      RA0  O
ATOM   4163  C   ASP A 447      84.699 -28.222  60.669  1.00  0.00      RA0  C
ATOM   4164  O   ASP A 447      85.491 -29.151  60.844  1.00  0.00      RA0  O
ATOM   4165  N   ASP A 448      84.404 -27.797  59.412  1.00  0.00      RA0  N
ATOM   4166  H   ASP A 448      83.713 -27.078  59.300  1.00  0.00      RA0  H
ATOM   4167  CA  ASP A 448      85.047 -28.352  58.228  1.00  0.00      RA0  C
ATOM   4168  CB  ASP A 448      84.634 -27.495  57.027  1.00  0.00      RA0  C
ATOM   4169  CG  ASP A 448      83.806 -28.211  55.982  1.00  0.00      RA0  C
ATOM   4170  OD1 ASP A 448      84.241 -29.228  55.463  1.00  0.00      RA0  O
ATOM   4171  OD2 ASP A 448      82.749 -27.705  55.618  1.00  0.00      RA0  O
ATOM   4172  C   ASP A 448      86.564 -28.230  58.318  1.00  0.00      RA0  C
ATOM   4173  O   ASP A 448      87.292 -29.204  58.124  1.00  0.00      RA0  O
ATOM   4174  N   LEU A 449      87.069 -27.035  58.691  1.00  0.00      RA0  N
ATOM   4175  H   LEU A 449      86.411 -26.303  58.885  1.00  0.00      RA0  H
ATOM   4176  CA  LEU A 449      88.489 -26.791  58.868  1.00  0.00      RA0  C
ATOM   4177  CB  LEU A 449      88.771 -25.321  59.186  1.00  0.00      RA0  C
ATOM   4178  CG  LEU A 449      88.116 -24.322  58.230  1.00  0.00      RA0  C
ATOM   4179  CD1 LEU A 449      88.349 -22.874  58.653  1.00  0.00      RA0  C
ATOM   4180  CD2 LEU A 449      88.504 -24.553  56.777  1.00  0.00      RA0  C
ATOM   4181  C   LEU A 449      89.117 -27.674  59.938  1.00  0.00      RA0  C
ATOM   4182  O   LEU A 449      90.123 -28.332  59.698  1.00  0.00      RA0  O
ATOM   4183  N   LEU A 450      88.510 -27.793  61.130  1.00  0.00      RA0  N
ATOM   4184  H   LEU A 450      87.644 -27.312  61.277  1.00  0.00      RA0  H
ATOM   4185  CA  LEU A 450      89.010 -28.664  62.181  1.00  0.00      RA0  C
ATOM   4186  CB  LEU A 450      88.174 -28.498  63.450  1.00  0.00      RA0  C
ATOM   4187  CG  LEU A 450      88.237 -27.089  64.040  1.00  0.00      RA0  C
ATOM   4188  CD1 LEU A 450      87.232 -26.899  65.176  1.00  0.00      RA0  C
ATOM   4189  CD2 LEU A 450      89.657 -26.716  64.461  1.00  0.00      RA0  C
ATOM   4190  C   LEU A 450      89.046 -30.134  61.788  1.00  0.00      RA0  C
ATOM   4191  O   LEU A 450      90.033 -30.827  62.019  1.00  0.00      RA0  O
ATOM   4192  N   TRP A 451      87.989 -30.643  61.132  1.00  0.00      RA0  N
ATOM   4193  H   TRP A 451      87.194 -30.047  60.990  1.00  0.00      RA0  H
ATOM   4194  CA  TRP A 451      87.930 -32.012  60.646  1.00  0.00      RA0  C
ATOM   4195  CB  TRP A 451      86.565 -32.390  60.060  1.00  0.00      RA0  C
ATOM   4196  CG  TRP A 451      85.389 -32.228  60.999  1.00  0.00      RA0  C
ATOM   4197  CD2 TRP A 451      84.011 -32.514  60.683  1.00  0.00      RA0  C
ATOM   4198  CE2 TRP A 451      83.226 -32.168  61.801  1.00  0.00      RA0  C
ATOM   4199  CE3 TRP A 451      83.397 -33.031  59.550  1.00  0.00      RA0  C
ATOM   4200  CD1 TRP A 451      85.357 -31.720  62.308  1.00  0.00      RA0  C
ATOM   4201  NE1 TRP A 451      84.082 -31.673  62.776  1.00  0.00      RA0  N
ATOM   4202  HE1 TRP A 451      83.778 -31.225  63.603  1.00  0.00      RA0  H
ATOM   4203  CZ2 TRP A 451      81.847 -32.334  61.754  1.00  0.00      RA0  C
ATOM   4204  CZ3 TRP A 451      82.018 -33.195  59.513  1.00  0.00      RA0  C
ATOM   4205  CH2 TRP A 451      81.245 -32.850  60.614  1.00  0.00      RA0  C
ATOM   4206  C   TRP A 451      88.965 -32.316  59.560  1.00  0.00      RA0  C
ATOM   4207  O   TRP A 451      89.574 -33.384  59.535  1.00  0.00      RA0  O
ATOM   4208  N   ILE A 452      89.243 -31.363  58.643  1.00  0.00      RA0  N
ATOM   4209  H   ILE A 452      88.733 -30.500  58.694  1.00  0.00      RA0  H
ATOM   4210  CA  ILE A 452      90.319 -31.493  57.660  1.00  0.00      RA0  C
ATOM   4211  CB  ILE A 452      90.354 -30.268  56.745  1.00  0.00      RA0  C
ATOM   4212  CG2 ILE A 452      91.635 -30.200  55.912  1.00  0.00      RA0  C
ATOM   4213  CG1 ILE A 452      89.120 -30.208  55.862  1.00  0.00      RA0  C
ATOM   4214  CD1 ILE A 452      88.949 -28.812  55.273  1.00  0.00      RA0  C
ATOM   4215  C   ILE A 452      91.697 -31.641  58.301  1.00  0.00      RA0  C
ATOM   4216  O   ILE A 452      92.478 -32.523  57.935  1.00  0.00      RA0  O
ATOM   4217  N   PHE A 453      92.024 -30.804  59.301  1.00  0.00      RA0  N
ATOM   4218  H   PHE A 453      91.348 -30.122  59.596  1.00  0.00      RA0  H
ATOM   4219  CA  PHE A 453      93.291 -30.867  60.016  1.00  0.00      RA0  C
ATOM   4220  CB  PHE A 453      93.519 -29.571  60.784  1.00  0.00      RA0  C
ATOM   4221  CG  PHE A 453      94.041 -28.491  59.870  1.00  0.00      RA0  C
ATOM   4222  CD1 PHE A 453      93.177 -27.798  59.033  1.00  0.00      RA0  C
ATOM   4223  CD2 PHE A 453      95.397 -28.184  59.880  1.00  0.00      RA0  C
ATOM   4224  CE1 PHE A 453      93.669 -26.791  58.214  1.00  0.00      RA0  C
ATOM   4225  CE2 PHE A 453      95.889 -27.175  59.063  1.00  0.00      RA0  C
ATOM   4226  CZ  PHE A 453      95.022 -26.475  58.234  1.00  0.00      RA0  C
ATOM   4227  C   PHE A 453      93.389 -32.044  60.969  1.00  0.00      RA0  C
ATOM   4228  O   PHE A 453      94.473 -32.585  61.174  1.00  0.00      RA0  O
ATOM   4229  N   GLY A 454      92.257 -32.463  61.568  1.00  0.00      RA0  N
ATOM   4230  H   GLY A 454      91.407 -31.970  61.385  1.00  0.00      RA0  H
ATOM   4231  CA  GLY A 454      92.200 -33.583  62.501  1.00  0.00      RA0  C
ATOM   4232  C   GLY A 454      92.291 -34.925  61.843  1.00  0.00      RA0  C
ATOM   4233  O   GLY A 454      92.697 -35.890  62.478  1.00  0.00      RA0  O
ATOM   4234  N   CYS A 455      91.888 -35.000  60.556  1.00  0.00      RA0  N
ATOM   4235  H   CYS A 455      91.434 -34.192  60.181  1.00  0.00      RA0  H
ATOM   4236  CA  CYS A 455      91.907 -36.187  59.706  1.00  0.00      RA0  C
ATOM   4237  CB  CYS A 455      93.247 -36.925  59.786  1.00  0.00      RA0  C
ATOM   4238  SG  CYS A 455      94.641 -35.805  59.506  1.00  0.00      RA0  S
ATOM   4239  C   CYS A 455      90.718 -37.098  59.963  1.00  0.00      RA0  C
ATOM   4240  O   CYS A 455      90.665 -38.209  59.444  1.00  0.00      RA0  O
ATOM   4241  N   GLU A 456      89.731 -36.614  60.737  1.00  0.00      RA0  N
ATOM   4242  H   GLU A 456      89.714 -35.668  61.067  1.00  0.00      RA0  H
ATOM   4243  CA  GLU A 456      88.584 -37.375  61.192  1.00  0.00      RA0  C
ATOM   4244  CB  GLU A 456      89.045 -38.331  62.312  1.00  0.00      RA0  C
ATOM   4245  CG  GLU A 456      88.033 -39.003  63.256  1.00  0.00      RA0  C
ATOM   4246  CD  GLU A 456      86.805 -39.524  62.529  1.00  0.00      RA0  C
ATOM   4247  OE1 GLU A 456      86.890 -39.908  61.369  1.00  0.00      RA0  O
ATOM   4248  OE2 GLU A 456      85.715 -39.408  63.080  1.00  0.00      RA0  O
ATOM   4249  C   GLU A 456      87.470 -36.399  61.569  1.00  0.00      RA0  C
ATOM   4250  O   GLU A 456      87.722 -35.211  61.775  1.00  0.00      RA0  O
ATOM   4251  N   SER A 457      86.195 -36.845  61.632  1.00  0.00      RA0  N
ATOM   4252  H   SER A 457      86.030 -37.832  61.578  1.00  0.00      RA0  H
ATOM   4253  CA  SER A 457      85.048 -35.985  61.924  1.00  0.00      RA0  C
ATOM   4254  CB  SER A 457      83.965 -36.516  61.010  1.00  0.00      RA0  C
ATOM   4255  OG  SER A 457      84.618 -36.921  59.793  1.00  0.00      RA0  O
ATOM   4256  HG  SER A 457      84.998 -37.775  59.984  1.00  0.00      RA0  H
ATOM   4257  C   SER A 457      84.699 -35.877  63.394  1.00  0.00      RA0  C
ATOM   4258  O   SER A 457      83.985 -34.975  63.823  1.00  0.00      RA0  O
ATOM   4259  N   SER A 458      85.222 -36.777  64.232  1.00  0.00      RA0  N
ATOM   4260  H   SER A 458      85.812 -37.518  63.901  1.00  0.00      RA0  H
ATOM   4261  CA  SER A 458      85.033 -36.689  65.670  1.00  0.00      RA0  C
ATOM   4262  CB  SER A 458      84.787 -38.126  66.143  1.00  0.00      RA0  C
ATOM   4263  OG  SER A 458      83.899 -38.729  65.190  1.00  0.00      RA0  O
ATOM   4264  HG  SER A 458      84.448 -39.038  64.468  1.00  0.00      RA0  H
ATOM   4265  C   SER A 458      86.227 -35.990  66.275  1.00  0.00      RA0  C
ATOM   4266  O   SER A 458      87.365 -36.438  66.156  1.00  0.00      RA0  O
ATOM   4267  N   ALA A 459      85.993 -34.833  66.916  1.00  0.00      RA0  N
ATOM   4268  H   ALA A 459      85.049 -34.560  67.097  1.00  0.00      RA0  H
ATOM   4269  CA  ALA A 459      87.051 -34.012  67.454  1.00  0.00      RA0  C
ATOM   4270  CB  ALA A 459      86.775 -32.530  67.189  1.00  0.00      RA0  C
ATOM   4271  C   ALA A 459      87.217 -34.226  68.953  1.00  0.00      RA0  C
ATOM   4272  O   ALA A 459      86.312 -34.665  69.655  1.00  0.00      RA0  O
ATOM   4273  N   GLU A 460      88.392 -33.866  69.505  1.00  0.00      RA0  N
ATOM   4274  H   GLU A 460      89.097 -33.464  68.922  1.00  0.00      RA0  H
ATOM   4275  CA  GLU A 460      88.734 -34.091  70.901  1.00  0.00      RA0  C
ATOM   4276  CB  GLU A 460      90.226 -34.346  71.080  1.00  0.00      RA0  C
ATOM   4277  CG  GLU A 460      90.674 -35.626  70.380  1.00  0.00      RA0  C
ATOM   4278  CD  GLU A 460      92.080 -35.940  70.828  1.00  0.00      RA0  C
ATOM   4279  OE1 GLU A 460      92.599 -35.203  71.663  1.00  0.00      RA0  O
ATOM   4280  OE2 GLU A 460      92.645 -36.923  70.354  1.00  0.00      RA0  O
ATOM   4281  C   GLU A 460      88.269 -32.948  71.801  1.00  0.00      RA0  C
ATOM   4282  O   GLU A 460      88.670 -32.786  72.954  1.00  0.00      RA0  O
ATOM   4283  N   LEU A 461      87.371 -32.111  71.272  1.00  0.00      RA0  N
ATOM   4284  H   LEU A 461      86.919 -32.309  70.400  1.00  0.00      RA0  H
ATOM   4285  CA  LEU A 461      86.804 -30.980  71.953  1.00  0.00      RA0  C
ATOM   4286  CB  LEU A 461      87.683 -29.762  71.662  1.00  0.00      RA0  C
ATOM   4287  CG  LEU A 461      87.878 -29.583  70.147  1.00  0.00      RA0  C
ATOM   4288  CD1 LEU A 461      87.051 -28.437  69.561  1.00  0.00      RA0  C
ATOM   4289  CD2 LEU A 461      89.347 -29.480  69.753  1.00  0.00      RA0  C
ATOM   4290  C   LEU A 461      85.430 -30.744  71.383  1.00  0.00      RA0  C
ATOM   4291  O   LEU A 461      85.092 -31.234  70.308  1.00  0.00      RA0  O
ATOM   4292  N   VAL A 462      84.598 -29.951  72.079  1.00  0.00      RA0  N
ATOM   4293  H   VAL A 462      84.878 -29.453  72.901  1.00  0.00      RA0  H
ATOM   4294  CA  VAL A 462      83.357 -29.470  71.505  1.00  0.00      RA0  C
ATOM   4295  CB  VAL A 462      82.177 -29.679  72.449  1.00  0.00      RA0  C
ATOM   4296  CG1 VAL A 462      80.962 -30.152  71.647  1.00  0.00      RA0  C
ATOM   4297  CG2 VAL A 462      82.528 -30.672  73.561  1.00  0.00      RA0  C
ATOM   4298  C   VAL A 462      83.612 -28.038  71.110  1.00  0.00      RA0  C
ATOM   4299  O   VAL A 462      84.316 -27.314  71.806  1.00  0.00      RA0  O
ATOM   4300  N   ALA A 463      83.052 -27.573  69.977  1.00  0.00      RA0  N
ATOM   4301  H   ALA A 463      82.442 -28.188  69.479  1.00  0.00      RA0  H
ATOM   4302  CA  ALA A 463      83.256 -26.229  69.483  1.00  0.00      RA0  C
ATOM   4303  CB  ALA A 463      82.379 -25.971  68.257  1.00  0.00      RA0  C
ATOM   4304  C   ALA A 463      83.000 -25.126  70.517  1.00  0.00      RA0  C
ATOM   4305  O   ALA A 463      83.840 -24.259  70.751  1.00  0.00      RA0  O
ATOM   4306  N   GLU A 464      81.859 -25.190  71.233  1.00  0.00      RA0  N
ATOM   4307  H   GLU A 464      81.270 -25.999  71.154  1.00  0.00      RA0  H
ATOM   4308  CA  GLU A 464      81.480 -24.214  72.251  1.00  0.00      RA0  C
ATOM   4309  CB  GLU A 464      80.003 -24.338  72.659  1.00  0.00      RA0  C
ATOM   4310  CG  GLU A 464      79.662 -25.354  73.751  1.00  0.00      RA0  C
ATOM   4311  CD  GLU A 464      80.163 -26.722  73.351  1.00  0.00      RA0  C
ATOM   4312  OE1 GLU A 464      79.996 -27.104  72.195  1.00  0.00      RA0  O
ATOM   4313  OE2 GLU A 464      80.755 -27.387  74.192  1.00  0.00      RA0  O
ATOM   4314  C   GLU A 464      82.441 -24.118  73.428  1.00  0.00      RA0  C
ATOM   4315  O   GLU A 464      82.729 -23.031  73.923  1.00  0.00      RA0  O
ATOM   4316  N   SER A 465      83.035 -25.256  73.857  1.00  0.00      RA0  N
ATOM   4317  H   SER A 465      82.843 -26.124  73.394  1.00  0.00      RA0  H
ATOM   4318  CA  SER A 465      83.912 -25.298  75.024  1.00  0.00      RA0  C
ATOM   4319  CB  SER A 465      84.081 -26.753  75.442  1.00  0.00      RA0  C
ATOM   4320  OG  SER A 465      83.530 -27.600  74.431  1.00  0.00      RA0  O
ATOM   4321  HG  SER A 465      82.575 -27.544  74.514  1.00  0.00      RA0  H
ATOM   4322  C   SER A 465      85.230 -24.560  74.855  1.00  0.00      RA0  C
ATOM   4323  O   SER A 465      85.868 -24.167  75.825  1.00  0.00      RA0  O
ATOM   4324  N   MET A 466      85.642 -24.280  73.605  1.00  0.00      RA0  N
ATOM   4325  H   MET A 466      85.062 -24.579  72.844  1.00  0.00      RA0  H
ATOM   4326  CA  MET A 466      86.772 -23.415  73.317  1.00  0.00      RA0  C
ATOM   4327  CB  MET A 466      87.285 -23.623  71.897  1.00  0.00      RA0  C
ATOM   4328  CG  MET A 466      87.811 -25.041  71.692  1.00  0.00      RA0  C
ATOM   4329  SD  MET A 466      88.534 -25.255  70.062  1.00  0.00      RA0  S
ATOM   4330  CE  MET A 466      87.123 -24.695  69.098  1.00  0.00      RA0  C
ATOM   4331  C   MET A 466      86.504 -21.937  73.583  1.00  0.00      RA0  C
ATOM   4332  O   MET A 466      87.426 -21.138  73.731  1.00  0.00      RA0  O
ATOM   4333  N   GLY A 467      85.223 -21.509  73.647  1.00  0.00      RA0  N
ATOM   4334  H   GLY A 467      84.481 -22.182  73.639  1.00  0.00      RA0  H
ATOM   4335  CA  GLY A 467      84.863 -20.095  73.743  1.00  0.00      RA0  C
ATOM   4336  C   GLY A 467      85.314 -19.415  75.006  1.00  0.00      RA0  C
ATOM   4337  O   GLY A 467      85.599 -18.222  75.007  1.00  0.00      RA0  O
ATOM   4338  N   GLU A 468      85.445 -20.176  76.104  1.00  0.00      RA0  N
ATOM   4339  H   GLU A 468      85.252 -21.156  76.046  1.00  0.00      RA0  H
ATOM   4340  CA  GLU A 468      85.924 -19.669  77.376  1.00  0.00      RA0  C
ATOM   4341  CB  GLU A 468      85.506 -20.597  78.512  1.00  0.00      RA0  C
ATOM   4342  CG  GLU A 468      83.988 -20.758  78.583  1.00  0.00      RA0  C
ATOM   4343  CD  GLU A 468      83.627 -21.596  79.790  1.00  0.00      RA0  C
ATOM   4344  OE1 GLU A 468      84.451 -22.407  80.207  1.00  0.00      RA0  O
ATOM   4345  OE2 GLU A 468      82.529 -21.425  80.316  1.00  0.00      RA0  O
ATOM   4346  C   GLU A 468      87.431 -19.425  77.392  1.00  0.00      RA0  C
ATOM   4347  O   GLU A 468      87.946 -18.675  78.219  1.00  0.00      RA0  O
ATOM   4348  N   GLU A 469      88.181 -20.014  76.438  1.00  0.00      RA0  N
ATOM   4349  H   GLU A 469      87.749 -20.559  75.717  1.00  0.00      RA0  H
ATOM   4350  CA  GLU A 469      89.625 -19.855  76.356  1.00  0.00      RA0  C
ATOM   4351  CB  GLU A 469      90.256 -21.129  75.781  1.00  0.00      RA0  C
ATOM   4352  CG  GLU A 469      89.838 -22.434  76.465  1.00  0.00      RA0  C
ATOM   4353  CD  GLU A 469      90.360 -23.629  75.681  1.00  0.00      RA0  C
ATOM   4354  OE1 GLU A 469      89.954 -23.832  74.540  1.00  0.00      RA0  O
ATOM   4355  OE2 GLU A 469      91.133 -24.421  76.215  1.00  0.00      RA0  O
ATOM   4356  C   GLU A 469      90.004 -18.697  75.433  1.00  0.00      RA0  C
ATOM   4357  O   GLU A 469      91.142 -18.230  75.404  1.00  0.00      RA0  O
ATOM   4358  N   CYS A 470      89.022 -18.149  74.686  1.00  0.00      RA0  N
ATOM   4359  H   CYS A 470      88.077 -18.446  74.825  1.00  0.00      RA0  H
ATOM   4360  CA  CYS A 470      89.238 -17.112  73.693  1.00  0.00      RA0  C
ATOM   4361  CB  CYS A 470      88.015 -17.040  72.776  1.00  0.00      RA0  C
ATOM   4362  SG  CYS A 470      88.341 -16.153  71.231  1.00  0.00      RA0  S
ATOM   4363  C   CYS A 470      89.627 -15.748  74.261  1.00  0.00      RA0  C
ATOM   4364  O   CYS A 470      88.858 -15.079  74.949  1.00  0.00      RA0  O
ATOM   4365  N   ARG A 471      90.834 -15.259  73.916  1.00  0.00      RA0  N
ATOM   4366  H   ARG A 471      91.435 -15.806  73.332  1.00  0.00      RA0  H
ATOM   4367  CA  ARG A 471      91.213 -13.884  74.172  1.00  0.00      RA0  C
ATOM   4368  CB  ARG A 471      92.531 -13.897  74.936  1.00  0.00      RA0  C
ATOM   4369  CG  ARG A 471      92.382 -14.918  76.060  1.00  0.00      RA0  C
ATOM   4370  CD  ARG A 471      93.686 -15.483  76.606  1.00  0.00      RA0  C
ATOM   4371  NE  ARG A 471      93.374 -16.656  77.418  1.00  0.00      RA0  N
ATOM   4372  HE  ARG A 471      92.850 -17.368  76.925  1.00  0.00      RA0  H
ATOM   4373  CZ  ARG A 471      93.745 -16.684  78.730  1.00  0.00      RA0  C
ATOM   4374  NH1 ARG A 471      93.404 -17.748  79.492  1.00  0.00      RA0  N
ATOM   4375 HH11 ARG A 471      93.651 -17.832  80.462  1.00  0.00      RA0  H
ATOM   4376 HH12 ARG A 471      92.875 -18.510  79.102  1.00  0.00      RA0  H
ATOM   4377  NH2 ARG A 471      94.445 -15.642  79.241  1.00  0.00      RA0  N
ATOM   4378 HH21 ARG A 471      94.744 -15.600  80.198  1.00  0.00      RA0  H
ATOM   4379 HH22 ARG A 471      94.697 -14.857  78.665  1.00  0.00      RA0  H
ATOM   4380  C   ARG A 471      91.333 -13.143  72.857  1.00  0.00      RA0  C
ATOM   4381  O   ARG A 471      92.296 -13.308  72.116  1.00  0.00      RA0  O
ATOM   4382  N   GLY A 472      90.353 -12.263  72.555  1.00  0.00      RA0  N
ATOM   4383  H   GLY A 472      89.616 -12.133  73.216  1.00  0.00      RA0  H
ATOM   4384  CA  GLY A 472      90.308 -11.510  71.302  1.00  0.00      RA0  C
ATOM   4385  C   GLY A 472      90.931 -10.160  71.357  1.00  0.00      RA0  C
ATOM   4386  O   GLY A 472      90.870  -9.383  70.409  1.00  0.00      RA0  O
ATOM   4387  N   ILE A 473      91.558  -9.835  72.487  1.00  0.00      RA0  N
ATOM   4388  H   ILE A 473      91.771 -10.585  73.107  1.00  0.00      RA0  H
ATOM   4389  CA  ILE A 473      92.275  -8.594  72.649  1.00  0.00      RA0  C
ATOM   4390  CB  ILE A 473      92.359  -8.202  74.129  1.00  0.00      RA0  C
ATOM   4391  CG2 ILE A 473      90.955  -7.947  74.678  1.00  0.00      RA0  C
ATOM   4392  CG1 ILE A 473      93.121  -9.236  74.963  1.00  0.00      RA0  C
ATOM   4393  CD1 ILE A 473      93.269  -8.813  76.424  1.00  0.00      RA0  C
ATOM   4394  C   ILE A 473      93.658  -8.639  71.998  1.00  0.00      RA0  C
ATOM   4395  O   ILE A 473      94.356  -9.652  72.084  1.00  0.00      RA0  O
ATOM   4396  N   PRO A 474      94.124  -7.579  71.354  1.00  0.00      RA0  N
ATOM   4397  CD  PRO A 474      93.318  -6.501  70.791  1.00  0.00      RA0  C
ATOM   4398  CA  PRO A 474      95.543  -7.421  71.106  1.00  0.00      RA0  C
ATOM   4399  CB  PRO A 474      95.513  -6.612  69.809  1.00  0.00      RA0  C
ATOM   4400  CG  PRO A 474      94.313  -5.676  69.975  1.00  0.00      RA0  C
ATOM   4401  C   PRO A 474      96.162  -6.653  72.263  1.00  0.00      RA0  C
ATOM   4402  O   PRO A 474      95.444  -6.055  73.067  1.00  0.00      RA0  O
ATOM   4403  N   GLY A 475      97.508  -6.653  72.384  1.00  0.00      RA0  N
ATOM   4404  H   GLY A 475      98.030  -7.166  71.705  1.00  0.00      RA0  H
ATOM   4405  CA  GLY A 475      98.213  -5.770  73.317  1.00  0.00      RA0  C
ATOM   4406  C   GLY A 475      97.933  -4.292  73.116  1.00  0.00      RA0  C
ATOM   4407  O   GLY A 475      97.581  -3.855  72.024  1.00  0.00      RA0  O
ATOM   4408  N   SER A 476      98.141  -3.457  74.156  1.00  0.00      RA0  N
ATOM   4409  H   SER A 476      98.439  -3.853  75.023  1.00  0.00      RA0  H
ATOM   4410  CA  SER A 476      97.794  -2.031  74.166  1.00  0.00      RA0  C
ATOM   4411  CB  SER A 476      98.136  -1.568  75.572  1.00  0.00      RA0  C
ATOM   4412  OG  SER A 476      98.069  -2.733  76.408  1.00  0.00      RA0  O
ATOM   4413  HG  SER A 476      98.127  -2.424  77.306  1.00  0.00      RA0  H
ATOM   4414  C   SER A 476      98.423  -1.214  73.060  1.00  0.00      RA0  C
ATOM   4415  O   SER A 476      97.825  -0.287  72.522  1.00  0.00      RA0  O
ATOM   4416  N   VAL A 477      99.651  -1.565  72.654  1.00  0.00      RA0  N
ATOM   4417  H   VAL A 477     100.065  -2.369  73.075  1.00  0.00      RA0  H
ATOM   4418  CA  VAL A 477     100.349  -0.901  71.572  1.00  0.00      RA0  C
ATOM   4419  CB  VAL A 477     101.844  -1.226  71.599  1.00  0.00      RA0  C
ATOM   4420  CG1 VAL A 477     102.465  -0.737  72.908  1.00  0.00      RA0  C
ATOM   4421  CG2 VAL A 477     102.110  -2.711  71.356  1.00  0.00      RA0  C
ATOM   4422  C   VAL A 477      99.741  -1.180  70.191  1.00  0.00      RA0  C
ATOM   4423  O   VAL A 477      99.938  -0.415  69.252  1.00  0.00      RA0  O
ATOM   4424  N   PHE A 478      98.912  -2.237  70.049  1.00  0.00      RA0  N
ATOM   4425  H   PHE A 478      98.679  -2.809  70.834  1.00  0.00      RA0  H
ATOM   4426  CA  PHE A 478      98.239  -2.559  68.796  1.00  0.00      RA0  C
ATOM   4427  CB  PHE A 478      98.374  -4.038  68.440  1.00  0.00      RA0  C
ATOM   4428  CG  PHE A 478      99.798  -4.512  68.535  1.00  0.00      RA0  C
ATOM   4429  CD1 PHE A 478     100.153  -5.420  69.525  1.00  0.00      RA0  C
ATOM   4430  CD2 PHE A 478     100.743  -4.061  67.625  1.00  0.00      RA0  C
ATOM   4431  CE1 PHE A 478     101.455  -5.900  69.594  1.00  0.00      RA0  C
ATOM   4432  CE2 PHE A 478     102.042  -4.543  67.698  1.00  0.00      RA0  C
ATOM   4433  CZ  PHE A 478     102.398  -5.468  68.671  1.00  0.00      RA0  C
ATOM   4434  C   PHE A 478      96.748  -2.301  68.845  1.00  0.00      RA0  C
ATOM   4435  O   PHE A 478      96.055  -2.388  67.835  1.00  0.00      RA0  O
ATOM   4436  N   LYS A 479      96.206  -1.947  70.017  1.00  0.00      RA0  N
ATOM   4437  H   LYS A 479      96.795  -1.677  70.778  1.00  0.00      RA0  H
ATOM   4438  CA  LYS A 479      94.779  -1.802  70.200  1.00  0.00      RA0  C
ATOM   4439  CB  LYS A 479      94.398  -2.132  71.638  1.00  0.00      RA0  C
ATOM   4440  CG  LYS A 479      92.898  -1.964  71.859  1.00  0.00      RA0  C
ATOM   4441  CD  LYS A 479      92.505  -2.104  73.325  1.00  0.00      RA0  C
ATOM   4442  CE  LYS A 479      91.021  -1.812  73.536  1.00  0.00      RA0  C
ATOM   4443  NZ  LYS A 479      90.719  -1.898  74.971  1.00  0.00      RA0  N
ATOM   4444  HZ1 LYS A 479      89.708  -1.709  75.123  1.00  0.00      RA0  H
ATOM   4445  HZ2 LYS A 479      90.958  -2.848  75.318  1.00  0.00      RA0  H
ATOM   4446  HZ3 LYS A 479      91.286  -1.189  75.478  1.00  0.00      RA0  H
ATOM   4447  C   LYS A 479      94.297  -0.411  69.851  1.00  0.00      RA0  C
ATOM   4448  O   LYS A 479      94.658   0.572  70.495  1.00  0.00      RA0  O
ATOM   4449  N   ARG A 480      93.469  -0.275  68.797  1.00  0.00      RA0  N
ATOM   4450  H   ARG A 480      93.159  -1.089  68.299  1.00  0.00      RA0  H
ATOM   4451  CA  ARG A 480      92.922   1.014  68.428  1.00  0.00      RA0  C
ATOM   4452  CB  ARG A 480      92.233   0.930  67.060  1.00  0.00      RA0  C
ATOM   4453  CG  ARG A 480      91.877   2.290  66.458  1.00  0.00      RA0  C
ATOM   4454  CD  ARG A 480      91.222   2.203  65.079  1.00  0.00      RA0  C
ATOM   4455  NE  ARG A 480      90.813   3.533  64.633  1.00  0.00      RA0  N
ATOM   4456  HE  ARG A 480      90.383   4.095  65.350  1.00  0.00      RA0  H
ATOM   4457  CZ  ARG A 480      91.026   3.947  63.349  1.00  0.00      RA0  C
ATOM   4458  NH1 ARG A 480      91.566   3.086  62.454  1.00  0.00      RA0  N
ATOM   4459 HH11 ARG A 480      91.877   3.364  61.534  1.00  0.00      RA0  H
ATOM   4460 HH12 ARG A 480      91.672   2.105  62.678  1.00  0.00      RA0  H
ATOM   4461  NH2 ARG A 480      90.687   5.212  63.007  1.00  0.00      RA0  N
ATOM   4462 HH21 ARG A 480      90.820   5.594  62.080  1.00  0.00      RA0  H
ATOM   4463 HH22 ARG A 480      90.267   5.845  63.667  1.00  0.00      RA0  H
ATOM   4464  C   ARG A 480      92.015   1.654  69.468  1.00  0.00      RA0  C
ATOM   4465  O   ARG A 480      91.175   1.005  70.090  1.00  0.00      RA0  O
ATOM   4466  N   THR A 481      92.186   2.974  69.676  1.00  0.00      RA0  N
ATOM   4467  H   THR A 481      92.996   3.433  69.315  1.00  0.00      RA0  H
ATOM   4468  CA  THR A 481      91.329   3.755  70.557  1.00  0.00      RA0  C
ATOM   4469  CB  THR A 481      92.339   4.178  71.589  1.00  0.00      RA0  C
ATOM   4470  OG1 THR A 481      93.592   3.652  71.122  1.00  0.00      RA0  O
ATOM   4471  HG1 THR A 481      94.245   3.839  71.783  1.00  0.00      RA0  H
ATOM   4472  CG2 THR A 481      92.020   3.642  72.986  1.00  0.00      RA0  C
ATOM   4473  C   THR A 481      90.653   4.896  69.830  1.00  0.00      RA0  C
ATOM   4474  O   THR A 481      89.614   5.388  70.260  1.00  0.00      RA0  O
ATOM   4475  N   SER A 482      91.209   5.365  68.699  1.00  0.00      RA0  N
ATOM   4476  H   SER A 482      91.991   4.891  68.302  1.00  0.00      RA0  H
ATOM   4477  CA  SER A 482      90.588   6.424  67.919  1.00  0.00      RA0  C
ATOM   4478  CB  SER A 482      91.730   6.868  67.009  1.00  0.00      RA0  C
ATOM   4479  OG  SER A 482      92.584   5.729  66.816  1.00  0.00      RA0  O
ATOM   4480  HG  SER A 482      93.498   6.015  66.918  1.00  0.00      RA0  H
ATOM   4481  C   SER A 482      89.319   6.011  67.186  1.00  0.00      RA0  C
ATOM   4482  O   SER A 482      89.280   4.912  66.622  1.00  0.00      RA0  O
ATOM   4483  N   PRO A 483      88.266   6.836  67.138  1.00  0.00      RA0  N
ATOM   4484  CD  PRO A 483      88.166   8.119  67.824  1.00  0.00      RA0  C
ATOM   4485  CA  PRO A 483      87.070   6.499  66.386  1.00  0.00      RA0  C
ATOM   4486  CB  PRO A 483      86.031   7.426  67.019  1.00  0.00      RA0  C
ATOM   4487  CG  PRO A 483      86.824   8.685  67.369  1.00  0.00      RA0  C
ATOM   4488  C   PRO A 483      87.268   6.771  64.906  1.00  0.00      RA0  C
ATOM   4489  O   PRO A 483      88.269   7.363  64.503  1.00  0.00      RA0  O
ATOM   4490  N   PHE A 484      86.309   6.337  64.077  1.00  0.00      RA0  N
ATOM   4491  H   PHE A 484      85.443   5.938  64.388  1.00  0.00      RA0  H
ATOM   4492  CA  PHE A 484      86.388   6.448  62.640  1.00  0.00      RA0  C
ATOM   4493  CB  PHE A 484      87.225   5.318  62.020  1.00  0.00      RA0  C
ATOM   4494  CG  PHE A 484      86.584   3.960  62.199  1.00  0.00      RA0  C
ATOM   4495  CD1 PHE A 484      85.876   3.390  61.148  1.00  0.00      RA0  C
ATOM   4496  CD2 PHE A 484      86.712   3.271  63.400  1.00  0.00      RA0  C
ATOM   4497  CE1 PHE A 484      85.292   2.137  61.293  1.00  0.00      RA0  C
ATOM   4498  CE2 PHE A 484      86.129   2.018  63.547  1.00  0.00      RA0  C
ATOM   4499  CZ  PHE A 484      85.418   1.453  62.494  1.00  0.00      RA0  C
ATOM   4500  C   PHE A 484      84.956   6.461  62.123  1.00  0.00      RA0  C
ATOM   4501  O   PHE A 484      84.069   5.979  62.824  1.00  0.00      RA0  O
ATOM   4502  N   LEU A 485      84.672   7.028  60.925  1.00  0.00      RA0  N
ATOM   4503  H   LEU A 485      85.411   7.565  60.506  1.00  0.00      RA0  H
ATOM   4504  CA  LEU A 485      83.344   7.044  60.309  1.00  0.00      RA0  C
ATOM   4505  CB  LEU A 485      82.886   5.637  59.919  1.00  0.00      RA0  C
ATOM   4506  CG  LEU A 485      83.253   5.182  58.506  1.00  0.00      RA0  C
ATOM   4507  CD1 LEU A 485      84.754   5.185  58.216  1.00  0.00      RA0  C
ATOM   4508  CD2 LEU A 485      82.618   3.825  58.221  1.00  0.00      RA0  C
ATOM   4509  C   LEU A 485      82.293   7.733  61.180  1.00  0.00      RA0  C
ATOM   4510  O   LEU A 485      81.139   7.323  61.283  1.00  0.00      RA0  O
ATOM   4511  N   THR A 486      82.677   8.844  61.831  1.00  0.00      RA0  N
ATOM   4512  H   THR A 486      83.630   9.140  61.750  1.00  0.00      RA0  H
ATOM   4513  CA  THR A 486      81.838   9.520  62.818  1.00  0.00      RA0  C
ATOM   4514  CB  THR A 486      82.885  10.061  63.766  1.00  0.00      RA0  C
ATOM   4515  OG1 THR A 486      84.059   9.252  63.578  1.00  0.00      RA0  O
ATOM   4516  HG1 THR A 486      84.808   9.767  63.856  1.00  0.00      RA0  H
ATOM   4517  CG2 THR A 486      82.437  10.076  65.229  1.00  0.00      RA0  C
ATOM   4518  C   THR A 486      80.942  10.562  62.196  1.00  0.00      RA0  C
ATOM   4519  O   THR A 486      79.988  11.033  62.811  1.00  0.00      RA0  O
ATOM   4520  N   HIS A 487      81.198  10.927  60.928  1.00  0.00      RA0  N
ATOM   4521  H   HIS A 487      81.940  10.451  60.460  1.00  0.00      RA0  H
ATOM   4522  CA  HIS A 487      80.333  11.805  60.165  1.00  0.00      RA0  C
ATOM   4523  CB  HIS A 487      80.965  12.198  58.828  1.00  0.00      RA0  C
ATOM   4524  CG  HIS A 487      80.293  13.472  58.379  1.00  0.00      RA0  C
ATOM   4525  ND1 HIS A 487      79.727  13.662  57.171  1.00  0.00      RA0  N
ATOM   4526  HD1 HIS A 487      79.712  13.040  56.412  1.00  0.00      RA0  H
ATOM   4527  CD2 HIS A 487      80.125  14.627  59.146  1.00  0.00      RA0  C
ATOM   4528  NE2 HIS A 487      79.442  15.513  58.388  1.00  0.00      RA0  N
ATOM   4529  CE1 HIS A 487      79.197  14.930  57.172  1.00  0.00      RA0  C
ATOM   4530  C   HIS A 487      78.937  11.240  59.968  1.00  0.00      RA0  C
ATOM   4531  O   HIS A 487      78.729  10.032  59.867  1.00  0.00      RA0  O
ATOM   4532  N   GLN A 488      77.928  12.125  59.897  1.00  0.00      RA0  N
ATOM   4533  H   GLN A 488      78.166  13.093  59.970  1.00  0.00      RA0  H
ATOM   4534  CA  GLN A 488      76.531  11.763  59.793  1.00  0.00      RA0  C
ATOM   4535  CB  GLN A 488      75.665  13.014  59.712  1.00  0.00      RA0  C
ATOM   4536  CG  GLN A 488      75.805  13.932  60.924  1.00  0.00      RA0  C
ATOM   4537  CD  GLN A 488      74.978  15.169  60.664  1.00  0.00      RA0  C
ATOM   4538  OE1 GLN A 488      74.643  15.478  59.526  1.00  0.00      RA0  O
ATOM   4539  NE2 GLN A 488      74.665  15.858  61.775  1.00  0.00      RA0  N
ATOM   4540 HE21 GLN A 488      74.968  15.549  62.677  1.00  0.00      RA0  H
ATOM   4541 HE22 GLN A 488      74.120  16.694  61.721  1.00  0.00      RA0  H
ATOM   4542  C   GLN A 488      76.208  10.851  58.614  1.00  0.00      RA0  C
ATOM   4543  O   GLN A 488      75.385   9.949  58.738  1.00  0.00      RA0  O
ATOM   4544  N   VAL A 489      76.899  10.993  57.463  1.00  0.00      RA0  N
ATOM   4545  H   VAL A 489      77.564  11.735  57.420  1.00  0.00      RA0  H
ATOM   4546  CA  VAL A 489      76.688  10.143  56.293  1.00  0.00      RA0  C
ATOM   4547  CB  VAL A 489      77.540  10.646  55.127  1.00  0.00      RA0  C
ATOM   4548  CG1 VAL A 489      79.029  10.603  55.466  1.00  0.00      RA0  C
ATOM   4549  CG2 VAL A 489      77.161   9.945  53.823  1.00  0.00      RA0  C
ATOM   4550  C   VAL A 489      76.853   8.648  56.571  1.00  0.00      RA0  C
ATOM   4551  O   VAL A 489      76.163   7.810  55.996  1.00  0.00      RA0  O
ATOM   4552  N   PHE A 490      77.719   8.271  57.530  1.00  0.00      RA0  N
ATOM   4553  H   PHE A 490      78.182   8.956  58.094  1.00  0.00      RA0  H
ATOM   4554  CA  PHE A 490      77.972   6.881  57.853  1.00  0.00      RA0  C
ATOM   4555  CB  PHE A 490      79.421   6.685  58.291  1.00  0.00      RA0  C
ATOM   4556  CG  PHE A 490      80.384   7.129  57.216  1.00  0.00      RA0  C
ATOM   4557  CD1 PHE A 490      80.490   6.406  56.034  1.00  0.00      RA0  C
ATOM   4558  CD2 PHE A 490      81.180   8.250  57.419  1.00  0.00      RA0  C
ATOM   4559  CE1 PHE A 490      81.408   6.792  55.063  1.00  0.00      RA0  C
ATOM   4560  CE2 PHE A 490      82.098   8.635  56.448  1.00  0.00      RA0  C
ATOM   4561  CZ  PHE A 490      82.218   7.901  55.274  1.00  0.00      RA0  C
ATOM   4562  C   PHE A 490      77.055   6.358  58.946  1.00  0.00      RA0  C
ATOM   4563  O   PHE A 490      77.101   5.179  59.285  1.00  0.00      RA0  O
ATOM   4564  N   ASN A 491      76.172   7.213  59.499  1.00  0.00      RA0  N
ATOM   4565  H   ASN A 491      76.126   8.148  59.151  1.00  0.00      RA0  H
ATOM   4566  CA  ASN A 491      75.234   6.821  60.541  1.00  0.00      RA0  C
ATOM   4567  CB  ASN A 491      75.489   7.643  61.809  1.00  0.00      RA0  C
ATOM   4568  CG  ASN A 491      76.719   7.117  62.528  1.00  0.00      RA0  C
ATOM   4569  OD1 ASN A 491      76.620   6.313  63.448  1.00  0.00      RA0  O
ATOM   4570  ND2 ASN A 491      77.888   7.605  62.056  1.00  0.00      RA0  N
ATOM   4571 HD21 ASN A 491      77.947   8.311  61.348  1.00  0.00      RA0  H
ATOM   4572 HD22 ASN A 491      78.774   7.261  62.379  1.00  0.00      RA0  H
ATOM   4573  C   ASN A 491      73.777   6.913  60.095  1.00  0.00      RA0  C
ATOM   4574  O   ASN A 491      72.901   6.290  60.684  1.00  0.00      RA0  O
ATOM   4575  N   SER A 492      73.465   7.672  59.027  1.00  0.00      RA0  N
ATOM   4576  H   SER A 492      74.187   8.048  58.447  1.00  0.00      RA0  H
ATOM   4577  CA  SER A 492      72.080   8.049  58.737  1.00  0.00      RA0  C
ATOM   4578  CB  SER A 492      72.070   9.520  58.337  1.00  0.00      RA0  C
ATOM   4579  OG  SER A 492      72.787  10.254  59.336  1.00  0.00      RA0  O
ATOM   4580  HG  SER A 492      73.677   9.925  59.327  1.00  0.00      RA0  H
ATOM   4581  C   SER A 492      71.359   7.131  57.772  1.00  0.00      RA0  C
ATOM   4582  O   SER A 492      70.177   7.320  57.498  1.00  0.00      RA0  O
ATOM   4583  N   TYR A 493      72.017   6.100  57.212  1.00  0.00      RA0  N
ATOM   4584  H   TYR A 493      72.937   5.832  57.506  1.00  0.00      RA0  H
ATOM   4585  CA  TYR A 493      71.420   5.368  56.102  1.00  0.00      RA0  C
ATOM   4586  CB  TYR A 493      72.057   5.785  54.776  1.00  0.00      RA0  C
ATOM   4587  CG  TYR A 493      71.631   7.187  54.395  1.00  0.00      RA0  C
ATOM   4588  CD1 TYR A 493      70.307   7.437  54.053  1.00  0.00      RA0  C
ATOM   4589  CE1 TYR A 493      69.916   8.700  53.622  1.00  0.00      RA0  C
ATOM   4590  CD2 TYR A 493      72.556   8.225  54.366  1.00  0.00      RA0  C
ATOM   4591  CE2 TYR A 493      72.165   9.491  53.942  1.00  0.00      RA0  C
ATOM   4592  CZ  TYR A 493      70.853   9.723  53.536  1.00  0.00      RA0  C
ATOM   4593  OH  TYR A 493      70.492  10.965  53.030  1.00  0.00      RA0  O
ATOM   4594  HH  TYR A 493      71.134  11.579  53.387  1.00  0.00      RA0  H
ATOM   4595  C   TYR A 493      71.506   3.868  56.304  1.00  0.00      RA0  C
ATOM   4596  O   TYR A 493      71.899   3.120  55.414  1.00  0.00      RA0  O
ATOM   4597  N   HIS A 494      71.131   3.376  57.504  1.00  0.00      RA0  N
ATOM   4598  H   HIS A 494      70.759   3.995  58.193  1.00  0.00      RA0  H
ATOM   4599  CA  HIS A 494      71.312   1.966  57.836  1.00  0.00      RA0  C
ATOM   4600  CB  HIS A 494      71.672   1.786  59.313  1.00  0.00      RA0  C
ATOM   4601  CG  HIS A 494      72.999   2.406  59.668  1.00  0.00      RA0  C
ATOM   4602  ND1 HIS A 494      73.294   2.844  60.906  1.00  0.00      RA0  N
ATOM   4603  HD1 HIS A 494      72.709   2.841  61.690  1.00  0.00      RA0  H
ATOM   4604  CD2 HIS A 494      74.107   2.602  58.842  1.00  0.00      RA0  C
ATOM   4605  NE2 HIS A 494      75.073   3.162  59.604  1.00  0.00      RA0  N
ATOM   4606  CE1 HIS A 494      74.581   3.312  60.871  1.00  0.00      RA0  C
ATOM   4607  C   HIS A 494      70.114   1.062  57.590  1.00  0.00      RA0  C
ATOM   4608  O   HIS A 494      70.285  -0.155  57.514  1.00  0.00      RA0  O
ATOM   4609  N   SER A 495      68.891   1.597  57.390  1.00  0.00      RA0  N
ATOM   4610  H   SER A 495      68.770   2.586  57.377  1.00  0.00      RA0  H
ATOM   4611  CA  SER A 495      67.791   0.790  56.862  1.00  0.00      RA0  C
ATOM   4612  CB  SER A 495      66.587   1.586  57.298  1.00  0.00      RA0  C
ATOM   4613  OG  SER A 495      67.094   2.498  58.283  1.00  0.00      RA0  O
ATOM   4614  HG  SER A 495      67.372   1.953  59.012  1.00  0.00      RA0  H
ATOM   4615  C   SER A 495      67.947   0.613  55.362  1.00  0.00      RA0  C
ATOM   4616  O   SER A 495      68.560   1.449  54.692  1.00  0.00      RA0  O
ATOM   4617  N   GLU A 496      67.392  -0.466  54.768  1.00  0.00      RA0  N
ATOM   4618  H   GLU A 496      67.105  -1.242  55.327  1.00  0.00      RA0  H
ATOM   4619  CA  GLU A 496      67.488  -0.649  53.325  1.00  0.00      RA0  C
ATOM   4620  CB  GLU A 496      66.801  -1.968  52.993  1.00  0.00      RA0  C
ATOM   4621  CG  GLU A 496      67.525  -2.774  51.932  1.00  0.00      RA0  C
ATOM   4622  CD  GLU A 496      68.873  -3.155  52.493  1.00  0.00      RA0  C
ATOM   4623  OE1 GLU A 496      69.848  -2.462  52.224  1.00  0.00      RA0  O
ATOM   4624  OE2 GLU A 496      68.967  -4.160  53.182  1.00  0.00      RA0  O
ATOM   4625  C   GLU A 496      66.776   0.458  52.560  1.00  0.00      RA0  C
ATOM   4626  O   GLU A 496      67.286   1.024  51.597  1.00  0.00      RA0  O
ATOM   4627  N   THR A 497      65.592   0.869  53.040  1.00  0.00      RA0  N
ATOM   4628  H   THR A 497      65.213   0.386  53.828  1.00  0.00      RA0  H
ATOM   4629  CA  THR A 497      64.821   1.974  52.488  1.00  0.00      RA0  C
ATOM   4630  CB  THR A 497      63.567   1.982  53.327  1.00  0.00      RA0  C
ATOM   4631  OG1 THR A 497      63.358   0.637  53.777  1.00  0.00      RA0  O
ATOM   4632  HG1 THR A 497      63.110   0.128  53.011  1.00  0.00      RA0  H
ATOM   4633  CG2 THR A 497      62.350   2.538  52.585  1.00  0.00      RA0  C
ATOM   4634  C   THR A 497      65.585   3.293  52.497  1.00  0.00      RA0  C
ATOM   4635  O   THR A 497      65.612   4.024  51.505  1.00  0.00      RA0  O
ATOM   4636  N   ASN A 498      66.292   3.615  53.601  1.00  0.00      RA0  N
ATOM   4637  H   ASN A 498      66.386   2.917  54.309  1.00  0.00      RA0  H
ATOM   4638  CA  ASN A 498      67.152   4.786  53.669  1.00  0.00      RA0  C
ATOM   4639  CB  ASN A 498      67.523   5.200  55.086  1.00  0.00      RA0  C
ATOM   4640  CG  ASN A 498      66.886   6.563  55.281  1.00  0.00      RA0  C
ATOM   4641  OD1 ASN A 498      65.820   6.847  54.725  1.00  0.00      RA0  O
ATOM   4642  ND2 ASN A 498      67.569   7.380  56.105  1.00  0.00      RA0  N
ATOM   4643 HD21 ASN A 498      68.444   7.117  56.530  1.00  0.00      RA0  H
ATOM   4644 HD22 ASN A 498      67.248   8.292  56.359  1.00  0.00      RA0  H
ATOM   4645  C   ASN A 498      68.336   4.760  52.703  1.00  0.00      RA0  C
ATOM   4646  O   ASN A 498      68.608   5.755  52.028  1.00  0.00      RA0  O
ATOM   4647  N   ILE A 499      69.069   3.629  52.584  1.00  0.00      RA0  N
ATOM   4648  H   ILE A 499      68.854   2.815  53.132  1.00  0.00      RA0  H
ATOM   4649  CA  ILE A 499      70.167   3.523  51.624  1.00  0.00      RA0  C
ATOM   4650  CB  ILE A 499      71.105   2.336  51.907  1.00  0.00      RA0  C
ATOM   4651  CG2 ILE A 499      70.461   0.982  51.632  1.00  0.00      RA0  C
ATOM   4652  CG1 ILE A 499      72.425   2.490  51.146  1.00  0.00      RA0  C
ATOM   4653  CD1 ILE A 499      73.147   3.800  51.463  1.00  0.00      RA0  C
ATOM   4654  C   ILE A 499      69.686   3.584  50.184  1.00  0.00      RA0  C
ATOM   4655  O   ILE A 499      70.286   4.256  49.350  1.00  0.00      RA0  O
ATOM   4656  N   VAL A 500      68.536   2.945  49.870  1.00  0.00      RA0  N
ATOM   4657  H   VAL A 500      68.123   2.372  50.579  1.00  0.00      RA0  H
ATOM   4658  CA  VAL A 500      67.901   2.988  48.559  1.00  0.00      RA0  C
ATOM   4659  CB  VAL A 500      66.588   2.190  48.514  1.00  0.00      RA0  C
ATOM   4660  CG1 VAL A 500      65.759   2.539  47.276  1.00  0.00      RA0  C
ATOM   4661  CG2 VAL A 500      66.834   0.688  48.558  1.00  0.00      RA0  C
ATOM   4662  C   VAL A 500      67.605   4.410  48.117  1.00  0.00      RA0  C
ATOM   4663  O   VAL A 500      67.965   4.828  47.016  1.00  0.00      RA0  O
ATOM   4664  N   ARG A 501      66.987   5.212  49.003  1.00  0.00      RA0  N
ATOM   4665  H   ARG A 501      66.736   4.809  49.886  1.00  0.00      RA0  H
ATOM   4666  CA  ARG A 501      66.711   6.611  48.751  1.00  0.00      RA0  C
ATOM   4667  CB  ARG A 501      65.907   7.221  49.891  1.00  0.00      RA0  C
ATOM   4668  CG  ARG A 501      64.518   6.641  50.116  1.00  0.00      RA0  C
ATOM   4669  CD  ARG A 501      63.962   7.198  51.424  1.00  0.00      RA0  C
ATOM   4670  NE  ARG A 501      62.620   6.698  51.695  1.00  0.00      RA0  N
ATOM   4671  HE  ARG A 501      62.022   6.603  50.892  1.00  0.00      RA0  H
ATOM   4672  CZ  ARG A 501      62.259   6.505  52.998  1.00  0.00      RA0  C
ATOM   4673  NH1 ARG A 501      63.182   6.652  53.981  1.00  0.00      RA0  N
ATOM   4674 HH11 ARG A 501      62.958   6.568  54.955  1.00  0.00      RA0  H
ATOM   4675 HH12 ARG A 501      64.159   6.856  53.806  1.00  0.00      RA0  H
ATOM   4676  NH2 ARG A 501      60.978   6.168  53.279  1.00  0.00      RA0  N
ATOM   4677 HH21 ARG A 501      60.648   6.018  54.215  1.00  0.00      RA0  H
ATOM   4678 HH22 ARG A 501      60.296   6.058  52.548  1.00  0.00      RA0  H
ATOM   4679  C   ARG A 501      67.967   7.454  48.632  1.00  0.00      RA0  C
ATOM   4680  O   ARG A 501      68.082   8.284  47.739  1.00  0.00      RA0  O
ATOM   4681  N   TYR A 502      68.986   7.242  49.484  1.00  0.00      RA0  N
ATOM   4682  H   TYR A 502      68.902   6.516  50.172  1.00  0.00      RA0  H
ATOM   4683  CA  TYR A 502      70.259   7.934  49.344  1.00  0.00      RA0  C
ATOM   4684  CB  TYR A 502      71.206   7.583  50.491  1.00  0.00      RA0  C
ATOM   4685  CG  TYR A 502      72.398   8.517  50.500  1.00  0.00      RA0  C
ATOM   4686  CD1 TYR A 502      72.209   9.890  50.396  1.00  0.00      RA0  C
ATOM   4687  CE1 TYR A 502      73.299  10.754  50.436  1.00  0.00      RA0  C
ATOM   4688  CD2 TYR A 502      73.687   8.009  50.631  1.00  0.00      RA0  C
ATOM   4689  CE2 TYR A 502      74.778   8.873  50.663  1.00  0.00      RA0  C
ATOM   4690  CZ  TYR A 502      74.588  10.248  50.559  1.00  0.00      RA0  C
ATOM   4691  OH  TYR A 502      75.673  11.104  50.576  1.00  0.00      RA0  O
ATOM   4692  HH  TYR A 502      75.520  11.855  49.998  1.00  0.00      RA0  H
ATOM   4693  C   TYR A 502      70.973   7.653  48.019  1.00  0.00      RA0  C
ATOM   4694  O   TYR A 502      71.398   8.581  47.332  1.00  0.00      RA0  O
ATOM   4695  N   MET A 503      71.045   6.378  47.587  1.00  0.00      RA0  N
ATOM   4696  H   MET A 503      70.664   5.652  48.160  1.00  0.00      RA0  H
ATOM   4697  CA  MET A 503      71.593   6.014  46.291  1.00  0.00      RA0  C
ATOM   4698  CB  MET A 503      71.687   4.494  46.134  1.00  0.00      RA0  C
ATOM   4699  CG  MET A 503      72.694   3.883  47.113  1.00  0.00      RA0  C
ATOM   4700  SD  MET A 503      72.899   2.103  46.922  1.00  0.00      RA0  S
ATOM   4701  CE  MET A 503      71.214   1.608  47.298  1.00  0.00      RA0  C
ATOM   4702  C   MET A 503      70.832   6.646  45.135  1.00  0.00      RA0  C
ATOM   4703  O   MET A 503      71.428   7.210  44.220  1.00  0.00      RA0  O
ATOM   4704  N   LYS A 504      69.487   6.615  45.183  1.00  0.00      RA0  N
ATOM   4705  H   LYS A 504      69.053   6.114  45.935  1.00  0.00      RA0  H
ATOM   4706  CA  LYS A 504      68.639   7.227  44.178  1.00  0.00      RA0  C
ATOM   4707  CB  LYS A 504      67.164   6.895  44.394  1.00  0.00      RA0  C
ATOM   4708  CG  LYS A 504      66.409   7.050  43.074  1.00  0.00      RA0  C
ATOM   4709  CD  LYS A 504      66.694   5.876  42.135  1.00  0.00      RA0  C
ATOM   4710  CE  LYS A 504      66.557   6.222  40.651  1.00  0.00      RA0  C
ATOM   4711  NZ  LYS A 504      67.720   7.020  40.255  1.00  0.00      RA0  N
ATOM   4712  HZ1 LYS A 504      67.976   6.848  39.257  1.00  0.00      RA0  H
ATOM   4713  HZ2 LYS A 504      67.631   8.040  40.436  1.00  0.00      RA0  H
ATOM   4714  HZ3 LYS A 504      68.562   6.642  40.742  1.00  0.00      RA0  H
ATOM   4715  C   LYS A 504      68.808   8.735  44.072  1.00  0.00      RA0  C
ATOM   4716  O   LYS A 504      68.934   9.292  42.984  1.00  0.00      RA0  O
ATOM   4717  N   LYS A 505      68.862   9.445  45.212  1.00  0.00      RA0  N
ATOM   4718  H   LYS A 505      68.793   8.938  46.072  1.00  0.00      RA0  H
ATOM   4719  CA  LYS A 505      69.083  10.875  45.237  1.00  0.00      RA0  C
ATOM   4720  CB  LYS A 505      69.032  11.432  46.667  1.00  0.00      RA0  C
ATOM   4721  CG  LYS A 505      67.689  11.373  47.396  1.00  0.00      RA0  C
ATOM   4722  CD  LYS A 505      67.789  11.903  48.836  1.00  0.00      RA0  C
ATOM   4723  CE  LYS A 505      68.822  11.147  49.679  1.00  0.00      RA0  C
ATOM   4724  NZ  LYS A 505      68.867  11.653  51.061  1.00  0.00      RA0  N
ATOM   4725  HZ1 LYS A 505      69.572  11.126  51.626  1.00  0.00      RA0  H
ATOM   4726  HZ2 LYS A 505      69.136  12.656  51.067  1.00  0.00      RA0  H
ATOM   4727  HZ3 LYS A 505      67.942  11.540  51.517  1.00  0.00      RA0  H
ATOM   4728  C   LYS A 505      70.429  11.299  44.666  1.00  0.00      RA0  C
ATOM   4729  O   LYS A 505      70.511  12.269  43.916  1.00  0.00      RA0  O
ATOM   4730  N   LEU A 506      71.519  10.573  44.987  1.00  0.00      RA0  N
ATOM   4731  H   LEU A 506      71.411   9.770  45.579  1.00  0.00      RA0  H
ATOM   4732  CA  LEU A 506      72.805  10.798  44.354  1.00  0.00      RA0  C
ATOM   4733  CB  LEU A 506      73.918   9.963  44.988  1.00  0.00      RA0  C
ATOM   4734  CG  LEU A 506      74.012   9.993  46.509  1.00  0.00      RA0  C
ATOM   4735  CD1 LEU A 506      75.384   9.533  46.987  1.00  0.00      RA0  C
ATOM   4736  CD2 LEU A 506      73.649  11.346  47.093  1.00  0.00      RA0  C
ATOM   4737  C   LEU A 506      72.799  10.496  42.858  1.00  0.00      RA0  C
ATOM   4738  O   LEU A 506      73.266  11.303  42.061  1.00  0.00      RA0  O
ATOM   4739  N   GLU A 507      72.204   9.363  42.429  1.00  0.00      RA0  N
ATOM   4740  H   GLU A 507      71.851   8.721  43.111  1.00  0.00      RA0  H
ATOM   4741  CA  GLU A 507      72.084   8.967  41.028  1.00  0.00      RA0  C
ATOM   4742  CB  GLU A 507      71.329   7.653  40.927  1.00  0.00      RA0  C
ATOM   4743  CG  GLU A 507      71.290   7.087  39.513  1.00  0.00      RA0  C
ATOM   4744  CD  GLU A 507      70.171   6.086  39.525  1.00  0.00      RA0  C
ATOM   4745  OE1 GLU A 507      69.919   5.497  40.570  1.00  0.00      RA0  O
ATOM   4746  OE2 GLU A 507      69.426   5.995  38.558  1.00  0.00      RA0  O
ATOM   4747  C   GLU A 507      71.362   9.999  40.176  1.00  0.00      RA0  C
ATOM   4748  O   GLU A 507      71.773  10.338  39.068  1.00  0.00      RA0  O
ATOM   4749  N   ASN A 508      70.283  10.585  40.725  1.00  0.00      RA0  N
ATOM   4750  H   ASN A 508      70.014  10.283  41.641  1.00  0.00      RA0  H
ATOM   4751  CA  ASN A 508      69.485  11.595  40.060  1.00  0.00      RA0  C
ATOM   4752  CB  ASN A 508      68.196  11.871  40.836  1.00  0.00      RA0  C
ATOM   4753  CG  ASN A 508      67.109  10.889  40.436  1.00  0.00      RA0  C
ATOM   4754  OD1 ASN A 508      67.274   9.668  40.436  1.00  0.00      RA0  O
ATOM   4755  ND2 ASN A 508      65.956  11.499  40.112  1.00  0.00      RA0  N
ATOM   4756 HD21 ASN A 508      65.909  12.499  40.123  1.00  0.00      RA0  H
ATOM   4757 HD22 ASN A 508      65.131  11.003  39.843  1.00  0.00      RA0  H
ATOM   4758  C   ASN A 508      70.240  12.904  39.793  1.00  0.00      RA0  C
ATOM   4759  O   ASN A 508      69.804  13.716  38.979  1.00  0.00      RA0  O
ATOM   4760  N   LYS A 509      71.386  13.147  40.470  1.00  0.00      RA0  N
ATOM   4761  H   LYS A 509      71.775  12.423  41.042  1.00  0.00      RA0  H
ATOM   4762  CA  LYS A 509      72.226  14.308  40.221  1.00  0.00      RA0  C
ATOM   4763  CB  LYS A 509      73.182  14.564  41.401  1.00  0.00      RA0  C
ATOM   4764  CG  LYS A 509      72.645  14.565  42.843  1.00  0.00      RA0  C
ATOM   4765  CD  LYS A 509      73.809  14.681  43.847  1.00  0.00      RA0  C
ATOM   4766  CE  LYS A 509      73.479  14.573  45.344  1.00  0.00      RA0  C
ATOM   4767  NZ  LYS A 509      74.716  14.380  46.129  1.00  0.00      RA0  N
ATOM   4768  HZ1 LYS A 509      74.560  14.042  47.109  1.00  0.00      RA0  H
ATOM   4769  HZ2 LYS A 509      75.365  13.689  45.712  1.00  0.00      RA0  H
ATOM   4770  HZ3 LYS A 509      75.279  15.242  46.298  1.00  0.00      RA0  H
ATOM   4771  C   LYS A 509      73.113  14.164  38.988  1.00  0.00      RA0  C
ATOM   4772  O   LYS A 509      73.628  15.161  38.476  1.00  0.00      RA0  O
ATOM   4773  N   ASP A 510      73.328  12.933  38.493  1.00  0.00      RA0  N
ATOM   4774  H   ASP A 510      72.760  12.150  38.753  1.00  0.00      RA0  H
ATOM   4775  CA  ASP A 510      74.395  12.658  37.559  1.00  0.00      RA0  C
ATOM   4776  CB  ASP A 510      75.139  11.378  37.959  1.00  0.00      RA0  C
ATOM   4777  CG  ASP A 510      76.256  11.581  38.972  1.00  0.00      RA0  C
ATOM   4778  OD1 ASP A 510      76.315  12.610  39.632  1.00  0.00      RA0  O
ATOM   4779  OD2 ASP A 510      77.110  10.704  39.078  1.00  0.00      RA0  O
ATOM   4780  C   ASP A 510      73.856  12.452  36.149  1.00  0.00      RA0  C
ATOM   4781  O   ASP A 510      72.949  11.660  35.906  1.00  0.00      RA0  O
ATOM   4782  N   ILE A 511      74.427  13.150  35.140  1.00  0.00      RA0  N
ATOM   4783  H   ILE A 511      75.191  13.758  35.365  1.00  0.00      RA0  H
ATOM   4784  CA  ILE A 511      74.095  12.841  33.753  1.00  0.00      RA0  C
ATOM   4785  CB  ILE A 511      74.412  13.976  32.768  1.00  0.00      RA0  C
ATOM   4786  CG2 ILE A 511      74.286  13.487  31.321  1.00  0.00      RA0  C
ATOM   4787  CG1 ILE A 511      73.511  15.184  32.974  1.00  0.00      RA0  C
ATOM   4788  CD1 ILE A 511      73.663  16.218  31.857  1.00  0.00      RA0  C
ATOM   4789  C   ILE A 511      74.871  11.607  33.319  1.00  0.00      RA0  C
ATOM   4790  O   ILE A 511      76.106  11.576  33.312  1.00  0.00      RA0  O
ATOM   4791  N   SER A 512      74.137  10.544  32.945  1.00  0.00      RA0  N
ATOM   4792  H   SER A 512      73.142  10.589  32.971  1.00  0.00      RA0  H
ATOM   4793  CA  SER A 512      74.701   9.298  32.458  1.00  0.00      RA0  C
ATOM   4794  CB  SER A 512      74.298   8.435  33.631  1.00  0.00      RA0  C
ATOM   4795  OG  SER A 512      73.160   9.126  34.179  1.00  0.00      RA0  O
ATOM   4796  HG  SER A 512      73.374   9.374  35.078  1.00  0.00      RA0  H
ATOM   4797  C   SER A 512      74.045   8.907  31.150  1.00  0.00      RA0  C
ATOM   4798  O   SER A 512      73.181   9.609  30.624  1.00  0.00      RA0  O
ATOM   4799  N   LEU A 513      74.441   7.769  30.540  1.00  0.00      RA0  N
ATOM   4800  H   LEU A 513      75.027   7.108  31.015  1.00  0.00      RA0  H
ATOM   4801  CA  LEU A 513      73.973   7.398  29.213  1.00  0.00      RA0  C
ATOM   4802  CB  LEU A 513      74.868   6.328  28.586  1.00  0.00      RA0  C
ATOM   4803  CG  LEU A 513      76.226   6.856  28.118  1.00  0.00      RA0  C
ATOM   4804  CD1 LEU A 513      77.171   5.723  27.714  1.00  0.00      RA0  C
ATOM   4805  CD2 LEU A 513      76.069   7.880  26.994  1.00  0.00      RA0  C
ATOM   4806  C   LEU A 513      72.520   6.936  29.202  1.00  0.00      RA0  C
ATOM   4807  O   LEU A 513      71.936   6.712  28.142  1.00  0.00      RA0  O
ATOM   4808  N   VAL A 514      71.868   6.852  30.380  1.00  0.00      RA0  N
ATOM   4809  H   VAL A 514      72.359   7.106  31.208  1.00  0.00      RA0  H
ATOM   4810  CA  VAL A 514      70.444   6.570  30.474  1.00  0.00      RA0  C
ATOM   4811  CB  VAL A 514      70.139   5.863  31.795  1.00  0.00      RA0  C
ATOM   4812  CG1 VAL A 514      70.908   4.544  31.872  1.00  0.00      RA0  C
ATOM   4813  CG2 VAL A 514      70.433   6.763  32.997  1.00  0.00      RA0  C
ATOM   4814  C   VAL A 514      69.612   7.834  30.327  1.00  0.00      RA0  C
ATOM   4815  O   VAL A 514      68.385   7.785  30.273  1.00  0.00      RA0  O
ATOM   4816  N   HIS A 515      70.269   9.002  30.213  1.00  0.00      RA0  N
ATOM   4817  H   HIS A 515      71.268   9.019  30.177  1.00  0.00      RA0  H
ATOM   4818  CA  HIS A 515      69.620  10.265  29.918  1.00  0.00      RA0  C
ATOM   4819  CB  HIS A 515      70.111  11.324  30.913  1.00  0.00      RA0  C
ATOM   4820  CG  HIS A 515      69.694  10.979  32.326  1.00  0.00      RA0  C
ATOM   4821  ND1 HIS A 515      70.495  10.400  33.247  1.00  0.00      RA0  N
ATOM   4822  HD1 HIS A 515      71.421  10.092  33.149  1.00  0.00      RA0  H
ATOM   4823  CD2 HIS A 515      68.446  11.216  32.909  1.00  0.00      RA0  C
ATOM   4824  NE2 HIS A 515      68.504  10.779  34.192  1.00  0.00      RA0  N
ATOM   4825  CE1 HIS A 515      69.763  10.279  34.400  1.00  0.00      RA0  C
ATOM   4826  C   HIS A 515      69.862  10.732  28.494  1.00  0.00      RA0  C
ATOM   4827  O   HIS A 515      68.922  10.925  27.728  1.00  0.00      RA0  O
ATOM   4828  N   SER A 516      71.130  10.927  28.092  1.00  0.00      RA0  N
ATOM   4829  H   SER A 516      71.939  10.784  28.661  1.00  0.00      RA0  H
ATOM   4830  CA  SER A 516      71.437  11.515  26.796  1.00  0.00      RA0  C
ATOM   4831  CB  SER A 516      71.219  13.023  26.938  1.00  0.00      RA0  C
ATOM   4832  OG  SER A 516      71.164  13.365  28.335  1.00  0.00      RA0  O
ATOM   4833  HG  SER A 516      71.114  14.321  28.351  1.00  0.00      RA0  H
ATOM   4834  C   SER A 516      72.834  11.139  26.367  1.00  0.00      RA0  C
ATOM   4835  O   SER A 516      73.615  10.577  27.137  1.00  0.00      RA0  O
ATOM   4836  N   MET A 517      73.170  11.390  25.085  1.00  0.00      RA0  N
ATOM   4837  H   MET A 517      72.482  11.793  24.472  1.00  0.00      RA0  H
ATOM   4838  CA  MET A 517      74.499  11.181  24.547  1.00  0.00      RA0  C
ATOM   4839  CB  MET A 517      74.546  11.508  23.052  1.00  0.00      RA0  C
ATOM   4840  CG  MET A 517      75.948  11.402  22.442  1.00  0.00      RA0  C
ATOM   4841  SD  MET A 517      75.987  11.677  20.665  1.00  0.00      RA0  S
ATOM   4842  CE  MET A 517      74.880  13.089  20.622  1.00  0.00      RA0  C
ATOM   4843  C   MET A 517      75.555  12.003  25.264  1.00  0.00      RA0  C
ATOM   4844  O   MET A 517      75.409  13.199  25.512  1.00  0.00      RA0  O
ATOM   4845  N   ILE A 518      76.688  11.364  25.587  1.00  0.00      RA0  N
ATOM   4846  H   ILE A 518      76.781  10.402  25.321  1.00  0.00      RA0  H
ATOM   4847  CA  ILE A 518      77.817  12.040  26.182  1.00  0.00      RA0  C
ATOM   4848  CB  ILE A 518      78.216  11.354  27.491  1.00  0.00      RA0  C
ATOM   4849  CG2 ILE A 518      79.444  12.021  28.103  1.00  0.00      RA0  C
ATOM   4850  CG1 ILE A 518      77.042  11.331  28.475  1.00  0.00      RA0  C
ATOM   4851  CD1 ILE A 518      77.398  10.652  29.799  1.00  0.00      RA0  C
ATOM   4852  C   ILE A 518      78.920  11.957  25.142  1.00  0.00      RA0  C
ATOM   4853  O   ILE A 518      79.533  10.899  25.021  1.00  0.00      RA0  O
ATOM   4854  N   PRO A 519      79.261  12.976  24.357  1.00  0.00      RA0  N
ATOM   4855  CD  PRO A 519      78.741  14.334  24.426  1.00  0.00      RA0  C
ATOM   4856  CA  PRO A 519      80.006  12.696  23.129  1.00  0.00      RA0  C
ATOM   4857  CB  PRO A 519      79.298  13.656  22.175  1.00  0.00      RA0  C
ATOM   4858  CG  PRO A 519      78.995  14.894  23.029  1.00  0.00      RA0  C
ATOM   4859  C   PRO A 519      81.458  13.051  23.339  1.00  0.00      RA0  C
ATOM   4860  O   PRO A 519      82.057  13.801  22.569  1.00  0.00      RA0  O
ATOM   4861  N   LEU A 520      82.055  12.488  24.395  1.00  0.00      RA0  N
ATOM   4862  H   LEU A 520      81.541  11.751  24.837  1.00  0.00      RA0  H
ATOM   4863  CA  LEU A 520      83.432  12.712  24.770  1.00  0.00      RA0  C
ATOM   4864  CB  LEU A 520      83.722  12.101  26.140  1.00  0.00      RA0  C
ATOM   4865  CG  LEU A 520      83.032  12.749  27.337  1.00  0.00      RA0  C
ATOM   4866  CD1 LEU A 520      83.197  11.895  28.595  1.00  0.00      RA0  C
ATOM   4867  CD2 LEU A 520      83.519  14.176  27.576  1.00  0.00      RA0  C
ATOM   4868  C   LEU A 520      84.442  12.135  23.786  1.00  0.00      RA0  C
ATOM   4869  O   LEU A 520      84.661  10.927  23.750  1.00  0.00      RA0  O
ATOM   4870  N   GLY A 521      85.117  13.002  22.992  1.00  0.00      RA0  N
ATOM   4871  H   GLY A 521      84.877  13.972  23.016  1.00  0.00      RA0  H
ATOM   4872  CA  GLY A 521      86.286  12.626  22.197  1.00  0.00      RA0  C
ATOM   4873  C   GLY A 521      87.367  11.931  22.979  1.00  0.00      RA0  C
ATOM   4874  O   GLY A 521      87.679  12.324  24.105  1.00  0.00      RA0  O
ATOM   4875  N   SER A 522      87.962  10.881  22.390  1.00  0.00      RA0  N
ATOM   4876  H   SER A 522      87.672  10.691  21.445  1.00  0.00      RA0  H
ATOM   4877  CA  SER A 522      88.990  10.040  22.988  1.00  0.00      RA0  C
ATOM   4878  CB  SER A 522      90.195  10.905  23.330  1.00  0.00      RA0  C
ATOM   4879  OG  SER A 522      90.582  11.622  22.149  1.00  0.00      RA0  O
ATOM   4880  HG  SER A 522      89.939  11.460  21.453  1.00  0.00      RA0  H
ATOM   4881  C   SER A 522      88.442   9.128  24.067  1.00  0.00      RA0  C
ATOM   4882  O   SER A 522      89.185   8.618  24.908  1.00  0.00      RA0  O
ATOM   4883  N   CYS A 523      87.123   8.869  24.111  1.00  0.00      RA0  N
ATOM   4884  H   CYS A 523      86.507   9.217  23.396  1.00  0.00      RA0  H
ATOM   4885  CA  CYS A 523      86.564   8.140  25.240  1.00  0.00      RA0  C
ATOM   4886  CB  CYS A 523      85.942   9.101  26.250  1.00  0.00      RA0  C
ATOM   4887  SG  CYS A 523      87.149  10.235  26.992  1.00  0.00      RA0  S
ATOM   4888  C   CYS A 523      85.612   7.065  24.830  1.00  0.00      RA0  C
ATOM   4889  O   CYS A 523      85.423   6.127  25.599  1.00  0.00      RA0  O
ATOM   4890  N   THR A 524      85.021   7.140  23.632  1.00  0.00      RA0  N
ATOM   4891  H   THR A 524      85.239   7.884  23.000  1.00  0.00      RA0  H
ATOM   4892  CA  THR A 524      84.178   6.094  23.076  1.00  0.00      RA0  C
ATOM   4893  CB  THR A 524      85.129   5.011  22.647  1.00  0.00      RA0  C
ATOM   4894  OG1 THR A 524      86.290   5.680  22.133  1.00  0.00      RA0  O
ATOM   4895  HG1 THR A 524      85.952   6.333  21.507  1.00  0.00      RA0  H
ATOM   4896  CG2 THR A 524      84.514   4.085  21.600  1.00  0.00      RA0  C
ATOM   4897  C   THR A 524      82.995   5.719  23.944  1.00  0.00      RA0  C
ATOM   4898  O   THR A 524      82.836   4.581  24.384  1.00  0.00      RA0  O
ATOM   4899  N   MET A 525      82.117   6.693  24.247  1.00  0.00      RA0  N
ATOM   4900  H   MET A 525      82.220   7.564  23.769  1.00  0.00      RA0  H
ATOM   4901  CA  MET A 525      80.960   6.489  25.104  1.00  0.00      RA0  C
ATOM   4902  CB  MET A 525      80.451   7.831  25.625  1.00  0.00      RA0  C
ATOM   4903  CG  MET A 525      81.521   8.691  26.303  1.00  0.00      RA0  C
ATOM   4904  SD  MET A 525      82.081   8.054  27.889  1.00  0.00      RA0  S
ATOM   4905  CE  MET A 525      80.493   8.064  28.733  1.00  0.00      RA0  C
ATOM   4906  C   MET A 525      79.823   5.745  24.399  1.00  0.00      RA0  C
ATOM   4907  O   MET A 525      78.742   6.273  24.155  1.00  0.00      RA0  O
ATOM   4908  N   LYS A 526      80.078   4.485  24.012  1.00  0.00      RA0  N
ATOM   4909  H   LYS A 526      80.935   4.084  24.340  1.00  0.00      RA0  H
ATOM   4910  CA  LYS A 526      79.156   3.632  23.295  1.00  0.00      RA0  C
ATOM   4911  CB  LYS A 526      79.888   2.711  22.316  1.00  0.00      RA0  C
ATOM   4912  CG  LYS A 526      80.689   1.577  22.955  1.00  0.00      RA0  C
ATOM   4913  CD  LYS A 526      81.122   0.586  21.876  1.00  0.00      RA0  C
ATOM   4914  CE  LYS A 526      82.138   1.171  20.901  1.00  0.00      RA0  C
ATOM   4915  NZ  LYS A 526      82.067   0.475  19.611  1.00  0.00      RA0  N
ATOM   4916  HZ1 LYS A 526      82.979   0.545  19.116  1.00  0.00      RA0  H
ATOM   4917  HZ2 LYS A 526      81.801  -0.527  19.704  1.00  0.00      RA0  H
ATOM   4918  HZ3 LYS A 526      81.372   0.965  19.002  1.00  0.00      RA0  H
ATOM   4919  C   LYS A 526      78.250   2.847  24.221  1.00  0.00      RA0  C
ATOM   4920  O   LYS A 526      78.346   2.932  25.443  1.00  0.00      RA0  O
ATOM   4921  N   LEU A 527      77.304   2.061  23.664  1.00  0.00      RA0  N
ATOM   4922  H   LEU A 527      77.288   1.990  22.666  1.00  0.00      RA0  H
ATOM   4923  CA  LEU A 527      76.458   1.201  24.466  1.00  0.00      RA0  C
ATOM   4924  CB  LEU A 527      75.462   0.472  23.560  1.00  0.00      RA0  C
ATOM   4925  CG  LEU A 527      74.450  -0.400  24.307  1.00  0.00      RA0  C
ATOM   4926  CD1 LEU A 527      73.557   0.422  25.237  1.00  0.00      RA0  C
ATOM   4927  CD2 LEU A 527      73.634  -1.267  23.348  1.00  0.00      RA0  C
ATOM   4928  C   LEU A 527      77.229   0.208  25.330  1.00  0.00      RA0  C
ATOM   4929  O   LEU A 527      78.097  -0.527  24.871  1.00  0.00      RA0  O
ATOM   4930  N   ASN A 528      76.895   0.171  26.631  1.00  0.00      RA0  N
ATOM   4931  H   ASN A 528      76.190   0.796  26.961  1.00  0.00      RA0  H
ATOM   4932  CA  ASN A 528      77.309  -0.894  27.512  1.00  0.00      RA0  C
ATOM   4933  CB  ASN A 528      77.704  -0.391  28.907  1.00  0.00      RA0  C
ATOM   4934  CG  ASN A 528      78.764   0.691  28.868  1.00  0.00      RA0  C
ATOM   4935  OD1 ASN A 528      78.630   1.739  29.498  1.00  0.00      RA0  O
ATOM   4936  ND2 ASN A 528      79.829   0.396  28.106  1.00  0.00      RA0  N
ATOM   4937 HD21 ASN A 528      79.918  -0.521  27.705  1.00  0.00      RA0  H
ATOM   4938 HD22 ASN A 528      80.567   1.042  27.916  1.00  0.00      RA0  H
ATOM   4939  C   ASN A 528      76.081  -1.773  27.677  1.00  0.00      RA0  C
ATOM   4940  O   ASN A 528      75.185  -1.451  28.458  1.00  0.00      RA0  O
ATOM   4941  N   SER A 529      75.969  -2.865  26.904  1.00  0.00      RA0  N
ATOM   4942  H   SER A 529      76.767  -3.219  26.404  1.00  0.00      RA0  H
ATOM   4943  CA  SER A 529      74.738  -3.649  26.847  1.00  0.00      RA0  C
ATOM   4944  CB  SER A 529      74.674  -4.533  25.593  1.00  0.00      RA0  C
ATOM   4945  OG  SER A 529      73.303  -4.839  25.298  1.00  0.00      RA0  O
ATOM   4946  HG  SER A 529      73.282  -5.532  24.638  1.00  0.00      RA0  H
ATOM   4947  C   SER A 529      74.426  -4.391  28.133  1.00  0.00      RA0  C
ATOM   4948  O   SER A 529      75.305  -4.895  28.831  1.00  0.00      RA0  O
ATOM   4949  N   SER A 530      73.125  -4.536  28.468  1.00  0.00      RA0  N
ATOM   4950  H   SER A 530      72.422  -4.194  27.841  1.00  0.00      RA0  H
ATOM   4951  CA  SER A 530      72.684  -5.349  29.594  1.00  0.00      RA0  C
ATOM   4952  CB  SER A 530      71.192  -5.111  29.605  1.00  0.00      RA0  C
ATOM   4953  OG  SER A 530      71.042  -3.774  29.106  1.00  0.00      RA0  O
ATOM   4954  HG  SER A 530      71.595  -3.227  29.651  1.00  0.00      RA0  H
ATOM   4955  C   SER A 530      73.146  -6.796  29.483  1.00  0.00      RA0  C
ATOM   4956  O   SER A 530      73.549  -7.401  30.475  1.00  0.00      RA0  O
ATOM   4957  N   SER A 531      73.135  -7.386  28.270  1.00  0.00      RA0  N
ATOM   4958  H   SER A 531      72.770  -6.905  27.471  1.00  0.00      RA0  H
ATOM   4959  CA  SER A 531      73.629  -8.742  28.048  1.00  0.00      RA0  C
ATOM   4960  CB  SER A 531      73.078  -9.047  26.671  1.00  0.00      RA0  C
ATOM   4961  OG  SER A 531      71.886  -8.251  26.596  1.00  0.00      RA0  O
ATOM   4962  HG  SER A 531      71.655  -8.183  25.662  1.00  0.00      RA0  H
ATOM   4963  C   SER A 531      75.122  -8.892  28.250  1.00  0.00      RA0  C
ATOM   4964  O   SER A 531      75.587  -9.888  28.796  1.00  0.00      RA0  O
ATOM   4965  N   GLU A 532      75.911  -7.888  27.838  1.00  0.00      RA0  N
ATOM   4966  H   GLU A 532      75.489  -7.078  27.433  1.00  0.00      RA0  H
ATOM   4967  CA  GLU A 532      77.330  -7.815  28.130  1.00  0.00      RA0  C
ATOM   4968  CB  GLU A 532      77.945  -6.611  27.429  1.00  0.00      RA0  C
ATOM   4969  CG  GLU A 532      77.827  -6.604  25.912  1.00  0.00      RA0  C
ATOM   4970  CD  GLU A 532      78.029  -5.178  25.460  1.00  0.00      RA0  C
ATOM   4971  OE1 GLU A 532      78.394  -4.355  26.294  1.00  0.00      RA0  O
ATOM   4972  OE2 GLU A 532      77.762  -4.874  24.302  1.00  0.00      RA0  O
ATOM   4973  C   GLU A 532      77.640  -7.671  29.612  1.00  0.00      RA0  C
ATOM   4974  O   GLU A 532      78.534  -8.319  30.149  1.00  0.00      RA0  O
ATOM   4975  N   LEU A 533      76.897  -6.803  30.321  1.00  0.00      RA0  N
ATOM   4976  H   LEU A 533      76.207  -6.278  29.822  1.00  0.00      RA0  H
ATOM   4977  CA  LEU A 533      77.027  -6.608  31.752  1.00  0.00      RA0  C
ATOM   4978  CB  LEU A 533      76.280  -5.346  32.177  1.00  0.00      RA0  C
ATOM   4979  CG  LEU A 533      76.770  -4.098  31.443  1.00  0.00      RA0  C
ATOM   4980  CD1 LEU A 533      75.841  -2.904  31.662  1.00  0.00      RA0  C
ATOM   4981  CD2 LEU A 533      78.227  -3.779  31.767  1.00  0.00      RA0  C
ATOM   4982  C   LEU A 533      76.588  -7.782  32.617  1.00  0.00      RA0  C
ATOM   4983  O   LEU A 533      77.197  -8.053  33.643  1.00  0.00      RA0  O
ATOM   4984  N   ALA A 534      75.515  -8.508  32.254  1.00  0.00      RA0  N
ATOM   4985  H   ALA A 534      75.045  -8.245  31.410  1.00  0.00      RA0  H
ATOM   4986  CA  ALA A 534      74.943  -9.588  33.053  1.00  0.00      RA0  C
ATOM   4987  CB  ALA A 534      73.775 -10.252  32.313  1.00  0.00      RA0  C
ATOM   4988  C   ALA A 534      75.905 -10.676  33.564  1.00  0.00      RA0  C
ATOM   4989  O   ALA A 534      75.744 -11.068  34.719  1.00  0.00      RA0  O
ATOM   4990  N   PRO A 535      76.914 -11.191  32.859  1.00  0.00      RA0  N
ATOM   4991  CD  PRO A 535      77.235 -10.944  31.457  1.00  0.00      RA0  C
ATOM   4992  CA  PRO A 535      77.772 -12.235  33.401  1.00  0.00      RA0  C
ATOM   4993  CB  PRO A 535      78.528 -12.773  32.182  1.00  0.00      RA0  C
ATOM   4994  CG  PRO A 535      77.767 -12.274  30.962  1.00  0.00      RA0  C
ATOM   4995  C   PRO A 535      78.747 -11.757  34.459  1.00  0.00      RA0  C
ATOM   4996  O   PRO A 535      79.319 -12.600  35.144  1.00  0.00      RA0  O
ATOM   4997  N   ILE A 536      78.983 -10.439  34.641  1.00  0.00      RA0  N
ATOM   4998  H   ILE A 536      78.412  -9.763  34.169  1.00  0.00      RA0  H
ATOM   4999  CA  ILE A 536      79.973  -9.945  35.604  1.00  0.00      RA0  C
ATOM   5000  CB  ILE A 536      80.286  -8.452  35.465  1.00  0.00      RA0  C
ATOM   5001  CG2 ILE A 536      80.640  -8.179  34.011  1.00  0.00      RA0  C
ATOM   5002  CG1 ILE A 536      79.201  -7.517  35.998  1.00  0.00      RA0  C
ATOM   5003  CD1 ILE A 536      79.563  -6.041  35.827  1.00  0.00      RA0  C
ATOM   5004  C   ILE A 536      79.646 -10.339  37.037  1.00  0.00      RA0  C
ATOM   5005  O   ILE A 536      80.530 -10.564  37.861  1.00  0.00      RA0  O
ATOM   5006  N   THR A 537      78.342 -10.433  37.365  1.00  0.00      RA0  N
ATOM   5007  H   THR A 537      77.630 -10.173  36.713  1.00  0.00      RA0  H
ATOM   5008  CA  THR A 537      77.868 -10.768  38.696  1.00  0.00      RA0  C
ATOM   5009  CB  THR A 537      76.721  -9.805  38.864  1.00  0.00      RA0  C
ATOM   5010  OG1 THR A 537      76.861  -8.798  37.851  1.00  0.00      RA0  O
ATOM   5011  HG1 THR A 537      76.146  -8.187  38.000  1.00  0.00      RA0  H
ATOM   5012  CG2 THR A 537      76.684  -9.193  40.257  1.00  0.00      RA0  C
ATOM   5013  C   THR A 537      77.446 -12.211  38.809  1.00  0.00      RA0  C
ATOM   5014  O   THR A 537      76.989 -12.658  39.862  1.00  0.00      RA0  O
ATOM   5015  N   TRP A 538      77.650 -13.039  37.760  1.00  0.00      RA0  N
ATOM   5016  H   TRP A 538      78.128 -12.701  36.948  1.00  0.00      RA0  H
ATOM   5017  CA  TRP A 538      77.536 -14.477  37.925  1.00  0.00      RA0  C
ATOM   5018  CB  TRP A 538      77.720 -15.221  36.600  1.00  0.00      RA0  C
ATOM   5019  CG  TRP A 538      76.615 -14.959  35.605  1.00  0.00      RA0  C
ATOM   5020  CD2 TRP A 538      76.559 -15.427  34.242  1.00  0.00      RA0  C
ATOM   5021  CE2 TRP A 538      75.359 -14.944  33.671  1.00  0.00      RA0  C
ATOM   5022  CE3 TRP A 538      77.417 -16.213  33.481  1.00  0.00      RA0  C
ATOM   5023  CD1 TRP A 538      75.443 -14.209  35.782  1.00  0.00      RA0  C
ATOM   5024  NE1 TRP A 538      74.701 -14.193  34.642  1.00  0.00      RA0  N
ATOM   5025  HE1 TRP A 538      73.852 -13.719  34.529  1.00  0.00      RA0  H
ATOM   5026  CZ2 TRP A 538      75.060 -15.243  32.346  1.00  0.00      RA0  C
ATOM   5027  CZ3 TRP A 538      77.106 -16.506  32.159  1.00  0.00      RA0  C
ATOM   5028  CH2 TRP A 538      75.929 -16.026  31.595  1.00  0.00      RA0  C
ATOM   5029  C   TRP A 538      78.602 -15.001  38.870  1.00  0.00      RA0  C
ATOM   5030  O   TRP A 538      79.784 -14.692  38.744  1.00  0.00      RA0  O
ATOM   5031  N   LYS A 539      78.214 -15.842  39.844  1.00  0.00      RA0  N
ATOM   5032  H   LYS A 539      77.326 -16.277  39.694  1.00  0.00      RA0  H
ATOM   5033  CA  LYS A 539      79.086 -16.308  40.904  1.00  0.00      RA0  C
ATOM   5034  CB  LYS A 539      78.298 -17.096  41.939  1.00  0.00      RA0  C
ATOM   5035  CG  LYS A 539      77.266 -16.181  42.590  1.00  0.00      RA0  C
ATOM   5036  CD  LYS A 539      76.495 -16.860  43.716  1.00  0.00      RA0  C
ATOM   5037  CE  LYS A 539      75.510 -15.894  44.372  1.00  0.00      RA0  C
ATOM   5038  NZ  LYS A 539      74.819 -16.586  45.467  1.00  0.00      RA0  N
ATOM   5039  HZ1 LYS A 539      74.137 -15.939  45.910  1.00  0.00      RA0  H
ATOM   5040  HZ2 LYS A 539      74.321 -17.417  45.089  1.00  0.00      RA0  H
ATOM   5041  HZ3 LYS A 539      75.522 -16.891  46.171  1.00  0.00      RA0  H
ATOM   5042  C   LYS A 539      80.323 -17.050  40.403  1.00  0.00      RA0  C
ATOM   5043  O   LYS A 539      81.414 -16.921  40.952  1.00  0.00      RA0  O
ATOM   5044  N   GLU A 540      80.182 -17.804  39.303  1.00  0.00      RA0  N
ATOM   5045  H   GLU A 540      79.285 -17.781  38.860  1.00  0.00      RA0  H
ATOM   5046  CA  GLU A 540      81.256 -18.529  38.652  1.00  0.00      RA0  C
ATOM   5047  CB  GLU A 540      80.716 -19.479  37.575  1.00  0.00      RA0  C
ATOM   5048  CG  GLU A 540      79.278 -20.005  37.724  1.00  0.00      RA0  C
ATOM   5049  CD  GLU A 540      78.269 -18.993  37.192  1.00  0.00      RA0  C
ATOM   5050  OE1 GLU A 540      77.646 -18.294  37.997  1.00  0.00      RA0  O
ATOM   5051  OE2 GLU A 540      78.111 -18.905  35.974  1.00  0.00      RA0  O
ATOM   5052  C   GLU A 540      82.319 -17.640  38.021  1.00  0.00      RA0  C
ATOM   5053  O   GLU A 540      83.429 -18.088  37.745  1.00  0.00      RA0  O
ATOM   5054  N   PHE A 541      82.029 -16.346  37.801  1.00  0.00      RA0  N
ATOM   5055  H   PHE A 541      81.107 -16.014  38.008  1.00  0.00      RA0  H
ATOM   5056  CA  PHE A 541      83.050 -15.366  37.482  1.00  0.00      RA0  C
ATOM   5057  CB  PHE A 541      82.584 -14.450  36.351  1.00  0.00      RA0  C
ATOM   5058  CG  PHE A 541      82.558 -15.203  35.043  1.00  0.00      RA0  C
ATOM   5059  CD1 PHE A 541      83.537 -16.150  34.765  1.00  0.00      RA0  C
ATOM   5060  CD2 PHE A 541      81.567 -14.934  34.107  1.00  0.00      RA0  C
ATOM   5061  CE1 PHE A 541      83.548 -16.803  33.539  1.00  0.00      RA0  C
ATOM   5062  CE2 PHE A 541      81.577 -15.588  32.881  1.00  0.00      RA0  C
[truncated: 410,357 more chars]
