# Supplementary material for: Large scale analyses of genotype-phenotype relationships of glycine decarboxylase mutations and neurological disease severity
Source: PLoS Comput Biol. 2020 May 18;16(5):e1007871. doi: 10.1371/journal.pcbi.1007871 (PMC7259800; doi:10.1371/journal.pcbi.1007871)
Supplement: S1 Appendix — (ZIP) [file pcbi.1007871.s011.zip › S1_Appendix/cluspro.PH.round1/model.006.26.pdb]

HEADER rec.pdb
REMARK original generated coordinate pdb file
ATOM      1  N   ARG A  16      73.118 -23.259   7.336  1.00  0.00      RA0  N
ATOM      2  H   ARG A  16      73.450 -22.361   7.650  1.00  0.00      RA0  H
ATOM      3  CA  ARG A  16      72.301 -23.121   6.092  1.00  0.00      RA0  C
ATOM      4  CB  ARG A  16      72.751 -24.132   5.047  1.00  0.00      RA0  C
ATOM      5  CG  ARG A  16      74.183 -23.733   4.709  1.00  0.00      RA0  C
ATOM      6  CD  ARG A  16      74.839 -24.510   3.577  1.00  0.00      RA0  C
ATOM      7  NE  ARG A  16      76.142 -23.909   3.304  1.00  0.00      RA0  N
ATOM      8  HE  ARG A  16      76.234 -22.974   3.670  1.00  0.00      RA0  H
ATOM      9  CZ  ARG A  16      77.079 -24.600   2.595  1.00  0.00      RA0  C
ATOM     10  NH1 ARG A  16      78.276 -24.022   2.343  1.00  0.00      RA0  N
ATOM     11 HH11 ARG A  16      79.006 -24.476   1.826  1.00  0.00      RA0  H
ATOM     12 HH12 ARG A  16      78.478 -23.094   2.675  1.00  0.00      RA0  H
ATOM     13  NH2 ARG A  16      76.789 -25.849   2.161  1.00  0.00      RA0  N
ATOM     14 HH21 ARG A  16      77.434 -26.408   1.633  1.00  0.00      RA0  H
ATOM     15 HH22 ARG A  16      75.898 -26.269   2.357  1.00  0.00      RA0  H
ATOM     16  C   ARG A  16      70.803 -23.053   6.280  1.00  0.00      RA0  C
ATOM     17  O   ARG A  16      70.166 -22.077   5.900  1.00  0.00      RA0  O
ATOM     18  N   LEU A  17      70.178 -24.047   6.945  1.00  0.00      RA0  N
ATOM     19  H   LEU A  17      70.754 -24.776   7.310  1.00  0.00      RA0  H
ATOM     20  CA  LEU A  17      68.739 -24.001   7.197  1.00  0.00      RA0  C
ATOM     21  CB  LEU A  17      68.281 -25.290   7.880  1.00  0.00      RA0  C
ATOM     22  CG  LEU A  17      66.760 -25.372   8.028  1.00  0.00      RA0  C
ATOM     23  CD1 LEU A  17      66.049 -25.323   6.673  1.00  0.00      RA0  C
ATOM     24  CD2 LEU A  17      66.335 -26.583   8.857  1.00  0.00      RA0  C
ATOM     25  C   LEU A  17      68.274 -22.780   7.995  1.00  0.00      RA0  C
ATOM     26  O   LEU A  17      67.308 -22.112   7.634  1.00  0.00      RA0  O
ATOM     27  N   LEU A  18      69.018 -22.396   9.053  1.00  0.00      RA0  N
ATOM     28  H   LEU A  18      69.849 -22.917   9.239  1.00  0.00      RA0  H
ATOM     29  CA  LEU A  18      68.756 -21.203   9.847  1.00  0.00      RA0  C
ATOM     30  CB  LEU A  18      69.778 -21.095  10.978  1.00  0.00      RA0  C
ATOM     31  CG  LEU A  18      69.809 -22.334  11.874  1.00  0.00      RA0  C
ATOM     32  CD1 LEU A  18      70.948 -22.266  12.891  1.00  0.00      RA0  C
ATOM     33  CD2 LEU A  18      68.459 -22.594  12.543  1.00  0.00      RA0  C
ATOM     34  C   LEU A  18      68.700 -19.888   9.067  1.00  0.00      RA0  C
ATOM     35  O   LEU A  18      67.980 -18.968   9.449  1.00  0.00      RA0  O
ATOM     36  N   GLU A  19      69.454 -19.779   7.958  1.00  0.00      RA0  N
ATOM     37  H   GLU A  19      69.957 -20.574   7.614  1.00  0.00      RA0  H
ATOM     38  CA  GLU A  19      69.541 -18.591   7.125  1.00  0.00      RA0  C
ATOM     39  CB  GLU A  19      70.834 -18.694   6.318  1.00  0.00      RA0  C
ATOM     40  CG  GLU A  19      72.035 -18.925   7.238  1.00  0.00      RA0  C
ATOM     41  CD  GLU A  19      73.055 -19.817   6.559  1.00  0.00      RA0  C
ATOM     42  OE1 GLU A  19      73.871 -20.410   7.261  1.00  0.00      RA0  O
ATOM     43  OE2 GLU A  19      73.012 -19.956   5.338  1.00  0.00      RA0  O
ATOM     44  C   GLU A  19      68.335 -18.420   6.205  1.00  0.00      RA0  C
ATOM     45  O   GLU A  19      68.048 -17.329   5.722  1.00  0.00      RA0  O
ATOM     46  N   ARG A  20      67.561 -19.504   5.976  1.00  0.00      RA0  N
ATOM     47  H   ARG A  20      67.800 -20.355   6.446  1.00  0.00      RA0  H
ATOM     48  CA  ARG A  20      66.313 -19.453   5.224  1.00  0.00      RA0  C
ATOM     49  CB  ARG A  20      66.002 -20.840   4.680  1.00  0.00      RA0  C
ATOM     50  CG  ARG A  20      67.158 -21.393   3.851  1.00  0.00      RA0  C
ATOM     51  CD  ARG A  20      66.841 -22.785   3.308  1.00  0.00      RA0  C
ATOM     52  NE  ARG A  20      65.539 -22.789   2.640  1.00  0.00      RA0  N
ATOM     53  HE  ARG A  20      64.763 -23.006   3.243  1.00  0.00      RA0  H
ATOM     54  CZ  ARG A  20      65.439 -22.434   1.323  1.00  0.00      RA0  C
ATOM     55  NH1 ARG A  20      64.218 -22.381   0.743  1.00  0.00      RA0  N
ATOM     56 HH11 ARG A  20      64.082 -22.128  -0.220  1.00  0.00      RA0  H
ATOM     57 HH12 ARG A  20      63.384 -22.594   1.263  1.00  0.00      RA0  H
ATOM     58  NH2 ARG A  20      66.561 -22.140   0.625  1.00  0.00      RA0  N
ATOM     59 HH21 ARG A  20      66.553 -21.879  -0.344  1.00  0.00      RA0  H
ATOM     60 HH22 ARG A  20      67.465 -22.169   1.065  1.00  0.00      RA0  H
ATOM     61  C   ARG A  20      65.163 -18.954   6.061  1.00  0.00      RA0  C
ATOM     62  O   ARG A  20      64.107 -18.570   5.560  1.00  0.00      RA0  O
ATOM     63  N   LEU A  21      65.329 -18.996   7.387  1.00  0.00      RA0  N
ATOM     64  H   LEU A  21      66.247 -19.109   7.766  1.00  0.00      RA0  H
ATOM     65  CA  LEU A  21      64.307 -18.563   8.294  1.00  0.00      RA0  C
ATOM     66  CB  LEU A  21      64.568 -19.108   9.697  1.00  0.00      RA0  C
ATOM     67  CG  LEU A  21      64.665 -20.635   9.715  1.00  0.00      RA0  C
ATOM     68  CD1 LEU A  21      65.012 -21.160  11.108  1.00  0.00      RA0  C
ATOM     69  CD2 LEU A  21      63.409 -21.301   9.151  1.00  0.00      RA0  C
ATOM     70  C   LEU A  21      64.208 -17.067   8.297  1.00  0.00      RA0  C
ATOM     71  O   LEU A  21      65.144 -16.347   7.963  1.00  0.00      RA0  O
ATOM     72  N   LEU A  22      63.046 -16.550   8.724  1.00  0.00      RA0  N
ATOM     73  H   LEU A  22      62.341 -17.173   9.050  1.00  0.00      RA0  H
ATOM     74  CA  LEU A  22      62.898 -15.127   8.923  1.00  0.00      RA0  C
ATOM     75  CB  LEU A  22      61.472 -14.804   9.398  1.00  0.00      RA0  C
ATOM     76  CG  LEU A  22      60.412 -14.691   8.293  1.00  0.00      RA0  C
ATOM     77  CD1 LEU A  22      60.057 -16.025   7.631  1.00  0.00      RA0  C
ATOM     78  CD2 LEU A  22      59.161 -13.983   8.813  1.00  0.00      RA0  C
ATOM     79  C   LEU A  22      63.928 -14.580   9.917  1.00  0.00      RA0  C
ATOM     80  O   LEU A  22      64.277 -15.295  10.870  1.00  0.00      RA0  O
ATOM     81  N   PRO A  23      64.445 -13.361   9.715  1.00  0.00      RA0  N
ATOM     82  CD  PRO A  23      64.120 -12.518   8.568  1.00  0.00      RA0  C
ATOM     83  CA  PRO A  23      65.419 -12.734  10.591  1.00  0.00      RA0  C
ATOM     84  CB  PRO A  23      65.494 -11.297  10.068  1.00  0.00      RA0  C
ATOM     85  CG  PRO A  23      65.183 -11.427   8.581  1.00  0.00      RA0  C
ATOM     86  C   PRO A  23      65.067 -12.816  12.054  1.00  0.00      RA0  C
ATOM     87  O   PRO A  23      63.938 -12.558  12.463  1.00  0.00      RA0  O
ATOM     88  N   ARG A  24      66.025 -13.240  12.876  1.00  0.00      RA0  N
ATOM     89  H   ARG A  24      66.958 -13.309  12.525  1.00  0.00      RA0  H
ATOM     90  CA  ARG A  24      65.825 -13.287  14.292  1.00  0.00      RA0  C
ATOM     91  CB  ARG A  24      67.031 -13.990  14.916  1.00  0.00      RA0  C
ATOM     92  CG  ARG A  24      67.029 -14.049  16.442  1.00  0.00      RA0  C
ATOM     93  CD  ARG A  24      65.980 -14.986  17.047  1.00  0.00      RA0  C
ATOM     94  NE  ARG A  24      66.078 -14.981  18.507  1.00  0.00      RA0  N
ATOM     95  HE  ARG A  24      65.466 -14.359  19.011  1.00  0.00      RA0  H
ATOM     96  CZ  ARG A  24      67.078 -15.699  19.105  1.00  0.00      RA0  C
ATOM     97  NH1 ARG A  24      67.289 -15.599  20.430  1.00  0.00      RA0  N
ATOM     98 HH11 ARG A  24      68.030 -16.145  20.847  1.00  0.00      RA0  H
ATOM     99 HH12 ARG A  24      66.776 -15.000  21.062  1.00  0.00      RA0  H
ATOM    100  NH2 ARG A  24      67.871 -16.501  18.367  1.00  0.00      RA0  N
ATOM    101 HH21 ARG A  24      68.675 -16.960  18.788  1.00  0.00      RA0  H
ATOM    102 HH22 ARG A  24      67.751 -16.660  17.386  1.00  0.00      RA0  H
ATOM    103  C   ARG A  24      65.649 -11.892  14.874  1.00  0.00      RA0  C
ATOM    104  O   ARG A  24      66.241 -10.930  14.395  1.00  0.00      RA0  O
ATOM    105  N   HIS A  25      64.830 -11.711  15.931  1.00  0.00      RA0  N
ATOM    106  H   HIS A  25      64.395 -12.510  16.337  1.00  0.00      RA0  H
ATOM    107  CA  HIS A  25      64.866 -10.441  16.613  1.00  0.00      RA0  C
ATOM    108  CB  HIS A  25      63.672 -10.326  17.570  1.00  0.00      RA0  C
ATOM    109  CG  HIS A  25      63.477 -11.626  18.321  1.00  0.00      RA0  C
ATOM    110  ND1 HIS A  25      62.545 -12.536  17.980  1.00  0.00      RA0  N
ATOM    111  HD1 HIS A  25      61.885 -12.449  17.257  1.00  0.00      RA0  H
ATOM    112  CD2 HIS A  25      64.197 -12.114  19.416  1.00  0.00      RA0  C
ATOM    113  NE2 HIS A  25      63.691 -13.335  19.725  1.00  0.00      RA0  N
ATOM    114  CE1 HIS A  25      62.671 -13.593  18.844  1.00  0.00      RA0  C
ATOM    115  C   HIS A  25      66.185 -10.207  17.353  1.00  0.00      RA0  C
ATOM    116  O   HIS A  25      66.706 -11.075  18.054  1.00  0.00      RA0  O
ATOM    117  N   ASP A  26      66.796  -9.027  17.273  1.00  0.00      RA0  N
ATOM    118  H   ASP A  26      67.566  -8.843  17.880  1.00  0.00      RA0  H
ATOM    119  CA  ASP A  26      66.713  -8.074  16.185  1.00  0.00      RA0  C
ATOM    120  CB  ASP A  26      66.359  -6.651  16.605  1.00  0.00      RA0  C
ATOM    121  CG  ASP A  26      66.013  -5.827  15.368  1.00  0.00      RA0  C
ATOM    122  OD1 ASP A  26      65.897  -6.397  14.286  1.00  0.00      RA0  O
ATOM    123  OD2 ASP A  26      65.850  -4.612  15.483  1.00  0.00      RA0  O
ATOM    124  C   ASP A  26      68.078  -8.127  15.536  1.00  0.00      RA0  C
ATOM    125  O   ASP A  26      68.544  -7.192  14.910  1.00  0.00      RA0  O
ATOM    126  N   ASP A  27      68.814  -9.225  15.781  1.00  0.00      RA0  N
ATOM    127  H   ASP A  27      68.341 -10.094  15.913  1.00  0.00      RA0  H
ATOM    128  CA  ASP A  27      70.258  -9.256  15.814  1.00  0.00      RA0  C
ATOM    129  CB  ASP A  27      70.839  -9.131  14.396  1.00  0.00      RA0  C
ATOM    130  CG  ASP A  27      70.108 -10.089  13.464  1.00  0.00      RA0  C
ATOM    131  OD1 ASP A  27      69.890 -11.234  13.847  1.00  0.00      RA0  O
ATOM    132  OD2 ASP A  27      69.731  -9.690  12.362  1.00  0.00      RA0  O
ATOM    133  C   ASP A  27      70.824  -8.234  16.810  1.00  0.00      RA0  C
ATOM    134  O   ASP A  27      70.355  -7.109  16.980  1.00  0.00      RA0  O
ATOM    135  N   PHE A  28      71.878  -8.582  17.563  1.00  0.00      RA0  N
ATOM    136  H   PHE A  28      72.316  -9.470  17.420  1.00  0.00      RA0  H
ATOM    137  CA  PHE A  28      72.398  -7.645  18.554  1.00  0.00      RA0  C
ATOM    138  CB  PHE A  28      73.470  -8.295  19.424  1.00  0.00      RA0  C
ATOM    139  CG  PHE A  28      74.074  -7.248  20.333  1.00  0.00      RA0  C
ATOM    140  CD1 PHE A  28      73.288  -6.619  21.290  1.00  0.00      RA0  C
ATOM    141  CD2 PHE A  28      75.413  -6.899  20.205  1.00  0.00      RA0  C
ATOM    142  CE1 PHE A  28      73.840  -5.645  22.112  1.00  0.00      RA0  C
ATOM    143  CE2 PHE A  28      75.968  -5.929  21.030  1.00  0.00      RA0  C
ATOM    144  CZ  PHE A  28      75.179  -5.300  21.985  1.00  0.00      RA0  C
ATOM    145  C   PHE A  28      72.959  -6.371  17.912  1.00  0.00      RA0  C
ATOM    146  O   PHE A  28      72.883  -5.279  18.471  1.00  0.00      RA0  O
ATOM    147  N   ALA A  29      73.459  -6.476  16.668  1.00  0.00      RA0  N
ATOM    148  H   ALA A  29      73.514  -7.391  16.273  1.00  0.00      RA0  H
ATOM    149  CA  ALA A  29      73.927  -5.347  15.900  1.00  0.00      RA0  C
ATOM    150  CB  ALA A  29      74.376  -5.798  14.510  1.00  0.00      RA0  C
ATOM    151  C   ALA A  29      72.901  -4.227  15.749  1.00  0.00      RA0  C
ATOM    152  O   ALA A  29      73.247  -3.059  15.904  1.00  0.00      RA0  O
ATOM    153  N   ARG A  30      71.608  -4.557  15.529  1.00  0.00      RA0  N
ATOM    154  H   ARG A  30      71.329  -5.519  15.559  1.00  0.00      RA0  H
ATOM    155  CA  ARG A  30      70.548  -3.562  15.432  1.00  0.00      RA0  C
ATOM    156  CB  ARG A  30      69.303  -4.070  14.707  1.00  0.00      RA0  C
ATOM    157  CG  ARG A  30      69.572  -4.531  13.274  1.00  0.00      RA0  C
ATOM    158  CD  ARG A  30      68.288  -4.865  12.502  1.00  0.00      RA0  C
ATOM    159  NE  ARG A  30      68.610  -5.633  11.301  1.00  0.00      RA0  N
ATOM    160  HE  ARG A  30      69.019  -5.130  10.537  1.00  0.00      RA0  H
ATOM    161  CZ  ARG A  30      68.578  -6.993  11.440  1.00  0.00      RA0  C
ATOM    162  NH1 ARG A  30      69.237  -7.778  10.565  1.00  0.00      RA0  N
ATOM    163 HH11 ARG A  30      69.356  -8.756  10.810  1.00  0.00      RA0  H
ATOM    164 HH12 ARG A  30      69.649  -7.456   9.714  1.00  0.00      RA0  H
ATOM    165  NH2 ARG A  30      67.918  -7.551  12.468  1.00  0.00      RA0  N
ATOM    166 HH21 ARG A  30      68.018  -8.537  12.665  1.00  0.00      RA0  H
ATOM    167 HH22 ARG A  30      67.350  -7.030  13.132  1.00  0.00      RA0  H
ATOM    168  C   ARG A  30      70.172  -2.925  16.768  1.00  0.00      RA0  C
ATOM    169  O   ARG A  30      69.619  -1.831  16.814  1.00  0.00      RA0  O
ATOM    170  N   ARG A  31      70.489  -3.575  17.903  1.00  0.00      RA0  N
ATOM    171  H   ARG A  31      70.997  -4.436  17.848  1.00  0.00      RA0  H
ATOM    172  CA  ARG A  31      70.308  -2.982  19.217  1.00  0.00      RA0  C
ATOM    173  CB  ARG A  31      69.986  -4.028  20.278  1.00  0.00      RA0  C
ATOM    174  CG  ARG A  31      68.508  -4.354  20.125  1.00  0.00      RA0  C
ATOM    175  CD  ARG A  31      67.711  -3.044  20.060  1.00  0.00      RA0  C
ATOM    176  NE  ARG A  31      66.334  -3.298  19.651  1.00  0.00      RA0  N
ATOM    177  HE  ARG A  31      65.692  -3.514  20.392  1.00  0.00      RA0  H
ATOM    178  CZ  ARG A  31      66.083  -3.429  18.314  1.00  0.00      RA0  C
ATOM    179  NH1 ARG A  31      67.015  -3.075  17.400  1.00  0.00      RA0  N
ATOM    180 HH11 ARG A  31      66.873  -3.344  16.433  1.00  0.00      RA0  H
ATOM    181 HH12 ARG A  31      67.859  -2.564  17.609  1.00  0.00      RA0  H
ATOM    182  NH2 ARG A  31      64.902  -3.936  17.906  1.00  0.00      RA0  N
ATOM    183 HH21 ARG A  31      64.786  -4.152  16.920  1.00  0.00      RA0  H
ATOM    184 HH22 ARG A  31      64.137  -4.143  18.516  1.00  0.00      RA0  H
ATOM    185  C   ARG A  31      71.472  -2.100  19.625  1.00  0.00      RA0  C
ATOM    186  O   ARG A  31      71.290  -1.046  20.233  1.00  0.00      RA0  O
ATOM    187  N   HIS A  32      72.704  -2.539  19.307  1.00  0.00      RA0  N
ATOM    188  H   HIS A  32      72.776  -3.412  18.826  1.00  0.00      RA0  H
ATOM    189  CA  HIS A  32      73.927  -1.801  19.558  1.00  0.00      RA0  C
ATOM    190  CB  HIS A  32      75.151  -2.694  19.350  1.00  0.00      RA0  C
ATOM    191  CG  HIS A  32      76.386  -1.999  19.878  1.00  0.00      RA0  C
ATOM    192  ND1 HIS A  32      76.726  -1.962  21.180  1.00  0.00      RA0  N
ATOM    193  HD1 HIS A  32      76.264  -2.393  21.933  1.00  0.00      RA0  H
ATOM    194  CD2 HIS A  32      77.350  -1.303  19.143  1.00  0.00      RA0  C
ATOM    195  NE2 HIS A  32      78.277  -0.843  20.020  1.00  0.00      RA0  N
ATOM    196  CE1 HIS A  32      77.890  -1.246  21.276  1.00  0.00      RA0  C
ATOM    197  C   HIS A  32      74.066  -0.519  18.764  1.00  0.00      RA0  C
ATOM    198  O   HIS A  32      74.483   0.515  19.285  1.00  0.00      RA0  O
ATOM    199  N   ILE A  33      73.750  -0.568  17.455  1.00  0.00      RA0  N
ATOM    200  H   ILE A  33      73.370  -1.417  17.087  1.00  0.00      RA0  H
ATOM    201  CA  ILE A  33      73.718   0.603  16.598  1.00  0.00      RA0  C
ATOM    202  CB  ILE A  33      73.679   0.152  15.130  1.00  0.00      RA0  C
ATOM    203  CG2 ILE A  33      72.264  -0.135  14.622  1.00  0.00      RA0  C
ATOM    204  CG1 ILE A  33      74.443   1.109  14.224  1.00  0.00      RA0  C
ATOM    205  CD1 ILE A  33      74.590   0.520  12.823  1.00  0.00      RA0  C
ATOM    206  C   ILE A  33      72.607   1.577  16.958  1.00  0.00      RA0  C
ATOM    207  O   ILE A  33      71.480   1.200  17.271  1.00  0.00      RA0  O
ATOM    208  N   GLY A  34      72.898   2.889  16.925  1.00  0.00      RA0  N
ATOM    209  H   GLY A  34      73.824   3.161  16.672  1.00  0.00      RA0  H
ATOM    210  CA  GLY A  34      71.847   3.896  16.989  1.00  0.00      RA0  C
ATOM    211  C   GLY A  34      71.171   4.168  15.667  1.00  0.00      RA0  C
ATOM    212  O   GLY A  34      69.950   4.070  15.616  1.00  0.00      RA0  O
ATOM    213  N   PRO A  35      71.866   4.440  14.563  1.00  0.00      RA0  N
ATOM    214  CD  PRO A  35      73.293   4.706  14.454  1.00  0.00      RA0  C
ATOM    215  CA  PRO A  35      71.169   4.803  13.333  1.00  0.00      RA0  C
ATOM    216  CB  PRO A  35      72.177   5.698  12.598  1.00  0.00      RA0  C
ATOM    217  CG  PRO A  35      73.338   5.935  13.561  1.00  0.00      RA0  C
ATOM    218  C   PRO A  35      70.860   3.560  12.533  1.00  0.00      RA0  C
ATOM    219  O   PRO A  35      71.776   2.856  12.112  1.00  0.00      RA0  O
ATOM    220  N   GLY A  36      69.571   3.264  12.284  1.00  0.00      RA0  N
ATOM    221  H   GLY A  36      68.877   3.959  12.493  1.00  0.00      RA0  H
ATOM    222  CA  GLY A  36      69.195   2.208  11.348  1.00  0.00      RA0  C
ATOM    223  C   GLY A  36      69.499   2.549   9.907  1.00  0.00      RA0  C
ATOM    224  O   GLY A  36      69.939   3.647   9.577  1.00  0.00      RA0  O
ATOM    225  N   ASP A  37      69.224   1.620   8.973  1.00  0.00      RA0  N
ATOM    226  H   ASP A  37      68.700   0.804   9.213  1.00  0.00      RA0  H
ATOM    227  CA  ASP A  37      69.552   1.780   7.564  1.00  0.00      RA0  C
ATOM    228  CB  ASP A  37      69.148   0.506   6.820  1.00  0.00      RA0  C
ATOM    229  CG  ASP A  37      67.640   0.461   6.618  1.00  0.00      RA0  C
ATOM    230  OD1 ASP A  37      66.890   0.669   7.572  1.00  0.00      RA0  O
ATOM    231  OD2 ASP A  37      67.211   0.252   5.487  1.00  0.00      RA0  O
ATOM    232  C   ASP A  37      68.931   3.016   6.912  1.00  0.00      RA0  C
ATOM    233  O   ASP A  37      69.555   3.687   6.096  1.00  0.00      RA0  O
ATOM    234  N   LYS A  38      67.678   3.382   7.261  1.00  0.00      RA0  N
ATOM    235  H   LYS A  38      67.232   2.757   7.902  1.00  0.00      RA0  H
ATOM    236  CA  LYS A  38      67.073   4.620   6.782  1.00  0.00      RA0  C
ATOM    237  CB  LYS A  38      65.599   4.765   7.163  1.00  0.00      RA0  C
ATOM    238  CG  LYS A  38      64.810   3.460   7.200  1.00  0.00      RA0  C
ATOM    239  CD  LYS A  38      64.525   3.069   8.647  1.00  0.00      RA0  C
ATOM    240  CE  LYS A  38      63.889   1.690   8.786  1.00  0.00      RA0  C
ATOM    241  NZ  LYS A  38      63.554   1.492  10.200  1.00  0.00      RA0  N
ATOM    242  HZ1 LYS A  38      63.320   0.493  10.364  1.00  0.00      RA0  H
ATOM    243  HZ2 LYS A  38      64.375   1.765  10.778  1.00  0.00      RA0  H
ATOM    244  HZ3 LYS A  38      62.745   2.097  10.447  1.00  0.00      RA0  H
ATOM    245  C   LYS A  38      67.808   5.885   7.229  1.00  0.00      RA0  C
ATOM    246  O   LYS A  38      68.146   6.729   6.400  1.00  0.00      RA0  O
ATOM    247  N   ASP A  39      68.144   5.986   8.526  1.00  0.00      RA0  N
ATOM    248  H   ASP A  39      67.888   5.240   9.143  1.00  0.00      RA0  H
ATOM    249  CA  ASP A  39      68.897   7.072   9.125  1.00  0.00      RA0  C
ATOM    250  CB  ASP A  39      68.905   6.825  10.637  1.00  0.00      RA0  C
ATOM    251  CG  ASP A  39      67.579   6.187  11.041  1.00  0.00      RA0  C
ATOM    252  OD1 ASP A  39      66.599   6.905  11.200  1.00  0.00      RA0  O
ATOM    253  OD2 ASP A  39      67.508   4.960  11.142  1.00  0.00      RA0  O
ATOM    254  C   ASP A  39      70.295   7.202   8.540  1.00  0.00      RA0  C
ATOM    255  O   ASP A  39      70.752   8.288   8.191  1.00  0.00      RA0  O
ATOM    256  N   GLN A  40      70.996   6.066   8.348  1.00  0.00      RA0  N
ATOM    257  H   GLN A  40      70.565   5.221   8.673  1.00  0.00      RA0  H
ATOM    258  CA  GLN A  40      72.299   6.017   7.706  1.00  0.00      RA0  C
ATOM    259  CB  GLN A  40      72.795   4.579   7.633  1.00  0.00      RA0  C
ATOM    260  CG  GLN A  40      73.038   3.938   8.994  1.00  0.00      RA0  C
ATOM    261  CD  GLN A  40      73.177   2.448   8.785  1.00  0.00      RA0  C
ATOM    262  OE1 GLN A  40      73.269   1.959   7.664  1.00  0.00      RA0  O
ATOM    263  NE2 GLN A  40      73.183   1.749   9.928  1.00  0.00      RA0  N
ATOM    264 HE21 GLN A  40      73.016   2.224  10.799  1.00  0.00      RA0  H
ATOM    265 HE22 GLN A  40      73.344   0.766   9.969  1.00  0.00      RA0  H
ATOM    266  C   GLN A  40      72.271   6.579   6.287  1.00  0.00      RA0  C
ATOM    267  O   GLN A  40      73.126   7.377   5.905  1.00  0.00      RA0  O
ATOM    268  N   ARG A  41      71.241   6.238   5.479  1.00  0.00      RA0  N
ATOM    269  H   ARG A  41      70.554   5.599   5.834  1.00  0.00      RA0  H
ATOM    270  CA  ARG A  41      71.053   6.837   4.165  1.00  0.00      RA0  C
ATOM    271  CB  ARG A  41      69.966   6.109   3.378  1.00  0.00      RA0  C
ATOM    272  CG  ARG A  41      70.407   4.678   3.071  1.00  0.00      RA0  C
ATOM    273  CD  ARG A  41      69.406   3.903   2.213  1.00  0.00      RA0  C
ATOM    274  NE  ARG A  41      68.106   3.797   2.872  1.00  0.00      RA0  N
ATOM    275  HE  ARG A  41      67.509   4.602   2.807  1.00  0.00      RA0  H
ATOM    276  CZ  ARG A  41      67.812   2.666   3.582  1.00  0.00      RA0  C
ATOM    277  NH1 ARG A  41      68.711   1.665   3.668  1.00  0.00      RA0  N
ATOM    278 HH11 ARG A  41      68.479   0.841   4.212  1.00  0.00      RA0  H
ATOM    279 HH12 ARG A  41      69.614   1.694   3.236  1.00  0.00      RA0  H
ATOM    280  NH2 ARG A  41      66.620   2.548   4.200  1.00  0.00      RA0  N
ATOM    281 HH21 ARG A  41      66.442   1.726   4.770  1.00  0.00      RA0  H
ATOM    282 HH22 ARG A  41      65.896   3.236   4.143  1.00  0.00      RA0  H
ATOM    283  C   ARG A  41      70.827   8.344   4.196  1.00  0.00      RA0  C
ATOM    284  O   ARG A  41      71.381   9.078   3.378  1.00  0.00      RA0  O
ATOM    285  N   GLU A  42      70.029   8.854   5.156  1.00  0.00      RA0  N
ATOM    286  H   GLU A  42      69.597   8.226   5.808  1.00  0.00      RA0  H
ATOM    287  CA  GLU A  42      69.836  10.284   5.343  1.00  0.00      RA0  C
ATOM    288  CB  GLU A  42      68.706  10.600   6.327  1.00  0.00      RA0  C
ATOM    289  CG  GLU A  42      68.090  11.983   6.064  1.00  0.00      RA0  C
ATOM    290  CD  GLU A  42      68.578  13.017   7.064  1.00  0.00      RA0  C
ATOM    291  OE1 GLU A  42      69.749  13.394   7.042  1.00  0.00      RA0  O
ATOM    292  OE2 GLU A  42      67.783  13.437   7.901  1.00  0.00      RA0  O
ATOM    293  C   GLU A  42      71.130  11.023   5.677  1.00  0.00      RA0  C
ATOM    294  O   GLU A  42      71.433  12.081   5.125  1.00  0.00      RA0  O
ATOM    295  N   MET A  43      71.953  10.453   6.575  1.00  0.00      RA0  N
ATOM    296  H   MET A  43      71.638   9.595   6.987  1.00  0.00      RA0  H
ATOM    297  CA  MET A  43      73.245  10.993   6.958  1.00  0.00      RA0  C
ATOM    298  CB  MET A  43      73.842  10.152   8.082  1.00  0.00      RA0  C
ATOM    299  CG  MET A  43      72.955  10.155   9.320  1.00  0.00      RA0  C
ATOM    300  SD  MET A  43      73.441   8.943  10.546  1.00  0.00      RA0  S
ATOM    301  CE  MET A  43      75.109   9.554  10.750  1.00  0.00      RA0  C
ATOM    302  C   MET A  43      74.243  11.053   5.809  1.00  0.00      RA0  C
ATOM    303  O   MET A  43      74.932  12.053   5.614  1.00  0.00      RA0  O
ATOM    304  N   LEU A  44      74.300   9.996   4.979  1.00  0.00      RA0  N
ATOM    305  H   LEU A  44      73.736   9.198   5.203  1.00  0.00      RA0  H
ATOM    306  CA  LEU A  44      75.069   9.968   3.746  1.00  0.00      RA0  C
ATOM    307  CB  LEU A  44      74.945   8.609   3.064  1.00  0.00      RA0  C
ATOM    308  CG  LEU A  44      75.623   7.448   3.777  1.00  0.00      RA0  C
ATOM    309  CD1 LEU A  44      75.088   6.118   3.250  1.00  0.00      RA0  C
ATOM    310  CD2 LEU A  44      77.147   7.536   3.689  1.00  0.00      RA0  C
ATOM    311  C   LEU A  44      74.628  10.995   2.723  1.00  0.00      RA0  C
ATOM    312  O   LEU A  44      75.457  11.651   2.099  1.00  0.00      RA0  O
ATOM    313  N   GLN A  45      73.306  11.197   2.558  1.00  0.00      RA0  N
ATOM    314  H   GLN A  45      72.671  10.615   3.069  1.00  0.00      RA0  H
ATOM    315  CA  GLN A  45      72.753  12.223   1.686  1.00  0.00      RA0  C
ATOM    316  CB  GLN A  45      71.227  12.037   1.716  1.00  0.00      RA0  C
ATOM    317  CG  GLN A  45      70.317  13.103   1.096  1.00  0.00      RA0  C
ATOM    318  CD  GLN A  45      70.140  14.301   2.015  1.00  0.00      RA0  C
ATOM    319  OE1 GLN A  45      70.032  15.431   1.552  1.00  0.00      RA0  O
ATOM    320  NE2 GLN A  45      70.150  14.008   3.329  1.00  0.00      RA0  N
ATOM    321 HE21 GLN A  45      70.170  13.102   3.758  1.00  0.00      RA0  H
ATOM    322 HE22 GLN A  45      70.210  14.719   4.037  1.00  0.00      RA0  H
ATOM    323  C   GLN A  45      73.208  13.625   2.084  1.00  0.00      RA0  C
ATOM    324  O   GLN A  45      73.657  14.409   1.254  1.00  0.00      RA0  O
ATOM    325  N   THR A  46      73.197  13.931   3.397  1.00  0.00      RA0  N
ATOM    326  H   THR A  46      72.701  13.354   4.050  1.00  0.00      RA0  H
ATOM    327  CA  THR A  46      73.738  15.165   3.971  1.00  0.00      RA0  C
ATOM    328  CB  THR A  46      73.270  15.117   5.411  1.00  0.00      RA0  C
ATOM    329  OG1 THR A  46      71.876  14.771   5.354  1.00  0.00      RA0  O
ATOM    330  HG1 THR A  46      71.637  14.189   6.078  1.00  0.00      RA0  H
ATOM    331  CG2 THR A  46      73.483  16.440   6.151  1.00  0.00      RA0  C
ATOM    332  C   THR A  46      75.227  15.346   3.701  1.00  0.00      RA0  C
ATOM    333  O   THR A  46      75.717  16.447   3.452  1.00  0.00      RA0  O
ATOM    334  N   LEU A  47      76.005  14.251   3.737  1.00  0.00      RA0  N
ATOM    335  H   LEU A  47      75.568  13.369   3.923  1.00  0.00      RA0  H
ATOM    336  CA  LEU A  47      77.425  14.273   3.431  1.00  0.00      RA0  C
ATOM    337  CB  LEU A  47      78.090  13.067   4.085  1.00  0.00      RA0  C
ATOM    338  CG  LEU A  47      78.315  13.230   5.584  1.00  0.00      RA0  C
ATOM    339  CD1 LEU A  47      78.535  11.886   6.276  1.00  0.00      RA0  C
ATOM    340  CD2 LEU A  47      79.470  14.191   5.858  1.00  0.00      RA0  C
ATOM    341  C   LEU A  47      77.761  14.300   1.944  1.00  0.00      RA0  C
ATOM    342  O   LEU A  47      78.872  14.670   1.566  1.00  0.00      RA0  O
ATOM    343  N   GLY A  48      76.805  13.948   1.063  1.00  0.00      RA0  N
ATOM    344  H   GLY A  48      75.942  13.582   1.417  1.00  0.00      RA0  H
ATOM    345  CA  GLY A  48      76.999  13.936  -0.383  1.00  0.00      RA0  C
ATOM    346  C   GLY A  48      77.580  12.655  -0.914  1.00  0.00      RA0  C
ATOM    347  O   GLY A  48      78.244  12.659  -1.945  1.00  0.00      RA0  O
ATOM    348  N   LEU A  49      77.350  11.530  -0.217  1.00  0.00      RA0  N
ATOM    349  H   LEU A  49      76.683  11.532   0.531  1.00  0.00      RA0  H
ATOM    350  CA  LEU A  49      77.922  10.242  -0.566  1.00  0.00      RA0  C
ATOM    351  CB  LEU A  49      78.719   9.711   0.619  1.00  0.00      RA0  C
ATOM    352  CG  LEU A  49      79.547  10.815   1.275  1.00  0.00      RA0  C
ATOM    353  CD1 LEU A  49      80.139  10.356   2.596  1.00  0.00      RA0  C
ATOM    354  CD2 LEU A  49      80.606  11.395   0.344  1.00  0.00      RA0  C
ATOM    355  C   LEU A  49      76.828   9.261  -0.930  1.00  0.00      RA0  C
ATOM    356  O   LEU A  49      75.753   9.234  -0.333  1.00  0.00      RA0  O
ATOM    357  N   ALA A  50      77.073   8.426  -1.955  1.00  0.00      RA0  N
ATOM    358  H   ALA A  50      77.998   8.425  -2.335  1.00  0.00      RA0  H
ATOM    359  CA  ALA A  50      76.108   7.458  -2.428  1.00  0.00      RA0  C
ATOM    360  CB  ALA A  50      76.483   6.973  -3.829  1.00  0.00      RA0  C
ATOM    361  C   ALA A  50      75.976   6.250  -1.508  1.00  0.00      RA0  C
ATOM    362  O   ALA A  50      74.893   5.693  -1.323  1.00  0.00      RA0  O
ATOM    363  N   SER A  51      77.092   5.808  -0.899  1.00  0.00      RA0  N
ATOM    364  H   SER A  51      78.004   6.157  -1.106  1.00  0.00      RA0  H
ATOM    365  CA  SER A  51      77.097   4.638  -0.035  1.00  0.00      RA0  C
ATOM    366  CB  SER A  51      77.381   3.520  -1.011  1.00  0.00      RA0  C
ATOM    367  OG  SER A  51      78.202   4.060  -2.053  1.00  0.00      RA0  O
ATOM    368  HG  SER A  51      78.859   3.369  -2.177  1.00  0.00      RA0  H
ATOM    369  C   SER A  51      77.998   4.789   1.177  1.00  0.00      RA0  C
ATOM    370  O   SER A  51      78.879   5.645   1.247  1.00  0.00      RA0  O
ATOM    371  N   ILE A  52      77.807   3.916   2.195  1.00  0.00      RA0  N
ATOM    372  H   ILE A  52      77.119   3.206   2.056  1.00  0.00      RA0  H
ATOM    373  CA  ILE A  52      78.721   3.795   3.328  1.00  0.00      RA0  C
ATOM    374  CB  ILE A  52      78.179   2.833   4.391  1.00  0.00      RA0  C
ATOM    375  CG2 ILE A  52      79.155   2.702   5.563  1.00  0.00      RA0  C
ATOM    376  CG1 ILE A  52      76.795   3.265   4.872  1.00  0.00      RA0  C
ATOM    377  CD1 ILE A  52      76.244   2.346   5.963  1.00  0.00      RA0  C
ATOM    378  C   ILE A  52      80.096   3.357   2.878  1.00  0.00      RA0  C
ATOM    379  O   ILE A  52      81.109   3.924   3.276  1.00  0.00      RA0  O
ATOM    380  N   ASP A  53      80.155   2.382   1.962  1.00  0.00      RA0  N
ATOM    381  H   ASP A  53      79.314   1.984   1.592  1.00  0.00      RA0  H
ATOM    382  CA  ASP A  53      81.384   1.882   1.389  1.00  0.00      RA0  C
ATOM    383  CB  ASP A  53      81.065   0.779   0.380  1.00  0.00      RA0  C
ATOM    384  CG  ASP A  53      79.869   1.211  -0.442  1.00  0.00      RA0  C
ATOM    385  OD1 ASP A  53      78.748   0.890  -0.050  1.00  0.00      RA0  O
ATOM    386  OD2 ASP A  53      80.046   1.912  -1.436  1.00  0.00      RA0  O
ATOM    387  C   ASP A  53      82.229   2.975   0.735  1.00  0.00      RA0  C
ATOM    388  O   ASP A  53      83.417   3.095   1.018  1.00  0.00      RA0  O
ATOM    389  N   GLU A  54      81.601   3.875  -0.058  1.00  0.00      RA0  N
ATOM    390  H   GLU A  54      80.678   3.615  -0.350  1.00  0.00      RA0  H
ATOM    391  CA  GLU A  54      82.250   5.051  -0.628  1.00  0.00      RA0  C
ATOM    392  CB  GLU A  54      81.201   5.752  -1.508  1.00  0.00      RA0  C
ATOM    393  CG  GLU A  54      81.684   6.809  -2.507  1.00  0.00      RA0  C
ATOM    394  CD  GLU A  54      81.719   8.204  -1.906  1.00  0.00      RA0  C
ATOM    395  OE1 GLU A  54      81.625   8.358  -0.693  1.00  0.00      RA0  O
ATOM    396  OE2 GLU A  54      81.884   9.168  -2.648  1.00  0.00      RA0  O
ATOM    397  C   GLU A  54      82.840   5.992   0.422  1.00  0.00      RA0  C
ATOM    398  O   GLU A  54      83.966   6.473   0.293  1.00  0.00      RA0  O
ATOM    399  N   LEU A  55      82.123   6.260   1.539  1.00  0.00      RA0  N
ATOM    400  H   LEU A  55      81.196   5.884   1.595  1.00  0.00      RA0  H
ATOM    401  CA  LEU A  55      82.680   7.025   2.643  1.00  0.00      RA0  C
ATOM    402  CB  LEU A  55      81.655   7.203   3.762  1.00  0.00      RA0  C
ATOM    403  CG  LEU A  55      82.252   7.830   5.030  1.00  0.00      RA0  C
ATOM    404  CD1 LEU A  55      82.780   9.251   4.819  1.00  0.00      RA0  C
ATOM    405  CD2 LEU A  55      81.270   7.760   6.192  1.00  0.00      RA0  C
ATOM    406  C   LEU A  55      83.929   6.387   3.220  1.00  0.00      RA0  C
ATOM    407  O   LEU A  55      84.971   7.019   3.333  1.00  0.00      RA0  O
ATOM    408  N   ILE A  56      83.857   5.090   3.540  1.00  0.00      RA0  N
ATOM    409  H   ILE A  56      83.011   4.609   3.291  1.00  0.00      RA0  H
ATOM    410  CA  ILE A  56      84.918   4.337   4.183  1.00  0.00      RA0  C
ATOM    411  CB  ILE A  56      84.383   3.036   4.778  1.00  0.00      RA0  C
ATOM    412  CG2 ILE A  56      85.457   2.297   5.578  1.00  0.00      RA0  C
ATOM    413  CG1 ILE A  56      83.187   3.360   5.671  1.00  0.00      RA0  C
ATOM    414  CD1 ILE A  56      83.560   4.278   6.838  1.00  0.00      RA0  C
ATOM    415  C   ILE A  56      86.154   4.139   3.309  1.00  0.00      RA0  C
ATOM    416  O   ILE A  56      87.293   4.205   3.771  1.00  0.00      RA0  O
ATOM    417  N   GLU A  57      85.971   3.923   1.994  1.00  0.00      RA0  N
ATOM    418  H   GLU A  57      85.034   3.835   1.651  1.00  0.00      RA0  H
ATOM    419  CA  GLU A  57      87.044   3.891   1.011  1.00  0.00      RA0  C
ATOM    420  CB  GLU A  57      86.529   3.542  -0.392  1.00  0.00      RA0  C
ATOM    421  CG  GLU A  57      85.960   2.133  -0.557  1.00  0.00      RA0  C
ATOM    422  CD  GLU A  57      86.993   1.123  -0.132  1.00  0.00      RA0  C
ATOM    423  OE1 GLU A  57      88.165   1.287  -0.447  1.00  0.00      RA0  O
ATOM    424  OE2 GLU A  57      86.651   0.193   0.585  1.00  0.00      RA0  O
ATOM    425  C   GLU A  57      87.800   5.207   0.896  1.00  0.00      RA0  C
ATOM    426  O   GLU A  57      88.999   5.240   0.631  1.00  0.00      RA0  O
ATOM    427  N   LYS A  58      87.101   6.337   1.093  1.00  0.00      RA0  N
ATOM    428  H   LYS A  58      86.126   6.269   1.315  1.00  0.00      RA0  H
ATOM    429  CA  LYS A  58      87.712   7.649   1.045  1.00  0.00      RA0  C
ATOM    430  CB  LYS A  58      86.723   8.589   0.380  1.00  0.00      RA0  C
ATOM    431  CG  LYS A  58      86.589   8.299  -1.114  1.00  0.00      RA0  C
ATOM    432  CD  LYS A  58      85.222   8.747  -1.613  1.00  0.00      RA0  C
ATOM    433  CE  LYS A  58      84.877  10.133  -1.085  1.00  0.00      RA0  C
ATOM    434  NZ  LYS A  58      83.435  10.237  -0.848  1.00  0.00      RA0  N
ATOM    435  HZ1 LYS A  58      82.890  10.268  -1.737  1.00  0.00      RA0  H
ATOM    436  HZ2 LYS A  58      83.058   9.365  -0.412  1.00  0.00      RA0  H
ATOM    437  HZ3 LYS A  58      83.204  11.053  -0.247  1.00  0.00      RA0  H
ATOM    438  C   LYS A  58      88.186   8.179   2.401  1.00  0.00      RA0  C
ATOM    439  O   LYS A  58      88.997   9.099   2.439  1.00  0.00      RA0  O
ATOM    440  N   THR A  59      87.707   7.641   3.543  1.00  0.00      RA0  N
ATOM    441  H   THR A  59      87.060   6.878   3.519  1.00  0.00      RA0  H
ATOM    442  CA  THR A  59      88.193   8.011   4.878  1.00  0.00      RA0  C
ATOM    443  CB  THR A  59      87.143   7.702   5.936  1.00  0.00      RA0  C
ATOM    444  OG1 THR A  59      86.328   6.629   5.486  1.00  0.00      RA0  O
ATOM    445  HG1 THR A  59      85.659   7.041   4.954  1.00  0.00      RA0  H
ATOM    446  CG2 THR A  59      86.270   8.896   6.290  1.00  0.00      RA0  C
ATOM    447  C   THR A  59      89.478   7.308   5.244  1.00  0.00      RA0  C
ATOM    448  O   THR A  59      90.376   7.887   5.854  1.00  0.00      RA0  O
ATOM    449  N   VAL A  60      89.576   6.012   4.910  1.00  0.00      RA0  N
ATOM    450  H   VAL A  60      88.888   5.593   4.313  1.00  0.00      RA0  H
ATOM    451  CA  VAL A  60      90.650   5.160   5.364  1.00  0.00      RA0  C
ATOM    452  CB  VAL A  60      90.114   3.822   5.858  1.00  0.00      RA0  C
ATOM    453  CG1 VAL A  60      91.212   3.018   6.561  1.00  0.00      RA0  C
ATOM    454  CG2 VAL A  60      88.922   4.076   6.784  1.00  0.00      RA0  C
ATOM    455  C   VAL A  60      91.684   5.036   4.261  1.00  0.00      RA0  C
ATOM    456  O   VAL A  60      91.323   4.669   3.141  1.00  0.00      RA0  O
ATOM    457  N   PRO A  61      92.972   5.290   4.505  1.00  0.00      RA0  N
ATOM    458  CD  PRO A  61      93.461   5.796   5.782  1.00  0.00      RA0  C
ATOM    459  CA  PRO A  61      94.028   5.109   3.519  1.00  0.00      RA0  C
ATOM    460  CB  PRO A  61      95.298   5.388   4.330  1.00  0.00      RA0  C
ATOM    461  CG  PRO A  61      94.865   6.289   5.484  1.00  0.00      RA0  C
ATOM    462  C   PRO A  61      94.054   3.710   2.926  1.00  0.00      RA0  C
ATOM    463  O   PRO A  61      94.163   2.734   3.668  1.00  0.00      RA0  O
ATOM    464  N   ALA A  62      93.987   3.582   1.587  1.00  0.00      RA0  N
ATOM    465  H   ALA A  62      93.867   4.437   1.082  1.00  0.00      RA0  H
ATOM    466  CA  ALA A  62      93.862   2.316   0.885  1.00  0.00      RA0  C
ATOM    467  CB  ALA A  62      93.840   2.544  -0.627  1.00  0.00      RA0  C
ATOM    468  C   ALA A  62      94.966   1.316   1.217  1.00  0.00      RA0  C
ATOM    469  O   ALA A  62      94.736   0.119   1.368  1.00  0.00      RA0  O
ATOM    470  N   ASN A  63      96.194   1.822   1.402  1.00  0.00      RA0  N
ATOM    471  H   ASN A  63      96.284   2.812   1.306  1.00  0.00      RA0  H
ATOM    472  CA  ASN A  63      97.371   1.052   1.754  1.00  0.00      RA0  C
ATOM    473  CB  ASN A  63      98.636   1.902   1.748  1.00  0.00      RA0  C
ATOM    474  CG  ASN A  63      99.800   0.959   1.974  1.00  0.00      RA0  C
ATOM    475  OD1 ASN A  63      99.880  -0.094   1.350  1.00  0.00      RA0  O
ATOM    476  ND2 ASN A  63     100.700   1.397   2.876  1.00  0.00      RA0  N
ATOM    477 HD21 ASN A  63     100.614   2.269   3.364  1.00  0.00      RA0  H
ATOM    478 HD22 ASN A  63     101.518   0.863   3.090  1.00  0.00      RA0  H
ATOM    479  C   ASN A  63      97.311   0.312   3.089  1.00  0.00      RA0  C
ATOM    480  O   ASN A  63      97.865  -0.775   3.219  1.00  0.00      RA0  O
ATOM    481  N   ILE A  64      96.659   0.875   4.127  1.00  0.00      RA0  N
ATOM    482  H   ILE A  64      96.095   1.693   3.991  1.00  0.00      RA0  H
ATOM    483  CA  ILE A  64      96.642   0.242   5.448  1.00  0.00      RA0  C
ATOM    484  CB  ILE A  64      96.736   1.300   6.543  1.00  0.00      RA0  C
ATOM    485  CG2 ILE A  64      97.921   2.225   6.270  1.00  0.00      RA0  C
ATOM    486  CG1 ILE A  64      95.425   2.074   6.688  1.00  0.00      RA0  C
ATOM    487  CD1 ILE A  64      95.438   3.012   7.889  1.00  0.00      RA0  C
ATOM    488  C   ILE A  64      95.398  -0.599   5.639  1.00  0.00      RA0  C
ATOM    489  O   ILE A  64      95.172  -1.197   6.690  1.00  0.00      RA0  O
ATOM    490  N   ARG A  65      94.531  -0.631   4.615  1.00  0.00      RA0  N
ATOM    491  H   ARG A  65      94.732  -0.121   3.780  1.00  0.00      RA0  H
ATOM    492  CA  ARG A  65      93.247  -1.277   4.672  1.00  0.00      RA0  C
ATOM    493  CB  ARG A  65      92.456  -0.950   3.414  1.00  0.00      RA0  C
ATOM    494  CG  ARG A  65      90.948  -1.012   3.614  1.00  0.00      RA0  C
ATOM    495  CD  ARG A  65      90.445   0.245   4.327  1.00  0.00      RA0  C
ATOM    496  NE  ARG A  65      88.987   0.276   4.398  1.00  0.00      RA0  N
ATOM    497  HE  ARG A  65      88.576  -0.046   5.255  1.00  0.00      RA0  H
ATOM    498  CZ  ARG A  65      88.292   0.598   3.265  1.00  0.00      RA0  C
ATOM    499  NH1 ARG A  65      86.954   0.443   3.222  1.00  0.00      RA0  N
ATOM    500 HH11 ARG A  65      86.482   0.559   2.330  1.00  0.00      RA0  H
ATOM    501 HH12 ARG A  65      86.387   0.206   4.011  1.00  0.00      RA0  H
ATOM    502  NH2 ARG A  65      88.953   1.054   2.183  1.00  0.00      RA0  N
ATOM    503 HH21 ARG A  65      88.476   1.131   1.289  1.00  0.00      RA0  H
ATOM    504 HH22 ARG A  65      89.914   1.326   2.183  1.00  0.00      RA0  H
ATOM    505  C   ARG A  65      93.339  -2.793   4.791  1.00  0.00      RA0  C
ATOM    506  O   ARG A  65      93.998  -3.476   4.007  1.00  0.00      RA0  O
ATOM    507  N   LEU A  66      92.641  -3.364   5.789  1.00  0.00      RA0  N
ATOM    508  H   LEU A  66      92.054  -2.771   6.336  1.00  0.00      RA0  H
ATOM    509  CA  LEU A  66      92.524  -4.794   5.958  1.00  0.00      RA0  C
ATOM    510  CB  LEU A  66      91.863  -5.129   7.294  1.00  0.00      RA0  C
ATOM    511  CG  LEU A  66      91.696  -6.637   7.474  1.00  0.00      RA0  C
ATOM    512  CD1 LEU A  66      93.047  -7.347   7.548  1.00  0.00      RA0  C
ATOM    513  CD2 LEU A  66      90.786  -6.978   8.650  1.00  0.00      RA0  C
ATOM    514  C   LEU A  66      91.718  -5.415   4.820  1.00  0.00      RA0  C
ATOM    515  O   LEU A  66      90.578  -5.039   4.545  1.00  0.00      RA0  O
ATOM    516  N   LYS A  67      92.319  -6.384   4.106  1.00  0.00      RA0  N
ATOM    517  H   LYS A  67      93.154  -6.787   4.473  1.00  0.00      RA0  H
ATOM    518  CA  LYS A  67      91.873  -6.788   2.784  1.00  0.00      RA0  C
ATOM    519  CB  LYS A  67      93.043  -7.177   1.857  1.00  0.00      RA0  C
ATOM    520  CG  LYS A  67      93.825  -6.049   1.158  1.00  0.00      RA0  C
ATOM    521  CD  LYS A  67      94.929  -5.394   1.993  1.00  0.00      RA0  C
ATOM    522  CE  LYS A  67      95.524  -4.120   1.367  1.00  0.00      RA0  C
ATOM    523  NZ  LYS A  67      96.143  -3.299   2.423  1.00  0.00      RA0  N
ATOM    524  HZ1 LYS A  67      96.442  -2.369   2.063  1.00  0.00      RA0  H
ATOM    525  HZ2 LYS A  67      95.427  -3.161   3.169  1.00  0.00      RA0  H
ATOM    526  HZ3 LYS A  67      96.966  -3.775   2.838  1.00  0.00      RA0  H
ATOM    527  C   LYS A  67      90.878  -7.937   2.789  1.00  0.00      RA0  C
ATOM    528  O   LYS A  67      90.617  -8.551   1.759  1.00  0.00      RA0  O
ATOM    529  N   ARG A  68      90.299  -8.284   3.946  1.00  0.00      RA0  N
ATOM    530  H   ARG A  68      90.298  -7.699   4.760  1.00  0.00      RA0  H
ATOM    531  CA  ARG A  68      89.478  -9.472   4.040  1.00  0.00      RA0  C
ATOM    532  CB  ARG A  68      90.405 -10.672   4.280  1.00  0.00      RA0  C
ATOM    533  CG  ARG A  68      90.993 -10.584   5.689  1.00  0.00      RA0  C
ATOM    534  CD  ARG A  68      91.682 -11.856   6.182  1.00  0.00      RA0  C
ATOM    535  NE  ARG A  68      91.979 -11.748   7.611  1.00  0.00      RA0  N
ATOM    536  HE  ARG A  68      91.262 -12.038   8.263  1.00  0.00      RA0  H
ATOM    537  CZ  ARG A  68      93.121 -11.131   8.031  1.00  0.00      RA0  C
ATOM    538  NH1 ARG A  68      94.008 -10.655   7.124  1.00  0.00      RA0  N
ATOM    539 HH11 ARG A  68      94.849 -10.174   7.391  1.00  0.00      RA0  H
ATOM    540 HH12 ARG A  68      93.847 -10.760   6.140  1.00  0.00      RA0  H
ATOM    541  NH2 ARG A  68      93.353 -11.007   9.347  1.00  0.00      RA0  N
ATOM    542 HH21 ARG A  68      94.125 -10.512   9.739  1.00  0.00      RA0  H
ATOM    543 HH22 ARG A  68      92.737 -11.427  10.042  1.00  0.00      RA0  H
ATOM    544  C   ARG A  68      88.529  -9.334   5.222  1.00  0.00      RA0  C
ATOM    545  O   ARG A  68      88.693  -8.379   5.987  1.00  0.00      RA0  O
ATOM    546  N   PRO A  69      87.505 -10.171   5.440  1.00  0.00      RA0  N
ATOM    547  CD  PRO A  69      86.998 -11.184   4.515  1.00  0.00      RA0  C
ATOM    548  CA  PRO A  69      86.778 -10.163   6.701  1.00  0.00      RA0  C
ATOM    549  CB  PRO A  69      85.579 -11.072   6.413  1.00  0.00      RA0  C
ATOM    550  CG  PRO A  69      86.088 -12.059   5.367  1.00  0.00      RA0  C
ATOM    551  C   PRO A  69      87.635 -10.648   7.851  1.00  0.00      RA0  C
ATOM    552  O   PRO A  69      88.548 -11.452   7.657  1.00  0.00      RA0  O
ATOM    553  N   LEU A  70      87.336 -10.164   9.066  1.00  0.00      RA0  N
ATOM    554  H   LEU A  70      86.573  -9.525   9.136  1.00  0.00      RA0  H
ATOM    555  CA  LEU A  70      87.894 -10.694  10.289  1.00  0.00      RA0  C
ATOM    556  CB  LEU A  70      87.344  -9.919  11.476  1.00  0.00      RA0  C
ATOM    557  CG  LEU A  70      87.590  -8.422  11.432  1.00  0.00      RA0  C
ATOM    558  CD1 LEU A  70      86.557  -7.688  12.287  1.00  0.00      RA0  C
ATOM    559  CD2 LEU A  70      89.037  -8.082  11.795  1.00  0.00      RA0  C
ATOM    560  C   LEU A  70      87.521 -12.154  10.517  1.00  0.00      RA0  C
ATOM    561  O   LEU A  70      86.358 -12.543  10.394  1.00  0.00      RA0  O
ATOM    562  N   LYS A  71      88.500 -12.999  10.877  1.00  0.00      RA0  N
ATOM    563  H   LYS A  71      89.415 -12.632  11.057  1.00  0.00      RA0  H
ATOM    564  CA  LYS A  71      88.271 -14.404  11.141  1.00  0.00      RA0  C
ATOM    565  CB  LYS A  71      89.531 -15.232  10.927  1.00  0.00      RA0  C
ATOM    566  CG  LYS A  71      90.114 -15.206   9.519  1.00  0.00      RA0  C
ATOM    567  CD  LYS A  71      91.338 -16.118   9.498  1.00  0.00      RA0  C
ATOM    568  CE  LYS A  71      92.018 -16.231   8.139  1.00  0.00      RA0  C
ATOM    569  NZ  LYS A  71      93.117 -17.197   8.266  1.00  0.00      RA0  N
ATOM    570  HZ1 LYS A  71      93.612 -17.296   7.358  1.00  0.00      RA0  H
ATOM    571  HZ2 LYS A  71      93.778 -16.865   8.998  1.00  0.00      RA0  H
ATOM    572  HZ3 LYS A  71      92.727 -18.118   8.553  1.00  0.00      RA0  H
ATOM    573  C   LYS A  71      87.818 -14.641  12.560  1.00  0.00      RA0  C
ATOM    574  O   LYS A  71      88.596 -14.960  13.455  1.00  0.00      RA0  O
ATOM    575  N   MET A  72      86.513 -14.481  12.778  1.00  0.00      RA0  N
ATOM    576  H   MET A  72      85.876 -14.326  12.020  1.00  0.00      RA0  H
ATOM    577  CA  MET A  72      85.922 -14.529  14.087  1.00  0.00      RA0  C
ATOM    578  CB  MET A  72      85.597 -13.123  14.598  1.00  0.00      RA0  C
ATOM    579  CG  MET A  72      86.755 -12.140  14.429  1.00  0.00      RA0  C
ATOM    580  SD  MET A  72      86.373 -10.483  14.998  1.00  0.00      RA0  S
ATOM    581  CE  MET A  72      86.718 -10.790  16.729  1.00  0.00      RA0  C
ATOM    582  C   MET A  72      84.652 -15.321  13.969  1.00  0.00      RA0  C
ATOM    583  O   MET A  72      84.101 -15.470  12.880  1.00  0.00      RA0  O
ATOM    584  N   GLU A  73      84.144 -15.850  15.091  1.00  0.00      RA0  N
ATOM    585  H   GLU A  73      84.670 -15.724  15.932  1.00  0.00      RA0  H
ATOM    586  CA  GLU A  73      82.897 -16.579  15.118  1.00  0.00      RA0  C
ATOM    587  CB  GLU A  73      82.640 -17.187  16.489  1.00  0.00      RA0  C
ATOM    588  CG  GLU A  73      83.818 -18.061  16.915  1.00  0.00      RA0  C
ATOM    589  CD  GLU A  73      84.639 -17.326  17.948  1.00  0.00      RA0  C
ATOM    590  OE1 GLU A  73      84.626 -17.724  19.092  1.00  0.00      RA0  O
ATOM    591  OE2 GLU A  73      85.311 -16.346  17.654  1.00  0.00      RA0  O
ATOM    592  C   GLU A  73      81.718 -15.755  14.608  1.00  0.00      RA0  C
ATOM    593  O   GLU A  73      81.632 -14.544  14.836  1.00  0.00      RA0  O
ATOM    594  N   ASP A  74      80.778 -16.400  13.890  1.00  0.00      RA0  N
ATOM    595  H   ASP A  74      80.869 -17.383  13.759  1.00  0.00      RA0  H
ATOM    596  CA  ASP A  74      79.561 -15.762  13.429  1.00  0.00      RA0  C
ATOM    597  CB  ASP A  74      78.783 -16.644  12.443  1.00  0.00      RA0  C
ATOM    598  CG  ASP A  74      78.725 -15.877  11.131  1.00  0.00      RA0  C
ATOM    599  OD1 ASP A  74      77.658 -15.411  10.738  1.00  0.00      RA0  O
ATOM    600  OD2 ASP A  74      79.765 -15.662  10.510  1.00  0.00      RA0  O
ATOM    601  C   ASP A  74      78.734 -15.193  14.584  1.00  0.00      RA0  C
ATOM    602  O   ASP A  74      78.763 -15.754  15.687  1.00  0.00      RA0  O
ATOM    603  N   PRO A  75      78.044 -14.054  14.416  1.00  0.00      RA0  N
ATOM    604  CD  PRO A  75      77.990 -13.253  13.200  1.00  0.00      RA0  C
ATOM    605  CA  PRO A  75      77.248 -13.478  15.482  1.00  0.00      RA0  C
ATOM    606  CB  PRO A  75      76.675 -12.201  14.855  1.00  0.00      RA0  C
ATOM    607  CG  PRO A  75      76.726 -12.424  13.349  1.00  0.00      RA0  C
ATOM    608  C   PRO A  75      76.191 -14.401  16.030  1.00  0.00      RA0  C
ATOM    609  O   PRO A  75      75.513 -15.109  15.288  1.00  0.00      RA0  O
ATOM    610  N   VAL A  76      76.052 -14.370  17.352  1.00  0.00      RA0  N
ATOM    611  H   VAL A  76      76.622 -13.716  17.853  1.00  0.00      RA0  H
ATOM    612  CA  VAL A  76      75.034 -15.084  18.074  1.00  0.00      RA0  C
ATOM    613  CB  VAL A  76      75.646 -15.964  19.156  1.00  0.00      RA0  C
ATOM    614  CG1 VAL A  76      76.347 -17.180  18.548  1.00  0.00      RA0  C
ATOM    615  CG2 VAL A  76      76.596 -15.139  20.009  1.00  0.00      RA0  C
ATOM    616  C   VAL A  76      74.066 -14.067  18.644  1.00  0.00      RA0  C
ATOM    617  O   VAL A  76      74.376 -12.892  18.849  1.00  0.00      RA0  O
ATOM    618  N   CYS A  77      72.838 -14.492  18.948  1.00  0.00      RA0  N
ATOM    619  H   CYS A  77      72.577 -15.446  18.793  1.00  0.00      RA0  H
ATOM    620  CA  CYS A  77      71.861 -13.642  19.592  1.00  0.00      RA0  C
ATOM    621  CB  CYS A  77      70.444 -14.111  19.322  1.00  0.00      RA0  C
ATOM    622  SG  CYS A  77      70.171 -14.269  17.542  1.00  0.00      RA0  S
ATOM    623  C   CYS A  77      72.193 -13.397  21.047  1.00  0.00      RA0  C
ATOM    624  O   CYS A  77      72.962 -14.132  21.659  1.00  0.00      RA0  O
ATOM    625  N   GLU A  78      71.563 -12.383  21.683  1.00  0.00      RA0  N
ATOM    626  H   GLU A  78      70.986 -11.759  21.158  1.00  0.00      RA0  H
ATOM    627  CA  GLU A  78      71.745 -12.119  23.106  1.00  0.00      RA0  C
ATOM    628  CB  GLU A  78      70.964 -10.887  23.549  1.00  0.00      RA0  C
ATOM    629  CG  GLU A  78      71.413  -9.662  22.755  1.00  0.00      RA0  C
ATOM    630  CD  GLU A  78      70.935  -8.415  23.457  1.00  0.00      RA0  C
ATOM    631  OE1 GLU A  78      71.773  -7.614  23.870  1.00  0.00      RA0  O
ATOM    632  OE2 GLU A  78      69.729  -8.262  23.615  1.00  0.00      RA0  O
ATOM    633  C   GLU A  78      71.441 -13.344  23.982  1.00  0.00      RA0  C
ATOM    634  O   GLU A  78      72.159 -13.688  24.912  1.00  0.00      RA0  O
ATOM    635  N   ASN A  79      70.373 -14.090  23.654  1.00  0.00      RA0  N
ATOM    636  H   ASN A  79      69.825 -13.780  22.878  1.00  0.00      RA0  H
ATOM    637  CA  ASN A  79      70.038 -15.335  24.330  1.00  0.00      RA0  C
ATOM    638  CB  ASN A  79      68.677 -15.910  23.921  1.00  0.00      RA0  C
ATOM    639  CG  ASN A  79      67.590 -14.861  23.883  1.00  0.00      RA0  C
ATOM    640  OD1 ASN A  79      67.155 -14.451  22.808  1.00  0.00      RA0  O
ATOM    641  ND2 ASN A  79      67.174 -14.448  25.094  1.00  0.00      RA0  N
ATOM    642 HD21 ASN A  79      67.565 -14.825  25.936  1.00  0.00      RA0  H
ATOM    643 HD22 ASN A  79      66.468 -13.746  25.196  1.00  0.00      RA0  H
ATOM    644  C   ASN A  79      71.054 -16.452  24.139  1.00  0.00      RA0  C
ATOM    645  O   ASN A  79      71.463 -17.121  25.086  1.00  0.00      RA0  O
ATOM    646  N   GLU A  80      71.504 -16.659  22.890  1.00  0.00      RA0  N
ATOM    647  H   GLU A  80      71.087 -16.169  22.123  1.00  0.00      RA0  H
ATOM    648  CA  GLU A  80      72.482 -17.668  22.551  1.00  0.00      RA0  C
ATOM    649  CB  GLU A  80      72.594 -17.939  21.054  1.00  0.00      RA0  C
ATOM    650  CG  GLU A  80      71.331 -18.595  20.504  1.00  0.00      RA0  C
ATOM    651  CD  GLU A  80      70.383 -17.525  20.031  1.00  0.00      RA0  C
ATOM    652  OE1 GLU A  80      70.434 -17.199  18.856  1.00  0.00      RA0  O
ATOM    653  OE2 GLU A  80      69.590 -17.008  20.813  1.00  0.00      RA0  O
ATOM    654  C   GLU A  80      73.847 -17.380  23.159  1.00  0.00      RA0  C
ATOM    655  O   GLU A  80      74.531 -18.277  23.648  1.00  0.00      RA0  O
ATOM    656  N   ILE A  81      74.281 -16.098  23.174  1.00  0.00      RA0  N
ATOM    657  H   ILE A  81      73.688 -15.385  22.803  1.00  0.00      RA0  H
ATOM    658  CA  ILE A  81      75.560 -15.725  23.762  1.00  0.00      RA0  C
ATOM    659  CB  ILE A  81      76.002 -14.287  23.467  1.00  0.00      RA0  C
ATOM    660  CG2 ILE A  81      75.247 -13.221  24.261  1.00  0.00      RA0  C
ATOM    661  CG1 ILE A  81      77.505 -14.200  23.720  1.00  0.00      RA0  C
ATOM    662  CD1 ILE A  81      78.206 -15.454  23.197  1.00  0.00      RA0  C
ATOM    663  C   ILE A  81      75.632 -16.005  25.252  1.00  0.00      RA0  C
ATOM    664  O   ILE A  81      76.609 -16.562  25.754  1.00  0.00      RA0  O
ATOM    665  N   LEU A  82      74.556 -15.674  25.996  1.00  0.00      RA0  N
ATOM    666  H   LEU A  82      73.782 -15.235  25.534  1.00  0.00      RA0  H
ATOM    667  CA  LEU A  82      74.444 -15.906  27.417  1.00  0.00      RA0  C
ATOM    668  CB  LEU A  82      73.213 -15.206  27.991  1.00  0.00      RA0  C
ATOM    669  CG  LEU A  82      73.357 -13.684  27.933  1.00  0.00      RA0  C
ATOM    670  CD1 LEU A  82      72.096 -12.969  28.418  1.00  0.00      RA0  C
ATOM    671  CD2 LEU A  82      74.610 -13.207  28.669  1.00  0.00      RA0  C
ATOM    672  C   LEU A  82      74.447 -17.384  27.736  1.00  0.00      RA0  C
ATOM    673  O   LEU A  82      75.062 -17.820  28.702  1.00  0.00      RA0  O
ATOM    674  N   ALA A  83      73.784 -18.204  26.905  1.00  0.00      RA0  N
ATOM    675  H   ALA A  83      73.244 -17.795  26.166  1.00  0.00      RA0  H
ATOM    676  CA  ALA A  83      73.844 -19.647  26.986  1.00  0.00      RA0  C
ATOM    677  CB  ALA A  83      72.867 -20.277  25.993  1.00  0.00      RA0  C
ATOM    678  C   ALA A  83      75.236 -20.234  26.747  1.00  0.00      RA0  C
ATOM    679  O   ALA A  83      75.715 -21.050  27.534  1.00  0.00      RA0  O
ATOM    680  N   THR A  84      75.955 -19.779  25.698  1.00  0.00      RA0  N
ATOM    681  H   THR A  84      75.551 -19.084  25.105  1.00  0.00      RA0  H
ATOM    682  CA  THR A  84      77.335 -20.196  25.426  1.00  0.00      RA0  C
ATOM    683  CB  THR A  84      77.709 -19.599  24.076  1.00  0.00      RA0  C
ATOM    684  OG1 THR A  84      76.694 -19.938  23.120  1.00  0.00      RA0  O
ATOM    685  HG1 THR A  84      75.928 -19.407  23.307  1.00  0.00      RA0  H
ATOM    686  CG2 THR A  84      79.088 -20.058  23.602  1.00  0.00      RA0  C
ATOM    687  C   THR A  84      78.279 -19.807  26.545  1.00  0.00      RA0  C
ATOM    688  O   THR A  84      79.089 -20.607  27.007  1.00  0.00      RA0  O
ATOM    689  N   LEU A  85      78.186 -18.566  27.063  1.00  0.00      RA0  N
ATOM    690  H   LEU A  85      77.504 -17.928  26.705  1.00  0.00      RA0  H
ATOM    691  CA  LEU A  85      78.998 -18.158  28.194  1.00  0.00      RA0  C
ATOM    692  CB  LEU A  85      78.956 -16.642  28.371  1.00  0.00      RA0  C
ATOM    693  CG  LEU A  85      80.075 -16.130  29.282  1.00  0.00      RA0  C
ATOM    694  CD1 LEU A  85      81.428 -16.753  28.938  1.00  0.00      RA0  C
ATOM    695  CD2 LEU A  85      80.157 -14.607  29.264  1.00  0.00      RA0  C
ATOM    696  C   LEU A  85      78.655 -18.874  29.485  1.00  0.00      RA0  C
ATOM    697  O   LEU A  85      79.543 -19.223  30.252  1.00  0.00      RA0  O
ATOM    698  N   HIS A  86      77.360 -19.160  29.736  1.00  0.00      RA0  N
ATOM    699  H   HIS A  86      76.665 -18.812  29.107  1.00  0.00      RA0  H
ATOM    700  CA  HIS A  86      76.891 -19.950  30.872  1.00  0.00      RA0  C
ATOM    701  CB  HIS A  86      75.373 -20.017  30.997  1.00  0.00      RA0  C
ATOM    702  CG  HIS A  86      75.059 -20.660  32.327  1.00  0.00      RA0  C
ATOM    703  ND1 HIS A  86      75.643 -20.308  33.491  1.00  0.00      RA0  N
ATOM    704  HD1 HIS A  86      76.331 -19.620  33.639  1.00  0.00      RA0  H
ATOM    705  CD2 HIS A  86      74.155 -21.696  32.575  1.00  0.00      RA0  C
ATOM    706  NE2 HIS A  86      74.202 -21.967  33.902  1.00  0.00      RA0  N
ATOM    707  CE1 HIS A  86      75.118 -21.112  34.468  1.00  0.00      RA0  C
ATOM    708  C   HIS A  86      77.501 -21.357  30.886  1.00  0.00      RA0  C
ATOM    709  O   HIS A  86      77.878 -21.905  31.917  1.00  0.00      RA0  O
ATOM    710  N   ALA A  87      77.656 -21.971  29.697  1.00  0.00      RA0  N
ATOM    711  H   ALA A  87      77.281 -21.503  28.893  1.00  0.00      RA0  H
ATOM    712  CA  ALA A  87      78.370 -23.221  29.504  1.00  0.00      RA0  C
ATOM    713  CB  ALA A  87      78.126 -23.760  28.094  1.00  0.00      RA0  C
ATOM    714  C   ALA A  87      79.884 -23.153  29.749  1.00  0.00      RA0  C
ATOM    715  O   ALA A  87      80.519 -24.118  30.177  1.00  0.00      RA0  O
ATOM    716  N   ILE A  88      80.521 -22.009  29.438  1.00  0.00      RA0  N
ATOM    717  H   ILE A  88      79.971 -21.252  29.077  1.00  0.00      RA0  H
ATOM    718  CA  ILE A  88      81.905 -21.729  29.801  1.00  0.00      RA0  C
ATOM    719  CB  ILE A  88      82.425 -20.552  28.975  1.00  0.00      RA0  C
ATOM    720  CG2 ILE A  88      83.828 -20.123  29.400  1.00  0.00      RA0  C
ATOM    721  CG1 ILE A  88      82.375 -20.901  27.489  1.00  0.00      RA0  C
ATOM    722  CD1 ILE A  88      82.904 -19.769  26.610  1.00  0.00      RA0  C
ATOM    723  C   ILE A  88      82.066 -21.487  31.294  1.00  0.00      RA0  C
ATOM    724  O   ILE A  88      82.951 -22.057  31.932  1.00  0.00      RA0  O
ATOM    725  N   SER A  89      81.192 -20.663  31.909  1.00  0.00      RA0  N
ATOM    726  H   SER A  89      80.395 -20.276  31.451  1.00  0.00      RA0  H
ATOM    727  CA  SER A  89      81.248 -20.325  33.326  1.00  0.00      RA0  C
ATOM    728  CB  SER A  89      80.311 -19.148  33.607  1.00  0.00      RA0  C
ATOM    729  OG  SER A  89      78.965 -19.458  33.246  1.00  0.00      RA0  O
ATOM    730  HG  SER A  89      78.488 -19.293  34.065  1.00  0.00      RA0  H
ATOM    731  C   SER A  89      81.089 -21.508  34.239  1.00  0.00      RA0  C
ATOM    732  O   SER A  89      81.819 -21.633  35.217  1.00  0.00      RA0  O
ATOM    733  N   SER A  90      80.205 -22.451  33.877  1.00  0.00      RA0  N
ATOM    734  H   SER A  90      79.613 -22.284  33.086  1.00  0.00      RA0  H
ATOM    735  CA  SER A  90      79.958 -23.677  34.625  1.00  0.00      RA0  C
ATOM    736  CB  SER A  90      78.773 -24.376  33.980  1.00  0.00      RA0  C
ATOM    737  OG  SER A  90      78.878 -24.216  32.563  1.00  0.00      RA0  O
ATOM    738  HG  SER A  90      78.195 -23.584  32.357  1.00  0.00      RA0  H
ATOM    739  C   SER A  90      81.155 -24.618  34.789  1.00  0.00      RA0  C
ATOM    740  O   SER A  90      81.141 -25.544  35.596  1.00  0.00      RA0  O
ATOM    741  N   LYS A  91      82.247 -24.398  34.024  1.00  0.00      RA0  N
ATOM    742  H   LYS A  91      82.259 -23.573  33.457  1.00  0.00      RA0  H
ATOM    743  CA  LYS A  91      83.488 -25.134  34.180  1.00  0.00      RA0  C
ATOM    744  CB  LYS A  91      84.218 -25.273  32.849  1.00  0.00      RA0  C
ATOM    745  CG  LYS A  91      83.213 -25.530  31.736  1.00  0.00      RA0  C
ATOM    746  CD  LYS A  91      83.832 -26.057  30.446  1.00  0.00      RA0  C
ATOM    747  CE  LYS A  91      82.767 -26.146  29.356  1.00  0.00      RA0  C
ATOM    748  NZ  LYS A  91      81.475 -26.467  29.981  1.00  0.00      RA0  N
ATOM    749  HZ1 LYS A  91      80.768 -26.674  29.251  1.00  0.00      RA0  H
ATOM    750  HZ2 LYS A  91      81.560 -27.260  30.644  1.00  0.00      RA0  H
ATOM    751  HZ3 LYS A  91      81.137 -25.622  30.497  1.00  0.00      RA0  H
ATOM    752  C   LYS A  91      84.406 -24.519  35.223  1.00  0.00      RA0  C
ATOM    753  O   LYS A  91      85.407 -25.117  35.619  1.00  0.00      RA0  O
ATOM    754  N   ASN A  92      84.094 -23.304  35.708  1.00  0.00      RA0  N
ATOM    755  H   ASN A  92      83.219 -22.890  35.464  1.00  0.00      RA0  H
ATOM    756  CA  ASN A  92      84.721 -22.781  36.901  1.00  0.00      RA0  C
ATOM    757  CB  ASN A  92      84.607 -21.259  37.011  1.00  0.00      RA0  C
ATOM    758  CG  ASN A  92      85.718 -20.558  36.254  1.00  0.00      RA0  C
ATOM    759  OD1 ASN A  92      86.537 -21.155  35.554  1.00  0.00      RA0  O
ATOM    760  ND2 ASN A  92      85.700 -19.226  36.422  1.00  0.00      RA0  N
ATOM    761 HD21 ASN A  92      84.973 -18.828  36.993  1.00  0.00      RA0  H
ATOM    762 HD22 ASN A  92      86.350 -18.584  36.022  1.00  0.00      RA0  H
ATOM    763  C   ASN A  92      84.087 -23.412  38.120  1.00  0.00      RA0  C
ATOM    764  O   ASN A  92      82.916 -23.774  38.140  1.00  0.00      RA0  O
ATOM    765  N   GLN A  93      84.861 -23.540  39.198  1.00  0.00      RA0  N
ATOM    766  H   GLN A  93      85.785 -23.152  39.223  1.00  0.00      RA0  H
ATOM    767  CA  GLN A  93      84.343 -24.078  40.426  1.00  0.00      RA0  C
ATOM    768  CB  GLN A  93      85.155 -25.297  40.839  1.00  0.00      RA0  C
ATOM    769  CG  GLN A  93      85.189 -26.385  39.770  1.00  0.00      RA0  C
ATOM    770  CD  GLN A  93      86.091 -27.495  40.254  1.00  0.00      RA0  C
ATOM    771  OE1 GLN A  93      86.206 -27.760  41.446  1.00  0.00      RA0  O
ATOM    772  NE2 GLN A  93      86.739 -28.122  39.257  1.00  0.00      RA0  N
ATOM    773 HE21 GLN A  93      86.607 -27.829  38.308  1.00  0.00      RA0  H
ATOM    774 HE22 GLN A  93      87.370 -28.878  39.429  1.00  0.00      RA0  H
ATOM    775  C   GLN A  93      84.412 -23.007  41.490  1.00  0.00      RA0  C
ATOM    776  O   GLN A  93      85.428 -22.340  41.670  1.00  0.00      RA0  O
ATOM    777  N   ILE A  94      83.318 -22.815  42.247  1.00  0.00      RA0  N
ATOM    778  H   ILE A  94      82.560 -23.462  42.178  1.00  0.00      RA0  H
ATOM    779  CA  ILE A  94      83.279 -21.825  43.311  1.00  0.00      RA0  C
ATOM    780  CB  ILE A  94      81.887 -21.207  43.383  1.00  0.00      RA0  C
ATOM    781  CG2 ILE A  94      81.831 -20.074  44.410  1.00  0.00      RA0  C
ATOM    782  CG1 ILE A  94      81.422 -20.776  41.993  1.00  0.00      RA0  C
ATOM    783  CD1 ILE A  94      79.921 -20.493  41.958  1.00  0.00      RA0  C
ATOM    784  C   ILE A  94      83.625 -22.495  44.613  1.00  0.00      RA0  C
ATOM    785  O   ILE A  94      82.843 -23.249  45.188  1.00  0.00      RA0  O
ATOM    786  N   TRP A  95      84.832 -22.216  45.112  1.00  0.00      RA0  N
ATOM    787  H   TRP A  95      85.388 -21.524  44.655  1.00  0.00      RA0  H
ATOM    788  CA  TRP A  95      85.330 -22.806  46.327  1.00  0.00      RA0  C
ATOM    789  CB  TRP A  95      86.765 -23.299  46.157  1.00  0.00      RA0  C
ATOM    790  CG  TRP A  95      86.820 -24.600  45.392  1.00  0.00      RA0  C
ATOM    791  CD2 TRP A  95      87.759 -25.673  45.589  1.00  0.00      RA0  C
ATOM    792  CE2 TRP A  95      87.470 -26.680  44.641  1.00  0.00      RA0  C
ATOM    793  CE3 TRP A  95      88.803 -25.847  46.483  1.00  0.00      RA0  C
ATOM    794  CD1 TRP A  95      86.008 -25.027  44.332  1.00  0.00      RA0  C
ATOM    795  NE1 TRP A  95      86.388 -26.253  43.887  1.00  0.00      RA0  N
ATOM    796  HE1 TRP A  95      85.964 -26.770  43.161  1.00  0.00      RA0  H
ATOM    797  CZ2 TRP A  95      88.240 -27.833  44.601  1.00  0.00      RA0  C
ATOM    798  CZ3 TRP A  95      89.565 -27.004  46.437  1.00  0.00      RA0  C
ATOM    799  CH2 TRP A  95      89.286 -27.990  45.498  1.00  0.00      RA0  C
ATOM    800  C   TRP A  95      85.269 -21.821  47.478  1.00  0.00      RA0  C
ATOM    801  O   TRP A  95      85.201 -20.603  47.309  1.00  0.00      RA0  O
ATOM    802  N   ARG A  96      85.349 -22.339  48.716  1.00  0.00      RA0  N
ATOM    803  H   ARG A  96      85.411 -23.331  48.806  1.00  0.00      RA0  H
ATOM    804  CA  ARG A  96      85.635 -21.529  49.880  1.00  0.00      RA0  C
ATOM    805  CB  ARG A  96      85.153 -22.276  51.128  1.00  0.00      RA0  C
ATOM    806  CG  ARG A  96      83.644 -22.541  51.127  1.00  0.00      RA0  C
ATOM    807  CD  ARG A  96      83.146 -23.380  52.312  1.00  0.00      RA0  C
ATOM    808  NE  ARG A  96      83.481 -24.800  52.176  1.00  0.00      RA0  N
ATOM    809  HE  ARG A  96      83.853 -25.097  51.290  1.00  0.00      RA0  H
ATOM    810  CZ  ARG A  96      83.230 -25.653  53.223  1.00  0.00      RA0  C
ATOM    811  NH1 ARG A  96      82.762 -25.179  54.399  1.00  0.00      RA0  N
ATOM    812 HH11 ARG A  96      82.593 -25.823  55.162  1.00  0.00      RA0  H
ATOM    813 HH12 ARG A  96      82.564 -24.201  54.587  1.00  0.00      RA0  H
ATOM    814  NH2 ARG A  96      83.463 -26.977  53.077  1.00  0.00      RA0  N
ATOM    815 HH21 ARG A  96      83.325 -27.606  53.865  1.00  0.00      RA0  H
ATOM    816 HH22 ARG A  96      83.782 -27.396  52.216  1.00  0.00      RA0  H
ATOM    817  C   ARG A  96      87.142 -21.307  49.953  1.00  0.00      RA0  C
ATOM    818  O   ARG A  96      87.912 -22.130  50.444  1.00  0.00      RA0  O
ATOM    819  N   SER A  97      87.620 -20.182  49.398  1.00  0.00      RA0  N
ATOM    820  H   SER A  97      86.986 -19.456  49.134  1.00  0.00      RA0  H
ATOM    821  CA  SER A  97      89.047 -19.927  49.289  1.00  0.00      RA0  C
ATOM    822  CB  SER A  97      89.244 -19.401  47.880  1.00  0.00      RA0  C
ATOM    823  OG  SER A  97      88.526 -20.289  47.007  1.00  0.00      RA0  O
ATOM    824  HG  SER A  97      87.600 -20.078  47.104  1.00  0.00      RA0  H
ATOM    825  C   SER A  97      89.559 -19.087  50.424  1.00  0.00      RA0  C
ATOM    826  O   SER A  97      89.371 -17.877  50.461  1.00  0.00      RA0  O
ATOM    827  N   TYR A  98      90.311 -19.718  51.337  1.00  0.00      RA0  N
ATOM    828  H   TYR A  98      90.483 -20.697  51.227  1.00  0.00      RA0  H
ATOM    829  CA  TYR A  98      90.900 -19.094  52.505  1.00  0.00      RA0  C
ATOM    830  CB  TYR A  98      90.628 -19.961  53.739  1.00  0.00      RA0  C
ATOM    831  CG  TYR A  98      89.130 -20.098  53.917  1.00  0.00      RA0  C
ATOM    832  CD1 TYR A  98      88.299 -19.013  53.658  1.00  0.00      RA0  C
ATOM    833  CE1 TYR A  98      86.919 -19.153  53.751  1.00  0.00      RA0  C
ATOM    834  CD2 TYR A  98      88.576 -21.307  54.326  1.00  0.00      RA0  C
ATOM    835  CE2 TYR A  98      87.194 -21.443  54.433  1.00  0.00      RA0  C
ATOM    836  CZ  TYR A  98      86.363 -20.371  54.124  1.00  0.00      RA0  C
ATOM    837  OH  TYR A  98      84.988 -20.505  54.167  1.00  0.00      RA0  O
ATOM    838  HH  TYR A  98      84.716 -21.232  54.717  1.00  0.00      RA0  H
ATOM    839  C   TYR A  98      92.379 -18.852  52.261  1.00  0.00      RA0  C
ATOM    840  O   TYR A  98      93.214 -18.891  53.160  1.00  0.00      RA0  O
ATOM    841  N   ILE A  99      92.731 -18.629  50.983  1.00  0.00      RA0  N
ATOM    842  H   ILE A  99      91.957 -18.480  50.372  1.00  0.00      RA0  H
ATOM    843  CA  ILE A  99      94.067 -18.362  50.478  1.00  0.00      RA0  C
ATOM    844  CB  ILE A  99      94.113 -18.455  48.954  1.00  0.00      RA0  C
ATOM    845  CG2 ILE A  99      95.549 -18.366  48.432  1.00  0.00      RA0  C
ATOM    846  CG1 ILE A  99      93.440 -19.741  48.488  1.00  0.00      RA0  C
ATOM    847  CD1 ILE A  99      93.464 -19.886  46.967  1.00  0.00      RA0  C
ATOM    848  C   ILE A  99      94.640 -17.039  50.974  1.00  0.00      RA0  C
ATOM    849  O   ILE A  99      95.830 -16.912  51.268  1.00  0.00      RA0  O
ATOM    850  N   GLY A 100      93.791 -15.997  51.057  1.00  0.00      RA0  N
ATOM    851  H   GLY A 100      92.859 -16.080  50.709  1.00  0.00      RA0  H
ATOM    852  CA  GLY A 100      94.223 -14.662  51.441  1.00  0.00      RA0  C
ATOM    853  C   GLY A 100      95.005 -13.943  50.391  1.00  0.00      RA0  C
ATOM    854  O   GLY A 100      94.515 -13.686  49.298  1.00  0.00      RA0  O
ATOM    855  N   MET A 101      96.251 -13.548  50.713  1.00  0.00      RA0  N
ATOM    856  H   MET A 101      96.511 -13.691  51.665  1.00  0.00      RA0  H
ATOM    857  CA  MET A 101      97.148 -12.881  49.781  1.00  0.00      RA0  C
ATOM    858  CB  MET A 101      97.538 -13.780  48.602  1.00  0.00      RA0  C
ATOM    859  CG  MET A 101      98.240 -15.077  48.988  1.00  0.00      RA0  C
ATOM    860  SD  MET A 101      98.626 -16.084  47.550  1.00  0.00      RA0  S
ATOM    861  CE  MET A 101      99.378 -14.791  46.549  1.00  0.00      RA0  C
ATOM    862  C   MET A 101      96.578 -11.586  49.210  1.00  0.00      RA0  C
ATOM    863  O   MET A 101      96.777 -11.274  48.040  1.00  0.00      RA0  O
ATOM    864  N   GLY A 102      95.844 -10.798  50.021  1.00  0.00      RA0  N
ATOM    865  H   GLY A 102      95.643 -11.071  50.964  1.00  0.00      RA0  H
ATOM    866  CA  GLY A 102      95.238  -9.549  49.558  1.00  0.00      RA0  C
ATOM    867  C   GLY A 102      93.849  -9.662  48.981  1.00  0.00      RA0  C
ATOM    868  O   GLY A 102      93.255  -8.655  48.611  1.00  0.00      RA0  O
ATOM    869  N   TYR A 103      93.275 -10.878  48.913  1.00  0.00      RA0  N
ATOM    870  H   TYR A 103      93.737 -11.720  49.201  1.00  0.00      RA0  H
ATOM    871  CA  TYR A 103      91.928 -11.080  48.398  1.00  0.00      RA0  C
ATOM    872  CB  TYR A 103      91.957 -11.604  46.962  1.00  0.00      RA0  C
ATOM    873  CG  TYR A 103      93.105 -11.000  46.185  1.00  0.00      RA0  C
ATOM    874  CD1 TYR A 103      92.977  -9.755  45.575  1.00  0.00      RA0  C
ATOM    875  CE1 TYR A 103      94.045  -9.216  44.862  1.00  0.00      RA0  C
ATOM    876  CD2 TYR A 103      94.301 -11.701  46.079  1.00  0.00      RA0  C
ATOM    877  CE2 TYR A 103      95.360 -11.165  45.360  1.00  0.00      RA0  C
ATOM    878  CZ  TYR A 103      95.237  -9.924  44.749  1.00  0.00      RA0  C
ATOM    879  OH  TYR A 103      96.301  -9.408  44.031  1.00  0.00      RA0  O
ATOM    880  HH  TYR A 103      96.786 -10.121  43.630  1.00  0.00      RA0  H
ATOM    881  C   TYR A 103      91.164 -12.003  49.334  1.00  0.00      RA0  C
ATOM    882  O   TYR A 103      91.623 -13.088  49.690  1.00  0.00      RA0  O
ATOM    883  N   TYR A 104      89.968 -11.581  49.779  1.00  0.00      RA0  N
ATOM    884  H   TYR A 104      89.542 -10.742  49.426  1.00  0.00      RA0  H
ATOM    885  CA  TYR A 104      89.245 -12.250  50.849  1.00  0.00      RA0  C
ATOM    886  CB  TYR A 104      89.438 -11.530  52.190  1.00  0.00      RA0  C
ATOM    887  CG  TYR A 104      90.898 -11.258  52.468  1.00  0.00      RA0  C
ATOM    888  CD1 TYR A 104      91.701 -12.252  53.011  1.00  0.00      RA0  C
ATOM    889  CE1 TYR A 104      93.062 -12.023  53.179  1.00  0.00      RA0  C
ATOM    890  CD2 TYR A 104      91.441 -10.012  52.170  1.00  0.00      RA0  C
ATOM    891  CE2 TYR A 104      92.802  -9.787  52.336  1.00  0.00      RA0  C
ATOM    892  CZ  TYR A 104      93.621 -10.812  52.794  1.00  0.00      RA0  C
ATOM    893  OH  TYR A 104      94.993 -10.639  52.834  1.00  0.00      RA0  O
ATOM    894  HH  TYR A 104      95.171  -9.734  53.079  1.00  0.00      RA0  H
ATOM    895  C   TYR A 104      87.780 -12.181  50.494  1.00  0.00      RA0  C
ATOM    896  O   TYR A 104      87.312 -11.161  49.996  1.00  0.00      RA0  O
ATOM    897  N   ASN A 105      86.992 -13.254  50.695  1.00  0.00      RA0  N
ATOM    898  H   ASN A 105      87.278 -14.000  51.305  1.00  0.00      RA0  H
ATOM    899  CA  ASN A 105      85.588 -13.210  50.328  1.00  0.00      RA0  C
ATOM    900  CB  ASN A 105      84.879 -14.559  50.240  1.00  0.00      RA0  C
ATOM    901  CG  ASN A 105      83.642 -14.327  49.396  1.00  0.00      RA0  C
ATOM    902  OD1 ASN A 105      83.729 -14.104  48.192  1.00  0.00      RA0  O
ATOM    903  ND2 ASN A 105      82.486 -14.323  50.074  1.00  0.00      RA0  N
ATOM    904 HD21 ASN A 105      82.498 -14.518  51.059  1.00  0.00      RA0  H
ATOM    905 HD22 ASN A 105      81.593 -14.094  49.688  1.00  0.00      RA0  H
ATOM    906  C   ASN A 105      84.804 -12.219  51.206  1.00  0.00      RA0  C
ATOM    907  O   ASN A 105      85.186 -11.859  52.319  1.00  0.00      RA0  O
ATOM    908  N   CYS A 106      83.710 -11.670  50.680  1.00  0.00      RA0  N
ATOM    909  H   CYS A 106      83.303 -11.934  49.805  1.00  0.00      RA0  H
ATOM    910  CA  CYS A 106      83.028 -10.573  51.324  1.00  0.00      RA0  C
ATOM    911  CB  CYS A 106      83.703  -9.252  50.963  1.00  0.00      RA0  C
ATOM    912  SG  CYS A 106      83.917  -9.059  49.177  1.00  0.00      RA0  S
ATOM    913  C   CYS A 106      81.582 -10.640  50.902  1.00  0.00      RA0  C
ATOM    914  O   CYS A 106      81.245 -11.210  49.866  1.00  0.00      RA0  O
ATOM    915  N   SER A 107      80.665 -10.070  51.697  1.00  0.00      RA0  N
ATOM    916  H   SER A 107      80.909  -9.573  52.537  1.00  0.00      RA0  H
ATOM    917  CA  SER A 107      79.247 -10.092  51.358  1.00  0.00      RA0  C
ATOM    918  CB  SER A 107      78.499 -10.455  52.624  1.00  0.00      RA0  C
ATOM    919  OG  SER A 107      79.387 -11.266  53.394  1.00  0.00      RA0  O
ATOM    920  HG  SER A 107      79.805 -10.635  53.984  1.00  0.00      RA0  H
ATOM    921  C   SER A 107      78.884  -8.770  50.744  1.00  0.00      RA0  C
ATOM    922  O   SER A 107      78.748  -7.766  51.431  1.00  0.00      RA0  O
ATOM    923  N   VAL A 108      78.691  -8.718  49.414  1.00  0.00      RA0  N
ATOM    924  H   VAL A 108      78.796  -9.576  48.915  1.00  0.00      RA0  H
ATOM    925  CA  VAL A 108      78.153  -7.537  48.757  1.00  0.00      RA0  C
ATOM    926  CB  VAL A 108      78.226  -7.670  47.241  1.00  0.00      RA0  C
ATOM    927  CG1 VAL A 108      77.915  -6.326  46.581  1.00  0.00      RA0  C
ATOM    928  CG2 VAL A 108      79.578  -8.239  46.817  1.00  0.00      RA0  C
ATOM    929  C   VAL A 108      76.712  -7.309  49.204  1.00  0.00      RA0  C
ATOM    930  O   VAL A 108      75.888  -8.195  48.957  1.00  0.00      RA0  O
ATOM    931  N   PRO A 109      76.310  -6.214  49.859  1.00  0.00      RA0  N
ATOM    932  CD  PRO A 109      77.181  -5.142  50.316  1.00  0.00      RA0  C
ATOM    933  CA  PRO A 109      74.918  -5.990  50.219  1.00  0.00      RA0  C
ATOM    934  CB  PRO A 109      74.946  -4.634  50.929  1.00  0.00      RA0  C
ATOM    935  CG  PRO A 109      76.378  -4.493  51.436  1.00  0.00      RA0  C
ATOM    936  C   PRO A 109      74.023  -6.004  49.003  1.00  0.00      RA0  C
ATOM    937  O   PRO A 109      74.347  -5.347  48.014  1.00  0.00      RA0  O
ATOM    938  N   GLN A 110      72.906  -6.751  49.028  1.00  0.00      RA0  N
ATOM    939  H   GLN A 110      72.651  -7.159  49.904  1.00  0.00      RA0  H
ATOM    940  CA  GLN A 110      72.063  -6.968  47.868  1.00  0.00      RA0  C
ATOM    941  CB  GLN A 110      70.999  -8.014  48.172  1.00  0.00      RA0  C
ATOM    942  CG  GLN A 110      71.705  -9.348  48.430  1.00  0.00      RA0  C
ATOM    943  CD  GLN A 110      72.531  -9.715  47.208  1.00  0.00      RA0  C
ATOM    944  OE1 GLN A 110      71.998 -10.085  46.167  1.00  0.00      RA0  O
ATOM    945  NE2 GLN A 110      73.864  -9.599  47.385  1.00  0.00      RA0  N
ATOM    946 HE21 GLN A 110      74.286  -9.263  48.234  1.00  0.00      RA0  H
ATOM    947 HE22 GLN A 110      74.512  -9.820  46.658  1.00  0.00      RA0  H
ATOM    948  C   GLN A 110      71.534  -5.673  47.274  1.00  0.00      RA0  C
ATOM    949  O   GLN A 110      71.489  -5.488  46.060  1.00  0.00      RA0  O
ATOM    950  N   THR A 111      71.202  -4.702  48.143  1.00  0.00      RA0  N
ATOM    951  H   THR A 111      71.223  -4.906  49.120  1.00  0.00      RA0  H
ATOM    952  CA  THR A 111      70.822  -3.355  47.739  1.00  0.00      RA0  C
ATOM    953  CB  THR A 111      70.456  -2.775  49.062  1.00  0.00      RA0  C
ATOM    954  OG1 THR A 111      69.920  -3.880  49.798  1.00  0.00      RA0  O
ATOM    955  HG1 THR A 111      69.836  -3.580  50.705  1.00  0.00      RA0  H
ATOM    956  CG2 THR A 111      69.481  -1.614  48.940  1.00  0.00      RA0  C
ATOM    957  C   THR A 111      71.897  -2.607  46.955  1.00  0.00      RA0  C
ATOM    958  O   THR A 111      71.617  -1.970  45.942  1.00  0.00      RA0  O
ATOM    959  N   ILE A 112      73.181  -2.717  47.355  1.00  0.00      RA0  N
ATOM    960  H   ILE A 112      73.382  -3.346  48.106  1.00  0.00      RA0  H
ATOM    961  CA  ILE A 112      74.320  -2.165  46.626  1.00  0.00      RA0  C
ATOM    962  CB  ILE A 112      75.552  -2.211  47.529  1.00  0.00      RA0  C
ATOM    963  CG2 ILE A 112      76.863  -1.960  46.781  1.00  0.00      RA0  C
ATOM    964  CG1 ILE A 112      75.345  -1.235  48.685  1.00  0.00      RA0  C
ATOM    965  CD1 ILE A 112      76.536  -1.211  49.638  1.00  0.00      RA0  C
ATOM    966  C   ILE A 112      74.562  -2.870  45.304  1.00  0.00      RA0  C
ATOM    967  O   ILE A 112      74.813  -2.237  44.278  1.00  0.00      RA0  O
ATOM    968  N   LEU A 113      74.468  -4.214  45.283  1.00  0.00      RA0  N
ATOM    969  H   LEU A 113      74.273  -4.689  46.143  1.00  0.00      RA0  H
ATOM    970  CA  LEU A 113      74.628  -4.990  44.065  1.00  0.00      RA0  C
ATOM    971  CB  LEU A 113      74.464  -6.459  44.445  1.00  0.00      RA0  C
ATOM    972  CG  LEU A 113      75.035  -7.426  43.420  1.00  0.00      RA0  C
ATOM    973  CD1 LEU A 113      76.537  -7.214  43.266  1.00  0.00      RA0  C
ATOM    974  CD2 LEU A 113      74.689  -8.877  43.755  1.00  0.00      RA0  C
ATOM    975  C   LEU A 113      73.624  -4.604  42.987  1.00  0.00      RA0  C
ATOM    976  O   LEU A 113      73.996  -4.195  41.889  1.00  0.00      RA0  O
ATOM    977  N   ARG A 114      72.324  -4.622  43.330  1.00  0.00      RA0  N
ATOM    978  H   ARG A 114      72.083  -4.907  44.259  1.00  0.00      RA0  H
ATOM    979  CA  ARG A 114      71.267  -4.265  42.410  1.00  0.00      RA0  C
ATOM    980  CB  ARG A 114      69.907  -4.627  43.007  1.00  0.00      RA0  C
ATOM    981  CG  ARG A 114      68.808  -4.716  41.947  1.00  0.00      RA0  C
ATOM    982  CD  ARG A 114      68.498  -6.153  41.510  1.00  0.00      RA0  C
ATOM    983  NE  ARG A 114      69.698  -6.891  41.123  1.00  0.00      RA0  N
ATOM    984  HE  ARG A 114      70.312  -6.509  40.412  1.00  0.00      RA0  H
ATOM    985  CZ  ARG A 114      69.978  -8.098  41.696  1.00  0.00      RA0  C
ATOM    986  NH1 ARG A 114      69.121  -8.617  42.603  1.00  0.00      RA0  N
ATOM    987 HH11 ARG A 114      69.302  -9.490  43.062  1.00  0.00      RA0  H
ATOM    988 HH12 ARG A 114      68.273  -8.140  42.847  1.00  0.00      RA0  H
ATOM    989  NH2 ARG A 114      71.104  -8.749  41.354  1.00  0.00      RA0  N
ATOM    990 HH21 ARG A 114      71.408  -9.630  41.710  1.00  0.00      RA0  H
ATOM    991 HH22 ARG A 114      71.737  -8.318  40.677  1.00  0.00      RA0  H
ATOM    992  C   ARG A 114      71.266  -2.802  41.990  1.00  0.00      RA0  C
ATOM    993  O   ARG A 114      71.142  -2.467  40.815  1.00  0.00      RA0  O
ATOM    994  N   ASN A 115      71.425  -1.868  42.946  1.00  0.00      RA0  N
ATOM    995  H   ASN A 115      71.696  -2.127  43.875  1.00  0.00      RA0  H
ATOM    996  CA  ASN A 115      71.128  -0.475  42.658  1.00  0.00      RA0  C
ATOM    997  CB  ASN A 115      70.395   0.235  43.799  1.00  0.00      RA0  C
ATOM    998  CG  ASN A 115      69.007  -0.322  44.019  1.00  0.00      RA0  C
ATOM    999  OD1 ASN A 115      68.049  -0.004  43.325  1.00  0.00      RA0  O
ATOM   1000  ND2 ASN A 115      68.944  -1.169  45.063  1.00  0.00      RA0  N
ATOM   1001 HD21 ASN A 115      69.790  -1.384  45.557  1.00  0.00      RA0  H
ATOM   1002 HD22 ASN A 115      68.085  -1.585  45.358  1.00  0.00      RA0  H
ATOM   1003  C   ASN A 115      72.361   0.359  42.350  1.00  0.00      RA0  C
ATOM   1004  O   ASN A 115      72.225   1.516  41.962  1.00  0.00      RA0  O
ATOM   1005  N   LEU A 116      73.579  -0.214  42.444  1.00  0.00      RA0  N
ATOM   1006  H   LEU A 116      73.666  -1.149  42.790  1.00  0.00      RA0  H
ATOM   1007  CA  LEU A 116      74.799   0.428  41.968  1.00  0.00      RA0  C
ATOM   1008  CB  LEU A 116      75.841   0.597  43.072  1.00  0.00      RA0  C
ATOM   1009  CG  LEU A 116      75.388   1.393  44.291  1.00  0.00      RA0  C
ATOM   1010  CD1 LEU A 116      76.503   1.459  45.328  1.00  0.00      RA0  C
ATOM   1011  CD2 LEU A 116      74.896   2.791  43.929  1.00  0.00      RA0  C
ATOM   1012  C   LEU A 116      75.433  -0.378  40.852  1.00  0.00      RA0  C
ATOM   1013  O   LEU A 116      75.503   0.065  39.710  1.00  0.00      RA0  O
ATOM   1014  N   LEU A 117      75.935  -1.596  41.156  1.00  0.00      RA0  N
ATOM   1015  H   LEU A 117      75.735  -1.974  42.062  1.00  0.00      RA0  H
ATOM   1016  CA  LEU A 117      76.701  -2.418  40.225  1.00  0.00      RA0  C
ATOM   1017  CB  LEU A 117      77.299  -3.635  40.938  1.00  0.00      RA0  C
ATOM   1018  CG  LEU A 117      78.285  -4.408  40.054  1.00  0.00      RA0  C
ATOM   1019  CD1 LEU A 117      79.441  -3.525  39.585  1.00  0.00      RA0  C
ATOM   1020  CD2 LEU A 117      78.800  -5.678  40.727  1.00  0.00      RA0  C
ATOM   1021  C   LEU A 117      75.904  -2.838  39.000  1.00  0.00      RA0  C
ATOM   1022  O   LEU A 117      76.397  -2.855  37.872  1.00  0.00      RA0  O
ATOM   1023  N   GLU A 118      74.617  -3.153  39.199  1.00  0.00      RA0  N
ATOM   1024  H   GLU A 118      74.249  -3.169  40.130  1.00  0.00      RA0  H
ATOM   1025  CA  GLU A 118      73.726  -3.549  38.134  1.00  0.00      RA0  C
ATOM   1026  CB  GLU A 118      72.907  -4.759  38.576  1.00  0.00      RA0  C
ATOM   1027  CG  GLU A 118      73.812  -5.914  39.012  1.00  0.00      RA0  C
ATOM   1028  CD  GLU A 118      72.964  -7.023  39.593  1.00  0.00      RA0  C
ATOM   1029  OE1 GLU A 118      71.793  -7.125  39.245  1.00  0.00      RA0  O
ATOM   1030  OE2 GLU A 118      73.453  -7.786  40.421  1.00  0.00      RA0  O
ATOM   1031  C   GLU A 118      72.842  -2.413  37.655  1.00  0.00      RA0  C
ATOM   1032  O   GLU A 118      71.925  -2.613  36.865  1.00  0.00      RA0  O
ATOM   1033  N   ASN A 119      73.146  -1.163  38.049  1.00  0.00      RA0  N
ATOM   1034  H   ASN A 119      73.998  -0.988  38.545  1.00  0.00      RA0  H
ATOM   1035  CA  ASN A 119      72.389   0.005  37.637  1.00  0.00      RA0  C
ATOM   1036  CB  ASN A 119      72.017   0.839  38.852  1.00  0.00      RA0  C
ATOM   1037  CG  ASN A 119      71.257   2.070  38.418  1.00  0.00      RA0  C
ATOM   1038  OD1 ASN A 119      70.860   2.215  37.265  1.00  0.00      RA0  O
ATOM   1039  ND2 ASN A 119      71.069   2.943  39.421  1.00  0.00      RA0  N
ATOM   1040 HD21 ASN A 119      71.426   2.745  40.341  1.00  0.00      RA0  H
ATOM   1041 HD22 ASN A 119      70.568   3.815  39.350  1.00  0.00      RA0  H
ATOM   1042  C   ASN A 119      73.204   0.837  36.658  1.00  0.00      RA0  C
ATOM   1043  O   ASN A 119      74.253   1.397  36.972  1.00  0.00      RA0  O
ATOM   1044  N   SER A 120      72.696   1.000  35.422  1.00  0.00      RA0  N
ATOM   1045  H   SER A 120      71.784   0.632  35.230  1.00  0.00      RA0  H
ATOM   1046  CA  SER A 120      73.355   1.755  34.367  1.00  0.00      RA0  C
ATOM   1047  CB  SER A 120      72.616   1.302  33.129  1.00  0.00      RA0  C
ATOM   1048  OG  SER A 120      72.094   0.010  33.467  1.00  0.00      RA0  O
ATOM   1049  HG  SER A 120      72.840  -0.542  33.674  1.00  0.00      RA0  H
ATOM   1050  C   SER A 120      73.391   3.240  34.632  1.00  0.00      RA0  C
ATOM   1051  O   SER A 120      74.204   3.963  34.061  1.00  0.00      RA0  O
ATOM   1052  N   GLY A 121      72.557   3.714  35.571  1.00  0.00      RA0  N
ATOM   1053  H   GLY A 121      71.883   3.097  35.979  1.00  0.00      RA0  H
ATOM   1054  CA  GLY A 121      72.606   5.059  36.114  1.00  0.00      RA0  C
ATOM   1055  C   GLY A 121      73.861   5.385  36.880  1.00  0.00      RA0  C
ATOM   1056  O   GLY A 121      74.225   6.551  36.992  1.00  0.00      RA0  O
ATOM   1057  N   TRP A 122      74.561   4.366  37.411  1.00  0.00      RA0  N
ATOM   1058  H   TRP A 122      74.244   3.423  37.297  1.00  0.00      RA0  H
ATOM   1059  CA  TRP A 122      75.809   4.559  38.124  1.00  0.00      RA0  C
ATOM   1060  CB  TRP A 122      75.813   3.779  39.436  1.00  0.00      RA0  C
ATOM   1061  CG  TRP A 122      75.070   4.546  40.498  1.00  0.00      RA0  C
ATOM   1062  CD2 TRP A 122      75.607   5.523  41.412  1.00  0.00      RA0  C
ATOM   1063  CE2 TRP A 122      74.544   5.967  42.232  1.00  0.00      RA0  C
ATOM   1064  CE3 TRP A 122      76.885   6.039  41.597  1.00  0.00      RA0  C
ATOM   1065  CD1 TRP A 122      73.708   4.454  40.812  1.00  0.00      RA0  C
ATOM   1066  NE1 TRP A 122      73.393   5.292  41.835  1.00  0.00      RA0  N
ATOM   1067  HE1 TRP A 122      72.491   5.410  42.206  1.00  0.00      RA0  H
ATOM   1068  CZ2 TRP A 122      74.789   6.919  43.213  1.00  0.00      RA0  C
ATOM   1069  CZ3 TRP A 122      77.116   6.990  42.583  1.00  0.00      RA0  C
ATOM   1070  CH2 TRP A 122      76.071   7.428  43.388  1.00  0.00      RA0  C
ATOM   1071  C   TRP A 122      77.028   4.147  37.323  1.00  0.00      RA0  C
ATOM   1072  O   TRP A 122      78.138   4.577  37.638  1.00  0.00      RA0  O
ATOM   1073  N   ILE A 123      76.876   3.314  36.271  1.00  0.00      RA0  N
ATOM   1074  H   ILE A 123      75.959   3.017  36.011  1.00  0.00      RA0  H
ATOM   1075  CA  ILE A 123      78.047   2.771  35.587  1.00  0.00      RA0  C
ATOM   1076  CB  ILE A 123      77.958   1.241  35.569  1.00  0.00      RA0  C
ATOM   1077  CG2 ILE A 123      77.610   0.700  36.955  1.00  0.00      RA0  C
ATOM   1078  CG1 ILE A 123      76.937   0.750  34.547  1.00  0.00      RA0  C
ATOM   1079  CD1 ILE A 123      76.719  -0.758  34.659  1.00  0.00      RA0  C
ATOM   1080  C   ILE A 123      78.321   3.298  34.190  1.00  0.00      RA0  C
ATOM   1081  O   ILE A 123      79.387   3.034  33.645  1.00  0.00      RA0  O
ATOM   1082  N   THR A 124      77.443   4.092  33.555  1.00  0.00      RA0  N
ATOM   1083  H   THR A 124      76.668   4.497  34.043  1.00  0.00      RA0  H
ATOM   1084  CA  THR A 124      77.660   4.448  32.144  1.00  0.00      RA0  C
ATOM   1085  CB  THR A 124      76.345   4.325  31.373  1.00  0.00      RA0  C
ATOM   1086  OG1 THR A 124      75.339   5.185  31.935  1.00  0.00      RA0  O
ATOM   1087  HG1 THR A 124      75.032   4.750  32.724  1.00  0.00      RA0  H
ATOM   1088  CG2 THR A 124      75.856   2.878  31.308  1.00  0.00      RA0  C
ATOM   1089  C   THR A 124      78.276   5.817  31.931  1.00  0.00      RA0  C
ATOM   1090  O   THR A 124      78.800   6.130  30.867  1.00  0.00      RA0  O
ATOM   1091  N   GLN A 125      78.283   6.682  32.952  1.00  0.00      RA0  N
ATOM   1092  H   GLN A 125      77.954   6.309  33.815  1.00  0.00      RA0  H
ATOM   1093  CA  GLN A 125      78.976   7.952  32.913  1.00  0.00      RA0  C
ATOM   1094  CB  GLN A 125      78.428   8.856  34.028  1.00  0.00      RA0  C
ATOM   1095  CG  GLN A 125      78.488   8.270  35.453  1.00  0.00      RA0  C
ATOM   1096  CD  GLN A 125      77.209   7.544  35.849  1.00  0.00      RA0  C
ATOM   1097  OE1 GLN A 125      76.823   6.538  35.256  1.00  0.00      RA0  O
ATOM   1098  NE2 GLN A 125      76.569   8.120  36.883  1.00  0.00      RA0  N
ATOM   1099 HE21 GLN A 125      76.886   8.911  37.414  1.00  0.00      RA0  H
ATOM   1100 HE22 GLN A 125      75.690   7.748  37.197  1.00  0.00      RA0  H
ATOM   1101  C   GLN A 125      80.480   7.759  33.061  1.00  0.00      RA0  C
ATOM   1102  O   GLN A 125      80.952   6.717  33.502  1.00  0.00      RA0  O
ATOM   1103  N   TYR A 126      81.298   8.766  32.697  1.00  0.00      RA0  N
ATOM   1104  H   TYR A 126      80.911   9.625  32.368  1.00  0.00      RA0  H
ATOM   1105  CA  TYR A 126      82.742   8.675  32.857  1.00  0.00      RA0  C
ATOM   1106  CB  TYR A 126      83.438   8.908  31.500  1.00  0.00      RA0  C
ATOM   1107  CG  TYR A 126      84.818   8.274  31.428  1.00  0.00      RA0  C
ATOM   1108  CD1 TYR A 126      85.177   7.242  32.291  1.00  0.00      RA0  C
ATOM   1109  CE1 TYR A 126      86.439   6.661  32.215  1.00  0.00      RA0  C
ATOM   1110  CD2 TYR A 126      85.742   8.724  30.489  1.00  0.00      RA0  C
ATOM   1111  CE2 TYR A 126      87.006   8.144  30.412  1.00  0.00      RA0  C
ATOM   1112  CZ  TYR A 126      87.356   7.106  31.270  1.00  0.00      RA0  C
ATOM   1113  OH  TYR A 126      88.605   6.514  31.183  1.00  0.00      RA0  O
ATOM   1114  HH  TYR A 126      88.506   5.711  30.674  1.00  0.00      RA0  H
ATOM   1115  C   TYR A 126      83.227   9.629  33.926  1.00  0.00      RA0  C
ATOM   1116  O   TYR A 126      82.437  10.173  34.702  1.00  0.00      RA0  O
ATOM   1117  N   THR A 127      84.559   9.831  34.002  1.00  0.00      RA0  N
ATOM   1118  H   THR A 127      85.170   9.294  33.429  1.00  0.00      RA0  H
ATOM   1119  CA  THR A 127      85.285  10.799  34.818  1.00  0.00      RA0  C
ATOM   1120  CB  THR A 127      86.637  10.980  34.153  1.00  0.00      RA0  C
ATOM   1121  OG1 THR A 127      86.901   9.850  33.311  1.00  0.00      RA0  O
ATOM   1122  HG1 THR A 127      87.461  10.181  32.606  1.00  0.00      RA0  H
ATOM   1123  CG2 THR A 127      87.774  11.207  35.151  1.00  0.00      RA0  C
ATOM   1124  C   THR A 127      84.528  12.091  35.054  1.00  0.00      RA0  C
ATOM   1125  O   THR A 127      83.972  12.639  34.096  1.00  0.00      RA0  O
ATOM   1126  N   PRO A 128      84.435  12.633  36.257  1.00  0.00      RA0  N
ATOM   1127  CD  PRO A 128      84.980  12.060  37.482  1.00  0.00      RA0  C
ATOM   1128  CA  PRO A 128      83.607  13.815  36.478  1.00  0.00      RA0  C
ATOM   1129  CB  PRO A 128      83.333  13.726  37.980  1.00  0.00      RA0  C
ATOM   1130  CG  PRO A 128      84.548  13.022  38.577  1.00  0.00      RA0  C
ATOM   1131  C   PRO A 128      84.272  15.122  36.032  1.00  0.00      RA0  C
ATOM   1132  O   PRO A 128      84.454  16.029  36.837  1.00  0.00      RA0  O
ATOM   1133  N   TYR A 129      84.564  15.247  34.715  1.00  0.00      RA0  N
ATOM   1134  H   TYR A 129      84.311  14.476  34.133  1.00  0.00      RA0  H
ATOM   1135  CA  TYR A 129      85.106  16.413  34.027  1.00  0.00      RA0  C
ATOM   1136  CB  TYR A 129      85.291  16.185  32.522  1.00  0.00      RA0  C
ATOM   1137  CG  TYR A 129      86.001  14.904  32.161  1.00  0.00      RA0  C
ATOM   1138  CD1 TYR A 129      87.312  14.675  32.560  1.00  0.00      RA0  C
ATOM   1139  CE1 TYR A 129      87.954  13.502  32.177  1.00  0.00      RA0  C
ATOM   1140  CD2 TYR A 129      85.334  13.963  31.384  1.00  0.00      RA0  C
ATOM   1141  CE2 TYR A 129      85.974  12.791  31.002  1.00  0.00      RA0  C
ATOM   1142  CZ  TYR A 129      87.279  12.553  31.415  1.00  0.00      RA0  C
ATOM   1143  OH  TYR A 129      87.888  11.352  31.101  1.00  0.00      RA0  O
ATOM   1144  HH  TYR A 129      87.688  11.139  30.193  1.00  0.00      RA0  H
ATOM   1145  C   TYR A 129      84.190  17.619  34.101  1.00  0.00      RA0  C
ATOM   1146  O   TYR A 129      84.622  18.765  34.179  1.00  0.00      RA0  O
ATOM   1147  N   GLN A 130      82.873  17.371  34.032  1.00  0.00      RA0  N
ATOM   1148  H   GLN A 130      82.547  16.428  34.003  1.00  0.00      RA0  H
ATOM   1149  CA  GLN A 130      81.869  18.387  34.238  1.00  0.00      RA0  C
ATOM   1150  CB  GLN A 130      80.798  18.424  33.151  1.00  0.00      RA0  C
ATOM   1151  CG  GLN A 130      81.370  18.859  31.802  1.00  0.00      RA0  C
ATOM   1152  CD  GLN A 130      82.180  20.136  31.953  1.00  0.00      RA0  C
ATOM   1153  OE1 GLN A 130      81.877  21.044  32.728  1.00  0.00      RA0  O
ATOM   1154  NE2 GLN A 130      83.261  20.150  31.153  1.00  0.00      RA0  N
ATOM   1155 HE21 GLN A 130      83.430  19.388  30.527  1.00  0.00      RA0  H
ATOM   1156 HE22 GLN A 130      83.931  20.892  31.155  1.00  0.00      RA0  H
ATOM   1157  C   GLN A 130      81.278  18.189  35.620  1.00  0.00      RA0  C
ATOM   1158  O   GLN A 130      80.397  17.338  35.768  1.00  0.00      RA0  O
ATOM   1159  N   PRO A 131      81.728  18.909  36.657  1.00  0.00      RA0  N
ATOM   1160  CD  PRO A 131      82.683  20.007  36.558  1.00  0.00      RA0  C
ATOM   1161  CA  PRO A 131      81.373  18.574  38.027  1.00  0.00      RA0  C
ATOM   1162  CB  PRO A 131      82.420  19.354  38.828  1.00  0.00      RA0  C
ATOM   1163  CG  PRO A 131      82.766  20.568  37.969  1.00  0.00      RA0  C
ATOM   1164  C   PRO A 131      79.936  18.896  38.363  1.00  0.00      RA0  C
ATOM   1165  O   PRO A 131      79.357  18.266  39.249  1.00  0.00      RA0  O
ATOM   1166  N   GLU A 132      79.308  19.856  37.668  1.00  0.00      RA0  N
ATOM   1167  H   GLU A 132      79.792  20.336  36.935  1.00  0.00      RA0  H
ATOM   1168  CA  GLU A 132      77.963  20.295  37.940  1.00  0.00      RA0  C
ATOM   1169  CB  GLU A 132      77.619  21.577  37.174  1.00  0.00      RA0  C
ATOM   1170  CG  GLU A 132      78.491  22.796  37.493  1.00  0.00      RA0  C
ATOM   1171  CD  GLU A 132      79.768  22.770  36.683  1.00  0.00      RA0  C
ATOM   1172  OE1 GLU A 132      79.902  21.930  35.798  1.00  0.00      RA0  O
ATOM   1173  OE2 GLU A 132      80.643  23.605  36.897  1.00  0.00      RA0  O
ATOM   1174  C   GLU A 132      76.896  19.246  37.662  1.00  0.00      RA0  C
ATOM   1175  O   GLU A 132      75.773  19.286  38.167  1.00  0.00      RA0  O
ATOM   1176  N   VAL A 133      77.252  18.237  36.864  1.00  0.00      RA0  N
ATOM   1177  H   VAL A 133      78.164  18.242  36.455  1.00  0.00      RA0  H
ATOM   1178  CA  VAL A 133      76.363  17.142  36.535  1.00  0.00      RA0  C
ATOM   1179  CB  VAL A 133      75.990  17.154  35.054  1.00  0.00      RA0  C
ATOM   1180  CG1 VAL A 133      75.107  18.365  34.744  1.00  0.00      RA0  C
ATOM   1181  CG2 VAL A 133      77.225  17.071  34.155  1.00  0.00      RA0  C
ATOM   1182  C   VAL A 133      76.955  15.809  36.955  1.00  0.00      RA0  C
ATOM   1183  O   VAL A 133      76.738  14.763  36.336  1.00  0.00      RA0  O
ATOM   1184  N   SER A 134      77.747  15.822  38.043  1.00  0.00      RA0  N
ATOM   1185  H   SER A 134      78.002  16.679  38.495  1.00  0.00      RA0  H
ATOM   1186  CA  SER A 134      78.379  14.619  38.562  1.00  0.00      RA0  C
ATOM   1187  CB  SER A 134      79.700  14.444  37.851  1.00  0.00      RA0  C
ATOM   1188  OG  SER A 134      80.296  15.718  37.681  1.00  0.00      RA0  O
ATOM   1189  HG  SER A 134      79.863  16.114  36.934  1.00  0.00      RA0  H
ATOM   1190  C   SER A 134      78.531  14.600  40.066  1.00  0.00      RA0  C
ATOM   1191  O   SER A 134      79.313  13.828  40.626  1.00  0.00      RA0  O
ATOM   1192  N   GLN A 135      77.746  15.429  40.778  1.00  0.00      RA0  N
ATOM   1193  H   GLN A 135      77.020  15.892  40.270  1.00  0.00      RA0  H
ATOM   1194  CA  GLN A 135      77.796  15.543  42.222  1.00  0.00      RA0  C
ATOM   1195  CB  GLN A 135      76.829  16.604  42.723  1.00  0.00      RA0  C
ATOM   1196  CG  GLN A 135      77.149  17.992  42.201  1.00  0.00      RA0  C
ATOM   1197  CD  GLN A 135      78.427  18.518  42.821  1.00  0.00      RA0  C
ATOM   1198  OE1 GLN A 135      78.461  18.970  43.959  1.00  0.00      RA0  O
ATOM   1199  NE2 GLN A 135      79.474  18.473  41.993  1.00  0.00      RA0  N
ATOM   1200 HE21 GLN A 135      79.376  18.068  41.082  1.00  0.00      RA0  H
ATOM   1201 HE22 GLN A 135      80.383  18.851  42.176  1.00  0.00      RA0  H
ATOM   1202  C   GLN A 135      77.508  14.258  42.973  1.00  0.00      RA0  C
ATOM   1203  O   GLN A 135      78.046  14.046  44.055  1.00  0.00      RA0  O
ATOM   1204  N   GLY A 136      76.657  13.367  42.427  1.00  0.00      RA0  N
ATOM   1205  H   GLY A 136      76.369  13.473  41.470  1.00  0.00      RA0  H
ATOM   1206  CA  GLY A 136      76.310  12.103  43.057  1.00  0.00      RA0  C
ATOM   1207  C   GLY A 136      77.473  11.178  43.240  1.00  0.00      RA0  C
ATOM   1208  O   GLY A 136      77.777  10.734  44.345  1.00  0.00      RA0  O
ATOM   1209  N   ARG A 137      78.197  10.871  42.152  1.00  0.00      RA0  N
ATOM   1210  H   ARG A 137      77.875  11.198  41.255  1.00  0.00      RA0  H
ATOM   1211  CA  ARG A 137      79.432  10.121  42.270  1.00  0.00      RA0  C
ATOM   1212  CB  ARG A 137      79.844   9.512  40.926  1.00  0.00      RA0  C
ATOM   1213  CG  ARG A 137      80.326  10.469  39.829  1.00  0.00      RA0  C
ATOM   1214  CD  ARG A 137      80.290   9.720  38.494  1.00  0.00      RA0  C
ATOM   1215  NE  ARG A 137      80.802  10.477  37.348  1.00  0.00      RA0  N
ATOM   1216  HE  ARG A 137      81.769  10.314  37.119  1.00  0.00      RA0  H
ATOM   1217  CZ  ARG A 137      79.957  11.245  36.591  1.00  0.00      RA0  C
ATOM   1218  NH1 ARG A 137      78.687  11.466  36.996  1.00  0.00      RA0  N
ATOM   1219 HH11 ARG A 137      78.010  11.998  36.478  1.00  0.00      RA0  H
ATOM   1220 HH12 ARG A 137      78.331  11.113  37.878  1.00  0.00      RA0  H
ATOM   1221  NH2 ARG A 137      80.409  11.768  35.430  1.00  0.00      RA0  N
ATOM   1222 HH21 ARG A 137      79.868  12.396  34.862  1.00  0.00      RA0  H
ATOM   1223 HH22 ARG A 137      81.327  11.516  35.089  1.00  0.00      RA0  H
ATOM   1224  C   ARG A 137      80.563  10.869  42.947  1.00  0.00      RA0  C
ATOM   1225  O   ARG A 137      81.342  10.270  43.683  1.00  0.00      RA0  O
ATOM   1226  N   LEU A 138      80.677  12.202  42.774  1.00  0.00      RA0  N
ATOM   1227  H   LEU A 138      80.051  12.665  42.141  1.00  0.00      RA0  H
ATOM   1228  CA  LEU A 138      81.656  12.988  43.513  1.00  0.00      RA0  C
ATOM   1229  CB  LEU A 138      81.603  14.443  43.057  1.00  0.00      RA0  C
ATOM   1230  CG  LEU A 138      82.330  14.699  41.739  1.00  0.00      RA0  C
ATOM   1231  CD1 LEU A 138      81.951  16.046  41.126  1.00  0.00      RA0  C
ATOM   1232  CD2 LEU A 138      83.842  14.568  41.911  1.00  0.00      RA0  C
ATOM   1233  C   LEU A 138      81.468  12.921  45.032  1.00  0.00      RA0  C
ATOM   1234  O   LEU A 138      82.436  12.776  45.778  1.00  0.00      RA0  O
ATOM   1235  N   GLU A 139      80.217  12.971  45.534  1.00  0.00      RA0  N
ATOM   1236  H   GLU A 139      79.455  13.102  44.900  1.00  0.00      RA0  H
ATOM   1237  CA  GLU A 139      79.898  12.748  46.937  1.00  0.00      RA0  C
ATOM   1238  CB  GLU A 139      78.406  13.061  47.075  1.00  0.00      RA0  C
ATOM   1239  CG  GLU A 139      77.755  13.087  48.455  1.00  0.00      RA0  C
ATOM   1240  CD  GLU A 139      76.458  13.864  48.293  1.00  0.00      RA0  C
ATOM   1241  OE1 GLU A 139      76.493  14.981  47.787  1.00  0.00      RA0  O
ATOM   1242  OE2 GLU A 139      75.386  13.348  48.585  1.00  0.00      RA0  O
ATOM   1243  C   GLU A 139      80.241  11.344  47.423  1.00  0.00      RA0  C
ATOM   1244  O   GLU A 139      80.880  11.162  48.460  1.00  0.00      RA0  O
ATOM   1245  N   SER A 140      79.920  10.297  46.635  1.00  0.00      RA0  N
ATOM   1246  H   SER A 140      79.341  10.434  45.832  1.00  0.00      RA0  H
ATOM   1247  CA  SER A 140      80.331   8.925  46.926  1.00  0.00      RA0  C
ATOM   1248  CB  SER A 140      79.584   8.062  45.926  1.00  0.00      RA0  C
ATOM   1249  OG  SER A 140      78.240   8.557  45.889  1.00  0.00      RA0  O
ATOM   1250  HG  SER A 140      78.149   9.094  45.109  1.00  0.00      RA0  H
ATOM   1251  C   SER A 140      81.844   8.746  46.993  1.00  0.00      RA0  C
ATOM   1252  O   SER A 140      82.368   8.108  47.905  1.00  0.00      RA0  O
ATOM   1253  N   LEU A 141      82.601   9.352  46.060  1.00  0.00      RA0  N
ATOM   1254  H   LEU A 141      82.136   9.831  45.316  1.00  0.00      RA0  H
ATOM   1255  CA  LEU A 141      84.054   9.383  46.093  1.00  0.00      RA0  C
ATOM   1256  CB  LEU A 141      84.608   9.934  44.781  1.00  0.00      RA0  C
ATOM   1257  CG  LEU A 141      84.258   9.082  43.560  1.00  0.00      RA0  C
ATOM   1258  CD1 LEU A 141      84.640   9.776  42.253  1.00  0.00      RA0  C
ATOM   1259  CD2 LEU A 141      84.846   7.676  43.660  1.00  0.00      RA0  C
ATOM   1260  C   LEU A 141      84.649  10.128  47.282  1.00  0.00      RA0  C
ATOM   1261  O   LEU A 141      85.648   9.724  47.867  1.00  0.00      RA0  O
ATOM   1262  N   LEU A 142      84.051  11.241  47.715  1.00  0.00      RA0  N
ATOM   1263  H   LEU A 142      83.275  11.605  47.194  1.00  0.00      RA0  H
ATOM   1264  CA  LEU A 142      84.439  11.890  48.950  1.00  0.00      RA0  C
ATOM   1265  CB  LEU A 142      83.646  13.190  49.060  1.00  0.00      RA0  C
ATOM   1266  CG  LEU A 142      84.173  14.166  50.103  1.00  0.00      RA0  C
ATOM   1267  CD1 LEU A 142      85.321  15.001  49.539  1.00  0.00      RA0  C
ATOM   1268  CD2 LEU A 142      83.055  15.040  50.668  1.00  0.00      RA0  C
ATOM   1269  C   LEU A 142      84.197  11.045  50.197  1.00  0.00      RA0  C
ATOM   1270  O   LEU A 142      85.027  10.985  51.103  1.00  0.00      RA0  O
ATOM   1271  N   ASN A 143      83.058  10.320  50.255  1.00  0.00      RA0  N
ATOM   1272  H   ASN A 143      82.407  10.440  49.503  1.00  0.00      RA0  H
ATOM   1273  CA  ASN A 143      82.770   9.337  51.294  1.00  0.00      RA0  C
ATOM   1274  CB  ASN A 143      81.432   8.658  51.032  1.00  0.00      RA0  C
ATOM   1275  CG  ASN A 143      80.336   9.349  51.797  1.00  0.00      RA0  C
ATOM   1276  OD1 ASN A 143      80.151   9.115  52.984  1.00  0.00      RA0  O
ATOM   1277  ND2 ASN A 143      79.598  10.184  51.040  1.00  0.00      RA0  N
ATOM   1278 HD21 ASN A 143      79.865  10.390  50.094  1.00  0.00      RA0  H
ATOM   1279 HD22 ASN A 143      78.764  10.628  51.372  1.00  0.00      RA0  H
ATOM   1280  C   ASN A 143      83.832   8.243  51.333  1.00  0.00      RA0  C
ATOM   1281  O   ASN A 143      84.269   7.827  52.402  1.00  0.00      RA0  O
ATOM   1282  N   TYR A 144      84.317   7.801  50.156  1.00  0.00      RA0  N
ATOM   1283  H   TYR A 144      83.858   8.105  49.318  1.00  0.00      RA0  H
ATOM   1284  CA  TYR A 144      85.482   6.940  50.022  1.00  0.00      RA0  C
ATOM   1285  CB  TYR A 144      85.680   6.563  48.545  1.00  0.00      RA0  C
ATOM   1286  CG  TYR A 144      86.863   5.642  48.318  1.00  0.00      RA0  C
ATOM   1287  CD1 TYR A 144      86.773   4.292  48.641  1.00  0.00      RA0  C
ATOM   1288  CE1 TYR A 144      87.834   3.434  48.367  1.00  0.00      RA0  C
ATOM   1289  CD2 TYR A 144      88.037   6.132  47.751  1.00  0.00      RA0  C
ATOM   1290  CE2 TYR A 144      89.098   5.273  47.476  1.00  0.00      RA0  C
ATOM   1291  CZ  TYR A 144      88.994   3.916  47.771  1.00  0.00      RA0  C
ATOM   1292  OH  TYR A 144      90.030   3.047  47.472  1.00  0.00      RA0  O
ATOM   1293  HH  TYR A 144      90.702   3.493  46.963  1.00  0.00      RA0  H
ATOM   1294  C   TYR A 144      86.761   7.551  50.604  1.00  0.00      RA0  C
ATOM   1295  O   TYR A 144      87.449   6.917  51.399  1.00  0.00      RA0  O
ATOM   1296  N   GLN A 145      87.085   8.816  50.273  1.00  0.00      RA0  N
ATOM   1297  H   GLN A 145      86.496   9.284  49.611  1.00  0.00      RA0  H
ATOM   1298  CA  GLN A 145      88.254   9.509  50.800  1.00  0.00      RA0  C
ATOM   1299  CB  GLN A 145      88.459  10.858  50.103  1.00  0.00      RA0  C
ATOM   1300  CG  GLN A 145      88.665  10.703  48.592  1.00  0.00      RA0  C
ATOM   1301  CD  GLN A 145      88.875  12.026  47.864  1.00  0.00      RA0  C
ATOM   1302  OE1 GLN A 145      89.316  12.040  46.716  1.00  0.00      RA0  O
ATOM   1303  NE2 GLN A 145      88.508  13.139  48.532  1.00  0.00      RA0  N
ATOM   1304 HE21 GLN A 145      88.190  13.164  49.484  1.00  0.00      RA0  H
ATOM   1305 HE22 GLN A 145      88.543  14.056  48.126  1.00  0.00      RA0  H
ATOM   1306  C   GLN A 145      88.224   9.667  52.312  1.00  0.00      RA0  C
ATOM   1307  O   GLN A 145      89.197   9.366  52.995  1.00  0.00      RA0  O
ATOM   1308  N   THR A 146      87.070  10.069  52.878  1.00  0.00      RA0  N
ATOM   1309  H   THR A 146      86.302  10.241  52.267  1.00  0.00      RA0  H
ATOM   1310  CA  THR A 146      86.847  10.190  54.319  1.00  0.00      RA0  C
ATOM   1311  CB  THR A 146      85.462  10.777  54.519  1.00  0.00      RA0  C
ATOM   1312  OG1 THR A 146      85.332  11.946  53.699  1.00  0.00      RA0  O
ATOM   1313  HG1 THR A 146      85.209  11.640  52.804  1.00  0.00      RA0  H
ATOM   1314  CG2 THR A 146      85.179  11.097  55.988  1.00  0.00      RA0  C
ATOM   1315  C   THR A 146      87.007   8.885  55.028  1.00  0.00      RA0  C
ATOM   1316  O   THR A 146      87.709   8.783  56.025  1.00  0.00      RA0  O
ATOM   1317  N   MET A 147      86.411   7.820  54.465  1.00  0.00      RA0  N
ATOM   1318  H   MET A 147      85.860   7.945  53.638  1.00  0.00      RA0  H
ATOM   1319  CA  MET A 147      86.511   6.475  54.985  1.00  0.00      RA0  C
ATOM   1320  CB  MET A 147      85.718   5.498  54.117  1.00  0.00      RA0  C
ATOM   1321  CG  MET A 147      85.886   4.048  54.574  1.00  0.00      RA0  C
ATOM   1322  SD  MET A 147      85.194   2.858  53.418  1.00  0.00      RA0  S
ATOM   1323  CE  MET A 147      86.279   3.207  52.028  1.00  0.00      RA0  C
ATOM   1324  C   MET A 147      87.947   6.002  55.056  1.00  0.00      RA0  C
ATOM   1325  O   MET A 147      88.411   5.517  56.084  1.00  0.00      RA0  O
ATOM   1326  N   VAL A 148      88.718   6.213  53.976  1.00  0.00      RA0  N
ATOM   1327  H   VAL A 148      88.304   6.647  53.173  1.00  0.00      RA0  H
ATOM   1328  CA  VAL A 148      90.131   5.907  53.954  1.00  0.00      RA0  C
ATOM   1329  CB  VAL A 148      90.687   6.049  52.541  1.00  0.00      RA0  C
ATOM   1330  CG1 VAL A 148      92.204   5.884  52.538  1.00  0.00      RA0  C
ATOM   1331  CG2 VAL A 148      90.003   5.058  51.599  1.00  0.00      RA0  C
ATOM   1332  C   VAL A 148      90.933   6.739  54.947  1.00  0.00      RA0  C
ATOM   1333  O   VAL A 148      91.712   6.182  55.714  1.00  0.00      RA0  O
ATOM   1334  N   CYS A 149      90.734   8.071  55.012  1.00  0.00      RA0  N
ATOM   1335  H   CYS A 149      90.068   8.503  54.404  1.00  0.00      RA0  H
ATOM   1336  CA  CYS A 149      91.423   8.938  55.965  1.00  0.00      RA0  C
ATOM   1337  CB  CYS A 149      91.113  10.405  55.665  1.00  0.00      RA0  C
ATOM   1338  SG  CYS A 149      91.561  10.894  53.981  1.00  0.00      RA0  S
ATOM   1339  C   CYS A 149      91.135   8.611  57.425  1.00  0.00      RA0  C
ATOM   1340  O   CYS A 149      92.054   8.451  58.229  1.00  0.00      RA0  O
ATOM   1341  N   ASP A 150      89.851   8.416  57.793  1.00  0.00      RA0  N
ATOM   1342  H   ASP A 150      89.112   8.616  57.155  1.00  0.00      RA0  H
ATOM   1343  CA  ASP A 150      89.436   8.016  59.125  1.00  0.00      RA0  C
ATOM   1344  CB  ASP A 150      87.913   7.827  59.174  1.00  0.00      RA0  C
ATOM   1345  CG  ASP A 150      87.142   9.057  59.624  1.00  0.00      RA0  C
ATOM   1346  OD1 ASP A 150      86.929   9.960  58.821  1.00  0.00      RA0  O
ATOM   1347  OD2 ASP A 150      86.688   9.079  60.767  1.00  0.00      RA0  O
ATOM   1348  C   ASP A 150      90.045   6.673  59.528  1.00  0.00      RA0  C
ATOM   1349  O   ASP A 150      90.578   6.485  60.624  1.00  0.00      RA0  O
ATOM   1350  N   ILE A 151      89.995   5.678  58.621  1.00  0.00      RA0  N
ATOM   1351  H   ILE A 151      89.563   5.863  57.734  1.00  0.00      RA0  H
ATOM   1352  CA  ILE A 151      90.566   4.368  58.875  1.00  0.00      RA0  C
ATOM   1353  CB  ILE A 151      90.000   3.336  57.902  1.00  0.00      RA0  C
ATOM   1354  CG2 ILE A 151      90.657   1.980  58.080  1.00  0.00      RA0  C
ATOM   1355  CG1 ILE A 151      88.496   3.184  58.140  1.00  0.00      RA0  C
ATOM   1356  CD1 ILE A 151      87.886   2.069  57.290  1.00  0.00      RA0  C
ATOM   1357  C   ILE A 151      92.090   4.386  58.972  1.00  0.00      RA0  C
ATOM   1358  O   ILE A 151      92.653   3.795  59.895  1.00  0.00      RA0  O
ATOM   1359  N   THR A 152      92.813   5.070  58.061  1.00  0.00      RA0  N
ATOM   1360  H   THR A 152      92.349   5.658  57.400  1.00  0.00      RA0  H
ATOM   1361  CA  THR A 152      94.279   5.052  58.047  1.00  0.00      RA0  C
ATOM   1362  CB  THR A 152      94.786   5.277  56.628  1.00  0.00      RA0  C
ATOM   1363  OG1 THR A 152      94.332   6.530  56.112  1.00  0.00      RA0  O
ATOM   1364  HG1 THR A 152      93.462   6.382  55.764  1.00  0.00      RA0  H
ATOM   1365  CG2 THR A 152      94.335   4.134  55.724  1.00  0.00      RA0  C
ATOM   1366  C   THR A 152      94.924   5.984  59.045  1.00  0.00      RA0  C
ATOM   1367  O   THR A 152      96.085   5.795  59.414  1.00  0.00      RA0  O
ATOM   1368  N   GLY A 153      94.191   7.013  59.509  1.00  0.00      RA0  N
ATOM   1369  H   GLY A 153      93.301   7.210  59.093  1.00  0.00      RA0  H
ATOM   1370  CA  GLY A 153      94.721   8.018  60.420  1.00  0.00      RA0  C
ATOM   1371  C   GLY A 153      95.574   9.053  59.739  1.00  0.00      RA0  C
ATOM   1372  O   GLY A 153      96.358   9.734  60.389  1.00  0.00      RA0  O
ATOM   1373  N   LEU A 154      95.471   9.159  58.404  1.00  0.00      RA0  N
ATOM   1374  H   LEU A 154      94.702   8.729  57.930  1.00  0.00      RA0  H
ATOM   1375  CA  LEU A 154      96.270  10.066  57.604  1.00  0.00      RA0  C
ATOM   1376  CB  LEU A 154      97.045   9.305  56.529  1.00  0.00      RA0  C
ATOM   1377  CG  LEU A 154      98.279   8.612  57.106  1.00  0.00      RA0  C
ATOM   1378  CD1 LEU A 154      98.920   7.651  56.109  1.00  0.00      RA0  C
ATOM   1379  CD2 LEU A 154      99.289   9.629  57.640  1.00  0.00      RA0  C
ATOM   1380  C   LEU A 154      95.409  11.157  56.988  1.00  0.00      RA0  C
ATOM   1381  O   LEU A 154      94.197  11.024  56.840  1.00  0.00      RA0  O
ATOM   1382  N   ASP A 155      96.044  12.294  56.655  1.00  0.00      RA0  N
ATOM   1383  H   ASP A 155      97.028  12.361  56.828  1.00  0.00      RA0  H
ATOM   1384  CA  ASP A 155      95.390  13.564  56.395  1.00  0.00      RA0  C
ATOM   1385  CB  ASP A 155      96.394  14.725  56.508  1.00  0.00      RA0  C
ATOM   1386  CG  ASP A 155      97.544  14.450  57.473  1.00  0.00      RA0  C
ATOM   1387  OD1 ASP A 155      97.340  13.839  58.519  1.00  0.00      RA0  O
ATOM   1388  OD2 ASP A 155      98.669  14.834  57.162  1.00  0.00      RA0  O
ATOM   1389  C   ASP A 155      94.643  13.691  55.060  1.00  0.00      RA0  C
ATOM   1390  O   ASP A 155      93.613  14.356  54.955  1.00  0.00      RA0  O
ATOM   1391  N   MET A 156      95.165  13.068  53.987  1.00  0.00      RA0  N
ATOM   1392  H   MET A 156      95.991  12.510  54.093  1.00  0.00      RA0  H
ATOM   1393  CA  MET A 156      94.629  13.187  52.642  1.00  0.00      RA0  C
ATOM   1394  CB  MET A 156      95.530  14.089  51.792  1.00  0.00      RA0  C
ATOM   1395  CG  MET A 156      95.611  15.544  52.256  1.00  0.00      RA0  C
ATOM   1396  SD  MET A 156      94.073  16.436  52.000  1.00  0.00      RA0  S
ATOM   1397  CE  MET A 156      94.381  17.823  53.104  1.00  0.00      RA0  C
ATOM   1398  C   MET A 156      94.577  11.818  51.990  1.00  0.00      RA0  C
ATOM   1399  O   MET A 156      95.449  10.980  52.203  1.00  0.00      RA0  O
ATOM   1400  N   ALA A 157      93.555  11.560  51.150  1.00  0.00      RA0  N
ATOM   1401  H   ALA A 157      92.841  12.234  50.954  1.00  0.00      RA0  H
ATOM   1402  CA  ALA A 157      93.437  10.316  50.422  1.00  0.00      RA0  C
ATOM   1403  CB  ALA A 157      92.554   9.322  51.171  1.00  0.00      RA0  C
ATOM   1404  C   ALA A 157      92.805  10.581  49.072  1.00  0.00      RA0  C
ATOM   1405  O   ALA A 157      92.055  11.539  48.902  1.00  0.00      RA0  O
ATOM   1406  N   ASN A 158      93.136   9.763  48.054  1.00  0.00      RA0  N
ATOM   1407  H   ASN A 158      93.645   8.929  48.278  1.00  0.00      RA0  H
ATOM   1408  CA  ASN A 158      92.622   9.951  46.708  1.00  0.00      RA0  C
ATOM   1409  CB  ASN A 158      93.741   9.736  45.676  1.00  0.00      RA0  C
ATOM   1410  CG  ASN A 158      93.759   8.328  45.110  1.00  0.00      RA0  C
ATOM   1411  OD1 ASN A 158      93.305   7.357  45.705  1.00  0.00      RA0  O
ATOM   1412  ND2 ASN A 158      94.278   8.282  43.871  1.00  0.00      RA0  N
ATOM   1413 HD21 ASN A 158      94.819   9.060  43.536  1.00  0.00      RA0  H
ATOM   1414 HD22 ASN A 158      94.171   7.484  43.270  1.00  0.00      RA0  H
ATOM   1415  C   ASN A 158      91.340   9.182  46.393  1.00  0.00      RA0  C
ATOM   1416  O   ASN A 158      90.827   8.389  47.180  1.00  0.00      RA0  O
ATOM   1417  N   ALA A 159      90.801   9.394  45.179  1.00  0.00      RA0  N
ATOM   1418  H   ALA A 159      91.269  10.020  44.560  1.00  0.00      RA0  H
ATOM   1419  CA  ALA A 159      89.554   8.817  44.730  1.00  0.00      RA0  C
ATOM   1420  CB  ALA A 159      88.831   9.774  43.780  1.00  0.00      RA0  C
ATOM   1421  C   ALA A 159      89.718   7.458  44.045  1.00  0.00      RA0  C
ATOM   1422  O   ALA A 159      88.796   6.996  43.374  1.00  0.00      RA0  O
ATOM   1423  N   SER A 160      90.896   6.819  44.253  1.00  0.00      RA0  N
ATOM   1424  H   SER A 160      91.612   7.309  44.744  1.00  0.00      RA0  H
ATOM   1425  CA  SER A 160      91.263   5.426  43.980  1.00  0.00      RA0  C
ATOM   1426  CB  SER A 160      90.117   4.476  43.541  1.00  0.00      RA0  C
ATOM   1427  OG  SER A 160      89.593   4.784  42.235  1.00  0.00      RA0  O
ATOM   1428  HG  SER A 160      89.066   5.568  42.367  1.00  0.00      RA0  H
ATOM   1429  C   SER A 160      92.492   5.232  43.108  1.00  0.00      RA0  C
ATOM   1430  O   SER A 160      92.853   6.059  42.272  1.00  0.00      RA0  O
ATOM   1431  N   LEU A 161      93.167   4.080  43.305  1.00  0.00      RA0  N
ATOM   1432  H   LEU A 161      92.836   3.442  44.004  1.00  0.00      RA0  H
ATOM   1433  CA  LEU A 161      94.226   3.570  42.457  1.00  0.00      RA0  C
ATOM   1434  CB  LEU A 161      95.575   3.550  43.180  1.00  0.00      RA0  C
ATOM   1435  CG  LEU A 161      96.138   4.923  43.559  1.00  0.00      RA0  C
ATOM   1436  CD1 LEU A 161      97.475   4.785  44.278  1.00  0.00      RA0  C
ATOM   1437  CD2 LEU A 161      96.286   5.857  42.361  1.00  0.00      RA0  C
ATOM   1438  C   LEU A 161      93.852   2.155  42.034  1.00  0.00      RA0  C
ATOM   1439  O   LEU A 161      92.870   1.583  42.503  1.00  0.00      RA0  O
ATOM   1440  N   LEU A 162      94.592   1.576  41.071  1.00  0.00      RA0  N
ATOM   1441  H   LEU A 162      95.468   1.992  40.832  1.00  0.00      RA0  H
ATOM   1442  CA  LEU A 162      94.188   0.378  40.355  1.00  0.00      RA0  C
ATOM   1443  CB  LEU A 162      95.073   0.255  39.123  1.00  0.00      RA0  C
ATOM   1444  CG  LEU A 162      94.962   1.506  38.257  1.00  0.00      RA0  C
ATOM   1445  CD1 LEU A 162      96.206   1.718  37.399  1.00  0.00      RA0  C
ATOM   1446  CD2 LEU A 162      93.659   1.516  37.456  1.00  0.00      RA0  C
ATOM   1447  C   LEU A 162      94.170  -0.935  41.122  1.00  0.00      RA0  C
ATOM   1448  O   LEU A 162      93.210  -1.695  41.016  1.00  0.00      RA0  O
ATOM   1449  N   ASP A 163      95.219  -1.223  41.907  1.00  0.00      RA0  N
ATOM   1450  H   ASP A 163      96.059  -0.673  41.943  1.00  0.00      RA0  H
ATOM   1451  CA  ASP A 163      95.294  -2.405  42.735  1.00  0.00      RA0  C
ATOM   1452  CB  ASP A 163      95.562  -3.685  41.923  1.00  0.00      RA0  C
ATOM   1453  CG  ASP A 163      96.915  -3.658  41.249  1.00  0.00      RA0  C
ATOM   1454  OD1 ASP A 163      97.920  -3.665  41.944  1.00  0.00      RA0  O
ATOM   1455  OD2 ASP A 163      96.985  -3.636  40.024  1.00  0.00      RA0  O
ATOM   1456  C   ASP A 163      96.315  -2.146  43.839  1.00  0.00      RA0  C
ATOM   1457  O   ASP A 163      97.005  -1.125  43.842  1.00  0.00      RA0  O
ATOM   1458  N   GLU A 164      96.406  -3.043  44.846  1.00  0.00      RA0  N
ATOM   1459  H   GLU A 164      95.889  -3.893  44.766  1.00  0.00      RA0  H
ATOM   1460  CA  GLU A 164      97.287  -2.863  45.990  1.00  0.00      RA0  C
ATOM   1461  CB  GLU A 164      97.030  -3.935  47.045  1.00  0.00      RA0  C
ATOM   1462  CG  GLU A 164      97.968  -3.777  48.241  1.00  0.00      RA0  C
ATOM   1463  CD  GLU A 164      97.399  -4.519  49.425  1.00  0.00      RA0  C
ATOM   1464  OE1 GLU A 164      96.175  -4.567  49.545  1.00  0.00      RA0  O
ATOM   1465  OE2 GLU A 164      98.180  -5.025  50.229  1.00  0.00      RA0  O
ATOM   1466  C   GLU A 164      98.759  -2.784  45.617  1.00  0.00      RA0  C
ATOM   1467  O   GLU A 164      99.518  -1.957  46.124  1.00  0.00      RA0  O
ATOM   1468  N   GLY A 165      99.198  -3.623  44.659  1.00  0.00      RA0  N
ATOM   1469  H   GLY A 165      98.523  -4.094  44.088  1.00  0.00      RA0  H
ATOM   1470  CA  GLY A 165     100.591  -3.665  44.249  1.00  0.00      RA0  C
ATOM   1471  C   GLY A 165     101.009  -2.460  43.464  1.00  0.00      RA0  C
ATOM   1472  O   GLY A 165     102.096  -1.922  43.668  1.00  0.00      RA0  O
ATOM   1473  N   THR A 166     100.150  -1.959  42.556  1.00  0.00      RA0  N
ATOM   1474  H   THR A 166      99.235  -2.343  42.439  1.00  0.00      RA0  H
ATOM   1475  CA  THR A 166     100.433  -0.698  41.882  1.00  0.00      RA0  C
ATOM   1476  CB  THR A 166      99.447  -0.566  40.725  1.00  0.00      RA0  C
ATOM   1477  OG1 THR A 166      98.140  -0.980  41.139  1.00  0.00      RA0  O
ATOM   1478  HG1 THR A 166      98.078  -1.920  40.947  1.00  0.00      RA0  H
ATOM   1479  CG2 THR A 166      99.898  -1.401  39.529  1.00  0.00      RA0  C
ATOM   1480  C   THR A 166     100.410   0.483  42.816  1.00  0.00      RA0  C
ATOM   1481  O   THR A 166     101.303   1.318  42.753  1.00  0.00      RA0  O
ATOM   1482  N   ALA A 167      99.469   0.553  43.778  1.00  0.00      RA0  N
ATOM   1483  H   ALA A 167      98.737  -0.134  43.765  1.00  0.00      RA0  H
ATOM   1484  CA  ALA A 167      99.469   1.575  44.812  1.00  0.00      RA0  C
ATOM   1485  CB  ALA A 167      98.276   1.379  45.750  1.00  0.00      RA0  C
ATOM   1486  C   ALA A 167     100.744   1.609  45.661  1.00  0.00      RA0  C
ATOM   1487  O   ALA A 167     101.257   2.672  46.009  1.00  0.00      RA0  O
ATOM   1488  N   ALA A 168     101.327   0.436  45.970  1.00  0.00      RA0  N
ATOM   1489  H   ALA A 168     100.826  -0.404  45.747  1.00  0.00      RA0  H
ATOM   1490  CA  ALA A 168     102.656   0.315  46.546  1.00  0.00      RA0  C
ATOM   1491  CB  ALA A 168     102.960  -1.143  46.886  1.00  0.00      RA0  C
ATOM   1492  C   ALA A 168     103.786   0.842  45.684  1.00  0.00      RA0  C
ATOM   1493  O   ALA A 168     104.684   1.536  46.162  1.00  0.00      RA0  O
ATOM   1494  N   ALA A 169     103.743   0.574  44.373  1.00  0.00      RA0  N
ATOM   1495  H   ALA A 169     102.998  -0.006  44.034  1.00  0.00      RA0  H
ATOM   1496  CA  ALA A 169     104.653   1.161  43.416  1.00  0.00      RA0  C
ATOM   1497  CB  ALA A 169     104.432   0.524  42.051  1.00  0.00      RA0  C
ATOM   1498  C   ALA A 169     104.532   2.679  43.285  1.00  0.00      RA0  C
ATOM   1499  O   ALA A 169     105.535   3.384  43.221  1.00  0.00      RA0  O
ATOM   1500  N   GLU A 170     103.303   3.224  43.303  1.00  0.00      RA0  N
ATOM   1501  H   GLU A 170     102.518   2.607  43.307  1.00  0.00      RA0  H
ATOM   1502  CA  GLU A 170     103.046   4.654  43.403  1.00  0.00      RA0  C
ATOM   1503  CB  GLU A 170     101.574   5.027  43.171  1.00  0.00      RA0  C
ATOM   1504  CG  GLU A 170     100.796   4.318  42.044  1.00  0.00      RA0  C
ATOM   1505  CD  GLU A 170     101.391   4.464  40.646  1.00  0.00      RA0  C
ATOM   1506  OE1 GLU A 170     102.176   5.371  40.388  1.00  0.00      RA0  O
ATOM   1507  OE2 GLU A 170     101.067   3.646  39.787  1.00  0.00      RA0  O
ATOM   1508  C   GLU A 170     103.591   5.253  44.702  1.00  0.00      RA0  C
ATOM   1509  O   GLU A 170     104.155   6.346  44.733  1.00  0.00      RA0  O
ATOM   1510  N   ALA A 171     103.469   4.530  45.837  1.00  0.00      RA0  N
ATOM   1511  H   ALA A 171     102.953   3.673  45.795  1.00  0.00      RA0  H
ATOM   1512  CA  ALA A 171     104.048   4.936  47.104  1.00  0.00      RA0  C
ATOM   1513  CB  ALA A 171     103.637   3.976  48.218  1.00  0.00      RA0  C
ATOM   1514  C   ALA A 171     105.572   5.014  47.064  1.00  0.00      RA0  C
ATOM   1515  O   ALA A 171     106.163   5.975  47.545  1.00  0.00      RA0  O
ATOM   1516  N   LEU A 172     106.244   4.043  46.408  1.00  0.00      RA0  N
ATOM   1517  H   LEU A 172     105.715   3.259  46.077  1.00  0.00      RA0  H
ATOM   1518  CA  LEU A 172     107.671   4.114  46.106  1.00  0.00      RA0  C
ATOM   1519  CB  LEU A 172     108.075   2.814  45.384  1.00  0.00      RA0  C
ATOM   1520  CG  LEU A 172     109.505   2.682  44.828  1.00  0.00      RA0  C
ATOM   1521  CD1 LEU A 172     109.937   1.219  44.803  1.00  0.00      RA0  C
ATOM   1522  CD2 LEU A 172     109.695   3.265  43.422  1.00  0.00      RA0  C
ATOM   1523  C   LEU A 172     108.035   5.340  45.280  1.00  0.00      RA0  C
ATOM   1524  O   LEU A 172     108.976   6.066  45.600  1.00  0.00      RA0  O
ATOM   1525  N   GLN A 173     107.268   5.623  44.210  1.00  0.00      RA0  N
ATOM   1526  H   GLN A 173     106.511   5.000  43.999  1.00  0.00      RA0  H
ATOM   1527  CA  GLN A 173     107.480   6.773  43.350  1.00  0.00      RA0  C
ATOM   1528  CB  GLN A 173     106.536   6.698  42.158  1.00  0.00      RA0  C
ATOM   1529  CG  GLN A 173     106.998   5.660  41.138  1.00  0.00      RA0  C
ATOM   1530  CD  GLN A 173     105.841   5.253  40.252  1.00  0.00      RA0  C
ATOM   1531  OE1 GLN A 173     105.748   4.099  39.837  1.00  0.00      RA0  O
ATOM   1532  NE2 GLN A 173     104.924   6.218  40.051  1.00  0.00      RA0  N
ATOM   1533 HE21 GLN A 173     105.062   7.199  40.210  1.00  0.00      RA0  H
ATOM   1534 HE22 GLN A 173     103.990   5.991  39.756  1.00  0.00      RA0  H
ATOM   1535  C   GLN A 173     107.332   8.108  44.064  1.00  0.00      RA0  C
ATOM   1536  O   GLN A 173     108.131   9.012  43.846  1.00  0.00      RA0  O
ATOM   1537  N   LEU A 174     106.339   8.258  44.966  1.00  0.00      RA0  N
ATOM   1538  H   LEU A 174     105.685   7.507  45.077  1.00  0.00      RA0  H
ATOM   1539  CA  LEU A 174     106.233   9.426  45.832  1.00  0.00      RA0  C
ATOM   1540  CB  LEU A 174     104.881   9.390  46.563  1.00  0.00      RA0  C
ATOM   1541  CG  LEU A 174     104.426  10.697  47.233  1.00  0.00      RA0  C
ATOM   1542  CD1 LEU A 174     102.902  10.772  47.318  1.00  0.00      RA0  C
ATOM   1543  CD2 LEU A 174     105.046  10.930  48.613  1.00  0.00      RA0  C
ATOM   1544  C   LEU A 174     107.413   9.566  46.788  1.00  0.00      RA0  C
ATOM   1545  O   LEU A 174     107.964  10.652  46.970  1.00  0.00      RA0  O
ATOM   1546  N   CYS A 175     107.844   8.461  47.433  1.00  0.00      RA0  N
ATOM   1547  H   CYS A 175     107.368   7.592  47.277  1.00  0.00      RA0  H
ATOM   1548  CA  CYS A 175     108.967   8.461  48.363  1.00  0.00      RA0  C
ATOM   1549  CB  CYS A 175     109.076   7.098  49.044  1.00  0.00      RA0  C
ATOM   1550  SG  CYS A 175     107.628   6.727  50.059  1.00  0.00      RA0  S
ATOM   1551  C   CYS A 175     110.281   8.853  47.722  1.00  0.00      RA0  C
ATOM   1552  O   CYS A 175     111.081   9.593  48.305  1.00  0.00      RA0  O
ATOM   1553  N   TYR A 176     110.516   8.371  46.489  1.00  0.00      RA0  N
ATOM   1554  H   TYR A 176     109.800   7.822  46.050  1.00  0.00      RA0  H
ATOM   1555  CA  TYR A 176     111.633   8.765  45.662  1.00  0.00      RA0  C
ATOM   1556  CB  TYR A 176     111.774   7.879  44.424  1.00  0.00      RA0  C
ATOM   1557  CG  TYR A 176     113.238   7.819  44.046  1.00  0.00      RA0  C
ATOM   1558  CD1 TYR A 176     114.034   6.793  44.544  1.00  0.00      RA0  C
ATOM   1559  CE1 TYR A 176     115.385   6.737  44.220  1.00  0.00      RA0  C
ATOM   1560  CD2 TYR A 176     113.795   8.788  43.219  1.00  0.00      RA0  C
ATOM   1561  CE2 TYR A 176     115.148   8.735  42.898  1.00  0.00      RA0  C
ATOM   1562  CZ  TYR A 176     115.943   7.709  43.397  1.00  0.00      RA0  C
ATOM   1563  OH  TYR A 176     117.283   7.655  43.076  1.00  0.00      RA0  O
ATOM   1564  HH  TYR A 176     117.524   8.470  42.640  1.00  0.00      RA0  H
ATOM   1565  C   TYR A 176     111.614  10.253  45.308  1.00  0.00      RA0  C
ATOM   1566  O   TYR A 176     110.841  10.727  44.482  1.00  0.00      RA0  O
ATOM   1567  N   ARG A 177     112.501  11.031  45.953  1.00  0.00      RA0  N
ATOM   1568  H   ARG A 177     113.047  10.599  46.664  1.00  0.00      RA0  H
ATOM   1569  CA  ARG A 177     112.493  12.476  45.812  1.00  0.00      RA0  C
ATOM   1570  CB  ARG A 177     111.619  13.159  46.864  1.00  0.00      RA0  C
ATOM   1571  CG  ARG A 177     110.200  13.259  46.292  1.00  0.00      RA0  C
ATOM   1572  CD  ARG A 177     109.139  13.799  47.241  1.00  0.00      RA0  C
ATOM   1573  NE  ARG A 177     109.023  12.956  48.427  1.00  0.00      RA0  N
ATOM   1574  HE  ARG A 177     108.917  11.975  48.214  1.00  0.00      RA0  H
ATOM   1575  CZ  ARG A 177     109.066  13.551  49.642  1.00  0.00      RA0  C
ATOM   1576  NH1 ARG A 177     109.129  12.822  50.751  1.00  0.00      RA0  N
ATOM   1577 HH11 ARG A 177     109.140  13.252  51.655  1.00  0.00      RA0  H
ATOM   1578 HH12 ARG A 177     109.159  11.824  50.690  1.00  0.00      RA0  H
ATOM   1579  NH2 ARG A 177     109.046  14.875  49.733  1.00  0.00      RA0  N
ATOM   1580 HH21 ARG A 177     109.156  15.401  50.584  1.00  0.00      RA0  H
ATOM   1581 HH22 ARG A 177     108.884  15.432  48.911  1.00  0.00      RA0  H
ATOM   1582  C   ARG A 177     113.890  13.051  45.658  1.00  0.00      RA0  C
ATOM   1583  O   ARG A 177     114.050  14.171  45.191  1.00  0.00      RA0  O
ATOM   1584  N   HIS A 178     114.941  12.298  46.045  1.00  0.00      RA0  N
ATOM   1585  H   HIS A 178     114.842  11.333  46.280  1.00  0.00      RA0  H
ATOM   1586  CA  HIS A 178     116.316  12.756  45.953  1.00  0.00      RA0  C
ATOM   1587  CB  HIS A 178     116.818  13.467  47.220  1.00  0.00      RA0  C
ATOM   1588  CG  HIS A 178     115.715  14.109  48.029  1.00  0.00      RA0  C
ATOM   1589  ND1 HIS A 178     114.948  15.132  47.610  1.00  0.00      RA0  N
ATOM   1590  HD1 HIS A 178     114.953  15.548  46.716  1.00  0.00      RA0  H
ATOM   1591  CD2 HIS A 178     115.317  13.754  49.321  1.00  0.00      RA0  C
ATOM   1592  NE2 HIS A 178     114.301  14.577  49.670  1.00  0.00      RA0  N
ATOM   1593  CE1 HIS A 178     114.072  15.431  48.620  1.00  0.00      RA0  C
ATOM   1594  C   HIS A 178     117.232  11.566  45.740  1.00  0.00      RA0  C
ATOM   1595  O   HIS A 178     116.936  10.453  46.167  1.00  0.00      RA0  O
ATOM   1596  N   ASN A 179     118.407  11.789  45.119  1.00  0.00      RA0  N
ATOM   1597  H   ASN A 179     118.641  12.729  44.872  1.00  0.00      RA0  H
ATOM   1598  CA  ASN A 179     119.256  10.713  44.624  1.00  0.00      RA0  C
ATOM   1599  CB  ASN A 179     120.026  11.124  43.368  1.00  0.00      RA0  C
ATOM   1600  CG  ASN A 179     119.210  10.809  42.135  1.00  0.00      RA0  C
ATOM   1601  OD1 ASN A 179     118.202  10.114  42.178  1.00  0.00      RA0  O
ATOM   1602  ND2 ASN A 179     119.672  11.383  41.017  1.00  0.00      RA0  N
ATOM   1603 HD21 ASN A 179     120.497  11.949  40.991  1.00  0.00      RA0  H
ATOM   1604 HD22 ASN A 179     119.154  11.232  40.177  1.00  0.00      RA0  H
ATOM   1605  C   ASN A 179     120.249  10.180  45.640  1.00  0.00      RA0  C
ATOM   1606  O   ASN A 179     120.930   9.190  45.387  1.00  0.00      RA0  O
ATOM   1607  N   LYS A 180     120.346  10.799  46.835  1.00  0.00      RA0  N
ATOM   1608  H   LYS A 180     119.714  11.549  47.004  1.00  0.00      RA0  H
ATOM   1609  CA  LYS A 180     121.294  10.403  47.869  1.00  0.00      RA0  C
ATOM   1610  CB  LYS A 180     121.285  11.437  48.998  1.00  0.00      RA0  C
ATOM   1611  CG  LYS A 180     121.649  12.817  48.435  1.00  0.00      RA0  C
ATOM   1612  CD  LYS A 180     121.709  13.952  49.462  1.00  0.00      RA0  C
ATOM   1613  CE  LYS A 180     122.105  15.280  48.804  1.00  0.00      RA0  C
ATOM   1614  NZ  LYS A 180     122.181  16.358  49.802  1.00  0.00      RA0  N
ATOM   1615  HZ1 LYS A 180     122.447  17.244  49.327  1.00  0.00      RA0  H
ATOM   1616  HZ2 LYS A 180     121.256  16.483  50.262  1.00  0.00      RA0  H
ATOM   1617  HZ3 LYS A 180     122.898  16.124  50.519  1.00  0.00      RA0  H
ATOM   1618  C   LYS A 180     121.072   8.973  48.346  1.00  0.00      RA0  C
ATOM   1619  O   LYS A 180     121.980   8.308  48.826  1.00  0.00      RA0  O
ATOM   1620  N   ARG A 181     119.832   8.473  48.218  1.00  0.00      RA0  N
ATOM   1621  H   ARG A 181     119.160   8.927  47.636  1.00  0.00      RA0  H
ATOM   1622  CA  ARG A 181     119.509   7.108  48.536  1.00  0.00      RA0  C
ATOM   1623  CB  ARG A 181     118.679   6.982  49.816  1.00  0.00      RA0  C
ATOM   1624  CG  ARG A 181     119.231   7.651  51.080  1.00  0.00      RA0  C
ATOM   1625  CD  ARG A 181     118.723   9.074  51.331  1.00  0.00      RA0  C
ATOM   1626  NE  ARG A 181     117.317   9.099  51.740  1.00  0.00      RA0  N
ATOM   1627  HE  ARG A 181     117.137   8.790  52.686  1.00  0.00      RA0  H
ATOM   1628  CZ  ARG A 181     116.354   9.519  50.866  1.00  0.00      RA0  C
ATOM   1629  NH1 ARG A 181     115.090   9.707  51.302  1.00  0.00      RA0  N
ATOM   1630 HH11 ARG A 181     114.318   9.974  50.721  1.00  0.00      RA0  H
ATOM   1631 HH12 ARG A 181     114.868   9.586  52.282  1.00  0.00      RA0  H
ATOM   1632  NH2 ARG A 181     116.687   9.733  49.571  1.00  0.00      RA0  N
ATOM   1633 HH21 ARG A 181     116.043  10.071  48.880  1.00  0.00      RA0  H
ATOM   1634 HH22 ARG A 181     117.615   9.530  49.249  1.00  0.00      RA0  H
ATOM   1635  C   ARG A 181     118.761   6.481  47.368  1.00  0.00      RA0  C
ATOM   1636  O   ARG A 181     117.723   6.975  46.940  1.00  0.00      RA0  O
ATOM   1637  N   ARG A 182     119.272   5.363  46.817  1.00  0.00      RA0  N
ATOM   1638  H   ARG A 182     120.069   4.967  47.274  1.00  0.00      RA0  H
ATOM   1639  CA  ARG A 182     118.727   4.771  45.600  1.00  0.00      RA0  C
ATOM   1640  CB  ARG A 182     119.792   4.647  44.519  1.00  0.00      RA0  C
ATOM   1641  CG  ARG A 182     120.021   5.977  43.804  1.00  0.00      RA0  C
ATOM   1642  CD  ARG A 182     120.956   5.809  42.612  1.00  0.00      RA0  C
ATOM   1643  NE  ARG A 182     120.528   4.675  41.793  1.00  0.00      RA0  N
ATOM   1644  HE  ARG A 182     119.536   4.500  41.747  1.00  0.00      RA0  H
ATOM   1645  CZ  ARG A 182     121.476   3.935  41.149  1.00  0.00      RA0  C
ATOM   1646  NH1 ARG A 182     121.107   2.834  40.463  1.00  0.00      RA0  N
ATOM   1647 HH11 ARG A 182     121.740   2.254  39.946  1.00  0.00      RA0  H
ATOM   1648 HH12 ARG A 182     120.138   2.543  40.452  1.00  0.00      RA0  H
ATOM   1649  NH2 ARG A 182     122.772   4.319  41.218  1.00  0.00      RA0  N
ATOM   1650 HH21 ARG A 182     123.513   3.813  40.769  1.00  0.00      RA0  H
ATOM   1651 HH22 ARG A 182     123.042   5.142  41.728  1.00  0.00      RA0  H
ATOM   1652  C   ARG A 182     118.057   3.436  45.849  1.00  0.00      RA0  C
ATOM   1653  O   ARG A 182     117.778   2.681  44.917  1.00  0.00      RA0  O
ATOM   1654  N   LYS A 183     117.811   3.092  47.119  1.00  0.00      RA0  N
ATOM   1655  H   LYS A 183     117.867   3.760  47.862  1.00  0.00      RA0  H
ATOM   1656  CA  LYS A 183     117.274   1.798  47.467  1.00  0.00      RA0  C
ATOM   1657  CB  LYS A 183     118.263   0.999  48.312  1.00  0.00      RA0  C
ATOM   1658  CG  LYS A 183     119.686   1.237  47.815  1.00  0.00      RA0  C
ATOM   1659  CD  LYS A 183     120.756   0.463  48.571  1.00  0.00      RA0  C
ATOM   1660  CE  LYS A 183     122.089   1.195  48.451  1.00  0.00      RA0  C
ATOM   1661  NZ  LYS A 183     121.952   2.473  49.151  1.00  0.00      RA0  N
ATOM   1662  HZ1 LYS A 183     122.605   2.573  49.956  1.00  0.00      RA0  H
ATOM   1663  HZ2 LYS A 183     122.185   3.339  48.620  1.00  0.00      RA0  H
ATOM   1664  HZ3 LYS A 183     121.003   2.661  49.536  1.00  0.00      RA0  H
ATOM   1665  C   LYS A 183     115.930   1.927  48.150  1.00  0.00      RA0  C
ATOM   1666  O   LYS A 183     115.651   2.888  48.867  1.00  0.00      RA0  O
ATOM   1667  N   PHE A 184     115.054   0.940  47.924  1.00  0.00      RA0  N
ATOM   1668  H   PHE A 184     115.319   0.153  47.360  1.00  0.00      RA0  H
ATOM   1669  CA  PHE A 184     113.757   0.862  48.553  1.00  0.00      RA0  C
ATOM   1670  CB  PHE A 184     112.663   0.997  47.498  1.00  0.00      RA0  C
ATOM   1671  CG  PHE A 184     111.319   1.215  48.150  1.00  0.00      RA0  C
ATOM   1672  CD1 PHE A 184     110.897   2.506  48.445  1.00  0.00      RA0  C
ATOM   1673  CD2 PHE A 184     110.498   0.133  48.440  1.00  0.00      RA0  C
ATOM   1674  CE1 PHE A 184     109.649   2.715  49.020  1.00  0.00      RA0  C
ATOM   1675  CE2 PHE A 184     109.252   0.344  49.016  1.00  0.00      RA0  C
ATOM   1676  CZ  PHE A 184     108.824   1.634  49.303  1.00  0.00      RA0  C
ATOM   1677  C   PHE A 184     113.681  -0.471  49.272  1.00  0.00      RA0  C
ATOM   1678  O   PHE A 184     113.953  -1.527  48.697  1.00  0.00      RA0  O
ATOM   1679  N   LEU A 185     113.338  -0.461  50.575  1.00  0.00      RA0  N
ATOM   1680  H   LEU A 185     113.013   0.392  50.992  1.00  0.00      RA0  H
ATOM   1681  CA  LEU A 185     113.201  -1.710  51.310  1.00  0.00      RA0  C
ATOM   1682  CB  LEU A 185     113.556  -1.530  52.785  1.00  0.00      RA0  C
ATOM   1683  CG  LEU A 185     115.050  -1.635  53.093  1.00  0.00      RA0  C
ATOM   1684  CD1 LEU A 185     115.393  -1.081  54.476  1.00  0.00      RA0  C
ATOM   1685  CD2 LEU A 185     115.553  -3.068  52.938  1.00  0.00      RA0  C
ATOM   1686  C   LEU A 185     111.785  -2.234  51.183  1.00  0.00      RA0  C
ATOM   1687  O   LEU A 185     110.806  -1.522  51.389  1.00  0.00      RA0  O
ATOM   1688  N   VAL A 186     111.644  -3.521  50.845  1.00  0.00      RA0  N
ATOM   1689  H   VAL A 186     112.443  -4.112  50.727  1.00  0.00      RA0  H
ATOM   1690  CA  VAL A 186     110.356  -4.187  50.810  1.00  0.00      RA0  C
ATOM   1691  CB  VAL A 186     110.028  -4.689  49.402  1.00  0.00      RA0  C
ATOM   1692  CG1 VAL A 186     108.608  -5.258  49.341  1.00  0.00      RA0  C
ATOM   1693  CG2 VAL A 186     110.237  -3.592  48.359  1.00  0.00      RA0  C
ATOM   1694  C   VAL A 186     110.430  -5.337  51.790  1.00  0.00      RA0  C
ATOM   1695  O   VAL A 186     111.384  -6.110  51.812  1.00  0.00      RA0  O
ATOM   1696  N   ASP A 187     109.436  -5.452  52.683  1.00  0.00      RA0  N
ATOM   1697  H   ASP A 187     108.686  -4.786  52.672  1.00  0.00      RA0  H
ATOM   1698  CA  ASP A 187     109.269  -6.575  53.572  1.00  0.00      RA0  C
ATOM   1699  CB  ASP A 187     108.184  -6.166  54.575  1.00  0.00      RA0  C
ATOM   1700  CG  ASP A 187     107.585  -7.343  55.303  1.00  0.00      RA0  C
ATOM   1701  OD1 ASP A 187     108.305  -8.103  55.939  1.00  0.00      RA0  O
ATOM   1702  OD2 ASP A 187     106.378  -7.505  55.231  1.00  0.00      RA0  O
ATOM   1703  C   ASP A 187     108.975  -7.875  52.799  1.00  0.00      RA0  C
ATOM   1704  O   ASP A 187     108.163  -7.859  51.872  1.00  0.00      RA0  O
ATOM   1705  N   PRO A 188     109.569  -9.025  53.130  1.00  0.00      RA0  N
ATOM   1706  CD  PRO A 188     110.537  -9.169  54.201  1.00  0.00      RA0  C
ATOM   1707  CA  PRO A 188     109.350 -10.296  52.474  1.00  0.00      RA0  C
ATOM   1708  CB  PRO A 188     110.553 -11.133  52.905  1.00  0.00      RA0  C
ATOM   1709  CG  PRO A 188     110.791 -10.666  54.329  1.00  0.00      RA0  C
ATOM   1710  C   PRO A 188     108.063 -10.882  52.930  1.00  0.00      RA0  C
ATOM   1711  O   PRO A 188     107.664 -11.906  52.383  1.00  0.00      RA0  O
ATOM   1712  N   ARG A 189     107.411 -10.281  53.936  1.00  0.00      RA0  N
ATOM   1713  H   ARG A 189     107.733  -9.456  54.413  1.00  0.00      RA0  H
ATOM   1714  CA  ARG A 189     106.080 -10.665  54.286  1.00  0.00      RA0  C
ATOM   1715  CB  ARG A 189     105.951 -10.847  55.792  1.00  0.00      RA0  C
ATOM   1716  CG  ARG A 189     107.214 -11.405  56.448  1.00  0.00      RA0  C
ATOM   1717  CD  ARG A 189     107.134 -11.300  57.969  1.00  0.00      RA0  C
ATOM   1718  NE  ARG A 189     106.752  -9.944  58.354  1.00  0.00      RA0  N
ATOM   1719  HE  ARG A 189     106.207  -9.369  57.723  1.00  0.00      RA0  H
ATOM   1720  CZ  ARG A 189     106.933  -9.472  59.615  1.00  0.00      RA0  C
ATOM   1721  NH1 ARG A 189     106.372  -8.303  59.951  1.00  0.00      RA0  N
ATOM   1722 HH11 ARG A 189     106.572  -7.851  60.830  1.00  0.00      RA0  H
ATOM   1723 HH12 ARG A 189     105.673  -7.898  59.336  1.00  0.00      RA0  H
ATOM   1724  NH2 ARG A 189     107.648 -10.172  60.520  1.00  0.00      RA0  N
ATOM   1725 HH21 ARG A 189     107.726  -9.813  61.468  1.00  0.00      RA0  H
ATOM   1726 HH22 ARG A 189     108.090 -11.042  60.306  1.00  0.00      RA0  H
ATOM   1727  C   ARG A 189     105.048  -9.675  53.768  1.00  0.00      RA0  C
ATOM   1728  O   ARG A 189     103.873  -9.744  54.120  1.00  0.00      RA0  O
ATOM   1729  N   CYS A 190     105.416  -8.792  52.823  1.00  0.00      RA0  N
ATOM   1730  H   CYS A 190     106.384  -8.579  52.695  1.00  0.00      RA0  H
ATOM   1731  CA  CYS A 190     104.470  -8.257  51.857  1.00  0.00      RA0  C
ATOM   1732  CB  CYS A 190     105.113  -7.130  51.048  1.00  0.00      RA0  C
ATOM   1733  SG  CYS A 190     105.631  -5.715  52.053  1.00  0.00      RA0  S
ATOM   1734  C   CYS A 190     103.895  -9.343  50.967  1.00  0.00      RA0  C
ATOM   1735  O   CYS A 190     104.495 -10.398  50.763  1.00  0.00      RA0  O
ATOM   1736  N   HIS A 191     102.682  -9.143  50.411  1.00  0.00      RA0  N
ATOM   1737  H   HIS A 191     102.212  -8.279  50.609  1.00  0.00      RA0  H
ATOM   1738  CA  HIS A 191     102.125 -10.108  49.474  1.00  0.00      RA0  C
ATOM   1739  CB  HIS A 191     100.725  -9.669  49.017  1.00  0.00      RA0  C
ATOM   1740  CG  HIS A 191      99.757  -9.496  50.168  1.00  0.00      RA0  C
ATOM   1741  ND1 HIS A 191      99.640 -10.350  51.202  1.00  0.00      RA0  N
ATOM   1742  HD1 HIS A 191     100.166 -11.158  51.355  1.00  0.00      RA0  H
ATOM   1743  CD2 HIS A 191      98.832  -8.463  50.341  1.00  0.00      RA0  C
ATOM   1744  NE2 HIS A 191      98.160  -8.711  51.493  1.00  0.00      RA0  N
ATOM   1745  CE1 HIS A 191      98.656  -9.867  52.026  1.00  0.00      RA0  C
ATOM   1746  C   HIS A 191     103.034 -10.334  48.265  1.00  0.00      RA0  C
ATOM   1747  O   HIS A 191     103.554  -9.355  47.728  1.00  0.00      RA0  O
ATOM   1748  N   PRO A 192     103.304 -11.550  47.789  1.00  0.00      RA0  N
ATOM   1749  CD  PRO A 192     102.642 -12.780  48.206  1.00  0.00      RA0  C
ATOM   1750  CA  PRO A 192     104.406 -11.780  46.856  1.00  0.00      RA0  C
ATOM   1751  CB  PRO A 192     104.502 -13.310  46.814  1.00  0.00      RA0  C
ATOM   1752  CG  PRO A 192     103.111 -13.815  47.193  1.00  0.00      RA0  C
ATOM   1753  C   PRO A 192     104.173 -11.133  45.508  1.00  0.00      RA0  C
ATOM   1754  O   PRO A 192     105.129 -10.722  44.854  1.00  0.00      RA0  O
ATOM   1755  N   GLN A 193     102.910 -10.993  45.076  1.00  0.00      RA0  N
ATOM   1756  H   GLN A 193     102.172 -11.341  45.652  1.00  0.00      RA0  H
ATOM   1757  CA  GLN A 193     102.566 -10.224  43.902  1.00  0.00      RA0  C
ATOM   1758  CB  GLN A 193     101.107 -10.461  43.477  1.00  0.00      RA0  C
ATOM   1759  CG  GLN A 193     100.007  -9.722  44.257  1.00  0.00      RA0  C
ATOM   1760  CD  GLN A 193      99.634 -10.406  45.559  1.00  0.00      RA0  C
ATOM   1761  OE1 GLN A 193     100.380 -11.194  46.138  1.00  0.00      RA0  O
ATOM   1762  NE2 GLN A 193      98.408 -10.062  45.979  1.00  0.00      RA0  N
ATOM   1763 HE21 GLN A 193      97.847  -9.397  45.476  1.00  0.00      RA0  H
ATOM   1764 HE22 GLN A 193      97.969 -10.441  46.799  1.00  0.00      RA0  H
ATOM   1765  C   GLN A 193     102.879  -8.736  44.031  1.00  0.00      RA0  C
ATOM   1766  O   GLN A 193     103.330  -8.106  43.079  1.00  0.00      RA0  O
ATOM   1767  N   THR A 194     102.705  -8.141  45.234  1.00  0.00      RA0  N
ATOM   1768  H   THR A 194     102.322  -8.627  46.021  1.00  0.00      RA0  H
ATOM   1769  CA  THR A 194     103.074  -6.756  45.535  1.00  0.00      RA0  C
ATOM   1770  CB  THR A 194     102.538  -6.535  46.936  1.00  0.00      RA0  C
ATOM   1771  OG1 THR A 194     101.291  -7.242  47.010  1.00  0.00      RA0  O
ATOM   1772  HG1 THR A 194     100.812  -6.861  47.742  1.00  0.00      RA0  H
ATOM   1773  CG2 THR A 194     102.386  -5.062  47.317  1.00  0.00      RA0  C
ATOM   1774  C   THR A 194     104.557  -6.546  45.355  1.00  0.00      RA0  C
ATOM   1775  O   THR A 194     104.995  -5.580  44.739  1.00  0.00      RA0  O
ATOM   1776  N   ILE A 195     105.378  -7.497  45.844  1.00  0.00      RA0  N
ATOM   1777  H   ILE A 195     104.941  -8.279  46.292  1.00  0.00      RA0  H
ATOM   1778  CA  ILE A 195     106.827  -7.473  45.689  1.00  0.00      RA0  C
ATOM   1779  CB  ILE A 195     107.434  -8.656  46.441  1.00  0.00      RA0  C
ATOM   1780  CG2 ILE A 195     108.955  -8.687  46.285  1.00  0.00      RA0  C
ATOM   1781  CG1 ILE A 195     106.984  -8.650  47.905  1.00  0.00      RA0  C
ATOM   1782  CD1 ILE A 195     107.358  -9.929  48.655  1.00  0.00      RA0  C
ATOM   1783  C   ILE A 195     107.240  -7.500  44.228  1.00  0.00      RA0  C
ATOM   1784  O   ILE A 195     108.046  -6.682  43.785  1.00  0.00      RA0  O
ATOM   1785  N   ALA A 196     106.638  -8.397  43.425  1.00  0.00      RA0  N
ATOM   1786  H   ALA A 196     105.998  -9.051  43.835  1.00  0.00      RA0  H
ATOM   1787  CA  ALA A 196     106.893  -8.473  42.003  1.00  0.00      RA0  C
ATOM   1788  CB  ALA A 196     106.148  -9.664  41.404  1.00  0.00      RA0  C
ATOM   1789  C   ALA A 196     106.523  -7.203  41.235  1.00  0.00      RA0  C
ATOM   1790  O   ALA A 196     107.321  -6.703  40.446  1.00  0.00      RA0  O
ATOM   1791  N   VAL A 197     105.348  -6.593  41.520  1.00  0.00      RA0  N
ATOM   1792  H   VAL A 197     104.741  -7.031  42.187  1.00  0.00      RA0  H
ATOM   1793  CA  VAL A 197     104.931  -5.323  40.921  1.00  0.00      RA0  C
ATOM   1794  CB  VAL A 197     103.494  -4.950  41.297  1.00  0.00      RA0  C
ATOM   1795  CG1 VAL A 197     103.115  -3.586  40.718  1.00  0.00      RA0  C
ATOM   1796  CG2 VAL A 197     102.517  -6.025  40.819  1.00  0.00      RA0  C
ATOM   1797  C   VAL A 197     105.905  -4.192  41.247  1.00  0.00      RA0  C
ATOM   1798  O   VAL A 197     106.288  -3.391  40.390  1.00  0.00      RA0  O
ATOM   1799  N   VAL A 198     106.378  -4.110  42.507  1.00  0.00      RA0  N
ATOM   1800  H   VAL A 198     106.048  -4.775  43.181  1.00  0.00      RA0  H
ATOM   1801  CA  VAL A 198     107.399  -3.149  42.904  1.00  0.00      RA0  C
ATOM   1802  CB  VAL A 198     107.527  -3.133  44.430  1.00  0.00      RA0  C
ATOM   1803  CG1 VAL A 198     108.679  -2.253  44.901  1.00  0.00      RA0  C
ATOM   1804  CG2 VAL A 198     106.209  -2.677  45.058  1.00  0.00      RA0  C
ATOM   1805  C   VAL A 198     108.741  -3.365  42.209  1.00  0.00      RA0  C
ATOM   1806  O   VAL A 198     109.356  -2.416  41.727  1.00  0.00      RA0  O
ATOM   1807  N   GLN A 199     109.231  -4.617  42.095  1.00  0.00      RA0  N
ATOM   1808  H   GLN A 199     108.682  -5.371  42.466  1.00  0.00      RA0  H
ATOM   1809  CA  GLN A 199     110.459  -4.928  41.373  1.00  0.00      RA0  C
ATOM   1810  CB  GLN A 199     110.823  -6.395  41.575  1.00  0.00      RA0  C
ATOM   1811  CG  GLN A 199     111.135  -6.706  43.038  1.00  0.00      RA0  C
ATOM   1812  CD  GLN A 199     111.250  -8.203  43.216  1.00  0.00      RA0  C
ATOM   1813  OE1 GLN A 199     110.436  -8.978  42.729  1.00  0.00      RA0  O
ATOM   1814  NE2 GLN A 199     112.320  -8.571  43.944  1.00  0.00      RA0  N
ATOM   1815 HE21 GLN A 199     112.956  -7.890  44.308  1.00  0.00      RA0  H
ATOM   1816 HE22 GLN A 199     112.502  -9.536  44.132  1.00  0.00      RA0  H
ATOM   1817  C   GLN A 199     110.393  -4.590  39.891  1.00  0.00      RA0  C
ATOM   1818  O   GLN A 199     111.322  -4.009  39.328  1.00  0.00      RA0  O
ATOM   1819  N   THR A 200     109.258  -4.894  39.237  1.00  0.00      RA0  N
ATOM   1820  H   THR A 200     108.538  -5.430  39.684  1.00  0.00      RA0  H
ATOM   1821  CA  THR A 200     108.973  -4.502  37.863  1.00  0.00      RA0  C
ATOM   1822  CB  THR A 200     107.608  -5.087  37.520  1.00  0.00      RA0  C
ATOM   1823  OG1 THR A 200     107.690  -6.520  37.471  1.00  0.00      RA0  O
ATOM   1824  HG1 THR A 200     107.943  -6.707  36.574  1.00  0.00      RA0  H
ATOM   1825  CG2 THR A 200     107.053  -4.500  36.217  1.00  0.00      RA0  C
ATOM   1826  C   THR A 200     109.001  -3.002  37.672  1.00  0.00      RA0  C
ATOM   1827  O   THR A 200     109.636  -2.486  36.753  1.00  0.00      RA0  O
ATOM   1828  N   ARG A 201     108.355  -2.235  38.573  1.00  0.00      RA0  N
ATOM   1829  H   ARG A 201     107.849  -2.675  39.319  1.00  0.00      RA0  H
ATOM   1830  CA  ARG A 201     108.417  -0.785  38.546  1.00  0.00      RA0  C
ATOM   1831  CB  ARG A 201     107.345  -0.182  39.459  1.00  0.00      RA0  C
ATOM   1832  CG  ARG A 201     105.916  -0.242  38.889  1.00  0.00      RA0  C
ATOM   1833  CD  ARG A 201     105.488   1.008  38.102  1.00  0.00      RA0  C
ATOM   1834  NE  ARG A 201     104.071   0.953  37.717  1.00  0.00      RA0  N
ATOM   1835  HE  ARG A 201     103.796   0.224  37.083  1.00  0.00      RA0  H
ATOM   1836  CZ  ARG A 201     103.173   1.859  38.231  1.00  0.00      RA0  C
ATOM   1837  NH1 ARG A 201     103.581   2.813  39.092  1.00  0.00      RA0  N
ATOM   1838 HH11 ARG A 201     102.908   3.450  39.511  1.00  0.00      RA0  H
ATOM   1839 HH12 ARG A 201     104.541   2.968  39.362  1.00  0.00      RA0  H
ATOM   1840  NH2 ARG A 201     101.872   1.811  37.874  1.00  0.00      RA0  N
ATOM   1841 HH21 ARG A 201     101.227   2.456  38.317  1.00  0.00      RA0  H
ATOM   1842 HH22 ARG A 201     101.491   1.178  37.183  1.00  0.00      RA0  H
ATOM   1843  C   ARG A 201     109.807  -0.194  38.817  1.00  0.00      RA0  C
ATOM   1844  O   ARG A 201     110.208   0.793  38.204  1.00  0.00      RA0  O
ATOM   1845  N   ALA A 202     110.589  -0.789  39.730  1.00  0.00      RA0  N
ATOM   1846  H   ALA A 202     110.230  -1.599  40.197  1.00  0.00      RA0  H
ATOM   1847  CA  ALA A 202     111.922  -0.332  40.079  1.00  0.00      RA0  C
ATOM   1848  CB  ALA A 202     112.342  -0.916  41.427  1.00  0.00      RA0  C
ATOM   1849  C   ALA A 202     113.030  -0.617  39.056  1.00  0.00      RA0  C
ATOM   1850  O   ALA A 202     114.032   0.093  38.979  1.00  0.00      RA0  O
ATOM   1851  N   LYS A 203     112.875  -1.655  38.206  1.00  0.00      RA0  N
ATOM   1852  H   LYS A 203     112.039  -2.199  38.304  1.00  0.00      RA0  H
ATOM   1853  CA  LYS A 203     113.917  -2.138  37.298  1.00  0.00      RA0  C
ATOM   1854  CB  LYS A 203     113.238  -3.370  36.676  1.00  0.00      RA0  C
ATOM   1855  CG  LYS A 203     113.846  -4.279  35.600  1.00  0.00      RA0  C
ATOM   1856  CD  LYS A 203     112.717  -5.215  35.123  1.00  0.00      RA0  C
ATOM   1857  CE  LYS A 203     113.029  -6.257  34.036  1.00  0.00      RA0  C
ATOM   1858  NZ  LYS A 203     111.754  -6.755  33.484  1.00  0.00      RA0  N
ATOM   1859  HZ1 LYS A 203     111.856  -7.657  32.963  1.00  0.00      RA0  H
ATOM   1860  HZ2 LYS A 203     111.081  -6.909  34.258  1.00  0.00      RA0  H
ATOM   1861  HZ3 LYS A 203     111.365  -6.022  32.847  1.00  0.00      RA0  H
ATOM   1862  C   LYS A 203     114.342  -1.124  36.241  1.00  0.00      RA0  C
ATOM   1863  O   LYS A 203     115.436  -1.184  35.677  1.00  0.00      RA0  O
ATOM   1864  N   TYR A 204     113.458  -0.177  35.902  1.00  0.00      RA0  N
ATOM   1865  H   TYR A 204     112.641  -0.044  36.467  1.00  0.00      RA0  H
ATOM   1866  CA  TYR A 204     113.624   0.643  34.729  1.00  0.00      RA0  C
ATOM   1867  CB  TYR A 204     112.296   0.697  33.963  1.00  0.00      RA0  C
ATOM   1868  CG  TYR A 204     111.940  -0.687  33.453  1.00  0.00      RA0  C
ATOM   1869  CD1 TYR A 204     110.803  -1.345  33.912  1.00  0.00      RA0  C
ATOM   1870  CE1 TYR A 204     110.488  -2.620  33.447  1.00  0.00      RA0  C
ATOM   1871  CD2 TYR A 204     112.753  -1.314  32.515  1.00  0.00      RA0  C
ATOM   1872  CE2 TYR A 204     112.437  -2.585  32.045  1.00  0.00      RA0  C
ATOM   1873  CZ  TYR A 204     111.310  -3.249  32.516  1.00  0.00      RA0  C
ATOM   1874  OH  TYR A 204     111.024  -4.534  32.066  1.00  0.00      RA0  O
ATOM   1875  HH  TYR A 204     110.764  -4.448  31.146  1.00  0.00      RA0  H
ATOM   1876  C   TYR A 204     114.153   1.989  35.120  1.00  0.00      RA0  C
ATOM   1877  O   TYR A 204     114.771   2.696  34.331  1.00  0.00      RA0  O
ATOM   1878  N   THR A 205     113.950   2.326  36.396  1.00  0.00      RA0  N
ATOM   1879  H   THR A 205     113.561   1.654  37.023  1.00  0.00      RA0  H
ATOM   1880  CA  THR A 205     114.343   3.577  37.001  1.00  0.00      RA0  C
ATOM   1881  CB  THR A 205     113.144   3.844  37.894  1.00  0.00      RA0  C
ATOM   1882  OG1 THR A 205     112.439   2.594  38.013  1.00  0.00      RA0  O
ATOM   1883  HG1 THR A 205     111.507   2.773  38.114  1.00  0.00      RA0  H
ATOM   1884  CG2 THR A 205     112.212   4.899  37.292  1.00  0.00      RA0  C
ATOM   1885  C   THR A 205     115.669   3.414  37.704  1.00  0.00      RA0  C
ATOM   1886  O   THR A 205     116.265   4.369  38.194  1.00  0.00      RA0  O
ATOM   1887  N   GLY A 206     116.189   2.169  37.740  1.00  0.00      RA0  N
ATOM   1888  H   GLY A 206     115.596   1.401  37.501  1.00  0.00      RA0  H
ATOM   1889  CA  GLY A 206     117.489   1.847  38.313  1.00  0.00      RA0  C
ATOM   1890  C   GLY A 206     117.491   1.878  39.815  1.00  0.00      RA0  C
ATOM   1891  O   GLY A 206     118.538   2.044  40.451  1.00  0.00      RA0  O
ATOM   1892  N   VAL A 207     116.291   1.738  40.402  1.00  0.00      RA0  N
ATOM   1893  H   VAL A 207     115.525   1.422  39.838  1.00  0.00      RA0  H
ATOM   1894  CA  VAL A 207     116.063   1.679  41.828  1.00  0.00      RA0  C
ATOM   1895  CB  VAL A 207     114.628   2.092  42.166  1.00  0.00      RA0  C
ATOM   1896  CG1 VAL A 207     114.355   2.029  43.672  1.00  0.00      RA0  C
ATOM   1897  CG2 VAL A 207     114.326   3.476  41.589  1.00  0.00      RA0  C
ATOM   1898  C   VAL A 207     116.364   0.278  42.310  1.00  0.00      RA0  C
ATOM   1899  O   VAL A 207     115.922  -0.724  41.750  1.00  0.00      RA0  O
ATOM   1900  N   LEU A 208     117.156   0.170  43.385  1.00  0.00      RA0  N
ATOM   1901  H   LEU A 208     117.378   1.001  43.900  1.00  0.00      RA0  H
ATOM   1902  CA  LEU A 208     117.478  -1.116  43.957  1.00  0.00      RA0  C
ATOM   1903  CB  LEU A 208     118.844  -1.051  44.637  1.00  0.00      RA0  C
ATOM   1904  CG  LEU A 208     119.929  -0.532  43.690  1.00  0.00      RA0  C
ATOM   1905  CD1 LEU A 208     121.251  -0.289  44.416  1.00  0.00      RA0  C
ATOM   1906  CD2 LEU A 208     120.103  -1.434  42.466  1.00  0.00      RA0  C
ATOM   1907  C   LEU A 208     116.391  -1.536  44.936  1.00  0.00      RA0  C
ATOM   1908  O   LEU A 208     116.140  -0.880  45.947  1.00  0.00      RA0  O
ATOM   1909  N   THR A 209     115.714  -2.665  44.663  1.00  0.00      RA0  N
ATOM   1910  H   THR A 209     115.851  -3.174  43.814  1.00  0.00      RA0  H
ATOM   1911  CA  THR A 209     114.688  -3.182  45.561  1.00  0.00      RA0  C
ATOM   1912  CB  THR A 209     113.662  -3.711  44.595  1.00  0.00      RA0  C
ATOM   1913  OG1 THR A 209     114.003  -3.175  43.308  1.00  0.00      RA0  O
ATOM   1914  HG1 THR A 209     113.238  -3.264  42.754  1.00  0.00      RA0  H
ATOM   1915  CG2 THR A 209     112.238  -3.330  44.993  1.00  0.00      RA0  C
ATOM   1916  C   THR A 209     115.322  -4.227  46.444  1.00  0.00      RA0  C
ATOM   1917  O   THR A 209     115.739  -5.290  45.989  1.00  0.00      RA0  O
ATOM   1918  N   GLU A 210     115.394  -3.959  47.756  1.00  0.00      RA0  N
ATOM   1919  H   GLU A 210     114.941  -3.133  48.102  1.00  0.00      RA0  H
ATOM   1920  CA  GLU A 210     115.964  -4.878  48.711  1.00  0.00      RA0  C
ATOM   1921  CB  GLU A 210     116.813  -4.092  49.707  1.00  0.00      RA0  C
ATOM   1922  CG  GLU A 210     118.207  -3.691  49.233  1.00  0.00      RA0  C
ATOM   1923  CD  GLU A 210     119.193  -4.795  49.560  1.00  0.00      RA0  C
ATOM   1924  OE1 GLU A 210     119.503  -5.011  50.728  1.00  0.00      RA0  O
ATOM   1925  OE2 GLU A 210     119.730  -5.419  48.660  1.00  0.00      RA0  O
ATOM   1926  C   GLU A 210     114.846  -5.584  49.462  1.00  0.00      RA0  C
ATOM   1927  O   GLU A 210     114.030  -4.949  50.127  1.00  0.00      RA0  O
ATOM   1928  N   LEU A 211     114.808  -6.925  49.414  1.00  0.00      RA0  N
ATOM   1929  H   LEU A 211     115.511  -7.428  48.911  1.00  0.00      RA0  H
ATOM   1930  CA  LEU A 211     113.765  -7.709  50.048  1.00  0.00      RA0  C
ATOM   1931  CB  LEU A 211     113.175  -8.645  48.996  1.00  0.00      RA0  C
ATOM   1932  CG  LEU A 211     111.951  -9.411  49.483  1.00  0.00      RA0  C
ATOM   1933  CD1 LEU A 211     110.768  -8.469  49.652  1.00  0.00      RA0  C
ATOM   1934  CD2 LEU A 211     111.612 -10.597  48.580  1.00  0.00      RA0  C
ATOM   1935  C   LEU A 211     114.315  -8.522  51.206  1.00  0.00      RA0  C
ATOM   1936  O   LEU A 211     115.153  -9.399  51.011  1.00  0.00      RA0  O
ATOM   1937  N   LYS A 212     113.897  -8.230  52.459  1.00  0.00      RA0  N
ATOM   1938  H   LYS A 212     113.167  -7.561  52.641  1.00  0.00      RA0  H
ATOM   1939  CA  LYS A 212     114.446  -8.943  53.609  1.00  0.00      RA0  C
ATOM   1940  CB  LYS A 212     115.909  -8.573  53.865  1.00  0.00      RA0  C
ATOM   1941  CG  LYS A 212     116.076  -7.124  54.323  1.00  0.00      RA0  C
ATOM   1942  CD  LYS A 212     117.538  -6.767  54.577  1.00  0.00      RA0  C
ATOM   1943  CE  LYS A 212     118.375  -6.968  53.317  1.00  0.00      RA0  C
ATOM   1944  NZ  LYS A 212     117.848  -6.111  52.248  1.00  0.00      RA0  N
ATOM   1945  HZ1 LYS A 212     118.395  -6.261  51.370  1.00  0.00      RA0  H
ATOM   1946  HZ2 LYS A 212     116.842  -6.284  52.067  1.00  0.00      RA0  H
ATOM   1947  HZ3 LYS A 212     118.010  -5.109  52.473  1.00  0.00      RA0  H
ATOM   1948  C   LYS A 212     113.683  -8.712  54.903  1.00  0.00      RA0  C
ATOM   1949  O   LYS A 212     112.961  -7.730  55.025  1.00  0.00      RA0  O
ATOM   1950  N   LEU A 213     113.834  -9.591  55.919  1.00  0.00      RA0  N
ATOM   1951  H   LEU A 213     114.498 -10.331  55.824  1.00  0.00      RA0  H
ATOM   1952  CA  LEU A 213     113.136  -9.504  57.204  1.00  0.00      RA0  C
ATOM   1953  CB  LEU A 213     113.598 -10.618  58.146  1.00  0.00      RA0  C
ATOM   1954  CG  LEU A 213     112.514 -11.031  59.146  1.00  0.00      RA0  C
ATOM   1955  CD1 LEU A 213     111.308 -11.653  58.439  1.00  0.00      RA0  C
ATOM   1956  CD2 LEU A 213     113.045 -11.947  60.246  1.00  0.00      RA0  C
ATOM   1957  C   LEU A 213     113.199  -8.127  57.881  1.00  0.00      RA0  C
ATOM   1958  O   LEU A 213     114.310  -7.630  58.075  1.00  0.00      RA0  O
ATOM   1959  N   PRO A 214     112.092  -7.463  58.260  1.00  0.00      RA0  N
ATOM   1960  CD  PRO A 214     110.728  -7.975  58.156  1.00  0.00      RA0  C
ATOM   1961  CA  PRO A 214     112.133  -6.073  58.712  1.00  0.00      RA0  C
ATOM   1962  CB  PRO A 214     110.654  -5.668  58.694  1.00  0.00      RA0  C
ATOM   1963  CG  PRO A 214     109.877  -6.962  58.908  1.00  0.00      RA0  C
ATOM   1964  C   PRO A 214     112.796  -5.938  60.067  1.00  0.00      RA0  C
ATOM   1965  O   PRO A 214     113.503  -4.962  60.291  1.00  0.00      RA0  O
ATOM   1966  N   CYS A 215     112.647  -6.938  60.954  1.00  0.00      RA0  N
ATOM   1967  H   CYS A 215     112.021  -7.675  60.705  1.00  0.00      RA0  H
ATOM   1968  CA  CYS A 215     113.319  -7.069  62.240  1.00  0.00      RA0  C
ATOM   1969  CB  CYS A 215     112.856  -8.377  62.874  1.00  0.00      RA0  C
ATOM   1970  SG  CYS A 215     111.159  -8.767  62.378  1.00  0.00      RA0  S
ATOM   1971  C   CYS A 215     114.841  -6.996  62.176  1.00  0.00      RA0  C
ATOM   1972  O   CYS A 215     115.493  -6.522  63.105  1.00  0.00      RA0  O
ATOM   1973  N   GLU A 216     115.426  -7.489  61.069  1.00  0.00      RA0  N
ATOM   1974  H   GLU A 216     114.880  -7.804  60.291  1.00  0.00      RA0  H
ATOM   1975  CA  GLU A 216     116.862  -7.581  60.870  1.00  0.00      RA0  C
ATOM   1976  CB  GLU A 216     117.213  -9.012  60.492  1.00  0.00      RA0  C
ATOM   1977  CG  GLU A 216     116.578 -10.044  61.416  1.00  0.00      RA0  C
ATOM   1978  CD  GLU A 216     116.543 -11.362  60.680  1.00  0.00      RA0  C
ATOM   1979  OE1 GLU A 216     116.602 -11.339  59.452  1.00  0.00      RA0  O
ATOM   1980  OE2 GLU A 216     116.437 -12.398  61.331  1.00  0.00      RA0  O
ATOM   1981  C   GLU A 216     117.365  -6.666  59.755  1.00  0.00      RA0  C
ATOM   1982  O   GLU A 216     118.504  -6.772  59.303  1.00  0.00      RA0  O
ATOM   1983  N   MET A 217     116.555  -5.698  59.270  1.00  0.00      RA0  N
ATOM   1984  H   MET A 217     115.645  -5.578  59.668  1.00  0.00      RA0  H
ATOM   1985  CA  MET A 217     117.057  -4.690  58.348  1.00  0.00      RA0  C
ATOM   1986  CB  MET A 217     115.917  -3.825  57.801  1.00  0.00      RA0  C
ATOM   1987  CG  MET A 217     114.908  -4.535  56.900  1.00  0.00      RA0  C
ATOM   1988  SD  MET A 217     113.568  -3.434  56.408  1.00  0.00      RA0  S
ATOM   1989  CE  MET A 217     112.691  -4.541  55.291  1.00  0.00      RA0  C
ATOM   1990  C   MET A 217     118.076  -3.750  58.979  1.00  0.00      RA0  C
ATOM   1991  O   MET A 217     117.777  -2.983  59.894  1.00  0.00      RA0  O
ATOM   1992  N   ASP A 218     119.308  -3.752  58.443  1.00  0.00      RA0  N
ATOM   1993  H   ASP A 218     119.534  -4.394  57.714  1.00  0.00      RA0  H
ATOM   1994  CA  ASP A 218     120.284  -2.745  58.784  1.00  0.00      RA0  C
ATOM   1995  CB  ASP A 218     121.755  -3.138  58.873  1.00  0.00      RA0  C
ATOM   1996  CG  ASP A 218     122.544  -1.869  59.226  1.00  0.00      RA0  C
ATOM   1997  OD1 ASP A 218     121.996  -0.918  59.795  1.00  0.00      RA0  O
ATOM   1998  OD2 ASP A 218     123.724  -1.815  58.909  1.00  0.00      RA0  O
ATOM   1999  C   ASP A 218     120.148  -1.559  57.829  1.00  0.00      RA0  C
ATOM   2000  O   ASP A 218     120.517  -1.601  56.654  1.00  0.00      RA0  O
ATOM   2001  N   PHE A 219     119.558  -0.466  58.345  1.00  0.00      RA0  N
ATOM   2002  H   PHE A 219     119.491  -0.482  59.341  1.00  0.00      RA0  H
ATOM   2003  CA  PHE A 219     119.301   0.756  57.614  1.00  0.00      RA0  C
ATOM   2004  CB  PHE A 219     118.384   1.682  58.421  1.00  0.00      RA0  C
ATOM   2005  CG  PHE A 219     117.006   1.081  58.573  1.00  0.00      RA0  C
ATOM   2006  CD1 PHE A 219     116.723   0.223  59.631  1.00  0.00      RA0  C
ATOM   2007  CD2 PHE A 219     116.011   1.395  57.655  1.00  0.00      RA0  C
ATOM   2008  CE1 PHE A 219     115.450  -0.318  59.769  1.00  0.00      RA0  C
ATOM   2009  CE2 PHE A 219     114.737   0.856  57.795  1.00  0.00      RA0  C
ATOM   2010  CZ  PHE A 219     114.455   0.001  58.853  1.00  0.00      RA0  C
ATOM   2011  C   PHE A 219     120.550   1.501  57.195  1.00  0.00      RA0  C
ATOM   2012  O   PHE A 219     120.607   2.057  56.105  1.00  0.00      RA0  O
ATOM   2013  N   SER A 220     121.575   1.561  58.062  1.00  0.00      RA0  N
ATOM   2014  H   SER A 220     121.562   0.925  58.833  1.00  0.00      RA0  H
ATOM   2015  CA  SER A 220     122.757   2.368  57.793  1.00  0.00      RA0  C
ATOM   2016  CB  SER A 220     123.220   2.698  59.200  1.00  0.00      RA0  C
ATOM   2017  OG  SER A 220     122.301   2.049  60.099  1.00  0.00      RA0  O
ATOM   2018  HG  SER A 220     122.581   1.132  60.173  1.00  0.00      RA0  H
ATOM   2019  C   SER A 220     123.779   1.604  56.992  1.00  0.00      RA0  C
ATOM   2020  O   SER A 220     124.712   2.175  56.433  1.00  0.00      RA0  O
ATOM   2021  N   GLY A 221     123.600   0.275  56.884  1.00  0.00      RA0  N
ATOM   2022  H   GLY A 221     122.965  -0.208  57.493  1.00  0.00      RA0  H
ATOM   2023  CA  GLY A 221     124.401  -0.558  56.001  1.00  0.00      RA0  C
ATOM   2024  C   GLY A 221     124.120  -0.365  54.529  1.00  0.00      RA0  C
ATOM   2025  O   GLY A 221     124.989  -0.550  53.678  1.00  0.00      RA0  O
ATOM   2026  N   LYS A 222     122.880   0.008  54.172  1.00  0.00      RA0  N
ATOM   2027  H   LYS A 222     122.163   0.136  54.862  1.00  0.00      RA0  H
ATOM   2028  CA  LYS A 222     122.532   0.352  52.815  1.00  0.00      RA0  C
ATOM   2029  CB  LYS A 222     121.921  -0.830  52.062  1.00  0.00      RA0  C
ATOM   2030  CG  LYS A 222     122.878  -1.913  51.564  1.00  0.00      RA0  C
ATOM   2031  CD  LYS A 222     122.091  -2.971  50.793  1.00  0.00      RA0  C
ATOM   2032  CE  LYS A 222     122.923  -4.136  50.255  1.00  0.00      RA0  C
ATOM   2033  NZ  LYS A 222     122.017  -5.118  49.643  1.00  0.00      RA0  N
ATOM   2034  HZ1 LYS A 222     122.482  -6.001  49.368  1.00  0.00      RA0  H
ATOM   2035  HZ2 LYS A 222     121.219  -5.335  50.280  1.00  0.00      RA0  H
ATOM   2036  HZ3 LYS A 222     121.497  -4.748  48.817  1.00  0.00      RA0  H
ATOM   2037  C   LYS A 222     121.479   1.449  52.834  1.00  0.00      RA0  C
ATOM   2038  O   LYS A 222     120.324   1.178  53.134  1.00  0.00      RA0  O
ATOM   2039  N   ASP A 223     121.830   2.696  52.461  1.00  0.00      RA0  N
ATOM   2040  H   ASP A 223     122.783   2.922  52.249  1.00  0.00      RA0  H
ATOM   2041  CA  ASP A 223     120.900   3.809  52.430  1.00  0.00      RA0  C
ATOM   2042  CB  ASP A 223     121.678   5.040  51.945  1.00  0.00      RA0  C
ATOM   2043  CG  ASP A 223     122.305   4.710  50.596  1.00  0.00      RA0  C
ATOM   2044  OD1 ASP A 223     123.357   4.069  50.566  1.00  0.00      RA0  O
ATOM   2045  OD2 ASP A 223     121.700   4.958  49.550  1.00  0.00      RA0  O
ATOM   2046  C   ASP A 223     119.644   3.654  51.563  1.00  0.00      RA0  C
ATOM   2047  O   ASP A 223     119.699   3.276  50.387  1.00  0.00      RA0  O
ATOM   2048  N   VAL A 224     118.471   3.999  52.144  1.00  0.00      RA0  N
ATOM   2049  H   VAL A 224     118.479   4.421  53.051  1.00  0.00      RA0  H
ATOM   2050  CA  VAL A 224     117.161   3.803  51.539  1.00  0.00      RA0  C
ATOM   2051  CB  VAL A 224     116.379   2.694  52.247  1.00  0.00      RA0  C
ATOM   2052  CG1 VAL A 224     117.016   1.335  51.964  1.00  0.00      RA0  C
ATOM   2053  CG2 VAL A 224     116.234   2.968  53.745  1.00  0.00      RA0  C
ATOM   2054  C   VAL A 224     116.363   5.102  51.502  1.00  0.00      RA0  C
ATOM   2055  O   VAL A 224     116.508   5.986  52.345  1.00  0.00      RA0  O
ATOM   2056  N   SER A 225     115.502   5.295  50.481  1.00  0.00      RA0  N
ATOM   2057  H   SER A 225     115.447   4.621  49.740  1.00  0.00      RA0  H
ATOM   2058  CA  SER A 225     114.655   6.487  50.389  1.00  0.00      RA0  C
ATOM   2059  CB  SER A 225     114.759   6.786  48.914  1.00  0.00      RA0  C
ATOM   2060  OG  SER A 225     115.866   5.990  48.476  1.00  0.00      RA0  O
ATOM   2061  HG  SER A 225     116.139   6.333  47.628  1.00  0.00      RA0  H
ATOM   2062  C   SER A 225     113.247   6.209  50.862  1.00  0.00      RA0  C
ATOM   2063  O   SER A 225     112.481   7.120  51.178  1.00  0.00      RA0  O
ATOM   2064  N   GLY A 226     112.904   4.920  51.004  1.00  0.00      RA0  N
ATOM   2065  H   GLY A 226     113.507   4.152  50.775  1.00  0.00      RA0  H
ATOM   2066  CA  GLY A 226     111.620   4.517  51.532  1.00  0.00      RA0  C
ATOM   2067  C   GLY A 226     111.598   3.068  51.896  1.00  0.00      RA0  C
ATOM   2068  O   GLY A 226     112.486   2.297  51.528  1.00  0.00      RA0  O
ATOM   2069  N   VAL A 227     110.547   2.674  52.630  1.00  0.00      RA0  N
ATOM   2070  H   VAL A 227     109.844   3.337  52.908  1.00  0.00      RA0  H
ATOM   2071  CA  VAL A 227     110.346   1.307  53.071  1.00  0.00      RA0  C
ATOM   2072  CB  VAL A 227     110.862   1.071  54.507  1.00  0.00      RA0  C
ATOM   2073  CG1 VAL A 227     112.352   1.374  54.670  1.00  0.00      RA0  C
ATOM   2074  CG2 VAL A 227     110.058   1.853  55.539  1.00  0.00      RA0  C
ATOM   2075  C   VAL A 227     108.877   0.936  52.971  1.00  0.00      RA0  C
ATOM   2076  O   VAL A 227     107.993   1.756  53.210  1.00  0.00      RA0  O
ATOM   2077  N   LEU A 228     108.570  -0.322  52.606  1.00  0.00      RA0  N
ATOM   2078  H   LEU A 228     109.300  -0.985  52.432  1.00  0.00      RA0  H
ATOM   2079  CA  LEU A 228     107.214  -0.832  52.548  1.00  0.00      RA0  C
ATOM   2080  CB  LEU A 228     106.887  -1.303  51.131  1.00  0.00      RA0  C
ATOM   2081  CG  LEU A 228     105.505  -1.947  50.992  1.00  0.00      RA0  C
ATOM   2082  CD1 LEU A 228     104.371  -0.961  51.278  1.00  0.00      RA0  C
ATOM   2083  CD2 LEU A 228     105.340  -2.636  49.638  1.00  0.00      RA0  C
ATOM   2084  C   LEU A 228     107.058  -1.987  53.517  1.00  0.00      RA0  C
ATOM   2085  O   LEU A 228     107.787  -2.978  53.453  1.00  0.00      RA0  O
ATOM   2086  N   PHE A 229     106.073  -1.876  54.427  1.00  0.00      RA0  N
ATOM   2087  H   PHE A 229     105.455  -1.087  54.390  1.00  0.00      RA0  H
ATOM   2088  CA  PHE A 229     105.742  -2.890  55.410  1.00  0.00      RA0  C
ATOM   2089  CB  PHE A 229     105.914  -2.362  56.836  1.00  0.00      RA0  C
ATOM   2090  CG  PHE A 229     107.358  -2.027  57.121  1.00  0.00      RA0  C
ATOM   2091  CD1 PHE A 229     107.668  -0.894  57.865  1.00  0.00      RA0  C
ATOM   2092  CD2 PHE A 229     108.376  -2.849  56.653  1.00  0.00      RA0  C
ATOM   2093  CE1 PHE A 229     108.995  -0.586  58.142  1.00  0.00      RA0  C
ATOM   2094  CE2 PHE A 229     109.703  -2.538  56.926  1.00  0.00      RA0  C
ATOM   2095  CZ  PHE A 229     110.013  -1.408  57.674  1.00  0.00      RA0  C
ATOM   2096  C   PHE A 229     104.295  -3.310  55.200  1.00  0.00      RA0  C
ATOM   2097  O   PHE A 229     103.472  -2.510  54.757  1.00  0.00      RA0  O
ATOM   2098  N   GLN A 230     103.939  -4.577  55.486  1.00  0.00      RA0  N
ATOM   2099  H   GLN A 230     104.588  -5.217  55.907  1.00  0.00      RA0  H
ATOM   2100  CA  GLN A 230     102.587  -5.093  55.307  1.00  0.00      RA0  C
ATOM   2101  CB  GLN A 230     102.637  -6.444  54.586  1.00  0.00      RA0  C
ATOM   2102  CG  GLN A 230     101.283  -7.023  54.153  1.00  0.00      RA0  C
ATOM   2103  CD  GLN A 230     100.918  -6.589  52.745  1.00  0.00      RA0  C
ATOM   2104  OE1 GLN A 230     101.636  -6.866  51.785  1.00  0.00      RA0  O
ATOM   2105  NE2 GLN A 230      99.735  -5.956  52.666  1.00  0.00      RA0  N
ATOM   2106 HE21 GLN A 230      99.215  -5.697  53.481  1.00  0.00      RA0  H
ATOM   2107 HE22 GLN A 230      99.281  -5.714  51.796  1.00  0.00      RA0  H
ATOM   2108  C   GLN A 230     101.906  -5.243  56.662  1.00  0.00      RA0  C
ATOM   2109  O   GLN A 230     102.530  -5.622  57.643  1.00  0.00      RA0  O
ATOM   2110  N   TYR A 231     100.610  -4.894  56.782  1.00  0.00      RA0  N
ATOM   2111  H   TYR A 231     100.068  -4.632  55.983  1.00  0.00      RA0  H
ATOM   2112  CA  TYR A 231      99.936  -4.893  58.071  1.00  0.00      RA0  C
ATOM   2113  CB  TYR A 231     100.042  -3.452  58.574  1.00  0.00      RA0  C
ATOM   2114  CG  TYR A 231      99.484  -3.188  59.952  1.00  0.00      RA0  C
ATOM   2115  CD1 TYR A 231      99.546  -4.130  60.972  1.00  0.00      RA0  C
ATOM   2116  CE1 TYR A 231      99.083  -3.798  62.243  1.00  0.00      RA0  C
ATOM   2117  CD2 TYR A 231      98.932  -1.937  60.196  1.00  0.00      RA0  C
ATOM   2118  CE2 TYR A 231      98.476  -1.605  61.463  1.00  0.00      RA0  C
ATOM   2119  CZ  TYR A 231      98.559  -2.533  62.491  1.00  0.00      RA0  C
ATOM   2120  OH  TYR A 231      98.116  -2.183  63.750  1.00  0.00      RA0  O
ATOM   2121  HH  TYR A 231      97.900  -1.252  63.741  1.00  0.00      RA0  H
ATOM   2122  C   TYR A 231      98.491  -5.375  57.964  1.00  0.00      RA0  C
ATOM   2123  O   TYR A 231      97.669  -4.760  57.284  1.00  0.00      RA0  O
ATOM   2124  N   PRO A 232      98.095  -6.438  58.650  1.00  0.00      RA0  N
ATOM   2125  CD  PRO A 232      96.690  -6.637  58.972  1.00  0.00      RA0  C
ATOM   2126  CA  PRO A 232      98.905  -7.609  59.008  1.00  0.00      RA0  C
ATOM   2127  CB  PRO A 232      97.869  -8.633  59.480  1.00  0.00      RA0  C
ATOM   2128  CG  PRO A 232      96.683  -7.801  59.948  1.00  0.00      RA0  C
ATOM   2129  C   PRO A 232      99.737  -8.157  57.851  1.00  0.00      RA0  C
ATOM   2130  O   PRO A 232      99.325  -8.019  56.699  1.00  0.00      RA0  O
ATOM   2131  N   ASP A 233     100.898  -8.767  58.126  1.00  0.00      RA0  N
ATOM   2132  H   ASP A 233     101.226  -8.780  59.075  1.00  0.00      RA0  H
ATOM   2133  CA  ASP A 233     101.752  -9.474  57.194  1.00  0.00      RA0  C
ATOM   2134  CB  ASP A 233     102.848 -10.212  57.951  1.00  0.00      RA0  C
ATOM   2135  CG  ASP A 233     103.674  -9.218  58.734  1.00  0.00      RA0  C
ATOM   2136  OD1 ASP A 233     104.337  -8.390  58.122  1.00  0.00      RA0  O
ATOM   2137  OD2 ASP A 233     103.679  -9.278  59.958  1.00  0.00      RA0  O
ATOM   2138  C   ASP A 233     101.026 -10.460  56.254  1.00  0.00      RA0  C
ATOM   2139  O   ASP A 233      99.948 -10.972  56.550  1.00  0.00      RA0  O
ATOM   2140  N   THR A 234     101.646 -10.837  55.107  1.00  0.00      RA0  N
ATOM   2141  H   THR A 234     102.530 -10.406  54.990  1.00  0.00      RA0  H
ATOM   2142  CA  THR A 234     101.123 -11.812  54.128  1.00  0.00      RA0  C
ATOM   2143  CB  THR A 234     102.158 -11.901  52.977  1.00  0.00      RA0  C
ATOM   2144  OG1 THR A 234     101.583 -12.307  51.729  1.00  0.00      RA0  O
ATOM   2145  HG1 THR A 234     102.269 -12.057  51.110  1.00  0.00      RA0  H
ATOM   2146  CG2 THR A 234     103.368 -12.790  53.273  1.00  0.00      RA0  C
ATOM   2147  C   THR A 234     100.833 -13.157  54.768  1.00  0.00      RA0  C
ATOM   2148  O   THR A 234      99.834 -13.807  54.448  1.00  0.00      RA0  O
ATOM   2149  N   GLU A 235     101.671 -13.620  55.720  1.00  0.00      RA0  N
ATOM   2150  H   GLU A 235     102.440 -13.052  56.014  1.00  0.00      RA0  H
ATOM   2151  CA  GLU A 235     101.444 -14.861  56.412  1.00  0.00      RA0  C
ATOM   2152  CB  GLU A 235     102.753 -15.526  56.817  1.00  0.00      RA0  C
ATOM   2153  CG  GLU A 235     103.752 -14.734  57.657  1.00  0.00      RA0  C
ATOM   2154  CD  GLU A 235     105.040 -15.519  57.549  1.00  0.00      RA0  C
ATOM   2155  OE1 GLU A 235     105.406 -15.868  56.433  1.00  0.00      RA0  O
ATOM   2156  OE2 GLU A 235     105.636 -15.883  58.558  1.00  0.00      RA0  O
ATOM   2157  C   GLU A 235     100.462 -14.751  57.529  1.00  0.00      RA0  C
ATOM   2158  O   GLU A 235      99.976 -15.775  57.914  1.00  0.00      RA0  O
ATOM   2159  N   GLY A 236     100.137 -13.504  57.989  1.00  0.00      RA0  N
ATOM   2160  H   GLY A 236     100.592 -12.697  57.615  1.00  0.00      RA0  H
ATOM   2161  CA  GLY A 236      99.034 -13.203  58.903  1.00  0.00      RA0  C
ATOM   2162  C   GLY A 236      99.438 -12.534  60.183  1.00  0.00      RA0  C
ATOM   2163  O   GLY A 236      98.593 -12.102  60.964  1.00  0.00      RA0  O
ATOM   2164  N   LYS A 237     100.748 -12.418  60.434  1.00  0.00      RA0  N
ATOM   2165  H   LYS A 237     101.402 -12.730  59.750  1.00  0.00      RA0  H
ATOM   2166  CA  LYS A 237     101.281 -11.811  61.636  1.00  0.00      RA0  C
ATOM   2167  CB  LYS A 237     102.805 -11.912  61.619  1.00  0.00      RA0  C
ATOM   2168  CG  LYS A 237     103.429 -13.093  62.345  1.00  0.00      RA0  C
ATOM   2169  CD  LYS A 237     104.458 -12.574  63.336  1.00  0.00      RA0  C
ATOM   2170  CE  LYS A 237     103.808 -11.461  64.151  1.00  0.00      RA0  C
ATOM   2171  NZ  LYS A 237     104.716 -10.976  65.190  1.00  0.00      RA0  N
ATOM   2172  HZ1 LYS A 237     104.145 -10.497  65.921  1.00  0.00      RA0  H
ATOM   2173  HZ2 LYS A 237     105.112 -11.799  65.691  1.00  0.00      RA0  H
ATOM   2174  HZ3 LYS A 237     105.477 -10.381  64.798  1.00  0.00      RA0  H
ATOM   2175  C   LYS A 237     100.958 -10.325  61.802  1.00  0.00      RA0  C
ATOM   2176  O   LYS A 237     100.898  -9.565  60.844  1.00  0.00      RA0  O
ATOM   2177  N   VAL A 238     100.723  -9.863  63.043  1.00  0.00      RA0  N
ATOM   2178  H   VAL A 238     100.715 -10.509  63.809  1.00  0.00      RA0  H
ATOM   2179  CA  VAL A 238     100.620  -8.441  63.349  1.00  0.00      RA0  C
ATOM   2180  CB  VAL A 238      99.364  -8.145  64.171  1.00  0.00      RA0  C
ATOM   2181  CG1 VAL A 238      99.326  -6.684  64.627  1.00  0.00      RA0  C
ATOM   2182  CG2 VAL A 238      98.105  -8.534  63.405  1.00  0.00      RA0  C
ATOM   2183  C   VAL A 238     101.853  -8.019  64.144  1.00  0.00      RA0  C
ATOM   2184  O   VAL A 238     102.105  -8.525  65.238  1.00  0.00      RA0  O
ATOM   2185  N   GLU A 239     102.671  -7.088  63.602  1.00  0.00      RA0  N
ATOM   2186  H   GLU A 239     102.414  -6.637  62.748  1.00  0.00      RA0  H
ATOM   2187  CA  GLU A 239     103.902  -6.626  64.234  1.00  0.00      RA0  C
ATOM   2188  CB  GLU A 239     105.118  -6.848  63.350  1.00  0.00      RA0  C
ATOM   2189  CG  GLU A 239     105.136  -8.324  62.990  1.00  0.00      RA0  C
ATOM   2190  CD  GLU A 239     106.539  -8.870  63.060  1.00  0.00      RA0  C
ATOM   2191  OE1 GLU A 239     107.445  -8.250  62.514  1.00  0.00      RA0  O
ATOM   2192  OE2 GLU A 239     106.723  -9.943  63.628  1.00  0.00      RA0  O
ATOM   2193  C   GLU A 239     103.792  -5.188  64.731  1.00  0.00      RA0  C
ATOM   2194  O   GLU A 239     102.979  -4.396  64.255  1.00  0.00      RA0  O
ATOM   2195  N   ASP A 240     104.640  -4.801  65.717  1.00  0.00      RA0  N
ATOM   2196  H   ASP A 240     105.344  -5.436  66.027  1.00  0.00      RA0  H
ATOM   2197  CA  ASP A 240     104.854  -3.400  66.028  1.00  0.00      RA0  C
ATOM   2198  CB  ASP A 240     105.381  -3.061  67.414  1.00  0.00      RA0  C
ATOM   2199  CG  ASP A 240     105.411  -1.549  67.363  1.00  0.00      RA0  C
ATOM   2200  OD1 ASP A 240     104.417  -0.974  66.930  1.00  0.00      RA0  O
ATOM   2201  OD2 ASP A 240     106.432  -0.938  67.659  1.00  0.00      RA0  O
ATOM   2202  C   ASP A 240     105.839  -2.836  65.035  1.00  0.00      RA0  C
ATOM   2203  O   ASP A 240     106.988  -3.267  64.968  1.00  0.00      RA0  O
ATOM   2204  N   PHE A 241     105.408  -1.847  64.239  1.00  0.00      RA0  N
ATOM   2205  H   PHE A 241     104.526  -1.446  64.492  1.00  0.00      RA0  H
ATOM   2206  CA  PHE A 241     106.280  -1.235  63.269  1.00  0.00      RA0  C
ATOM   2207  CB  PHE A 241     105.543  -1.023  61.946  1.00  0.00      RA0  C
ATOM   2208  CG  PHE A 241     105.135  -2.357  61.366  1.00  0.00      RA0  C
ATOM   2209  CD1 PHE A 241     103.792  -2.715  61.312  1.00  0.00      RA0  C
ATOM   2210  CD2 PHE A 241     106.104  -3.228  60.882  1.00  0.00      RA0  C
ATOM   2211  CE1 PHE A 241     103.420  -3.938  60.767  1.00  0.00      RA0  C
ATOM   2212  CE2 PHE A 241     105.731  -4.451  60.336  1.00  0.00      RA0  C
ATOM   2213  CZ  PHE A 241     104.389  -4.804  60.274  1.00  0.00      RA0  C
ATOM   2214  C   PHE A 241     106.858   0.076  63.783  1.00  0.00      RA0  C
ATOM   2215  O   PHE A 241     107.674   0.682  63.096  1.00  0.00      RA0  O
ATOM   2216  N   THR A 242     106.528   0.532  65.015  1.00  0.00      RA0  N
ATOM   2217  H   THR A 242     105.996  -0.035  65.652  1.00  0.00      RA0  H
ATOM   2218  CA  THR A 242     106.932   1.850  65.539  1.00  0.00      RA0  C
ATOM   2219  CB  THR A 242     106.251   2.113  66.876  1.00  0.00      RA0  C
ATOM   2220  OG1 THR A 242     104.873   1.744  66.785  1.00  0.00      RA0  O
ATOM   2221  HG1 THR A 242     104.851   0.816  67.026  1.00  0.00      RA0  H
ATOM   2222  CG2 THR A 242     106.393   3.574  67.303  1.00  0.00      RA0  C
ATOM   2223  C   THR A 242     108.444   2.056  65.576  1.00  0.00      RA0  C
ATOM   2224  O   THR A 242     108.955   3.043  65.053  1.00  0.00      RA0  O
ATOM   2225  N   GLU A 243     109.232   1.104  66.127  1.00  0.00      RA0  N
ATOM   2226  H   GLU A 243     108.782   0.293  66.508  1.00  0.00      RA0  H
ATOM   2227  CA  GLU A 243     110.695   1.209  66.149  1.00  0.00      RA0  C
ATOM   2228  CB  GLU A 243     111.313   0.197  67.119  1.00  0.00      RA0  C
ATOM   2229  CG  GLU A 243     111.223  -1.267  66.694  1.00  0.00      RA0  C
ATOM   2230  CD  GLU A 243     112.634  -1.782  66.511  1.00  0.00      RA0  C
ATOM   2231  OE1 GLU A 243     113.570  -0.990  66.573  1.00  0.00      RA0  O
ATOM   2232  OE2 GLU A 243     112.817  -2.975  66.295  1.00  0.00      RA0  O
ATOM   2233  C   GLU A 243     111.322   1.191  64.752  1.00  0.00      RA0  C
ATOM   2234  O   GLU A 243     112.256   1.926  64.439  1.00  0.00      RA0  O
ATOM   2235  N   LEU A 244     110.790   0.368  63.823  1.00  0.00      RA0  N
ATOM   2236  H   LEU A 244     110.005  -0.186  64.097  1.00  0.00      RA0  H
ATOM   2237  CA  LEU A 244     111.219   0.374  62.432  1.00  0.00      RA0  C
ATOM   2238  CB  LEU A 244     110.577  -0.795  61.689  1.00  0.00      RA0  C
ATOM   2239  CG  LEU A 244     110.901  -2.136  62.348  1.00  0.00      RA0  C
ATOM   2240  CD1 LEU A 244     110.094  -3.280  61.734  1.00  0.00      RA0  C
ATOM   2241  CD2 LEU A 244     112.404  -2.422  62.352  1.00  0.00      RA0  C
ATOM   2242  C   LEU A 244     110.944   1.688  61.725  1.00  0.00      RA0  C
ATOM   2243  O   LEU A 244     111.791   2.205  61.001  1.00  0.00      RA0  O
ATOM   2244  N   VAL A 245     109.751   2.269  61.946  1.00  0.00      RA0  N
ATOM   2245  H   VAL A 245     109.120   1.820  62.580  1.00  0.00      RA0  H
ATOM   2246  CA  VAL A 245     109.370   3.571  61.424  1.00  0.00      RA0  C
ATOM   2247  CB  VAL A 245     107.877   3.832  61.649  1.00  0.00      RA0  C
ATOM   2248  CG1 VAL A 245     107.470   5.222  61.176  1.00  0.00      RA0  C
ATOM   2249  CG2 VAL A 245     107.044   2.780  60.916  1.00  0.00      RA0  C
ATOM   2250  C   VAL A 245     110.260   4.681  61.972  1.00  0.00      RA0  C
ATOM   2251  O   VAL A 245     110.769   5.501  61.212  1.00  0.00      RA0  O
ATOM   2252  N   GLU A 246     110.556   4.678  63.288  1.00  0.00      RA0  N
ATOM   2253  H   GLU A 246     110.098   4.016  63.881  1.00  0.00      RA0  H
ATOM   2254  CA  GLU A 246     111.491   5.619  63.898  1.00  0.00      RA0  C
ATOM   2255  CB  GLU A 246     111.431   5.480  65.418  1.00  0.00      RA0  C
ATOM   2256  CG  GLU A 246     112.154   6.604  66.156  1.00  0.00      RA0  C
ATOM   2257  CD  GLU A 246     111.835   7.952  65.529  1.00  0.00      RA0  C
ATOM   2258  OE1 GLU A 246     110.666   8.245  65.280  1.00  0.00      RA0  O
ATOM   2259  OE2 GLU A 246     112.773   8.708  65.286  1.00  0.00      RA0  O
ATOM   2260  C   GLU A 246     112.897   5.560  63.303  1.00  0.00      RA0  C
ATOM   2261  O   GLU A 246     113.463   6.563  62.873  1.00  0.00      RA0  O
ATOM   2262  N   ARG A 247     113.478   4.353  63.162  1.00  0.00      RA0  N
ATOM   2263  H   ARG A 247     112.978   3.558  63.512  1.00  0.00      RA0  H
ATOM   2264  CA  ARG A 247     114.770   4.169  62.519  1.00  0.00      RA0  C
ATOM   2265  CB  ARG A 247     115.240   2.712  62.496  1.00  0.00      RA0  C
ATOM   2266  CG  ARG A 247     115.258   1.873  63.771  1.00  0.00      RA0  C
ATOM   2267  CD  ARG A 247     115.712   0.455  63.405  1.00  0.00      RA0  C
ATOM   2268  NE  ARG A 247     115.321  -0.534  64.405  1.00  0.00      RA0  N
ATOM   2269  HE  ARG A 247     114.672  -0.255  65.129  1.00  0.00      RA0  H
ATOM   2270  CZ  ARG A 247     115.710  -1.838  64.279  1.00  0.00      RA0  C
ATOM   2271  NH1 ARG A 247     115.227  -2.753  65.140  1.00  0.00      RA0  N
ATOM   2272 HH11 ARG A 247     115.464  -3.726  65.155  1.00  0.00      RA0  H
ATOM   2273 HH12 ARG A 247     114.524  -2.474  65.828  1.00  0.00      RA0  H
ATOM   2274  NH2 ARG A 247     116.562  -2.195  63.289  1.00  0.00      RA0  N
ATOM   2275 HH21 ARG A 247     116.853  -3.146  63.151  1.00  0.00      RA0  H
ATOM   2276 HH22 ARG A 247     116.932  -1.525  62.640  1.00  0.00      RA0  H
ATOM   2277  C   ARG A 247     114.797   4.567  61.050  1.00  0.00      RA0  C
ATOM   2278  O   ARG A 247     115.778   5.116  60.551  1.00  0.00      RA0  O
ATOM   2279  N   ALA A 248     113.707   4.303  60.314  1.00  0.00      RA0  N
ATOM   2280  H   ALA A 248     112.935   3.836  60.749  1.00  0.00      RA0  H
ATOM   2281  CA  ALA A 248     113.527   4.776  58.959  1.00  0.00      RA0  C
ATOM   2282  CB  ALA A 248     112.248   4.204  58.344  1.00  0.00      RA0  C
ATOM   2283  C   ALA A 248     113.491   6.302  58.841  1.00  0.00      RA0  C
ATOM   2284  O   ALA A 248     114.149   6.906  57.996  1.00  0.00      RA0  O
ATOM   2285  N   HIS A 249     112.775   6.983  59.752  1.00  0.00      RA0  N
ATOM   2286  H   HIS A 249     112.230   6.470  60.418  1.00  0.00      RA0  H
ATOM   2287  CA  HIS A 249     112.778   8.433  59.854  1.00  0.00      RA0  C
ATOM   2288  CB  HIS A 249     112.018   8.975  61.070  1.00  0.00      RA0  C
ATOM   2289  CG  HIS A 249     110.542   8.706  61.179  1.00  0.00      RA0  C
ATOM   2290  ND1 HIS A 249     109.947   8.539  62.376  1.00  0.00      RA0  N
ATOM   2291  HD1 HIS A 249     110.388   8.518  63.266  1.00  0.00      RA0  H
ATOM   2292  CD2 HIS A 249     109.571   8.670  60.174  1.00  0.00      RA0  C
ATOM   2293  NE2 HIS A 249     108.375   8.486  60.788  1.00  0.00      RA0  N
ATOM   2294  CE1 HIS A 249     108.608   8.404  62.140  1.00  0.00      RA0  C
ATOM   2295  C   HIS A 249     114.142   9.015  60.203  1.00  0.00      RA0  C
ATOM   2296  O   HIS A 249     114.581   9.996  59.603  1.00  0.00      RA0  O
ATOM   2297  N   GLN A 250     114.897   8.375  61.119  1.00  0.00      RA0  N
ATOM   2298  H   GLN A 250     114.460   7.627  61.623  1.00  0.00      RA0  H
ATOM   2299  CA  GLN A 250     116.284   8.712  61.410  1.00  0.00      RA0  C
ATOM   2300  CB  GLN A 250     116.782   7.883  62.585  1.00  0.00      RA0  C
ATOM   2301  CG  GLN A 250     116.015   8.293  63.837  1.00  0.00      RA0  C
ATOM   2302  CD  GLN A 250     116.328   7.344  64.966  1.00  0.00      RA0  C
ATOM   2303  OE1 GLN A 250     117.369   6.693  65.007  1.00  0.00      RA0  O
ATOM   2304  NE2 GLN A 250     115.361   7.312  65.890  1.00  0.00      RA0  N
ATOM   2305 HE21 GLN A 250     114.527   7.857  65.719  1.00  0.00      RA0  H
ATOM   2306 HE22 GLN A 250     115.387   6.775  66.730  1.00  0.00      RA0  H
ATOM   2307  C   GLN A 250     117.213   8.598  60.199  1.00  0.00      RA0  C
ATOM   2308  O   GLN A 250     118.168   9.360  60.060  1.00  0.00      RA0  O
ATOM   2309  N   SER A 251     116.947   7.662  59.264  1.00  0.00      RA0  N
ATOM   2310  H   SER A 251     116.155   7.052  59.337  1.00  0.00      RA0  H
ATOM   2311  CA  SER A 251     117.742   7.506  58.048  1.00  0.00      RA0  C
ATOM   2312  CB  SER A 251     117.914   6.016  57.791  1.00  0.00      RA0  C
ATOM   2313  OG  SER A 251     116.709   5.355  58.171  1.00  0.00      RA0  O
ATOM   2314  HG  SER A 251     116.801   5.133  59.092  1.00  0.00      RA0  H
ATOM   2315  C   SER A 251     117.179   8.259  56.857  1.00  0.00      RA0  C
ATOM   2316  O   SER A 251     117.642   8.126  55.723  1.00  0.00      RA0  O
ATOM   2317  N   GLY A 252     116.184   9.138  57.092  1.00  0.00      RA0  N
ATOM   2318  H   GLY A 252     115.770   9.174  58.004  1.00  0.00      RA0  H
ATOM   2319  CA  GLY A 252     115.632  10.018  56.073  1.00  0.00      RA0  C
ATOM   2320  C   GLY A 252     114.761   9.323  55.065  1.00  0.00      RA0  C
ATOM   2321  O   GLY A 252     114.627   9.775  53.926  1.00  0.00      RA0  O
ATOM   2322  N   SER A 253     114.144   8.197  55.433  1.00  0.00      RA0  N
ATOM   2323  H   SER A 253     114.103   7.929  56.396  1.00  0.00      RA0  H
ATOM   2324  CA  SER A 253     113.299   7.437  54.535  1.00  0.00      RA0  C
ATOM   2325  CB  SER A 253     113.863   6.014  54.444  1.00  0.00      RA0  C
ATOM   2326  OG  SER A 253     114.217   5.479  55.723  1.00  0.00      RA0  O
ATOM   2327  HG  SER A 253     114.639   6.154  56.247  1.00  0.00      RA0  H
ATOM   2328  C   SER A 253     111.848   7.553  54.927  1.00  0.00      RA0  C
ATOM   2329  O   SER A 253     111.507   7.706  56.093  1.00  0.00      RA0  O
ATOM   2330  N   LEU A 254     110.930   7.537  53.942  1.00  0.00      RA0  N
ATOM   2331  H   LEU A 254     111.208   7.319  53.006  1.00  0.00      RA0  H
ATOM   2332  CA  LEU A 254     109.512   7.525  54.261  1.00  0.00      RA0  C
ATOM   2333  CB  LEU A 254     108.644   8.139  53.168  1.00  0.00      RA0  C
ATOM   2334  CG  LEU A 254     108.881   9.603  52.816  1.00  0.00      RA0  C
ATOM   2335  CD1 LEU A 254     107.748  10.086  51.910  1.00  0.00      RA0  C
ATOM   2336  CD2 LEU A 254     109.052  10.500  54.043  1.00  0.00      RA0  C
ATOM   2337  C   LEU A 254     109.028   6.100  54.424  1.00  0.00      RA0  C
ATOM   2338  O   LEU A 254     109.440   5.199  53.692  1.00  0.00      RA0  O
ATOM   2339  N   ALA A 255     108.106   5.852  55.367  1.00  0.00      RA0  N
ATOM   2340  H   ALA A 255     107.711   6.619  55.884  1.00  0.00      RA0  H
ATOM   2341  CA  ALA A 255     107.577   4.517  55.542  1.00  0.00      RA0  C
ATOM   2342  CB  ALA A 255     107.522   4.163  57.029  1.00  0.00      RA0  C
ATOM   2343  C   ALA A 255     106.177   4.400  54.981  1.00  0.00      RA0  C
ATOM   2344  O   ALA A 255     105.299   5.229  55.221  1.00  0.00      RA0  O
ATOM   2345  N   CYS A 256     105.943   3.334  54.197  1.00  0.00      RA0  N
ATOM   2346  H   CYS A 256     106.650   2.640  54.075  1.00  0.00      RA0  H
ATOM   2347  CA  CYS A 256     104.668   3.046  53.589  1.00  0.00      RA0  C
ATOM   2348  CB  CYS A 256     104.868   2.886  52.086  1.00  0.00      RA0  C
ATOM   2349  SG  CYS A 256     105.788   4.272  51.377  1.00  0.00      RA0  S
ATOM   2350  C   CYS A 256     104.131   1.793  54.232  1.00  0.00      RA0  C
ATOM   2351  O   CYS A 256     104.841   0.803  54.397  1.00  0.00      RA0  O
ATOM   2352  N   CYS A 257     102.848   1.790  54.607  1.00  0.00      RA0  N
ATOM   2353  H   CYS A 257     102.262   2.586  54.446  1.00  0.00      RA0  H
ATOM   2354  CA  CYS A 257     102.222   0.609  55.154  1.00  0.00      RA0  C
ATOM   2355  CB  CYS A 257     101.663   0.938  56.535  1.00  0.00      RA0  C
ATOM   2356  SG  CYS A 257     101.067  -0.491  57.465  1.00  0.00      RA0  S
ATOM   2357  C   CYS A 257     101.153   0.127  54.196  1.00  0.00      RA0  C
ATOM   2358  O   CYS A 257     100.214   0.851  53.863  1.00  0.00      RA0  O
ATOM   2359  N   ALA A 258     101.270  -1.131  53.736  1.00  0.00      RA0  N
ATOM   2360  H   ALA A 258     102.003  -1.710  54.084  1.00  0.00      RA0  H
ATOM   2361  CA  ALA A 258     100.228  -1.796  52.990  1.00  0.00      RA0  C
ATOM   2362  CB  ALA A 258     100.827  -2.855  52.067  1.00  0.00      RA0  C
ATOM   2363  C   ALA A 258      99.296  -2.445  53.990  1.00  0.00      RA0  C
ATOM   2364  O   ALA A 258      99.618  -3.454  54.614  1.00  0.00      RA0  O
ATOM   2365  N   THR A 259      98.134  -1.821  54.225  1.00  0.00      RA0  N
ATOM   2366  H   THR A 259      97.782  -1.125  53.602  1.00  0.00      RA0  H
ATOM   2367  CA  THR A 259      97.325  -2.109  55.394  1.00  0.00      RA0  C
ATOM   2368  CB  THR A 259      97.470  -0.873  56.290  1.00  0.00      RA0  C
ATOM   2369  OG1 THR A 259      97.125  -1.138  57.652  1.00  0.00      RA0  O
ATOM   2370  HG1 THR A 259      97.456  -2.012  57.833  1.00  0.00      RA0  H
ATOM   2371  CG2 THR A 259      96.767   0.357  55.717  1.00  0.00      RA0  C
ATOM   2372  C   THR A 259      95.934  -2.551  55.015  1.00  0.00      RA0  C
ATOM   2373  O   THR A 259      95.251  -1.943  54.189  1.00  0.00      RA0  O
ATOM   2374  N   ASP A 260      95.465  -3.658  55.622  1.00  0.00      RA0  N
ATOM   2375  H   ASP A 260      96.052  -4.130  56.282  1.00  0.00      RA0  H
ATOM   2376  CA  ASP A 260      94.095  -4.093  55.473  1.00  0.00      RA0  C
ATOM   2377  CB  ASP A 260      93.915  -5.515  56.007  1.00  0.00      RA0  C
ATOM   2378  CG  ASP A 260      92.528  -6.035  55.672  1.00  0.00      RA0  C
ATOM   2379  OD1 ASP A 260      91.560  -5.641  56.312  1.00  0.00      RA0  O
ATOM   2380  OD2 ASP A 260      92.412  -6.867  54.779  1.00  0.00      RA0  O
ATOM   2381  C   ASP A 260      93.150  -3.119  56.187  1.00  0.00      RA0  C
ATOM   2382  O   ASP A 260      93.162  -2.966  57.407  1.00  0.00      RA0  O
ATOM   2383  N   LEU A 261      92.285  -2.428  55.423  1.00  0.00      RA0  N
ATOM   2384  H   LEU A 261      92.320  -2.626  54.444  1.00  0.00      RA0  H
ATOM   2385  CA  LEU A 261      91.354  -1.452  55.953  1.00  0.00      RA0  C
ATOM   2386  CB  LEU A 261      90.519  -0.817  54.843  1.00  0.00      RA0  C
ATOM   2387  CG  LEU A 261      91.207   0.198  53.940  1.00  0.00      RA0  C
ATOM   2388  CD1 LEU A 261      90.262   0.671  52.834  1.00  0.00      RA0  C
ATOM   2389  CD2 LEU A 261      91.762   1.381  54.729  1.00  0.00      RA0  C
ATOM   2390  C   LEU A 261      90.328  -2.018  56.924  1.00  0.00      RA0  C
ATOM   2391  O   LEU A 261      89.880  -1.323  57.833  1.00  0.00      RA0  O
ATOM   2392  N   LEU A 262      89.919  -3.293  56.774  1.00  0.00      RA0  N
ATOM   2393  H   LEU A 262      90.419  -3.893  56.144  1.00  0.00      RA0  H
ATOM   2394  CA  LEU A 262      89.015  -3.922  57.719  1.00  0.00      RA0  C
ATOM   2395  CB  LEU A 262      88.407  -5.195  57.127  1.00  0.00      RA0  C
ATOM   2396  CG  LEU A 262      87.328  -5.829  58.007  1.00  0.00      RA0  C
ATOM   2397  CD1 LEU A 262      86.116  -4.912  58.183  1.00  0.00      RA0  C
ATOM   2398  CD2 LEU A 262      86.933  -7.219  57.505  1.00  0.00      RA0  C
ATOM   2399  C   LEU A 262      89.681  -4.200  59.055  1.00  0.00      RA0  C
ATOM   2400  O   LEU A 262      89.115  -3.981  60.126  1.00  0.00      RA0  O
ATOM   2401  N   ALA A 263      90.953  -4.634  59.018  1.00  0.00      RA0  N
ATOM   2402  H   ALA A 263      91.363  -4.797  58.116  1.00  0.00      RA0  H
ATOM   2403  CA  ALA A 263      91.766  -4.858  60.196  1.00  0.00      RA0  C
ATOM   2404  CB  ALA A 263      93.146  -5.381  59.809  1.00  0.00      RA0  C
ATOM   2405  C   ALA A 263      91.945  -3.605  61.046  1.00  0.00      RA0  C
ATOM   2406  O   ALA A 263      91.948  -3.643  62.276  1.00  0.00      RA0  O
ATOM   2407  N   LEU A 264      92.036  -2.434  60.394  1.00  0.00      RA0  N
ATOM   2408  H   LEU A 264      92.018  -2.477  59.392  1.00  0.00      RA0  H
ATOM   2409  CA  LEU A 264      92.195  -1.136  61.025  1.00  0.00      RA0  C
ATOM   2410  CB  LEU A 264      92.642  -0.080  60.035  1.00  0.00      RA0  C
ATOM   2411  CG  LEU A 264      93.972  -0.391  59.370  1.00  0.00      RA0  C
ATOM   2412  CD1 LEU A 264      94.307   0.690  58.347  1.00  0.00      RA0  C
ATOM   2413  CD2 LEU A 264      95.088  -0.608  60.392  1.00  0.00      RA0  C
ATOM   2414  C   LEU A 264      91.000  -0.632  61.816  1.00  0.00      RA0  C
ATOM   2415  O   LEU A 264      91.088   0.375  62.519  1.00  0.00      RA0  O
ATOM   2416  N   CYS A 265      89.861  -1.344  61.773  1.00  0.00      RA0  N
ATOM   2417  H   CYS A 265      89.769  -2.113  61.136  1.00  0.00      RA0  H
ATOM   2418  CA  CYS A 265      88.772  -1.144  62.713  1.00  0.00      RA0  C
ATOM   2419  CB  CYS A 265      87.510  -1.793  62.150  1.00  0.00      RA0  C
ATOM   2420  SG  CYS A 265      87.142  -1.192  60.482  1.00  0.00      RA0  S
ATOM   2421  C   CYS A 265      89.119  -1.651  64.109  1.00  0.00      RA0  C
ATOM   2422  O   CYS A 265      88.505  -1.268  65.099  1.00  0.00      RA0  O
ATOM   2423  N   ILE A 266      90.132  -2.533  64.219  1.00  0.00      RA0  N
ATOM   2424  H   ILE A 266      90.632  -2.809  63.399  1.00  0.00      RA0  H
ATOM   2425  CA  ILE A 266      90.589  -3.092  65.487  1.00  0.00      RA0  C
ATOM   2426  CB  ILE A 266      90.541  -4.623  65.450  1.00  0.00      RA0  C
ATOM   2427  CG2 ILE A 266      91.021  -5.223  66.774  1.00  0.00      RA0  C
ATOM   2428  CG1 ILE A 266      89.160  -5.144  65.065  1.00  0.00      RA0  C
ATOM   2429  CD1 ILE A 266      89.152  -6.672  65.023  1.00  0.00      RA0  C
ATOM   2430  C   ILE A 266      92.006  -2.653  65.787  1.00  0.00      RA0  C
ATOM   2431  O   ILE A 266      92.350  -2.293  66.914  1.00  0.00      RA0  O
ATOM   2432  N   LEU A 267      92.884  -2.688  64.774  1.00  0.00      RA0  N
ATOM   2433  H   LEU A 267      92.565  -2.856  63.845  1.00  0.00      RA0  H
ATOM   2434  CA  LEU A 267      94.290  -2.404  64.950  1.00  0.00      RA0  C
ATOM   2435  CB  LEU A 267      95.093  -3.175  63.909  1.00  0.00      RA0  C
ATOM   2436  CG  LEU A 267      94.933  -4.685  64.070  1.00  0.00      RA0  C
ATOM   2437  CD1 LEU A 267      95.608  -5.446  62.932  1.00  0.00      RA0  C
ATOM   2438  CD2 LEU A 267      95.405  -5.165  65.444  1.00  0.00      RA0  C
ATOM   2439  C   LEU A 267      94.605  -0.919  64.905  1.00  0.00      RA0  C
ATOM   2440  O   LEU A 267      93.992  -0.147  64.168  1.00  0.00      RA0  O
ATOM   2441  N   ARG A 268      95.597  -0.473  65.711  1.00  0.00      RA0  N
ATOM   2442  H   ARG A 268      96.029  -1.163  66.294  1.00  0.00      RA0  H
ATOM   2443  CA  ARG A 268      96.117   0.885  65.670  1.00  0.00      RA0  C
ATOM   2444  CB  ARG A 268      97.365   1.004  66.533  1.00  0.00      RA0  C
ATOM   2445  CG  ARG A 268      97.192   0.924  68.042  1.00  0.00      RA0  C
ATOM   2446  CD  ARG A 268      96.779   2.219  68.743  1.00  0.00      RA0  C
ATOM   2447  NE  ARG A 268      97.580   3.396  68.392  1.00  0.00      RA0  N
ATOM   2448  HE  ARG A 268      97.007   4.209  68.186  1.00  0.00      RA0  H
ATOM   2449  CZ  ARG A 268      98.951   3.526  68.411  1.00  0.00      RA0  C
ATOM   2450  NH1 ARG A 268      99.450   4.749  68.138  1.00  0.00      RA0  N
ATOM   2451 HH11 ARG A 268     100.417   4.974  67.977  1.00  0.00      RA0  H
ATOM   2452 HH12 ARG A 268      98.795   5.522  68.064  1.00  0.00      RA0  H
ATOM   2453  NH2 ARG A 268      99.782   2.485  68.679  1.00  0.00      RA0  N
ATOM   2454 HH21 ARG A 268     100.781   2.575  68.675  1.00  0.00      RA0  H
ATOM   2455 HH22 ARG A 268      99.440   1.556  68.880  1.00  0.00      RA0  H
ATOM   2456  C   ARG A 268      96.563   1.287  64.257  1.00  0.00      RA0  C
ATOM   2457  O   ARG A 268      97.262   0.510  63.600  1.00  0.00      RA0  O
ATOM   2458  N   PRO A 269      96.180   2.437  63.729  1.00  0.00      RA0  N
ATOM   2459  CD  PRO A 269      95.427   3.473  64.427  1.00  0.00      RA0  C
ATOM   2460  CA  PRO A 269      96.324   2.678  62.302  1.00  0.00      RA0  C
ATOM   2461  CB  PRO A 269      95.142   3.631  62.077  1.00  0.00      RA0  C
ATOM   2462  CG  PRO A 269      95.077   4.483  63.341  1.00  0.00      RA0  C
ATOM   2463  C   PRO A 269      97.668   3.292  61.945  1.00  0.00      RA0  C
ATOM   2464  O   PRO A 269      98.336   3.826  62.834  1.00  0.00      RA0  O
ATOM   2465  N   PRO A 270      98.091   3.229  60.671  1.00  0.00      RA0  N
ATOM   2466  CD  PRO A 270      97.370   2.523  59.616  1.00  0.00      RA0  C
ATOM   2467  CA  PRO A 270      99.329   3.813  60.166  1.00  0.00      RA0  C
ATOM   2468  CB  PRO A 270      99.156   3.737  58.648  1.00  0.00      RA0  C
ATOM   2469  CG  PRO A 270      98.342   2.468  58.447  1.00  0.00      RA0  C
ATOM   2470  C   PRO A 270      99.667   5.200  60.655  1.00  0.00      RA0  C
ATOM   2471  O   PRO A 270     100.795   5.404  61.099  1.00  0.00      RA0  O
ATOM   2472  N   GLY A 271      98.722   6.162  60.611  1.00  0.00      RA0  N
ATOM   2473  H   GLY A 271      97.815   5.943  60.246  1.00  0.00      RA0  H
ATOM   2474  CA  GLY A 271      98.991   7.544  61.008  1.00  0.00      RA0  C
ATOM   2475  C   GLY A 271      99.415   7.708  62.444  1.00  0.00      RA0  C
ATOM   2476  O   GLY A 271     100.224   8.567  62.786  1.00  0.00      RA0  O
ATOM   2477  N   GLU A 272      98.931   6.813  63.321  1.00  0.00      RA0  N
ATOM   2478  H   GLU A 272      98.370   6.053  62.992  1.00  0.00      RA0  H
ATOM   2479  CA  GLU A 272      99.277   6.809  64.725  1.00  0.00      RA0  C
ATOM   2480  CB  GLU A 272      98.172   6.170  65.543  1.00  0.00      RA0  C
ATOM   2481  CG  GLU A 272      96.998   7.021  65.996  1.00  0.00      RA0  C
ATOM   2482  CD  GLU A 272      96.445   6.276  67.190  1.00  0.00      RA0  C
ATOM   2483  OE1 GLU A 272      97.129   6.235  68.209  1.00  0.00      RA0  O
ATOM   2484  OE2 GLU A 272      95.382   5.673  67.091  1.00  0.00      RA0  O
ATOM   2485  C   GLU A 272     100.513   5.970  65.014  1.00  0.00      RA0  C
ATOM   2486  O   GLU A 272     101.047   5.998  66.121  1.00  0.00      RA0  O
ATOM   2487  N   PHE A 273     101.017   5.222  64.016  1.00  0.00      RA0  N
ATOM   2488  H   PHE A 273     100.566   5.225  63.124  1.00  0.00      RA0  H
ATOM   2489  CA  PHE A 273     102.256   4.464  64.123  1.00  0.00      RA0  C
ATOM   2490  CB  PHE A 273     102.156   3.150  63.348  1.00  0.00      RA0  C
ATOM   2491  CG  PHE A 273     101.630   2.039  64.223  1.00  0.00      RA0  C
ATOM   2492  CD1 PHE A 273     101.950   2.004  65.574  1.00  0.00      RA0  C
ATOM   2493  CD2 PHE A 273     100.851   1.031  63.666  1.00  0.00      RA0  C
ATOM   2494  CE1 PHE A 273     101.524   0.941  66.361  1.00  0.00      RA0  C
ATOM   2495  CE2 PHE A 273     100.426  -0.031  64.455  1.00  0.00      RA0  C
ATOM   2496  CZ  PHE A 273     100.777  -0.086  65.798  1.00  0.00      RA0  C
ATOM   2497  C   PHE A 273     103.411   5.276  63.567  1.00  0.00      RA0  C
ATOM   2498  O   PHE A 273     104.566   4.864  63.603  1.00  0.00      RA0  O
ATOM   2499  N   GLY A 274     103.120   6.481  63.040  1.00  0.00      RA0  N
ATOM   2500  H   GLY A 274     102.166   6.761  62.941  1.00  0.00      RA0  H
ATOM   2501  CA  GLY A 274     104.125   7.375  62.485  1.00  0.00      RA0  C
ATOM   2502  C   GLY A 274     104.365   7.162  61.021  1.00  0.00      RA0  C
ATOM   2503  O   GLY A 274     105.166   7.865  60.416  1.00  0.00      RA0  O
ATOM   2504  N   VAL A 275     103.656   6.201  60.403  1.00  0.00      RA0  N
ATOM   2505  H   VAL A 275     102.911   5.771  60.911  1.00  0.00      RA0  H
ATOM   2506  CA  VAL A 275     103.748   5.897  58.983  1.00  0.00      RA0  C
ATOM   2507  CB  VAL A 275     102.904   4.661  58.683  1.00  0.00      RA0  C
ATOM   2508  CG1 VAL A 275     102.953   4.288  57.210  1.00  0.00      RA0  C
ATOM   2509  CG2 VAL A 275     103.341   3.493  59.568  1.00  0.00      RA0  C
ATOM   2510  C   VAL A 275     103.358   7.094  58.129  1.00  0.00      RA0  C
ATOM   2511  O   VAL A 275     102.411   7.820  58.425  1.00  0.00      RA0  O
ATOM   2512  N   ASP A 276     104.094   7.334  57.036  1.00  0.00      RA0  N
ATOM   2513  H   ASP A 276     104.860   6.737  56.787  1.00  0.00      RA0  H
ATOM   2514  CA  ASP A 276     103.857   8.457  56.165  1.00  0.00      RA0  C
ATOM   2515  CB  ASP A 276     105.089   8.807  55.324  1.00  0.00      RA0  C
ATOM   2516  CG  ASP A 276     106.261   9.190  56.186  1.00  0.00      RA0  C
ATOM   2517  OD1 ASP A 276     106.497  10.383  56.361  1.00  0.00      RA0  O
ATOM   2518  OD2 ASP A 276     106.913   8.302  56.718  1.00  0.00      RA0  O
ATOM   2519  C   ASP A 276     102.790   8.193  55.127  1.00  0.00      RA0  C
ATOM   2520  O   ASP A 276     101.912   9.026  54.919  1.00  0.00      RA0  O
ATOM   2521  N   ILE A 277     102.841   7.018  54.466  1.00  0.00      RA0  N
ATOM   2522  H   ILE A 277     103.537   6.346  54.732  1.00  0.00      RA0  H
ATOM   2523  CA  ILE A 277     101.911   6.632  53.416  1.00  0.00      RA0  C
ATOM   2524  CB  ILE A 277     102.665   6.381  52.106  1.00  0.00      RA0  C
ATOM   2525  CG2 ILE A 277     101.699   6.010  50.983  1.00  0.00      RA0  C
ATOM   2526  CG1 ILE A 277     103.556   7.564  51.731  1.00  0.00      RA0  C
ATOM   2527  CD1 ILE A 277     104.220   7.392  50.365  1.00  0.00      RA0  C
ATOM   2528  C   ILE A 277     101.172   5.364  53.824  1.00  0.00      RA0  C
ATOM   2529  O   ILE A 277     101.755   4.406  54.326  1.00  0.00      RA0  O
ATOM   2530  N   ALA A 278      99.850   5.290  53.595  1.00  0.00      RA0  N
ATOM   2531  H   ALA A 278      99.374   6.065  53.175  1.00  0.00      RA0  H
ATOM   2532  CA  ALA A 278      99.126   4.039  53.689  1.00  0.00      RA0  C
ATOM   2533  CB  ALA A 278      98.053   4.112  54.770  1.00  0.00      RA0  C
ATOM   2534  C   ALA A 278      98.470   3.686  52.366  1.00  0.00      RA0  C
ATOM   2535  O   ALA A 278      97.926   4.537  51.666  1.00  0.00      RA0  O
ATOM   2536  N   LEU A 279      98.514   2.396  52.004  1.00  0.00      RA0  N
ATOM   2537  H   LEU A 279      98.909   1.701  52.613  1.00  0.00      RA0  H
ATOM   2538  CA  LEU A 279      97.912   1.873  50.795  1.00  0.00      RA0  C
ATOM   2539  CB  LEU A 279      98.963   1.787  49.691  1.00  0.00      RA0  C
ATOM   2540  CG  LEU A 279     100.088   0.825  50.073  1.00  0.00      RA0  C
ATOM   2541  CD1 LEU A 279     100.080  -0.430  49.202  1.00  0.00      RA0  C
ATOM   2542  CD2 LEU A 279     101.449   1.516  50.119  1.00  0.00      RA0  C
ATOM   2543  C   LEU A 279      97.315   0.520  51.077  1.00  0.00      RA0  C
ATOM   2544  O   LEU A 279      97.515  -0.057  52.143  1.00  0.00      RA0  O
ATOM   2545  N   GLY A 280      96.546  -0.018  50.119  1.00  0.00      RA0  N
ATOM   2546  H   GLY A 280      96.320   0.462  49.269  1.00  0.00      RA0  H
ATOM   2547  CA  GLY A 280      95.953  -1.333  50.255  1.00  0.00      RA0  C
ATOM   2548  C   GLY A 280      94.764  -1.424  49.364  1.00  0.00      RA0  C
ATOM   2549  O   GLY A 280      94.496  -0.535  48.558  1.00  0.00      RA0  O
ATOM   2550  N   SER A 281      94.004  -2.514  49.489  1.00  0.00      RA0  N
ATOM   2551  H   SER A 281      94.312  -3.248  50.101  1.00  0.00      RA0  H
ATOM   2552  CA  SER A 281      92.802  -2.727  48.705  1.00  0.00      RA0  C
ATOM   2553  CB  SER A 281      92.929  -4.149  48.140  1.00  0.00      RA0  C
ATOM   2554  OG  SER A 281      91.909  -4.448  47.176  1.00  0.00      RA0  O
ATOM   2555  HG  SER A 281      92.058  -5.362  46.956  1.00  0.00      RA0  H
ATOM   2556  C   SER A 281      91.553  -2.499  49.531  1.00  0.00      RA0  C
ATOM   2557  O   SER A 281      91.485  -2.864  50.703  1.00  0.00      RA0  O
ATOM   2558  N   SER A 282      90.493  -1.912  48.936  1.00  0.00      RA0  N
ATOM   2559  H   SER A 282      90.537  -1.628  47.976  1.00  0.00      RA0  H
ATOM   2560  CA  SER A 282      89.192  -1.832  49.588  1.00  0.00      RA0  C
ATOM   2561  CB  SER A 282      88.607  -0.426  49.411  1.00  0.00      RA0  C
ATOM   2562  OG  SER A 282      88.641  -0.023  48.040  1.00  0.00      RA0  O
ATOM   2563  HG  SER A 282      89.535   0.233  47.833  1.00  0.00      RA0  H
ATOM   2564  C   SER A 282      88.280  -2.972  49.172  1.00  0.00      RA0  C
ATOM   2565  O   SER A 282      87.085  -2.959  49.452  1.00  0.00      RA0  O
ATOM   2566  N   GLN A 283      88.829  -4.038  48.545  1.00  0.00      RA0  N
ATOM   2567  H   GLN A 283      89.811  -4.014  48.356  1.00  0.00      RA0  H
ATOM   2568  CA  GLN A 283      88.080  -5.176  48.020  1.00  0.00      RA0  C
ATOM   2569  CB  GLN A 283      89.057  -6.230  47.485  1.00  0.00      RA0  C
ATOM   2570  CG  GLN A 283      88.423  -7.529  46.963  1.00  0.00      RA0  C
ATOM   2571  CD  GLN A 283      88.248  -8.564  48.052  1.00  0.00      RA0  C
ATOM   2572  OE1 GLN A 283      89.201  -8.969  48.712  1.00  0.00      RA0  O
ATOM   2573  NE2 GLN A 283      86.980  -8.975  48.195  1.00  0.00      RA0  N
ATOM   2574 HE21 GLN A 283      86.231  -8.560  47.662  1.00  0.00      RA0  H
ATOM   2575 HE22 GLN A 283      86.730  -9.699  48.843  1.00  0.00      RA0  H
ATOM   2576  C   GLN A 283      87.149  -5.847  49.012  1.00  0.00      RA0  C
ATOM   2577  O   GLN A 283      86.003  -6.176  48.711  1.00  0.00      RA0  O
ATOM   2578  N   ARG A 284      87.587  -6.025  50.269  1.00  0.00      RA0  N
ATOM   2579  H   ARG A 284      88.476  -5.661  50.544  1.00  0.00      RA0  H
ATOM   2580  CA  ARG A 284      86.769  -6.741  51.227  1.00  0.00      RA0  C
ATOM   2581  CB  ARG A 284      87.633  -7.552  52.208  1.00  0.00      RA0  C
ATOM   2582  CG  ARG A 284      88.263  -6.763  53.360  1.00  0.00      RA0  C
ATOM   2583  CD  ARG A 284      89.349  -7.541  54.120  1.00  0.00      RA0  C
ATOM   2584  NE  ARG A 284      88.900  -8.831  54.651  1.00  0.00      RA0  N
ATOM   2585  HE  ARG A 284      87.969  -9.125  54.413  1.00  0.00      RA0  H
ATOM   2586  CZ  ARG A 284      89.804  -9.586  55.360  1.00  0.00      RA0  C
ATOM   2587  NH1 ARG A 284      91.022  -9.086  55.660  1.00  0.00      RA0  N
ATOM   2588 HH11 ARG A 284      91.697  -9.660  56.151  1.00  0.00      RA0  H
ATOM   2589 HH12 ARG A 284      91.334  -8.149  55.420  1.00  0.00      RA0  H
ATOM   2590  NH2 ARG A 284      89.486 -10.844  55.748  1.00  0.00      RA0  N
ATOM   2591 HH21 ARG A 284      90.172 -11.406  56.244  1.00  0.00      RA0  H
ATOM   2592 HH22 ARG A 284      88.610 -11.293  55.569  1.00  0.00      RA0  H
ATOM   2593  C   ARG A 284      85.744  -5.835  51.899  1.00  0.00      RA0  C
ATOM   2594  O   ARG A 284      85.033  -6.242  52.812  1.00  0.00      RA0  O
ATOM   2595  N   PHE A 285      85.572  -4.599  51.381  1.00  0.00      RA0  N
ATOM   2596  H   PHE A 285      86.126  -4.290  50.607  1.00  0.00      RA0  H
ATOM   2597  CA  PHE A 285      84.432  -3.750  51.674  1.00  0.00      RA0  C
ATOM   2598  CB  PHE A 285      84.823  -2.273  51.738  1.00  0.00      RA0  C
ATOM   2599  CG  PHE A 285      85.499  -1.962  53.051  1.00  0.00      RA0  C
ATOM   2600  CD1 PHE A 285      85.377  -2.833  54.127  1.00  0.00      RA0  C
ATOM   2601  CD2 PHE A 285      86.232  -0.789  53.187  1.00  0.00      RA0  C
ATOM   2602  CE1 PHE A 285      85.982  -2.528  55.340  1.00  0.00      RA0  C
ATOM   2603  CE2 PHE A 285      86.834  -0.483  54.402  1.00  0.00      RA0  C
ATOM   2604  CZ  PHE A 285      86.707  -1.351  55.480  1.00  0.00      RA0  C
ATOM   2605  C   PHE A 285      83.359  -3.961  50.612  1.00  0.00      RA0  C
ATOM   2606  O   PHE A 285      82.934  -3.042  49.916  1.00  0.00      RA0  O
ATOM   2607  N   GLY A 286      82.890  -5.218  50.478  1.00  0.00      RA0  N
ATOM   2608  H   GLY A 286      83.291  -5.909  51.081  1.00  0.00      RA0  H
ATOM   2609  CA  GLY A 286      81.776  -5.601  49.616  1.00  0.00      RA0  C
ATOM   2610  C   GLY A 286      82.005  -5.529  48.131  1.00  0.00      RA0  C
ATOM   2611  O   GLY A 286      81.075  -5.265  47.373  1.00  0.00      RA0  O
ATOM   2612  N   VAL A 287      83.236  -5.786  47.662  1.00  0.00      RA0  N
ATOM   2613  H   VAL A 287      83.982  -6.065  48.272  1.00  0.00      RA0  H
ATOM   2614  CA  VAL A 287      83.548  -5.846  46.245  1.00  0.00      RA0  C
ATOM   2615  CB  VAL A 287      84.729  -4.921  45.932  1.00  0.00      RA0  C
ATOM   2616  CG1 VAL A 287      85.049  -4.916  44.439  1.00  0.00      RA0  C
ATOM   2617  CG2 VAL A 287      84.479  -3.509  46.468  1.00  0.00      RA0  C
ATOM   2618  C   VAL A 287      83.865  -7.299  45.885  1.00  0.00      RA0  C
ATOM   2619  O   VAL A 287      84.759  -7.873  46.513  1.00  0.00      RA0  O
ATOM   2620  N   PRO A 288      83.188  -7.967  44.939  1.00  0.00      RA0  N
ATOM   2621  CD  PRO A 288      82.101  -7.383  44.161  1.00  0.00      RA0  C
ATOM   2622  CA  PRO A 288      83.486  -9.344  44.541  1.00  0.00      RA0  C
ATOM   2623  CB  PRO A 288      82.628  -9.531  43.286  1.00  0.00      RA0  C
ATOM   2624  CG  PRO A 288      81.456  -8.570  43.457  1.00  0.00      RA0  C
ATOM   2625  C   PRO A 288      84.946  -9.670  44.291  1.00  0.00      RA0  C
ATOM   2626  O   PRO A 288      85.684  -8.822  43.794  1.00  0.00      RA0  O
ATOM   2627  N   LEU A 289      85.383 -10.912  44.574  1.00  0.00      RA0  N
ATOM   2628  H   LEU A 289      84.711 -11.570  44.909  1.00  0.00      RA0  H
ATOM   2629  CA  LEU A 289      86.753 -11.352  44.354  1.00  0.00      RA0  C
ATOM   2630  CB  LEU A 289      86.897 -12.823  44.734  1.00  0.00      RA0  C
ATOM   2631  CG  LEU A 289      86.870 -13.057  46.239  1.00  0.00      RA0  C
ATOM   2632  CD1 LEU A 289      86.856 -14.545  46.587  1.00  0.00      RA0  C
ATOM   2633  CD2 LEU A 289      88.028 -12.325  46.910  1.00  0.00      RA0  C
ATOM   2634  C   LEU A 289      87.199 -11.175  42.909  1.00  0.00      RA0  C
ATOM   2635  O   LEU A 289      88.307 -10.714  42.629  1.00  0.00      RA0  O
ATOM   2636  N   GLY A 290      86.310 -11.517  41.953  1.00  0.00      RA0  N
ATOM   2637  H   GLY A 290      85.480 -11.975  42.258  1.00  0.00      RA0  H
ATOM   2638  CA  GLY A 290      86.393 -11.076  40.566  1.00  0.00      RA0  C
ATOM   2639  C   GLY A 290      87.461 -11.751  39.766  1.00  0.00      RA0  C
ATOM   2640  O   GLY A 290      87.801 -11.319  38.668  1.00  0.00      RA0  O
ATOM   2641  N   TYR A 291      88.082 -12.792  40.346  1.00  0.00      RA0  N
ATOM   2642  H   TYR A 291      87.729 -13.136  41.217  1.00  0.00      RA0  H
ATOM   2643  CA  TYR A 291      89.276 -13.439  39.846  1.00  0.00      RA0  C
ATOM   2644  CB  TYR A 291      88.929 -14.273  38.604  1.00  0.00      RA0  C
ATOM   2645  CG  TYR A 291      90.059 -15.184  38.180  1.00  0.00      RA0  C
ATOM   2646  CD1 TYR A 291      90.611 -16.099  39.068  1.00  0.00      RA0  C
ATOM   2647  CE1 TYR A 291      91.628 -16.951  38.647  1.00  0.00      RA0  C
ATOM   2648  CD2 TYR A 291      90.539 -15.112  36.878  1.00  0.00      RA0  C
ATOM   2649  CE2 TYR A 291      91.556 -15.957  36.457  1.00  0.00      RA0  C
ATOM   2650  CZ  TYR A 291      92.095 -16.884  37.339  1.00  0.00      RA0  C
ATOM   2651  OH  TYR A 291      93.088 -17.736  36.901  1.00  0.00      RA0  O
ATOM   2652  HH  TYR A 291      93.368 -17.467  36.038  1.00  0.00      RA0  H
ATOM   2653  C   TYR A 291      90.417 -12.448  39.630  1.00  0.00      RA0  C
ATOM   2654  O   TYR A 291      91.224 -12.559  38.707  1.00  0.00      RA0  O
ATOM   2655  N   GLY A 292      90.501 -11.444  40.534  1.00  0.00      RA0  N
ATOM   2656  H   GLY A 292      89.800 -11.335  41.246  1.00  0.00      RA0  H
ATOM   2657  CA  GLY A 292      91.547 -10.431  40.502  1.00  0.00      RA0  C
ATOM   2658  C   GLY A 292      91.068  -9.023  40.616  1.00  0.00      RA0  C
ATOM   2659  O   GLY A 292      91.787  -8.158  41.101  1.00  0.00      RA0  O
ATOM   2660  N   GLY A 293      89.846  -8.737  40.153  1.00  0.00      RA0  N
ATOM   2661  H   GLY A 293      89.227  -9.413  39.749  1.00  0.00      RA0  H
ATOM   2662  CA  GLY A 293      89.339  -7.379  40.199  1.00  0.00      RA0  C
ATOM   2663  C   GLY A 293      88.097  -7.248  39.380  1.00  0.00      RA0  C
ATOM   2664  O   GLY A 293      87.622  -8.243  38.838  1.00  0.00      RA0  O
ATOM   2665  N   PRO A 294      87.560  -6.051  39.226  1.00  0.00      RA0  N
ATOM   2666  CD  PRO A 294      86.307  -5.873  38.504  1.00  0.00      RA0  C
ATOM   2667  CA  PRO A 294      88.145  -4.788  39.663  1.00  0.00      RA0  C
ATOM   2668  CB  PRO A 294      87.478  -3.811  38.704  1.00  0.00      RA0  C
ATOM   2669  CG  PRO A 294      86.071  -4.372  38.503  1.00  0.00      RA0  C
ATOM   2670  C   PRO A 294      87.891  -4.486  41.124  1.00  0.00      RA0  C
ATOM   2671  O   PRO A 294      86.825  -4.787  41.652  1.00  0.00      RA0  O
ATOM   2672  N   HIS A 295      88.874  -3.871  41.797  1.00  0.00      RA0  N
ATOM   2673  H   HIS A 295      89.721  -3.554  41.364  1.00  0.00      RA0  H
ATOM   2674  CA  HIS A 295      88.750  -3.455  43.174  1.00  0.00      RA0  C
ATOM   2675  CB  HIS A 295      89.563  -4.324  44.137  1.00  0.00      RA0  C
ATOM   2676  CG  HIS A 295      89.459  -5.811  43.889  1.00  0.00      RA0  C
ATOM   2677  ND1 HIS A 295      90.535  -6.621  43.903  1.00  0.00      RA0  N
ATOM   2678  HD1 HIS A 295      91.473  -6.357  44.012  1.00  0.00      RA0  H
ATOM   2679  CD2 HIS A 295      88.317  -6.586  43.668  1.00  0.00      RA0  C
ATOM   2680  NE2 HIS A 295      88.725  -7.872  43.554  1.00  0.00      RA0  N
ATOM   2681  CE1 HIS A 295      90.085  -7.899  43.700  1.00  0.00      RA0  C
ATOM   2682  C   HIS A 295      89.407  -2.106  43.261  1.00  0.00      RA0  C
ATOM   2683  O   HIS A 295      90.420  -1.868  42.614  1.00  0.00      RA0  O
ATOM   2684  N   ALA A 296      88.861  -1.167  44.046  1.00  0.00      RA0  N
ATOM   2685  H   ALA A 296      88.106  -1.403  44.656  1.00  0.00      RA0  H
ATOM   2686  CA  ALA A 296      89.543   0.086  44.258  1.00  0.00      RA0  C
ATOM   2687  CB  ALA A 296      88.568   1.149  44.757  1.00  0.00      RA0  C
ATOM   2688  C   ALA A 296      90.664  -0.051  45.274  1.00  0.00      RA0  C
ATOM   2689  O   ALA A 296      90.490  -0.542  46.387  1.00  0.00      RA0  O
ATOM   2690  N   ALA A 297      91.878   0.379  44.907  1.00  0.00      RA0  N
ATOM   2691  H   ALA A 297      91.998   0.779  43.998  1.00  0.00      RA0  H
ATOM   2692  CA  ALA A 297      92.938   0.517  45.869  1.00  0.00      RA0  C
ATOM   2693  CB  ALA A 297      94.306   0.294  45.237  1.00  0.00      RA0  C
ATOM   2694  C   ALA A 297      92.903   1.909  46.443  1.00  0.00      RA0  C
ATOM   2695  O   ALA A 297      92.409   2.854  45.822  1.00  0.00      RA0  O
ATOM   2696  N   PHE A 298      93.412   2.070  47.668  1.00  0.00      RA0  N
ATOM   2697  H   PHE A 298      93.890   1.303  48.102  1.00  0.00      RA0  H
ATOM   2698  CA  PHE A 298      93.474   3.365  48.297  1.00  0.00      RA0  C
ATOM   2699  CB  PHE A 298      92.748   3.397  49.641  1.00  0.00      RA0  C
ATOM   2700  CG  PHE A 298      93.516   2.700  50.736  1.00  0.00      RA0  C
ATOM   2701  CD1 PHE A 298      94.405   3.419  51.526  1.00  0.00      RA0  C
ATOM   2702  CD2 PHE A 298      93.310   1.350  50.978  1.00  0.00      RA0  C
ATOM   2703  CE1 PHE A 298      95.047   2.803  52.590  1.00  0.00      RA0  C
ATOM   2704  CE2 PHE A 298      93.954   0.735  52.043  1.00  0.00      RA0  C
ATOM   2705  CZ  PHE A 298      94.801   1.466  52.866  1.00  0.00      RA0  C
ATOM   2706  C   PHE A 298      94.898   3.848  48.378  1.00  0.00      RA0  C
ATOM   2707  O   PHE A 298      95.863   3.086  48.309  1.00  0.00      RA0  O
ATOM   2708  N   PHE A 299      95.038   5.164  48.539  1.00  0.00      RA0  N
ATOM   2709  H   PHE A 299      94.260   5.795  48.547  1.00  0.00      RA0  H
ATOM   2710  CA  PHE A 299      96.299   5.775  48.824  1.00  0.00      RA0  C
ATOM   2711  CB  PHE A 299      96.887   6.322  47.525  1.00  0.00      RA0  C
ATOM   2712  CG  PHE A 299      98.306   6.807  47.698  1.00  0.00      RA0  C
ATOM   2713  CD1 PHE A 299      99.361   5.963  47.372  1.00  0.00      RA0  C
ATOM   2714  CD2 PHE A 299      98.562   8.094  48.157  1.00  0.00      RA0  C
ATOM   2715  CE1 PHE A 299     100.669   6.417  47.476  1.00  0.00      RA0  C
ATOM   2716  CE2 PHE A 299      99.871   8.546  48.267  1.00  0.00      RA0  C
ATOM   2717  CZ  PHE A 299     100.924   7.711  47.912  1.00  0.00      RA0  C
ATOM   2718  C   PHE A 299      95.999   6.907  49.771  1.00  0.00      RA0  C
ATOM   2719  O   PHE A 299      95.158   7.755  49.478  1.00  0.00      RA0  O
ATOM   2720  N   ALA A 300      96.674   6.937  50.928  1.00  0.00      RA0  N
ATOM   2721  H   ALA A 300      97.385   6.259  51.126  1.00  0.00      RA0  H
ATOM   2722  CA  ALA A 300      96.512   7.976  51.912  1.00  0.00      RA0  C
ATOM   2723  CB  ALA A 300      95.751   7.454  53.130  1.00  0.00      RA0  C
ATOM   2724  C   ALA A 300      97.868   8.472  52.357  1.00  0.00      RA0  C
ATOM   2725  O   ALA A 300      98.822   7.701  52.443  1.00  0.00      RA0  O
ATOM   2726  N   VAL A 301      97.995   9.781  52.636  1.00  0.00      RA0  N
ATOM   2727  H   VAL A 301      97.214  10.412  52.623  1.00  0.00      RA0  H
ATOM   2728  CA  VAL A 301      99.273  10.364  52.989  1.00  0.00      RA0  C
ATOM   2729  CB  VAL A 301     100.082  10.554  51.696  1.00  0.00      RA0  C
ATOM   2730  CG1 VAL A 301      99.530  11.733  50.903  1.00  0.00      RA0  C
ATOM   2731  CG2 VAL A 301     101.592  10.650  51.909  1.00  0.00      RA0  C
ATOM   2732  C   VAL A 301      99.081  11.676  53.733  1.00  0.00      RA0  C
ATOM   2733  O   VAL A 301      97.975  12.200  53.842  1.00  0.00      RA0  O
ATOM   2734  N   ARG A 302     100.168  12.231  54.297  1.00  0.00      RA0  N
ATOM   2735  H   ARG A 302     101.011  11.708  54.194  1.00  0.00      RA0  H
ATOM   2736  CA  ARG A 302     100.232  13.552  54.882  1.00  0.00      RA0  C
ATOM   2737  CB  ARG A 302     101.595  13.776  55.560  1.00  0.00      RA0  C
ATOM   2738  CG  ARG A 302     102.198  12.537  56.251  1.00  0.00      RA0  C
ATOM   2739  CD  ARG A 302     103.338  12.894  57.218  1.00  0.00      RA0  C
ATOM   2740  NE  ARG A 302     104.271  11.788  57.478  1.00  0.00      RA0  N
ATOM   2741  HE  ARG A 302     105.065  11.693  56.860  1.00  0.00      RA0  H
ATOM   2742  CZ  ARG A 302     104.137  10.892  58.507  1.00  0.00      RA0  C
ATOM   2743  NH1 ARG A 302     105.139  10.015  58.749  1.00  0.00      RA0  N
ATOM   2744 HH11 ARG A 302     105.173   9.339  59.498  1.00  0.00      RA0  H
ATOM   2745 HH12 ARG A 302     105.939   9.971  58.121  1.00  0.00      RA0  H
ATOM   2746  NH2 ARG A 302     103.007  10.893  59.249  1.00  0.00      RA0  N
ATOM   2747 HH21 ARG A 302     102.848  10.211  59.967  1.00  0.00      RA0  H
ATOM   2748 HH22 ARG A 302     102.275  11.560  59.084  1.00  0.00      RA0  H
ATOM   2749  C   ARG A 302      99.873  14.694  53.925  1.00  0.00      RA0  C
ATOM   2750  O   ARG A 302     100.208  14.675  52.741  1.00  0.00      RA0  O
ATOM   2751  N   GLU A 303      99.237  15.769  54.438  1.00  0.00      RA0  N
ATOM   2752  H   GLU A 303      98.983  15.726  55.410  1.00  0.00      RA0  H
ATOM   2753  CA  GLU A 303      98.823  16.926  53.646  1.00  0.00      RA0  C
ATOM   2754  CB  GLU A 303      98.194  17.954  54.582  1.00  0.00      RA0  C
ATOM   2755  CG  GLU A 303      97.831  19.262  53.880  1.00  0.00      RA0  C
ATOM   2756  CD  GLU A 303      97.809  20.374  54.903  1.00  0.00      RA0  C
ATOM   2757  OE1 GLU A 303      98.860  20.647  55.480  1.00  0.00      RA0  O
ATOM   2758  OE2 GLU A 303      96.751  20.963  55.115  1.00  0.00      RA0  O
ATOM   2759  C   GLU A 303      99.953  17.611  52.888  1.00  0.00      RA0  C
ATOM   2760  O   GLU A 303      99.815  18.045  51.746  1.00  0.00      RA0  O
ATOM   2761  N   SER A 304     101.160  17.649  53.474  1.00  0.00      RA0  N
ATOM   2762  H   SER A 304     101.241  17.279  54.401  1.00  0.00      RA0  H
ATOM   2763  CA  SER A 304     102.334  18.251  52.863  1.00  0.00      RA0  C
ATOM   2764  CB  SER A 304     103.447  18.299  53.907  1.00  0.00      RA0  C
ATOM   2765  OG  SER A 304     103.770  16.968  54.332  1.00  0.00      RA0  O
ATOM   2766  HG  SER A 304     104.652  16.803  53.999  1.00  0.00      RA0  H
ATOM   2767  C   SER A 304     102.792  17.608  51.564  1.00  0.00      RA0  C
ATOM   2768  O   SER A 304     103.527  18.205  50.781  1.00  0.00      RA0  O
ATOM   2769  N   LEU A 305     102.336  16.377  51.281  1.00  0.00      RA0  N
ATOM   2770  H   LEU A 305     101.694  15.957  51.927  1.00  0.00      RA0  H
ATOM   2771  CA  LEU A 305     102.674  15.664  50.071  1.00  0.00      RA0  C
ATOM   2772  CB  LEU A 305     103.096  14.238  50.422  1.00  0.00      RA0  C
ATOM   2773  CG  LEU A 305     104.407  14.246  51.214  1.00  0.00      RA0  C
ATOM   2774  CD1 LEU A 305     104.692  12.913  51.905  1.00  0.00      RA0  C
ATOM   2775  CD2 LEU A 305     105.576  14.713  50.345  1.00  0.00      RA0  C
ATOM   2776  C   LEU A 305     101.559  15.710  49.045  1.00  0.00      RA0  C
ATOM   2777  O   LEU A 305     101.592  15.002  48.040  1.00  0.00      RA0  O
ATOM   2778  N   VAL A 306     100.547  16.582  49.231  1.00  0.00      RA0  N
ATOM   2779  H   VAL A 306     100.561  17.185  50.030  1.00  0.00      RA0  H
ATOM   2780  CA  VAL A 306      99.368  16.641  48.381  1.00  0.00      RA0  C
ATOM   2781  CB  VAL A 306      98.266  17.534  48.954  1.00  0.00      RA0  C
ATOM   2782  CG1 VAL A 306      98.557  19.037  48.874  1.00  0.00      RA0  C
ATOM   2783  CG2 VAL A 306      96.955  17.129  48.290  1.00  0.00      RA0  C
ATOM   2784  C   VAL A 306      99.637  16.911  46.911  1.00  0.00      RA0  C
ATOM   2785  O   VAL A 306      99.022  16.329  46.020  1.00  0.00      RA0  O
ATOM   2786  N   ARG A 307     100.633  17.753  46.597  1.00  0.00      RA0  N
ATOM   2787  H   ARG A 307     101.125  18.195  47.353  1.00  0.00      RA0  H
ATOM   2788  CA  ARG A 307     101.007  18.024  45.225  1.00  0.00      RA0  C
ATOM   2789  CB  ARG A 307     101.725  19.364  45.026  1.00  0.00      RA0  C
ATOM   2790  CG  ARG A 307     101.281  19.976  43.692  1.00  0.00      RA0  C
ATOM   2791  CD  ARG A 307     101.674  21.436  43.427  1.00  0.00      RA0  C
ATOM   2792  NE  ARG A 307     103.110  21.657  43.233  1.00  0.00      RA0  N
ATOM   2793  HE  ARG A 307     103.617  22.142  43.955  1.00  0.00      RA0  H
ATOM   2794  CZ  ARG A 307     103.751  21.393  42.071  1.00  0.00      RA0  C
ATOM   2795  NH1 ARG A 307     103.145  20.747  41.077  1.00  0.00      RA0  N
ATOM   2796 HH11 ARG A 307     103.601  20.583  40.202  1.00  0.00      RA0  H
ATOM   2797 HH12 ARG A 307     102.212  20.411  41.202  1.00  0.00      RA0  H
ATOM   2798  NH2 ARG A 307     105.005  21.806  41.929  1.00  0.00      RA0  N
ATOM   2799 HH21 ARG A 307     105.562  21.616  41.121  1.00  0.00      RA0  H
ATOM   2800 HH22 ARG A 307     105.403  22.351  42.678  1.00  0.00      RA0  H
ATOM   2801  C   ARG A 307     101.697  16.850  44.538  1.00  0.00      RA0  C
ATOM   2802  O   ARG A 307     101.811  16.824  43.317  1.00  0.00      RA0  O
ATOM   2803  N   MET A 308     102.148  15.843  45.306  1.00  0.00      RA0  N
ATOM   2804  H   MET A 308     101.994  15.855  46.296  1.00  0.00      RA0  H
ATOM   2805  CA  MET A 308     102.786  14.658  44.771  1.00  0.00      RA0  C
ATOM   2806  CB  MET A 308     104.003  14.288  45.616  1.00  0.00      RA0  C
ATOM   2807  CG  MET A 308     105.207  15.191  45.394  1.00  0.00      RA0  C
ATOM   2808  SD  MET A 308     105.981  14.934  43.791  1.00  0.00      RA0  S
ATOM   2809  CE  MET A 308     106.789  13.366  44.160  1.00  0.00      RA0  C
ATOM   2810  C   MET A 308     101.855  13.456  44.761  1.00  0.00      RA0  C
ATOM   2811  O   MET A 308     102.206  12.390  44.260  1.00  0.00      RA0  O
ATOM   2812  N   MET A 309     100.620  13.603  45.285  1.00  0.00      RA0  N
ATOM   2813  H   MET A 309     100.351  14.505  45.622  1.00  0.00      RA0  H
ATOM   2814  CA  MET A 309      99.632  12.542  45.339  1.00  0.00      RA0  C
ATOM   2815  CB  MET A 309      98.381  12.942  46.116  1.00  0.00      RA0  C
ATOM   2816  CG  MET A 309      98.666  13.093  47.604  1.00  0.00      RA0  C
ATOM   2817  SD  MET A 309      97.158  13.184  48.576  1.00  0.00      RA0  S
ATOM   2818  CE  MET A 309      96.588  11.498  48.293  1.00  0.00      RA0  C
ATOM   2819  C   MET A 309      99.229  12.014  43.961  1.00  0.00      RA0  C
ATOM   2820  O   MET A 309      98.769  12.818  43.145  1.00  0.00      RA0  O
ATOM   2821  N   PRO A 310      99.345  10.717  43.659  1.00  0.00      RA0  N
ATOM   2822  CD  PRO A 310      99.899   9.710  44.558  1.00  0.00      RA0  C
ATOM   2823  CA  PRO A 310      98.923  10.166  42.379  1.00  0.00      RA0  C
ATOM   2824  CB  PRO A 310      99.533   8.761  42.412  1.00  0.00      RA0  C
ATOM   2825  CG  PRO A 310      99.559   8.385  43.892  1.00  0.00      RA0  C
ATOM   2826  C   PRO A 310      97.415  10.159  42.231  1.00  0.00      RA0  C
ATOM   2827  O   PRO A 310      96.682  10.130  43.224  1.00  0.00      RA0  O
ATOM   2828  N   GLY A 311      96.925  10.155  40.980  1.00  0.00      RA0  N
ATOM   2829  H   GLY A 311      97.569  10.239  40.220  1.00  0.00      RA0  H
ATOM   2830  CA  GLY A 311      95.501  10.129  40.692  1.00  0.00      RA0  C
ATOM   2831  C   GLY A 311      94.674  11.298  41.168  1.00  0.00      RA0  C
ATOM   2832  O   GLY A 311      95.141  12.375  41.533  1.00  0.00      RA0  O
ATOM   2833  N   ARG A 312      93.355  11.092  41.131  1.00  0.00      RA0  N
ATOM   2834  H   ARG A 312      93.019  10.154  41.056  1.00  0.00      RA0  H
ATOM   2835  CA  ARG A 312      92.384  12.145  41.293  1.00  0.00      RA0  C
ATOM   2836  CB  ARG A 312      91.246  12.019  40.285  1.00  0.00      RA0  C
ATOM   2837  CG  ARG A 312      91.843  12.269  38.900  1.00  0.00      RA0  C
ATOM   2838  CD  ARG A 312      90.830  12.362  37.762  1.00  0.00      RA0  C
ATOM   2839  NE  ARG A 312      91.522  12.586  36.496  1.00  0.00      RA0  N
ATOM   2840  HE  ARG A 312      91.943  13.488  36.307  1.00  0.00      RA0  H
ATOM   2841  CZ  ARG A 312      91.747  11.539  35.655  1.00  0.00      RA0  C
ATOM   2842  NH1 ARG A 312      91.230  10.333  35.978  1.00  0.00      RA0  N
ATOM   2843 HH11 ARG A 312      91.455   9.486  35.482  1.00  0.00      RA0  H
ATOM   2844 HH12 ARG A 312      90.614  10.215  36.758  1.00  0.00      RA0  H
ATOM   2845  NH2 ARG A 312      92.483  11.726  34.539  1.00  0.00      RA0  N
ATOM   2846 HH21 ARG A 312      92.627  11.049  33.817  1.00  0.00      RA0  H
ATOM   2847 HH22 ARG A 312      92.962  12.617  34.395  1.00  0.00      RA0  H
ATOM   2848  C   ARG A 312      91.951  12.305  42.721  1.00  0.00      RA0  C
ATOM   2849  O   ARG A 312      91.937  11.363  43.502  1.00  0.00      RA0  O
ATOM   2850  N   MET A 313      91.551  13.523  43.102  1.00  0.00      RA0  N
ATOM   2851  H   MET A 313      91.439  14.297  42.478  1.00  0.00      RA0  H
ATOM   2852  CA  MET A 313      91.073  13.771  44.442  1.00  0.00      RA0  C
ATOM   2853  CB  MET A 313      92.176  14.411  45.287  1.00  0.00      RA0  C
ATOM   2854  CG  MET A 313      91.661  14.945  46.625  1.00  0.00      RA0  C
ATOM   2855  SD  MET A 313      92.935  15.768  47.587  1.00  0.00      RA0  S
ATOM   2856  CE  MET A 313      93.872  14.304  48.036  1.00  0.00      RA0  C
ATOM   2857  C   MET A 313      89.883  14.688  44.361  1.00  0.00      RA0  C
ATOM   2858  O   MET A 313      89.892  15.684  43.643  1.00  0.00      RA0  O
ATOM   2859  N   VAL A 314      88.807  14.350  45.083  1.00  0.00      RA0  N
ATOM   2860  H   VAL A 314      88.894  13.573  45.709  1.00  0.00      RA0  H
ATOM   2861  CA  VAL A 314      87.621  15.176  45.175  1.00  0.00      RA0  C
ATOM   2862  CB  VAL A 314      86.410  14.316  45.519  1.00  0.00      RA0  C
ATOM   2863  CG1 VAL A 314      85.124  15.143  45.586  1.00  0.00      RA0  C
ATOM   2864  CG2 VAL A 314      86.310  13.159  44.529  1.00  0.00      RA0  C
ATOM   2865  C   VAL A 314      87.846  16.235  46.227  1.00  0.00      RA0  C
ATOM   2866  O   VAL A 314      88.249  15.938  47.352  1.00  0.00      RA0  O
ATOM   2867  N   GLY A 315      87.616  17.510  45.866  1.00  0.00      RA0  N
ATOM   2868  H   GLY A 315      87.223  17.720  44.973  1.00  0.00      RA0  H
ATOM   2869  CA  GLY A 315      87.756  18.619  46.788  1.00  0.00      RA0  C
ATOM   2870  C   GLY A 315      86.472  19.369  46.949  1.00  0.00      RA0  C
ATOM   2871  O   GLY A 315      85.670  19.507  46.023  1.00  0.00      RA0  O
ATOM   2872  N   VAL A 316      86.265  19.907  48.158  1.00  0.00      RA0  N
ATOM   2873  H   VAL A 316      87.002  19.863  48.830  1.00  0.00      RA0  H
ATOM   2874  CA  VAL A 316      85.093  20.671  48.513  1.00  0.00      RA0  C
ATOM   2875  CB  VAL A 316      84.705  20.459  49.976  1.00  0.00      RA0  C
ATOM   2876  CG1 VAL A 316      83.452  21.259  50.346  1.00  0.00      RA0  C
ATOM   2877  CG2 VAL A 316      84.533  18.964  50.258  1.00  0.00      RA0  C
ATOM   2878  C   VAL A 316      85.287  22.129  48.169  1.00  0.00      RA0  C
ATOM   2879  O   VAL A 316      86.260  22.757  48.569  1.00  0.00      RA0  O
ATOM   2880  N   THR A 317      84.349  22.720  47.410  1.00  0.00      RA0  N
ATOM   2881  H   THR A 317      83.531  22.222  47.113  1.00  0.00      RA0  H
ATOM   2882  CA  THR A 317      84.425  24.124  47.028  1.00  0.00      RA0  C
ATOM   2883  CB  THR A 317      85.025  24.197  45.631  1.00  0.00      RA0  C
ATOM   2884  OG1 THR A 317      85.288  25.550  45.258  1.00  0.00      RA0  O
ATOM   2885  HG1 THR A 317      85.488  25.559  44.325  1.00  0.00      RA0  H
ATOM   2886  CG2 THR A 317      84.142  23.481  44.626  1.00  0.00      RA0  C
ATOM   2887  C   THR A 317      83.048  24.725  47.196  1.00  0.00      RA0  C
ATOM   2888  O   THR A 317      82.220  24.218  47.958  1.00  0.00      RA0  O
ATOM   2889  N   ARG A 318      82.762  25.847  46.527  1.00  0.00      RA0  N
ATOM   2890  H   ARG A 318      83.424  26.240  45.880  1.00  0.00      RA0  H
ATOM   2891  CA  ARG A 318      81.461  26.457  46.533  1.00  0.00      RA0  C
ATOM   2892  CB  ARG A 318      81.496  27.777  47.313  1.00  0.00      RA0  C
ATOM   2893  CG  ARG A 318      82.006  27.684  48.751  1.00  0.00      RA0  C
ATOM   2894  CD  ARG A 318      81.090  26.800  49.585  1.00  0.00      RA0  C
ATOM   2895  NE  ARG A 318      81.562  26.629  50.956  1.00  0.00      RA0  N
ATOM   2896  HE  ARG A 318      81.700  27.454  51.511  1.00  0.00      RA0  H
ATOM   2897  CZ  ARG A 318      81.429  25.357  51.425  1.00  0.00      RA0  C
ATOM   2898  NH1 ARG A 318      81.351  25.109  52.747  1.00  0.00      RA0  N
ATOM   2899 HH11 ARG A 318      80.989  24.203  53.047  1.00  0.00      RA0  H
ATOM   2900 HH12 ARG A 318      81.548  25.766  53.471  1.00  0.00      RA0  H
ATOM   2901  NH2 ARG A 318      81.338  24.346  50.542  1.00  0.00      RA0  N
ATOM   2902 HH21 ARG A 318      81.052  23.438  50.889  1.00  0.00      RA0  H
ATOM   2903 HH22 ARG A 318      81.521  24.428  49.555  1.00  0.00      RA0  H
ATOM   2904  C   ARG A 318      81.054  26.810  45.107  1.00  0.00      RA0  C
ATOM   2905  O   ARG A 318      81.894  26.917  44.213  1.00  0.00      RA0  O
ATOM   2906  N   ASP A 319      79.738  26.937  44.840  1.00  0.00      RA0  N
ATOM   2907  H   ASP A 319      79.069  26.842  45.580  1.00  0.00      RA0  H
ATOM   2908  CA  ASP A 319      79.240  27.345  43.540  1.00  0.00      RA0  C
ATOM   2909  CB  ASP A 319      78.000  26.544  43.096  1.00  0.00      RA0  C
ATOM   2910  CG  ASP A 319      76.704  26.925  43.803  1.00  0.00      RA0  C
ATOM   2911  OD1 ASP A 319      76.687  27.771  44.685  1.00  0.00      RA0  O
ATOM   2912  OD2 ASP A 319      75.662  26.389  43.451  1.00  0.00      RA0  O
ATOM   2913  C   ASP A 319      79.012  28.848  43.458  1.00  0.00      RA0  C
ATOM   2914  O   ASP A 319      79.275  29.611  44.387  1.00  0.00      RA0  O
ATOM   2915  N   ALA A 320      78.465  29.312  42.321  1.00  0.00      RA0  N
ATOM   2916  H   ALA A 320      78.414  28.656  41.566  1.00  0.00      RA0  H
ATOM   2917  CA  ALA A 320      78.110  30.691  42.085  1.00  0.00      RA0  C
ATOM   2918  CB  ALA A 320      77.646  30.874  40.639  1.00  0.00      RA0  C
ATOM   2919  C   ALA A 320      77.042  31.263  43.020  1.00  0.00      RA0  C
ATOM   2920  O   ALA A 320      76.900  32.479  43.120  1.00  0.00      RA0  O
ATOM   2921  N   THR A 321      76.277  30.409  43.747  1.00  0.00      RA0  N
ATOM   2922  H   THR A 321      76.496  29.440  43.676  1.00  0.00      RA0  H
ATOM   2923  CA  THR A 321      75.331  30.880  44.764  1.00  0.00      RA0  C
ATOM   2924  CB  THR A 321      74.078  30.045  44.588  1.00  0.00      RA0  C
ATOM   2925  OG1 THR A 321      74.323  29.008  43.618  1.00  0.00      RA0  O
ATOM   2926  HG1 THR A 321      75.144  28.583  43.881  1.00  0.00      RA0  H
ATOM   2927  CG2 THR A 321      72.884  30.898  44.160  1.00  0.00      RA0  C
ATOM   2928  C   THR A 321      75.911  30.795  46.160  1.00  0.00      RA0  C
ATOM   2929  O   THR A 321      75.267  31.167  47.138  1.00  0.00      RA0  O
ATOM   2930  N   GLY A 322      77.179  30.354  46.281  1.00  0.00      RA0  N
ATOM   2931  H   GLY A 322      77.670  30.018  45.475  1.00  0.00      RA0  H
ATOM   2932  CA  GLY A 322      77.871  30.192  47.551  1.00  0.00      RA0  C
ATOM   2933  C   GLY A 322      77.575  28.895  48.250  1.00  0.00      RA0  C
ATOM   2934  O   GLY A 322      77.954  28.704  49.404  1.00  0.00      RA0  O
ATOM   2935  N   LYS A 323      76.890  27.955  47.580  1.00  0.00      RA0  N
ATOM   2936  H   LYS A 323      76.806  28.055  46.591  1.00  0.00      RA0  H
ATOM   2937  CA  LYS A 323      76.510  26.688  48.166  1.00  0.00      RA0  C
ATOM   2938  CB  LYS A 323      75.225  26.074  47.594  1.00  0.00      RA0  C
ATOM   2939  CG  LYS A 323      74.276  26.934  46.760  1.00  0.00      RA0  C
ATOM   2940  CD  LYS A 323      73.106  26.078  46.257  1.00  0.00      RA0  C
ATOM   2941  CE  LYS A 323      72.306  26.703  45.110  1.00  0.00      RA0  C
ATOM   2942  NZ  LYS A 323      73.150  26.773  43.911  1.00  0.00      RA0  N
ATOM   2943  HZ1 LYS A 323      73.220  27.744  43.540  1.00  0.00      RA0  H
ATOM   2944  HZ2 LYS A 323      74.126  26.506  44.164  1.00  0.00      RA0  H
ATOM   2945  HZ3 LYS A 323      72.839  26.140  43.152  1.00  0.00      RA0  H
ATOM   2946  C   LYS A 323      77.583  25.635  48.011  1.00  0.00      RA0  C
ATOM   2947  O   LYS A 323      78.470  25.716  47.168  1.00  0.00      RA0  O
ATOM   2948  N   GLU A 324      77.561  24.617  48.881  1.00  0.00      RA0  N
ATOM   2949  H   GLU A 324      76.765  24.545  49.477  1.00  0.00      RA0  H
ATOM   2950  CA  GLU A 324      78.522  23.542  48.887  1.00  0.00      RA0  C
ATOM   2951  CB  GLU A 324      78.267  22.657  50.107  1.00  0.00      RA0  C
ATOM   2952  CG  GLU A 324      77.798  23.344  51.390  1.00  0.00      RA0  C
ATOM   2953  CD  GLU A 324      78.946  23.394  52.362  1.00  0.00      RA0  C
ATOM   2954  OE1 GLU A 324      78.881  24.141  53.330  1.00  0.00      RA0  O
ATOM   2955  OE2 GLU A 324      79.942  22.719  52.126  1.00  0.00      RA0  O
ATOM   2956  C   GLU A 324      78.442  22.599  47.716  1.00  0.00      RA0  C
ATOM   2957  O   GLU A 324      77.381  22.072  47.386  1.00  0.00      RA0  O
ATOM   2958  N   VAL A 325      79.598  22.383  47.056  1.00  0.00      RA0  N
ATOM   2959  H   VAL A 325      80.467  22.772  47.370  1.00  0.00      RA0  H
ATOM   2960  CA  VAL A 325      79.664  21.637  45.818  1.00  0.00      RA0  C
ATOM   2961  CB  VAL A 325      79.437  22.537  44.597  1.00  0.00      RA0  C
ATOM   2962  CG1 VAL A 325      78.138  23.328  44.647  1.00  0.00      RA0  C
ATOM   2963  CG2 VAL A 325      80.602  23.494  44.430  1.00  0.00      RA0  C
ATOM   2964  C   VAL A 325      81.016  20.966  45.667  1.00  0.00      RA0  C
ATOM   2965  O   VAL A 325      82.023  21.375  46.253  1.00  0.00      RA0  O
ATOM   2966  N   TYR A 326      81.070  19.897  44.854  1.00  0.00      RA0  N
ATOM   2967  H   TYR A 326      80.243  19.649  44.345  1.00  0.00      RA0  H
ATOM   2968  CA  TYR A 326      82.255  19.084  44.686  1.00  0.00      RA0  C
ATOM   2969  CB  TYR A 326      82.015  17.594  44.914  1.00  0.00      RA0  C
ATOM   2970  CG  TYR A 326      81.148  17.271  46.100  1.00  0.00      RA0  C
ATOM   2971  CD1 TYR A 326      81.706  17.141  47.364  1.00  0.00      RA0  C
ATOM   2972  CE1 TYR A 326      80.906  16.735  48.425  1.00  0.00      RA0  C
ATOM   2973  CD2 TYR A 326      79.791  17.055  45.906  1.00  0.00      RA0  C
ATOM   2974  CE2 TYR A 326      78.992  16.663  46.968  1.00  0.00      RA0  C
ATOM   2975  CZ  TYR A 326      79.555  16.478  48.224  1.00  0.00      RA0  C
ATOM   2976  OH  TYR A 326      78.773  16.037  49.270  1.00  0.00      RA0  O
ATOM   2977  HH  TYR A 326      77.924  15.765  48.920  1.00  0.00      RA0  H
ATOM   2978  C   TYR A 326      82.840  19.148  43.307  1.00  0.00      RA0  C
ATOM   2979  O   TYR A 326      82.166  19.387  42.312  1.00  0.00      RA0  O
ATOM   2980  N   ARG A 327      84.158  18.926  43.232  1.00  0.00      RA0  N
ATOM   2981  H   ARG A 327      84.716  18.781  44.056  1.00  0.00      RA0  H
ATOM   2982  CA  ARG A 327      84.878  18.920  41.984  1.00  0.00      RA0  C
ATOM   2983  CB  ARG A 327      85.282  20.340  41.569  1.00  0.00      RA0  C
ATOM   2984  CG  ARG A 327      86.207  20.970  42.616  1.00  0.00      RA0  C
ATOM   2985  CD  ARG A 327      86.666  22.403  42.327  1.00  0.00      RA0  C
ATOM   2986  NE  ARG A 327      87.752  22.499  41.355  1.00  0.00      RA0  N
ATOM   2987  HE  ARG A 327      87.540  22.646  40.379  1.00  0.00      RA0  H
ATOM   2988  CZ  ARG A 327      89.042  22.574  41.799  1.00  0.00      RA0  C
ATOM   2989  NH1 ARG A 327      89.298  22.338  43.099  1.00  0.00      RA0  N
ATOM   2990 HH11 ARG A 327      90.248  22.418  43.439  1.00  0.00      RA0  H
ATOM   2991 HH12 ARG A 327      88.595  22.083  43.760  1.00  0.00      RA0  H
ATOM   2992  NH2 ARG A 327      90.039  22.893  40.955  1.00  0.00      RA0  N
ATOM   2993 HH21 ARG A 327      91.014  22.917  41.227  1.00  0.00      RA0  H
ATOM   2994 HH22 ARG A 327      89.849  23.189  40.001  1.00  0.00      RA0  H
ATOM   2995  C   ARG A 327      86.141  18.115  42.152  1.00  0.00      RA0  C
ATOM   2996  O   ARG A 327      86.618  17.886  43.263  1.00  0.00      RA0  O
ATOM   2997  N   LEU A 328      86.735  17.666  41.036  1.00  0.00      RA0  N
ATOM   2998  H   LEU A 328      86.336  17.919  40.156  1.00  0.00      RA0  H
ATOM   2999  CA  LEU A 328      88.091  17.162  41.039  1.00  0.00      RA0  C
ATOM   3000  CB  LEU A 328      88.429  16.496  39.710  1.00  0.00      RA0  C
ATOM   3001  CG  LEU A 328      87.597  15.254  39.422  1.00  0.00      RA0  C
ATOM   3002  CD1 LEU A 328      87.851  14.747  38.003  1.00  0.00      RA0  C
ATOM   3003  CD2 LEU A 328      87.807  14.173  40.485  1.00  0.00      RA0  C
ATOM   3004  C   LEU A 328      89.091  18.285  41.278  1.00  0.00      RA0  C
ATOM   3005  O   LEU A 328      89.083  19.307  40.595  1.00  0.00      RA0  O
ATOM   3006  N   ALA A 329      89.966  18.121  42.280  1.00  0.00      RA0  N
ATOM   3007  H   ALA A 329      90.044  17.238  42.732  1.00  0.00      RA0  H
ATOM   3008  CA  ALA A 329      90.846  19.170  42.731  1.00  0.00      RA0  C
ATOM   3009  CB  ALA A 329      90.710  19.326  44.243  1.00  0.00      RA0  C
ATOM   3010  C   ALA A 329      92.295  18.889  42.392  1.00  0.00      RA0  C
ATOM   3011  O   ALA A 329      92.728  17.742  42.247  1.00  0.00      RA0  O
ATOM   3012  N   LEU A 330      93.087  19.971  42.255  1.00  0.00      RA0  N
ATOM   3013  H   LEU A 330      92.681  20.885  42.324  1.00  0.00      RA0  H
ATOM   3014  CA  LEU A 330      94.515  19.922  42.007  1.00  0.00      RA0  C
ATOM   3015  CB  LEU A 330      95.266  19.435  43.246  1.00  0.00      RA0  C
ATOM   3016  CG  LEU A 330      95.173  20.396  44.429  1.00  0.00      RA0  C
ATOM   3017  CD1 LEU A 330      95.805  19.796  45.684  1.00  0.00      RA0  C
ATOM   3018  CD2 LEU A 330      95.775  21.762  44.098  1.00  0.00      RA0  C
ATOM   3019  C   LEU A 330      94.897  19.162  40.744  1.00  0.00      RA0  C
ATOM   3020  O   LEU A 330      95.699  18.226  40.766  1.00  0.00      RA0  O
ATOM   3021  N   GLN A 331      94.330  19.559  39.590  1.00  0.00      RA0  N
ATOM   3022  H   GLN A 331      93.830  20.428  39.603  1.00  0.00      RA0  H
ATOM   3023  CA  GLN A 331      94.409  18.778  38.364  1.00  0.00      RA0  C
ATOM   3024  CB  GLN A 331      93.206  19.151  37.496  1.00  0.00      RA0  C
ATOM   3025  CG  GLN A 331      91.884  19.131  38.277  1.00  0.00      RA0  C
ATOM   3026  CD  GLN A 331      90.813  19.832  37.462  1.00  0.00      RA0  C
ATOM   3027  OE1 GLN A 331      90.777  19.724  36.242  1.00  0.00      RA0  O
ATOM   3028  NE2 GLN A 331      89.996  20.609  38.198  1.00  0.00      RA0  N
ATOM   3029 HE21 GLN A 331      89.938  20.515  39.194  1.00  0.00      RA0  H
ATOM   3030 HE22 GLN A 331      89.403  21.324  37.811  1.00  0.00      RA0  H
ATOM   3031  C   GLN A 331      95.728  18.995  37.612  1.00  0.00      RA0  C
ATOM   3032  O   GLN A 331      96.026  18.356  36.611  1.00  0.00      RA0  O
ATOM   3033  N   THR A 332      96.610  19.872  38.134  1.00  0.00      RA0  N
ATOM   3034  H   THR A 332      96.364  20.357  38.972  1.00  0.00      RA0  H
ATOM   3035  CA  THR A 332      97.948  20.143  37.604  1.00  0.00      RA0  C
ATOM   3036  CB  THR A 332      98.231  21.514  38.165  1.00  0.00      RA0  C
ATOM   3037  OG1 THR A 332      96.968  22.050  38.583  1.00  0.00      RA0  O
ATOM   3038  HG1 THR A 332      96.511  22.326  37.795  1.00  0.00      RA0  H
ATOM   3039  CG2 THR A 332      98.921  22.440  37.165  1.00  0.00      RA0  C
ATOM   3040  C   THR A 332      98.976  19.084  37.953  1.00  0.00      RA0  C
ATOM   3041  O   THR A 332     100.101  19.111  37.451  1.00  0.00      RA0  O
ATOM   3042  N   ARG A 333      98.612  18.146  38.844  1.00  0.00      RA0  N
ATOM   3043  H   ARG A 333      97.687  18.196  39.221  1.00  0.00      RA0  H
ATOM   3044  CA  ARG A 333      99.365  16.940  39.139  1.00  0.00      RA0  C
ATOM   3045  CB  ARG A 333      98.812  16.254  40.381  1.00  0.00      RA0  C
ATOM   3046  CG  ARG A 333      99.047  17.040  41.665  1.00  0.00      RA0  C
ATOM   3047  CD  ARG A 333      98.288  16.414  42.831  1.00  0.00      RA0  C
ATOM   3048  NE  ARG A 333      96.856  16.544  42.593  1.00  0.00      RA0  N
ATOM   3049  HE  ARG A 333      96.525  17.470  42.392  1.00  0.00      RA0  H
ATOM   3050  CZ  ARG A 333      96.050  15.453  42.520  1.00  0.00      RA0  C
ATOM   3051  NH1 ARG A 333      94.731  15.609  42.261  1.00  0.00      RA0  N
ATOM   3052 HH11 ARG A 333      94.129  14.816  42.159  1.00  0.00      RA0  H
ATOM   3053 HH12 ARG A 333      94.299  16.519  42.156  1.00  0.00      RA0  H
ATOM   3054  NH2 ARG A 333      96.592  14.233  42.692  1.00  0.00      RA0  N
ATOM   3055 HH21 ARG A 333      96.059  13.387  42.570  1.00  0.00      RA0  H
ATOM   3056 HH22 ARG A 333      97.564  14.085  42.924  1.00  0.00      RA0  H
ATOM   3057  C   ARG A 333      99.343  15.955  37.986  1.00  0.00      RA0  C
ATOM   3058  O   ARG A 333     100.273  15.179  37.773  1.00  0.00      RA0  O
ATOM   3059  N   GLU A 334      98.231  15.966  37.237  1.00  0.00      RA0  N
ATOM   3060  H   GLU A 334      97.594  16.733  37.290  1.00  0.00      RA0  H
ATOM   3061  CA  GLU A 334      97.953  15.002  36.211  1.00  0.00      RA0  C
ATOM   3062  CB  GLU A 334      96.456  15.013  35.915  1.00  0.00      RA0  C
ATOM   3063  CG  GLU A 334      95.891  13.627  35.628  1.00  0.00      RA0  C
ATOM   3064  CD  GLU A 334      94.612  13.758  34.838  1.00  0.00      RA0  C
ATOM   3065  OE1 GLU A 334      94.600  13.423  33.658  1.00  0.00      RA0  O
ATOM   3066  OE2 GLU A 334      93.598  14.150  35.401  1.00  0.00      RA0  O
ATOM   3067  C   GLU A 334      98.748  15.212  34.928  1.00  0.00      RA0  C
ATOM   3068  O   GLU A 334      99.351  16.246  34.622  1.00  0.00      RA0  O
ATOM   3069  N   GLN A 335      98.766  14.154  34.122  1.00  0.00      RA0  N
ATOM   3070  H   GLN A 335      98.308  13.348  34.499  1.00  0.00      RA0  H
ATOM   3071  CA  GLN A 335      99.560  13.987  32.943  1.00  0.00      RA0  C
ATOM   3072  CB  GLN A 335      99.608  12.521  32.511  1.00  0.00      RA0  C
ATOM   3073  CG  GLN A 335      98.249  11.871  32.244  1.00  0.00      RA0  C
ATOM   3074  CD  GLN A 335      97.678  11.370  33.546  1.00  0.00      RA0  C
ATOM   3075  OE1 GLN A 335      98.354  11.348  34.568  1.00  0.00      RA0  O
ATOM   3076  NE2 GLN A 335      96.399  10.997  33.462  1.00  0.00      RA0  N
ATOM   3077 HE21 GLN A 335      95.834  11.172  32.656  1.00  0.00      RA0  H
ATOM   3078 HE22 GLN A 335      95.999  10.561  34.271  1.00  0.00      RA0  H
ATOM   3079  C   GLN A 335      99.211  14.899  31.781  1.00  0.00      RA0  C
ATOM   3080  O   GLN A 335     100.034  15.140  30.900  1.00  0.00      RA0  O
ATOM   3081  N   HIS A 336      97.985  15.453  31.725  1.00  0.00      RA0  N
ATOM   3082  H   HIS A 336      97.359  15.295  32.489  1.00  0.00      RA0  H
ATOM   3083  CA  HIS A 336      97.556  16.305  30.629  1.00  0.00      RA0  C
ATOM   3084  CB  HIS A 336      96.022  16.392  30.553  1.00  0.00      RA0  C
ATOM   3085  CG  HIS A 336      95.405  17.017  31.783  1.00  0.00      RA0  C
ATOM   3086  ND1 HIS A 336      94.946  16.328  32.850  1.00  0.00      RA0  N
ATOM   3087  HD1 HIS A 336      94.892  15.351  32.989  1.00  0.00      RA0  H
ATOM   3088  CD2 HIS A 336      95.192  18.378  32.006  1.00  0.00      RA0  C
ATOM   3089  NE2 HIS A 336      94.605  18.509  33.217  1.00  0.00      RA0  N
ATOM   3090  CE1 HIS A 336      94.451  17.250  33.739  1.00  0.00      RA0  C
ATOM   3091  C   HIS A 336      98.287  17.629  30.575  1.00  0.00      RA0  C
ATOM   3092  O   HIS A 336      98.518  18.185  29.504  1.00  0.00      RA0  O
ATOM   3093  N   ILE A 337      98.681  18.144  31.750  1.00  0.00      RA0  N
ATOM   3094  H   ILE A 337      98.426  17.645  32.580  1.00  0.00      RA0  H
ATOM   3095  CA  ILE A 337      99.547  19.303  31.854  1.00  0.00      RA0  C
ATOM   3096  CB  ILE A 337      99.258  20.109  33.135  1.00  0.00      RA0  C
ATOM   3097  CG2 ILE A 337     100.119  21.376  33.220  1.00  0.00      RA0  C
ATOM   3098  CG1 ILE A 337      97.774  20.450  33.276  1.00  0.00      RA0  C
ATOM   3099  CD1 ILE A 337      97.274  21.452  32.229  1.00  0.00      RA0  C
ATOM   3100  C   ILE A 337     101.010  18.898  31.817  1.00  0.00      RA0  C
ATOM   3101  O   ILE A 337     101.816  19.441  31.065  1.00  0.00      RA0  O
ATOM   3102  N   ARG A 338     101.407  17.932  32.670  1.00  0.00      RA0  N
ATOM   3103  H   ARG A 338     100.716  17.414  33.178  1.00  0.00      RA0  H
ATOM   3104  CA  ARG A 338     102.811  17.762  32.999  1.00  0.00      RA0  C
ATOM   3105  CB  ARG A 338     102.975  17.442  34.485  1.00  0.00      RA0  C
ATOM   3106  CG  ARG A 338     102.436  18.525  35.409  1.00  0.00      RA0  C
ATOM   3107  CD  ARG A 338     103.264  19.805  35.360  1.00  0.00      RA0  C
ATOM   3108  NE  ARG A 338     102.522  20.905  35.970  1.00  0.00      RA0  N
ATOM   3109  HE  ARG A 338     101.781  20.650  36.597  1.00  0.00      RA0  H
ATOM   3110  CZ  ARG A 338     102.796  22.174  35.594  1.00  0.00      RA0  C
ATOM   3111  NH1 ARG A 338     102.055  23.180  36.030  1.00  0.00      RA0  N
ATOM   3112 HH11 ARG A 338     102.193  24.089  35.614  1.00  0.00      RA0  H
ATOM   3113 HH12 ARG A 338     101.369  23.079  36.746  1.00  0.00      RA0  H
ATOM   3114  NH2 ARG A 338     103.802  22.445  34.771  1.00  0.00      RA0  N
ATOM   3115 HH21 ARG A 338     103.955  23.410  34.521  1.00  0.00      RA0  H
ATOM   3116 HH22 ARG A 338     104.404  21.738  34.407  1.00  0.00      RA0  H
ATOM   3117  C   ARG A 338     103.516  16.681  32.234  1.00  0.00      RA0  C
ATOM   3118  O   ARG A 338     104.742  16.638  32.262  1.00  0.00      RA0  O
ATOM   3119  N   ARG A 339     102.779  15.824  31.504  1.00  0.00      RA0  N
ATOM   3120  H   ARG A 339     101.781  15.880  31.518  1.00  0.00      RA0  H
ATOM   3121  CA  ARG A 339     103.362  14.818  30.639  1.00  0.00      RA0  C
ATOM   3122  CB  ARG A 339     103.861  15.493  29.357  1.00  0.00      RA0  C
ATOM   3123  CG  ARG A 339     102.773  16.235  28.573  1.00  0.00      RA0  C
ATOM   3124  CD  ARG A 339     103.175  16.336  27.099  1.00  0.00      RA0  C
ATOM   3125  NE  ARG A 339     102.345  17.267  26.336  1.00  0.00      RA0  N
ATOM   3126  HE  ARG A 339     102.510  18.244  26.488  1.00  0.00      RA0  H
ATOM   3127  CZ  ARG A 339     101.507  16.830  25.354  1.00  0.00      RA0  C
ATOM   3128  NH1 ARG A 339     101.002  17.744  24.502  1.00  0.00      RA0  N
ATOM   3129 HH11 ARG A 339     100.528  17.479  23.649  1.00  0.00      RA0  H
ATOM   3130 HH12 ARG A 339     101.113  18.732  24.640  1.00  0.00      RA0  H
ATOM   3131  NH2 ARG A 339     101.214  15.513  25.248  1.00  0.00      RA0  N
ATOM   3132 HH21 ARG A 339     100.548  15.141  24.582  1.00  0.00      RA0  H
ATOM   3133 HH22 ARG A 339     101.636  14.831  25.849  1.00  0.00      RA0  H
ATOM   3134  C   ARG A 339     104.384  13.891  31.296  1.00  0.00      RA0  C
ATOM   3135  O   ARG A 339     104.070  13.123  32.198  1.00  0.00      RA0  O
ATOM   3136  N   ASP A 340     105.643  13.928  30.852  1.00  0.00      RA0  N
ATOM   3137  H   ASP A 340     105.965  14.680  30.275  1.00  0.00      RA0  H
ATOM   3138  CA  ASP A 340     106.743  13.134  31.339  1.00  0.00      RA0  C
ATOM   3139  CB  ASP A 340     107.951  13.249  30.394  1.00  0.00      RA0  C
ATOM   3140  CG  ASP A 340     108.558  14.646  30.345  1.00  0.00      RA0  C
ATOM   3141  OD1 ASP A 340     107.833  15.634  30.249  1.00  0.00      RA0  O
ATOM   3142  OD2 ASP A 340     109.776  14.769  30.423  1.00  0.00      RA0  O
ATOM   3143  C   ASP A 340     107.121  13.433  32.775  1.00  0.00      RA0  C
ATOM   3144  O   ASP A 340     107.590  12.578  33.522  1.00  0.00      RA0  O
ATOM   3145  N   LYS A 341     106.861  14.676  33.192  1.00  0.00      RA0  N
ATOM   3146  H   LYS A 341     106.397  15.291  32.551  1.00  0.00      RA0  H
ATOM   3147  CA  LYS A 341     107.160  15.179  34.507  1.00  0.00      RA0  C
ATOM   3148  CB  LYS A 341     107.664  16.613  34.382  1.00  0.00      RA0  C
ATOM   3149  CG  LYS A 341     108.847  16.566  33.418  1.00  0.00      RA0  C
ATOM   3150  CD  LYS A 341     109.481  17.902  33.050  1.00  0.00      RA0  C
ATOM   3151  CE  LYS A 341     110.551  17.694  31.977  1.00  0.00      RA0  C
ATOM   3152  NZ  LYS A 341     109.933  17.302  30.704  1.00  0.00      RA0  N
ATOM   3153  HZ1 LYS A 341     110.635  16.890  30.057  1.00  0.00      RA0  H
ATOM   3154  HZ2 LYS A 341     109.238  16.529  30.821  1.00  0.00      RA0  H
ATOM   3155  HZ3 LYS A 341     109.483  18.109  30.229  1.00  0.00      RA0  H
ATOM   3156  C   LYS A 341     105.990  15.022  35.464  1.00  0.00      RA0  C
ATOM   3157  O   LYS A 341     106.004  15.538  36.581  1.00  0.00      RA0  O
ATOM   3158  N   ALA A 342     104.929  14.306  35.052  1.00  0.00      RA0  N
ATOM   3159  H   ALA A 342     104.983  13.833  34.173  1.00  0.00      RA0  H
ATOM   3160  CA  ALA A 342     103.876  13.881  35.944  1.00  0.00      RA0  C
ATOM   3161  CB  ALA A 342     102.699  13.289  35.168  1.00  0.00      RA0  C
ATOM   3162  C   ALA A 342     104.338  12.877  36.992  1.00  0.00      RA0  C
ATOM   3163  O   ALA A 342     105.286  12.117  36.808  1.00  0.00      RA0  O
ATOM   3164  N   THR A 343     103.662  12.848  38.154  1.00  0.00      RA0  N
ATOM   3165  H   THR A 343     102.924  13.499  38.336  1.00  0.00      RA0  H
ATOM   3166  CA  THR A 343     104.046  11.973  39.259  1.00  0.00      RA0  C
ATOM   3167  CB  THR A 343     103.357  12.585  40.454  1.00  0.00      RA0  C
ATOM   3168  OG1 THR A 343     103.142  13.977  40.170  1.00  0.00      RA0  O
ATOM   3169  HG1 THR A 343     102.945  14.389  41.003  1.00  0.00      RA0  H
ATOM   3170  CG2 THR A 343     104.158  12.378  41.734  1.00  0.00      RA0  C
ATOM   3171  C   THR A 343     103.675  10.530  39.018  1.00  0.00      RA0  C
ATOM   3172  O   THR A 343     104.197   9.621  39.655  1.00  0.00      RA0  O
ATOM   3173  N   SER A 344     102.764  10.307  38.062  1.00  0.00      RA0  N
ATOM   3174  H   SER A 344     102.393  11.029  37.475  1.00  0.00      RA0  H
ATOM   3175  CA  SER A 344     102.250   9.002  37.724  1.00  0.00      RA0  C
ATOM   3176  CB  SER A 344     101.287   8.546  38.836  1.00  0.00      RA0  C
ATOM   3177  OG  SER A 344     100.780   7.226  38.594  1.00  0.00      RA0  O
ATOM   3178  HG  SER A 344     101.210   6.628  39.216  1.00  0.00      RA0  H
ATOM   3179  C   SER A 344     101.643   9.065  36.337  1.00  0.00      RA0  C
ATOM   3180  O   SER A 344     101.393  10.145  35.805  1.00  0.00      RA0  O
ATOM   3181  N   ASN A 345     101.368   7.908  35.704  1.00  0.00      RA0  N
ATOM   3182  H   ASN A 345     101.476   7.042  36.199  1.00  0.00      RA0  H
ATOM   3183  CA  ASN A 345     100.707   7.866  34.414  1.00  0.00      RA0  C
ATOM   3184  CB  ASN A 345     101.366   6.869  33.467  1.00  0.00      RA0  C
ATOM   3185  CG  ASN A 345     101.024   5.447  33.861  1.00  0.00      RA0  C
ATOM   3186  OD1 ASN A 345     100.642   5.142  34.988  1.00  0.00      RA0  O
ATOM   3187  ND2 ASN A 345     101.236   4.575  32.865  1.00  0.00      RA0  N
ATOM   3188 HD21 ASN A 345     101.517   4.931  31.968  1.00  0.00      RA0  H
ATOM   3189 HD22 ASN A 345     101.128   3.582  32.913  1.00  0.00      RA0  H
ATOM   3190  C   ASN A 345      99.225   7.542  34.517  1.00  0.00      RA0  C
ATOM   3191  O   ASN A 345      98.536   7.431  33.505  1.00  0.00      RA0  O
ATOM   3192  N   ILE A 346      98.688   7.351  35.736  1.00  0.00      RA0  N
ATOM   3193  H   ILE A 346      99.274   7.473  36.537  1.00  0.00      RA0  H
ATOM   3194  CA  ILE A 346      97.308   6.926  35.919  1.00  0.00      RA0  C
ATOM   3195  CB  ILE A 346      97.022   6.545  37.377  1.00  0.00      RA0  C
ATOM   3196  CG2 ILE A 346      97.239   7.725  38.324  1.00  0.00      RA0  C
ATOM   3197  CG1 ILE A 346      95.629   5.917  37.501  1.00  0.00      RA0  C
ATOM   3198  CD1 ILE A 346      95.283   5.432  38.905  1.00  0.00      RA0  C
ATOM   3199  C   ILE A 346      96.258   7.895  35.352  1.00  0.00      RA0  C
ATOM   3200  O   ILE A 346      96.321   9.110  35.502  1.00  0.00      RA0  O
ATOM   3201  N   CYS A 347      95.238   7.355  34.652  1.00  0.00      RA0  N
ATOM   3202  H   CYS A 347      95.196   6.360  34.574  1.00  0.00      RA0  H
ATOM   3203  CA  CYS A 347      94.145   8.135  34.098  1.00  0.00      RA0  C
ATOM   3204  CB  CYS A 347      94.265   8.243  32.579  1.00  0.00      RA0  C
ATOM   3205  SG  CYS A 347      93.166   9.522  31.920  1.00  0.00      RA0  S
ATOM   3206  C   CYS A 347      92.837   7.542  34.578  1.00  0.00      RA0  C
ATOM   3207  O   CYS A 347      92.279   7.932  35.597  1.00  0.00      RA0  O
ATOM   3208  N   THR A 348      92.295   6.541  33.856  1.00  0.00      RA0  N
ATOM   3209  H   THR A 348      92.653   6.229  32.977  1.00  0.00      RA0  H
ATOM   3210  CA  THR A 348      91.223   5.678  34.338  1.00  0.00      RA0  C
ATOM   3211  CB  THR A 348      90.967   4.737  33.187  1.00  0.00      RA0  C
ATOM   3212  OG1 THR A 348      91.143   5.489  31.975  1.00  0.00      RA0  O
ATOM   3213  HG1 THR A 348      90.325   5.975  31.844  1.00  0.00      RA0  H
ATOM   3214  CG2 THR A 348      89.601   4.052  33.272  1.00  0.00      RA0  C
ATOM   3215  C   THR A 348      91.645   4.983  35.620  1.00  0.00      RA0  C
ATOM   3216  O   THR A 348      92.733   4.412  35.676  1.00  0.00      RA0  O
ATOM   3217  N   ALA A 349      90.808   5.037  36.670  1.00  0.00      RA0  N
ATOM   3218  H   ALA A 349      89.890   5.429  36.575  1.00  0.00      RA0  H
ATOM   3219  CA  ALA A 349      91.094   4.402  37.936  1.00  0.00      RA0  C
ATOM   3220  CB  ALA A 349      91.145   5.456  39.046  1.00  0.00      RA0  C
ATOM   3221  C   ALA A 349      90.037   3.345  38.203  1.00  0.00      RA0  C
ATOM   3222  O   ALA A 349      89.744   2.518  37.344  1.00  0.00      RA0  O
ATOM   3223  N   GLN A 350      89.444   3.333  39.411  1.00  0.00      RA0  N
ATOM   3224  H   GLN A 350      89.644   3.978  40.154  1.00  0.00      RA0  H
ATOM   3225  CA  GLN A 350      88.470   2.330  39.809  1.00  0.00      RA0  C
ATOM   3226  CB  GLN A 350      89.094   1.362  40.815  1.00  0.00      RA0  C
ATOM   3227  CG  GLN A 350      90.301   0.554  40.339  1.00  0.00      RA0  C
ATOM   3228  CD  GLN A 350      89.855  -0.632  39.512  1.00  0.00      RA0  C
ATOM   3229  OE1 GLN A 350      88.827  -0.618  38.844  1.00  0.00      RA0  O
ATOM   3230  NE2 GLN A 350      90.704  -1.671  39.583  1.00  0.00      RA0  N
ATOM   3231 HE21 GLN A 350      91.451  -1.640  40.260  1.00  0.00      RA0  H
ATOM   3232 HE22 GLN A 350      90.653  -2.476  38.996  1.00  0.00      RA0  H
ATOM   3233  C   GLN A 350      87.270   2.983  40.486  1.00  0.00      RA0  C
ATOM   3234  O   GLN A 350      86.820   2.550  41.548  1.00  0.00      RA0  O
ATOM   3235  N   ALA A 351      86.720   4.070  39.900  1.00  0.00      RA0  N
ATOM   3236  H   ALA A 351      87.078   4.337  39.006  1.00  0.00      RA0  H
ATOM   3237  CA  ALA A 351      85.717   4.920  40.533  1.00  0.00      RA0  C
ATOM   3238  CB  ALA A 351      85.334   6.084  39.623  1.00  0.00      RA0  C
ATOM   3239  C   ALA A 351      84.442   4.213  40.973  1.00  0.00      RA0  C
ATOM   3240  O   ALA A 351      83.954   4.419  42.083  1.00  0.00      RA0  O
ATOM   3241  N   LEU A 352      83.894   3.305  40.145  1.00  0.00      RA0  N
ATOM   3242  H   LEU A 352      84.256   3.208  39.214  1.00  0.00      RA0  H
ATOM   3243  CA  LEU A 352      82.713   2.540  40.503  1.00  0.00      RA0  C
ATOM   3244  CB  LEU A 352      82.324   1.657  39.323  1.00  0.00      RA0  C
ATOM   3245  CG  LEU A 352      81.087   0.801  39.574  1.00  0.00      RA0  C
ATOM   3246  CD1 LEU A 352      79.841   1.649  39.845  1.00  0.00      RA0  C
ATOM   3247  CD2 LEU A 352      80.892  -0.206  38.444  1.00  0.00      RA0  C
ATOM   3248  C   LEU A 352      82.889   1.688  41.750  1.00  0.00      RA0  C
ATOM   3249  O   LEU A 352      82.026   1.597  42.621  1.00  0.00      RA0  O
ATOM   3250  N   LEU A 353      84.050   1.040  41.875  1.00  0.00      RA0  N
ATOM   3251  H   LEU A 353      84.787   1.282  41.244  1.00  0.00      RA0  H
ATOM   3252  CA  LEU A 353      84.339   0.149  42.969  1.00  0.00      RA0  C
ATOM   3253  CB  LEU A 353      85.510  -0.786  42.655  1.00  0.00      RA0  C
ATOM   3254  CG  LEU A 353      85.335  -1.681  41.424  1.00  0.00      RA0  C
ATOM   3255  CD1 LEU A 353      83.970  -2.373  41.405  1.00  0.00      RA0  C
ATOM   3256  CD2 LEU A 353      85.664  -0.960  40.116  1.00  0.00      RA0  C
ATOM   3257  C   LEU A 353      84.643   0.924  44.240  1.00  0.00      RA0  C
ATOM   3258  O   LEU A 353      84.335   0.488  45.346  1.00  0.00      RA0  O
ATOM   3259  N   ALA A 354      85.194   2.145  44.103  1.00  0.00      RA0  N
ATOM   3260  H   ALA A 354      85.489   2.435  43.191  1.00  0.00      RA0  H
ATOM   3261  CA  ALA A 354      85.303   3.106  45.183  1.00  0.00      RA0  C
ATOM   3262  CB  ALA A 354      86.125   4.316  44.739  1.00  0.00      RA0  C
ATOM   3263  C   ALA A 354      83.944   3.571  45.706  1.00  0.00      RA0  C
ATOM   3264  O   ALA A 354      83.720   3.639  46.915  1.00  0.00      RA0  O
ATOM   3265  N   ASN A 355      82.976   3.830  44.797  1.00  0.00      RA0  N
ATOM   3266  H   ASN A 355      83.243   3.835  43.831  1.00  0.00      RA0  H
ATOM   3267  CA  ASN A 355      81.588   4.092  45.153  1.00  0.00      RA0  C
ATOM   3268  CB  ASN A 355      80.722   4.383  43.921  1.00  0.00      RA0  C
ATOM   3269  CG  ASN A 355      81.100   5.697  43.272  1.00  0.00      RA0  C
ATOM   3270  OD1 ASN A 355      81.494   6.656  43.928  1.00  0.00      RA0  O
ATOM   3271  ND2 ASN A 355      80.961   5.689  41.933  1.00  0.00      RA0  N
ATOM   3272 HD21 ASN A 355      80.624   4.881  41.448  1.00  0.00      RA0  H
ATOM   3273 HD22 ASN A 355      81.205   6.485  41.379  1.00  0.00      RA0  H
ATOM   3274  C   ASN A 355      80.947   2.928  45.909  1.00  0.00      RA0  C
ATOM   3275  O   ASN A 355      80.309   3.129  46.940  1.00  0.00      RA0  O
ATOM   3276  N   MET A 356      81.135   1.672  45.447  1.00  0.00      RA0  N
ATOM   3277  H   MET A 356      81.650   1.557  44.595  1.00  0.00      RA0  H
ATOM   3278  CA  MET A 356      80.648   0.495  46.154  1.00  0.00      RA0  C
ATOM   3279  CB  MET A 356      80.884  -0.768  45.326  1.00  0.00      RA0  C
ATOM   3280  CG  MET A 356      80.074  -0.804  44.031  1.00  0.00      RA0  C
ATOM   3281  SD  MET A 356      80.419  -2.279  43.060  1.00  0.00      RA0  S
ATOM   3282  CE  MET A 356      80.072  -3.504  44.334  1.00  0.00      RA0  C
ATOM   3283  C   MET A 356      81.254   0.318  47.543  1.00  0.00      RA0  C
ATOM   3284  O   MET A 356      80.539   0.101  48.520  1.00  0.00      RA0  O
ATOM   3285  N   ALA A 357      82.586   0.465  47.673  1.00  0.00      RA0  N
ATOM   3286  H   ALA A 357      83.132   0.636  46.852  1.00  0.00      RA0  H
ATOM   3287  CA  ALA A 357      83.287   0.361  48.937  1.00  0.00      RA0  C
ATOM   3288  CB  ALA A 357      84.798   0.443  48.717  1.00  0.00      RA0  C
ATOM   3289  C   ALA A 357      82.886   1.417  49.960  1.00  0.00      RA0  C
ATOM   3290  O   ALA A 357      82.695   1.139  51.144  1.00  0.00      RA0  O
ATOM   3291  N   ALA A 358      82.708   2.674  49.517  1.00  0.00      RA0  N
ATOM   3292  H   ALA A 358      82.898   2.876  48.554  1.00  0.00      RA0  H
ATOM   3293  CA  ALA A 358      82.169   3.722  50.354  1.00  0.00      RA0  C
ATOM   3294  CB  ALA A 358      82.207   5.056  49.616  1.00  0.00      RA0  C
ATOM   3295  C   ALA A 358      80.729   3.487  50.791  1.00  0.00      RA0  C
ATOM   3296  O   ALA A 358      80.369   3.701  51.945  1.00  0.00      RA0  O
ATOM   3297  N   MET A 359      79.862   2.994  49.888  1.00  0.00      RA0  N
ATOM   3298  H   MET A 359      80.182   2.841  48.950  1.00  0.00      RA0  H
ATOM   3299  CA  MET A 359      78.504   2.599  50.227  1.00  0.00      RA0  C
ATOM   3300  CB  MET A 359      77.686   2.323  48.971  1.00  0.00      RA0  C
ATOM   3301  CG  MET A 359      77.316   3.611  48.239  1.00  0.00      RA0  C
ATOM   3302  SD  MET A 359      76.206   4.654  49.194  1.00  0.00      RA0  S
ATOM   3303  CE  MET A 359      76.067   5.992  48.001  1.00  0.00      RA0  C
ATOM   3304  C   MET A 359      78.421   1.441  51.208  1.00  0.00      RA0  C
ATOM   3305  O   MET A 359      77.539   1.409  52.063  1.00  0.00      RA0  O
ATOM   3306  N   PHE A 360      79.368   0.483  51.162  1.00  0.00      RA0  N
ATOM   3307  H   PHE A 360      80.028   0.503  50.408  1.00  0.00      RA0  H
ATOM   3308  CA  PHE A 360      79.492  -0.573  52.158  1.00  0.00      RA0  C
ATOM   3309  CB  PHE A 360      80.645  -1.490  51.760  1.00  0.00      RA0  C
ATOM   3310  CG  PHE A 360      80.683  -2.741  52.604  1.00  0.00      RA0  C
ATOM   3311  CD1 PHE A 360      79.851  -3.806  52.293  1.00  0.00      RA0  C
ATOM   3312  CD2 PHE A 360      81.565  -2.843  53.673  1.00  0.00      RA0  C
ATOM   3313  CE1 PHE A 360      79.922  -4.987  53.021  1.00  0.00      RA0  C
ATOM   3314  CE2 PHE A 360      81.637  -4.024  54.400  1.00  0.00      RA0  C
ATOM   3315  CZ  PHE A 360      80.828  -5.103  54.066  1.00  0.00      RA0  C
ATOM   3316  C   PHE A 360      79.691  -0.023  53.571  1.00  0.00      RA0  C
ATOM   3317  O   PHE A 360      79.011  -0.398  54.527  1.00  0.00      RA0  O
ATOM   3318  N   ALA A 361      80.605   0.952  53.702  1.00  0.00      RA0  N
ATOM   3319  H   ALA A 361      81.125   1.204  52.882  1.00  0.00      RA0  H
ATOM   3320  CA  ALA A 361      80.847   1.697  54.915  1.00  0.00      RA0  C
ATOM   3321  CB  ALA A 361      82.052   2.612  54.725  1.00  0.00      RA0  C
ATOM   3322  C   ALA A 361      79.684   2.544  55.388  1.00  0.00      RA0  C
ATOM   3323  O   ALA A 361      79.404   2.606  56.578  1.00  0.00      RA0  O
ATOM   3324  N   ILE A 362      78.960   3.215  54.475  1.00  0.00      RA0  N
ATOM   3325  H   ILE A 362      79.262   3.176  53.521  1.00  0.00      RA0  H
ATOM   3326  CA  ILE A 362      77.741   3.950  54.799  1.00  0.00      RA0  C
ATOM   3327  CB  ILE A 362      77.234   4.717  53.573  1.00  0.00      RA0  C
ATOM   3328  CG2 ILE A 362      75.863   5.345  53.822  1.00  0.00      RA0  C
ATOM   3329  CG1 ILE A 362      78.251   5.774  53.143  1.00  0.00      RA0  C
ATOM   3330  CD1 ILE A 362      77.840   6.494  51.859  1.00  0.00      RA0  C
ATOM   3331  C   ILE A 362      76.666   3.037  55.350  1.00  0.00      RA0  C
ATOM   3332  O   ILE A 362      76.029   3.330  56.358  1.00  0.00      RA0  O
ATOM   3333  N   TYR A 363      76.460   1.878  54.705  1.00  0.00      RA0  N
ATOM   3334  H   TYR A 363      77.027   1.664  53.909  1.00  0.00      RA0  H
ATOM   3335  CA  TYR A 363      75.463   0.917  55.111  1.00  0.00      RA0  C
ATOM   3336  CB  TYR A 363      75.164  -0.104  54.014  1.00  0.00      RA0  C
ATOM   3337  CG  TYR A 363      73.805  -0.697  54.299  1.00  0.00      RA0  C
ATOM   3338  CD1 TYR A 363      72.733   0.153  54.538  1.00  0.00      RA0  C
ATOM   3339  CE1 TYR A 363      71.476  -0.370  54.810  1.00  0.00      RA0  C
ATOM   3340  CD2 TYR A 363      73.619  -2.074  54.331  1.00  0.00      RA0  C
ATOM   3341  CE2 TYR A 363      72.359  -2.597  54.607  1.00  0.00      RA0  C
ATOM   3342  CZ  TYR A 363      71.286  -1.744  54.850  1.00  0.00      RA0  C
ATOM   3343  OH  TYR A 363      70.033  -2.259  55.121  1.00  0.00      RA0  O
ATOM   3344  HH  TYR A 363      69.817  -2.859  54.401  1.00  0.00      RA0  H
ATOM   3345  C   TYR A 363      75.772   0.230  56.432  1.00  0.00      RA0  C
ATOM   3346  O   TYR A 363      74.894   0.036  57.273  1.00  0.00      RA0  O
ATOM   3347  N   HIS A 364      77.035  -0.166  56.657  1.00  0.00      RA0  N
ATOM   3348  H   HIS A 364      77.734   0.027  55.966  1.00  0.00      RA0  H
ATOM   3349  CA  HIS A 364      77.413  -0.793  57.909  1.00  0.00      RA0  C
ATOM   3350  CB  HIS A 364      78.555  -1.794  57.680  1.00  0.00      RA0  C
ATOM   3351  CG  HIS A 364      78.088  -2.973  56.846  1.00  0.00      RA0  C
ATOM   3352  ND1 HIS A 364      78.124  -4.249  57.276  1.00  0.00      RA0  N
ATOM   3353  HD1 HIS A 364      78.461  -4.570  58.138  1.00  0.00      RA0  H
ATOM   3354  CD2 HIS A 364      77.568  -2.966  55.546  1.00  0.00      RA0  C
ATOM   3355  NE2 HIS A 364      77.289  -4.244  55.199  1.00  0.00      RA0  N
ATOM   3356  CE1 HIS A 364      77.633  -5.036  56.263  1.00  0.00      RA0  C
ATOM   3357  C   HIS A 364      77.734   0.173  59.041  1.00  0.00      RA0  C
ATOM   3358  O   HIS A 364      77.576  -0.158  60.214  1.00  0.00      RA0  O
ATOM   3359  N   GLY A 365      78.184   1.402  58.742  1.00  0.00      RA0  N
ATOM   3360  H   GLY A 365      78.262   1.678  57.786  1.00  0.00      RA0  H
ATOM   3361  CA  GLY A 365      78.682   2.348  59.737  1.00  0.00      RA0  C
ATOM   3362  C   GLY A 365      79.929   1.898  60.458  1.00  0.00      RA0  C
ATOM   3363  O   GLY A 365      80.497   0.840  60.188  1.00  0.00      RA0  O
ATOM   3364  N   SER A 366      80.411   2.703  61.422  1.00  0.00      RA0  N
ATOM   3365  H   SER A 366      79.949   3.570  61.610  1.00  0.00      RA0  H
ATOM   3366  CA  SER A 366      81.575   2.333  62.224  1.00  0.00      RA0  C
ATOM   3367  CB  SER A 366      81.892   3.567  63.050  1.00  0.00      RA0  C
ATOM   3368  OG  SER A 366      81.129   4.638  62.478  1.00  0.00      RA0  O
ATOM   3369  HG  SER A 366      81.685   5.413  62.517  1.00  0.00      RA0  H
ATOM   3370  C   SER A 366      81.365   1.088  63.057  1.00  0.00      RA0  C
ATOM   3371  O   SER A 366      82.138   0.136  62.974  1.00  0.00      RA0  O
ATOM   3372  N   HIS A 367      80.233   1.025  63.788  1.00  0.00      RA0  N
ATOM   3373  H   HIS A 367      79.649   1.835  63.790  1.00  0.00      RA0  H
ATOM   3374  CA  HIS A 367      79.858  -0.131  64.588  1.00  0.00      RA0  C
ATOM   3375  CB  HIS A 367      78.637   0.131  65.457  1.00  0.00      RA0  C
ATOM   3376  CG  HIS A 367      79.096   0.906  66.671  1.00  0.00      RA0  C
ATOM   3377  ND1 HIS A 367      80.377   0.976  67.097  1.00  0.00      RA0  N
ATOM   3378  HD1 HIS A 367      81.196   0.566  66.714  1.00  0.00      RA0  H
ATOM   3379  CD2 HIS A 367      78.296   1.655  67.539  1.00  0.00      RA0  C
ATOM   3380  NE2 HIS A 367      79.106   2.177  68.492  1.00  0.00      RA0  N
ATOM   3381  CE1 HIS A 367      80.385   1.760  68.220  1.00  0.00      RA0  C
ATOM   3382  C   HIS A 367      79.778  -1.414  63.774  1.00  0.00      RA0  C
ATOM   3383  O   HIS A 367      80.333  -2.441  64.150  1.00  0.00      RA0  O
ATOM   3384  N   GLY A 368      79.143  -1.377  62.586  1.00  0.00      RA0  N
ATOM   3385  H   GLY A 368      78.787  -0.519  62.210  1.00  0.00      RA0  H
ATOM   3386  CA  GLY A 368      79.000  -2.560  61.756  1.00  0.00      RA0  C
ATOM   3387  C   GLY A 368      80.247  -3.027  61.082  1.00  0.00      RA0  C
ATOM   3388  O   GLY A 368      80.489  -4.229  61.001  1.00  0.00      RA0  O
ATOM   3389  N   LEU A 369      81.110  -2.103  60.620  1.00  0.00      RA0  N
ATOM   3390  H   LEU A 369      80.877  -1.128  60.683  1.00  0.00      RA0  H
ATOM   3391  CA  LEU A 369      82.428  -2.468  60.126  1.00  0.00      RA0  C
ATOM   3392  CB  LEU A 369      83.165  -1.272  59.529  1.00  0.00      RA0  C
ATOM   3393  CG  LEU A 369      82.639  -0.867  58.156  1.00  0.00      RA0  C
ATOM   3394  CD1 LEU A 369      83.502   0.229  57.533  1.00  0.00      RA0  C
ATOM   3395  CD2 LEU A 369      82.517  -2.073  57.230  1.00  0.00      RA0  C
ATOM   3396  C   LEU A 369      83.316  -3.097  61.198  1.00  0.00      RA0  C
ATOM   3397  O   LEU A 369      83.966  -4.119  60.970  1.00  0.00      RA0  O
ATOM   3398  N   GLU A 370      83.332  -2.531  62.426  1.00  0.00      RA0  N
ATOM   3399  H   GLU A 370      82.830  -1.674  62.575  1.00  0.00      RA0  H
ATOM   3400  CA  GLU A 370      83.999  -3.144  63.561  1.00  0.00      RA0  C
ATOM   3401  CB  GLU A 370      83.715  -2.355  64.827  1.00  0.00      RA0  C
ATOM   3402  CG  GLU A 370      84.123  -0.896  64.964  1.00  0.00      RA0  C
ATOM   3403  CD  GLU A 370      83.301  -0.335  66.113  1.00  0.00      RA0  C
ATOM   3404  OE1 GLU A 370      82.690  -1.113  66.845  1.00  0.00      RA0  O
ATOM   3405  OE2 GLU A 370      83.258   0.873  66.292  1.00  0.00      RA0  O
ATOM   3406  C   GLU A 370      83.417  -4.503  63.891  1.00  0.00      RA0  C
ATOM   3407  O   GLU A 370      84.136  -5.443  64.232  1.00  0.00      RA0  O
ATOM   3408  N   HIS A 371      82.077  -4.647  63.804  1.00  0.00      RA0  N
ATOM   3409  H   HIS A 371      81.534  -3.847  63.542  1.00  0.00      RA0  H
ATOM   3410  CA  HIS A 371      81.407  -5.896  64.073  1.00  0.00      RA0  C
ATOM   3411  CB  HIS A 371      79.936  -5.709  64.418  1.00  0.00      RA0  C
ATOM   3412  CG  HIS A 371      79.976  -5.166  65.826  1.00  0.00      RA0  C
ATOM   3413  ND1 HIS A 371      79.504  -3.964  66.194  1.00  0.00      RA0  N
ATOM   3414  HD1 HIS A 371      79.117  -3.296  65.587  1.00  0.00      RA0  H
ATOM   3415  CD2 HIS A 371      80.572  -5.769  66.937  1.00  0.00      RA0  C
ATOM   3416  NE2 HIS A 371      80.459  -4.909  67.979  1.00  0.00      RA0  N
ATOM   3417  CE1 HIS A 371      79.795  -3.796  67.521  1.00  0.00      RA0  C
ATOM   3418  C   HIS A 371      81.753  -7.036  63.139  1.00  0.00      RA0  C
ATOM   3419  O   HIS A 371      81.954  -8.178  63.556  1.00  0.00      RA0  O
ATOM   3420  N   ILE A 372      81.885  -6.724  61.844  1.00  0.00      RA0  N
ATOM   3421  H   ILE A 372      81.667  -5.787  61.560  1.00  0.00      RA0  H
ATOM   3422  CA  ILE A 372      82.402  -7.645  60.841  1.00  0.00      RA0  C
ATOM   3423  CB  ILE A 372      82.372  -7.006  59.453  1.00  0.00      RA0  C
ATOM   3424  CG2 ILE A 372      83.131  -7.860  58.437  1.00  0.00      RA0  C
ATOM   3425  CG1 ILE A 372      80.947  -6.728  58.990  1.00  0.00      RA0  C
ATOM   3426  CD1 ILE A 372      80.962  -6.047  57.624  1.00  0.00      RA0  C
ATOM   3427  C   ILE A 372      83.833  -8.076  61.152  1.00  0.00      RA0  C
ATOM   3428  O   ILE A 372      84.122  -9.267  61.238  1.00  0.00      RA0  O
ATOM   3429  N   ALA A 373      84.755  -7.131  61.431  1.00  0.00      RA0  N
ATOM   3430  H   ALA A 373      84.480  -6.168  61.368  1.00  0.00      RA0  H
ATOM   3431  CA  ALA A 373      86.133  -7.448  61.764  1.00  0.00      RA0  C
ATOM   3432  CB  ALA A 373      86.943  -6.156  61.872  1.00  0.00      RA0  C
ATOM   3433  C   ALA A 373      86.322  -8.248  63.052  1.00  0.00      RA0  C
ATOM   3434  O   ALA A 373      87.039  -9.246  63.096  1.00  0.00      RA0  O
ATOM   3435  N   ARG A 374      85.643  -7.862  64.146  1.00  0.00      RA0  N
ATOM   3436  H   ARG A 374      85.035  -7.073  64.061  1.00  0.00      RA0  H
ATOM   3437  CA  ARG A 374      85.720  -8.585  65.408  1.00  0.00      RA0  C
ATOM   3438  CB  ARG A 374      84.971  -7.853  66.527  1.00  0.00      RA0  C
ATOM   3439  CG  ARG A 374      85.569  -6.487  66.873  1.00  0.00      RA0  C
ATOM   3440  CD  ARG A 374      84.822  -5.767  68.001  1.00  0.00      RA0  C
ATOM   3441  NE  ARG A 374      85.358  -4.419  68.191  1.00  0.00      RA0  N
ATOM   3442  HE  ARG A 374      86.350  -4.342  68.334  1.00  0.00      RA0  H
ATOM   3443  CZ  ARG A 374      84.516  -3.354  68.031  1.00  0.00      RA0  C
ATOM   3444  NH1 ARG A 374      85.005  -2.095  68.000  1.00  0.00      RA0  N
ATOM   3445 HH11 ARG A 374      84.374  -1.326  67.786  1.00  0.00      RA0  H
ATOM   3446 HH12 ARG A 374      85.968  -1.854  68.138  1.00  0.00      RA0  H
ATOM   3447  NH2 ARG A 374      83.191  -3.563  67.877  1.00  0.00      RA0  N
ATOM   3448 HH21 ARG A 374      82.603  -2.773  67.634  1.00  0.00      RA0  H
ATOM   3449 HH22 ARG A 374      82.730  -4.450  67.968  1.00  0.00      RA0  H
ATOM   3450  C   ARG A 374      85.211 -10.023  65.295  1.00  0.00      RA0  C
ATOM   3451  O   ARG A 374      85.786 -10.946  65.862  1.00  0.00      RA0  O
ATOM   3452  N   ARG A 375      84.116 -10.259  64.542  1.00  0.00      RA0  N
ATOM   3453  H   ARG A 375      83.661  -9.487  64.090  1.00  0.00      RA0  H
ATOM   3454  CA  ARG A 375      83.598 -11.591  64.281  1.00  0.00      RA0  C
ATOM   3455  CB  ARG A 375      82.286 -11.527  63.473  1.00  0.00      RA0  C
ATOM   3456  CG  ARG A 375      81.945 -12.853  62.761  1.00  0.00      RA0  C
ATOM   3457  CD  ARG A 375      80.782 -12.811  61.756  1.00  0.00      RA0  C
ATOM   3458  NE  ARG A 375      80.712 -14.054  60.973  1.00  0.00      RA0  N
ATOM   3459  HE  ARG A 375      81.590 -14.483  60.727  1.00  0.00      RA0  H
ATOM   3460  CZ  ARG A 375      79.515 -14.552  60.526  1.00  0.00      RA0  C
ATOM   3461  NH1 ARG A 375      78.370 -13.907  60.839  1.00  0.00      RA0  N
ATOM   3462 HH11 ARG A 375      77.475 -14.242  60.533  1.00  0.00      RA0  H
ATOM   3463 HH12 ARG A 375      78.379 -13.065  61.384  1.00  0.00      RA0  H
ATOM   3464  NH2 ARG A 375      79.494 -15.682  59.785  1.00  0.00      RA0  N
ATOM   3465 HH21 ARG A 375      78.670 -16.156  59.439  1.00  0.00      RA0  H
ATOM   3466 HH22 ARG A 375      80.360 -16.133  59.534  1.00  0.00      RA0  H
ATOM   3467  C   ARG A 375      84.559 -12.478  63.504  1.00  0.00      RA0  C
ATOM   3468  O   ARG A 375      84.760 -13.639  63.860  1.00  0.00      RA0  O
ATOM   3469  N   VAL A 376      85.224 -11.925  62.468  1.00  0.00      RA0  N
ATOM   3470  H   VAL A 376      85.006 -10.979  62.214  1.00  0.00      RA0  H
ATOM   3471  CA  VAL A 376      86.286 -12.610  61.739  1.00  0.00      RA0  C
ATOM   3472  CB  VAL A 376      86.757 -11.784  60.542  1.00  0.00      RA0  C
ATOM   3473  CG1 VAL A 376      87.886 -12.502  59.810  1.00  0.00      RA0  C
ATOM   3474  CG2 VAL A 376      85.598 -11.489  59.591  1.00  0.00      RA0  C
ATOM   3475  C   VAL A 376      87.448 -12.978  62.652  1.00  0.00      RA0  C
ATOM   3476  O   VAL A 376      87.873 -14.129  62.700  1.00  0.00      RA0  O
ATOM   3477  N   HIS A 377      87.933 -12.025  63.475  1.00  0.00      RA0  N
ATOM   3478  H   HIS A 377      87.549 -11.103  63.399  1.00  0.00      RA0  H
ATOM   3479  CA  HIS A 377      89.002 -12.259  64.442  1.00  0.00      RA0  C
ATOM   3480  CB  HIS A 377      89.409 -10.934  65.081  1.00  0.00      RA0  C
ATOM   3481  CG  HIS A 377      90.637 -11.135  65.932  1.00  0.00      RA0  C
ATOM   3482  ND1 HIS A 377      91.730 -11.810  65.530  1.00  0.00      RA0  N
ATOM   3483  HD1 HIS A 377      91.877 -12.242  64.656  1.00  0.00      RA0  H
ATOM   3484  CD2 HIS A 377      90.847 -10.662  67.230  1.00  0.00      RA0  C
ATOM   3485  NE2 HIS A 377      92.084 -11.062  67.608  1.00  0.00      RA0  N
ATOM   3486  CE1 HIS A 377      92.628 -11.767  66.565  1.00  0.00      RA0  C
ATOM   3487  C   HIS A 377      88.665 -13.308  65.498  1.00  0.00      RA0  C
ATOM   3488  O   HIS A 377      89.449 -14.214  65.778  1.00  0.00      RA0  O
ATOM   3489  N   ASN A 378      87.442 -13.266  66.068  1.00  0.00      RA0  N
ATOM   3490  H   ASN A 378      86.822 -12.544  65.763  1.00  0.00      RA0  H
ATOM   3491  CA  ASN A 378      86.967 -14.274  67.004  1.00  0.00      RA0  C
ATOM   3492  CB  ASN A 378      85.578 -13.936  67.542  1.00  0.00      RA0  C
ATOM   3493  CG  ASN A 378      85.699 -13.168  68.840  1.00  0.00      RA0  C
ATOM   3494  OD1 ASN A 378      85.583 -13.712  69.931  1.00  0.00      RA0  O
ATOM   3495  ND2 ASN A 378      85.927 -11.854  68.662  1.00  0.00      RA0  N
ATOM   3496 HD21 ASN A 378      85.990 -11.475  67.735  1.00  0.00      RA0  H
ATOM   3497 HD22 ASN A 378      86.038 -11.237  69.439  1.00  0.00      RA0  H
ATOM   3498  C   ASN A 378      86.925 -15.672  66.401  1.00  0.00      RA0  C
ATOM   3499  O   ASN A 378      87.373 -16.635  67.017  1.00  0.00      RA0  O
ATOM   3500  N   ALA A 379      86.430 -15.819  65.157  1.00  0.00      RA0  N
ATOM   3501  H   ALA A 379      86.062 -15.015  64.684  1.00  0.00      RA0  H
ATOM   3502  CA  ALA A 379      86.463 -17.081  64.444  1.00  0.00      RA0  C
ATOM   3503  CB  ALA A 379      85.748 -16.949  63.098  1.00  0.00      RA0  C
ATOM   3504  C   ALA A 379      87.877 -17.604  64.197  1.00  0.00      RA0  C
ATOM   3505  O   ALA A 379      88.163 -18.786  64.384  1.00  0.00      RA0  O
ATOM   3506  N   THR A 380      88.813 -16.718  63.818  1.00  0.00      RA0  N
ATOM   3507  H   THR A 380      88.544 -15.764  63.687  1.00  0.00      RA0  H
ATOM   3508  CA  THR A 380      90.224 -17.044  63.630  1.00  0.00      RA0  C
ATOM   3509  CB  THR A 380      90.872 -15.841  62.960  1.00  0.00      RA0  C
ATOM   3510  OG1 THR A 380      90.087 -15.473  61.819  1.00  0.00      RA0  O
ATOM   3511  HG1 THR A 380      89.333 -14.992  62.133  1.00  0.00      RA0  H
ATOM   3512  CG2 THR A 380      92.310 -16.132  62.543  1.00  0.00      RA0  C
ATOM   3513  C   THR A 380      90.916 -17.506  64.900  1.00  0.00      RA0  C
ATOM   3514  O   THR A 380      91.660 -18.486  64.900  1.00  0.00      RA0  O
ATOM   3515  N   LEU A 381      90.660 -16.854  66.051  1.00  0.00      RA0  N
ATOM   3516  H   LEU A 381      90.064 -16.048  66.029  1.00  0.00      RA0  H
ATOM   3517  CA  LEU A 381      91.132 -17.326  67.347  1.00  0.00      RA0  C
ATOM   3518  CB  LEU A 381      90.725 -16.371  68.456  1.00  0.00      RA0  C
ATOM   3519  CG  LEU A 381      91.325 -14.981  68.363  1.00  0.00      RA0  C
ATOM   3520  CD1 LEU A 381      90.315 -13.962  68.867  1.00  0.00      RA0  C
ATOM   3521  CD2 LEU A 381      92.665 -14.874  69.091  1.00  0.00      RA0  C
ATOM   3522  C   LEU A 381      90.553 -18.676  67.737  1.00  0.00      RA0  C
ATOM   3523  O   LEU A 381      91.282 -19.567  68.156  1.00  0.00      RA0  O
ATOM   3524  N   ILE A 382      89.234 -18.899  67.542  1.00  0.00      RA0  N
ATOM   3525  H   ILE A 382      88.666 -18.138  67.222  1.00  0.00      RA0  H
ATOM   3526  CA  ILE A 382      88.594 -20.193  67.791  1.00  0.00      RA0  C
ATOM   3527  CB  ILE A 382      87.088 -20.075  67.542  1.00  0.00      RA0  C
ATOM   3528  CG2 ILE A 382      86.402 -21.435  67.419  1.00  0.00      RA0  C
ATOM   3529  CG1 ILE A 382      86.449 -19.222  68.639  1.00  0.00      RA0  C
ATOM   3530  CD1 ILE A 382      84.967 -18.954  68.375  1.00  0.00      RA0  C
ATOM   3531  C   ILE A 382      89.220 -21.298  66.943  1.00  0.00      RA0  C
ATOM   3532  O   ILE A 382      89.518 -22.394  67.419  1.00  0.00      RA0  O
ATOM   3533  N   LEU A 383      89.493 -21.006  65.655  1.00  0.00      RA0  N
ATOM   3534  H   LEU A 383      89.201 -20.115  65.307  1.00  0.00      RA0  H
ATOM   3535  CA  LEU A 383      90.229 -21.893  64.775  1.00  0.00      RA0  C
ATOM   3536  CB  LEU A 383      90.286 -21.291  63.374  1.00  0.00      RA0  C
ATOM   3537  CG  LEU A 383      90.888 -22.248  62.351  1.00  0.00      RA0  C
ATOM   3538  CD1 LEU A 383      90.086 -23.545  62.253  1.00  0.00      RA0  C
ATOM   3539  CD2 LEU A 383      91.069 -21.573  60.995  1.00  0.00      RA0  C
ATOM   3540  C   LEU A 383      91.630 -22.200  65.293  1.00  0.00      RA0  C
ATOM   3541  O   LEU A 383      92.042 -23.354  65.362  1.00  0.00      RA0  O
ATOM   3542  N   SER A 384      92.373 -21.174  65.746  1.00  0.00      RA0  N
ATOM   3543  H   SER A 384      91.986 -20.251  65.713  1.00  0.00      RA0  H
ATOM   3544  CA  SER A 384      93.708 -21.319  66.320  1.00  0.00      RA0  C
ATOM   3545  CB  SER A 384      94.214 -19.892  66.615  1.00  0.00      RA0  C
ATOM   3546  OG  SER A 384      95.186 -19.846  67.676  1.00  0.00      RA0  O
ATOM   3547  HG  SER A 384      94.730 -19.358  68.373  1.00  0.00      RA0  H
ATOM   3548  C   SER A 384      93.755 -22.211  67.550  1.00  0.00      RA0  C
ATOM   3549  O   SER A 384      94.569 -23.133  67.625  1.00  0.00      RA0  O
ATOM   3550  N   GLU A 385      92.817 -22.021  68.497  1.00  0.00      RA0  N
ATOM   3551  H   GLU A 385      92.198 -21.237  68.412  1.00  0.00      RA0  H
ATOM   3552  CA  GLU A 385      92.673 -22.860  69.676  1.00  0.00      RA0  C
ATOM   3553  CB  GLU A 385      91.726 -22.244  70.717  1.00  0.00      RA0  C
ATOM   3554  CG  GLU A 385      92.051 -20.773  71.038  1.00  0.00      RA0  C
ATOM   3555  CD  GLU A 385      93.549 -20.524  70.977  1.00  0.00      RA0  C
ATOM   3556  OE1 GLU A 385      94.307 -21.156  71.705  1.00  0.00      RA0  O
ATOM   3557  OE2 GLU A 385      94.003 -19.762  70.125  1.00  0.00      RA0  O
ATOM   3558  C   GLU A 385      92.378 -24.319  69.351  1.00  0.00      RA0  C
ATOM   3559  O   GLU A 385      92.982 -25.250  69.887  1.00  0.00      RA0  O
ATOM   3560  N   GLY A 386      91.473 -24.577  68.385  1.00  0.00      RA0  N
ATOM   3561  H   GLY A 386      90.986 -23.810  67.958  1.00  0.00      RA0  H
ATOM   3562  CA  GLY A 386      91.158 -25.940  67.971  1.00  0.00      RA0  C
ATOM   3563  C   GLY A 386      92.265 -26.641  67.234  1.00  0.00      RA0  C
ATOM   3564  O   GLY A 386      92.473 -27.842  67.389  1.00  0.00      RA0  O
ATOM   3565  N   LEU A 387      93.040 -25.905  66.424  1.00  0.00      RA0  N
ATOM   3566  H   LEU A 387      92.802 -24.940  66.288  1.00  0.00      RA0  H
ATOM   3567  CA  LEU A 387      94.233 -26.430  65.791  1.00  0.00      RA0  C
ATOM   3568  CB  LEU A 387      94.741 -25.486  64.701  1.00  0.00      RA0  C
ATOM   3569  CG  LEU A 387      93.736 -25.230  63.579  1.00  0.00      RA0  C
ATOM   3570  CD1 LEU A 387      94.283 -24.248  62.545  1.00  0.00      RA0  C
ATOM   3571  CD2 LEU A 387      93.241 -26.523  62.938  1.00  0.00      RA0  C
ATOM   3572  C   LEU A 387      95.359 -26.714  66.779  1.00  0.00      RA0  C
ATOM   3573  O   LEU A 387      96.086 -27.695  66.637  1.00  0.00      RA0  O
ATOM   3574  N   LYS A 388      95.513 -25.889  67.837  1.00  0.00      RA0  N
ATOM   3575  H   LYS A 388      94.902 -25.098  67.892  1.00  0.00      RA0  H
ATOM   3576  CA  LYS A 388      96.425 -26.161  68.940  1.00  0.00      RA0  C
ATOM   3577  CB  LYS A 388      96.698 -24.922  69.790  1.00  0.00      RA0  C
ATOM   3578  CG  LYS A 388      97.409 -23.928  68.866  1.00  0.00      RA0  C
ATOM   3579  CD  LYS A 388      98.074 -22.723  69.529  1.00  0.00      RA0  C
ATOM   3580  CE  LYS A 388      97.128 -21.887  70.382  1.00  0.00      RA0  C
ATOM   3581  NZ  LYS A 388      95.955 -21.467  69.611  1.00  0.00      RA0  N
ATOM   3582  HZ1 LYS A 388      95.320 -20.970  70.279  1.00  0.00      RA0  H
ATOM   3583  HZ2 LYS A 388      96.143 -20.793  68.842  1.00  0.00      RA0  H
ATOM   3584  HZ3 LYS A 388      95.416 -22.273  69.244  1.00  0.00      RA0  H
ATOM   3585  C   LYS A 388      96.115 -27.439  69.696  1.00  0.00      RA0  C
ATOM   3586  O   LYS A 388      97.009 -28.216  70.024  1.00  0.00      RA0  O
ATOM   3587  N   ARG A 389      94.825 -27.706  69.954  1.00  0.00      RA0  N
ATOM   3588  H   ARG A 389      94.150 -27.011  69.695  1.00  0.00      RA0  H
ATOM   3589  CA  ARG A 389      94.347 -28.940  70.552  1.00  0.00      RA0  C
ATOM   3590  CB  ARG A 389      92.836 -28.892  70.785  1.00  0.00      RA0  C
ATOM   3591  CG  ARG A 389      92.264 -27.748  71.632  1.00  0.00      RA0  C
ATOM   3592  CD  ARG A 389      92.633 -27.770  73.118  1.00  0.00      RA0  C
ATOM   3593  NE  ARG A 389      91.755 -26.881  73.886  1.00  0.00      RA0  N
ATOM   3594  HE  ARG A 389      91.986 -25.900  73.980  1.00  0.00      RA0  H
ATOM   3595  CZ  ARG A 389      90.597 -27.370  74.422  1.00  0.00      RA0  C
ATOM   3596  NH1 ARG A 389      90.297 -28.684  74.284  1.00  0.00      RA0  N
ATOM   3597 HH11 ARG A 389      89.460 -29.087  74.662  1.00  0.00      RA0  H
ATOM   3598 HH12 ARG A 389      90.911 -29.310  73.794  1.00  0.00      RA0  H
ATOM   3599  NH2 ARG A 389      89.774 -26.536  75.083  1.00  0.00      RA0  N
ATOM   3600 HH21 ARG A 389      88.896 -26.767  75.500  1.00  0.00      RA0  H
ATOM   3601 HH22 ARG A 389      90.046 -25.557  75.191  1.00  0.00      RA0  H
ATOM   3602  C   ARG A 389      94.668 -30.167  69.710  1.00  0.00      RA0  C
ATOM   3603  O   ARG A 389      94.950 -31.233  70.239  1.00  0.00      RA0  O
ATOM   3604  N   ALA A 390      94.714 -30.015  68.374  1.00  0.00      RA0  N
ATOM   3605  H   ALA A 390      94.513 -29.120  67.975  1.00  0.00      RA0  H
ATOM   3606  CA  ALA A 390      95.071 -31.083  67.461  1.00  0.00      RA0  C
ATOM   3607  CB  ALA A 390      94.396 -30.870  66.105  1.00  0.00      RA0  C
ATOM   3608  C   ALA A 390      96.582 -31.197  67.256  1.00  0.00      RA0  C
ATOM   3609  O   ALA A 390      97.066 -31.931  66.397  1.00  0.00      RA0  O
ATOM   3610  N   GLY A 391      97.371 -30.477  68.078  1.00  0.00      RA0  N
ATOM   3611  H   GLY A 391      96.958 -29.819  68.707  1.00  0.00      RA0  H
ATOM   3612  CA  GLY A 391      98.820 -30.594  68.138  1.00  0.00      RA0  C
ATOM   3613  C   GLY A 391      99.568 -29.828  67.089  1.00  0.00      RA0  C
ATOM   3614  O   GLY A 391     100.786 -29.937  66.978  1.00  0.00      RA0  O
ATOM   3615  N   HIS A 392      98.874 -29.006  66.284  1.00  0.00      RA0  N
ATOM   3616  H   HIS A 392      97.906 -28.839  66.478  1.00  0.00      RA0  H
ATOM   3617  CA  HIS A 392      99.537 -28.181  65.295  1.00  0.00      RA0  C
ATOM   3618  CB  HIS A 392      98.556 -27.661  64.248  1.00  0.00      RA0  C
ATOM   3619  CG  HIS A 392      97.753 -28.791  63.654  1.00  0.00      RA0  C
ATOM   3620  ND1 HIS A 392      98.267 -29.972  63.259  1.00  0.00      RA0  N
ATOM   3621  HD1 HIS A 392      99.203 -30.257  63.321  1.00  0.00      RA0  H
ATOM   3622  CD2 HIS A 392      96.377 -28.799  63.421  1.00  0.00      RA0  C
ATOM   3623  NE2 HIS A 392      96.064 -29.998  62.881  1.00  0.00      RA0  N
ATOM   3624  CE1 HIS A 392      97.223 -30.724  62.780  1.00  0.00      RA0  C
ATOM   3625  C   HIS A 392     100.272 -27.005  65.926  1.00  0.00      RA0  C
ATOM   3626  O   HIS A 392      99.880 -26.418  66.941  1.00  0.00      RA0  O
ATOM   3627  N   GLN A 393     101.396 -26.599  65.318  1.00  0.00      RA0  N
ATOM   3628  H   GLN A 393     101.626 -26.978  64.419  1.00  0.00      RA0  H
ATOM   3629  CA  GLN A 393     102.151 -25.464  65.798  1.00  0.00      RA0  C
ATOM   3630  CB  GLN A 393     103.644 -25.689  65.579  1.00  0.00      RA0  C
ATOM   3631  CG  GLN A 393     104.497 -24.545  66.127  1.00  0.00      RA0  C
ATOM   3632  CD  GLN A 393     105.894 -24.647  65.561  1.00  0.00      RA0  C
ATOM   3633  OE1 GLN A 393     106.300 -23.853  64.721  1.00  0.00      RA0  O
ATOM   3634  NE2 GLN A 393     106.608 -25.671  66.061  1.00  0.00      RA0  N
ATOM   3635 HE21 GLN A 393     106.221 -26.284  66.751  1.00  0.00      RA0  H
ATOM   3636 HE22 GLN A 393     107.544 -25.842  65.753  1.00  0.00      RA0  H
ATOM   3637  C   GLN A 393     101.693 -24.225  65.060  1.00  0.00      RA0  C
ATOM   3638  O   GLN A 393     101.523 -24.202  63.848  1.00  0.00      RA0  O
ATOM   3639  N   LEU A 394     101.446 -23.142  65.808  1.00  0.00      RA0  N
ATOM   3640  H   LEU A 394     101.690 -23.103  66.777  1.00  0.00      RA0  H
ATOM   3641  CA  LEU A 394     100.892 -21.929  65.250  1.00  0.00      RA0  C
ATOM   3642  CB  LEU A 394      99.466 -21.643  65.720  1.00  0.00      RA0  C
ATOM   3643  CG  LEU A 394      98.423 -22.304  64.809  1.00  0.00      RA0  C
ATOM   3644  CD1 LEU A 394      98.197 -23.784  65.115  1.00  0.00      RA0  C
ATOM   3645  CD2 LEU A 394      97.111 -21.530  64.808  1.00  0.00      RA0  C
ATOM   3646  C   LEU A 394     101.851 -20.820  65.588  1.00  0.00      RA0  C
ATOM   3647  O   LEU A 394     102.246 -20.684  66.744  1.00  0.00      RA0  O
ATOM   3648  N   GLN A 395     102.302 -20.085  64.552  1.00  0.00      RA0  N
ATOM   3649  H   GLN A 395     101.848 -20.187  63.662  1.00  0.00      RA0  H
ATOM   3650  CA  GLN A 395     103.519 -19.290  64.621  1.00  0.00      RA0  C
ATOM   3651  CB  GLN A 395     104.416 -19.677  63.449  1.00  0.00      RA0  C
ATOM   3652  CG  GLN A 395     104.556 -21.193  63.322  1.00  0.00      RA0  C
ATOM   3653  CD  GLN A 395     105.272 -21.523  62.034  1.00  0.00      RA0  C
ATOM   3654  OE1 GLN A 395     104.945 -21.013  60.968  1.00  0.00      RA0  O
ATOM   3655  NE2 GLN A 395     106.253 -22.423  62.198  1.00  0.00      RA0  N
ATOM   3656 HE21 GLN A 395     106.458 -22.800  63.107  1.00  0.00      RA0  H
ATOM   3657 HE22 GLN A 395     106.812 -22.804  61.456  1.00  0.00      RA0  H
ATOM   3658  C   GLN A 395     103.297 -17.793  64.622  1.00  0.00      RA0  C
ATOM   3659  O   GLN A 395     104.240 -17.013  64.719  1.00  0.00      RA0  O
ATOM   3660  N   HIS A 396     102.040 -17.336  64.535  1.00  0.00      RA0  N
ATOM   3661  H   HIS A 396     101.287 -17.986  64.597  1.00  0.00      RA0  H
ATOM   3662  CA  HIS A 396     101.737 -15.936  64.739  1.00  0.00      RA0  C
ATOM   3663  CB  HIS A 396     100.412 -15.500  64.149  1.00  0.00      RA0  C
ATOM   3664  CG  HIS A 396     100.403 -15.666  62.674  1.00  0.00      RA0  C
ATOM   3665  ND1 HIS A 396      99.273 -15.687  61.959  1.00  0.00      RA0  N
ATOM   3666  HD1 HIS A 396      98.344 -15.552  62.257  1.00  0.00      RA0  H
ATOM   3667  CD2 HIS A 396     101.508 -15.798  61.836  1.00  0.00      RA0  C
ATOM   3668  NE2 HIS A 396     101.030 -15.895  60.585  1.00  0.00      RA0  N
ATOM   3669  CE1 HIS A 396      99.666 -15.831  60.671  1.00  0.00      RA0  C
ATOM   3670  C   HIS A 396     101.428 -15.657  66.190  1.00  0.00      RA0  C
ATOM   3671  O   HIS A 396     100.470 -16.196  66.739  1.00  0.00      RA0  O
ATOM   3672  N   ASP A 397     102.210 -14.764  66.826  1.00  0.00      RA0  N
ATOM   3673  H   ASP A 397     103.020 -14.394  66.365  1.00  0.00      RA0  H
ATOM   3674  CA  ASP A 397     101.932 -14.238  68.150  1.00  0.00      RA0  C
ATOM   3675  CB  ASP A 397     103.076 -13.347  68.651  1.00  0.00      RA0  C
ATOM   3676  CG  ASP A 397     103.629 -12.518  67.513  1.00  0.00      RA0  C
ATOM   3677  OD1 ASP A 397     103.119 -11.440  67.230  1.00  0.00      RA0  O
ATOM   3678  OD2 ASP A 397     104.585 -12.957  66.884  1.00  0.00      RA0  O
ATOM   3679  C   ASP A 397     100.588 -13.510  68.209  1.00  0.00      RA0  C
ATOM   3680  O   ASP A 397      99.757 -13.731  69.087  1.00  0.00      RA0  O
ATOM   3681  N   LEU A 398     100.333 -12.648  67.204  1.00  0.00      RA0  N
ATOM   3682  H   LEU A 398     101.067 -12.436  66.556  1.00  0.00      RA0  H
ATOM   3683  CA  LEU A 398      99.086 -11.934  67.052  1.00  0.00      RA0  C
ATOM   3684  CB  LEU A 398      99.185 -10.504  67.587  1.00  0.00      RA0  C
ATOM   3685  CG  LEU A 398      99.002 -10.414  69.102  1.00  0.00      RA0  C
ATOM   3686  CD1 LEU A 398      99.236  -8.997  69.620  1.00  0.00      RA0  C
ATOM   3687  CD2 LEU A 398      97.639 -10.957  69.536  1.00  0.00      RA0  C
ATOM   3688  C   LEU A 398      98.745 -11.906  65.581  1.00  0.00      RA0  C
ATOM   3689  O   LEU A 398      99.623 -11.960  64.719  1.00  0.00      RA0  O
ATOM   3690  N   PHE A 399      97.443 -11.823  65.274  1.00  0.00      RA0  N
ATOM   3691  H   PHE A 399      96.736 -11.670  65.968  1.00  0.00      RA0  H
ATOM   3692  CA  PHE A 399      96.922 -11.945  63.935  1.00  0.00      RA0  C
ATOM   3693  CB  PHE A 399      96.807 -13.414  63.512  1.00  0.00      RA0  C
ATOM   3694  CG  PHE A 399      96.125 -14.246  64.573  1.00  0.00      RA0  C
ATOM   3695  CD1 PHE A 399      94.738 -14.307  64.632  1.00  0.00      RA0  C
ATOM   3696  CD2 PHE A 399      96.891 -14.963  65.485  1.00  0.00      RA0  C
ATOM   3697  CE1 PHE A 399      94.119 -15.094  65.595  1.00  0.00      RA0  C
ATOM   3698  CE2 PHE A 399      96.273 -15.749  66.450  1.00  0.00      RA0  C
ATOM   3699  CZ  PHE A 399      94.886 -15.821  66.498  1.00  0.00      RA0  C
ATOM   3700  C   PHE A 399      95.588 -11.232  63.888  1.00  0.00      RA0  C
ATOM   3701  O   PHE A 399      95.032 -10.876  64.924  1.00  0.00      RA0  O
ATOM   3702  N   PHE A 400      95.059 -11.001  62.674  1.00  0.00      RA0  N
ATOM   3703  H   PHE A 400      95.587 -11.289  61.875  1.00  0.00      RA0  H
ATOM   3704  CA  PHE A 400      93.688 -10.566  62.481  1.00  0.00      RA0  C
ATOM   3705  CB  PHE A 400      93.640  -9.397  61.491  1.00  0.00      RA0  C
ATOM   3706  CG  PHE A 400      92.216  -9.025  61.148  1.00  0.00      RA0  C
ATOM   3707  CD1 PHE A 400      91.265  -8.866  62.149  1.00  0.00      RA0  C
ATOM   3708  CD2 PHE A 400      91.858  -8.848  59.815  1.00  0.00      RA0  C
ATOM   3709  CE1 PHE A 400      89.955  -8.550  61.811  1.00  0.00      RA0  C
ATOM   3710  CE2 PHE A 400      90.548  -8.531  59.479  1.00  0.00      RA0  C
ATOM   3711  CZ  PHE A 400      89.594  -8.391  60.478  1.00  0.00      RA0  C
ATOM   3712  C   PHE A 400      92.898 -11.781  62.008  1.00  0.00      RA0  C
ATOM   3713  O   PHE A 400      92.275 -12.517  62.766  1.00  0.00      RA0  O
ATOM   3714  N   ASP A 401      92.912 -12.039  60.703  1.00  0.00      RA0  N
ATOM   3715  H   ASP A 401      93.474 -11.520  60.057  1.00  0.00      RA0  H
ATOM   3716  CA  ASP A 401      92.070 -13.022  60.082  1.00  0.00      RA0  C
ATOM   3717  CB  ASP A 401      91.372 -12.382  58.878  1.00  0.00      RA0  C
ATOM   3718  CG  ASP A 401      92.353 -11.817  57.848  1.00  0.00      RA0  C
ATOM   3719  OD1 ASP A 401      93.545 -11.694  58.116  1.00  0.00      RA0  O
ATOM   3720  OD2 ASP A 401      91.915 -11.464  56.760  1.00  0.00      RA0  O
ATOM   3721  C   ASP A 401      92.832 -14.235  59.603  1.00  0.00      RA0  C
ATOM   3722  O   ASP A 401      92.242 -15.205  59.135  1.00  0.00      RA0  O
ATOM   3723  N   THR A 402      94.165 -14.214  59.729  1.00  0.00      RA0  N
ATOM   3724  H   THR A 402      94.632 -13.471  60.199  1.00  0.00      RA0  H
ATOM   3725  CA  THR A 402      95.008 -15.140  58.993  1.00  0.00      RA0  C
ATOM   3726  CB  THR A 402      95.719 -14.427  57.843  1.00  0.00      RA0  C
ATOM   3727  OG1 THR A 402      94.764 -13.941  56.890  1.00  0.00      RA0  O
ATOM   3728  HG1 THR A 402      94.304 -13.200  57.293  1.00  0.00      RA0  H
ATOM   3729  CG2 THR A 402      96.707 -15.367  57.144  1.00  0.00      RA0  C
ATOM   3730  C   THR A 402      95.951 -15.857  59.926  1.00  0.00      RA0  C
ATOM   3731  O   THR A 402      96.646 -15.230  60.716  1.00  0.00      RA0  O
ATOM   3732  N   LEU A 403      96.007 -17.201  59.843  1.00  0.00      RA0  N
ATOM   3733  H   LEU A 403      95.483 -17.649  59.120  1.00  0.00      RA0  H
ATOM   3734  CA  LEU A 403      96.864 -18.039  60.656  1.00  0.00      RA0  C
ATOM   3735  CB  LEU A 403      96.051 -19.158  61.293  1.00  0.00      RA0  C
ATOM   3736  CG  LEU A 403      95.021 -18.654  62.291  1.00  0.00      RA0  C
ATOM   3737  CD1 LEU A 403      94.072 -19.769  62.723  1.00  0.00      RA0  C
ATOM   3738  CD2 LEU A 403      95.695 -17.966  63.474  1.00  0.00      RA0  C
ATOM   3739  C   LEU A 403      97.965 -18.664  59.830  1.00  0.00      RA0  C
ATOM   3740  O   LEU A 403      97.763 -19.052  58.681  1.00  0.00      RA0  O
ATOM   3741  N   LYS A 404      99.157 -18.819  60.432  1.00  0.00      RA0  N
ATOM   3742  H   LYS A 404      99.291 -18.484  61.362  1.00  0.00      RA0  H
ATOM   3743  CA  LYS A 404     100.240 -19.607  59.885  1.00  0.00      RA0  C
ATOM   3744  CB  LYS A 404     101.552 -18.842  59.770  1.00  0.00      RA0  C
ATOM   3745  CG  LYS A 404     102.601 -19.552  58.918  1.00  0.00      RA0  C
ATOM   3746  CD  LYS A 404     103.800 -18.643  58.652  1.00  0.00      RA0  C
ATOM   3747  CE  LYS A 404     104.883 -19.278  57.779  1.00  0.00      RA0  C
ATOM   3748  NZ  LYS A 404     105.856 -18.270  57.340  1.00  0.00      RA0  N
ATOM   3749  HZ1 LYS A 404     106.687 -18.735  56.919  1.00  0.00      RA0  H
ATOM   3750  HZ2 LYS A 404     105.458 -17.640  56.614  1.00  0.00      RA0  H
ATOM   3751  HZ3 LYS A 404     106.122 -17.601  58.095  1.00  0.00      RA0  H
ATOM   3752  C   LYS A 404     100.407 -20.858  60.713  1.00  0.00      RA0  C
ATOM   3753  O   LYS A 404     100.737 -20.817  61.903  1.00  0.00      RA0  O
ATOM   3754  N   ILE A 405     100.153 -22.011  60.075  1.00  0.00      RA0  N
ATOM   3755  H   ILE A 405     100.022 -22.005  59.083  1.00  0.00      RA0  H
ATOM   3756  CA  ILE A 405     100.058 -23.293  60.735  1.00  0.00      RA0  C
ATOM   3757  CB  ILE A 405      98.704 -23.971  60.496  1.00  0.00      RA0  C
ATOM   3758  CG2 ILE A 405      98.616 -25.263  61.306  1.00  0.00      RA0  C
ATOM   3759  CG1 ILE A 405      97.527 -23.049  60.812  1.00  0.00      RA0  C
ATOM   3760  CD1 ILE A 405      96.948 -22.382  59.566  1.00  0.00      RA0  C
ATOM   3761  C   ILE A 405     101.173 -24.174  60.241  1.00  0.00      RA0  C
ATOM   3762  O   ILE A 405     101.297 -24.479  59.056  1.00  0.00      RA0  O
ATOM   3763  N   GLN A 406     102.017 -24.616  61.176  1.00  0.00      RA0  N
ATOM   3764  H   GLN A 406     101.812 -24.370  62.115  1.00  0.00      RA0  H
ATOM   3765  CA  GLN A 406     103.066 -25.569  60.926  1.00  0.00      RA0  C
ATOM   3766  CB  GLN A 406     104.245 -25.338  61.870  1.00  0.00      RA0  C
ATOM   3767  CG  GLN A 406     105.502 -26.146  61.531  1.00  0.00      RA0  C
ATOM   3768  CD  GLN A 406     106.372 -25.380  60.551  1.00  0.00      RA0  C
ATOM   3769  OE1 GLN A 406     107.301 -24.679  60.939  1.00  0.00      RA0  O
ATOM   3770  NE2 GLN A 406     106.024 -25.546  59.268  1.00  0.00      RA0  N
ATOM   3771 HE21 GLN A 406     105.279 -26.143  58.974  1.00  0.00      RA0  H
ATOM   3772 HE22 GLN A 406     106.458 -25.051  58.505  1.00  0.00      RA0  H
ATOM   3773  C   GLN A 406     102.523 -26.975  61.102  1.00  0.00      RA0  C
ATOM   3774  O   GLN A 406     102.103 -27.379  62.187  1.00  0.00      RA0  O
ATOM   3775  N   CYS A 407     102.527 -27.747  60.002  1.00  0.00      RA0  N
ATOM   3776  H   CYS A 407     102.836 -27.339  59.145  1.00  0.00      RA0  H
ATOM   3777  CA  CYS A 407     101.939 -29.074  59.961  1.00  0.00      RA0  C
ATOM   3778  CB  CYS A 407     100.797 -29.072  58.947  1.00  0.00      RA0  C
ATOM   3779  SG  CYS A 407      99.795 -27.571  59.053  1.00  0.00      RA0  S
ATOM   3780  C   CYS A 407     102.958 -30.150  59.635  1.00  0.00      RA0  C
ATOM   3781  O   CYS A 407     102.724 -31.342  59.832  1.00  0.00      RA0  O
ATOM   3782  N   GLY A 408     104.141 -29.752  59.123  1.00  0.00      RA0  N
ATOM   3783  H   GLY A 408     104.251 -28.787  58.886  1.00  0.00      RA0  H
ATOM   3784  CA  GLY A 408     105.182 -30.677  58.680  1.00  0.00      RA0  C
ATOM   3785  C   GLY A 408     104.808 -31.490  57.460  1.00  0.00      RA0  C
ATOM   3786  O   GLY A 408     104.228 -31.002  56.495  1.00  0.00      RA0  O
ATOM   3787  N   CYS A 409     105.128 -32.793  57.450  1.00  0.00      RA0  N
ATOM   3788  H   CYS A 409     105.425 -33.238  58.294  1.00  0.00      RA0  H
ATOM   3789  CA  CYS A 409     105.108 -33.599  56.230  1.00  0.00      RA0  C
ATOM   3790  CB  CYS A 409     106.079 -34.756  56.426  1.00  0.00      RA0  C
ATOM   3791  SG  CYS A 409     107.565 -34.177  57.285  1.00  0.00      RA0  S
ATOM   3792  C   CYS A 409     103.719 -34.081  55.817  1.00  0.00      RA0  C
ATOM   3793  O   CYS A 409     103.563 -34.917  54.935  1.00  0.00      RA0  O
ATOM   3794  N   SER A 410     102.678 -33.492  56.423  1.00  0.00      RA0  N
ATOM   3795  H   SER A 410     102.872 -32.773  57.085  1.00  0.00      RA0  H
ATOM   3796  CA  SER A 410     101.271 -33.770  56.226  1.00  0.00      RA0  C
ATOM   3797  CB  SER A 410     100.809 -33.772  57.668  1.00  0.00      RA0  C
ATOM   3798  OG  SER A 410     102.028 -33.649  58.431  1.00  0.00      RA0  O
ATOM   3799  HG  SER A 410     101.830 -33.130  59.208  1.00  0.00      RA0  H
ATOM   3800  C   SER A 410     100.642 -32.715  55.329  1.00  0.00      RA0  C
ATOM   3801  O   SER A 410      99.473 -32.801  54.962  1.00  0.00      RA0  O
ATOM   3802  N   VAL A 411     101.416 -31.682  54.922  1.00  0.00      RA0  N
ATOM   3803  H   VAL A 411     102.370 -31.668  55.224  1.00  0.00      RA0  H
ATOM   3804  CA  VAL A 411     100.893 -30.492  54.254  1.00  0.00      RA0  C
ATOM   3805  CB  VAL A 411     101.981 -29.419  54.120  1.00  0.00      RA0  C
ATOM   3806  CG1 VAL A 411     103.166 -29.914  53.301  1.00  0.00      RA0  C
ATOM   3807  CG2 VAL A 411     101.406 -28.093  53.621  1.00  0.00      RA0  C
ATOM   3808  C   VAL A 411     100.129 -30.757  52.961  1.00  0.00      RA0  C
ATOM   3809  O   VAL A 411      99.037 -30.234  52.757  1.00  0.00      RA0  O
ATOM   3810  N   LYS A 412     100.636 -31.637  52.078  1.00  0.00      RA0  N
ATOM   3811  H   LYS A 412     101.457 -32.127  52.362  1.00  0.00      RA0  H
ATOM   3812  CA  LYS A 412      99.971 -32.008  50.844  1.00  0.00      RA0  C
ATOM   3813  CB  LYS A 412     100.889 -32.841  49.933  1.00  0.00      RA0  C
ATOM   3814  CG  LYS A 412     102.109 -32.119  49.327  1.00  0.00      RA0  C
ATOM   3815  CD  LYS A 412     103.340 -31.975  50.236  1.00  0.00      RA0  C
ATOM   3816  CE  LYS A 412     104.504 -31.231  49.562  1.00  0.00      RA0  C
ATOM   3817  NZ  LYS A 412     105.644 -31.107  50.481  1.00  0.00      RA0  N
ATOM   3818  HZ1 LYS A 412     105.409 -30.574  51.346  1.00  0.00      RA0  H
ATOM   3819  HZ2 LYS A 412     106.088 -31.998  50.760  1.00  0.00      RA0  H
ATOM   3820  HZ3 LYS A 412     106.408 -30.503  50.100  1.00  0.00      RA0  H
ATOM   3821  C   LYS A 412      98.647 -32.721  51.066  1.00  0.00      RA0  C
ATOM   3822  O   LYS A 412      97.646 -32.450  50.406  1.00  0.00      RA0  O
ATOM   3823  N   GLU A 413      98.608 -33.640  52.040  1.00  0.00      RA0  N
ATOM   3824  H   GLU A 413      99.392 -33.737  52.651  1.00  0.00      RA0  H
ATOM   3825  CA  GLU A 413      97.399 -34.318  52.437  1.00  0.00      RA0  C
ATOM   3826  CB  GLU A 413      97.688 -35.664  53.122  1.00  0.00      RA0  C
ATOM   3827  CG  GLU A 413      98.531 -35.675  54.395  1.00  0.00      RA0  C
ATOM   3828  CD  GLU A 413      97.618 -35.626  55.597  1.00  0.00      RA0  C
ATOM   3829  OE1 GLU A 413      97.186 -34.549  55.993  1.00  0.00      RA0  O
ATOM   3830  OE2 GLU A 413      97.273 -36.682  56.114  1.00  0.00      RA0  O
ATOM   3831  C   GLU A 413      96.361 -33.404  53.074  1.00  0.00      RA0  C
ATOM   3832  O   GLU A 413      95.173 -33.519  52.795  1.00  0.00      RA0  O
ATOM   3833  N   VAL A 414      96.769 -32.446  53.936  1.00  0.00      RA0  N
ATOM   3834  H   VAL A 414      97.709 -32.514  54.274  1.00  0.00      RA0  H
ATOM   3835  CA  VAL A 414      95.864 -31.432  54.485  1.00  0.00      RA0  C
ATOM   3836  CB  VAL A 414      96.556 -30.540  55.524  1.00  0.00      RA0  C
ATOM   3837  CG1 VAL A 414      95.575 -29.496  56.056  1.00  0.00      RA0  C
ATOM   3838  CG2 VAL A 414      97.159 -31.340  56.677  1.00  0.00      RA0  C
ATOM   3839  C   VAL A 414      95.251 -30.559  53.392  1.00  0.00      RA0  C
ATOM   3840  O   VAL A 414      94.040 -30.335  53.359  1.00  0.00      RA0  O
ATOM   3841  N   LEU A 415      96.069 -30.090  52.426  1.00  0.00      RA0  N
ATOM   3842  H   LEU A 415      97.048 -30.291  52.506  1.00  0.00      RA0  H
ATOM   3843  CA  LEU A 415      95.599 -29.350  51.264  1.00  0.00      RA0  C
ATOM   3844  CB  LEU A 415      96.785 -28.923  50.399  1.00  0.00      RA0  C
ATOM   3845  CG  LEU A 415      97.591 -27.751  50.954  1.00  0.00      RA0  C
ATOM   3846  CD1 LEU A 415      98.979 -27.664  50.320  1.00  0.00      RA0  C
ATOM   3847  CD2 LEU A 415      96.826 -26.435  50.814  1.00  0.00      RA0  C
ATOM   3848  C   LEU A 415      94.638 -30.153  50.395  1.00  0.00      RA0  C
ATOM   3849  O   LEU A 415      93.597 -29.657  49.965  1.00  0.00      RA0  O
ATOM   3850  N   GLY A 416      94.939 -31.446  50.157  1.00  0.00      RA0  N
ATOM   3851  H   GLY A 416      95.796 -31.815  50.520  1.00  0.00      RA0  H
ATOM   3852  CA  GLY A 416      94.063 -32.335  49.403  1.00  0.00      RA0  C
ATOM   3853  C   GLY A 416      92.769 -32.670  50.096  1.00  0.00      RA0  C
ATOM   3854  O   GLY A 416      91.724 -32.724  49.462  1.00  0.00      RA0  O
ATOM   3855  N   ARG A 417      92.775 -32.864  51.426  1.00  0.00      RA0  N
ATOM   3856  H   ARG A 417      93.648 -32.807  51.911  1.00  0.00      RA0  H
ATOM   3857  CA  ARG A 417      91.559 -33.051  52.204  1.00  0.00      RA0  C
ATOM   3858  CB  ARG A 417      91.804 -33.516  53.636  1.00  0.00      RA0  C
ATOM   3859  CG  ARG A 417      92.144 -34.999  53.739  1.00  0.00      RA0  C
ATOM   3860  CD  ARG A 417      91.987 -35.508  55.176  1.00  0.00      RA0  C
ATOM   3861  NE  ARG A 417      92.709 -34.657  56.118  1.00  0.00      RA0  N
ATOM   3862  HE  ARG A 417      92.228 -33.887  56.552  1.00  0.00      RA0  H
ATOM   3863  CZ  ARG A 417      94.042 -34.855  56.322  1.00  0.00      RA0  C
ATOM   3864  NH1 ARG A 417      94.737 -33.993  57.083  1.00  0.00      RA0  N
ATOM   3865 HH11 ARG A 417      95.746 -34.086  57.139  1.00  0.00      RA0  H
ATOM   3866 HH12 ARG A 417      94.289 -33.253  57.600  1.00  0.00      RA0  H
ATOM   3867  NH2 ARG A 417      94.649 -35.914  55.759  1.00  0.00      RA0  N
ATOM   3868 HH21 ARG A 417      95.646 -36.048  55.901  1.00  0.00      RA0  H
ATOM   3869 HH22 ARG A 417      94.187 -36.596  55.196  1.00  0.00      RA0  H
ATOM   3870  C   ARG A 417      90.658 -31.826  52.239  1.00  0.00      RA0  C
ATOM   3871  O   ARG A 417      89.433 -31.926  52.214  1.00  0.00      RA0  O
ATOM   3872  N   ALA A 418      91.247 -30.618  52.283  1.00  0.00      RA0  N
ATOM   3873  H   ALA A 418      92.245 -30.571  52.373  1.00  0.00      RA0  H
ATOM   3874  CA  ALA A 418      90.516 -29.380  52.127  1.00  0.00      RA0  C
ATOM   3875  CB  ALA A 418      91.456 -28.187  52.279  1.00  0.00      RA0  C
ATOM   3876  C   ALA A 418      89.838 -29.288  50.777  1.00  0.00      RA0  C
ATOM   3877  O   ALA A 418      88.657 -28.961  50.654  1.00  0.00      RA0  O
ATOM   3878  N   ALA A 419      90.590 -29.678  49.737  1.00  0.00      RA0  N
ATOM   3879  H   ALA A 419      91.556 -29.876  49.916  1.00  0.00      RA0  H
ATOM   3880  CA  ALA A 419      90.155 -29.720  48.371  1.00  0.00      RA0  C
ATOM   3881  CB  ALA A 419      91.315 -30.125  47.460  1.00  0.00      RA0  C
ATOM   3882  C   ALA A 419      88.980 -30.642  48.101  1.00  0.00      RA0  C
ATOM   3883  O   ALA A 419      88.056 -30.312  47.358  1.00  0.00      RA0  O
ATOM   3884  N   GLN A 420      88.943 -31.788  48.794  1.00  0.00      RA0  N
ATOM   3885  H   GLN A 420      89.757 -32.007  49.337  1.00  0.00      RA0  H
ATOM   3886  CA  GLN A 420      87.806 -32.692  48.838  1.00  0.00      RA0  C
ATOM   3887  CB  GLN A 420      88.135 -33.900  49.710  1.00  0.00      RA0  C
ATOM   3888  CG  GLN A 420      89.293 -34.729  49.163  1.00  0.00      RA0  C
ATOM   3889  CD  GLN A 420      89.725 -35.728  50.214  1.00  0.00      RA0  C
ATOM   3890  OE1 GLN A 420      89.369 -35.640  51.384  1.00  0.00      RA0  O
ATOM   3891  NE2 GLN A 420      90.521 -36.696  49.726  1.00  0.00      RA0  N
ATOM   3892 HE21 GLN A 420      90.776 -36.693  48.759  1.00  0.00      RA0  H
ATOM   3893 HE22 GLN A 420      90.871 -37.428  50.310  1.00  0.00      RA0  H
ATOM   3894  C   GLN A 420      86.511 -32.048  49.347  1.00  0.00      RA0  C
ATOM   3895  O   GLN A 420      85.415 -32.438  48.954  1.00  0.00      RA0  O
ATOM   3896  N   ARG A 421      86.600 -31.026  50.220  1.00  0.00      RA0  N
ATOM   3897  H   ARG A 421      87.504 -30.684  50.486  1.00  0.00      RA0  H
ATOM   3898  CA  ARG A 421      85.447 -30.340  50.776  1.00  0.00      RA0  C
ATOM   3899  CB  ARG A 421      85.616 -30.253  52.287  1.00  0.00      RA0  C
ATOM   3900  CG  ARG A 421      85.721 -31.636  52.931  1.00  0.00      RA0  C
ATOM   3901  CD  ARG A 421      86.069 -31.510  54.409  1.00  0.00      RA0  C
ATOM   3902  NE  ARG A 421      85.979 -32.776  55.129  1.00  0.00      RA0  N
ATOM   3903  HE  ARG A 421      86.449 -33.555  54.703  1.00  0.00      RA0  H
ATOM   3904  CZ  ARG A 421      85.338 -32.756  56.338  1.00  0.00      RA0  C
ATOM   3905  NH1 ARG A 421      84.741 -31.615  56.757  1.00  0.00      RA0  N
ATOM   3906 HH11 ARG A 421      84.289 -31.510  57.646  1.00  0.00      RA0  H
ATOM   3907 HH12 ARG A 421      84.706 -30.777  56.183  1.00  0.00      RA0  H
ATOM   3908  NH2 ARG A 421      85.313 -33.881  57.093  1.00  0.00      RA0  N
ATOM   3909 HH21 ARG A 421      84.858 -33.921  57.989  1.00  0.00      RA0  H
ATOM   3910 HH22 ARG A 421      85.751 -34.732  56.792  1.00  0.00      RA0  H
ATOM   3911  C   ARG A 421      85.184 -28.971  50.179  1.00  0.00      RA0  C
ATOM   3912  O   ARG A 421      84.433 -28.178  50.755  1.00  0.00      RA0  O
ATOM   3913  N   GLN A 422      85.804 -28.660  49.020  1.00  0.00      RA0  N
ATOM   3914  H   GLN A 422      86.471 -29.316  48.663  1.00  0.00      RA0  H
ATOM   3915  CA  GLN A 422      85.652 -27.395  48.315  1.00  0.00      RA0  C
ATOM   3916  CB  GLN A 422      84.203 -27.152  47.881  1.00  0.00      RA0  C
ATOM   3917  CG  GLN A 422      83.656 -28.305  47.030  1.00  0.00      RA0  C
ATOM   3918  CD  GLN A 422      84.342 -28.344  45.677  1.00  0.00      RA0  C
ATOM   3919  OE1 GLN A 422      83.934 -27.663  44.744  1.00  0.00      RA0  O
ATOM   3920  NE2 GLN A 422      85.388 -29.189  45.606  1.00  0.00      RA0  N
ATOM   3921 HE21 GLN A 422      85.701 -29.752  46.373  1.00  0.00      RA0  H
ATOM   3922 HE22 GLN A 422      85.909 -29.264  44.755  1.00  0.00      RA0  H
ATOM   3923  C   GLN A 422      86.262 -26.221  49.080  1.00  0.00      RA0  C
ATOM   3924  O   GLN A 422      85.721 -25.114  49.109  1.00  0.00      RA0  O
ATOM   3925  N   ILE A 423      87.422 -26.448  49.728  1.00  0.00      RA0  N
ATOM   3926  H   ILE A 423      87.879 -27.339  49.674  1.00  0.00      RA0  H
ATOM   3927  CA  ILE A 423      88.150 -25.443  50.490  1.00  0.00      RA0  C
ATOM   3928  CB  ILE A 423      88.190 -25.794  51.974  1.00  0.00      RA0  C
ATOM   3929  CG2 ILE A 423      88.923 -24.717  52.768  1.00  0.00      RA0  C
ATOM   3930  CG1 ILE A 423      86.774 -26.005  52.496  1.00  0.00      RA0  C
ATOM   3931  CD1 ILE A 423      86.725 -26.231  54.002  1.00  0.00      RA0  C
ATOM   3932  C   ILE A 423      89.550 -25.309  49.928  1.00  0.00      RA0  C
ATOM   3933  O   ILE A 423      90.275 -26.287  49.767  1.00  0.00      RA0  O
ATOM   3934  N   ASN A 424      89.979 -24.070  49.612  1.00  0.00      RA0  N
ATOM   3935  H   ASN A 424      89.388 -23.296  49.849  1.00  0.00      RA0  H
ATOM   3936  CA  ASN A 424      91.365 -23.812  49.266  1.00  0.00      RA0  C
ATOM   3937  CB  ASN A 424      91.466 -22.831  48.099  1.00  0.00      RA0  C
ATOM   3938  CG  ASN A 424      91.109 -23.443  46.767  1.00  0.00      RA0  C
ATOM   3939  OD1 ASN A 424      91.644 -24.470  46.364  1.00  0.00      RA0  O
ATOM   3940  ND2 ASN A 424      90.189 -22.733  46.085  1.00  0.00      RA0  N
ATOM   3941 HD21 ASN A 424      89.744 -21.908  46.447  1.00  0.00      RA0  H
ATOM   3942 HD22 ASN A 424      89.893 -23.005  45.163  1.00  0.00      RA0  H
ATOM   3943  C   ASN A 424      92.064 -23.148  50.422  1.00  0.00      RA0  C
ATOM   3944  O   ASN A 424      91.564 -22.202  51.026  1.00  0.00      RA0  O
ATOM   3945  N   PHE A 425      93.283 -23.610  50.707  1.00  0.00      RA0  N
ATOM   3946  H   PHE A 425      93.698 -24.306  50.121  1.00  0.00      RA0  H
ATOM   3947  CA  PHE A 425      94.159 -22.983  51.659  1.00  0.00      RA0  C
ATOM   3948  CB  PHE A 425      94.639 -23.977  52.705  1.00  0.00      RA0  C
ATOM   3949  CG  PHE A 425      93.535 -24.398  53.637  1.00  0.00      RA0  C
ATOM   3950  CD1 PHE A 425      93.506 -25.705  54.105  1.00  0.00      RA0  C
ATOM   3951  CD2 PHE A 425      92.575 -23.482  54.047  1.00  0.00      RA0  C
ATOM   3952  CE1 PHE A 425      92.529 -26.097  55.009  1.00  0.00      RA0  C
ATOM   3953  CE2 PHE A 425      91.599 -23.875  54.951  1.00  0.00      RA0  C
ATOM   3954  CZ  PHE A 425      91.584 -25.177  55.439  1.00  0.00      RA0  C
ATOM   3955  C   PHE A 425      95.374 -22.484  50.932  1.00  0.00      RA0  C
ATOM   3956  O   PHE A 425      95.604 -22.779  49.761  1.00  0.00      RA0  O
ATOM   3957  N   ARG A 426      96.205 -21.706  51.631  1.00  0.00      RA0  N
ATOM   3958  H   ARG A 426      96.040 -21.531  52.606  1.00  0.00      RA0  H
ATOM   3959  CA  ARG A 426      97.437 -21.236  51.069  1.00  0.00      RA0  C
ATOM   3960  CB  ARG A 426      97.642 -19.844  51.607  1.00  0.00      RA0  C
ATOM   3961  CG  ARG A 426      98.878 -19.146  51.089  1.00  0.00      RA0  C
ATOM   3962  CD  ARG A 426      99.040 -17.949  51.997  1.00  0.00      RA0  C
ATOM   3963  NE  ARG A 426     100.067 -17.046  51.520  1.00  0.00      RA0  N
ATOM   3964  HE  ARG A 426     100.817 -17.446  50.982  1.00  0.00      RA0  H
ATOM   3965  CZ  ARG A 426      99.936 -15.780  51.990  1.00  0.00      RA0  C
ATOM   3966  NH1 ARG A 426      98.835 -15.463  52.710  1.00  0.00      RA0  N
ATOM   3967 HH11 ARG A 426      98.809 -14.624  53.273  1.00  0.00      RA0  H
ATOM   3968 HH12 ARG A 426      98.014 -16.046  52.754  1.00  0.00      RA0  H
ATOM   3969  NH2 ARG A 426     100.908 -14.885  51.729  1.00  0.00      RA0  N
ATOM   3970 HH21 ARG A 426     100.852 -13.915  52.007  1.00  0.00      RA0  H
ATOM   3971 HH22 ARG A 426     101.744 -15.150  51.243  1.00  0.00      RA0  H
ATOM   3972  C   ARG A 426      98.608 -22.125  51.438  1.00  0.00      RA0  C
ATOM   3973  O   ARG A 426      98.969 -22.287  52.600  1.00  0.00      RA0  O
ATOM   3974  N   LEU A 427      99.287 -22.695  50.432  1.00  0.00      RA0  N
ATOM   3975  H   LEU A 427      98.952 -22.530  49.506  1.00  0.00      RA0  H
ATOM   3976  CA  LEU A 427     100.628 -23.212  50.593  1.00  0.00      RA0  C
ATOM   3977  CB  LEU A 427     101.055 -24.038  49.379  1.00  0.00      RA0  C
ATOM   3978  CG  LEU A 427     102.434 -24.682  49.556  1.00  0.00      RA0  C
ATOM   3979  CD1 LEU A 427     102.510 -25.564  50.804  1.00  0.00      RA0  C
ATOM   3980  CD2 LEU A 427     102.871 -25.435  48.300  1.00  0.00      RA0  C
ATOM   3981  C   LEU A 427     101.608 -22.071  50.869  1.00  0.00      RA0  C
ATOM   3982  O   LEU A 427     101.642 -21.077  50.143  1.00  0.00      RA0  O
ATOM   3983  N   PHE A 428     102.393 -22.158  51.959  1.00  0.00      RA0  N
ATOM   3984  H   PHE A 428     102.402 -22.988  52.524  1.00  0.00      RA0  H
ATOM   3985  CA  PHE A 428     103.323 -21.099  52.323  1.00  0.00      RA0  C
ATOM   3986  CB  PHE A 428     103.191 -20.640  53.774  1.00  0.00      RA0  C
ATOM   3987  CG  PHE A 428     103.524 -19.169  53.761  1.00  0.00      RA0  C
ATOM   3988  CD1 PHE A 428     102.502 -18.232  53.698  1.00  0.00      RA0  C
ATOM   3989  CD2 PHE A 428     104.848 -18.749  53.758  1.00  0.00      RA0  C
ATOM   3990  CE1 PHE A 428     102.809 -16.883  53.574  1.00  0.00      RA0  C
ATOM   3991  CE2 PHE A 428     105.155 -17.401  53.636  1.00  0.00      RA0  C
ATOM   3992  CZ  PHE A 428     104.133 -16.469  53.517  1.00  0.00      RA0  C
ATOM   3993  C   PHE A 428     104.729 -21.534  51.946  1.00  0.00      RA0  C
ATOM   3994  O   PHE A 428     105.269 -21.141  50.917  1.00  0.00      RA0  O
ATOM   3995  N   GLU A 429     105.322 -22.385  52.790  1.00  0.00      RA0  N
ATOM   3996  H   GLU A 429     104.874 -22.696  53.630  1.00  0.00      RA0  H
ATOM   3997  CA  GLU A 429     106.586 -23.041  52.564  1.00  0.00      RA0  C
ATOM   3998  CB  GLU A 429     107.683 -22.580  53.533  1.00  0.00      RA0  C
ATOM   3999  CG  GLU A 429     107.798 -21.077  53.799  1.00  0.00      RA0  C
ATOM   4000  CD  GLU A 429     107.105 -20.723  55.102  1.00  0.00      RA0  C
ATOM   4001  OE1 GLU A 429     106.268 -21.492  55.566  1.00  0.00      RA0  O
ATOM   4002  OE2 GLU A 429     107.407 -19.675  55.666  1.00  0.00      RA0  O
ATOM   4003  C   GLU A 429     106.299 -24.493  52.864  1.00  0.00      RA0  C
ATOM   4004  O   GLU A 429     105.274 -24.809  53.474  1.00  0.00      RA0  O
ATOM   4005  N   ASP A 430     107.173 -25.434  52.460  1.00  0.00      RA0  N
ATOM   4006  H   ASP A 430     108.026 -25.141  52.035  1.00  0.00      RA0  H
ATOM   4007  CA  ASP A 430     107.003 -26.832  52.796  1.00  0.00      RA0  C
ATOM   4008  CB  ASP A 430     108.014 -27.769  52.131  1.00  0.00      RA0  C
ATOM   4009  CG  ASP A 430     107.258 -29.031  51.744  1.00  0.00      RA0  C
ATOM   4010  OD1 ASP A 430     106.096 -29.177  52.122  1.00  0.00      RA0  O
ATOM   4011  OD2 ASP A 430     107.792 -29.866  51.017  1.00  0.00      RA0  O
ATOM   4012  C   ASP A 430     106.820 -27.086  54.293  1.00  0.00      RA0  C
ATOM   4013  O   ASP A 430     107.589 -26.669  55.155  1.00  0.00      RA0  O
ATOM   4014  N   GLY A 431     105.716 -27.767  54.637  1.00  0.00      RA0  N
ATOM   4015  H   GLY A 431     105.158 -28.077  53.868  1.00  0.00      RA0  H
ATOM   4016  CA  GLY A 431     105.333 -27.998  56.015  1.00  0.00      RA0  C
ATOM   4017  C   GLY A 431     104.513 -26.931  56.667  1.00  0.00      RA0  C
ATOM   4018  O   GLY A 431     104.092 -27.120  57.805  1.00  0.00      RA0  O
ATOM   4019  N   THR A 432     104.218 -25.824  55.970  1.00  0.00      RA0  N
ATOM   4020  H   THR A 432     104.603 -25.629  55.067  1.00  0.00      RA0  H
ATOM   4021  CA  THR A 432     103.473 -24.714  56.552  1.00  0.00      RA0  C
ATOM   4022  CB  THR A 432     104.472 -23.613  56.821  1.00  0.00      RA0  C
ATOM   4023  OG1 THR A 432     105.797 -24.159  56.803  1.00  0.00      RA0  O
ATOM   4024  HG1 THR A 432     106.318 -23.435  56.444  1.00  0.00      RA0  H
ATOM   4025  CG2 THR A 432     104.176 -22.902  58.141  1.00  0.00      RA0  C
ATOM   4026  C   THR A 432     102.356 -24.276  55.638  1.00  0.00      RA0  C
ATOM   4027  O   THR A 432     102.515 -24.060  54.437  1.00  0.00      RA0  O
ATOM   4028  N   LEU A 433     101.162 -24.120  56.224  1.00  0.00      RA0  N
ATOM   4029  H   LEU A 433     101.093 -24.186  57.221  1.00  0.00      RA0  H
ATOM   4030  CA  LEU A 433      99.939 -23.774  55.544  1.00  0.00      RA0  C
ATOM   4031  CB  LEU A 433      99.042 -25.004  55.695  1.00  0.00      RA0  C
ATOM   4032  CG  LEU A 433      97.706 -25.010  54.967  1.00  0.00      RA0  C
ATOM   4033  CD1 LEU A 433      97.302 -26.435  54.593  1.00  0.00      RA0  C
ATOM   4034  CD2 LEU A 433      96.616 -24.345  55.796  1.00  0.00      RA0  C
ATOM   4035  C   LEU A 433      99.375 -22.483  56.125  1.00  0.00      RA0  C
ATOM   4036  O   LEU A 433      99.430 -22.239  57.330  1.00  0.00      RA0  O
ATOM   4037  N   GLY A 434      98.847 -21.590  55.261  1.00  0.00      RA0  N
ATOM   4038  H   GLY A 434      98.732 -21.861  54.312  1.00  0.00      RA0  H
ATOM   4039  CA  GLY A 434      98.176 -20.362  55.675  1.00  0.00      RA0  C
ATOM   4040  C   GLY A 434      96.678 -20.440  55.508  1.00  0.00      RA0  C
ATOM   4041  O   GLY A 434      96.181 -20.926  54.491  1.00  0.00      RA0  O
ATOM   4042  N   ILE A 435      95.912 -19.943  56.498  1.00  0.00      RA0  N
ATOM   4043  H   ILE A 435      96.351 -19.515  57.293  1.00  0.00      RA0  H
ATOM   4044  CA  ILE A 435      94.452 -19.912  56.432  1.00  0.00      RA0  C
ATOM   4045  CB  ILE A 435      93.771 -20.826  57.457  1.00  0.00      RA0  C
ATOM   4046  CG2 ILE A 435      92.256 -20.614  57.434  1.00  0.00      RA0  C
ATOM   4047  CG1 ILE A 435      94.084 -22.298  57.243  1.00  0.00      RA0  C
ATOM   4048  CD1 ILE A 435      93.354 -23.171  58.263  1.00  0.00      RA0  C
ATOM   4049  C   ILE A 435      93.994 -18.508  56.709  1.00  0.00      RA0  C
ATOM   4050  O   ILE A 435      94.255 -17.998  57.791  1.00  0.00      RA0  O
ATOM   4051  N   SER A 436      93.274 -17.874  55.771  1.00  0.00      RA0  N
ATOM   4052  H   SER A 436      93.074 -18.311  54.898  1.00  0.00      RA0  H
ATOM   4053  CA  SER A 436      92.708 -16.546  55.955  1.00  0.00      RA0  C
ATOM   4054  CB  SER A 436      93.171 -15.699  54.783  1.00  0.00      RA0  C
ATOM   4055  OG  SER A 436      94.601 -15.722  54.736  1.00  0.00      RA0  O
ATOM   4056  HG  SER A 436      94.838 -15.124  55.444  1.00  0.00      RA0  H
ATOM   4057  C   SER A 436      91.201 -16.612  56.028  1.00  0.00      RA0  C
ATOM   4058  O   SER A 436      90.541 -17.021  55.077  1.00  0.00      RA0  O
ATOM   4059  N   LEU A 437      90.592 -16.209  57.155  1.00  0.00      RA0  N
ATOM   4060  H   LEU A 437      91.125 -15.755  57.861  1.00  0.00      RA0  H
ATOM   4061  CA  LEU A 437      89.147 -16.175  57.265  1.00  0.00      RA0  C
ATOM   4062  CB  LEU A 437      88.708 -16.547  58.679  1.00  0.00      RA0  C
ATOM   4063  CG  LEU A 437      89.161 -17.961  59.044  1.00  0.00      RA0  C
ATOM   4064  CD1 LEU A 437      88.724 -18.343  60.454  1.00  0.00      RA0  C
ATOM   4065  CD2 LEU A 437      88.706 -18.995  58.013  1.00  0.00      RA0  C
ATOM   4066  C   LEU A 437      88.574 -14.831  56.832  1.00  0.00      RA0  C
ATOM   4067  O   LEU A 437      89.275 -13.835  56.666  1.00  0.00      RA0  O
ATOM   4068  N   ASP A 438      87.253 -14.767  56.599  1.00  0.00      RA0  N
ATOM   4069  H   ASP A 438      86.633 -15.544  56.695  1.00  0.00      RA0  H
ATOM   4070  CA  ASP A 438      86.636 -13.590  56.035  1.00  0.00      RA0  C
ATOM   4071  CB  ASP A 438      86.763 -13.594  54.509  1.00  0.00      RA0  C
ATOM   4072  CG  ASP A 438      86.063 -14.785  53.876  1.00  0.00      RA0  C
ATOM   4073  OD1 ASP A 438      85.016 -15.213  54.356  1.00  0.00      RA0  O
ATOM   4074  OD2 ASP A 438      86.566 -15.279  52.875  1.00  0.00      RA0  O
ATOM   4075  C   ASP A 438      85.183 -13.447  56.474  1.00  0.00      RA0  C
ATOM   4076  O   ASP A 438      84.717 -14.149  57.368  1.00  0.00      RA0  O
ATOM   4077  N   GLU A 439      84.436 -12.482  55.889  1.00  0.00      RA0  N
ATOM   4078  H   GLU A 439      84.762 -12.071  55.036  1.00  0.00      RA0  H
ATOM   4079  CA  GLU A 439      83.077 -12.157  56.303  1.00  0.00      RA0  C
ATOM   4080  CB  GLU A 439      82.703 -10.899  55.537  1.00  0.00      RA0  C
ATOM   4081  CG  GLU A 439      81.442 -10.192  56.001  1.00  0.00      RA0  C
ATOM   4082  CD  GLU A 439      81.108  -9.184  54.933  1.00  0.00      RA0  C
ATOM   4083  OE1 GLU A 439      81.961  -8.914  54.093  1.00  0.00      RA0  O
ATOM   4084  OE2 GLU A 439      79.969  -8.740  54.885  1.00  0.00      RA0  O
ATOM   4085  C   GLU A 439      82.076 -13.279  56.043  1.00  0.00      RA0  C
ATOM   4086  O   GLU A 439      81.016 -13.344  56.669  1.00  0.00      RA0  O
ATOM   4087  N   THR A 440      82.376 -14.219  55.121  1.00  0.00      RA0  N
ATOM   4088  H   THR A 440      83.264 -14.216  54.663  1.00  0.00      RA0  H
ATOM   4089  CA  THR A 440      81.433 -15.292  54.813  1.00  0.00      RA0  C
ATOM   4090  CB  THR A 440      81.786 -15.701  53.400  1.00  0.00      RA0  C
ATOM   4091  OG1 THR A 440      82.707 -14.735  52.864  1.00  0.00      RA0  O
ATOM   4092  HG1 THR A 440      83.582 -15.015  53.152  1.00  0.00      RA0  H
ATOM   4093  CG2 THR A 440      80.540 -15.840  52.524  1.00  0.00      RA0  C
ATOM   4094  C   THR A 440      81.504 -16.456  55.778  1.00  0.00      RA0  C
ATOM   4095  O   THR A 440      80.573 -17.256  55.854  1.00  0.00      RA0  O
ATOM   4096  N   VAL A 441      82.608 -16.551  56.542  1.00  0.00      RA0  N
ATOM   4097  H   VAL A 441      83.285 -15.814  56.475  1.00  0.00      RA0  H
ATOM   4098  CA  VAL A 441      82.920 -17.671  57.410  1.00  0.00      RA0  C
ATOM   4099  CB  VAL A 441      84.368 -17.594  57.895  1.00  0.00      RA0  C
ATOM   4100  CG1 VAL A 441      84.695 -18.654  58.950  1.00  0.00      RA0  C
ATOM   4101  CG2 VAL A 441      85.292 -17.715  56.688  1.00  0.00      RA0  C
ATOM   4102  C   VAL A 441      81.956 -17.867  58.561  1.00  0.00      RA0  C
ATOM   4103  O   VAL A 441      81.771 -17.023  59.442  1.00  0.00      RA0  O
ATOM   4104  N   ASN A 442      81.346 -19.060  58.599  1.00  0.00      RA0  N
ATOM   4105  H   ASN A 442      81.581 -19.743  57.898  1.00  0.00      RA0  H
ATOM   4106  CA  ASN A 442      80.500 -19.491  59.674  1.00  0.00      RA0  C
ATOM   4107  CB  ASN A 442      79.159 -19.996  59.150  1.00  0.00      RA0  C
ATOM   4108  CG  ASN A 442      78.565 -18.871  58.336  1.00  0.00      RA0  C
ATOM   4109  OD1 ASN A 442      78.063 -17.873  58.863  1.00  0.00      RA0  O
ATOM   4110  ND2 ASN A 442      78.746 -19.050  57.018  1.00  0.00      RA0  N
ATOM   4111 HD21 ASN A 442      79.183 -19.890  56.674  1.00  0.00      RA0  H
ATOM   4112 HD22 ASN A 442      78.585 -18.350  56.318  1.00  0.00      RA0  H
ATOM   4113  C   ASN A 442      81.225 -20.488  60.562  1.00  0.00      RA0  C
ATOM   4114  O   ASN A 442      82.319 -20.976  60.295  1.00  0.00      RA0  O
ATOM   4115  N   GLU A 443      80.605 -20.831  61.698  1.00  0.00      RA0  N
ATOM   4116  H   GLU A 443      79.669 -20.509  61.849  1.00  0.00      RA0  H
ATOM   4117  CA  GLU A 443      81.078 -21.872  62.596  1.00  0.00      RA0  C
ATOM   4118  CB  GLU A 443      80.251 -21.850  63.892  1.00  0.00      RA0  C
ATOM   4119  CG  GLU A 443      78.910 -22.611  63.911  1.00  0.00      RA0  C
ATOM   4120  CD  GLU A 443      77.811 -22.000  63.044  1.00  0.00      RA0  C
ATOM   4121  OE1 GLU A 443      78.012 -21.719  61.865  1.00  0.00      RA0  O
ATOM   4122  OE2 GLU A 443      76.684 -21.886  63.513  1.00  0.00      RA0  O
ATOM   4123  C   GLU A 443      81.093 -23.264  61.957  1.00  0.00      RA0  C
ATOM   4124  O   GLU A 443      82.020 -24.043  62.139  1.00  0.00      RA0  O
ATOM   4125  N   LYS A 444      80.120 -23.558  61.068  1.00  0.00      RA0  N
ATOM   4126  H   LYS A 444      79.408 -22.863  60.984  1.00  0.00      RA0  H
ATOM   4127  CA  LYS A 444      80.135 -24.736  60.208  1.00  0.00      RA0  C
ATOM   4128  CB  LYS A 444      78.822 -24.788  59.427  1.00  0.00      RA0  C
ATOM   4129  CG  LYS A 444      77.644 -24.668  60.397  1.00  0.00      RA0  C
ATOM   4130  CD  LYS A 444      76.282 -24.422  59.746  1.00  0.00      RA0  C
ATOM   4131  CE  LYS A 444      75.230 -24.016  60.787  1.00  0.00      RA0  C
ATOM   4132  NZ  LYS A 444      75.589 -22.726  61.393  1.00  0.00      RA0  N
ATOM   4133  HZ1 LYS A 444      75.503 -22.723  62.435  1.00  0.00      RA0  H
ATOM   4134  HZ2 LYS A 444      76.603 -22.520  61.279  1.00  0.00      RA0  H
ATOM   4135  HZ3 LYS A 444      75.063 -21.914  61.031  1.00  0.00      RA0  H
ATOM   4136  C   LYS A 444      81.356 -24.834  59.292  1.00  0.00      RA0  C
ATOM   4137  O   LYS A 444      81.899 -25.911  59.056  1.00  0.00      RA0  O
ATOM   4138  N   ASP A 445      81.850 -23.700  58.761  1.00  0.00      RA0  N
ATOM   4139  H   ASP A 445      81.373 -22.825  58.832  1.00  0.00      RA0  H
ATOM   4140  CA  ASP A 445      83.131 -23.654  58.087  1.00  0.00      RA0  C
ATOM   4141  CB  ASP A 445      83.323 -22.295  57.423  1.00  0.00      RA0  C
ATOM   4142  CG  ASP A 445      82.163 -22.078  56.475  1.00  0.00      RA0  C
ATOM   4143  OD1 ASP A 445      82.234 -22.575  55.353  1.00  0.00      RA0  O
ATOM   4144  OD2 ASP A 445      81.184 -21.440  56.869  1.00  0.00      RA0  O
ATOM   4145  C   ASP A 445      84.290 -24.002  59.022  1.00  0.00      RA0  C
ATOM   4146  O   ASP A 445      85.175 -24.776  58.665  1.00  0.00      RA0  O
ATOM   4147  N   LEU A 446      84.287 -23.494  60.275  1.00  0.00      RA0  N
ATOM   4148  H   LEU A 446      83.529 -22.889  60.524  1.00  0.00      RA0  H
ATOM   4149  CA  LEU A 446      85.289 -23.851  61.271  1.00  0.00      RA0  C
ATOM   4150  CB  LEU A 446      85.090 -23.062  62.565  1.00  0.00      RA0  C
ATOM   4151  CG  LEU A 446      85.180 -21.550  62.369  1.00  0.00      RA0  C
ATOM   4152  CD1 LEU A 446      84.825 -20.793  63.648  1.00  0.00      RA0  C
ATOM   4153  CD2 LEU A 446      86.542 -21.133  61.819  1.00  0.00      RA0  C
ATOM   4154  C   LEU A 446      85.344 -25.345  61.576  1.00  0.00      RA0  C
ATOM   4155  O   LEU A 446      86.431 -25.917  61.636  1.00  0.00      RA0  O
ATOM   4156  N   ASP A 447      84.187 -26.021  61.716  1.00  0.00      RA0  N
ATOM   4157  H   ASP A 447      83.329 -25.506  61.708  1.00  0.00      RA0  H
ATOM   4158  CA  ASP A 447      84.109 -27.467  61.857  1.00  0.00      RA0  C
ATOM   4159  CB  ASP A 447      82.678 -27.904  62.172  1.00  0.00      RA0  C
ATOM   4160  CG  ASP A 447      82.714 -28.924  63.296  1.00  0.00      RA0  C
ATOM   4161  OD1 ASP A 447      83.752 -29.062  63.944  1.00  0.00      RA0  O
ATOM   4162  OD2 ASP A 447      81.698 -29.575  63.531  1.00  0.00      RA0  O
ATOM   4163  C   ASP A 447      84.699 -28.222  60.669  1.00  0.00      RA0  C
ATOM   4164  O   ASP A 447      85.491 -29.151  60.844  1.00  0.00      RA0  O
ATOM   4165  N   ASP A 448      84.404 -27.797  59.412  1.00  0.00      RA0  N
ATOM   4166  H   ASP A 448      83.713 -27.079  59.300  1.00  0.00      RA0  H
ATOM   4167  CA  ASP A 448      85.047 -28.352  58.228  1.00  0.00      RA0  C
ATOM   4168  CB  ASP A 448      84.635 -27.490  57.025  1.00  0.00      RA0  C
ATOM   4169  CG  ASP A 448      83.804 -28.210  55.985  1.00  0.00      RA0  C
ATOM   4170  OD1 ASP A 448      84.239 -29.227  55.461  1.00  0.00      RA0  O
ATOM   4171  OD2 ASP A 448      82.749 -27.700  55.622  1.00  0.00      RA0  O
ATOM   4172  C   ASP A 448      86.564 -28.230  58.318  1.00  0.00      RA0  C
ATOM   4173  O   ASP A 448      87.292 -29.204  58.124  1.00  0.00      RA0  O
ATOM   4174  N   LEU A 449      87.069 -27.035  58.691  1.00  0.00      RA0  N
ATOM   4175  H   LEU A 449      86.411 -26.303  58.886  1.00  0.00      RA0  H
ATOM   4176  CA  LEU A 449      88.489 -26.791  58.868  1.00  0.00      RA0  C
ATOM   4177  CB  LEU A 449      88.771 -25.320  59.186  1.00  0.00      RA0  C
ATOM   4178  CG  LEU A 449      88.115 -24.322  58.230  1.00  0.00      RA0  C
ATOM   4179  CD1 LEU A 449      88.349 -22.875  58.653  1.00  0.00      RA0  C
ATOM   4180  CD2 LEU A 449      88.504 -24.554  56.777  1.00  0.00      RA0  C
ATOM   4181  C   LEU A 449      89.117 -27.674  59.938  1.00  0.00      RA0  C
ATOM   4182  O   LEU A 449      90.123 -28.332  59.698  1.00  0.00      RA0  O
ATOM   4183  N   LEU A 450      88.510 -27.793  61.130  1.00  0.00      RA0  N
ATOM   4184  H   LEU A 450      87.644 -27.312  61.277  1.00  0.00      RA0  H
ATOM   4185  CA  LEU A 450      89.010 -28.664  62.181  1.00  0.00      RA0  C
ATOM   4186  CB  LEU A 450      88.173 -28.498  63.451  1.00  0.00      RA0  C
ATOM   4187  CG  LEU A 450      88.238 -27.089  64.040  1.00  0.00      RA0  C
ATOM   4188  CD1 LEU A 450      87.233 -26.899  65.176  1.00  0.00      RA0  C
ATOM   4189  CD2 LEU A 450      89.658 -26.717  64.461  1.00  0.00      RA0  C
ATOM   4190  C   LEU A 450      89.046 -30.134  61.788  1.00  0.00      RA0  C
ATOM   4191  O   LEU A 450      90.033 -30.827  62.019  1.00  0.00      RA0  O
ATOM   4192  N   TRP A 451      87.989 -30.643  61.132  1.00  0.00      RA0  N
ATOM   4193  H   TRP A 451      87.194 -30.047  60.991  1.00  0.00      RA0  H
ATOM   4194  CA  TRP A 451      87.930 -32.012  60.646  1.00  0.00      RA0  C
ATOM   4195  CB  TRP A 451      86.564 -32.390  60.061  1.00  0.00      RA0  C
ATOM   4196  CG  TRP A 451      85.389 -32.225  61.000  1.00  0.00      RA0  C
ATOM   4197  CD2 TRP A 451      84.011 -32.511  60.686  1.00  0.00      RA0  C
ATOM   4198  CE2 TRP A 451      83.227 -32.158  61.802  1.00  0.00      RA0  C
ATOM   4199  CE3 TRP A 451      83.394 -33.017  59.550  1.00  0.00      RA0  C
ATOM   4200  CD1 TRP A 451      85.359 -31.723  62.311  1.00  0.00      RA0  C
ATOM   4201  NE1 TRP A 451      84.085 -31.674  62.780  1.00  0.00      RA0  N
ATOM   4202  HE1 TRP A 451      83.782 -31.227  63.608  1.00  0.00      RA0  H
ATOM   4203  CZ2 TRP A 451      81.848 -32.325  61.758  1.00  0.00      RA0  C
ATOM   4204  CZ3 TRP A 451      82.015 -33.180  59.513  1.00  0.00      RA0  C
ATOM   4205  CH2 TRP A 451      81.243 -32.832  60.615  1.00  0.00      RA0  C
ATOM   4206  C   TRP A 451      88.965 -32.316  59.560  1.00  0.00      RA0  C
ATOM   4207  O   TRP A 451      89.574 -33.384  59.535  1.00  0.00      RA0  O
ATOM   4208  N   ILE A 452      89.243 -31.363  58.643  1.00  0.00      RA0  N
ATOM   4209  H   ILE A 452      88.733 -30.500  58.694  1.00  0.00      RA0  H
ATOM   4210  CA  ILE A 452      90.319 -31.493  57.660  1.00  0.00      RA0  C
ATOM   4211  CB  ILE A 452      90.354 -30.269  56.745  1.00  0.00      RA0  C
ATOM   4212  CG2 ILE A 452      91.635 -30.199  55.912  1.00  0.00      RA0  C
ATOM   4213  CG1 ILE A 452      89.120 -30.210  55.861  1.00  0.00      RA0  C
ATOM   4214  CD1 ILE A 452      88.948 -28.814  55.272  1.00  0.00      RA0  C
ATOM   4215  C   ILE A 452      91.697 -31.641  58.301  1.00  0.00      RA0  C
ATOM   4216  O   ILE A 452      92.478 -32.523  57.935  1.00  0.00      RA0  O
ATOM   4217  N   PHE A 453      92.024 -30.804  59.301  1.00  0.00      RA0  N
ATOM   4218  H   PHE A 453      91.348 -30.122  59.595  1.00  0.00      RA0  H
ATOM   4219  CA  PHE A 453      93.291 -30.867  60.016  1.00  0.00      RA0  C
ATOM   4220  CB  PHE A 453      93.520 -29.571  60.784  1.00  0.00      RA0  C
ATOM   4221  CG  PHE A 453      94.041 -28.491  59.870  1.00  0.00      RA0  C
ATOM   4222  CD1 PHE A 453      93.176 -27.798  59.033  1.00  0.00      RA0  C
ATOM   4223  CD2 PHE A 453      95.396 -28.183  59.879  1.00  0.00      RA0  C
ATOM   4224  CE1 PHE A 453      93.667 -26.791  58.214  1.00  0.00      RA0  C
ATOM   4225  CE2 PHE A 453      95.887 -27.174  59.061  1.00  0.00      RA0  C
ATOM   4226  CZ  PHE A 453      95.020 -26.475  58.233  1.00  0.00      RA0  C
ATOM   4227  C   PHE A 453      93.389 -32.044  60.969  1.00  0.00      RA0  C
ATOM   4228  O   PHE A 453      94.473 -32.585  61.174  1.00  0.00      RA0  O
ATOM   4229  N   GLY A 454      92.257 -32.463  61.568  1.00  0.00      RA0  N
ATOM   4230  H   GLY A 454      91.407 -31.970  61.385  1.00  0.00      RA0  H
ATOM   4231  CA  GLY A 454      92.200 -33.583  62.501  1.00  0.00      RA0  C
ATOM   4232  C   GLY A 454      92.291 -34.925  61.843  1.00  0.00      RA0  C
ATOM   4233  O   GLY A 454      92.697 -35.890  62.478  1.00  0.00      RA0  O
ATOM   4234  N   CYS A 455      91.888 -35.000  60.556  1.00  0.00      RA0  N
ATOM   4235  H   CYS A 455      91.433 -34.193  60.181  1.00  0.00      RA0  H
ATOM   4236  CA  CYS A 455      91.907 -36.187  59.706  1.00  0.00      RA0  C
ATOM   4237  CB  CYS A 455      93.247 -36.926  59.786  1.00  0.00      RA0  C
ATOM   4238  SG  CYS A 455      94.641 -35.807  59.503  1.00  0.00      RA0  S
ATOM   4239  C   CYS A 455      90.718 -37.098  59.963  1.00  0.00      RA0  C
ATOM   4240  O   CYS A 455      90.665 -38.209  59.444  1.00  0.00      RA0  O
ATOM   4241  N   GLU A 456      89.731 -36.614  60.737  1.00  0.00      RA0  N
ATOM   4242  H   GLU A 456      89.714 -35.668  61.066  1.00  0.00      RA0  H
ATOM   4243  CA  GLU A 456      88.584 -37.375  61.192  1.00  0.00      RA0  C
ATOM   4244  CB  GLU A 456      89.051 -38.322  62.319  1.00  0.00      RA0  C
ATOM   4245  CG  GLU A 456      88.042 -39.009  63.258  1.00  0.00      RA0  C
ATOM   4246  CD  GLU A 456      86.817 -39.530  62.525  1.00  0.00      RA0  C
ATOM   4247  OE1 GLU A 456      86.910 -39.905  61.360  1.00  0.00      RA0  O
ATOM   4248  OE2 GLU A 456      85.726 -39.423  63.080  1.00  0.00      RA0  O
ATOM   4249  C   GLU A 456      87.470 -36.399  61.569  1.00  0.00      RA0  C
ATOM   4250  O   GLU A 456      87.722 -35.211  61.775  1.00  0.00      RA0  O
ATOM   4251  N   SER A 457      86.195 -36.845  61.632  1.00  0.00      RA0  N
ATOM   4252  H   SER A 457      86.030 -37.832  61.584  1.00  0.00      RA0  H
ATOM   4253  CA  SER A 457      85.048 -35.985  61.924  1.00  0.00      RA0  C
ATOM   4254  CB  SER A 457      83.958 -36.517  61.013  1.00  0.00      RA0  C
ATOM   4255  OG  SER A 457      84.611 -36.924  59.797  1.00  0.00      RA0  O
ATOM   4256  HG  SER A 457      85.009 -37.768  59.995  1.00  0.00      RA0  H
ATOM   4257  C   SER A 457      84.699 -35.877  63.394  1.00  0.00      RA0  C
ATOM   4258  O   SER A 457      83.985 -34.975  63.823  1.00  0.00      RA0  O
ATOM   4259  N   SER A 458      85.222 -36.777  64.232  1.00  0.00      RA0  N
ATOM   4260  H   SER A 458      85.815 -37.511  63.898  1.00  0.00      RA0  H
ATOM   4261  CA  SER A 458      85.033 -36.689  65.670  1.00  0.00      RA0  C
ATOM   4262  CB  SER A 458      84.778 -38.114  66.149  1.00  0.00      RA0  C
ATOM   4263  OG  SER A 458      83.907 -38.745  65.197  1.00  0.00      RA0  O
ATOM   4264  HG  SER A 458      84.467 -39.057  64.484  1.00  0.00      RA0  H
ATOM   4265  C   SER A 458      86.227 -35.990  66.275  1.00  0.00      RA0  C
ATOM   4266  O   SER A 458      87.365 -36.438  66.156  1.00  0.00      RA0  O
ATOM   4267  N   ALA A 459      85.993 -34.833  66.916  1.00  0.00      RA0  N
ATOM   4268  H   ALA A 459      85.050 -34.558  67.095  1.00  0.00      RA0  H
ATOM   4269  CA  ALA A 459      87.051 -34.012  67.454  1.00  0.00      RA0  C
ATOM   4270  CB  ALA A 459      86.775 -32.530  67.189  1.00  0.00      RA0  C
ATOM   4271  C   ALA A 459      87.217 -34.226  68.953  1.00  0.00      RA0  C
ATOM   4272  O   ALA A 459      86.312 -34.665  69.655  1.00  0.00      RA0  O
ATOM   4273  N   GLU A 460      88.392 -33.866  69.505  1.00  0.00      RA0  N
ATOM   4274  H   GLU A 460      89.097 -33.465  68.922  1.00  0.00      RA0  H
ATOM   4275  CA  GLU A 460      88.734 -34.091  70.901  1.00  0.00      RA0  C
ATOM   4276  CB  GLU A 460      90.225 -34.345  71.080  1.00  0.00      RA0  C
ATOM   4277  CG  GLU A 460      90.674 -35.626  70.381  1.00  0.00      RA0  C
ATOM   4278  CD  GLU A 460      92.081 -35.939  70.831  1.00  0.00      RA0  C
ATOM   4279  OE1 GLU A 460      92.600 -35.200  71.665  1.00  0.00      RA0  O
ATOM   4280  OE2 GLU A 460      92.646 -36.923  70.359  1.00  0.00      RA0  O
ATOM   4281  C   GLU A 460      88.269 -32.948  71.801  1.00  0.00      RA0  C
ATOM   4282  O   GLU A 460      88.670 -32.786  72.954  1.00  0.00      RA0  O
ATOM   4283  N   LEU A 461      87.371 -32.111  71.272  1.00  0.00      RA0  N
ATOM   4284  H   LEU A 461      86.919 -32.309  70.400  1.00  0.00      RA0  H
ATOM   4285  CA  LEU A 461      86.804 -30.980  71.953  1.00  0.00      RA0  C
ATOM   4286  CB  LEU A 461      87.684 -29.761  71.662  1.00  0.00      RA0  C
ATOM   4287  CG  LEU A 461      87.878 -29.582  70.147  1.00  0.00      RA0  C
ATOM   4288  CD1 LEU A 461      87.050 -28.438  69.562  1.00  0.00      RA0  C
ATOM   4289  CD2 LEU A 461      89.347 -29.476  69.754  1.00  0.00      RA0  C
ATOM   4290  C   LEU A 461      85.430 -30.744  71.383  1.00  0.00      RA0  C
ATOM   4291  O   LEU A 461      85.092 -31.234  70.308  1.00  0.00      RA0  O
ATOM   4292  N   VAL A 462      84.598 -29.951  72.079  1.00  0.00      RA0  N
ATOM   4293  H   VAL A 462      84.882 -29.448  72.897  1.00  0.00      RA0  H
ATOM   4294  CA  VAL A 462      83.357 -29.470  71.505  1.00  0.00      RA0  C
ATOM   4295  CB  VAL A 462      82.175 -29.670  72.448  1.00  0.00      RA0  C
ATOM   4296  CG1 VAL A 462      80.947 -30.101  71.643  1.00  0.00      RA0  C
ATOM   4297  CG2 VAL A 462      82.502 -30.688  73.543  1.00  0.00      RA0  C
ATOM   4298  C   VAL A 462      83.612 -28.038  71.110  1.00  0.00      RA0  C
ATOM   4299  O   VAL A 462      84.316 -27.314  71.806  1.00  0.00      RA0  O
ATOM   4300  N   ALA A 463      83.052 -27.573  69.977  1.00  0.00      RA0  N
ATOM   4301  H   ALA A 463      82.442 -28.188  69.479  1.00  0.00      RA0  H
ATOM   4302  CA  ALA A 463      83.256 -26.229  69.483  1.00  0.00      RA0  C
ATOM   4303  CB  ALA A 463      82.379 -25.972  68.257  1.00  0.00      RA0  C
ATOM   4304  C   ALA A 463      83.000 -25.126  70.517  1.00  0.00      RA0  C
ATOM   4305  O   ALA A 463      83.840 -24.259  70.751  1.00  0.00      RA0  O
ATOM   4306  N   GLU A 464      81.859 -25.190  71.233  1.00  0.00      RA0  N
ATOM   4307  H   GLU A 464      81.262 -25.994  71.167  1.00  0.00      RA0  H
ATOM   4308  CA  GLU A 464      81.480 -24.214  72.251  1.00  0.00      RA0  C
ATOM   4309  CB  GLU A 464      79.996 -24.317  72.633  1.00  0.00      RA0  C
ATOM   4310  CG  GLU A 464      79.630 -25.342  73.704  1.00  0.00      RA0  C
ATOM   4311  CD  GLU A 464      80.131 -26.702  73.288  1.00  0.00      RA0  C
ATOM   4312  OE1 GLU A 464      79.903 -27.093  72.147  1.00  0.00      RA0  O
ATOM   4313  OE2 GLU A 464      80.788 -27.347  74.096  1.00  0.00      RA0  O
ATOM   4314  C   GLU A 464      82.441 -24.118  73.428  1.00  0.00      RA0  C
ATOM   4315  O   GLU A 464      82.729 -23.031  73.923  1.00  0.00      RA0  O
ATOM   4316  N   SER A 465      83.035 -25.256  73.857  1.00  0.00      RA0  N
ATOM   4317  H   SER A 465      82.826 -26.113  73.381  1.00  0.00      RA0  H
ATOM   4318  CA  SER A 465      83.912 -25.298  75.024  1.00  0.00      RA0  C
ATOM   4319  CB  SER A 465      84.078 -26.747  75.460  1.00  0.00      RA0  C
ATOM   4320  OG  SER A 465      83.558 -27.599  74.438  1.00  0.00      RA0  O
ATOM   4321  HG  SER A 465      82.601 -27.565  74.515  1.00  0.00      RA0  H
ATOM   4322  C   SER A 465      85.230 -24.560  74.855  1.00  0.00      RA0  C
ATOM   4323  O   SER A 465      85.868 -24.167  75.825  1.00  0.00      RA0  O
ATOM   4324  N   MET A 466      85.642 -24.280  73.605  1.00  0.00      RA0  N
ATOM   4325  H   MET A 466      85.066 -24.583  72.842  1.00  0.00      RA0  H
ATOM   4326  CA  MET A 466      86.772 -23.415  73.317  1.00  0.00      RA0  C
ATOM   4327  CB  MET A 466      87.285 -23.623  71.896  1.00  0.00      RA0  C
ATOM   4328  CG  MET A 466      87.812 -25.041  71.692  1.00  0.00      RA0  C
ATOM   4329  SD  MET A 466      88.534 -25.254  70.062  1.00  0.00      RA0  S
ATOM   4330  CE  MET A 466      87.123 -24.695  69.098  1.00  0.00      RA0  C
ATOM   4331  C   MET A 466      86.504 -21.937  73.583  1.00  0.00      RA0  C
ATOM   4332  O   MET A 466      87.426 -21.138  73.731  1.00  0.00      RA0  O
ATOM   4333  N   GLY A 467      85.223 -21.509  73.647  1.00  0.00      RA0  N
ATOM   4334  H   GLY A 467      84.481 -22.182  73.638  1.00  0.00      RA0  H
ATOM   4335  CA  GLY A 467      84.863 -20.095  73.743  1.00  0.00      RA0  C
ATOM   4336  C   GLY A 467      85.314 -19.415  75.006  1.00  0.00      RA0  C
ATOM   4337  O   GLY A 467      85.599 -18.222  75.007  1.00  0.00      RA0  O
ATOM   4338  N   GLU A 468      85.445 -20.176  76.104  1.00  0.00      RA0  N
ATOM   4339  H   GLU A 468      85.253 -21.156  76.046  1.00  0.00      RA0  H
ATOM   4340  CA  GLU A 468      85.924 -19.669  77.376  1.00  0.00      RA0  C
ATOM   4341  CB  GLU A 468      85.503 -20.594  78.515  1.00  0.00      RA0  C
ATOM   4342  CG  GLU A 468      83.983 -20.737  78.591  1.00  0.00      RA0  C
ATOM   4343  CD  GLU A 468      83.617 -21.563  79.805  1.00  0.00      RA0  C
ATOM   4344  OE1 GLU A 468      84.432 -22.382  80.224  1.00  0.00      RA0  O
ATOM   4345  OE2 GLU A 468      82.523 -21.374  80.335  1.00  0.00      RA0  O
ATOM   4346  C   GLU A 468      87.431 -19.425  77.392  1.00  0.00      RA0  C
ATOM   4347  O   GLU A 468      87.946 -18.675  78.219  1.00  0.00      RA0  O
ATOM   4348  N   GLU A 469      88.181 -20.014  76.438  1.00  0.00      RA0  N
ATOM   4349  H   GLU A 469      87.749 -20.559  75.716  1.00  0.00      RA0  H
ATOM   4350  CA  GLU A 469      89.625 -19.855  76.356  1.00  0.00      RA0  C
ATOM   4351  CB  GLU A 469      90.258 -21.131  75.782  1.00  0.00      RA0  C
ATOM   4352  CG  GLU A 469      89.835 -22.433  76.468  1.00  0.00      RA0  C
ATOM   4353  CD  GLU A 469      90.359 -23.632  75.689  1.00  0.00      RA0  C
ATOM   4354  OE1 GLU A 469      89.948 -23.844  74.552  1.00  0.00      RA0  O
ATOM   4355  OE2 GLU A 469      91.136 -24.417  76.226  1.00  0.00      RA0  O
ATOM   4356  C   GLU A 469      90.004 -18.697  75.433  1.00  0.00      RA0  C
ATOM   4357  O   GLU A 469      91.142 -18.230  75.404  1.00  0.00      RA0  O
ATOM   4358  N   CYS A 470      89.022 -18.149  74.686  1.00  0.00      RA0  N
ATOM   4359  H   CYS A 470      88.077 -18.446  74.826  1.00  0.00      RA0  H
ATOM   4360  CA  CYS A 470      89.238 -17.112  73.693  1.00  0.00      RA0  C
ATOM   4361  CB  CYS A 470      88.015 -17.039  72.776  1.00  0.00      RA0  C
ATOM   4362  SG  CYS A 470      88.341 -16.153  71.230  1.00  0.00      RA0  S
ATOM   4363  C   CYS A 470      89.627 -15.748  74.261  1.00  0.00      RA0  C
ATOM   4364  O   CYS A 470      88.858 -15.079  74.949  1.00  0.00      RA0  O
ATOM   4365  N   ARG A 471      90.834 -15.259  73.916  1.00  0.00      RA0  N
ATOM   4366  H   ARG A 471      91.436 -15.806  73.333  1.00  0.00      RA0  H
ATOM   4367  CA  ARG A 471      91.213 -13.884  74.172  1.00  0.00      RA0  C
ATOM   4368  CB  ARG A 471      92.532 -13.896  74.935  1.00  0.00      RA0  C
ATOM   4369  CG  ARG A 471      92.386 -14.916  76.060  1.00  0.00      RA0  C
ATOM   4370  CD  ARG A 471      93.692 -15.459  76.623  1.00  0.00      RA0  C
ATOM   4371  NE  ARG A 471      93.387 -16.620  77.454  1.00  0.00      RA0  N
ATOM   4372  HE  ARG A 471      92.857 -17.338  76.977  1.00  0.00      RA0  H
ATOM   4373  CZ  ARG A 471      93.776 -16.632  78.761  1.00  0.00      RA0  C
ATOM   4374  NH1 ARG A 471      93.441 -17.683  79.543  1.00  0.00      RA0  N
ATOM   4375 HH11 ARG A 471      93.700 -17.755  80.510  1.00  0.00      RA0  H
ATOM   4376 HH12 ARG A 471      92.901 -18.447  79.171  1.00  0.00      RA0  H
ATOM   4377  NH2 ARG A 471      94.489 -15.587  79.247  1.00  0.00      RA0  N
ATOM   4378 HH21 ARG A 471      94.800 -15.531  80.200  1.00  0.00      RA0  H
ATOM   4379 HH22 ARG A 471      94.737 -14.811  78.658  1.00  0.00      RA0  H
ATOM   4380  C   ARG A 471      91.333 -13.143  72.857  1.00  0.00      RA0  C
ATOM   4381  O   ARG A 471      92.296 -13.308  72.116  1.00  0.00      RA0  O
ATOM   4382  N   GLY A 472      90.353 -12.263  72.555  1.00  0.00      RA0  N
ATOM   4383  H   GLY A 472      89.615 -12.133  73.216  1.00  0.00      RA0  H
ATOM   4384  CA  GLY A 472      90.308 -11.510  71.302  1.00  0.00      RA0  C
ATOM   4385  C   GLY A 472      90.931 -10.160  71.357  1.00  0.00      RA0  C
ATOM   4386  O   GLY A 472      90.870  -9.383  70.409  1.00  0.00      RA0  O
ATOM   4387  N   ILE A 473      91.558  -9.835  72.487  1.00  0.00      RA0  N
ATOM   4388  H   ILE A 473      91.771 -10.585  73.107  1.00  0.00      RA0  H
ATOM   4389  CA  ILE A 473      92.275  -8.594  72.649  1.00  0.00      RA0  C
ATOM   4390  CB  ILE A 473      92.359  -8.202  74.129  1.00  0.00      RA0  C
ATOM   4391  CG2 ILE A 473      90.955  -7.946  74.678  1.00  0.00      RA0  C
ATOM   4392  CG1 ILE A 473      93.121  -9.236  74.963  1.00  0.00      RA0  C
ATOM   4393  CD1 ILE A 473      93.268  -8.813  76.425  1.00  0.00      RA0  C
ATOM   4394  C   ILE A 473      93.658  -8.639  71.998  1.00  0.00      RA0  C
ATOM   4395  O   ILE A 473      94.356  -9.652  72.084  1.00  0.00      RA0  O
ATOM   4396  N   PRO A 474      94.124  -7.579  71.354  1.00  0.00      RA0  N
ATOM   4397  CD  PRO A 474      93.318  -6.501  70.791  1.00  0.00      RA0  C
ATOM   4398  CA  PRO A 474      95.543  -7.421  71.106  1.00  0.00      RA0  C
ATOM   4399  CB  PRO A 474      95.514  -6.613  69.809  1.00  0.00      RA0  C
ATOM   4400  CG  PRO A 474      94.313  -5.676  69.975  1.00  0.00      RA0  C
ATOM   4401  C   PRO A 474      96.162  -6.653  72.263  1.00  0.00      RA0  C
ATOM   4402  O   PRO A 474      95.444  -6.055  73.067  1.00  0.00      RA0  O
ATOM   4403  N   GLY A 475      97.508  -6.653  72.384  1.00  0.00      RA0  N
ATOM   4404  H   GLY A 475      98.030  -7.166  71.705  1.00  0.00      RA0  H
ATOM   4405  CA  GLY A 475      98.213  -5.770  73.317  1.00  0.00      RA0  C
ATOM   4406  C   GLY A 475      97.933  -4.292  73.116  1.00  0.00      RA0  C
ATOM   4407  O   GLY A 475      97.581  -3.855  72.024  1.00  0.00      RA0  O
ATOM   4408  N   SER A 476      98.141  -3.457  74.156  1.00  0.00      RA0  N
ATOM   4409  H   SER A 476      98.439  -3.853  75.023  1.00  0.00      RA0  H
ATOM   4410  CA  SER A 476      97.794  -2.031  74.166  1.00  0.00      RA0  C
ATOM   4411  CB  SER A 476      98.136  -1.568  75.572  1.00  0.00      RA0  C
ATOM   4412  OG  SER A 476      98.068  -2.734  76.408  1.00  0.00      RA0  O
ATOM   4413  HG  SER A 476      98.127  -2.424  77.305  1.00  0.00      RA0  H
ATOM   4414  C   SER A 476      98.423  -1.214  73.060  1.00  0.00      RA0  C
ATOM   4415  O   SER A 476      97.825  -0.287  72.522  1.00  0.00      RA0  O
ATOM   4416  N   VAL A 477      99.651  -1.565  72.654  1.00  0.00      RA0  N
ATOM   4417  H   VAL A 477     100.065  -2.369  73.075  1.00  0.00      RA0  H
ATOM   4418  CA  VAL A 477     100.349  -0.901  71.572  1.00  0.00      RA0  C
ATOM   4419  CB  VAL A 477     101.844  -1.226  71.599  1.00  0.00      RA0  C
ATOM   4420  CG1 VAL A 477     102.465  -0.737  72.908  1.00  0.00      RA0  C
ATOM   4421  CG2 VAL A 477     102.110  -2.711  71.356  1.00  0.00      RA0  C
ATOM   4422  C   VAL A 477      99.741  -1.180  70.191  1.00  0.00      RA0  C
ATOM   4423  O   VAL A 477      99.938  -0.415  69.252  1.00  0.00      RA0  O
ATOM   4424  N   PHE A 478      98.912  -2.237  70.049  1.00  0.00      RA0  N
ATOM   4425  H   PHE A 478      98.679  -2.809  70.834  1.00  0.00      RA0  H
ATOM   4426  CA  PHE A 478      98.239  -2.559  68.796  1.00  0.00      RA0  C
ATOM   4427  CB  PHE A 478      98.375  -4.038  68.440  1.00  0.00      RA0  C
ATOM   4428  CG  PHE A 478      99.798  -4.512  68.534  1.00  0.00      RA0  C
ATOM   4429  CD1 PHE A 478     100.153  -5.421  69.524  1.00  0.00      RA0  C
ATOM   4430  CD2 PHE A 478     100.743  -4.060  67.625  1.00  0.00      RA0  C
ATOM   4431  CE1 PHE A 478     101.455  -5.900  69.593  1.00  0.00      RA0  C
ATOM   4432  CE2 PHE A 478     102.042  -4.541  67.698  1.00  0.00      RA0  C
ATOM   4433  CZ  PHE A 478     102.398  -5.467  68.670  1.00  0.00      RA0  C
ATOM   4434  C   PHE A 478      96.748  -2.301  68.845  1.00  0.00      RA0  C
ATOM   4435  O   PHE A 478      96.055  -2.388  67.835  1.00  0.00      RA0  O
ATOM   4436  N   LYS A 479      96.206  -1.947  70.017  1.00  0.00      RA0  N
ATOM   4437  H   LYS A 479      96.795  -1.677  70.778  1.00  0.00      RA0  H
ATOM   4438  CA  LYS A 479      94.779  -1.802  70.200  1.00  0.00      RA0  C
ATOM   4439  CB  LYS A 479      94.399  -2.133  71.638  1.00  0.00      RA0  C
ATOM   4440  CG  LYS A 479      92.899  -1.969  71.862  1.00  0.00      RA0  C
ATOM   4441  CD  LYS A 479      92.510  -2.120  73.328  1.00  0.00      RA0  C
ATOM   4442  CE  LYS A 479      91.025  -1.837  73.545  1.00  0.00      RA0  C
ATOM   4443  NZ  LYS A 479      90.728  -1.934  74.980  1.00  0.00      RA0  N
ATOM   4444  HZ1 LYS A 479      89.717  -1.753  75.137  1.00  0.00      RA0  H
ATOM   4445  HZ2 LYS A 479      90.974  -2.886  75.320  1.00  0.00      RA0  H
ATOM   4446  HZ3 LYS A 479      91.292  -1.226  75.491  1.00  0.00      RA0  H
ATOM   4447  C   LYS A 479      94.297  -0.411  69.851  1.00  0.00      RA0  C
ATOM   4448  O   LYS A 479      94.658   0.572  70.495  1.00  0.00      RA0  O
ATOM   4449  N   ARG A 480      93.469  -0.275  68.797  1.00  0.00      RA0  N
ATOM   4450  H   ARG A 480      93.160  -1.089  68.299  1.00  0.00      RA0  H
ATOM   4451  CA  ARG A 480      92.922   1.014  68.428  1.00  0.00      RA0  C
ATOM   4452  CB  ARG A 480      92.233   0.930  67.060  1.00  0.00      RA0  C
ATOM   4453  CG  ARG A 480      91.878   2.290  66.458  1.00  0.00      RA0  C
ATOM   4454  CD  ARG A 480      91.222   2.203  65.080  1.00  0.00      RA0  C
ATOM   4455  NE  ARG A 480      90.813   3.534  64.633  1.00  0.00      RA0  N
ATOM   4456  HE  ARG A 480      90.385   4.096  65.350  1.00  0.00      RA0  H
ATOM   4457  CZ  ARG A 480      91.027   3.947  63.349  1.00  0.00      RA0  C
ATOM   4458  NH1 ARG A 480      91.566   3.086  62.454  1.00  0.00      RA0  N
ATOM   4459 HH11 ARG A 480      91.878   3.364  61.534  1.00  0.00      RA0  H
ATOM   4460 HH12 ARG A 480      91.672   2.104  62.678  1.00  0.00      RA0  H
ATOM   4461  NH2 ARG A 480      90.689   5.212  63.007  1.00  0.00      RA0  N
ATOM   4462 HH21 ARG A 480      90.822   5.594  62.080  1.00  0.00      RA0  H
ATOM   4463 HH22 ARG A 480      90.269   5.845  63.667  1.00  0.00      RA0  H
ATOM   4464  C   ARG A 480      92.015   1.654  69.468  1.00  0.00      RA0  C
ATOM   4465  O   ARG A 480      91.175   1.005  70.090  1.00  0.00      RA0  O
ATOM   4466  N   THR A 481      92.186   2.974  69.676  1.00  0.00      RA0  N
ATOM   4467  H   THR A 481      92.996   3.433  69.315  1.00  0.00      RA0  H
ATOM   4468  CA  THR A 481      91.329   3.755  70.557  1.00  0.00      RA0  C
ATOM   4469  CB  THR A 481      92.339   4.179  71.589  1.00  0.00      RA0  C
ATOM   4470  OG1 THR A 481      93.592   3.653  71.121  1.00  0.00      RA0  O
ATOM   4471  HG1 THR A 481      94.244   3.836  71.784  1.00  0.00      RA0  H
ATOM   4472  CG2 THR A 481      92.021   3.640  72.986  1.00  0.00      RA0  C
ATOM   4473  C   THR A 481      90.653   4.896  69.830  1.00  0.00      RA0  C
ATOM   4474  O   THR A 481      89.614   5.388  70.260  1.00  0.00      RA0  O
ATOM   4475  N   SER A 482      91.209   5.365  68.699  1.00  0.00      RA0  N
ATOM   4476  H   SER A 482      91.992   4.892  68.302  1.00  0.00      RA0  H
ATOM   4477  CA  SER A 482      90.588   6.424  67.919  1.00  0.00      RA0  C
ATOM   4478  CB  SER A 482      91.730   6.868  67.009  1.00  0.00      RA0  C
ATOM   4479  OG  SER A 482      92.584   5.728  66.815  1.00  0.00      RA0  O
ATOM   4480  HG  SER A 482      93.497   6.014  66.918  1.00  0.00      RA0  H
ATOM   4481  C   SER A 482      89.319   6.011  67.186  1.00  0.00      RA0  C
ATOM   4482  O   SER A 482      89.280   4.912  66.622  1.00  0.00      RA0  O
ATOM   4483  N   PRO A 483      88.266   6.836  67.138  1.00  0.00      RA0  N
ATOM   4484  CD  PRO A 483      88.166   8.119  67.824  1.00  0.00      RA0  C
ATOM   4485  CA  PRO A 483      87.070   6.499  66.386  1.00  0.00      RA0  C
ATOM   4486  CB  PRO A 483      86.031   7.426  67.019  1.00  0.00      RA0  C
ATOM   4487  CG  PRO A 483      86.824   8.685  67.369  1.00  0.00      RA0  C
ATOM   4488  C   PRO A 483      87.268   6.771  64.906  1.00  0.00      RA0  C
ATOM   4489  O   PRO A 483      88.269   7.363  64.503  1.00  0.00      RA0  O
ATOM   4490  N   PHE A 484      86.309   6.337  64.077  1.00  0.00      RA0  N
ATOM   4491  H   PHE A 484      85.443   5.938  64.388  1.00  0.00      RA0  H
ATOM   4492  CA  PHE A 484      86.388   6.448  62.640  1.00  0.00      RA0  C
ATOM   4493  CB  PHE A 484      87.226   5.318  62.020  1.00  0.00      RA0  C
ATOM   4494  CG  PHE A 484      86.584   3.961  62.197  1.00  0.00      RA0  C
ATOM   4495  CD1 PHE A 484      85.877   3.391  61.144  1.00  0.00      RA0  C
ATOM   4496  CD2 PHE A 484      86.709   3.271  63.397  1.00  0.00      RA0  C
ATOM   4497  CE1 PHE A 484      85.293   2.139  61.286  1.00  0.00      RA0  C
ATOM   4498  CE2 PHE A 484      86.126   2.018  63.542  1.00  0.00      RA0  C
ATOM   4499  CZ  PHE A 484      85.417   1.453  62.488  1.00  0.00      RA0  C
ATOM   4500  C   PHE A 484      84.956   6.461  62.123  1.00  0.00      RA0  C
ATOM   4501  O   PHE A 484      84.069   5.979  62.824  1.00  0.00      RA0  O
ATOM   4502  N   LEU A 485      84.672   7.028  60.925  1.00  0.00      RA0  N
ATOM   4503  H   LEU A 485      85.410   7.564  60.505  1.00  0.00      RA0  H
ATOM   4504  CA  LEU A 485      83.344   7.044  60.309  1.00  0.00      RA0  C
ATOM   4505  CB  LEU A 485      82.887   5.637  59.919  1.00  0.00      RA0  C
ATOM   4506  CG  LEU A 485      83.252   5.183  58.505  1.00  0.00      RA0  C
ATOM   4507  CD1 LEU A 485      84.753   5.186  58.214  1.00  0.00      RA0  C
ATOM   4508  CD2 LEU A 485      82.618   3.825  58.221  1.00  0.00      RA0  C
ATOM   4509  C   LEU A 485      82.293   7.733  61.180  1.00  0.00      RA0  C
ATOM   4510  O   LEU A 485      81.139   7.323  61.283  1.00  0.00      RA0  O
ATOM   4511  N   THR A 486      82.677   8.844  61.831  1.00  0.00      RA0  N
ATOM   4512  H   THR A 486      83.630   9.140  61.750  1.00  0.00      RA0  H
ATOM   4513  CA  THR A 486      81.838   9.520  62.818  1.00  0.00      RA0  C
ATOM   4514  CB  THR A 486      82.885  10.061  63.766  1.00  0.00      RA0  C
ATOM   4515  OG1 THR A 486      84.059   9.253  63.578  1.00  0.00      RA0  O
ATOM   4516  HG1 THR A 486      84.807   9.767  63.858  1.00  0.00      RA0  H
ATOM   4517  CG2 THR A 486      82.436  10.076  65.229  1.00  0.00      RA0  C
ATOM   4518  C   THR A 486      80.942  10.562  62.196  1.00  0.00      RA0  C
ATOM   4519  O   THR A 486      79.988  11.033  62.811  1.00  0.00      RA0  O
ATOM   4520  N   HIS A 487      81.198  10.927  60.928  1.00  0.00      RA0  N
ATOM   4521  H   HIS A 487      81.940  10.451  60.460  1.00  0.00      RA0  H
ATOM   4522  CA  HIS A 487      80.333  11.805  60.165  1.00  0.00      RA0  C
ATOM   4523  CB  HIS A 487      80.965  12.198  58.828  1.00  0.00      RA0  C
ATOM   4524  CG  HIS A 487      80.293  13.472  58.379  1.00  0.00      RA0  C
ATOM   4525  ND1 HIS A 487      79.728  13.663  57.171  1.00  0.00      RA0  N
ATOM   4526  HD1 HIS A 487      79.715  13.042  56.412  1.00  0.00      RA0  H
ATOM   4527  CD2 HIS A 487      80.123  14.626  59.147  1.00  0.00      RA0  C
ATOM   4528  NE2 HIS A 487      79.442  15.513  58.389  1.00  0.00      RA0  N
ATOM   4529  CE1 HIS A 487      79.198  14.931  57.173  1.00  0.00      RA0  C
ATOM   4530  C   HIS A 487      78.937  11.240  59.968  1.00  0.00      RA0  C
ATOM   4531  O   HIS A 487      78.729  10.032  59.867  1.00  0.00      RA0  O
ATOM   4532  N   GLN A 488      77.928  12.125  59.897  1.00  0.00      RA0  N
ATOM   4533  H   GLN A 488      78.166  13.093  59.970  1.00  0.00      RA0  H
ATOM   4534  CA  GLN A 488      76.531  11.763  59.793  1.00  0.00      RA0  C
ATOM   4535  CB  GLN A 488      75.665  13.014  59.713  1.00  0.00      RA0  C
ATOM   4536  CG  GLN A 488      75.805  13.931  60.926  1.00  0.00      RA0  C
ATOM   4537  CD  GLN A 488      74.977  15.168  60.667  1.00  0.00      RA0  C
ATOM   4538  OE1 GLN A 488      74.640  15.477  59.531  1.00  0.00      RA0  O
ATOM   4539  NE2 GLN A 488      74.665  15.854  61.780  1.00  0.00      RA0  N
ATOM   4540 HE21 GLN A 488      74.969  15.545  62.681  1.00  0.00      RA0  H
ATOM   4541 HE22 GLN A 488      74.119  16.691  61.727  1.00  0.00      RA0  H
ATOM   4542  C   GLN A 488      76.208  10.851  58.614  1.00  0.00      RA0  C
ATOM   4543  O   GLN A 488      75.385   9.949  58.738  1.00  0.00      RA0  O
ATOM   4544  N   VAL A 489      76.899  10.993  57.463  1.00  0.00      RA0  N
ATOM   4545  H   VAL A 489      77.564  11.735  57.420  1.00  0.00      RA0  H
ATOM   4546  CA  VAL A 489      76.688  10.143  56.293  1.00  0.00      RA0  C
ATOM   4547  CB  VAL A 489      77.541  10.646  55.128  1.00  0.00      RA0  C
ATOM   4548  CG1 VAL A 489      79.029  10.605  55.468  1.00  0.00      RA0  C
ATOM   4549  CG2 VAL A 489      77.163   9.945  53.823  1.00  0.00      RA0  C
ATOM   4550  C   VAL A 489      76.853   8.648  56.571  1.00  0.00      RA0  C
ATOM   4551  O   VAL A 489      76.163   7.810  55.996  1.00  0.00      RA0  O
ATOM   4552  N   PHE A 490      77.719   8.271  57.530  1.00  0.00      RA0  N
ATOM   4553  H   PHE A 490      78.182   8.956  58.094  1.00  0.00      RA0  H
ATOM   4554  CA  PHE A 490      77.972   6.881  57.853  1.00  0.00      RA0  C
ATOM   4555  CB  PHE A 490      79.421   6.685  58.291  1.00  0.00      RA0  C
ATOM   4556  CG  PHE A 490      80.384   7.131  57.218  1.00  0.00      RA0  C
ATOM   4557  CD1 PHE A 490      80.491   6.411  56.034  1.00  0.00      RA0  C
ATOM   4558  CD2 PHE A 490      81.180   8.252  57.423  1.00  0.00      RA0  C
ATOM   4559  CE1 PHE A 490      81.409   6.799  55.065  1.00  0.00      RA0  C
ATOM   4560  CE2 PHE A 490      82.098   8.640  56.453  1.00  0.00      RA0  C
ATOM   4561  CZ  PHE A 490      82.219   7.908  55.278  1.00  0.00      RA0  C
ATOM   4562  C   PHE A 490      77.055   6.358  58.946  1.00  0.00      RA0  C
ATOM   4563  O   PHE A 490      77.101   5.179  59.285  1.00  0.00      RA0  O
ATOM   4564  N   ASN A 491      76.172   7.213  59.499  1.00  0.00      RA0  N
ATOM   4565  H   ASN A 491      76.126   8.148  59.151  1.00  0.00      RA0  H
ATOM   4566  CA  ASN A 491      75.234   6.821  60.541  1.00  0.00      RA0  C
ATOM   4567  CB  ASN A 491      75.488   7.643  61.808  1.00  0.00      RA0  C
ATOM   4568  CG  ASN A 491      76.719   7.117  62.528  1.00  0.00      RA0  C
ATOM   4569  OD1 ASN A 491      76.619   6.313  63.449  1.00  0.00      RA0  O
ATOM   4570  ND2 ASN A 491      77.888   7.604  62.056  1.00  0.00      RA0  N
ATOM   4571 HD21 ASN A 491      77.948   8.310  61.348  1.00  0.00      RA0  H
ATOM   4572 HD22 ASN A 491      78.774   7.259  62.379  1.00  0.00      RA0  H
ATOM   4573  C   ASN A 491      73.777   6.913  60.095  1.00  0.00      RA0  C
ATOM   4574  O   ASN A 491      72.901   6.290  60.684  1.00  0.00      RA0  O
ATOM   4575  N   SER A 492      73.465   7.672  59.027  1.00  0.00      RA0  N
ATOM   4576  H   SER A 492      74.187   8.049  58.448  1.00  0.00      RA0  H
ATOM   4577  CA  SER A 492      72.080   8.049  58.737  1.00  0.00      RA0  C
ATOM   4578  CB  SER A 492      72.069   9.519  58.338  1.00  0.00      RA0  C
ATOM   4579  OG  SER A 492      72.786  10.254  59.334  1.00  0.00      RA0  O
ATOM   4580  HG  SER A 492      73.676   9.925  59.325  1.00  0.00      RA0  H
ATOM   4581  C   SER A 492      71.359   7.131  57.772  1.00  0.00      RA0  C
ATOM   4582  O   SER A 492      70.177   7.320  57.498  1.00  0.00      RA0  O
ATOM   4583  N   TYR A 493      72.017   6.100  57.212  1.00  0.00      RA0  N
ATOM   4584  H   TYR A 493      72.937   5.831  57.506  1.00  0.00      RA0  H
ATOM   4585  CA  TYR A 493      71.420   5.368  56.102  1.00  0.00      RA0  C
ATOM   4586  CB  TYR A 493      72.057   5.787  54.775  1.00  0.00      RA0  C
ATOM   4587  CG  TYR A 493      71.630   7.187  54.395  1.00  0.00      RA0  C
ATOM   4588  CD1 TYR A 493      70.306   7.438  54.055  1.00  0.00      RA0  C
ATOM   4589  CE1 TYR A 493      69.915   8.701  53.625  1.00  0.00      RA0  C
ATOM   4590  CD2 TYR A 493      72.555   8.224  54.365  1.00  0.00      RA0  C
ATOM   4591  CE2 TYR A 493      72.163   9.491  53.941  1.00  0.00      RA0  C
ATOM   4592  CZ  TYR A 493      70.852   9.723  53.537  1.00  0.00      RA0  C
ATOM   4593  OH  TYR A 493      70.491  10.966  53.031  1.00  0.00      RA0  O
ATOM   4594  HH  TYR A 493      71.131  11.580  53.392  1.00  0.00      RA0  H
ATOM   4595  C   TYR A 493      71.506   3.868  56.304  1.00  0.00      RA0  C
ATOM   4596  O   TYR A 493      71.899   3.120  55.414  1.00  0.00      RA0  O
ATOM   4597  N   HIS A 494      71.131   3.376  57.504  1.00  0.00      RA0  N
ATOM   4598  H   HIS A 494      70.756   3.994  58.192  1.00  0.00      RA0  H
ATOM   4599  CA  HIS A 494      71.312   1.966  57.836  1.00  0.00      RA0  C
ATOM   4600  CB  HIS A 494      71.672   1.786  59.313  1.00  0.00      RA0  C
ATOM   4601  CG  HIS A 494      72.999   2.406  59.668  1.00  0.00      RA0  C
ATOM   4602  ND1 HIS A 494      73.295   2.845  60.906  1.00  0.00      RA0  N
ATOM   4603  HD1 HIS A 494      72.709   2.842  61.690  1.00  0.00      RA0  H
ATOM   4604  CD2 HIS A 494      74.107   2.601  58.841  1.00  0.00      RA0  C
ATOM   4605  NE2 HIS A 494      75.074   3.162  59.604  1.00  0.00      RA0  N
ATOM   4606  CE1 HIS A 494      74.581   3.312  60.871  1.00  0.00      RA0  C
ATOM   4607  C   HIS A 494      70.114   1.062  57.590  1.00  0.00      RA0  C
ATOM   4608  O   HIS A 494      70.285  -0.155  57.514  1.00  0.00      RA0  O
ATOM   4609  N   SER A 495      68.891   1.597  57.390  1.00  0.00      RA0  N
ATOM   4610  H   SER A 495      68.770   2.586  57.377  1.00  0.00      RA0  H
ATOM   4611  CA  SER A 495      67.791   0.790  56.862  1.00  0.00      RA0  C
ATOM   4612  CB  SER A 495      66.587   1.587  57.299  1.00  0.00      RA0  C
ATOM   4613  OG  SER A 495      67.097   2.494  58.287  1.00  0.00      RA0  O
ATOM   4614  HG  SER A 495      67.383   1.945  59.009  1.00  0.00      RA0  H
ATOM   4615  C   SER A 495      67.947   0.613  55.362  1.00  0.00      RA0  C
ATOM   4616  O   SER A 495      68.560   1.449  54.692  1.00  0.00      RA0  O
ATOM   4617  N   GLU A 496      67.392  -0.466  54.768  1.00  0.00      RA0  N
ATOM   4618  H   GLU A 496      67.120  -1.249  55.325  1.00  0.00      RA0  H
ATOM   4619  CA  GLU A 496      67.488  -0.649  53.325  1.00  0.00      RA0  C
ATOM   4620  CB  GLU A 496      66.792  -1.965  52.996  1.00  0.00      RA0  C
ATOM   4621  CG  GLU A 496      67.513  -2.790  51.946  1.00  0.00      RA0  C
ATOM   4622  CD  GLU A 496      68.848  -3.197  52.523  1.00  0.00      RA0  C
ATOM   4623  OE1 GLU A 496      69.845  -2.537  52.246  1.00  0.00      RA0  O
ATOM   4624  OE2 GLU A 496      68.905  -4.180  53.250  1.00  0.00      RA0  O
ATOM   4625  C   GLU A 496      66.776   0.458  52.560  1.00  0.00      RA0  C
ATOM   4626  O   GLU A 496      67.286   1.024  51.597  1.00  0.00      RA0  O
ATOM   4627  N   THR A 497      65.592   0.869  53.040  1.00  0.00      RA0  N
ATOM   4628  H   THR A 497      65.215   0.388  53.831  1.00  0.00      RA0  H
ATOM   4629  CA  THR A 497      64.821   1.974  52.488  1.00  0.00      RA0  C
ATOM   4630  CB  THR A 497      63.566   1.981  53.325  1.00  0.00      RA0  C
ATOM   4631  OG1 THR A 497      63.359   0.637  53.777  1.00  0.00      RA0  O
ATOM   4632  HG1 THR A 497      63.118   0.126  53.011  1.00  0.00      RA0  H
ATOM   4633  CG2 THR A 497      62.350   2.535  52.582  1.00  0.00      RA0  C
ATOM   4634  C   THR A 497      65.585   3.293  52.497  1.00  0.00      RA0  C
ATOM   4635  O   THR A 497      65.612   4.024  51.505  1.00  0.00      RA0  O
ATOM   4636  N   ASN A 498      66.292   3.615  53.601  1.00  0.00      RA0  N
ATOM   4637  H   ASN A 498      66.385   2.917  54.309  1.00  0.00      RA0  H
ATOM   4638  CA  ASN A 498      67.152   4.786  53.669  1.00  0.00      RA0  C
ATOM   4639  CB  ASN A 498      67.522   5.197  55.087  1.00  0.00      RA0  C
ATOM   4640  CG  ASN A 498      66.872   6.552  55.292  1.00  0.00      RA0  C
ATOM   4641  OD1 ASN A 498      65.802   6.832  54.741  1.00  0.00      RA0  O
ATOM   4642  ND2 ASN A 498      67.554   7.368  56.119  1.00  0.00      RA0  N
ATOM   4643 HD21 ASN A 498      68.432   7.106  56.539  1.00  0.00      RA0  H
ATOM   4644 HD22 ASN A 498      67.230   8.276  56.383  1.00  0.00      RA0  H
ATOM   4645  C   ASN A 498      68.336   4.760  52.703  1.00  0.00      RA0  C
ATOM   4646  O   ASN A 498      68.608   5.755  52.028  1.00  0.00      RA0  O
ATOM   4647  N   ILE A 499      69.069   3.629  52.584  1.00  0.00      RA0  N
ATOM   4648  H   ILE A 499      68.856   2.816  53.134  1.00  0.00      RA0  H
ATOM   4649  CA  ILE A 499      70.167   3.523  51.624  1.00  0.00      RA0  C
ATOM   4650  CB  ILE A 499      71.103   2.334  51.908  1.00  0.00      RA0  C
ATOM   4651  CG2 ILE A 499      70.463   0.978  51.626  1.00  0.00      RA0  C
ATOM   4652  CG1 ILE A 499      72.427   2.493  51.156  1.00  0.00      RA0  C
ATOM   4653  CD1 ILE A 499      73.143   3.804  51.483  1.00  0.00      RA0  C
ATOM   4654  C   ILE A 499      69.686   3.584  50.184  1.00  0.00      RA0  C
ATOM   4655  O   ILE A 499      70.286   4.256  49.350  1.00  0.00      RA0  O
ATOM   4656  N   VAL A 500      68.536   2.945  49.870  1.00  0.00      RA0  N
ATOM   4657  H   VAL A 500      68.119   2.377  50.581  1.00  0.00      RA0  H
ATOM   4658  CA  VAL A 500      67.901   2.988  48.559  1.00  0.00      RA0  C
ATOM   4659  CB  VAL A 500      66.594   2.180  48.514  1.00  0.00      RA0  C
ATOM   4660  CG1 VAL A 500      65.753   2.525  47.282  1.00  0.00      RA0  C
ATOM   4661  CG2 VAL A 500      66.861   0.682  48.545  1.00  0.00      RA0  C
ATOM   4662  C   VAL A 500      67.605   4.410  48.117  1.00  0.00      RA0  C
ATOM   4663  O   VAL A 500      67.965   4.828  47.016  1.00  0.00      RA0  O
ATOM   4664  N   ARG A 501      66.987   5.212  49.003  1.00  0.00      RA0  N
ATOM   4665  H   ARG A 501      66.736   4.809  49.886  1.00  0.00      RA0  H
ATOM   4666  CA  ARG A 501      66.711   6.611  48.751  1.00  0.00      RA0  C
ATOM   4667  CB  ARG A 501      65.901   7.218  49.888  1.00  0.00      RA0  C
ATOM   4668  CG  ARG A 501      64.511   6.634  50.097  1.00  0.00      RA0  C
ATOM   4669  CD  ARG A 501      63.938   7.186  51.399  1.00  0.00      RA0  C
ATOM   4670  NE  ARG A 501      62.593   6.682  51.650  1.00  0.00      RA0  N
ATOM   4671  HE  ARG A 501      62.007   6.586  50.837  1.00  0.00      RA0  H
ATOM   4672  CZ  ARG A 501      62.213   6.487  52.946  1.00  0.00      RA0  C
ATOM   4673  NH1 ARG A 501      63.120   6.637  53.944  1.00  0.00      RA0  N
ATOM   4674 HH11 ARG A 501      62.881   6.551  54.914  1.00  0.00      RA0  H
ATOM   4675 HH12 ARG A 501      64.099   6.842  53.784  1.00  0.00      RA0  H
ATOM   4676  NH2 ARG A 501      60.927   6.148  53.205  1.00  0.00      RA0  N
ATOM   4677 HH21 ARG A 501      60.580   5.997  54.135  1.00  0.00      RA0  H
ATOM   4678 HH22 ARG A 501      60.258   6.037  52.463  1.00  0.00      RA0  H
ATOM   4679  C   ARG A 501      67.967   7.454  48.632  1.00  0.00      RA0  C
ATOM   4680  O   ARG A 501      68.082   8.284  47.739  1.00  0.00      RA0  O
ATOM   4681  N   TYR A 502      68.986   7.242  49.484  1.00  0.00      RA0  N
ATOM   4682  H   TYR A 502      68.901   6.517  50.173  1.00  0.00      RA0  H
ATOM   4683  CA  TYR A 502      70.259   7.934  49.344  1.00  0.00      RA0  C
ATOM   4684  CB  TYR A 502      71.205   7.583  50.492  1.00  0.00      RA0  C
ATOM   4685  CG  TYR A 502      72.400   8.513  50.499  1.00  0.00      RA0  C
ATOM   4686  CD1 TYR A 502      72.215   9.887  50.396  1.00  0.00      RA0  C
ATOM   4687  CE1 TYR A 502      73.307  10.748  50.433  1.00  0.00      RA0  C
ATOM   4688  CD2 TYR A 502      73.687   8.003  50.630  1.00  0.00      RA0  C
ATOM   4689  CE2 TYR A 502      74.780   8.864  50.660  1.00  0.00      RA0  C
ATOM   4690  CZ  TYR A 502      74.594  10.239  50.554  1.00  0.00      RA0  C
ATOM   4691  OH  TYR A 502      75.681  11.091  50.567  1.00  0.00      RA0  O
ATOM   4692  HH  TYR A 502      75.527  11.846  49.993  1.00  0.00      RA0  H
ATOM   4693  C   TYR A 502      70.973   7.653  48.019  1.00  0.00      RA0  C
ATOM   4694  O   TYR A 502      71.398   8.581  47.332  1.00  0.00      RA0  O
ATOM   4695  N   MET A 503      71.045   6.378  47.587  1.00  0.00      RA0  N
ATOM   4696  H   MET A 503      70.663   5.652  48.160  1.00  0.00      RA0  H
ATOM   4697  CA  MET A 503      71.593   6.014  46.291  1.00  0.00      RA0  C
ATOM   4698  CB  MET A 503      71.690   4.494  46.136  1.00  0.00      RA0  C
ATOM   4699  CG  MET A 503      72.695   3.887  47.119  1.00  0.00      RA0  C
ATOM   4700  SD  MET A 503      72.915   2.109  46.931  1.00  0.00      RA0  S
ATOM   4701  CE  MET A 503      71.236   1.596  47.312  1.00  0.00      RA0  C
ATOM   4702  C   MET A 503      70.832   6.646  45.135  1.00  0.00      RA0  C
ATOM   4703  O   MET A 503      71.428   7.210  44.220  1.00  0.00      RA0  O
ATOM   4704  N   LYS A 504      69.487   6.615  45.183  1.00  0.00      RA0  N
ATOM   4705  H   LYS A 504      69.053   6.114  45.936  1.00  0.00      RA0  H
ATOM   4706  CA  LYS A 504      68.639   7.227  44.178  1.00  0.00      RA0  C
ATOM   4707  CB  LYS A 504      67.164   6.893  44.393  1.00  0.00      RA0  C
ATOM   4708  CG  LYS A 504      66.410   7.050  43.072  1.00  0.00      RA0  C
ATOM   4709  CD  LYS A 504      66.696   5.878  42.132  1.00  0.00      RA0  C
ATOM   4710  CE  LYS A 504      66.559   6.224  40.648  1.00  0.00      RA0  C
ATOM   4711  NZ  LYS A 504      67.724   7.019  40.252  1.00  0.00      RA0  N
ATOM   4712  HZ1 LYS A 504      67.980   6.845  39.254  1.00  0.00      RA0  H
ATOM   4713  HZ2 LYS A 504      67.638   8.040  40.432  1.00  0.00      RA0  H
ATOM   4714  HZ3 LYS A 504      68.565   6.640  40.741  1.00  0.00      RA0  H
ATOM   4715  C   LYS A 504      68.808   8.735  44.072  1.00  0.00      RA0  C
ATOM   4716  O   LYS A 504      68.934   9.292  42.984  1.00  0.00      RA0  O
ATOM   4717  N   LYS A 505      68.862   9.445  45.212  1.00  0.00      RA0  N
ATOM   4718  H   LYS A 505      68.794   8.938  46.072  1.00  0.00      RA0  H
ATOM   4719  CA  LYS A 505      69.083  10.875  45.237  1.00  0.00      RA0  C
ATOM   4720  CB  LYS A 505      69.033  11.432  46.667  1.00  0.00      RA0  C
ATOM   4721  CG  LYS A 505      67.690  11.375  47.397  1.00  0.00      RA0  C
ATOM   4722  CD  LYS A 505      67.792  11.905  48.835  1.00  0.00      RA0  C
ATOM   4723  CE  LYS A 505      68.824  11.147  49.679  1.00  0.00      RA0  C
ATOM   4724  NZ  LYS A 505      68.873  11.658  51.060  1.00  0.00      RA0  N
ATOM   4725  HZ1 LYS A 505      69.573  11.126  51.627  1.00  0.00      RA0  H
ATOM   4726  HZ2 LYS A 505      69.150  12.658  51.062  1.00  0.00      RA0  H
ATOM   4727  HZ3 LYS A 505      67.946  11.555  51.516  1.00  0.00      RA0  H
ATOM   4728  C   LYS A 505      70.429  11.299  44.666  1.00  0.00      RA0  C
ATOM   4729  O   LYS A 505      70.511  12.269  43.916  1.00  0.00      RA0  O
ATOM   4730  N   LEU A 506      71.519  10.573  44.987  1.00  0.00      RA0  N
ATOM   4731  H   LEU A 506      71.411   9.770  45.579  1.00  0.00      RA0  H
ATOM   4732  CA  LEU A 506      72.805  10.798  44.354  1.00  0.00      RA0  C
ATOM   4733  CB  LEU A 506      73.918   9.963  44.988  1.00  0.00      RA0  C
ATOM   4734  CG  LEU A 506      74.013   9.997  46.509  1.00  0.00      RA0  C
ATOM   4735  CD1 LEU A 506      75.387   9.539  46.987  1.00  0.00      RA0  C
ATOM   4736  CD2 LEU A 506      73.649  11.352  47.089  1.00  0.00      RA0  C
ATOM   4737  C   LEU A 506      72.799  10.496  42.858  1.00  0.00      RA0  C
ATOM   4738  O   LEU A 506      73.266  11.303  42.061  1.00  0.00      RA0  O
ATOM   4739  N   GLU A 507      72.204   9.363  42.429  1.00  0.00      RA0  N
ATOM   4740  H   GLU A 507      71.851   8.721  43.111  1.00  0.00      RA0  H
ATOM   4741  CA  GLU A 507      72.084   8.967  41.028  1.00  0.00      RA0  C
ATOM   4742  CB  GLU A 507      71.332   7.657  40.928  1.00  0.00      RA0  C
ATOM   4743  CG  GLU A 507      71.291   7.086  39.515  1.00  0.00      RA0  C
ATOM   4744  CD  GLU A 507      70.175   6.082  39.526  1.00  0.00      RA0  C
ATOM   4745  OE1 GLU A 507      69.923   5.498  40.574  1.00  0.00      RA0  O
ATOM   4746  OE2 GLU A 507      69.431   5.988  38.557  1.00  0.00      RA0  O
ATOM   4747  C   GLU A 507      71.362   9.999  40.176  1.00  0.00      RA0  C
ATOM   4748  O   GLU A 507      71.773  10.338  39.068  1.00  0.00      RA0  O
ATOM   4749  N   ASN A 508      70.283  10.585  40.725  1.00  0.00      RA0  N
ATOM   4750  H   ASN A 508      70.014  10.283  41.641  1.00  0.00      RA0  H
ATOM   4751  CA  ASN A 508      69.485  11.595  40.060  1.00  0.00      RA0  C
ATOM   4752  CB  ASN A 508      68.199  11.875  40.838  1.00  0.00      RA0  C
ATOM   4753  CG  ASN A 508      67.111  10.888  40.458  1.00  0.00      RA0  C
ATOM   4754  OD1 ASN A 508      67.285   9.667  40.436  1.00  0.00      RA0  O
ATOM   4755  ND2 ASN A 508      65.943  11.492  40.172  1.00  0.00      RA0  N
ATOM   4756 HD21 ASN A 508      65.886  12.491  40.199  1.00  0.00      RA0  H
ATOM   4757 HD22 ASN A 508      65.116  10.990  39.921  1.00  0.00      RA0  H
ATOM   4758  C   ASN A 508      70.240  12.904  39.793  1.00  0.00      RA0  C
ATOM   4759  O   ASN A 508      69.804  13.716  38.979  1.00  0.00      RA0  O
ATOM   4760  N   LYS A 509      71.386  13.147  40.470  1.00  0.00      RA0  N
ATOM   4761  H   LYS A 509      71.775  12.423  41.042  1.00  0.00      RA0  H
ATOM   4762  CA  LYS A 509      72.226  14.308  40.221  1.00  0.00      RA0  C
ATOM   4763  CB  LYS A 509      73.182  14.565  41.400  1.00  0.00      RA0  C
ATOM   4764  CG  LYS A 509      72.647  14.565  42.843  1.00  0.00      RA0  C
ATOM   4765  CD  LYS A 509      73.813  14.687  43.844  1.00  0.00      RA0  C
ATOM   4766  CE  LYS A 509      73.488  14.577  45.341  1.00  0.00      RA0  C
ATOM   4767  NZ  LYS A 509      74.729  14.392  46.122  1.00  0.00      RA0  N
ATOM   4768  HZ1 LYS A 509      74.579  14.048  47.100  1.00  0.00      RA0  H
ATOM   4769  HZ2 LYS A 509      75.384  13.709  45.700  1.00  0.00      RA0  H
ATOM   4770  HZ3 LYS A 509      75.284  15.259  46.294  1.00  0.00      RA0  H
ATOM   4771  C   LYS A 509      73.113  14.164  38.988  1.00  0.00      RA0  C
ATOM   4772  O   LYS A 509      73.628  15.161  38.476  1.00  0.00      RA0  O
ATOM   4773  N   ASP A 510      73.328  12.933  38.493  1.00  0.00      RA0  N
ATOM   4774  H   ASP A 510      72.759  12.150  38.753  1.00  0.00      RA0  H
ATOM   4775  CA  ASP A 510      74.395  12.658  37.559  1.00  0.00      RA0  C
ATOM   4776  CB  ASP A 510      75.140  11.376  37.959  1.00  0.00      RA0  C
ATOM   4777  CG  ASP A 510      76.257  11.581  38.972  1.00  0.00      RA0  C
ATOM   4778  OD1 ASP A 510      76.316  12.611  39.632  1.00  0.00      RA0  O
ATOM   4779  OD2 ASP A 510      77.110  10.703  39.078  1.00  0.00      RA0  O
ATOM   4780  C   ASP A 510      73.856  12.452  36.149  1.00  0.00      RA0  C
ATOM   4781  O   ASP A 510      72.949  11.660  35.906  1.00  0.00      RA0  O
ATOM   4782  N   ILE A 511      74.427  13.150  35.140  1.00  0.00      RA0  N
ATOM   4783  H   ILE A 511      75.191  13.758  35.365  1.00  0.00      RA0  H
ATOM   4784  CA  ILE A 511      74.095  12.841  33.753  1.00  0.00      RA0  C
ATOM   4785  CB  ILE A 511      74.412  13.976  32.768  1.00  0.00      RA0  C
ATOM   4786  CG2 ILE A 511      74.285  13.488  31.321  1.00  0.00      RA0  C
ATOM   4787  CG1 ILE A 511      73.510  15.184  32.975  1.00  0.00      RA0  C
ATOM   4788  CD1 ILE A 511      73.662  16.218  31.857  1.00  0.00      RA0  C
ATOM   4789  C   ILE A 511      74.871  11.607  33.319  1.00  0.00      RA0  C
ATOM   4790  O   ILE A 511      76.106  11.576  33.312  1.00  0.00      RA0  O
ATOM   4791  N   SER A 512      74.137  10.544  32.945  1.00  0.00      RA0  N
ATOM   4792  H   SER A 512      73.142  10.588  32.970  1.00  0.00      RA0  H
ATOM   4793  CA  SER A 512      74.701   9.298  32.458  1.00  0.00      RA0  C
ATOM   4794  CB  SER A 512      74.297   8.435  33.631  1.00  0.00      RA0  C
ATOM   4795  OG  SER A 512      73.159   9.127  34.179  1.00  0.00      RA0  O
ATOM   4796  HG  SER A 512      73.374   9.376  35.078  1.00  0.00      RA0  H
ATOM   4797  C   SER A 512      74.045   8.907  31.150  1.00  0.00      RA0  C
ATOM   4798  O   SER A 512      73.181   9.609  30.624  1.00  0.00      RA0  O
ATOM   4799  N   LEU A 513      74.441   7.769  30.540  1.00  0.00      RA0  N
ATOM   4800  H   LEU A 513      75.027   7.108  31.015  1.00  0.00      RA0  H
ATOM   4801  CA  LEU A 513      73.973   7.398  29.213  1.00  0.00      RA0  C
ATOM   4802  CB  LEU A 513      74.869   6.327  28.586  1.00  0.00      RA0  C
ATOM   4803  CG  LEU A 513      76.226   6.856  28.118  1.00  0.00      RA0  C
ATOM   4804  CD1 LEU A 513      77.171   5.723  27.714  1.00  0.00      RA0  C
ATOM   4805  CD2 LEU A 513      76.069   7.880  26.994  1.00  0.00      RA0  C
ATOM   4806  C   LEU A 513      72.520   6.936  29.202  1.00  0.00      RA0  C
ATOM   4807  O   LEU A 513      71.936   6.712  28.142  1.00  0.00      RA0  O
ATOM   4808  N   VAL A 514      71.868   6.852  30.380  1.00  0.00      RA0  N
ATOM   4809  H   VAL A 514      72.359   7.106  31.208  1.00  0.00      RA0  H
ATOM   4810  CA  VAL A 514      70.444   6.570  30.474  1.00  0.00      RA0  C
ATOM   4811  CB  VAL A 514      70.139   5.863  31.795  1.00  0.00      RA0  C
ATOM   4812  CG1 VAL A 514      70.909   4.545  31.872  1.00  0.00      RA0  C
ATOM   4813  CG2 VAL A 514      70.433   6.763  32.997  1.00  0.00      RA0  C
ATOM   4814  C   VAL A 514      69.612   7.834  30.327  1.00  0.00      RA0  C
ATOM   4815  O   VAL A 514      68.385   7.785  30.273  1.00  0.00      RA0  O
ATOM   4816  N   HIS A 515      70.269   9.002  30.213  1.00  0.00      RA0  N
ATOM   4817  H   HIS A 515      71.268   9.019  30.177  1.00  0.00      RA0  H
ATOM   4818  CA  HIS A 515      69.620  10.265  29.918  1.00  0.00      RA0  C
ATOM   4819  CB  HIS A 515      70.110  11.324  30.913  1.00  0.00      RA0  C
ATOM   4820  CG  HIS A 515      69.694  10.978  32.326  1.00  0.00      RA0  C
ATOM   4821  ND1 HIS A 515      70.495  10.400  33.248  1.00  0.00      RA0  N
ATOM   4822  HD1 HIS A 515      71.421  10.094  33.150  1.00  0.00      RA0  H
ATOM   4823  CD2 HIS A 515      68.445  11.213  32.908  1.00  0.00      RA0  C
ATOM   4824  NE2 HIS A 515      68.502  10.776  34.191  1.00  0.00      RA0  N
ATOM   4825  CE1 HIS A 515      69.762  10.277  34.400  1.00  0.00      RA0  C
ATOM   4826  C   HIS A 515      69.862  10.732  28.494  1.00  0.00      RA0  C
ATOM   4827  O   HIS A 515      68.922  10.925  27.728  1.00  0.00      RA0  O
ATOM   4828  N   SER A 516      71.130  10.927  28.092  1.00  0.00      RA0  N
ATOM   4829  H   SER A 516      71.939  10.784  28.661  1.00  0.00      RA0  H
ATOM   4830  CA  SER A 516      71.437  11.515  26.796  1.00  0.00      RA0  C
ATOM   4831  CB  SER A 516      71.219  13.022  26.938  1.00  0.00      RA0  C
ATOM   4832  OG  SER A 516      71.165  13.366  28.335  1.00  0.00      RA0  O
ATOM   4833  HG  SER A 516      71.115  14.321  28.351  1.00  0.00      RA0  H
ATOM   4834  C   SER A 516      72.834  11.139  26.367  1.00  0.00      RA0  C
ATOM   4835  O   SER A 516      73.615  10.577  27.137  1.00  0.00      RA0  O
ATOM   4836  N   MET A 517      73.170  11.390  25.085  1.00  0.00      RA0  N
ATOM   4837  H   MET A 517      72.482  11.793  24.472  1.00  0.00      RA0  H
ATOM   4838  CA  MET A 517      74.499  11.181  24.547  1.00  0.00      RA0  C
ATOM   4839  CB  MET A 517      74.546  11.508  23.052  1.00  0.00      RA0  C
ATOM   4840  CG  MET A 517      75.948  11.402  22.442  1.00  0.00      RA0  C
ATOM   4841  SD  MET A 517      75.987  11.677  20.665  1.00  0.00      RA0  S
ATOM   4842  CE  MET A 517      74.880  13.089  20.623  1.00  0.00      RA0  C
ATOM   4843  C   MET A 517      75.555  12.003  25.264  1.00  0.00      RA0  C
ATOM   4844  O   MET A 517      75.409  13.199  25.512  1.00  0.00      RA0  O
ATOM   4845  N   ILE A 518      76.688  11.364  25.587  1.00  0.00      RA0  N
ATOM   4846  H   ILE A 518      76.781  10.402  25.321  1.00  0.00      RA0  H
ATOM   4847  CA  ILE A 518      77.817  12.040  26.182  1.00  0.00      RA0  C
ATOM   4848  CB  ILE A 518      78.216  11.354  27.491  1.00  0.00      RA0  C
ATOM   4849  CG2 ILE A 518      79.444  12.021  28.103  1.00  0.00      RA0  C
ATOM   4850  CG1 ILE A 518      77.043  11.331  28.475  1.00  0.00      RA0  C
ATOM   4851  CD1 ILE A 518      77.398  10.652  29.799  1.00  0.00      RA0  C
ATOM   4852  C   ILE A 518      78.920  11.957  25.142  1.00  0.00      RA0  C
ATOM   4853  O   ILE A 518      79.533  10.899  25.021  1.00  0.00      RA0  O
ATOM   4854  N   PRO A 519      79.261  12.976  24.357  1.00  0.00      RA0  N
ATOM   4855  CD  PRO A 519      78.741  14.334  24.426  1.00  0.00      RA0  C
ATOM   4856  CA  PRO A 519      80.006  12.696  23.129  1.00  0.00      RA0  C
ATOM   4857  CB  PRO A 519      79.298  13.656  22.175  1.00  0.00      RA0  C
ATOM   4858  CG  PRO A 519      78.995  14.894  23.028  1.00  0.00      RA0  C
ATOM   4859  C   PRO A 519      81.458  13.051  23.339  1.00  0.00      RA0  C
ATOM   4860  O   PRO A 519      82.057  13.801  22.569  1.00  0.00      RA0  O
ATOM   4861  N   LEU A 520      82.055  12.488  24.395  1.00  0.00      RA0  N
ATOM   4862  H   LEU A 520      81.541  11.751  24.837  1.00  0.00      RA0  H
ATOM   4863  CA  LEU A 520      83.432  12.712  24.770  1.00  0.00      RA0  C
ATOM   4864  CB  LEU A 520      83.722  12.101  26.140  1.00  0.00      RA0  C
ATOM   4865  CG  LEU A 520      83.032  12.750  27.337  1.00  0.00      RA0  C
ATOM   4866  CD1 LEU A 520      83.198  11.895  28.595  1.00  0.00      RA0  C
ATOM   4867  CD2 LEU A 520      83.520  14.176  27.576  1.00  0.00      RA0  C
ATOM   4868  C   LEU A 520      84.442  12.135  23.786  1.00  0.00      RA0  C
ATOM   4869  O   LEU A 520      84.661  10.927  23.750  1.00  0.00      RA0  O
ATOM   4870  N   GLY A 521      85.117  13.002  22.992  1.00  0.00      RA0  N
ATOM   4871  H   GLY A 521      84.877  13.972  23.016  1.00  0.00      RA0  H
ATOM   4872  CA  GLY A 521      86.286  12.626  22.197  1.00  0.00      RA0  C
ATOM   4873  C   GLY A 521      87.367  11.931  22.979  1.00  0.00      RA0  C
ATOM   4874  O   GLY A 521      87.679  12.324  24.105  1.00  0.00      RA0  O
ATOM   4875  N   SER A 522      87.962  10.881  22.390  1.00  0.00      RA0  N
ATOM   4876  H   SER A 522      87.671  10.689  21.446  1.00  0.00      RA0  H
ATOM   4877  CA  SER A 522      88.990  10.040  22.988  1.00  0.00      RA0  C
ATOM   4878  CB  SER A 522      90.194  10.905  23.328  1.00  0.00      RA0  C
ATOM   4879  OG  SER A 522      90.577  11.625  22.149  1.00  0.00      RA0  O
ATOM   4880  HG  SER A 522      89.936  11.458  21.452  1.00  0.00      RA0  H
ATOM   4881  C   SER A 522      88.442   9.128  24.067  1.00  0.00      RA0  C
ATOM   4882  O   SER A 522      89.185   8.618  24.908  1.00  0.00      RA0  O
ATOM   4883  N   CYS A 523      87.123   8.869  24.111  1.00  0.00      RA0  N
ATOM   4884  H   CYS A 523      86.507   9.218  23.396  1.00  0.00      RA0  H
ATOM   4885  CA  CYS A 523      86.564   8.140  25.240  1.00  0.00      RA0  C
ATOM   4886  CB  CYS A 523      85.942   9.101  26.250  1.00  0.00      RA0  C
ATOM   4887  SG  CYS A 523      87.147  10.238  26.988  1.00  0.00      RA0  S
ATOM   4888  C   CYS A 523      85.612   7.065  24.830  1.00  0.00      RA0  C
ATOM   4889  O   CYS A 523      85.423   6.127  25.599  1.00  0.00      RA0  O
ATOM   4890  N   THR A 524      85.021   7.140  23.632  1.00  0.00      RA0  N
ATOM   4891  H   THR A 524      85.238   7.885  23.001  1.00  0.00      RA0  H
ATOM   4892  CA  THR A 524      84.178   6.094  23.076  1.00  0.00      RA0  C
ATOM   4893  CB  THR A 524      85.130   5.010  22.651  1.00  0.00      RA0  C
ATOM   4894  OG1 THR A 524      86.294   5.679  22.141  1.00  0.00      RA0  O
ATOM   4895  HG1 THR A 524      85.958   6.331  21.514  1.00  0.00      RA0  H
ATOM   4896  CG2 THR A 524      84.518   4.084  21.602  1.00  0.00      RA0  C
ATOM   4897  C   THR A 524      82.995   5.719  23.944  1.00  0.00      RA0  C
ATOM   4898  O   THR A 524      82.836   4.581  24.384  1.00  0.00      RA0  O
ATOM   4899  N   MET A 525      82.117   6.693  24.247  1.00  0.00      RA0  N
ATOM   4900  H   MET A 525      82.220   7.564  23.768  1.00  0.00      RA0  H
ATOM   4901  CA  MET A 525      80.960   6.489  25.104  1.00  0.00      RA0  C
ATOM   4902  CB  MET A 525      80.451   7.831  25.625  1.00  0.00      RA0  C
ATOM   4903  CG  MET A 525      81.521   8.690  26.304  1.00  0.00      RA0  C
ATOM   4904  SD  MET A 525      82.082   8.053  27.889  1.00  0.00      RA0  S
ATOM   4905  CE  MET A 525      80.494   8.062  28.734  1.00  0.00      RA0  C
ATOM   4906  C   MET A 525      79.823   5.745  24.399  1.00  0.00      RA0  C
ATOM   4907  O   MET A 525      78.742   6.273  24.155  1.00  0.00      RA0  O
ATOM   4908  N   LYS A 526      80.078   4.485  24.012  1.00  0.00      RA0  N
ATOM   4909  H   LYS A 526      80.935   4.084  24.340  1.00  0.00      RA0  H
ATOM   4910  CA  LYS A 526      79.156   3.632  23.295  1.00  0.00      RA0  C
ATOM   4911  CB  LYS A 526      79.888   2.711  22.316  1.00  0.00      RA0  C
ATOM   4912  CG  LYS A 526      80.690   1.577  22.955  1.00  0.00      RA0  C
ATOM   4913  CD  LYS A 526      81.124   0.587  21.876  1.00  0.00      RA0  C
ATOM   4914  CE  LYS A 526      82.138   1.172  20.901  1.00  0.00      RA0  C
ATOM   4915  NZ  LYS A 526      82.067   0.476  19.611  1.00  0.00      RA0  N
ATOM   4916  HZ1 LYS A 526      82.978   0.546  19.114  1.00  0.00      RA0  H
ATOM   4917  HZ2 LYS A 526      81.801  -0.526  19.704  1.00  0.00      RA0  H
ATOM   4918  HZ3 LYS A 526      81.371   0.966  19.002  1.00  0.00      RA0  H
ATOM   4919  C   LYS A 526      78.250   2.847  24.221  1.00  0.00      RA0  C
ATOM   4920  O   LYS A 526      78.346   2.932  25.443  1.00  0.00      RA0  O
ATOM   4921  N   LEU A 527      77.304   2.061  23.664  1.00  0.00      RA0  N
ATOM   4922  H   LEU A 527      77.288   1.990  22.666  1.00  0.00      RA0  H
ATOM   4923  CA  LEU A 527      76.458   1.201  24.466  1.00  0.00      RA0  C
ATOM   4924  CB  LEU A 527      75.462   0.472  23.560  1.00  0.00      RA0  C
ATOM   4925  CG  LEU A 527      74.450  -0.400  24.307  1.00  0.00      RA0  C
ATOM   4926  CD1 LEU A 527      73.557   0.423  25.237  1.00  0.00      RA0  C
ATOM   4927  CD2 LEU A 527      73.634  -1.267  23.348  1.00  0.00      RA0  C
ATOM   4928  C   LEU A 527      77.229   0.208  25.330  1.00  0.00      RA0  C
ATOM   4929  O   LEU A 527      78.097  -0.527  24.871  1.00  0.00      RA0  O
ATOM   4930  N   ASN A 528      76.895   0.171  26.631  1.00  0.00      RA0  N
ATOM   4931  H   ASN A 528      76.190   0.796  26.961  1.00  0.00      RA0  H
ATOM   4932  CA  ASN A 528      77.309  -0.894  27.512  1.00  0.00      RA0  C
ATOM   4933  CB  ASN A 528      77.704  -0.392  28.907  1.00  0.00      RA0  C
ATOM   4934  CG  ASN A 528      78.764   0.692  28.869  1.00  0.00      RA0  C
ATOM   4935  OD1 ASN A 528      78.628   1.739  29.498  1.00  0.00      RA0  O
ATOM   4936  ND2 ASN A 528      79.829   0.397  28.107  1.00  0.00      RA0  N
ATOM   4937 HD21 ASN A 528      79.919  -0.520  27.706  1.00  0.00      RA0  H
ATOM   4938 HD22 ASN A 528      80.567   1.044  27.917  1.00  0.00      RA0  H
ATOM   4939  C   ASN A 528      76.081  -1.773  27.677  1.00  0.00      RA0  C
ATOM   4940  O   ASN A 528      75.185  -1.451  28.458  1.00  0.00      RA0  O
ATOM   4941  N   SER A 529      75.969  -2.865  26.904  1.00  0.00      RA0  N
ATOM   4942  H   SER A 529      76.767  -3.219  26.403  1.00  0.00      RA0  H
ATOM   4943  CA  SER A 529      74.738  -3.649  26.847  1.00  0.00      RA0  C
ATOM   4944  CB  SER A 529      74.671  -4.531  25.593  1.00  0.00      RA0  C
ATOM   4945  OG  SER A 529      73.298  -4.825  25.296  1.00  0.00      RA0  O
ATOM   4946  HG  SER A 529      73.273  -5.514  24.633  1.00  0.00      RA0  H
ATOM   4947  C   SER A 529      74.426  -4.391  28.133  1.00  0.00      RA0  C
ATOM   4948  O   SER A 529      75.305  -4.895  28.831  1.00  0.00      RA0  O
ATOM   4949  N   SER A 530      73.125  -4.536  28.468  1.00  0.00      RA0  N
ATOM   4950  H   SER A 530      72.422  -4.192  27.842  1.00  0.00      RA0  H
ATOM   4951  CA  SER A 530      72.684  -5.349  29.594  1.00  0.00      RA0  C
ATOM   4952  CB  SER A 530      71.192  -5.109  29.606  1.00  0.00      RA0  C
ATOM   4953  OG  SER A 530      71.044  -3.771  29.111  1.00  0.00      RA0  O
ATOM   4954  HG  SER A 530      71.597  -3.226  29.659  1.00  0.00      RA0  H
ATOM   4955  C   SER A 530      73.146  -6.796  29.483  1.00  0.00      RA0  C
ATOM   4956  O   SER A 530      73.549  -7.401  30.475  1.00  0.00      RA0  O
ATOM   4957  N   SER A 531      73.135  -7.386  28.270  1.00  0.00      RA0  N
ATOM   4958  H   SER A 531      72.767  -6.905  27.473  1.00  0.00      RA0  H
ATOM   4959  CA  SER A 531      73.629  -8.742  28.048  1.00  0.00      RA0  C
ATOM   4960  CB  SER A 531      73.074  -9.041  26.671  1.00  0.00      RA0  C
ATOM   4961  OG  SER A 531      71.874  -8.256  26.610  1.00  0.00      RA0  O
ATOM   4962  HG  SER A 531      71.622  -8.189  25.681  1.00  0.00      RA0  H
ATOM   4963  C   SER A 531      75.122  -8.892  28.250  1.00  0.00      RA0  C
ATOM   4964  O   SER A 531      75.587  -9.888  28.796  1.00  0.00      RA0  O
ATOM   4965  N   GLU A 532      75.911  -7.888  27.838  1.00  0.00      RA0  N
ATOM   4966  H   GLU A 532      75.489  -7.077  27.436  1.00  0.00      RA0  H
ATOM   4967  CA  GLU A 532      77.330  -7.815  28.130  1.00  0.00      RA0  C
ATOM   4968  CB  GLU A 532      77.944  -6.615  27.422  1.00  0.00      RA0  C
ATOM   4969  CG  GLU A 532      77.816  -6.620  25.905  1.00  0.00      RA0  C
ATOM   4970  CD  GLU A 532      78.016  -5.197  25.439  1.00  0.00      RA0  C
ATOM   4971  OE1 GLU A 532      78.382  -4.366  26.265  1.00  0.00      RA0  O
ATOM   4972  OE2 GLU A 532      77.745  -4.905  24.278  1.00  0.00      RA0  O
ATOM   4973  C   GLU A 532      77.640  -7.671  29.612  1.00  0.00      RA0  C
ATOM   4974  O   GLU A 532      78.534  -8.319  30.149  1.00  0.00      RA0  O
ATOM   4975  N   LEU A 533      76.897  -6.803  30.321  1.00  0.00      RA0  N
ATOM   4976  H   LEU A 533      76.206  -6.278  29.822  1.00  0.00      RA0  H
ATOM   4977  CA  LEU A 533      77.027  -6.608  31.752  1.00  0.00      RA0  C
ATOM   4978  CB  LEU A 533      76.279  -5.345  32.178  1.00  0.00      RA0  C
ATOM   4979  CG  LEU A 533      76.770  -4.098  31.444  1.00  0.00      RA0  C
ATOM   4980  CD1 LEU A 533      75.841  -2.905  31.663  1.00  0.00      RA0  C
ATOM   4981  CD2 LEU A 533      78.226  -3.779  31.768  1.00  0.00      RA0  C
ATOM   4982  C   LEU A 533      76.588  -7.782  32.617  1.00  0.00      RA0  C
ATOM   4983  O   LEU A 533      77.197  -8.053  33.643  1.00  0.00      RA0  O
ATOM   4984  N   ALA A 534      75.515  -8.508  32.254  1.00  0.00      RA0  N
ATOM   4985  H   ALA A 534      75.045  -8.245  31.410  1.00  0.00      RA0  H
ATOM   4986  CA  ALA A 534      74.943  -9.588  33.053  1.00  0.00      RA0  C
ATOM   4987  CB  ALA A 534      73.775 -10.252  32.313  1.00  0.00      RA0  C
ATOM   4988  C   ALA A 534      75.905 -10.676  33.564  1.00  0.00      RA0  C
ATOM   4989  O   ALA A 534      75.744 -11.068  34.719  1.00  0.00      RA0  O
ATOM   4990  N   PRO A 535      76.914 -11.191  32.859  1.00  0.00      RA0  N
ATOM   4991  CD  PRO A 535      77.236 -10.944  31.457  1.00  0.00      RA0  C
ATOM   4992  CA  PRO A 535      77.772 -12.235  33.401  1.00  0.00      RA0  C
ATOM   4993  CB  PRO A 535      78.528 -12.773  32.182  1.00  0.00      RA0  C
ATOM   4994  CG  PRO A 535      77.767 -12.274  30.962  1.00  0.00      RA0  C
ATOM   4995  C   PRO A 535      78.747 -11.757  34.459  1.00  0.00      RA0  C
ATOM   4996  O   PRO A 535      79.319 -12.600  35.144  1.00  0.00      RA0  O
ATOM   4997  N   ILE A 536      78.983 -10.439  34.641  1.00  0.00      RA0  N
ATOM   4998  H   ILE A 536      78.413  -9.763  34.168  1.00  0.00      RA0  H
ATOM   4999  CA  ILE A 536      79.973  -9.945  35.604  1.00  0.00      RA0  C
ATOM   5000  CB  ILE A 536      80.286  -8.452  35.465  1.00  0.00      RA0  C
ATOM   5001  CG2 ILE A 536      80.640  -8.180  34.011  1.00  0.00      RA0  C
ATOM   5002  CG1 ILE A 536      79.201  -7.517  35.997  1.00  0.00      RA0  C
ATOM   5003  CD1 ILE A 536      79.564  -6.041  35.826  1.00  0.00      RA0  C
ATOM   5004  C   ILE A 536      79.646 -10.339  37.037  1.00  0.00      RA0  C
ATOM   5005  O   ILE A 536      80.530 -10.564  37.861  1.00  0.00      RA0  O
ATOM   5006  N   THR A 537      78.342 -10.433  37.365  1.00  0.00      RA0  N
ATOM   5007  H   THR A 537      77.630 -10.173  36.712  1.00  0.00      RA0  H
ATOM   5008  CA  THR A 537      77.868 -10.768  38.696  1.00  0.00      RA0  C
ATOM   5009  CB  THR A 537      76.721  -9.805  38.862  1.00  0.00      RA0  C
ATOM   5010  OG1 THR A 537      76.863  -8.798  37.850  1.00  0.00      RA0  O
ATOM   5011  HG1 THR A 537      76.145  -8.189  37.994  1.00  0.00      RA0  H
ATOM   5012  CG2 THR A 537      76.676  -9.195  40.256  1.00  0.00      RA0  C
ATOM   5013  C   THR A 537      77.446 -12.211  38.809  1.00  0.00      RA0  C
ATOM   5014  O   THR A 537      76.989 -12.658  39.862  1.00  0.00      RA0  O
ATOM   5015  N   TRP A 538      77.650 -13.039  37.760  1.00  0.00      RA0  N
ATOM   5016  H   TRP A 538      78.128 -12.701  36.948  1.00  0.00      RA0  H
ATOM   5017  CA  TRP A 538      77.536 -14.477  37.925  1.00  0.00      RA0  C
ATOM   5018  CB  TRP A 538      77.720 -15.220  36.599  1.00  0.00      RA0  C
ATOM   5019  CG  TRP A 538      76.615 -14.956  35.605  1.00  0.00      RA0  C
ATOM   5020  CD2 TRP A 538      76.555 -15.428  34.243  1.00  0.00      RA0  C
ATOM   5021  CE2 TRP A 538      75.358 -14.937  33.670  1.00  0.00      RA0  C
ATOM   5022  CE3 TRP A 538      77.415 -16.209  33.480  1.00  0.00      RA0  C
ATOM   5023  CD1 TRP A 538      75.443 -14.207  35.783  1.00  0.00      RA0  C
ATOM   5024  NE1 TRP A 538      74.699 -14.192  34.644  1.00  0.00      RA0  N
ATOM   5025  HE1 TRP A 538      73.851 -13.716  34.532  1.00  0.00      RA0  H
ATOM   5026  CZ2 TRP A 538      75.056 -15.241  32.348  1.00  0.00      RA0  C
ATOM   5027  CZ3 TRP A 538      77.101 -16.504  32.159  1.00  0.00      RA0  C
ATOM   5028  CH2 TRP A 538      75.925 -16.022  31.595  1.00  0.00      RA0  C
ATOM   5029  C   TRP A 538      78.602 -15.001  38.870  1.00  0.00      RA0  C
ATOM   5030  O   TRP A 538      79.784 -14.692  38.744  1.00  0.00      RA0  O
ATOM   5031  N   LYS A 539      78.214 -15.842  39.844  1.00  0.00      RA0  N
ATOM   5032  H   LYS A 539      77.325 -16.276  39.695  1.00  0.00      RA0  H
ATOM   5033  CA  LYS A 539      79.086 -16.308  40.904  1.00  0.00      RA0  C
ATOM   5034  CB  LYS A 539      78.298 -17.099  41.937  1.00  0.00      RA0  C
ATOM   5035  CG  LYS A 539      77.259 -16.188  42.584  1.00  0.00      RA0  C
ATOM   5036  CD  LYS A 539      76.482 -16.874  43.703  1.00  0.00      RA0  C
ATOM   5037  CE  LYS A 539      75.488 -15.916  44.355  1.00  0.00      RA0  C
ATOM   5038  NZ  LYS A 539      74.790 -16.616  45.440  1.00  0.00      RA0  N
ATOM   5039  HZ1 LYS A 539      74.102 -15.973  45.880  1.00  0.00      RA0  H
ATOM   5040  HZ2 LYS A 539      74.299 -17.447  45.053  1.00  0.00      RA0  H
ATOM   5041  HZ3 LYS A 539      75.488 -16.921  46.148  1.00  0.00      RA0  H
ATOM   5042  C   LYS A 539      80.323 -17.050  40.403  1.00  0.00      RA0  C
ATOM   5043  O   LYS A 539      81.414 -16.921  40.952  1.00  0.00      RA0  O
ATOM   5044  N   GLU A 540      80.182 -17.804  39.303  1.00  0.00      RA0  N
ATOM   5045  H   GLU A 540      79.286 -17.781  38.859  1.00  0.00      RA0  H
ATOM   5046  CA  GLU A 540      81.256 -18.529  38.652  1.00  0.00      RA0  C
ATOM   5047  CB  GLU A 540      80.714 -19.483  37.575  1.00  0.00      RA0  C
ATOM   5048  CG  GLU A 540      79.275 -20.007  37.722  1.00  0.00      RA0  C
ATOM   5049  CD  GLU A 540      78.269 -18.993  37.191  1.00  0.00      RA0  C
ATOM   5050  OE1 GLU A 540      77.645 -18.295  37.995  1.00  0.00      RA0  O
ATOM   5051  OE2 GLU A 540      78.109 -18.904  35.973  1.00  0.00      RA0  O
ATOM   5052  C   GLU A 540      82.319 -17.640  38.021  1.00  0.00      RA0  C
ATOM   5053  O   GLU A 540      83.429 -18.088  37.745  1.00  0.00      RA0  O
ATOM   5054  N   PHE A 541      82.029 -16.346  37.801  1.00  0.00      RA0  N
ATOM   5055  H   PHE A 541      81.107 -16.014  38.008  1.00  0.00      RA0  H
ATOM   5056  CA  PHE A 541      83.050 -15.366  37.482  1.00  0.00      RA0  C
ATOM   5057  CB  PHE A 541      82.584 -14.449  36.351  1.00  0.00      RA0  C
ATOM   5058  CG  PHE A 541      82.555 -15.201  35.042  1.00  0.00      RA0  C
ATOM   5059  CD1 PHE A 541      83.532 -16.149  34.762  1.00  0.00      RA0  C
ATOM   5060  CD2 PHE A 541      81.563 -14.929  34.109  1.00  0.00      RA0  C
ATOM   5061  CE1 PHE A 541      83.540 -16.800  33.535  1.00  0.00      RA0  C
ATOM   5062  CE2 PHE A 541      81.569 -15.581  32.882  1.00  0.00      RA0  C
[truncated: 410,357 more chars]
