# Supplementary material for: Large scale analyses of genotype-phenotype relationships of glycine decarboxylase mutations and neurological disease severity
Source: PLoS Comput Biol. 2020 May 18;16(5):e1007871. doi: 10.1371/journal.pcbi.1007871 (PMC7259800; doi:10.1371/journal.pcbi.1007871)
Supplement: S1 Appendix — (ZIP) [file pcbi.1007871.s011.zip › S1_Appendix/cluspro.TH.ecoli/model.000.00.pdb]

HEADER rec.pdb
REMARK original generated coordinate pdb file
ATOM      1  N   GLN A   4      22.318  45.643  17.313  1.00  0.00      RA0  N
ATOM      2  H   GLN A   4      21.353  45.822  17.140  1.00  0.00      RA0  H
ATOM      3  CA  GLN A   4      23.356  46.702  17.078  1.00  0.00      RA0  C
ATOM      4  CB  GLN A   4      22.868  48.051  17.605  1.00  0.00      RA0  C
ATOM      5  CG  GLN A   4      23.786  49.205  17.203  1.00  0.00      RA0  C
ATOM      6  CD  GLN A   4      23.185  50.514  17.668  1.00  0.00      RA0  C
ATOM      7  OE1 GLN A   4      22.877  50.708  18.836  1.00  0.00      RA0  O
ATOM      8  NE2 GLN A   4      23.028  51.408  16.676  1.00  0.00      RA0  N
ATOM      9 HE21 GLN A   4      23.294  51.195  15.736  1.00  0.00      RA0  H
ATOM     10 HE22 GLN A   4      22.638  52.310  16.863  1.00  0.00      RA0  H
ATOM     11  C   GLN A   4      24.669  46.292  17.706  1.00  0.00      RA0  C
ATOM     12  O   GLN A   4      24.709  45.892  18.876  1.00  0.00      RA0  O
ATOM     13  N   THR A   5      25.745  46.374  16.923  1.00  0.00      RA0  N
ATOM     14  H   THR A   5      25.673  46.794  16.023  1.00  0.00      RA0  H
ATOM     15  CA  THR A   5      27.040  45.928  17.398  1.00  0.00      RA0  C
ATOM     16  CB  THR A   5      27.992  45.733  16.193  1.00  0.00      RA0  C
ATOM     17  OG1 THR A   5      29.302  45.343  16.625  1.00  0.00      RA0  O
ATOM     18  HG1 THR A   5      29.761  44.996  15.850  1.00  0.00      RA0  H
ATOM     19  CG2 THR A   5      28.080  46.973  15.301  1.00  0.00      RA0  C
ATOM     20  C   THR A   5      27.567  46.895  18.439  1.00  0.00      RA0  C
ATOM     21  O   THR A   5      27.394  48.098  18.287  1.00  0.00      RA0  O
ATOM     22  N   PRO A   6      28.258  46.395  19.466  1.00  0.00      RA0  N
ATOM     23  CD  PRO A   6      28.410  44.983  19.789  1.00  0.00      RA0  C
ATOM     24  CA  PRO A   6      28.957  47.285  20.399  1.00  0.00      RA0  C
ATOM     25  CB  PRO A   6      29.665  46.299  21.334  1.00  0.00      RA0  C
ATOM     26  CG  PRO A   6      28.859  45.006  21.240  1.00  0.00      RA0  C
ATOM     27  C   PRO A   6      29.941  48.233  19.721  1.00  0.00      RA0  C
ATOM     28  O   PRO A   6      30.283  49.284  20.285  1.00  0.00      RA0  O
ATOM     29  N   LEU A   7      30.378  47.879  18.514  1.00  0.00      RA0  N
ATOM     30  H   LEU A   7      30.058  47.036  18.075  1.00  0.00      RA0  H
ATOM     31  CA  LEU A   7      31.322  48.712  17.757  1.00  0.00      RA0  C
ATOM     32  CB  LEU A   7      32.175  47.819  16.861  1.00  0.00      RA0  C
ATOM     33  CG  LEU A   7      33.074  46.900  17.677  1.00  0.00      RA0  C
ATOM     34  CD1 LEU A   7      33.837  45.901  16.811  1.00  0.00      RA0  C
ATOM     35  CD2 LEU A   7      34.020  47.728  18.535  1.00  0.00      RA0  C
ATOM     36  C   LEU A   7      30.719  49.845  16.928  1.00  0.00      RA0  C
ATOM     37  O   LEU A   7      31.447  50.554  16.256  1.00  0.00      RA0  O
ATOM     38  N   TYR A   8      29.406  50.055  17.033  1.00  0.00      RA0  N
ATOM     39  H   TYR A   8      28.875  49.478  17.656  1.00  0.00      RA0  H
ATOM     40  CA  TYR A   8      28.697  50.975  16.166  1.00  0.00      RA0  C
ATOM     41  CB  TYR A   8      27.232  51.035  16.581  1.00  0.00      RA0  C
ATOM     42  CG  TYR A   8      26.401  51.544  15.433  1.00  0.00      RA0  C
ATOM     43  CD1 TYR A   8      26.011  52.877  15.380  1.00  0.00      RA0  C
ATOM     44  CE1 TYR A   8      25.226  53.327  14.324  1.00  0.00      RA0  C
ATOM     45  CD2 TYR A   8      26.022  50.664  14.428  1.00  0.00      RA0  C
ATOM     46  CE2 TYR A   8      25.236  51.113  13.377  1.00  0.00      RA0  C
ATOM     47  CZ  TYR A   8      24.834  52.442  13.326  1.00  0.00      RA0  C
ATOM     48  OH  TYR A   8      24.042  52.877  12.285  1.00  0.00      RA0  O
ATOM     49  HH  TYR A   8      23.986  52.199  11.625  1.00  0.00      RA0  H
ATOM     50  C   TYR A   8      29.324  52.367  16.213  1.00  0.00      RA0  C
ATOM     51  O   TYR A   8      29.574  52.947  15.173  1.00  0.00      RA0  O
ATOM     52  N   GLU A   9      29.592  52.896  17.409  1.00  0.00      RA0  N
ATOM     53  H   GLU A   9      29.482  52.343  18.233  1.00  0.00      RA0  H
ATOM     54  CA  GLU A   9      30.170  54.230  17.533  1.00  0.00      RA0  C
ATOM     55  CB  GLU A   9      30.094  54.621  19.014  1.00  0.00      RA0  C
ATOM     56  CG  GLU A   9      30.982  55.771  19.485  1.00  0.00      RA0  C
ATOM     57  CD  GLU A   9      32.331  55.217  19.895  1.00  0.00      RA0  C
ATOM     58  OE1 GLU A   9      32.507  53.999  19.872  1.00  0.00      RA0  O
ATOM     59  OE2 GLU A   9      33.211  56.001  20.234  1.00  0.00      RA0  O
ATOM     60  C   GLU A   9      31.558  54.315  16.916  1.00  0.00      RA0  C
ATOM     61  O   GLU A   9      31.888  55.305  16.257  1.00  0.00      RA0  O
ATOM     62  N   GLN A  10      32.378  53.293  17.147  1.00  0.00      RA0  N
ATOM     63  H   GLN A  10      32.124  52.645  17.864  1.00  0.00      RA0  H
ATOM     64  CA  GLN A  10      33.695  53.234  16.494  1.00  0.00      RA0  C
ATOM     65  CB  GLN A  10      34.526  52.062  17.006  1.00  0.00      RA0  C
ATOM     66  CG  GLN A  10      35.131  52.374  18.370  1.00  0.00      RA0  C
ATOM     67  CD  GLN A  10      35.873  53.691  18.278  1.00  0.00      RA0  C
ATOM     68  OE1 GLN A  10      36.852  53.847  17.545  1.00  0.00      RA0  O
ATOM     69  NE2 GLN A  10      35.358  54.634  19.073  1.00  0.00      RA0  N
ATOM     70 HE21 GLN A  10      34.498  54.467  19.582  1.00  0.00      RA0  H
ATOM     71 HE22 GLN A  10      35.657  55.572  19.230  1.00  0.00      RA0  H
ATOM     72  C   GLN A  10      33.576  53.174  14.974  1.00  0.00      RA0  C
ATOM     73  O   GLN A  10      34.322  53.856  14.263  1.00  0.00      RA0  O
ATOM     74  N   HIS A  11      32.625  52.393  14.458  1.00  0.00      RA0  N
ATOM     75  H   HIS A  11      32.025  51.880  15.072  1.00  0.00      RA0  H
ATOM     76  CA  HIS A  11      32.386  52.402  13.014  1.00  0.00      RA0  C
ATOM     77  CB  HIS A  11      31.223  51.504  12.620  1.00  0.00      RA0  C
ATOM     78  CG  HIS A  11      31.496  50.058  12.927  1.00  0.00      RA0  C
ATOM     79  ND1 HIS A  11      32.632  49.408  12.617  1.00  0.00      RA0  N
ATOM     80  HD1 HIS A  11      33.409  49.745  12.115  1.00  0.00      RA0  H
ATOM     81  CD2 HIS A  11      30.617  49.168  13.545  1.00  0.00      RA0  C
ATOM     82  NE2 HIS A  11      31.238  47.970  13.609  1.00  0.00      RA0  N
ATOM     83  CE1 HIS A  11      32.477  48.116  13.041  1.00  0.00      RA0  C
ATOM     84  C   HIS A  11      32.086  53.799  12.504  1.00  0.00      RA0  C
ATOM     85  O   HIS A  11      32.635  54.214  11.489  1.00  0.00      RA0  O
ATOM     86  N   THR A  12      31.245  54.553  13.210  1.00  0.00      RA0  N
ATOM     87  H   THR A  12      30.753  54.206  14.014  1.00  0.00      RA0  H
ATOM     88  CA  THR A  12      30.918  55.903  12.727  1.00  0.00      RA0  C
ATOM     89  CB  THR A  12      29.741  56.404  13.543  1.00  0.00      RA0  C
ATOM     90  OG1 THR A  12      29.647  55.617  14.730  1.00  0.00      RA0  O
ATOM     91  HG1 THR A  12      30.387  55.857  15.281  1.00  0.00      RA0  H
ATOM     92  CG2 THR A  12      28.437  56.292  12.751  1.00  0.00      RA0  C
ATOM     93  C   THR A  12      32.141  56.811  12.783  1.00  0.00      RA0  C
ATOM     94  O   THR A  12      32.362  57.626  11.882  1.00  0.00      RA0  O
ATOM     95  N   LEU A  13      32.932  56.679  13.840  1.00  0.00      RA0  N
ATOM     96  H   LEU A  13      32.730  55.994  14.544  1.00  0.00      RA0  H
ATOM     97  CA  LEU A  13      34.150  57.471  13.973  1.00  0.00      RA0  C
ATOM     98  CB  LEU A  13      34.778  57.307  15.355  1.00  0.00      RA0  C
ATOM     99  CG  LEU A  13      33.911  57.904  16.463  1.00  0.00      RA0  C
ATOM    100  CD1 LEU A  13      34.623  57.850  17.813  1.00  0.00      RA0  C
ATOM    101  CD2 LEU A  13      33.446  59.322  16.128  1.00  0.00      RA0  C
ATOM    102  C   LEU A  13      35.166  57.137  12.881  1.00  0.00      RA0  C
ATOM    103  O   LEU A  13      35.982  57.983  12.507  1.00  0.00      RA0  O
ATOM    104  N   CYS A  14      35.106  55.903  12.378  1.00  0.00      RA0  N
ATOM    105  H   CYS A  14      34.453  55.248  12.762  1.00  0.00      RA0  H
ATOM    106  CA  CYS A  14      35.954  55.426  11.284  1.00  0.00      RA0  C
ATOM    107  CB  CYS A  14      36.264  53.944  11.491  1.00  0.00      RA0  C
ATOM    108  SG  CYS A  14      37.171  53.624  13.031  1.00  0.00      RA0  S
ATOM    109  C   CYS A  14      35.397  55.732   9.892  1.00  0.00      RA0  C
ATOM    110  O   CYS A  14      35.986  55.323   8.897  1.00  0.00      RA0  O
ATOM    111  N   GLY A  15      34.279  56.453   9.826  1.00  0.00      RA0  N
ATOM    112  H   GLY A  15      33.790  56.709  10.662  1.00  0.00      RA0  H
ATOM    113  CA  GLY A  15      33.716  56.889   8.549  1.00  0.00      RA0  C
ATOM    114  C   GLY A  15      32.884  55.831   7.838  1.00  0.00      RA0  C
ATOM    115  O   GLY A  15      32.760  55.840   6.615  1.00  0.00      RA0  O
ATOM    116  N   ALA A  16      32.291  54.925   8.598  1.00  0.00      RA0  N
ATOM    117  H   ALA A  16      32.393  54.966   9.594  1.00  0.00      RA0  H
ATOM    118  CA  ALA A  16      31.456  53.867   8.003  1.00  0.00      RA0  C
ATOM    119  CB  ALA A  16      30.861  52.977   9.084  1.00  0.00      RA0  C
ATOM    120  C   ALA A  16      30.290  54.405   7.149  1.00  0.00      RA0  C
ATOM    121  O   ALA A  16      29.627  55.384   7.501  1.00  0.00      RA0  O
ATOM    122  N   ARG A  17      30.083  53.784   5.991  1.00  0.00      RA0  N
ATOM    123  H   ARG A  17      30.671  53.013   5.745  1.00  0.00      RA0  H
ATOM    124  CA  ARG A  17      28.847  53.954   5.233  1.00  0.00      RA0  C
ATOM    125  CB  ARG A  17      29.124  54.042   3.729  1.00  0.00      RA0  C
ATOM    126  CG  ARG A  17      29.700  55.366   3.201  1.00  0.00      RA0  C
ATOM    127  CD  ARG A  17      31.125  55.713   3.651  1.00  0.00      RA0  C
ATOM    128  NE  ARG A  17      31.662  56.826   2.867  1.00  0.00      RA0  N
ATOM    129  HE  ARG A  17      31.132  57.052   2.044  1.00  0.00      RA0  H
ATOM    130  CZ  ARG A  17      32.859  57.383   3.225  1.00  0.00      RA0  C
ATOM    131  NH1 ARG A  17      33.458  56.996   4.371  1.00  0.00      RA0  N
ATOM    132 HH11 ARG A  17      34.385  57.268   4.650  1.00  0.00      RA0  H
ATOM    133 HH12 ARG A  17      32.993  56.391   5.033  1.00  0.00      RA0  H
ATOM    134  NH2 ARG A  17      33.433  58.306   2.420  1.00  0.00      RA0  N
ATOM    135 HH21 ARG A  17      34.310  58.742   2.645  1.00  0.00      RA0  H
ATOM    136 HH22 ARG A  17      33.002  58.591   1.558  1.00  0.00      RA0  H
ATOM    137  C   ARG A  17      28.052  52.692   5.551  1.00  0.00      RA0  C
ATOM    138  O   ARG A  17      28.424  51.601   5.152  1.00  0.00      RA0  O
ATOM    139  N   MSE A  18      26.942  52.849   6.263  1.00  0.00      RA0  N
ATOM    140  H   MSE A  18      26.565  53.766   6.385  1.00  0.00      RA0  H
ATOM    141  CA  MSE A  18      26.193  51.711   6.787  1.00  0.00      RA0  C
ATOM    142  CB  MSE A  18      25.446  52.093   8.064  1.00  0.00      RA0  C
ATOM    143  CG  MSE A  18      26.320  52.612   9.202  1.00  0.00      RA0  C
ATOM    144  SE  MSE A  18      27.433  51.368   9.862  1.00  0.00      RA0  S
ATOM    145  CE  MSE A  18      27.929  52.287  11.325  1.00  0.00      RA0  C
ATOM    146  C   MSE A  18      25.153  51.143   5.804  1.00  0.00      RA0  C
ATOM    147  O   MSE A  18      24.553  51.880   5.013  1.00  0.00      RA0  O
ATOM    148  N   VAL A  19      24.946  49.837   5.891  1.00  0.00      RA0  N
ATOM    149  H   VAL A  19      25.460  49.257   6.529  1.00  0.00      RA0  H
ATOM    150  CA  VAL A  19      23.825  49.171   5.232  1.00  0.00      RA0  C
ATOM    151  CB  VAL A  19      24.275  48.433   3.965  1.00  0.00      RA0  C
ATOM    152  CG1 VAL A  19      24.671  49.388   2.838  1.00  0.00      RA0  C
ATOM    153  CG2 VAL A  19      25.377  47.425   4.296  1.00  0.00      RA0  C
ATOM    154  C   VAL A  19      23.218  48.169   6.201  1.00  0.00      RA0  C
ATOM    155  O   VAL A  19      23.788  47.884   7.248  1.00  0.00      RA0  O
ATOM    156  N   ASP A  20      22.059  47.624   5.854  1.00  0.00      RA0  N
ATOM    157  H   ASP A  20      21.676  47.750   4.943  1.00  0.00      RA0  H
ATOM    158  CA  ASP A  20      21.501  46.561   6.663  1.00  0.00      RA0  C
ATOM    159  CB  ASP A  20      20.004  46.350   6.490  1.00  0.00      RA0  C
ATOM    160  CG  ASP A  20      19.704  45.119   7.321  1.00  0.00      RA0  C
ATOM    161  OD1 ASP A  20      19.932  45.185   8.520  1.00  0.00      RA0  O
ATOM    162  OD2 ASP A  20      19.336  44.074   6.784  1.00  0.00      RA0  O
ATOM    163  C   ASP A  20      22.132  45.251   6.279  1.00  0.00      RA0  C
ATOM    164  O   ASP A  20      22.216  44.922   5.097  1.00  0.00      RA0  O
ATOM    165  N   PHE A  21      22.592  44.496   7.272  1.00  0.00      RA0  N
ATOM    166  H   PHE A  21      22.305  44.766   8.190  1.00  0.00      RA0  H
ATOM    167  CA  PHE A  21      23.096  43.151   7.053  1.00  0.00      RA0  C
ATOM    168  CB  PHE A  21      24.582  43.111   7.388  1.00  0.00      RA0  C
ATOM    169  CG  PHE A  21      25.233  41.910   6.752  1.00  0.00      RA0  C
ATOM    170  CD1 PHE A  21      24.970  41.607   5.421  1.00  0.00      RA0  C
ATOM    171  CD2 PHE A  21      26.111  41.124   7.487  1.00  0.00      RA0  C
ATOM    172  CE1 PHE A  21      25.606  40.529   4.817  1.00  0.00      RA0  C
ATOM    173  CE2 PHE A  21      26.745  40.046   6.881  1.00  0.00      RA0  C
ATOM    174  CZ  PHE A  21      26.502  39.755   5.544  1.00  0.00      RA0  C
ATOM    175  C   PHE A  21      22.320  42.193   7.937  1.00  0.00      RA0  C
ATOM    176  O   PHE A  21      22.596  42.069   9.137  1.00  0.00      RA0  O
ATOM    177  N   HIS A  22      21.303  41.559   7.363  1.00  0.00      RA0  N
ATOM    178  H   HIS A  22      20.985  41.944   6.495  1.00  0.00      RA0  H
ATOM    179  CA  HIS A  22      20.471  40.614   8.117  1.00  0.00      RA0  C
ATOM    180  CB  HIS A  22      21.199  39.305   8.447  1.00  0.00      RA0  C
ATOM    181  CG  HIS A  22      22.012  38.792   7.286  1.00  0.00      RA0  C
ATOM    182  ND1 HIS A  22      21.557  38.655   6.027  1.00  0.00      RA0  N
ATOM    183  HD1 HIS A  22      20.661  38.882   5.700  1.00  0.00      RA0  H
ATOM    184  CD2 HIS A  22      23.340  38.364   7.335  1.00  0.00      RA0  C
ATOM    185  NE2 HIS A  22      23.682  37.962   6.089  1.00  0.00      RA0  N
ATOM    186  CE1 HIS A  22      22.587  38.142   5.281  1.00  0.00      RA0  C
ATOM    187  C   HIS A  22      19.960  41.183   9.440  1.00  0.00      RA0  C
ATOM    188  O   HIS A  22      19.955  40.491  10.463  1.00  0.00      RA0  O
ATOM    189  N   GLY A  23      19.505  42.437   9.388  1.00  0.00      RA0  N
ATOM    190  H   GLY A  23      19.615  43.020   8.573  1.00  0.00      RA0  H
ATOM    191  CA  GLY A  23      18.932  43.124  10.542  1.00  0.00      RA0  C
ATOM    192  C   GLY A  23      19.890  43.995  11.343  1.00  0.00      RA0  C
ATOM    193  O   GLY A  23      19.437  44.796  12.172  1.00  0.00      RA0  O
ATOM    194  N   TRP A  24      21.199  43.837  11.104  1.00  0.00      RA0  N
ATOM    195  H   TRP A  24      21.472  43.276  10.322  1.00  0.00      RA0  H
ATOM    196  CA  TRP A  24      22.255  44.642  11.761  1.00  0.00      RA0  C
ATOM    197  CB  TRP A  24      23.522  43.825  12.013  1.00  0.00      RA0  C
ATOM    198  CG  TRP A  24      23.334  42.671  12.965  1.00  0.00      RA0  C
ATOM    199  CD2 TRP A  24      23.848  42.552  14.308  1.00  0.00      RA0  C
ATOM    200  CE2 TRP A  24      23.488  41.275  14.792  1.00  0.00      RA0  C
ATOM    201  CE3 TRP A  24      24.592  43.407  15.112  1.00  0.00      RA0  C
ATOM    202  CD1 TRP A  24      22.681  41.457  12.713  1.00  0.00      RA0  C
ATOM    203  NE1 TRP A  24      22.772  40.632  13.789  1.00  0.00      RA0  N
ATOM    204  HE1 TRP A  24      22.429  39.711  13.824  1.00  0.00      RA0  H
ATOM    205  CZ2 TRP A  24      23.872  40.887  16.069  1.00  0.00      RA0  C
ATOM    206  CZ3 TRP A  24      24.972  43.006  16.387  1.00  0.00      RA0  C
ATOM    207  CH2 TRP A  24      24.616  41.750  16.864  1.00  0.00      RA0  C
ATOM    208  C   TRP A  24      22.688  45.819  10.866  1.00  0.00      RA0  C
ATOM    209  O   TRP A  24      22.888  45.636   9.658  1.00  0.00      RA0  O
ATOM    210  N   MSE A  25      22.893  46.987  11.457  1.00  0.00      RA0  N
ATOM    211  H   MSE A  25      22.788  47.042  12.446  1.00  0.00      RA0  H
ATOM    212  CA  MSE A  25      23.476  48.111  10.726  1.00  0.00      RA0  C
ATOM    213  CB  MSE A  25      22.976  49.439  11.283  1.00  0.00      RA0  C
ATOM    214  CG  MSE A  25      21.482  49.600  11.007  1.00  0.00      RA0  C
ATOM    215  SE  MSE A  25      21.137  49.611   9.241  1.00  0.00      RA0  S
ATOM    216  CE  MSE A  25      19.378  49.244   9.330  1.00  0.00      RA0  C
ATOM    217  C   MSE A  25      24.996  47.992  10.758  1.00  0.00      RA0  C
ATOM    218  O   MSE A  25      25.620  48.212  11.805  1.00  0.00      RA0  O
ATOM    219  N   MSE A  26      25.570  47.665   9.596  1.00  0.00      RA0  N
ATOM    220  H   MSE A  26      25.003  47.595   8.769  1.00  0.00      RA0  H
ATOM    221  CA  MSE A  26      26.991  47.305   9.476  1.00  0.00      RA0  C
ATOM    222  CB  MSE A  26      27.116  45.805   9.184  1.00  0.00      RA0  C
ATOM    223  CG  MSE A  26      26.559  44.889  10.270  1.00  0.00      RA0  C
ATOM    224  SE  MSE A  26      27.443  45.026  11.828  1.00  0.00      RA0  S
ATOM    225  CE  MSE A  26      29.010  44.350  11.261  1.00  0.00      RA0  C
ATOM    226  C   MSE A  26      27.654  48.087   8.358  1.00  0.00      RA0  C
ATOM    227  O   MSE A  26      27.010  48.437   7.362  1.00  0.00      RA0  O
ATOM    228  N   PRO A  27      28.947  48.385   8.499  1.00  0.00      RA0  N
ATOM    229  CD  PRO A  27      29.790  48.116   9.654  1.00  0.00      RA0  C
ATOM    230  CA  PRO A  27      29.642  49.103   7.432  1.00  0.00      RA0  C
ATOM    231  CB  PRO A  27      31.016  49.385   8.040  1.00  0.00      RA0  C
ATOM    232  CG  PRO A  27      30.865  49.182   9.544  1.00  0.00      RA0  C
ATOM    233  C   PRO A  27      29.809  48.337   6.132  1.00  0.00      RA0  C
ATOM    234  O   PRO A  27      30.370  47.255   6.112  1.00  0.00      RA0  O
ATOM    235  N   LEU A  28      29.304  48.907   5.043  1.00  0.00      RA0  N
ATOM    236  H   LEU A  28      28.810  49.771   5.139  1.00  0.00      RA0  H
ATOM    237  CA  LEU A  28      29.578  48.382   3.716  1.00  0.00      RA0  C
ATOM    238  CB  LEU A  28      28.650  49.024   2.688  1.00  0.00      RA0  C
ATOM    239  CG  LEU A  28      28.784  48.391   1.303  1.00  0.00      RA0  C
ATOM    240  CD1 LEU A  28      28.442  46.901   1.328  1.00  0.00      RA0  C
ATOM    241  CD2 LEU A  28      27.973  49.148   0.251  1.00  0.00      RA0  C
ATOM    242  C   LEU A  28      31.047  48.677   3.374  1.00  0.00      RA0  C
ATOM    243  O   LEU A  28      31.740  47.875   2.750  1.00  0.00      RA0  O
ATOM    244  N   HIS A  29      31.473  49.864   3.749  1.00  0.00      RA0  N
ATOM    245  H   HIS A  29      30.891  50.525   4.227  1.00  0.00      RA0  H
ATOM    246  CA  HIS A  29      32.866  50.280   3.592  1.00  0.00      RA0  C
ATOM    247  CB  HIS A  29      33.246  50.542   2.128  1.00  0.00      RA0  C
ATOM    248  CG  HIS A  29      32.278  51.467   1.436  1.00  0.00      RA0  C
ATOM    249  ND1 HIS A  29      31.293  51.040   0.626  1.00  0.00      RA0  N
ATOM    250  HD1 HIS A  29      31.093  50.108   0.384  1.00  0.00      RA0  H
ATOM    251  CD2 HIS A  29      32.242  52.862   1.493  1.00  0.00      RA0  C
ATOM    252  NE2 HIS A  29      31.221  53.277   0.708  1.00  0.00      RA0  N
ATOM    253  CE1 HIS A  29      30.636  52.155   0.174  1.00  0.00      RA0  C
ATOM    254  C   HIS A  29      33.078  51.495   4.461  1.00  0.00      RA0  C
ATOM    255  O   HIS A  29      32.143  52.009   5.054  1.00  0.00      RA0  O
ATOM    256  N   TYR A  30      34.310  51.984   4.483  1.00  0.00      RA0  N
ATOM    257  H   TYR A  30      35.057  51.472   4.037  1.00  0.00      RA0  H
ATOM    258  CA  TYR A  30      34.651  53.153   5.285  1.00  0.00      RA0  C
ATOM    259  CB  TYR A  30      35.694  52.801   6.347  1.00  0.00      RA0  C
ATOM    260  CG  TYR A  30      35.189  51.808   7.365  1.00  0.00      RA0  C
ATOM    261  CD1 TYR A  30      35.233  50.442   7.107  1.00  0.00      RA0  C
ATOM    262  CE1 TYR A  30      34.866  49.539   8.096  1.00  0.00      RA0  C
ATOM    263  CD2 TYR A  30      34.714  52.267   8.586  1.00  0.00      RA0  C
ATOM    264  CE2 TYR A  30      34.353  51.364   9.577  1.00  0.00      RA0  C
ATOM    265  CZ  TYR A  30      34.459  50.000   9.341  1.00  0.00      RA0  C
ATOM    266  OH  TYR A  30      34.166  49.107  10.351  1.00  0.00      RA0  O
ATOM    267  HH  TYR A  30      34.285  48.222  10.023  1.00  0.00      RA0  H
ATOM    268  C   TYR A  30      35.253  54.249   4.414  1.00  0.00      RA0  C
ATOM    269  O   TYR A  30      35.986  55.144   4.908  1.00  0.00      RA0  O
ATOM    270  N   GLY A  31      34.939  54.191   3.122  1.00  0.00      RA0  N
ATOM    271  H   GLY A  31      34.413  53.415   2.780  1.00  0.00      RA0  H
ATOM    272  CA  GLY A  31      35.396  55.192   2.164  1.00  0.00      RA0  C
ATOM    273  C   GLY A  31      35.870  54.611   0.843  1.00  0.00      RA0  C
ATOM    274  O   GLY A  31      35.830  55.287  -0.186  1.00  0.00      RA0  O
ATOM    275  N   SER A  32      36.371  53.386   0.873  1.00  0.00      RA0  N
ATOM    276  H   SER A  32      36.506  52.842   1.706  1.00  0.00      RA0  H
ATOM    277  CA  SER A  32      36.822  52.713  -0.340  1.00  0.00      RA0  C
ATOM    278  CB  SER A  32      38.102  53.407  -0.851  1.00  0.00      RA0  C
ATOM    279  OG  SER A  32      39.012  52.479  -1.435  1.00  0.00      RA0  O
ATOM    280  HG  SER A  32      39.600  52.312  -0.695  1.00  0.00      RA0  H
ATOM    281  C   SER A  32      36.839  51.207  -0.179  1.00  0.00      RA0  C
ATOM    282  O   SER A  32      37.762  50.674   0.427  1.00  0.00      RA0  O
ATOM    283  N   GLN A  33      35.845  50.502  -0.721  1.00  0.00      RA0  N
ATOM    284  H   GLN A  33      35.115  50.973  -1.212  1.00  0.00      RA0  H
ATOM    285  CA  GLN A  33      35.849  49.061  -0.607  1.00  0.00      RA0  C
ATOM    286  CB  GLN A  33      34.512  48.407  -0.958  1.00  0.00      RA0  C
ATOM    287  CG  GLN A  33      34.203  48.257  -2.444  1.00  0.00      RA0  C
ATOM    288  CD  GLN A  33      32.932  47.447  -2.556  1.00  0.00      RA0  C
ATOM    289  OE1 GLN A  33      31.937  47.735  -1.902  1.00  0.00      RA0  O
ATOM    290  NE2 GLN A  33      33.033  46.399  -3.394  1.00  0.00      RA0  N
ATOM    291 HE21 GLN A  33      33.877  46.214  -3.900  1.00  0.00      RA0  H
ATOM    292 HE22 GLN A  33      32.267  45.770  -3.538  1.00  0.00      RA0  H
ATOM    293  C   GLN A  33      37.031  48.413  -1.333  1.00  0.00      RA0  C
ATOM    294  O   GLN A  33      37.523  47.372  -0.893  1.00  0.00      RA0  O
ATOM    295  N   ILE A  34      37.509  49.068  -2.395  1.00  0.00      RA0  N
ATOM    296  H   ILE A  34      37.154  49.977  -2.601  1.00  0.00      RA0  H
ATOM    297  CA  ILE A  34      38.654  48.569  -3.148  1.00  0.00      RA0  C
ATOM    298  CB  ILE A  34      38.803  49.357  -4.450  1.00  0.00      RA0  C
ATOM    299  CG2 ILE A  34      39.997  48.866  -5.268  1.00  0.00      RA0  C
ATOM    300  CG1 ILE A  34      37.505  49.292  -5.256  1.00  0.00      RA0  C
ATOM    301  CD1 ILE A  34      37.158  47.866  -5.693  1.00  0.00      RA0  C
ATOM    302  C   ILE A  34      39.923  48.647  -2.283  1.00  0.00      RA0  C
ATOM    303  O   ILE A  34      40.670  47.668  -2.171  1.00  0.00      RA0  O
ATOM    304  N   ASP A  35      40.147  49.782  -1.638  1.00  0.00      RA0  N
ATOM    305  H   ASP A  35      39.507  50.549  -1.697  1.00  0.00      RA0  H
ATOM    306  CA  ASP A  35      41.325  49.899  -0.740  1.00  0.00      RA0  C
ATOM    307  CB  ASP A  35      41.717  51.319  -0.289  1.00  0.00      RA0  C
ATOM    308  CG  ASP A  35      41.173  51.643   1.087  1.00  0.00      RA0  C
ATOM    309  OD1 ASP A  35      41.757  51.234   2.079  1.00  0.00      RA0  O
ATOM    310  OD2 ASP A  35      40.168  52.333   1.193  1.00  0.00      RA0  O
ATOM    311  C   ASP A  35      41.294  48.934   0.434  1.00  0.00      RA0  C
ATOM    312  O   ASP A  35      42.322  48.467   0.867  1.00  0.00      RA0  O
ATOM    313  N   GLU A  36      40.101  48.658   0.971  1.00  0.00      RA0  N
ATOM    314  H   GLU A  36      39.310  49.174   0.637  1.00  0.00      RA0  H
ATOM    315  CA  GLU A  36      39.930  47.753   2.067  1.00  0.00      RA0  C
ATOM    316  CB  GLU A  36      38.460  47.845   2.502  1.00  0.00      RA0  C
ATOM    317  CG  GLU A  36      38.297  49.020   3.458  1.00  0.00      RA0  C
ATOM    318  CD  GLU A  36      36.939  49.701   3.448  1.00  0.00      RA0  C
ATOM    319  OE1 GLU A  36      35.926  49.027   3.613  1.00  0.00      RA0  O
ATOM    320  OE2 GLU A  36      36.910  50.932   3.324  1.00  0.00      RA0  O
ATOM    321  C   GLU A  36      40.307  46.333   1.615  1.00  0.00      RA0  C
ATOM    322  O   GLU A  36      41.005  45.602   2.312  1.00  0.00      RA0  O
ATOM    323  N   HIS A  37      39.879  45.973   0.420  1.00  0.00      RA0  N
ATOM    324  H   HIS A  37      39.311  46.614  -0.102  1.00  0.00      RA0  H
ATOM    325  CA  HIS A  37      40.215  44.681  -0.162  1.00  0.00      RA0  C
ATOM    326  CB  HIS A  37      39.545  44.558  -1.530  1.00  0.00      RA0  C
ATOM    327  CG  HIS A  37      39.745  43.174  -2.092  1.00  0.00      RA0  C
ATOM    328  ND1 HIS A  37      38.759  42.264  -2.168  1.00  0.00      RA0  N
ATOM    329  HD1 HIS A  37      37.827  42.386  -1.870  1.00  0.00      RA0  H
ATOM    330  CD2 HIS A  37      40.916  42.620  -2.616  1.00  0.00      RA0  C
ATOM    331  NE2 HIS A  37      40.623  41.362  -3.006  1.00  0.00      RA0  N
ATOM    332  CE1 HIS A  37      39.301  41.141  -2.738  1.00  0.00      RA0  C
ATOM    333  C   HIS A  37      41.729  44.562  -0.269  1.00  0.00      RA0  C
ATOM    334  O   HIS A  37      42.311  43.566   0.198  1.00  0.00      RA0  O
ATOM    335  N   HIS A  38      42.358  45.585  -0.838  1.00  0.00      RA0  N
ATOM    336  H   HIS A  38      41.835  46.389  -1.130  1.00  0.00      RA0  H
ATOM    337  CA  HIS A  38      43.808  45.520  -1.079  1.00  0.00      RA0  C
ATOM    338  CB  HIS A  38      44.279  46.652  -1.988  1.00  0.00      RA0  C
ATOM    339  CG  HIS A  38      43.777  46.445  -3.394  1.00  0.00      RA0  C
ATOM    340  ND1 HIS A  38      43.809  45.268  -4.050  1.00  0.00      RA0  N
ATOM    341  HD1 HIS A  38      44.133  44.405  -3.717  1.00  0.00      RA0  H
ATOM    342  CD2 HIS A  38      43.234  47.416  -4.237  1.00  0.00      RA0  C
ATOM    343  NE2 HIS A  38      42.938  46.814  -5.413  1.00  0.00      RA0  N
ATOM    344  CE1 HIS A  38      43.292  45.494  -5.300  1.00  0.00      RA0  C
ATOM    345  C   HIS A  38      44.615  45.560   0.230  1.00  0.00      RA0  C
ATOM    346  O   HIS A  38      45.719  44.999   0.309  1.00  0.00      RA0  O
ATOM    347  N   ALA A  39      44.057  46.171   1.266  1.00  0.00      RA0  N
ATOM    348  H   ALA A  39      43.202  46.680   1.147  1.00  0.00      RA0  H
ATOM    349  CA  ALA A  39      44.681  46.177   2.596  1.00  0.00      RA0  C
ATOM    350  CB  ALA A  39      43.873  47.029   3.577  1.00  0.00      RA0  C
ATOM    351  C   ALA A  39      44.804  44.774   3.160  1.00  0.00      RA0  C
ATOM    352  O   ALA A  39      45.803  44.428   3.774  1.00  0.00      RA0  O
ATOM    353  N   VAL A  40      43.775  43.962   2.980  1.00  0.00      RA0  N
ATOM    354  H   VAL A  40      42.981  44.276   2.453  1.00  0.00      RA0  H
ATOM    355  CA  VAL A  40      43.819  42.610   3.499  1.00  0.00      RA0  C
ATOM    356  CB  VAL A  40      42.426  41.995   3.511  1.00  0.00      RA0  C
ATOM    357  CG1 VAL A  40      42.464  40.541   3.977  1.00  0.00      RA0  C
ATOM    358  CG2 VAL A  40      41.500  42.848   4.379  1.00  0.00      RA0  C
ATOM    359  C   VAL A  40      44.815  41.795   2.686  1.00  0.00      RA0  C
ATOM    360  O   VAL A  40      45.540  40.958   3.235  1.00  0.00      RA0  O
ATOM    361  N   ARG A  41      44.833  42.021   1.384  1.00  0.00      RA0  N
ATOM    362  H   ARG A  41      44.208  42.700   0.994  1.00  0.00      RA0  H
ATOM    363  CA  ARG A  41      45.711  41.256   0.514  1.00  0.00      RA0  C
ATOM    364  CB  ARG A  41      45.374  41.517  -0.955  1.00  0.00      RA0  C
ATOM    365  CG  ARG A  41      44.046  40.926  -1.427  1.00  0.00      RA0  C
ATOM    366  CD  ARG A  41      44.047  39.397  -1.496  1.00  0.00      RA0  C
ATOM    367  NE  ARG A  41      42.771  38.907  -2.016  1.00  0.00      RA0  N
ATOM    368  HE  ARG A  41      42.393  39.352  -2.845  1.00  0.00      RA0  H
ATOM    369  CZ  ARG A  41      42.126  37.897  -1.362  1.00  0.00      RA0  C
ATOM    370  NH1 ARG A  41      42.713  37.289  -0.316  1.00  0.00      RA0  N
ATOM    371 HH11 ARG A  41      42.236  36.601   0.242  1.00  0.00      RA0  H
ATOM    372 HH12 ARG A  41      43.670  37.463  -0.036  1.00  0.00      RA0  H
ATOM    373  NH2 ARG A  41      40.899  37.522  -1.770  1.00  0.00      RA0  N
ATOM    374 HH21 ARG A  41      40.322  36.845  -1.297  1.00  0.00      RA0  H
ATOM    375 HH22 ARG A  41      40.531  37.936  -2.619  1.00  0.00      RA0  H
ATOM    376  C   ARG A  41      47.191  41.564   0.743  1.00  0.00      RA0  C
ATOM    377  O   ARG A  41      48.022  40.713   0.488  1.00  0.00      RA0  O
ATOM    378  N   THR A  42      47.504  42.765   1.203  1.00  0.00      RA0  N
ATOM    379  H   THR A  42      46.800  43.438   1.429  1.00  0.00      RA0  H
ATOM    380  CA  THR A  42      48.920  43.214   1.247  1.00  0.00      RA0  C
ATOM    381  CB  THR A  42      49.234  44.244   0.153  1.00  0.00      RA0  C
ATOM    382  OG1 THR A  42      48.283  45.307   0.142  1.00  0.00      RA0  O
ATOM    383  HG1 THR A  42      47.443  44.918  -0.066  1.00  0.00      RA0  H
ATOM    384  CG2 THR A  42      49.295  43.587  -1.228  1.00  0.00      RA0  C
ATOM    385  C   THR A  42      49.447  43.592   2.627  1.00  0.00      RA0  C
ATOM    386  O   THR A  42      50.678  43.744   2.797  1.00  0.00      RA0  O
ATOM    387  N   ASP A  43      48.563  43.801   3.601  1.00  0.00      RA0  N
ATOM    388  H   ASP A  43      47.579  43.654   3.492  1.00  0.00      RA0  H
ATOM    389  CA  ASP A  43      49.004  44.310   4.898  1.00  0.00      RA0  C
ATOM    390  CB  ASP A  43      49.096  45.839   4.901  1.00  0.00      RA0  C
ATOM    391  CG  ASP A  43      49.621  46.321   6.243  1.00  0.00      RA0  C
ATOM    392  OD1 ASP A  43      50.084  45.515   7.043  1.00  0.00      RA0  O
ATOM    393  OD2 ASP A  43      49.533  47.509   6.534  1.00  0.00      RA0  O
ATOM    394  C   ASP A  43      48.089  43.764   6.004  1.00  0.00      RA0  C
ATOM    395  O   ASP A  43      48.233  42.591   6.395  1.00  0.00      RA0  O
ATOM    396  N   ALA A  44      47.140  44.565   6.489  1.00  0.00      RA0  N
ATOM    397  H   ALA A  44      46.987  45.496   6.154  1.00  0.00      RA0  H
ATOM    398  CA  ALA A  44      46.194  44.086   7.503  1.00  0.00      RA0  C
ATOM    399  CB  ALA A  44      46.794  44.191   8.905  1.00  0.00      RA0  C
ATOM    400  C   ALA A  44      44.907  44.912   7.458  1.00  0.00      RA0  C
ATOM    401  O   ALA A  44      44.949  46.151   7.470  1.00  0.00      RA0  O
ATOM    402  N   GLY A  45      43.784  44.199   7.443  1.00  0.00      RA0  N
ATOM    403  H   GLY A  45      43.811  43.197   7.425  1.00  0.00      RA0  H
ATOM    404  CA  GLY A  45      42.471  44.813   7.598  1.00  0.00      RA0  C
ATOM    405  C   GLY A  45      41.689  44.078   8.662  1.00  0.00      RA0  C
ATOM    406  O   GLY A  45      42.001  42.941   8.989  1.00  0.00      RA0  O
ATOM    407  N   MSE A  46      40.634  44.695   9.171  1.00  0.00      RA0  N
ATOM    408  H   MSE A  46      40.382  45.620   8.872  1.00  0.00      RA0  H
ATOM    409  CA  MSE A  46      39.783  44.020  10.113  1.00  0.00      RA0  C
ATOM    410  CB  MSE A  46      40.166  44.380  11.545  1.00  0.00      RA0  C
ATOM    411  CG  MSE A  46      39.997  45.870  11.818  1.00  0.00      RA0  C
ATOM    412  SE  MSE A  46      40.450  46.307  13.496  1.00  0.00      RA0  S
ATOM    413  CE  MSE A  46      40.462  48.083  13.250  1.00  0.00      RA0  C
ATOM    414  C   MSE A  46      38.309  44.298   9.904  1.00  0.00      RA0  C
ATOM    415  O   MSE A  46      37.922  45.360   9.435  1.00  0.00      RA0  O
ATOM    416  N   PHE A  47      37.522  43.309  10.307  1.00  0.00      RA0  N
ATOM    417  H   PHE A  47      37.928  42.540  10.805  1.00  0.00      RA0  H
ATOM    418  CA  PHE A  47      36.079  43.300  10.121  1.00  0.00      RA0  C
ATOM    419  CB  PHE A  47      35.650  42.159   9.197  1.00  0.00      RA0  C
ATOM    420  CG  PHE A  47      36.388  42.177   7.880  1.00  0.00      RA0  C
ATOM    421  CD1 PHE A  47      37.608  41.520   7.754  1.00  0.00      RA0  C
ATOM    422  CD2 PHE A  47      35.834  42.830   6.787  1.00  0.00      RA0  C
ATOM    423  CE1 PHE A  47      38.267  41.503   6.532  1.00  0.00      RA0  C
ATOM    424  CE2 PHE A  47      36.491  42.809   5.563  1.00  0.00      RA0  C
ATOM    425  CZ  PHE A  47      37.703  42.142   5.435  1.00  0.00      RA0  C
ATOM    426  C   PHE A  47      35.406  43.063  11.465  1.00  0.00      RA0  C
ATOM    427  O   PHE A  47      35.855  42.232  12.288  1.00  0.00      RA0  O
ATOM    428  N   ASP A  48      34.328  43.799  11.710  1.00  0.00      RA0  N
ATOM    429  H   ASP A  48      33.950  44.387  10.999  1.00  0.00      RA0  H
ATOM    430  CA  ASP A  48      33.477  43.515  12.842  1.00  0.00      RA0  C
ATOM    431  CB  ASP A  48      32.502  44.626  13.193  1.00  0.00      RA0  C
ATOM    432  CG  ASP A  48      31.656  44.042  14.301  1.00  0.00      RA0  C
ATOM    433  OD1 ASP A  48      32.241  43.439  15.182  1.00  0.00      RA0  O
ATOM    434  OD2 ASP A  48      30.433  44.123  14.277  1.00  0.00      RA0  O
ATOM    435  C   ASP A  48      32.610  42.324  12.472  1.00  0.00      RA0  C
ATOM    436  O   ASP A  48      31.790  42.437  11.560  1.00  0.00      RA0  O
ATOM    437  N   VAL A  49      32.811  41.207  13.143  1.00  0.00      RA0  N
ATOM    438  H   VAL A  49      33.381  41.264  13.968  1.00  0.00      RA0  H
ATOM    439  CA  VAL A  49      31.989  40.024  12.914  1.00  0.00      RA0  C
ATOM    440  CB  VAL A  49      32.839  38.858  12.404  1.00  0.00      RA0  C
ATOM    441  CG1 VAL A  49      33.160  39.054  10.923  1.00  0.00      RA0  C
ATOM    442  CG2 VAL A  49      34.114  38.685  13.228  1.00  0.00      RA0  C
ATOM    443  C   VAL A  49      31.198  39.673  14.179  1.00  0.00      RA0  C
ATOM    444  O   VAL A  49      30.904  38.514  14.425  1.00  0.00      RA0  O
ATOM    445  N   SER A  50      30.753  40.704  14.897  1.00  0.00      RA0  N
ATOM    446  H   SER A  50      31.007  41.652  14.671  1.00  0.00      RA0  H
ATOM    447  CA  SER A  50      29.992  40.524  16.126  1.00  0.00      RA0  C
ATOM    448  CB  SER A  50      30.058  41.782  16.986  1.00  0.00      RA0  C
ATOM    449  OG  SER A  50      31.418  41.999  17.373  1.00  0.00      RA0  O
ATOM    450  HG  SER A  50      31.789  42.543  16.679  1.00  0.00      RA0  H
ATOM    451  C   SER A  50      28.561  40.100  15.828  1.00  0.00      RA0  C
ATOM    452  O   SER A  50      27.840  39.673  16.732  1.00  0.00      RA0  O
ATOM    453  N   HIS A  51      28.182  40.234  14.568  1.00  0.00      RA0  N
ATOM    454  H   HIS A  51      28.822  40.658  13.930  1.00  0.00      RA0  H
ATOM    455  CA  HIS A  51      26.905  39.713  14.046  1.00  0.00      RA0  C
ATOM    456  CB  HIS A  51      26.573  40.332  12.683  1.00  0.00      RA0  C
ATOM    457  CG  HIS A  51      27.303  39.614  11.573  1.00  0.00      RA0  C
ATOM    458  ND1 HIS A  51      26.675  38.860  10.653  1.00  0.00      RA0  N
ATOM    459  HD1 HIS A  51      25.706  38.736  10.585  1.00  0.00      RA0  H
ATOM    460  CD2 HIS A  51      28.675  39.601  11.307  1.00  0.00      RA0  C
ATOM    461  NE2 HIS A  51      28.866  38.822  10.214  1.00  0.00      RA0  N
ATOM    462  CE1 HIS A  51      27.637  38.366   9.811  1.00  0.00      RA0  C
ATOM    463  C   HIS A  51      26.854  38.188  14.001  1.00  0.00      RA0  C
ATOM    464  O   HIS A  51      25.781  37.616  13.793  1.00  0.00      RA0  O
ATOM    465  N   MSE A  52      27.981  37.529  14.208  1.00  0.00      RA0  N
ATOM    466  H   MSE A  52      28.813  37.987  14.525  1.00  0.00      RA0  H
ATOM    467  CA  MSE A  52      27.973  36.092  14.266  1.00  0.00      RA0  C
ATOM    468  CB  MSE A  52      29.261  35.503  13.691  1.00  0.00      RA0  C
ATOM    469  CG  MSE A  52      29.499  35.934  12.244  1.00  0.00      RA0  C
ATOM    470  SE  MSE A  52      30.939  35.158  11.496  1.00  0.00      RA0  S
ATOM    471  CE  MSE A  52      30.279  33.489  11.364  1.00  0.00      RA0  C
ATOM    472  C   MSE A  52      27.752  35.628  15.676  1.00  0.00      RA0  C
ATOM    473  O   MSE A  52      28.115  36.314  16.642  1.00  0.00      RA0  O
ATOM    474  N   THR A  53      27.146  34.449  15.781  1.00  0.00      RA0  N
ATOM    475  H   THR A  53      26.969  33.887  14.995  1.00  0.00      RA0  H
ATOM    476  CA  THR A  53      26.714  33.896  17.062  1.00  0.00      RA0  C
ATOM    477  CB  THR A  53      25.291  33.441  16.821  1.00  0.00      RA0  C
ATOM    478  OG1 THR A  53      24.511  34.600  16.481  1.00  0.00      RA0  O
ATOM    479  HG1 THR A  53      24.966  35.014  15.753  1.00  0.00      RA0  H
ATOM    480  CG2 THR A  53      24.698  32.672  17.999  1.00  0.00      RA0  C
ATOM    481  C   THR A  53      27.675  32.794  17.498  1.00  0.00      RA0  C
ATOM    482  O   THR A  53      27.947  31.852  16.754  1.00  0.00      RA0  O
ATOM    483  N   ILE A  54      28.219  32.942  18.699  1.00  0.00      RA0  N
ATOM    484  H   ILE A  54      27.928  33.701  19.283  1.00  0.00      RA0  H
ATOM    485  CA  ILE A  54      29.060  31.923  19.308  1.00  0.00      RA0  C
ATOM    486  CB  ILE A  54      30.194  32.598  20.070  1.00  0.00      RA0  C
ATOM    487  CG2 ILE A  54      31.088  31.576  20.767  1.00  0.00      RA0  C
ATOM    488  CG1 ILE A  54      30.978  33.521  19.136  1.00  0.00      RA0  C
ATOM    489  CD1 ILE A  54      32.049  34.324  19.872  1.00  0.00      RA0  C
ATOM    490  C   ILE A  54      28.161  31.103  20.242  1.00  0.00      RA0  C
ATOM    491  O   ILE A  54      27.425  31.665  21.073  1.00  0.00      RA0  O
ATOM    492  N   VAL A  55      28.184  29.787  20.052  1.00  0.00      RA0  N
ATOM    493  H   VAL A  55      28.853  29.374  19.434  1.00  0.00      RA0  H
ATOM    494  CA  VAL A  55      27.349  28.884  20.811  1.00  0.00      RA0  C
ATOM    495  CB  VAL A  55      26.453  28.087  19.863  1.00  0.00      RA0  C
ATOM    496  CG1 VAL A  55      25.564  27.118  20.639  1.00  0.00      RA0  C
ATOM    497  CG2 VAL A  55      25.652  29.007  18.943  1.00  0.00      RA0  C
ATOM    498  C   VAL A  55      28.281  27.951  21.538  1.00  0.00      RA0  C
ATOM    499  O   VAL A  55      29.040  27.205  20.907  1.00  0.00      RA0  O
ATOM    500  N   ASP A  56      28.211  27.986  22.860  1.00  0.00      RA0  N
ATOM    501  H   ASP A  56      27.577  28.598  23.319  1.00  0.00      RA0  H
ATOM    502  CA  ASP A  56      28.956  27.048  23.671  1.00  0.00      RA0  C
ATOM    503  CB  ASP A  56      29.437  27.725  24.977  1.00  0.00      RA0  C
ATOM    504  CG  ASP A  56      30.527  28.782  24.776  1.00  0.00      RA0  C
ATOM    505  OD1 ASP A  56      30.966  29.004  23.656  1.00  0.00      RA0  O
ATOM    506  OD2 ASP A  56      30.974  29.400  25.747  1.00  0.00      RA0  O
ATOM    507  C   ASP A  56      28.116  25.828  24.017  1.00  0.00      RA0  C
ATOM    508  O   ASP A  56      26.960  25.950  24.410  1.00  0.00      RA0  O
ATOM    509  N   LEU A  57      28.729  24.659  23.855  1.00  0.00      RA0  N
ATOM    510  H   LEU A  57      29.704  24.643  23.625  1.00  0.00      RA0  H
ATOM    511  CA  LEU A  57      28.103  23.379  24.134  1.00  0.00      RA0  C
ATOM    512  CB  LEU A  57      28.128  22.489  22.896  1.00  0.00      RA0  C
ATOM    513  CG  LEU A  57      27.406  23.062  21.679  1.00  0.00      RA0  C
ATOM    514  CD1 LEU A  57      27.516  22.107  20.494  1.00  0.00      RA0  C
ATOM    515  CD2 LEU A  57      25.950  23.413  21.978  1.00  0.00      RA0  C
ATOM    516  C   LEU A  57      28.813  22.653  25.271  1.00  0.00      RA0  C
ATOM    517  O   LEU A  57      30.009  22.434  25.190  1.00  0.00      RA0  O
ATOM    518  N   ARG A  58      28.069  22.237  26.300  1.00  0.00      RA0  N
ATOM    519  H   ARG A  58      27.080  22.409  26.319  1.00  0.00      RA0  H
ATOM    520  CA  ARG A  58      28.656  21.606  27.470  1.00  0.00      RA0  C
ATOM    521  CB  ARG A  58      28.577  22.587  28.615  1.00  0.00      RA0  C
ATOM    522  CG  ARG A  58      29.849  23.381  28.879  1.00  0.00      RA0  C
ATOM    523  CD  ARG A  58      30.032  23.522  30.388  1.00  0.00      RA0  C
ATOM    524  NE  ARG A  58      30.155  22.191  30.980  1.00  0.00      RA0  N
ATOM    525  HE  ARG A  58      31.005  21.674  30.805  1.00  0.00      RA0  H
ATOM    526  CZ  ARG A  58      29.098  21.576  31.591  1.00  0.00      RA0  C
ATOM    527  NH1 ARG A  58      27.956  22.262  31.811  1.00  0.00      RA0  N
ATOM    528 HH11 ARG A  58      27.110  21.912  32.230  1.00  0.00      RA0  H
ATOM    529 HH12 ARG A  58      27.804  23.215  31.496  1.00  0.00      RA0  H
ATOM    530  NH2 ARG A  58      29.211  20.273  31.917  1.00  0.00      RA0  N
ATOM    531 HH21 ARG A  58      28.519  19.758  32.419  1.00  0.00      RA0  H
ATOM    532 HH22 ARG A  58      30.044  19.760  31.620  1.00  0.00      RA0  H
ATOM    533  C   ARG A  58      27.929  20.296  27.806  1.00  0.00      RA0  C
ATOM    534  O   ARG A  58      26.718  20.205  27.682  1.00  0.00      RA0  O
ATOM    535  N   GLY A  59      28.672  19.309  28.271  1.00  0.00      RA0  N
ATOM    536  H   GLY A  59      29.661  19.426  28.410  1.00  0.00      RA0  H
ATOM    537  CA  GLY A  59      28.104  18.014  28.623  1.00  0.00      RA0  C
ATOM    538  C   GLY A  59      29.040  16.897  28.203  1.00  0.00      RA0  C
ATOM    539  O   GLY A  59      29.740  17.010  27.195  1.00  0.00      RA0  O
ATOM    540  N   SER A  60      29.039  15.806  28.966  1.00  0.00      RA0  N
ATOM    541  H   SER A  60      28.432  15.752  29.759  1.00  0.00      RA0  H
ATOM    542  CA  SER A  60      29.957  14.700  28.725  1.00  0.00      RA0  C
ATOM    543  CB  SER A  60      29.783  13.847  29.957  1.00  0.00      RA0  C
ATOM    544  OG  SER A  60      29.437  14.783  30.989  1.00  0.00      RA0  O
ATOM    545  HG  SER A  60      30.112  15.459  30.969  1.00  0.00      RA0  H
ATOM    546  C   SER A  60      29.752  14.043  27.361  1.00  0.00      RA0  C
ATOM    547  O   SER A  60      30.701  13.465  26.814  1.00  0.00      RA0  O
ATOM    548  N   ARG A  61      28.539  14.152  26.803  1.00  0.00      RA0  N
ATOM    549  H   ARG A  61      27.847  14.724  27.240  1.00  0.00      RA0  H
ATOM    550  CA  ARG A  61      28.235  13.580  25.491  1.00  0.00      RA0  C
ATOM    551  CB  ARG A  61      26.829  12.991  25.543  1.00  0.00      RA0  C
ATOM    552  CG  ARG A  61      26.640  12.139  26.802  1.00  0.00      RA0  C
ATOM    553  CD  ARG A  61      25.264  11.480  26.861  1.00  0.00      RA0  C
ATOM    554  NE  ARG A  61      25.061  10.706  25.644  1.00  0.00      RA0  N
ATOM    555  HE  ARG A  61      25.886  10.390  25.152  1.00  0.00      RA0  H
ATOM    556  CZ  ARG A  61      23.825  10.516  25.113  1.00  0.00      RA0  C
ATOM    557  NH1 ARG A  61      22.737  10.930  25.804  1.00  0.00      RA0  N
ATOM    558 HH11 ARG A  61      21.792  10.906  25.444  1.00  0.00      RA0  H
ATOM    559 HH12 ARG A  61      22.831  11.318  26.723  1.00  0.00      RA0  H
ATOM    560  NH2 ARG A  61      23.736   9.932  23.903  1.00  0.00      RA0  N
ATOM    561 HH21 ARG A  61      22.886   9.706  23.426  1.00  0.00      RA0  H
ATOM    562 HH22 ARG A  61      24.592   9.702  23.395  1.00  0.00      RA0  H
ATOM    563  C   ARG A  61      28.377  14.586  24.343  1.00  0.00      RA0  C
ATOM    564  O   ARG A  61      27.883  14.349  23.255  1.00  0.00      RA0  O
ATOM    565  N   THR A  62      29.068  15.696  24.556  1.00  0.00      RA0  N
ATOM    566  H   THR A  62      29.505  15.911  25.432  1.00  0.00      RA0  H
ATOM    567  CA  THR A  62      29.125  16.716  23.498  1.00  0.00      RA0  C
ATOM    568  CB  THR A  62      29.756  17.996  24.034  1.00  0.00      RA0  C
ATOM    569  OG1 THR A  62      29.010  18.444  25.167  1.00  0.00      RA0  O
ATOM    570  HG1 THR A  62      29.542  18.235  25.927  1.00  0.00      RA0  H
ATOM    571  CG2 THR A  62      29.788  19.094  22.975  1.00  0.00      RA0  C
ATOM    572  C   THR A  62      29.753  16.227  22.195  1.00  0.00      RA0  C
ATOM    573  O   THR A  62      29.208  16.500  21.115  1.00  0.00      RA0  O
ATOM    574  N   ARG A  63      30.862  15.494  22.279  1.00  0.00      RA0  N
ATOM    575  H   ARG A  63      31.246  15.287  23.180  1.00  0.00      RA0  H
ATOM    576  CA  ARG A  63      31.512  14.989  21.056  1.00  0.00      RA0  C
ATOM    577  CB  ARG A  63      32.856  14.322  21.352  1.00  0.00      RA0  C
ATOM    578  CG  ARG A  63      33.634  14.122  20.050  1.00  0.00      RA0  C
ATOM    579  CD  ARG A  63      34.933  13.328  20.186  1.00  0.00      RA0  C
ATOM    580  NE  ARG A  63      35.879  13.956  21.103  1.00  0.00      RA0  N
ATOM    581  HE  ARG A  63      35.780  13.844  22.108  1.00  0.00      RA0  H
ATOM    582  CZ  ARG A  63      36.972  14.626  20.641  1.00  0.00      RA0  C
ATOM    583  NH1 ARG A  63      37.108  14.893  19.329  1.00  0.00      RA0  N
ATOM    584 HH11 ARG A  63      37.937  15.350  18.986  1.00  0.00      RA0  H
ATOM    585 HH12 ARG A  63      36.413  14.682  18.635  1.00  0.00      RA0  H
ATOM    586  NH2 ARG A  63      37.915  15.015  21.515  1.00  0.00      RA0  N
ATOM    587 HH21 ARG A  63      38.767  15.472  21.260  1.00  0.00      RA0  H
ATOM    588 HH22 ARG A  63      37.736  14.838  22.503  1.00  0.00      RA0  H
ATOM    589  C   ARG A  63      30.575  14.030  20.331  1.00  0.00      RA0  C
ATOM    590  O   ARG A  63      30.398  14.108  19.117  1.00  0.00      RA0  O
ATOM    591  N   GLU A  64      29.966  13.136  21.094  1.00  0.00      RA0  N
ATOM    592  H   GLU A  64      30.094  13.169  22.083  1.00  0.00      RA0  H
ATOM    593  CA  GLU A  64      29.007  12.179  20.558  1.00  0.00      RA0  C
ATOM    594  CB  GLU A  64      28.369  11.350  21.675  1.00  0.00      RA0  C
ATOM    595  CG  GLU A  64      27.356  10.336  21.130  1.00  0.00      RA0  C
ATOM    596  CD  GLU A  64      26.444   9.864  22.244  1.00  0.00      RA0  C
ATOM    597  OE1 GLU A  64      26.638  10.266  23.383  1.00  0.00      RA0  O
ATOM    598  OE2 GLU A  64      25.503   9.122  21.980  1.00  0.00      RA0  O
ATOM    599  C   GLU A  64      27.896  12.887  19.786  1.00  0.00      RA0  C
ATOM    600  O   GLU A  64      27.583  12.517  18.641  1.00  0.00      RA0  O
ATOM    601  N   PHE A  65      27.315  13.903  20.412  1.00  0.00      RA0  N
ATOM    602  H   PHE A  65      27.592  14.105  21.353  1.00  0.00      RA0  H
ATOM    603  CA  PHE A  65      26.271  14.717  19.787  1.00  0.00      RA0  C
ATOM    604  CB  PHE A  65      25.863  15.844  20.739  1.00  0.00      RA0  C
ATOM    605  CG  PHE A  65      24.977  16.851  20.041  1.00  0.00      RA0  C
ATOM    606  CD1 PHE A  65      23.863  16.438  19.319  1.00  0.00      RA0  C
ATOM    607  CD2 PHE A  65      25.288  18.204  20.120  1.00  0.00      RA0  C
ATOM    608  CE1 PHE A  65      23.078  17.374  18.659  1.00  0.00      RA0  C
ATOM    609  CE2 PHE A  65      24.499  19.141  19.465  1.00  0.00      RA0  C
ATOM    610  CZ  PHE A  65      23.397  18.725  18.727  1.00  0.00      RA0  C
ATOM    611  C   PHE A  65      26.731  15.273  18.458  1.00  0.00      RA0  C
ATOM    612  O   PHE A  65      26.046  15.148  17.451  1.00  0.00      RA0  O
ATOM    613  N   LEU A  66      27.892  15.922  18.460  1.00  0.00      RA0  N
ATOM    614  H   LEU A  66      28.440  15.950  19.300  1.00  0.00      RA0  H
ATOM    615  CA  LEU A  66      28.377  16.573  17.243  1.00  0.00      RA0  C
ATOM    616  CB  LEU A  66      29.517  17.530  17.567  1.00  0.00      RA0  C
ATOM    617  CG  LEU A  66      29.017  18.732  18.362  1.00  0.00      RA0  C
ATOM    618  CD1 LEU A  66      30.164  19.643  18.786  1.00  0.00      RA0  C
ATOM    619  CD2 LEU A  66      27.938  19.498  17.594  1.00  0.00      RA0  C
ATOM    620  C   LEU A  66      28.764  15.604  16.132  1.00  0.00      RA0  C
ATOM    621  O   LEU A  66      28.697  15.968  14.960  1.00  0.00      RA0  O
ATOM    622  N   ARG A  67      29.192  14.397  16.484  1.00  0.00      RA0  N
ATOM    623  H   ARG A  67      29.253  14.163  17.457  1.00  0.00      RA0  H
ATOM    624  CA  ARG A  67      29.454  13.340  15.473  1.00  0.00      RA0  C
ATOM    625  CB  ARG A  67      30.067  12.062  16.057  1.00  0.00      RA0  C
ATOM    626  CG  ARG A  67      31.423  12.183  16.748  1.00  0.00      RA0  C
ATOM    627  CD  ARG A  67      32.073  10.809  16.953  1.00  0.00      RA0  C
ATOM    628  NE  ARG A  67      32.592  10.279  15.690  1.00  0.00      RA0  N
ATOM    629  HE  ARG A  67      33.045  10.942  15.069  1.00  0.00      RA0  H
ATOM    630  CZ  ARG A  67      32.538   8.953  15.368  1.00  0.00      RA0  C
ATOM    631  NH1 ARG A  67      31.865   8.087  16.162  1.00  0.00      RA0  N
ATOM    632 HH11 ARG A  67      31.796   7.105  15.950  1.00  0.00      RA0  H
ATOM    633 HH12 ARG A  67      31.397   8.400  16.992  1.00  0.00      RA0  H
ATOM    634  NH2 ARG A  67      33.158   8.532  14.248  1.00  0.00      RA0  N
ATOM    635 HH21 ARG A  67      33.172   7.578  13.933  1.00  0.00      RA0  H
ATOM    636 HH22 ARG A  67      33.643   9.212  13.670  1.00  0.00      RA0  H
ATOM    637  C   ARG A  67      28.188  12.911  14.731  1.00  0.00      RA0  C
ATOM    638  O   ARG A  67      28.254  12.355  13.637  1.00  0.00      RA0  O
ATOM    639  N   TYR A  68      27.042  13.117  15.373  1.00  0.00      RA0  N
ATOM    640  H   TYR A  68      27.043  13.518  16.290  1.00  0.00      RA0  H
ATOM    641  CA  TYR A  68      25.729  12.846  14.764  1.00  0.00      RA0  C
ATOM    642  CB  TYR A  68      24.779  12.377  15.867  1.00  0.00      RA0  C
ATOM    643  CG  TYR A  68      23.397  12.153  15.311  1.00  0.00      RA0  C
ATOM    644  CD1 TYR A  68      23.207  11.254  14.270  1.00  0.00      RA0  C
ATOM    645  CE1 TYR A  68      21.932  11.046  13.763  1.00  0.00      RA0  C
ATOM    646  CD2 TYR A  68      22.317  12.844  15.846  1.00  0.00      RA0  C
ATOM    647  CE2 TYR A  68      21.040  12.630  15.342  1.00  0.00      RA0  C
ATOM    648  CZ  TYR A  68      20.849  11.729  14.301  1.00  0.00      RA0  C
ATOM    649  OH  TYR A  68      19.584  11.512  13.795  1.00  0.00      RA0  O
ATOM    650  HH  TYR A  68      19.648  10.768  13.202  1.00  0.00      RA0  H
ATOM    651  C   TYR A  68      25.182  14.082  14.049  1.00  0.00      RA0  C
ATOM    652  O   TYR A  68      24.587  14.004  12.970  1.00  0.00      RA0  O
ATOM    653  N   LEU A  69      25.409  15.257  14.618  1.00  0.00      RA0  N
ATOM    654  H   LEU A  69      25.886  15.288  15.497  1.00  0.00      RA0  H
ATOM    655  CA  LEU A  69      24.885  16.493  14.010  1.00  0.00      RA0  C
ATOM    656  CB  LEU A  69      24.988  17.623  15.037  1.00  0.00      RA0  C
ATOM    657  CG  LEU A  69      24.234  18.890  14.637  1.00  0.00      RA0  C
ATOM    658  CD1 LEU A  69      22.722  18.677  14.680  1.00  0.00      RA0  C
ATOM    659  CD2 LEU A  69      24.662  20.100  15.467  1.00  0.00      RA0  C
ATOM    660  C   LEU A  69      25.563  16.920  12.701  1.00  0.00      RA0  C
ATOM    661  O   LEU A  69      24.902  17.411  11.761  1.00  0.00      RA0  O
ATOM    662  N   LEU A  70      26.889  16.776  12.653  1.00  0.00      RA0  N
ATOM    663  H   LEU A  70      27.368  16.244  13.355  1.00  0.00      RA0  H
ATOM    664  CA  LEU A  70      27.696  17.335  11.584  1.00  0.00      RA0  C
ATOM    665  CB  LEU A  70      28.893  18.084  12.170  1.00  0.00      RA0  C
ATOM    666  CG  LEU A  70      28.494  19.190  13.146  1.00  0.00      RA0  C
ATOM    667  CD1 LEU A  70      29.708  19.779  13.863  1.00  0.00      RA0  C
ATOM    668  CD2 LEU A  70      27.654  20.270  12.466  1.00  0.00      RA0  C
ATOM    669  C   LEU A  70      28.190  16.294  10.605  1.00  0.00      RA0  C
ATOM    670  O   LEU A  70      28.403  15.156  10.966  1.00  0.00      RA0  O
ATOM    671  N   ALA A  71      28.416  16.706   9.355  1.00  0.00      RA0  N
ATOM    672  H   ALA A  71      28.297  17.676   9.133  1.00  0.00      RA0  H
ATOM    673  CA  ALA A  71      28.853  15.767   8.340  1.00  0.00      RA0  C
ATOM    674  CB  ALA A  71      28.327  16.195   6.972  1.00  0.00      RA0  C
ATOM    675  C   ALA A  71      30.368  15.588   8.235  1.00  0.00      RA0  C
ATOM    676  O   ALA A  71      30.833  14.540   7.759  1.00  0.00      RA0  O
ATOM    677  N   ASN A  72      31.134  16.589   8.665  1.00  0.00      RA0  N
ATOM    678  H   ASN A  72      30.720  17.412   9.056  1.00  0.00      RA0  H
ATOM    679  CA  ASN A  72      32.539  16.342   8.981  1.00  0.00      RA0  C
ATOM    680  CB  ASN A  72      33.343  17.642   9.058  1.00  0.00      RA0  C
ATOM    681  CG  ASN A  72      34.819  17.403   8.791  1.00  0.00      RA0  C
ATOM    682  OD1 ASN A  72      35.363  16.329   9.011  1.00  0.00      RA0  O
ATOM    683  ND2 ASN A  72      35.457  18.480   8.324  1.00  0.00      RA0  N
ATOM    684 HD21 ASN A  72      34.973  19.342   8.157  1.00  0.00      RA0  H
ATOM    685 HD22 ASN A  72      36.439  18.447   8.128  1.00  0.00      RA0  H
ATOM    686  C   ASN A  72      32.503  15.581  10.309  1.00  0.00      RA0  C
ATOM    687  O   ASN A  72      31.427  15.435  10.899  1.00  0.00      RA0  O
ATOM    688  N   ASP A  73      33.647  15.069  10.759  1.00  0.00      RA0  N
ATOM    689  H   ASP A  73      34.517  15.273  10.308  1.00  0.00      RA0  H
ATOM    690  CA  ASP A  73      33.706  14.238  11.957  1.00  0.00      RA0  C
ATOM    691  CB  ASP A  73      34.134  12.787  11.734  1.00  0.00      RA0  C
ATOM    692  CG  ASP A  73      33.854  11.982  12.996  1.00  0.00      RA0  C
ATOM    693  OD1 ASP A  73      33.324  12.529  13.959  1.00  0.00      RA0  O
ATOM    694  OD2 ASP A  73      34.141  10.790  13.024  1.00  0.00      RA0  O
ATOM    695  C   ASP A  73      34.573  14.867  13.033  1.00  0.00      RA0  C
ATOM    696  O   ASP A  73      35.803  14.869  12.924  1.00  0.00      RA0  O
ATOM    697  N   VAL A  74      33.951  15.352  14.101  1.00  0.00      RA0  N
ATOM    698  H   VAL A  74      32.989  15.104  14.194  1.00  0.00      RA0  H
ATOM    699  CA  VAL A  74      34.717  16.007  15.148  1.00  0.00      RA0  C
ATOM    700  CB  VAL A  74      33.790  16.798  16.069  1.00  0.00      RA0  C
ATOM    701  CG1 VAL A  74      33.054  17.882  15.282  1.00  0.00      RA0  C
ATOM    702  CG2 VAL A  74      32.829  15.867  16.805  1.00  0.00      RA0  C
ATOM    703  C   VAL A  74      35.604  15.060  15.948  1.00  0.00      RA0  C
ATOM    704  O   VAL A  74      36.333  15.528  16.833  1.00  0.00      RA0  O
ATOM    705  N   ALA A  75      35.537  13.750  15.655  1.00  0.00      RA0  N
ATOM    706  H   ALA A  75      34.871  13.423  14.976  1.00  0.00      RA0  H
ATOM    707  CA  ALA A  75      36.504  12.790  16.211  1.00  0.00      RA0  C
ATOM    708  CB  ALA A  75      36.229  11.372  15.712  1.00  0.00      RA0  C
ATOM    709  C   ALA A  75      37.930  13.195  15.816  1.00  0.00      RA0  C
ATOM    710  O   ALA A  75      38.893  12.833  16.499  1.00  0.00      RA0  O
ATOM    711  N   LYS A  76      38.038  13.933  14.713  1.00  0.00      RA0  N
ATOM    712  H   LYS A  76      37.210  14.150  14.192  1.00  0.00      RA0  H
ATOM    713  CA  LYS A  76      39.319  14.412  14.204  1.00  0.00      RA0  C
ATOM    714  CB  LYS A  76      39.146  14.813  12.734  1.00  0.00      RA0  C
ATOM    715  CG  LYS A  76      38.486  13.691  11.924  1.00  0.00      RA0  C
ATOM    716  CD  LYS A  76      38.076  14.069  10.498  1.00  0.00      RA0  C
ATOM    717  CE  LYS A  76      37.468  12.876   9.748  1.00  0.00      RA0  C
ATOM    718  NZ  LYS A  76      38.479  11.837   9.534  1.00  0.00      RA0  N
ATOM    719  HZ1 LYS A  76      38.169  10.846   9.596  1.00  0.00      RA0  H
ATOM    720  HZ2 LYS A  76      39.024  11.981   8.658  1.00  0.00      RA0  H
ATOM    721  HZ3 LYS A  76      39.245  11.925  10.234  1.00  0.00      RA0  H
ATOM    722  C   LYS A  76      39.898  15.565  15.013  1.00  0.00      RA0  C
ATOM    723  O   LYS A  76      41.055  15.924  14.815  1.00  0.00      RA0  O
ATOM    724  N   LEU A  77      39.123  16.143  15.923  1.00  0.00      RA0  N
ATOM    725  H   LEU A  77      38.201  15.786  16.064  1.00  0.00      RA0  H
ATOM    726  CA  LEU A  77      39.623  17.176  16.810  1.00  0.00      RA0  C
ATOM    727  CB  LEU A  77      38.502  18.150  17.162  1.00  0.00      RA0  C
ATOM    728  CG  LEU A  77      37.843  18.804  15.946  1.00  0.00      RA0  C
ATOM    729  CD1 LEU A  77      36.718  19.764  16.338  1.00  0.00      RA0  C
ATOM    730  CD2 LEU A  77      38.876  19.473  15.045  1.00  0.00      RA0  C
ATOM    731  C   LEU A  77      40.167  16.489  18.054  1.00  0.00      RA0  C
ATOM    732  O   LEU A  77      39.427  16.189  18.980  1.00  0.00      RA0  O
ATOM    733  N   THR A  78      41.473  16.235  18.068  1.00  0.00      RA0  N
ATOM    734  H   THR A  78      42.019  16.353  17.233  1.00  0.00      RA0  H
ATOM    735  CA  THR A  78      42.107  15.488  19.185  1.00  0.00      RA0  C
ATOM    736  CB  THR A  78      42.884  14.379  18.493  1.00  0.00      RA0  C
ATOM    737  OG1 THR A  78      43.501  14.967  17.337  1.00  0.00      RA0  O
ATOM    738  HG1 THR A  78      44.176  14.362  17.020  1.00  0.00      RA0  H
ATOM    739  CG2 THR A  78      41.993  13.208  18.071  1.00  0.00      RA0  C
ATOM    740  C   THR A  78      43.078  16.304  20.027  1.00  0.00      RA0  C
ATOM    741  O   THR A  78      43.410  15.889  21.155  1.00  0.00      RA0  O
ATOM    742  N   LYS A  79      43.528  17.453  19.501  1.00  0.00      RA0  N
ATOM    743  H   LYS A  79      43.196  17.739  18.604  1.00  0.00      RA0  H
ATOM    744  CA  LYS A  79      44.312  18.401  20.272  1.00  0.00      RA0  C
ATOM    745  CB  LYS A  79      45.435  19.011  19.414  1.00  0.00      RA0  C
ATOM    746  CG  LYS A  79      46.461  18.085  18.729  1.00  0.00      RA0  C
ATOM    747  CD  LYS A  79      46.093  17.547  17.333  1.00  0.00      RA0  C
ATOM    748  CE  LYS A  79      47.294  16.888  16.629  1.00  0.00      RA0  C
ATOM    749  NZ  LYS A  79      46.936  16.392  15.290  1.00  0.00      RA0  N
ATOM    750  HZ1 LYS A  79      47.791  16.306  14.700  1.00  0.00      RA0  H
ATOM    751  HZ2 LYS A  79      46.435  15.469  15.322  1.00  0.00      RA0  H
ATOM    752  HZ3 LYS A  79      46.389  17.113  14.775  1.00  0.00      RA0  H
ATOM    753  C   LYS A  79      43.414  19.517  20.757  1.00  0.00      RA0  C
ATOM    754  O   LYS A  79      42.652  20.118  19.980  1.00  0.00      RA0  O
ATOM    755  N   SER A  80      43.494  19.801  22.042  1.00  0.00      RA0  N
ATOM    756  H   SER A  80      44.168  19.340  22.614  1.00  0.00      RA0  H
ATOM    757  CA  SER A  80      42.700  20.851  22.634  1.00  0.00      RA0  C
ATOM    758  CB  SER A  80      43.134  20.916  24.107  1.00  0.00      RA0  C
ATOM    759  OG  SER A  80      42.237  21.678  24.916  1.00  0.00      RA0  O
ATOM    760  HG  SER A  80      41.463  21.144  25.075  1.00  0.00      RA0  H
ATOM    761  C   SER A  80      42.842  22.179  21.880  1.00  0.00      RA0  C
ATOM    762  O   SER A  80      43.950  22.597  21.542  1.00  0.00      RA0  O
ATOM    763  N   GLY A  81      41.709  22.810  21.592  1.00  0.00      RA0  N
ATOM    764  H   GLY A  81      40.842  22.391  21.854  1.00  0.00      RA0  H
ATOM    765  CA  GLY A  81      41.659  24.027  20.776  1.00  0.00      RA0  C
ATOM    766  C   GLY A  81      41.477  23.854  19.277  1.00  0.00      RA0  C
ATOM    767  O   GLY A  81      41.195  24.831  18.591  1.00  0.00      RA0  O
ATOM    768  N   LYS A  82      41.617  22.633  18.765  1.00  0.00      RA0  N
ATOM    769  H   LYS A  82      41.754  21.858  19.384  1.00  0.00      RA0  H
ATOM    770  CA  LYS A  82      41.534  22.380  17.344  1.00  0.00      RA0  C
ATOM    771  CB  LYS A  82      42.091  20.994  16.973  1.00  0.00      RA0  C
ATOM    772  CG  LYS A  82      42.292  20.755  15.466  1.00  0.00      RA0  C
ATOM    773  CD  LYS A  82      43.309  21.694  14.808  1.00  0.00      RA0  C
ATOM    774  CE  LYS A  82      43.259  21.685  13.276  1.00  0.00      RA0  C
ATOM    775  NZ  LYS A  82      44.160  22.701  12.710  1.00  0.00      RA0  N
ATOM    776  HZ1 LYS A  82      43.845  22.954  11.750  1.00  0.00      RA0  H
ATOM    777  HZ2 LYS A  82      44.230  23.609  13.209  1.00  0.00      RA0  H
ATOM    778  HZ3 LYS A  82      45.113  22.337  12.493  1.00  0.00      RA0  H
ATOM    779  C   LYS A  82      40.106  22.609  16.820  1.00  0.00      RA0  C
ATOM    780  O   LYS A  82      39.126  22.282  17.484  1.00  0.00      RA0  O
ATOM    781  N   ALA A  83      40.029  23.199  15.641  1.00  0.00      RA0  N
ATOM    782  H   ALA A  83      40.877  23.431  15.163  1.00  0.00      RA0  H
ATOM    783  CA  ALA A  83      38.765  23.489  14.979  1.00  0.00      RA0  C
ATOM    784  CB  ALA A  83      38.623  24.990  14.743  1.00  0.00      RA0  C
ATOM    785  C   ALA A  83      38.671  22.791  13.623  1.00  0.00      RA0  C
ATOM    786  O   ALA A  83      39.659  22.429  13.001  1.00  0.00      RA0  O
ATOM    787  N   LEU A  84      37.443  22.581  13.172  1.00  0.00      RA0  N
ATOM    788  H   LEU A  84      36.669  22.806  13.768  1.00  0.00      RA0  H
ATOM    789  CA  LEU A  84      37.234  22.187  11.795  1.00  0.00      RA0  C
ATOM    790  CB  LEU A  84      37.219  20.655  11.583  1.00  0.00      RA0  C
ATOM    791  CG  LEU A  84      36.163  19.775  12.270  1.00  0.00      RA0  C
ATOM    792  CD1 LEU A  84      34.766  19.909  11.669  1.00  0.00      RA0  C
ATOM    793  CD2 LEU A  84      36.584  18.305  12.238  1.00  0.00      RA0  C
ATOM    794  C   LEU A  84      36.040  22.924  11.189  1.00  0.00      RA0  C
ATOM    795  O   LEU A  84      35.225  23.529  11.883  1.00  0.00      RA0  O
ATOM    796  N   TYR A  85      35.998  22.850   9.877  1.00  0.00      RA0  N
ATOM    797  H   TYR A  85      36.673  22.270   9.426  1.00  0.00      RA0  H
ATOM    798  CA  TYR A  85      34.907  23.412   9.072  1.00  0.00      RA0  C
ATOM    799  CB  TYR A  85      35.603  24.092   7.892  1.00  0.00      RA0  C
ATOM    800  CG  TYR A  85      34.701  24.731   6.863  1.00  0.00      RA0  C
ATOM    801  CD1 TYR A  85      34.733  26.133   6.723  1.00  0.00      RA0  C
ATOM    802  CE1 TYR A  85      33.998  26.731   5.688  1.00  0.00      RA0  C
ATOM    803  CD2 TYR A  85      33.904  23.916   6.035  1.00  0.00      RA0  C
ATOM    804  CE2 TYR A  85      33.166  24.509   5.005  1.00  0.00      RA0  C
ATOM    805  CZ  TYR A  85      33.240  25.905   4.835  1.00  0.00      RA0  C
ATOM    806  OH  TYR A  85      32.544  26.466   3.783  1.00  0.00      RA0  O
ATOM    807  HH  TYR A  85      31.835  26.961   4.221  1.00  0.00      RA0  H
ATOM    808  C   TYR A  85      33.967  22.272   8.678  1.00  0.00      RA0  C
ATOM    809  O   TYR A  85      34.404  21.226   8.177  1.00  0.00      RA0  O
ATOM    810  N   SER A  86      32.653  22.482   8.855  1.00  0.00      RA0  N
ATOM    811  H   SER A  86      32.285  23.358   9.180  1.00  0.00      RA0  H
ATOM    812  CA  SER A  86      31.685  21.431   8.538  1.00  0.00      RA0  C
ATOM    813  CB  SER A  86      31.424  20.591   9.806  1.00  0.00      RA0  C
ATOM    814  OG  SER A  86      30.643  19.411   9.528  1.00  0.00      RA0  O
ATOM    815  HG  SER A  86      29.731  19.700   9.483  1.00  0.00      RA0  H
ATOM    816  C   SER A  86      30.361  21.981   8.001  1.00  0.00      RA0  C
ATOM    817  O   SER A  86      29.965  23.107   8.309  1.00  0.00      RA0  O
ATOM    818  N   GLY A  87      29.716  21.168   7.167  1.00  0.00      RA0  N
ATOM    819  H   GLY A  87      30.152  20.298   6.941  1.00  0.00      RA0  H
ATOM    820  CA  GLY A  87      28.287  21.302   6.928  1.00  0.00      RA0  C
ATOM    821  C   GLY A  87      27.473  20.679   8.039  1.00  0.00      RA0  C
ATOM    822  O   GLY A  87      27.917  19.744   8.707  1.00  0.00      RA0  O
ATOM    823  N   MSE A  88      26.250  21.194   8.186  1.00  0.00      RA0  N
ATOM    824  H   MSE A  88      25.970  21.985   7.633  1.00  0.00      RA0  H
ATOM    825  CA  MSE A  88      25.238  20.667   9.074  1.00  0.00      RA0  C
ATOM    826  CB  MSE A  88      24.886  21.678  10.163  1.00  0.00      RA0  C
ATOM    827  CG  MSE A  88      23.739  21.201  11.055  1.00  0.00      RA0  C
ATOM    828  SE  MSE A  88      23.483  22.277  12.474  1.00  0.00      RA0  S
ATOM    829  CE  MSE A  88      23.351  23.838  11.589  1.00  0.00      RA0  C
ATOM    830  C   MSE A  88      24.063  20.421   8.138  1.00  0.00      RA0  C
ATOM    831  O   MSE A  88      23.555  21.362   7.509  1.00  0.00      RA0  O
ATOM    832  N   LEU A  89      23.687  19.165   8.001  1.00  0.00      RA0  N
ATOM    833  H   LEU A  89      23.956  18.466   8.665  1.00  0.00      RA0  H
ATOM    834  CA  LEU A  89      22.754  18.756   6.944  1.00  0.00      RA0  C
ATOM    835  CB  LEU A  89      23.298  17.566   6.155  1.00  0.00      RA0  C
ATOM    836  CG  LEU A  89      24.714  17.733   5.613  1.00  0.00      RA0  C
ATOM    837  CD1 LEU A  89      25.137  16.482   4.847  1.00  0.00      RA0  C
ATOM    838  CD2 LEU A  89      24.882  18.999   4.774  1.00  0.00      RA0  C
ATOM    839  C   LEU A  89      21.370  18.368   7.461  1.00  0.00      RA0  C
ATOM    840  O   LEU A  89      21.208  17.885   8.590  1.00  0.00      RA0  O
ATOM    841  N   ASN A  90      20.384  18.489   6.575  1.00  0.00      RA0  N
ATOM    842  H   ASN A  90      20.622  18.782   5.647  1.00  0.00      RA0  H
ATOM    843  CA  ASN A  90      19.064  17.944   6.872  1.00  0.00      RA0  C
ATOM    844  CB  ASN A  90      17.973  18.780   6.186  1.00  0.00      RA0  C
ATOM    845  CG  ASN A  90      18.148  18.787   4.675  1.00  0.00      RA0  C
ATOM    846  OD1 ASN A  90      18.359  17.760   4.037  1.00  0.00      RA0  O
ATOM    847  ND2 ASN A  90      18.030  20.007   4.124  1.00  0.00      RA0  N
ATOM    848 HD21 ASN A  90      17.944  20.833   4.697  1.00  0.00      RA0  H
ATOM    849 HD22 ASN A  90      18.033  20.218   3.142  1.00  0.00      RA0  H
ATOM    850  C   ASN A  90      19.018  16.487   6.403  1.00  0.00      RA0  C
ATOM    851  O   ASN A  90      19.973  15.979   5.830  1.00  0.00      RA0  O
ATOM    852  N   ALA A  91      17.918  15.791   6.668  1.00  0.00      RA0  N
ATOM    853  H   ALA A  91      17.128  16.247   7.071  1.00  0.00      RA0  H
ATOM    854  CA  ALA A  91      17.838  14.369   6.357  1.00  0.00      RA0  C
ATOM    855  CB  ALA A  91      16.559  13.765   6.935  1.00  0.00      RA0  C
ATOM    856  C   ALA A  91      17.886  14.091   4.858  1.00  0.00      RA0  C
ATOM    857  O   ALA A  91      18.229  12.989   4.455  1.00  0.00      RA0  O
ATOM    858  N   SER A  92      17.542  15.083   4.027  1.00  0.00      RA0  N
ATOM    859  H   SER A  92      17.302  15.996   4.350  1.00  0.00      RA0  H
ATOM    860  CA  SER A  92      17.594  14.959   2.575  1.00  0.00      RA0  C
ATOM    861  CB  SER A  92      16.542  15.950   2.128  1.00  0.00      RA0  C
ATOM    862  OG  SER A  92      15.732  16.209   3.290  1.00  0.00      RA0  O
ATOM    863  HG  SER A  92      15.110  16.874   3.024  1.00  0.00      RA0  H
ATOM    864  C   SER A  92      18.997  15.185   2.018  1.00  0.00      RA0  C
ATOM    865  O   SER A  92      19.215  15.090   0.808  1.00  0.00      RA0  O
ATOM    866  N   GLY A  93      19.932  15.485   2.901  1.00  0.00      RA0  N
ATOM    867  H   GLY A  93      19.695  15.646   3.861  1.00  0.00      RA0  H
ATOM    868  CA  GLY A  93      21.322  15.742   2.489  1.00  0.00      RA0  C
ATOM    869  C   GLY A  93      21.556  17.152   1.966  1.00  0.00      RA0  C
ATOM    870  O   GLY A  93      22.609  17.446   1.413  1.00  0.00      RA0  O
ATOM    871  N   GLY A  94      20.597  18.049   2.151  1.00  0.00      RA0  N
ATOM    872  H   GLY A  94      19.808  17.802   2.714  1.00  0.00      RA0  H
ATOM    873  CA  GLY A  94      20.797  19.454   1.844  1.00  0.00      RA0  C
ATOM    874  C   GLY A  94      21.469  20.174   3.011  1.00  0.00      RA0  C
ATOM    875  O   GLY A  94      21.515  19.672   4.143  1.00  0.00      RA0  O
ATOM    876  N   VAL A  95      22.004  21.355   2.748  1.00  0.00      RA0  N
ATOM    877  H   VAL A  95      21.819  21.814   1.875  1.00  0.00      RA0  H
ATOM    878  CA  VAL A  95      22.779  22.059   3.750  1.00  0.00      RA0  C
ATOM    879  CB  VAL A  95      23.938  22.808   3.093  1.00  0.00      RA0  C
ATOM    880  CG1 VAL A  95      24.864  23.418   4.143  1.00  0.00      RA0  C
ATOM    881  CG2 VAL A  95      24.701  21.905   2.129  1.00  0.00      RA0  C
ATOM    882  C   VAL A  95      21.909  23.021   4.523  1.00  0.00      RA0  C
ATOM    883  O   VAL A  95      21.337  23.957   3.934  1.00  0.00      RA0  O
ATOM    884  N   ILE A  96      21.837  22.795   5.828  1.00  0.00      RA0  N
ATOM    885  H   ILE A  96      22.350  22.025   6.204  1.00  0.00      RA0  H
ATOM    886  CA  ILE A  96      21.205  23.724   6.764  1.00  0.00      RA0  C
ATOM    887  CB  ILE A  96      20.926  23.007   8.089  1.00  0.00      RA0  C
ATOM    888  CG2 ILE A  96      20.337  23.931   9.151  1.00  0.00      RA0  C
ATOM    889  CG1 ILE A  96      20.038  21.791   7.865  1.00  0.00      RA0  C
ATOM    890  CD1 ILE A  96      19.694  21.109   9.184  1.00  0.00      RA0  C
ATOM    891  C   ILE A  96      22.105  24.922   7.010  1.00  0.00      RA0  C
ATOM    892  O   ILE A  96      21.636  26.055   7.018  1.00  0.00      RA0  O
ATOM    893  N   ASP A  97      23.403  24.677   7.207  1.00  0.00      RA0  N
ATOM    894  H   ASP A  97      23.795  23.756   7.261  1.00  0.00      RA0  H
ATOM    895  CA  ASP A  97      24.364  25.760   7.328  1.00  0.00      RA0  C
ATOM    896  CB  ASP A  97      24.226  26.787   8.485  1.00  0.00      RA0  C
ATOM    897  CG  ASP A  97      24.682  28.153   7.938  1.00  0.00      RA0  C
ATOM    898  OD1 ASP A  97      24.975  28.219   6.750  1.00  0.00      RA0  O
ATOM    899  OD2 ASP A  97      24.749  29.156   8.657  1.00  0.00      RA0  O
ATOM    900  C   ASP A  97      25.776  25.150   7.217  1.00  0.00      RA0  C
ATOM    901  O   ASP A  97      25.940  23.916   7.271  1.00  0.00      RA0  O
ATOM    902  N   ASP A  98      26.755  26.031   7.049  1.00  0.00      RA0  N
ATOM    903  H   ASP A  98      26.536  27.011   7.044  1.00  0.00      RA0  H
ATOM    904  CA  ASP A  98      28.135  25.692   7.330  1.00  0.00      RA0  C
ATOM    905  CB  ASP A  98      28.884  25.941   6.013  1.00  0.00      RA0  C
ATOM    906  CG  ASP A  98      30.274  26.529   6.131  1.00  0.00      RA0  C
ATOM    907  OD1 ASP A  98      31.114  25.965   6.823  1.00  0.00      RA0  O
ATOM    908  OD2 ASP A  98      30.541  27.519   5.451  1.00  0.00      RA0  O
ATOM    909  C   ASP A  98      28.626  26.441   8.568  1.00  0.00      RA0  C
ATOM    910  O   ASP A  98      28.047  27.450   8.983  1.00  0.00      RA0  O
ATOM    911  N   LEU A  99      29.680  25.920   9.185  1.00  0.00      RA0  N
ATOM    912  H   LEU A  99      30.239  25.225   8.722  1.00  0.00      RA0  H
ATOM    913  CA  LEU A  99      30.116  26.463  10.453  1.00  0.00      RA0  C
ATOM    914  CB  LEU A  99      29.137  26.064  11.572  1.00  0.00      RA0  C
ATOM    915  CG  LEU A  99      28.690  24.592  11.594  1.00  0.00      RA0  C
ATOM    916  CD1 LEU A  99      29.737  23.626  12.157  1.00  0.00      RA0  C
ATOM    917  CD2 LEU A  99      27.359  24.439  12.329  1.00  0.00      RA0  C
ATOM    918  C   LEU A  99      31.535  26.002  10.793  1.00  0.00      RA0  C
ATOM    919  O   LEU A  99      32.080  25.076  10.152  1.00  0.00      RA0  O
ATOM    920  N   ILE A 100      32.117  26.674  11.778  1.00  0.00      RA0  N
ATOM    921  H   ILE A 100      31.589  27.391  12.235  1.00  0.00      RA0  H
ATOM    922  CA  ILE A 100      33.357  26.250  12.405  1.00  0.00      RA0  C
ATOM    923  CB  ILE A 100      34.324  27.436  12.504  1.00  0.00      RA0  C
ATOM    924  CG2 ILE A 100      35.650  27.037  13.155  1.00  0.00      RA0  C
ATOM    925  CG1 ILE A 100      34.555  28.082  11.139  1.00  0.00      RA0  C
ATOM    926  CD1 ILE A 100      35.409  27.202  10.227  1.00  0.00      RA0  C
ATOM    927  C   ILE A 100      33.032  25.724  13.796  1.00  0.00      RA0  C
ATOM    928  O   ILE A 100      32.209  26.305  14.514  1.00  0.00      RA0  O
ATOM    929  N   VAL A 101      33.655  24.612  14.165  1.00  0.00      RA0  N
ATOM    930  H   VAL A 101      34.331  24.194  13.552  1.00  0.00      RA0  H
ATOM    931  CA  VAL A 101      33.464  24.010  15.481  1.00  0.00      RA0  C
ATOM    932  CB  VAL A 101      32.662  22.708  15.373  1.00  0.00      RA0  C
ATOM    933  CG1 VAL A 101      33.149  21.846  14.215  1.00  0.00      RA0  C
ATOM    934  CG2 VAL A 101      32.630  21.941  16.698  1.00  0.00      RA0  C
ATOM    935  C   VAL A 101      34.820  23.781  16.126  1.00  0.00      RA0  C
ATOM    936  O   VAL A 101      35.731  23.291  15.460  1.00  0.00      RA0  O
ATOM    937  N   TYR A 102      34.922  24.184  17.397  1.00  0.00      RA0  N
ATOM    938  H   TYR A 102      34.095  24.472  17.869  1.00  0.00      RA0  H
ATOM    939  CA  TYR A 102      36.137  24.019  18.230  1.00  0.00      RA0  C
ATOM    940  CB  TYR A 102      36.492  25.318  18.962  1.00  0.00      RA0  C
ATOM    941  CG  TYR A 102      36.680  26.494  18.030  1.00  0.00      RA0  C
ATOM    942  CD1 TYR A 102      35.576  27.188  17.550  1.00  0.00      RA0  C
ATOM    943  CE1 TYR A 102      35.750  28.282  16.713  1.00  0.00      RA0  C
ATOM    944  CD2 TYR A 102      37.961  26.900  17.670  1.00  0.00      RA0  C
ATOM    945  CE2 TYR A 102      38.136  27.997  16.832  1.00  0.00      RA0  C
ATOM    946  CZ  TYR A 102      37.029  28.687  16.350  1.00  0.00      RA0  C
ATOM    947  OH  TYR A 102      37.181  29.772  15.512  1.00  0.00      RA0  O
ATOM    948  HH  TYR A 102      38.096  29.918  15.298  1.00  0.00      RA0  H
ATOM    949  C   TYR A 102      35.944  22.933  19.282  1.00  0.00      RA0  C
ATOM    950  O   TYR A 102      34.884  22.843  19.913  1.00  0.00      RA0  O
ATOM    951  N   TYR A 103      36.987  22.137  19.493  1.00  0.00      RA0  N
ATOM    952  H   TYR A 103      37.827  22.283  18.963  1.00  0.00      RA0  H
ATOM    953  CA  TYR A 103      37.063  21.205  20.621  1.00  0.00      RA0  C
ATOM    954  CB  TYR A 103      37.634  19.883  20.116  1.00  0.00      RA0  C
ATOM    955  CG  TYR A 103      38.371  19.099  21.177  1.00  0.00      RA0  C
ATOM    956  CD1 TYR A 103      37.723  18.634  22.315  1.00  0.00      RA0  C
ATOM    957  CE1 TYR A 103      38.429  17.901  23.261  1.00  0.00      RA0  C
ATOM    958  CD2 TYR A 103      39.720  18.827  20.988  1.00  0.00      RA0  C
ATOM    959  CE2 TYR A 103      40.421  18.084  21.928  1.00  0.00      RA0  C
ATOM    960  CZ  TYR A 103      39.777  17.623  23.067  1.00  0.00      RA0  C
ATOM    961  OH  TYR A 103      40.477  16.887  23.998  1.00  0.00      RA0  O
ATOM    962  HH  TYR A 103      41.316  16.620  23.640  1.00  0.00      RA0  H
ATOM    963  C   TYR A 103      37.952  21.838  21.675  1.00  0.00      RA0  C
ATOM    964  O   TYR A 103      39.070  22.255  21.346  1.00  0.00      RA0  O
ATOM    965  N   PHE A 104      37.469  21.916  22.917  1.00  0.00      RA0  N
ATOM    966  H   PHE A 104      36.546  21.584  23.132  1.00  0.00      RA0  H
ATOM    967  CA  PHE A 104      38.297  22.371  24.068  1.00  0.00      RA0  C
ATOM    968  CB  PHE A 104      37.655  23.569  24.763  1.00  0.00      RA0  C
ATOM    969  CG  PHE A 104      37.588  24.726  23.799  1.00  0.00      RA0  C
ATOM    970  CD1 PHE A 104      38.761  25.277  23.296  1.00  0.00      RA0  C
ATOM    971  CD2 PHE A 104      36.356  25.244  23.420  1.00  0.00      RA0  C
ATOM    972  CE1 PHE A 104      38.703  26.361  22.428  1.00  0.00      RA0  C
ATOM    973  CE2 PHE A 104      36.299  26.329  22.555  1.00  0.00      RA0  C
ATOM    974  CZ  PHE A 104      37.471  26.892  22.067  1.00  0.00      RA0  C
ATOM    975  C   PHE A 104      38.549  21.234  25.057  1.00  0.00      RA0  C
ATOM    976  O   PHE A 104      39.695  20.881  25.318  1.00  0.00      RA0  O
ATOM    977  N   THR A 105      37.473  20.666  25.599  1.00  0.00      RA0  N
ATOM    978  H   THR A 105      36.550  21.025  25.447  1.00  0.00      RA0  H
ATOM    979  CA  THR A 105      37.528  19.428  26.379  1.00  0.00      RA0  C
ATOM    980  CB  THR A 105      37.444  19.953  27.793  1.00  0.00      RA0  C
ATOM    981  OG1 THR A 105      37.278  21.376  27.697  1.00  0.00      RA0  O
ATOM    982  HG1 THR A 105      37.380  21.723  28.574  1.00  0.00      RA0  H
ATOM    983  CG2 THR A 105      38.681  19.605  28.621  1.00  0.00      RA0  C
ATOM    984  C   THR A 105      36.371  18.515  25.975  1.00  0.00      RA0  C
ATOM    985  O   THR A 105      35.486  18.910  25.222  1.00  0.00      RA0  O
ATOM    986  N   GLU A 106      36.339  17.300  26.515  1.00  0.00      RA0  N
ATOM    987  H   GLU A 106      37.098  16.960  27.065  1.00  0.00      RA0  H
ATOM    988  CA  GLU A 106      35.233  16.397  26.204  1.00  0.00      RA0  C
ATOM    989  CB  GLU A 106      35.567  14.946  26.547  1.00  0.00      RA0  C
ATOM    990  CG  GLU A 106      36.843  14.469  25.827  1.00  0.00      RA0  C
ATOM    991  CD  GLU A 106      36.706  14.426  24.306  1.00  0.00      RA0  C
ATOM    992  OE1 GLU A 106      36.333  15.411  23.677  1.00  0.00      RA0  O
ATOM    993  OE2 GLU A 106      37.037  13.411  23.705  1.00  0.00      RA0  O
ATOM    994  C   GLU A 106      33.906  16.919  26.732  1.00  0.00      RA0  C
ATOM    995  O   GLU A 106      32.848  16.421  26.346  1.00  0.00      RA0  O
ATOM    996  N   ASP A 107      33.960  17.891  27.637  1.00  0.00      RA0  N
ATOM    997  H   ASP A 107      34.836  18.276  27.908  1.00  0.00      RA0  H
ATOM    998  CA  ASP A 107      32.769  18.505  28.199  1.00  0.00      RA0  C
ATOM    999  CB  ASP A 107      32.955  18.505  29.723  1.00  0.00      RA0  C
ATOM   1000  CG  ASP A 107      31.738  18.965  30.500  1.00  0.00      RA0  C
ATOM   1001  OD1 ASP A 107      30.686  18.339  30.433  1.00  0.00      RA0  O
ATOM   1002  OD2 ASP A 107      31.853  19.937  31.233  1.00  0.00      RA0  O
ATOM   1003  C   ASP A 107      32.470  19.884  27.594  1.00  0.00      RA0  C
ATOM   1004  O   ASP A 107      31.556  20.554  28.051  1.00  0.00      RA0  O
ATOM   1005  N   PHE A 108      33.236  20.316  26.583  1.00  0.00      RA0  N
ATOM   1006  H   PHE A 108      33.902  19.728  26.119  1.00  0.00      RA0  H
ATOM   1007  CA  PHE A 108      33.162  21.700  26.101  1.00  0.00      RA0  C
ATOM   1008  CB  PHE A 108      33.931  22.634  27.037  1.00  0.00      RA0  C
ATOM   1009  CG  PHE A 108      33.720  24.065  26.603  1.00  0.00      RA0  C
ATOM   1010  CD1 PHE A 108      32.475  24.478  26.145  1.00  0.00      RA0  C
ATOM   1011  CD2 PHE A 108      34.773  24.970  26.662  1.00  0.00      RA0  C
ATOM   1012  CE1 PHE A 108      32.292  25.787  25.723  1.00  0.00      RA0  C
ATOM   1013  CE2 PHE A 108      34.588  26.282  26.243  1.00  0.00      RA0  C
ATOM   1014  CZ  PHE A 108      33.349  26.688  25.762  1.00  0.00      RA0  C
ATOM   1015  C   PHE A 108      33.666  21.852  24.650  1.00  0.00      RA0  C
ATOM   1016  O   PHE A 108      34.880  21.753  24.368  1.00  0.00      RA0  O
ATOM   1017  N   PHE A 109      32.701  22.061  23.750  1.00  0.00      RA0  N
ATOM   1018  H   PHE A 109      31.761  22.162  24.093  1.00  0.00      RA0  H
ATOM   1019  CA  PHE A 109      32.924  22.476  22.360  1.00  0.00      RA0  C
ATOM   1020  CB  PHE A 109      32.347  21.444  21.384  1.00  0.00      RA0  C
ATOM   1021  CG  PHE A 109      33.150  20.160  21.297  1.00  0.00      RA0  C
ATOM   1022  CD1 PHE A 109      33.409  19.385  22.422  1.00  0.00      RA0  C
ATOM   1023  CD2 PHE A 109      33.606  19.733  20.054  1.00  0.00      RA0  C
ATOM   1024  CE1 PHE A 109      34.098  18.184  22.305  1.00  0.00      RA0  C
ATOM   1025  CE2 PHE A 109      34.291  18.530  19.933  1.00  0.00      RA0  C
ATOM   1026  CZ  PHE A 109      34.531  17.751  21.058  1.00  0.00      RA0  C
ATOM   1027  C   PHE A 109      32.241  23.819  22.089  1.00  0.00      RA0  C
ATOM   1028  O   PHE A 109      31.394  24.282  22.856  1.00  0.00      RA0  O
ATOM   1029  N   ARG A 110      32.585  24.424  20.962  1.00  0.00      RA0  N
ATOM   1030  H   ARG A 110      33.240  23.992  20.337  1.00  0.00      RA0  H
ATOM   1031  CA  ARG A 110      32.041  25.717  20.583  1.00  0.00      RA0  C
ATOM   1032  CB  ARG A 110      33.061  26.776  21.003  1.00  0.00      RA0  C
ATOM   1033  CG  ARG A 110      33.065  28.100  20.239  1.00  0.00      RA0  C
ATOM   1034  CD  ARG A 110      33.960  29.106  20.964  1.00  0.00      RA0  C
ATOM   1035  NE  ARG A 110      33.404  29.312  22.297  1.00  0.00      RA0  N
ATOM   1036  HE  ARG A 110      32.442  29.025  22.420  1.00  0.00      RA0  H
ATOM   1037  CZ  ARG A 110      34.080  29.870  23.339  1.00  0.00      RA0  C
ATOM   1038  NH1 ARG A 110      35.350  30.310  23.168  1.00  0.00      RA0  N
ATOM   1039 HH11 ARG A 110      35.887  30.739  23.904  1.00  0.00      RA0  H
ATOM   1040 HH12 ARG A 110      35.803  30.224  22.277  1.00  0.00      RA0  H
ATOM   1041  NH2 ARG A 110      33.448  29.964  24.526  1.00  0.00      RA0  N
ATOM   1042 HH21 ARG A 110      33.856  30.330  25.361  1.00  0.00      RA0  H
ATOM   1043 HH22 ARG A 110      32.481  29.639  24.608  1.00  0.00      RA0  H
ATOM   1044  C   ARG A 110      31.746  25.749  19.088  1.00  0.00      RA0  C
ATOM   1045  O   ARG A 110      32.562  25.276  18.300  1.00  0.00      RA0  O
ATOM   1046  N   LEU A 111      30.580  26.287  18.710  1.00  0.00      RA0  N
ATOM   1047  H   LEU A 111      29.993  26.715  19.397  1.00  0.00      RA0  H
ATOM   1048  CA  LEU A 111      30.212  26.506  17.300  1.00  0.00      RA0  C
ATOM   1049  CB  LEU A 111      28.812  25.960  17.023  1.00  0.00      RA0  C
ATOM   1050  CG  LEU A 111      28.629  24.457  17.213  1.00  0.00      RA0  C
ATOM   1051  CD1 LEU A 111      27.151  24.094  17.337  1.00  0.00      RA0  C
ATOM   1052  CD2 LEU A 111      29.285  23.659  16.092  1.00  0.00      RA0  C
ATOM   1053  C   LEU A 111      30.144  27.988  17.047  1.00  0.00      RA0  C
ATOM   1054  O   LEU A 111      29.820  28.761  17.961  1.00  0.00      RA0  O
ATOM   1055  N   VAL A 112      30.389  28.387  15.807  1.00  0.00      RA0  N
ATOM   1056  H   VAL A 112      30.679  27.732  15.104  1.00  0.00      RA0  H
ATOM   1057  CA  VAL A 112      30.190  29.775  15.392  1.00  0.00      RA0  C
ATOM   1058  CB  VAL A 112      31.527  30.473  15.118  1.00  0.00      RA0  C
ATOM   1059  CG1 VAL A 112      31.300  31.947  14.775  1.00  0.00      RA0  C
ATOM   1060  CG2 VAL A 112      32.505  30.321  16.285  1.00  0.00      RA0  C
ATOM   1061  C   VAL A 112      29.307  29.795  14.147  1.00  0.00      RA0  C
ATOM   1062  O   VAL A 112      29.639  29.175  13.139  1.00  0.00      RA0  O
ATOM   1063  N   VAL A 113      28.195  30.511  14.213  1.00  0.00      RA0  N
ATOM   1064  H   VAL A 113      27.979  31.043  15.033  1.00  0.00      RA0  H
ATOM   1065  CA  VAL A 113      27.286  30.606  13.069  1.00  0.00      RA0  C
ATOM   1066  CB  VAL A 113      26.022  29.759  13.284  1.00  0.00      RA0  C
ATOM   1067  CG1 VAL A 113      26.323  28.260  13.342  1.00  0.00      RA0  C
ATOM   1068  CG2 VAL A 113      25.241  30.239  14.509  1.00  0.00      RA0  C
ATOM   1069  C   VAL A 113      26.872  32.037  12.745  1.00  0.00      RA0  C
ATOM   1070  O   VAL A 113      26.968  32.956  13.570  1.00  0.00      RA0  O
ATOM   1071  N   ASN A 114      26.368  32.203  11.529  1.00  0.00      RA0  N
ATOM   1072  H   ASN A 114      26.148  31.378  11.003  1.00  0.00      RA0  H
ATOM   1073  CA  ASN A 114      25.969  33.509  11.022  1.00  0.00      RA0  C
ATOM   1074  CB  ASN A 114      25.812  33.434   9.497  1.00  0.00      RA0  C
ATOM   1075  CG  ASN A 114      27.015  32.801   8.831  1.00  0.00      RA0  C
ATOM   1076  OD1 ASN A 114      28.036  33.458   8.652  1.00  0.00      RA0  O
ATOM   1077  ND2 ASN A 114      26.848  31.502   8.490  1.00  0.00      RA0  N
ATOM   1078 HD21 ASN A 114      26.009  30.949   8.602  1.00  0.00      RA0  H
ATOM   1079 HD22 ASN A 114      27.570  30.941   8.080  1.00  0.00      RA0  H
ATOM   1080  C   ASN A 114      24.621  33.987  11.529  1.00  0.00      RA0  C
ATOM   1081  O   ASN A 114      23.769  33.189  11.905  1.00  0.00      RA0  O
ATOM   1082  N   SER A 115      24.446  35.308  11.508  1.00  0.00      RA0  N
ATOM   1083  H   SER A 115      25.218  35.899  11.283  1.00  0.00      RA0  H
ATOM   1084  CA  SER A 115      23.211  35.933  11.928  1.00  0.00      RA0  C
ATOM   1085  CB  SER A 115      23.335  37.459  11.882  1.00  0.00      RA0  C
ATOM   1086  OG  SER A 115      22.482  38.055  12.866  1.00  0.00      RA0  O
ATOM   1087  HG  SER A 115      21.598  37.749  12.686  1.00  0.00      RA0  H
ATOM   1088  C   SER A 115      22.004  35.426  11.128  1.00  0.00      RA0  C
ATOM   1089  O   SER A 115      20.951  35.137  11.684  1.00  0.00      RA0  O
ATOM   1090  N   ALA A 116      22.161  35.353   9.815  1.00  0.00      RA0  N
ATOM   1091  H   ALA A 116      23.061  35.502   9.412  1.00  0.00      RA0  H
ATOM   1092  CA  ALA A 116      21.043  35.018   8.928  1.00  0.00      RA0  C
ATOM   1093  CB  ALA A 116      21.508  34.977   7.472  1.00  0.00      RA0  C
ATOM   1094  C   ALA A 116      20.420  33.676   9.263  1.00  0.00      RA0  C
ATOM   1095  O   ALA A 116      19.203  33.489   9.107  1.00  0.00      RA0  O
ATOM   1096  N   THR A 117      21.240  32.742   9.737  1.00  0.00      RA0  N
ATOM   1097  H   THR A 117      22.226  32.866   9.840  1.00  0.00      RA0  H
ATOM   1098  CA  THR A 117      20.803  31.366  10.039  1.00  0.00      RA0  C
ATOM   1099  CB  THR A 117      21.822  30.527   9.299  1.00  0.00      RA0  C
ATOM   1100  OG1 THR A 117      22.888  31.385   8.855  1.00  0.00      RA0  O
ATOM   1101  HG1 THR A 117      23.565  30.730   8.638  1.00  0.00      RA0  H
ATOM   1102  CG2 THR A 117      21.202  29.822   8.099  1.00  0.00      RA0  C
ATOM   1103  C   THR A 117      20.765  31.032  11.528  1.00  0.00      RA0  C
ATOM   1104  O   THR A 117      20.453  29.895  11.901  1.00  0.00      RA0  O
ATOM   1105  N   ARG A 118      21.031  32.024  12.371  1.00  0.00      RA0  N
ATOM   1106  H   ARG A 118      21.284  32.916  11.998  1.00  0.00      RA0  H
ATOM   1107  CA  ARG A 118      21.119  31.830  13.819  1.00  0.00      RA0  C
ATOM   1108  CB  ARG A 118      21.347  33.197  14.471  1.00  0.00      RA0  C
ATOM   1109  CG  ARG A 118      21.227  33.221  15.993  1.00  0.00      RA0  C
ATOM   1110  CD  ARG A 118      21.375  34.638  16.552  1.00  0.00      RA0  C
ATOM   1111  NE  ARG A 118      20.920  34.706  17.940  1.00  0.00      RA0  N
ATOM   1112  HE  ARG A 118      19.954  34.421  18.054  1.00  0.00      RA0  H
ATOM   1113  CZ  ARG A 118      21.753  35.190  18.912  1.00  0.00      RA0  C
ATOM   1114  NH1 ARG A 118      23.023  35.525  18.609  1.00  0.00      RA0  N
ATOM   1115 HH11 ARG A 118      23.613  35.935  19.325  1.00  0.00      RA0  H
ATOM   1116 HH12 ARG A 118      23.435  35.373  17.701  1.00  0.00      RA0  H
ATOM   1117  NH2 ARG A 118      21.310  35.332  20.177  1.00  0.00      RA0  N
ATOM   1118 HH21 ARG A 118      21.933  35.667  20.913  1.00  0.00      RA0  H
ATOM   1119 HH22 ARG A 118      20.373  35.114  20.452  1.00  0.00      RA0  H
ATOM   1120  C   ARG A 118      19.916  31.116  14.423  1.00  0.00      RA0  C
ATOM   1121  O   ARG A 118      20.052  30.100  15.112  1.00  0.00      RA0  O
ATOM   1122  N   GLU A 119      18.728  31.646  14.183  1.00  0.00      RA0  N
ATOM   1123  H   GLU A 119      18.662  32.472  13.628  1.00  0.00      RA0  H
ATOM   1124  CA  GLU A 119      17.547  31.080  14.828  1.00  0.00      RA0  C
ATOM   1125  CB  GLU A 119      16.390  32.078  14.818  1.00  0.00      RA0  C
ATOM   1126  CG  GLU A 119      16.792  33.437  15.411  1.00  0.00      RA0  C
ATOM   1127  CD  GLU A 119      17.301  33.295  16.838  1.00  0.00      RA0  C
ATOM   1128  OE1 GLU A 119      16.833  32.416  17.555  1.00  0.00      RA0  O
ATOM   1129  OE2 GLU A 119      18.166  34.073  17.235  1.00  0.00      RA0  O
ATOM   1130  C   GLU A 119      17.167  29.693  14.294  1.00  0.00      RA0  C
ATOM   1131  O   GLU A 119      16.825  28.813  15.062  1.00  0.00      RA0  O
ATOM   1132  N   LYS A 120      17.286  29.493  12.992  1.00  0.00      RA0  N
ATOM   1133  H   LYS A 120      17.705  30.217  12.448  1.00  0.00      RA0  H
ATOM   1134  CA  LYS A 120      17.100  28.161  12.407  1.00  0.00      RA0  C
ATOM   1135  CB  LYS A 120      17.268  28.231  10.884  1.00  0.00      RA0  C
ATOM   1136  CG  LYS A 120      17.033  26.878  10.206  1.00  0.00      RA0  C
ATOM   1137  CD  LYS A 120      17.354  26.841   8.707  1.00  0.00      RA0  C
ATOM   1138  CE  LYS A 120      18.822  27.149   8.399  1.00  0.00      RA0  C
ATOM   1139  NZ  LYS A 120      19.185  26.655   7.063  1.00  0.00      RA0  N
ATOM   1140  HZ1 LYS A 120      20.189  26.839   6.852  1.00  0.00      RA0  H
ATOM   1141  HZ2 LYS A 120      19.069  25.619   7.038  1.00  0.00      RA0  H
ATOM   1142  HZ3 LYS A 120      18.616  27.016   6.278  1.00  0.00      RA0  H
ATOM   1143  C   LYS A 120      18.073  27.158  12.976  1.00  0.00      RA0  C
ATOM   1144  O   LYS A 120      17.715  26.044  13.303  1.00  0.00      RA0  O
ATOM   1145  N   ASP A 121      19.339  27.552  13.045  1.00  0.00      RA0  N
ATOM   1146  H   ASP A 121      19.663  28.410  12.651  1.00  0.00      RA0  H
ATOM   1147  CA  ASP A 121      20.385  26.683  13.575  1.00  0.00      RA0  C
ATOM   1148  CB  ASP A 121      21.775  27.259  13.346  1.00  0.00      RA0  C
ATOM   1149  CG  ASP A 121      22.008  27.409  11.858  1.00  0.00      RA0  C
ATOM   1150  OD1 ASP A 121      21.304  26.771  11.069  1.00  0.00      RA0  O
ATOM   1151  OD2 ASP A 121      22.882  28.189  11.497  1.00  0.00      RA0  O
ATOM   1152  C   ASP A 121      20.154  26.364  15.050  1.00  0.00      RA0  C
ATOM   1153  O   ASP A 121      20.295  25.218  15.483  1.00  0.00      RA0  O
ATOM   1154  N   LEU A 122      19.828  27.387  15.828  1.00  0.00      RA0  N
ATOM   1155  H   LEU A 122      19.743  28.295  15.416  1.00  0.00      RA0  H
ATOM   1156  CA  LEU A 122      19.602  27.193  17.256  1.00  0.00      RA0  C
ATOM   1157  CB  LEU A 122      19.361  28.517  17.979  1.00  0.00      RA0  C
ATOM   1158  CG  LEU A 122      20.638  29.345  18.120  1.00  0.00      RA0  C
ATOM   1159  CD1 LEU A 122      20.368  30.693  18.792  1.00  0.00      RA0  C
ATOM   1160  CD2 LEU A 122      21.744  28.557  18.822  1.00  0.00      RA0  C
ATOM   1161  C   LEU A 122      18.452  26.245  17.509  1.00  0.00      RA0  C
ATOM   1162  O   LEU A 122      18.522  25.412  18.398  1.00  0.00      RA0  O
ATOM   1163  N   SER A 123      17.383  26.364  16.730  1.00  0.00      RA0  N
ATOM   1164  H   SER A 123      17.358  27.059  16.010  1.00  0.00      RA0  H
ATOM   1165  CA  SER A 123      16.226  25.489  16.918  1.00  0.00      RA0  C
ATOM   1166  CB  SER A 123      15.086  26.072  16.093  1.00  0.00      RA0  C
ATOM   1167  OG  SER A 123      14.900  27.434  16.495  1.00  0.00      RA0  O
ATOM   1168  HG  SER A 123      15.584  27.959  16.089  1.00  0.00      RA0  H
ATOM   1169  C   SER A 123      16.595  24.052  16.582  1.00  0.00      RA0  C
ATOM   1170  O   SER A 123      16.212  23.125  17.291  1.00  0.00      RA0  O
ATOM   1171  N   TRP A 124      17.343  23.880  15.498  1.00  0.00      RA0  N
ATOM   1172  H   TRP A 124      17.647  24.674  14.964  1.00  0.00      RA0  H
ATOM   1173  CA  TRP A 124      17.787  22.548  15.055  1.00  0.00      RA0  C
ATOM   1174  CB  TRP A 124      18.418  22.677  13.667  1.00  0.00      RA0  C
ATOM   1175  CG  TRP A 124      18.818  21.331  13.109  1.00  0.00      RA0  C
ATOM   1176  CD2 TRP A 124      17.970  20.326  12.514  1.00  0.00      RA0  C
ATOM   1177  CE2 TRP A 124      18.799  19.256  12.105  1.00  0.00      RA0  C
ATOM   1178  CE3 TRP A 124      16.600  20.259  12.290  1.00  0.00      RA0  C
ATOM   1179  CD1 TRP A 124      20.116  20.804  13.031  1.00  0.00      RA0  C
ATOM   1180  NE1 TRP A 124      20.109  19.579  12.440  1.00  0.00      RA0  N
ATOM   1181  HE1 TRP A 124      20.897  19.023  12.258  1.00  0.00      RA0  H
ATOM   1182  CZ2 TRP A 124      18.236  18.148  11.483  1.00  0.00      RA0  C
ATOM   1183  CZ3 TRP A 124      16.050  19.145  11.667  1.00  0.00      RA0  C
ATOM   1184  CH2 TRP A 124      16.865  18.094  11.262  1.00  0.00      RA0  C
ATOM   1185  C   TRP A 124      18.760  21.909  16.045  1.00  0.00      RA0  C
ATOM   1186  O   TRP A 124      18.593  20.764  16.438  1.00  0.00      RA0  O
ATOM   1187  N   ILE A 125      19.761  22.681  16.455  1.00  0.00      RA0  N
ATOM   1188  H   ILE A 125      19.820  23.605  16.091  1.00  0.00      RA0  H
ATOM   1189  CA  ILE A 125      20.746  22.218  17.430  1.00  0.00      RA0  C
ATOM   1190  CB  ILE A 125      21.849  23.257  17.656  1.00  0.00      RA0  C
ATOM   1191  CG2 ILE A 125      22.771  22.872  18.815  1.00  0.00      RA0  C
ATOM   1192  CG1 ILE A 125      22.652  23.461  16.370  1.00  0.00      RA0  C
ATOM   1193  CD1 ILE A 125      23.550  24.696  16.437  1.00  0.00      RA0  C
ATOM   1194  C   ILE A 125      20.050  21.835  18.742  1.00  0.00      RA0  C
ATOM   1195  O   ILE A 125      20.290  20.760  19.269  1.00  0.00      RA0  O
ATOM   1196  N   THR A 126      19.185  22.715  19.246  1.00  0.00      RA0  N
ATOM   1197  H   THR A 126      19.020  23.584  18.781  1.00  0.00      RA0  H
ATOM   1198  CA  THR A 126      18.413  22.427  20.459  1.00  0.00      RA0  C
ATOM   1199  CB  THR A 126      17.576  23.644  20.843  1.00  0.00      RA0  C
ATOM   1200  OG1 THR A 126      18.450  24.768  21.012  1.00  0.00      RA0  O
ATOM   1201  HG1 THR A 126      18.612  25.118  20.145  1.00  0.00      RA0  H
ATOM   1202  CG2 THR A 126      16.766  23.409  22.119  1.00  0.00      RA0  C
ATOM   1203  C   THR A 126      17.638  21.140  20.388  1.00  0.00      RA0  C
ATOM   1204  O   THR A 126      17.679  20.344  21.333  1.00  0.00      RA0  O
ATOM   1205  N   GLN A 127      16.919  20.950  19.285  1.00  0.00      RA0  N
ATOM   1206  H   GLN A 127      16.931  21.647  18.565  1.00  0.00      RA0  H
ATOM   1207  CA  GLN A 127      16.103  19.760  19.063  1.00  0.00      RA0  C
ATOM   1208  CB  GLN A 127      15.406  19.879  17.708  1.00  0.00      RA0  C
ATOM   1209  CG  GLN A 127      14.534  18.680  17.336  1.00  0.00      RA0  C
ATOM   1210  CD  GLN A 127      13.851  18.964  16.014  1.00  0.00      RA0  C
ATOM   1211  OE1 GLN A 127      12.812  19.611  15.954  1.00  0.00      RA0  O
ATOM   1212  NE2 GLN A 127      14.491  18.448  14.951  1.00  0.00      RA0  N
ATOM   1213 HE21 GLN A 127      15.334  17.913  15.045  1.00  0.00      RA0  H
ATOM   1214 HE22 GLN A 127      14.154  18.585  14.021  1.00  0.00      RA0  H
ATOM   1215  C   GLN A 127      16.927  18.464  19.147  1.00  0.00      RA0  C
ATOM   1216  O   GLN A 127      16.596  17.540  19.877  1.00  0.00      RA0  O
ATOM   1217  N   HIS A 128      18.018  18.419  18.397  1.00  0.00      RA0  N
ATOM   1218  H   HIS A 128      18.299  19.240  17.893  1.00  0.00      RA0  H
ATOM   1219  CA  HIS A 128      18.844  17.228  18.341  1.00  0.00      RA0  C
ATOM   1220  CB  HIS A 128      19.639  17.158  17.036  1.00  0.00      RA0  C
ATOM   1221  CG  HIS A 128      18.689  16.794  15.923  1.00  0.00      RA0  C
ATOM   1222  ND1 HIS A 128      18.521  15.542  15.457  1.00  0.00      RA0  N
ATOM   1223  HD1 HIS A 128      19.000  14.735  15.747  1.00  0.00      RA0  H
ATOM   1224  CD2 HIS A 128      17.819  17.647  15.242  1.00  0.00      RA0  C
ATOM   1225  NE2 HIS A 128      17.116  16.893  14.361  1.00  0.00      RA0  N
ATOM   1226  CE1 HIS A 128      17.550  15.597  14.491  1.00  0.00      RA0  C
ATOM   1227  C   HIS A 128      19.769  17.062  19.563  1.00  0.00      RA0  C
ATOM   1228  O   HIS A 128      20.225  15.953  19.833  1.00  0.00      RA0  O
ATOM   1229  N   ALA A 129      20.027  18.136  20.308  1.00  0.00      RA0  N
ATOM   1230  H   ALA A 129      19.633  19.024  20.066  1.00  0.00      RA0  H
ATOM   1231  CA  ALA A 129      20.873  18.057  21.500  1.00  0.00      RA0  C
ATOM   1232  CB  ALA A 129      21.303  19.444  21.974  1.00  0.00      RA0  C
ATOM   1233  C   ALA A 129      20.202  17.338  22.680  1.00  0.00      RA0  C
ATOM   1234  O   ALA A 129      20.880  16.738  23.501  1.00  0.00      RA0  O
ATOM   1235  N   GLU A 130      18.881  17.425  22.754  1.00  0.00      RA0  N
ATOM   1236  H   GLU A 130      18.372  17.866  22.013  1.00  0.00      RA0  H
ATOM   1237  CA  GLU A 130      18.113  17.027  23.947  1.00  0.00      RA0  C
ATOM   1238  CB  GLU A 130      16.624  17.367  23.738  1.00  0.00      RA0  C
ATOM   1239  CG  GLU A 130      15.688  17.117  24.926  1.00  0.00      RA0  C
ATOM   1240  CD  GLU A 130      15.348  15.643  25.033  1.00  0.00      RA0  C
ATOM   1241  OE1 GLU A 130      15.296  14.977  24.002  1.00  0.00      RA0  O
ATOM   1242  OE2 GLU A 130      15.145  15.164  26.146  1.00  0.00      RA0  O
ATOM   1243  C   GLU A 130      18.400  15.609  24.440  1.00  0.00      RA0  C
ATOM   1244  O   GLU A 130      18.651  15.430  25.640  1.00  0.00      RA0  O
ATOM   1245  N   PRO A 131      18.393  14.603  23.570  1.00  0.00      RA0  N
ATOM   1246  CD  PRO A 131      18.043  14.605  22.145  1.00  0.00      RA0  C
ATOM   1247  CA  PRO A 131      18.648  13.234  24.018  1.00  0.00      RA0  C
ATOM   1248  CB  PRO A 131      18.322  12.359  22.801  1.00  0.00      RA0  C
ATOM   1249  CG  PRO A 131      17.473  13.223  21.881  1.00  0.00      RA0  C
ATOM   1250  C   PRO A 131      20.074  12.993  24.479  1.00  0.00      RA0  C
ATOM   1251  O   PRO A 131      20.319  12.039  25.221  1.00  0.00      RA0  O
ATOM   1252  N   PHE A 132      20.994  13.857  24.056  1.00  0.00      RA0  N
ATOM   1253  H   PHE A 132      20.708  14.667  23.540  1.00  0.00      RA0  H
ATOM   1254  CA  PHE A 132      22.381  13.799  24.487  1.00  0.00      RA0  C
ATOM   1255  CB  PHE A 132      23.314  14.295  23.381  1.00  0.00      RA0  C
ATOM   1256  CG  PHE A 132      23.126  13.528  22.094  1.00  0.00      RA0  C
ATOM   1257  CD1 PHE A 132      23.930  12.429  21.821  1.00  0.00      RA0  C
ATOM   1258  CD2 PHE A 132      22.167  13.929  21.171  1.00  0.00      RA0  C
ATOM   1259  CE1 PHE A 132      23.781  11.739  20.623  1.00  0.00      RA0  C
ATOM   1260  CE2 PHE A 132      22.017  13.239  19.975  1.00  0.00      RA0  C
ATOM   1261  CZ  PHE A 132      22.828  12.146  19.698  1.00  0.00      RA0  C
ATOM   1262  C   PHE A 132      22.668  14.592  25.770  1.00  0.00      RA0  C
ATOM   1263  O   PHE A 132      23.759  14.469  26.353  1.00  0.00      RA0  O
ATOM   1264  N   GLY A 133      21.702  15.400  26.203  1.00  0.00      RA0  N
ATOM   1265  H   GLY A 133      20.862  15.516  25.668  1.00  0.00      RA0  H
ATOM   1266  CA  GLY A 133      21.820  16.178  27.431  1.00  0.00      RA0  C
ATOM   1267  C   GLY A 133      22.832  17.306  27.350  1.00  0.00      RA0  C
ATOM   1268  O   GLY A 133      23.558  17.570  28.316  1.00  0.00      RA0  O
ATOM   1269  N   ILE A 134      22.864  17.993  26.212  1.00  0.00      RA0  N
ATOM   1270  H   ILE A 134      22.136  17.870  25.538  1.00  0.00      RA0  H
ATOM   1271  CA  ILE A 134      23.862  19.032  25.986  1.00  0.00      RA0  C
ATOM   1272  CB  ILE A 134      24.285  19.069  24.518  1.00  0.00      RA0  C
ATOM   1273  CG2 ILE A 134      25.362  20.125  24.269  1.00  0.00      RA0  C
ATOM   1274  CG1 ILE A 134      24.751  17.682  24.088  1.00  0.00      RA0  C
ATOM   1275  CD1 ILE A 134      25.854  17.146  24.999  1.00  0.00      RA0  C
ATOM   1276  C   ILE A 134      23.293  20.373  26.433  1.00  0.00      RA0  C
ATOM   1277  O   ILE A 134      22.166  20.722  26.075  1.00  0.00      RA0  O
ATOM   1278  N   GLU A 135      24.065  21.094  27.242  1.00  0.00      RA0  N
ATOM   1279  H   GLU A 135      24.977  20.752  27.464  1.00  0.00      RA0  H
ATOM   1280  CA  GLU A 135      23.728  22.449  27.678  1.00  0.00      RA0  C
ATOM   1281  CB  GLU A 135      24.486  22.599  29.002  1.00  0.00      RA0  C
ATOM   1282  CG  GLU A 135      24.650  23.974  29.643  1.00  0.00      RA0  C
ATOM   1283  CD  GLU A 135      25.597  23.797  30.819  1.00  0.00      RA0  C
ATOM   1284  OE1 GLU A 135      26.614  24.485  30.880  1.00  0.00      RA0  O
ATOM   1285  OE2 GLU A 135      25.356  22.927  31.657  1.00  0.00      RA0  O
ATOM   1286  C   GLU A 135      24.204  23.447  26.613  1.00  0.00      RA0  C
ATOM   1287  O   GLU A 135      25.387  23.508  26.304  1.00  0.00      RA0  O
ATOM   1288  N   ILE A 136      23.267  24.219  26.067  1.00  0.00      RA0  N
ATOM   1289  H   ILE A 136      22.357  24.247  26.476  1.00  0.00      RA0  H
ATOM   1290  CA  ILE A 136      23.543  25.167  24.980  1.00  0.00      RA0  C
ATOM   1291  CB  ILE A 136      22.476  25.002  23.902  1.00  0.00      RA0  C
ATOM   1292  CG2 ILE A 136      22.673  25.979  22.742  1.00  0.00      RA0  C
ATOM   1293  CG1 ILE A 136      22.428  23.545  23.446  1.00  0.00      RA0  C
ATOM   1294  CD1 ILE A 136      21.335  23.309  22.411  1.00  0.00      RA0  C
ATOM   1295  C   ILE A 136      23.525  26.578  25.545  1.00  0.00      RA0  C
ATOM   1296  O   ILE A 136      22.514  26.993  26.112  1.00  0.00      RA0  O
ATOM   1297  N   THR A 137      24.636  27.308  25.390  1.00  0.00      RA0  N
ATOM   1298  H   THR A 137      25.458  26.900  24.995  1.00  0.00      RA0  H
ATOM   1299  CA  THR A 137      24.751  28.675  25.878  1.00  0.00      RA0  C
ATOM   1300  CB  THR A 137      25.773  28.553  26.991  1.00  0.00      RA0  C
ATOM   1301  OG1 THR A 137      25.448  27.367  27.731  1.00  0.00      RA0  O
ATOM   1302  HG1 THR A 137      26.209  27.113  28.240  1.00  0.00      RA0  H
ATOM   1303  CG2 THR A 137      25.835  29.787  27.892  1.00  0.00      RA0  C
ATOM   1304  C   THR A 137      25.140  29.591  24.728  1.00  0.00      RA0  C
ATOM   1305  O   THR A 137      26.202  29.420  24.130  1.00  0.00      RA0  O
ATOM   1306  N   VAL A 138      24.276  30.548  24.409  1.00  0.00      RA0  N
ATOM   1307  H   VAL A 138      23.496  30.726  25.006  1.00  0.00      RA0  H
ATOM   1308  CA  VAL A 138      24.569  31.510  23.345  1.00  0.00      RA0  C
ATOM   1309  CB  VAL A 138      23.271  31.978  22.696  1.00  0.00      RA0  C
ATOM   1310  CG1 VAL A 138      23.557  32.879  21.499  1.00  0.00      RA0  C
ATOM   1311  CG2 VAL A 138      22.410  30.775  22.307  1.00  0.00      RA0  C
ATOM   1312  C   VAL A 138      25.368  32.678  23.936  1.00  0.00      RA0  C
ATOM   1313  O   VAL A 138      24.944  33.289  24.920  1.00  0.00      RA0  O
ATOM   1314  N   ARG A 139      26.488  33.018  23.307  1.00  0.00      RA0  N
ATOM   1315  H   ARG A 139      26.673  32.628  22.409  1.00  0.00      RA0  H
ATOM   1316  CA  ARG A 139      27.450  33.974  23.874  1.00  0.00      RA0  C
ATOM   1317  CB  ARG A 139      28.872  33.478  23.643  1.00  0.00      RA0  C
ATOM   1318  CG  ARG A 139      29.074  32.058  24.175  1.00  0.00      RA0  C
ATOM   1319  CD  ARG A 139      28.614  31.916  25.628  1.00  0.00      RA0  C
ATOM   1320  NE  ARG A 139      29.091  33.047  26.414  1.00  0.00      RA0  N
ATOM   1321  HE  ARG A 139      28.571  33.913  26.369  1.00  0.00      RA0  H
ATOM   1322  CZ  ARG A 139      30.278  32.995  27.062  1.00  0.00      RA0  C
ATOM   1323  NH1 ARG A 139      30.953  31.822  27.124  1.00  0.00      RA0  N
ATOM   1324 HH11 ARG A 139      31.795  31.706  27.648  1.00  0.00      RA0  H
ATOM   1325 HH12 ARG A 139      30.630  30.994  26.630  1.00  0.00      RA0  H
ATOM   1326  NH2 ARG A 139      30.742  34.131  27.620  1.00  0.00      RA0  N
ATOM   1327 HH21 ARG A 139      31.577  34.225  28.161  1.00  0.00      RA0  H
ATOM   1328 HH22 ARG A 139      30.227  35.004  27.485  1.00  0.00      RA0  H
ATOM   1329  C   ARG A 139      27.259  35.386  23.330  1.00  0.00      RA0  C
ATOM   1330  O   ARG A 139      28.145  35.986  22.706  1.00  0.00      RA0  O
ATOM   1331  N   ASP A 140      26.099  35.947  23.626  1.00  0.00      RA0  N
ATOM   1332  H   ASP A 140      25.417  35.428  24.145  1.00  0.00      RA0  H
ATOM   1333  CA  ASP A 140      25.763  37.288  23.171  1.00  0.00      RA0  C
ATOM   1334  CB  ASP A 140      24.240  37.498  23.143  1.00  0.00      RA0  C
ATOM   1335  CG  ASP A 140      23.530  36.528  22.199  1.00  0.00      RA0  C
ATOM   1336  OD1 ASP A 140      23.941  36.365  21.053  1.00  0.00      RA0  O
ATOM   1337  OD2 ASP A 140      22.527  35.940  22.594  1.00  0.00      RA0  O
ATOM   1338  C   ASP A 140      26.461  38.356  24.001  1.00  0.00      RA0  C
ATOM   1339  O   ASP A 140      26.303  39.538  23.728  1.00  0.00      RA0  O
ATOM   1340  N   ASP A 141      27.195  37.921  25.031  1.00  0.00      RA0  N
ATOM   1341  H   ASP A 141      27.324  36.945  25.205  1.00  0.00      RA0  H
ATOM   1342  CA  ASP A 141      28.079  38.774  25.811  1.00  0.00      RA0  C
ATOM   1343  CB  ASP A 141      28.320  38.136  27.184  1.00  0.00      RA0  C
ATOM   1344  CG  ASP A 141      29.137  36.853  27.066  1.00  0.00      RA0  C
ATOM   1345  OD1 ASP A 141      28.678  35.885  26.462  1.00  0.00      RA0  O
ATOM   1346  OD2 ASP A 141      30.229  36.790  27.619  1.00  0.00      RA0  O
ATOM   1347  C   ASP A 141      29.436  39.080  25.147  1.00  0.00      RA0  C
ATOM   1348  O   ASP A 141      30.193  39.924  25.662  1.00  0.00      RA0  O
ATOM   1349  N   LEU A 142      29.715  38.394  24.033  1.00  0.00      RA0  N
ATOM   1350  H   LEU A 142      29.034  37.792  23.612  1.00  0.00      RA0  H
ATOM   1351  CA  LEU A 142      30.966  38.532  23.283  1.00  0.00      RA0  C
ATOM   1352  CB  LEU A 142      31.614  37.166  23.048  1.00  0.00      RA0  C
ATOM   1353  CG  LEU A 142      31.907  36.377  24.326  1.00  0.00      RA0  C
ATOM   1354  CD1 LEU A 142      32.443  34.979  24.013  1.00  0.00      RA0  C
ATOM   1355  CD2 LEU A 142      32.839  37.132  25.271  1.00  0.00      RA0  C
ATOM   1356  C   LEU A 142      30.768  39.226  21.951  1.00  0.00      RA0  C
ATOM   1357  O   LEU A 142      29.785  38.975  21.236  1.00  0.00      RA0  O
ATOM   1358  N   SER A 143      31.742  40.055  21.608  1.00  0.00      RA0  N
ATOM   1359  H   SER A 143      32.496  40.277  22.223  1.00  0.00      RA0  H
ATOM   1360  CA  SER A 143      31.886  40.617  20.278  1.00  0.00      RA0  C
ATOM   1361  CB  SER A 143      32.142  42.086  20.497  1.00  0.00      RA0  C
ATOM   1362  OG  SER A 143      32.032  42.276  21.904  1.00  0.00      RA0  O
ATOM   1363  HG  SER A 143      31.129  42.042  22.101  1.00  0.00      RA0  H
ATOM   1364  C   SER A 143      33.074  39.904  19.640  1.00  0.00      RA0  C
ATOM   1365  O   SER A 143      33.806  39.158  20.310  1.00  0.00      RA0  O
ATOM   1366  N   MSE A 144      33.253  40.097  18.350  1.00  0.00      RA0  N
ATOM   1367  H   MSE A 144      32.690  40.718  17.800  1.00  0.00      RA0  H
ATOM   1368  CA  MSE A 144      34.328  39.411  17.655  1.00  0.00      RA0  C
ATOM   1369  CB  MSE A 144      33.845  38.030  17.198  1.00  0.00      RA0  C
ATOM   1370  CG  MSE A 144      34.950  37.128  16.644  1.00  0.00      RA0  C
ATOM   1371  SE  MSE A 144      34.396  35.431  16.421  1.00  0.00      RA0  S
ATOM   1372  CE  MSE A 144      32.877  35.775  15.520  1.00  0.00      RA0  C
ATOM   1373  C   MSE A 144      34.823  40.277  16.518  1.00  0.00      RA0  C
ATOM   1374  O   MSE A 144      34.018  40.927  15.822  1.00  0.00      RA0  O
ATOM   1375  N   ILE A 145      36.145  40.281  16.350  1.00  0.00      RA0  N
ATOM   1376  H   ILE A 145      36.722  39.723  16.951  1.00  0.00      RA0  H
ATOM   1377  CA  ILE A 145      36.817  41.057  15.315  1.00  0.00      RA0  C
ATOM   1378  CB  ILE A 145      37.632  42.195  15.943  1.00  0.00      RA0  C
ATOM   1379  CG2 ILE A 145      38.310  43.044  14.866  1.00  0.00      RA0  C
ATOM   1380  CG1 ILE A 145      36.781  43.049  16.886  1.00  0.00      RA0  C
ATOM   1381  CD1 ILE A 145      37.596  44.107  17.632  1.00  0.00      RA0  C
ATOM   1382  C   ILE A 145      37.729  40.128  14.530  1.00  0.00      RA0  C
ATOM   1383  O   ILE A 145      38.504  39.373  15.126  1.00  0.00      RA0  O
ATOM   1384  N   ALA A 146      37.627  40.164  13.204  1.00  0.00      RA0  N
ATOM   1385  H   ALA A 146      37.037  40.861  12.797  1.00  0.00      RA0  H
ATOM   1386  CA  ALA A 146      38.491  39.366  12.339  1.00  0.00      RA0  C
ATOM   1387  CB  ALA A 146      37.699  38.890  11.129  1.00  0.00      RA0  C
ATOM   1388  C   ALA A 146      39.592  40.260  11.825  1.00  0.00      RA0  C
ATOM   1389  O   ALA A 146      39.320  41.270  11.191  1.00  0.00      RA0  O
ATOM   1390  N   VAL A 147      40.832  39.879  12.100  1.00  0.00      RA0  N
ATOM   1391  H   VAL A 147      40.996  39.036  12.599  1.00  0.00      RA0  H
ATOM   1392  CA  VAL A 147      41.994  40.689  11.695  1.00  0.00      RA0  C
ATOM   1393  CB  VAL A 147      42.872  40.978  12.915  1.00  0.00      RA0  C
ATOM   1394  CG1 VAL A 147      44.032  41.907  12.561  1.00  0.00      RA0  C
ATOM   1395  CG2 VAL A 147      42.038  41.525  14.075  1.00  0.00      RA0  C
ATOM   1396  C   VAL A 147      42.735  39.835  10.682  1.00  0.00      RA0  C
ATOM   1397  O   VAL A 147      43.186  38.736  11.015  1.00  0.00      RA0  O
ATOM   1398  N   GLN A 148      42.820  40.325   9.451  1.00  0.00      RA0  N
ATOM   1399  H   GLN A 148      42.580  41.273   9.259  1.00  0.00      RA0  H
ATOM   1400  CA  GLN A 148      43.218  39.503   8.302  1.00  0.00      RA0  C
ATOM   1401  CB  GLN A 148      41.975  39.165   7.471  1.00  0.00      RA0  C
ATOM   1402  CG  GLN A 148      40.677  39.029   8.281  1.00  0.00      RA0  C
ATOM   1403  CD  GLN A 148      40.307  37.582   8.553  1.00  0.00      RA0  C
ATOM   1404  OE1 GLN A 148      39.483  37.021   7.830  1.00  0.00      RA0  O
ATOM   1405  NE2 GLN A 148      40.898  37.034   9.633  1.00  0.00      RA0  N
ATOM   1406 HE21 GLN A 148      41.574  37.521  10.194  1.00  0.00      RA0  H
ATOM   1407 HE22 GLN A 148      40.693  36.106   9.965  1.00  0.00      RA0  H
ATOM   1408  C   GLN A 148      44.283  40.159   7.421  1.00  0.00      RA0  C
ATOM   1409  O   GLN A 148      44.236  41.371   7.132  1.00  0.00      RA0  O
ATOM   1410  N   GLY A 149      45.222  39.347   6.947  1.00  0.00      RA0  N
ATOM   1411  H   GLY A 149      45.306  38.400   7.251  1.00  0.00      RA0  H
ATOM   1412  CA  GLY A 149      46.256  39.825   6.042  1.00  0.00      RA0  C
ATOM   1413  C   GLY A 149      47.621  39.353   6.499  1.00  0.00      RA0  C
ATOM   1414  O   GLY A 149      47.767  38.836   7.614  1.00  0.00      RA0  O
ATOM   1415  N   PRO A 150      48.615  39.532   5.647  1.00  0.00      RA0  N
ATOM   1416  CD  PRO A 150      48.491  40.145   4.332  1.00  0.00      RA0  C
ATOM   1417  CA  PRO A 150      49.959  39.020   5.916  1.00  0.00      RA0  C
ATOM   1418  CB  PRO A 150      50.689  39.249   4.588  1.00  0.00      RA0  C
ATOM   1419  CG  PRO A 150      49.931  40.377   3.897  1.00  0.00      RA0  C
ATOM   1420  C   PRO A 150      50.669  39.625   7.147  1.00  0.00      RA0  C
ATOM   1421  O   PRO A 150      51.533  38.974   7.746  1.00  0.00      RA0  O
ATOM   1422  N   ASN A 151      50.253  40.809   7.565  1.00  0.00      RA0  N
ATOM   1423  H   ASN A 151      49.535  41.286   7.051  1.00  0.00      RA0  H
ATOM   1424  CA  ASN A 151      50.760  41.443   8.778  1.00  0.00      RA0  C
ATOM   1425  CB  ASN A 151      51.188  42.893   8.553  1.00  0.00      RA0  C
ATOM   1426  CG  ASN A 151      52.502  42.986   7.816  1.00  0.00      RA0  C
ATOM   1427  OD1 ASN A 151      53.504  42.398   8.206  1.00  0.00      RA0  O
ATOM   1428  ND2 ASN A 151      52.438  43.761   6.719  1.00  0.00      RA0  N
ATOM   1429 HD21 ASN A 151      51.596  44.273   6.514  1.00  0.00      RA0  H
ATOM   1430 HD22 ASN A 151      53.195  43.873   6.078  1.00  0.00      RA0  H
ATOM   1431  C   ASN A 151      49.733  41.475   9.912  1.00  0.00      RA0  C
ATOM   1432  O   ASN A 151      49.956  42.116  10.946  1.00  0.00      RA0  O
ATOM   1433  N   ALA A 152      48.610  40.780   9.739  1.00  0.00      RA0  N
ATOM   1434  H   ALA A 152      48.501  40.203   8.927  1.00  0.00      RA0  H
ATOM   1435  CA  ALA A 152      47.525  40.831  10.724  1.00  0.00      RA0  C
ATOM   1436  CB  ALA A 152      46.307  40.084  10.210  1.00  0.00      RA0  C
ATOM   1437  C   ALA A 152      47.870  40.232  12.082  1.00  0.00      RA0  C
ATOM   1438  O   ALA A 152      47.643  40.855  13.112  1.00  0.00      RA0  O
ATOM   1439  N   GLN A 153      48.417  39.025  12.076  1.00  0.00      RA0  N
ATOM   1440  H   GLN A 153      48.619  38.601  11.194  1.00  0.00      RA0  H
ATOM   1441  CA  GLN A 153      48.786  38.360  13.322  1.00  0.00      RA0  C
ATOM   1442  CB  GLN A 153      49.247  36.939  13.025  1.00  0.00      RA0  C
ATOM   1443  CG  GLN A 153      48.076  36.149  12.443  1.00  0.00      RA0  C
ATOM   1444  CD  GLN A 153      48.548  34.799  11.963  1.00  0.00      RA0  C
ATOM   1445  OE1 GLN A 153      49.671  34.648  11.499  1.00  0.00      RA0  O
ATOM   1446  NE2 GLN A 153      47.629  33.826  12.094  1.00  0.00      RA0  N
ATOM   1447 HE21 GLN A 153      46.696  34.006  12.423  1.00  0.00      RA0  H
ATOM   1448 HE22 GLN A 153      47.861  32.878  11.878  1.00  0.00      RA0  H
ATOM   1449  C   GLN A 153      49.832  39.187  14.072  1.00  0.00      RA0  C
ATOM   1450  O   GLN A 153      49.689  39.419  15.253  1.00  0.00      RA0  O
ATOM   1451  N   ALA A 154      50.851  39.664  13.363  1.00  0.00      RA0  N
ATOM   1452  H   ALA A 154      50.899  39.473  12.385  1.00  0.00      RA0  H
ATOM   1453  CA  ALA A 154      51.905  40.471  13.987  1.00  0.00      RA0  C
ATOM   1454  CB  ALA A 154      52.976  40.833  12.957  1.00  0.00      RA0  C
ATOM   1455  C   ALA A 154      51.351  41.767  14.598  1.00  0.00      RA0  C
ATOM   1456  O   ALA A 154      51.682  42.119  15.731  1.00  0.00      RA0  O
ATOM   1457  N   LYS A 155      50.525  42.479  13.847  1.00  0.00      RA0  N
ATOM   1458  H   LYS A 155      50.271  42.156  12.933  1.00  0.00      RA0  H
ATOM   1459  CA  LYS A 155      49.955  43.733  14.328  1.00  0.00      RA0  C
ATOM   1460  CB  LYS A 155      49.236  44.476  13.205  1.00  0.00      RA0  C
ATOM   1461  CG  LYS A 155      50.190  45.187  12.244  1.00  0.00      RA0  C
ATOM   1462  CD  LYS A 155      49.435  45.830  11.081  1.00  0.00      RA0  C
ATOM   1463  CE  LYS A 155      50.311  46.698  10.177  1.00  0.00      RA0  C
ATOM   1464  NZ  LYS A 155      49.523  47.102   9.007  1.00  0.00      RA0  N
ATOM   1465  HZ1 LYS A 155      50.064  47.642   8.297  1.00  0.00      RA0  H
ATOM   1466  HZ2 LYS A 155      49.268  46.273   8.431  1.00  0.00      RA0  H
ATOM   1467  HZ3 LYS A 155      48.657  47.629   9.221  1.00  0.00      RA0  H
ATOM   1468  C   LYS A 155      49.019  43.509  15.502  1.00  0.00      RA0  C
ATOM   1469  O   LYS A 155      49.099  44.228  16.516  1.00  0.00      RA0  O
ATOM   1470  N   ALA A 156      48.162  42.490  15.413  1.00  0.00      RA0  N
ATOM   1471  H   ALA A 156      48.142  41.923  14.590  1.00  0.00      RA0  H
ATOM   1472  CA  ALA A 156      47.302  42.150  16.552  1.00  0.00      RA0  C
ATOM   1473  CB  ALA A 156      46.380  40.978  16.209  1.00  0.00      RA0  C
ATOM   1474  C   ALA A 156      48.114  41.792  17.779  1.00  0.00      RA0  C
ATOM   1475  O   ALA A 156      47.756  42.196  18.881  1.00  0.00      RA0  O
ATOM   1476  N   ALA A 157      49.205  41.055  17.580  1.00  0.00      RA0  N
ATOM   1477  H   ALA A 157      49.470  40.791  16.651  1.00  0.00      RA0  H
ATOM   1478  CA  ALA A 157      49.982  40.538  18.704  1.00  0.00      RA0  C
ATOM   1479  CB  ALA A 157      51.042  39.543  18.228  1.00  0.00      RA0  C
ATOM   1480  C   ALA A 157      50.677  41.640  19.516  1.00  0.00      RA0  C
ATOM   1481  O   ALA A 157      50.990  41.430  20.683  1.00  0.00      RA0  O
ATOM   1482  N   THR A 158      50.868  42.824  18.922  1.00  0.00      RA0  N
ATOM   1483  H   THR A 158      50.593  42.960  17.970  1.00  0.00      RA0  H
ATOM   1484  CA  THR A 158      51.429  43.975  19.664  1.00  0.00      RA0  C
ATOM   1485  CB  THR A 158      51.828  45.119  18.719  1.00  0.00      RA0  C
ATOM   1486  OG1 THR A 158      50.708  45.709  18.057  1.00  0.00      RA0  O
ATOM   1487  HG1 THR A 158      50.311  45.055  17.497  1.00  0.00      RA0  H
ATOM   1488  CG2 THR A 158      52.855  44.636  17.696  1.00  0.00      RA0  C
ATOM   1489  C   THR A 158      50.521  44.382  20.809  1.00  0.00      RA0  C
ATOM   1490  O   THR A 158      50.962  45.065  21.722  1.00  0.00      RA0  O
ATOM   1491  N   LEU A 159      49.248  43.993  20.740  1.00  0.00      RA0  N
ATOM   1492  H   LEU A 159      48.926  43.432  19.976  1.00  0.00      RA0  H
ATOM   1493  CA  LEU A 159      48.252  44.320  21.759  1.00  0.00      RA0  C
ATOM   1494  CB  LEU A 159      46.925  44.643  21.083  1.00  0.00      RA0  C
ATOM   1495  CG  LEU A 159      47.124  45.696  19.992  1.00  0.00      RA0  C
ATOM   1496  CD1 LEU A 159      45.869  45.864  19.149  1.00  0.00      RA0  C
ATOM   1497  CD2 LEU A 159      47.626  47.030  20.548  1.00  0.00      RA0  C
ATOM   1498  C   LEU A 159      48.105  43.238  22.813  1.00  0.00      RA0  C
ATOM   1499  O   LEU A 159      47.451  43.472  23.828  1.00  0.00      RA0  O
ATOM   1500  N   PHE A 160      48.698  42.073  22.573  1.00  0.00      RA0  N
ATOM   1501  H   PHE A 160      49.364  42.014  21.830  1.00  0.00      RA0  H
ATOM   1502  CA  PHE A 160      48.603  40.937  23.502  1.00  0.00      RA0  C
ATOM   1503  CB  PHE A 160      48.945  39.616  22.807  1.00  0.00      RA0  C
ATOM   1504  CG  PHE A 160      47.970  39.280  21.699  1.00  0.00      RA0  C
ATOM   1505  CD1 PHE A 160      46.769  39.968  21.559  1.00  0.00      RA0  C
ATOM   1506  CD2 PHE A 160      48.286  38.262  20.807  1.00  0.00      RA0  C
ATOM   1507  CE1 PHE A 160      45.907  39.664  20.512  1.00  0.00      RA0  C
ATOM   1508  CE2 PHE A 160      47.424  37.955  19.760  1.00  0.00      RA0  C
ATOM   1509  CZ  PHE A 160      46.241  38.667  19.603  1.00  0.00      RA0  C
ATOM   1510  C   PHE A 160      49.512  41.150  24.702  1.00  0.00      RA0  C
ATOM   1511  O   PHE A 160      50.613  41.693  24.567  1.00  0.00      RA0  O
ATOM   1512  N   ASN A 161      49.063  40.712  25.872  1.00  0.00      RA0  N
ATOM   1513  H   ASN A 161      48.166  40.273  25.880  1.00  0.00      RA0  H
ATOM   1514  CA  ASN A 161      49.950  40.653  27.032  1.00  0.00      RA0  C
ATOM   1515  CB  ASN A 161      49.201  40.736  28.366  1.00  0.00      RA0  C
ATOM   1516  CG  ASN A 161      48.436  39.465  28.668  1.00  0.00      RA0  C
ATOM   1517  OD1 ASN A 161      48.944  38.350  28.610  1.00  0.00      RA0  O
ATOM   1518  ND2 ASN A 161      47.164  39.701  29.034  1.00  0.00      RA0  N
ATOM   1519 HD21 ASN A 161      46.801  40.634  29.005  1.00  0.00      RA0  H
ATOM   1520 HD22 ASN A 161      46.541  38.980  29.335  1.00  0.00      RA0  H
ATOM   1521  C   ASN A 161      50.853  39.435  26.959  1.00  0.00      RA0  C
ATOM   1522  O   ASN A 161      50.729  38.619  26.053  1.00  0.00      RA0  O
ATOM   1523  N   ASP A 162      51.794  39.296  27.889  1.00  0.00      RA0  N
ATOM   1524  H   ASP A 162      52.007  40.009  28.559  1.00  0.00      RA0  H
ATOM   1525  CA  ASP A 162      52.735  38.177  27.810  1.00  0.00      RA0  C
ATOM   1526  CB  ASP A 162      53.874  38.400  28.794  1.00  0.00      RA0  C
ATOM   1527  CG  ASP A 162      54.609  39.618  28.259  1.00  0.00      RA0  C
ATOM   1528  OD1 ASP A 162      55.664  39.455  27.656  1.00  0.00      RA0  O
ATOM   1529  OD2 ASP A 162      54.085  40.729  28.344  1.00  0.00      RA0  O
ATOM   1530  C   ASP A 162      52.051  36.797  27.793  1.00  0.00      RA0  C
ATOM   1531  O   ASP A 162      52.419  35.931  27.012  1.00  0.00      RA0  O
ATOM   1532  N   ALA A 163      51.038  36.602  28.628  1.00  0.00      RA0  N
ATOM   1533  H   ALA A 163      50.661  37.388  29.118  1.00  0.00      RA0  H
ATOM   1534  CA  ALA A 163      50.345  35.322  28.698  1.00  0.00      RA0  C
ATOM   1535  CB  ALA A 163      49.338  35.305  29.849  1.00  0.00      RA0  C
ATOM   1536  C   ALA A 163      49.621  35.020  27.395  1.00  0.00      RA0  C
ATOM   1537  O   ALA A 163      49.547  33.860  26.982  1.00  0.00      RA0  O
ATOM   1538  N   GLN A 164      49.090  36.067  26.761  1.00  0.00      RA0  N
ATOM   1539  H   GLN A 164      49.263  36.980  27.136  1.00  0.00      RA0  H
ATOM   1540  CA  GLN A 164      48.368  35.918  25.499  1.00  0.00      RA0  C
ATOM   1541  CB  GLN A 164      47.535  37.165  25.232  1.00  0.00      RA0  C
ATOM   1542  CG  GLN A 164      46.504  37.342  26.344  1.00  0.00      RA0  C
ATOM   1543  CD  GLN A 164      45.803  38.668  26.190  1.00  0.00      RA0  C
ATOM   1544  OE1 GLN A 164      46.419  39.678  25.873  1.00  0.00      RA0  O
ATOM   1545  NE2 GLN A 164      44.491  38.620  26.461  1.00  0.00      RA0  N
ATOM   1546 HE21 GLN A 164      44.055  37.744  26.682  1.00  0.00      RA0  H
ATOM   1547 HE22 GLN A 164      43.907  39.431  26.426  1.00  0.00      RA0  H
ATOM   1548  C   GLN A 164      49.346  35.587  24.361  1.00  0.00      RA0  C
ATOM   1549  O   GLN A 164      49.126  34.668  23.565  1.00  0.00      RA0  O
ATOM   1550  N   ARG A 165      50.458  36.308  24.315  1.00  0.00      RA0  N
ATOM   1551  H   ARG A 165      50.611  37.032  24.988  1.00  0.00      RA0  H
ATOM   1552  CA  ARG A 165      51.531  35.935  23.381  1.00  0.00      RA0  C
ATOM   1553  CB  ARG A 165      52.674  36.946  23.471  1.00  0.00      RA0  C
ATOM   1554  CG  ARG A 165      52.439  38.096  22.486  1.00  0.00      RA0  C
ATOM   1555  CD  ARG A 165      53.401  39.280  22.628  1.00  0.00      RA0  C
ATOM   1556  NE  ARG A 165      52.955  40.223  23.654  1.00  0.00      RA0  N
ATOM   1557  HE  ARG A 165      52.135  40.774  23.445  1.00  0.00      RA0  H
ATOM   1558  CZ  ARG A 165      53.623  40.334  24.840  1.00  0.00      RA0  C
ATOM   1559  NH1 ARG A 165      54.692  39.549  25.085  1.00  0.00      RA0  N
ATOM   1560 HH11 ARG A 165      55.165  39.591  25.983  1.00  0.00      RA0  H
ATOM   1561 HH12 ARG A 165      55.056  38.896  24.420  1.00  0.00      RA0  H
ATOM   1562  NH2 ARG A 165      53.200  41.226  25.756  1.00  0.00      RA0  N
ATOM   1563 HH21 ARG A 165      53.650  41.291  26.665  1.00  0.00      RA0  H
ATOM   1564 HH22 ARG A 165      52.419  41.834  25.564  1.00  0.00      RA0  H
ATOM   1565  C   ARG A 165      51.980  34.494  23.535  1.00  0.00      RA0  C
ATOM   1566  O   ARG A 165      52.159  33.776  22.545  1.00  0.00      RA0  O
ATOM   1567  N   GLN A 166      52.157  34.057  24.776  1.00  0.00      RA0  N
ATOM   1568  H   GLN A 166      52.006  34.683  25.542  1.00  0.00      RA0  H
ATOM   1569  CA  GLN A 166      52.576  32.684  25.045  1.00  0.00      RA0  C
ATOM   1570  CB  GLN A 166      52.861  32.529  26.536  1.00  0.00      RA0  C
ATOM   1571  CG  GLN A 166      53.448  31.170  26.910  1.00  0.00      RA0  C
ATOM   1572  CD  GLN A 166      53.786  31.180  28.385  1.00  0.00      RA0  C
ATOM   1573  OE1 GLN A 166      53.199  30.471  29.194  1.00  0.00      RA0  O
ATOM   1574  NE2 GLN A 166      54.773  32.040  28.695  1.00  0.00      RA0  N
ATOM   1575 HE21 GLN A 166      55.216  32.589  27.985  1.00  0.00      RA0  H
ATOM   1576 HE22 GLN A 166      55.081  32.147  29.640  1.00  0.00      RA0  H
ATOM   1577  C   GLN A 166      51.533  31.681  24.562  1.00  0.00      RA0  C
ATOM   1578  O   GLN A 166      51.876  30.670  23.956  1.00  0.00      RA0  O
ATOM   1579  N   ALA A 167      50.258  31.982  24.804  1.00  0.00      RA0  N
ATOM   1580  H   ALA A 167      50.036  32.816  25.310  1.00  0.00      RA0  H
ATOM   1581  CA  ALA A 167      49.158  31.086  24.378  1.00  0.00      RA0  C
ATOM   1582  CB  ALA A 167      47.807  31.660  24.807  1.00  0.00      RA0  C
ATOM   1583  C   ALA A 167      49.116  30.813  22.872  1.00  0.00      RA0  C
ATOM   1584  O   ALA A 167      48.801  29.685  22.428  1.00  0.00      RA0  O
ATOM   1585  N   VAL A 168      49.425  31.834  22.089  1.00  0.00      RA0  N
ATOM   1586  H   VAL A 168      49.769  32.683  22.496  1.00  0.00      RA0  H
ATOM   1587  CA  VAL A 168      49.321  31.743  20.625  1.00  0.00      RA0  C
ATOM   1588  CB  VAL A 168      48.664  33.004  20.058  1.00  0.00      RA0  C
ATOM   1589  CG1 VAL A 168      47.305  33.227  20.717  1.00  0.00      RA0  C
ATOM   1590  CG2 VAL A 168      49.570  34.230  20.188  1.00  0.00      RA0  C
ATOM   1591  C   VAL A 168      50.657  31.484  19.929  1.00  0.00      RA0  C
ATOM   1592  O   VAL A 168      50.715  31.423  18.695  1.00  0.00      RA0  O
ATOM   1593  N   GLU A 169      51.728  31.355  20.708  1.00  0.00      RA0  N
ATOM   1594  H   GLU A 169      51.651  31.322  21.704  1.00  0.00      RA0  H
ATOM   1595  CA  GLU A 169      53.048  31.167  20.125  1.00  0.00      RA0  C
ATOM   1596  CB  GLU A 169      54.146  31.190  21.189  1.00  0.00      RA0  C
ATOM   1597  CG  GLU A 169      55.536  30.988  20.579  1.00  0.00      RA0  C
ATOM   1598  CD  GLU A 169      55.737  31.963  19.434  1.00  0.00      RA0  C
ATOM   1599  OE1 GLU A 169      55.873  33.156  19.692  1.00  0.00      RA0  O
ATOM   1600  OE2 GLU A 169      55.751  31.526  18.283  1.00  0.00      RA0  O
ATOM   1601  C   GLU A 169      53.058  29.870  19.317  1.00  0.00      RA0  C
ATOM   1602  O   GLU A 169      52.779  28.805  19.838  1.00  0.00      RA0  O
ATOM   1603  N   GLY A 170      53.408  29.971  18.043  1.00  0.00      RA0  N
ATOM   1604  H   GLY A 170      53.791  30.862  17.779  1.00  0.00      RA0  H
ATOM   1605  CA  GLY A 170      53.506  28.805  17.182  1.00  0.00      RA0  C
ATOM   1606  C   GLY A 170      52.162  28.201  16.796  1.00  0.00      RA0  C
ATOM   1607  O   GLY A 170      52.104  27.085  16.275  1.00  0.00      RA0  O
ATOM   1608  N   MSE A 171      51.077  28.930  17.048  1.00  0.00      RA0  N
ATOM   1609  H   MSE A 171      51.153  29.872  17.388  1.00  0.00      RA0  H
ATOM   1610  CA  MSE A 171      49.757  28.348  16.869  1.00  0.00      RA0  C
ATOM   1611  CB  MSE A 171      48.683  29.212  17.539  1.00  0.00      RA0  C
ATOM   1612  CG  MSE A 171      47.297  28.571  17.512  1.00  0.00      RA0  C
ATOM   1613  SE  MSE A 171      46.072  29.434  18.512  1.00  0.00      RA0  S
ATOM   1614  CE  MSE A 171      46.027  30.986  17.606  1.00  0.00      RA0  C
ATOM   1615  C   MSE A 171      49.476  28.143  15.389  1.00  0.00      RA0  C
ATOM   1616  O   MSE A 171      49.657  29.058  14.559  1.00  0.00      RA0  O
ATOM   1617  N   LYS A 172      49.040  26.931  15.073  1.00  0.00      RA0  N
ATOM   1618  H   LYS A 172      48.764  26.341  15.829  1.00  0.00      RA0  H
ATOM   1619  CA  LYS A 172      48.779  26.534  13.705  1.00  0.00      RA0  C
ATOM   1620  CB  LYS A 172      49.039  25.022  13.634  1.00  0.00      RA0  C
ATOM   1621  CG  LYS A 172      50.498  24.681  13.964  1.00  0.00      RA0  C
ATOM   1622  CD  LYS A 172      51.493  25.416  13.056  1.00  0.00      RA0  C
ATOM   1623  CE  LYS A 172      52.961  25.091  13.345  1.00  0.00      RA0  C
ATOM   1624  NZ  LYS A 172      53.294  25.481  14.722  1.00  0.00      RA0  N
ATOM   1625  HZ1 LYS A 172      54.323  25.492  14.860  1.00  0.00      RA0  H
ATOM   1626  HZ2 LYS A 172      52.911  26.429  14.929  1.00  0.00      RA0  H
ATOM   1627  HZ3 LYS A 172      52.854  24.835  15.405  1.00  0.00      RA0  H
ATOM   1628  C   LYS A 172      47.375  26.970  13.306  1.00  0.00      RA0  C
ATOM   1629  O   LYS A 172      46.557  27.358  14.161  1.00  0.00      RA0  O
ATOM   1630  N   PRO A 173      47.092  26.928  12.007  1.00  0.00      RA0  N
ATOM   1631  CD  PRO A 173      48.023  26.736  10.897  1.00  0.00      RA0  C
ATOM   1632  CA  PRO A 173      45.761  27.243  11.526  1.00  0.00      RA0  C
ATOM   1633  CB  PRO A 173      45.873  27.102  10.006  1.00  0.00      RA0  C
ATOM   1634  CG  PRO A 173      47.336  27.408   9.717  1.00  0.00      RA0  C
ATOM   1635  C   PRO A 173      44.672  26.386  12.117  1.00  0.00      RA0  C
ATOM   1636  O   PRO A 173      44.882  25.207  12.420  1.00  0.00      RA0  O
ATOM   1637  N   PHE A 174      43.490  26.985  12.253  1.00  0.00      RA0  N
ATOM   1638  H   PHE A 174      43.398  27.930  11.941  1.00  0.00      RA0  H
ATOM   1639  CA  PHE A 174      42.322  26.266  12.761  1.00  0.00      RA0  C
ATOM   1640  CB  PHE A 174      41.806  25.163  11.819  1.00  0.00      RA0  C
ATOM   1641  CG  PHE A 174      41.233  25.728  10.539  1.00  0.00      RA0  C
ATOM   1642  CD1 PHE A 174      42.063  25.880   9.407  1.00  0.00      RA0  C
ATOM   1643  CD2 PHE A 174      39.865  26.077  10.493  1.00  0.00      RA0  C
ATOM   1644  CE1 PHE A 174      41.517  26.375   8.207  1.00  0.00      RA0  C
ATOM   1645  CE2 PHE A 174      39.316  26.572   9.294  1.00  0.00      RA0  C
ATOM   1646  CZ  PHE A 174      40.147  26.712   8.161  1.00  0.00      RA0  C
ATOM   1647  C   PHE A 174      42.534  25.730  14.172  1.00  0.00      RA0  C
ATOM   1648  O   PHE A 174      42.263  24.574  14.453  1.00  0.00      RA0  O
ATOM   1649  N   PHE A 175      42.978  26.638  15.037  1.00  0.00      RA0  N
ATOM   1650  H   PHE A 175      43.196  27.573  14.751  1.00  0.00      RA0  H
ATOM   1651  CA  PHE A 175      42.992  26.464  16.470  1.00  0.00      RA0  C
ATOM   1652  CB  PHE A 175      44.415  26.328  17.013  1.00  0.00      RA0  C
ATOM   1653  CG  PHE A 175      45.012  24.953  16.827  1.00  0.00      RA0  C
ATOM   1654  CD1 PHE A 175      45.737  24.653  15.654  1.00  0.00      RA0  C
ATOM   1655  CD2 PHE A 175      44.870  24.003  17.861  1.00  0.00      RA0  C
ATOM   1656  CE1 PHE A 175      46.369  23.400  15.532  1.00  0.00      RA0  C
ATOM   1657  CE2 PHE A 175      45.499  22.748  17.743  1.00  0.00      RA0  C
ATOM   1658  CZ  PHE A 175      46.258  22.468  16.587  1.00  0.00      RA0  C
ATOM   1659  C   PHE A 175      42.410  27.704  17.092  1.00  0.00      RA0  C
ATOM   1660  O   PHE A 175      42.512  28.793  16.518  1.00  0.00      RA0  O
ATOM   1661  N   GLY A 176      41.847  27.534  18.283  1.00  0.00      RA0  N
ATOM   1662  H   GLY A 176      41.796  26.630  18.712  1.00  0.00      RA0  H
ATOM   1663  CA  GLY A 176      41.388  28.641  19.101  1.00  0.00      RA0  C
ATOM   1664  C   GLY A 176      41.825  28.478  20.534  1.00  0.00      RA0  C
ATOM   1665  O   GLY A 176      41.907  27.354  21.041  1.00  0.00      RA0  O
ATOM   1666  N   VAL A 177      42.139  29.584  21.200  1.00  0.00      RA0  N
ATOM   1667  H   VAL A 177      42.169  30.476  20.741  1.00  0.00      RA0  H
ATOM   1668  CA  VAL A 177      42.519  29.532  22.587  1.00  0.00      RA0  C
ATOM   1669  CB  VAL A 177      44.043  29.344  22.681  1.00  0.00      RA0  C
ATOM   1670  CG1 VAL A 177      44.791  30.475  21.972  1.00  0.00      RA0  C
ATOM   1671  CG2 VAL A 177      44.521  29.131  24.119  1.00  0.00      RA0  C
ATOM   1672  C   VAL A 177      42.041  30.750  23.388  1.00  0.00      RA0  C
ATOM   1673  O   VAL A 177      42.105  31.891  22.928  1.00  0.00      RA0  O
ATOM   1674  N   GLN A 178      41.555  30.479  24.588  1.00  0.00      RA0  N
ATOM   1675  H   GLN A 178      41.657  29.545  24.926  1.00  0.00      RA0  H
ATOM   1676  CA  GLN A 178      41.186  31.500  25.553  1.00  0.00      RA0  C
ATOM   1677  CB  GLN A 178      40.079  30.978  26.470  1.00  0.00      RA0  C
ATOM   1678  CG  GLN A 178      39.308  32.079  27.201  1.00  0.00      RA0  C
ATOM   1679  CD  GLN A 178      38.415  32.814  26.220  1.00  0.00      RA0  C
ATOM   1680  OE1 GLN A 178      37.715  32.209  25.405  1.00  0.00      RA0  O
ATOM   1681  NE2 GLN A 178      38.475  34.152  26.354  1.00  0.00      RA0  N
ATOM   1682 HE21 GLN A 178      39.035  34.572  27.079  1.00  0.00      RA0  H
ATOM   1683 HE22 GLN A 178      37.975  34.795  25.772  1.00  0.00      RA0  H
ATOM   1684  C   GLN A 178      42.415  31.912  26.358  1.00  0.00      RA0  C
ATOM   1685  O   GLN A 178      43.094  31.076  26.975  1.00  0.00      RA0  O
ATOM   1686  N   ALA A 179      42.707  33.204  26.330  1.00  0.00      RA0  N
ATOM   1687  H   ALA A 179      42.170  33.840  25.783  1.00  0.00      RA0  H
ATOM   1688  CA  ALA A 179      43.784  33.759  27.131  1.00  0.00      RA0  C
ATOM   1689  CB  ALA A 179      44.993  34.049  26.247  1.00  0.00      RA0  C
ATOM   1690  C   ALA A 179      43.255  35.042  27.758  1.00  0.00      RA0  C
ATOM   1691  O   ALA A 179      43.239  36.105  27.120  1.00  0.00      RA0  O
ATOM   1692  N   GLY A 180      42.746  34.898  28.984  1.00  0.00      RA0  N
ATOM   1693  H   GLY A 180      42.714  33.978  29.371  1.00  0.00      RA0  H
ATOM   1694  CA  GLY A 180      42.057  35.972  29.670  1.00  0.00      RA0  C
ATOM   1695  C   GLY A 180      40.810  36.407  28.929  1.00  0.00      RA0  C
ATOM   1696  O   GLY A 180      39.985  35.568  28.546  1.00  0.00      RA0  O
ATOM   1697  N   ASP A 181      40.701  37.712  28.683  1.00  0.00      RA0  N
ATOM   1698  H   ASP A 181      41.334  38.364  29.097  1.00  0.00      RA0  H
ATOM   1699  CA  ASP A 181      39.529  38.296  28.017  1.00  0.00      RA0  C
ATOM   1700  CB  ASP A 181      39.474  39.831  28.138  1.00  0.00      RA0  C
ATOM   1701  CG  ASP A 181      38.876  40.290  29.452  1.00  0.00      RA0  C
ATOM   1702  OD1 ASP A 181      39.509  40.084  30.479  1.00  0.00      RA0  O
ATOM   1703  OD2 ASP A 181      37.793  40.878  29.452  1.00  0.00      RA0  O
ATOM   1704  C   ASP A 181      39.459  37.959  26.533  1.00  0.00      RA0  C
ATOM   1705  O   ASP A 181      38.399  38.139  25.930  1.00  0.00      RA0  O
ATOM   1706  N   LEU A 182      40.560  37.449  25.952  1.00  0.00      RA0  N
ATOM   1707  H   LEU A 182      41.333  37.134  26.503  1.00  0.00      RA0  H
ATOM   1708  CA  LEU A 182      40.642  37.233  24.509  1.00  0.00      RA0  C
ATOM   1709  CB  LEU A 182      41.922  37.831  23.922  1.00  0.00      RA0  C
ATOM   1710  CG  LEU A 182      42.090  39.341  24.109  1.00  0.00      RA0  C
ATOM   1711  CD1 LEU A 182      43.361  39.847  23.425  1.00  0.00      RA0  C
ATOM   1712  CD2 LEU A 182      40.870  40.129  23.644  1.00  0.00      RA0  C
ATOM   1713  C   LEU A 182      40.566  35.774  24.165  1.00  0.00      RA0  C
ATOM   1714  O   LEU A 182      41.315  34.957  24.688  1.00  0.00      RA0  O
ATOM   1715  N   PHE A 183      39.626  35.464  23.275  1.00  0.00      RA0  N
ATOM   1716  H   PHE A 183      39.045  36.198  22.916  1.00  0.00      RA0  H
ATOM   1717  CA  PHE A 183      39.596  34.178  22.589  1.00  0.00      RA0  C
ATOM   1718  CB  PHE A 183      38.155  33.688  22.464  1.00  0.00      RA0  C
ATOM   1719  CG  PHE A 183      38.113  32.407  21.669  1.00  0.00      RA0  C
ATOM   1720  CD1 PHE A 183      38.717  31.260  22.170  1.00  0.00      RA0  C
ATOM   1721  CD2 PHE A 183      37.470  32.374  20.437  1.00  0.00      RA0  C
ATOM   1722  CE1 PHE A 183      38.674  30.080  21.437  1.00  0.00      RA0  C
ATOM   1723  CE2 PHE A 183      37.428  31.194  19.705  1.00  0.00      RA0  C
ATOM   1724  CZ  PHE A 183      38.029  30.046  20.206  1.00  0.00      RA0  C
ATOM   1725  C   PHE A 183      40.194  34.416  21.213  1.00  0.00      RA0  C
ATOM   1726  O   PHE A 183      39.650  35.194  20.429  1.00  0.00      RA0  O
ATOM   1727  N   ILE A 184      41.337  33.787  20.943  1.00  0.00      RA0  N
ATOM   1728  H   ILE A 184      41.708  33.091  21.559  1.00  0.00      RA0  H
ATOM   1729  CA  ILE A 184      42.100  34.086  19.731  1.00  0.00      RA0  C
ATOM   1730  CB  ILE A 184      43.507  34.551  20.111  1.00  0.00      RA0  C
ATOM   1731  CG2 ILE A 184      44.305  34.967  18.876  1.00  0.00      RA0  C
ATOM   1732  CG1 ILE A 184      43.447  35.659  21.163  1.00  0.00      RA0  C
ATOM   1733  CD1 ILE A 184      44.808  35.980  21.783  1.00  0.00      RA0  C
ATOM   1734  C   ILE A 184      42.159  32.841  18.879  1.00  0.00      RA0  C
ATOM   1735  O   ILE A 184      42.575  31.784  19.353  1.00  0.00      RA0  O
ATOM   1736  N   ALA A 185      41.710  32.970  17.637  1.00  0.00      RA0  N
ATOM   1737  H   ALA A 185      41.387  33.854  17.292  1.00  0.00      RA0  H
ATOM   1738  CA  ALA A 185      41.616  31.830  16.725  1.00  0.00      RA0  C
ATOM   1739  CB  ALA A 185      40.152  31.449  16.510  1.00  0.00      RA0  C
ATOM   1740  C   ALA A 185      42.277  32.134  15.389  1.00  0.00      RA0  C
ATOM   1741  O   ALA A 185      42.167  33.234  14.874  1.00  0.00      RA0  O
ATOM   1742  N   THR A 186      42.990  31.141  14.862  1.00  0.00      RA0  N
ATOM   1743  H   THR A 186      43.058  30.258  15.334  1.00  0.00      RA0  H
ATOM   1744  CA  THR A 186      43.633  31.230  13.551  1.00  0.00      RA0  C
ATOM   1745  CB  THR A 186      44.837  30.302  13.631  1.00  0.00      RA0  C
ATOM   1746  OG1 THR A 186      44.701  29.454  14.782  1.00  0.00      RA0  O
ATOM   1747  HG1 THR A 186      45.439  28.846  14.760  1.00  0.00      RA0  H
ATOM   1748  CG2 THR A 186      46.169  31.044  13.662  1.00  0.00      RA0  C
ATOM   1749  C   THR A 186      42.669  30.774  12.458  1.00  0.00      RA0  C
ATOM   1750  O   THR A 186      42.839  29.702  11.833  1.00  0.00      RA0  O
ATOM   1751  N   THR A 187      41.649  31.616  12.254  1.00  0.00      RA0  N
ATOM   1752  H   THR A 187      41.533  32.443  12.806  1.00  0.00      RA0  H
ATOM   1753  CA  THR A 187      40.588  31.408  11.282  1.00  0.00      RA0  C
ATOM   1754  CB  THR A 187      39.386  31.017  12.125  1.00  0.00      RA0  C
ATOM   1755  OG1 THR A 187      39.506  31.671  13.394  1.00  0.00      RA0  O
ATOM   1756  HG1 THR A 187      38.968  32.458  13.296  1.00  0.00      RA0  H
ATOM   1757  CG2 THR A 187      39.290  29.503  12.332  1.00  0.00      RA0  C
ATOM   1758  C   THR A 187      40.383  32.686  10.472  1.00  0.00      RA0  C
ATOM   1759  O   THR A 187      40.945  33.751  10.779  1.00  0.00      RA0  O
ATOM   1760  N   GLY A 188      39.570  32.584   9.423  1.00  0.00      RA0  N
ATOM   1761  H   GLY A 188      39.070  31.759   9.155  1.00  0.00      RA0  H
ATOM   1762  CA  GLY A 188      39.319  33.722   8.585  1.00  0.00      RA0  C
ATOM   1763  C   GLY A 188      38.484  33.350   7.377  1.00  0.00      RA0  C
ATOM   1764  O   GLY A 188      38.259  32.169   7.109  1.00  0.00      RA0  O
ATOM   1765  N   TYR A 189      38.034  34.376   6.693  1.00  0.00      RA0  N
ATOM   1766  H   TYR A 189      38.362  35.275   6.987  1.00  0.00      RA0  H
ATOM   1767  CA  TYR A 189      37.176  34.275   5.523  1.00  0.00      RA0  C
ATOM   1768  CB  TYR A 189      35.843  34.864   5.996  1.00  0.00      RA0  C
ATOM   1769  CG  TYR A 189      34.628  34.612   5.133  1.00  0.00      RA0  C
ATOM   1770  CD1 TYR A 189      34.362  33.368   4.571  1.00  0.00      RA0  C
ATOM   1771  CE1 TYR A 189      33.183  33.174   3.854  1.00  0.00      RA0  C
ATOM   1772  CD2 TYR A 189      33.731  35.657   4.953  1.00  0.00      RA0  C
ATOM   1773  CE2 TYR A 189      32.556  35.464   4.242  1.00  0.00      RA0  C
ATOM   1774  CZ  TYR A 189      32.282  34.222   3.687  1.00  0.00      RA0  C
ATOM   1775  OH  TYR A 189      31.122  34.051   2.960  1.00  0.00      RA0  O
ATOM   1776  HH  TYR A 189      30.735  34.896   2.766  1.00  0.00      RA0  H
ATOM   1777  C   TYR A 189      37.773  35.015   4.324  1.00  0.00      RA0  C
ATOM   1778  O   TYR A 189      37.037  35.478   3.454  1.00  0.00      RA0  O
ATOM   1779  N   THR A 190      39.113  35.092   4.246  1.00  0.00      RA0  N
ATOM   1780  H   THR A 190      39.681  34.660   4.944  1.00  0.00      RA0  H
ATOM   1781  CA  THR A 190      39.760  35.962   3.272  1.00  0.00      RA0  C
ATOM   1782  CB  THR A 190      40.379  36.943   4.228  1.00  0.00      RA0  C
ATOM   1783  OG1 THR A 190      40.505  36.215   5.461  1.00  0.00      RA0  O
ATOM   1784  HG1 THR A 190      40.318  36.824   6.170  1.00  0.00      RA0  H
ATOM   1785  CG2 THR A 190      39.485  38.163   4.464  1.00  0.00      RA0  C
ATOM   1786  C   THR A 190      40.745  35.308   2.321  1.00  0.00      RA0  C
ATOM   1787  O   THR A 190      41.059  35.900   1.287  1.00  0.00      RA0  O
ATOM   1788  N   GLY A 191      41.231  34.122   2.655  1.00  0.00      RA0  N
ATOM   1789  H   GLY A 191      40.910  33.702   3.501  1.00  0.00      RA0  H
ATOM   1790  CA  GLY A 191      42.315  33.493   1.897  1.00  0.00      RA0  C
ATOM   1791  C   GLY A 191      43.697  33.959   2.369  1.00  0.00      RA0  C
ATOM   1792  O   GLY A 191      44.704  33.636   1.746  1.00  0.00      RA0  O
ATOM   1793  N   GLU A 192      43.716  34.765   3.436  1.00  0.00      RA0  N
ATOM   1794  H   GLU A 192      42.906  34.919   3.997  1.00  0.00      RA0  H
ATOM   1795  CA  GLU A 192      44.948  35.243   4.050  1.00  0.00      RA0  C
ATOM   1796  CB  GLU A 192      44.955  36.772   4.096  1.00  0.00      RA0  C
ATOM   1797  CG  GLU A 192      44.617  37.426   2.753  1.00  0.00      RA0  C
ATOM   1798  CD  GLU A 192      45.589  36.963   1.687  1.00  0.00      RA0  C
ATOM   1799  OE1 GLU A 192      46.780  36.889   1.965  1.00  0.00      RA0  O
ATOM   1800  OE2 GLU A 192      45.154  36.671   0.575  1.00  0.00      RA0  O
ATOM   1801  C   GLU A 192      45.079  34.658   5.443  1.00  0.00      RA0  C
ATOM   1802  O   GLU A 192      44.120  34.139   6.001  1.00  0.00      RA0  O
ATOM   1803  N   ALA A 193      46.273  34.795   6.018  1.00  0.00      RA0  N
ATOM   1804  H   ALA A 193      46.967  35.278   5.485  1.00  0.00      RA0  H
ATOM   1805  CA  ALA A 193      46.501  34.558   7.441  1.00  0.00      RA0  C
ATOM   1806  CB  ALA A 193      47.996  34.587   7.763  1.00  0.00      RA0  C
ATOM   1807  C   ALA A 193      45.797  35.615   8.278  1.00  0.00      RA0  C
ATOM   1808  O   ALA A 193      45.417  36.662   7.786  1.00  0.00      RA0  O
ATOM   1809  N   GLY A 194      45.619  35.310   9.551  1.00  0.00      RA0  N
ATOM   1810  H   GLY A 194      45.854  34.420   9.944  1.00  0.00      RA0  H
ATOM   1811  CA  GLY A 194      44.989  36.252  10.455  1.00  0.00      RA0  C
ATOM   1812  C   GLY A 194      44.460  35.601  11.697  1.00  0.00      RA0  C
ATOM   1813  O   GLY A 194      44.756  34.437  11.964  1.00  0.00      RA0  O
ATOM   1814  N   TYR A 195      43.694  36.388  12.467  1.00  0.00      RA0  N
ATOM   1815  H   TYR A 195      43.416  37.303  12.173  1.00  0.00      RA0  H
ATOM   1816  CA  TYR A 195      43.018  35.893  13.639  1.00  0.00      RA0  C
ATOM   1817  CB  TYR A 195      43.593  36.515  14.913  1.00  0.00      RA0  C
ATOM   1818  CG  TYR A 195      44.939  35.944  15.281  1.00  0.00      RA0  C
ATOM   1819  CD1 TYR A 195      45.197  34.592  15.101  1.00  0.00      RA0  C
ATOM   1820  CE1 TYR A 195      46.424  34.069  15.484  1.00  0.00      RA0  C
ATOM   1821  CD2 TYR A 195      45.910  36.772  15.832  1.00  0.00      RA0  C
ATOM   1822  CE2 TYR A 195      47.136  36.246  16.222  1.00  0.00      RA0  C
ATOM   1823  CZ  TYR A 195      47.392  34.891  16.046  1.00  0.00      RA0  C
ATOM   1824  OH  TYR A 195      48.604  34.354  16.418  1.00  0.00      RA0  O
ATOM   1825  HH  TYR A 195      49.105  34.977  16.929  1.00  0.00      RA0  H
ATOM   1826  C   TYR A 195      41.549  36.328  13.574  1.00  0.00      RA0  C
ATOM   1827  O   TYR A 195      41.222  37.317  12.900  1.00  0.00      RA0  O
ATOM   1828  N   GLU A 196      40.713  35.591  14.292  1.00  0.00      RA0  N
ATOM   1829  H   GLU A 196      41.035  34.744  14.717  1.00  0.00      RA0  H
ATOM   1830  CA  GLU A 196      39.442  36.110  14.790  1.00  0.00      RA0  C
ATOM   1831  CB  GLU A 196      38.283  35.345  14.110  1.00  0.00      RA0  C
ATOM   1832  CG  GLU A 196      38.379  35.668  12.598  1.00  0.00      RA0  C
ATOM   1833  CD  GLU A 196      37.370  34.982  11.686  1.00  0.00      RA0  C
ATOM   1834  OE1 GLU A 196      37.285  33.758  11.737  1.00  0.00      RA0  O
ATOM   1835  OE2 GLU A 196      36.724  35.666  10.874  1.00  0.00      RA0  O
ATOM   1836  C   GLU A 196      39.548  36.155  16.312  1.00  0.00      RA0  C
ATOM   1837  O   GLU A 196      40.030  35.204  16.966  1.00  0.00      RA0  O
ATOM   1838  N   ILE A 197      39.134  37.269  16.880  1.00  0.00      RA0  N
ATOM   1839  H   ILE A 197      38.681  37.980  16.344  1.00  0.00      RA0  H
ATOM   1840  CA  ILE A 197      39.331  37.519  18.301  1.00  0.00      RA0  C
ATOM   1841  CB  ILE A 197      40.350  38.637  18.533  1.00  0.00      RA0  C
ATOM   1842  CG2 ILE A 197      40.531  38.890  20.029  1.00  0.00      RA0  C
ATOM   1843  CG1 ILE A 197      41.683  38.322  17.850  1.00  0.00      RA0  C
ATOM   1844  CD1 ILE A 197      42.714  39.442  17.984  1.00  0.00      RA0  C
ATOM   1845  C   ILE A 197      37.992  37.864  18.938  1.00  0.00      RA0  C
ATOM   1846  O   ILE A 197      37.379  38.861  18.577  1.00  0.00      RA0  O
ATOM   1847  N   ALA A 198      37.529  37.025  19.869  1.00  0.00      RA0  N
ATOM   1848  H   ALA A 198      38.121  36.286  20.192  1.00  0.00      RA0  H
ATOM   1849  CA  ALA A 198      36.277  37.299  20.579  1.00  0.00      RA0  C
ATOM   1850  CB  ALA A 198      35.434  36.031  20.701  1.00  0.00      RA0  C
ATOM   1851  C   ALA A 198      36.610  37.807  21.973  1.00  0.00      RA0  C
ATOM   1852  O   ALA A 198      37.544  37.323  22.614  1.00  0.00      RA0  O
ATOM   1853  N   LEU A 199      35.836  38.781  22.442  1.00  0.00      RA0  N
ATOM   1854  H   LEU A 199      35.049  39.132  21.923  1.00  0.00      RA0  H
ATOM   1855  CA  LEU A 199      36.077  39.382  23.745  1.00  0.00      RA0  C
ATOM   1856  CB  LEU A 199      37.194  40.427  23.558  1.00  0.00      RA0  C
ATOM   1857  CG  LEU A 199      36.848  41.718  22.797  1.00  0.00      RA0  C
ATOM   1858  CD1 LEU A 199      37.917  42.767  23.071  1.00  0.00      RA0  C
ATOM   1859  CD2 LEU A 199      36.651  41.566  21.284  1.00  0.00      RA0  C
ATOM   1860  C   LEU A 199      34.791  40.024  24.251  1.00  0.00      RA0  C
ATOM   1861  O   LEU A 199      33.848  40.211  23.482  1.00  0.00      RA0  O
ATOM   1862  N   PRO A 200      34.731  40.356  25.543  1.00  0.00      RA0  N
ATOM   1863  CD  PRO A 200      35.719  40.064  26.578  1.00  0.00      RA0  C
ATOM   1864  CA  PRO A 200      33.512  40.955  26.107  1.00  0.00      RA0  C
ATOM   1865  CB  PRO A 200      33.856  41.105  27.586  1.00  0.00      RA0  C
ATOM   1866  CG  PRO A 200      34.907  40.038  27.862  1.00  0.00      RA0  C
ATOM   1867  C   PRO A 200      33.071  42.178  25.358  1.00  0.00      RA0  C
ATOM   1868  O   PRO A 200      33.899  42.999  24.964  1.00  0.00      RA0  O
ATOM   1869  N   ASN A 201      31.760  42.311  25.160  1.00  0.00      RA0  N
ATOM   1870  H   ASN A 201      31.179  41.540  25.428  1.00  0.00      RA0  H
ATOM   1871  CA  ASN A 201      31.212  43.471  24.462  1.00  0.00      RA0  C
ATOM   1872  CB  ASN A 201      29.685  43.515  24.634  1.00  0.00      RA0  C
ATOM   1873  CG  ASN A 201      28.998  42.445  23.805  1.00  0.00      RA0  C
ATOM   1874  OD1 ASN A 201      29.466  42.068  22.740  1.00  0.00      RA0  O
ATOM   1875  ND2 ASN A 201      27.860  41.973  24.346  1.00  0.00      RA0  N
ATOM   1876 HD21 ASN A 201      27.505  42.296  25.221  1.00  0.00      RA0  H
ATOM   1877 HD22 ASN A 201      27.322  41.254  23.888  1.00  0.00      RA0  H
ATOM   1878  C   ASN A 201      31.800  44.788  24.983  1.00  0.00      RA0  C
ATOM   1879  O   ASN A 201      32.125  45.698  24.208  1.00  0.00      RA0  O
ATOM   1880  N   GLU A 202      31.935  44.870  26.299  1.00  0.00      RA0  N
ATOM   1881  H   GLU A 202      31.871  44.054  26.874  1.00  0.00      RA0  H
ATOM   1882  CA  GLU A 202      32.386  46.099  26.965  1.00  0.00      RA0  C
ATOM   1883  CB  GLU A 202      31.962  46.091  28.449  1.00  0.00      RA0  C
ATOM   1884  CG  GLU A 202      33.028  45.927  29.548  1.00  0.00      RA0  C
ATOM   1885  CD  GLU A 202      33.594  44.523  29.623  1.00  0.00      RA0  C
ATOM   1886  OE1 GLU A 202      33.831  43.915  28.593  1.00  0.00      RA0  O
ATOM   1887  OE2 GLU A 202      33.862  44.032  30.716  1.00  0.00      RA0  O
ATOM   1888  C   GLU A 202      33.868  46.439  26.747  1.00  0.00      RA0  C
ATOM   1889  O   GLU A 202      34.297  47.572  27.036  1.00  0.00      RA0  O
ATOM   1890  N   LYS A 203      34.639  45.457  26.281  1.00  0.00      RA0  N
ATOM   1891  H   LYS A 203      34.225  44.560  26.128  1.00  0.00      RA0  H
ATOM   1892  CA  LYS A 203      36.055  45.639  25.902  1.00  0.00      RA0  C
ATOM   1893  CB  LYS A 203      36.953  44.436  26.201  1.00  0.00      RA0  C
ATOM   1894  CG  LYS A 203      36.908  43.794  27.576  1.00  0.00      RA0  C
ATOM   1895  CD  LYS A 203      37.195  44.738  28.737  1.00  0.00      RA0  C
ATOM   1896  CE  LYS A 203      37.156  43.961  30.049  1.00  0.00      RA0  C
ATOM   1897  NZ  LYS A 203      36.066  42.980  29.979  1.00  0.00      RA0  N
ATOM   1898  HZ1 LYS A 203      36.454  42.033  29.769  1.00  0.00      RA0  H
ATOM   1899  HZ2 LYS A 203      35.506  42.987  30.855  1.00  0.00      RA0  H
ATOM   1900  HZ3 LYS A 203      35.345  43.266  29.278  1.00  0.00      RA0  H
ATOM   1901  C   LYS A 203      36.285  45.904  24.414  1.00  0.00      RA0  C
ATOM   1902  O   LYS A 203      37.393  46.235  23.996  1.00  0.00      RA0  O
ATOM   1903  N   ALA A 204      35.250  45.707  23.604  1.00  0.00      RA0  N
ATOM   1904  H   ALA A 204      34.349  45.517  23.999  1.00  0.00      RA0  H
ATOM   1905  CA  ALA A 204      35.403  45.662  22.157  1.00  0.00      RA0  C
ATOM   1906  CB  ALA A 204      34.089  45.253  21.494  1.00  0.00      RA0  C
ATOM   1907  C   ALA A 204      35.881  46.979  21.553  1.00  0.00      RA0  C
ATOM   1908  O   ALA A 204      36.794  46.997  20.704  1.00  0.00      RA0  O
ATOM   1909  N   ALA A 205      35.277  48.078  21.979  1.00  0.00      RA0  N
ATOM   1910  H   ALA A 205      34.669  48.022  22.770  1.00  0.00      RA0  H
ATOM   1911  CA  ALA A 205      35.531  49.388  21.340  1.00  0.00      RA0  C
ATOM   1912  CB  ALA A 205      34.615  50.461  21.930  1.00  0.00      RA0  C
ATOM   1913  C   ALA A 205      36.972  49.794  21.545  1.00  0.00      RA0  C
ATOM   1914  O   ALA A 205      37.616  50.274  20.637  1.00  0.00      RA0  O
ATOM   1915  N   ASP A 206      37.483  49.586  22.747  1.00  0.00      RA0  N
ATOM   1916  H   ASP A 206      36.941  49.272  23.531  1.00  0.00      RA0  H
ATOM   1917  CA  ASP A 206      38.866  49.965  23.032  1.00  0.00      RA0  C
ATOM   1918  CB  ASP A 206      39.157  49.813  24.525  1.00  0.00      RA0  C
ATOM   1919  CG  ASP A 206      38.018  50.390  25.336  1.00  0.00      RA0  C
ATOM   1920  OD1 ASP A 206      38.131  51.529  25.780  1.00  0.00      RA0  O
ATOM   1921  OD2 ASP A 206      37.020  49.693  25.520  1.00  0.00      RA0  O
ATOM   1922  C   ASP A 206      39.848  49.089  22.256  1.00  0.00      RA0  C
ATOM   1923  O   ASP A 206      40.889  49.562  21.834  1.00  0.00      RA0  O
ATOM   1924  N   PHE A 207      39.524  47.812  22.099  1.00  0.00      RA0  N
ATOM   1925  H   PHE A 207      38.659  47.489  22.490  1.00  0.00      RA0  H
ATOM   1926  CA  PHE A 207      40.396  46.894  21.394  1.00  0.00      RA0  C
ATOM   1927  CB  PHE A 207      39.935  45.459  21.619  1.00  0.00      RA0  C
ATOM   1928  CG  PHE A 207      40.925  44.489  21.022  1.00  0.00      RA0  C
ATOM   1929  CD1 PHE A 207      42.281  44.619  21.297  1.00  0.00      RA0  C
ATOM   1930  CD2 PHE A 207      40.476  43.458  20.205  1.00  0.00      RA0  C
ATOM   1931  CE1 PHE A 207      43.188  43.714  20.760  1.00  0.00      RA0  C
ATOM   1932  CE2 PHE A 207      41.384  42.553  19.669  1.00  0.00      RA0  C
ATOM   1933  CZ  PHE A 207      42.740  42.679  19.947  1.00  0.00      RA0  C
ATOM   1934  C   PHE A 207      40.414  47.237  19.906  1.00  0.00      RA0  C
ATOM   1935  O   PHE A 207      41.479  47.299  19.293  1.00  0.00      RA0  O
ATOM   1936  N   TRP A 208      39.238  47.512  19.343  1.00  0.00      RA0  N
ATOM   1937  H   TRP A 208      38.415  47.436  19.906  1.00  0.00      RA0  H
ATOM   1938  CA  TRP A 208      39.124  48.045  17.980  1.00  0.00      RA0  C
ATOM   1939  CB  TRP A 208      37.654  48.363  17.688  1.00  0.00      RA0  C
ATOM   1940  CG  TRP A 208      37.427  48.882  16.285  1.00  0.00      RA0  C
ATOM   1941  CD2 TRP A 208      37.069  48.133  15.103  1.00  0.00      RA0  C
ATOM   1942  CE2 TRP A 208      36.917  49.055  14.040  1.00  0.00      RA0  C
ATOM   1943  CE3 TRP A 208      36.863  46.778  14.870  1.00  0.00      RA0  C
ATOM   1944  CD1 TRP A 208      37.476  50.220  15.860  1.00  0.00      RA0  C
ATOM   1945  NE1 TRP A 208      37.176  50.328  14.539  1.00  0.00      RA0  N
ATOM   1946  HE1 TRP A 208      37.135  51.166  14.030  1.00  0.00      RA0  H
ATOM   1947  CZ2 TRP A 208      36.563  48.595  12.777  1.00  0.00      RA0  C
ATOM   1948  CZ3 TRP A 208      36.509  46.332  13.602  1.00  0.00      RA0  C
ATOM   1949  CH2 TRP A 208      36.359  47.237  12.558  1.00  0.00      RA0  C
ATOM   1950  C   TRP A 208      40.012  49.281  17.774  1.00  0.00      RA0  C
ATOM   1951  O   TRP A 208      40.789  49.361  16.814  1.00  0.00      RA0  O
ATOM   1952  N   ARG A 209      39.881  50.268  18.660  1.00  0.00      RA0  N
ATOM   1953  H   ARG A 209      39.238  50.174  19.425  1.00  0.00      RA0  H
ATOM   1954  CA  ARG A 209      40.678  51.485  18.541  1.00  0.00      RA0  C
ATOM   1955  CB  ARG A 209      40.391  52.356  19.761  1.00  0.00      RA0  C
ATOM   1956  CG  ARG A 209      39.244  53.341  19.612  1.00  0.00      RA0  C
ATOM   1957  CD  ARG A 209      39.767  54.752  19.335  1.00  0.00      RA0  C
ATOM   1958  NE  ARG A 209      40.821  54.758  18.321  1.00  0.00      RA0  N
ATOM   1959  HE  ARG A 209      41.790  54.744  18.635  1.00  0.00      RA0  H
ATOM   1960  CZ  ARG A 209      40.504  54.743  16.993  1.00  0.00      RA0  C
ATOM   1961  NH1 ARG A 209      39.215  54.646  16.587  1.00  0.00      RA0  N
ATOM   1962 HH11 ARG A 209      38.936  54.673  15.626  1.00  0.00      RA0  H
ATOM   1963 HH12 ARG A 209      38.452  54.518  17.242  1.00  0.00      RA0  H
ATOM   1964  NH2 ARG A 209      41.505  54.821  16.101  1.00  0.00      RA0  N
ATOM   1965 HH21 ARG A 209      41.397  54.834  15.108  1.00  0.00      RA0  H
ATOM   1966 HH22 ARG A 209      42.455  54.867  16.451  1.00  0.00      RA0  H
ATOM   1967  C   ARG A 209      42.182  51.183  18.623  1.00  0.00      RA0  C
ATOM   1968  O   ARG A 209      42.974  51.759  17.883  1.00  0.00      RA0  O
ATOM   1969  N   ALA A 210      42.564  50.281  19.527  1.00  0.00      RA0  N
ATOM   1970  H   ALA A 210      41.893  49.878  20.151  1.00  0.00      RA0  H
ATOM   1971  CA  ALA A 210      43.973  49.900  19.650  1.00  0.00      RA0  C
ATOM   1972  CB  ALA A 210      44.159  48.927  20.814  1.00  0.00      RA0  C
ATOM   1973  C   ALA A 210      44.485  49.255  18.351  1.00  0.00      RA0  C
ATOM   1974  O   ALA A 210      45.640  49.465  17.961  1.00  0.00      RA0  O
ATOM   1975  N   LEU A 211      43.615  48.486  17.688  1.00  0.00      RA0  N
ATOM   1976  H   LEU A 211      42.694  48.363  18.063  1.00  0.00      RA0  H
ATOM   1977  CA  LEU A 211      43.980  47.816  16.445  1.00  0.00      RA0  C
ATOM   1978  CB  LEU A 211      42.893  46.823  16.035  1.00  0.00      RA0  C
ATOM   1979  CG  LEU A 211      42.904  45.480  16.760  1.00  0.00      RA0  C
ATOM   1980  CD1 LEU A 211      41.538  44.799  16.690  1.00  0.00      RA0  C
ATOM   1981  CD2 LEU A 211      44.010  44.565  16.230  1.00  0.00      RA0  C
ATOM   1982  C   LEU A 211      44.160  48.818  15.300  1.00  0.00      RA0  C
ATOM   1983  O   LEU A 211      45.096  48.693  14.533  1.00  0.00      RA0  O
ATOM   1984  N   VAL A 212      43.303  49.829  15.232  1.00  0.00      RA0  N
ATOM   1985  H   VAL A 212      42.563  49.858  15.907  1.00  0.00      RA0  H
ATOM   1986  CA  VAL A 212      43.474  50.924  14.281  1.00  0.00      RA0  C
ATOM   1987  CB  VAL A 212      42.411  52.016  14.426  1.00  0.00      RA0  C
ATOM   1988  CG1 VAL A 212      42.624  53.086  13.354  1.00  0.00      RA0  C
ATOM   1989  CG2 VAL A 212      40.984  51.476  14.388  1.00  0.00      RA0  C
ATOM   1990  C   VAL A 212      44.844  51.543  14.477  1.00  0.00      RA0  C
ATOM   1991  O   VAL A 212      45.622  51.698  13.519  1.00  0.00      RA0  O
ATOM   1992  N   GLU A 213      45.154  51.866  15.726  1.00  0.00      RA0  N
ATOM   1993  H   GLU A 213      44.498  51.757  16.479  1.00  0.00      RA0  H
ATOM   1994  CA  GLU A 213      46.448  52.480  16.040  1.00  0.00      RA0  C
ATOM   1995  CB  GLU A 213      46.493  52.874  17.526  1.00  0.00      RA0  C
ATOM   1996  CG  GLU A 213      46.056  54.309  17.886  1.00  0.00      RA0  C
ATOM   1997  CD  GLU A 213      44.557  54.482  18.107  1.00  0.00      RA0  C
ATOM   1998  OE1 GLU A 213      43.913  55.139  17.297  1.00  0.00      RA0  O
ATOM   1999  OE2 GLU A 213      44.033  54.031  19.122  1.00  0.00      RA0  O
ATOM   2000  C   GLU A 213      47.628  51.559  15.686  1.00  0.00      RA0  C
ATOM   2001  O   GLU A 213      48.710  52.037  15.319  1.00  0.00      RA0  O
ATOM   2002  N   ALA A 214      47.415  50.247  15.776  1.00  0.00      RA0  N
ATOM   2003  H   ALA A 214      46.536  49.932  16.138  1.00  0.00      RA0  H
ATOM   2004  CA  ALA A 214      48.424  49.241  15.402  1.00  0.00      RA0  C
ATOM   2005  CB  ALA A 214      48.064  47.869  15.978  1.00  0.00      RA0  C
ATOM   2006  C   ALA A 214      48.627  49.103  13.890  1.00  0.00      RA0  C
ATOM   2007  O   ALA A 214      49.448  48.297  13.454  1.00  0.00      RA0  O
ATOM   2008  N   GLY A 215      47.862  49.854  13.101  1.00  0.00      RA0  N
ATOM   2009  H   GLY A 215      47.133  50.412  13.500  1.00  0.00      RA0  H
ATOM   2010  CA  GLY A 215      48.031  49.877  11.666  1.00  0.00      RA0  C
ATOM   2011  C   GLY A 215      47.119  48.898  10.949  1.00  0.00      RA0  C
ATOM   2012  O   GLY A 215      47.398  48.508   9.817  1.00  0.00      RA0  O
ATOM   2013  N   VAL A 216      46.016  48.507  11.586  1.00  0.00      RA0  N
ATOM   2014  H   VAL A 216      45.761  48.905  12.471  1.00  0.00      RA0  H
ATOM   2015  CA  VAL A 216      45.030  47.614  10.938  1.00  0.00      RA0  C
ATOM   2016  CB  VAL A 216      44.544  46.567  11.937  1.00  0.00      RA0  C
ATOM   2017  CG1 VAL A 216      43.724  45.499  11.228  1.00  0.00      RA0  C
ATOM   2018  CG2 VAL A 216      45.714  45.948  12.702  1.00  0.00      RA0  C
ATOM   2019  C   VAL A 216      43.867  48.464  10.407  1.00  0.00      RA0  C
ATOM   2020  O   VAL A 216      43.235  49.198  11.162  1.00  0.00      RA0  O
ATOM   2021  N   LYS A 217      43.595  48.357   9.112  1.00  0.00      RA0  N
ATOM   2022  H   LYS A 217      44.057  47.653   8.566  1.00  0.00      RA0  H
ATOM   2023  CA  LYS A 217      42.593  49.191   8.446  1.00  0.00      RA0  C
ATOM   2024  CB  LYS A 217      42.868  49.403   6.951  1.00  0.00      RA0  C
ATOM   2025  CG  LYS A 217      42.143  50.673   6.476  1.00  0.00      RA0  C
ATOM   2026  CD  LYS A 217      41.267  50.524   5.230  1.00  0.00      RA0  C
ATOM   2027  CE  LYS A 217      40.433  51.786   4.936  1.00  0.00      RA0  C
ATOM   2028  NZ  LYS A 217      39.740  51.646   3.648  1.00  0.00      RA0  N
ATOM   2029  HZ1 LYS A 217      38.735  51.364   3.716  1.00  0.00      RA0  H
ATOM   2030  HZ2 LYS A 217      39.847  52.474   3.026  1.00  0.00      RA0  H
ATOM   2031  HZ3 LYS A 217      40.257  50.944   3.077  1.00  0.00      RA0  H
ATOM   2032  C   LYS A 217      41.187  48.640   8.645  1.00  0.00      RA0  C
ATOM   2033  O   LYS A 217      40.949  47.459   8.367  1.00  0.00      RA0  O
ATOM   2034  N   PRO A 218      40.240  49.470   9.110  1.00  0.00      RA0  N
ATOM   2035  CD  PRO A 218      40.435  50.783   9.710  1.00  0.00      RA0  C
ATOM   2036  CA  PRO A 218      38.845  49.048   9.072  1.00  0.00      RA0  C
ATOM   2037  CB  PRO A 218      38.120  50.264   9.660  1.00  0.00      RA0  C
ATOM   2038  CG  PRO A 218      39.157  50.998  10.507  1.00  0.00      RA0  C
ATOM   2039  C   PRO A 218      38.347  48.677   7.649  1.00  0.00      RA0  C
ATOM   2040  O   PRO A 218      38.499  49.440   6.697  1.00  0.00      RA0  O
ATOM   2041  N   CYS A 219      37.719  47.510   7.563  1.00  0.00      RA0  N
ATOM   2042  H   CYS A 219      37.577  46.920   8.360  1.00  0.00      RA0  H
ATOM   2043  CA  CYS A 219      37.224  46.966   6.307  1.00  0.00      RA0  C
ATOM   2044  CB  CYS A 219      38.147  45.836   5.862  1.00  0.00      RA0  C
ATOM   2045  SG  CYS A 219      39.881  46.338   5.736  1.00  0.00      RA0  S
ATOM   2046  C   CYS A 219      35.773  46.522   6.465  1.00  0.00      RA0  C
ATOM   2047  O   CYS A 219      35.413  45.922   7.468  1.00  0.00      RA0  O
ATOM   2048  N   GLY A 220      34.983  46.773   5.422  1.00  0.00      RA0  N
ATOM   2049  H   GLY A 220      35.380  47.234   4.622  1.00  0.00      RA0  H
ATOM   2050  CA  GLY A 220      33.552  46.565   5.440  1.00  0.00      RA0  C
ATOM   2051  C   GLY A 220      33.083  45.327   4.699  1.00  0.00      RA0  C
ATOM   2052  O   GLY A 220      33.852  44.474   4.286  1.00  0.00      RA0  O
ATOM   2053  N   LEU A 221      31.771  45.231   4.564  1.00  0.00      RA0  N
ATOM   2054  H   LEU A 221      31.211  45.978   4.926  1.00  0.00      RA0  H
ATOM   2055  CA  LEU A 221      31.127  44.069   3.968  1.00  0.00      RA0  C
ATOM   2056  CB  LEU A 221      29.613  44.152   4.136  1.00  0.00      RA0  C
ATOM   2057  CG  LEU A 221      29.168  44.270   5.591  1.00  0.00      RA0  C
ATOM   2058  CD1 LEU A 221      27.682  44.607   5.674  1.00  0.00      RA0  C
ATOM   2059  CD2 LEU A 221      29.537  43.038   6.419  1.00  0.00      RA0  C
ATOM   2060  C   LEU A 221      31.454  43.911   2.501  1.00  0.00      RA0  C
ATOM   2061  O   LEU A 221      31.499  42.783   1.981  1.00  0.00      RA0  O
ATOM   2062  N   GLY A 222      31.651  45.020   1.799  1.00  0.00      RA0  N
ATOM   2063  H   GLY A 222      31.631  45.912   2.255  1.00  0.00      RA0  H
ATOM   2064  CA  GLY A 222      31.971  44.962   0.369  1.00  0.00      RA0  C
ATOM   2065  C   GLY A 222      33.273  44.205   0.122  1.00  0.00      RA0  C
ATOM   2066  O   GLY A 222      33.332  43.260  -0.639  1.00  0.00      RA0  O
ATOM   2067  N   ALA A 223      34.314  44.594   0.835  1.00  0.00      RA0  N
ATOM   2068  H   ALA A 223      34.195  45.334   1.496  1.00  0.00      RA0  H
ATOM   2069  CA  ALA A 223      35.586  43.875   0.781  1.00  0.00      RA0  C
ATOM   2070  CB  ALA A 223      36.654  44.636   1.561  1.00  0.00      RA0  C
ATOM   2071  C   ALA A 223      35.477  42.455   1.366  1.00  0.00      RA0  C
ATOM   2072  O   ALA A 223      36.089  41.507   0.856  1.00  0.00      RA0  O
ATOM   2073  N   ARG A 224      34.691  42.279   2.425  1.00  0.00      RA0  N
ATOM   2074  H   ARG A 224      34.236  43.064   2.849  1.00  0.00      RA0  H
ATOM   2075  CA  ARG A 224      34.478  40.940   2.972  1.00  0.00      RA0  C
ATOM   2076  CB  ARG A 224      33.669  40.822   4.285  1.00  0.00      RA0  C
ATOM   2077  CG  ARG A 224      33.855  39.443   4.981  1.00  0.00      RA0  C
ATOM   2078  CD  ARG A 224      34.081  39.471   6.515  1.00  0.00      RA0  C
ATOM   2079  NE  ARG A 224      34.058  38.143   7.166  1.00  0.00      RA0  N
ATOM   2080  HE  ARG A 224      33.230  37.599   6.991  1.00  0.00      RA0  H
ATOM   2081  CZ  ARG A 224      35.047  37.749   8.051  1.00  0.00      RA0  C
ATOM   2082  NH1 ARG A 224      36.152  38.510   8.172  1.00  0.00      RA0  N
ATOM   2083 HH11 ARG A 224      36.902  38.233   8.784  1.00  0.00      RA0  H
ATOM   2084 HH12 ARG A 224      36.267  39.365   7.661  1.00  0.00      RA0  H
ATOM   2085  NH2 ARG A 224      34.928  36.618   8.798  1.00  0.00      RA0  N
ATOM   2086 HH21 ARG A 224      35.625  36.315   9.479  1.00  0.00      RA0  H
ATOM   2087 HH22 ARG A 224      34.135  36.006   8.734  1.00  0.00      RA0  H
ATOM   2088  C   ARG A 224      34.041  40.003   1.827  1.00  0.00      RA0  C
ATOM   2089  O   ARG A 224      34.525  38.876   1.697  1.00  0.00      RA0  O
ATOM   2090  N   ASP A 225      33.130  40.476   0.983  1.00  0.00      RA0  N
ATOM   2091  H   ASP A 225      32.740  41.392   1.092  1.00  0.00      RA0  H
ATOM   2092  CA  ASP A 225      32.631  39.627  -0.077  1.00  0.00      RA0  C
ATOM   2093  CB  ASP A 225      31.209  39.874  -0.592  1.00  0.00      RA0  C
ATOM   2094  CG  ASP A 225      30.586  38.498  -0.859  1.00  0.00      RA0  C
ATOM   2095  OD1 ASP A 225      30.224  37.819   0.097  1.00  0.00      RA0  O
ATOM   2096  OD2 ASP A 225      30.487  38.062  -2.007  1.00  0.00      RA0  O
ATOM   2097  C   ASP A 225      33.641  39.385  -1.205  1.00  0.00      RA0  C
ATOM   2098  O   ASP A 225      33.788  38.242  -1.635  1.00  0.00      RA0  O
ATOM   2099  N   THR A 226      34.304  40.433  -1.695  1.00  0.00      RA0  N
ATOM   2100  H   THR A 226      34.204  41.315  -1.240  1.00  0.00      RA0  H
ATOM   2101  CA  THR A 226      35.314  40.237  -2.754  1.00  0.00      RA0  C
ATOM   2102  CB  THR A 226      35.717  41.650  -3.147  1.00  0.00      RA0  C
ATOM   2103  OG1 THR A 226      35.686  42.483  -1.980  1.00  0.00      RA0  O
ATOM   2104  HG1 THR A 226      34.783  42.780  -1.878  1.00  0.00      RA0  H
ATOM   2105  CG2 THR A 226      34.771  42.243  -4.189  1.00  0.00      RA0  C
ATOM   2106  C   THR A 226      36.448  39.327  -2.276  1.00  0.00      RA0  C
ATOM   2107  O   THR A 226      36.926  38.467  -3.028  1.00  0.00      RA0  O
ATOM   2108  N   LEU A 227      36.856  39.517  -1.033  1.00  0.00      RA0  N
ATOM   2109  H   LEU A 227      36.398  40.207  -0.470  1.00  0.00      RA0  H
ATOM   2110  CA  LEU A 227      37.914  38.685  -0.456  1.00  0.00      RA0  C
ATOM   2111  CB  LEU A 227      38.296  39.179   0.937  1.00  0.00      RA0  C
ATOM   2112  CG  LEU A 227      39.071  40.496   0.925  1.00  0.00      RA0  C
ATOM   2113  CD1 LEU A 227      38.912  41.262   2.233  1.00  0.00      RA0  C
ATOM   2114  CD2 LEU A 227      40.542  40.291   0.583  1.00  0.00      RA0  C
ATOM   2115  C   LEU A 227      37.532  37.211  -0.385  1.00  0.00      RA0  C
ATOM   2116  O   LEU A 227      38.288  36.330  -0.819  1.00  0.00      RA0  O
ATOM   2117  N   ARG A 228      36.357  36.916   0.162  1.00  0.00      RA0  N
ATOM   2118  H   ARG A 228      35.732  37.639   0.469  1.00  0.00      RA0  H
ATOM   2119  CA  ARG A 228      35.964  35.525   0.333  1.00  0.00      RA0  C
ATOM   2120  CB  ARG A 228      34.764  35.409   1.283  1.00  0.00      RA0  C
ATOM   2121  CG  ARG A 228      33.403  35.865   0.742  1.00  0.00      RA0  C
ATOM   2122  CD  ARG A 228      32.594  34.773   0.030  1.00  0.00      RA0  C
ATOM   2123  NE  ARG A 228      31.523  35.381  -0.744  1.00  0.00      RA0  N
ATOM   2124  HE  ARG A 228      31.383  36.381  -0.649  1.00  0.00      RA0  H
ATOM   2125  CZ  ARG A 228      30.694  34.647  -1.533  1.00  0.00      RA0  C
ATOM   2126  NH1 ARG A 228      30.866  33.306  -1.645  1.00  0.00      RA0  N
ATOM   2127 HH11 ARG A 228      30.222  32.717  -2.162  1.00  0.00      RA0  H
ATOM   2128 HH12 ARG A 228      31.638  32.822  -1.207  1.00  0.00      RA0  H
ATOM   2129  NH2 ARG A 228      29.712  35.305  -2.182  1.00  0.00      RA0  N
ATOM   2130 HH21 ARG A 228      29.034  34.846  -2.774  1.00  0.00      RA0  H
ATOM   2131 HH22 ARG A 228      29.657  36.316  -2.072  1.00  0.00      RA0  H
ATOM   2132  C   ARG A 228      35.668  34.814  -1.003  1.00  0.00      RA0  C
ATOM   2133  O   ARG A 228      35.923  33.623  -1.156  1.00  0.00      RA0  O
ATOM   2134  N   LEU A 229      35.145  35.532  -1.977  1.00  0.00      RA0  N
ATOM   2135  H   LEU A 229      34.918  36.498  -1.827  1.00  0.00      RA0  H
ATOM   2136  CA  LEU A 229      34.809  34.909  -3.261  1.00  0.00      RA0  C
ATOM   2137  CB  LEU A 229      33.935  35.841  -4.098  1.00  0.00      RA0  C
ATOM   2138  CG  LEU A 229      33.468  35.144  -5.374  1.00  0.00      RA0  C
ATOM   2139  CD1 LEU A 229      32.677  33.885  -5.037  1.00  0.00      RA0  C
ATOM   2140  CD2 LEU A 229      32.688  36.069  -6.304  1.00  0.00      RA0  C
ATOM   2141  C   LEU A 229      36.111  34.576  -4.022  1.00  0.00      RA0  C
ATOM   2142  O   LEU A 229      36.287  33.467  -4.555  1.00  0.00      RA0  O
ATOM   2143  N   GLU A 230      37.034  35.540  -4.032  1.00  0.00      RA0  N
ATOM   2144  H   GLU A 230      36.834  36.434  -3.624  1.00  0.00      RA0  H
ATOM   2145  CA  GLU A 230      38.381  35.294  -4.562  1.00  0.00      RA0  C
ATOM   2146  CB  GLU A 230      39.304  36.499  -4.416  1.00  0.00      RA0  C
ATOM   2147  CG  GLU A 230      38.987  37.681  -5.331  1.00  0.00      RA0  C
ATOM   2148  CD  GLU A 230      40.045  38.743  -5.119  1.00  0.00      RA0  C
ATOM   2149  OE1 GLU A 230      40.919  38.537  -4.286  1.00  0.00      RA0  O
ATOM   2150  OE2 GLU A 230      40.012  39.775  -5.780  1.00  0.00      RA0  O
ATOM   2151  C   GLU A 230      39.019  34.066  -3.917  1.00  0.00      RA0  C
ATOM   2152  O   GLU A 230      39.668  33.269  -4.598  1.00  0.00      RA0  O
ATOM   2153  N   ALA A 231      38.831  33.907  -2.617  1.00  0.00      RA0  N
ATOM   2154  H   ALA A 231      38.295  34.599  -2.127  1.00  0.00      RA0  H
ATOM   2155  CA  ALA A 231      39.380  32.767  -1.858  1.00  0.00      RA0  C
ATOM   2156  CB  ALA A 231      39.400  33.105  -0.372  1.00  0.00      RA0  C
ATOM   2157  C   ALA A 231      38.647  31.439  -2.040  1.00  0.00      RA0  C
ATOM   2158  O   ALA A 231      39.074  30.408  -1.501  1.00  0.00      RA0  O
ATOM   2159  N   GLY A 232      37.567  31.457  -2.827  1.00  0.00      RA0  N
ATOM   2160  H   GLY A 232      37.281  32.327  -3.226  1.00  0.00      RA0  H
ATOM   2161  CA  GLY A 232      36.742  30.290  -3.072  1.00  0.00      RA0  C
ATOM   2162  C   GLY A 232      35.941  29.830  -1.874  1.00  0.00      RA0  C
ATOM   2163  O   GLY A 232      35.687  28.643  -1.730  1.00  0.00      RA0  O
ATOM   2164  N   MSE A 233      35.543  30.755  -1.019  1.00  0.00      RA0  N
ATOM   2165  H   MSE A 233      35.621  31.720  -1.263  1.00  0.00      RA0  H
ATOM   2166  CA  MSE A 233      34.851  30.396   0.205  1.00  0.00      RA0  C
ATOM   2167  CB  MSE A 233      35.357  31.230   1.377  1.00  0.00      RA0  C
ATOM   2168  CG  MSE A 233      36.834  31.000   1.688  1.00  0.00      RA0  C
ATOM   2169  SE  MSE A 233      37.380  32.034   3.049  1.00  0.00      RA0  S
ATOM   2170  CE  MSE A 233      39.060  31.413   3.181  1.00  0.00      RA0  C
ATOM   2171  C   MSE A 233      33.343  30.613   0.033  1.00  0.00      RA0  C
ATOM   2172  O   MSE A 233      32.922  31.559  -0.633  1.00  0.00      RA0  O
ATOM   2173  N   ASN A 234      32.553  29.646   0.524  1.00  0.00      RA0  N
ATOM   2174  H   ASN A 234      32.968  28.941   1.093  1.00  0.00      RA0  H
ATOM   2175  CA  ASN A 234      31.112  29.673   0.312  1.00  0.00      RA0  C
ATOM   2176  CB  ASN A 234      30.469  28.314   0.630  1.00  0.00      RA0  C
ATOM   2177  CG  ASN A 234      30.922  27.221  -0.316  1.00  0.00      RA0  C
ATOM   2178  OD1 ASN A 234      32.038  27.201  -0.810  1.00  0.00      RA0  O
ATOM   2179  ND2 ASN A 234      30.012  26.268  -0.519  1.00  0.00      RA0  N
ATOM   2180 HD21 ASN A 234      29.108  26.284  -0.096  1.00  0.00      RA0  H
ATOM   2181 HD22 ASN A 234      30.262  25.515  -1.132  1.00  0.00      RA0  H
ATOM   2182  C   ASN A 234      30.404  30.690   1.155  1.00  0.00      RA0  C
ATOM   2183  O   ASN A 234      30.860  31.034   2.257  1.00  0.00      RA0  O
ATOM   2184  N   LEU A 235      29.266  31.150   0.627  1.00  0.00      RA0  N
ATOM   2185  H   LEU A 235      29.000  30.893  -0.307  1.00  0.00      RA0  H
ATOM   2186  CA  LEU A 235      28.326  31.974   1.328  1.00  0.00      RA0  C
ATOM   2187  CB  LEU A 235      28.233  33.351   0.675  1.00  0.00      RA0  C
ATOM   2188  CG  LEU A 235      27.282  34.310   1.389  1.00  0.00      RA0  C
ATOM   2189  CD1 LEU A 235      27.684  34.537   2.848  1.00  0.00      RA0  C
ATOM   2190  CD2 LEU A 235      27.138  35.625   0.623  1.00  0.00      RA0  C
ATOM   2191  C   LEU A 235      26.971  31.277   1.303  1.00  0.00      RA0  C
ATOM   2192  O   LEU A 235      26.360  31.076   0.224  1.00  0.00      RA0  O
ATOM   2193  N   TYR A 236      26.522  30.899   2.494  1.00  0.00      RA0  N
ATOM   2194  H   TYR A 236      27.040  31.147   3.312  1.00  0.00      RA0  H
ATOM   2195  CA  TYR A 236      25.247  30.214   2.640  1.00  0.00      RA0  C
ATOM   2196  CB  TYR A 236      24.914  29.901   4.091  1.00  0.00      RA0  C
ATOM   2197  CG  TYR A 236      23.672  29.034   4.163  1.00  0.00      RA0  C
ATOM   2198  CD1 TYR A 236      23.735  27.686   3.823  1.00  0.00      RA0  C
ATOM   2199  CE1 TYR A 236      22.612  26.876   3.958  1.00  0.00      RA0  C
ATOM   2200  CD2 TYR A 236      22.465  29.576   4.590  1.00  0.00      RA0  C
ATOM   2201  CE2 TYR A 236      21.341  28.768   4.714  1.00  0.00      RA0  C
ATOM   2202  CZ  TYR A 236      21.416  27.411   4.425  1.00  0.00      RA0  C
ATOM   2203  OH  TYR A 236      20.303  26.606   4.618  1.00  0.00      RA0  O
ATOM   2204  HH  TYR A 236      20.528  25.708   4.355  1.00  0.00      RA0  H
ATOM   2205  C   TYR A 236      24.144  31.086   2.032  1.00  0.00      RA0  C
ATOM   2206  O   TYR A 236      24.106  32.313   2.217  1.00  0.00      RA0  O
ATOM   2207  N   GLY A 237      23.246  30.435   1.316  1.00  0.00      RA0  N
ATOM   2208  H   GLY A 237      23.342  29.450   1.184  1.00  0.00      RA0  H
ATOM   2209  CA  GLY A 237      22.192  31.105   0.599  1.00  0.00      RA0  C
ATOM   2210  C   GLY A 237      22.547  31.302  -0.857  1.00  0.00      RA0  C
ATOM   2211  O   GLY A 237      21.666  31.439  -1.692  1.00  0.00      RA0  O
ATOM   2212  N   GLN A 238      23.843  31.343  -1.166  1.00  0.00      RA0  N
ATOM   2213  H   GLN A 238      24.539  31.226  -0.458  1.00  0.00      RA0  H
ATOM   2214  CA  GLN A 238      24.307  31.522  -2.538  1.00  0.00      RA0  C
ATOM   2215  CB  GLN A 238      25.190  32.762  -2.655  1.00  0.00      RA0  C
ATOM   2216  CG  GLN A 238      24.283  33.992  -2.551  1.00  0.00      RA0  C
ATOM   2217  CD  GLN A 238      25.050  35.287  -2.711  1.00  0.00      RA0  C
ATOM   2218  OE1 GLN A 238      24.754  36.289  -2.070  1.00  0.00      RA0  O
ATOM   2219  NE2 GLN A 238      26.050  35.235  -3.600  1.00  0.00      RA0  N
ATOM   2220 HE21 GLN A 238      26.223  34.437  -4.191  1.00  0.00      RA0  H
ATOM   2221 HE22 GLN A 238      26.703  35.979  -3.731  1.00  0.00      RA0  H
ATOM   2222  C   GLN A 238      24.942  30.239  -3.057  1.00  0.00      RA0  C
ATOM   2223  O   GLN A 238      24.418  29.622  -3.995  1.00  0.00      RA0  O
ATOM   2224  N   GLU A 239      26.053  29.798  -2.480  1.00  0.00      RA0  N
ATOM   2225  H   GLU A 239      26.484  30.339  -1.755  1.00  0.00      RA0  H
ATOM   2226  CA  GLU A 239      26.675  28.534  -2.930  1.00  0.00      RA0  C
ATOM   2227  CB  GLU A 239      28.118  28.473  -2.432  1.00  0.00      RA0  C
ATOM   2228  CG  GLU A 239      29.166  29.186  -3.293  1.00  0.00      RA0  C
ATOM   2229  CD  GLU A 239      28.888  30.668  -3.439  1.00  0.00      RA0  C
ATOM   2230  OE1 GLU A 239      28.952  31.399  -2.451  1.00  0.00      RA0  O
ATOM   2231  OE2 GLU A 239      28.629  31.098  -4.558  1.00  0.00      RA0  O
ATOM   2232  C   GLU A 239      25.933  27.271  -2.514  1.00  0.00      RA0  C
ATOM   2233  O   GLU A 239      26.139  26.226  -3.112  1.00  0.00      RA0  O
ATOM   2234  N   MSE A 240      25.119  27.368  -1.464  1.00  0.00      RA0  N
ATOM   2235  H   MSE A 240      24.968  28.232  -0.984  1.00  0.00      RA0  H
ATOM   2236  CA  MSE A 240      24.269  26.270  -1.053  1.00  0.00      RA0  C
ATOM   2237  CB  MSE A 240      25.054  25.212  -0.271  1.00  0.00      RA0  C
ATOM   2238  CG  MSE A 240      25.630  25.692   1.065  1.00  0.00      RA0  C
ATOM   2239  SE  MSE A 240      26.958  26.899   0.924  1.00  0.00      RA0  S
ATOM   2240  CE  MSE A 240      27.390  26.980   2.669  1.00  0.00      RA0  C
ATOM   2241  C   MSE A 240      23.074  26.743  -0.209  1.00  0.00      RA0  C
ATOM   2242  O   MSE A 240      23.028  27.868   0.285  1.00  0.00      RA0  O
ATOM   2243  N   ASP A 241      22.115  25.848  -0.068  1.00  0.00      RA0  N
ATOM   2244  H   ASP A 241      22.063  24.963  -0.535  1.00  0.00      RA0  H
ATOM   2245  CA  ASP A 241      20.985  26.060   0.851  1.00  0.00      RA0  C
ATOM   2246  CB  ASP A 241      19.934  26.957   0.194  1.00  0.00      RA0  C
ATOM   2247  CG  ASP A 241      19.085  26.093  -0.717  1.00  0.00      RA0  C
ATOM   2248  OD1 ASP A 241      19.620  25.459  -1.617  1.00  0.00      RA0  O
ATOM   2249  OD2 ASP A 241      17.892  25.963  -0.466  1.00  0.00      RA0  O
ATOM   2250  C   ASP A 241      20.379  24.703   1.105  1.00  0.00      RA0  C
ATOM   2251  O   ASP A 241      20.979  23.675   0.726  1.00  0.00      RA0  O
ATOM   2252  N   GLU A 242      19.212  24.647   1.743  1.00  0.00      RA0  N
ATOM   2253  H   GLU A 242      18.644  25.468   1.785  1.00  0.00      RA0  H
ATOM   2254  CA  GLU A 242      18.651  23.352   2.133  1.00  0.00      RA0  C
ATOM   2255  CB  GLU A 242      17.366  23.586   2.926  1.00  0.00      RA0  C
ATOM   2256  CG  GLU A 242      17.471  24.573   4.087  1.00  0.00      RA0  C
ATOM   2257  CD  GLU A 242      17.931  23.860   5.336  1.00  0.00      RA0  C
ATOM   2258  OE1 GLU A 242      18.248  22.679   5.266  1.00  0.00      RA0  O
ATOM   2259  OE2 GLU A 242      17.947  24.486   6.390  1.00  0.00      RA0  O
ATOM   2260  C   GLU A 242      18.278  22.431   0.982  1.00  0.00      RA0  C
ATOM   2261  O   GLU A 242      18.046  21.243   1.204  1.00  0.00      RA0  O
ATOM   2262  N   THR A 243      18.251  22.974  -0.234  1.00  0.00      RA0  N
ATOM   2263  H   THR A 243      18.482  23.940  -0.378  1.00  0.00      RA0  H
ATOM   2264  CA  THR A 243      17.926  22.200  -1.441  1.00  0.00      RA0  C
ATOM   2265  CB  THR A 243      16.910  22.988  -2.285  1.00  0.00      RA0  C
ATOM   2266  OG1 THR A 243      17.413  24.238  -2.769  1.00  0.00      RA0  O
ATOM   2267  HG1 THR A 243      17.774  24.747  -2.035  1.00  0.00      RA0  H
ATOM   2268  CG2 THR A 243      15.629  23.214  -1.482  1.00  0.00      RA0  C
ATOM   2269  C   THR A 243      19.141  21.692  -2.195  1.00  0.00      RA0  C
ATOM   2270  O   THR A 243      18.994  20.964  -3.182  1.00  0.00      RA0  O
ATOM   2271  N   ILE A 244      20.331  22.094  -1.749  1.00  0.00      RA0  N
ATOM   2272  H   ILE A 244      20.399  22.642  -0.912  1.00  0.00      RA0  H
ATOM   2273  CA  ILE A 244      21.581  21.781  -2.428  1.00  0.00      RA0  C
ATOM   2274  CB  ILE A 244      22.318  23.071  -2.811  1.00  0.00      RA0  C
ATOM   2275  CG2 ILE A 244      23.715  22.811  -3.381  1.00  0.00      RA0  C
ATOM   2276  CG1 ILE A 244      21.466  23.855  -3.805  1.00  0.00      RA0  C
ATOM   2277  CD1 ILE A 244      21.068  22.988  -5.001  1.00  0.00      RA0  C
ATOM   2278  C   ILE A 244      22.465  20.857  -1.601  1.00  0.00      RA0  C
ATOM   2279  O   ILE A 244      22.743  21.144  -0.436  1.00  0.00      RA0  O
ATOM   2280  N   SER A 245      22.978  19.801  -2.244  1.00  0.00      RA0  N
ATOM   2281  H   SER A 245      22.794  19.689  -3.217  1.00  0.00      RA0  H
ATOM   2282  CA  SER A 245      23.866  18.868  -1.601  1.00  0.00      RA0  C
ATOM   2283  CB  SER A 245      23.979  17.663  -2.539  1.00  0.00      RA0  C
ATOM   2284  OG  SER A 245      24.952  16.726  -2.066  1.00  0.00      RA0  O
ATOM   2285  HG  SER A 245      24.437  15.980  -1.753  1.00  0.00      RA0  H
ATOM   2286  C   SER A 245      25.237  19.526  -1.367  1.00  0.00      RA0  C
ATOM   2287  O   SER A 245      25.682  20.283  -2.225  1.00  0.00      RA0  O
ATOM   2288  N   PRO A 246      25.924  19.234  -0.270  1.00  0.00      RA0  N
ATOM   2289  CD  PRO A 246      25.502  18.385   0.834  1.00  0.00      RA0  C
ATOM   2290  CA  PRO A 246      27.298  19.749  -0.108  1.00  0.00      RA0  C
ATOM   2291  CB  PRO A 246      27.704  19.199   1.264  1.00  0.00      RA0  C
ATOM   2292  CG  PRO A 246      26.812  17.984   1.498  1.00  0.00      RA0  C
ATOM   2293  C   PRO A 246      28.197  19.301  -1.264  1.00  0.00      RA0  C
ATOM   2294  O   PRO A 246      29.143  20.032  -1.632  1.00  0.00      RA0  O
ATOM   2295  N   LEU A 247      27.880  18.149  -1.874  1.00  0.00      RA0  N
ATOM   2296  H   LEU A 247      27.054  17.651  -1.606  1.00  0.00      RA0  H
ATOM   2297  CA  LEU A 247      28.665  17.623  -2.980  1.00  0.00      RA0  C
ATOM   2298  CB  LEU A 247      28.187  16.219  -3.350  1.00  0.00      RA0  C
ATOM   2299  CG  LEU A 247      28.184  15.245  -2.169  1.00  0.00      RA0  C
ATOM   2300  CD1 LEU A 247      27.563  13.903  -2.555  1.00  0.00      RA0  C
ATOM   2301  CD2 LEU A 247      29.572  15.070  -1.551  1.00  0.00      RA0  C
ATOM   2302  C   LEU A 247      28.625  18.535  -4.204  1.00  0.00      RA0  C
ATOM   2303  O   LEU A 247      29.546  18.526  -5.009  1.00  0.00      RA0  O
ATOM   2304  N   ALA A 248      27.568  19.327  -4.321  1.00  0.00      RA0  N
ATOM   2305  H   ALA A 248      26.881  19.355  -3.594  1.00  0.00      RA0  H
ATOM   2306  CA  ALA A 248      27.369  20.270  -5.437  1.00  0.00      RA0  C
ATOM   2307  CB  ALA A 248      25.898  20.290  -5.857  1.00  0.00      RA0  C
ATOM   2308  C   ALA A 248      27.794  21.707  -5.074  1.00  0.00      RA0  C
ATOM   2309  O   ALA A 248      27.575  22.639  -5.859  1.00  0.00      RA0  O
ATOM   2310  N   ALA A 249      28.371  21.860  -3.885  1.00  0.00      RA0  N
ATOM   2311  H   ALA A 249      28.487  21.057  -3.298  1.00  0.00      RA0  H
ATOM   2312  CA  ALA A 249      28.788  23.152  -3.359  1.00  0.00      RA0  C
ATOM   2313  CB  ALA A 249      27.945  23.515  -2.137  1.00  0.00      RA0  C
ATOM   2314  C   ALA A 249      30.270  23.147  -2.963  1.00  0.00      RA0  C
ATOM   2315  O   ALA A 249      30.702  23.907  -2.115  1.00  0.00      RA0  O
ATOM   2316  N   ASN A 250      31.036  22.280  -3.607  1.00  0.00      RA0  N
ATOM   2317  H   ASN A 250      30.609  21.732  -4.324  1.00  0.00      RA0  H
ATOM   2318  CA  ASN A 250      32.482  22.179  -3.337  1.00  0.00      RA0  C
ATOM   2319  CB  ASN A 250      33.419  23.245  -3.927  1.00  0.00      RA0  C
ATOM   2320  CG  ASN A 250      34.787  22.572  -3.977  1.00  0.00      RA0  C
ATOM   2321  OD1 ASN A 250      34.873  21.368  -4.178  1.00  0.00      RA0  O
ATOM   2322  ND2 ASN A 250      35.837  23.351  -3.703  1.00  0.00      RA0  N
ATOM   2323 HD21 ASN A 250      35.771  24.340  -3.580  1.00  0.00      RA0  H
ATOM   2324 HD22 ASN A 250      36.722  22.883  -3.622  1.00  0.00      RA0  H
ATOM   2325  C   ASN A 250      32.761  21.910  -1.864  1.00  0.00      RA0  C
ATOM   2326  O   ASN A 250      33.743  22.427  -1.336  1.00  0.00      RA0  O
ATOM   2327  N   MSE A 251      31.903  21.100  -1.211  1.00  0.00      RA0  N
ATOM   2328  H   MSE A 251      31.086  20.779  -1.696  1.00  0.00      RA0  H
ATOM   2329  CA  MSE A 251      32.087  20.727   0.185  1.00  0.00      RA0  C
ATOM   2330  CB  MSE A 251      30.927  21.224   1.050  1.00  0.00      RA0  C
ATOM   2331  CG  MSE A 251      30.768  22.746   1.046  1.00  0.00      RA0  C
ATOM   2332  SE  MSE A 251      29.371  23.310   2.028  1.00  0.00      RA0  S
ATOM   2333  CE  MSE A 251      29.957  22.772   3.642  1.00  0.00      RA0  C
ATOM   2334  C   MSE A 251      32.289  19.230   0.356  1.00  0.00      RA0  C
ATOM   2335  O   MSE A 251      32.310  18.724   1.466  1.00  0.00      RA0  O
ATOM   2336  N   GLY A 252      32.527  18.521  -0.744  1.00  0.00      RA0  N
ATOM   2337  H   GLY A 252      32.495  18.967  -1.637  1.00  0.00      RA0  H
ATOM   2338  CA  GLY A 252      32.811  17.085  -0.658  1.00  0.00      RA0  C
ATOM   2339  C   GLY A 252      33.976  16.799   0.295  1.00  0.00      RA0  C
ATOM   2340  O   GLY A 252      33.971  15.798   1.058  1.00  0.00      RA0  O
ATOM   2341  N   TRP A 253      34.991  17.641   0.210  1.00  0.00      RA0  N
ATOM   2342  H   TRP A 253      34.936  18.334  -0.504  1.00  0.00      RA0  H
ATOM   2343  CA  TRP A 253      36.197  17.479   0.996  1.00  0.00      RA0  C
ATOM   2344  CB  TRP A 253      37.351  18.374   0.545  1.00  0.00      RA0  C
ATOM   2345  CG  TRP A 253      37.026  19.839   0.380  1.00  0.00      RA0  C
ATOM   2346  CD2 TRP A 253      37.752  20.940   0.956  1.00  0.00      RA0  C
ATOM   2347  CE2 TRP A 253      37.210  22.147   0.401  1.00  0.00      RA0  C
ATOM   2348  CE3 TRP A 253      38.828  20.997   1.863  1.00  0.00      RA0  C
ATOM   2349  CD1 TRP A 253      36.076  20.431  -0.466  1.00  0.00      RA0  C
ATOM   2350  NE1 TRP A 253      36.181  21.784  -0.458  1.00  0.00      RA0  N
ATOM   2351  HE1 TRP A 253      35.639  22.387  -1.017  1.00  0.00      RA0  H
ATOM   2352  CZ2 TRP A 253      37.776  23.391   0.745  1.00  0.00      RA0  C
ATOM   2353  CZ3 TRP A 253      39.379  22.247   2.198  1.00  0.00      RA0  C
ATOM   2354  CH2 TRP A 253      38.864  23.435   1.638  1.00  0.00      RA0  C
ATOM   2355  C   TRP A 253      35.916  17.534   2.484  1.00  0.00      RA0  C
ATOM   2356  O   TRP A 253      36.757  17.128   3.276  1.00  0.00      RA0  O
ATOM   2357  N   THR A 254      34.758  18.071   2.869  1.00  0.00      RA0  N
ATOM   2358  H   THR A 254      34.075  18.300   2.181  1.00  0.00      RA0  H
ATOM   2359  CA  THR A 254      34.404  18.171   4.283  1.00  0.00      RA0  C
ATOM   2360  CB  THR A 254      33.609  19.472   4.533  1.00  0.00      RA0  C
ATOM   2361  OG1 THR A 254      32.234  19.371   4.130  1.00  0.00      RA0  O
ATOM   2362  HG1 THR A 254      32.218  19.014   3.248  1.00  0.00      RA0  H
ATOM   2363  CG2 THR A 254      34.228  20.654   3.798  1.00  0.00      RA0  C
ATOM   2364  C   THR A 254      33.587  16.989   4.797  1.00  0.00      RA0  C
ATOM   2365  O   THR A 254      33.267  16.939   5.988  1.00  0.00      RA0  O
ATOM   2366  N   ILE A 255      33.257  16.046   3.925  1.00  0.00      RA0  N
ATOM   2367  H   ILE A 255      33.682  15.978   3.020  1.00  0.00      RA0  H
ATOM   2368  CA  ILE A 255      32.444  14.906   4.342  1.00  0.00      RA0  C
ATOM   2369  CB  ILE A 255      31.489  14.430   3.256  1.00  0.00      RA0  C
ATOM   2370  CG2 ILE A 255      30.477  13.481   3.898  1.00  0.00      RA0  C
ATOM   2371  CG1 ILE A 255      30.809  15.599   2.537  1.00  0.00      RA0  C
ATOM   2372  CD1 ILE A 255      29.973  16.485   3.463  1.00  0.00      RA0  C
ATOM   2373  C   ILE A 255      33.352  13.791   4.823  1.00  0.00      RA0  C
ATOM   2374  O   ILE A 255      34.159  13.254   4.058  1.00  0.00      RA0  O
ATOM   2375  N   ALA A 256      33.192  13.431   6.087  1.00  0.00      RA0  N
ATOM   2376  H   ALA A 256      32.464  13.888   6.602  1.00  0.00      RA0  H
ATOM   2377  CA  ALA A 256      33.960  12.356   6.709  1.00  0.00      RA0  C
ATOM   2378  CB  ALA A 256      34.182  12.648   8.181  1.00  0.00      RA0  C
ATOM   2379  C   ALA A 256      33.215  11.032   6.566  1.00  0.00      RA0  C
ATOM   2380  O   ALA A 256      32.539  10.595   7.469  1.00  0.00      RA0  O
ATOM   2381  N   TRP A 257      33.338  10.385   5.405  1.00  0.00      RA0  N
ATOM   2382  H   TRP A 257      33.899  10.806   4.688  1.00  0.00      RA0  H
ATOM   2383  CA  TRP A 257      32.592   9.142   5.141  1.00  0.00      RA0  C
ATOM   2384  CB  TRP A 257      32.819   8.634   3.717  1.00  0.00      RA0  C
ATOM   2385  CG  TRP A 257      32.524   9.680   2.672  1.00  0.00      RA0  C
ATOM   2386  CD2 TRP A 257      31.241  10.196   2.261  1.00  0.00      RA0  C
ATOM   2387  CE2 TRP A 257      31.482  11.128   1.207  1.00  0.00      RA0  C
ATOM   2388  CE3 TRP A 257      29.945   9.928   2.703  1.00  0.00      RA0  C
ATOM   2389  CD1 TRP A 257      33.466  10.319   1.854  1.00  0.00      RA0  C
ATOM   2390  NE1 TRP A 257      32.857  11.167   0.988  1.00  0.00      RA0  N
ATOM   2391  HE1 TRP A 257      33.323  11.675   0.276  1.00  0.00      RA0  H
ATOM   2392  CZ2 TRP A 257      30.428  11.797   0.584  1.00  0.00      RA0  C
ATOM   2393  CZ3 TRP A 257      28.903  10.603   2.068  1.00  0.00      RA0  C
ATOM   2394  CH2 TRP A 257      29.140  11.516   1.034  1.00  0.00      RA0  C
ATOM   2395  C   TRP A 257      33.013   8.009   6.068  1.00  0.00      RA0  C
ATOM   2396  O   TRP A 257      32.180   7.220   6.548  1.00  0.00      RA0  O
ATOM   2397  N   GLU A 258      34.316   7.914   6.324  1.00  0.00      RA0  N
ATOM   2398  H   GLU A 258      34.954   8.627   6.040  1.00  0.00      RA0  H
ATOM   2399  CA  GLU A 258      34.824   6.879   7.215  1.00  0.00      RA0  C
ATOM   2400  CB  GLU A 258      36.138   6.371   6.638  1.00  0.00      RA0  C
ATOM   2401  CG  GLU A 258      35.926   5.067   5.877  1.00  0.00      RA0  C
ATOM   2402  CD  GLU A 258      35.891   3.922   6.868  1.00  0.00      RA0  C
ATOM   2403  OE1 GLU A 258      36.929   3.624   7.454  1.00  0.00      RA0  O
ATOM   2404  OE2 GLU A 258      34.838   3.325   7.048  1.00  0.00      RA0  O
ATOM   2405  C   GLU A 258      35.008   7.492   8.597  1.00  0.00      RA0  C
ATOM   2406  O   GLU A 258      35.400   8.650   8.685  1.00  0.00      RA0  O
ATOM   2407  N   PRO A 259      34.736   6.765   9.685  1.00  0.00      RA0  N
ATOM   2408  CD  PRO A 259      34.903   7.309  11.028  1.00  0.00      RA0  C
ATOM   2409  CA  PRO A 259      34.299   5.371   9.697  1.00  0.00      RA0  C
ATOM   2410  CB  PRO A 259      34.642   4.950  11.125  1.00  0.00      RA0  C
ATOM   2411  CG  PRO A 259      34.423   6.207  11.960  1.00  0.00      RA0  C
ATOM   2412  C   PRO A 259      32.834   5.247   9.296  1.00  0.00      RA0  C
ATOM   2413  O   PRO A 259      32.029   6.113   9.667  1.00  0.00      RA0  O
ATOM   2414  N   ALA A 260      32.529   4.188   8.555  1.00  0.00      RA0  N
ATOM   2415  H   ALA A 260      33.291   3.591   8.283  1.00  0.00      RA0  H
ATOM   2416  CA  ALA A 260      31.192   3.923   8.026  1.00  0.00      RA0  C
ATOM   2417  CB  ALA A 260      31.190   2.646   7.186  1.00  0.00      RA0  C
ATOM   2418  C   ALA A 260      30.138   3.805   9.102  1.00  0.00      RA0  C
ATOM   2419  O   ALA A 260      28.960   4.052   8.837  1.00  0.00      RA0  O
ATOM   2420  N   ASP A 261      30.539   3.435  10.314  1.00  0.00      RA0  N
ATOM   2421  H   ASP A 261      31.500   3.392  10.594  1.00  0.00      RA0  H
ATOM   2422  CA  ASP A 261      29.585   3.218  11.397  1.00  0.00      RA0  C
ATOM   2423  CB  ASP A 261      30.232   2.321  12.449  1.00  0.00      RA0  C
ATOM   2424  CG  ASP A 261      31.274   3.152  13.195  1.00  0.00      RA0  C
ATOM   2425  OD1 ASP A 261      32.139   3.738  12.548  1.00  0.00      RA0  O
ATOM   2426  OD2 ASP A 261      31.217   3.241  14.418  1.00  0.00      RA0  O
ATOM   2427  C   ASP A 261      29.212   4.466  12.159  1.00  0.00      RA0  C
ATOM   2428  O   ASP A 261      28.453   4.397  13.132  1.00  0.00      RA0  O
ATOM   2429  N   ARG A 262      29.736   5.609  11.747  1.00  0.00      RA0  N
ATOM   2430  H   ARG A 262      30.392   5.595  10.994  1.00  0.00      RA0  H
ATOM   2431  CA  ARG A 262      29.318   6.867  12.343  1.00  0.00      RA0  C
ATOM   2432  CB  ARG A 262      30.380   7.959  12.217  1.00  0.00      RA0  C
ATOM   2433  CG  ARG A 262      29.809   9.283  12.741  1.00  0.00      RA0  C
ATOM   2434  CD  ARG A 262      30.698  10.505  12.530  1.00  0.00      RA0  C
ATOM   2435  NE  ARG A 262      30.968  10.770  11.119  1.00  0.00      RA0  N
ATOM   2436  HE  ARG A 262      31.527  10.091  10.632  1.00  0.00      RA0  H
ATOM   2437  CZ  ARG A 262      30.567  11.964  10.590  1.00  0.00      RA0  C
ATOM   2438  NH1 ARG A 262      29.791  12.798  11.327  1.00  0.00      RA0  N
ATOM   2439 HH11 ARG A 262      29.538  13.736  11.045  1.00  0.00      RA0  H
ATOM   2440 HH12 ARG A 262      29.396  12.520  12.215  1.00  0.00      RA0  H
ATOM   2441  NH2 ARG A 262      30.958  12.272   9.331  1.00  0.00      RA0  N
ATOM   2442 HH21 ARG A 262      30.726  13.146   8.883  1.00  0.00      RA0  H
ATOM   2443 HH22 ARG A 262      31.507  11.629   8.778  1.00  0.00      RA0  H
ATOM   2444  C   ARG A 262      28.042   7.389  11.657  1.00  0.00      RA0  C
ATOM   2445  O   ARG A 262      28.080   7.868  10.541  1.00  0.00      RA0  O
ATOM   2446  N   ASP A 263      26.942   7.332  12.388  1.00  0.00      RA0  N
ATOM   2447  H   ASP A 263      26.995   6.970  13.317  1.00  0.00      RA0  H
ATOM   2448  CA  ASP A 263      25.668   7.872  11.955  1.00  0.00      RA0  C
ATOM   2449  CB  ASP A 263      24.508   7.285  12.753  1.00  0.00      RA0  C
ATOM   2450  CG  ASP A 263      23.219   7.867  12.213  1.00  0.00      RA0  C
ATOM   2451  OD1 ASP A 263      23.151   8.121  11.013  1.00  0.00      RA0  O
ATOM   2452  OD2 ASP A 263      22.290   8.071  12.992  1.00  0.00      RA0  O
ATOM   2453  C   ASP A 263      25.683   9.379  12.085  1.00  0.00      RA0  C
ATOM   2454  O   ASP A 263      26.083   9.924  13.117  1.00  0.00      RA0  O
ATOM   2455  N   PHE A 264      25.256  10.062  11.034  1.00  0.00      RA0  N
ATOM   2456  H   PHE A 264      24.733   9.569  10.332  1.00  0.00      RA0  H
ATOM   2457  CA  PHE A 264      25.059  11.496  11.096  1.00  0.00      RA0  C
ATOM   2458  CB  PHE A 264      26.330  12.283  10.743  1.00  0.00      RA0  C
ATOM   2459  CG  PHE A 264      26.807  12.059   9.326  1.00  0.00      RA0  C
ATOM   2460  CD1 PHE A 264      26.367  12.891   8.302  1.00  0.00      RA0  C
ATOM   2461  CD2 PHE A 264      27.718  11.046   9.051  1.00  0.00      RA0  C
ATOM   2462  CE1 PHE A 264      26.872  12.738   7.016  1.00  0.00      RA0  C
ATOM   2463  CE2 PHE A 264      28.228  10.897   7.766  1.00  0.00      RA0  C
ATOM   2464  CZ  PHE A 264      27.820  11.756   6.753  1.00  0.00      RA0  C
ATOM   2465  C   PHE A 264      23.870  11.875  10.224  1.00  0.00      RA0  C
ATOM   2466  O   PHE A 264      23.512  11.145   9.305  1.00  0.00      RA0  O
ATOM   2467  N   ILE A 265      23.266  13.012  10.523  1.00  0.00      RA0  N
ATOM   2468  H   ILE A 265      23.693  13.594  11.218  1.00  0.00      RA0  H
ATOM   2469  CA  ILE A 265      22.069  13.439   9.815  1.00  0.00      RA0  C
ATOM   2470  CB  ILE A 265      21.448  14.656  10.505  1.00  0.00      RA0  C
ATOM   2471  CG2 ILE A 265      20.095  15.012   9.886  1.00  0.00      RA0  C
ATOM   2472  CG1 ILE A 265      21.354  14.460  12.015  1.00  0.00      RA0  C
ATOM   2473  CD1 ILE A 265      20.968  15.748  12.741  1.00  0.00      RA0  C
ATOM   2474  C   ILE A 265      22.411  13.803   8.383  1.00  0.00      RA0  C
ATOM   2475  O   ILE A 265      23.336  14.573   8.142  1.00  0.00      RA0  O
ATOM   2476  N   GLY A 266      21.694  13.189   7.447  1.00  0.00      RA0  N
ATOM   2477  H   GLY A 266      21.038  12.478   7.701  1.00  0.00      RA0  H
ATOM   2478  CA  GLY A 266      21.956  13.377   6.009  1.00  0.00      RA0  C
ATOM   2479  C   GLY A 266      22.772  12.263   5.385  1.00  0.00      RA0  C
ATOM   2480  O   GLY A 266      22.902  12.218   4.166  1.00  0.00      RA0  O
ATOM   2481  N   ARG A 267      23.273  11.338   6.203  1.00  0.00      RA0  N
ATOM   2482  H   ARG A 267      23.030  11.329   7.175  1.00  0.00      RA0  H
ATOM   2483  CA  ARG A 267      24.264  10.372   5.743  1.00  0.00      RA0  C
ATOM   2484  CB  ARG A 267      24.726   9.447   6.870  1.00  0.00      RA0  C
ATOM   2485  CG  ARG A 267      25.837   8.564   6.315  1.00  0.00      RA0  C
ATOM   2486  CD  ARG A 267      26.446   7.509   7.233  1.00  0.00      RA0  C
ATOM   2487  NE  ARG A 267      27.457   6.824   6.439  1.00  0.00      RA0  N
ATOM   2488  HE  ARG A 267      27.158   6.531   5.512  1.00  0.00      RA0  H
ATOM   2489  CZ  ARG A 267      28.761   6.768   6.823  1.00  0.00      RA0  C
ATOM   2490  NH1 ARG A 267      29.125   7.079   8.091  1.00  0.00      RA0  N
ATOM   2491 HH11 ARG A 267      30.084   7.044   8.391  1.00  0.00      RA0  H
ATOM   2492 HH12 ARG A 267      28.448   7.339   8.797  1.00  0.00      RA0  H
ATOM   2493  NH2 ARG A 267      29.672   6.417   5.897  1.00  0.00      RA0  N
ATOM   2494 HH21 ARG A 267      30.662   6.368   6.081  1.00  0.00      RA0  H
ATOM   2495 HH22 ARG A 267      29.354   6.220   4.952  1.00  0.00      RA0  H
ATOM   2496  C   ARG A 267      23.779   9.532   4.586  1.00  0.00      RA0  C
ATOM   2497  O   ARG A 267      24.436   9.471   3.571  1.00  0.00      RA0  O
ATOM   2498  N   GLU A 268      22.630   8.882   4.712  1.00  0.00      RA0  N
ATOM   2499  H   GLU A 268      22.007   9.163   5.444  1.00  0.00      RA0  H
ATOM   2500  CA  GLU A 268      22.198   7.978   3.636  1.00  0.00      RA0  C
ATOM   2501  CB  GLU A 268      21.047   7.068   4.098  1.00  0.00      RA0  C
ATOM   2502  CG  GLU A 268      20.182   7.581   5.262  1.00  0.00      RA0  C
ATOM   2503  CD  GLU A 268      19.652   8.969   4.956  1.00  0.00      RA0  C
ATOM   2504  OE1 GLU A 268      18.801   9.090   4.081  1.00  0.00      RA0  O
ATOM   2505  OE2 GLU A 268      20.140   9.934   5.550  1.00  0.00      RA0  O
ATOM   2506  C   GLU A 268      21.822   8.751   2.370  1.00  0.00      RA0  C
ATOM   2507  O   GLU A 268      22.071   8.283   1.265  1.00  0.00      RA0  O
ATOM   2508  N   ALA A 269      21.224   9.927   2.516  1.00  0.00      RA0  N
ATOM   2509  H   ALA A 269      20.876  10.170   3.429  1.00  0.00      RA0  H
ATOM   2510  CA  ALA A 269      20.878  10.736   1.313  1.00  0.00      RA0  C
ATOM   2511  CB  ALA A 269      20.114  11.983   1.729  1.00  0.00      RA0  C
ATOM   2512  C   ALA A 269      22.157  11.136   0.573  1.00  0.00      RA0  C
ATOM   2513  O   ALA A 269      22.237  11.113  -0.660  1.00  0.00      RA0  O
ATOM   2514  N   LEU A 270      23.169  11.466   1.347  1.00  0.00      RA0  N
ATOM   2515  H   LEU A 270      23.050  11.418   2.343  1.00  0.00      RA0  H
ATOM   2516  CA  LEU A 270      24.458  11.851   0.806  1.00  0.00      RA0  C
ATOM   2517  CB  LEU A 270      25.342  12.389   1.921  1.00  0.00      RA0  C
ATOM   2518  CG  LEU A 270      26.206  13.532   1.411  1.00  0.00      RA0  C
ATOM   2519  CD1 LEU A 270      25.354  14.567   0.682  1.00  0.00      RA0  C
ATOM   2520  CD2 LEU A 270      27.029  14.153   2.533  1.00  0.00      RA0  C
ATOM   2521  C   LEU A 270      25.115  10.691   0.071  1.00  0.00      RA0  C
ATOM   2522  O   LEU A 270      25.678  10.870  -1.011  1.00  0.00      RA0  O
ATOM   2523  N   GLU A 271      25.041   9.490   0.650  1.00  0.00      RA0  N
ATOM   2524  H   GLU A 271      24.593   9.386   1.542  1.00  0.00      RA0  H
ATOM   2525  CA  GLU A 271      25.599   8.306   0.008  1.00  0.00      RA0  C
ATOM   2526  CB  GLU A 271      25.754   7.162   1.029  1.00  0.00      RA0  C
ATOM   2527  CG  GLU A 271      26.789   7.671   2.056  1.00  0.00      RA0  C
ATOM   2528  CD  GLU A 271      27.169   6.694   3.164  1.00  0.00      RA0  C
ATOM   2529  OE1 GLU A 271      26.295   6.072   3.757  1.00  0.00      RA0  O
ATOM   2530  OE2 GLU A 271      28.353   6.599   3.493  1.00  0.00      RA0  O
ATOM   2531  C   GLU A 271      24.949   8.043  -1.335  1.00  0.00      RA0  C
ATOM   2532  O   GLU A 271      25.613   7.631  -2.296  1.00  0.00      RA0  O
ATOM   2533  N   VAL A 272      23.629   8.230  -1.400  1.00  0.00      RA0  N
ATOM   2534  H   VAL A 272      23.132   8.469  -0.563  1.00  0.00      RA0  H
ATOM   2535  CA  VAL A 272      22.913   8.064  -2.654  1.00  0.00      RA0  C
ATOM   2536  CB  VAL A 272      21.401   8.112  -2.426  1.00  0.00      RA0  C
ATOM   2537  CG1 VAL A 272      20.631   8.078  -3.748  1.00  0.00      RA0  C
ATOM   2538  CG2 VAL A 272      20.969   6.981  -1.493  1.00  0.00      RA0  C
ATOM   2539  C   VAL A 272      23.351   9.134  -3.669  1.00  0.00      RA0  C
ATOM   2540  O   VAL A 272      23.580   8.838  -4.844  1.00  0.00      RA0  O
ATOM   2541  N   GLN A 273      23.486  10.370  -3.202  1.00  0.00      RA0  N
ATOM   2542  H   GLN A 273      23.290  10.523  -2.230  1.00  0.00      RA0  H
ATOM   2543  CA  GLN A 273      23.943  11.461  -4.065  1.00  0.00      RA0  C
ATOM   2544  CB  GLN A 273      23.825  12.778  -3.303  1.00  0.00      RA0  C
ATOM   2545  CG  GLN A 273      22.340  13.058  -3.052  1.00  0.00      RA0  C
ATOM   2546  CD  GLN A 273      22.167  14.024  -1.900  1.00  0.00      RA0  C
ATOM   2547  OE1 GLN A 273      23.026  14.853  -1.625  1.00  0.00      RA0  O
ATOM   2548  NE2 GLN A 273      20.993  13.887  -1.257  1.00  0.00      RA0  N
ATOM   2549 HE21 GLN A 273      20.387  13.128  -1.494  1.00  0.00      RA0  H
ATOM   2550 HE22 GLN A 273      20.664  14.490  -0.523  1.00  0.00      RA0  H
ATOM   2551  C   GLN A 273      25.334  11.173  -4.634  1.00  0.00      RA0  C
ATOM   2552  O   GLN A 273      25.568  11.387  -5.817  1.00  0.00      RA0  O
ATOM   2553  N   ARG A 274      26.231  10.646  -3.796  1.00  0.00      RA0  N
ATOM   2554  H   ARG A 274      25.967  10.486  -2.845  1.00  0.00      RA0  H
ATOM   2555  CA  ARG A 274      27.565  10.283  -4.262  1.00  0.00      RA0  C
ATOM   2556  CB  ARG A 274      28.410   9.867  -3.066  1.00  0.00      RA0  C
ATOM   2557  CG  ARG A 274      29.893  10.112  -3.296  1.00  0.00      RA0  C
ATOM   2558  CD  ARG A 274      30.709   9.689  -2.084  1.00  0.00      RA0  C
ATOM   2559  NE  ARG A 274      31.008   8.260  -2.085  1.00  0.00      RA0  N
ATOM   2560  HE  ARG A 274      30.406   7.609  -2.555  1.00  0.00      RA0  H
ATOM   2561  CZ  ARG A 274      32.210   7.854  -1.635  1.00  0.00      RA0  C
ATOM   2562  NH1 ARG A 274      33.077   8.725  -1.144  1.00  0.00      RA0  N
ATOM   2563 HH11 ARG A 274      33.996   8.499  -0.818  1.00  0.00      RA0  H
ATOM   2564 HH12 ARG A 274      32.903   9.720  -1.150  1.00  0.00      RA0  H
ATOM   2565  NH2 ARG A 274      32.549   6.579  -1.721  1.00  0.00      RA0  N
ATOM   2566 HH21 ARG A 274      33.398   6.210  -1.355  1.00  0.00      RA0  H
ATOM   2567 HH22 ARG A 274      31.955   5.931  -2.219  1.00  0.00      RA0  H
ATOM   2568  C   ARG A 274      27.530   9.170  -5.311  1.00  0.00      RA0  C
ATOM   2569  O   ARG A 274      28.216   9.245  -6.333  1.00  0.00      RA0  O
ATOM   2570  N   GLU A 275      26.704   8.163  -5.069  1.00  0.00      RA0  N
ATOM   2571  H   GLU A 275      26.229   8.111  -4.187  1.00  0.00      RA0  H
ATOM   2572  CA  GLU A 275      26.486   7.079  -6.026  1.00  0.00      RA0  C
ATOM   2573  CB  GLU A 275      25.481   6.045  -5.508  1.00  0.00      RA0  C
ATOM   2574  CG  GLU A 275      25.905   5.189  -4.314  1.00  0.00      RA0  C
ATOM   2575  CD  GLU A 275      24.764   4.251  -3.954  1.00  0.00      RA0  C
ATOM   2576  OE1 GLU A 275      23.782   4.707  -3.367  1.00  0.00      RA0  O
ATOM   2577  OE2 GLU A 275      24.855   3.065  -4.269  1.00  0.00      RA0  O
ATOM   2578  C   GLU A 275      25.951   7.572  -7.361  1.00  0.00      RA0  C
ATOM   2579  O   GLU A 275      26.364   7.113  -8.426  1.00  0.00      RA0  O
ATOM   2580  N   HIS A 276      24.971   8.463  -7.308  1.00  0.00      RA0  N
ATOM   2581  H   HIS A 276      24.699   8.815  -6.414  1.00  0.00      RA0  H
ATOM   2582  CA  HIS A 276      24.309   8.917  -8.514  1.00  0.00      RA0  C
ATOM   2583  CB  HIS A 276      22.938   9.509  -8.183  1.00  0.00      RA0  C
ATOM   2584  CG  HIS A 276      21.870   8.443  -8.112  1.00  0.00      RA0  C
ATOM   2585  ND1 HIS A 276      20.618   8.643  -8.564  1.00  0.00      RA0  N
ATOM   2586  HD1 HIS A 276      20.281   9.465  -8.975  1.00  0.00      RA0  H
ATOM   2587  CD2 HIS A 276      21.962   7.145  -7.598  1.00  0.00      RA0  C
ATOM   2588  NE2 HIS A 276      20.743   6.567  -7.750  1.00  0.00      RA0  N
ATOM   2589  CE1 HIS A 276      19.919   7.486  -8.342  1.00  0.00      RA0  C
ATOM   2590  C   HIS A 276      25.104   9.966  -9.265  1.00  0.00      RA0  C
ATOM   2591  O   HIS A 276      24.933  10.098 -10.475  1.00  0.00      RA0  O
ATOM   2592  N   GLY A 277      25.919  10.718  -8.523  1.00  0.00      RA0  N
ATOM   2593  H   GLY A 277      25.953  10.553  -7.538  1.00  0.00      RA0  H
ATOM   2594  CA  GLY A 277      26.588  11.904  -9.048  1.00  0.00      RA0  C
ATOM   2595  C   GLY A 277      25.760  13.145  -8.814  1.00  0.00      RA0  C
ATOM   2596  O   GLY A 277      24.514  13.078  -8.742  1.00  0.00      RA0  O
ATOM   2597  N   THR A 278      26.440  14.288  -8.703  1.00  0.00      RA0  N
ATOM   2598  H   THR A 278      27.429  14.324  -8.821  1.00  0.00      RA0  H
ATOM   2599  CA  THR A 278      25.757  15.568  -8.526  1.00  0.00      RA0  C
ATOM   2600  CB  THR A 278      25.977  15.889  -7.058  1.00  0.00      RA0  C
ATOM   2601  OG1 THR A 278      26.845  14.884  -6.512  1.00  0.00      RA0  O
ATOM   2602  HG1 THR A 278      27.715  15.076  -6.838  1.00  0.00      RA0  H
ATOM   2603  CG2 THR A 278      24.666  15.943  -6.272  1.00  0.00      RA0  C
ATOM   2604  C   THR A 278      26.320  16.617  -9.470  1.00  0.00      RA0  C
ATOM   2605  O   THR A 278      27.309  16.391 -10.188  1.00  0.00      RA0  O
ATOM   2606  N   GLU A 279      25.679  17.769  -9.444  1.00  0.00      RA0  N
ATOM   2607  H   GLU A 279      24.894  17.879  -8.839  1.00  0.00      RA0  H
ATOM   2608  CA  GLU A 279      26.239  18.968 -10.038  1.00  0.00      RA0  C
ATOM   2609  CB  GLU A 279      25.301  20.163  -9.880  1.00  0.00      RA0  C
ATOM   2610  CG  GLU A 279      23.868  20.015 -10.377  1.00  0.00      RA0  C
ATOM   2611  CD  GLU A 279      23.144  21.267  -9.931  1.00  0.00      RA0  C
ATOM   2612  OE1 GLU A 279      21.941  21.230  -9.697  1.00  0.00      RA0  O
ATOM   2613  OE2 GLU A 279      23.791  22.295  -9.770  1.00  0.00      RA0  O
ATOM   2614  C   GLU A 279      27.507  19.356  -9.262  1.00  0.00      RA0  C
ATOM   2615  O   GLU A 279      27.809  18.772  -8.218  1.00  0.00      RA0  O
ATOM   2616  N   LYS A 280      28.275  20.295  -9.804  1.00  0.00      RA0  N
ATOM   2617  H   LYS A 280      28.004  20.776 -10.642  1.00  0.00      RA0  H
ATOM   2618  CA  LYS A 280      29.527  20.680  -9.184  1.00  0.00      RA0  C
ATOM   2619  CB  LYS A 280      30.767  19.935  -9.687  1.00  0.00      RA0  C
ATOM   2620  CG  LYS A 280      31.212  20.133 -11.132  1.00  0.00      RA0  C
ATOM   2621  CD  LYS A 280      32.734  19.958 -11.188  1.00  0.00      RA0  C
ATOM   2622  CE  LYS A 280      33.292  19.690 -12.584  1.00  0.00      RA0  C
ATOM   2623  NZ  LYS A 280      32.930  18.323 -12.953  1.00  0.00      RA0  N
ATOM   2624  HZ1 LYS A 280      33.170  18.036 -13.924  1.00  0.00      RA0  H
ATOM   2625  HZ2 LYS A 280      33.284  17.589 -12.312  1.00  0.00      RA0  H
ATOM   2626  HZ3 LYS A 280      31.898  18.158 -12.937  1.00  0.00      RA0  H
ATOM   2627  C   LYS A 280      29.683  22.178  -9.211  1.00  0.00      RA0  C
ATOM   2628  O   LYS A 280      29.246  22.849 -10.129  1.00  0.00      RA0  O
ATOM   2629  N   LEU A 281      30.353  22.677  -8.200  1.00  0.00      RA0  N
ATOM   2630  H   LEU A 281      30.807  22.060  -7.561  1.00  0.00      RA0  H
ATOM   2631  CA  LEU A 281      30.658  24.089  -8.112  1.00  0.00      RA0  C
ATOM   2632  CB  LEU A 281      30.681  24.510  -6.643  1.00  0.00      RA0  C
ATOM   2633  CG  LEU A 281      30.846  26.013  -6.415  1.00  0.00      RA0  C
ATOM   2634  CD1 LEU A 281      29.590  26.786  -6.812  1.00  0.00      RA0  C
ATOM   2635  CD2 LEU A 281      31.258  26.321  -4.976  1.00  0.00      RA0  C
ATOM   2636  C   LEU A 281      32.011  24.336  -8.760  1.00  0.00      RA0  C
ATOM   2637  O   LEU A 281      33.034  23.759  -8.374  1.00  0.00      RA0  O
ATOM   2638  N   VAL A 282      32.001  25.160  -9.805  1.00  0.00      RA0  N
ATOM   2639  H   VAL A 282      31.163  25.645 -10.042  1.00  0.00      RA0  H
ATOM   2640  CA  VAL A 282      33.204  25.528 -10.522  1.00  0.00      RA0  C
ATOM   2641  CB  VAL A 282      33.122  25.133 -11.998  1.00  0.00      RA0  C
ATOM   2642  CG1 VAL A 282      33.005  23.622 -12.165  1.00  0.00      RA0  C
ATOM   2643  CG2 VAL A 282      32.003  25.896 -12.711  1.00  0.00      RA0  C
ATOM   2644  C   VAL A 282      33.445  27.044 -10.439  1.00  0.00      RA0  C
ATOM   2645  O   VAL A 282      32.574  27.810 -10.004  1.00  0.00      RA0  O
ATOM   2646  N   GLY A 283      34.626  27.468 -10.858  1.00  0.00      RA0  N
ATOM   2647  H   GLY A 283      35.247  26.815 -11.293  1.00  0.00      RA0  H
ATOM   2648  CA  GLY A 283      34.939  28.875 -11.012  1.00  0.00      RA0  C
ATOM   2649  C   GLY A 283      34.754  29.281 -12.453  1.00  0.00      RA0  C
ATOM   2650  O   GLY A 283      34.875  28.456 -13.373  1.00  0.00      RA0  O
ATOM   2651  N   LEU A 284      34.425  30.550 -12.656  1.00  0.00      RA0  N
ATOM   2652  H   LEU A 284      34.307  31.168 -11.876  1.00  0.00      RA0  H
ATOM   2653  CA  LEU A 284      34.368  31.156 -13.992  1.00  0.00      RA0  C
ATOM   2654  CB  LEU A 284      32.943  31.551 -14.376  1.00  0.00      RA0  C
ATOM   2655  CG  LEU A 284      31.933  30.408 -14.452  1.00  0.00      RA0  C
ATOM   2656  CD1 LEU A 284      30.537  30.949 -14.754  1.00  0.00      RA0  C
ATOM   2657  CD2 LEU A 284      32.345  29.327 -15.450  1.00  0.00      RA0  C
ATOM   2658  C   LEU A 284      35.194  32.425 -13.939  1.00  0.00      RA0  C
ATOM   2659  O   LEU A 284      35.170  33.133 -12.939  1.00  0.00      RA0  O
ATOM   2660  N   VAL A 285      35.932  32.657 -15.018  1.00  0.00      RA0  N
ATOM   2661  H   VAL A 285      35.892  32.012 -15.784  1.00  0.00      RA0  H
ATOM   2662  CA  VAL A 285      36.717  33.865 -15.231  1.00  0.00      RA0  C
ATOM   2663  CB  VAL A 285      38.199  33.476 -15.268  1.00  0.00      RA0  C
ATOM   2664  CG1 VAL A 285      39.080  34.581 -15.850  1.00  0.00      RA0  C
ATOM   2665  CG2 VAL A 285      38.671  33.009 -13.890  1.00  0.00      RA0  C
ATOM   2666  C   VAL A 285      36.307  34.525 -16.554  1.00  0.00      RA0  C
ATOM   2667  O   VAL A 285      36.271  33.894 -17.616  1.00  0.00      RA0  O
ATOM   2668  N   MSE A 286      36.020  35.818 -16.490  1.00  0.00      RA0  N
ATOM   2669  H   MSE A 286      36.102  36.316 -15.621  1.00  0.00      RA0  H
ATOM   2670  CA  MSE A 286      35.698  36.579 -17.670  1.00  0.00      RA0  C
ATOM   2671  CB  MSE A 286      34.251  37.049 -17.621  1.00  0.00      RA0  C
ATOM   2672  CG  MSE A 286      33.813  37.705 -18.928  1.00  0.00      RA0  C
ATOM   2673  SE  MSE A 286      32.096  38.224 -18.851  1.00  0.00      RA0  S
ATOM   2674  CE  MSE A 286      32.301  39.488 -17.597  1.00  0.00      RA0  C
ATOM   2675  C   MSE A 286      36.644  37.771 -17.754  1.00  0.00      RA0  C
ATOM   2676  O   MSE A 286      36.491  38.724 -17.011  1.00  0.00      RA0  O
ATOM   2677  N   THR A 287      37.660  37.670 -18.609  1.00  0.00      RA0  N
ATOM   2678  H   THR A 287      37.820  36.823 -19.116  1.00  0.00      RA0  H
ATOM   2679  CA  THR A 287      38.602  38.789 -18.835  1.00  0.00      RA0  C
ATOM   2680  CB  THR A 287      39.804  38.091 -19.429  1.00  0.00      RA0  C
ATOM   2681  OG1 THR A 287      39.690  36.706 -19.066  1.00  0.00      RA0  O
ATOM   2682  HG1 THR A 287      40.512  36.292 -19.302  1.00  0.00      RA0  H
ATOM   2683  CG2 THR A 287      41.130  38.689 -18.955  1.00  0.00      RA0  C
ATOM   2684  C   THR A 287      38.007  39.900 -19.698  1.00  0.00      RA0  C
ATOM   2685  O   THR A 287      38.496  41.041 -19.694  1.00  0.00      RA0  O
ATOM   2686  N   GLU A 288      36.976  39.563 -20.459  1.00  0.00      RA0  N
ATOM   2687  H   GLU A 288      36.562  38.662 -20.351  1.00  0.00      RA0  H
ATOM   2688  CA  GLU A 288      36.258  40.542 -21.252  1.00  0.00      RA0  C
ATOM   2689  CB  GLU A 288      35.293  39.909 -22.271  1.00  0.00      RA0  C
ATOM   2690  CG  GLU A 288      35.199  40.625 -23.641  1.00  0.00      RA0  C
ATOM   2691  CD  GLU A 288      33.839  41.276 -23.899  1.00  0.00      RA0  C
ATOM   2692  OE1 GLU A 288      33.464  42.188 -23.171  1.00  0.00      RA0  O
ATOM   2693  OE2 GLU A 288      33.137  40.892 -24.843  1.00  0.00      RA0  O
ATOM   2694  C   GLU A 288      35.578  41.524 -20.326  1.00  0.00      RA0  C
ATOM   2695  O   GLU A 288      35.261  41.196 -19.186  1.00  0.00      RA0  O
ATOM   2696  N   LYS A 289      35.355  42.734 -20.814  1.00  0.00      RA0  N
ATOM   2697  H   LYS A 289      35.270  42.809 -21.810  1.00  0.00      RA0  H
ATOM   2698  CA  LYS A 289      34.808  43.781 -19.965  1.00  0.00      RA0  C
ATOM   2699  CB  LYS A 289      35.126  45.181 -20.482  1.00  0.00      RA0  C
ATOM   2700  CG  LYS A 289      36.656  45.300 -20.398  1.00  0.00      RA0  C
ATOM   2701  CD  LYS A 289      37.176  44.718 -19.070  1.00  0.00      RA0  C
ATOM   2702  CE  LYS A 289      38.679  44.419 -19.040  1.00  0.00      RA0  C
ATOM   2703  NZ  LYS A 289      38.925  43.251 -18.176  1.00  0.00      RA0  N
ATOM   2704  HZ1 LYS A 289      39.941  43.144 -17.994  1.00  0.00      RA0  H
ATOM   2705  HZ2 LYS A 289      38.431  43.342 -17.267  1.00  0.00      RA0  H
ATOM   2706  HZ3 LYS A 289      38.584  42.396 -18.673  1.00  0.00      RA0  H
ATOM   2707  C   LYS A 289      33.379  43.426 -19.595  1.00  0.00      RA0  C
ATOM   2708  O   LYS A 289      32.632  42.874 -20.400  1.00  0.00      RA0  O
ATOM   2709  N   GLY A 290      33.013  43.721 -18.356  1.00  0.00      RA0  N
ATOM   2710  H   GLY A 290      33.673  44.008 -17.662  1.00  0.00      RA0  H
ATOM   2711  CA  GLY A 290      31.687  43.389 -17.865  1.00  0.00      RA0  C
ATOM   2712  C   GLY A 290      31.833  42.752 -16.507  1.00  0.00      RA0  C
ATOM   2713  O   GLY A 290      32.950  42.444 -16.062  1.00  0.00      RA0  O
ATOM   2714  N   VAL A 291      30.708  42.562 -15.838  1.00  0.00      RA0  N
ATOM   2715  H   VAL A 291      29.805  42.745 -16.228  1.00  0.00      RA0  H
ATOM   2716  CA  VAL A 291      30.709  41.920 -14.517  1.00  0.00      RA0  C
ATOM   2717  CB  VAL A 291      30.399  42.936 -13.405  1.00  0.00      RA0  C
ATOM   2718  CG1 VAL A 291      30.406  42.275 -12.024  1.00  0.00      RA0  C
ATOM   2719  CG2 VAL A 291      31.356  44.130 -13.443  1.00  0.00      RA0  C
ATOM   2720  C   VAL A 291      29.698  40.769 -14.489  1.00  0.00      RA0  C
ATOM   2721  O   VAL A 291      28.548  40.905 -14.924  1.00  0.00      RA0  O
ATOM   2722  N   LEU A 292      30.166  39.625 -14.000  1.00  0.00      RA0  N
ATOM   2723  H   LEU A 292      31.054  39.641 -13.546  1.00  0.00      RA0  H
ATOM   2724  CA  LEU A 292      29.327  38.462 -13.794  1.00  0.00      RA0  C
ATOM   2725  CB  LEU A 292      30.205  37.231 -13.565  1.00  0.00      RA0  C
ATOM   2726  CG  LEU A 292      31.067  36.882 -14.778  1.00  0.00      RA0  C
ATOM   2727  CD1 LEU A 292      32.113  35.813 -14.455  1.00  0.00      RA0  C
ATOM   2728  CD2 LEU A 292      30.208  36.498 -15.982  1.00  0.00      RA0  C
ATOM   2729  C   LEU A 292      28.431  38.707 -12.569  1.00  0.00      RA0  C
ATOM   2730  O   LEU A 292      28.914  39.162 -11.524  1.00  0.00      RA0  O
ATOM   2731  N   ARG A 293      27.134  38.411 -12.709  1.00  0.00      RA0  N
ATOM   2732  H   ARG A 293      26.818  37.917 -13.518  1.00  0.00      RA0  H
ATOM   2733  CA  ARG A 293      26.157  38.651 -11.644  1.00  0.00      RA0  C
ATOM   2734  CB  ARG A 293      24.814  39.222 -12.085  1.00  0.00      RA0  C
ATOM   2735  CG  ARG A 293      24.521  40.564 -12.735  1.00  0.00      RA0  C
ATOM   2736  CD  ARG A 293      22.994  40.772 -12.641  1.00  0.00      RA0  C
ATOM   2737  NE  ARG A 293      22.246  39.592 -13.106  1.00  0.00      RA0  N
ATOM   2738  HE  ARG A 293      22.361  39.340 -14.070  1.00  0.00      RA0  H
ATOM   2739  CZ  ARG A 293      21.483  38.839 -12.238  1.00  0.00      RA0  C
ATOM   2740  NH1 ARG A 293      21.371  39.201 -10.944  1.00  0.00      RA0  N
ATOM   2741 HH11 ARG A 293      20.928  38.558 -10.282  1.00  0.00      RA0  H
ATOM   2742 HH12 ARG A 293      21.719  40.058 -10.572  1.00  0.00      RA0  H
ATOM   2743  NH2 ARG A 293      20.861  37.722 -12.670  1.00  0.00      RA0  N
ATOM   2744 HH21 ARG A 293      20.314  37.192 -11.996  1.00  0.00      RA0  H
ATOM   2745 HH22 ARG A 293      20.907  37.367 -13.602  1.00  0.00      RA0  H
ATOM   2746  C   ARG A 293      25.599  37.355 -11.079  1.00  0.00      RA0  C
ATOM   2747  O   ARG A 293      25.424  36.381 -11.806  1.00  0.00      RA0  O
ATOM   2748  N   ASN A 294      25.240  37.378  -9.799  1.00  0.00      RA0  N
ATOM   2749  H   ASN A 294      25.459  38.173  -9.236  1.00  0.00      RA0  H
ATOM   2750  CA  ASN A 294      24.497  36.266  -9.191  1.00  0.00      RA0  C
ATOM   2751  CB  ASN A 294      23.945  36.608  -7.806  1.00  0.00      RA0  C
ATOM   2752  CG  ASN A 294      25.033  36.814  -6.778  1.00  0.00      RA0  C
ATOM   2753  OD1 ASN A 294      26.225  36.858  -7.080  1.00  0.00      RA0  O
ATOM   2754  ND2 ASN A 294      24.538  36.975  -5.538  1.00  0.00      RA0  N
ATOM   2755 HD21 ASN A 294      23.549  36.925  -5.387  1.00  0.00      RA0  H
ATOM   2756 HD22 ASN A 294      25.095  37.130  -4.721  1.00  0.00      RA0  H
ATOM   2757  C   ASN A 294      23.291  35.885 -10.049  1.00  0.00      RA0  C
ATOM   2758  O   ASN A 294      22.611  36.762 -10.617  1.00  0.00      RA0  O
ATOM   2759  N   GLU A 295      23.046  34.590 -10.131  1.00  0.00      RA0  N
ATOM   2760  H   GLU A 295      23.675  33.960  -9.678  1.00  0.00      RA0  H
ATOM   2761  CA  GLU A 295      21.881  34.003 -10.797  1.00  0.00      RA0  C
ATOM   2762  CB  GLU A 295      20.482  34.508 -10.371  1.00  0.00      RA0  C
ATOM   2763  CG  GLU A 295      20.262  35.273  -9.057  1.00  0.00      RA0  C
ATOM   2764  CD  GLU A 295      20.109  36.755  -9.394  1.00  0.00      RA0  C
ATOM   2765  OE1 GLU A 295      19.498  37.069 -10.416  1.00  0.00      RA0  O
ATOM   2766  OE2 GLU A 295      20.645  37.607  -8.682  1.00  0.00      RA0  O
ATOM   2767  C   GLU A 295      21.911  34.023 -12.341  1.00  0.00      RA0  C
ATOM   2768  O   GLU A 295      20.986  33.530 -12.981  1.00  0.00      RA0  O
ATOM   2769  N   LEU A 296      22.949  34.586 -12.954  1.00  0.00      RA0  N
ATOM   2770  H   LEU A 296      23.691  34.967 -12.400  1.00  0.00      RA0  H
ATOM   2771  CA  LEU A 296      23.110  34.493 -14.398  1.00  0.00      RA0  C
ATOM   2772  CB  LEU A 296      24.349  35.308 -14.786  1.00  0.00      RA0  C
ATOM   2773  CG  LEU A 296      24.485  35.695 -16.259  1.00  0.00      RA0  C
ATOM   2774  CD1 LEU A 296      23.356  36.619 -16.716  1.00  0.00      RA0  C
ATOM   2775  CD2 LEU A 296      25.851  36.321 -16.540  1.00  0.00      RA0  C
ATOM   2776  C   LEU A 296      23.217  33.013 -14.834  1.00  0.00      RA0  C
ATOM   2777  O   LEU A 296      23.923  32.228 -14.197  1.00  0.00      RA0  O
ATOM   2778  N   PRO A 297      22.509  32.611 -15.885  1.00  0.00      RA0  N
ATOM   2779  CD  PRO A 297      21.467  33.367 -16.562  1.00  0.00      RA0  C
ATOM   2780  CA  PRO A 297      22.690  31.265 -16.443  1.00  0.00      RA0  C
ATOM   2781  CB  PRO A 297      21.586  31.186 -17.501  1.00  0.00      RA0  C
ATOM   2782  CG  PRO A 297      20.581  32.284 -17.157  1.00  0.00      RA0  C
ATOM   2783  C   PRO A 297      24.068  31.043 -17.084  1.00  0.00      RA0  C
ATOM   2784  O   PRO A 297      24.695  31.984 -17.585  1.00  0.00      RA0  O
ATOM   2785  N   VAL A 298      24.496  29.790 -17.072  1.00  0.00      RA0  N
ATOM   2786  H   VAL A 298      23.909  29.074 -16.682  1.00  0.00      RA0  H
ATOM   2787  CA  VAL A 298      25.767  29.376 -17.650  1.00  0.00      RA0  C
ATOM   2788  CB  VAL A 298      26.714  28.918 -16.538  1.00  0.00      RA0  C
ATOM   2789  CG1 VAL A 298      28.072  28.512 -17.105  1.00  0.00      RA0  C
ATOM   2790  CG2 VAL A 298      26.840  29.961 -15.430  1.00  0.00      RA0  C
ATOM   2791  C   VAL A 298      25.457  28.200 -18.559  1.00  0.00      RA0  C
ATOM   2792  O   VAL A 298      24.972  27.172 -18.079  1.00  0.00      RA0  O
ATOM   2793  N   ARG A 299      25.730  28.330 -19.853  1.00  0.00      RA0  N
ATOM   2794  H   ARG A 299      26.209  29.133 -20.203  1.00  0.00      RA0  H
ATOM   2795  CA  ARG A 299      25.339  27.304 -20.783  1.00  0.00      RA0  C
ATOM   2796  CB  ARG A 299      24.379  27.854 -21.828  1.00  0.00      RA0  C
ATOM   2797  CG  ARG A 299      23.055  28.218 -21.182  1.00  0.00      RA0  C
ATOM   2798  CD  ARG A 299      21.997  28.672 -22.176  1.00  0.00      RA0  C
ATOM   2799  NE  ARG A 299      20.742  28.790 -21.453  1.00  0.00      RA0  N
ATOM   2800  HE  ARG A 299      20.468  27.999 -20.884  1.00  0.00      RA0  H
ATOM   2801  CZ  ARG A 299      20.018  29.936 -21.436  1.00  0.00      RA0  C
ATOM   2802  NH1 ARG A 299      20.379  30.963 -22.242  1.00  0.00      RA0  N
ATOM   2803 HH11 ARG A 299      19.885  31.834 -22.265  1.00  0.00      RA0  H
ATOM   2804 HH12 ARG A 299      21.174  30.884 -22.852  1.00  0.00      RA0  H
ATOM   2805  NH2 ARG A 299      18.963  30.010 -20.601  1.00  0.00      RA0  N
ATOM   2806 HH21 ARG A 299      18.308  30.761 -20.540  1.00  0.00      RA0  H
ATOM   2807 HH22 ARG A 299      18.824  29.244 -19.936  1.00  0.00      RA0  H
ATOM   2808  C   ARG A 299      26.519  26.656 -21.488  1.00  0.00      RA0  C
ATOM   2809  O   ARG A 299      27.532  27.302 -21.806  1.00  0.00      RA0  O
ATOM   2810  N   PHE A 300      26.362  25.362 -21.718  1.00  0.00      RA0  N
ATOM   2811  H   PHE A 300      25.522  24.874 -21.453  1.00  0.00      RA0  H
ATOM   2812  CA  PHE A 300      27.330  24.589 -22.461  1.00  0.00      RA0  C
ATOM   2813  CB  PHE A 300      28.560  24.259 -21.599  1.00  0.00      RA0  C
ATOM   2814  CG  PHE A 300      28.189  23.449 -20.374  1.00  0.00      RA0  C
ATOM   2815  CD1 PHE A 300      27.749  24.085 -19.218  1.00  0.00      RA0  C
ATOM   2816  CD2 PHE A 300      28.306  22.063 -20.395  1.00  0.00      RA0  C
ATOM   2817  CE1 PHE A 300      27.442  23.343 -18.083  1.00  0.00      RA0  C
ATOM   2818  CE2 PHE A 300      28.000  21.319 -19.261  1.00  0.00      RA0  C
ATOM   2819  CZ  PHE A 300      27.580  21.960 -18.101  1.00  0.00      RA0  C
ATOM   2820  C   PHE A 300      26.674  23.306 -22.983  1.00  0.00      RA0  C
ATOM   2821  O   PHE A 300      25.535  22.967 -22.621  1.00  0.00      RA0  O
ATOM   2822  N   THR A 301      27.376  22.629 -23.884  1.00  0.00      RA0  N
ATOM   2823  H   THR A 301      28.280  22.908 -24.199  1.00  0.00      RA0  H
ATOM   2824  CA  THR A 301      26.934  21.344 -24.416  1.00  0.00      RA0  C
ATOM   2825  CB  THR A 301      26.795  21.600 -25.899  1.00  0.00      RA0  C
ATOM   2826  OG1 THR A 301      26.368  22.961 -26.069  1.00  0.00      RA0  O
ATOM   2827  HG1 THR A 301      26.249  23.087 -27.001  1.00  0.00      RA0  H
ATOM   2828  CG2 THR A 301      25.856  20.615 -26.591  1.00  0.00      RA0  C
ATOM   2829  C   THR A 301      27.989  20.306 -24.065  1.00  0.00      RA0  C
ATOM   2830  O   THR A 301      29.174  20.558 -24.288  1.00  0.00      RA0  O
ATOM   2831  N   ASP A 302      27.580  19.152 -23.528  1.00  0.00      RA0  N
ATOM   2832  H   ASP A 302      26.609  18.911 -23.479  1.00  0.00      RA0  H
ATOM   2833  CA  ASP A 302      28.564  18.123 -23.156  1.00  0.00      RA0  C
ATOM   2834  CB  ASP A 302      27.982  17.208 -22.072  1.00  0.00      RA0  C
ATOM   2835  CG  ASP A 302      27.501  15.918 -22.702  1.00  0.00      RA0  C
ATOM   2836  OD1 ASP A 302      26.587  15.944 -23.515  1.00  0.00      RA0  O
ATOM   2837  OD2 ASP A 302      28.092  14.879 -22.438  1.00  0.00      RA0  O
ATOM   2838  C   ASP A 302      28.993  17.345 -24.374  1.00  0.00      RA0  C
ATOM   2839  O   ASP A 302      28.489  17.576 -25.474  1.00  0.00      RA0  O
ATOM   2840  N   ALA A 303      29.948  16.438 -24.178  1.00  0.00      RA0  N
ATOM   2841  H   ALA A 303      30.079  16.118 -23.239  1.00  0.00      RA0  H
ATOM   2842  CA  ALA A 303      30.554  15.735 -25.303  1.00  0.00      RA0  C
ATOM   2843  CB  ALA A 303      31.693  14.837 -24.821  1.00  0.00      RA0  C
ATOM   2844  C   ALA A 303      29.544  14.886 -26.056  1.00  0.00      RA0  C
ATOM   2845  O   ALA A 303      29.715  14.642 -27.238  1.00  0.00      RA0  O
ATOM   2846  N   GLN A 304      28.482  14.467 -25.370  1.00  0.00      RA0  N
ATOM   2847  H   GLN A 304      28.326  14.779 -24.428  1.00  0.00      RA0  H
ATOM   2848  CA  GLN A 304      27.435  13.648 -25.963  1.00  0.00      RA0  C
ATOM   2849  CB  GLN A 304      26.870  12.648 -24.957  1.00  0.00      RA0  C
ATOM   2850  CG  GLN A 304      27.431  11.236 -25.176  1.00  0.00      RA0  C
ATOM   2851  CD  GLN A 304      28.924  11.151 -24.890  1.00  0.00      RA0  C
ATOM   2852  OE1 GLN A 304      29.344  10.716 -23.824  1.00  0.00      RA0  O
ATOM   2853  NE2 GLN A 304      29.717  11.510 -25.919  1.00  0.00      RA0  N
ATOM   2854 HE21 GLN A 304      29.338  11.906 -26.757  1.00  0.00      RA0  H
ATOM   2855 HE22 GLN A 304      30.709  11.411 -25.862  1.00  0.00      RA0  H
ATOM   2856  C   GLN A 304      26.352  14.498 -26.663  1.00  0.00      RA0  C
ATOM   2857  O   GLN A 304      25.423  13.951 -27.245  1.00  0.00      RA0  O
ATOM   2858  N   GLY A 305      26.476  15.823 -26.599  1.00  0.00      RA0  N
ATOM   2859  H   GLY A 305      27.160  16.212 -25.978  1.00  0.00      RA0  H
ATOM   2860  CA  GLY A 305      25.537  16.742 -27.241  1.00  0.00      RA0  C
ATOM   2861  C   GLY A 305      24.366  17.210 -26.386  1.00  0.00      RA0  C
ATOM   2862  O   GLY A 305      23.473  17.922 -26.886  1.00  0.00      RA0  O
ATOM   2863  N   ASN A 306      24.350  16.828 -25.110  1.00  0.00      RA0  N
ATOM   2864  H   ASN A 306      25.163  16.390 -24.727  1.00  0.00      RA0  H
ATOM   2865  CA  ASN A 306      23.293  17.265 -24.215  1.00  0.00      RA0  C
ATOM   2866  CB  ASN A 306      23.330  16.527 -22.876  1.00  0.00      RA0  C
ATOM   2867  CG  ASN A 306      23.103  15.042 -23.025  1.00  0.00      RA0  C
ATOM   2868  OD1 ASN A 306      21.981  14.577 -23.200  1.00  0.00      RA0  O
ATOM   2869  ND2 ASN A 306      24.232  14.318 -22.918  1.00  0.00      RA0  N
ATOM   2870 HD21 ASN A 306      25.122  14.781 -22.796  1.00  0.00      RA0  H
ATOM   2871 HD22 ASN A 306      24.262  13.322 -22.957  1.00  0.00      RA0  H
ATOM   2872  C   ASN A 306      23.555  18.737 -23.892  1.00  0.00      RA0  C
ATOM   2873  O   ASN A 306      24.662  19.087 -23.502  1.00  0.00      RA0  O
ATOM   2874  N   GLN A 307      22.558  19.592 -24.094  1.00  0.00      RA0  N
ATOM   2875  H   GLN A 307      21.655  19.227 -24.310  1.00  0.00      RA0  H
ATOM   2876  CA  GLN A 307      22.691  21.008 -23.702  1.00  0.00      RA0  C
ATOM   2877  CB  GLN A 307      21.766  21.848 -24.571  1.00  0.00      RA0  C
ATOM   2878  CG  GLN A 307      22.139  21.626 -26.036  1.00  0.00      RA0  C
ATOM   2879  CD  GLN A 307      21.088  22.222 -26.940  1.00  0.00      RA0  C
ATOM   2880  OE1 GLN A 307      20.599  23.327 -26.736  1.00  0.00      RA0  O
ATOM   2881  NE2 GLN A 307      20.760  21.410 -27.960  1.00  0.00      RA0  N
ATOM   2882 HE21 GLN A 307      21.213  20.521 -28.054  1.00  0.00      RA0  H
ATOM   2883 HE22 GLN A 307      20.070  21.671 -28.633  1.00  0.00      RA0  H
ATOM   2884  C   GLN A 307      22.391  21.139 -22.219  1.00  0.00      RA0  C
ATOM   2885  O   GLN A 307      21.406  20.566 -21.713  1.00  0.00      RA0  O
ATOM   2886  N   HIS A 308      23.245  21.895 -21.530  1.00  0.00      RA0  N
ATOM   2887  H   HIS A 308      23.929  22.439 -22.011  1.00  0.00      RA0  H
ATOM   2888  CA  HIS A 308      23.174  22.063 -20.094  1.00  0.00      RA0  C
ATOM   2889  CB  HIS A 308      24.329  21.327 -19.424  1.00  0.00      RA0  C
ATOM   2890  CG  HIS A 308      24.067  19.838 -19.443  1.00  0.00      RA0  C
ATOM   2891  ND1 HIS A 308      22.866  19.282 -19.705  1.00  0.00      RA0  N
ATOM   2892  HD1 HIS A 308      22.041  19.739 -19.989  1.00  0.00      RA0  H
ATOM   2893  CD2 HIS A 308      24.981  18.816 -19.171  1.00  0.00      RA0  C
ATOM   2894  NE2 HIS A 308      24.313  17.640 -19.264  1.00  0.00      RA0  N
ATOM   2895  CE1 HIS A 308      23.016  17.926 -19.592  1.00  0.00      RA0  C
ATOM   2896  C   HIS A 308      23.109  23.530 -19.723  1.00  0.00      RA0  C
ATOM   2897  O   HIS A 308      23.609  24.399 -20.439  1.00  0.00      RA0  O
ATOM   2898  N   GLU A 309      22.458  23.777 -18.599  1.00  0.00      RA0  N
ATOM   2899  H   GLU A 309      22.043  23.056 -18.044  1.00  0.00      RA0  H
ATOM   2900  CA  GLU A 309      22.377  25.103 -18.018  1.00  0.00      RA0  C
ATOM   2901  CB  GLU A 309      21.026  25.744 -18.360  1.00  0.00      RA0  C
ATOM   2902  CG  GLU A 309      20.882  27.193 -17.885  1.00  0.00      RA0  C
ATOM   2903  CD  GLU A 309      19.688  27.843 -18.565  1.00  0.00      RA0  C
ATOM   2904  OE1 GLU A 309      19.209  27.330 -19.571  1.00  0.00      RA0  O
ATOM   2905  OE2 GLU A 309      19.259  28.910 -18.143  1.00  0.00      RA0  O
ATOM   2906  C   GLU A 309      22.650  25.033 -16.528  1.00  0.00      RA0  C
ATOM   2907  O   GLU A 309      21.931  24.375 -15.789  1.00  0.00      RA0  O
ATOM   2908  N   GLY A 310      23.709  25.710 -16.106  1.00  0.00      RA0  N
ATOM   2909  H   GLY A 310      24.196  26.264 -16.769  1.00  0.00      RA0  H
ATOM   2910  CA  GLY A 310      23.991  25.941 -14.712  1.00  0.00      RA0  C
ATOM   2911  C   GLY A 310      23.645  27.360 -14.335  1.00  0.00      RA0  C
ATOM   2912  O   GLY A 310      22.960  28.061 -15.068  1.00  0.00      RA0  O
ATOM   2913  N   ILE A 311      24.158  27.787 -13.192  1.00  0.00      RA0  N
ATOM   2914  H   ILE A 311      24.730  27.186 -12.626  1.00  0.00      RA0  H
ATOM   2915  CA  ILE A 311      23.850  29.107 -12.679  1.00  0.00      RA0  C
ATOM   2916  CB  ILE A 311      22.546  29.012 -11.873  1.00  0.00      RA0  C
ATOM   2917  CG2 ILE A 311      22.663  27.993 -10.734  1.00  0.00      RA0  C
ATOM   2918  CG1 ILE A 311      22.060  30.375 -11.392  1.00  0.00      RA0  C
ATOM   2919  CD1 ILE A 311      20.733  30.280 -10.640  1.00  0.00      RA0  C
ATOM   2920  C   ILE A 311      24.996  29.670 -11.857  1.00  0.00      RA0  C
ATOM   2921  O   ILE A 311      25.632  28.948 -11.116  1.00  0.00      RA0  O
ATOM   2922  N   ILE A 312      25.275  30.961 -12.016  1.00  0.00      RA0  N
ATOM   2923  H   ILE A 312      24.705  31.495 -12.641  1.00  0.00      RA0  H
ATOM   2924  CA  ILE A 312      26.184  31.649 -11.097  1.00  0.00      RA0  C
ATOM   2925  CB  ILE A 312      26.552  33.020 -11.666  1.00  0.00      RA0  C
ATOM   2926  CG2 ILE A 312      27.362  33.856 -10.678  1.00  0.00      RA0  C
ATOM   2927  CG1 ILE A 312      27.295  32.843 -12.989  1.00  0.00      RA0  C
ATOM   2928  CD1 ILE A 312      27.765  34.170 -13.582  1.00  0.00      RA0  C
ATOM   2929  C   ILE A 312      25.583  31.771  -9.706  1.00  0.00      RA0  C
ATOM   2930  O   ILE A 312      24.445  32.273  -9.526  1.00  0.00      RA0  O
ATOM   2931  N   THR A 313      26.355  31.344  -8.720  1.00  0.00      RA0  N
ATOM   2932  H   THR A 313      27.268  30.955  -8.864  1.00  0.00      RA0  H
ATOM   2933  CA  THR A 313      25.942  31.436  -7.336  1.00  0.00      RA0  C
ATOM   2934  CB  THR A 313      26.463  30.172  -6.669  1.00  0.00      RA0  C
ATOM   2935  OG1 THR A 313      27.814  29.941  -7.078  1.00  0.00      RA0  O
ATOM   2936  HG1 THR A 313      28.327  30.180  -6.302  1.00  0.00      RA0  H
ATOM   2937  CG2 THR A 313      25.607  28.967  -7.059  1.00  0.00      RA0  C
ATOM   2938  C   THR A 313      26.412  32.753  -6.728  1.00  0.00      RA0  C
ATOM   2939  O   THR A 313      25.665  33.424  -5.992  1.00  0.00      RA0  O
ATOM   2940  N   SER A 314      27.657  33.130  -7.030  1.00  0.00      RA0  N
ATOM   2941  H   SER A 314      28.268  32.543  -7.566  1.00  0.00      RA0  H
ATOM   2942  CA  SER A 314      28.190  34.438  -6.623  1.00  0.00      RA0  C
ATOM   2943  CB  SER A 314      29.013  34.300  -5.338  1.00  0.00      RA0  C
ATOM   2944  OG  SER A 314      28.245  33.859  -4.210  1.00  0.00      RA0  O
ATOM   2945  HG  SER A 314      28.291  32.897  -4.213  1.00  0.00      RA0  H
ATOM   2946  C   SER A 314      29.105  34.945  -7.690  1.00  0.00      RA0  C
ATOM   2947  O   SER A 314      29.994  34.209  -8.140  1.00  0.00      RA0  O
ATOM   2948  N   GLY A 315      28.901  36.186  -8.097  1.00  0.00      RA0  N
ATOM   2949  H   GLY A 315      28.174  36.745  -7.685  1.00  0.00      RA0  H
ATOM   2950  CA  GLY A 315      29.794  36.828  -9.023  1.00  0.00      RA0  C
ATOM   2951  C   GLY A 315      30.290  38.164  -8.514  1.00  0.00      RA0  C
ATOM   2952  O   GLY A 315      29.679  38.787  -7.626  1.00  0.00      RA0  O
ATOM   2953  N   THR A 316      31.434  38.590  -9.028  1.00  0.00      RA0  N
ATOM   2954  H   THR A 316      31.962  38.051  -9.690  1.00  0.00      RA0  H
ATOM   2955  CA  THR A 316      31.988  39.885  -8.655  1.00  0.00      RA0  C
ATOM   2956  CB  THR A 316      32.453  39.656  -7.205  1.00  0.00      RA0  C
ATOM   2957  OG1 THR A 316      31.568  40.334  -6.316  1.00  0.00      RA0  O
ATOM   2958  HG1 THR A 316      30.714  39.921  -6.447  1.00  0.00      RA0  H
ATOM   2959  CG2 THR A 316      33.929  39.894  -6.890  1.00  0.00      RA0  C
ATOM   2960  C   THR A 316      33.059  40.335  -9.637  1.00  0.00      RA0  C
ATOM   2961  O   THR A 316      33.493  39.572 -10.521  1.00  0.00      RA0  O
ATOM   2962  N   PHE A 317      33.474  41.591  -9.496  1.00  0.00      RA0  N
ATOM   2963  H   PHE A 317      33.124  42.139  -8.736  1.00  0.00      RA0  H
ATOM   2964  CA  PHE A 317      34.704  42.043 -10.130  1.00  0.00      RA0  C
ATOM   2965  CB  PHE A 317      34.551  43.496 -10.574  1.00  0.00      RA0  C
ATOM   2966  CG  PHE A 317      35.684  43.885 -11.492  1.00  0.00      RA0  C
ATOM   2967  CD1 PHE A 317      36.847  44.444 -10.974  1.00  0.00      RA0  C
ATOM   2968  CD2 PHE A 317      35.553  43.691 -12.862  1.00  0.00      RA0  C
ATOM   2969  CE1 PHE A 317      37.870  44.831 -11.830  1.00  0.00      RA0  C
ATOM   2970  CE2 PHE A 317      36.575  44.081 -13.718  1.00  0.00      RA0  C
ATOM   2971  CZ  PHE A 317      37.727  44.663 -13.202  1.00  0.00      RA0  C
ATOM   2972  C   PHE A 317      35.833  41.884  -9.098  1.00  0.00      RA0  C
ATOM   2973  O   PHE A 317      35.757  42.443  -7.987  1.00  0.00      RA0  O
ATOM   2974  N   SER A 318      36.827  41.062  -9.440  1.00  0.00      RA0  N
ATOM   2975  H   SER A 318      36.898  40.700 -10.371  1.00  0.00      RA0  H
ATOM   2976  CA  SER A 318      37.974  40.804  -8.559  1.00  0.00      RA0  C
ATOM   2977  CB  SER A 318      38.613  39.504  -9.066  1.00  0.00      RA0  C
ATOM   2978  OG  SER A 318      39.880  39.230  -8.460  1.00  0.00      RA0  O
ATOM   2979  HG  SER A 318      39.728  39.135  -7.519  1.00  0.00      RA0  H
ATOM   2980  C   SER A 318      38.959  41.989  -8.500  1.00  0.00      RA0  C
ATOM   2981  O   SER A 318      39.617  42.278  -9.506  1.00  0.00      RA0  O
ATOM   2982  N   PRO A 319      39.077  42.671  -7.354  1.00  0.00      RA0  N
ATOM   2983  CD  PRO A 319      38.281  42.505  -6.148  1.00  0.00      RA0  C
ATOM   2984  CA  PRO A 319      40.064  43.743  -7.245  1.00  0.00      RA0  C
ATOM   2985  CB  PRO A 319      39.789  44.315  -5.848  1.00  0.00      RA0  C
ATOM   2986  CG  PRO A 319      38.370  43.874  -5.492  1.00  0.00      RA0  C
ATOM   2987  C   PRO A 319      41.499  43.247  -7.414  1.00  0.00      RA0  C
ATOM   2988  O   PRO A 319      42.308  43.949  -7.980  1.00  0.00      RA0  O
ATOM   2989  N   THR A 320      41.809  42.052  -6.922  1.00  0.00      RA0  N
ATOM   2990  H   THR A 320      41.156  41.475  -6.425  1.00  0.00      RA0  H
ATOM   2991  CA  THR A 320      43.177  41.529  -7.035  1.00  0.00      RA0  C
ATOM   2992  CB  THR A 320      43.267  40.373  -6.056  1.00  0.00      RA0  C
ATOM   2993  OG1 THR A 320      42.597  40.759  -4.852  1.00  0.00      RA0  O
ATOM   2994  HG1 THR A 320      41.759  40.282  -4.841  1.00  0.00      RA0  H
ATOM   2995  CG2 THR A 320      44.710  39.951  -5.776  1.00  0.00      RA0  C
ATOM   2996  C   THR A 320      43.516  41.153  -8.466  1.00  0.00      RA0  C
ATOM   2997  O   THR A 320      44.624  41.454  -8.958  1.00  0.00      RA0  O
ATOM   2998  N   LEU A 321      42.585  40.511  -9.159  1.00  0.00      RA0  N
ATOM   2999  H   LEU A 321      41.679  40.335  -8.767  1.00  0.00      RA0  H
ATOM   3000  CA  LEU A 321      42.878  40.035 -10.511  1.00  0.00      RA0  C
ATOM   3001  CB  LEU A 321      42.069  38.777 -10.805  1.00  0.00      RA0  C
ATOM   3002  CG  LEU A 321      42.398  37.640  -9.843  1.00  0.00      RA0  C
ATOM   3003  CD1 LEU A 321      41.437  36.463  -9.990  1.00  0.00      RA0  C
ATOM   3004  CD2 LEU A 321      43.856  37.214  -9.976  1.00  0.00      RA0  C
ATOM   3005  C   LEU A 321      42.640  41.067 -11.603  1.00  0.00      RA0  C
ATOM   3006  O   LEU A 321      43.277  41.029 -12.647  1.00  0.00      RA0  O
ATOM   3007  N   GLY A 322      41.710  41.986 -11.366  1.00  0.00      RA0  N
ATOM   3008  H   GLY A 322      41.205  41.953 -10.504  1.00  0.00      RA0  H
ATOM   3009  CA  GLY A 322      41.354  43.001 -12.326  1.00  0.00      RA0  C
ATOM   3010  C   GLY A 322      40.411  42.552 -13.429  1.00  0.00      RA0  C
ATOM   3011  O   GLY A 322      40.387  43.142 -14.494  1.00  0.00      RA0  O
ATOM   3012  N   TYR A 323      39.611  41.518 -13.164  1.00  0.00      RA0  N
ATOM   3013  H   TYR A 323      39.608  41.065 -12.269  1.00  0.00      RA0  H
ATOM   3014  CA  TYR A 323      38.576  41.082 -14.083  1.00  0.00      RA0  C
ATOM   3015  CB  TYR A 323      39.141  40.209 -15.214  1.00  0.00      RA0  C
ATOM   3016  CG  TYR A 323      40.005  39.078 -14.698  1.00  0.00      RA0  C
ATOM   3017  CD1 TYR A 323      39.441  37.996 -14.032  1.00  0.00      RA0  C
ATOM   3018  CE1 TYR A 323      40.244  36.948 -13.601  1.00  0.00      RA0  C
ATOM   3019  CD2 TYR A 323      41.378  39.113 -14.916  1.00  0.00      RA0  C
ATOM   3020  CE2 TYR A 323      42.180  38.059 -14.496  1.00  0.00      RA0  C
ATOM   3021  CZ  TYR A 323      41.612  36.970 -13.845  1.00  0.00      RA0  C
ATOM   3022  OH  TYR A 323      42.400  35.911 -13.440  1.00  0.00      RA0  O
ATOM   3023  HH  TYR A 323      43.314  36.118 -13.591  1.00  0.00      RA0  H
ATOM   3024  C   TYR A 323      37.495  40.349 -13.273  1.00  0.00      RA0  C
ATOM   3025  O   TYR A 323      37.658  40.139 -12.075  1.00  0.00      RA0  O
ATOM   3026  N   SER A 324      36.418  39.952 -13.952  1.00  0.00      RA0  N
ATOM   3027  H   SER A 324      36.369  39.985 -14.951  1.00  0.00      RA0  H
ATOM   3028  CA  SER A 324      35.267  39.346 -13.283  1.00  0.00      RA0  C
ATOM   3029  CB  SER A 324      34.189  39.746 -14.246  1.00  0.00      RA0  C
ATOM   3030  OG  SER A 324      34.767  40.899 -14.878  1.00  0.00      RA0  O
ATOM   3031  HG  SER A 324      34.117  41.236 -15.487  1.00  0.00      RA0  H
ATOM   3032  C   SER A 324      35.474  37.865 -12.982  1.00  0.00      RA0  C
ATOM   3033  O   SER A 324      36.028  37.139 -13.800  1.00  0.00      RA0  O
ATOM   3034  N   ILE A 325      35.016  37.433 -11.809  1.00  0.00      RA0  N
ATOM   3035  H   ILE A 325      34.510  38.039 -11.190  1.00  0.00      RA0  H
ATOM   3036  CA  ILE A 325      35.057  36.023 -11.440  1.00  0.00      RA0  C
ATOM   3037  CB  ILE A 325      36.151  35.754 -10.406  1.00  0.00      RA0  C
ATOM   3038  CG2 ILE A 325      37.558  35.931 -10.979  1.00  0.00      RA0  C
ATOM   3039  CG1 ILE A 325      35.905  36.607  -9.162  1.00  0.00      RA0  C
ATOM   3040  CD1 ILE A 325      36.798  36.213  -7.991  1.00  0.00      RA0  C
ATOM   3041  C   ILE A 325      33.720  35.598 -10.854  1.00  0.00      RA0  C
ATOM   3042  O   ILE A 325      32.936  36.431 -10.374  1.00  0.00      RA0  O
ATOM   3043  N   ALA A 326      33.504  34.293 -10.824  1.00  0.00      RA0  N
ATOM   3044  H   ALA A 326      34.141  33.637 -11.239  1.00  0.00      RA0  H
ATOM   3045  CA  ALA A 326      32.285  33.768 -10.225  1.00  0.00      RA0  C
ATOM   3046  CB  ALA A 326      31.140  33.810 -11.237  1.00  0.00      RA0  C
ATOM   3047  C   ALA A 326      32.440  32.346  -9.779  1.00  0.00      RA0  C
ATOM   3048  O   ALA A 326      33.253  31.591 -10.332  1.00  0.00      RA0  O
ATOM   3049  N   LEU A 327      31.649  31.977  -8.775  1.00  0.00      RA0  N
ATOM   3050  H   LEU A 327      31.005  32.650  -8.411  1.00  0.00      RA0  H
ATOM   3051  CA  LEU A 327      31.360  30.590  -8.485  1.00  0.00      RA0  C
ATOM   3052  CB  LEU A 327      31.274  30.333  -6.981  1.00  0.00      RA0  C
ATOM   3053  CG  LEU A 327      32.635  30.488  -6.302  1.00  0.00      RA0  C
ATOM   3054  CD1 LEU A 327      32.599  30.090  -4.826  1.00  0.00      RA0  C
ATOM   3055  CD2 LEU A 327      33.732  29.748  -7.063  1.00  0.00      RA0  C
ATOM   3056  C   LEU A 327      30.035  30.255  -9.205  1.00  0.00      RA0  C
ATOM   3057  O   LEU A 327      29.129  31.098  -9.287  1.00  0.00      RA0  O
ATOM   3058  N   ALA A 328      29.974  29.054  -9.764  1.00  0.00      RA0  N
ATOM   3059  H   ALA A 328      30.747  28.418  -9.692  1.00  0.00      RA0  H
ATOM   3060  CA  ALA A 328      28.781  28.571 -10.476  1.00  0.00      RA0  C
ATOM   3061  CB  ALA A 328      28.921  28.807 -11.979  1.00  0.00      RA0  C
ATOM   3062  C   ALA A 328      28.548  27.092 -10.243  1.00  0.00      RA0  C
ATOM   3063  O   ALA A 328      29.489  26.294 -10.209  1.00  0.00      RA0  O
ATOM   3064  N   ARG A 329      27.274  26.747 -10.086  1.00  0.00      RA0  N
ATOM   3065  H   ARG A 329      26.577  27.453 -10.229  1.00  0.00      RA0  H
ATOM   3066  CA  ARG A 329      26.834  25.349 -10.011  1.00  0.00      RA0  C
ATOM   3067  CB  ARG A 329      25.656  25.223  -9.064  1.00  0.00      RA0  C
ATOM   3068  CG  ARG A 329      26.045  25.009  -7.606  1.00  0.00      RA0  C
ATOM   3069  CD  ARG A 329      24.775  24.836  -6.781  1.00  0.00      RA0  C
ATOM   3070  NE  ARG A 329      23.831  24.018  -7.540  1.00  0.00      RA0  N
ATOM   3071  HE  ARG A 329      24.172  23.183  -7.999  1.00  0.00      RA0  H
ATOM   3072  CZ  ARG A 329      22.551  24.437  -7.735  1.00  0.00      RA0  C
ATOM   3073  NH1 ARG A 329      22.120  25.552  -7.101  1.00  0.00      RA0  N
ATOM   3074 HH11 ARG A 329      21.188  25.907  -7.202  1.00  0.00      RA0  H
ATOM   3075 HH12 ARG A 329      22.731  26.063  -6.488  1.00  0.00      RA0  H
ATOM   3076  NH2 ARG A 329      21.750  23.728  -8.556  1.00  0.00      RA0  N
ATOM   3077 HH21 ARG A 329      20.788  23.916  -8.746  1.00  0.00      RA0  H
ATOM   3078 HH22 ARG A 329      22.135  22.918  -9.047  1.00  0.00      RA0  H
ATOM   3079  C   ARG A 329      26.426  24.886 -11.388  1.00  0.00      RA0  C
ATOM   3080  O   ARG A 329      25.532  25.466 -11.999  1.00  0.00      RA0  O
ATOM   3081  N   VAL A 330      27.076  23.837 -11.877  1.00  0.00      RA0  N
ATOM   3082  H   VAL A 330      27.745  23.341 -11.316  1.00  0.00      RA0  H
ATOM   3083  CA  VAL A 330      26.872  23.373 -13.250  1.00  0.00      RA0  C
ATOM   3084  CB  VAL A 330      28.033  23.816 -14.154  1.00  0.00      RA0  C
ATOM   3085  CG1 VAL A 330      28.073  25.335 -14.345  1.00  0.00      RA0  C
ATOM   3086  CG2 VAL A 330      29.362  23.255 -13.650  1.00  0.00      RA0  C
ATOM   3087  C   VAL A 330      26.727  21.859 -13.287  1.00  0.00      RA0  C
ATOM   3088  O   VAL A 330      27.312  21.162 -12.449  1.00  0.00      RA0  O
ATOM   3089  N   PRO A 331      25.943  21.344 -14.233  1.00  0.00      RA0  N
ATOM   3090  CD  PRO A 331      25.024  22.078 -15.091  1.00  0.00      RA0  C
ATOM   3091  CA  PRO A 331      25.950  19.905 -14.494  1.00  0.00      RA0  C
ATOM   3092  CB  PRO A 331      24.979  19.774 -15.670  1.00  0.00      RA0  C
ATOM   3093  CG  PRO A 331      24.070  21.000 -15.583  1.00  0.00      RA0  C
ATOM   3094  C   PRO A 331      27.348  19.347 -14.784  1.00  0.00      RA0  C
ATOM   3095  O   PRO A 331      28.232  20.051 -15.286  1.00  0.00      RA0  O
ATOM   3096  N   GLU A 332      27.531  18.066 -14.471  1.00  0.00      RA0  N
ATOM   3097  H   GLU A 332      26.767  17.548 -14.095  1.00  0.00      RA0  H
ATOM   3098  CA  GLU A 332      28.723  17.330 -14.878  1.00  0.00      RA0  C
ATOM   3099  CB  GLU A 332      28.736  15.922 -14.275  1.00  0.00      RA0  C
ATOM   3100  CG  GLU A 332      30.124  15.277 -14.344  1.00  0.00      RA0  C
ATOM   3101  CD  GLU A 332      31.148  16.276 -13.838  1.00  0.00      RA0  C
ATOM   3102  OE1 GLU A 332      31.162  16.577 -12.648  1.00  0.00      RA0  O
ATOM   3103  OE2 GLU A 332      31.934  16.797 -14.631  1.00  0.00      RA0  O
ATOM   3104  C   GLU A 332      28.862  17.352 -16.391  1.00  0.00      RA0  C
ATOM   3105  O   GLU A 332      27.873  17.349 -17.132  1.00  0.00      RA0  O
ATOM   3106  N   GLY A 333      30.109  17.367 -16.828  1.00  0.00      RA0  N
ATOM   3107  H   GLY A 333      30.847  17.383 -16.154  1.00  0.00      RA0  H
ATOM   3108  CA  GLY A 333      30.447  17.276 -18.229  1.00  0.00      RA0  C
ATOM   3109  C   GLY A 333      30.902  18.586 -18.822  1.00  0.00      RA0  C
ATOM   3110  O   GLY A 333      31.150  18.640 -20.008  1.00  0.00      RA0  O
ATOM   3111  N   ILE A 334      31.018  19.642 -18.012  1.00  0.00      RA0  N
ATOM   3112  H   ILE A 334      30.805  19.532 -17.044  1.00  0.00      RA0  H
ATOM   3113  CA  ILE A 334      31.517  20.923 -18.524  1.00  0.00      RA0  C
ATOM   3114  CB  ILE A 334      31.319  22.010 -17.455  1.00  0.00      RA0  C
ATOM   3115  CG2 ILE A 334      32.200  21.767 -16.228  1.00  0.00      RA0  C
ATOM   3116  CG1 ILE A 334      31.458  23.422 -18.027  1.00  0.00      RA0  C
ATOM   3117  CD1 ILE A 334      30.986  24.491 -17.042  1.00  0.00      RA0  C
ATOM   3118  C   ILE A 334      32.975  20.818 -19.015  1.00  0.00      RA0  C
ATOM   3119  O   ILE A 334      33.771  20.034 -18.478  1.00  0.00      RA0  O
ATOM   3120  N   GLY A 335      33.296  21.587 -20.051  1.00  0.00      RA0  N
ATOM   3121  H   GLY A 335      32.607  22.225 -20.388  1.00  0.00      RA0  H
ATOM   3122  CA  GLY A 335      34.659  21.696 -20.582  1.00  0.00      RA0  C
ATOM   3123  C   GLY A 335      35.442  22.889 -20.041  1.00  0.00      RA0  C
ATOM   3124  O   GLY A 335      35.270  23.319 -18.883  1.00  0.00      RA0  O
ATOM   3125  N   GLU A 336      36.312  23.417 -20.896  1.00  0.00      RA0  N
ATOM   3126  H   GLU A 336      36.340  23.082 -21.835  1.00  0.00      RA0  H
ATOM   3127  CA  GLU A 336      37.242  24.464 -20.519  1.00  0.00      RA0  C
ATOM   3128  CB  GLU A 336      38.417  24.469 -21.505  1.00  0.00      RA0  C
ATOM   3129  CG  GLU A 336      39.772  24.046 -20.930  1.00  0.00      RA0  C
ATOM   3130  CD  GLU A 336      40.250  25.134 -19.992  1.00  0.00      RA0  C
ATOM   3131  OE1 GLU A 336      40.029  26.303 -20.297  1.00  0.00      RA0  O
ATOM   3132  OE2 GLU A 336      40.822  24.834 -18.943  1.00  0.00      RA0  O
ATOM   3133  C   GLU A 336      36.572  25.829 -20.582  1.00  0.00      RA0  C
ATOM   3134  O   GLU A 336      37.055  26.778 -19.986  1.00  0.00      RA0  O
ATOM   3135  N   THR A 337      35.461  25.909 -21.305  1.00  0.00      RA0  N
ATOM   3136  H   THR A 337      35.074  25.133 -21.796  1.00  0.00      RA0  H
ATOM   3137  CA  THR A 337      34.717  27.161 -21.467  1.00  0.00      RA0  C
ATOM   3138  CB  THR A 337      35.156  27.557 -22.872  1.00  0.00      RA0  C
ATOM   3139  OG1 THR A 337      36.507  27.114 -23.039  1.00  0.00      RA0  O
ATOM   3140  HG1 THR A 337      36.988  27.436 -22.282  1.00  0.00      RA0  H
ATOM   3141  CG2 THR A 337      34.984  29.028 -23.252  1.00  0.00      RA0  C
ATOM   3142  C   THR A 337      33.204  26.953 -21.365  1.00  0.00      RA0  C
ATOM   3143  O   THR A 337      32.696  25.840 -21.477  1.00  0.00      RA0  O
ATOM   3144  N   ALA A 338      32.487  28.051 -21.176  1.00  0.00      RA0  N
ATOM   3145  H   ALA A 338      32.917  28.955 -21.089  1.00  0.00      RA0  H
ATOM   3146  CA  ALA A 338      31.041  28.030 -21.187  1.00  0.00      RA0  C
ATOM   3147  CB  ALA A 338      30.492  27.751 -19.789  1.00  0.00      RA0  C
ATOM   3148  C   ALA A 338      30.565  29.390 -21.661  1.00  0.00      RA0  C
ATOM   3149  O   ALA A 338      31.390  30.274 -21.979  1.00  0.00      RA0  O
ATOM   3150  N   ILE A 339      29.248  29.554 -21.759  1.00  0.00      RA0  N
ATOM   3151  H   ILE A 339      28.602  28.840 -21.483  1.00  0.00      RA0  H
ATOM   3152  CA  ILE A 339      28.680  30.798 -22.271  1.00  0.00      RA0  C
ATOM   3153  CB  ILE A 339      27.893  30.465 -23.542  1.00  0.00      RA0  C
ATOM   3154  CG2 ILE A 339      27.146  31.683 -24.067  1.00  0.00      RA0  C
ATOM   3155  CG1 ILE A 339      28.770  29.829 -24.619  1.00  0.00      RA0  C
ATOM   3156  CD1 ILE A 339      29.746  30.828 -25.239  1.00  0.00      RA0  C
ATOM   3157  C   ILE A 339      27.754  31.433 -21.261  1.00  0.00      RA0  C
ATOM   3158  O   ILE A 339      26.894  30.753 -20.693  1.00  0.00      RA0  O
ATOM   3159  N   VAL A 340      27.913  32.744 -21.070  1.00  0.00      RA0  N
ATOM   3160  H   VAL A 340      28.601  33.258 -21.587  1.00  0.00      RA0  H
ATOM   3161  CA  VAL A 340      26.991  33.543 -20.267  1.00  0.00      RA0  C
ATOM   3162  CB  VAL A 340      27.650  34.073 -18.991  1.00  0.00      RA0  C
ATOM   3163  CG1 VAL A 340      28.098  32.935 -18.071  1.00  0.00      RA0  C
ATOM   3164  CG2 VAL A 340      28.784  35.039 -19.320  1.00  0.00      RA0  C
ATOM   3165  C   VAL A 340      26.496  34.702 -21.155  1.00  0.00      RA0  C
ATOM   3166  O   VAL A 340      27.145  35.050 -22.142  1.00  0.00      RA0  O
ATOM   3167  N   GLN A 341      25.339  35.269 -20.835  1.00  0.00      RA0  N
ATOM   3168  H   GLN A 341      24.897  35.008 -19.979  1.00  0.00      RA0  H
ATOM   3169  CA  GLN A 341      24.821  36.437 -21.565  1.00  0.00      RA0  C
ATOM   3170  CB  GLN A 341      23.301  36.374 -21.469  1.00  0.00      RA0  C
ATOM   3171  CG  GLN A 341      22.651  35.988 -22.790  1.00  0.00      RA0  C
ATOM   3172  CD  GLN A 341      22.713  37.200 -23.682  1.00  0.00      RA0  C
ATOM   3173  OE1 GLN A 341      22.895  38.323 -23.212  1.00  0.00      RA0  O
ATOM   3174  NE2 GLN A 341      22.495  36.925 -24.976  1.00  0.00      RA0  N
ATOM   3175 HE21 GLN A 341      22.525  35.961 -25.273  1.00  0.00      RA0  H
ATOM   3176 HE22 GLN A 341      22.339  37.585 -25.710  1.00  0.00      RA0  H
ATOM   3177  C   GLN A 341      25.349  37.761 -20.982  1.00  0.00      RA0  C
ATOM   3178  O   GLN A 341      25.161  38.040 -19.801  1.00  0.00      RA0  O
ATOM   3179  N   ILE A 342      26.028  38.563 -21.807  1.00  0.00      RA0  N
ATOM   3180  H   ILE A 342      26.171  38.300 -22.756  1.00  0.00      RA0  H
ATOM   3181  CA  ILE A 342      26.585  39.864 -21.359  1.00  0.00      RA0  C
ATOM   3182  CB  ILE A 342      28.087  39.808 -21.052  1.00  0.00      RA0  C
ATOM   3183  CG2 ILE A 342      28.617  41.199 -20.705  1.00  0.00      RA0  C
ATOM   3184  CG1 ILE A 342      28.413  38.848 -19.904  1.00  0.00      RA0  C
ATOM   3185  CD1 ILE A 342      27.975  39.381 -18.538  1.00  0.00      RA0  C
ATOM   3186  C   ILE A 342      26.260  40.925 -22.412  1.00  0.00      RA0  C
ATOM   3187  O   ILE A 342      26.634  40.773 -23.577  1.00  0.00      RA0  O
ATOM   3188  N   ARG A 343      25.548  41.979 -22.001  1.00  0.00      RA0  N
ATOM   3189  H   ARG A 343      25.267  42.000 -21.043  1.00  0.00      RA0  H
ATOM   3190  CA  ARG A 343      25.081  43.025 -22.916  1.00  0.00      RA0  C
ATOM   3191  CB  ARG A 343      26.267  43.850 -23.439  1.00  0.00      RA0  C
ATOM   3192  CG  ARG A 343      27.239  44.249 -22.323  1.00  0.00      RA0  C
ATOM   3193  CD  ARG A 343      28.554  44.854 -22.826  1.00  0.00      RA0  C
ATOM   3194  NE  ARG A 343      29.216  43.982 -23.799  1.00  0.00      RA0  N
ATOM   3195  HE  ARG A 343      28.733  43.883 -24.675  1.00  0.00      RA0  H
ATOM   3196  CZ  ARG A 343      30.420  43.389 -23.517  1.00  0.00      RA0  C
ATOM   3197  NH1 ARG A 343      30.976  43.511 -22.299  1.00  0.00      RA0  N
ATOM   3198 HH11 ARG A 343      31.863  43.061 -22.076  1.00  0.00      RA0  H
ATOM   3199 HH12 ARG A 343      30.560  44.030 -21.553  1.00  0.00      RA0  H
ATOM   3200  NH2 ARG A 343      31.054  42.681 -24.466  1.00  0.00      RA0  N
ATOM   3201 HH21 ARG A 343      31.959  42.249 -24.266  1.00  0.00      RA0  H
ATOM   3202 HH22 ARG A 343      30.690  42.556 -25.386  1.00  0.00      RA0  H
ATOM   3203  C   ARG A 343      24.265  42.442 -24.067  1.00  0.00      RA0  C
ATOM   3204  O   ARG A 343      24.450  42.807 -25.229  1.00  0.00      RA0  O
ATOM   3205  N   ASN A 344      23.366  41.521 -23.721  1.00  0.00      RA0  N
ATOM   3206  H   ASN A 344      23.347  41.164 -22.789  1.00  0.00      RA0  H
ATOM   3207  CA  ASN A 344      22.421  40.918 -24.669  1.00  0.00      RA0  C
ATOM   3208  CB  ASN A 344      21.499  41.939 -25.344  1.00  0.00      RA0  C
ATOM   3209  CG  ASN A 344      20.200  41.274 -25.770  1.00  0.00      RA0  C
ATOM   3210  OD1 ASN A 344      19.262  41.165 -24.987  1.00  0.00      RA0  O
ATOM   3211  ND2 ASN A 344      20.146  40.916 -27.064  1.00  0.00      RA0  N
ATOM   3212 HD21 ASN A 344      21.006  40.889 -27.582  1.00  0.00      RA0  H
ATOM   3213 HD22 ASN A 344      19.303  40.631 -27.516  1.00  0.00      RA0  H
ATOM   3214  C   ASN A 344      23.093  40.014 -25.721  1.00  0.00      RA0  C
ATOM   3215  O   ASN A 344      22.540  39.768 -26.793  1.00  0.00      RA0  O
ATOM   3216  N   ARG A 345      24.282  39.515 -25.398  1.00  0.00      RA0  N
ATOM   3217  H   ARG A 345      24.651  39.580 -24.470  1.00  0.00      RA0  H
ATOM   3218  CA  ARG A 345      25.063  38.723 -26.332  1.00  0.00      RA0  C
ATOM   3219  CB  ARG A 345      26.160  39.664 -26.865  1.00  0.00      RA0  C
ATOM   3220  CG  ARG A 345      27.101  39.187 -27.981  1.00  0.00      RA0  C
ATOM   3221  CD  ARG A 345      28.495  39.844 -27.915  1.00  0.00      RA0  C
ATOM   3222  NE  ARG A 345      29.255  39.283 -26.797  1.00  0.00      RA0  N
ATOM   3223  HE  ARG A 345      28.794  38.505 -26.354  1.00  0.00      RA0  H
ATOM   3224  CZ  ARG A 345      30.519  39.665 -26.431  1.00  0.00      RA0  C
ATOM   3225  NH1 ARG A 345      31.124  39.039 -25.404  1.00  0.00      RA0  N
ATOM   3226 HH11 ARG A 345      32.024  39.347 -25.048  1.00  0.00      RA0  H
ATOM   3227 HH12 ARG A 345      30.704  38.248 -24.951  1.00  0.00      RA0  H
ATOM   3228  NH2 ARG A 345      31.167  40.657 -27.078  1.00  0.00      RA0  N
ATOM   3229 HH21 ARG A 345      32.091  40.937 -26.772  1.00  0.00      RA0  H
ATOM   3230 HH22 ARG A 345      30.772  41.121 -27.876  1.00  0.00      RA0  H
ATOM   3231  C   ARG A 345      25.727  37.587 -25.583  1.00  0.00      RA0  C
ATOM   3232  O   ARG A 345      25.883  37.655 -24.383  1.00  0.00      RA0  O
ATOM   3233  N   GLU A 346      26.084  36.536 -26.309  1.00  0.00      RA0  N
ATOM   3234  H   GLU A 346      25.848  36.499 -27.277  1.00  0.00      RA0  H
ATOM   3235  CA  GLU A 346      26.852  35.451 -25.729  1.00  0.00      RA0  C
ATOM   3236  CB  GLU A 346      26.791  34.212 -26.620  1.00  0.00      RA0  C
ATOM   3237  CG  GLU A 346      25.388  33.903 -27.165  1.00  0.00      RA0  C
ATOM   3238  CD  GLU A 346      24.310  33.980 -26.093  1.00  0.00      RA0  C
ATOM   3239  OE1 GLU A 346      24.502  33.478 -24.988  1.00  0.00      RA0  O
ATOM   3240  OE2 GLU A 346      23.261  34.553 -26.375  1.00  0.00      RA0  O
ATOM   3241  C   GLU A 346      28.269  35.924 -25.459  1.00  0.00      RA0  C
ATOM   3242  O   GLU A 346      28.894  36.633 -26.287  1.00  0.00      RA0  O
ATOM   3243  N   MSE A 347      28.756  35.515 -24.305  1.00  0.00      RA0  N
ATOM   3244  H   MSE A 347      28.179  34.958 -23.703  1.00  0.00      RA0  H
ATOM   3245  CA  MSE A 347      30.084  35.818 -23.850  1.00  0.00      RA0  C
ATOM   3246  CB  MSE A 347      29.995  36.767 -22.664  1.00  0.00      RA0  C
ATOM   3247  CG  MSE A 347      31.324  36.891 -21.928  1.00  0.00      RA0  C
ATOM   3248  SE  MSE A 347      32.417  38.062 -22.721  1.00  0.00      RA0  S
ATOM   3249  CE  MSE A 347      31.621  39.530 -22.055  1.00  0.00      RA0  C
ATOM   3250  C   MSE A 347      30.685  34.509 -23.359  1.00  0.00      RA0  C
ATOM   3251  O   MSE A 347      30.230  33.957 -22.361  1.00  0.00      RA0  O
ATOM   3252  N   PRO A 348      31.711  34.019 -24.045  1.00  0.00      RA0  N
ATOM   3253  CD  PRO A 348      32.205  34.519 -25.318  1.00  0.00      RA0  C
ATOM   3254  CA  PRO A 348      32.458  32.885 -23.541  1.00  0.00      RA0  C
ATOM   3255  CB  PRO A 348      33.430  32.574 -24.687  1.00  0.00      RA0  C
ATOM   3256  CG  PRO A 348      32.894  33.304 -25.919  1.00  0.00      RA0  C
ATOM   3257  C   PRO A 348      33.202  33.247 -22.267  1.00  0.00      RA0  C
ATOM   3258  O   PRO A 348      33.696  34.375 -22.104  1.00  0.00      RA0  O
ATOM   3259  N   VAL A 349      33.222  32.312 -21.336  1.00  0.00      RA0  N
ATOM   3260  H   VAL A 349      32.830  31.408 -21.510  1.00  0.00      RA0  H
ATOM   3261  CA  VAL A 349      33.948  32.492 -20.109  1.00  0.00      RA0  C
ATOM   3262  CB  VAL A 349      33.014  32.641 -18.903  1.00  0.00      RA0  C
ATOM   3263  CG1 VAL A 349      32.305  33.991 -18.915  1.00  0.00      RA0  C
ATOM   3264  CG2 VAL A 349      32.031  31.473 -18.804  1.00  0.00      RA0  C
ATOM   3265  C   VAL A 349      34.827  31.280 -19.931  1.00  0.00      RA0  C
ATOM   3266  O   VAL A 349      34.558  30.225 -20.490  1.00  0.00      RA0  O
ATOM   3267  N   LYS A 350      35.887  31.447 -19.159  1.00  0.00      RA0  N
ATOM   3268  H   LYS A 350      35.999  32.303 -18.651  1.00  0.00      RA0  H
ATOM   3269  CA  LYS A 350      36.790  30.350 -18.882  1.00  0.00      RA0  C
ATOM   3270  CB  LYS A 350      38.263  30.741 -18.724  1.00  0.00      RA0  C
ATOM   3271  CG  LYS A 350      39.026  29.553 -18.129  1.00  0.00      RA0  C
ATOM   3272  CD  LYS A 350      40.540  29.505 -18.260  1.00  0.00      RA0  C
ATOM   3273  CE  LYS A 350      41.060  28.257 -17.538  1.00  0.00      RA0  C
ATOM   3274  NZ  LYS A 350      40.200  27.112 -17.860  1.00  0.00      RA0  N
ATOM   3275  HZ1 LYS A 350      39.396  26.991 -17.221  1.00  0.00      RA0  H
ATOM   3276  HZ2 LYS A 350      39.822  27.156 -18.828  1.00  0.00      RA0  H
ATOM   3277  HZ3 LYS A 350      40.722  26.213 -17.904  1.00  0.00      RA0  H
ATOM   3278  C   LYS A 350      36.316  29.641 -17.614  1.00  0.00      RA0  C
ATOM   3279  O   LYS A 350      35.999  30.274 -16.601  1.00  0.00      RA0  O
ATOM   3280  N   VAL A 351      36.255  28.318 -17.676  1.00  0.00      RA0  N
ATOM   3281  H   VAL A 351      36.591  27.848 -18.494  1.00  0.00      RA0  H
ATOM   3282  CA  VAL A 351      35.904  27.497 -16.539  1.00  0.00      RA0  C
ATOM   3283  CB  VAL A 351      35.116  26.273 -16.999  1.00  0.00      RA0  C
ATOM   3284  CG1 VAL A 351      34.714  25.378 -15.826  1.00  0.00      RA0  C
ATOM   3285  CG2 VAL A 351      33.915  26.718 -17.828  1.00  0.00      RA0  C
ATOM   3286  C   VAL A 351      37.164  27.076 -15.787  1.00  0.00      RA0  C
ATOM   3287  O   VAL A 351      38.088  26.550 -16.388  1.00  0.00      RA0  O
ATOM   3288  N   THR A 352      37.174  27.295 -14.482  1.00  0.00      RA0  N
ATOM   3289  H   THR A 352      36.343  27.568 -14.002  1.00  0.00      RA0  H
ATOM   3290  CA  THR A 352      38.346  27.051 -13.661  1.00  0.00      RA0  C
ATOM   3291  CB  THR A 352      38.928  28.457 -13.503  1.00  0.00      RA0  C
ATOM   3292  OG1 THR A 352      38.558  29.220 -14.665  1.00  0.00      RA0  O
ATOM   3293  HG1 THR A 352      37.641  29.454 -14.564  1.00  0.00      RA0  H
ATOM   3294  CG2 THR A 352      40.450  28.477 -13.329  1.00  0.00      RA0  C
ATOM   3295  C   THR A 352      37.972  26.343 -12.384  1.00  0.00      RA0  C
ATOM   3296  O   THR A 352      36.804  26.043 -12.109  1.00  0.00      RA0  O
ATOM   3297  N   LYS A 353      38.988  26.084 -11.576  1.00  0.00      RA0  N
ATOM   3298  H   LYS A 353      39.907  26.374 -11.829  1.00  0.00      RA0  H
ATOM   3299  CA  LYS A 353      38.787  25.613 -10.208  1.00  0.00      RA0  C
ATOM   3300  CB  LYS A 353      40.140  25.436  -9.497  1.00  0.00      RA0  C
ATOM   3301  CG  LYS A 353      40.961  24.169  -9.746  1.00  0.00      RA0  C
ATOM   3302  CD  LYS A 353      42.195  24.163  -8.831  1.00  0.00      RA0  C
ATOM   3303  CE  LYS A 353      43.129  22.954  -8.965  1.00  0.00      RA0  C
ATOM   3304  NZ  LYS A 353      42.535  21.738  -8.404  1.00  0.00      RA0  N
ATOM   3305  HZ1 LYS A 353      42.715  20.936  -9.043  1.00  0.00      RA0  H
ATOM   3306  HZ2 LYS A 353      42.944  21.462  -7.487  1.00  0.00      RA0  H
ATOM   3307  HZ3 LYS A 353      41.493  21.753  -8.375  1.00  0.00      RA0  H
ATOM   3308  C   LYS A 353      38.029  26.695  -9.424  1.00  0.00      RA0  C
ATOM   3309  O   LYS A 353      38.202  27.881  -9.719  1.00  0.00      RA0  O
ATOM   3310  N   PRO A 354      37.258  26.302  -8.410  1.00  0.00      RA0  N
ATOM   3311  CD  PRO A 354      36.992  24.914  -8.035  1.00  0.00      RA0  C
ATOM   3312  CA  PRO A 354      36.501  27.253  -7.598  1.00  0.00      RA0  C
ATOM   3313  CB  PRO A 354      35.413  26.357  -6.998  1.00  0.00      RA0  C
ATOM   3314  CG  PRO A 354      36.098  25.008  -6.807  1.00  0.00      RA0  C
ATOM   3315  C   PRO A 354      37.339  27.971  -6.530  1.00  0.00      RA0  C
ATOM   3316  O   PRO A 354      37.011  27.956  -5.349  1.00  0.00      RA0  O
ATOM   3317  N   VAL A 355      38.428  28.601  -6.960  1.00  0.00      RA0  N
ATOM   3318  H   VAL A 355      38.662  28.607  -7.938  1.00  0.00      RA0  H
ATOM   3319  CA  VAL A 355      39.315  29.351  -6.064  1.00  0.00      RA0  C
ATOM   3320  CB  VAL A 355      40.158  28.402  -5.176  1.00  0.00      RA0  C
ATOM   3321  CG1 VAL A 355      40.995  27.403  -5.985  1.00  0.00      RA0  C
ATOM   3322  CG2 VAL A 355      40.991  29.165  -4.141  1.00  0.00      RA0  C
ATOM   3323  C   VAL A 355      40.171  30.197  -7.002  1.00  0.00      RA0  C
ATOM   3324  O   VAL A 355      40.488  29.763  -8.113  1.00  0.00      RA0  O
ATOM   3325  N   PHE A 356      40.529  31.393  -6.555  1.00  0.00      RA0  N
ATOM   3326  H   PHE A 356      40.228  31.675  -5.643  1.00  0.00      RA0  H
ATOM   3327  CA  PHE A 356      41.155  32.376  -7.446  1.00  0.00      RA0  C
ATOM   3328  CB  PHE A 356      40.148  33.461  -7.854  1.00  0.00      RA0  C
ATOM   3329  CG  PHE A 356      38.878  32.859  -8.414  1.00  0.00      RA0  C
ATOM   3330  CD1 PHE A 356      37.746  32.759  -7.612  1.00  0.00      RA0  C
ATOM   3331  CD2 PHE A 356      38.839  32.404  -9.727  1.00  0.00      RA0  C
ATOM   3332  CE1 PHE A 356      36.575  32.215  -8.124  1.00  0.00      RA0  C
ATOM   3333  CE2 PHE A 356      37.667  31.860 -10.240  1.00  0.00      RA0  C
ATOM   3334  CZ  PHE A 356      36.534  31.770  -9.439  1.00  0.00      RA0  C
ATOM   3335  C   PHE A 356      42.409  33.037  -6.865  1.00  0.00      RA0  C
ATOM   3336  O   PHE A 356      43.353  33.247  -7.599  1.00  0.00      RA0  O
ATOM   3337  N   VAL A 357      42.399  33.345  -5.575  1.00  0.00      RA0  N
ATOM   3338  H   VAL A 357      41.582  33.145  -5.031  1.00  0.00      RA0  H
ATOM   3339  CA  VAL A 357      43.499  34.057  -4.912  1.00  0.00      RA0  C
ATOM   3340  CB  VAL A 357      43.207  35.569  -4.793  1.00  0.00      RA0  C
ATOM   3341  CG1 VAL A 357      44.332  36.323  -4.075  1.00  0.00      RA0  C
ATOM   3342  CG2 VAL A 357      42.926  36.221  -6.147  1.00  0.00      RA0  C
ATOM   3343  C   VAL A 357      43.699  33.458  -3.520  1.00  0.00      RA0  C
ATOM   3344  O   VAL A 357      42.740  33.229  -2.797  1.00  0.00      RA0  O
ATOM   3345  N   ARG A 358      44.946  33.183  -3.150  1.00  0.00      RA0  N
ATOM   3346  H   ARG A 358      45.728  33.384  -3.745  1.00  0.00      RA0  H
ATOM   3347  CA  ARG A 358      45.290  32.775  -1.790  1.00  0.00      RA0  C
ATOM   3348  CB  ARG A 358      45.458  31.263  -1.776  1.00  0.00      RA0  C
ATOM   3349  CG  ARG A 358      46.513  30.796  -2.793  1.00  0.00      RA0  C
ATOM   3350  CD  ARG A 358      46.946  29.345  -2.669  1.00  0.00      RA0  C
ATOM   3351  NE  ARG A 358      46.570  28.801  -1.367  1.00  0.00      RA0  N
ATOM   3352  HE  ARG A 358      45.599  28.632  -1.197  1.00  0.00      RA0  H
ATOM   3353  CZ  ARG A 358      47.492  28.442  -0.460  1.00  0.00      RA0  C
ATOM   3354  NH1 ARG A 358      48.779  28.657  -0.662  1.00  0.00      RA0  N
ATOM   3355 HH11 ARG A 358      49.511  28.368  -0.033  1.00  0.00      RA0  H
ATOM   3356 HH12 ARG A 358      49.136  29.145  -1.461  1.00  0.00      RA0  H
ATOM   3357  NH2 ARG A 358      47.082  27.839   0.639  1.00  0.00      RA0  N
ATOM   3358 HH21 ARG A 358      47.747  27.507   1.317  1.00  0.00      RA0  H
ATOM   3359 HH22 ARG A 358      46.109  27.644   0.791  1.00  0.00      RA0  H
ATOM   3360  C   ARG A 358      46.601  33.472  -1.436  1.00  0.00      RA0  C
ATOM   3361  O   ARG A 358      47.474  33.559  -2.291  1.00  0.00      RA0  O
ATOM   3362  N   ASN A 359      46.729  33.924  -0.197  1.00  0.00      RA0  N
ATOM   3363  H   ASN A 359      45.945  33.955   0.422  1.00  0.00      RA0  H
ATOM   3364  CA  ASN A 359      47.998  34.501   0.307  1.00  0.00      RA0  C
ATOM   3365  CB  ASN A 359      49.062  33.494   0.790  1.00  0.00      RA0  C
ATOM   3366  CG  ASN A 359      49.221  32.267  -0.084  1.00  0.00      RA0  C
ATOM   3367  OD1 ASN A 359      48.375  31.382  -0.092  1.00  0.00      RA0  O
ATOM   3368  ND2 ASN A 359      50.391  32.171  -0.722  1.00  0.00      RA0  N
ATOM   3369 HD21 ASN A 359      50.990  32.965  -0.799  1.00  0.00      RA0  H
ATOM   3370 HD22 ASN A 359      50.670  31.284  -1.105  1.00  0.00      RA0  H
ATOM   3371  C   ASN A 359      48.561  35.541  -0.626  1.00  0.00      RA0  C
ATOM   3372  O   ASN A 359      49.753  35.507  -1.003  1.00  0.00      RA0  O
ATOM   3373  N   GLY A 360      47.702  36.480  -1.005  1.00  0.00      RA0  N
ATOM   3374  H   GLY A 360      46.826  36.485  -0.513  1.00  0.00      RA0  H
ATOM   3375  CA  GLY A 360      48.109  37.622  -1.768  1.00  0.00      RA0  C
ATOM   3376  C   GLY A 360      48.455  37.393  -3.200  1.00  0.00      RA0  C
ATOM   3377  O   GLY A 360      48.970  38.312  -3.858  1.00  0.00      RA0  O
ATOM   3378  N   LYS A 361      48.157  36.206  -3.727  1.00  0.00      RA0  N
ATOM   3379  H   LYS A 361      47.751  35.466  -3.184  1.00  0.00      RA0  H
ATOM   3380  CA  LYS A 361      48.555  35.894  -5.075  1.00  0.00      RA0  C
ATOM   3381  CB  LYS A 361      49.876  35.116  -5.004  1.00  0.00      RA0  C
ATOM   3382  CG  LYS A 361      50.426  34.675  -6.361  1.00  0.00      RA0  C
ATOM   3383  CD  LYS A 361      51.555  33.648  -6.259  1.00  0.00      RA0  C
ATOM   3384  CE  LYS A 361      51.857  33.017  -7.623  1.00  0.00      RA0  C
ATOM   3385  NZ  LYS A 361      50.669  32.285  -8.094  1.00  0.00      RA0  N
ATOM   3386  HZ1 LYS A 361      50.830  31.873  -9.036  1.00  0.00      RA0  H
ATOM   3387  HZ2 LYS A 361      50.413  31.539  -7.416  1.00  0.00      RA0  H
ATOM   3388  HZ3 LYS A 361      49.840  32.918  -8.162  1.00  0.00      RA0  H
ATOM   3389  C   LYS A 361      47.501  35.067  -5.793  1.00  0.00      RA0  C
ATOM   3390  O   LYS A 361      46.890  34.198  -5.193  1.00  0.00      RA0  O
ATOM   3391  N   ALA A 362      47.345  35.328  -7.092  1.00  0.00      RA0  N
ATOM   3392  H   ALA A 362      47.838  36.110  -7.467  1.00  0.00      RA0  H
ATOM   3393  CA  ALA A 362      46.536  34.514  -7.970  1.00  0.00      RA0  C
ATOM   3394  CB  ALA A 362      46.689  34.968  -9.420  1.00  0.00      RA0  C
ATOM   3395  C   ALA A 362      47.009  33.070  -7.892  1.00  0.00      RA0  C
ATOM   3396  O   ALA A 362      48.212  32.796  -7.850  1.00  0.00      RA0  O
ATOM   3397  N   VAL A 363      46.048  32.154  -7.859  1.00  0.00      RA0  N
ATOM   3398  H   VAL A 363      45.100  32.473  -7.932  1.00  0.00      RA0  H
ATOM   3399  CA  VAL A 363      46.343  30.718  -7.868  1.00  0.00      RA0  C
ATOM   3400  CB  VAL A 363      45.089  29.862  -7.654  1.00  0.00      RA0  C
ATOM   3401  CG1 VAL A 363      44.493  30.097  -6.265  1.00  0.00      RA0  C
ATOM   3402  CG2 VAL A 363      44.073  30.055  -8.782  1.00  0.00      RA0  C
ATOM   3403  C   VAL A 363      47.023  30.360  -9.192  1.00  0.00      RA0  C
ATOM   3404  O   VAL A 363      46.891  31.065 -10.242  1.00  0.00      RA0  O
ATOM   3405  N   ALA A 364      47.768  29.261  -9.159  1.00  0.00      RA0  N
ATOM   3406  H   ALA A 364      47.743  28.690  -8.337  1.00  0.00      RA0  H
ATOM   3407  CA  ALA A 364      48.611  28.868 -10.295  1.00  0.00      RA0  C
ATOM   3408  CB  ALA A 364      49.231  27.492 -10.045  1.00  0.00      RA0  C
ATOM   3409  C   ALA A 364      47.902  28.848 -11.638  1.00  0.00      RA0  C
ATOM   3410  O   ALA A 364      48.486  29.249 -12.620  1.00  0.00      RA0  O
ATOM   3411  N   GLY A 365      46.645  28.411 -11.692  1.00  0.00      RA0  N
ATOM   3412  H   GLY A 365      46.176  28.145 -10.853  1.00  0.00      RA0  H
ATOM   3413  CA  GLY A 365      45.936  28.351 -12.980  1.00  0.00      RA0  C
ATOM   3414  C   GLY A 365      45.653  29.709 -13.591  1.00  0.00      RA0  C
ATOM   3415  O   GLY A 365      45.342  29.814 -14.775  1.00  0.00      RA0  O
ATOM   3416  N   LEU A 366      45.784  30.757 -12.792  1.00  0.00      RA0  N
ATOM   3417  H   LEU A 366      46.113  30.651 -11.858  1.00  0.00      RA0  H
ATOM   3418  CA  LEU A 366      45.544  32.127 -13.278  1.00  0.00      RA0  C
ATOM   3419  CB  LEU A 366      44.562  32.851 -12.356  1.00  0.00      RA0  C
ATOM   3420  CG  LEU A 366      43.192  32.173 -12.309  1.00  0.00      RA0  C
ATOM   3421  CD1 LEU A 366      42.275  32.826 -11.277  1.00  0.00      RA0  C
ATOM   3422  CD2 LEU A 366      42.542  32.108 -13.692  1.00  0.00      RA0  C
ATOM   3423  C   LEU A 366      46.807  32.966 -13.459  1.00  0.00      RA0  C
ATOM   3424  O   LEU A 366      46.720  34.191 -13.624  1.00  0.00      RA0  O
ATOM   3425  N   CYS A 367      47.976  32.332 -13.390  1.00  0.00      RA0  N
ATOM   3426  H   CYS A 367      48.055  31.338 -13.262  1.00  0.00      RA0  H
ATOM   3427  CA  CYS A 367      49.235  33.019 -13.722  1.00  0.00      RA0  C
ATOM   3428  CB  CYS A 367      49.744  33.764 -12.484  1.00  0.00      RA0  C
ATOM   3429  SG  CYS A 367      49.938  32.728 -11.001  1.00  0.00      RA0  S
ATOM   3430  C   CYS A 367      50.294  32.088 -14.318  1.00  0.00      RA0  C
ATOM   3431  O   CYS A 367      50.122  30.864 -14.369  1.00  0.00      RA0  O
END
HEADER lig.000.00.pdb
ATOM      1  N   ASN A   2      44.679  11.251 -12.343  1.00  0.00      LA0  N
ATOM      2  H   ASN A   2      44.165  11.623 -11.570  1.00  0.00      LA0  H
ATOM      3  CA  ASN A   2      46.083  10.900 -12.135  1.00  0.00      LA0  C
ATOM      4  CB  ASN A   2      46.921  12.169 -11.935  1.00  0.00      LA0  C
ATOM      5  CG  ASN A   2      48.394  11.828 -11.797  1.00  0.00      LA0  C
ATOM      6  OD1 ASN A   2      48.855  10.760 -12.178  1.00  0.00      LA0  O
ATOM      7  ND2 ASN A   2      49.122  12.793 -11.236  1.00  0.00      LA0  N
ATOM      8 HD21 ASN A   2      48.676  13.624 -10.884  1.00  0.00      LA0  H
ATOM      9 HD22 ASN A   2      50.108  12.698 -11.139  1.00  0.00      LA0  H
ATOM     10  C   ASN A   2      46.260   9.942 -10.972  1.00  0.00      LA0  C
ATOM     11  O   ASN A   2      46.296  10.337  -9.811  1.00  0.00      LA0  O
ATOM     12  N   VAL A   3      46.354   8.658 -11.340  1.00  0.00      LA0  N
ATOM     13  H   VAL A   3      46.299   8.398 -12.303  1.00  0.00      LA0  H
ATOM     14  CA  VAL A   3      46.602   7.644 -10.317  1.00  0.00      LA0  C
ATOM     15  CB  VAL A   3      45.387   6.702 -10.202  1.00  0.00      LA0  C
ATOM     16  CG1 VAL A   3      45.561   5.639  -9.118  1.00  0.00      LA0  C
ATOM     17  CG2 VAL A   3      44.096   7.486  -9.962  1.00  0.00      LA0  C
ATOM     18  C   VAL A   3      47.884   6.876 -10.629  1.00  0.00      LA0  C
ATOM     19  O   VAL A   3      47.890   5.897 -11.364  1.00  0.00      LA0  O
ATOM     20  N   PRO A   4      49.008   7.377 -10.067  1.00  0.00      LA0  N
ATOM     21  CD  PRO A   4      49.149   8.600  -9.292  1.00  0.00      LA0  C
ATOM     22  CA  PRO A   4      50.284   6.682 -10.262  1.00  0.00      LA0  C
ATOM     23  CB  PRO A   4      51.284   7.598  -9.551  1.00  0.00      LA0  C
ATOM     24  CG  PRO A   4      50.612   8.968  -9.488  1.00  0.00      LA0  C
ATOM     25  C   PRO A   4      50.268   5.248  -9.752  1.00  0.00      LA0  C
ATOM     26  O   PRO A   4      49.694   4.915  -8.717  1.00  0.00      LA0  O
ATOM     27  N   ALA A   5      50.877   4.396 -10.587  1.00  0.00      LA0  N
ATOM     28  H   ALA A   5      51.520   4.766 -11.257  1.00  0.00      LA0  H
ATOM     29  CA  ALA A   5      50.635   2.963 -10.436  1.00  0.00      LA0  C
ATOM     30  CB  ALA A   5      50.928   2.233 -11.747  1.00  0.00      LA0  C
ATOM     31  C   ALA A   5      51.409   2.292  -9.318  1.00  0.00      LA0  C
ATOM     32  O   ALA A   5      51.057   1.229  -8.824  1.00  0.00      LA0  O
ATOM     33  N   GLU A   6      52.498   2.967  -8.948  1.00  0.00      LA0  N
ATOM     34  H   GLU A   6      52.704   3.868  -9.332  1.00  0.00      LA0  H
ATOM     35  CA  GLU A   6      53.377   2.432  -7.916  1.00  0.00      LA0  C
ATOM     36  CB  GLU A   6      54.803   2.961  -8.140  1.00  0.00      LA0  C
ATOM     37  CG  GLU A   6      55.115   4.420  -7.744  1.00  0.00      LA0  C
ATOM     38  CD  GLU A   6      54.280   5.468  -8.473  1.00  0.00      LA0  C
ATOM     39  OE1 GLU A   6      53.938   6.464  -7.842  1.00  0.00      LA0  O
ATOM     40  OE2 GLU A   6      53.973   5.304  -9.656  1.00  0.00      LA0  O
ATOM     41  C   GLU A   6      52.895   2.654  -6.490  1.00  0.00      LA0  C
ATOM     42  O   GLU A   6      53.471   2.175  -5.519  1.00  0.00      LA0  O
ATOM     43  N   LEU A   7      51.802   3.422  -6.402  1.00  0.00      LA0  N
ATOM     44  H   LEU A   7      51.317   3.741  -7.214  1.00  0.00      LA0  H
ATOM     45  CA  LEU A   7      51.313   3.731  -5.068  1.00  0.00      LA0  C
ATOM     46  CB  LEU A   7      50.615   5.086  -5.074  1.00  0.00      LA0  C
ATOM     47  CG  LEU A   7      51.473   6.214  -5.631  1.00  0.00      LA0  C
ATOM     48  CD1 LEU A   7      50.658   7.457  -5.940  1.00  0.00      LA0  C
ATOM     49  CD2 LEU A   7      52.619   6.554  -4.698  1.00  0.00      LA0  C
ATOM     50  C   LEU A   7      50.371   2.688  -4.514  1.00  0.00      LA0  C
ATOM     51  O   LEU A   7      49.474   2.186  -5.181  1.00  0.00      LA0  O
ATOM     52  N   LYS A   8      50.589   2.427  -3.222  1.00  0.00      LA0  N
ATOM     53  H   LYS A   8      51.372   2.857  -2.771  1.00  0.00      LA0  H
ATOM     54  CA  LYS A   8      49.454   1.923  -2.459  1.00  0.00      LA0  C
ATOM     55  CB  LYS A   8      49.963   1.093  -1.282  1.00  0.00      LA0  C
ATOM     56  CG  LYS A   8      50.178  -0.366  -1.688  1.00  0.00      LA0  C
ATOM     57  CD  LYS A   8      48.918  -1.202  -1.460  1.00  0.00      LA0  C
ATOM     58  CE  LYS A   8      48.946  -2.579  -2.119  1.00  0.00      LA0  C
ATOM     59  NZ  LYS A   8      48.029  -3.482  -1.413  1.00  0.00      LA0  N
ATOM     60  HZ1 LYS A   8      48.058  -4.442  -1.826  1.00  0.00      LA0  H
ATOM     61  HZ2 LYS A   8      48.400  -3.662  -0.456  1.00  0.00      LA0  H
ATOM     62  HZ3 LYS A   8      47.051  -3.138  -1.340  1.00  0.00      LA0  H
ATOM     63  C   LYS A   8      48.620   3.110  -2.021  1.00  0.00      LA0  C
ATOM     64  O   LYS A   8      49.051   4.252  -2.135  1.00  0.00      LA0  O
ATOM     65  N   TYR A   9      47.414   2.813  -1.542  1.00  0.00      LA0  N
ATOM     66  H   TYR A   9      47.091   1.867  -1.508  1.00  0.00      LA0  H
ATOM     67  CA  TYR A   9      46.506   3.899  -1.195  1.00  0.00      LA0  C
ATOM     68  CB  TYR A   9      45.506   4.154  -2.329  1.00  0.00      LA0  C
ATOM     69  CG  TYR A   9      46.167   4.700  -3.577  1.00  0.00      LA0  C
ATOM     70  CD1 TYR A   9      46.598   3.807  -4.580  1.00  0.00      LA0  C
ATOM     71  CE1 TYR A   9      47.173   4.323  -5.754  1.00  0.00      LA0  C
ATOM     72  CD2 TYR A   9      46.314   6.095  -3.714  1.00  0.00      LA0  C
ATOM     73  CE2 TYR A   9      46.884   6.610  -4.890  1.00  0.00      LA0  C
ATOM     74  CZ  TYR A   9      47.308   5.718  -5.895  1.00  0.00      LA0  C
ATOM     75  OH  TYR A   9      47.876   6.239  -7.041  1.00  0.00      LA0  O
ATOM     76  HH  TYR A   9      48.380   5.563  -7.496  1.00  0.00      LA0  H
ATOM     77  C   TYR A   9      45.748   3.529   0.057  1.00  0.00      LA0  C
ATOM     78  O   TYR A   9      45.633   2.353   0.390  1.00  0.00      LA0  O
ATOM     79  N   SER A  10      45.233   4.558   0.739  1.00  0.00      LA0  N
ATOM     80  H   SER A  10      45.317   5.501   0.407  1.00  0.00      LA0  H
ATOM     81  CA  SER A  10      44.300   4.225   1.811  1.00  0.00      LA0  C
ATOM     82  CB  SER A  10      44.225   5.403   2.790  1.00  0.00      LA0  C
ATOM     83  OG  SER A  10      43.858   6.602   2.096  1.00  0.00      LA0  O
ATOM     84  HG  SER A  10      43.908   7.291   2.770  1.00  0.00      LA0  H
ATOM     85  C   SER A  10      42.948   3.829   1.227  1.00  0.00      LA0  C
ATOM     86  O   SER A  10      42.829   3.586   0.031  1.00  0.00      LA0  O
ATOM     87  N   LYS A  11      41.922   3.794   2.091  1.00  0.00      LA0  N
ATOM     88  H   LYS A  11      41.984   4.071   3.053  1.00  0.00      LA0  H
ATOM     89  CA  LYS A  11      40.596   3.719   1.475  1.00  0.00      LA0  C
ATOM     90  CB  LYS A  11      39.666   2.781   2.257  1.00  0.00      LA0  C
ATOM     91  CG  LYS A  11      40.357   1.986   3.372  1.00  0.00      LA0  C
ATOM     92  CD  LYS A  11      39.384   1.242   4.286  1.00  0.00      LA0  C
ATOM     93  CE  LYS A  11      38.288   2.135   4.880  1.00  0.00      LA0  C
ATOM     94  NZ  LYS A  11      38.841   3.255   5.656  1.00  0.00      LA0  N
ATOM     95  HZ1 LYS A  11      38.046   3.775   6.088  1.00  0.00      LA0  H
ATOM     96  HZ2 LYS A  11      39.472   2.968   6.420  1.00  0.00      LA0  H
ATOM     97  HZ3 LYS A  11      39.332   3.949   5.043  1.00  0.00      LA0  H
ATOM     98  C   LYS A  11      39.967   5.101   1.347  1.00  0.00      LA0  C
ATOM     99  O   LYS A  11      38.794   5.260   1.033  1.00  0.00      LA0  O
ATOM    100  N   GLU A  12      40.831   6.083   1.647  1.00  0.00      LA0  N
ATOM    101  H   GLU A  12      41.805   5.910   1.759  1.00  0.00      LA0  H
ATOM    102  CA  GLU A  12      40.415   7.453   1.866  1.00  0.00      LA0  C
ATOM    103  CB  GLU A  12      40.915   7.857   3.264  1.00  0.00      LA0  C
ATOM    104  CG  GLU A  12      40.141   7.339   4.493  1.00  0.00      LA0  C
ATOM    105  CD  GLU A  12      39.905   5.833   4.503  1.00  0.00      LA0  C
ATOM    106  OE1 GLU A  12      40.808   5.038   4.769  1.00  0.00      LA0  O
ATOM    107  OE2 GLU A  12      38.776   5.426   4.271  1.00  0.00      LA0  O
ATOM    108  C   GLU A  12      40.970   8.281   0.714  1.00  0.00      LA0  C
ATOM    109  O   GLU A  12      40.573   8.079  -0.428  1.00  0.00      LA0  O
ATOM    110  N   HIS A  13      41.912   9.195   1.002  1.00  0.00      LA0  N
ATOM    111  H   HIS A  13      42.268   9.389   1.922  1.00  0.00      LA0  H
ATOM    112  CA  HIS A  13      42.446   9.955  -0.128  1.00  0.00      LA0  C
ATOM    113  CB  HIS A  13      41.866  11.371  -0.147  1.00  0.00      LA0  C
ATOM    114  CG  HIS A  13      40.837  11.519  -1.244  1.00  0.00      LA0  C
ATOM    115  ND1 HIS A  13      40.121  10.514  -1.777  1.00  0.00      LA0  N
ATOM    116  HD1 HIS A  13      40.174   9.561  -1.541  1.00  0.00      LA0  H
ATOM    117  CD2 HIS A  13      40.462  12.704  -1.877  1.00  0.00      LA0  C
ATOM    118  NE2 HIS A  13      39.516  12.402  -2.796  1.00  0.00      LA0  N
ATOM    119  CE1 HIS A  13      39.302  11.050  -2.732  1.00  0.00      LA0  C
ATOM    120  C   HIS A  13      43.961   9.994  -0.220  1.00  0.00      LA0  C
ATOM    121  O   HIS A  13      44.552  10.838  -0.898  1.00  0.00      LA0  O
ATOM    122  N   GLU A  14      44.569   9.044   0.503  1.00  0.00      LA0  N
ATOM    123  H   GLU A  14      44.041   8.343   0.984  1.00  0.00      LA0  H
ATOM    124  CA  GLU A  14      46.018   9.091   0.645  1.00  0.00      LA0  C
ATOM    125  CB  GLU A  14      46.462   8.797   2.082  1.00  0.00      LA0  C
ATOM    126  CG  GLU A  14      45.949   9.756   3.158  1.00  0.00      LA0  C
ATOM    127  CD  GLU A  14      44.496   9.497   3.502  1.00  0.00      LA0  C
ATOM    128  OE1 GLU A  14      43.642  10.277   3.100  1.00  0.00      LA0  O
ATOM    129  OE2 GLU A  14      44.214   8.514   4.177  1.00  0.00      LA0  O
ATOM    130  C   GLU A  14      46.728   8.125  -0.269  1.00  0.00      LA0  C
ATOM    131  O   GLU A  14      46.286   7.008  -0.516  1.00  0.00      LA0  O
ATOM    132  N   TRP A  15      47.875   8.612  -0.749  1.00  0.00      LA0  N
ATOM    133  H   TRP A  15      48.168   9.520  -0.458  1.00  0.00      LA0  H
ATOM    134  CA  TRP A  15      48.791   7.694  -1.405  1.00  0.00      LA0  C
ATOM    135  CB  TRP A  15      49.314   8.256  -2.730  1.00  0.00      LA0  C
ATOM    136  CG  TRP A  15      50.075   9.558  -2.595  1.00  0.00      LA0  C
ATOM    137  CD2 TRP A  15      51.475   9.774  -2.307  1.00  0.00      LA0  C
ATOM    138  CE2 TRP A  15      51.702  11.192  -2.343  1.00  0.00      LA0  C
ATOM    139  CE3 TRP A  15      52.549   8.904  -2.023  1.00  0.00      LA0  C
ATOM    140  CD1 TRP A  15      49.545  10.839  -2.782  1.00  0.00      LA0  C
ATOM    141  NE1 TRP A  15      50.491  11.804  -2.638  1.00  0.00      LA0  N
ATOM    142  HE1 TRP A  15      50.342  12.778  -2.727  1.00  0.00      LA0  H
ATOM    143  CZ2 TRP A  15      52.992  11.707  -2.098  1.00  0.00      LA0  C
ATOM    144  CZ3 TRP A  15      53.833   9.433  -1.778  1.00  0.00      LA0  C
ATOM    145  CH2 TRP A  15      54.055  10.825  -1.815  1.00  0.00      LA0  C
ATOM    146  C   TRP A  15      49.926   7.283  -0.498  1.00  0.00      LA0  C
ATOM    147  O   TRP A  15      50.216   7.919   0.510  1.00  0.00      LA0  O
ATOM    148  N   LEU A  16      50.549   6.185  -0.927  1.00  0.00      LA0  N
ATOM    149  H   LEU A  16      50.203   5.711  -1.738  1.00  0.00      LA0  H
ATOM    150  CA  LEU A  16      51.578   5.560  -0.115  1.00  0.00      LA0  C
ATOM    151  CB  LEU A  16      50.939   4.454   0.721  1.00  0.00      LA0  C
ATOM    152  CG  LEU A  16      51.794   4.044   1.909  1.00  0.00      LA0  C
ATOM    153  CD1 LEU A  16      51.896   5.188   2.910  1.00  0.00      LA0  C
ATOM    154  CD2 LEU A  16      51.290   2.763   2.563  1.00  0.00      LA0  C
ATOM    155  C   LEU A  16      52.675   4.998  -0.992  1.00  0.00      LA0  C
ATOM    156  O   LEU A  16      52.521   3.961  -1.628  1.00  0.00      LA0  O
ATOM    157  N   ARG A  17      53.790   5.733  -1.020  1.00  0.00      LA0  N
ATOM    158  H   ARG A  17      53.868   6.543  -0.437  1.00  0.00      LA0  H
ATOM    159  CA  ARG A  17      54.881   5.238  -1.852  1.00  0.00      LA0  C
ATOM    160  CB  ARG A  17      55.496   6.392  -2.648  1.00  0.00      LA0  C
ATOM    161  CG  ARG A  17      56.300   5.968  -3.884  1.00  0.00      LA0  C
ATOM    162  CD  ARG A  17      56.519   7.118  -4.876  1.00  0.00      LA0  C
ATOM    163  NE  ARG A  17      57.182   8.257  -4.243  1.00  0.00      LA0  N
ATOM    164  HE  ARG A  17      58.073   8.122  -3.796  1.00  0.00      LA0  H
ATOM    165  CZ  ARG A  17      56.647   9.494  -4.237  1.00  0.00      LA0  C
ATOM    166  NH1 ARG A  17      55.511   9.746  -4.886  1.00  0.00      LA0  N
ATOM    167 HH11 ARG A  17      55.099  10.665  -4.876  1.00  0.00      LA0  H
ATOM    168 HH12 ARG A  17      55.051   9.021  -5.403  1.00  0.00      LA0  H
ATOM    169  NH2 ARG A  17      57.274  10.458  -3.570  1.00  0.00      LA0  N
ATOM    170 HH21 ARG A  17      56.927  11.393  -3.516  1.00  0.00      LA0  H
ATOM    171 HH22 ARG A  17      58.141  10.227  -3.099  1.00  0.00      LA0  H
ATOM    172  C   ARG A  17      55.927   4.498  -1.053  1.00  0.00      LA0  C
ATOM    173  O   ARG A  17      56.366   4.950  -0.004  1.00  0.00      LA0  O
ATOM    174  N   LYS A  18      56.313   3.342  -1.606  1.00  0.00      LA0  N
ATOM    175  H   LYS A  18      55.905   3.052  -2.471  1.00  0.00      LA0  H
ATOM    176  CA  LYS A  18      57.511   2.690  -1.085  1.00  0.00      LA0  C
ATOM    177  CB  LYS A  18      57.475   1.204  -1.454  1.00  0.00      LA0  C
ATOM    178  CG  LYS A  18      58.616   0.338  -0.904  1.00  0.00      LA0  C
ATOM    179  CD  LYS A  18      58.578   0.220   0.617  1.00  0.00      LA0  C
ATOM    180  CE  LYS A  18      59.464  -0.898   1.164  1.00  0.00      LA0  C
ATOM    181  NZ  LYS A  18      59.139  -1.106   2.579  1.00  0.00      LA0  N
ATOM    182  HZ1 LYS A  18      59.581  -1.970   2.963  1.00  0.00      LA0  H
ATOM    183  HZ2 LYS A  18      59.369  -0.298   3.190  1.00  0.00      LA0  H
ATOM    184  HZ3 LYS A  18      58.134  -1.356   2.695  1.00  0.00      LA0  H
ATOM    185  C   LYS A  18      58.735   3.358  -1.680  1.00  0.00      LA0  C
ATOM    186  O   LYS A  18      59.064   3.149  -2.840  1.00  0.00      LA0  O
ATOM    187  N   GLU A  19      59.370   4.204  -0.864  1.00  0.00      LA0  N
ATOM    188  H   GLU A  19      59.116   4.298   0.101  1.00  0.00      LA0  H
ATOM    189  CA  GLU A  19      60.533   4.845  -1.472  1.00  0.00      LA0  C
ATOM    190  CB  GLU A  19      60.561   6.343  -1.170  1.00  0.00      LA0  C
ATOM    191  CG  GLU A  19      59.303   7.021  -1.705  1.00  0.00      LA0  C
ATOM    192  CD  GLU A  19      59.454   8.528  -1.734  1.00  0.00      LA0  C
ATOM    193  OE1 GLU A  19      59.521   9.090  -2.817  1.00  0.00      LA0  O
ATOM    194  OE2 GLU A  19      59.462   9.153  -0.683  1.00  0.00      LA0  O
ATOM    195  C   GLU A  19      61.832   4.137  -1.148  1.00  0.00      LA0  C
ATOM    196  O   GLU A  19      61.838   3.118  -0.468  1.00  0.00      LA0  O
ATOM    197  N   ALA A  20      62.934   4.701  -1.676  1.00  0.00      LA0  N
ATOM    198  H   ALA A  20      62.847   5.563  -2.173  1.00  0.00      LA0  H
ATOM    199  CA  ALA A  20      64.234   4.033  -1.543  1.00  0.00      LA0  C
ATOM    200  CB  ALA A  20      65.303   4.790  -2.333  1.00  0.00      LA0  C
ATOM    201  C   ALA A  20      64.725   3.850  -0.114  1.00  0.00      LA0  C
ATOM    202  O   ALA A  20      65.409   2.897   0.232  1.00  0.00      LA0  O
ATOM    203  N   ASP A  21      64.300   4.815   0.709  1.00  0.00      LA0  N
ATOM    204  H   ASP A  21      63.757   5.576   0.352  1.00  0.00      LA0  H
ATOM    205  CA  ASP A  21      64.497   4.762   2.161  1.00  0.00      LA0  C
ATOM    206  CB  ASP A  21      64.025   6.082   2.784  1.00  0.00      LA0  C
ATOM    207  CG  ASP A  21      62.666   6.471   2.223  1.00  0.00      LA0  C
ATOM    208  OD1 ASP A  21      61.640   6.115   2.785  1.00  0.00      LA0  O
ATOM    209  OD2 ASP A  21      62.619   7.133   1.194  1.00  0.00      LA0  O
ATOM    210  C   ASP A  21      63.829   3.592   2.872  1.00  0.00      LA0  C
ATOM    211  O   ASP A  21      64.105   3.282   4.025  1.00  0.00      LA0  O
ATOM    212  N   GLY A  22      62.917   2.947   2.137  1.00  0.00      LA0  N
ATOM    213  H   GLY A  22      62.659   3.292   1.237  1.00  0.00      LA0  H
ATOM    214  CA  GLY A  22      62.269   1.776   2.705  1.00  0.00      LA0  C
ATOM    215  C   GLY A  22      60.948   2.076   3.381  1.00  0.00      LA0  C
ATOM    216  O   GLY A  22      60.119   1.188   3.580  1.00  0.00      LA0  O
ATOM    217  N   THR A  23      60.779   3.355   3.742  1.00  0.00      LA0  N
ATOM    218  H   THR A  23      61.380   4.088   3.418  1.00  0.00      LA0  H
ATOM    219  CA  THR A  23      59.555   3.641   4.471  1.00  0.00      LA0  C
ATOM    220  CB  THR A  23      59.784   4.714   5.549  1.00  0.00      LA0  C
ATOM    221  OG1 THR A  23      59.978   6.017   4.991  1.00  0.00      LA0  O
ATOM    222  HG1 THR A  23      60.750   5.968   4.430  1.00  0.00      LA0  H
ATOM    223  CG2 THR A  23      60.956   4.337   6.458  1.00  0.00      LA0  C
ATOM    224  C   THR A  23      58.393   3.961   3.552  1.00  0.00      LA0  C
ATOM    225  O   THR A  23      58.507   3.973   2.329  1.00  0.00      LA0  O
ATOM    226  N   TYR A  24      57.256   4.186   4.212  1.00  0.00      LA0  N
ATOM    227  H   TYR A  24      57.219   4.208   5.210  1.00  0.00      LA0  H
ATOM    228  CA  TYR A  24      56.053   4.481   3.460  1.00  0.00      LA0  C
ATOM    229  CB  TYR A  24      54.908   3.631   4.001  1.00  0.00      LA0  C
ATOM    230  CG  TYR A  24      55.192   2.194   3.657  1.00  0.00      LA0  C
ATOM    231  CD1 TYR A  24      55.650   1.325   4.667  1.00  0.00      LA0  C
ATOM    232  CE1 TYR A  24      56.033   0.023   4.313  1.00  0.00      LA0  C
ATOM    233  CD2 TYR A  24      55.027   1.778   2.322  1.00  0.00      LA0  C
ATOM    234  CE2 TYR A  24      55.413   0.479   1.971  1.00  0.00      LA0  C
ATOM    235  CZ  TYR A  24      55.950  -0.364   2.962  1.00  0.00      LA0  C
ATOM    236  OH  TYR A  24      56.441  -1.593   2.573  1.00  0.00      LA0  O
ATOM    237  HH  TYR A  24      56.526  -2.175   3.336  1.00  0.00      LA0  H
ATOM    238  C   TYR A  24      55.731   5.949   3.489  1.00  0.00      LA0  C
ATOM    239  O   TYR A  24      55.291   6.512   4.483  1.00  0.00      LA0  O
ATOM    240  N   THR A  25      55.981   6.556   2.336  1.00  0.00      LA0  N
ATOM    241  H   THR A  25      56.379   6.058   1.564  1.00  0.00      LA0  H
ATOM    242  CA  THR A  25      55.630   7.961   2.231  1.00  0.00      LA0  C
ATOM    243  CB  THR A  25      56.454   8.578   1.112  1.00  0.00      LA0  C
ATOM    244  OG1 THR A  25      57.806   8.107   1.177  1.00  0.00      LA0  O
ATOM    245  HG1 THR A  25      58.131   8.292   0.294  1.00  0.00      LA0  H
ATOM    246  CG2 THR A  25      56.418  10.103   1.140  1.00  0.00      LA0  C
ATOM    247  C   THR A  25      54.146   8.168   1.993  1.00  0.00      LA0  C
ATOM    248  O   THR A  25      53.625   7.897   0.918  1.00  0.00      LA0  O
ATOM    249  N   VAL A  26      53.499   8.657   3.052  1.00  0.00      LA0  N
ATOM    250  H   VAL A  26      54.019   8.833   3.888  1.00  0.00      LA0  H
ATOM    251  CA  VAL A  26      52.115   9.103   2.919  1.00  0.00      LA0  C
ATOM    252  CB  VAL A  26      51.461   9.212   4.304  1.00  0.00      LA0  C
ATOM    253  CG1 VAL A  26      49.951   9.461   4.230  1.00  0.00      LA0  C
ATOM    254  CG2 VAL A  26      51.788   7.996   5.164  1.00  0.00      LA0  C
ATOM    255  C   VAL A  26      52.091  10.459   2.248  1.00  0.00      LA0  C
ATOM    256  O   VAL A  26      52.928  11.307   2.539  1.00  0.00      LA0  O
ATOM    257  N   GLY A  27      51.102  10.637   1.374  1.00  0.00      LA0  N
ATOM    258  H   GLY A  27      50.506   9.867   1.125  1.00  0.00      LA0  H
ATOM    259  CA  GLY A  27      50.823  11.971   0.857  1.00  0.00      LA0  C
ATOM    260  C   GLY A  27      49.371  12.009   0.451  1.00  0.00      LA0  C
ATOM    261  O   GLY A  27      48.698  10.990   0.529  1.00  0.00      LA0  O
ATOM    262  N   ILE A  28      48.894  13.181   0.021  1.00  0.00      LA0  N
ATOM    263  H   ILE A  28      49.493  13.974  -0.107  1.00  0.00      LA0  H
ATOM    264  CA  ILE A  28      47.515  13.123  -0.466  1.00  0.00      LA0  C
ATOM    265  CB  ILE A  28      46.587  14.108   0.252  1.00  0.00      LA0  C
ATOM    266  CG2 ILE A  28      46.178  13.534   1.610  1.00  0.00      LA0  C
ATOM    267  CG1 ILE A  28      47.174  15.518   0.338  1.00  0.00      LA0  C
ATOM    268  CD1 ILE A  28      46.227  16.493   1.040  1.00  0.00      LA0  C
ATOM    269  C   ILE A  28      47.413  13.237  -1.971  1.00  0.00      LA0  C
ATOM    270  O   ILE A  28      48.328  13.697  -2.642  1.00  0.00      LA0  O
ATOM    271  N   THR A  29      46.287  12.722  -2.474  1.00  0.00      LA0  N
ATOM    272  H   THR A  29      45.550  12.419  -1.867  1.00  0.00      LA0  H
ATOM    273  CA  THR A  29      46.219  12.518  -3.919  1.00  0.00      LA0  C
ATOM    274  CB  THR A  29      45.320  11.315  -4.205  1.00  0.00      LA0  C
ATOM    275  OG1 THR A  29      44.032  11.494  -3.598  1.00  0.00      LA0  O
ATOM    276  HG1 THR A  29      44.115  11.174  -2.695  1.00  0.00      LA0  H
ATOM    277  CG2 THR A  29      45.965  10.010  -3.739  1.00  0.00      LA0  C
ATOM    278  C   THR A  29      45.783  13.718  -4.745  1.00  0.00      LA0  C
ATOM    279  O   THR A  29      45.423  14.776  -4.241  1.00  0.00      LA0  O
ATOM    280  N   GLU A  30      45.774  13.468  -6.065  1.00  0.00      LA0  N
ATOM    281  H   GLU A  30      46.152  12.607  -6.403  1.00  0.00      LA0  H
ATOM    282  CA  GLU A  30      45.261  14.439  -7.030  1.00  0.00      LA0  C
ATOM    283  CB  GLU A  30      45.313  13.828  -8.432  1.00  0.00      LA0  C
ATOM    284  CG  GLU A  30      45.449  14.858  -9.552  1.00  0.00      LA0  C
ATOM    285  CD  GLU A  30      46.796  15.538  -9.426  1.00  0.00      LA0  C
ATOM    286  OE1 GLU A  30      46.824  16.706  -9.057  1.00  0.00      LA0  O
ATOM    287  OE2 GLU A  30      47.811  14.894  -9.678  1.00  0.00      LA0  O
ATOM    288  C   GLU A  30      43.846  14.886  -6.718  1.00  0.00      LA0  C
ATOM    289  O   GLU A  30      43.516  16.059  -6.601  1.00  0.00      LA0  O
ATOM    290  N   HIS A  31      43.011  13.848  -6.525  1.00  0.00      LA0  N
ATOM    291  H   HIS A  31      43.363  12.920  -6.629  1.00  0.00      LA0  H
ATOM    292  CA  HIS A  31      41.617  14.113  -6.160  1.00  0.00      LA0  C
ATOM    293  CB  HIS A  31      40.861  12.788  -6.016  1.00  0.00      LA0  C
ATOM    294  CG  HIS A  31      39.387  12.942  -6.335  1.00  0.00      LA0  C
ATOM    295  ND1 HIS A  31      38.738  12.157  -7.217  1.00  0.00      LA0  N
ATOM    296  HD1 HIS A  31      39.110  11.416  -7.736  1.00  0.00      LA0  H
ATOM    297  CD2 HIS A  31      38.472  13.858  -5.807  1.00  0.00      LA0  C
ATOM    298  NE2 HIS A  31      37.271  13.612  -6.383  1.00  0.00      LA0  N
ATOM    299  CE1 HIS A  31      37.430  12.565  -7.250  1.00  0.00      LA0  C
ATOM    300  C   HIS A  31      41.493  14.977  -4.912  1.00  0.00      LA0  C
ATOM    301  O   HIS A  31      40.689  15.899  -4.829  1.00  0.00      LA0  O
ATOM    302  N   ALA A  32      42.401  14.672  -3.966  1.00  0.00      LA0  N
ATOM    303  H   ALA A  32      43.024  13.900  -4.080  1.00  0.00      LA0  H
ATOM    304  CA  ALA A  32      42.477  15.537  -2.794  1.00  0.00      LA0  C
ATOM    305  CB  ALA A  32      43.517  15.040  -1.790  1.00  0.00      LA0  C
ATOM    306  C   ALA A  32      42.721  16.999  -3.117  1.00  0.00      LA0  C
ATOM    307  O   ALA A  32      41.940  17.844  -2.714  1.00  0.00      LA0  O
ATOM    308  N   GLN A  33      43.785  17.290  -3.890  1.00  0.00      LA0  N
ATOM    309  H   GLN A  33      44.385  16.571  -4.249  1.00  0.00      LA0  H
ATOM    310  CA  GLN A  33      43.946  18.718  -4.206  1.00  0.00      LA0  C
ATOM    311  CB  GLN A  33      45.300  19.037  -4.878  1.00  0.00      LA0  C
ATOM    312  CG  GLN A  33      45.604  18.535  -6.304  1.00  0.00      LA0  C
ATOM    313  CD  GLN A  33      44.758  19.226  -7.365  1.00  0.00      LA0  C
ATOM    314  OE1 GLN A  33      44.240  20.326  -7.190  1.00  0.00      LA0  O
ATOM    315  NE2 GLN A  33      44.559  18.491  -8.458  1.00  0.00      LA0  N
ATOM    316 HE21 GLN A  33      45.150  17.692  -8.618  1.00  0.00      LA0  H
ATOM    317 HE22 GLN A  33      43.845  18.698  -9.129  1.00  0.00      LA0  H
ATOM    318  C   GLN A  33      42.765  19.353  -4.935  1.00  0.00      LA0  C
ATOM    319  O   GLN A  33      42.414  20.511  -4.734  1.00  0.00      LA0  O
ATOM    320  N   GLU A  34      42.141  18.514  -5.777  1.00  0.00      LA0  N
ATOM    321  H   GLU A  34      42.486  17.584  -5.909  1.00  0.00      LA0  H
ATOM    322  CA  GLU A  34      41.039  19.029  -6.579  1.00  0.00      LA0  C
ATOM    323  CB  GLU A  34      40.661  18.009  -7.660  1.00  0.00      LA0  C
ATOM    324  CG  GLU A  34      39.977  18.629  -8.885  1.00  0.00      LA0  C
ATOM    325  CD  GLU A  34      40.834  19.747  -9.453  1.00  0.00      LA0  C
ATOM    326  OE1 GLU A  34      40.372  20.882  -9.499  1.00  0.00      LA0  O
ATOM    327  OE2 GLU A  34      41.998  19.522  -9.779  1.00  0.00      LA0  O
ATOM    328  C   GLU A  34      39.846  19.511  -5.774  1.00  0.00      LA0  C
ATOM    329  O   GLU A  34      39.377  20.632  -5.922  1.00  0.00      LA0  O
ATOM    330  N   LEU A  35      39.403  18.624  -4.869  1.00  0.00      LA0  N
ATOM    331  H   LEU A  35      39.848  17.728  -4.786  1.00  0.00      LA0  H
ATOM    332  CA  LEU A  35      38.330  19.073  -3.981  1.00  0.00      LA0  C
ATOM    333  CB  LEU A  35      37.686  17.891  -3.252  1.00  0.00      LA0  C
ATOM    334  CG  LEU A  35      36.856  16.962  -4.135  1.00  0.00      LA0  C
ATOM    335  CD1 LEU A  35      36.322  15.773  -3.335  1.00  0.00      LA0  C
ATOM    336  CD2 LEU A  35      35.730  17.704  -4.857  1.00  0.00      LA0  C
ATOM    337  C   LEU A  35      38.782  20.104  -2.960  1.00  0.00      LA0  C
ATOM    338  O   LEU A  35      38.162  21.138  -2.742  1.00  0.00      LA0  O
ATOM    339  N   LEU A  36      39.911  19.749  -2.322  1.00  0.00      LA0  N
ATOM    340  H   LEU A  36      40.410  18.935  -2.619  1.00  0.00      LA0  H
ATOM    341  CA  LEU A  36      40.385  20.558  -1.202  1.00  0.00      LA0  C
ATOM    342  CB  LEU A  36      41.546  19.900  -0.444  1.00  0.00      LA0  C
ATOM    343  CG  LEU A  36      41.119  18.929   0.665  1.00  0.00      LA0  C
ATOM    344  CD1 LEU A  36      40.953  17.480   0.210  1.00  0.00      LA0  C
ATOM    345  CD2 LEU A  36      42.036  19.037   1.878  1.00  0.00      LA0  C
ATOM    346  C   LEU A  36      40.757  21.990  -1.511  1.00  0.00      LA0  C
ATOM    347  O   LEU A  36      40.771  22.842  -0.628  1.00  0.00      LA0  O
ATOM    348  N   GLY A  37      41.089  22.237  -2.783  1.00  0.00      LA0  N
ATOM    349  H   GLY A  37      41.177  21.503  -3.458  1.00  0.00      LA0  H
ATOM    350  CA  GLY A  37      41.625  23.568  -3.042  1.00  0.00      LA0  C
ATOM    351  C   GLY A  37      42.963  23.737  -2.351  1.00  0.00      LA0  C
ATOM    352  O   GLY A  37      43.610  22.764  -1.975  1.00  0.00      LA0  O
ATOM    353  N   ASP A  38      43.336  24.999  -2.178  1.00  0.00      LA0  N
ATOM    354  H   ASP A  38      42.766  25.748  -2.504  1.00  0.00      LA0  H
ATOM    355  CA  ASP A  38      44.763  25.185  -1.974  1.00  0.00      LA0  C
ATOM    356  CB  ASP A  38      45.223  26.341  -2.862  1.00  0.00      LA0  C
ATOM    357  CG  ASP A  38      45.151  26.030  -4.356  1.00  0.00      LA0  C
ATOM    358  OD1 ASP A  38      44.150  25.488  -4.828  1.00  0.00      LA0  O
ATOM    359  OD2 ASP A  38      46.111  26.342  -5.057  1.00  0.00      LA0  O
ATOM    360  C   ASP A  38      45.240  25.278  -0.530  1.00  0.00      LA0  C
ATOM    361  O   ASP A  38      44.957  26.215   0.217  1.00  0.00      LA0  O
ATOM    362  N   MET A  39      46.006  24.231  -0.181  1.00  0.00      LA0  N
ATOM    363  H   MET A  39      46.189  23.563  -0.907  1.00  0.00      LA0  H
ATOM    364  CA  MET A  39      46.422  23.933   1.195  1.00  0.00      LA0  C
ATOM    365  CB  MET A  39      47.363  22.730   1.176  1.00  0.00      LA0  C
ATOM    366  CG  MET A  39      47.453  21.975   2.504  1.00  0.00      LA0  C
ATOM    367  SD  MET A  39      45.883  21.234   2.983  1.00  0.00      LA0  S
ATOM    368  CE  MET A  39      45.603  20.253   1.501  1.00  0.00      LA0  C
ATOM    369  C   MET A  39      47.037  25.053   2.022  1.00  0.00      LA0  C
ATOM    370  O   MET A  39      48.019  25.677   1.645  1.00  0.00      LA0  O
ATOM    371  N   VAL A  40      46.408  25.290   3.178  1.00  0.00      LA0  N
ATOM    372  H   VAL A  40      45.655  24.690   3.440  1.00  0.00      LA0  H
ATOM    373  CA  VAL A  40      46.927  26.282   4.125  1.00  0.00      LA0  C
ATOM    374  CB  VAL A  40      45.759  27.020   4.805  1.00  0.00      LA0  C
ATOM    375  CG1 VAL A  40      46.184  28.040   5.867  1.00  0.00      LA0  C
ATOM    376  CG2 VAL A  40      44.918  27.711   3.739  1.00  0.00      LA0  C
ATOM    377  C   VAL A  40      47.908  25.717   5.150  1.00  0.00      LA0  C
ATOM    378  O   VAL A  40      48.828  26.400   5.577  1.00  0.00      LA0  O
ATOM    379  N   PHE A  41      47.686  24.446   5.513  1.00  0.00      LA0  N
ATOM    380  H   PHE A  41      46.883  23.934   5.201  1.00  0.00      LA0  H
ATOM    381  CA  PHE A  41      48.574  23.800   6.479  1.00  0.00      LA0  C
ATOM    382  CB  PHE A  41      48.313  24.358   7.890  1.00  0.00      LA0  C
ATOM    383  CG  PHE A  41      49.269  23.814   8.930  1.00  0.00      LA0  C
ATOM    384  CD1 PHE A  41      50.663  23.969   8.766  1.00  0.00      LA0  C
ATOM    385  CD2 PHE A  41      48.737  23.145  10.052  1.00  0.00      LA0  C
ATOM    386  CE1 PHE A  41      51.536  23.408   9.717  1.00  0.00      LA0  C
ATOM    387  CE2 PHE A  41      49.610  22.589  11.005  1.00  0.00      LA0  C
ATOM    388  CZ  PHE A  41      51.002  22.707  10.818  1.00  0.00      LA0  C
ATOM    389  C   PHE A  41      48.329  22.308   6.446  1.00  0.00      LA0  C
ATOM    390  O   PHE A  41      47.276  21.857   6.013  1.00  0.00      LA0  O
ATOM    391  N   VAL A  42      49.328  21.561   6.929  1.00  0.00      LA0  N
ATOM    392  H   VAL A  42      50.224  21.958   7.135  1.00  0.00      LA0  H
ATOM    393  CA  VAL A  42      49.012  20.200   7.349  1.00  0.00      LA0  C
ATOM    394  CB  VAL A  42      49.628  19.164   6.390  1.00  0.00      LA0  C
ATOM    395  CG1 VAL A  42      49.283  17.737   6.812  1.00  0.00      LA0  C
ATOM    396  CG2 VAL A  42      49.194  19.388   4.939  1.00  0.00      LA0  C
ATOM    397  C   VAL A  42      49.494  19.991   8.776  1.00  0.00      LA0  C
ATOM    398  O   VAL A  42      50.671  20.161   9.063  1.00  0.00      LA0  O
ATOM    399  N   ASP A  43      48.545  19.627   9.658  1.00  0.00      LA0  N
ATOM    400  H   ASP A  43      47.601  19.576   9.331  1.00  0.00      LA0  H
ATOM    401  CA  ASP A  43      48.910  19.157  11.005  1.00  0.00      LA0  C
ATOM    402  CB  ASP A  43      47.596  18.974  11.789  1.00  0.00      LA0  C
ATOM    403  CG  ASP A  43      47.664  18.412  13.209  1.00  0.00      LA0  C
ATOM    404  OD1 ASP A  43      48.526  17.599  13.525  1.00  0.00      LA0  O
ATOM    405  OD2 ASP A  43      46.786  18.737  14.006  1.00  0.00      LA0  O
ATOM    406  C   ASP A  43      49.755  17.899  10.863  1.00  0.00      LA0  C
ATOM    407  O   ASP A  43      49.516  17.091   9.971  1.00  0.00      LA0  O
ATOM    408  N   LEU A  44      50.804  17.835  11.691  1.00  0.00      LA0  N
ATOM    409  H   LEU A  44      50.768  18.352  12.545  1.00  0.00      LA0  H
ATOM    410  CA  LEU A  44      51.877  16.884  11.412  1.00  0.00      LA0  C
ATOM    411  CB  LEU A  44      53.169  17.626  11.036  1.00  0.00      LA0  C
ATOM    412  CG  LEU A  44      53.158  18.278   9.648  1.00  0.00      LA0  C
ATOM    413  CD1 LEU A  44      54.353  19.210   9.445  1.00  0.00      LA0  C
ATOM    414  CD2 LEU A  44      53.051  17.246   8.523  1.00  0.00      LA0  C
ATOM    415  C   LEU A  44      52.139  15.970  12.592  1.00  0.00      LA0  C
ATOM    416  O   LEU A  44      52.201  16.404  13.736  1.00  0.00      LA0  O
ATOM    417  N   PRO A  45      52.312  14.667  12.276  1.00  0.00      LA0  N
ATOM    418  CD  PRO A  45      52.231  14.047  10.955  1.00  0.00      LA0  C
ATOM    419  CA  PRO A  45      52.607  13.720  13.352  1.00  0.00      LA0  C
ATOM    420  CB  PRO A  45      52.301  12.382  12.679  1.00  0.00      LA0  C
ATOM    421  CG  PRO A  45      52.609  12.592  11.196  1.00  0.00      LA0  C
ATOM    422  C   PRO A  45      54.044  13.851  13.827  1.00  0.00      LA0  C
ATOM    423  O   PRO A  45      54.983  13.839  13.041  1.00  0.00      LA0  O
ATOM    424  N   GLU A  46      54.173  13.973  15.155  1.00  0.00      LA0  N
ATOM    425  H   GLU A  46      53.362  14.029  15.731  1.00  0.00      LA0  H
ATOM    426  CA  GLU A  46      55.518  14.141  15.706  1.00  0.00      LA0  C
ATOM    427  CB  GLU A  46      55.425  14.397  17.217  1.00  0.00      LA0  C
ATOM    428  CG  GLU A  46      56.726  14.871  17.882  1.00  0.00      LA0  C
ATOM    429  CD  GLU A  46      57.217  16.146  17.220  1.00  0.00      LA0  C
ATOM    430  OE1 GLU A  46      56.761  17.220  17.602  1.00  0.00      LA0  O
ATOM    431  OE2 GLU A  46      58.051  16.056  16.319  1.00  0.00      LA0  O
ATOM    432  C   GLU A  46      56.471  12.998  15.381  1.00  0.00      LA0  C
ATOM    433  O   GLU A  46      56.105  11.824  15.386  1.00  0.00      LA0  O
ATOM    434  N   VAL A  47      57.710  13.392  15.069  1.00  0.00      LA0  N
ATOM    435  H   VAL A  47      57.953  14.348  15.262  1.00  0.00      LA0  H
ATOM    436  CA  VAL A  47      58.701  12.373  14.736  1.00  0.00      LA0  C
ATOM    437  CB  VAL A  47      59.933  13.031  14.092  1.00  0.00      LA0  C
ATOM    438  CG1 VAL A  47      61.023  12.023  13.713  1.00  0.00      LA0  C
ATOM    439  CG2 VAL A  47      59.508  13.856  12.873  1.00  0.00      LA0  C
ATOM    440  C   VAL A  47      59.057  11.530  15.951  1.00  0.00      LA0  C
ATOM    441  O   VAL A  47      59.373  12.023  17.026  1.00  0.00      LA0  O
ATOM    442  N   GLY A  48      58.950  10.216  15.736  1.00  0.00      LA0  N
ATOM    443  H   GLY A  48      58.693   9.888  14.828  1.00  0.00      LA0  H
ATOM    444  CA  GLY A  48      59.142   9.321  16.871  1.00  0.00      LA0  C
ATOM    445  C   GLY A  48      57.851   8.886  17.542  1.00  0.00      LA0  C
ATOM    446  O   GLY A  48      57.845   8.064  18.449  1.00  0.00      LA0  O
ATOM    447  N   ALA A  49      56.734   9.453  17.056  1.00  0.00      LA0  N
ATOM    448  H   ALA A  49      56.744  10.125  16.314  1.00  0.00      LA0  H
ATOM    449  CA  ALA A  49      55.481   8.890  17.543  1.00  0.00      LA0  C
ATOM    450  CB  ALA A  49      54.338   9.898  17.406  1.00  0.00      LA0  C
ATOM    451  C   ALA A  49      55.123   7.635  16.776  1.00  0.00      LA0  C
ATOM    452  O   ALA A  49      55.337   7.540  15.575  1.00  0.00      LA0  O
ATOM    453  N   THR A  50      54.562   6.684  17.520  1.00  0.00      LA0  N
ATOM    454  H   THR A  50      54.458   6.777  18.506  1.00  0.00      LA0  H
ATOM    455  CA  THR A  50      54.090   5.493  16.829  1.00  0.00      LA0  C
ATOM    456  CB  THR A  50      54.699   4.259  17.495  1.00  0.00      LA0  C
ATOM    457  OG1 THR A  50      56.112   4.454  17.633  1.00  0.00      LA0  O
ATOM    458  HG1 THR A  50      56.481   3.652  17.977  1.00  0.00      LA0  H
ATOM    459  CG2 THR A  50      54.402   2.957  16.745  1.00  0.00      LA0  C
ATOM    460  C   THR A  50      52.577   5.457  16.830  1.00  0.00      LA0  C
ATOM    461  O   THR A  50      51.953   5.352  17.877  1.00  0.00      LA0  O
ATOM    462  N   VAL A  51      52.025   5.604  15.622  1.00  0.00      LA0  N
ATOM    463  H   VAL A  51      52.602   5.556  14.804  1.00  0.00      LA0  H
ATOM    464  CA  VAL A  51      50.567   5.625  15.533  1.00  0.00      LA0  C
ATOM    465  CB  VAL A  51      50.089   6.843  14.724  1.00  0.00      LA0  C
ATOM    466  CG1 VAL A  51      50.437   8.147  15.446  1.00  0.00      LA0  C
ATOM    467  CG2 VAL A  51      50.610   6.832  13.282  1.00  0.00      LA0  C
ATOM    468  C   VAL A  51      50.041   4.336  14.936  1.00  0.00      LA0  C
ATOM    469  O   VAL A  51      50.779   3.586  14.304  1.00  0.00      LA0  O
ATOM    470  N   SER A  52      48.747   4.110  15.143  1.00  0.00      LA0  N
ATOM    471  H   SER A  52      48.181   4.724  15.695  1.00  0.00      LA0  H
ATOM    472  CA  SER A  52      48.140   2.997  14.426  1.00  0.00      LA0  C
ATOM    473  CB  SER A  52      47.023   2.365  15.260  1.00  0.00      LA0  C
ATOM    474  OG  SER A  52      47.243   2.619  16.653  1.00  0.00      LA0  O
ATOM    475  HG  SER A  52      46.877   3.499  16.804  1.00  0.00      LA0  H
ATOM    476  C   SER A  52      47.622   3.440  13.069  1.00  0.00      LA0  C
ATOM    477  O   SER A  52      47.525   4.629  12.775  1.00  0.00      LA0  O
ATOM    478  N   ALA A  53      47.282   2.436  12.249  1.00  0.00      LA0  N
ATOM    479  H   ALA A  53      47.531   1.492  12.479  1.00  0.00      LA0  H
ATOM    480  CA  ALA A  53      46.664   2.739  10.962  1.00  0.00      LA0  C
ATOM    481  CB  ALA A  53      46.578   1.479  10.097  1.00  0.00      LA0  C
ATOM    482  C   ALA A  53      45.280   3.355  11.089  1.00  0.00      LA0  C
ATOM    483  O   ALA A  53      44.259   2.679  11.092  1.00  0.00      LA0  O
ATOM    484  N   GLY A  54      45.302   4.686  11.216  1.00  0.00      LA0  N
ATOM    485  H   GLY A  54      46.195   5.137  11.251  1.00  0.00      LA0  H
ATOM    486  CA  GLY A  54      44.034   5.381  11.398  1.00  0.00      LA0  C
ATOM    487  C   GLY A  54      43.980   6.328  12.586  1.00  0.00      LA0  C
ATOM    488  O   GLY A  54      42.984   7.008  12.803  1.00  0.00      LA0  O
ATOM    489  N   ASP A  55      45.093   6.362  13.334  1.00  0.00      LA0  N
ATOM    490  H   ASP A  55      45.865   5.744  13.194  1.00  0.00      LA0  H
ATOM    491  CA  ASP A  55      45.137   7.323  14.438  1.00  0.00      LA0  C
ATOM    492  CB  ASP A  55      46.294   7.021  15.401  1.00  0.00      LA0  C
ATOM    493  CG  ASP A  55      46.143   5.718  16.171  1.00  0.00      LA0  C
ATOM    494  OD1 ASP A  55      45.261   4.918  15.877  1.00  0.00      LA0  O
ATOM    495  OD2 ASP A  55      46.953   5.478  17.060  1.00  0.00      LA0  O
ATOM    496  C   ASP A  55      45.298   8.745  13.935  1.00  0.00      LA0  C
ATOM    497  O   ASP A  55      45.554   8.982  12.759  1.00  0.00      LA0  O
ATOM    498  N   ASP A  56      45.177   9.685  14.893  1.00  0.00      LA0  N
ATOM    499  H   ASP A  56      45.003   9.395  15.831  1.00  0.00      LA0  H
ATOM    500  CA  ASP A  56      45.543  11.070  14.578  1.00  0.00      LA0  C
ATOM    501  CB  ASP A  56      45.260  11.993  15.781  1.00  0.00      LA0  C
ATOM    502  CG  ASP A  56      45.739  13.439  15.610  1.00  0.00      LA0  C
ATOM    503  OD1 ASP A  56      46.026  14.078  16.613  1.00  0.00      LA0  O
ATOM    504  OD2 ASP A  56      45.828  13.958  14.502  1.00  0.00      LA0  O
ATOM    505  C   ASP A  56      46.990  11.154  14.139  1.00  0.00      LA0  C
ATOM    506  O   ASP A  56      47.928  10.850  14.870  1.00  0.00      LA0  O
ATOM    507  N   CYS A  57      47.115  11.547  12.876  1.00  0.00      LA0  N
ATOM    508  H   CYS A  57      46.296  11.713  12.328  1.00  0.00      LA0  H
ATOM    509  CA  CYS A  57      48.470  11.767  12.415  1.00  0.00      LA0  C
ATOM    510  CB  CYS A  57      48.977  10.576  11.591  1.00  0.00      LA0  C
ATOM    511  SG  CYS A  57      47.980  10.177  10.135  1.00  0.00      LA0  S
ATOM    512  C   CYS A  57      48.603  13.090  11.708  1.00  0.00      LA0  C
ATOM    513  O   CYS A  57      49.356  13.960  12.122  1.00  0.00      LA0  O
ATOM    514  N   ALA A  58      47.835  13.220  10.622  1.00  0.00      LA0  N
ATOM    515  H   ALA A  58      47.179  12.526  10.316  1.00  0.00      LA0  H
ATOM    516  CA  ALA A  58      47.964  14.474   9.900  1.00  0.00      LA0  C
ATOM    517  CB  ALA A  58      48.701  14.240   8.583  1.00  0.00      LA0  C
ATOM    518  C   ALA A  58      46.606  15.069   9.627  1.00  0.00      LA0  C
ATOM    519  O   ALA A  58      45.624  14.350   9.521  1.00  0.00      LA0  O
ATOM    520  N   VAL A  59      46.574  16.400   9.521  1.00  0.00      LA0  N
ATOM    521  H   VAL A  59      47.422  16.921   9.649  1.00  0.00      LA0  H
ATOM    522  CA  VAL A  59      45.299  17.041   9.188  1.00  0.00      LA0  C
ATOM    523  CB  VAL A  59      44.709  17.773  10.418  1.00  0.00      LA0  C
ATOM    524  CG1 VAL A  59      43.479  18.632  10.114  1.00  0.00      LA0  C
ATOM    525  CG2 VAL A  59      44.412  16.800  11.564  1.00  0.00      LA0  C
ATOM    526  C   VAL A  59      45.498  17.976   8.009  1.00  0.00      LA0  C
ATOM    527  O   VAL A  59      46.313  18.887   8.046  1.00  0.00      LA0  O
ATOM    528  N   ALA A  60      44.748  17.689   6.940  1.00  0.00      LA0  N
ATOM    529  H   ALA A  60      44.032  16.997   7.032  1.00  0.00      LA0  H
ATOM    530  CA  ALA A  60      44.785  18.577   5.783  1.00  0.00      LA0  C
ATOM    531  CB  ALA A  60      44.318  17.851   4.524  1.00  0.00      LA0  C
ATOM    532  C   ALA A  60      43.905  19.789   5.974  1.00  0.00      LA0  C
ATOM    533  O   ALA A  60      42.679  19.721   5.974  1.00  0.00      LA0  O
ATOM    534  N   GLU A  61      44.603  20.911   6.135  1.00  0.00      LA0  N
ATOM    535  H   GLU A  61      45.605  20.906   6.124  1.00  0.00      LA0  H
ATOM    536  CA  GLU A  61      43.886  22.159   6.346  1.00  0.00      LA0  C
ATOM    537  CB  GLU A  61      44.433  22.883   7.569  1.00  0.00      LA0  C
ATOM    538  CG  GLU A  61      44.743  21.916   8.711  1.00  0.00      LA0  C
ATOM    539  CD  GLU A  61      44.963  22.675   9.991  1.00  0.00      LA0  C
ATOM    540  OE1 GLU A  61      45.787  22.265  10.804  1.00  0.00      LA0  O
ATOM    541  OE2 GLU A  61      44.252  23.643  10.230  1.00  0.00      LA0  O
ATOM    542  C   GLU A  61      43.988  23.050   5.138  1.00  0.00      LA0  C
ATOM    543  O   GLU A  61      45.020  23.644   4.857  1.00  0.00      LA0  O
ATOM    544  N   SER A  62      42.888  23.109   4.398  1.00  0.00      LA0  N
ATOM    545  H   SER A  62      42.027  22.710   4.715  1.00  0.00      LA0  H
ATOM    546  CA  SER A  62      42.961  23.954   3.217  1.00  0.00      LA0  C
ATOM    547  CB  SER A  62      42.638  23.116   1.981  1.00  0.00      LA0  C
ATOM    548  OG  SER A  62      42.914  23.853   0.790  1.00  0.00      LA0  O
ATOM    549  HG  SER A  62      42.482  23.368   0.087  1.00  0.00      LA0  H
ATOM    550  C   SER A  62      42.095  25.190   3.366  1.00  0.00      LA0  C
ATOM    551  O   SER A  62      41.395  25.363   4.357  1.00  0.00      LA0  O
ATOM    552  N   VAL A  63      42.176  26.055   2.336  1.00  0.00      LA0  N
ATOM    553  H   VAL A  63      42.752  25.777   1.561  1.00  0.00      LA0  H
ATOM    554  CA  VAL A  63      41.544  27.382   2.388  1.00  0.00      LA0  C
ATOM    555  CB  VAL A  63      41.535  28.052   0.999  1.00  0.00      LA0  C
ATOM    556  CG1 VAL A  63      42.898  28.659   0.665  1.00  0.00      LA0  C
ATOM    557  CG2 VAL A  63      41.029  27.122  -0.110  1.00  0.00      LA0  C
ATOM    558  C   VAL A  63      40.161  27.478   3.018  1.00  0.00      LA0  C
ATOM    559  O   VAL A  63      39.831  28.426   3.715  1.00  0.00      LA0  O
ATOM    560  N   LYS A  64      39.355  26.455   2.720  1.00  0.00      LA0  N
ATOM    561  H   LYS A  64      39.727  25.688   2.203  1.00  0.00      LA0  H
ATOM    562  CA  LYS A  64      37.933  26.610   2.992  1.00  0.00      LA0  C
ATOM    563  CB  LYS A  64      37.335  27.007   1.623  1.00  0.00      LA0  C
ATOM    564  CG  LYS A  64      35.827  27.045   1.396  1.00  0.00      LA0  C
ATOM    565  CD  LYS A  64      35.445  25.903   0.455  1.00  0.00      LA0  C
ATOM    566  CE  LYS A  64      34.016  25.422   0.645  1.00  0.00      LA0  C
ATOM    567  NZ  LYS A  64      33.831  25.045   2.049  1.00  0.00      LA0  N
ATOM    568  HZ1 LYS A  64      33.135  25.689   2.483  1.00  0.00      LA0  H
ATOM    569  HZ2 LYS A  64      33.481  24.075   2.127  1.00  0.00      LA0  H
ATOM    570  HZ3 LYS A  64      34.717  25.141   2.593  1.00  0.00      LA0  H
ATOM    571  C   LYS A  64      37.326  25.402   3.720  1.00  0.00      LA0  C
ATOM    572  O   LYS A  64      36.128  25.128   3.616  1.00  0.00      LA0  O
ATOM    573  N   ALA A  65      38.229  24.688   4.447  1.00  0.00      LA0  N
ATOM    574  H   ALA A  65      39.190  24.983   4.465  1.00  0.00      LA0  H
ATOM    575  CA  ALA A  65      37.896  23.532   5.299  1.00  0.00      LA0  C
ATOM    576  CB  ALA A  65      36.971  22.516   4.633  1.00  0.00      LA0  C
ATOM    577  C   ALA A  65      39.105  22.718   5.720  1.00  0.00      LA0  C
ATOM    578  O   ALA A  65      40.201  22.904   5.213  1.00  0.00      LA0  O
ATOM    579  N   ALA A  66      38.843  21.778   6.646  1.00  0.00      LA0  N
ATOM    580  H   ALA A  66      37.927  21.628   7.016  1.00  0.00      LA0  H
ATOM    581  CA  ALA A  66      39.906  20.870   7.069  1.00  0.00      LA0  C
ATOM    582  CB  ALA A  66      40.590  21.397   8.334  1.00  0.00      LA0  C
ATOM    583  C   ALA A  66      39.342  19.493   7.365  1.00  0.00      LA0  C
ATOM    584  O   ALA A  66      38.175  19.365   7.724  1.00  0.00      LA0  O
ATOM    585  N   SER A  67      40.218  18.493   7.211  1.00  0.00      LA0  N
ATOM    586  H   SER A  67      41.144  18.690   6.873  1.00  0.00      LA0  H
ATOM    587  CA  SER A  67      39.912  17.118   7.615  1.00  0.00      LA0  C
ATOM    588  CB  SER A  67      39.258  16.323   6.470  1.00  0.00      LA0  C
ATOM    589  OG  SER A  67      39.070  14.945   6.841  1.00  0.00      LA0  O
ATOM    590  HG  SER A  67      39.839  14.476   6.513  1.00  0.00      LA0  H
ATOM    591  C   SER A  67      41.224  16.483   8.017  1.00  0.00      LA0  C
ATOM    592  O   SER A  67      42.276  17.036   7.733  1.00  0.00      LA0  O
ATOM    593  N   ASP A  68      41.139  15.320   8.673  1.00  0.00      LA0  N
ATOM    594  H   ASP A  68      40.267  14.842   8.757  1.00  0.00      LA0  H
ATOM    595  CA  ASP A  68      42.386  14.584   8.861  1.00  0.00      LA0  C
ATOM    596  CB  ASP A  68      42.297  13.614  10.060  1.00  0.00      LA0  C
ATOM    597  CG  ASP A  68      41.262  12.517   9.876  1.00  0.00      LA0  C
ATOM    598  OD1 ASP A  68      40.854  11.910  10.860  1.00  0.00      LA0  O
ATOM    599  OD2 ASP A  68      40.796  12.289   8.765  1.00  0.00      LA0  O
ATOM    600  C   ASP A  68      42.833  13.893   7.578  1.00  0.00      LA0  C
ATOM    601  O   ASP A  68      42.208  14.032   6.528  1.00  0.00      LA0  O
ATOM    602  N   ILE A  69      43.948  13.174   7.739  1.00  0.00      LA0  N
ATOM    603  H   ILE A  69      44.374  13.167   8.646  1.00  0.00      LA0  H
ATOM    604  CA  ILE A  69      44.611  12.351   6.735  1.00  0.00      LA0  C
ATOM    605  CB  ILE A  69      45.884  13.085   6.288  1.00  0.00      LA0  C
ATOM    606  CG2 ILE A  69      46.899  12.206   5.553  1.00  0.00      LA0  C
ATOM    607  CG1 ILE A  69      45.533  14.342   5.503  1.00  0.00      LA0  C
ATOM    608  CD1 ILE A  69      46.725  15.288   5.412  1.00  0.00      LA0  C
ATOM    609  C   ILE A  69      44.977  11.100   7.499  1.00  0.00      LA0  C
ATOM    610  O   ILE A  69      45.505  11.199   8.603  1.00  0.00      LA0  O
ATOM    611  N   TYR A  70      44.657   9.938   6.925  1.00  0.00      LA0  N
ATOM    612  H   TYR A  70      44.365   9.843   5.967  1.00  0.00      LA0  H
ATOM    613  CA  TYR A  70      44.951   8.779   7.756  1.00  0.00      LA0  C
ATOM    614  CB  TYR A  70      43.863   7.710   7.603  1.00  0.00      LA0  C
ATOM    615  CG  TYR A  70      42.623   8.177   8.332  1.00  0.00      LA0  C
ATOM    616  CD1 TYR A  70      42.672   8.294   9.735  1.00  0.00      LA0  C
ATOM    617  CE1 TYR A  70      41.547   8.770  10.420  1.00  0.00      LA0  C
ATOM    618  CD2 TYR A  70      41.459   8.494   7.601  1.00  0.00      LA0  C
ATOM    619  CE2 TYR A  70      40.327   8.968   8.287  1.00  0.00      LA0  C
ATOM    620  CZ  TYR A  70      40.396   9.122   9.687  1.00  0.00      LA0  C
ATOM    621  OH  TYR A  70      39.323   9.658  10.378  1.00  0.00      LA0  O
ATOM    622  HH  TYR A  70      39.726  10.038  11.162  1.00  0.00      LA0  H
ATOM    623  C   TYR A  70      46.342   8.218   7.571  1.00  0.00      LA0  C
ATOM    624  O   TYR A  70      47.030   8.453   6.585  1.00  0.00      LA0  O
ATOM    625  N   ALA A  71      46.732   7.442   8.592  1.00  0.00      LA0  N
ATOM    626  H   ALA A  71      46.134   7.330   9.384  1.00  0.00      LA0  H
ATOM    627  CA  ALA A  71      47.933   6.635   8.412  1.00  0.00      LA0  C
ATOM    628  CB  ALA A  71      48.645   6.426   9.750  1.00  0.00      LA0  C
ATOM    629  C   ALA A  71      47.549   5.289   7.830  1.00  0.00      LA0  C
ATOM    630  O   ALA A  71      46.852   4.507   8.461  1.00  0.00      LA0  O
ATOM    631  N   PRO A  72      47.986   5.056   6.571  1.00  0.00      LA0  N
ATOM    632  CD  PRO A  72      48.732   5.967   5.715  1.00  0.00      LA0  C
ATOM    633  CA  PRO A  72      47.630   3.808   5.890  1.00  0.00      LA0  C
ATOM    634  CB  PRO A  72      48.157   4.043   4.468  1.00  0.00      LA0  C
ATOM    635  CG  PRO A  72      48.306   5.554   4.316  1.00  0.00      LA0  C
ATOM    636  C   PRO A  72      48.192   2.551   6.545  1.00  0.00      LA0  C
ATOM    637  O   PRO A  72      47.513   1.550   6.721  1.00  0.00      LA0  O
ATOM    638  N   VAL A  73      49.487   2.653   6.877  1.00  0.00      LA0  N
ATOM    639  H   VAL A  73      49.956   3.529   6.797  1.00  0.00      LA0  H
ATOM    640  CA  VAL A  73      50.083   1.596   7.691  1.00  0.00      LA0  C
ATOM    641  CB  VAL A  73      51.450   1.171   7.128  1.00  0.00      LA0  C
ATOM    642  CG1 VAL A  73      51.307   0.453   5.789  1.00  0.00      LA0  C
ATOM    643  CG2 VAL A  73      52.423   2.345   7.015  1.00  0.00      LA0  C
ATOM    644  C   VAL A  73      50.223   2.124   9.103  1.00  0.00      LA0  C
ATOM    645  O   VAL A  73      50.091   3.326   9.317  1.00  0.00      LA0  O
ATOM    646  N   SER A  74      50.496   1.210  10.036  1.00  0.00      LA0  N
ATOM    647  H   SER A  74      50.677   0.248   9.808  1.00  0.00      LA0  H
ATOM    648  CA  SER A  74      50.835   1.730  11.355  1.00  0.00      LA0  C
ATOM    649  CB  SER A  74      50.341   0.777  12.447  1.00  0.00      LA0  C
ATOM    650  OG  SER A  74      49.057   0.245  12.092  1.00  0.00      LA0  O
ATOM    651  HG  SER A  74      49.265  -0.464  11.477  1.00  0.00      LA0  H
ATOM    652  C   SER A  74      52.331   1.961  11.451  1.00  0.00      LA0  C
ATOM    653  O   SER A  74      53.069   1.725  10.500  1.00  0.00      LA0  O
ATOM    654  N   GLY A  75      52.762   2.427  12.625  1.00  0.00      LA0  N
ATOM    655  H   GLY A  75      52.135   2.733  13.341  1.00  0.00      LA0  H
ATOM    656  CA  GLY A  75      54.202   2.478  12.802  1.00  0.00      LA0  C
ATOM    657  C   GLY A  75      54.721   3.833  13.224  1.00  0.00      LA0  C
ATOM    658  O   GLY A  75      54.006   4.694  13.725  1.00  0.00      LA0  O
ATOM    659  N   GLU A  76      56.034   3.940  13.032  1.00  0.00      LA0  N
ATOM    660  H   GLU A  76      56.462   3.272  12.422  1.00  0.00      LA0  H
ATOM    661  CA  GLU A  76      56.812   5.032  13.602  1.00  0.00      LA0  C
ATOM    662  CB  GLU A  76      58.144   4.414  14.021  1.00  0.00      LA0  C
ATOM    663  CG  GLU A  76      59.169   5.255  14.782  1.00  0.00      LA0  C
ATOM    664  CD  GLU A  76      60.384   4.368  14.997  1.00  0.00      LA0  C
ATOM    665  OE1 GLU A  76      60.304   3.406  15.759  1.00  0.00      LA0  O
ATOM    666  OE2 GLU A  76      61.401   4.559  14.333  1.00  0.00      LA0  O
ATOM    667  C   GLU A  76      56.984   6.158  12.602  1.00  0.00      LA0  C
ATOM    668  O   GLU A  76      57.376   5.949  11.459  1.00  0.00      LA0  O
ATOM    669  N   ILE A  77      56.668   7.371  13.060  1.00  0.00      LA0  N
ATOM    670  H   ILE A  77      56.374   7.480  14.010  1.00  0.00      LA0  H
ATOM    671  CA  ILE A  77      56.855   8.504  12.156  1.00  0.00      LA0  C
ATOM    672  CB  ILE A  77      56.015   9.714  12.592  1.00  0.00      LA0  C
ATOM    673  CG2 ILE A  77      56.074  10.827  11.540  1.00  0.00      LA0  C
ATOM    674  CG1 ILE A  77      54.576   9.326  12.952  1.00  0.00      LA0  C
ATOM    675  CD1 ILE A  77      53.774   8.743  11.789  1.00  0.00      LA0  C
ATOM    676  C   ILE A  77      58.318   8.890  12.074  1.00  0.00      LA0  C
ATOM    677  O   ILE A  77      58.872   9.473  12.995  1.00  0.00      LA0  O
ATOM    678  N   VAL A  78      58.930   8.527  10.944  1.00  0.00      LA0  N
ATOM    679  H   VAL A  78      58.410   8.113  10.195  1.00  0.00      LA0  H
ATOM    680  CA  VAL A  78      60.356   8.836  10.874  1.00  0.00      LA0  C
ATOM    681  CB  VAL A  78      61.149   7.700  10.215  1.00  0.00      LA0  C
ATOM    682  CG1 VAL A  78      61.108   6.456  11.102  1.00  0.00      LA0  C
ATOM    683  CG2 VAL A  78      60.697   7.410   8.782  1.00  0.00      LA0  C
ATOM    684  C   VAL A  78      60.698  10.184  10.267  1.00  0.00      LA0  C
ATOM    685  O   VAL A  78      61.764  10.738  10.503  1.00  0.00      LA0  O
ATOM    686  N   ALA A  79      59.747  10.704   9.477  1.00  0.00      LA0  N
ATOM    687  H   ALA A  79      58.901  10.208   9.269  1.00  0.00      LA0  H
ATOM    688  CA  ALA A  79      59.991  12.030   8.915  1.00  0.00      LA0  C
ATOM    689  CB  ALA A  79      60.796  11.940   7.614  1.00  0.00      LA0  C
ATOM    690  C   ALA A  79      58.684  12.711   8.606  1.00  0.00      LA0  C
ATOM    691  O   ALA A  79      57.689  12.049   8.342  1.00  0.00      LA0  O
ATOM    692  N   VAL A  80      58.727  14.045   8.633  1.00  0.00      LA0  N
ATOM    693  H   VAL A  80      59.574  14.543   8.822  1.00  0.00      LA0  H
ATOM    694  CA  VAL A  80      57.568  14.789   8.152  1.00  0.00      LA0  C
ATOM    695  CB  VAL A  80      56.868  15.562   9.281  1.00  0.00      LA0  C
ATOM    696  CG1 VAL A  80      56.137  14.605  10.215  1.00  0.00      LA0  C
ATOM    697  CG2 VAL A  80      57.818  16.501  10.033  1.00  0.00      LA0  C
ATOM    698  C   VAL A  80      58.012  15.740   7.068  1.00  0.00      LA0  C
ATOM    699  O   VAL A  80      59.200  15.964   6.888  1.00  0.00      LA0  O
ATOM    700  N   ASN A  81      57.016  16.290   6.373  1.00  0.00      LA0  N
ATOM    701  H   ASN A  81      56.069  16.020   6.555  1.00  0.00      LA0  H
ATOM    702  CA  ASN A  81      57.314  17.410   5.490  1.00  0.00      LA0  C
ATOM    703  CB  ASN A  81      56.387  17.361   4.273  1.00  0.00      LA0  C
ATOM    704  CG  ASN A  81      56.696  18.454   3.262  1.00  0.00      LA0  C
ATOM    705  OD1 ASN A  81      57.417  19.410   3.513  1.00  0.00      LA0  O
ATOM    706  ND2 ASN A  81      56.102  18.265   2.084  1.00  0.00      LA0  N
ATOM    707 HD21 ASN A  81      55.493  17.483   1.933  1.00  0.00      LA0  H
ATOM    708 HD22 ASN A  81      56.209  18.884   1.308  1.00  0.00      LA0  H
ATOM    709  C   ASN A  81      57.159  18.700   6.264  1.00  0.00      LA0  C
ATOM    710  O   ASN A  81      56.083  19.281   6.342  1.00  0.00      LA0  O
ATOM    711  N   ASP A  82      58.286  19.100   6.862  1.00  0.00      LA0  N
ATOM    712  H   ASP A  82      59.157  18.627   6.691  1.00  0.00      LA0  H
ATOM    713  CA  ASP A  82      58.329  20.334   7.653  1.00  0.00      LA0  C
ATOM    714  CB  ASP A  82      59.760  20.572   8.161  1.00  0.00      LA0  C
ATOM    715  CG  ASP A  82      60.754  20.455   7.016  1.00  0.00      LA0  C
ATOM    716  OD1 ASP A  82      61.029  21.460   6.367  1.00  0.00      LA0  O
ATOM    717  OD2 ASP A  82      61.205  19.346   6.745  1.00  0.00      LA0  O
ATOM    718  C   ASP A  82      57.780  21.552   6.922  1.00  0.00      LA0  C
ATOM    719  O   ASP A  82      56.956  22.308   7.433  1.00  0.00      LA0  O
ATOM    720  N   ALA A  83      58.216  21.647   5.657  1.00  0.00      LA0  N
ATOM    721  H   ALA A  83      59.018  21.084   5.435  1.00  0.00      LA0  H
ATOM    722  CA  ALA A  83      57.762  22.707   4.761  1.00  0.00      LA0  C
ATOM    723  CB  ALA A  83      58.450  22.588   3.402  1.00  0.00      LA0  C
ATOM    724  C   ALA A  83      56.260  22.840   4.548  1.00  0.00      LA0  C
ATOM    725  O   ALA A  83      55.780  23.877   4.109  1.00  0.00      LA0  O
ATOM    726  N   LEU A  84      55.505  21.792   4.920  1.00  0.00      LA0  N
ATOM    727  H   LEU A  84      55.929  20.953   5.265  1.00  0.00      LA0  H
ATOM    728  CA  LEU A  84      54.050  21.988   4.917  1.00  0.00      LA0  C
ATOM    729  CB  LEU A  84      53.298  20.660   4.988  1.00  0.00      LA0  C
ATOM    730  CG  LEU A  84      53.457  19.818   3.723  1.00  0.00      LA0  C
ATOM    731  CD1 LEU A  84      52.714  18.489   3.838  1.00  0.00      LA0  C
ATOM    732  CD2 LEU A  84      53.064  20.583   2.458  1.00  0.00      LA0  C
ATOM    733  C   LEU A  84      53.495  22.953   5.958  1.00  0.00      LA0  C
ATOM    734  O   LEU A  84      52.301  23.229   5.995  1.00  0.00      LA0  O
ATOM    735  N   SER A  85      54.418  23.468   6.782  1.00  0.00      LA0  N
ATOM    736  H   SER A  85      55.356  23.128   6.769  1.00  0.00      LA0  H
ATOM    737  CA  SER A  85      54.076  24.630   7.589  1.00  0.00      LA0  C
ATOM    738  CB  SER A  85      54.938  24.647   8.856  1.00  0.00      LA0  C
ATOM    739  OG  SER A  85      55.053  23.317   9.384  1.00  0.00      LA0  O
ATOM    740  HG  SER A  85      55.731  22.894   8.857  1.00  0.00      LA0  H
ATOM    741  C   SER A  85      54.205  25.932   6.810  1.00  0.00      LA0  C
ATOM    742  O   SER A  85      53.235  26.623   6.527  1.00  0.00      LA0  O
ATOM    743  N   ASP A  86      55.464  26.224   6.464  1.00  0.00      LA0  N
ATOM    744  H   ASP A  86      56.244  25.683   6.784  1.00  0.00      LA0  H
ATOM    745  CA  ASP A  86      55.763  27.568   5.969  1.00  0.00      LA0  C
ATOM    746  CB  ASP A  86      57.191  27.958   6.373  1.00  0.00      LA0  C
ATOM    747  CG  ASP A  86      57.397  27.700   7.858  1.00  0.00      LA0  C
ATOM    748  OD1 ASP A  86      57.673  26.556   8.221  1.00  0.00      LA0  O
ATOM    749  OD2 ASP A  86      57.257  28.630   8.648  1.00  0.00      LA0  O
ATOM    750  C   ASP A  86      55.538  27.765   4.481  1.00  0.00      LA0  C
ATOM    751  O   ASP A  86      55.390  28.869   3.967  1.00  0.00      LA0  O
ATOM    752  N   SER A  87      55.495  26.628   3.779  1.00  0.00      LA0  N
ATOM    753  H   SER A  87      55.721  25.758   4.214  1.00  0.00      LA0  H
ATOM    754  CA  SER A  87      55.070  26.685   2.382  1.00  0.00      LA0  C
ATOM    755  CB  SER A  87      56.285  26.840   1.466  1.00  0.00      LA0  C
ATOM    756  OG  SER A  87      57.072  27.961   1.895  1.00  0.00      LA0  O
ATOM    757  HG  SER A  87      56.496  28.514   2.422  1.00  0.00      LA0  H
ATOM    758  C   SER A  87      54.192  25.513   1.954  1.00  0.00      LA0  C
ATOM    759  O   SER A  87      54.584  24.630   1.196  1.00  0.00      LA0  O
ATOM    760  N   PRO A  88      52.933  25.545   2.455  1.00  0.00      LA0  N
ATOM    761  CD  PRO A  88      52.325  26.608   3.251  1.00  0.00      LA0  C
ATOM    762  CA  PRO A  88      52.015  24.424   2.209  1.00  0.00      LA0  C
ATOM    763  CB  PRO A  88      50.832  24.768   3.114  1.00  0.00      LA0  C
ATOM    764  CG  PRO A  88      50.844  26.293   3.199  1.00  0.00      LA0  C
ATOM    765  C   PRO A  88      51.636  24.218   0.745  1.00  0.00      LA0  C
ATOM    766  O   PRO A  88      51.188  23.146   0.349  1.00  0.00      LA0  O
ATOM    767  N   GLU A  89      51.891  25.280  -0.048  1.00  0.00      LA0  N
ATOM    768  H   GLU A  89      52.021  26.162   0.410  1.00  0.00      LA0  H
ATOM    769  CA  GLU A  89      51.755  25.278  -1.511  1.00  0.00      LA0  C
ATOM    770  CB  GLU A  89      52.611  26.374  -2.173  1.00  0.00      LA0  C
ATOM    771  CG  GLU A  89      52.971  27.639  -1.371  1.00  0.00      LA0  C
ATOM    772  CD  GLU A  89      51.738  28.383  -0.899  1.00  0.00      LA0  C
ATOM    773  OE1 GLU A  89      51.226  29.232  -1.630  1.00  0.00      LA0  O
ATOM    774  OE2 GLU A  89      51.285  28.116   0.213  1.00  0.00      LA0  O
ATOM    775  C   GLU A  89      52.056  23.962  -2.213  1.00  0.00      LA0  C
ATOM    776  O   GLU A  89      51.370  23.556  -3.141  1.00  0.00      LA0  O
ATOM    777  N   LEU A  90      53.105  23.300  -1.688  1.00  0.00      LA0  N
ATOM    778  H   LEU A  90      53.599  23.748  -0.942  1.00  0.00      LA0  H
ATOM    779  CA  LEU A  90      53.538  21.985  -2.176  1.00  0.00      LA0  C
ATOM    780  CB  LEU A  90      54.481  21.350  -1.158  1.00  0.00      LA0  C
ATOM    781  CG  LEU A  90      55.777  22.127  -0.931  1.00  0.00      LA0  C
ATOM    782  CD1 LEU A  90      56.584  21.525   0.218  1.00  0.00      LA0  C
ATOM    783  CD2 LEU A  90      56.607  22.252  -2.211  1.00  0.00      LA0  C
ATOM    784  C   LEU A  90      52.452  20.983  -2.552  1.00  0.00      LA0  C
ATOM    785  O   LEU A  90      52.524  20.279  -3.552  1.00  0.00      LA0  O
ATOM    786  N   VAL A  91      51.413  20.942  -1.701  1.00  0.00      LA0  N
ATOM    787  H   VAL A  91      51.368  21.594  -0.940  1.00  0.00      LA0  H
ATOM    788  CA  VAL A  91      50.323  20.013  -2.017  1.00  0.00      LA0  C
ATOM    789  CB  VAL A  91      49.304  19.965  -0.867  1.00  0.00      LA0  C
ATOM    790  CG1 VAL A  91      48.143  19.008  -1.157  1.00  0.00      LA0  C
ATOM    791  CG2 VAL A  91      49.989  19.605   0.452  1.00  0.00      LA0  C
ATOM    792  C   VAL A  91      49.637  20.313  -3.345  1.00  0.00      LA0  C
ATOM    793  O   VAL A  91      49.274  19.436  -4.117  1.00  0.00      LA0  O
ATOM    794  N   ASN A  92      49.482  21.618  -3.566  1.00  0.00      LA0  N
ATOM    795  H   ASN A  92      49.889  22.293  -2.950  1.00  0.00      LA0  H
ATOM    796  CA  ASN A  92      48.764  22.037  -4.762  1.00  0.00      LA0  C
ATOM    797  CB  ASN A  92      47.905  23.268  -4.475  1.00  0.00      LA0  C
ATOM    798  CG  ASN A  92      46.789  22.871  -3.533  1.00  0.00      LA0  C
ATOM    799  OD1 ASN A  92      46.999  22.522  -2.376  1.00  0.00      LA0  O
ATOM    800  ND2 ASN A  92      45.579  22.896  -4.086  1.00  0.00      LA0  N
ATOM    801 HD21 ASN A  92      45.410  23.404  -4.934  1.00  0.00      LA0  H
ATOM    802 HD22 ASN A  92      44.809  22.481  -3.603  1.00  0.00      LA0  H
ATOM    803  C   ASN A  92      49.646  22.256  -5.971  1.00  0.00      LA0  C
ATOM    804  O   ASN A  92      49.163  22.415  -7.084  1.00  0.00      LA0  O
ATOM    805  N   SER A  93      50.966  22.234  -5.728  1.00  0.00      LA0  N
ATOM    806  H   SER A  93      51.366  22.203  -4.810  1.00  0.00      LA0  H
ATOM    807  CA  SER A  93      51.834  22.139  -6.895  1.00  0.00      LA0  C
ATOM    808  CB  SER A  93      53.222  22.696  -6.563  1.00  0.00      LA0  C
ATOM    809  OG  SER A  93      53.575  22.378  -5.211  1.00  0.00      LA0  O
ATOM    810  HG  SER A  93      54.075  21.557  -5.244  1.00  0.00      LA0  H
ATOM    811  C   SER A  93      51.893  20.729  -7.453  1.00  0.00      LA0  C
ATOM    812  O   SER A  93      51.590  20.480  -8.614  1.00  0.00      LA0  O
ATOM    813  N   GLU A  94      52.278  19.809  -6.558  1.00  0.00      LA0  N
ATOM    814  H   GLU A  94      52.629  20.070  -5.653  1.00  0.00      LA0  H
ATOM    815  CA  GLU A  94      52.327  18.405  -6.954  1.00  0.00      LA0  C
ATOM    816  CB  GLU A  94      53.628  18.021  -7.692  1.00  0.00      LA0  C
ATOM    817  CG  GLU A  94      54.779  19.041  -7.730  1.00  0.00      LA0  C
ATOM    818  CD  GLU A  94      55.465  19.165  -6.385  1.00  0.00      LA0  C
ATOM    819  OE1 GLU A  94      56.510  18.547  -6.210  1.00  0.00      LA0  O
ATOM    820  OE2 GLU A  94      54.971  19.881  -5.517  1.00  0.00      LA0  O
ATOM    821  C   GLU A  94      52.086  17.468  -5.789  1.00  0.00      LA0  C
ATOM    822  O   GLU A  94      52.980  17.091  -5.039  1.00  0.00      LA0  O
ATOM    823  N   PRO A  95      50.811  17.033  -5.670  1.00  0.00      LA0  N
ATOM    824  CD  PRO A  95      49.703  17.282  -6.589  1.00  0.00      LA0  C
ATOM    825  CA  PRO A  95      50.427  16.217  -4.509  1.00  0.00      LA0  C
ATOM    826  CB  PRO A  95      48.919  16.035  -4.720  1.00  0.00      LA0  C
ATOM    827  CG  PRO A  95      48.689  16.210  -6.218  1.00  0.00      LA0  C
ATOM    828  C   PRO A  95      51.210  14.915  -4.363  1.00  0.00      LA0  C
ATOM    829  O   PRO A  95      51.454  14.415  -3.273  1.00  0.00      LA0  O
ATOM    830  N   TYR A  96      51.628  14.387  -5.525  1.00  0.00      LA0  N
ATOM    831  H   TYR A  96      51.396  14.843  -6.382  1.00  0.00      LA0  H
ATOM    832  CA  TYR A  96      52.413  13.153  -5.479  1.00  0.00      LA0  C
ATOM    833  CB  TYR A  96      52.224  12.363  -6.778  1.00  0.00      LA0  C
ATOM    834  CG  TYR A  96      50.771  11.972  -6.919  1.00  0.00      LA0  C
ATOM    835  CD1 TYR A  96      50.250  10.988  -6.058  1.00  0.00      LA0  C
ATOM    836  CE1 TYR A  96      48.892  10.649  -6.147  1.00  0.00      LA0  C
ATOM    837  CD2 TYR A  96      49.973  12.606  -7.894  1.00  0.00      LA0  C
ATOM    838  CE2 TYR A  96      48.614  12.259  -7.987  1.00  0.00      LA0  C
ATOM    839  CZ  TYR A  96      48.090  11.296  -7.103  1.00  0.00      LA0  C
ATOM    840  OH  TYR A  96      46.747  10.979  -7.161  1.00  0.00      LA0  O
ATOM    841  HH  TYR A  96      46.534  10.781  -8.074  1.00  0.00      LA0  H
ATOM    842  C   TYR A  96      53.890  13.301  -5.138  1.00  0.00      LA0  C
ATOM    843  O   TYR A  96      54.589  12.321  -4.876  1.00  0.00      LA0  O
ATOM    844  N   ALA A  97      54.345  14.561  -5.167  1.00  0.00      LA0  N
ATOM    845  H   ALA A  97      53.749  15.344  -5.345  1.00  0.00      LA0  H
ATOM    846  CA  ALA A  97      55.733  14.793  -4.795  1.00  0.00      LA0  C
ATOM    847  CB  ALA A  97      56.544  15.289  -5.995  1.00  0.00      LA0  C
ATOM    848  C   ALA A  97      55.846  15.729  -3.604  1.00  0.00      LA0  C
ATOM    849  O   ALA A  97      55.986  15.271  -2.477  1.00  0.00      LA0  O
ATOM    850  N   GLY A  98      55.747  17.041  -3.868  1.00  0.00      LA0  N
ATOM    851  H   GLY A  98      55.633  17.416  -4.794  1.00  0.00      LA0  H
ATOM    852  CA  GLY A  98      55.843  18.009  -2.775  1.00  0.00      LA0  C
ATOM    853  C   GLY A  98      54.758  17.859  -1.726  1.00  0.00      LA0  C
ATOM    854  O   GLY A  98      54.963  18.073  -0.537  1.00  0.00      LA0  O
ATOM    855  N   GLY A  99      53.594  17.415  -2.220  1.00  0.00      LA0  N
ATOM    856  H   GLY A  99      53.506  17.361  -3.215  1.00  0.00      LA0  H
ATOM    857  CA  GLY A  99      52.494  17.074  -1.318  1.00  0.00      LA0  C
ATOM    858  C   GLY A  99      52.626  15.781  -0.521  1.00  0.00      LA0  C
ATOM    859  O   GLY A  99      51.650  15.251   0.006  1.00  0.00      LA0  O
ATOM    860  N   TRP A 100      53.877  15.298  -0.417  1.00  0.00      LA0  N
ATOM    861  H   TRP A 100      54.650  15.733  -0.876  1.00  0.00      LA0  H
ATOM    862  CA  TRP A 100      54.105  14.283   0.602  1.00  0.00      LA0  C
ATOM    863  CB  TRP A 100      55.443  13.560   0.379  1.00  0.00      LA0  C
ATOM    864  CG  TRP A 100      56.636  14.312   0.934  1.00  0.00      LA0  C
ATOM    865  CD2 TRP A 100      57.360  14.027   2.150  1.00  0.00      LA0  C
ATOM    866  CE2 TRP A 100      58.414  14.995   2.257  1.00  0.00      LA0  C
ATOM    867  CE3 TRP A 100      57.205  13.043   3.151  1.00  0.00      LA0  C
ATOM    868  CD1 TRP A 100      57.281  15.428   0.377  1.00  0.00      LA0  C
ATOM    869  NE1 TRP A 100      58.325  15.833   1.151  1.00  0.00      LA0  N
ATOM    870  HE1 TRP A 100      58.906  16.601   0.965  1.00  0.00      LA0  H
ATOM    871  CZ2 TRP A 100      59.295  14.955   3.359  1.00  0.00      LA0  C
ATOM    872  CZ3 TRP A 100      58.091  13.015   4.249  1.00  0.00      LA0  C
ATOM    873  CH2 TRP A 100      59.132  13.963   4.350  1.00  0.00      LA0  C
ATOM    874  C   TRP A 100      53.988  14.874   1.994  1.00  0.00      LA0  C
ATOM    875  O   TRP A 100      54.276  16.040   2.223  1.00  0.00      LA0  O
ATOM    876  N   ILE A 101      53.527  14.023   2.903  1.00  0.00      LA0  N
ATOM    877  H   ILE A 101      53.354  13.078   2.636  1.00  0.00      LA0  H
ATOM    878  CA  ILE A 101      53.237  14.534   4.235  1.00  0.00      LA0  C
ATOM    879  CB  ILE A 101      51.761  14.292   4.562  1.00  0.00      LA0  C
ATOM    880  CG2 ILE A 101      51.374  14.830   5.940  1.00  0.00      LA0  C
ATOM    881  CG1 ILE A 101      50.880  14.888   3.465  1.00  0.00      LA0  C
ATOM    882  CD1 ILE A 101      49.482  14.290   3.463  1.00  0.00      LA0  C
ATOM    883  C   ILE A 101      54.155  13.948   5.285  1.00  0.00      LA0  C
ATOM    884  O   ILE A 101      54.813  14.661   6.031  1.00  0.00      LA0  O
ATOM    885  N   PHE A 102      54.185  12.608   5.308  1.00  0.00      LA0  N
ATOM    886  H   PHE A 102      53.656  12.043   4.671  1.00  0.00      LA0  H
ATOM    887  CA  PHE A 102      55.077  11.993   6.285  1.00  0.00      LA0  C
ATOM    888  CB  PHE A 102      54.472  11.961   7.704  1.00  0.00      LA0  C
ATOM    889  CG  PHE A 102      53.211  11.133   7.837  1.00  0.00      LA0  C
ATOM    890  CD1 PHE A 102      51.959  11.708   7.526  1.00  0.00      LA0  C
ATOM    891  CD2 PHE A 102      53.302   9.809   8.317  1.00  0.00      LA0  C
ATOM    892  CE1 PHE A 102      50.781  10.966   7.733  1.00  0.00      LA0  C
ATOM    893  CE2 PHE A 102      52.125   9.064   8.527  1.00  0.00      LA0  C
ATOM    894  CZ  PHE A 102      50.875   9.656   8.247  1.00  0.00      LA0  C
ATOM    895  C   PHE A 102      55.567  10.636   5.852  1.00  0.00      LA0  C
ATOM    896  O   PHE A 102      54.872   9.888   5.178  1.00  0.00      LA0  O
ATOM    897  N   LYS A 103      56.806  10.358   6.255  1.00  0.00      LA0  N
ATOM    898  H   LYS A 103      57.275  11.003   6.856  1.00  0.00      LA0  H
ATOM    899  CA  LYS A 103      57.305   9.005   6.069  1.00  0.00      LA0  C
ATOM    900  CB  LYS A 103      58.782   9.021   5.696  1.00  0.00      LA0  C
ATOM    901  CG  LYS A 103      59.009   9.357   4.227  1.00  0.00      LA0  C
ATOM    902  CD  LYS A 103      60.495   9.430   3.885  1.00  0.00      LA0  C
ATOM    903  CE  LYS A 103      60.743   9.608   2.388  1.00  0.00      LA0  C
ATOM    904  NZ  LYS A 103      60.372   8.385   1.669  1.00  0.00      LA0  N
ATOM    905  HZ1 LYS A 103      59.388   8.100   1.847  1.00  0.00      LA0  H
ATOM    906  HZ2 LYS A 103      60.476   8.553   0.646  1.00  0.00      LA0  H
ATOM    907  HZ3 LYS A 103      61.020   7.602   1.914  1.00  0.00      LA0  H
ATOM    908  C   LYS A 103      57.097   8.199   7.325  1.00  0.00      LA0  C
ATOM    909  O   LYS A 103      57.600   8.519   8.398  1.00  0.00      LA0  O
ATOM    910  N   ILE A 104      56.317   7.139   7.132  1.00  0.00      LA0  N
ATOM    911  H   ILE A 104      55.934   6.947   6.227  1.00  0.00      LA0  H
ATOM    912  CA  ILE A 104      56.105   6.235   8.249  1.00  0.00      LA0  C
ATOM    913  CB  ILE A 104      54.598   6.125   8.550  1.00  0.00      LA0  C
ATOM    914  CG2 ILE A 104      53.793   5.703   7.321  1.00  0.00      LA0  C
ATOM    915  CG1 ILE A 104      54.300   5.264   9.780  1.00  0.00      LA0  C
ATOM    916  CD1 ILE A 104      52.824   5.315  10.177  1.00  0.00      LA0  C
ATOM    917  C   ILE A 104      56.787   4.899   8.014  1.00  0.00      LA0  C
ATOM    918  O   ILE A 104      56.631   4.224   7.003  1.00  0.00      LA0  O
ATOM    919  N   LYS A 105      57.600   4.559   9.010  1.00  0.00      LA0  N
ATOM    920  H   LYS A 105      57.645   5.163   9.805  1.00  0.00      LA0  H
ATOM    921  CA  LYS A 105      58.134   3.208   9.098  1.00  0.00      LA0  C
ATOM    922  CB  LYS A 105      59.293   3.278  10.087  1.00  0.00      LA0  C
ATOM    923  CG  LYS A 105      59.877   1.991  10.666  1.00  0.00      LA0  C
ATOM    924  CD  LYS A 105      60.695   2.430  11.876  1.00  0.00      LA0  C
ATOM    925  CE  LYS A 105      61.235   1.339  12.794  1.00  0.00      LA0  C
ATOM    926  NZ  LYS A 105      61.634   1.995  14.044  1.00  0.00      LA0  N
ATOM    927  HZ1 LYS A 105      62.307   1.471  14.626  1.00  0.00      LA0  H
ATOM    928  HZ2 LYS A 105      61.987   2.965  13.880  1.00  0.00      LA0  H
ATOM    929  HZ3 LYS A 105      60.793   2.206  14.626  1.00  0.00      LA0  H
ATOM    930  C   LYS A 105      57.023   2.298   9.580  1.00  0.00      LA0  C
ATOM    931  O   LYS A 105      56.567   2.417  10.709  1.00  0.00      LA0  O
ATOM    932  N   ALA A 106      56.595   1.425   8.659  1.00  0.00      LA0  N
ATOM    933  H   ALA A 106      57.029   1.385   7.763  1.00  0.00      LA0  H
ATOM    934  CA  ALA A 106      55.482   0.541   9.000  1.00  0.00      LA0  C
ATOM    935  CB  ALA A 106      55.098  -0.327   7.802  1.00  0.00      LA0  C
ATOM    936  C   ALA A 106      55.782  -0.382  10.162  1.00  0.00      LA0  C
ATOM    937  O   ALA A 106      56.936  -0.623  10.503  1.00  0.00      LA0  O
ATOM    938  N   SER A 107      54.692  -0.909  10.725  1.00  0.00      LA0  N
ATOM    939  H   SER A 107      53.778  -0.619  10.429  1.00  0.00      LA0  H
ATOM    940  CA  SER A 107      54.850  -2.007  11.674  1.00  0.00      LA0  C
ATOM    941  CB  SER A 107      53.520  -2.308  12.365  1.00  0.00      LA0  C
ATOM    942  OG  SER A 107      52.652  -1.175  12.256  1.00  0.00      LA0  O
ATOM    943  HG  SER A 107      52.124  -1.336  11.464  1.00  0.00      LA0  H
ATOM    944  C   SER A 107      55.373  -3.264  11.005  1.00  0.00      LA0  C
ATOM    945  O   SER A 107      56.290  -3.925  11.480  1.00  0.00      LA0  O
ATOM    946  N   ASP A 108      54.743  -3.531   9.852  1.00  0.00      LA0  N
ATOM    947  H   ASP A 108      53.972  -2.967   9.537  1.00  0.00      LA0  H
ATOM    948  CA  ASP A 108      55.158  -4.661   9.028  1.00  0.00      LA0  C
ATOM    949  CB  ASP A 108      54.403  -5.930   9.474  1.00  0.00      LA0  C
ATOM    950  CG  ASP A 108      54.839  -7.227   8.788  1.00  0.00      LA0  C
ATOM    951  OD1 ASP A 108      55.581  -7.207   7.811  1.00  0.00      LA0  O
ATOM    952  OD2 ASP A 108      54.380  -8.283   9.208  1.00  0.00      LA0  O
ATOM    953  C   ASP A 108      54.861  -4.300   7.589  1.00  0.00      LA0  C
ATOM    954  O   ASP A 108      53.884  -3.626   7.284  1.00  0.00      LA0  O
ATOM    955  N   GLU A 109      55.739  -4.774   6.699  1.00  0.00      LA0  N
ATOM    956  H   GLU A 109      56.393  -5.443   7.057  1.00  0.00      LA0  H
ATOM    957  CA  GLU A 109      55.467  -4.634   5.269  1.00  0.00      LA0  C
ATOM    958  CB  GLU A 109      56.595  -5.296   4.469  1.00  0.00      LA0  C
ATOM    959  CG  GLU A 109      58.009  -4.805   4.815  1.00  0.00      LA0  C
ATOM    960  CD  GLU A 109      58.365  -3.537   4.058  1.00  0.00      LA0  C
ATOM    961  OE1 GLU A 109      58.972  -3.632   2.997  1.00  0.00      LA0  O
ATOM    962  OE2 GLU A 109      58.069  -2.438   4.518  1.00  0.00      LA0  O
ATOM    963  C   GLU A 109      54.113  -5.217   4.867  1.00  0.00      LA0  C
ATOM    964  O   GLU A 109      53.427  -4.725   3.976  1.00  0.00      LA0  O
ATOM    965  N   SER A 110      53.727  -6.281   5.598  1.00  0.00      LA0  N
ATOM    966  H   SER A 110      54.308  -6.624   6.342  1.00  0.00      LA0  H
ATOM    967  CA  SER A 110      52.444  -6.924   5.312  1.00  0.00      LA0  C
ATOM    968  CB  SER A 110      52.262  -8.162   6.194  1.00  0.00      LA0  C
ATOM    969  OG  SER A 110      52.113  -7.773   7.561  1.00  0.00      LA0  O
ATOM    970  HG  SER A 110      52.926  -8.012   8.014  1.00  0.00      LA0  H
ATOM    971  C   SER A 110      51.214  -6.024   5.376  1.00  0.00      LA0  C
ATOM    972  O   SER A 110      50.218  -6.249   4.692  1.00  0.00      LA0  O
ATOM    973  N   GLU A 111      51.334  -4.954   6.192  1.00  0.00      LA0  N
ATOM    974  H   GLU A 111      52.168  -4.831   6.735  1.00  0.00      LA0  H
ATOM    975  CA  GLU A 111      50.224  -4.003   6.306  1.00  0.00      LA0  C
ATOM    976  CB  GLU A 111      50.563  -2.856   7.263  1.00  0.00      LA0  C
ATOM    977  CG  GLU A 111      50.864  -3.285   8.702  1.00  0.00      LA0  C
ATOM    978  CD  GLU A 111      51.131  -2.062   9.565  1.00  0.00      LA0  C
ATOM    979  OE1 GLU A 111      52.171  -1.431   9.420  1.00  0.00      LA0  O
ATOM    980  OE2 GLU A 111      50.309  -1.736  10.412  1.00  0.00      LA0  O
ATOM    981  C   GLU A 111      49.714  -3.444   4.982  1.00  0.00      LA0  C
ATOM    982  O   GLU A 111      48.555  -3.063   4.844  1.00  0.00      LA0  O
ATOM    983  N   LEU A 112      50.619  -3.461   3.983  1.00  0.00      LA0  N
ATOM    984  H   LEU A 112      51.552  -3.779   4.173  1.00  0.00      LA0  H
ATOM    985  CA  LEU A 112      50.235  -3.079   2.622  1.00  0.00      LA0  C
ATOM    986  CB  LEU A 112      51.391  -3.285   1.647  1.00  0.00      LA0  C
ATOM    987  CG  LEU A 112      52.566  -2.337   1.866  1.00  0.00      LA0  C
ATOM    988  CD1 LEU A 112      53.704  -2.648   0.895  1.00  0.00      LA0  C
ATOM    989  CD2 LEU A 112      52.133  -0.873   1.797  1.00  0.00      LA0  C
ATOM    990  C   LEU A 112      48.994  -3.736   2.040  1.00  0.00      LA0  C
ATOM    991  O   LEU A 112      48.293  -3.144   1.221  1.00  0.00      LA0  O
ATOM    992  N   GLU A 113      48.718  -4.971   2.482  1.00  0.00      LA0  N
ATOM    993  H   GLU A 113      49.285  -5.447   3.157  1.00  0.00      LA0  H
ATOM    994  CA  GLU A 113      47.534  -5.569   1.869  1.00  0.00      LA0  C
ATOM    995  CB  GLU A 113      47.767  -7.032   1.476  1.00  0.00      LA0  C
ATOM    996  CG  GLU A 113      48.949  -7.189   0.502  1.00  0.00      LA0  C
ATOM    997  CD  GLU A 113      48.891  -6.135  -0.599  1.00  0.00      LA0  C
ATOM    998  OE1 GLU A 113      47.971  -6.140  -1.412  1.00  0.00      LA0  O
ATOM    999  OE2 GLU A 113      49.736  -5.246  -0.608  1.00  0.00      LA0  O
ATOM   1000  C   GLU A 113      46.209  -5.314   2.556  1.00  0.00      LA0  C
ATOM   1001  O   GLU A 113      45.161  -5.828   2.194  1.00  0.00      LA0  O
ATOM   1002  N   SER A 114      46.295  -4.397   3.524  1.00  0.00      LA0  N
ATOM   1003  H   SER A 114      47.173  -4.102   3.897  1.00  0.00      LA0  H
ATOM   1004  CA  SER A 114      45.069  -3.716   3.930  1.00  0.00      LA0  C
ATOM   1005  CB  SER A 114      45.236  -3.169   5.350  1.00  0.00      LA0  C
ATOM   1006  OG  SER A 114      46.192  -3.963   6.067  1.00  0.00      LA0  O
ATOM   1007  HG  SER A 114      47.038  -3.545   5.926  1.00  0.00      LA0  H
ATOM   1008  C   SER A 114      44.681  -2.580   2.987  1.00  0.00      LA0  C
ATOM   1009  O   SER A 114      43.633  -1.958   3.102  1.00  0.00      LA0  O
ATOM   1010  N   LEU A 115      45.623  -2.292   2.072  1.00  0.00      LA0  N
ATOM   1011  H   LEU A 115      46.403  -2.889   1.896  1.00  0.00      LA0  H
ATOM   1012  CA  LEU A 115      45.551  -1.026   1.359  1.00  0.00      LA0  C
ATOM   1013  CB  LEU A 115      46.821  -0.234   1.645  1.00  0.00      LA0  C
ATOM   1014  CG  LEU A 115      47.022   0.007   3.137  1.00  0.00      LA0  C
ATOM   1015  CD1 LEU A 115      48.451   0.436   3.435  1.00  0.00      LA0  C
ATOM   1016  CD2 LEU A 115      45.968   0.955   3.713  1.00  0.00      LA0  C
ATOM   1017  C   LEU A 115      45.355  -1.199  -0.128  1.00  0.00      LA0  C
ATOM   1018  O   LEU A 115      45.757  -2.195  -0.729  1.00  0.00      LA0  O
ATOM   1019  N   LEU A 116      44.703  -0.174  -0.685  1.00  0.00      LA0  N
ATOM   1020  H   LEU A 116      44.606   0.676  -0.163  1.00  0.00      LA0  H
ATOM   1021  CA  LEU A 116      44.292  -0.233  -2.085  1.00  0.00      LA0  C
ATOM   1022  CB  LEU A 116      43.288   0.886  -2.389  1.00  0.00      LA0  C
ATOM   1023  CG  LEU A 116      41.822   0.628  -2.005  1.00  0.00      LA0  C
ATOM   1024  CD1 LEU A 116      41.577   0.405  -0.510  1.00  0.00      LA0  C
ATOM   1025  CD2 LEU A 116      40.930   1.746  -2.543  1.00  0.00      LA0  C
ATOM   1026  C   LEU A 116      45.480  -0.120  -3.017  1.00  0.00      LA0  C
ATOM   1027  O   LEU A 116      46.498   0.471  -2.677  1.00  0.00      LA0  O
ATOM   1028  N   ASP A 117      45.313  -0.721  -4.193  1.00  0.00      LA0  N
ATOM   1029  H   ASP A 117      44.488  -1.226  -4.453  1.00  0.00      LA0  H
ATOM   1030  CA  ASP A 117      46.301  -0.501  -5.243  1.00  0.00      LA0  C
ATOM   1031  CB  ASP A 117      46.475  -1.796  -6.050  1.00  0.00      LA0  C
ATOM   1032  CG  ASP A 117      45.182  -2.135  -6.771  1.00  0.00      LA0  C
ATOM   1033  OD1 ASP A 117      45.078  -1.834  -7.952  1.00  0.00      LA0  O
ATOM   1034  OD2 ASP A 117      44.264  -2.645  -6.139  1.00  0.00      LA0  O
ATOM   1035  C   ASP A 117      45.872   0.664  -6.121  1.00  0.00      LA0  C
ATOM   1036  O   ASP A 117      44.865   1.315  -5.855  1.00  0.00      LA0  O
ATOM   1037  N   ALA A 118      46.654   0.881  -7.193  1.00  0.00      LA0  N
ATOM   1038  H   ALA A 118      47.468   0.321  -7.327  1.00  0.00      LA0  H
ATOM   1039  CA  ALA A 118      46.277   1.913  -8.159  1.00  0.00      LA0  C
ATOM   1040  CB  ALA A 118      47.291   1.975  -9.300  1.00  0.00      LA0  C
ATOM   1041  C   ALA A 118      44.882   1.750  -8.740  1.00  0.00      LA0  C
ATOM   1042  O   ALA A 118      44.027   2.614  -8.601  1.00  0.00      LA0  O
ATOM   1043  N   THR A 119      44.675   0.582  -9.360  1.00  0.00      LA0  N
ATOM   1044  H   THR A 119      45.371  -0.136  -9.368  1.00  0.00      LA0  H
ATOM   1045  CA  THR A 119      43.380   0.310  -9.986  1.00  0.00      LA0  C
ATOM   1046  CB  THR A 119      43.396  -1.065 -10.662  1.00  0.00      LA0  C
ATOM   1047  OG1 THR A 119      44.726  -1.606 -10.714  1.00  0.00      LA0  O
ATOM   1048  HG1 THR A 119      44.897  -1.945  -9.834  1.00  0.00      LA0  H
ATOM   1049  CG2 THR A 119      42.758  -1.016 -12.050  1.00  0.00      LA0  C
ATOM   1050  C   THR A 119      42.200   0.411  -9.028  1.00  0.00      LA0  C
ATOM   1051  O   THR A 119      41.151   0.985  -9.306  1.00  0.00      LA0  O
ATOM   1052  N   ALA A 120      42.435  -0.144  -7.824  1.00  0.00      LA0  N
ATOM   1053  H   ALA A 120      43.278  -0.665  -7.645  1.00  0.00      LA0  H
ATOM   1054  CA  ALA A 120      41.395   0.027  -6.811  1.00  0.00      LA0  C
ATOM   1055  CB  ALA A 120      41.717  -0.763  -5.547  1.00  0.00      LA0  C
ATOM   1056  C   ALA A 120      41.123   1.475  -6.437  1.00  0.00      LA0  C
ATOM   1057  O   ALA A 120      39.991   1.873  -6.193  1.00  0.00      LA0  O
ATOM   1058  N   TYR A 121      42.204   2.268  -6.436  1.00  0.00      LA0  N
ATOM   1059  H   TYR A 121      43.113   1.903  -6.652  1.00  0.00      LA0  H
ATOM   1060  CA  TYR A 121      42.004   3.695  -6.199  1.00  0.00      LA0  C
ATOM   1061  CB  TYR A 121      43.332   4.381  -5.886  1.00  0.00      LA0  C
ATOM   1062  CG  TYR A 121      43.114   5.706  -5.190  1.00  0.00      LA0  C
ATOM   1063  CD1 TYR A 121      42.651   5.711  -3.858  1.00  0.00      LA0  C
ATOM   1064  CE1 TYR A 121      42.484   6.938  -3.198  1.00  0.00      LA0  C
ATOM   1065  CD2 TYR A 121      43.395   6.899  -5.886  1.00  0.00      LA0  C
ATOM   1066  CE2 TYR A 121      43.225   8.127  -5.225  1.00  0.00      LA0  C
ATOM   1067  CZ  TYR A 121      42.773   8.130  -3.889  1.00  0.00      LA0  C
ATOM   1068  OH  TYR A 121      42.610   9.332  -3.231  1.00  0.00      LA0  O
ATOM   1069  HH  TYR A 121      42.813  10.060  -3.810  1.00  0.00      LA0  H
ATOM   1070  C   TYR A 121      41.261   4.421  -7.308  1.00  0.00      LA0  C
ATOM   1071  O   TYR A 121      40.468   5.317  -7.051  1.00  0.00      LA0  O
ATOM   1072  N   GLU A 122      41.506   3.974  -8.551  1.00  0.00      LA0  N
ATOM   1073  H   GLU A 122      42.211   3.280  -8.713  1.00  0.00      LA0  H
ATOM   1074  CA  GLU A 122      40.708   4.513  -9.656  1.00  0.00      LA0  C
ATOM   1075  CB  GLU A 122      41.138   3.921 -10.998  1.00  0.00      LA0  C
ATOM   1076  CG  GLU A 122      42.612   4.158 -11.318  1.00  0.00      LA0  C
ATOM   1077  CD  GLU A 122      42.941   3.577 -12.676  1.00  0.00      LA0  C
ATOM   1078  OE1 GLU A 122      43.010   2.355 -12.793  1.00  0.00      LA0  O
ATOM   1079  OE2 GLU A 122      43.132   4.351 -13.613  1.00  0.00      LA0  O
ATOM   1080  C   GLU A 122      39.222   4.285  -9.442  1.00  0.00      LA0  C
ATOM   1081  O   GLU A 122      38.404   5.196  -9.462  1.00  0.00      LA0  O
ATOM   1082  N   ALA A 123      38.924   3.010  -9.136  1.00  0.00      LA0  N
ATOM   1083  H   ALA A 123      39.651   2.321  -9.188  1.00  0.00      LA0  H
ATOM   1084  CA  ALA A 123      37.550   2.677  -8.754  1.00  0.00      LA0  C
ATOM   1085  CB  ALA A 123      37.446   1.200  -8.369  1.00  0.00      LA0  C
ATOM   1086  C   ALA A 123      37.005   3.528  -7.614  1.00  0.00      LA0  C
ATOM   1087  O   ALA A 123      35.882   4.013  -7.639  1.00  0.00      LA0  O
ATOM   1088  N   LEU A 124      37.886   3.726  -6.622  1.00  0.00      LA0  N
ATOM   1089  H   LEU A 124      38.776   3.273  -6.658  1.00  0.00      LA0  H
ATOM   1090  CA  LEU A 124      37.526   4.582  -5.493  1.00  0.00      LA0  C
ATOM   1091  CB  LEU A 124      38.613   4.520  -4.418  1.00  0.00      LA0  C
ATOM   1092  CG  LEU A 124      38.204   5.136  -3.077  1.00  0.00      LA0  C
ATOM   1093  CD1 LEU A 124      37.099   4.337  -2.383  1.00  0.00      LA0  C
ATOM   1094  CD2 LEU A 124      39.413   5.352  -2.174  1.00  0.00      LA0  C
ATOM   1095  C   LEU A 124      37.216   6.025  -5.862  1.00  0.00      LA0  C
ATOM   1096  O   LEU A 124      36.405   6.687  -5.229  1.00  0.00      LA0  O
ATOM   1097  N   LEU A 125      37.873   6.500  -6.930  1.00  0.00      LA0  N
ATOM   1098  H   LEU A 125      38.526   5.935  -7.438  1.00  0.00      LA0  H
ATOM   1099  CA  LEU A 125      37.534   7.860  -7.342  1.00  0.00      LA0  C
ATOM   1100  CB  LEU A 125      38.568   8.435  -8.311  1.00  0.00      LA0  C
ATOM   1101  CG  LEU A 125      39.977   8.487  -7.712  1.00  0.00      LA0  C
ATOM   1102  CD1 LEU A 125      40.954   9.197  -8.647  1.00  0.00      LA0  C
ATOM   1103  CD2 LEU A 125      39.995   9.089  -6.304  1.00  0.00      LA0  C
ATOM   1104  C   LEU A 125      36.126   7.996  -7.883  1.00  0.00      LA0  C
ATOM   1105  O   LEU A 125      35.400   8.923  -7.543  1.00  0.00      LA0  O
ATOM   1106  N   GLU A 126      35.756   6.982  -8.680  1.00  0.00      LA0  N
ATOM   1107  H   GLU A 126      36.430   6.305  -8.982  1.00  0.00      LA0  H
ATOM   1108  CA  GLU A 126      34.364   6.916  -9.133  1.00  0.00      LA0  C
ATOM   1109  CB  GLU A 126      34.173   5.752 -10.110  1.00  0.00      LA0  C
ATOM   1110  CG  GLU A 126      35.134   5.756 -11.305  1.00  0.00      LA0  C
ATOM   1111  CD  GLU A 126      34.891   6.961 -12.195  1.00  0.00      LA0  C
ATOM   1112  OE1 GLU A 126      35.623   7.942 -12.072  1.00  0.00      LA0  O
ATOM   1113  OE2 GLU A 126      33.979   6.906 -13.020  1.00  0.00      LA0  O
ATOM   1114  C   GLU A 126      33.377   6.802  -7.977  1.00  0.00      LA0  C
ATOM   1115  O   GLU A 126      32.367   7.490  -7.900  1.00  0.00      LA0  O
ATOM   1116  N   ASP A 127      33.766   5.919  -7.036  1.00  0.00      LA0  N
ATOM   1117  H   ASP A 127      34.567   5.349  -7.224  1.00  0.00      LA0  H
ATOM   1118  CA  ASP A 127      33.000   5.724  -5.798  1.00  0.00      LA0  C
ATOM   1119  CB  ASP A 127      33.743   4.709  -4.920  1.00  0.00      LA0  C
ATOM   1120  CG  ASP A 127      32.824   3.952  -3.978  1.00  0.00      LA0  C
ATOM   1121  OD1 ASP A 127      31.981   4.565  -3.330  1.00  0.00      LA0  O
ATOM   1122  OD2 ASP A 127      32.970   2.738  -3.878  1.00  0.00      LA0  O
ATOM   1123  C   ASP A 127      32.737   7.024  -5.045  1.00  0.00      LA0  C
ATOM   1124  O   ASP A 127      31.646   7.324  -4.576  1.00  0.00      LA0  O
ATOM   1125  N   GLU A 128      33.818   7.821  -4.999  1.00  0.00      LA0  N
ATOM   1126  H   GLU A 128      34.670   7.475  -5.391  1.00  0.00      LA0  H
ATOM   1127  CA  GLU A 128      33.694   9.226  -4.613  1.00  0.00      LA0  C
ATOM   1128  CB  GLU A 128      35.077   9.765  -4.214  1.00  0.00      LA0  C
ATOM   1129  CG  GLU A 128      35.110  11.114  -3.475  1.00  0.00      LA0  C
ATOM   1130  CD  GLU A 128      34.598  10.963  -2.052  1.00  0.00      LA0  C
ATOM   1131  OE1 GLU A 128      35.248  10.299  -1.246  1.00  0.00      LA0  O
ATOM   1132  OE2 GLU A 128      33.518  11.460  -1.741  1.00  0.00      LA0  O
ATOM   1133  C   GLU A 128      33.081  10.053  -5.736  1.00  0.00      LA0  C
ATOM   1134  O   GLU A 128      32.405  11.061  -5.545  1.00  0.00      LA0  O
END
