# Supplementary material for: Large scale analyses of genotype-phenotype relationships of glycine decarboxylase mutations and neurological disease severity
Source: PLoS Comput Biol. 2020 May 18;16(5):e1007871. doi: 10.1371/journal.pcbi.1007871 (PMC7259800; doi:10.1371/journal.pcbi.1007871)
Supplement: S1 Appendix — (ZIP) [file pcbi.1007871.s011.zip › S1_Appendix/cluspro.TH.ecoli/model.000.01.pdb]

HEADER rec.pdb
REMARK original generated coordinate pdb file
ATOM      1  N   GLN A   4      22.318  45.643  17.313  1.00  0.00      RA0  N
ATOM      2  H   GLN A   4      21.354  45.818  17.129  1.00  0.00      RA0  H
ATOM      3  CA  GLN A   4      23.356  46.702  17.078  1.00  0.00      RA0  C
ATOM      4  CB  GLN A   4      22.868  48.052  17.602  1.00  0.00      RA0  C
ATOM      5  CG  GLN A   4      23.788  49.205  17.202  1.00  0.00      RA0  C
ATOM      6  CD  GLN A   4      23.187  50.515  17.662  1.00  0.00      RA0  C
ATOM      7  OE1 GLN A   4      22.892  50.719  18.832  1.00  0.00      RA0  O
ATOM      8  NE2 GLN A   4      23.017  51.401  16.664  1.00  0.00      RA0  N
ATOM      9 HE21 GLN A   4      23.272  51.179  15.723  1.00  0.00      RA0  H
ATOM     10 HE22 GLN A   4      22.626  52.303  16.849  1.00  0.00      RA0  H
ATOM     11  C   GLN A   4      24.669  46.292  17.706  1.00  0.00      RA0  C
ATOM     12  O   GLN A   4      24.709  45.892  18.876  1.00  0.00      RA0  O
ATOM     13  N   THR A   5      25.745  46.374  16.923  1.00  0.00      RA0  N
ATOM     14  H   THR A   5      25.674  46.794  16.023  1.00  0.00      RA0  H
ATOM     15  CA  THR A   5      27.040  45.928  17.398  1.00  0.00      RA0  C
ATOM     16  CB  THR A   5      27.992  45.735  16.192  1.00  0.00      RA0  C
ATOM     17  OG1 THR A   5      29.300  45.338  16.624  1.00  0.00      RA0  O
ATOM     18  HG1 THR A   5      29.762  44.993  15.850  1.00  0.00      RA0  H
ATOM     19  CG2 THR A   5      28.080  46.975  15.299  1.00  0.00      RA0  C
ATOM     20  C   THR A   5      27.567  46.895  18.439  1.00  0.00      RA0  C
ATOM     21  O   THR A   5      27.394  48.098  18.287  1.00  0.00      RA0  O
ATOM     22  N   PRO A   6      28.258  46.395  19.466  1.00  0.00      RA0  N
ATOM     23  CD  PRO A   6      28.411  44.983  19.788  1.00  0.00      RA0  C
ATOM     24  CA  PRO A   6      28.957  47.285  20.399  1.00  0.00      RA0  C
ATOM     25  CB  PRO A   6      29.665  46.299  21.334  1.00  0.00      RA0  C
ATOM     26  CG  PRO A   6      28.858  45.005  21.240  1.00  0.00      RA0  C
ATOM     27  C   PRO A   6      29.941  48.233  19.721  1.00  0.00      RA0  C
ATOM     28  O   PRO A   6      30.283  49.284  20.285  1.00  0.00      RA0  O
ATOM     29  N   LEU A   7      30.378  47.879  18.514  1.00  0.00      RA0  N
ATOM     30  H   LEU A   7      30.058  47.036  18.075  1.00  0.00      RA0  H
ATOM     31  CA  LEU A   7      31.322  48.712  17.757  1.00  0.00      RA0  C
ATOM     32  CB  LEU A   7      32.175  47.819  16.861  1.00  0.00      RA0  C
ATOM     33  CG  LEU A   7      33.074  46.900  17.677  1.00  0.00      RA0  C
ATOM     34  CD1 LEU A   7      33.836  45.901  16.811  1.00  0.00      RA0  C
ATOM     35  CD2 LEU A   7      34.020  47.726  18.535  1.00  0.00      RA0  C
ATOM     36  C   LEU A   7      30.719  49.845  16.928  1.00  0.00      RA0  C
ATOM     37  O   LEU A   7      31.447  50.554  16.256  1.00  0.00      RA0  O
ATOM     38  N   TYR A   8      29.406  50.055  17.033  1.00  0.00      RA0  N
ATOM     39  H   TYR A   8      28.876  49.478  17.657  1.00  0.00      RA0  H
ATOM     40  CA  TYR A   8      28.697  50.975  16.166  1.00  0.00      RA0  C
ATOM     41  CB  TYR A   8      27.232  51.034  16.582  1.00  0.00      RA0  C
ATOM     42  CG  TYR A   8      26.399  51.554  15.439  1.00  0.00      RA0  C
ATOM     43  CD1 TYR A   8      26.022  52.891  15.391  1.00  0.00      RA0  C
ATOM     44  CE1 TYR A   8      25.234  53.351  14.342  1.00  0.00      RA0  C
ATOM     45  CD2 TYR A   8      26.005  50.680  14.435  1.00  0.00      RA0  C
ATOM     46  CE2 TYR A   8      25.216  51.139  13.391  1.00  0.00      RA0  C
ATOM     47  CZ  TYR A   8      24.826  52.472  13.345  1.00  0.00      RA0  C
ATOM     48  OH  TYR A   8      24.031  52.917  12.310  1.00  0.00      RA0  O
ATOM     49  HH  TYR A   8      23.963  52.241  11.649  1.00  0.00      RA0  H
ATOM     50  C   TYR A   8      29.324  52.367  16.213  1.00  0.00      RA0  C
ATOM     51  O   TYR A   8      29.574  52.947  15.173  1.00  0.00      RA0  O
ATOM     52  N   GLU A   9      29.592  52.896  17.409  1.00  0.00      RA0  N
ATOM     53  H   GLU A   9      29.486  52.341  18.233  1.00  0.00      RA0  H
ATOM     54  CA  GLU A   9      30.170  54.230  17.533  1.00  0.00      RA0  C
ATOM     55  CB  GLU A   9      30.095  54.617  19.015  1.00  0.00      RA0  C
ATOM     56  CG  GLU A   9      30.986  55.764  19.491  1.00  0.00      RA0  C
ATOM     57  CD  GLU A   9      32.333  55.208  19.903  1.00  0.00      RA0  C
ATOM     58  OE1 GLU A   9      32.507  53.990  19.874  1.00  0.00      RA0  O
ATOM     59  OE2 GLU A   9      33.213  55.989  20.248  1.00  0.00      RA0  O
ATOM     60  C   GLU A   9      31.558  54.315  16.916  1.00  0.00      RA0  C
ATOM     61  O   GLU A   9      31.888  55.305  16.257  1.00  0.00      RA0  O
ATOM     62  N   GLN A  10      32.378  53.293  17.147  1.00  0.00      RA0  N
ATOM     63  H   GLN A  10      32.130  52.655  17.875  1.00  0.00      RA0  H
ATOM     64  CA  GLN A  10      33.695  53.234  16.494  1.00  0.00      RA0  C
ATOM     65  CB  GLN A  10      34.527  52.063  17.004  1.00  0.00      RA0  C
ATOM     66  CG  GLN A  10      35.147  52.381  18.358  1.00  0.00      RA0  C
ATOM     67  CD  GLN A  10      35.873  53.707  18.255  1.00  0.00      RA0  C
ATOM     68  OE1 GLN A  10      36.845  53.877  17.515  1.00  0.00      RA0  O
ATOM     69  NE2 GLN A  10      35.347  54.639  19.055  1.00  0.00      RA0  N
ATOM     70 HE21 GLN A  10      34.492  54.456  19.567  1.00  0.00      RA0  H
ATOM     71 HE22 GLN A  10      35.624  55.583  19.221  1.00  0.00      RA0  H
ATOM     72  C   GLN A  10      33.576  53.174  14.974  1.00  0.00      RA0  C
ATOM     73  O   GLN A  10      34.322  53.856  14.263  1.00  0.00      RA0  O
ATOM     74  N   HIS A  11      32.625  52.393  14.458  1.00  0.00      RA0  N
ATOM     75  H   HIS A  11      32.026  51.879  15.072  1.00  0.00      RA0  H
ATOM     76  CA  HIS A  11      32.386  52.402  13.014  1.00  0.00      RA0  C
ATOM     77  CB  HIS A  11      31.223  51.504  12.620  1.00  0.00      RA0  C
ATOM     78  CG  HIS A  11      31.497  50.058  12.928  1.00  0.00      RA0  C
ATOM     79  ND1 HIS A  11      32.634  49.408  12.620  1.00  0.00      RA0  N
ATOM     80  HD1 HIS A  11      33.412  49.745  12.120  1.00  0.00      RA0  H
ATOM     81  CD2 HIS A  11      30.617  49.167  13.543  1.00  0.00      RA0  C
ATOM     82  NE2 HIS A  11      31.239  47.970  13.609  1.00  0.00      RA0  N
ATOM     83  CE1 HIS A  11      32.479  48.117  13.044  1.00  0.00      RA0  C
ATOM     84  C   HIS A  11      32.086  53.799  12.504  1.00  0.00      RA0  C
ATOM     85  O   HIS A  11      32.635  54.214  11.489  1.00  0.00      RA0  O
ATOM     86  N   THR A  12      31.245  54.553  13.210  1.00  0.00      RA0  N
ATOM     87  H   THR A  12      30.753  54.206  14.014  1.00  0.00      RA0  H
ATOM     88  CA  THR A  12      30.918  55.903  12.727  1.00  0.00      RA0  C
ATOM     89  CB  THR A  12      29.739  56.404  13.540  1.00  0.00      RA0  C
ATOM     90  OG1 THR A  12      29.645  55.619  14.729  1.00  0.00      RA0  O
ATOM     91  HG1 THR A  12      30.388  55.857  15.278  1.00  0.00      RA0  H
ATOM     92  CG2 THR A  12      28.437  56.283  12.747  1.00  0.00      RA0  C
ATOM     93  C   THR A  12      32.141  56.811  12.783  1.00  0.00      RA0  C
ATOM     94  O   THR A  12      32.362  57.626  11.882  1.00  0.00      RA0  O
ATOM     95  N   LEU A  13      32.932  56.679  13.840  1.00  0.00      RA0  N
ATOM     96  H   LEU A  13      32.731  55.993  14.543  1.00  0.00      RA0  H
ATOM     97  CA  LEU A  13      34.150  57.471  13.973  1.00  0.00      RA0  C
ATOM     98  CB  LEU A  13      34.775  57.309  15.357  1.00  0.00      RA0  C
ATOM     99  CG  LEU A  13      33.899  57.904  16.458  1.00  0.00      RA0  C
ATOM    100  CD1 LEU A  13      34.595  57.842  17.815  1.00  0.00      RA0  C
ATOM    101  CD2 LEU A  13      33.445  59.325  16.124  1.00  0.00      RA0  C
ATOM    102  C   LEU A  13      35.166  57.137  12.881  1.00  0.00      RA0  C
ATOM    103  O   LEU A  13      35.982  57.983  12.507  1.00  0.00      RA0  O
ATOM    104  N   CYS A  14      35.106  55.903  12.378  1.00  0.00      RA0  N
ATOM    105  H   CYS A  14      34.453  55.248  12.762  1.00  0.00      RA0  H
ATOM    106  CA  CYS A  14      35.954  55.426  11.284  1.00  0.00      RA0  C
ATOM    107  CB  CYS A  14      36.262  53.943  11.489  1.00  0.00      RA0  C
ATOM    108  SG  CYS A  14      37.167  53.618  13.028  1.00  0.00      RA0  S
ATOM    109  C   CYS A  14      35.397  55.732   9.892  1.00  0.00      RA0  C
ATOM    110  O   CYS A  14      35.986  55.323   8.897  1.00  0.00      RA0  O
ATOM    111  N   GLY A  15      34.279  56.453   9.826  1.00  0.00      RA0  N
ATOM    112  H   GLY A  15      33.791  56.708  10.662  1.00  0.00      RA0  H
ATOM    113  CA  GLY A  15      33.716  56.889   8.549  1.00  0.00      RA0  C
ATOM    114  C   GLY A  15      32.884  55.831   7.838  1.00  0.00      RA0  C
ATOM    115  O   GLY A  15      32.760  55.840   6.615  1.00  0.00      RA0  O
ATOM    116  N   ALA A  16      32.291  54.925   8.598  1.00  0.00      RA0  N
ATOM    117  H   ALA A  16      32.392  54.966   9.594  1.00  0.00      RA0  H
ATOM    118  CA  ALA A  16      31.456  53.867   8.003  1.00  0.00      RA0  C
ATOM    119  CB  ALA A  16      30.860  52.978   9.084  1.00  0.00      RA0  C
ATOM    120  C   ALA A  16      30.290  54.405   7.149  1.00  0.00      RA0  C
ATOM    121  O   ALA A  16      29.627  55.384   7.501  1.00  0.00      RA0  O
ATOM    122  N   ARG A  17      30.083  53.784   5.991  1.00  0.00      RA0  N
ATOM    123  H   ARG A  17      30.673  53.014   5.744  1.00  0.00      RA0  H
ATOM    124  CA  ARG A  17      28.847  53.954   5.233  1.00  0.00      RA0  C
ATOM    125  CB  ARG A  17      29.122  54.042   3.729  1.00  0.00      RA0  C
ATOM    126  CG  ARG A  17      29.724  55.355   3.202  1.00  0.00      RA0  C
ATOM    127  CD  ARG A  17      31.167  55.657   3.621  1.00  0.00      RA0  C
ATOM    128  NE  ARG A  17      31.716  56.751   2.821  1.00  0.00      RA0  N
ATOM    129  HE  ARG A  17      31.229  56.923   1.959  1.00  0.00      RA0  H
ATOM    130  CZ  ARG A  17      32.874  57.363   3.210  1.00  0.00      RA0  C
ATOM    131  NH1 ARG A  17      33.446  57.022   4.383  1.00  0.00      RA0  N
ATOM    132 HH11 ARG A  17      34.347  57.342   4.692  1.00  0.00      RA0  H
ATOM    133 HH12 ARG A  17      32.985  56.402   5.034  1.00  0.00      RA0  H
ATOM    134  NH2 ARG A  17      33.440  58.292   2.408  1.00  0.00      RA0  N
ATOM    135 HH21 ARG A  17      34.288  58.767   2.660  1.00  0.00      RA0  H
ATOM    136 HH22 ARG A  17      33.033  58.542   1.525  1.00  0.00      RA0  H
ATOM    137  C   ARG A  17      28.052  52.692   5.551  1.00  0.00      RA0  C
ATOM    138  O   ARG A  17      28.424  51.601   5.152  1.00  0.00      RA0  O
ATOM    139  N   MSE A  18      26.942  52.849   6.263  1.00  0.00      RA0  N
ATOM    140  H   MSE A  18      26.566  53.766   6.386  1.00  0.00      RA0  H
ATOM    141  CA  MSE A  18      26.193  51.711   6.787  1.00  0.00      RA0  C
ATOM    142  CB  MSE A  18      25.445  52.093   8.064  1.00  0.00      RA0  C
ATOM    143  CG  MSE A  18      26.322  52.602   9.205  1.00  0.00      RA0  C
ATOM    144  SE  MSE A  18      27.427  51.346   9.857  1.00  0.00      RA0  S
ATOM    145  CE  MSE A  18      27.925  52.251  11.330  1.00  0.00      RA0  C
ATOM    146  C   MSE A  18      25.153  51.143   5.804  1.00  0.00      RA0  C
ATOM    147  O   MSE A  18      24.553  51.880   5.013  1.00  0.00      RA0  O
ATOM    148  N   VAL A  19      24.946  49.837   5.891  1.00  0.00      RA0  N
ATOM    149  H   VAL A  19      25.459  49.257   6.530  1.00  0.00      RA0  H
ATOM    150  CA  VAL A  19      23.825  49.171   5.232  1.00  0.00      RA0  C
ATOM    151  CB  VAL A  19      24.275  48.433   3.966  1.00  0.00      RA0  C
ATOM    152  CG1 VAL A  19      24.671  49.388   2.838  1.00  0.00      RA0  C
ATOM    153  CG2 VAL A  19      25.377  47.425   4.297  1.00  0.00      RA0  C
ATOM    154  C   VAL A  19      23.218  48.169   6.201  1.00  0.00      RA0  C
ATOM    155  O   VAL A  19      23.788  47.884   7.248  1.00  0.00      RA0  O
ATOM    156  N   ASP A  20      22.059  47.624   5.854  1.00  0.00      RA0  N
ATOM    157  H   ASP A  20      21.676  47.750   4.943  1.00  0.00      RA0  H
ATOM    158  CA  ASP A  20      21.501  46.561   6.663  1.00  0.00      RA0  C
ATOM    159  CB  ASP A  20      20.003  46.351   6.491  1.00  0.00      RA0  C
ATOM    160  CG  ASP A  20      19.703  45.120   7.321  1.00  0.00      RA0  C
ATOM    161  OD1 ASP A  20      19.931  45.186   8.521  1.00  0.00      RA0  O
ATOM    162  OD2 ASP A  20      19.335  44.076   6.784  1.00  0.00      RA0  O
ATOM    163  C   ASP A  20      22.132  45.251   6.279  1.00  0.00      RA0  C
ATOM    164  O   ASP A  20      22.216  44.922   5.097  1.00  0.00      RA0  O
ATOM    165  N   PHE A  21      22.592  44.496   7.272  1.00  0.00      RA0  N
ATOM    166  H   PHE A  21      22.305  44.766   8.190  1.00  0.00      RA0  H
ATOM    167  CA  PHE A  21      23.096  43.151   7.053  1.00  0.00      RA0  C
ATOM    168  CB  PHE A  21      24.581  43.116   7.391  1.00  0.00      RA0  C
ATOM    169  CG  PHE A  21      25.231  41.891   6.801  1.00  0.00      RA0  C
ATOM    170  CD1 PHE A  21      25.003  41.561   5.470  1.00  0.00      RA0  C
ATOM    171  CD2 PHE A  21      26.074  41.108   7.580  1.00  0.00      RA0  C
ATOM    172  CE1 PHE A  21      25.640  40.460   4.910  1.00  0.00      RA0  C
ATOM    173  CE2 PHE A  21      26.709  40.008   7.018  1.00  0.00      RA0  C
ATOM    174  CZ  PHE A  21      26.501  39.690   5.681  1.00  0.00      RA0  C
ATOM    175  C   PHE A  21      22.320  42.193   7.937  1.00  0.00      RA0  C
ATOM    176  O   PHE A  21      22.596  42.069   9.137  1.00  0.00      RA0  O
ATOM    177  N   HIS A  22      21.303  41.559   7.363  1.00  0.00      RA0  N
ATOM    178  H   HIS A  22      20.986  41.942   6.494  1.00  0.00      RA0  H
ATOM    179  CA  HIS A  22      20.471  40.614   8.117  1.00  0.00      RA0  C
ATOM    180  CB  HIS A  22      21.200  39.305   8.434  1.00  0.00      RA0  C
ATOM    181  CG  HIS A  22      21.965  38.782   7.245  1.00  0.00      RA0  C
ATOM    182  ND1 HIS A  22      21.459  38.645   6.005  1.00  0.00      RA0  N
ATOM    183  HD1 HIS A  22      20.550  38.875   5.716  1.00  0.00      RA0  H
ATOM    184  CD2 HIS A  22      23.292  38.347   7.242  1.00  0.00      RA0  C
ATOM    185  NE2 HIS A  22      23.581  37.942   5.983  1.00  0.00      RA0  N
ATOM    186  CE1 HIS A  22      22.456  38.125   5.220  1.00  0.00      RA0  C
ATOM    187  C   HIS A  22      19.960  41.183   9.440  1.00  0.00      RA0  C
ATOM    188  O   HIS A  22      19.955  40.491  10.463  1.00  0.00      RA0  O
ATOM    189  N   GLY A  23      19.505  42.437   9.388  1.00  0.00      RA0  N
ATOM    190  H   GLY A  23      19.615  43.020   8.573  1.00  0.00      RA0  H
ATOM    191  CA  GLY A  23      18.932  43.124  10.542  1.00  0.00      RA0  C
ATOM    192  C   GLY A  23      19.890  43.995  11.343  1.00  0.00      RA0  C
ATOM    193  O   GLY A  23      19.437  44.796  12.172  1.00  0.00      RA0  O
ATOM    194  N   TRP A  24      21.199  43.837  11.104  1.00  0.00      RA0  N
ATOM    195  H   TRP A  24      21.473  43.275  10.322  1.00  0.00      RA0  H
ATOM    196  CA  TRP A  24      22.255  44.642  11.761  1.00  0.00      RA0  C
ATOM    197  CB  TRP A  24      23.522  43.824  12.012  1.00  0.00      RA0  C
ATOM    198  CG  TRP A  24      23.335  42.672  12.965  1.00  0.00      RA0  C
ATOM    199  CD2 TRP A  24      23.854  42.552  14.307  1.00  0.00      RA0  C
ATOM    200  CE2 TRP A  24      23.492  41.276  14.792  1.00  0.00      RA0  C
ATOM    201  CE3 TRP A  24      24.596  43.408  15.110  1.00  0.00      RA0  C
ATOM    202  CD1 TRP A  24      22.682  41.457  12.714  1.00  0.00      RA0  C
ATOM    203  NE1 TRP A  24      22.776  40.632  13.790  1.00  0.00      RA0  N
ATOM    204  HE1 TRP A  24      22.432  39.711  13.825  1.00  0.00      RA0  H
ATOM    205  CZ2 TRP A  24      23.881  40.887  16.068  1.00  0.00      RA0  C
ATOM    206  CZ3 TRP A  24      24.980  43.006  16.384  1.00  0.00      RA0  C
ATOM    207  CH2 TRP A  24      24.624  41.751  16.862  1.00  0.00      RA0  C
ATOM    208  C   TRP A  24      22.688  45.819  10.866  1.00  0.00      RA0  C
ATOM    209  O   TRP A  24      22.888  45.636   9.658  1.00  0.00      RA0  O
ATOM    210  N   MSE A  25      22.893  46.987  11.457  1.00  0.00      RA0  N
ATOM    211  H   MSE A  25      22.788  47.042  12.446  1.00  0.00      RA0  H
ATOM    212  CA  MSE A  25      23.476  48.111  10.726  1.00  0.00      RA0  C
ATOM    213  CB  MSE A  25      22.976  49.439  11.286  1.00  0.00      RA0  C
ATOM    214  CG  MSE A  25      21.478  49.591  11.030  1.00  0.00      RA0  C
ATOM    215  SE  MSE A  25      21.107  49.586   9.270  1.00  0.00      RA0  S
ATOM    216  CE  MSE A  25      19.357  49.183   9.386  1.00  0.00      RA0  C
ATOM    217  C   MSE A  25      24.996  47.992  10.758  1.00  0.00      RA0  C
ATOM    218  O   MSE A  25      25.620  48.212  11.805  1.00  0.00      RA0  O
ATOM    219  N   MSE A  26      25.570  47.665   9.596  1.00  0.00      RA0  N
ATOM    220  H   MSE A  26      25.003  47.594   8.769  1.00  0.00      RA0  H
ATOM    221  CA  MSE A  26      26.991  47.305   9.476  1.00  0.00      RA0  C
ATOM    222  CB  MSE A  26      27.115  45.806   9.183  1.00  0.00      RA0  C
ATOM    223  CG  MSE A  26      26.560  44.888  10.270  1.00  0.00      RA0  C
ATOM    224  SE  MSE A  26      27.448  45.026  11.826  1.00  0.00      RA0  S
ATOM    225  CE  MSE A  26      29.012  44.350  11.257  1.00  0.00      RA0  C
ATOM    226  C   MSE A  26      27.654  48.087   8.358  1.00  0.00      RA0  C
ATOM    227  O   MSE A  26      27.010  48.437   7.362  1.00  0.00      RA0  O
ATOM    228  N   PRO A  27      28.947  48.385   8.499  1.00  0.00      RA0  N
ATOM    229  CD  PRO A  27      29.790  48.117   9.655  1.00  0.00      RA0  C
ATOM    230  CA  PRO A  27      29.642  49.103   7.432  1.00  0.00      RA0  C
ATOM    231  CB  PRO A  27      31.016  49.386   8.040  1.00  0.00      RA0  C
ATOM    232  CG  PRO A  27      30.865  49.181   9.544  1.00  0.00      RA0  C
ATOM    233  C   PRO A  27      29.809  48.337   6.132  1.00  0.00      RA0  C
ATOM    234  O   PRO A  27      30.370  47.255   6.112  1.00  0.00      RA0  O
ATOM    235  N   LEU A  28      29.304  48.907   5.043  1.00  0.00      RA0  N
ATOM    236  H   LEU A  28      28.808  49.770   5.142  1.00  0.00      RA0  H
ATOM    237  CA  LEU A  28      29.578  48.382   3.716  1.00  0.00      RA0  C
ATOM    238  CB  LEU A  28      28.647  49.023   2.690  1.00  0.00      RA0  C
ATOM    239  CG  LEU A  28      28.779  48.397   1.302  1.00  0.00      RA0  C
ATOM    240  CD1 LEU A  28      28.434  46.907   1.319  1.00  0.00      RA0  C
ATOM    241  CD2 LEU A  28      27.969  49.162   0.256  1.00  0.00      RA0  C
ATOM    242  C   LEU A  28      31.047  48.677   3.374  1.00  0.00      RA0  C
ATOM    243  O   LEU A  28      31.740  47.875   2.750  1.00  0.00      RA0  O
ATOM    244  N   HIS A  29      31.473  49.864   3.749  1.00  0.00      RA0  N
ATOM    245  H   HIS A  29      30.894  50.526   4.230  1.00  0.00      RA0  H
ATOM    246  CA  HIS A  29      32.866  50.280   3.592  1.00  0.00      RA0  C
ATOM    247  CB  HIS A  29      33.221  50.563   2.126  1.00  0.00      RA0  C
ATOM    248  CG  HIS A  29      32.270  51.557   1.501  1.00  0.00      RA0  C
ATOM    249  ND1 HIS A  29      31.103  51.223   0.918  1.00  0.00      RA0  N
ATOM    250  HD1 HIS A  29      30.746  50.314   0.818  1.00  0.00      RA0  H
ATOM    251  CD2 HIS A  29      32.430  52.940   1.399  1.00  0.00      RA0  C
ATOM    252  NE2 HIS A  29      31.351  53.439   0.753  1.00  0.00      RA0  N
ATOM    253  CE1 HIS A  29      30.529  52.380   0.454  1.00  0.00      RA0  C
ATOM    254  C   HIS A  29      33.078  51.495   4.461  1.00  0.00      RA0  C
ATOM    255  O   HIS A  29      32.143  52.009   5.054  1.00  0.00      RA0  O
ATOM    256  N   TYR A  30      34.310  51.984   4.483  1.00  0.00      RA0  N
ATOM    257  H   TYR A  30      35.065  51.464   4.059  1.00  0.00      RA0  H
ATOM    258  CA  TYR A  30      34.651  53.153   5.285  1.00  0.00      RA0  C
ATOM    259  CB  TYR A  30      35.686  52.813   6.359  1.00  0.00      RA0  C
ATOM    260  CG  TYR A  30      35.183  51.816   7.373  1.00  0.00      RA0  C
ATOM    261  CD1 TYR A  30      35.233  50.451   7.112  1.00  0.00      RA0  C
ATOM    262  CE1 TYR A  30      34.869  49.543   8.099  1.00  0.00      RA0  C
ATOM    263  CD2 TYR A  30      34.706  52.271   8.596  1.00  0.00      RA0  C
ATOM    264  CE2 TYR A  30      34.348  51.364   9.584  1.00  0.00      RA0  C
ATOM    265  CZ  TYR A  30      34.459  50.001   9.345  1.00  0.00      RA0  C
ATOM    266  OH  TYR A  30      34.168  49.106  10.352  1.00  0.00      RA0  O
ATOM    267  HH  TYR A  30      34.294  48.221  10.024  1.00  0.00      RA0  H
ATOM    268  C   TYR A  30      35.253  54.249   4.414  1.00  0.00      RA0  C
ATOM    269  O   TYR A  30      35.986  55.144   4.908  1.00  0.00      RA0  O
ATOM    270  N   GLY A  31      34.939  54.191   3.122  1.00  0.00      RA0  N
ATOM    271  H   GLY A  31      34.428  53.405   2.782  1.00  0.00      RA0  H
ATOM    272  CA  GLY A  31      35.396  55.192   2.164  1.00  0.00      RA0  C
ATOM    273  C   GLY A  31      35.870  54.611   0.843  1.00  0.00      RA0  C
ATOM    274  O   GLY A  31      35.830  55.287  -0.186  1.00  0.00      RA0  O
ATOM    275  N   SER A  32      36.371  53.386   0.873  1.00  0.00      RA0  N
ATOM    276  H   SER A  32      36.548  52.865   1.712  1.00  0.00      RA0  H
ATOM    277  CA  SER A  32      36.822  52.713  -0.340  1.00  0.00      RA0  C
ATOM    278  CB  SER A  32      38.202  53.288  -0.697  1.00  0.00      RA0  C
ATOM    279  OG  SER A  32      38.780  52.671  -1.858  1.00  0.00      RA0  O
ATOM    280  HG  SER A  32      39.717  52.778  -1.717  1.00  0.00      RA0  H
ATOM    281  C   SER A  32      36.839  51.207  -0.179  1.00  0.00      RA0  C
ATOM    282  O   SER A  32      37.762  50.674   0.427  1.00  0.00      RA0  O
ATOM    283  N   GLN A  33      35.845  50.502  -0.721  1.00  0.00      RA0  N
ATOM    284  H   GLN A  33      35.125  50.975  -1.224  1.00  0.00      RA0  H
ATOM    285  CA  GLN A  33      35.849  49.061  -0.607  1.00  0.00      RA0  C
ATOM    286  CB  GLN A  33      34.518  48.402  -0.972  1.00  0.00      RA0  C
ATOM    287  CG  GLN A  33      34.251  48.226  -2.466  1.00  0.00      RA0  C
ATOM    288  CD  GLN A  33      33.035  47.338  -2.610  1.00  0.00      RA0  C
ATOM    289  OE1 GLN A  33      32.023  47.530  -1.948  1.00  0.00      RA0  O
ATOM    290  NE2 GLN A  33      33.205  46.333  -3.488  1.00  0.00      RA0  N
ATOM    291 HE21 GLN A  33      34.059  46.226  -3.999  1.00  0.00      RA0  H
ATOM    292 HE22 GLN A  33      32.481  45.663  -3.656  1.00  0.00      RA0  H
ATOM    293  C   GLN A  33      37.031  48.413  -1.333  1.00  0.00      RA0  C
ATOM    294  O   GLN A  33      37.523  47.372  -0.893  1.00  0.00      RA0  O
ATOM    295  N   ILE A  34      37.509  49.068  -2.395  1.00  0.00      RA0  N
ATOM    296  H   ILE A  34      37.159  49.980  -2.595  1.00  0.00      RA0  H
ATOM    297  CA  ILE A  34      38.654  48.569  -3.148  1.00  0.00      RA0  C
ATOM    298  CB  ILE A  34      38.803  49.356  -4.449  1.00  0.00      RA0  C
ATOM    299  CG2 ILE A  34      39.995  48.865  -5.270  1.00  0.00      RA0  C
ATOM    300  CG1 ILE A  34      37.502  49.293  -5.255  1.00  0.00      RA0  C
ATOM    301  CD1 ILE A  34      37.154  47.866  -5.692  1.00  0.00      RA0  C
ATOM    302  C   ILE A  34      39.923  48.647  -2.283  1.00  0.00      RA0  C
ATOM    303  O   ILE A  34      40.670  47.668  -2.171  1.00  0.00      RA0  O
ATOM    304  N   ASP A  35      40.147  49.782  -1.638  1.00  0.00      RA0  N
ATOM    305  H   ASP A  35      39.462  50.511  -1.605  1.00  0.00      RA0  H
ATOM    306  CA  ASP A  35      41.325  49.899  -0.740  1.00  0.00      RA0  C
ATOM    307  CB  ASP A  35      41.626  51.362  -0.292  1.00  0.00      RA0  C
ATOM    308  CG  ASP A  35      40.966  51.880   0.997  1.00  0.00      RA0  C
ATOM    309  OD1 ASP A  35      41.239  53.001   1.406  1.00  0.00      RA0  O
ATOM    310  OD2 ASP A  35      40.153  51.217   1.607  1.00  0.00      RA0  O
ATOM    311  C   ASP A  35      41.294  48.934   0.434  1.00  0.00      RA0  C
ATOM    312  O   ASP A  35      42.322  48.467   0.867  1.00  0.00      RA0  O
ATOM    313  N   GLU A  36      40.101  48.658   0.971  1.00  0.00      RA0  N
ATOM    314  H   GLU A  36      39.348  49.267   0.707  1.00  0.00      RA0  H
ATOM    315  CA  GLU A  36      39.930  47.753   2.067  1.00  0.00      RA0  C
ATOM    316  CB  GLU A  36      38.473  47.925   2.550  1.00  0.00      RA0  C
ATOM    317  CG  GLU A  36      38.399  49.161   3.462  1.00  0.00      RA0  C
ATOM    318  CD  GLU A  36      37.051  49.869   3.589  1.00  0.00      RA0  C
ATOM    319  OE1 GLU A  36      36.016  49.205   3.609  1.00  0.00      RA0  O
ATOM    320  OE2 GLU A  36      37.051  51.104   3.700  1.00  0.00      RA0  O
ATOM    321  C   GLU A  36      40.307  46.333   1.615  1.00  0.00      RA0  C
ATOM    322  O   GLU A  36      41.005  45.602   2.312  1.00  0.00      RA0  O
ATOM    323  N   HIS A  37      39.879  45.973   0.420  1.00  0.00      RA0  N
ATOM    324  H   HIS A  37      39.309  46.617  -0.095  1.00  0.00      RA0  H
ATOM    325  CA  HIS A  37      40.215  44.681  -0.162  1.00  0.00      RA0  C
ATOM    326  CB  HIS A  37      39.552  44.556  -1.532  1.00  0.00      RA0  C
ATOM    327  CG  HIS A  37      39.745  43.168  -2.088  1.00  0.00      RA0  C
ATOM    328  ND1 HIS A  37      38.750  42.270  -2.173  1.00  0.00      RA0  N
ATOM    329  HD1 HIS A  37      37.816  42.407  -1.887  1.00  0.00      RA0  H
ATOM    330  CD2 HIS A  37      40.914  42.598  -2.600  1.00  0.00      RA0  C
ATOM    331  NE2 HIS A  37      40.612  41.342  -2.990  1.00  0.00      RA0  N
ATOM    332  CE1 HIS A  37      39.285  41.139  -2.735  1.00  0.00      RA0  C
ATOM    333  C   HIS A  37      41.729  44.562  -0.269  1.00  0.00      RA0  C
ATOM    334  O   HIS A  37      42.311  43.566   0.198  1.00  0.00      RA0  O
ATOM    335  N   HIS A  38      42.358  45.585  -0.838  1.00  0.00      RA0  N
ATOM    336  H   HIS A  38      41.832  46.384  -1.140  1.00  0.00      RA0  H
ATOM    337  CA  HIS A  38      43.808  45.520  -1.079  1.00  0.00      RA0  C
ATOM    338  CB  HIS A  38      44.279  46.649  -1.990  1.00  0.00      RA0  C
ATOM    339  CG  HIS A  38      43.781  46.435  -3.397  1.00  0.00      RA0  C
ATOM    340  ND1 HIS A  38      43.828  45.259  -4.052  1.00  0.00      RA0  N
ATOM    341  HD1 HIS A  38      44.165  44.400  -3.718  1.00  0.00      RA0  H
ATOM    342  CD2 HIS A  38      43.225  47.399  -4.240  1.00  0.00      RA0  C
ATOM    343  NE2 HIS A  38      42.937  46.792  -5.416  1.00  0.00      RA0  N
ATOM    344  CE1 HIS A  38      43.308  45.476  -5.301  1.00  0.00      RA0  C
ATOM    345  C   HIS A  38      44.615  45.560   0.230  1.00  0.00      RA0  C
ATOM    346  O   HIS A  38      45.719  44.999   0.309  1.00  0.00      RA0  O
ATOM    347  N   ALA A  39      44.057  46.171   1.266  1.00  0.00      RA0  N
ATOM    348  H   ALA A  39      43.192  46.665   1.150  1.00  0.00      RA0  H
ATOM    349  CA  ALA A  39      44.681  46.177   2.596  1.00  0.00      RA0  C
ATOM    350  CB  ALA A  39      43.873  47.029   3.577  1.00  0.00      RA0  C
ATOM    351  C   ALA A  39      44.804  44.774   3.160  1.00  0.00      RA0  C
ATOM    352  O   ALA A  39      45.803  44.428   3.774  1.00  0.00      RA0  O
ATOM    353  N   VAL A  40      43.775  43.962   2.980  1.00  0.00      RA0  N
ATOM    354  H   VAL A  40      42.981  44.275   2.452  1.00  0.00      RA0  H
ATOM    355  CA  VAL A  40      43.819  42.610   3.499  1.00  0.00      RA0  C
ATOM    356  CB  VAL A  40      42.425  41.994   3.512  1.00  0.00      RA0  C
ATOM    357  CG1 VAL A  40      42.460  40.539   3.976  1.00  0.00      RA0  C
ATOM    358  CG2 VAL A  40      41.498  42.848   4.377  1.00  0.00      RA0  C
ATOM    359  C   VAL A  40      44.815  41.795   2.686  1.00  0.00      RA0  C
ATOM    360  O   VAL A  40      45.540  40.958   3.235  1.00  0.00      RA0  O
ATOM    361  N   ARG A  41      44.833  42.021   1.384  1.00  0.00      RA0  N
ATOM    362  H   ARG A  41      44.206  42.697   0.994  1.00  0.00      RA0  H
ATOM    363  CA  ARG A  41      45.711  41.256   0.514  1.00  0.00      RA0  C
ATOM    364  CB  ARG A  41      45.387  41.538  -0.953  1.00  0.00      RA0  C
ATOM    365  CG  ARG A  41      44.061  40.959  -1.440  1.00  0.00      RA0  C
ATOM    366  CD  ARG A  41      44.080  39.433  -1.549  1.00  0.00      RA0  C
ATOM    367  NE  ARG A  41      42.795  38.946  -2.050  1.00  0.00      RA0  N
ATOM    368  HE  ARG A  41      42.408  39.353  -2.890  1.00  0.00      RA0  H
ATOM    369  CZ  ARG A  41      42.104  38.000  -1.376  1.00  0.00      RA0  C
ATOM    370  NH1 ARG A  41      42.632  37.402  -0.317  1.00  0.00      RA0  N
ATOM    371 HH11 ARG A  41      42.105  36.769   0.253  1.00  0.00      RA0  H
ATOM    372 HH12 ARG A  41      43.597  37.538  -0.050  1.00  0.00      RA0  H
ATOM    373  NH2 ARG A  41      40.881  37.660  -1.771  1.00  0.00      RA0  N
ATOM    374 HH21 ARG A  41      40.299  37.021  -1.264  1.00  0.00      RA0  H
ATOM    375 HH22 ARG A  41      40.527  38.057  -2.632  1.00  0.00      RA0  H
ATOM    376  C   ARG A  41      47.191  41.564   0.743  1.00  0.00      RA0  C
ATOM    377  O   ARG A  41      48.022  40.713   0.488  1.00  0.00      RA0  O
ATOM    378  N   THR A  42      47.504  42.765   1.203  1.00  0.00      RA0  N
ATOM    379  H   THR A  42      46.800  43.438   1.429  1.00  0.00      RA0  H
ATOM    380  CA  THR A  42      48.920  43.214   1.247  1.00  0.00      RA0  C
ATOM    381  CB  THR A  42      49.233  44.243   0.153  1.00  0.00      RA0  C
ATOM    382  OG1 THR A  42      48.279  45.304   0.143  1.00  0.00      RA0  O
ATOM    383  HG1 THR A  42      47.441  44.913  -0.069  1.00  0.00      RA0  H
ATOM    384  CG2 THR A  42      49.298  43.587  -1.229  1.00  0.00      RA0  C
ATOM    385  C   THR A  42      49.447  43.592   2.627  1.00  0.00      RA0  C
ATOM    386  O   THR A  42      50.678  43.744   2.797  1.00  0.00      RA0  O
ATOM    387  N   ASP A  43      48.563  43.801   3.601  1.00  0.00      RA0  N
ATOM    388  H   ASP A  43      47.579  43.653   3.493  1.00  0.00      RA0  H
ATOM    389  CA  ASP A  43      49.004  44.310   4.898  1.00  0.00      RA0  C
ATOM    390  CB  ASP A  43      49.100  45.842   4.899  1.00  0.00      RA0  C
ATOM    391  CG  ASP A  43      49.619  46.325   6.242  1.00  0.00      RA0  C
ATOM    392  OD1 ASP A  43      50.085  45.517   7.038  1.00  0.00      RA0  O
ATOM    393  OD2 ASP A  43      49.522  47.510   6.540  1.00  0.00      RA0  O
ATOM    394  C   ASP A  43      48.089  43.764   6.004  1.00  0.00      RA0  C
ATOM    395  O   ASP A  43      48.233  42.591   6.395  1.00  0.00      RA0  O
ATOM    396  N   ALA A  44      47.140  44.565   6.489  1.00  0.00      RA0  N
ATOM    397  H   ALA A  44      46.989  45.498   6.157  1.00  0.00      RA0  H
ATOM    398  CA  ALA A  44      46.194  44.086   7.503  1.00  0.00      RA0  C
ATOM    399  CB  ALA A  44      46.795  44.191   8.904  1.00  0.00      RA0  C
ATOM    400  C   ALA A  44      44.907  44.912   7.458  1.00  0.00      RA0  C
ATOM    401  O   ALA A  44      44.949  46.151   7.470  1.00  0.00      RA0  O
ATOM    402  N   GLY A  45      43.784  44.199   7.443  1.00  0.00      RA0  N
ATOM    403  H   GLY A  45      43.810  43.197   7.427  1.00  0.00      RA0  H
ATOM    404  CA  GLY A  45      42.471  44.813   7.598  1.00  0.00      RA0  C
ATOM    405  C   GLY A  45      41.689  44.078   8.662  1.00  0.00      RA0  C
ATOM    406  O   GLY A  45      42.001  42.941   8.989  1.00  0.00      RA0  O
ATOM    407  N   MSE A  46      40.634  44.695   9.171  1.00  0.00      RA0  N
ATOM    408  H   MSE A  46      40.382  45.620   8.873  1.00  0.00      RA0  H
ATOM    409  CA  MSE A  46      39.783  44.020  10.113  1.00  0.00      RA0  C
ATOM    410  CB  MSE A  46      40.166  44.380  11.546  1.00  0.00      RA0  C
ATOM    411  CG  MSE A  46      39.996  45.870  11.821  1.00  0.00      RA0  C
ATOM    412  SE  MSE A  46      40.451  46.304  13.499  1.00  0.00      RA0  S
ATOM    413  CE  MSE A  46      40.459  48.081  13.255  1.00  0.00      RA0  C
ATOM    414  C   MSE A  46      38.309  44.298   9.904  1.00  0.00      RA0  C
ATOM    415  O   MSE A  46      37.922  45.360   9.435  1.00  0.00      RA0  O
ATOM    416  N   PHE A  47      37.522  43.309  10.307  1.00  0.00      RA0  N
ATOM    417  H   PHE A  47      37.929  42.538  10.801  1.00  0.00      RA0  H
ATOM    418  CA  PHE A  47      36.079  43.300  10.121  1.00  0.00      RA0  C
ATOM    419  CB  PHE A  47      35.636  42.149   9.214  1.00  0.00      RA0  C
ATOM    420  CG  PHE A  47      36.365  42.144   7.893  1.00  0.00      RA0  C
ATOM    421  CD1 PHE A  47      37.553  41.435   7.757  1.00  0.00      RA0  C
ATOM    422  CD2 PHE A  47      35.834  42.831   6.810  1.00  0.00      RA0  C
ATOM    423  CE1 PHE A  47      38.210  41.410   6.534  1.00  0.00      RA0  C
ATOM    424  CE2 PHE A  47      36.488  42.802   5.586  1.00  0.00      RA0  C
ATOM    425  CZ  PHE A  47      37.675  42.093   5.450  1.00  0.00      RA0  C
ATOM    426  C   PHE A  47      35.406  43.063  11.465  1.00  0.00      RA0  C
ATOM    427  O   PHE A  47      35.855  42.232  12.288  1.00  0.00      RA0  O
ATOM    428  N   ASP A  48      34.328  43.799  11.710  1.00  0.00      RA0  N
ATOM    429  H   ASP A  48      33.952  44.390  11.000  1.00  0.00      RA0  H
ATOM    430  CA  ASP A  48      33.477  43.515  12.842  1.00  0.00      RA0  C
ATOM    431  CB  ASP A  48      32.502  44.626  13.195  1.00  0.00      RA0  C
ATOM    432  CG  ASP A  48      31.656  44.040  14.301  1.00  0.00      RA0  C
ATOM    433  OD1 ASP A  48      32.240  43.436  15.182  1.00  0.00      RA0  O
ATOM    434  OD2 ASP A  48      30.431  44.120  14.276  1.00  0.00      RA0  O
ATOM    435  C   ASP A  48      32.610  42.324  12.472  1.00  0.00      RA0  C
ATOM    436  O   ASP A  48      31.790  42.437  11.560  1.00  0.00      RA0  O
ATOM    437  N   VAL A  49      32.811  41.207  13.143  1.00  0.00      RA0  N
ATOM    438  H   VAL A  49      33.380  41.264  13.969  1.00  0.00      RA0  H
ATOM    439  CA  VAL A  49      31.989  40.024  12.914  1.00  0.00      RA0  C
ATOM    440  CB  VAL A  49      32.841  38.861  12.410  1.00  0.00      RA0  C
ATOM    441  CG1 VAL A  49      33.182  39.087  10.940  1.00  0.00      RA0  C
ATOM    442  CG2 VAL A  49      34.104  38.670  13.246  1.00  0.00      RA0  C
ATOM    443  C   VAL A  49      31.198  39.673  14.179  1.00  0.00      RA0  C
ATOM    444  O   VAL A  49      30.904  38.514  14.425  1.00  0.00      RA0  O
ATOM    445  N   SER A  50      30.753  40.704  14.897  1.00  0.00      RA0  N
ATOM    446  H   SER A  50      31.008  41.652  14.671  1.00  0.00      RA0  H
ATOM    447  CA  SER A  50      29.992  40.524  16.126  1.00  0.00      RA0  C
ATOM    448  CB  SER A  50      30.058  41.782  16.986  1.00  0.00      RA0  C
ATOM    449  OG  SER A  50      31.418  42.001  17.374  1.00  0.00      RA0  O
ATOM    450  HG  SER A  50      31.789  42.545  16.680  1.00  0.00      RA0  H
ATOM    451  C   SER A  50      28.561  40.100  15.828  1.00  0.00      RA0  C
ATOM    452  O   SER A  50      27.840  39.673  16.732  1.00  0.00      RA0  O
ATOM    453  N   HIS A  51      28.182  40.234  14.568  1.00  0.00      RA0  N
ATOM    454  H   HIS A  51      28.821  40.660  13.931  1.00  0.00      RA0  H
ATOM    455  CA  HIS A  51      26.905  39.713  14.046  1.00  0.00      RA0  C
ATOM    456  CB  HIS A  51      26.584  40.322  12.678  1.00  0.00      RA0  C
ATOM    457  CG  HIS A  51      27.330  39.599  11.581  1.00  0.00      RA0  C
ATOM    458  ND1 HIS A  51      26.728  38.766  10.714  1.00  0.00      RA0  N
ATOM    459  HD1 HIS A  51      25.767  38.580  10.684  1.00  0.00      RA0  H
ATOM    460  CD2 HIS A  51      28.694  39.654  11.281  1.00  0.00      RA0  C
ATOM    461  NE2 HIS A  51      28.907  38.837  10.220  1.00  0.00      RA0  N
ATOM    462  CE1 HIS A  51      27.699  38.291   9.869  1.00  0.00      RA0  C
ATOM    463  C   HIS A  51      26.854  38.188  14.001  1.00  0.00      RA0  C
ATOM    464  O   HIS A  51      25.781  37.616  13.793  1.00  0.00      RA0  O
ATOM    465  N   MSE A  52      27.981  37.529  14.208  1.00  0.00      RA0  N
ATOM    466  H   MSE A  52      28.812  37.988  14.528  1.00  0.00      RA0  H
ATOM    467  CA  MSE A  52      27.973  36.092  14.266  1.00  0.00      RA0  C
ATOM    468  CB  MSE A  52      29.262  35.505  13.691  1.00  0.00      RA0  C
ATOM    469  CG  MSE A  52      29.504  35.942  12.248  1.00  0.00      RA0  C
ATOM    470  SE  MSE A  52      30.950  35.179  11.497  1.00  0.00      RA0  S
ATOM    471  CE  MSE A  52      30.306  33.500  11.369  1.00  0.00      RA0  C
ATOM    472  C   MSE A  52      27.752  35.628  15.676  1.00  0.00      RA0  C
ATOM    473  O   MSE A  52      28.115  36.314  16.642  1.00  0.00      RA0  O
ATOM    474  N   THR A  53      27.146  34.449  15.781  1.00  0.00      RA0  N
ATOM    475  H   THR A  53      26.971  33.886  14.995  1.00  0.00      RA0  H
ATOM    476  CA  THR A  53      26.714  33.896  17.062  1.00  0.00      RA0  C
ATOM    477  CB  THR A  53      25.288  33.443  16.825  1.00  0.00      RA0  C
ATOM    478  OG1 THR A  53      24.509  34.602  16.482  1.00  0.00      RA0  O
ATOM    479  HG1 THR A  53      24.966  35.017  15.755  1.00  0.00      RA0  H
ATOM    480  CG2 THR A  53      24.698  32.668  18.003  1.00  0.00      RA0  C
ATOM    481  C   THR A  53      27.675  32.794  17.498  1.00  0.00      RA0  C
ATOM    482  O   THR A  53      27.947  31.852  16.754  1.00  0.00      RA0  O
ATOM    483  N   ILE A  54      28.219  32.942  18.699  1.00  0.00      RA0  N
ATOM    484  H   ILE A  54      27.928  33.701  19.283  1.00  0.00      RA0  H
ATOM    485  CA  ILE A  54      29.060  31.923  19.308  1.00  0.00      RA0  C
ATOM    486  CB  ILE A  54      30.195  32.598  20.071  1.00  0.00      RA0  C
ATOM    487  CG2 ILE A  54      31.089  31.575  20.766  1.00  0.00      RA0  C
ATOM    488  CG1 ILE A  54      30.979  33.521  19.137  1.00  0.00      RA0  C
ATOM    489  CD1 ILE A  54      32.051  34.322  19.872  1.00  0.00      RA0  C
ATOM    490  C   ILE A  54      28.161  31.103  20.242  1.00  0.00      RA0  C
ATOM    491  O   ILE A  54      27.425  31.665  21.073  1.00  0.00      RA0  O
ATOM    492  N   VAL A  55      28.184  29.787  20.052  1.00  0.00      RA0  N
ATOM    493  H   VAL A  55      28.853  29.374  19.433  1.00  0.00      RA0  H
ATOM    494  CA  VAL A  55      27.349  28.884  20.811  1.00  0.00      RA0  C
ATOM    495  CB  VAL A  55      26.454  28.086  19.864  1.00  0.00      RA0  C
ATOM    496  CG1 VAL A  55      25.563  27.117  20.639  1.00  0.00      RA0  C
ATOM    497  CG2 VAL A  55      25.653  29.007  18.943  1.00  0.00      RA0  C
ATOM    498  C   VAL A  55      28.281  27.951  21.538  1.00  0.00      RA0  C
ATOM    499  O   VAL A  55      29.040  27.205  20.907  1.00  0.00      RA0  O
ATOM    500  N   ASP A  56      28.211  27.986  22.860  1.00  0.00      RA0  N
ATOM    501  H   ASP A  56      27.576  28.597  23.319  1.00  0.00      RA0  H
ATOM    502  CA  ASP A  56      28.956  27.048  23.671  1.00  0.00      RA0  C
ATOM    503  CB  ASP A  56      29.438  27.725  24.976  1.00  0.00      RA0  C
ATOM    504  CG  ASP A  56      30.529  28.781  24.774  1.00  0.00      RA0  C
ATOM    505  OD1 ASP A  56      30.970  28.999  23.654  1.00  0.00      RA0  O
ATOM    506  OD2 ASP A  56      30.975  29.400  25.744  1.00  0.00      RA0  O
ATOM    507  C   ASP A  56      28.116  25.828  24.017  1.00  0.00      RA0  C
ATOM    508  O   ASP A  56      26.960  25.950  24.410  1.00  0.00      RA0  O
ATOM    509  N   LEU A  57      28.729  24.659  23.855  1.00  0.00      RA0  N
ATOM    510  H   LEU A  57      29.704  24.643  23.626  1.00  0.00      RA0  H
ATOM    511  CA  LEU A  57      28.103  23.379  24.134  1.00  0.00      RA0  C
ATOM    512  CB  LEU A  57      28.128  22.489  22.896  1.00  0.00      RA0  C
ATOM    513  CG  LEU A  57      27.406  23.062  21.679  1.00  0.00      RA0  C
ATOM    514  CD1 LEU A  57      27.516  22.107  20.494  1.00  0.00      RA0  C
ATOM    515  CD2 LEU A  57      25.950  23.413  21.978  1.00  0.00      RA0  C
ATOM    516  C   LEU A  57      28.813  22.653  25.271  1.00  0.00      RA0  C
ATOM    517  O   LEU A  57      30.009  22.434  25.190  1.00  0.00      RA0  O
ATOM    518  N   ARG A  58      28.069  22.237  26.300  1.00  0.00      RA0  N
ATOM    519  H   ARG A  58      27.081  22.411  26.322  1.00  0.00      RA0  H
ATOM    520  CA  ARG A  58      28.656  21.606  27.470  1.00  0.00      RA0  C
ATOM    521  CB  ARG A  58      28.614  22.580  28.645  1.00  0.00      RA0  C
ATOM    522  CG  ARG A  58      29.894  23.372  28.891  1.00  0.00      RA0  C
ATOM    523  CD  ARG A  58      30.084  23.735  30.359  1.00  0.00      RA0  C
ATOM    524  NE  ARG A  58      30.368  22.517  31.109  1.00  0.00      RA0  N
ATOM    525  HE  ARG A  58      31.253  22.061  30.950  1.00  0.00      RA0  H
ATOM    526  CZ  ARG A  58      29.337  21.862  31.716  1.00  0.00      RA0  C
ATOM    527  NH1 ARG A  58      28.173  22.512  31.932  1.00  0.00      RA0  N
ATOM    528 HH11 ARG A  58      27.340  22.108  32.331  1.00  0.00      RA0  H
ATOM    529 HH12 ARG A  58      28.004  23.467  31.630  1.00  0.00      RA0  H
ATOM    530  NH2 ARG A  58      29.478  20.558  32.035  1.00  0.00      RA0  N
ATOM    531 HH21 ARG A  58      28.797  20.028  32.542  1.00  0.00      RA0  H
ATOM    532 HH22 ARG A  58      30.306  20.050  31.710  1.00  0.00      RA0  H
ATOM    533  C   ARG A  58      27.929  20.296  27.806  1.00  0.00      RA0  C
ATOM    534  O   ARG A  58      26.718  20.205  27.682  1.00  0.00      RA0  O
ATOM    535  N   GLY A  59      28.672  19.309  28.271  1.00  0.00      RA0  N
ATOM    536  H   GLY A  59      29.659  19.438  28.414  1.00  0.00      RA0  H
ATOM    537  CA  GLY A  59      28.104  18.014  28.623  1.00  0.00      RA0  C
ATOM    538  C   GLY A  59      29.040  16.897  28.203  1.00  0.00      RA0  C
ATOM    539  O   GLY A  59      29.740  17.010  27.195  1.00  0.00      RA0  O
ATOM    540  N   SER A  60      29.039  15.806  28.966  1.00  0.00      RA0  N
ATOM    541  H   SER A  60      28.427  15.749  29.754  1.00  0.00      RA0  H
ATOM    542  CA  SER A  60      29.957  14.700  28.725  1.00  0.00      RA0  C
ATOM    543  CB  SER A  60      29.776  13.837  29.951  1.00  0.00      RA0  C
ATOM    544  OG  SER A  60      29.416  14.762  30.988  1.00  0.00      RA0  O
ATOM    545  HG  SER A  60      30.115  15.412  31.016  1.00  0.00      RA0  H
ATOM    546  C   SER A  60      29.752  14.043  27.361  1.00  0.00      RA0  C
ATOM    547  O   SER A  60      30.701  13.465  26.814  1.00  0.00      RA0  O
ATOM    548  N   ARG A  61      28.539  14.152  26.803  1.00  0.00      RA0  N
ATOM    549  H   ARG A  61      27.845  14.721  27.240  1.00  0.00      RA0  H
ATOM    550  CA  ARG A  61      28.235  13.580  25.491  1.00  0.00      RA0  C
ATOM    551  CB  ARG A  61      26.829  12.992  25.542  1.00  0.00      RA0  C
ATOM    552  CG  ARG A  61      26.639  12.139  26.800  1.00  0.00      RA0  C
ATOM    553  CD  ARG A  61      25.262  11.480  26.861  1.00  0.00      RA0  C
ATOM    554  NE  ARG A  61      25.059  10.704  25.646  1.00  0.00      RA0  N
ATOM    555  HE  ARG A  61      25.883  10.389  25.153  1.00  0.00      RA0  H
ATOM    556  CZ  ARG A  61      23.826  10.513  25.111  1.00  0.00      RA0  C
ATOM    557  NH1 ARG A  61      22.738  10.929  25.800  1.00  0.00      RA0  N
ATOM    558 HH11 ARG A  61      21.793  10.907  25.439  1.00  0.00      RA0  H
ATOM    559 HH12 ARG A  61      22.833  11.318  26.719  1.00  0.00      RA0  H
ATOM    560  NH2 ARG A  61      23.738   9.930  23.901  1.00  0.00      RA0  N
ATOM    561 HH21 ARG A  61      22.889   9.706  23.424  1.00  0.00      RA0  H
ATOM    562 HH22 ARG A  61      24.593   9.699  23.392  1.00  0.00      RA0  H
ATOM    563  C   ARG A  61      28.377  14.586  24.343  1.00  0.00      RA0  C
ATOM    564  O   ARG A  61      27.883  14.349  23.255  1.00  0.00      RA0  O
ATOM    565  N   THR A  62      29.068  15.696  24.556  1.00  0.00      RA0  N
ATOM    566  H   THR A  62      29.502  15.913  25.433  1.00  0.00      RA0  H
ATOM    567  CA  THR A  62      29.125  16.716  23.498  1.00  0.00      RA0  C
ATOM    568  CB  THR A  62      29.756  17.995  24.038  1.00  0.00      RA0  C
ATOM    569  OG1 THR A  62      29.005  18.439  25.169  1.00  0.00      RA0  O
ATOM    570  HG1 THR A  62      29.541  18.243  25.931  1.00  0.00      RA0  H
ATOM    571  CG2 THR A  62      29.789  19.096  22.982  1.00  0.00      RA0  C
ATOM    572  C   THR A  62      29.753  16.227  22.195  1.00  0.00      RA0  C
ATOM    573  O   THR A  62      29.208  16.500  21.115  1.00  0.00      RA0  O
ATOM    574  N   ARG A  63      30.862  15.494  22.279  1.00  0.00      RA0  N
ATOM    575  H   ARG A  63      31.247  15.287  23.180  1.00  0.00      RA0  H
ATOM    576  CA  ARG A  63      31.512  14.989  21.056  1.00  0.00      RA0  C
ATOM    577  CB  ARG A  63      32.855  14.320  21.353  1.00  0.00      RA0  C
ATOM    578  CG  ARG A  63      33.634  14.120  20.051  1.00  0.00      RA0  C
ATOM    579  CD  ARG A  63      34.933  13.326  20.188  1.00  0.00      RA0  C
ATOM    580  NE  ARG A  63      35.881  13.954  21.104  1.00  0.00      RA0  N
ATOM    581  HE  ARG A  63      35.782  13.843  22.109  1.00  0.00      RA0  H
ATOM    582  CZ  ARG A  63      36.970  14.631  20.643  1.00  0.00      RA0  C
ATOM    583  NH1 ARG A  63      37.100  14.906  19.332  1.00  0.00      RA0  N
ATOM    584 HH11 ARG A  63      37.926  15.368  18.990  1.00  0.00      RA0  H
ATOM    585 HH12 ARG A  63      36.404  14.696  18.641  1.00  0.00      RA0  H
ATOM    586  NH2 ARG A  63      37.913  15.021  21.515  1.00  0.00      RA0  N
ATOM    587 HH21 ARG A  63      38.763  15.483  21.262  1.00  0.00      RA0  H
ATOM    588 HH22 ARG A  63      37.735  14.838  22.503  1.00  0.00      RA0  H
ATOM    589  C   ARG A  63      30.575  14.030  20.331  1.00  0.00      RA0  C
ATOM    590  O   ARG A  63      30.398  14.108  19.117  1.00  0.00      RA0  O
ATOM    591  N   GLU A  64      29.966  13.136  21.094  1.00  0.00      RA0  N
ATOM    592  H   GLU A  64      30.094  13.169  22.083  1.00  0.00      RA0  H
ATOM    593  CA  GLU A  64      29.007  12.179  20.558  1.00  0.00      RA0  C
ATOM    594  CB  GLU A  64      28.368  11.350  21.674  1.00  0.00      RA0  C
ATOM    595  CG  GLU A  64      27.356  10.336  21.129  1.00  0.00      RA0  C
ATOM    596  CD  GLU A  64      26.446   9.862  22.244  1.00  0.00      RA0  C
ATOM    597  OE1 GLU A  64      26.639  10.266  23.383  1.00  0.00      RA0  O
ATOM    598  OE2 GLU A  64      25.507   9.117  21.981  1.00  0.00      RA0  O
ATOM    599  C   GLU A  64      27.896  12.887  19.786  1.00  0.00      RA0  C
ATOM    600  O   GLU A  64      27.583  12.517  18.641  1.00  0.00      RA0  O
ATOM    601  N   PHE A  65      27.315  13.903  20.412  1.00  0.00      RA0  N
ATOM    602  H   PHE A  65      27.592  14.105  21.353  1.00  0.00      RA0  H
ATOM    603  CA  PHE A  65      26.271  14.717  19.787  1.00  0.00      RA0  C
ATOM    604  CB  PHE A  65      25.862  15.844  20.739  1.00  0.00      RA0  C
ATOM    605  CG  PHE A  65      24.976  16.851  20.040  1.00  0.00      RA0  C
ATOM    606  CD1 PHE A  65      23.862  16.437  19.319  1.00  0.00      RA0  C
ATOM    607  CD2 PHE A  65      25.287  18.203  20.119  1.00  0.00      RA0  C
ATOM    608  CE1 PHE A  65      23.077  17.373  18.658  1.00  0.00      RA0  C
ATOM    609  CE2 PHE A  65      24.497  19.140  19.464  1.00  0.00      RA0  C
ATOM    610  CZ  PHE A  65      23.396  18.723  18.726  1.00  0.00      RA0  C
ATOM    611  C   PHE A  65      26.731  15.273  18.458  1.00  0.00      RA0  C
ATOM    612  O   PHE A  65      26.046  15.148  17.451  1.00  0.00      RA0  O
ATOM    613  N   LEU A  66      27.892  15.922  18.460  1.00  0.00      RA0  N
ATOM    614  H   LEU A  66      28.440  15.950  19.300  1.00  0.00      RA0  H
ATOM    615  CA  LEU A  66      28.377  16.573  17.243  1.00  0.00      RA0  C
ATOM    616  CB  LEU A  66      29.517  17.530  17.567  1.00  0.00      RA0  C
ATOM    617  CG  LEU A  66      29.017  18.732  18.362  1.00  0.00      RA0  C
ATOM    618  CD1 LEU A  66      30.164  19.642  18.786  1.00  0.00      RA0  C
ATOM    619  CD2 LEU A  66      27.939  19.497  17.594  1.00  0.00      RA0  C
ATOM    620  C   LEU A  66      28.764  15.604  16.132  1.00  0.00      RA0  C
ATOM    621  O   LEU A  66      28.697  15.968  14.960  1.00  0.00      RA0  O
ATOM    622  N   ARG A  67      29.192  14.397  16.484  1.00  0.00      RA0  N
ATOM    623  H   ARG A  67      29.253  14.163  17.457  1.00  0.00      RA0  H
ATOM    624  CA  ARG A  67      29.454  13.340  15.473  1.00  0.00      RA0  C
ATOM    625  CB  ARG A  67      30.066  12.063  16.059  1.00  0.00      RA0  C
ATOM    626  CG  ARG A  67      31.423  12.184  16.747  1.00  0.00      RA0  C
ATOM    627  CD  ARG A  67      32.076  10.811  16.955  1.00  0.00      RA0  C
ATOM    628  NE  ARG A  67      32.591  10.282  15.690  1.00  0.00      RA0  N
ATOM    629  HE  ARG A  67      33.040  10.944  15.066  1.00  0.00      RA0  H
ATOM    630  CZ  ARG A  67      32.524   8.958  15.365  1.00  0.00      RA0  C
ATOM    631  NH1 ARG A  67      31.849   8.096  16.159  1.00  0.00      RA0  N
ATOM    632 HH11 ARG A  67      31.771   7.115  15.943  1.00  0.00      RA0  H
ATOM    633 HH12 ARG A  67      31.389   8.409  16.994  1.00  0.00      RA0  H
ATOM    634  NH2 ARG A  67      33.133   8.536  14.239  1.00  0.00      RA0  N
ATOM    635 HH21 ARG A  67      33.136   7.583  13.920  1.00  0.00      RA0  H
ATOM    636 HH22 ARG A  67      33.619   9.213  13.659  1.00  0.00      RA0  H
ATOM    637  C   ARG A  67      28.188  12.911  14.731  1.00  0.00      RA0  C
ATOM    638  O   ARG A  67      28.254  12.355  13.637  1.00  0.00      RA0  O
ATOM    639  N   TYR A  68      27.042  13.117  15.373  1.00  0.00      RA0  N
ATOM    640  H   TYR A  68      27.043  13.518  16.290  1.00  0.00      RA0  H
ATOM    641  CA  TYR A  68      25.729  12.846  14.764  1.00  0.00      RA0  C
ATOM    642  CB  TYR A  68      24.785  12.375  15.870  1.00  0.00      RA0  C
ATOM    643  CG  TYR A  68      23.388  12.187  15.335  1.00  0.00      RA0  C
ATOM    644  CD1 TYR A  68      23.154  11.292  14.300  1.00  0.00      RA0  C
ATOM    645  CE1 TYR A  68      21.864  11.120  13.816  1.00  0.00      RA0  C
ATOM    646  CD2 TYR A  68      22.338  12.911  15.886  1.00  0.00      RA0  C
ATOM    647  CE2 TYR A  68      21.047  12.734  15.406  1.00  0.00      RA0  C
ATOM    648  CZ  TYR A  68      20.812  11.836  14.372  1.00  0.00      RA0  C
ATOM    649  OH  TYR A  68      19.532  11.660  13.889  1.00  0.00      RA0  O
ATOM    650  HH  TYR A  68      19.563  10.924  13.285  1.00  0.00      RA0  H
ATOM    651  C   TYR A  68      25.182  14.082  14.049  1.00  0.00      RA0  C
ATOM    652  O   TYR A  68      24.587  14.004  12.970  1.00  0.00      RA0  O
ATOM    653  N   LEU A  69      25.409  15.257  14.618  1.00  0.00      RA0  N
ATOM    654  H   LEU A  69      25.887  15.288  15.496  1.00  0.00      RA0  H
ATOM    655  CA  LEU A  69      24.885  16.493  14.010  1.00  0.00      RA0  C
ATOM    656  CB  LEU A  69      24.988  17.622  15.037  1.00  0.00      RA0  C
ATOM    657  CG  LEU A  69      24.236  18.891  14.637  1.00  0.00      RA0  C
ATOM    658  CD1 LEU A  69      22.723  18.681  14.679  1.00  0.00      RA0  C
ATOM    659  CD2 LEU A  69      24.665  20.100  15.467  1.00  0.00      RA0  C
ATOM    660  C   LEU A  69      25.563  16.920  12.701  1.00  0.00      RA0  C
ATOM    661  O   LEU A  69      24.902  17.411  11.761  1.00  0.00      RA0  O
ATOM    662  N   LEU A  70      26.889  16.776  12.653  1.00  0.00      RA0  N
ATOM    663  H   LEU A  70      27.368  16.243  13.353  1.00  0.00      RA0  H
ATOM    664  CA  LEU A  70      27.696  17.335  11.584  1.00  0.00      RA0  C
ATOM    665  CB  LEU A  70      28.893  18.083  12.170  1.00  0.00      RA0  C
ATOM    666  CG  LEU A  70      28.494  19.190  13.146  1.00  0.00      RA0  C
ATOM    667  CD1 LEU A  70      29.709  19.779  13.862  1.00  0.00      RA0  C
ATOM    668  CD2 LEU A  70      27.655  20.270  12.465  1.00  0.00      RA0  C
ATOM    669  C   LEU A  70      28.190  16.294  10.605  1.00  0.00      RA0  C
ATOM    670  O   LEU A  70      28.403  15.156  10.966  1.00  0.00      RA0  O
ATOM    671  N   ALA A  71      28.416  16.706   9.355  1.00  0.00      RA0  N
ATOM    672  H   ALA A  71      28.299  17.676   9.133  1.00  0.00      RA0  H
ATOM    673  CA  ALA A  71      28.853  15.767   8.340  1.00  0.00      RA0  C
ATOM    674  CB  ALA A  71      28.330  16.199   6.973  1.00  0.00      RA0  C
ATOM    675  C   ALA A  71      30.368  15.588   8.235  1.00  0.00      RA0  C
ATOM    676  O   ALA A  71      30.833  14.540   7.759  1.00  0.00      RA0  O
ATOM    677  N   ASN A  72      31.134  16.589   8.665  1.00  0.00      RA0  N
ATOM    678  H   ASN A  72      30.722  17.413   9.055  1.00  0.00      RA0  H
ATOM    679  CA  ASN A  72      32.539  16.342   8.981  1.00  0.00      RA0  C
ATOM    680  CB  ASN A  72      33.320  17.656   9.065  1.00  0.00      RA0  C
ATOM    681  CG  ASN A  72      34.794  17.446   8.777  1.00  0.00      RA0  C
ATOM    682  OD1 ASN A  72      35.389  16.439   9.132  1.00  0.00      RA0  O
ATOM    683  ND2 ASN A  72      35.369  18.453   8.114  1.00  0.00      RA0  N
ATOM    684 HD21 ASN A  72      34.877  19.300   7.892  1.00  0.00      RA0  H
ATOM    685 HD22 ASN A  72      36.317  18.352   7.819  1.00  0.00      RA0  H
ATOM    686  C   ASN A  72      32.503  15.581  10.309  1.00  0.00      RA0  C
ATOM    687  O   ASN A  72      31.427  15.435  10.899  1.00  0.00      RA0  O
ATOM    688  N   ASP A  73      33.647  15.069  10.759  1.00  0.00      RA0  N
ATOM    689  H   ASP A  73      34.519  15.266  10.306  1.00  0.00      RA0  H
ATOM    690  CA  ASP A  73      33.706  14.238  11.957  1.00  0.00      RA0  C
ATOM    691  CB  ASP A  73      34.145  12.788  11.746  1.00  0.00      RA0  C
ATOM    692  CG  ASP A  73      33.848  11.992  13.013  1.00  0.00      RA0  C
ATOM    693  OD1 ASP A  73      33.305  12.545  13.964  1.00  0.00      RA0  O
ATOM    694  OD2 ASP A  73      34.135  10.800  13.057  1.00  0.00      RA0  O
ATOM    695  C   ASP A  73      34.573  14.867  13.033  1.00  0.00      RA0  C
ATOM    696  O   ASP A  73      35.803  14.869  12.924  1.00  0.00      RA0  O
ATOM    697  N   VAL A  74      33.951  15.352  14.101  1.00  0.00      RA0  N
ATOM    698  H   VAL A  74      32.985  15.113  14.199  1.00  0.00      RA0  H
ATOM    699  CA  VAL A  74      34.717  16.007  15.148  1.00  0.00      RA0  C
ATOM    700  CB  VAL A  74      33.790  16.798  16.069  1.00  0.00      RA0  C
ATOM    701  CG1 VAL A  74      33.052  17.882  15.282  1.00  0.00      RA0  C
ATOM    702  CG2 VAL A  74      32.830  15.868  16.808  1.00  0.00      RA0  C
ATOM    703  C   VAL A  74      35.604  15.060  15.948  1.00  0.00      RA0  C
ATOM    704  O   VAL A  74      36.333  15.528  16.833  1.00  0.00      RA0  O
ATOM    705  N   ALA A  75      35.537  13.750  15.655  1.00  0.00      RA0  N
ATOM    706  H   ALA A  75      34.898  13.420  14.954  1.00  0.00      RA0  H
ATOM    707  CA  ALA A  75      36.504  12.790  16.211  1.00  0.00      RA0  C
ATOM    708  CB  ALA A  75      36.229  11.371  15.714  1.00  0.00      RA0  C
ATOM    709  C   ALA A  75      37.930  13.195  15.816  1.00  0.00      RA0  C
ATOM    710  O   ALA A  75      38.893  12.833  16.499  1.00  0.00      RA0  O
ATOM    711  N   LYS A  76      38.038  13.933  14.713  1.00  0.00      RA0  N
ATOM    712  H   LYS A  76      37.223  14.178  14.183  1.00  0.00      RA0  H
ATOM    713  CA  LYS A  76      39.319  14.412  14.204  1.00  0.00      RA0  C
ATOM    714  CB  LYS A  76      39.281  14.737  12.701  1.00  0.00      RA0  C
ATOM    715  CG  LYS A  76      38.929  13.539  11.802  1.00  0.00      RA0  C
ATOM    716  CD  LYS A  76      39.268  13.770  10.321  1.00  0.00      RA0  C
ATOM    717  CE  LYS A  76      39.026  12.544   9.427  1.00  0.00      RA0  C
ATOM    718  NZ  LYS A  76      39.718  12.683   8.132  1.00  0.00      RA0  N
ATOM    719  HZ1 LYS A  76      39.349  12.002   7.429  1.00  0.00      RA0  H
ATOM    720  HZ2 LYS A  76      39.480  13.563   7.622  1.00  0.00      RA0  H
ATOM    721  HZ3 LYS A  76      40.751  12.566   8.200  1.00  0.00      RA0  H
ATOM    722  C   LYS A  76      39.898  15.565  15.013  1.00  0.00      RA0  C
ATOM    723  O   LYS A  76      41.055  15.924  14.815  1.00  0.00      RA0  O
ATOM    724  N   LEU A  77      39.123  16.143  15.923  1.00  0.00      RA0  N
ATOM    725  H   LEU A  77      38.215  15.773  16.104  1.00  0.00      RA0  H
ATOM    726  CA  LEU A  77      39.623  17.176  16.810  1.00  0.00      RA0  C
ATOM    727  CB  LEU A  77      38.502  18.148  17.160  1.00  0.00      RA0  C
ATOM    728  CG  LEU A  77      37.862  18.798  15.934  1.00  0.00      RA0  C
ATOM    729  CD1 LEU A  77      36.729  19.756  16.310  1.00  0.00      RA0  C
ATOM    730  CD2 LEU A  77      38.907  19.471  15.051  1.00  0.00      RA0  C
ATOM    731  C   LEU A  77      40.167  16.489  18.054  1.00  0.00      RA0  C
ATOM    732  O   LEU A  77      39.427  16.189  18.980  1.00  0.00      RA0  O
ATOM    733  N   THR A  78      41.473  16.235  18.068  1.00  0.00      RA0  N
ATOM    734  H   THR A  78      42.056  16.358  17.260  1.00  0.00      RA0  H
ATOM    735  CA  THR A  78      42.107  15.488  19.185  1.00  0.00      RA0  C
ATOM    736  CB  THR A  78      42.871  14.378  18.475  1.00  0.00      RA0  C
ATOM    737  OG1 THR A  78      43.567  14.979  17.371  1.00  0.00      RA0  O
ATOM    738  HG1 THR A  78      44.216  14.348  17.052  1.00  0.00      RA0  H
ATOM    739  CG2 THR A  78      41.960  13.257  17.971  1.00  0.00      RA0  C
ATOM    740  C   THR A  78      43.078  16.304  20.027  1.00  0.00      RA0  C
ATOM    741  O   THR A  78      43.410  15.889  21.155  1.00  0.00      RA0  O
ATOM    742  N   LYS A  79      43.528  17.453  19.501  1.00  0.00      RA0  N
ATOM    743  H   LYS A  79      43.183  17.744  18.610  1.00  0.00      RA0  H
ATOM    744  CA  LYS A  79      44.312  18.401  20.272  1.00  0.00      RA0  C
ATOM    745  CB  LYS A  79      45.426  18.964  19.400  1.00  0.00      RA0  C
ATOM    746  CG  LYS A  79      46.186  17.837  18.702  1.00  0.00      RA0  C
ATOM    747  CD  LYS A  79      47.332  18.348  17.834  1.00  0.00      RA0  C
ATOM    748  CE  LYS A  79      48.093  17.212  17.154  1.00  0.00      RA0  C
ATOM    749  NZ  LYS A  79      47.257  16.548  16.151  1.00  0.00      RA0  N
ATOM    750  HZ1 LYS A  79      47.819  15.805  15.688  1.00  0.00      RA0  H
ATOM    751  HZ2 LYS A  79      46.459  16.001  16.540  1.00  0.00      RA0  H
ATOM    752  HZ3 LYS A  79      46.902  17.176  15.393  1.00  0.00      RA0  H
ATOM    753  C   LYS A  79      43.414  19.517  20.757  1.00  0.00      RA0  C
ATOM    754  O   LYS A  79      42.652  20.118  19.980  1.00  0.00      RA0  O
ATOM    755  N   SER A  80      43.494  19.801  22.042  1.00  0.00      RA0  N
ATOM    756  H   SER A  80      44.166  19.339  22.616  1.00  0.00      RA0  H
ATOM    757  CA  SER A  80      42.700  20.851  22.634  1.00  0.00      RA0  C
ATOM    758  CB  SER A  80      43.133  20.916  24.107  1.00  0.00      RA0  C
ATOM    759  OG  SER A  80      42.237  21.680  24.916  1.00  0.00      RA0  O
ATOM    760  HG  SER A  80      41.462  21.148  25.077  1.00  0.00      RA0  H
ATOM    761  C   SER A  80      42.842  22.179  21.880  1.00  0.00      RA0  C
ATOM    762  O   SER A  80      43.950  22.597  21.542  1.00  0.00      RA0  O
ATOM    763  N   GLY A  81      41.709  22.810  21.592  1.00  0.00      RA0  N
ATOM    764  H   GLY A  81      40.842  22.391  21.854  1.00  0.00      RA0  H
ATOM    765  CA  GLY A  81      41.659  24.027  20.776  1.00  0.00      RA0  C
ATOM    766  C   GLY A  81      41.477  23.854  19.277  1.00  0.00      RA0  C
ATOM    767  O   GLY A  81      41.195  24.831  18.591  1.00  0.00      RA0  O
ATOM    768  N   LYS A  82      41.617  22.633  18.765  1.00  0.00      RA0  N
ATOM    769  H   LYS A  82      41.748  21.858  19.385  1.00  0.00      RA0  H
ATOM    770  CA  LYS A  82      41.534  22.380  17.344  1.00  0.00      RA0  C
ATOM    771  CB  LYS A  82      42.099  21.007  16.936  1.00  0.00      RA0  C
ATOM    772  CG  LYS A  82      42.354  20.819  15.425  1.00  0.00      RA0  C
ATOM    773  CD  LYS A  82      43.467  21.687  14.821  1.00  0.00      RA0  C
ATOM    774  CE  LYS A  82      43.614  21.569  13.294  1.00  0.00      RA0  C
ATOM    775  NZ  LYS A  82      44.789  22.316  12.807  1.00  0.00      RA0  N
ATOM    776  HZ1 LYS A  82      45.017  22.010  11.835  1.00  0.00      RA0  H
ATOM    777  HZ2 LYS A  82      44.689  23.354  12.829  1.00  0.00      RA0  H
ATOM    778  HZ3 LYS A  82      45.650  22.019  13.316  1.00  0.00      RA0  H
ATOM    779  C   LYS A  82      40.106  22.609  16.820  1.00  0.00      RA0  C
ATOM    780  O   LYS A  82      39.126  22.282  17.484  1.00  0.00      RA0  O
ATOM    781  N   ALA A  83      40.029  23.199  15.641  1.00  0.00      RA0  N
ATOM    782  H   ALA A  83      40.859  23.402  15.118  1.00  0.00      RA0  H
ATOM    783  CA  ALA A  83      38.765  23.489  14.979  1.00  0.00      RA0  C
ATOM    784  CB  ALA A  83      38.619  24.991  14.750  1.00  0.00      RA0  C
ATOM    785  C   ALA A  83      38.671  22.791  13.623  1.00  0.00      RA0  C
ATOM    786  O   ALA A  83      39.659  22.429  13.001  1.00  0.00      RA0  O
ATOM    787  N   LEU A  84      37.443  22.581  13.172  1.00  0.00      RA0  N
ATOM    788  H   LEU A  84      36.649  22.832  13.728  1.00  0.00      RA0  H
ATOM    789  CA  LEU A  84      37.234  22.187  11.795  1.00  0.00      RA0  C
ATOM    790  CB  LEU A  84      37.220  20.655  11.587  1.00  0.00      RA0  C
ATOM    791  CG  LEU A  84      36.158  19.782  12.271  1.00  0.00      RA0  C
ATOM    792  CD1 LEU A  84      34.768  19.909  11.656  1.00  0.00      RA0  C
ATOM    793  CD2 LEU A  84      36.580  18.311  12.254  1.00  0.00      RA0  C
ATOM    794  C   LEU A  84      36.040  22.924  11.189  1.00  0.00      RA0  C
ATOM    795  O   LEU A  84      35.225  23.529  11.883  1.00  0.00      RA0  O
ATOM    796  N   TYR A  85      35.998  22.850   9.877  1.00  0.00      RA0  N
ATOM    797  H   TYR A  85      36.679  22.295   9.402  1.00  0.00      RA0  H
ATOM    798  CA  TYR A  85      34.907  23.412   9.072  1.00  0.00      RA0  C
ATOM    799  CB  TYR A  85      35.553  24.036   7.830  1.00  0.00      RA0  C
ATOM    800  CG  TYR A  85      34.549  24.650   6.883  1.00  0.00      RA0  C
ATOM    801  CD1 TYR A  85      34.122  25.966   7.128  1.00  0.00      RA0  C
ATOM    802  CE1 TYR A  85      33.235  26.563   6.226  1.00  0.00      RA0  C
ATOM    803  CD2 TYR A  85      34.101  23.901   5.776  1.00  0.00      RA0  C
ATOM    804  CE2 TYR A  85      33.204  24.497   4.878  1.00  0.00      RA0  C
ATOM    805  CZ  TYR A  85      32.784  25.819   5.120  1.00  0.00      RA0  C
ATOM    806  OH  TYR A  85      31.892  26.404   4.244  1.00  0.00      RA0  O
ATOM    807  HH  TYR A  85      31.350  27.023   4.747  1.00  0.00      RA0  H
ATOM    808  C   TYR A  85      33.967  22.272   8.678  1.00  0.00      RA0  C
ATOM    809  O   TYR A  85      34.404  21.226   8.177  1.00  0.00      RA0  O
ATOM    810  N   SER A  86      32.653  22.482   8.855  1.00  0.00      RA0  N
ATOM    811  H   SER A  86      32.292  23.354   9.201  1.00  0.00      RA0  H
ATOM    812  CA  SER A  86      31.685  21.431   8.538  1.00  0.00      RA0  C
ATOM    813  CB  SER A  86      31.443  20.600   9.811  1.00  0.00      RA0  C
ATOM    814  OG  SER A  86      30.645  19.426   9.556  1.00  0.00      RA0  O
ATOM    815  HG  SER A  86      29.738  19.724   9.495  1.00  0.00      RA0  H
ATOM    816  C   SER A  86      30.361  21.981   8.001  1.00  0.00      RA0  C
ATOM    817  O   SER A  86      29.965  23.107   8.309  1.00  0.00      RA0  O
ATOM    818  N   GLY A  87      29.716  21.168   7.167  1.00  0.00      RA0  N
ATOM    819  H   GLY A  87      30.160  20.307   6.921  1.00  0.00      RA0  H
ATOM    820  CA  GLY A  87      28.287  21.302   6.928  1.00  0.00      RA0  C
ATOM    821  C   GLY A  87      27.473  20.679   8.039  1.00  0.00      RA0  C
ATOM    822  O   GLY A  87      27.917  19.744   8.707  1.00  0.00      RA0  O
ATOM    823  N   MSE A  88      26.250  21.194   8.186  1.00  0.00      RA0  N
ATOM    824  H   MSE A  88      25.968  21.984   7.632  1.00  0.00      RA0  H
ATOM    825  CA  MSE A  88      25.238  20.667   9.074  1.00  0.00      RA0  C
ATOM    826  CB  MSE A  88      24.886  21.679  10.163  1.00  0.00      RA0  C
ATOM    827  CG  MSE A  88      23.739  21.198  11.055  1.00  0.00      RA0  C
ATOM    828  SE  MSE A  88      23.484  22.276  12.476  1.00  0.00      RA0  S
ATOM    829  CE  MSE A  88      23.346  23.833  11.593  1.00  0.00      RA0  C
ATOM    830  C   MSE A  88      24.063  20.421   8.138  1.00  0.00      RA0  C
ATOM    831  O   MSE A  88      23.555  21.362   7.509  1.00  0.00      RA0  O
ATOM    832  N   LEU A  89      23.687  19.165   8.001  1.00  0.00      RA0  N
ATOM    833  H   LEU A  89      23.956  18.466   8.665  1.00  0.00      RA0  H
ATOM    834  CA  LEU A  89      22.754  18.756   6.944  1.00  0.00      RA0  C
ATOM    835  CB  LEU A  89      23.298  17.566   6.155  1.00  0.00      RA0  C
ATOM    836  CG  LEU A  89      24.715  17.732   5.614  1.00  0.00      RA0  C
ATOM    837  CD1 LEU A  89      25.138  16.482   4.847  1.00  0.00      RA0  C
ATOM    838  CD2 LEU A  89      24.884  18.998   4.775  1.00  0.00      RA0  C
ATOM    839  C   LEU A  89      21.370  18.368   7.461  1.00  0.00      RA0  C
ATOM    840  O   LEU A  89      21.208  17.885   8.590  1.00  0.00      RA0  O
ATOM    841  N   ASN A  90      20.384  18.489   6.575  1.00  0.00      RA0  N
ATOM    842  H   ASN A  90      20.622  18.782   5.647  1.00  0.00      RA0  H
ATOM    843  CA  ASN A  90      19.064  17.944   6.872  1.00  0.00      RA0  C
ATOM    844  CB  ASN A  90      17.974  18.781   6.187  1.00  0.00      RA0  C
ATOM    845  CG  ASN A  90      18.147  18.787   4.676  1.00  0.00      RA0  C
ATOM    846  OD1 ASN A  90      18.361  17.760   4.040  1.00  0.00      RA0  O
ATOM    847  ND2 ASN A  90      18.028  20.007   4.123  1.00  0.00      RA0  N
ATOM    848 HD21 ASN A  90      17.940  20.832   4.697  1.00  0.00      RA0  H
ATOM    849 HD22 ASN A  90      18.033  20.220   3.141  1.00  0.00      RA0  H
ATOM    850  C   ASN A  90      19.018  16.487   6.403  1.00  0.00      RA0  C
ATOM    851  O   ASN A  90      19.973  15.979   5.830  1.00  0.00      RA0  O
ATOM    852  N   ALA A  91      17.918  15.791   6.668  1.00  0.00      RA0  N
ATOM    853  H   ALA A  91      17.128  16.247   7.071  1.00  0.00      RA0  H
ATOM    854  CA  ALA A  91      17.838  14.369   6.357  1.00  0.00      RA0  C
ATOM    855  CB  ALA A  91      16.559  13.764   6.935  1.00  0.00      RA0  C
ATOM    856  C   ALA A  91      17.886  14.091   4.858  1.00  0.00      RA0  C
ATOM    857  O   ALA A  91      18.229  12.989   4.455  1.00  0.00      RA0  O
ATOM    858  N   SER A  92      17.542  15.083   4.027  1.00  0.00      RA0  N
ATOM    859  H   SER A  92      17.301  15.995   4.352  1.00  0.00      RA0  H
ATOM    860  CA  SER A  92      17.594  14.959   2.575  1.00  0.00      RA0  C
ATOM    861  CB  SER A  92      16.543  15.951   2.129  1.00  0.00      RA0  C
ATOM    862  OG  SER A  92      15.734  16.211   3.292  1.00  0.00      RA0  O
ATOM    863  HG  SER A  92      15.109  16.873   3.026  1.00  0.00      RA0  H
ATOM    864  C   SER A  92      18.997  15.185   2.018  1.00  0.00      RA0  C
ATOM    865  O   SER A  92      19.215  15.090   0.808  1.00  0.00      RA0  O
ATOM    866  N   GLY A  93      19.932  15.485   2.901  1.00  0.00      RA0  N
ATOM    867  H   GLY A  93      19.695  15.647   3.860  1.00  0.00      RA0  H
ATOM    868  CA  GLY A  93      21.322  15.742   2.489  1.00  0.00      RA0  C
ATOM    869  C   GLY A  93      21.556  17.152   1.966  1.00  0.00      RA0  C
ATOM    870  O   GLY A  93      22.609  17.446   1.413  1.00  0.00      RA0  O
ATOM    871  N   GLY A  94      20.597  18.049   2.151  1.00  0.00      RA0  N
ATOM    872  H   GLY A  94      19.808  17.803   2.714  1.00  0.00      RA0  H
ATOM    873  CA  GLY A  94      20.797  19.454   1.844  1.00  0.00      RA0  C
ATOM    874  C   GLY A  94      21.469  20.174   3.011  1.00  0.00      RA0  C
ATOM    875  O   GLY A  94      21.515  19.672   4.143  1.00  0.00      RA0  O
ATOM    876  N   VAL A  95      22.004  21.355   2.748  1.00  0.00      RA0  N
ATOM    877  H   VAL A  95      21.820  21.815   1.875  1.00  0.00      RA0  H
ATOM    878  CA  VAL A  95      22.779  22.059   3.750  1.00  0.00      RA0  C
ATOM    879  CB  VAL A  95      23.938  22.807   3.093  1.00  0.00      RA0  C
ATOM    880  CG1 VAL A  95      24.863  23.421   4.142  1.00  0.00      RA0  C
ATOM    881  CG2 VAL A  95      24.702  21.900   2.133  1.00  0.00      RA0  C
ATOM    882  C   VAL A  95      21.909  23.021   4.523  1.00  0.00      RA0  C
ATOM    883  O   VAL A  95      21.337  23.957   3.934  1.00  0.00      RA0  O
ATOM    884  N   ILE A  96      21.837  22.795   5.828  1.00  0.00      RA0  N
ATOM    885  H   ILE A  96      22.352  22.026   6.204  1.00  0.00      RA0  H
ATOM    886  CA  ILE A  96      21.205  23.724   6.764  1.00  0.00      RA0  C
ATOM    887  CB  ILE A  96      20.924  23.008   8.089  1.00  0.00      RA0  C
ATOM    888  CG2 ILE A  96      20.333  23.933   9.149  1.00  0.00      RA0  C
ATOM    889  CG1 ILE A  96      20.038  21.791   7.864  1.00  0.00      RA0  C
ATOM    890  CD1 ILE A  96      19.687  21.112   9.183  1.00  0.00      RA0  C
ATOM    891  C   ILE A  96      22.105  24.922   7.010  1.00  0.00      RA0  C
ATOM    892  O   ILE A  96      21.636  26.055   7.018  1.00  0.00      RA0  O
ATOM    893  N   ASP A  97      23.403  24.677   7.207  1.00  0.00      RA0  N
ATOM    894  H   ASP A  97      23.796  23.757   7.259  1.00  0.00      RA0  H
ATOM    895  CA  ASP A  97      24.364  25.760   7.328  1.00  0.00      RA0  C
ATOM    896  CB  ASP A  97      24.229  26.758   8.509  1.00  0.00      RA0  C
ATOM    897  CG  ASP A  97      24.650  28.137   7.977  1.00  0.00      RA0  C
ATOM    898  OD1 ASP A  97      24.884  28.225   6.780  1.00  0.00      RA0  O
ATOM    899  OD2 ASP A  97      24.744  29.126   8.714  1.00  0.00      RA0  O
ATOM    900  C   ASP A  97      25.776  25.150   7.217  1.00  0.00      RA0  C
ATOM    901  O   ASP A  97      25.940  23.916   7.271  1.00  0.00      RA0  O
ATOM    902  N   ASP A  98      26.755  26.031   7.049  1.00  0.00      RA0  N
ATOM    903  H   ASP A  98      26.544  27.015   7.010  1.00  0.00      RA0  H
ATOM    904  CA  ASP A  98      28.135  25.692   7.330  1.00  0.00      RA0  C
ATOM    905  CB  ASP A  98      29.046  25.878   6.113  1.00  0.00      RA0  C
ATOM    906  CG  ASP A  98      29.568  27.296   5.983  1.00  0.00      RA0  C
ATOM    907  OD1 ASP A  98      29.083  28.035   5.133  1.00  0.00      RA0  O
ATOM    908  OD2 ASP A  98      30.538  27.631   6.655  1.00  0.00      RA0  O
ATOM    909  C   ASP A  98      28.626  26.441   8.568  1.00  0.00      RA0  C
ATOM    910  O   ASP A  98      28.047  27.450   8.983  1.00  0.00      RA0  O
ATOM    911  N   LEU A  99      29.680  25.920   9.185  1.00  0.00      RA0  N
ATOM    912  H   LEU A  99      30.178  25.143   8.795  1.00  0.00      RA0  H
ATOM    913  CA  LEU A  99      30.116  26.463  10.453  1.00  0.00      RA0  C
ATOM    914  CB  LEU A  99      29.138  26.062  11.572  1.00  0.00      RA0  C
ATOM    915  CG  LEU A  99      28.691  24.590  11.592  1.00  0.00      RA0  C
ATOM    916  CD1 LEU A  99      29.737  23.623  12.155  1.00  0.00      RA0  C
ATOM    917  CD2 LEU A  99      27.359  24.438  12.326  1.00  0.00      RA0  C
ATOM    918  C   LEU A  99      31.535  26.002  10.793  1.00  0.00      RA0  C
ATOM    919  O   LEU A  99      32.080  25.076  10.152  1.00  0.00      RA0  O
ATOM    920  N   ILE A 100      32.117  26.674  11.778  1.00  0.00      RA0  N
ATOM    921  H   ILE A 100      31.590  27.394  12.234  1.00  0.00      RA0  H
ATOM    922  CA  ILE A 100      33.357  26.250  12.405  1.00  0.00      RA0  C
ATOM    923  CB  ILE A 100      34.315  27.438  12.532  1.00  0.00      RA0  C
ATOM    924  CG2 ILE A 100      35.700  26.996  13.013  1.00  0.00      RA0  C
ATOM    925  CG1 ILE A 100      34.398  28.250  11.238  1.00  0.00      RA0  C
ATOM    926  CD1 ILE A 100      35.134  27.498  10.129  1.00  0.00      RA0  C
ATOM    927  C   ILE A 100      33.032  25.724  13.796  1.00  0.00      RA0  C
ATOM    928  O   ILE A 100      32.209  26.305  14.514  1.00  0.00      RA0  O
ATOM    929  N   VAL A 101      33.655  24.612  14.165  1.00  0.00      RA0  N
ATOM    930  H   VAL A 101      34.334  24.196  13.554  1.00  0.00      RA0  H
ATOM    931  CA  VAL A 101      33.464  24.010  15.481  1.00  0.00      RA0  C
ATOM    932  CB  VAL A 101      32.663  22.706  15.372  1.00  0.00      RA0  C
ATOM    933  CG1 VAL A 101      33.151  21.843  14.215  1.00  0.00      RA0  C
ATOM    934  CG2 VAL A 101      32.629  21.940  16.697  1.00  0.00      RA0  C
ATOM    935  C   VAL A 101      34.820  23.781  16.126  1.00  0.00      RA0  C
ATOM    936  O   VAL A 101      35.731  23.291  15.460  1.00  0.00      RA0  O
ATOM    937  N   TYR A 102      34.922  24.184  17.397  1.00  0.00      RA0  N
ATOM    938  H   TYR A 102      34.096  24.473  17.869  1.00  0.00      RA0  H
ATOM    939  CA  TYR A 102      36.137  24.019  18.230  1.00  0.00      RA0  C
ATOM    940  CB  TYR A 102      36.495  25.323  18.953  1.00  0.00      RA0  C
ATOM    941  CG  TYR A 102      36.679  26.492  18.011  1.00  0.00      RA0  C
ATOM    942  CD1 TYR A 102      35.571  27.161  17.503  1.00  0.00      RA0  C
ATOM    943  CE1 TYR A 102      35.739  28.241  16.646  1.00  0.00      RA0  C
ATOM    944  CD2 TYR A 102      37.958  26.917  17.666  1.00  0.00      RA0  C
ATOM    945  CE2 TYR A 102      38.127  28.002  16.810  1.00  0.00      RA0  C
ATOM    946  CZ  TYR A 102      37.016  28.661  16.296  1.00  0.00      RA0  C
ATOM    947  OH  TYR A 102      37.159  29.730  15.437  1.00  0.00      RA0  O
ATOM    948  HH  TYR A 102      38.075  29.919  15.263  1.00  0.00      RA0  H
ATOM    949  C   TYR A 102      35.944  22.933  19.282  1.00  0.00      RA0  C
ATOM    950  O   TYR A 102      34.884  22.843  19.913  1.00  0.00      RA0  O
ATOM    951  N   TYR A 103      36.987  22.137  19.493  1.00  0.00      RA0  N
ATOM    952  H   TYR A 103      37.827  22.282  18.962  1.00  0.00      RA0  H
ATOM    953  CA  TYR A 103      37.063  21.205  20.621  1.00  0.00      RA0  C
ATOM    954  CB  TYR A 103      37.635  19.883  20.116  1.00  0.00      RA0  C
ATOM    955  CG  TYR A 103      38.366  19.098  21.180  1.00  0.00      RA0  C
ATOM    956  CD1 TYR A 103      37.710  18.632  22.313  1.00  0.00      RA0  C
ATOM    957  CE1 TYR A 103      38.410  17.900  23.264  1.00  0.00      RA0  C
ATOM    958  CD2 TYR A 103      39.717  18.828  21.001  1.00  0.00      RA0  C
ATOM    959  CE2 TYR A 103      40.413  18.086  21.946  1.00  0.00      RA0  C
ATOM    960  CZ  TYR A 103      39.760  17.624  23.080  1.00  0.00      RA0  C
ATOM    961  OH  TYR A 103      40.454  16.888  24.018  1.00  0.00      RA0  O
ATOM    962  HH  TYR A 103      41.297  16.626  23.668  1.00  0.00      RA0  H
ATOM    963  C   TYR A 103      37.952  21.838  21.675  1.00  0.00      RA0  C
ATOM    964  O   TYR A 103      39.070  22.255  21.346  1.00  0.00      RA0  O
ATOM    965  N   PHE A 104      37.469  21.916  22.917  1.00  0.00      RA0  N
ATOM    966  H   PHE A 104      36.546  21.585  23.133  1.00  0.00      RA0  H
ATOM    967  CA  PHE A 104      38.297  22.371  24.068  1.00  0.00      RA0  C
ATOM    968  CB  PHE A 104      37.655  23.568  24.763  1.00  0.00      RA0  C
ATOM    969  CG  PHE A 104      37.585  24.726  23.799  1.00  0.00      RA0  C
ATOM    970  CD1 PHE A 104      38.757  25.277  23.293  1.00  0.00      RA0  C
ATOM    971  CD2 PHE A 104      36.352  25.243  23.423  1.00  0.00      RA0  C
ATOM    972  CE1 PHE A 104      38.697  26.360  22.424  1.00  0.00      RA0  C
ATOM    973  CE2 PHE A 104      36.293  26.328  22.558  1.00  0.00      RA0  C
ATOM    974  CZ  PHE A 104      37.465  26.891  22.066  1.00  0.00      RA0  C
ATOM    975  C   PHE A 104      38.549  21.234  25.057  1.00  0.00      RA0  C
ATOM    976  O   PHE A 104      39.695  20.881  25.318  1.00  0.00      RA0  O
ATOM    977  N   THR A 105      37.473  20.666  25.599  1.00  0.00      RA0  N
ATOM    978  H   THR A 105      36.550  21.024  25.446  1.00  0.00      RA0  H
ATOM    979  CA  THR A 105      37.528  19.428  26.379  1.00  0.00      RA0  C
ATOM    980  CB  THR A 105      37.442  19.954  27.793  1.00  0.00      RA0  C
ATOM    981  OG1 THR A 105      37.271  21.378  27.694  1.00  0.00      RA0  O
ATOM    982  HG1 THR A 105      37.341  21.727  28.574  1.00  0.00      RA0  H
ATOM    983  CG2 THR A 105      38.682  19.610  28.624  1.00  0.00      RA0  C
ATOM    984  C   THR A 105      36.371  18.515  25.975  1.00  0.00      RA0  C
ATOM    985  O   THR A 105      35.486  18.910  25.222  1.00  0.00      RA0  O
ATOM    986  N   GLU A 106      36.339  17.300  26.515  1.00  0.00      RA0  N
ATOM    987  H   GLU A 106      37.098  16.960  27.066  1.00  0.00      RA0  H
ATOM    988  CA  GLU A 106      35.233  16.397  26.204  1.00  0.00      RA0  C
ATOM    989  CB  GLU A 106      35.564  14.945  26.543  1.00  0.00      RA0  C
ATOM    990  CG  GLU A 106      36.842  14.468  25.828  1.00  0.00      RA0  C
ATOM    991  CD  GLU A 106      36.707  14.421  24.306  1.00  0.00      RA0  C
ATOM    992  OE1 GLU A 106      36.313  15.396  23.675  1.00  0.00      RA0  O
ATOM    993  OE2 GLU A 106      37.058  13.412  23.707  1.00  0.00      RA0  O
ATOM    994  C   GLU A 106      33.906  16.919  26.732  1.00  0.00      RA0  C
ATOM    995  O   GLU A 106      32.848  16.421  26.346  1.00  0.00      RA0  O
ATOM    996  N   ASP A 107      33.960  17.891  27.637  1.00  0.00      RA0  N
ATOM    997  H   ASP A 107      34.834  18.286  27.899  1.00  0.00      RA0  H
ATOM    998  CA  ASP A 107      32.769  18.505  28.199  1.00  0.00      RA0  C
ATOM    999  CB  ASP A 107      32.990  18.521  29.719  1.00  0.00      RA0  C
ATOM   1000  CG  ASP A 107      31.847  19.128  30.509  1.00  0.00      RA0  C
ATOM   1001  OD1 ASP A 107      30.757  18.561  30.548  1.00  0.00      RA0  O
ATOM   1002  OD2 ASP A 107      32.059  20.159  31.141  1.00  0.00      RA0  O
ATOM   1003  C   ASP A 107      32.470  19.884  27.594  1.00  0.00      RA0  C
ATOM   1004  O   ASP A 107      31.556  20.554  28.051  1.00  0.00      RA0  O
ATOM   1005  N   PHE A 108      33.236  20.316  26.583  1.00  0.00      RA0  N
ATOM   1006  H   PHE A 108      33.901  19.728  26.118  1.00  0.00      RA0  H
ATOM   1007  CA  PHE A 108      33.162  21.700  26.101  1.00  0.00      RA0  C
ATOM   1008  CB  PHE A 108      33.926  22.637  27.038  1.00  0.00      RA0  C
ATOM   1009  CG  PHE A 108      33.720  24.069  26.603  1.00  0.00      RA0  C
ATOM   1010  CD1 PHE A 108      32.481  24.481  26.126  1.00  0.00      RA0  C
ATOM   1011  CD2 PHE A 108      34.770  24.975  26.678  1.00  0.00      RA0  C
ATOM   1012  CE1 PHE A 108      32.302  25.790  25.701  1.00  0.00      RA0  C
ATOM   1013  CE2 PHE A 108      34.589  26.287  26.257  1.00  0.00      RA0  C
ATOM   1014  CZ  PHE A 108      33.357  26.692  25.758  1.00  0.00      RA0  C
ATOM   1015  C   PHE A 108      33.666  21.852  24.650  1.00  0.00      RA0  C
ATOM   1016  O   PHE A 108      34.880  21.753  24.368  1.00  0.00      RA0  O
ATOM   1017  N   PHE A 109      32.701  22.061  23.750  1.00  0.00      RA0  N
ATOM   1018  H   PHE A 109      31.761  22.162  24.093  1.00  0.00      RA0  H
ATOM   1019  CA  PHE A 109      32.924  22.476  22.360  1.00  0.00      RA0  C
ATOM   1020  CB  PHE A 109      32.346  21.444  21.384  1.00  0.00      RA0  C
ATOM   1021  CG  PHE A 109      33.148  20.160  21.297  1.00  0.00      RA0  C
ATOM   1022  CD1 PHE A 109      33.405  19.384  22.422  1.00  0.00      RA0  C
ATOM   1023  CD2 PHE A 109      33.606  19.734  20.055  1.00  0.00      RA0  C
ATOM   1024  CE1 PHE A 109      34.093  18.182  22.305  1.00  0.00      RA0  C
ATOM   1025  CE2 PHE A 109      34.291  18.531  19.934  1.00  0.00      RA0  C
ATOM   1026  CZ  PHE A 109      34.528  17.750  21.059  1.00  0.00      RA0  C
ATOM   1027  C   PHE A 109      32.241  23.819  22.089  1.00  0.00      RA0  C
ATOM   1028  O   PHE A 109      31.394  24.282  22.856  1.00  0.00      RA0  O
ATOM   1029  N   ARG A 110      32.585  24.424  20.962  1.00  0.00      RA0  N
ATOM   1030  H   ARG A 110      33.240  23.992  20.337  1.00  0.00      RA0  H
ATOM   1031  CA  ARG A 110      32.041  25.717  20.583  1.00  0.00      RA0  C
ATOM   1032  CB  ARG A 110      33.062  26.775  21.003  1.00  0.00      RA0  C
ATOM   1033  CG  ARG A 110      33.068  28.097  20.235  1.00  0.00      RA0  C
ATOM   1034  CD  ARG A 110      33.959  29.108  20.957  1.00  0.00      RA0  C
ATOM   1035  NE  ARG A 110      33.406  29.312  22.291  1.00  0.00      RA0  N
ATOM   1036  HE  ARG A 110      32.443  29.025  22.414  1.00  0.00      RA0  H
ATOM   1037  CZ  ARG A 110      34.080  29.873  23.332  1.00  0.00      RA0  C
ATOM   1038  NH1 ARG A 110      35.347  30.317  23.160  1.00  0.00      RA0  N
ATOM   1039 HH11 ARG A 110      35.884  30.747  23.896  1.00  0.00      RA0  H
ATOM   1040 HH12 ARG A 110      35.798  30.232  22.268  1.00  0.00      RA0  H
ATOM   1041  NH2 ARG A 110      33.449  29.969  24.519  1.00  0.00      RA0  N
ATOM   1042 HH21 ARG A 110      33.857  30.338  25.352  1.00  0.00      RA0  H
ATOM   1043 HH22 ARG A 110      32.483  29.641  24.600  1.00  0.00      RA0  H
ATOM   1044  C   ARG A 110      31.746  25.749  19.088  1.00  0.00      RA0  C
ATOM   1045  O   ARG A 110      32.562  25.276  18.300  1.00  0.00      RA0  O
ATOM   1046  N   LEU A 111      30.580  26.287  18.710  1.00  0.00      RA0  N
ATOM   1047  H   LEU A 111      29.993  26.715  19.397  1.00  0.00      RA0  H
ATOM   1048  CA  LEU A 111      30.212  26.506  17.300  1.00  0.00      RA0  C
ATOM   1049  CB  LEU A 111      28.812  25.960  17.023  1.00  0.00      RA0  C
ATOM   1050  CG  LEU A 111      28.630  24.457  17.210  1.00  0.00      RA0  C
ATOM   1051  CD1 LEU A 111      27.153  24.091  17.334  1.00  0.00      RA0  C
ATOM   1052  CD2 LEU A 111      29.287  23.661  16.088  1.00  0.00      RA0  C
ATOM   1053  C   LEU A 111      30.144  27.988  17.047  1.00  0.00      RA0  C
ATOM   1054  O   LEU A 111      29.820  28.761  17.961  1.00  0.00      RA0  O
ATOM   1055  N   VAL A 112      30.389  28.387  15.807  1.00  0.00      RA0  N
ATOM   1056  H   VAL A 112      30.679  27.732  15.104  1.00  0.00      RA0  H
ATOM   1057  CA  VAL A 112      30.190  29.775  15.392  1.00  0.00      RA0  C
ATOM   1058  CB  VAL A 112      31.527  30.473  15.117  1.00  0.00      RA0  C
ATOM   1059  CG1 VAL A 112      31.300  31.947  14.777  1.00  0.00      RA0  C
ATOM   1060  CG2 VAL A 112      32.507  30.318  16.283  1.00  0.00      RA0  C
ATOM   1061  C   VAL A 112      29.307  29.795  14.147  1.00  0.00      RA0  C
ATOM   1062  O   VAL A 112      29.639  29.175  13.139  1.00  0.00      RA0  O
ATOM   1063  N   VAL A 113      28.195  30.511  14.213  1.00  0.00      RA0  N
ATOM   1064  H   VAL A 113      27.979  31.043  15.032  1.00  0.00      RA0  H
ATOM   1065  CA  VAL A 113      27.286  30.606  13.069  1.00  0.00      RA0  C
ATOM   1066  CB  VAL A 113      26.022  29.758  13.284  1.00  0.00      RA0  C
ATOM   1067  CG1 VAL A 113      26.323  28.260  13.340  1.00  0.00      RA0  C
ATOM   1068  CG2 VAL A 113      25.243  30.237  14.510  1.00  0.00      RA0  C
ATOM   1069  C   VAL A 113      26.872  32.037  12.745  1.00  0.00      RA0  C
ATOM   1070  O   VAL A 113      26.968  32.956  13.570  1.00  0.00      RA0  O
ATOM   1071  N   ASN A 114      26.368  32.203  11.529  1.00  0.00      RA0  N
ATOM   1072  H   ASN A 114      26.149  31.378  11.002  1.00  0.00      RA0  H
ATOM   1073  CA  ASN A 114      25.969  33.509  11.022  1.00  0.00      RA0  C
ATOM   1074  CB  ASN A 114      25.820  33.430   9.496  1.00  0.00      RA0  C
ATOM   1075  CG  ASN A 114      27.054  32.853   8.835  1.00  0.00      RA0  C
ATOM   1076  OD1 ASN A 114      28.054  33.551   8.690  1.00  0.00      RA0  O
ATOM   1077  ND2 ASN A 114      26.932  31.560   8.454  1.00  0.00      RA0  N
ATOM   1078 HD21 ASN A 114      26.111  30.979   8.553  1.00  0.00      RA0  H
ATOM   1079 HD22 ASN A 114      27.671  31.035   8.023  1.00  0.00      RA0  H
ATOM   1080  C   ASN A 114      24.621  33.987  11.529  1.00  0.00      RA0  C
ATOM   1081  O   ASN A 114      23.769  33.189  11.905  1.00  0.00      RA0  O
ATOM   1082  N   SER A 115      24.446  35.308  11.508  1.00  0.00      RA0  N
ATOM   1083  H   SER A 115      25.219  35.896  11.283  1.00  0.00      RA0  H
ATOM   1084  CA  SER A 115      23.211  35.933  11.928  1.00  0.00      RA0  C
ATOM   1085  CB  SER A 115      23.334  37.459  11.879  1.00  0.00      RA0  C
ATOM   1086  OG  SER A 115      22.479  38.057  12.860  1.00  0.00      RA0  O
ATOM   1087  HG  SER A 115      21.592  37.773  12.662  1.00  0.00      RA0  H
ATOM   1088  C   SER A 115      22.004  35.426  11.128  1.00  0.00      RA0  C
ATOM   1089  O   SER A 115      20.951  35.137  11.684  1.00  0.00      RA0  O
ATOM   1090  N   ALA A 116      22.161  35.353   9.815  1.00  0.00      RA0  N
ATOM   1091  H   ALA A 116      23.061  35.497   9.411  1.00  0.00      RA0  H
ATOM   1092  CA  ALA A 116      21.043  35.018   8.928  1.00  0.00      RA0  C
ATOM   1093  CB  ALA A 116      21.508  34.976   7.473  1.00  0.00      RA0  C
ATOM   1094  C   ALA A 116      20.420  33.676   9.263  1.00  0.00      RA0  C
ATOM   1095  O   ALA A 116      19.203  33.489   9.107  1.00  0.00      RA0  O
ATOM   1096  N   THR A 117      21.240  32.742   9.737  1.00  0.00      RA0  N
ATOM   1097  H   THR A 117      22.226  32.865   9.840  1.00  0.00      RA0  H
ATOM   1098  CA  THR A 117      20.803  31.366  10.039  1.00  0.00      RA0  C
ATOM   1099  CB  THR A 117      21.819  30.525   9.298  1.00  0.00      RA0  C
ATOM   1100  OG1 THR A 117      22.898  31.378   8.878  1.00  0.00      RA0  O
ATOM   1101  HG1 THR A 117      23.574  30.719   8.670  1.00  0.00      RA0  H
ATOM   1102  CG2 THR A 117      21.206  29.846   8.080  1.00  0.00      RA0  C
ATOM   1103  C   THR A 117      20.765  31.032  11.528  1.00  0.00      RA0  C
ATOM   1104  O   THR A 117      20.453  29.895  11.901  1.00  0.00      RA0  O
ATOM   1105  N   ARG A 118      21.031  32.024  12.371  1.00  0.00      RA0  N
ATOM   1106  H   ARG A 118      21.286  32.915  11.998  1.00  0.00      RA0  H
ATOM   1107  CA  ARG A 118      21.119  31.830  13.819  1.00  0.00      RA0  C
ATOM   1108  CB  ARG A 118      21.347  33.197  14.470  1.00  0.00      RA0  C
ATOM   1109  CG  ARG A 118      21.226  33.219  15.993  1.00  0.00      RA0  C
ATOM   1110  CD  ARG A 118      21.373  34.637  16.554  1.00  0.00      RA0  C
ATOM   1111  NE  ARG A 118      20.918  34.704  17.941  1.00  0.00      RA0  N
ATOM   1112  HE  ARG A 118      19.951  34.417  18.053  1.00  0.00      RA0  H
ATOM   1113  CZ  ARG A 118      21.750  35.189  18.914  1.00  0.00      RA0  C
ATOM   1114  NH1 ARG A 118      23.020  35.523  18.611  1.00  0.00      RA0  N
ATOM   1115 HH11 ARG A 118      23.611  35.933  19.327  1.00  0.00      RA0  H
ATOM   1116 HH12 ARG A 118      23.434  35.371  17.703  1.00  0.00      RA0  H
ATOM   1117  NH2 ARG A 118      21.307  35.330  20.179  1.00  0.00      RA0  N
ATOM   1118 HH21 ARG A 118      21.928  35.666  20.916  1.00  0.00      RA0  H
ATOM   1119 HH22 ARG A 118      20.370  35.113  20.454  1.00  0.00      RA0  H
ATOM   1120  C   ARG A 118      19.916  31.116  14.423  1.00  0.00      RA0  C
ATOM   1121  O   ARG A 118      20.052  30.100  15.112  1.00  0.00      RA0  O
ATOM   1122  N   GLU A 119      18.728  31.646  14.183  1.00  0.00      RA0  N
ATOM   1123  H   GLU A 119      18.662  32.471  13.627  1.00  0.00      RA0  H
ATOM   1124  CA  GLU A 119      17.547  31.080  14.828  1.00  0.00      RA0  C
ATOM   1125  CB  GLU A 119      16.391  32.078  14.814  1.00  0.00      RA0  C
ATOM   1126  CG  GLU A 119      16.792  33.435  15.413  1.00  0.00      RA0  C
ATOM   1127  CD  GLU A 119      17.297  33.289  16.842  1.00  0.00      RA0  C
ATOM   1128  OE1 GLU A 119      16.824  32.413  17.560  1.00  0.00      RA0  O
ATOM   1129  OE2 GLU A 119      18.165  34.064  17.241  1.00  0.00      RA0  O
ATOM   1130  C   GLU A 119      17.167  29.693  14.294  1.00  0.00      RA0  C
ATOM   1131  O   GLU A 119      16.825  28.813  15.062  1.00  0.00      RA0  O
ATOM   1132  N   LYS A 120      17.286  29.493  12.992  1.00  0.00      RA0  N
ATOM   1133  H   LYS A 120      17.704  30.217  12.448  1.00  0.00      RA0  H
ATOM   1134  CA  LYS A 120      17.100  28.161  12.407  1.00  0.00      RA0  C
ATOM   1135  CB  LYS A 120      17.267  28.230  10.885  1.00  0.00      RA0  C
ATOM   1136  CG  LYS A 120      17.039  26.878  10.202  1.00  0.00      RA0  C
ATOM   1137  CD  LYS A 120      17.364  26.849   8.705  1.00  0.00      RA0  C
ATOM   1138  CE  LYS A 120      18.832  27.162   8.406  1.00  0.00      RA0  C
ATOM   1139  NZ  LYS A 120      19.201  26.680   7.066  1.00  0.00      RA0  N
ATOM   1140  HZ1 LYS A 120      20.206  26.869   6.865  1.00  0.00      RA0  H
ATOM   1141  HZ2 LYS A 120      19.092  25.644   7.033  1.00  0.00      RA0  H
ATOM   1142  HZ3 LYS A 120      18.635  27.042   6.281  1.00  0.00      RA0  H
ATOM   1143  C   LYS A 120      18.073  27.158  12.976  1.00  0.00      RA0  C
ATOM   1144  O   LYS A 120      17.715  26.044  13.303  1.00  0.00      RA0  O
ATOM   1145  N   ASP A 121      19.339  27.552  13.045  1.00  0.00      RA0  N
ATOM   1146  H   ASP A 121      19.664  28.410  12.650  1.00  0.00      RA0  H
ATOM   1147  CA  ASP A 121      20.385  26.683  13.575  1.00  0.00      RA0  C
ATOM   1148  CB  ASP A 121      21.775  27.257  13.346  1.00  0.00      RA0  C
ATOM   1149  CG  ASP A 121      22.000  27.405  11.858  1.00  0.00      RA0  C
ATOM   1150  OD1 ASP A 121      21.298  26.760  11.074  1.00  0.00      RA0  O
ATOM   1151  OD2 ASP A 121      22.864  28.193  11.494  1.00  0.00      RA0  O
ATOM   1152  C   ASP A 121      20.154  26.364  15.050  1.00  0.00      RA0  C
ATOM   1153  O   ASP A 121      20.295  25.218  15.483  1.00  0.00      RA0  O
ATOM   1154  N   LEU A 122      19.828  27.387  15.828  1.00  0.00      RA0  N
ATOM   1155  H   LEU A 122      19.744  28.295  15.416  1.00  0.00      RA0  H
ATOM   1156  CA  LEU A 122      19.602  27.193  17.256  1.00  0.00      RA0  C
ATOM   1157  CB  LEU A 122      19.360  28.517  17.978  1.00  0.00      RA0  C
ATOM   1158  CG  LEU A 122      20.637  29.345  18.120  1.00  0.00      RA0  C
ATOM   1159  CD1 LEU A 122      20.367  30.692  18.791  1.00  0.00      RA0  C
ATOM   1160  CD2 LEU A 122      21.744  28.557  18.821  1.00  0.00      RA0  C
ATOM   1161  C   LEU A 122      18.452  26.245  17.509  1.00  0.00      RA0  C
ATOM   1162  O   LEU A 122      18.522  25.412  18.398  1.00  0.00      RA0  O
ATOM   1163  N   SER A 123      17.383  26.364  16.730  1.00  0.00      RA0  N
ATOM   1164  H   SER A 123      17.357  27.061  16.011  1.00  0.00      RA0  H
ATOM   1165  CA  SER A 123      16.226  25.489  16.918  1.00  0.00      RA0  C
ATOM   1166  CB  SER A 123      15.088  26.072  16.092  1.00  0.00      RA0  C
ATOM   1167  OG  SER A 123      14.904  27.434  16.495  1.00  0.00      RA0  O
ATOM   1168  HG  SER A 123      15.587  27.959  16.086  1.00  0.00      RA0  H
ATOM   1169  C   SER A 123      16.595  24.052  16.582  1.00  0.00      RA0  C
ATOM   1170  O   SER A 123      16.212  23.125  17.291  1.00  0.00      RA0  O
ATOM   1171  N   TRP A 124      17.343  23.880  15.498  1.00  0.00      RA0  N
ATOM   1172  H   TRP A 124      17.647  24.674  14.964  1.00  0.00      RA0  H
ATOM   1173  CA  TRP A 124      17.787  22.548  15.055  1.00  0.00      RA0  C
ATOM   1174  CB  TRP A 124      18.418  22.676  13.666  1.00  0.00      RA0  C
ATOM   1175  CG  TRP A 124      18.816  21.331  13.108  1.00  0.00      RA0  C
ATOM   1176  CD2 TRP A 124      17.966  20.327  12.514  1.00  0.00      RA0  C
ATOM   1177  CE2 TRP A 124      18.794  19.255  12.105  1.00  0.00      RA0  C
ATOM   1178  CE3 TRP A 124      16.596  20.260  12.294  1.00  0.00      RA0  C
ATOM   1179  CD1 TRP A 124      20.113  20.804  13.027  1.00  0.00      RA0  C
ATOM   1180  NE1 TRP A 124      20.105  19.579  12.436  1.00  0.00      RA0  N
ATOM   1181  HE1 TRP A 124      20.892  19.022  12.252  1.00  0.00      RA0  H
ATOM   1182  CZ2 TRP A 124      18.229  18.148  11.482  1.00  0.00      RA0  C
ATOM   1183  CZ3 TRP A 124      16.044  19.147  11.672  1.00  0.00      RA0  C
ATOM   1184  CH2 TRP A 124      16.858  18.096  11.265  1.00  0.00      RA0  C
ATOM   1185  C   TRP A 124      18.760  21.909  16.045  1.00  0.00      RA0  C
ATOM   1186  O   TRP A 124      18.593  20.764  16.438  1.00  0.00      RA0  O
ATOM   1187  N   ILE A 125      19.761  22.681  16.455  1.00  0.00      RA0  N
ATOM   1188  H   ILE A 125      19.820  23.605  16.091  1.00  0.00      RA0  H
ATOM   1189  CA  ILE A 125      20.746  22.218  17.430  1.00  0.00      RA0  C
ATOM   1190  CB  ILE A 125      21.849  23.257  17.656  1.00  0.00      RA0  C
ATOM   1191  CG2 ILE A 125      22.771  22.872  18.815  1.00  0.00      RA0  C
ATOM   1192  CG1 ILE A 125      22.652  23.461  16.370  1.00  0.00      RA0  C
ATOM   1193  CD1 ILE A 125      23.551  24.695  16.437  1.00  0.00      RA0  C
ATOM   1194  C   ILE A 125      20.050  21.835  18.742  1.00  0.00      RA0  C
ATOM   1195  O   ILE A 125      20.290  20.760  19.269  1.00  0.00      RA0  O
ATOM   1196  N   THR A 126      19.185  22.715  19.246  1.00  0.00      RA0  N
ATOM   1197  H   THR A 126      19.020  23.584  18.781  1.00  0.00      RA0  H
ATOM   1198  CA  THR A 126      18.413  22.427  20.459  1.00  0.00      RA0  C
ATOM   1199  CB  THR A 126      17.575  23.644  20.842  1.00  0.00      RA0  C
ATOM   1200  OG1 THR A 126      18.449  24.767  21.012  1.00  0.00      RA0  O
ATOM   1201  HG1 THR A 126      18.612  25.118  20.146  1.00  0.00      RA0  H
ATOM   1202  CG2 THR A 126      16.766  23.410  22.119  1.00  0.00      RA0  C
ATOM   1203  C   THR A 126      17.638  21.140  20.388  1.00  0.00      RA0  C
ATOM   1204  O   THR A 126      17.679  20.344  21.333  1.00  0.00      RA0  O
ATOM   1205  N   GLN A 127      16.919  20.950  19.285  1.00  0.00      RA0  N
ATOM   1206  H   GLN A 127      16.931  21.647  18.564  1.00  0.00      RA0  H
ATOM   1207  CA  GLN A 127      16.103  19.760  19.063  1.00  0.00      RA0  C
ATOM   1208  CB  GLN A 127      15.405  19.878  17.707  1.00  0.00      RA0  C
ATOM   1209  CG  GLN A 127      14.537  18.674  17.338  1.00  0.00      RA0  C
ATOM   1210  CD  GLN A 127      13.853  18.955  16.017  1.00  0.00      RA0  C
ATOM   1211  OE1 GLN A 127      12.815  19.603  15.954  1.00  0.00      RA0  O
ATOM   1212  NE2 GLN A 127      14.492  18.436  14.954  1.00  0.00      RA0  N
ATOM   1213 HE21 GLN A 127      15.332  17.897  15.050  1.00  0.00      RA0  H
ATOM   1214 HE22 GLN A 127      14.155  18.573  14.024  1.00  0.00      RA0  H
ATOM   1215  C   GLN A 127      16.927  18.464  19.147  1.00  0.00      RA0  C
ATOM   1216  O   GLN A 127      16.596  17.540  19.877  1.00  0.00      RA0  O
ATOM   1217  N   HIS A 128      18.018  18.419  18.397  1.00  0.00      RA0  N
ATOM   1218  H   HIS A 128      18.299  19.240  17.892  1.00  0.00      RA0  H
ATOM   1219  CA  HIS A 128      18.844  17.228  18.341  1.00  0.00      RA0  C
ATOM   1220  CB  HIS A 128      19.638  17.156  17.036  1.00  0.00      RA0  C
ATOM   1221  CG  HIS A 128      18.690  16.787  15.923  1.00  0.00      RA0  C
ATOM   1222  ND1 HIS A 128      18.529  15.534  15.455  1.00  0.00      RA0  N
ATOM   1223  HD1 HIS A 128      19.012  14.729  15.743  1.00  0.00      RA0  H
ATOM   1224  CD2 HIS A 128      17.816  17.637  15.243  1.00  0.00      RA0  C
ATOM   1225  NE2 HIS A 128      17.117  16.881  14.361  1.00  0.00      RA0  N
ATOM   1226  CE1 HIS A 128      17.557  15.586  14.490  1.00  0.00      RA0  C
ATOM   1227  C   HIS A 128      19.769  17.062  19.563  1.00  0.00      RA0  C
ATOM   1228  O   HIS A 128      20.225  15.953  19.833  1.00  0.00      RA0  O
ATOM   1229  N   ALA A 129      20.027  18.136  20.308  1.00  0.00      RA0  N
ATOM   1230  H   ALA A 129      19.633  19.024  20.066  1.00  0.00      RA0  H
ATOM   1231  CA  ALA A 129      20.873  18.057  21.500  1.00  0.00      RA0  C
ATOM   1232  CB  ALA A 129      21.303  19.445  21.973  1.00  0.00      RA0  C
ATOM   1233  C   ALA A 129      20.202  17.338  22.680  1.00  0.00      RA0  C
ATOM   1234  O   ALA A 129      20.880  16.738  23.501  1.00  0.00      RA0  O
ATOM   1235  N   GLU A 130      18.881  17.425  22.754  1.00  0.00      RA0  N
ATOM   1236  H   GLU A 130      18.372  17.867  22.014  1.00  0.00      RA0  H
ATOM   1237  CA  GLU A 130      18.113  17.027  23.947  1.00  0.00      RA0  C
ATOM   1238  CB  GLU A 130      16.624  17.367  23.738  1.00  0.00      RA0  C
ATOM   1239  CG  GLU A 130      15.688  17.117  24.926  1.00  0.00      RA0  C
ATOM   1240  CD  GLU A 130      15.349  15.643  25.034  1.00  0.00      RA0  C
ATOM   1241  OE1 GLU A 130      15.296  14.977  24.003  1.00  0.00      RA0  O
ATOM   1242  OE2 GLU A 130      15.145  15.165  26.146  1.00  0.00      RA0  O
ATOM   1243  C   GLU A 130      18.400  15.609  24.440  1.00  0.00      RA0  C
ATOM   1244  O   GLU A 130      18.651  15.430  25.640  1.00  0.00      RA0  O
ATOM   1245  N   PRO A 131      18.393  14.603  23.570  1.00  0.00      RA0  N
ATOM   1246  CD  PRO A 131      18.044  14.603  22.144  1.00  0.00      RA0  C
ATOM   1247  CA  PRO A 131      18.648  13.234  24.018  1.00  0.00      RA0  C
ATOM   1248  CB  PRO A 131      18.323  12.360  22.800  1.00  0.00      RA0  C
ATOM   1249  CG  PRO A 131      17.472  13.222  21.881  1.00  0.00      RA0  C
ATOM   1250  C   PRO A 131      20.074  12.993  24.479  1.00  0.00      RA0  C
ATOM   1251  O   PRO A 131      20.319  12.039  25.221  1.00  0.00      RA0  O
ATOM   1252  N   PHE A 132      20.994  13.857  24.056  1.00  0.00      RA0  N
ATOM   1253  H   PHE A 132      20.708  14.667  23.540  1.00  0.00      RA0  H
ATOM   1254  CA  PHE A 132      22.381  13.799  24.487  1.00  0.00      RA0  C
ATOM   1255  CB  PHE A 132      23.315  14.295  23.381  1.00  0.00      RA0  C
ATOM   1256  CG  PHE A 132      23.127  13.527  22.094  1.00  0.00      RA0  C
ATOM   1257  CD1 PHE A 132      23.931  12.429  21.821  1.00  0.00      RA0  C
ATOM   1258  CD2 PHE A 132      22.167  13.927  21.172  1.00  0.00      RA0  C
ATOM   1259  CE1 PHE A 132      23.783  11.738  20.625  1.00  0.00      RA0  C
ATOM   1260  CE2 PHE A 132      22.017  13.236  19.976  1.00  0.00      RA0  C
ATOM   1261  CZ  PHE A 132      22.830  12.144  19.699  1.00  0.00      RA0  C
ATOM   1262  C   PHE A 132      22.668  14.592  25.770  1.00  0.00      RA0  C
ATOM   1263  O   PHE A 132      23.759  14.469  26.353  1.00  0.00      RA0  O
ATOM   1264  N   GLY A 133      21.702  15.400  26.203  1.00  0.00      RA0  N
ATOM   1265  H   GLY A 133      20.862  15.516  25.668  1.00  0.00      RA0  H
ATOM   1266  CA  GLY A 133      21.820  16.178  27.431  1.00  0.00      RA0  C
ATOM   1267  C   GLY A 133      22.832  17.306  27.350  1.00  0.00      RA0  C
ATOM   1268  O   GLY A 133      23.558  17.570  28.316  1.00  0.00      RA0  O
ATOM   1269  N   ILE A 134      22.864  17.993  26.212  1.00  0.00      RA0  N
ATOM   1270  H   ILE A 134      22.136  17.870  25.538  1.00  0.00      RA0  H
ATOM   1271  CA  ILE A 134      23.862  19.032  25.986  1.00  0.00      RA0  C
ATOM   1272  CB  ILE A 134      24.285  19.069  24.518  1.00  0.00      RA0  C
ATOM   1273  CG2 ILE A 134      25.361  20.126  24.268  1.00  0.00      RA0  C
ATOM   1274  CG1 ILE A 134      24.751  17.682  24.088  1.00  0.00      RA0  C
ATOM   1275  CD1 ILE A 134      25.853  17.147  25.001  1.00  0.00      RA0  C
ATOM   1276  C   ILE A 134      23.293  20.373  26.433  1.00  0.00      RA0  C
ATOM   1277  O   ILE A 134      22.166  20.722  26.075  1.00  0.00      RA0  O
ATOM   1278  N   GLU A 135      24.065  21.094  27.242  1.00  0.00      RA0  N
ATOM   1279  H   GLU A 135      24.977  20.753  27.465  1.00  0.00      RA0  H
ATOM   1280  CA  GLU A 135      23.728  22.449  27.678  1.00  0.00      RA0  C
ATOM   1281  CB  GLU A 135      24.482  22.592  29.006  1.00  0.00      RA0  C
ATOM   1282  CG  GLU A 135      24.734  23.979  29.600  1.00  0.00      RA0  C
ATOM   1283  CD  GLU A 135      25.693  23.818  30.775  1.00  0.00      RA0  C
ATOM   1284  OE1 GLU A 135      26.677  24.554  30.856  1.00  0.00      RA0  O
ATOM   1285  OE2 GLU A 135      25.493  22.923  31.598  1.00  0.00      RA0  O
ATOM   1286  C   GLU A 135      24.204  23.447  26.613  1.00  0.00      RA0  C
ATOM   1287  O   GLU A 135      25.387  23.508  26.304  1.00  0.00      RA0  O
ATOM   1288  N   ILE A 136      23.267  24.219  26.067  1.00  0.00      RA0  N
ATOM   1289  H   ILE A 136      22.356  24.246  26.475  1.00  0.00      RA0  H
ATOM   1290  CA  ILE A 136      23.543  25.167  24.980  1.00  0.00      RA0  C
ATOM   1291  CB  ILE A 136      22.476  25.003  23.902  1.00  0.00      RA0  C
ATOM   1292  CG2 ILE A 136      22.673  25.978  22.742  1.00  0.00      RA0  C
ATOM   1293  CG1 ILE A 136      22.429  23.546  23.445  1.00  0.00      RA0  C
ATOM   1294  CD1 ILE A 136      21.335  23.309  22.411  1.00  0.00      RA0  C
ATOM   1295  C   ILE A 136      23.525  26.578  25.545  1.00  0.00      RA0  C
ATOM   1296  O   ILE A 136      22.514  26.993  26.112  1.00  0.00      RA0  O
ATOM   1297  N   THR A 137      24.636  27.308  25.390  1.00  0.00      RA0  N
ATOM   1298  H   THR A 137      25.458  26.901  24.993  1.00  0.00      RA0  H
ATOM   1299  CA  THR A 137      24.751  28.675  25.878  1.00  0.00      RA0  C
ATOM   1300  CB  THR A 137      25.775  28.556  26.990  1.00  0.00      RA0  C
ATOM   1301  OG1 THR A 137      25.443  27.384  27.748  1.00  0.00      RA0  O
ATOM   1302  HG1 THR A 137      26.212  27.110  28.233  1.00  0.00      RA0  H
ATOM   1303  CG2 THR A 137      25.853  29.804  27.870  1.00  0.00      RA0  C
ATOM   1304  C   THR A 137      25.140  29.591  24.728  1.00  0.00      RA0  C
ATOM   1305  O   THR A 137      26.202  29.420  24.130  1.00  0.00      RA0  O
ATOM   1306  N   VAL A 138      24.276  30.548  24.409  1.00  0.00      RA0  N
ATOM   1307  H   VAL A 138      23.496  30.726  25.007  1.00  0.00      RA0  H
ATOM   1308  CA  VAL A 138      24.569  31.510  23.345  1.00  0.00      RA0  C
ATOM   1309  CB  VAL A 138      23.271  31.978  22.696  1.00  0.00      RA0  C
ATOM   1310  CG1 VAL A 138      23.557  32.880  21.500  1.00  0.00      RA0  C
ATOM   1311  CG2 VAL A 138      22.410  30.775  22.306  1.00  0.00      RA0  C
ATOM   1312  C   VAL A 138      25.368  32.678  23.936  1.00  0.00      RA0  C
ATOM   1313  O   VAL A 138      24.944  33.289  24.920  1.00  0.00      RA0  O
ATOM   1314  N   ARG A 139      26.488  33.018  23.307  1.00  0.00      RA0  N
ATOM   1315  H   ARG A 139      26.673  32.628  22.409  1.00  0.00      RA0  H
ATOM   1316  CA  ARG A 139      27.450  33.974  23.874  1.00  0.00      RA0  C
ATOM   1317  CB  ARG A 139      28.872  33.479  23.639  1.00  0.00      RA0  C
ATOM   1318  CG  ARG A 139      29.080  32.060  24.171  1.00  0.00      RA0  C
ATOM   1319  CD  ARG A 139      28.620  31.916  25.623  1.00  0.00      RA0  C
ATOM   1320  NE  ARG A 139      29.096  33.047  26.411  1.00  0.00      RA0  N
ATOM   1321  HE  ARG A 139      28.576  33.913  26.364  1.00  0.00      RA0  H
ATOM   1322  CZ  ARG A 139      30.279  32.993  27.066  1.00  0.00      RA0  C
ATOM   1323  NH1 ARG A 139      30.954  31.820  27.129  1.00  0.00      RA0  N
ATOM   1324 HH11 ARG A 139      31.794  31.703  27.657  1.00  0.00      RA0  H
ATOM   1325 HH12 ARG A 139      30.633  30.993  26.634  1.00  0.00      RA0  H
ATOM   1326  NH2 ARG A 139      30.739  34.129  27.628  1.00  0.00      RA0  N
ATOM   1327 HH21 ARG A 139      31.570  34.222  28.174  1.00  0.00      RA0  H
ATOM   1328 HH22 ARG A 139      30.225  35.002  27.491  1.00  0.00      RA0  H
ATOM   1329  C   ARG A 139      27.259  35.386  23.330  1.00  0.00      RA0  C
ATOM   1330  O   ARG A 139      28.145  35.986  22.706  1.00  0.00      RA0  O
ATOM   1331  N   ASP A 140      26.099  35.947  23.626  1.00  0.00      RA0  N
ATOM   1332  H   ASP A 140      25.417  35.428  24.145  1.00  0.00      RA0  H
ATOM   1333  CA  ASP A 140      25.763  37.288  23.171  1.00  0.00      RA0  C
ATOM   1334  CB  ASP A 140      24.239  37.498  23.142  1.00  0.00      RA0  C
ATOM   1335  CG  ASP A 140      23.529  36.528  22.200  1.00  0.00      RA0  C
ATOM   1336  OD1 ASP A 140      23.940  36.363  21.053  1.00  0.00      RA0  O
ATOM   1337  OD2 ASP A 140      22.524  35.942  22.595  1.00  0.00      RA0  O
ATOM   1338  C   ASP A 140      26.461  38.356  24.001  1.00  0.00      RA0  C
ATOM   1339  O   ASP A 140      26.303  39.538  23.728  1.00  0.00      RA0  O
ATOM   1340  N   ASP A 141      27.195  37.921  25.031  1.00  0.00      RA0  N
ATOM   1341  H   ASP A 141      27.324  36.945  25.205  1.00  0.00      RA0  H
ATOM   1342  CA  ASP A 141      28.079  38.774  25.811  1.00  0.00      RA0  C
ATOM   1343  CB  ASP A 141      28.319  38.135  27.184  1.00  0.00      RA0  C
ATOM   1344  CG  ASP A 141      29.135  36.851  27.066  1.00  0.00      RA0  C
ATOM   1345  OD1 ASP A 141      28.676  35.883  26.461  1.00  0.00      RA0  O
ATOM   1346  OD2 ASP A 141      30.227  36.787  27.619  1.00  0.00      RA0  O
ATOM   1347  C   ASP A 141      29.436  39.080  25.147  1.00  0.00      RA0  C
ATOM   1348  O   ASP A 141      30.193  39.924  25.662  1.00  0.00      RA0  O
ATOM   1349  N   LEU A 142      29.715  38.394  24.033  1.00  0.00      RA0  N
ATOM   1350  H   LEU A 142      29.034  37.792  23.612  1.00  0.00      RA0  H
ATOM   1351  CA  LEU A 142      30.966  38.532  23.283  1.00  0.00      RA0  C
ATOM   1352  CB  LEU A 142      31.614  37.166  23.048  1.00  0.00      RA0  C
ATOM   1353  CG  LEU A 142      31.907  36.377  24.327  1.00  0.00      RA0  C
ATOM   1354  CD1 LEU A 142      32.443  34.980  24.015  1.00  0.00      RA0  C
ATOM   1355  CD2 LEU A 142      32.839  37.133  25.272  1.00  0.00      RA0  C
ATOM   1356  C   LEU A 142      30.768  39.226  21.951  1.00  0.00      RA0  C
ATOM   1357  O   LEU A 142      29.785  38.975  21.236  1.00  0.00      RA0  O
ATOM   1358  N   SER A 143      31.742  40.055  21.608  1.00  0.00      RA0  N
ATOM   1359  H   SER A 143      32.496  40.278  22.223  1.00  0.00      RA0  H
ATOM   1360  CA  SER A 143      31.886  40.617  20.278  1.00  0.00      RA0  C
ATOM   1361  CB  SER A 143      32.142  42.086  20.497  1.00  0.00      RA0  C
ATOM   1362  OG  SER A 143      32.033  42.276  21.903  1.00  0.00      RA0  O
ATOM   1363  HG  SER A 143      31.129  42.042  22.101  1.00  0.00      RA0  H
ATOM   1364  C   SER A 143      33.074  39.904  19.640  1.00  0.00      RA0  C
ATOM   1365  O   SER A 143      33.806  39.158  20.310  1.00  0.00      RA0  O
ATOM   1366  N   MSE A 144      33.253  40.097  18.350  1.00  0.00      RA0  N
ATOM   1367  H   MSE A 144      32.689  40.718  17.800  1.00  0.00      RA0  H
ATOM   1368  CA  MSE A 144      34.328  39.411  17.655  1.00  0.00      RA0  C
ATOM   1369  CB  MSE A 144      33.845  38.029  17.200  1.00  0.00      RA0  C
ATOM   1370  CG  MSE A 144      34.949  37.123  16.654  1.00  0.00      RA0  C
ATOM   1371  SE  MSE A 144      34.397  35.425  16.443  1.00  0.00      RA0  S
ATOM   1372  CE  MSE A 144      32.873  35.766  15.542  1.00  0.00      RA0  C
ATOM   1373  C   MSE A 144      34.823  40.277  16.518  1.00  0.00      RA0  C
ATOM   1374  O   MSE A 144      34.018  40.927  15.822  1.00  0.00      RA0  O
ATOM   1375  N   ILE A 145      36.145  40.281  16.350  1.00  0.00      RA0  N
ATOM   1376  H   ILE A 145      36.722  39.723  16.950  1.00  0.00      RA0  H
ATOM   1377  CA  ILE A 145      36.817  41.057  15.315  1.00  0.00      RA0  C
ATOM   1378  CB  ILE A 145      37.632  42.195  15.943  1.00  0.00      RA0  C
ATOM   1379  CG2 ILE A 145      38.309  43.044  14.865  1.00  0.00      RA0  C
ATOM   1380  CG1 ILE A 145      36.781  43.049  16.886  1.00  0.00      RA0  C
ATOM   1381  CD1 ILE A 145      37.596  44.107  17.632  1.00  0.00      RA0  C
ATOM   1382  C   ILE A 145      37.729  40.128  14.530  1.00  0.00      RA0  C
ATOM   1383  O   ILE A 145      38.504  39.373  15.126  1.00  0.00      RA0  O
ATOM   1384  N   ALA A 146      37.627  40.164  13.204  1.00  0.00      RA0  N
ATOM   1385  H   ALA A 146      37.040  40.863  12.796  1.00  0.00      RA0  H
ATOM   1386  CA  ALA A 146      38.491  39.366  12.339  1.00  0.00      RA0  C
ATOM   1387  CB  ALA A 146      37.701  38.864  11.131  1.00  0.00      RA0  C
ATOM   1388  C   ALA A 146      39.592  40.260  11.825  1.00  0.00      RA0  C
ATOM   1389  O   ALA A 146      39.320  41.270  11.191  1.00  0.00      RA0  O
ATOM   1390  N   VAL A 147      40.832  39.879  12.100  1.00  0.00      RA0  N
ATOM   1391  H   VAL A 147      40.995  39.037  12.600  1.00  0.00      RA0  H
ATOM   1392  CA  VAL A 147      41.994  40.689  11.695  1.00  0.00      RA0  C
ATOM   1393  CB  VAL A 147      42.872  40.977  12.915  1.00  0.00      RA0  C
ATOM   1394  CG1 VAL A 147      44.032  41.906  12.561  1.00  0.00      RA0  C
ATOM   1395  CG2 VAL A 147      42.038  41.525  14.074  1.00  0.00      RA0  C
ATOM   1396  C   VAL A 147      42.735  39.835  10.682  1.00  0.00      RA0  C
ATOM   1397  O   VAL A 147      43.186  38.736  11.015  1.00  0.00      RA0  O
ATOM   1398  N   GLN A 148      42.820  40.325   9.451  1.00  0.00      RA0  N
ATOM   1399  H   GLN A 148      42.574  41.271   9.258  1.00  0.00      RA0  H
ATOM   1400  CA  GLN A 148      43.218  39.503   8.302  1.00  0.00      RA0  C
ATOM   1401  CB  GLN A 148      41.969  39.174   7.479  1.00  0.00      RA0  C
ATOM   1402  CG  GLN A 148      40.705  38.890   8.307  1.00  0.00      RA0  C
ATOM   1403  CD  GLN A 148      40.484  37.407   8.532  1.00  0.00      RA0  C
ATOM   1404  OE1 GLN A 148      39.823  36.761   7.719  1.00  0.00      RA0  O
ATOM   1405  NE2 GLN A 148      41.003  36.918   9.676  1.00  0.00      RA0  N
ATOM   1406 HE21 GLN A 148      41.555  37.470  10.308  1.00  0.00      RA0  H
ATOM   1407 HE22 GLN A 148      40.859  35.971   9.987  1.00  0.00      RA0  H
ATOM   1408  C   GLN A 148      44.283  40.159   7.421  1.00  0.00      RA0  C
ATOM   1409  O   GLN A 148      44.236  41.371   7.132  1.00  0.00      RA0  O
ATOM   1410  N   GLY A 149      45.222  39.347   6.947  1.00  0.00      RA0  N
ATOM   1411  H   GLY A 149      45.304  38.400   7.251  1.00  0.00      RA0  H
ATOM   1412  CA  GLY A 149      46.256  39.825   6.042  1.00  0.00      RA0  C
ATOM   1413  C   GLY A 149      47.621  39.353   6.499  1.00  0.00      RA0  C
ATOM   1414  O   GLY A 149      47.767  38.836   7.614  1.00  0.00      RA0  O
ATOM   1415  N   PRO A 150      48.615  39.532   5.647  1.00  0.00      RA0  N
ATOM   1416  CD  PRO A 150      48.491  40.146   4.332  1.00  0.00      RA0  C
ATOM   1417  CA  PRO A 150      49.959  39.020   5.916  1.00  0.00      RA0  C
ATOM   1418  CB  PRO A 150      50.689  39.249   4.588  1.00  0.00      RA0  C
ATOM   1419  CG  PRO A 150      49.932  40.379   3.898  1.00  0.00      RA0  C
ATOM   1420  C   PRO A 150      50.669  39.625   7.147  1.00  0.00      RA0  C
ATOM   1421  O   PRO A 150      51.533  38.974   7.746  1.00  0.00      RA0  O
ATOM   1422  N   ASN A 151      50.253  40.809   7.565  1.00  0.00      RA0  N
ATOM   1423  H   ASN A 151      49.535  41.285   7.050  1.00  0.00      RA0  H
ATOM   1424  CA  ASN A 151      50.760  41.443   8.778  1.00  0.00      RA0  C
ATOM   1425  CB  ASN A 151      51.187  42.893   8.553  1.00  0.00      RA0  C
ATOM   1426  CG  ASN A 151      52.501  42.985   7.816  1.00  0.00      RA0  C
ATOM   1427  OD1 ASN A 151      53.504  42.396   8.205  1.00  0.00      RA0  O
ATOM   1428  ND2 ASN A 151      52.437  43.759   6.717  1.00  0.00      RA0  N
ATOM   1429 HD21 ASN A 151      51.596  44.273   6.511  1.00  0.00      RA0  H
ATOM   1430 HD22 ASN A 151      53.193  43.869   6.073  1.00  0.00      RA0  H
ATOM   1431  C   ASN A 151      49.733  41.475   9.912  1.00  0.00      RA0  C
ATOM   1432  O   ASN A 151      49.956  42.116  10.946  1.00  0.00      RA0  O
ATOM   1433  N   ALA A 152      48.610  40.780   9.739  1.00  0.00      RA0  N
ATOM   1434  H   ALA A 152      48.500  40.203   8.927  1.00  0.00      RA0  H
ATOM   1435  CA  ALA A 152      47.525  40.831  10.724  1.00  0.00      RA0  C
ATOM   1436  CB  ALA A 152      46.307  40.084  10.212  1.00  0.00      RA0  C
ATOM   1437  C   ALA A 152      47.870  40.232  12.082  1.00  0.00      RA0  C
ATOM   1438  O   ALA A 152      47.643  40.855  13.112  1.00  0.00      RA0  O
ATOM   1439  N   GLN A 153      48.417  39.025  12.076  1.00  0.00      RA0  N
ATOM   1440  H   GLN A 153      48.619  38.601  11.194  1.00  0.00      RA0  H
ATOM   1441  CA  GLN A 153      48.786  38.360  13.322  1.00  0.00      RA0  C
ATOM   1442  CB  GLN A 153      49.250  36.939  13.026  1.00  0.00      RA0  C
ATOM   1443  CG  GLN A 153      48.086  36.145  12.438  1.00  0.00      RA0  C
ATOM   1444  CD  GLN A 153      48.561  34.787  11.981  1.00  0.00      RA0  C
ATOM   1445  OE1 GLN A 153      49.695  34.624  11.551  1.00  0.00      RA0  O
ATOM   1446  NE2 GLN A 153      47.630  33.823  12.092  1.00  0.00      RA0  N
ATOM   1447 HE21 GLN A 153      46.691  34.010  12.401  1.00  0.00      RA0  H
ATOM   1448 HE22 GLN A 153      47.858  32.873  11.880  1.00  0.00      RA0  H
ATOM   1449  C   GLN A 153      49.832  39.187  14.072  1.00  0.00      RA0  C
ATOM   1450  O   GLN A 153      49.689  39.419  15.253  1.00  0.00      RA0  O
ATOM   1451  N   ALA A 154      50.851  39.664  13.363  1.00  0.00      RA0  N
ATOM   1452  H   ALA A 154      50.900  39.473  12.385  1.00  0.00      RA0  H
ATOM   1453  CA  ALA A 154      51.905  40.471  13.987  1.00  0.00      RA0  C
ATOM   1454  CB  ALA A 154      52.975  40.833  12.957  1.00  0.00      RA0  C
ATOM   1455  C   ALA A 154      51.351  41.767  14.598  1.00  0.00      RA0  C
ATOM   1456  O   ALA A 154      51.682  42.119  15.731  1.00  0.00      RA0  O
ATOM   1457  N   LYS A 155      50.525  42.479  13.847  1.00  0.00      RA0  N
ATOM   1458  H   LYS A 155      50.272  42.157  12.933  1.00  0.00      RA0  H
ATOM   1459  CA  LYS A 155      49.955  43.733  14.328  1.00  0.00      RA0  C
ATOM   1460  CB  LYS A 155      49.236  44.477  13.206  1.00  0.00      RA0  C
ATOM   1461  CG  LYS A 155      50.191  45.185  12.246  1.00  0.00      RA0  C
ATOM   1462  CD  LYS A 155      49.435  45.826  11.083  1.00  0.00      RA0  C
ATOM   1463  CE  LYS A 155      50.309  46.696  10.178  1.00  0.00      RA0  C
ATOM   1464  NZ  LYS A 155      49.522  47.099   9.008  1.00  0.00      RA0  N
ATOM   1465  HZ1 LYS A 155      50.056  47.641   8.296  1.00  0.00      RA0  H
ATOM   1466  HZ2 LYS A 155      49.271  46.268   8.433  1.00  0.00      RA0  H
ATOM   1467  HZ3 LYS A 155      48.659  47.632   9.221  1.00  0.00      RA0  H
ATOM   1468  C   LYS A 155      49.019  43.509  15.502  1.00  0.00      RA0  C
ATOM   1469  O   LYS A 155      49.099  44.228  16.516  1.00  0.00      RA0  O
ATOM   1470  N   ALA A 156      48.162  42.490  15.413  1.00  0.00      RA0  N
ATOM   1471  H   ALA A 156      48.143  41.922  14.591  1.00  0.00      RA0  H
ATOM   1472  CA  ALA A 156      47.302  42.150  16.552  1.00  0.00      RA0  C
ATOM   1473  CB  ALA A 156      46.380  40.978  16.209  1.00  0.00      RA0  C
ATOM   1474  C   ALA A 156      48.114  41.792  17.779  1.00  0.00      RA0  C
ATOM   1475  O   ALA A 156      47.756  42.196  18.881  1.00  0.00      RA0  O
ATOM   1476  N   ALA A 157      49.205  41.055  17.580  1.00  0.00      RA0  N
ATOM   1477  H   ALA A 157      49.470  40.791  16.651  1.00  0.00      RA0  H
ATOM   1478  CA  ALA A 157      49.982  40.538  18.704  1.00  0.00      RA0  C
ATOM   1479  CB  ALA A 157      51.042  39.544  18.229  1.00  0.00      RA0  C
ATOM   1480  C   ALA A 157      50.677  41.640  19.516  1.00  0.00      RA0  C
ATOM   1481  O   ALA A 157      50.990  41.430  20.683  1.00  0.00      RA0  O
ATOM   1482  N   THR A 158      50.868  42.824  18.922  1.00  0.00      RA0  N
ATOM   1483  H   THR A 158      50.594  42.961  17.970  1.00  0.00      RA0  H
ATOM   1484  CA  THR A 158      51.429  43.975  19.664  1.00  0.00      RA0  C
ATOM   1485  CB  THR A 158      51.827  45.122  18.720  1.00  0.00      RA0  C
ATOM   1486  OG1 THR A 158      50.708  45.711  18.056  1.00  0.00      RA0  O
ATOM   1487  HG1 THR A 158      50.310  45.055  17.499  1.00  0.00      RA0  H
ATOM   1488  CG2 THR A 158      52.852  44.637  17.695  1.00  0.00      RA0  C
ATOM   1489  C   THR A 158      50.521  44.382  20.809  1.00  0.00      RA0  C
ATOM   1490  O   THR A 158      50.962  45.065  21.722  1.00  0.00      RA0  O
ATOM   1491  N   LEU A 159      49.248  43.993  20.740  1.00  0.00      RA0  N
ATOM   1492  H   LEU A 159      48.927  43.432  19.976  1.00  0.00      RA0  H
ATOM   1493  CA  LEU A 159      48.252  44.320  21.759  1.00  0.00      RA0  C
ATOM   1494  CB  LEU A 159      46.926  44.643  21.083  1.00  0.00      RA0  C
ATOM   1495  CG  LEU A 159      47.124  45.696  19.992  1.00  0.00      RA0  C
ATOM   1496  CD1 LEU A 159      45.868  45.864  19.150  1.00  0.00      RA0  C
ATOM   1497  CD2 LEU A 159      47.627  47.030  20.547  1.00  0.00      RA0  C
ATOM   1498  C   LEU A 159      48.105  43.238  22.813  1.00  0.00      RA0  C
ATOM   1499  O   LEU A 159      47.451  43.472  23.828  1.00  0.00      RA0  O
ATOM   1500  N   PHE A 160      48.698  42.073  22.573  1.00  0.00      RA0  N
ATOM   1501  H   PHE A 160      49.365  42.014  21.831  1.00  0.00      RA0  H
ATOM   1502  CA  PHE A 160      48.603  40.937  23.502  1.00  0.00      RA0  C
ATOM   1503  CB  PHE A 160      48.934  39.615  22.803  1.00  0.00      RA0  C
ATOM   1504  CG  PHE A 160      47.953  39.290  21.697  1.00  0.00      RA0  C
ATOM   1505  CD1 PHE A 160      46.752  39.980  21.569  1.00  0.00      RA0  C
ATOM   1506  CD2 PHE A 160      48.263  38.279  20.793  1.00  0.00      RA0  C
ATOM   1507  CE1 PHE A 160      45.884  39.686  20.523  1.00  0.00      RA0  C
ATOM   1508  CE2 PHE A 160      47.396  37.983  19.748  1.00  0.00      RA0  C
ATOM   1509  CZ  PHE A 160      46.213  38.697  19.604  1.00  0.00      RA0  C
ATOM   1510  C   PHE A 160      49.512  41.150  24.702  1.00  0.00      RA0  C
ATOM   1511  O   PHE A 160      50.613  41.693  24.567  1.00  0.00      RA0  O
ATOM   1512  N   ASN A 161      49.063  40.712  25.872  1.00  0.00      RA0  N
ATOM   1513  H   ASN A 161      48.167  40.272  25.879  1.00  0.00      RA0  H
ATOM   1514  CA  ASN A 161      49.950  40.653  27.032  1.00  0.00      RA0  C
ATOM   1515  CB  ASN A 161      49.200  40.737  28.365  1.00  0.00      RA0  C
ATOM   1516  CG  ASN A 161      48.435  39.465  28.667  1.00  0.00      RA0  C
ATOM   1517  OD1 ASN A 161      48.945  38.351  28.611  1.00  0.00      RA0  O
ATOM   1518  ND2 ASN A 161      47.163  39.700  29.030  1.00  0.00      RA0  N
ATOM   1519 HD21 ASN A 161      46.801  40.634  28.999  1.00  0.00      RA0  H
ATOM   1520 HD22 ASN A 161      46.541  38.976  29.329  1.00  0.00      RA0  H
ATOM   1521  C   ASN A 161      50.853  39.435  26.959  1.00  0.00      RA0  C
ATOM   1522  O   ASN A 161      50.729  38.619  26.053  1.00  0.00      RA0  O
ATOM   1523  N   ASP A 162      51.794  39.296  27.889  1.00  0.00      RA0  N
ATOM   1524  H   ASP A 162      52.001  40.000  28.570  1.00  0.00      RA0  H
ATOM   1525  CA  ASP A 162      52.735  38.177  27.810  1.00  0.00      RA0  C
ATOM   1526  CB  ASP A 162      53.854  38.389  28.826  1.00  0.00      RA0  C
ATOM   1527  CG  ASP A 162      54.630  39.596  28.324  1.00  0.00      RA0  C
ATOM   1528  OD1 ASP A 162      55.722  39.415  27.798  1.00  0.00      RA0  O
ATOM   1529  OD2 ASP A 162      54.110  40.711  28.354  1.00  0.00      RA0  O
ATOM   1530  C   ASP A 162      52.051  36.797  27.793  1.00  0.00      RA0  C
ATOM   1531  O   ASP A 162      52.419  35.931  27.012  1.00  0.00      RA0  O
ATOM   1532  N   ALA A 163      51.038  36.602  28.628  1.00  0.00      RA0  N
ATOM   1533  H   ALA A 163      50.659  37.387  29.118  1.00  0.00      RA0  H
ATOM   1534  CA  ALA A 163      50.345  35.322  28.698  1.00  0.00      RA0  C
ATOM   1535  CB  ALA A 163      49.338  35.305  29.849  1.00  0.00      RA0  C
ATOM   1536  C   ALA A 163      49.621  35.020  27.395  1.00  0.00      RA0  C
ATOM   1537  O   ALA A 163      49.547  33.860  26.982  1.00  0.00      RA0  O
ATOM   1538  N   GLN A 164      49.090  36.067  26.761  1.00  0.00      RA0  N
ATOM   1539  H   GLN A 164      49.263  36.980  27.137  1.00  0.00      RA0  H
ATOM   1540  CA  GLN A 164      48.368  35.918  25.499  1.00  0.00      RA0  C
ATOM   1541  CB  GLN A 164      47.535  37.165  25.233  1.00  0.00      RA0  C
ATOM   1542  CG  GLN A 164      46.503  37.342  26.345  1.00  0.00      RA0  C
ATOM   1543  CD  GLN A 164      45.803  38.668  26.191  1.00  0.00      RA0  C
ATOM   1544  OE1 GLN A 164      46.419  39.677  25.869  1.00  0.00      RA0  O
ATOM   1545  NE2 GLN A 164      44.494  38.622  26.469  1.00  0.00      RA0  N
ATOM   1546 HE21 GLN A 164      44.058  37.746  26.695  1.00  0.00      RA0  H
ATOM   1547 HE22 GLN A 164      43.910  39.433  26.435  1.00  0.00      RA0  H
ATOM   1548  C   GLN A 164      49.346  35.587  24.361  1.00  0.00      RA0  C
ATOM   1549  O   GLN A 164      49.126  34.668  23.565  1.00  0.00      RA0  O
ATOM   1550  N   ARG A 165      50.458  36.308  24.315  1.00  0.00      RA0  N
ATOM   1551  H   ARG A 165      50.610  37.035  24.985  1.00  0.00      RA0  H
ATOM   1552  CA  ARG A 165      51.531  35.935  23.381  1.00  0.00      RA0  C
ATOM   1553  CB  ARG A 165      52.681  36.941  23.496  1.00  0.00      RA0  C
ATOM   1554  CG  ARG A 165      52.424  38.172  22.617  1.00  0.00      RA0  C
ATOM   1555  CD  ARG A 165      53.425  39.320  22.796  1.00  0.00      RA0  C
ATOM   1556  NE  ARG A 165      52.961  40.304  23.773  1.00  0.00      RA0  N
ATOM   1557  HE  ARG A 165      52.155  40.858  23.523  1.00  0.00      RA0  H
ATOM   1558  CZ  ARG A 165      53.592  40.446  24.974  1.00  0.00      RA0  C
ATOM   1559  NH1 ARG A 165      54.657  39.678  25.271  1.00  0.00      RA0  N
ATOM   1560 HH11 ARG A 165      55.106  39.746  26.181  1.00  0.00      RA0  H
ATOM   1561 HH12 ARG A 165      55.047  39.007  24.641  1.00  0.00      RA0  H
ATOM   1562  NH2 ARG A 165      53.135  41.354  25.856  1.00  0.00      RA0  N
ATOM   1563 HH21 ARG A 165      53.564  41.440  26.773  1.00  0.00      RA0  H
ATOM   1564 HH22 ARG A 165      52.351  41.945  25.628  1.00  0.00      RA0  H
ATOM   1565  C   ARG A 165      51.980  34.494  23.535  1.00  0.00      RA0  C
ATOM   1566  O   ARG A 165      52.159  33.776  22.545  1.00  0.00      RA0  O
ATOM   1567  N   GLN A 166      52.157  34.057  24.776  1.00  0.00      RA0  N
ATOM   1568  H   GLN A 166      52.005  34.682  25.542  1.00  0.00      RA0  H
ATOM   1569  CA  GLN A 166      52.576  32.684  25.045  1.00  0.00      RA0  C
ATOM   1570  CB  GLN A 166      52.863  32.530  26.536  1.00  0.00      RA0  C
ATOM   1571  CG  GLN A 166      53.461  31.175  26.908  1.00  0.00      RA0  C
ATOM   1572  CD  GLN A 166      53.803  31.187  28.382  1.00  0.00      RA0  C
ATOM   1573  OE1 GLN A 166      53.231  30.466  29.190  1.00  0.00      RA0  O
ATOM   1574  NE2 GLN A 166      54.775  32.063  28.692  1.00  0.00      RA0  N
ATOM   1575 HE21 GLN A 166      55.206  32.622  27.982  1.00  0.00      RA0  H
ATOM   1576 HE22 GLN A 166      55.084  32.174  29.636  1.00  0.00      RA0  H
ATOM   1577  C   GLN A 166      51.533  31.681  24.562  1.00  0.00      RA0  C
ATOM   1578  O   GLN A 166      51.876  30.670  23.956  1.00  0.00      RA0  O
ATOM   1579  N   ALA A 167      50.258  31.982  24.804  1.00  0.00      RA0  N
ATOM   1580  H   ALA A 167      50.035  32.816  25.310  1.00  0.00      RA0  H
ATOM   1581  CA  ALA A 167      49.158  31.086  24.378  1.00  0.00      RA0  C
ATOM   1582  CB  ALA A 167      47.807  31.660  24.807  1.00  0.00      RA0  C
ATOM   1583  C   ALA A 167      49.116  30.813  22.872  1.00  0.00      RA0  C
ATOM   1584  O   ALA A 167      48.801  29.685  22.428  1.00  0.00      RA0  O
ATOM   1585  N   VAL A 168      49.425  31.834  22.089  1.00  0.00      RA0  N
ATOM   1586  H   VAL A 168      49.769  32.683  22.496  1.00  0.00      RA0  H
ATOM   1587  CA  VAL A 168      49.321  31.743  20.625  1.00  0.00      RA0  C
ATOM   1588  CB  VAL A 168      48.663  33.003  20.058  1.00  0.00      RA0  C
ATOM   1589  CG1 VAL A 168      47.304  33.226  20.716  1.00  0.00      RA0  C
ATOM   1590  CG2 VAL A 168      49.569  34.230  20.188  1.00  0.00      RA0  C
ATOM   1591  C   VAL A 168      50.657  31.484  19.929  1.00  0.00      RA0  C
ATOM   1592  O   VAL A 168      50.715  31.423  18.695  1.00  0.00      RA0  O
ATOM   1593  N   GLU A 169      51.728  31.355  20.708  1.00  0.00      RA0  N
ATOM   1594  H   GLU A 169      51.651  31.320  21.704  1.00  0.00      RA0  H
ATOM   1595  CA  GLU A 169      53.048  31.167  20.125  1.00  0.00      RA0  C
ATOM   1596  CB  GLU A 169      54.157  31.200  21.178  1.00  0.00      RA0  C
ATOM   1597  CG  GLU A 169      55.541  31.003  20.549  1.00  0.00      RA0  C
ATOM   1598  CD  GLU A 169      55.714  31.961  19.383  1.00  0.00      RA0  C
ATOM   1599  OE1 GLU A 169      55.794  33.164  19.614  1.00  0.00      RA0  O
ATOM   1600  OE2 GLU A 169      55.762  31.500  18.241  1.00  0.00      RA0  O
ATOM   1601  C   GLU A 169      53.058  29.870  19.317  1.00  0.00      RA0  C
ATOM   1602  O   GLU A 169      52.779  28.805  19.838  1.00  0.00      RA0  O
ATOM   1603  N   GLY A 170      53.408  29.971  18.043  1.00  0.00      RA0  N
ATOM   1604  H   GLY A 170      53.798  30.860  17.783  1.00  0.00      RA0  H
ATOM   1605  CA  GLY A 170      53.506  28.805  17.182  1.00  0.00      RA0  C
ATOM   1606  C   GLY A 170      52.162  28.201  16.796  1.00  0.00      RA0  C
ATOM   1607  O   GLY A 170      52.104  27.085  16.275  1.00  0.00      RA0  O
ATOM   1608  N   MSE A 171      51.077  28.930  17.048  1.00  0.00      RA0  N
ATOM   1609  H   MSE A 171      51.154  29.866  17.406  1.00  0.00      RA0  H
ATOM   1610  CA  MSE A 171      49.757  28.348  16.869  1.00  0.00      RA0  C
ATOM   1611  CB  MSE A 171      48.685  29.213  17.538  1.00  0.00      RA0  C
ATOM   1612  CG  MSE A 171      47.299  28.571  17.516  1.00  0.00      RA0  C
ATOM   1613  SE  MSE A 171      46.074  29.434  18.515  1.00  0.00      RA0  S
ATOM   1614  CE  MSE A 171      46.023  30.985  17.603  1.00  0.00      RA0  C
ATOM   1615  C   MSE A 171      49.476  28.143  15.389  1.00  0.00      RA0  C
ATOM   1616  O   MSE A 171      49.657  29.058  14.559  1.00  0.00      RA0  O
ATOM   1617  N   LYS A 172      49.040  26.931  15.073  1.00  0.00      RA0  N
ATOM   1618  H   LYS A 172      48.782  26.328  15.828  1.00  0.00      RA0  H
ATOM   1619  CA  LYS A 172      48.779  26.534  13.705  1.00  0.00      RA0  C
ATOM   1620  CB  LYS A 172      48.950  25.011  13.667  1.00  0.00      RA0  C
ATOM   1621  CG  LYS A 172      50.419  24.666  13.868  1.00  0.00      RA0  C
ATOM   1622  CD  LYS A 172      51.211  25.073  12.630  1.00  0.00      RA0  C
ATOM   1623  CE  LYS A 172      52.658  25.445  12.931  1.00  0.00      RA0  C
ATOM   1624  NZ  LYS A 172      52.667  26.686  13.720  1.00  0.00      RA0  N
ATOM   1625  HZ1 LYS A 172      53.646  26.991  13.874  1.00  0.00      RA0  H
ATOM   1626  HZ2 LYS A 172      52.150  27.422  13.197  1.00  0.00      RA0  H
ATOM   1627  HZ3 LYS A 172      52.218  26.545  14.653  1.00  0.00      RA0  H
ATOM   1628  C   LYS A 172      47.375  26.970  13.306  1.00  0.00      RA0  C
ATOM   1629  O   LYS A 172      46.557  27.358  14.161  1.00  0.00      RA0  O
ATOM   1630  N   PRO A 173      47.092  26.928  12.007  1.00  0.00      RA0  N
ATOM   1631  CD  PRO A 173      48.027  26.765  10.900  1.00  0.00      RA0  C
ATOM   1632  CA  PRO A 173      45.761  27.243  11.526  1.00  0.00      RA0  C
ATOM   1633  CB  PRO A 173      45.884  27.105  10.010  1.00  0.00      RA0  C
ATOM   1634  CG  PRO A 173      47.335  27.458   9.735  1.00  0.00      RA0  C
ATOM   1635  C   PRO A 173      44.672  26.386  12.117  1.00  0.00      RA0  C
ATOM   1636  O   PRO A 173      44.882  25.207  12.420  1.00  0.00      RA0  O
ATOM   1637  N   PHE A 174      43.490  26.985  12.253  1.00  0.00      RA0  N
ATOM   1638  H   PHE A 174      43.404  27.942  11.976  1.00  0.00      RA0  H
ATOM   1639  CA  PHE A 174      42.322  26.266  12.761  1.00  0.00      RA0  C
ATOM   1640  CB  PHE A 174      41.819  25.183  11.795  1.00  0.00      RA0  C
ATOM   1641  CG  PHE A 174      40.692  25.720  10.941  1.00  0.00      RA0  C
ATOM   1642  CD1 PHE A 174      40.920  26.797  10.056  1.00  0.00      RA0  C
ATOM   1643  CD2 PHE A 174      39.420  25.119  11.039  1.00  0.00      RA0  C
ATOM   1644  CE1 PHE A 174      39.867  27.269   9.249  1.00  0.00      RA0  C
ATOM   1645  CE2 PHE A 174      38.365  25.588  10.234  1.00  0.00      RA0  C
ATOM   1646  CZ  PHE A 174      38.602  26.654   9.342  1.00  0.00      RA0  C
ATOM   1647  C   PHE A 174      42.534  25.730  14.172  1.00  0.00      RA0  C
ATOM   1648  O   PHE A 174      42.263  24.574  14.453  1.00  0.00      RA0  O
ATOM   1649  N   PHE A 175      42.978  26.638  15.037  1.00  0.00      RA0  N
ATOM   1650  H   PHE A 175      43.196  27.578  14.759  1.00  0.00      RA0  H
ATOM   1651  CA  PHE A 175      42.992  26.464  16.470  1.00  0.00      RA0  C
ATOM   1652  CB  PHE A 175      44.414  26.348  17.014  1.00  0.00      RA0  C
ATOM   1653  CG  PHE A 175      45.018  24.973  16.879  1.00  0.00      RA0  C
ATOM   1654  CD1 PHE A 175      45.789  24.651  15.769  1.00  0.00      RA0  C
ATOM   1655  CD2 PHE A 175      44.843  24.043  17.897  1.00  0.00      RA0  C
ATOM   1656  CE1 PHE A 175      46.431  23.420  15.706  1.00  0.00      RA0  C
ATOM   1657  CE2 PHE A 175      45.483  22.811  17.833  1.00  0.00      RA0  C
ATOM   1658  CZ  PHE A 175      46.300  22.510  16.750  1.00  0.00      RA0  C
ATOM   1659  C   PHE A 175      42.410  27.704  17.092  1.00  0.00      RA0  C
ATOM   1660  O   PHE A 175      42.512  28.793  16.518  1.00  0.00      RA0  O
ATOM   1661  N   GLY A 176      41.847  27.534  18.283  1.00  0.00      RA0  N
ATOM   1662  H   GLY A 176      41.795  26.630  18.712  1.00  0.00      RA0  H
ATOM   1663  CA  GLY A 176      41.388  28.641  19.101  1.00  0.00      RA0  C
ATOM   1664  C   GLY A 176      41.825  28.478  20.534  1.00  0.00      RA0  C
ATOM   1665  O   GLY A 176      41.907  27.354  21.041  1.00  0.00      RA0  O
ATOM   1666  N   VAL A 177      42.139  29.584  21.200  1.00  0.00      RA0  N
ATOM   1667  H   VAL A 177      42.169  30.476  20.741  1.00  0.00      RA0  H
ATOM   1668  CA  VAL A 177      42.519  29.532  22.587  1.00  0.00      RA0  C
ATOM   1669  CB  VAL A 177      44.043  29.343  22.681  1.00  0.00      RA0  C
ATOM   1670  CG1 VAL A 177      44.790  30.475  21.973  1.00  0.00      RA0  C
ATOM   1671  CG2 VAL A 177      44.520  29.132  24.119  1.00  0.00      RA0  C
ATOM   1672  C   VAL A 177      42.041  30.750  23.388  1.00  0.00      RA0  C
ATOM   1673  O   VAL A 177      42.105  31.891  22.928  1.00  0.00      RA0  O
ATOM   1674  N   GLN A 178      41.555  30.479  24.588  1.00  0.00      RA0  N
ATOM   1675  H   GLN A 178      41.657  29.545  24.926  1.00  0.00      RA0  H
ATOM   1676  CA  GLN A 178      41.186  31.500  25.553  1.00  0.00      RA0  C
ATOM   1677  CB  GLN A 178      40.078  30.980  26.470  1.00  0.00      RA0  C
ATOM   1678  CG  GLN A 178      39.308  32.082  27.201  1.00  0.00      RA0  C
ATOM   1679  CD  GLN A 178      38.419  32.817  26.218  1.00  0.00      RA0  C
ATOM   1680  OE1 GLN A 178      37.718  32.212  25.403  1.00  0.00      RA0  O
ATOM   1681  NE2 GLN A 178      38.481  34.154  26.352  1.00  0.00      RA0  N
ATOM   1682 HE21 GLN A 178      39.040  34.575  27.077  1.00  0.00      RA0  H
ATOM   1683 HE22 GLN A 178      37.984  34.798  25.768  1.00  0.00      RA0  H
ATOM   1684  C   GLN A 178      42.415  31.912  26.358  1.00  0.00      RA0  C
ATOM   1685  O   GLN A 178      43.094  31.076  26.975  1.00  0.00      RA0  O
ATOM   1686  N   ALA A 179      42.707  33.204  26.330  1.00  0.00      RA0  N
ATOM   1687  H   ALA A 179      42.170  33.840  25.783  1.00  0.00      RA0  H
ATOM   1688  CA  ALA A 179      43.784  33.759  27.131  1.00  0.00      RA0  C
ATOM   1689  CB  ALA A 179      44.993  34.048  26.247  1.00  0.00      RA0  C
ATOM   1690  C   ALA A 179      43.255  35.042  27.758  1.00  0.00      RA0  C
ATOM   1691  O   ALA A 179      43.239  36.105  27.120  1.00  0.00      RA0  O
ATOM   1692  N   GLY A 180      42.746  34.898  28.984  1.00  0.00      RA0  N
ATOM   1693  H   GLY A 180      42.714  33.978  29.371  1.00  0.00      RA0  H
ATOM   1694  CA  GLY A 180      42.057  35.972  29.670  1.00  0.00      RA0  C
ATOM   1695  C   GLY A 180      40.810  36.407  28.929  1.00  0.00      RA0  C
ATOM   1696  O   GLY A 180      39.985  35.568  28.546  1.00  0.00      RA0  O
ATOM   1697  N   ASP A 181      40.701  37.712  28.683  1.00  0.00      RA0  N
ATOM   1698  H   ASP A 181      41.345  38.363  29.081  1.00  0.00      RA0  H
ATOM   1699  CA  ASP A 181      39.529  38.296  28.017  1.00  0.00      RA0  C
ATOM   1700  CB  ASP A 181      39.482  39.829  28.139  1.00  0.00      RA0  C
ATOM   1701  CG  ASP A 181      38.851  40.284  29.451  1.00  0.00      RA0  C
ATOM   1702  OD1 ASP A 181      39.457  40.077  30.498  1.00  0.00      RA0  O
ATOM   1703  OD2 ASP A 181      37.767  40.877  29.432  1.00  0.00      RA0  O
ATOM   1704  C   ASP A 181      39.459  37.959  26.533  1.00  0.00      RA0  C
ATOM   1705  O   ASP A 181      38.399  38.139  25.930  1.00  0.00      RA0  O
ATOM   1706  N   LEU A 182      40.560  37.449  25.952  1.00  0.00      RA0  N
ATOM   1707  H   LEU A 182      41.332  37.133  26.503  1.00  0.00      RA0  H
ATOM   1708  CA  LEU A 182      40.642  37.233  24.509  1.00  0.00      RA0  C
ATOM   1709  CB  LEU A 182      41.922  37.832  23.922  1.00  0.00      RA0  C
ATOM   1710  CG  LEU A 182      42.089  39.342  24.111  1.00  0.00      RA0  C
ATOM   1711  CD1 LEU A 182      43.361  39.849  23.430  1.00  0.00      RA0  C
ATOM   1712  CD2 LEU A 182      40.870  40.132  23.646  1.00  0.00      RA0  C
ATOM   1713  C   LEU A 182      40.566  35.774  24.165  1.00  0.00      RA0  C
ATOM   1714  O   LEU A 182      41.315  34.957  24.688  1.00  0.00      RA0  O
ATOM   1715  N   PHE A 183      39.626  35.464  23.275  1.00  0.00      RA0  N
ATOM   1716  H   PHE A 183      39.046  36.198  22.915  1.00  0.00      RA0  H
ATOM   1717  CA  PHE A 183      39.596  34.178  22.589  1.00  0.00      RA0  C
ATOM   1718  CB  PHE A 183      38.155  33.688  22.464  1.00  0.00      RA0  C
ATOM   1719  CG  PHE A 183      38.114  32.406  21.670  1.00  0.00      RA0  C
ATOM   1720  CD1 PHE A 183      38.716  31.259  22.171  1.00  0.00      RA0  C
ATOM   1721  CD2 PHE A 183      37.472  32.373  20.437  1.00  0.00      RA0  C
ATOM   1722  CE1 PHE A 183      38.674  30.080  21.439  1.00  0.00      RA0  C
ATOM   1723  CE2 PHE A 183      37.431  31.193  19.705  1.00  0.00      RA0  C
ATOM   1724  CZ  PHE A 183      38.031  30.045  20.207  1.00  0.00      RA0  C
ATOM   1725  C   PHE A 183      40.194  34.416  21.213  1.00  0.00      RA0  C
ATOM   1726  O   PHE A 183      39.650  35.194  20.429  1.00  0.00      RA0  O
ATOM   1727  N   ILE A 184      41.337  33.787  20.943  1.00  0.00      RA0  N
ATOM   1728  H   ILE A 184      41.708  33.091  21.559  1.00  0.00      RA0  H
ATOM   1729  CA  ILE A 184      42.100  34.086  19.731  1.00  0.00      RA0  C
ATOM   1730  CB  ILE A 184      43.507  34.551  20.109  1.00  0.00      RA0  C
ATOM   1731  CG2 ILE A 184      44.305  34.966  18.873  1.00  0.00      RA0  C
ATOM   1732  CG1 ILE A 184      43.448  35.662  21.160  1.00  0.00      RA0  C
ATOM   1733  CD1 ILE A 184      44.808  35.987  21.776  1.00  0.00      RA0  C
ATOM   1734  C   ILE A 184      42.159  32.841  18.879  1.00  0.00      RA0  C
ATOM   1735  O   ILE A 184      42.575  31.784  19.353  1.00  0.00      RA0  O
ATOM   1736  N   ALA A 185      41.710  32.970  17.637  1.00  0.00      RA0  N
ATOM   1737  H   ALA A 185      41.386  33.853  17.290  1.00  0.00      RA0  H
ATOM   1738  CA  ALA A 185      41.616  31.830  16.725  1.00  0.00      RA0  C
ATOM   1739  CB  ALA A 185      40.152  31.453  16.497  1.00  0.00      RA0  C
ATOM   1740  C   ALA A 185      42.277  32.134  15.389  1.00  0.00      RA0  C
ATOM   1741  O   ALA A 185      42.167  33.234  14.874  1.00  0.00      RA0  O
ATOM   1742  N   THR A 186      42.990  31.141  14.862  1.00  0.00      RA0  N
ATOM   1743  H   THR A 186      43.057  30.258  15.333  1.00  0.00      RA0  H
ATOM   1744  CA  THR A 186      43.633  31.230  13.551  1.00  0.00      RA0  C
ATOM   1745  CB  THR A 186      44.832  30.296  13.624  1.00  0.00      RA0  C
ATOM   1746  OG1 THR A 186      44.680  29.429  14.760  1.00  0.00      RA0  O
ATOM   1747  HG1 THR A 186      45.432  28.838  14.752  1.00  0.00      RA0  H
ATOM   1748  CG2 THR A 186      46.168  31.034  13.681  1.00  0.00      RA0  C
ATOM   1749  C   THR A 186      42.669  30.774  12.458  1.00  0.00      RA0  C
ATOM   1750  O   THR A 186      42.839  29.702  11.833  1.00  0.00      RA0  O
ATOM   1751  N   THR A 187      41.649  31.616  12.254  1.00  0.00      RA0  N
ATOM   1752  H   THR A 187      41.536  32.442  12.806  1.00  0.00      RA0  H
ATOM   1753  CA  THR A 187      40.588  31.408  11.282  1.00  0.00      RA0  C
ATOM   1754  CB  THR A 187      39.370  31.006  12.102  1.00  0.00      RA0  C
ATOM   1755  OG1 THR A 187      39.384  31.746  13.328  1.00  0.00      RA0  O
ATOM   1756  HG1 THR A 187      38.786  32.480  13.150  1.00  0.00      RA0  H
ATOM   1757  CG2 THR A 187      39.341  29.504  12.401  1.00  0.00      RA0  C
ATOM   1758  C   THR A 187      40.383  32.686  10.472  1.00  0.00      RA0  C
ATOM   1759  O   THR A 187      40.945  33.751  10.779  1.00  0.00      RA0  O
ATOM   1760  N   GLY A 188      39.570  32.584   9.423  1.00  0.00      RA0  N
ATOM   1761  H   GLY A 188      39.068  31.744   9.216  1.00  0.00      RA0  H
ATOM   1762  CA  GLY A 188      39.319  33.722   8.585  1.00  0.00      RA0  C
ATOM   1763  C   GLY A 188      38.484  33.350   7.377  1.00  0.00      RA0  C
ATOM   1764  O   GLY A 188      38.259  32.169   7.109  1.00  0.00      RA0  O
ATOM   1765  N   TYR A 189      38.034  34.376   6.693  1.00  0.00      RA0  N
ATOM   1766  H   TYR A 189      38.368  35.271   6.992  1.00  0.00      RA0  H
ATOM   1767  CA  TYR A 189      37.176  34.275   5.523  1.00  0.00      RA0  C
ATOM   1768  CB  TYR A 189      35.847  34.870   6.000  1.00  0.00      RA0  C
ATOM   1769  CG  TYR A 189      34.632  34.643   5.130  1.00  0.00      RA0  C
ATOM   1770  CD1 TYR A 189      34.322  33.397   4.596  1.00  0.00      RA0  C
ATOM   1771  CE1 TYR A 189      33.138  33.229   3.880  1.00  0.00      RA0  C
ATOM   1772  CD2 TYR A 189      33.777  35.716   4.917  1.00  0.00      RA0  C
ATOM   1773  CE2 TYR A 189      32.596  35.551   4.210  1.00  0.00      RA0  C
ATOM   1774  CZ  TYR A 189      32.276  34.306   3.687  1.00  0.00      RA0  C
ATOM   1775  OH  TYR A 189      31.109  34.162   2.965  1.00  0.00      RA0  O
ATOM   1776  HH  TYR A 189      30.788  35.011   2.685  1.00  0.00      RA0  H
ATOM   1777  C   TYR A 189      37.773  35.015   4.324  1.00  0.00      RA0  C
ATOM   1778  O   TYR A 189      37.037  35.478   3.454  1.00  0.00      RA0  O
ATOM   1779  N   THR A 190      39.113  35.092   4.246  1.00  0.00      RA0  N
ATOM   1780  H   THR A 190      39.659  34.683   4.976  1.00  0.00      RA0  H
ATOM   1781  CA  THR A 190      39.760  35.962   3.272  1.00  0.00      RA0  C
ATOM   1782  CB  THR A 190      40.439  36.935   4.174  1.00  0.00      RA0  C
ATOM   1783  OG1 THR A 190      40.813  36.128   5.296  1.00  0.00      RA0  O
ATOM   1784  HG1 THR A 190      40.683  36.655   6.081  1.00  0.00      RA0  H
ATOM   1785  CG2 THR A 190      39.515  38.069   4.628  1.00  0.00      RA0  C
ATOM   1786  C   THR A 190      40.745  35.308   2.321  1.00  0.00      RA0  C
ATOM   1787  O   THR A 190      41.059  35.900   1.287  1.00  0.00      RA0  O
ATOM   1788  N   GLY A 191      41.231  34.122   2.655  1.00  0.00      RA0  N
ATOM   1789  H   GLY A 191      40.929  33.732   3.524  1.00  0.00      RA0  H
ATOM   1790  CA  GLY A 191      42.315  33.493   1.897  1.00  0.00      RA0  C
ATOM   1791  C   GLY A 191      43.697  33.959   2.369  1.00  0.00      RA0  C
ATOM   1792  O   GLY A 191      44.704  33.636   1.746  1.00  0.00      RA0  O
ATOM   1793  N   GLU A 192      43.716  34.765   3.436  1.00  0.00      RA0  N
ATOM   1794  H   GLU A 192      42.880  34.966   3.942  1.00  0.00      RA0  H
ATOM   1795  CA  GLU A 192      44.948  35.243   4.050  1.00  0.00      RA0  C
ATOM   1796  CB  GLU A 192      44.975  36.777   4.040  1.00  0.00      RA0  C
ATOM   1797  CG  GLU A 192      44.593  37.412   2.690  1.00  0.00      RA0  C
ATOM   1798  CD  GLU A 192      45.502  36.921   1.578  1.00  0.00      RA0  C
ATOM   1799  OE1 GLU A 192      46.710  36.916   1.771  1.00  0.00      RA0  O
ATOM   1800  OE2 GLU A 192      45.007  36.528   0.521  1.00  0.00      RA0  O
ATOM   1801  C   GLU A 192      45.079  34.658   5.443  1.00  0.00      RA0  C
ATOM   1802  O   GLU A 192      44.120  34.139   6.001  1.00  0.00      RA0  O
ATOM   1803  N   ALA A 193      46.273  34.795   6.018  1.00  0.00      RA0  N
ATOM   1804  H   ALA A 193      46.963  35.281   5.488  1.00  0.00      RA0  H
ATOM   1805  CA  ALA A 193      46.501  34.558   7.441  1.00  0.00      RA0  C
ATOM   1806  CB  ALA A 193      47.996  34.586   7.763  1.00  0.00      RA0  C
ATOM   1807  C   ALA A 193      45.797  35.615   8.278  1.00  0.00      RA0  C
ATOM   1808  O   ALA A 193      45.417  36.662   7.786  1.00  0.00      RA0  O
ATOM   1809  N   GLY A 194      45.619  35.310   9.551  1.00  0.00      RA0  N
ATOM   1810  H   GLY A 194      45.854  34.421   9.945  1.00  0.00      RA0  H
ATOM   1811  CA  GLY A 194      44.989  36.252  10.455  1.00  0.00      RA0  C
ATOM   1812  C   GLY A 194      44.460  35.601  11.697  1.00  0.00      RA0  C
ATOM   1813  O   GLY A 194      44.756  34.437  11.964  1.00  0.00      RA0  O
ATOM   1814  N   TYR A 195      43.694  36.388  12.467  1.00  0.00      RA0  N
ATOM   1815  H   TYR A 195      43.416  37.303  12.173  1.00  0.00      RA0  H
ATOM   1816  CA  TYR A 195      43.018  35.893  13.639  1.00  0.00      RA0  C
ATOM   1817  CB  TYR A 195      43.593  36.514  14.913  1.00  0.00      RA0  C
ATOM   1818  CG  TYR A 195      44.940  35.945  15.279  1.00  0.00      RA0  C
ATOM   1819  CD1 TYR A 195      45.201  34.594  15.097  1.00  0.00      RA0  C
ATOM   1820  CE1 TYR A 195      46.429  34.072  15.479  1.00  0.00      RA0  C
ATOM   1821  CD2 TYR A 195      45.910  36.774  15.832  1.00  0.00      RA0  C
ATOM   1822  CE2 TYR A 195      47.137  36.249  16.221  1.00  0.00      RA0  C
ATOM   1823  CZ  TYR A 195      47.395  34.895  16.042  1.00  0.00      RA0  C
ATOM   1824  OH  TYR A 195      48.608  34.359  16.412  1.00  0.00      RA0  O
ATOM   1825  HH  TYR A 195      49.103  34.980  16.932  1.00  0.00      RA0  H
ATOM   1826  C   TYR A 195      41.549  36.328  13.574  1.00  0.00      RA0  C
ATOM   1827  O   TYR A 195      41.222  37.317  12.900  1.00  0.00      RA0  O
ATOM   1828  N   GLU A 196      40.713  35.591  14.292  1.00  0.00      RA0  N
ATOM   1829  H   GLU A 196      41.028  34.738  14.711  1.00  0.00      RA0  H
ATOM   1830  CA  GLU A 196      39.442  36.110  14.790  1.00  0.00      RA0  C
ATOM   1831  CB  GLU A 196      38.291  35.310  14.155  1.00  0.00      RA0  C
ATOM   1832  CG  GLU A 196      38.333  35.603  12.641  1.00  0.00      RA0  C
ATOM   1833  CD  GLU A 196      37.354  34.801  11.802  1.00  0.00      RA0  C
ATOM   1834  OE1 GLU A 196      37.384  33.575  11.901  1.00  0.00      RA0  O
ATOM   1835  OE2 GLU A 196      36.608  35.400  11.011  1.00  0.00      RA0  O
ATOM   1836  C   GLU A 196      39.548  36.155  16.312  1.00  0.00      RA0  C
ATOM   1837  O   GLU A 196      40.030  35.204  16.966  1.00  0.00      RA0  O
ATOM   1838  N   ILE A 197      39.134  37.269  16.880  1.00  0.00      RA0  N
ATOM   1839  H   ILE A 197      38.680  37.980  16.343  1.00  0.00      RA0  H
ATOM   1840  CA  ILE A 197      39.331  37.519  18.301  1.00  0.00      RA0  C
ATOM   1841  CB  ILE A 197      40.350  38.637  18.532  1.00  0.00      RA0  C
ATOM   1842  CG2 ILE A 197      40.535  38.889  20.029  1.00  0.00      RA0  C
ATOM   1843  CG1 ILE A 197      41.682  38.323  17.845  1.00  0.00      RA0  C
ATOM   1844  CD1 ILE A 197      42.710  39.447  17.972  1.00  0.00      RA0  C
ATOM   1845  C   ILE A 197      37.992  37.864  18.938  1.00  0.00      RA0  C
ATOM   1846  O   ILE A 197      37.379  38.861  18.577  1.00  0.00      RA0  O
ATOM   1847  N   ALA A 198      37.529  37.025  19.869  1.00  0.00      RA0  N
ATOM   1848  H   ALA A 198      38.120  36.286  20.192  1.00  0.00      RA0  H
ATOM   1849  CA  ALA A 198      36.277  37.299  20.579  1.00  0.00      RA0  C
ATOM   1850  CB  ALA A 198      35.434  36.031  20.701  1.00  0.00      RA0  C
ATOM   1851  C   ALA A 198      36.610  37.807  21.973  1.00  0.00      RA0  C
ATOM   1852  O   ALA A 198      37.544  37.323  22.614  1.00  0.00      RA0  O
ATOM   1853  N   LEU A 199      35.836  38.781  22.442  1.00  0.00      RA0  N
ATOM   1854  H   LEU A 199      35.049  39.133  21.924  1.00  0.00      RA0  H
ATOM   1855  CA  LEU A 199      36.077  39.382  23.745  1.00  0.00      RA0  C
ATOM   1856  CB  LEU A 199      37.192  40.429  23.559  1.00  0.00      RA0  C
ATOM   1857  CG  LEU A 199      36.837  41.721  22.804  1.00  0.00      RA0  C
ATOM   1858  CD1 LEU A 199      37.892  42.779  23.094  1.00  0.00      RA0  C
ATOM   1859  CD2 LEU A 199      36.658  41.576  21.288  1.00  0.00      RA0  C
ATOM   1860  C   LEU A 199      34.791  40.024  24.251  1.00  0.00      RA0  C
ATOM   1861  O   LEU A 199      33.848  40.211  23.482  1.00  0.00      RA0  O
ATOM   1862  N   PRO A 200      34.731  40.356  25.543  1.00  0.00      RA0  N
ATOM   1863  CD  PRO A 200      35.719  40.073  26.581  1.00  0.00      RA0  C
ATOM   1864  CA  PRO A 200      33.512  40.955  26.107  1.00  0.00      RA0  C
ATOM   1865  CB  PRO A 200      33.857  41.118  27.583  1.00  0.00      RA0  C
ATOM   1866  CG  PRO A 200      34.903  40.048  27.864  1.00  0.00      RA0  C
ATOM   1867  C   PRO A 200      33.071  42.178  25.358  1.00  0.00      RA0  C
ATOM   1868  O   PRO A 200      33.899  42.999  24.964  1.00  0.00      RA0  O
ATOM   1869  N   ASN A 201      31.760  42.311  25.160  1.00  0.00      RA0  N
ATOM   1870  H   ASN A 201      31.180  41.538  25.424  1.00  0.00      RA0  H
ATOM   1871  CA  ASN A 201      31.212  43.471  24.462  1.00  0.00      RA0  C
ATOM   1872  CB  ASN A 201      29.685  43.516  24.634  1.00  0.00      RA0  C
ATOM   1873  CG  ASN A 201      28.997  42.445  23.805  1.00  0.00      RA0  C
ATOM   1874  OD1 ASN A 201      29.467  42.064  22.741  1.00  0.00      RA0  O
ATOM   1875  ND2 ASN A 201      27.858  41.975  24.345  1.00  0.00      RA0  N
ATOM   1876 HD21 ASN A 201      27.502  42.302  25.219  1.00  0.00      RA0  H
ATOM   1877 HD22 ASN A 201      27.320  41.255  23.887  1.00  0.00      RA0  H
ATOM   1878  C   ASN A 201      31.800  44.788  24.983  1.00  0.00      RA0  C
ATOM   1879  O   ASN A 201      32.125  45.698  24.208  1.00  0.00      RA0  O
ATOM   1880  N   GLU A 202      31.935  44.870  26.299  1.00  0.00      RA0  N
ATOM   1881  H   GLU A 202      31.860  44.056  26.875  1.00  0.00      RA0  H
ATOM   1882  CA  GLU A 202      32.386  46.099  26.965  1.00  0.00      RA0  C
ATOM   1883  CB  GLU A 202      31.974  46.108  28.449  1.00  0.00      RA0  C
ATOM   1884  CG  GLU A 202      33.049  45.937  29.534  1.00  0.00      RA0  C
ATOM   1885  CD  GLU A 202      33.587  44.527  29.609  1.00  0.00      RA0  C
ATOM   1886  OE1 GLU A 202      33.829  43.917  28.580  1.00  0.00      RA0  O
ATOM   1887  OE2 GLU A 202      33.838  44.041  30.707  1.00  0.00      RA0  O
ATOM   1888  C   GLU A 202      33.868  46.439  26.747  1.00  0.00      RA0  C
ATOM   1889  O   GLU A 202      34.297  47.572  27.036  1.00  0.00      RA0  O
ATOM   1890  N   LYS A 203      34.639  45.457  26.281  1.00  0.00      RA0  N
ATOM   1891  H   LYS A 203      34.231  44.553  26.154  1.00  0.00      RA0  H
ATOM   1892  CA  LYS A 203      36.055  45.639  25.902  1.00  0.00      RA0  C
ATOM   1893  CB  LYS A 203      36.948  44.432  26.203  1.00  0.00      RA0  C
ATOM   1894  CG  LYS A 203      36.918  43.805  27.587  1.00  0.00      RA0  C
ATOM   1895  CD  LYS A 203      37.146  44.761  28.746  1.00  0.00      RA0  C
ATOM   1896  CE  LYS A 203      37.130  43.996  30.063  1.00  0.00      RA0  C
ATOM   1897  NZ  LYS A 203      36.056  42.999  29.993  1.00  0.00      RA0  N
ATOM   1898  HZ1 LYS A 203      36.471  42.070  29.744  1.00  0.00      RA0  H
ATOM   1899  HZ2 LYS A 203      35.524  42.970  30.888  1.00  0.00      RA0  H
ATOM   1900  HZ3 LYS A 203      35.319  43.293  29.308  1.00  0.00      RA0  H
ATOM   1901  C   LYS A 203      36.285  45.904  24.414  1.00  0.00      RA0  C
ATOM   1902  O   LYS A 203      37.393  46.235  23.996  1.00  0.00      RA0  O
ATOM   1903  N   ALA A 204      35.250  45.707  23.604  1.00  0.00      RA0  N
ATOM   1904  H   ALA A 204      34.349  45.518  24.000  1.00  0.00      RA0  H
ATOM   1905  CA  ALA A 204      35.403  45.662  22.157  1.00  0.00      RA0  C
ATOM   1906  CB  ALA A 204      34.089  45.254  21.494  1.00  0.00      RA0  C
ATOM   1907  C   ALA A 204      35.881  46.979  21.553  1.00  0.00      RA0  C
ATOM   1908  O   ALA A 204      36.794  46.997  20.704  1.00  0.00      RA0  O
ATOM   1909  N   ALA A 205      35.277  48.078  21.979  1.00  0.00      RA0  N
ATOM   1910  H   ALA A 205      34.664  48.020  22.766  1.00  0.00      RA0  H
ATOM   1911  CA  ALA A 205      35.531  49.388  21.340  1.00  0.00      RA0  C
ATOM   1912  CB  ALA A 205      34.615  50.462  21.929  1.00  0.00      RA0  C
ATOM   1913  C   ALA A 205      36.972  49.794  21.545  1.00  0.00      RA0  C
ATOM   1914  O   ALA A 205      37.616  50.274  20.637  1.00  0.00      RA0  O
ATOM   1915  N   ASP A 206      37.483  49.586  22.747  1.00  0.00      RA0  N
ATOM   1916  H   ASP A 206      36.934  49.285  23.532  1.00  0.00      RA0  H
ATOM   1917  CA  ASP A 206      38.866  49.965  23.032  1.00  0.00      RA0  C
ATOM   1918  CB  ASP A 206      39.177  49.796  24.517  1.00  0.00      RA0  C
ATOM   1919  CG  ASP A 206      38.059  50.382  25.352  1.00  0.00      RA0  C
ATOM   1920  OD1 ASP A 206      38.207  51.506  25.825  1.00  0.00      RA0  O
ATOM   1921  OD2 ASP A 206      37.044  49.707  25.529  1.00  0.00      RA0  O
ATOM   1922  C   ASP A 206      39.848  49.089  22.256  1.00  0.00      RA0  C
ATOM   1923  O   ASP A 206      40.889  49.562  21.834  1.00  0.00      RA0  O
ATOM   1924  N   PHE A 207      39.524  47.812  22.099  1.00  0.00      RA0  N
ATOM   1925  H   PHE A 207      38.660  47.487  22.491  1.00  0.00      RA0  H
ATOM   1926  CA  PHE A 207      40.396  46.894  21.394  1.00  0.00      RA0  C
ATOM   1927  CB  PHE A 207      39.934  45.459  21.621  1.00  0.00      RA0  C
ATOM   1928  CG  PHE A 207      40.923  44.490  21.023  1.00  0.00      RA0  C
ATOM   1929  CD1 PHE A 207      42.279  44.619  21.298  1.00  0.00      RA0  C
ATOM   1930  CD2 PHE A 207      40.473  43.460  20.206  1.00  0.00      RA0  C
ATOM   1931  CE1 PHE A 207      43.186  43.715  20.758  1.00  0.00      RA0  C
ATOM   1932  CE2 PHE A 207      41.381  42.557  19.667  1.00  0.00      RA0  C
ATOM   1933  CZ  PHE A 207      42.737  42.683  19.944  1.00  0.00      RA0  C
ATOM   1934  C   PHE A 207      40.414  47.237  19.906  1.00  0.00      RA0  C
ATOM   1935  O   PHE A 207      41.479  47.299  19.293  1.00  0.00      RA0  O
ATOM   1936  N   TRP A 208      39.238  47.512  19.343  1.00  0.00      RA0  N
ATOM   1937  H   TRP A 208      38.416  47.436  19.906  1.00  0.00      RA0  H
ATOM   1938  CA  TRP A 208      39.124  48.045  17.980  1.00  0.00      RA0  C
ATOM   1939  CB  TRP A 208      37.654  48.363  17.688  1.00  0.00      RA0  C
ATOM   1940  CG  TRP A 208      37.428  48.884  16.286  1.00  0.00      RA0  C
ATOM   1941  CD2 TRP A 208      37.068  48.137  15.104  1.00  0.00      RA0  C
ATOM   1942  CE2 TRP A 208      36.918  49.060  14.041  1.00  0.00      RA0  C
ATOM   1943  CE3 TRP A 208      36.861  46.783  14.869  1.00  0.00      RA0  C
ATOM   1944  CD1 TRP A 208      37.479  50.221  15.863  1.00  0.00      RA0  C
ATOM   1945  NE1 TRP A 208      37.178  50.332  14.542  1.00  0.00      RA0  N
ATOM   1946  HE1 TRP A 208      37.138  51.171  14.034  1.00  0.00      RA0  H
ATOM   1947  CZ2 TRP A 208      36.562  48.602  12.778  1.00  0.00      RA0  C
ATOM   1948  CZ3 TRP A 208      36.507  46.337  13.600  1.00  0.00      RA0  C
ATOM   1949  CH2 TRP A 208      36.358  47.244  12.557  1.00  0.00      RA0  C
ATOM   1950  C   TRP A 208      40.012  49.281  17.774  1.00  0.00      RA0  C
ATOM   1951  O   TRP A 208      40.789  49.361  16.814  1.00  0.00      RA0  O
ATOM   1952  N   ARG A 209      39.881  50.268  18.660  1.00  0.00      RA0  N
ATOM   1953  H   ARG A 209      39.240  50.171  19.426  1.00  0.00      RA0  H
ATOM   1954  CA  ARG A 209      40.678  51.485  18.541  1.00  0.00      RA0  C
ATOM   1955  CB  ARG A 209      40.391  52.376  19.746  1.00  0.00      RA0  C
ATOM   1956  CG  ARG A 209      39.129  53.212  19.624  1.00  0.00      RA0  C
ATOM   1957  CD  ARG A 209      39.485  54.692  19.477  1.00  0.00      RA0  C
ATOM   1958  NE  ARG A 209      40.624  54.875  18.577  1.00  0.00      RA0  N
ATOM   1959  HE  ARG A 209      41.551  54.923  18.988  1.00  0.00      RA0  H
ATOM   1960  CZ  ARG A 209      40.467  54.915  17.224  1.00  0.00      RA0  C
ATOM   1961  NH1 ARG A 209      39.237  54.776  16.672  1.00  0.00      RA0  N
ATOM   1962 HH11 ARG A 209      39.057  54.842  15.689  1.00  0.00      RA0  H
ATOM   1963 HH12 ARG A 209      38.420  54.576  17.238  1.00  0.00      RA0  H
ATOM   1964  NH2 ARG A 209      41.568  55.089  16.467  1.00  0.00      RA0  N
ATOM   1965 HH21 ARG A 209      41.580  55.153  15.469  1.00  0.00      RA0  H
ATOM   1966 HH22 ARG A 209      42.464  55.155  16.943  1.00  0.00      RA0  H
ATOM   1967  C   ARG A 209      42.182  51.183  18.623  1.00  0.00      RA0  C
ATOM   1968  O   ARG A 209      42.974  51.759  17.883  1.00  0.00      RA0  O
ATOM   1969  N   ALA A 210      42.564  50.281  19.527  1.00  0.00      RA0  N
ATOM   1970  H   ALA A 210      41.895  49.880  20.155  1.00  0.00      RA0  H
ATOM   1971  CA  ALA A 210      43.973  49.900  19.650  1.00  0.00      RA0  C
ATOM   1972  CB  ALA A 210      44.158  48.927  20.814  1.00  0.00      RA0  C
ATOM   1973  C   ALA A 210      44.485  49.255  18.351  1.00  0.00      RA0  C
ATOM   1974  O   ALA A 210      45.640  49.465  17.961  1.00  0.00      RA0  O
ATOM   1975  N   LEU A 211      43.615  48.486  17.688  1.00  0.00      RA0  N
ATOM   1976  H   LEU A 211      42.695  48.361  18.065  1.00  0.00      RA0  H
ATOM   1977  CA  LEU A 211      43.980  47.816  16.445  1.00  0.00      RA0  C
ATOM   1978  CB  LEU A 211      42.893  46.823  16.036  1.00  0.00      RA0  C
ATOM   1979  CG  LEU A 211      42.905  45.480  16.761  1.00  0.00      RA0  C
ATOM   1980  CD1 LEU A 211      41.540  44.798  16.692  1.00  0.00      RA0  C
ATOM   1981  CD2 LEU A 211      44.010  44.565  16.229  1.00  0.00      RA0  C
ATOM   1982  C   LEU A 211      44.160  48.818  15.300  1.00  0.00      RA0  C
ATOM   1983  O   LEU A 211      45.096  48.693  14.533  1.00  0.00      RA0  O
ATOM   1984  N   VAL A 212      43.303  49.829  15.232  1.00  0.00      RA0  N
ATOM   1985  H   VAL A 212      42.558  49.853  15.902  1.00  0.00      RA0  H
ATOM   1986  CA  VAL A 212      43.474  50.924  14.281  1.00  0.00      RA0  C
ATOM   1987  CB  VAL A 212      42.414  52.017  14.475  1.00  0.00      RA0  C
ATOM   1988  CG1 VAL A 212      42.650  53.172  13.500  1.00  0.00      RA0  C
ATOM   1989  CG2 VAL A 212      40.987  51.487  14.372  1.00  0.00      RA0  C
ATOM   1990  C   VAL A 212      44.844  51.543  14.477  1.00  0.00      RA0  C
ATOM   1991  O   VAL A 212      45.622  51.698  13.519  1.00  0.00      RA0  O
ATOM   1992  N   GLU A 213      45.154  51.866  15.726  1.00  0.00      RA0  N
ATOM   1993  H   GLU A 213      44.513  51.709  16.483  1.00  0.00      RA0  H
ATOM   1994  CA  GLU A 213      46.448  52.480  16.040  1.00  0.00      RA0  C
ATOM   1995  CB  GLU A 213      46.338  53.045  17.456  1.00  0.00      RA0  C
ATOM   1996  CG  GLU A 213      45.390  54.249  17.308  1.00  0.00      RA0  C
ATOM   1997  CD  GLU A 213      44.467  54.460  18.495  1.00  0.00      RA0  C
ATOM   1998  OE1 GLU A 213      43.511  55.225  18.358  1.00  0.00      RA0  O
ATOM   1999  OE2 GLU A 213      44.681  53.859  19.541  1.00  0.00      RA0  O
ATOM   2000  C   GLU A 213      47.628  51.559  15.686  1.00  0.00      RA0  C
ATOM   2001  O   GLU A 213      48.710  52.037  15.319  1.00  0.00      RA0  O
ATOM   2002  N   ALA A 214      47.415  50.247  15.776  1.00  0.00      RA0  N
ATOM   2003  H   ALA A 214      46.540  49.930  16.144  1.00  0.00      RA0  H
ATOM   2004  CA  ALA A 214      48.424  49.241  15.402  1.00  0.00      RA0  C
ATOM   2005  CB  ALA A 214      48.064  47.869  15.978  1.00  0.00      RA0  C
ATOM   2006  C   ALA A 214      48.627  49.103  13.890  1.00  0.00      RA0  C
ATOM   2007  O   ALA A 214      49.448  48.297  13.454  1.00  0.00      RA0  O
ATOM   2008  N   GLY A 215      47.862  49.854  13.101  1.00  0.00      RA0  N
ATOM   2009  H   GLY A 215      47.132  50.411  13.501  1.00  0.00      RA0  H
ATOM   2010  CA  GLY A 215      48.031  49.877  11.666  1.00  0.00      RA0  C
ATOM   2011  C   GLY A 215      47.119  48.898  10.949  1.00  0.00      RA0  C
ATOM   2012  O   GLY A 215      47.398  48.508   9.817  1.00  0.00      RA0  O
ATOM   2013  N   VAL A 216      46.016  48.507  11.586  1.00  0.00      RA0  N
ATOM   2014  H   VAL A 216      45.761  48.903  12.473  1.00  0.00      RA0  H
ATOM   2015  CA  VAL A 216      45.030  47.614  10.938  1.00  0.00      RA0  C
ATOM   2016  CB  VAL A 216      44.543  46.567  11.936  1.00  0.00      RA0  C
ATOM   2017  CG1 VAL A 216      43.722  45.499  11.228  1.00  0.00      RA0  C
ATOM   2018  CG2 VAL A 216      45.713  45.949  12.702  1.00  0.00      RA0  C
ATOM   2019  C   VAL A 216      43.867  48.464  10.407  1.00  0.00      RA0  C
ATOM   2020  O   VAL A 216      43.235  49.198  11.162  1.00  0.00      RA0  O
ATOM   2021  N   LYS A 217      43.595  48.357   9.112  1.00  0.00      RA0  N
ATOM   2022  H   LYS A 217      44.057  47.652   8.567  1.00  0.00      RA0  H
ATOM   2023  CA  LYS A 217      42.593  49.191   8.446  1.00  0.00      RA0  C
ATOM   2024  CB  LYS A 217      42.928  49.407   6.959  1.00  0.00      RA0  C
ATOM   2025  CG  LYS A 217      42.448  50.762   6.411  1.00  0.00      RA0  C
ATOM   2026  CD  LYS A 217      41.162  50.715   5.588  1.00  0.00      RA0  C
ATOM   2027  CE  LYS A 217      40.687  52.070   5.071  1.00  0.00      RA0  C
ATOM   2028  NZ  LYS A 217      39.703  51.904   3.996  1.00  0.00      RA0  N
ATOM   2029  HZ1 LYS A 217      38.734  51.631   4.273  1.00  0.00      RA0  H
ATOM   2030  HZ2 LYS A 217      39.682  52.741   3.383  1.00  0.00      RA0  H
ATOM   2031  HZ3 LYS A 217      40.027  51.161   3.343  1.00  0.00      RA0  H
ATOM   2032  C   LYS A 217      41.187  48.640   8.645  1.00  0.00      RA0  C
ATOM   2033  O   LYS A 217      40.949  47.459   8.367  1.00  0.00      RA0  O
ATOM   2034  N   PRO A 218      40.240  49.470   9.110  1.00  0.00      RA0  N
ATOM   2035  CD  PRO A 218      40.437  50.796   9.678  1.00  0.00      RA0  C
ATOM   2036  CA  PRO A 218      38.845  49.048   9.072  1.00  0.00      RA0  C
ATOM   2037  CB  PRO A 218      38.120  50.268   9.649  1.00  0.00      RA0  C
ATOM   2038  CG  PRO A 218      39.160  51.025  10.473  1.00  0.00      RA0  C
ATOM   2039  C   PRO A 218      38.347  48.677   7.649  1.00  0.00      RA0  C
ATOM   2040  O   PRO A 218      38.499  49.440   6.697  1.00  0.00      RA0  O
ATOM   2041  N   CYS A 219      37.719  47.510   7.563  1.00  0.00      RA0  N
ATOM   2042  H   CYS A 219      37.579  46.919   8.360  1.00  0.00      RA0  H
ATOM   2043  CA  CYS A 219      37.224  46.966   6.307  1.00  0.00      RA0  C
ATOM   2044  CB  CYS A 219      38.150  45.838   5.863  1.00  0.00      RA0  C
ATOM   2045  SG  CYS A 219      39.879  46.352   5.719  1.00  0.00      RA0  S
ATOM   2046  C   CYS A 219      35.773  46.522   6.465  1.00  0.00      RA0  C
ATOM   2047  O   CYS A 219      35.413  45.922   7.468  1.00  0.00      RA0  O
ATOM   2048  N   GLY A 220      34.983  46.773   5.422  1.00  0.00      RA0  N
ATOM   2049  H   GLY A 220      35.384  47.235   4.625  1.00  0.00      RA0  H
ATOM   2050  CA  GLY A 220      33.552  46.565   5.440  1.00  0.00      RA0  C
ATOM   2051  C   GLY A 220      33.083  45.327   4.699  1.00  0.00      RA0  C
ATOM   2052  O   GLY A 220      33.852  44.474   4.286  1.00  0.00      RA0  O
ATOM   2053  N   LEU A 221      31.771  45.231   4.564  1.00  0.00      RA0  N
ATOM   2054  H   LEU A 221      31.211  45.977   4.928  1.00  0.00      RA0  H
ATOM   2055  CA  LEU A 221      31.127  44.069   3.968  1.00  0.00      RA0  C
ATOM   2056  CB  LEU A 221      29.613  44.152   4.136  1.00  0.00      RA0  C
ATOM   2057  CG  LEU A 221      29.167  44.258   5.592  1.00  0.00      RA0  C
ATOM   2058  CD1 LEU A 221      27.682  44.597   5.678  1.00  0.00      RA0  C
ATOM   2059  CD2 LEU A 221      29.534  43.017   6.408  1.00  0.00      RA0  C
ATOM   2060  C   LEU A 221      31.454  43.911   2.501  1.00  0.00      RA0  C
ATOM   2061  O   LEU A 221      31.499  42.783   1.981  1.00  0.00      RA0  O
ATOM   2062  N   GLY A 222      31.651  45.020   1.799  1.00  0.00      RA0  N
ATOM   2063  H   GLY A 222      31.628  45.913   2.253  1.00  0.00      RA0  H
ATOM   2064  CA  GLY A 222      31.971  44.962   0.369  1.00  0.00      RA0  C
ATOM   2065  C   GLY A 222      33.273  44.205   0.122  1.00  0.00      RA0  C
ATOM   2066  O   GLY A 222      33.332  43.260  -0.639  1.00  0.00      RA0  O
ATOM   2067  N   ALA A 223      34.314  44.594   0.835  1.00  0.00      RA0  N
ATOM   2068  H   ALA A 223      34.195  45.337   1.492  1.00  0.00      RA0  H
ATOM   2069  CA  ALA A 223      35.586  43.875   0.781  1.00  0.00      RA0  C
ATOM   2070  CB  ALA A 223      36.657  44.638   1.558  1.00  0.00      RA0  C
ATOM   2071  C   ALA A 223      35.477  42.455   1.366  1.00  0.00      RA0  C
ATOM   2072  O   ALA A 223      36.089  41.507   0.856  1.00  0.00      RA0  O
ATOM   2073  N   ARG A 224      34.691  42.279   2.425  1.00  0.00      RA0  N
ATOM   2074  H   ARG A 224      34.235  43.064   2.847  1.00  0.00      RA0  H
ATOM   2075  CA  ARG A 224      34.478  40.940   2.972  1.00  0.00      RA0  C
ATOM   2076  CB  ARG A 224      33.624  40.865   4.254  1.00  0.00      RA0  C
ATOM   2077  CG  ARG A 224      33.748  39.488   4.950  1.00  0.00      RA0  C
ATOM   2078  CD  ARG A 224      33.521  39.492   6.479  1.00  0.00      RA0  C
ATOM   2079  NE  ARG A 224      33.411  38.138   7.058  1.00  0.00      RA0  N
ATOM   2080  HE  ARG A 224      32.591  37.631   6.769  1.00  0.00      RA0  H
ATOM   2081  CZ  ARG A 224      34.321  37.648   7.972  1.00  0.00      RA0  C
ATOM   2082  NH1 ARG A 224      35.426  38.369   8.262  1.00  0.00      RA0  N
ATOM   2083 HH11 ARG A 224      36.104  38.040   8.930  1.00  0.00      RA0  H
ATOM   2084 HH12 ARG A 224      35.607  39.254   7.825  1.00  0.00      RA0  H
ATOM   2085  NH2 ARG A 224      34.116  36.454   8.587  1.00  0.00      RA0  N
ATOM   2086 HH21 ARG A 224      34.764  36.071   9.266  1.00  0.00      RA0  H
ATOM   2087 HH22 ARG A 224      33.307  35.887   8.406  1.00  0.00      RA0  H
ATOM   2088  C   ARG A 224      34.041  40.003   1.827  1.00  0.00      RA0  C
ATOM   2089  O   ARG A 224      34.525  38.876   1.697  1.00  0.00      RA0  O
ATOM   2090  N   ASP A 225      33.130  40.476   0.983  1.00  0.00      RA0  N
ATOM   2091  H   ASP A 225      32.740  41.393   1.088  1.00  0.00      RA0  H
ATOM   2092  CA  ASP A 225      32.631  39.627  -0.077  1.00  0.00      RA0  C
ATOM   2093  CB  ASP A 225      31.203  39.860  -0.582  1.00  0.00      RA0  C
ATOM   2094  CG  ASP A 225      30.584  38.473  -0.789  1.00  0.00      RA0  C
ATOM   2095  OD1 ASP A 225      30.293  37.805   0.199  1.00  0.00      RA0  O
ATOM   2096  OD2 ASP A 225      30.421  38.019  -1.922  1.00  0.00      RA0  O
ATOM   2097  C   ASP A 225      33.641  39.385  -1.205  1.00  0.00      RA0  C
ATOM   2098  O   ASP A 225      33.788  38.242  -1.635  1.00  0.00      RA0  O
ATOM   2099  N   THR A 226      34.304  40.433  -1.695  1.00  0.00      RA0  N
ATOM   2100  H   THR A 226      34.210  41.309  -1.225  1.00  0.00      RA0  H
ATOM   2101  CA  THR A 226      35.314  40.237  -2.754  1.00  0.00      RA0  C
ATOM   2102  CB  THR A 226      35.725  41.657  -3.148  1.00  0.00      RA0  C
ATOM   2103  OG1 THR A 226      35.669  42.484  -1.974  1.00  0.00      RA0  O
ATOM   2104  HG1 THR A 226      34.765  42.786  -1.885  1.00  0.00      RA0  H
ATOM   2105  CG2 THR A 226      34.783  42.252  -4.200  1.00  0.00      RA0  C
ATOM   2106  C   THR A 226      36.448  39.327  -2.276  1.00  0.00      RA0  C
ATOM   2107  O   THR A 226      36.926  38.467  -3.028  1.00  0.00      RA0  O
ATOM   2108  N   LEU A 227      36.856  39.517  -1.033  1.00  0.00      RA0  N
ATOM   2109  H   LEU A 227      36.400  40.207  -0.470  1.00  0.00      RA0  H
ATOM   2110  CA  LEU A 227      37.914  38.685  -0.456  1.00  0.00      RA0  C
ATOM   2111  CB  LEU A 227      38.291  39.167   0.943  1.00  0.00      RA0  C
ATOM   2112  CG  LEU A 227      39.042  40.497   0.961  1.00  0.00      RA0  C
ATOM   2113  CD1 LEU A 227      38.888  41.203   2.301  1.00  0.00      RA0  C
ATOM   2114  CD2 LEU A 227      40.514  40.337   0.596  1.00  0.00      RA0  C
ATOM   2115  C   LEU A 227      37.532  37.211  -0.385  1.00  0.00      RA0  C
ATOM   2116  O   LEU A 227      38.288  36.330  -0.819  1.00  0.00      RA0  O
ATOM   2117  N   ARG A 228      36.357  36.916   0.162  1.00  0.00      RA0  N
ATOM   2118  H   ARG A 228      35.731  37.639   0.469  1.00  0.00      RA0  H
ATOM   2119  CA  ARG A 228      35.964  35.525   0.333  1.00  0.00      RA0  C
ATOM   2120  CB  ARG A 228      34.760  35.410   1.275  1.00  0.00      RA0  C
ATOM   2121  CG  ARG A 228      33.400  35.856   0.720  1.00  0.00      RA0  C
ATOM   2122  CD  ARG A 228      32.589  34.753   0.025  1.00  0.00      RA0  C
ATOM   2123  NE  ARG A 228      31.502  35.348  -0.740  1.00  0.00      RA0  N
ATOM   2124  HE  ARG A 228      31.356  36.346  -0.641  1.00  0.00      RA0  H
ATOM   2125  CZ  ARG A 228      30.668  34.609  -1.521  1.00  0.00      RA0  C
ATOM   2126  NH1 ARG A 228      30.843  33.269  -1.635  1.00  0.00      RA0  N
ATOM   2127 HH11 ARG A 228      30.198  32.679  -2.150  1.00  0.00      RA0  H
ATOM   2128 HH12 ARG A 228      31.618  32.787  -1.199  1.00  0.00      RA0  H
ATOM   2129  NH2 ARG A 228      29.677  35.262  -2.162  1.00  0.00      RA0  N
ATOM   2130 HH21 ARG A 228      28.998  34.801  -2.752  1.00  0.00      RA0  H
ATOM   2131 HH22 ARG A 228      29.613  36.271  -2.049  1.00  0.00      RA0  H
ATOM   2132  C   ARG A 228      35.668  34.814  -1.003  1.00  0.00      RA0  C
ATOM   2133  O   ARG A 228      35.923  33.623  -1.156  1.00  0.00      RA0  O
ATOM   2134  N   LEU A 229      35.145  35.532  -1.977  1.00  0.00      RA0  N
ATOM   2135  H   LEU A 229      34.909  36.496  -1.824  1.00  0.00      RA0  H
ATOM   2136  CA  LEU A 229      34.809  34.909  -3.261  1.00  0.00      RA0  C
ATOM   2137  CB  LEU A 229      33.935  35.841  -4.097  1.00  0.00      RA0  C
ATOM   2138  CG  LEU A 229      33.467  35.144  -5.373  1.00  0.00      RA0  C
ATOM   2139  CD1 LEU A 229      32.672  33.889  -5.037  1.00  0.00      RA0  C
ATOM   2140  CD2 LEU A 229      32.690  36.069  -6.305  1.00  0.00      RA0  C
ATOM   2141  C   LEU A 229      36.111  34.576  -4.022  1.00  0.00      RA0  C
ATOM   2142  O   LEU A 229      36.287  33.467  -4.555  1.00  0.00      RA0  O
ATOM   2143  N   GLU A 230      37.034  35.540  -4.032  1.00  0.00      RA0  N
ATOM   2144  H   GLU A 230      36.810  36.445  -3.654  1.00  0.00      RA0  H
ATOM   2145  CA  GLU A 230      38.381  35.294  -4.562  1.00  0.00      RA0  C
ATOM   2146  CB  GLU A 230      39.307  36.496  -4.413  1.00  0.00      RA0  C
ATOM   2147  CG  GLU A 230      38.989  37.675  -5.331  1.00  0.00      RA0  C
ATOM   2148  CD  GLU A 230      40.059  38.725  -5.132  1.00  0.00      RA0  C
ATOM   2149  OE1 GLU A 230      40.960  38.495  -4.336  1.00  0.00      RA0  O
ATOM   2150  OE2 GLU A 230      40.008  39.773  -5.767  1.00  0.00      RA0  O
ATOM   2151  C   GLU A 230      39.019  34.066  -3.917  1.00  0.00      RA0  C
ATOM   2152  O   GLU A 230      39.668  33.269  -4.598  1.00  0.00      RA0  O
ATOM   2153  N   ALA A 231      38.831  33.907  -2.617  1.00  0.00      RA0  N
ATOM   2154  H   ALA A 231      38.283  34.605  -2.149  1.00  0.00      RA0  H
ATOM   2155  CA  ALA A 231      39.380  32.767  -1.858  1.00  0.00      RA0  C
ATOM   2156  CB  ALA A 231      39.330  33.138  -0.379  1.00  0.00      RA0  C
ATOM   2157  C   ALA A 231      38.647  31.439  -2.040  1.00  0.00      RA0  C
ATOM   2158  O   ALA A 231      39.074  30.408  -1.501  1.00  0.00      RA0  O
ATOM   2159  N   GLY A 232      37.567  31.457  -2.827  1.00  0.00      RA0  N
ATOM   2160  H   GLY A 232      37.207  32.321  -3.176  1.00  0.00      RA0  H
ATOM   2161  CA  GLY A 232      36.742  30.290  -3.072  1.00  0.00      RA0  C
ATOM   2162  C   GLY A 232      35.941  29.830  -1.874  1.00  0.00      RA0  C
ATOM   2163  O   GLY A 232      35.687  28.643  -1.730  1.00  0.00      RA0  O
ATOM   2164  N   MSE A 233      35.543  30.755  -1.019  1.00  0.00      RA0  N
ATOM   2165  H   MSE A 233      35.583  31.726  -1.254  1.00  0.00      RA0  H
ATOM   2166  CA  MSE A 233      34.851  30.396   0.205  1.00  0.00      RA0  C
ATOM   2167  CB  MSE A 233      35.336  31.279   1.344  1.00  0.00      RA0  C
ATOM   2168  CG  MSE A 233      36.800  31.056   1.703  1.00  0.00      RA0  C
ATOM   2169  SE  MSE A 233      37.424  32.433   2.664  1.00  0.00      RA0  S
ATOM   2170  CE  MSE A 233      38.571  31.540   3.708  1.00  0.00      RA0  C
ATOM   2171  C   MSE A 233      33.343  30.613   0.033  1.00  0.00      RA0  C
ATOM   2172  O   MSE A 233      32.922  31.559  -0.633  1.00  0.00      RA0  O
ATOM   2173  N   ASN A 234      32.553  29.646   0.524  1.00  0.00      RA0  N
ATOM   2174  H   ASN A 234      32.941  28.969   1.148  1.00  0.00      RA0  H
ATOM   2175  CA  ASN A 234      31.112  29.673   0.312  1.00  0.00      RA0  C
ATOM   2176  CB  ASN A 234      30.494  28.307   0.616  1.00  0.00      RA0  C
ATOM   2177  CG  ASN A 234      30.865  27.292  -0.442  1.00  0.00      RA0  C
ATOM   2178  OD1 ASN A 234      31.370  27.621  -1.510  1.00  0.00      RA0  O
ATOM   2179  ND2 ASN A 234      30.576  26.030  -0.088  1.00  0.00      RA0  N
ATOM   2180 HD21 ASN A 234      30.208  25.823   0.820  1.00  0.00      RA0  H
ATOM   2181 HD22 ASN A 234      30.734  25.270  -0.725  1.00  0.00      RA0  H
ATOM   2182  C   ASN A 234      30.404  30.690   1.155  1.00  0.00      RA0  C
ATOM   2183  O   ASN A 234      30.860  31.034   2.257  1.00  0.00      RA0  O
ATOM   2184  N   LEU A 235      29.266  31.150   0.627  1.00  0.00      RA0  N
ATOM   2185  H   LEU A 235      28.995  30.872  -0.299  1.00  0.00      RA0  H
ATOM   2186  CA  LEU A 235      28.326  31.974   1.328  1.00  0.00      RA0  C
ATOM   2187  CB  LEU A 235      28.234  33.357   0.689  1.00  0.00      RA0  C
ATOM   2188  CG  LEU A 235      27.301  34.316   1.427  1.00  0.00      RA0  C
ATOM   2189  CD1 LEU A 235      27.696  34.488   2.894  1.00  0.00      RA0  C
ATOM   2190  CD2 LEU A 235      27.198  35.659   0.703  1.00  0.00      RA0  C
ATOM   2191  C   LEU A 235      26.971  31.277   1.303  1.00  0.00      RA0  C
ATOM   2192  O   LEU A 235      26.360  31.076   0.224  1.00  0.00      RA0  O
ATOM   2193  N   TYR A 236      26.522  30.899   2.494  1.00  0.00      RA0  N
ATOM   2194  H   TYR A 236      27.070  31.087   3.310  1.00  0.00      RA0  H
ATOM   2195  CA  TYR A 236      25.247  30.214   2.640  1.00  0.00      RA0  C
ATOM   2196  CB  TYR A 236      24.919  29.894   4.091  1.00  0.00      RA0  C
ATOM   2197  CG  TYR A 236      23.676  29.028   4.161  1.00  0.00      RA0  C
ATOM   2198  CD1 TYR A 236      23.739  27.680   3.823  1.00  0.00      RA0  C
ATOM   2199  CE1 TYR A 236      22.614  26.871   3.956  1.00  0.00      RA0  C
ATOM   2200  CD2 TYR A 236      22.469  29.573   4.582  1.00  0.00      RA0  C
ATOM   2201  CE2 TYR A 236      21.343  28.766   4.705  1.00  0.00      RA0  C
ATOM   2202  CZ  TYR A 236      21.418  27.409   4.420  1.00  0.00      RA0  C
ATOM   2203  OH  TYR A 236      20.303  26.607   4.611  1.00  0.00      RA0  O
ATOM   2204  HH  TYR A 236      20.529  25.707   4.355  1.00  0.00      RA0  H
ATOM   2205  C   TYR A 236      24.144  31.086   2.032  1.00  0.00      RA0  C
ATOM   2206  O   TYR A 236      24.106  32.313   2.217  1.00  0.00      RA0  O
ATOM   2207  N   GLY A 237      23.246  30.435   1.316  1.00  0.00      RA0  N
ATOM   2208  H   GLY A 237      23.348  29.450   1.184  1.00  0.00      RA0  H
ATOM   2209  CA  GLY A 237      22.192  31.105   0.599  1.00  0.00      RA0  C
ATOM   2210  C   GLY A 237      22.547  31.302  -0.857  1.00  0.00      RA0  C
ATOM   2211  O   GLY A 237      21.666  31.439  -1.692  1.00  0.00      RA0  O
ATOM   2212  N   GLN A 238      23.843  31.343  -1.166  1.00  0.00      RA0  N
ATOM   2213  H   GLN A 238      24.540  31.220  -0.459  1.00  0.00      RA0  H
ATOM   2214  CA  GLN A 238      24.307  31.522  -2.538  1.00  0.00      RA0  C
ATOM   2215  CB  GLN A 238      25.203  32.753  -2.644  1.00  0.00      RA0  C
ATOM   2216  CG  GLN A 238      24.327  33.995  -2.457  1.00  0.00      RA0  C
ATOM   2217  CD  GLN A 238      25.118  35.273  -2.625  1.00  0.00      RA0  C
ATOM   2218  OE1 GLN A 238      24.921  36.248  -1.909  1.00  0.00      RA0  O
ATOM   2219  NE2 GLN A 238      26.020  35.237  -3.615  1.00  0.00      RA0  N
ATOM   2220 HE21 GLN A 238      26.117  34.456  -4.245  1.00  0.00      RA0  H
ATOM   2221 HE22 GLN A 238      26.679  35.967  -3.783  1.00  0.00      RA0  H
ATOM   2222  C   GLN A 238      24.942  30.239  -3.057  1.00  0.00      RA0  C
ATOM   2223  O   GLN A 238      24.418  29.622  -3.995  1.00  0.00      RA0  O
ATOM   2224  N   GLU A 239      26.053  29.798  -2.480  1.00  0.00      RA0  N
ATOM   2225  H   GLU A 239      26.490  30.337  -1.756  1.00  0.00      RA0  H
ATOM   2226  CA  GLU A 239      26.675  28.534  -2.930  1.00  0.00      RA0  C
ATOM   2227  CB  GLU A 239      28.124  28.497  -2.450  1.00  0.00      RA0  C
ATOM   2228  CG  GLU A 239      29.137  29.240  -3.330  1.00  0.00      RA0  C
ATOM   2229  CD  GLU A 239      28.828  30.716  -3.482  1.00  0.00      RA0  C
ATOM   2230  OE1 GLU A 239      28.865  31.456  -2.498  1.00  0.00      RA0  O
ATOM   2231  OE2 GLU A 239      28.574  31.136  -4.606  1.00  0.00      RA0  O
ATOM   2232  C   GLU A 239      25.933  27.271  -2.514  1.00  0.00      RA0  C
ATOM   2233  O   GLU A 239      26.139  26.226  -3.112  1.00  0.00      RA0  O
ATOM   2234  N   MSE A 240      25.119  27.368  -1.464  1.00  0.00      RA0  N
ATOM   2235  H   MSE A 240      24.988  28.227  -0.970  1.00  0.00      RA0  H
ATOM   2236  CA  MSE A 240      24.269  26.270  -1.053  1.00  0.00      RA0  C
ATOM   2237  CB  MSE A 240      25.040  25.189  -0.293  1.00  0.00      RA0  C
ATOM   2238  CG  MSE A 240      25.639  25.651   1.036  1.00  0.00      RA0  C
ATOM   2239  SE  MSE A 240      26.977  26.840   0.871  1.00  0.00      RA0  S
ATOM   2240  CE  MSE A 240      27.412  26.915   2.615  1.00  0.00      RA0  C
ATOM   2241  C   MSE A 240      23.074  26.743  -0.209  1.00  0.00      RA0  C
ATOM   2242  O   MSE A 240      23.028  27.868   0.285  1.00  0.00      RA0  O
ATOM   2243  N   ASP A 241      22.115  25.848  -0.068  1.00  0.00      RA0  N
ATOM   2244  H   ASP A 241      22.065  24.963  -0.534  1.00  0.00      RA0  H
ATOM   2245  CA  ASP A 241      20.985  26.060   0.851  1.00  0.00      RA0  C
ATOM   2246  CB  ASP A 241      19.936  26.958   0.189  1.00  0.00      RA0  C
ATOM   2247  CG  ASP A 241      19.085  26.091  -0.717  1.00  0.00      RA0  C
ATOM   2248  OD1 ASP A 241      19.618  25.448  -1.612  1.00  0.00      RA0  O
ATOM   2249  OD2 ASP A 241      17.892  25.963  -0.466  1.00  0.00      RA0  O
ATOM   2250  C   ASP A 241      20.379  24.703   1.105  1.00  0.00      RA0  C
ATOM   2251  O   ASP A 241      20.979  23.675   0.726  1.00  0.00      RA0  O
ATOM   2252  N   GLU A 242      19.212  24.647   1.743  1.00  0.00      RA0  N
ATOM   2253  H   GLU A 242      18.647  25.469   1.790  1.00  0.00      RA0  H
ATOM   2254  CA  GLU A 242      18.651  23.352   2.133  1.00  0.00      RA0  C
ATOM   2255  CB  GLU A 242      17.368  23.576   2.934  1.00  0.00      RA0  C
ATOM   2256  CG  GLU A 242      17.466  24.578   4.083  1.00  0.00      RA0  C
ATOM   2257  CD  GLU A 242      17.932  23.871   5.332  1.00  0.00      RA0  C
ATOM   2258  OE1 GLU A 242      18.223  22.683   5.265  1.00  0.00      RA0  O
ATOM   2259  OE2 GLU A 242      17.977  24.504   6.381  1.00  0.00      RA0  O
ATOM   2260  C   GLU A 242      18.278  22.431   0.982  1.00  0.00      RA0  C
ATOM   2261  O   GLU A 242      18.046  21.243   1.204  1.00  0.00      RA0  O
ATOM   2262  N   THR A 243      18.251  22.974  -0.234  1.00  0.00      RA0  N
ATOM   2263  H   THR A 243      18.478  23.941  -0.377  1.00  0.00      RA0  H
ATOM   2264  CA  THR A 243      17.926  22.200  -1.441  1.00  0.00      RA0  C
ATOM   2265  CB  THR A 243      16.908  22.985  -2.286  1.00  0.00      RA0  C
ATOM   2266  OG1 THR A 243      17.406  24.240  -2.766  1.00  0.00      RA0  O
ATOM   2267  HG1 THR A 243      17.779  24.742  -2.034  1.00  0.00      RA0  H
ATOM   2268  CG2 THR A 243      15.626  23.203  -1.481  1.00  0.00      RA0  C
ATOM   2269  C   THR A 243      19.141  21.692  -2.195  1.00  0.00      RA0  C
ATOM   2270  O   THR A 243      18.994  20.964  -3.182  1.00  0.00      RA0  O
ATOM   2271  N   ILE A 244      20.331  22.094  -1.749  1.00  0.00      RA0  N
ATOM   2272  H   ILE A 244      20.399  22.639  -0.910  1.00  0.00      RA0  H
ATOM   2273  CA  ILE A 244      21.581  21.781  -2.428  1.00  0.00      RA0  C
ATOM   2274  CB  ILE A 244      22.318  23.073  -2.808  1.00  0.00      RA0  C
ATOM   2275  CG2 ILE A 244      23.720  22.814  -3.365  1.00  0.00      RA0  C
ATOM   2276  CG1 ILE A 244      21.474  23.856  -3.810  1.00  0.00      RA0  C
ATOM   2277  CD1 ILE A 244      21.109  23.001  -5.023  1.00  0.00      RA0  C
ATOM   2278  C   ILE A 244      22.465  20.857  -1.601  1.00  0.00      RA0  C
ATOM   2279  O   ILE A 244      22.743  21.144  -0.436  1.00  0.00      RA0  O
ATOM   2280  N   SER A 245      22.978  19.801  -2.244  1.00  0.00      RA0  N
ATOM   2281  H   SER A 245      22.797  19.693  -3.219  1.00  0.00      RA0  H
ATOM   2282  CA  SER A 245      23.866  18.868  -1.601  1.00  0.00      RA0  C
ATOM   2283  CB  SER A 245      23.979  17.664  -2.539  1.00  0.00      RA0  C
ATOM   2284  OG  SER A 245      24.958  16.729  -2.072  1.00  0.00      RA0  O
ATOM   2285  HG  SER A 245      24.445  15.990  -1.739  1.00  0.00      RA0  H
ATOM   2286  C   SER A 245      25.237  19.526  -1.367  1.00  0.00      RA0  C
ATOM   2287  O   SER A 245      25.682  20.283  -2.225  1.00  0.00      RA0  O
ATOM   2288  N   PRO A 246      25.924  19.234  -0.270  1.00  0.00      RA0  N
ATOM   2289  CD  PRO A 246      25.502  18.384   0.833  1.00  0.00      RA0  C
ATOM   2290  CA  PRO A 246      27.298  19.749  -0.108  1.00  0.00      RA0  C
ATOM   2291  CB  PRO A 246      27.702  19.198   1.264  1.00  0.00      RA0  C
ATOM   2292  CG  PRO A 246      26.811  17.982   1.497  1.00  0.00      RA0  C
ATOM   2293  C   PRO A 246      28.197  19.301  -1.264  1.00  0.00      RA0  C
ATOM   2294  O   PRO A 246      29.143  20.032  -1.632  1.00  0.00      RA0  O
ATOM   2295  N   LEU A 247      27.880  18.149  -1.874  1.00  0.00      RA0  N
ATOM   2296  H   LEU A 247      27.051  17.648  -1.612  1.00  0.00      RA0  H
ATOM   2297  CA  LEU A 247      28.665  17.623  -2.980  1.00  0.00      RA0  C
ATOM   2298  CB  LEU A 247      28.188  16.220  -3.353  1.00  0.00      RA0  C
ATOM   2299  CG  LEU A 247      28.181  15.244  -2.175  1.00  0.00      RA0  C
ATOM   2300  CD1 LEU A 247      27.584  13.895  -2.574  1.00  0.00      RA0  C
ATOM   2301  CD2 LEU A 247      29.562  15.087  -1.538  1.00  0.00      RA0  C
ATOM   2302  C   LEU A 247      28.625  18.535  -4.204  1.00  0.00      RA0  C
ATOM   2303  O   LEU A 247      29.546  18.526  -5.009  1.00  0.00      RA0  O
ATOM   2304  N   ALA A 248      27.568  19.327  -4.321  1.00  0.00      RA0  N
ATOM   2305  H   ALA A 248      26.884  19.363  -3.591  1.00  0.00      RA0  H
ATOM   2306  CA  ALA A 248      27.369  20.270  -5.437  1.00  0.00      RA0  C
ATOM   2307  CB  ALA A 248      25.898  20.290  -5.856  1.00  0.00      RA0  C
ATOM   2308  C   ALA A 248      27.794  21.707  -5.074  1.00  0.00      RA0  C
ATOM   2309  O   ALA A 248      27.575  22.639  -5.859  1.00  0.00      RA0  O
ATOM   2310  N   ALA A 249      28.371  21.860  -3.885  1.00  0.00      RA0  N
ATOM   2311  H   ALA A 249      28.528  21.073  -3.289  1.00  0.00      RA0  H
ATOM   2312  CA  ALA A 249      28.788  23.152  -3.359  1.00  0.00      RA0  C
ATOM   2313  CB  ALA A 249      27.960  23.517  -2.129  1.00  0.00      RA0  C
ATOM   2314  C   ALA A 249      30.270  23.147  -2.963  1.00  0.00      RA0  C
ATOM   2315  O   ALA A 249      30.702  23.907  -2.115  1.00  0.00      RA0  O
ATOM   2316  N   ASN A 250      31.036  22.280  -3.607  1.00  0.00      RA0  N
ATOM   2317  H   ASN A 250      30.620  21.700  -4.304  1.00  0.00      RA0  H
ATOM   2318  CA  ASN A 250      32.482  22.179  -3.337  1.00  0.00      RA0  C
ATOM   2319  CB  ASN A 250      33.269  23.397  -3.829  1.00  0.00      RA0  C
ATOM   2320  CG  ASN A 250      34.751  23.111  -3.704  1.00  0.00      RA0  C
ATOM   2321  OD1 ASN A 250      35.213  21.995  -3.902  1.00  0.00      RA0  O
ATOM   2322  ND2 ASN A 250      35.487  24.179  -3.381  1.00  0.00      RA0  N
ATOM   2323 HD21 ASN A 250      35.063  25.063  -3.183  1.00  0.00      RA0  H
ATOM   2324 HD22 ASN A 250      36.478  24.079  -3.340  1.00  0.00      RA0  H
ATOM   2325  C   ASN A 250      32.761  21.910  -1.864  1.00  0.00      RA0  C
ATOM   2326  O   ASN A 250      33.743  22.427  -1.336  1.00  0.00      RA0  O
ATOM   2327  N   MSE A 251      31.903  21.100  -1.211  1.00  0.00      RA0  N
ATOM   2328  H   MSE A 251      31.085  20.754  -1.674  1.00  0.00      RA0  H
ATOM   2329  CA  MSE A 251      32.087  20.727   0.185  1.00  0.00      RA0  C
ATOM   2330  CB  MSE A 251      30.922  21.201   1.053  1.00  0.00      RA0  C
ATOM   2331  CG  MSE A 251      30.718  22.714   1.031  1.00  0.00      RA0  C
ATOM   2332  SE  MSE A 251      29.300  23.233   2.006  1.00  0.00      RA0  S
ATOM   2333  CE  MSE A 251      29.945  22.781   3.623  1.00  0.00      RA0  C
ATOM   2334  C   MSE A 251      32.289  19.230   0.356  1.00  0.00      RA0  C
ATOM   2335  O   MSE A 251      32.310  18.724   1.466  1.00  0.00      RA0  O
ATOM   2336  N   GLY A 252      32.527  18.521  -0.744  1.00  0.00      RA0  N
ATOM   2337  H   GLY A 252      32.511  18.981  -1.632  1.00  0.00      RA0  H
ATOM   2338  CA  GLY A 252      32.811  17.085  -0.658  1.00  0.00      RA0  C
ATOM   2339  C   GLY A 252      33.976  16.799   0.295  1.00  0.00      RA0  C
ATOM   2340  O   GLY A 252      33.971  15.798   1.058  1.00  0.00      RA0  O
ATOM   2341  N   TRP A 253      34.991  17.641   0.210  1.00  0.00      RA0  N
ATOM   2342  H   TRP A 253      34.924  18.416  -0.416  1.00  0.00      RA0  H
ATOM   2343  CA  TRP A 253      36.197  17.479   0.996  1.00  0.00      RA0  C
ATOM   2344  CB  TRP A 253      37.266  18.509   0.610  1.00  0.00      RA0  C
ATOM   2345  CG  TRP A 253      36.929  19.960   0.887  1.00  0.00      RA0  C
ATOM   2346  CD2 TRP A 253      37.245  20.721   2.070  1.00  0.00      RA0  C
ATOM   2347  CE2 TRP A 253      36.649  22.490   1.520  1.00  0.00      RA0  C
ATOM   2348  CE3 TRP A 253      38.055  20.471   3.841  1.00  0.00      RA0  C
ATOM   2349  CD1 TRP A 253      36.335  20.863  -0.050  1.00  0.00      RA0  C
ATOM   2350  NE1 TRP A 253      36.163  22.208   0.242  1.00  0.00      RA0  N
ATOM   2351  HE1 TRP A 253      35.693  22.850  -0.337  1.00  0.00      RA0  H
ATOM   2352  CZ2 TRP A 253      36.810  24.012   2.723  1.00  0.00      RA0  C
ATOM   2353  CZ3 TRP A 253      38.256  22.004   5.031  1.00  0.00      RA0  C
ATOM   2354  CH2 TRP A 253      37.614  23.763   4.490  1.00  0.00      RA0  C
ATOM   2355  C   TRP A 253      35.916  17.534   2.484  1.00  0.00      RA0  C
ATOM   2356  O   TRP A 253      36.757  17.128   3.276  1.00  0.00      RA0  O
ATOM   2357  N   THR A 254      34.758  18.071   2.869  1.00  0.00      RA0  N
ATOM   2358  H   THR A 254      34.096  18.377   2.191  1.00  0.00      RA0  H
ATOM   2359  CA  THR A 254      34.404  18.171   4.283  1.00  0.00      RA0  C
ATOM   2360  CB  THR A 254      33.526  19.419   4.571  1.00  0.00      RA0  C
ATOM   2361  OG1 THR A 254      32.157  19.237   4.165  1.00  0.00      RA0  O
ATOM   2362  HG1 THR A 254      32.170  19.146   3.219  1.00  0.00      RA0  H
ATOM   2363  CG2 THR A 254      34.033  20.681   3.907  1.00  0.00      RA0  C
ATOM   2364  C   THR A 254      33.587  16.989   4.797  1.00  0.00      RA0  C
ATOM   2365  O   THR A 254      33.267  16.939   5.988  1.00  0.00      RA0  O
ATOM   2366  N   ILE A 255      33.257  16.046   3.925  1.00  0.00      RA0  N
ATOM   2367  H   ILE A 255      33.668  16.038   3.013  1.00  0.00      RA0  H
ATOM   2368  CA  ILE A 255      32.444  14.906   4.342  1.00  0.00      RA0  C
ATOM   2369  CB  ILE A 255      31.459  14.433   3.273  1.00  0.00      RA0  C
ATOM   2370  CG2 ILE A 255      30.427  13.514   3.934  1.00  0.00      RA0  C
ATOM   2371  CG1 ILE A 255      30.783  15.598   2.541  1.00  0.00      RA0  C
ATOM   2372  CD1 ILE A 255      29.964  16.505   3.462  1.00  0.00      RA0  C
ATOM   2373  C   ILE A 255      33.352  13.791   4.823  1.00  0.00      RA0  C
ATOM   2374  O   ILE A 255      34.159  13.254   4.058  1.00  0.00      RA0  O
ATOM   2375  N   ALA A 256      33.192  13.431   6.087  1.00  0.00      RA0  N
ATOM   2376  H   ALA A 256      32.469  13.896   6.596  1.00  0.00      RA0  H
ATOM   2377  CA  ALA A 256      33.960  12.356   6.709  1.00  0.00      RA0  C
ATOM   2378  CB  ALA A 256      34.244  12.655   8.174  1.00  0.00      RA0  C
ATOM   2379  C   ALA A 256      33.215  11.032   6.566  1.00  0.00      RA0  C
ATOM   2380  O   ALA A 256      32.539  10.595   7.469  1.00  0.00      RA0  O
ATOM   2381  N   TRP A 257      33.338  10.385   5.405  1.00  0.00      RA0  N
ATOM   2382  H   TRP A 257      33.937  10.792   4.712  1.00  0.00      RA0  H
ATOM   2383  CA  TRP A 257      32.592   9.142   5.141  1.00  0.00      RA0  C
ATOM   2384  CB  TRP A 257      32.776   8.681   3.690  1.00  0.00      RA0  C
ATOM   2385  CG  TRP A 257      32.552   9.809   2.709  1.00  0.00      RA0  C
ATOM   2386  CD2 TRP A 257      31.304  10.297   2.171  1.00  0.00      RA0  C
ATOM   2387  CE2 TRP A 257      31.609  11.348   1.274  1.00  0.00      RA0  C
ATOM   2388  CE3 TRP A 257      29.980   9.931   2.375  1.00  0.00      RA0  C
ATOM   2389  CD1 TRP A 257      33.542  10.600   2.105  1.00  0.00      RA0  C
ATOM   2390  NE1 TRP A 257      32.991  11.510   1.260  1.00  0.00      RA0  N
ATOM   2391  HE1 TRP A 257      33.495  12.182   0.753  1.00  0.00      RA0  H
ATOM   2392  CZ2 TRP A 257      30.580  12.002   0.605  1.00  0.00      RA0  C
ATOM   2393  CZ3 TRP A 257      28.961  10.593   1.700  1.00  0.00      RA0  C
ATOM   2394  CH2 TRP A 257      29.260  11.623   0.817  1.00  0.00      RA0  C
ATOM   2395  C   TRP A 257      33.013   8.009   6.068  1.00  0.00      RA0  C
ATOM   2396  O   TRP A 257      32.180   7.220   6.548  1.00  0.00      RA0  O
ATOM   2397  N   GLU A 258      34.316   7.914   6.324  1.00  0.00      RA0  N
ATOM   2398  H   GLU A 258      34.953   8.625   6.035  1.00  0.00      RA0  H
ATOM   2399  CA  GLU A 258      34.824   6.879   7.215  1.00  0.00      RA0  C
ATOM   2400  CB  GLU A 258      36.094   6.221   6.665  1.00  0.00      RA0  C
ATOM   2401  CG  GLU A 258      35.748   5.181   5.594  1.00  0.00      RA0  C
ATOM   2402  CD  GLU A 258      34.735   4.207   6.168  1.00  0.00      RA0  C
ATOM   2403  OE1 GLU A 258      35.051   3.523   7.140  1.00  0.00      RA0  O
ATOM   2404  OE2 GLU A 258      33.605   4.188   5.688  1.00  0.00      RA0  O
ATOM   2405  C   GLU A 258      35.008   7.492   8.597  1.00  0.00      RA0  C
ATOM   2406  O   GLU A 258      35.400   8.650   8.685  1.00  0.00      RA0  O
ATOM   2407  N   PRO A 259      34.736   6.765   9.685  1.00  0.00      RA0  N
ATOM   2408  CD  PRO A 259      34.897   7.312  11.027  1.00  0.00      RA0  C
ATOM   2409  CA  PRO A 259      34.299   5.371   9.697  1.00  0.00      RA0  C
ATOM   2410  CB  PRO A 259      34.637   4.954  11.128  1.00  0.00      RA0  C
ATOM   2411  CG  PRO A 259      34.411   6.211  11.960  1.00  0.00      RA0  C
ATOM   2412  C   PRO A 259      32.834   5.247   9.296  1.00  0.00      RA0  C
ATOM   2413  O   PRO A 259      32.029   6.113   9.667  1.00  0.00      RA0  O
ATOM   2414  N   ALA A 260      32.529   4.188   8.555  1.00  0.00      RA0  N
ATOM   2415  H   ALA A 260      33.297   3.673   8.158  1.00  0.00      RA0  H
ATOM   2416  CA  ALA A 260      31.192   3.923   8.026  1.00  0.00      RA0  C
ATOM   2417  CB  ALA A 260      31.171   2.627   7.215  1.00  0.00      RA0  C
ATOM   2418  C   ALA A 260      30.138   3.805   9.102  1.00  0.00      RA0  C
ATOM   2419  O   ALA A 260      28.960   4.052   8.837  1.00  0.00      RA0  O
ATOM   2420  N   ASP A 261      30.539   3.435  10.314  1.00  0.00      RA0  N
ATOM   2421  H   ASP A 261      31.502   3.394  10.589  1.00  0.00      RA0  H
ATOM   2422  CA  ASP A 261      29.585   3.218  11.397  1.00  0.00      RA0  C
ATOM   2423  CB  ASP A 261      30.226   2.312  12.446  1.00  0.00      RA0  C
ATOM   2424  CG  ASP A 261      31.270   3.131  13.205  1.00  0.00      RA0  C
ATOM   2425  OD1 ASP A 261      32.131   3.733  12.567  1.00  0.00      RA0  O
ATOM   2426  OD2 ASP A 261      31.220   3.188  14.431  1.00  0.00      RA0  O
ATOM   2427  C   ASP A 261      29.212   4.466  12.159  1.00  0.00      RA0  C
ATOM   2428  O   ASP A 261      28.453   4.397  13.132  1.00  0.00      RA0  O
ATOM   2429  N   ARG A 262      29.736   5.609  11.747  1.00  0.00      RA0  N
ATOM   2430  H   ARG A 262      30.383   5.601  10.985  1.00  0.00      RA0  H
ATOM   2431  CA  ARG A 262      29.318   6.867  12.343  1.00  0.00      RA0  C
ATOM   2432  CB  ARG A 262      30.379   7.959  12.217  1.00  0.00      RA0  C
ATOM   2433  CG  ARG A 262      29.806   9.284  12.734  1.00  0.00      RA0  C
ATOM   2434  CD  ARG A 262      30.696  10.507  12.532  1.00  0.00      RA0  C
ATOM   2435  NE  ARG A 262      30.988  10.770  11.125  1.00  0.00      RA0  N
ATOM   2436  HE  ARG A 262      31.544  10.088  10.639  1.00  0.00      RA0  H
ATOM   2437  CZ  ARG A 262      30.606  11.969  10.592  1.00  0.00      RA0  C
ATOM   2438  NH1 ARG A 262      29.825  12.806  11.321  1.00  0.00      RA0  N
ATOM   2439 HH11 ARG A 262      29.582  13.747  11.039  1.00  0.00      RA0  H
ATOM   2440 HH12 ARG A 262      29.416  12.526  12.202  1.00  0.00      RA0  H
ATOM   2441  NH2 ARG A 262      31.017  12.277   9.340  1.00  0.00      RA0  N
ATOM   2442 HH21 ARG A 262      30.797  13.151   8.888  1.00  0.00      RA0  H
ATOM   2443 HH22 ARG A 262      31.573  11.630   8.796  1.00  0.00      RA0  H
ATOM   2444  C   ARG A 262      28.042   7.389  11.657  1.00  0.00      RA0  C
ATOM   2445  O   ARG A 262      28.080   7.868  10.541  1.00  0.00      RA0  O
ATOM   2446  N   ASP A 263      26.942   7.332  12.388  1.00  0.00      RA0  N
ATOM   2447  H   ASP A 263      26.996   6.970  13.316  1.00  0.00      RA0  H
ATOM   2448  CA  ASP A 263      25.668   7.872  11.955  1.00  0.00      RA0  C
ATOM   2449  CB  ASP A 263      24.502   7.286  12.744  1.00  0.00      RA0  C
ATOM   2450  CG  ASP A 263      23.226   7.883  12.189  1.00  0.00      RA0  C
ATOM   2451  OD1 ASP A 263      23.161   8.092  10.979  1.00  0.00      RA0  O
ATOM   2452  OD2 ASP A 263      22.309   8.148  12.963  1.00  0.00      RA0  O
ATOM   2453  C   ASP A 263      25.683   9.379  12.085  1.00  0.00      RA0  C
ATOM   2454  O   ASP A 263      26.083   9.924  13.117  1.00  0.00      RA0  O
ATOM   2455  N   PHE A 264      25.256  10.062  11.034  1.00  0.00      RA0  N
ATOM   2456  H   PHE A 264      24.735   9.567  10.333  1.00  0.00      RA0  H
ATOM   2457  CA  PHE A 264      25.059  11.496  11.096  1.00  0.00      RA0  C
ATOM   2458  CB  PHE A 264      26.330  12.289  10.753  1.00  0.00      RA0  C
ATOM   2459  CG  PHE A 264      26.796  12.110   9.327  1.00  0.00      RA0  C
ATOM   2460  CD1 PHE A 264      26.308  12.938   8.322  1.00  0.00      RA0  C
ATOM   2461  CD2 PHE A 264      27.747  11.143   9.025  1.00  0.00      RA0  C
ATOM   2462  CE1 PHE A 264      26.805  12.832   7.029  1.00  0.00      RA0  C
ATOM   2463  CE2 PHE A 264      28.251  11.042   7.733  1.00  0.00      RA0  C
ATOM   2464  CZ  PHE A 264      27.796  11.901   6.740  1.00  0.00      RA0  C
ATOM   2465  C   PHE A 264      23.870  11.875  10.224  1.00  0.00      RA0  C
ATOM   2466  O   PHE A 264      23.512  11.145   9.305  1.00  0.00      RA0  O
ATOM   2467  N   ILE A 265      23.266  13.012  10.523  1.00  0.00      RA0  N
ATOM   2468  H   ILE A 265      23.693  13.593  11.219  1.00  0.00      RA0  H
ATOM   2469  CA  ILE A 265      22.069  13.439   9.815  1.00  0.00      RA0  C
ATOM   2470  CB  ILE A 265      21.448  14.658  10.502  1.00  0.00      RA0  C
ATOM   2471  CG2 ILE A 265      20.093  15.010   9.885  1.00  0.00      RA0  C
ATOM   2472  CG1 ILE A 265      21.359  14.471  12.013  1.00  0.00      RA0  C
ATOM   2473  CD1 ILE A 265      20.970  15.761  12.732  1.00  0.00      RA0  C
ATOM   2474  C   ILE A 265      22.411  13.803   8.383  1.00  0.00      RA0  C
ATOM   2475  O   ILE A 265      23.336  14.573   8.142  1.00  0.00      RA0  O
ATOM   2476  N   GLY A 266      21.694  13.189   7.447  1.00  0.00      RA0  N
ATOM   2477  H   GLY A 266      21.035  12.481   7.703  1.00  0.00      RA0  H
ATOM   2478  CA  GLY A 266      21.956  13.377   6.009  1.00  0.00      RA0  C
ATOM   2479  C   GLY A 266      22.772  12.263   5.385  1.00  0.00      RA0  C
ATOM   2480  O   GLY A 266      22.902  12.218   4.166  1.00  0.00      RA0  O
ATOM   2481  N   ARG A 267      23.273  11.338   6.203  1.00  0.00      RA0  N
ATOM   2482  H   ARG A 267      23.036  11.337   7.177  1.00  0.00      RA0  H
ATOM   2483  CA  ARG A 267      24.264  10.372   5.743  1.00  0.00      RA0  C
ATOM   2484  CB  ARG A 267      24.839   9.445   6.823  1.00  0.00      RA0  C
ATOM   2485  CG  ARG A 267      25.986   8.687   6.139  1.00  0.00      RA0  C
ATOM   2486  CD  ARG A 267      26.809   7.655   6.912  1.00  0.00      RA0  C
ATOM   2487  NE  ARG A 267      27.807   7.114   5.986  1.00  0.00      RA0  N
ATOM   2488  HE  ARG A 267      27.530   6.992   5.020  1.00  0.00      RA0  H
ATOM   2489  CZ  ARG A 267      29.086   6.835   6.374  1.00  0.00      RA0  C
ATOM   2490  NH1 ARG A 267      29.469   6.991   7.663  1.00  0.00      RA0  N
ATOM   2491 HH11 ARG A 267      30.431   6.854   7.937  1.00  0.00      RA0  H
ATOM   2492 HH12 ARG A 267      28.819   7.237   8.393  1.00  0.00      RA0  H
ATOM   2493  NH2 ARG A 267      29.956   6.412   5.436  1.00  0.00      RA0  N
ATOM   2494 HH21 ARG A 267      30.920   6.200   5.660  1.00  0.00      RA0  H
ATOM   2495 HH22 ARG A 267      29.664   6.321   4.470  1.00  0.00      RA0  H
ATOM   2496  C   ARG A 267      23.779   9.532   4.586  1.00  0.00      RA0  C
ATOM   2497  O   ARG A 267      24.436   9.471   3.571  1.00  0.00      RA0  O
ATOM   2498  N   GLU A 268      22.630   8.882   4.712  1.00  0.00      RA0  N
ATOM   2499  H   GLU A 268      22.002   9.173   5.437  1.00  0.00      RA0  H
ATOM   2500  CA  GLU A 268      22.198   7.978   3.636  1.00  0.00      RA0  C
ATOM   2501  CB  GLU A 268      21.070   7.042   4.101  1.00  0.00      RA0  C
ATOM   2502  CG  GLU A 268      20.210   7.552   5.265  1.00  0.00      RA0  C
ATOM   2503  CD  GLU A 268      19.668   8.925   4.933  1.00  0.00      RA0  C
ATOM   2504  OE1 GLU A 268      18.850   9.024   4.026  1.00  0.00      RA0  O
ATOM   2505  OE2 GLU A 268      20.122   9.901   5.532  1.00  0.00      RA0  O
ATOM   2506  C   GLU A 268      21.822   8.751   2.370  1.00  0.00      RA0  C
ATOM   2507  O   GLU A 268      22.071   8.283   1.265  1.00  0.00      RA0  O
ATOM   2508  N   ALA A 269      21.224   9.927   2.516  1.00  0.00      RA0  N
ATOM   2509  H   ALA A 269      20.884  10.185   3.427  1.00  0.00      RA0  H
ATOM   2510  CA  ALA A 269      20.878  10.736   1.313  1.00  0.00      RA0  C
ATOM   2511  CB  ALA A 269      20.113  11.983   1.728  1.00  0.00      RA0  C
ATOM   2512  C   ALA A 269      22.157  11.136   0.573  1.00  0.00      RA0  C
ATOM   2513  O   ALA A 269      22.237  11.113  -0.660  1.00  0.00      RA0  O
ATOM   2514  N   LEU A 270      23.169  11.466   1.347  1.00  0.00      RA0  N
ATOM   2515  H   LEU A 270      23.043  11.433   2.342  1.00  0.00      RA0  H
ATOM   2516  CA  LEU A 270      24.458  11.851   0.806  1.00  0.00      RA0  C
ATOM   2517  CB  LEU A 270      25.341  12.384   1.924  1.00  0.00      RA0  C
ATOM   2518  CG  LEU A 270      26.236  13.502   1.416  1.00  0.00      RA0  C
ATOM   2519  CD1 LEU A 270      25.422  14.544   0.654  1.00  0.00      RA0  C
ATOM   2520  CD2 LEU A 270      27.040  14.127   2.549  1.00  0.00      RA0  C
ATOM   2521  C   LEU A 270      25.115  10.691   0.071  1.00  0.00      RA0  C
ATOM   2522  O   LEU A 270      25.678  10.870  -1.011  1.00  0.00      RA0  O
ATOM   2523  N   GLU A 271      25.041   9.490   0.650  1.00  0.00      RA0  N
ATOM   2524  H   GLU A 271      24.602   9.399   1.547  1.00  0.00      RA0  H
ATOM   2525  CA  GLU A 271      25.599   8.306   0.008  1.00  0.00      RA0  C
ATOM   2526  CB  GLU A 271      25.604   7.088   0.942  1.00  0.00      RA0  C
ATOM   2527  CG  GLU A 271      26.414   7.268   2.238  1.00  0.00      RA0  C
ATOM   2528  CD  GLU A 271      27.922   7.151   2.070  1.00  0.00      RA0  C
ATOM   2529  OE1 GLU A 271      28.590   6.898   3.072  1.00  0.00      RA0  O
ATOM   2530  OE2 GLU A 271      28.443   7.311   0.970  1.00  0.00      RA0  O
ATOM   2531  C   GLU A 271      24.949   8.043  -1.335  1.00  0.00      RA0  C
ATOM   2532  O   GLU A 271      25.613   7.631  -2.296  1.00  0.00      RA0  O
ATOM   2533  N   VAL A 272      23.629   8.230  -1.400  1.00  0.00      RA0  N
ATOM   2534  H   VAL A 272      23.131   8.487  -0.569  1.00  0.00      RA0  H
ATOM   2535  CA  VAL A 272      22.913   8.064  -2.654  1.00  0.00      RA0  C
ATOM   2536  CB  VAL A 272      21.401   8.114  -2.423  1.00  0.00      RA0  C
ATOM   2537  CG1 VAL A 272      20.627   8.087  -3.743  1.00  0.00      RA0  C
ATOM   2538  CG2 VAL A 272      20.970   6.981  -1.492  1.00  0.00      RA0  C
ATOM   2539  C   VAL A 272      23.351   9.134  -3.669  1.00  0.00      RA0  C
ATOM   2540  O   VAL A 272      23.580   8.838  -4.844  1.00  0.00      RA0  O
ATOM   2541  N   GLN A 273      23.486  10.370  -3.202  1.00  0.00      RA0  N
ATOM   2542  H   GLN A 273      23.313  10.531  -2.229  1.00  0.00      RA0  H
ATOM   2543  CA  GLN A 273      23.943  11.461  -4.065  1.00  0.00      RA0  C
ATOM   2544  CB  GLN A 273      23.828  12.775  -3.296  1.00  0.00      RA0  C
ATOM   2545  CG  GLN A 273      22.345  13.064  -3.045  1.00  0.00      RA0  C
ATOM   2546  CD  GLN A 273      22.183  14.029  -1.891  1.00  0.00      RA0  C
ATOM   2547  OE1 GLN A 273      23.059  14.835  -1.602  1.00  0.00      RA0  O
ATOM   2548  NE2 GLN A 273      21.000  13.916  -1.259  1.00  0.00      RA0  N
ATOM   2549 HE21 GLN A 273      20.376  13.176  -1.511  1.00  0.00      RA0  H
ATOM   2550 HE22 GLN A 273      20.679  14.517  -0.520  1.00  0.00      RA0  H
ATOM   2551  C   GLN A 273      25.334  11.173  -4.634  1.00  0.00      RA0  C
ATOM   2552  O   GLN A 273      25.568  11.387  -5.817  1.00  0.00      RA0  O
ATOM   2553  N   ARG A 274      26.231  10.646  -3.796  1.00  0.00      RA0  N
ATOM   2554  H   ARG A 274      25.966  10.451  -2.851  1.00  0.00      RA0  H
ATOM   2555  CA  ARG A 274      27.565  10.283  -4.262  1.00  0.00      RA0  C
ATOM   2556  CB  ARG A 274      28.389   9.909  -3.031  1.00  0.00      RA0  C
ATOM   2557  CG  ARG A 274      29.838   9.527  -3.313  1.00  0.00      RA0  C
ATOM   2558  CD  ARG A 274      30.694   9.550  -2.043  1.00  0.00      RA0  C
ATOM   2559  NE  ARG A 274      30.320   8.541  -1.050  1.00  0.00      RA0  N
ATOM   2560  HE  ARG A 274      29.389   8.481  -0.660  1.00  0.00      RA0  H
ATOM   2561  CZ  ARG A 274      31.306   7.715  -0.602  1.00  0.00      RA0  C
ATOM   2562  NH1 ARG A 274      32.522   7.795  -1.160  1.00  0.00      RA0  N
ATOM   2563 HH11 ARG A 274      33.257   7.175  -0.831  1.00  0.00      RA0  H
ATOM   2564 HH12 ARG A 274      32.779   8.420  -1.891  1.00  0.00      RA0  H
ATOM   2565  NH2 ARG A 274      31.082   6.825   0.380  1.00  0.00      RA0  N
ATOM   2566 HH21 ARG A 274      31.823   6.199   0.666  1.00  0.00      RA0  H
ATOM   2567 HH22 ARG A 274      30.178   6.762   0.844  1.00  0.00      RA0  H
ATOM   2568  C   ARG A 274      27.530   9.170  -5.311  1.00  0.00      RA0  C
ATOM   2569  O   ARG A 274      28.216   9.245  -6.333  1.00  0.00      RA0  O
ATOM   2570  N   GLU A 275      26.704   8.163  -5.069  1.00  0.00      RA0  N
ATOM   2571  H   GLU A 275      26.189   8.116  -4.209  1.00  0.00      RA0  H
ATOM   2572  CA  GLU A 275      26.486   7.079  -6.026  1.00  0.00      RA0  C
ATOM   2573  CB  GLU A 275      25.534   6.017  -5.474  1.00  0.00      RA0  C
ATOM   2574  CG  GLU A 275      26.113   5.186  -4.330  1.00  0.00      RA0  C
ATOM   2575  CD  GLU A 275      25.100   4.134  -3.924  1.00  0.00      RA0  C
ATOM   2576  OE1 GLU A 275      23.954   4.493  -3.655  1.00  0.00      RA0  O
ATOM   2577  OE2 GLU A 275      25.457   2.957  -3.889  1.00  0.00      RA0  O
ATOM   2578  C   GLU A 275      25.951   7.572  -7.361  1.00  0.00      RA0  C
ATOM   2579  O   GLU A 275      26.364   7.113  -8.426  1.00  0.00      RA0  O
ATOM   2580  N   HIS A 276      24.971   8.463  -7.308  1.00  0.00      RA0  N
ATOM   2581  H   HIS A 276      24.688   8.814  -6.415  1.00  0.00      RA0  H
ATOM   2582  CA  HIS A 276      24.309   8.917  -8.514  1.00  0.00      RA0  C
ATOM   2583  CB  HIS A 276      22.937   9.507  -8.184  1.00  0.00      RA0  C
ATOM   2584  CG  HIS A 276      21.872   8.439  -8.107  1.00  0.00      RA0  C
ATOM   2585  ND1 HIS A 276      20.652   8.593  -8.654  1.00  0.00      RA0  N
ATOM   2586  HD1 HIS A 276      20.340   9.379  -9.148  1.00  0.00      RA0  H
ATOM   2587  CD2 HIS A 276      21.936   7.184  -7.494  1.00  0.00      RA0  C
ATOM   2588  NE2 HIS A 276      20.732   6.584  -7.682  1.00  0.00      RA0  N
ATOM   2589  CE1 HIS A 276      19.945   7.449  -8.394  1.00  0.00      RA0  C
ATOM   2590  C   HIS A 276      25.104   9.966  -9.265  1.00  0.00      RA0  C
ATOM   2591  O   HIS A 276      24.933  10.098 -10.475  1.00  0.00      RA0  O
ATOM   2592  N   GLY A 277      25.919  10.718  -8.523  1.00  0.00      RA0  N
ATOM   2593  H   GLY A 277      25.921  10.596  -7.531  1.00  0.00      RA0  H
ATOM   2594  CA  GLY A 277      26.588  11.904  -9.048  1.00  0.00      RA0  C
ATOM   2595  C   GLY A 277      25.760  13.145  -8.814  1.00  0.00      RA0  C
ATOM   2596  O   GLY A 277      24.514  13.078  -8.742  1.00  0.00      RA0  O
ATOM   2597  N   THR A 278      26.440  14.288  -8.703  1.00  0.00      RA0  N
ATOM   2598  H   THR A 278      27.435  14.326  -8.756  1.00  0.00      RA0  H
ATOM   2599  CA  THR A 278      25.757  15.568  -8.526  1.00  0.00      RA0  C
ATOM   2600  CB  THR A 278      26.008  15.884  -7.062  1.00  0.00      RA0  C
ATOM   2601  OG1 THR A 278      27.173  15.150  -6.657  1.00  0.00      RA0  O
ATOM   2602  HG1 THR A 278      27.913  15.625  -7.017  1.00  0.00      RA0  H
ATOM   2603  CG2 THR A 278      24.820  15.516  -6.170  1.00  0.00      RA0  C
ATOM   2604  C   THR A 278      26.320  16.617  -9.470  1.00  0.00      RA0  C
ATOM   2605  O   THR A 278      27.309  16.391 -10.188  1.00  0.00      RA0  O
ATOM   2606  N   GLU A 279      25.679  17.769  -9.444  1.00  0.00      RA0  N
ATOM   2607  H   GLU A 279      24.890  17.881  -8.844  1.00  0.00      RA0  H
ATOM   2608  CA  GLU A 279      26.239  18.968 -10.038  1.00  0.00      RA0  C
ATOM   2609  CB  GLU A 279      25.309  20.165  -9.867  1.00  0.00      RA0  C
ATOM   2610  CG  GLU A 279      23.870  20.040 -10.352  1.00  0.00      RA0  C
ATOM   2611  CD  GLU A 279      23.141  21.258  -9.823  1.00  0.00      RA0  C
ATOM   2612  OE1 GLU A 279      22.126  21.114  -9.150  1.00  0.00      RA0  O
ATOM   2613  OE2 GLU A 279      23.612  22.369 -10.036  1.00  0.00      RA0  O
ATOM   2614  C   GLU A 279      27.507  19.356  -9.262  1.00  0.00      RA0  C
ATOM   2615  O   GLU A 279      27.809  18.772  -8.218  1.00  0.00      RA0  O
ATOM   2616  N   LYS A 280      28.275  20.295  -9.804  1.00  0.00      RA0  N
ATOM   2617  H   LYS A 280      28.016  20.768 -10.651  1.00  0.00      RA0  H
ATOM   2618  CA  LYS A 280      29.527  20.680  -9.184  1.00  0.00      RA0  C
ATOM   2619  CB  LYS A 280      30.743  19.768  -9.447  1.00  0.00      RA0  C
ATOM   2620  CG  LYS A 280      31.467  19.627 -10.787  1.00  0.00      RA0  C
ATOM   2621  CD  LYS A 280      32.414  18.418 -10.644  1.00  0.00      RA0  C
ATOM   2622  CE  LYS A 280      33.444  18.147 -11.752  1.00  0.00      RA0  C
ATOM   2623  NZ  LYS A 280      33.948  16.777 -11.590  1.00  0.00      RA0  N
ATOM   2624  HZ1 LYS A 280      34.857  16.583 -12.057  1.00  0.00      RA0  H
ATOM   2625  HZ2 LYS A 280      34.160  16.553 -10.596  1.00  0.00      RA0  H
ATOM   2626  HZ3 LYS A 280      33.246  16.102 -11.953  1.00  0.00      RA0  H
ATOM   2627  C   LYS A 280      29.683  22.178  -9.211  1.00  0.00      RA0  C
ATOM   2628  O   LYS A 280      29.246  22.849 -10.129  1.00  0.00      RA0  O
ATOM   2629  N   LEU A 281      30.353  22.677  -8.200  1.00  0.00      RA0  N
ATOM   2630  H   LEU A 281      30.819  22.058  -7.573  1.00  0.00      RA0  H
ATOM   2631  CA  LEU A 281      30.658  24.089  -8.112  1.00  0.00      RA0  C
ATOM   2632  CB  LEU A 281      30.674  24.520  -6.646  1.00  0.00      RA0  C
ATOM   2633  CG  LEU A 281      30.784  26.030  -6.432  1.00  0.00      RA0  C
ATOM   2634  CD1 LEU A 281      29.497  26.754  -6.823  1.00  0.00      RA0  C
ATOM   2635  CD2 LEU A 281      31.196  26.369  -5.001  1.00  0.00      RA0  C
ATOM   2636  C   LEU A 281      32.011  24.336  -8.760  1.00  0.00      RA0  C
ATOM   2637  O   LEU A 281      33.034  23.759  -8.374  1.00  0.00      RA0  O
ATOM   2638  N   VAL A 282      32.001  25.160  -9.805  1.00  0.00      RA0  N
ATOM   2639  H   VAL A 282      31.160  25.636 -10.050  1.00  0.00      RA0  H
ATOM   2640  CA  VAL A 282      33.204  25.528 -10.522  1.00  0.00      RA0  C
ATOM   2641  CB  VAL A 282      33.128  25.096 -11.988  1.00  0.00      RA0  C
ATOM   2642  CG1 VAL A 282      32.991  23.578 -12.114  1.00  0.00      RA0  C
ATOM   2643  CG2 VAL A 282      32.023  25.857 -12.726  1.00  0.00      RA0  C
ATOM   2644  C   VAL A 282      33.445  27.044 -10.439  1.00  0.00      RA0  C
ATOM   2645  O   VAL A 282      32.574  27.810 -10.004  1.00  0.00      RA0  O
ATOM   2646  N   GLY A 283      34.626  27.468 -10.858  1.00  0.00      RA0  N
ATOM   2647  H   GLY A 283      35.246  26.814 -11.294  1.00  0.00      RA0  H
ATOM   2648  CA  GLY A 283      34.939  28.875 -11.012  1.00  0.00      RA0  C
ATOM   2649  C   GLY A 283      34.754  29.281 -12.453  1.00  0.00      RA0  C
ATOM   2650  O   GLY A 283      34.875  28.456 -13.373  1.00  0.00      RA0  O
ATOM   2651  N   LEU A 284      34.425  30.550 -12.656  1.00  0.00      RA0  N
ATOM   2652  H   LEU A 284      34.309  31.168 -11.876  1.00  0.00      RA0  H
ATOM   2653  CA  LEU A 284      34.368  31.156 -13.992  1.00  0.00      RA0  C
ATOM   2654  CB  LEU A 284      32.943  31.551 -14.376  1.00  0.00      RA0  C
ATOM   2655  CG  LEU A 284      31.934  30.408 -14.454  1.00  0.00      RA0  C
ATOM   2656  CD1 LEU A 284      30.537  30.947 -14.757  1.00  0.00      RA0  C
ATOM   2657  CD2 LEU A 284      32.347  29.327 -15.452  1.00  0.00      RA0  C
ATOM   2658  C   LEU A 284      35.194  32.425 -13.939  1.00  0.00      RA0  C
ATOM   2659  O   LEU A 284      35.170  33.133 -12.939  1.00  0.00      RA0  O
ATOM   2660  N   VAL A 285      35.932  32.657 -15.018  1.00  0.00      RA0  N
ATOM   2661  H   VAL A 285      35.896  32.008 -15.781  1.00  0.00      RA0  H
ATOM   2662  CA  VAL A 285      36.717  33.865 -15.231  1.00  0.00      RA0  C
ATOM   2663  CB  VAL A 285      38.199  33.475 -15.266  1.00  0.00      RA0  C
ATOM   2664  CG1 VAL A 285      39.080  34.575 -15.859  1.00  0.00      RA0  C
ATOM   2665  CG2 VAL A 285      38.672  33.018 -13.885  1.00  0.00      RA0  C
ATOM   2666  C   VAL A 285      36.307  34.525 -16.554  1.00  0.00      RA0  C
ATOM   2667  O   VAL A 285      36.271  33.894 -17.616  1.00  0.00      RA0  O
ATOM   2668  N   MSE A 286      36.020  35.818 -16.490  1.00  0.00      RA0  N
ATOM   2669  H   MSE A 286      36.102  36.316 -15.621  1.00  0.00      RA0  H
ATOM   2670  CA  MSE A 286      35.698  36.579 -17.670  1.00  0.00      RA0  C
ATOM   2671  CB  MSE A 286      34.250  37.054 -17.646  1.00  0.00      RA0  C
ATOM   2672  CG  MSE A 286      33.857  37.717 -18.966  1.00  0.00      RA0  C
ATOM   2673  SE  MSE A 286      32.151  38.275 -18.959  1.00  0.00      RA0  S
ATOM   2674  CE  MSE A 286      32.314  39.489 -17.648  1.00  0.00      RA0  C
ATOM   2675  C   MSE A 286      36.644  37.771 -17.754  1.00  0.00      RA0  C
ATOM   2676  O   MSE A 286      36.491  38.724 -17.011  1.00  0.00      RA0  O
ATOM   2677  N   THR A 287      37.660  37.670 -18.609  1.00  0.00      RA0  N
ATOM   2678  H   THR A 287      37.824  36.819 -19.108  1.00  0.00      RA0  H
ATOM   2679  CA  THR A 287      38.602  38.789 -18.835  1.00  0.00      RA0  C
ATOM   2680  CB  THR A 287      39.804  38.090 -19.427  1.00  0.00      RA0  C
ATOM   2681  OG1 THR A 287      39.707  36.712 -19.031  1.00  0.00      RA0  O
ATOM   2682  HG1 THR A 287      40.536  36.302 -19.251  1.00  0.00      RA0  H
ATOM   2683  CG2 THR A 287      41.130  38.714 -18.987  1.00  0.00      RA0  C
ATOM   2684  C   THR A 287      38.007  39.900 -19.698  1.00  0.00      RA0  C
ATOM   2685  O   THR A 287      38.496  41.041 -19.694  1.00  0.00      RA0  O
ATOM   2686  N   GLU A 288      36.976  39.563 -20.459  1.00  0.00      RA0  N
ATOM   2687  H   GLU A 288      36.559  38.664 -20.347  1.00  0.00      RA0  H
ATOM   2688  CA  GLU A 288      36.258  40.542 -21.252  1.00  0.00      RA0  C
ATOM   2689  CB  GLU A 288      35.266  39.912 -22.247  1.00  0.00      RA0  C
ATOM   2690  CG  GLU A 288      35.179  40.575 -23.647  1.00  0.00      RA0  C
ATOM   2691  CD  GLU A 288      33.845  41.278 -23.935  1.00  0.00      RA0  C
ATOM   2692  OE1 GLU A 288      33.497  42.220 -23.226  1.00  0.00      RA0  O
ATOM   2693  OE2 GLU A 288      33.136  40.901 -24.882  1.00  0.00      RA0  O
ATOM   2694  C   GLU A 288      35.578  41.524 -20.326  1.00  0.00      RA0  C
ATOM   2695  O   GLU A 288      35.261  41.196 -19.186  1.00  0.00      RA0  O
ATOM   2696  N   LYS A 289      35.355  42.734 -20.814  1.00  0.00      RA0  N
ATOM   2697  H   LYS A 289      35.241  42.798 -21.808  1.00  0.00      RA0  H
ATOM   2698  CA  LYS A 289      34.808  43.781 -19.965  1.00  0.00      RA0  C
ATOM   2699  CB  LYS A 289      35.124  45.186 -20.472  1.00  0.00      RA0  C
ATOM   2700  CG  LYS A 289      36.652  45.325 -20.376  1.00  0.00      RA0  C
ATOM   2701  CD  LYS A 289      37.160  44.725 -19.051  1.00  0.00      RA0  C
ATOM   2702  CE  LYS A 289      38.661  44.416 -19.034  1.00  0.00      RA0  C
ATOM   2703  NZ  LYS A 289      38.916  43.247 -18.177  1.00  0.00      RA0  N
ATOM   2704  HZ1 LYS A 289      39.936  43.166 -18.000  1.00  0.00      RA0  H
ATOM   2705  HZ2 LYS A 289      38.421  43.341 -17.269  1.00  0.00      RA0  H
ATOM   2706  HZ3 LYS A 289      38.592  42.375 -18.657  1.00  0.00      RA0  H
ATOM   2707  C   LYS A 289      33.379  43.426 -19.595  1.00  0.00      RA0  C
ATOM   2708  O   LYS A 289      32.632  42.874 -20.400  1.00  0.00      RA0  O
ATOM   2709  N   GLY A 290      33.013  43.721 -18.356  1.00  0.00      RA0  N
ATOM   2710  H   GLY A 290      33.673  44.009 -17.662  1.00  0.00      RA0  H
ATOM   2711  CA  GLY A 290      31.687  43.389 -17.865  1.00  0.00      RA0  C
ATOM   2712  C   GLY A 290      31.833  42.752 -16.507  1.00  0.00      RA0  C
ATOM   2713  O   GLY A 290      32.950  42.444 -16.062  1.00  0.00      RA0  O
ATOM   2714  N   VAL A 291      30.708  42.562 -15.838  1.00  0.00      RA0  N
ATOM   2715  H   VAL A 291      29.805  42.745 -16.228  1.00  0.00      RA0  H
ATOM   2716  CA  VAL A 291      30.709  41.920 -14.517  1.00  0.00      RA0  C
ATOM   2717  CB  VAL A 291      30.400  42.936 -13.405  1.00  0.00      RA0  C
ATOM   2718  CG1 VAL A 291      30.406  42.275 -12.024  1.00  0.00      RA0  C
ATOM   2719  CG2 VAL A 291      31.357  44.129 -13.443  1.00  0.00      RA0  C
ATOM   2720  C   VAL A 291      29.698  40.769 -14.489  1.00  0.00      RA0  C
ATOM   2721  O   VAL A 291      28.548  40.905 -14.924  1.00  0.00      RA0  O
ATOM   2722  N   LEU A 292      30.166  39.625 -14.000  1.00  0.00      RA0  N
ATOM   2723  H   LEU A 292      31.055  39.640 -13.547  1.00  0.00      RA0  H
ATOM   2724  CA  LEU A 292      29.327  38.462 -13.794  1.00  0.00      RA0  C
ATOM   2725  CB  LEU A 292      30.204  37.231 -13.567  1.00  0.00      RA0  C
ATOM   2726  CG  LEU A 292      31.075  36.891 -14.778  1.00  0.00      RA0  C
ATOM   2727  CD1 LEU A 292      32.120  35.820 -14.457  1.00  0.00      RA0  C
ATOM   2728  CD2 LEU A 292      30.224  36.514 -15.990  1.00  0.00      RA0  C
ATOM   2729  C   LEU A 292      28.431  38.707 -12.569  1.00  0.00      RA0  C
ATOM   2730  O   LEU A 292      28.914  39.162 -11.524  1.00  0.00      RA0  O
ATOM   2731  N   ARG A 293      27.134  38.411 -12.709  1.00  0.00      RA0  N
ATOM   2732  H   ARG A 293      26.819  37.917 -13.518  1.00  0.00      RA0  H
ATOM   2733  CA  ARG A 293      26.157  38.651 -11.644  1.00  0.00      RA0  C
ATOM   2734  CB  ARG A 293      24.799  39.213 -12.071  1.00  0.00      RA0  C
ATOM   2735  CG  ARG A 293      24.502  40.485 -12.855  1.00  0.00      RA0  C
ATOM   2736  CD  ARG A 293      22.965  40.675 -12.866  1.00  0.00      RA0  C
ATOM   2737  NE  ARG A 293      22.255  39.461 -13.305  1.00  0.00      RA0  N
ATOM   2738  HE  ARG A 293      22.419  39.214 -14.265  1.00  0.00      RA0  H
ATOM   2739  CZ  ARG A 293      21.490  38.705 -12.428  1.00  0.00      RA0  C
ATOM   2740  NH1 ARG A 293      21.226  39.143 -11.177  1.00  0.00      RA0  N
ATOM   2741 HH11 ARG A 293      20.774  38.536 -10.483  1.00  0.00      RA0  H
ATOM   2742 HH12 ARG A 293      21.469  40.060 -10.877  1.00  0.00      RA0  H
ATOM   2743  NH2 ARG A 293      21.001  37.506 -12.802  1.00  0.00      RA0  N
ATOM   2744 HH21 ARG A 293      20.490  36.987 -12.095  1.00  0.00      RA0  H
ATOM   2745 HH22 ARG A 293      21.127  37.100 -13.710  1.00  0.00      RA0  H
ATOM   2746  C   ARG A 293      25.599  37.355 -11.079  1.00  0.00      RA0  C
ATOM   2747  O   ARG A 293      25.424  36.381 -11.806  1.00  0.00      RA0  O
ATOM   2748  N   ASN A 294      25.240  37.378  -9.799  1.00  0.00      RA0  N
ATOM   2749  H   ASN A 294      25.456  38.174  -9.236  1.00  0.00      RA0  H
ATOM   2750  CA  ASN A 294      24.497  36.266  -9.191  1.00  0.00      RA0  C
ATOM   2751  CB  ASN A 294      23.929  36.611  -7.816  1.00  0.00      RA0  C
ATOM   2752  CG  ASN A 294      24.992  36.773  -6.758  1.00  0.00      RA0  C
ATOM   2753  OD1 ASN A 294      26.193  36.808  -7.025  1.00  0.00      RA0  O
ATOM   2754  ND2 ASN A 294      24.456  36.906  -5.533  1.00  0.00      RA0  N
ATOM   2755 HD21 ASN A 294      23.460  36.867  -5.435  1.00  0.00      RA0  H
ATOM   2756 HD22 ASN A 294      24.980  37.028  -4.688  1.00  0.00      RA0  H
ATOM   2757  C   ASN A 294      23.291  35.885 -10.049  1.00  0.00      RA0  C
ATOM   2758  O   ASN A 294      22.611  36.762 -10.617  1.00  0.00      RA0  O
ATOM   2759  N   GLU A 295      23.046  34.590 -10.131  1.00  0.00      RA0  N
ATOM   2760  H   GLU A 295      23.679  33.961  -9.682  1.00  0.00      RA0  H
ATOM   2761  CA  GLU A 295      21.881  34.003 -10.797  1.00  0.00      RA0  C
ATOM   2762  CB  GLU A 295      20.498  34.558 -10.373  1.00  0.00      RA0  C
ATOM   2763  CG  GLU A 295      20.281  35.241  -9.009  1.00  0.00      RA0  C
ATOM   2764  CD  GLU A 295      20.138  36.751  -9.231  1.00  0.00      RA0  C
ATOM   2765  OE1 GLU A 295      19.494  37.146 -10.207  1.00  0.00      RA0  O
ATOM   2766  OE2 GLU A 295      20.723  37.538  -8.485  1.00  0.00      RA0  O
ATOM   2767  C   GLU A 295      21.911  34.023 -12.341  1.00  0.00      RA0  C
ATOM   2768  O   GLU A 295      20.986  33.530 -12.981  1.00  0.00      RA0  O
ATOM   2769  N   LEU A 296      22.949  34.586 -12.954  1.00  0.00      RA0  N
ATOM   2770  H   LEU A 296      23.698  34.953 -12.400  1.00  0.00      RA0  H
ATOM   2771  CA  LEU A 296      23.110  34.493 -14.398  1.00  0.00      RA0  C
ATOM   2772  CB  LEU A 296      24.349  35.308 -14.784  1.00  0.00      RA0  C
ATOM   2773  CG  LEU A 296      24.487  35.695 -16.257  1.00  0.00      RA0  C
ATOM   2774  CD1 LEU A 296      23.359  36.622 -16.713  1.00  0.00      RA0  C
ATOM   2775  CD2 LEU A 296      25.855  36.319 -16.537  1.00  0.00      RA0  C
ATOM   2776  C   LEU A 296      23.217  33.013 -14.834  1.00  0.00      RA0  C
ATOM   2777  O   LEU A 296      23.923  32.228 -14.197  1.00  0.00      RA0  O
ATOM   2778  N   PRO A 297      22.509  32.611 -15.885  1.00  0.00      RA0  N
ATOM   2779  CD  PRO A 297      21.468  33.367 -16.564  1.00  0.00      RA0  C
ATOM   2780  CA  PRO A 297      22.690  31.265 -16.443  1.00  0.00      RA0  C
ATOM   2781  CB  PRO A 297      21.586  31.187 -17.502  1.00  0.00      RA0  C
ATOM   2782  CG  PRO A 297      20.580  32.284 -17.158  1.00  0.00      RA0  C
ATOM   2783  C   PRO A 297      24.068  31.043 -17.084  1.00  0.00      RA0  C
ATOM   2784  O   PRO A 297      24.695  31.984 -17.585  1.00  0.00      RA0  O
ATOM   2785  N   VAL A 298      24.496  29.790 -17.072  1.00  0.00      RA0  N
ATOM   2786  H   VAL A 298      23.909  29.073 -16.684  1.00  0.00      RA0  H
ATOM   2787  CA  VAL A 298      25.767  29.376 -17.650  1.00  0.00      RA0  C
ATOM   2788  CB  VAL A 298      26.714  28.918 -16.538  1.00  0.00      RA0  C
ATOM   2789  CG1 VAL A 298      28.072  28.512 -17.105  1.00  0.00      RA0  C
ATOM   2790  CG2 VAL A 298      26.840  29.960 -15.430  1.00  0.00      RA0  C
ATOM   2791  C   VAL A 298      25.457  28.200 -18.559  1.00  0.00      RA0  C
ATOM   2792  O   VAL A 298      24.972  27.172 -18.079  1.00  0.00      RA0  O
ATOM   2793  N   ARG A 299      25.730  28.330 -19.853  1.00  0.00      RA0  N
ATOM   2794  H   ARG A 299      26.208  29.133 -20.204  1.00  0.00      RA0  H
ATOM   2795  CA  ARG A 299      25.339  27.304 -20.783  1.00  0.00      RA0  C
ATOM   2796  CB  ARG A 299      24.383  27.852 -21.831  1.00  0.00      RA0  C
ATOM   2797  CG  ARG A 299      23.050  28.203 -21.197  1.00  0.00      RA0  C
ATOM   2798  CD  ARG A 299      21.996  28.633 -22.205  1.00  0.00      RA0  C
ATOM   2799  NE  ARG A 299      20.737  28.749 -21.489  1.00  0.00      RA0  N
ATOM   2800  HE  ARG A 299      20.468  27.975 -20.896  1.00  0.00      RA0  H
ATOM   2801  CZ  ARG A 299      19.996  29.882 -21.509  1.00  0.00      RA0  C
ATOM   2802  NH1 ARG A 299      20.343  30.886 -22.346  1.00  0.00      RA0  N
ATOM   2803 HH11 ARG A 299      19.835  31.747 -22.396  1.00  0.00      RA0  H
ATOM   2804 HH12 ARG A 299      21.140  30.800 -22.953  1.00  0.00      RA0  H
ATOM   2805  NH2 ARG A 299      18.940  29.964 -20.679  1.00  0.00      RA0  N
ATOM   2806 HH21 ARG A 299      18.276  30.708 -20.642  1.00  0.00      RA0  H
ATOM   2807 HH22 ARG A 299      18.811  29.215 -19.992  1.00  0.00      RA0  H
ATOM   2808  C   ARG A 299      26.519  26.656 -21.488  1.00  0.00      RA0  C
ATOM   2809  O   ARG A 299      27.532  27.302 -21.806  1.00  0.00      RA0  O
ATOM   2810  N   PHE A 300      26.362  25.362 -21.718  1.00  0.00      RA0  N
ATOM   2811  H   PHE A 300      25.522  24.874 -21.454  1.00  0.00      RA0  H
ATOM   2812  CA  PHE A 300      27.330  24.589 -22.461  1.00  0.00      RA0  C
ATOM   2813  CB  PHE A 300      28.558  24.258 -21.598  1.00  0.00      RA0  C
ATOM   2814  CG  PHE A 300      28.184  23.447 -20.374  1.00  0.00      RA0  C
ATOM   2815  CD1 PHE A 300      27.743  24.084 -19.218  1.00  0.00      RA0  C
ATOM   2816  CD2 PHE A 300      28.296  22.061 -20.396  1.00  0.00      RA0  C
ATOM   2817  CE1 PHE A 300      27.433  23.341 -18.085  1.00  0.00      RA0  C
ATOM   2818  CE2 PHE A 300      27.987  21.317 -19.263  1.00  0.00      RA0  C
ATOM   2819  CZ  PHE A 300      27.566  21.958 -18.104  1.00  0.00      RA0  C
ATOM   2820  C   PHE A 300      26.674  23.306 -22.983  1.00  0.00      RA0  C
ATOM   2821  O   PHE A 300      25.535  22.967 -22.621  1.00  0.00      RA0  O
ATOM   2822  N   THR A 301      27.376  22.629 -23.884  1.00  0.00      RA0  N
ATOM   2823  H   THR A 301      28.280  22.909 -24.200  1.00  0.00      RA0  H
ATOM   2824  CA  THR A 301      26.934  21.344 -24.416  1.00  0.00      RA0  C
ATOM   2825  CB  THR A 301      26.796  21.600 -25.899  1.00  0.00      RA0  C
ATOM   2826  OG1 THR A 301      26.372  22.964 -26.069  1.00  0.00      RA0  O
ATOM   2827  HG1 THR A 301      26.254  23.092 -27.000  1.00  0.00      RA0  H
ATOM   2828  CG2 THR A 301      25.852  20.618 -26.591  1.00  0.00      RA0  C
ATOM   2829  C   THR A 301      27.989  20.306 -24.065  1.00  0.00      RA0  C
ATOM   2830  O   THR A 301      29.174  20.558 -24.288  1.00  0.00      RA0  O
ATOM   2831  N   ASP A 302      27.580  19.152 -23.528  1.00  0.00      RA0  N
ATOM   2832  H   ASP A 302      26.609  18.911 -23.478  1.00  0.00      RA0  H
ATOM   2833  CA  ASP A 302      28.564  18.123 -23.156  1.00  0.00      RA0  C
ATOM   2834  CB  ASP A 302      27.983  17.206 -22.073  1.00  0.00      RA0  C
ATOM   2835  CG  ASP A 302      27.496  15.919 -22.704  1.00  0.00      RA0  C
ATOM   2836  OD1 ASP A 302      26.580  15.950 -23.514  1.00  0.00      RA0  O
ATOM   2837  OD2 ASP A 302      28.084  14.877 -22.445  1.00  0.00      RA0  O
ATOM   2838  C   ASP A 302      28.993  17.345 -24.374  1.00  0.00      RA0  C
ATOM   2839  O   ASP A 302      28.489  17.576 -25.474  1.00  0.00      RA0  O
ATOM   2840  N   ALA A 303      29.948  16.438 -24.178  1.00  0.00      RA0  N
ATOM   2841  H   ALA A 303      30.082  16.123 -23.237  1.00  0.00      RA0  H
ATOM   2842  CA  ALA A 303      30.554  15.735 -25.303  1.00  0.00      RA0  C
ATOM   2843  CB  ALA A 303      31.693  14.836 -24.821  1.00  0.00      RA0  C
ATOM   2844  C   ALA A 303      29.544  14.886 -26.056  1.00  0.00      RA0  C
ATOM   2845  O   ALA A 303      29.715  14.642 -27.238  1.00  0.00      RA0  O
ATOM   2846  N   GLN A 304      28.482  14.467 -25.370  1.00  0.00      RA0  N
ATOM   2847  H   GLN A 304      28.329  14.775 -24.427  1.00  0.00      RA0  H
ATOM   2848  CA  GLN A 304      27.435  13.648 -25.963  1.00  0.00      RA0  C
ATOM   2849  CB  GLN A 304      26.872  12.647 -24.959  1.00  0.00      RA0  C
ATOM   2850  CG  GLN A 304      27.423  11.233 -25.188  1.00  0.00      RA0  C
ATOM   2851  CD  GLN A 304      28.920  11.144 -24.916  1.00  0.00      RA0  C
ATOM   2852  OE1 GLN A 304      29.352  10.714 -23.853  1.00  0.00      RA0  O
ATOM   2853  NE2 GLN A 304      29.703  11.497 -25.957  1.00  0.00      RA0  N
ATOM   2854 HE21 GLN A 304      29.315  11.889 -26.793  1.00  0.00      RA0  H
ATOM   2855 HE22 GLN A 304      30.696  11.394 -25.910  1.00  0.00      RA0  H
ATOM   2856  C   GLN A 304      26.352  14.498 -26.663  1.00  0.00      RA0  C
ATOM   2857  O   GLN A 304      25.423  13.951 -27.245  1.00  0.00      RA0  O
ATOM   2858  N   GLY A 305      26.476  15.823 -26.599  1.00  0.00      RA0  N
ATOM   2859  H   GLY A 305      27.160  16.212 -25.978  1.00  0.00      RA0  H
ATOM   2860  CA  GLY A 305      25.537  16.742 -27.241  1.00  0.00      RA0  C
ATOM   2861  C   GLY A 305      24.366  17.210 -26.386  1.00  0.00      RA0  C
ATOM   2862  O   GLY A 305      23.473  17.922 -26.886  1.00  0.00      RA0  O
ATOM   2863  N   ASN A 306      24.350  16.828 -25.110  1.00  0.00      RA0  N
ATOM   2864  H   ASN A 306      25.165  16.392 -24.729  1.00  0.00      RA0  H
ATOM   2865  CA  ASN A 306      23.293  17.265 -24.215  1.00  0.00      RA0  C
ATOM   2866  CB  ASN A 306      23.330  16.526 -22.877  1.00  0.00      RA0  C
ATOM   2867  CG  ASN A 306      23.104  15.041 -23.031  1.00  0.00      RA0  C
ATOM   2868  OD1 ASN A 306      21.983  14.576 -23.219  1.00  0.00      RA0  O
ATOM   2869  ND2 ASN A 306      24.231  14.315 -22.909  1.00  0.00      RA0  N
ATOM   2870 HD21 ASN A 306      25.119  14.780 -22.784  1.00  0.00      RA0  H
ATOM   2871 HD22 ASN A 306      24.259  13.319 -22.941  1.00  0.00      RA0  H
ATOM   2872  C   ASN A 306      23.555  18.737 -23.892  1.00  0.00      RA0  C
ATOM   2873  O   ASN A 306      24.662  19.087 -23.502  1.00  0.00      RA0  O
ATOM   2874  N   GLN A 307      22.558  19.592 -24.094  1.00  0.00      RA0  N
ATOM   2875  H   GLN A 307      21.655  19.227 -24.310  1.00  0.00      RA0  H
ATOM   2876  CA  GLN A 307      22.691  21.008 -23.702  1.00  0.00      RA0  C
ATOM   2877  CB  GLN A 307      21.762  21.847 -24.569  1.00  0.00      RA0  C
ATOM   2878  CG  GLN A 307      22.129  21.627 -26.036  1.00  0.00      RA0  C
ATOM   2879  CD  GLN A 307      21.065  22.213 -26.932  1.00  0.00      RA0  C
ATOM   2880  OE1 GLN A 307      20.571  23.315 -26.729  1.00  0.00      RA0  O
ATOM   2881  NE2 GLN A 307      20.731  21.392 -27.943  1.00  0.00      RA0  N
ATOM   2882 HE21 GLN A 307      21.189  20.506 -28.039  1.00  0.00      RA0  H
ATOM   2883 HE22 GLN A 307      20.031  21.645 -28.610  1.00  0.00      RA0  H
ATOM   2884  C   GLN A 307      22.391  21.139 -22.219  1.00  0.00      RA0  C
ATOM   2885  O   GLN A 307      21.406  20.566 -21.713  1.00  0.00      RA0  O
ATOM   2886  N   HIS A 308      23.245  21.895 -21.530  1.00  0.00      RA0  N
ATOM   2887  H   HIS A 308      23.928  22.440 -22.011  1.00  0.00      RA0  H
ATOM   2888  CA  HIS A 308      23.174  22.063 -20.094  1.00  0.00      RA0  C
ATOM   2889  CB  HIS A 308      24.327  21.326 -19.423  1.00  0.00      RA0  C
ATOM   2890  CG  HIS A 308      24.058  19.837 -19.445  1.00  0.00      RA0  C
ATOM   2891  ND1 HIS A 308      22.854  19.287 -19.709  1.00  0.00      RA0  N
ATOM   2892  HD1 HIS A 308      22.035  19.752 -19.994  1.00  0.00      RA0  H
ATOM   2893  CD2 HIS A 308      24.963  18.807 -19.174  1.00  0.00      RA0  C
ATOM   2894  NE2 HIS A 308      24.287  17.636 -19.271  1.00  0.00      RA0  N
ATOM   2895  CE1 HIS A 308      22.992  17.929 -19.600  1.00  0.00      RA0  C
ATOM   2896  C   HIS A 308      23.109  23.530 -19.723  1.00  0.00      RA0  C
ATOM   2897  O   HIS A 308      23.609  24.399 -20.439  1.00  0.00      RA0  O
ATOM   2898  N   GLU A 309      22.458  23.777 -18.599  1.00  0.00      RA0  N
ATOM   2899  H   GLU A 309      22.043  23.056 -18.044  1.00  0.00      RA0  H
ATOM   2900  CA  GLU A 309      22.377  25.103 -18.018  1.00  0.00      RA0  C
ATOM   2901  CB  GLU A 309      21.024  25.740 -18.361  1.00  0.00      RA0  C
ATOM   2902  CG  GLU A 309      20.882  27.193 -17.899  1.00  0.00      RA0  C
ATOM   2903  CD  GLU A 309      19.697  27.842 -18.595  1.00  0.00      RA0  C
ATOM   2904  OE1 GLU A 309      19.210  27.308 -19.587  1.00  0.00      RA0  O
ATOM   2905  OE2 GLU A 309      19.282  28.926 -18.201  1.00  0.00      RA0  O
ATOM   2906  C   GLU A 309      22.650  25.033 -16.528  1.00  0.00      RA0  C
ATOM   2907  O   GLU A 309      21.931  24.375 -15.789  1.00  0.00      RA0  O
ATOM   2908  N   GLY A 310      23.709  25.710 -16.106  1.00  0.00      RA0  N
ATOM   2909  H   GLY A 310      24.196  26.264 -16.769  1.00  0.00      RA0  H
ATOM   2910  CA  GLY A 310      23.991  25.941 -14.712  1.00  0.00      RA0  C
ATOM   2911  C   GLY A 310      23.645  27.360 -14.335  1.00  0.00      RA0  C
ATOM   2912  O   GLY A 310      22.960  28.061 -15.068  1.00  0.00      RA0  O
ATOM   2913  N   ILE A 311      24.158  27.787 -13.192  1.00  0.00      RA0  N
ATOM   2914  H   ILE A 311      24.730  27.186 -12.626  1.00  0.00      RA0  H
ATOM   2915  CA  ILE A 311      23.850  29.107 -12.679  1.00  0.00      RA0  C
ATOM   2916  CB  ILE A 311      22.547  29.012 -11.872  1.00  0.00      RA0  C
ATOM   2917  CG2 ILE A 311      22.663  27.991 -10.737  1.00  0.00      RA0  C
ATOM   2918  CG1 ILE A 311      22.064  30.376 -11.387  1.00  0.00      RA0  C
ATOM   2919  CD1 ILE A 311      20.736  30.284 -10.636  1.00  0.00      RA0  C
ATOM   2920  C   ILE A 311      24.996  29.670 -11.857  1.00  0.00      RA0  C
ATOM   2921  O   ILE A 311      25.632  28.948 -11.116  1.00  0.00      RA0  O
ATOM   2922  N   ILE A 312      25.275  30.961 -12.016  1.00  0.00      RA0  N
ATOM   2923  H   ILE A 312      24.707  31.494 -12.643  1.00  0.00      RA0  H
ATOM   2924  CA  ILE A 312      26.184  31.649 -11.097  1.00  0.00      RA0  C
ATOM   2925  CB  ILE A 312      26.552  33.020 -11.666  1.00  0.00      RA0  C
ATOM   2926  CG2 ILE A 312      27.362  33.855 -10.678  1.00  0.00      RA0  C
ATOM   2927  CG1 ILE A 312      27.295  32.843 -12.988  1.00  0.00      RA0  C
ATOM   2928  CD1 ILE A 312      27.768  34.169 -13.582  1.00  0.00      RA0  C
ATOM   2929  C   ILE A 312      25.583  31.771  -9.706  1.00  0.00      RA0  C
ATOM   2930  O   ILE A 312      24.445  32.273  -9.526  1.00  0.00      RA0  O
ATOM   2931  N   THR A 313      26.355  31.344  -8.720  1.00  0.00      RA0  N
ATOM   2932  H   THR A 313      27.267  30.954  -8.862  1.00  0.00      RA0  H
ATOM   2933  CA  THR A 313      25.942  31.436  -7.336  1.00  0.00      RA0  C
ATOM   2934  CB  THR A 313      26.458  30.166  -6.677  1.00  0.00      RA0  C
ATOM   2935  OG1 THR A 313      27.805  29.932  -7.098  1.00  0.00      RA0  O
ATOM   2936  HG1 THR A 313      28.323  30.172  -6.325  1.00  0.00      RA0  H
ATOM   2937  CG2 THR A 313      25.596  28.963  -7.066  1.00  0.00      RA0  C
ATOM   2938  C   THR A 313      26.412  32.753  -6.728  1.00  0.00      RA0  C
ATOM   2939  O   THR A 313      25.665  33.424  -5.992  1.00  0.00      RA0  O
ATOM   2940  N   SER A 314      27.657  33.130  -7.030  1.00  0.00      RA0  N
ATOM   2941  H   SER A 314      28.270  32.539  -7.559  1.00  0.00      RA0  H
ATOM   2942  CA  SER A 314      28.190  34.438  -6.623  1.00  0.00      RA0  C
ATOM   2943  CB  SER A 314      29.010  34.307  -5.335  1.00  0.00      RA0  C
ATOM   2944  OG  SER A 314      28.238  33.887  -4.201  1.00  0.00      RA0  O
ATOM   2945  HG  SER A 314      28.258  32.923  -4.200  1.00  0.00      RA0  H
ATOM   2946  C   SER A 314      29.105  34.945  -7.690  1.00  0.00      RA0  C
ATOM   2947  O   SER A 314      29.994  34.209  -8.140  1.00  0.00      RA0  O
ATOM   2948  N   GLY A 315      28.901  36.186  -8.097  1.00  0.00      RA0  N
ATOM   2949  H   GLY A 315      28.174  36.742  -7.682  1.00  0.00      RA0  H
ATOM   2950  CA  GLY A 315      29.794  36.828  -9.023  1.00  0.00      RA0  C
ATOM   2951  C   GLY A 315      30.290  38.164  -8.514  1.00  0.00      RA0  C
ATOM   2952  O   GLY A 315      29.679  38.787  -7.626  1.00  0.00      RA0  O
ATOM   2953  N   THR A 316      31.434  38.590  -9.028  1.00  0.00      RA0  N
ATOM   2954  H   THR A 316      31.962  38.051  -9.690  1.00  0.00      RA0  H
ATOM   2955  CA  THR A 316      31.988  39.885  -8.655  1.00  0.00      RA0  C
ATOM   2956  CB  THR A 316      32.450  39.661  -7.203  1.00  0.00      RA0  C
ATOM   2957  OG1 THR A 316      31.559  40.341  -6.320  1.00  0.00      RA0  O
ATOM   2958  HG1 THR A 316      30.704  39.936  -6.466  1.00  0.00      RA0  H
ATOM   2959  CG2 THR A 316      33.924  39.901  -6.878  1.00  0.00      RA0  C
ATOM   2960  C   THR A 316      33.059  40.335  -9.637  1.00  0.00      RA0  C
ATOM   2961  O   THR A 316      33.493  39.572 -10.521  1.00  0.00      RA0  O
ATOM   2962  N   PHE A 317      33.474  41.591  -9.496  1.00  0.00      RA0  N
ATOM   2963  H   PHE A 317      33.123  42.139  -8.737  1.00  0.00      RA0  H
ATOM   2964  CA  PHE A 317      34.704  42.043 -10.130  1.00  0.00      RA0  C
ATOM   2965  CB  PHE A 317      34.551  43.496 -10.572  1.00  0.00      RA0  C
ATOM   2966  CG  PHE A 317      35.704  43.900 -11.459  1.00  0.00      RA0  C
ATOM   2967  CD1 PHE A 317      36.846  44.471 -10.909  1.00  0.00      RA0  C
ATOM   2968  CD2 PHE A 317      35.612  43.707 -12.832  1.00  0.00      RA0  C
ATOM   2969  CE1 PHE A 317      37.888  44.871 -11.736  1.00  0.00      RA0  C
ATOM   2970  CE2 PHE A 317      36.653  44.110 -13.660  1.00  0.00      RA0  C
ATOM   2971  CZ  PHE A 317      37.784  44.703 -13.112  1.00  0.00      RA0  C
ATOM   2972  C   PHE A 317      35.833  41.884  -9.098  1.00  0.00      RA0  C
ATOM   2973  O   PHE A 317      35.757  42.443  -7.987  1.00  0.00      RA0  O
ATOM   2974  N   SER A 318      36.827  41.062  -9.440  1.00  0.00      RA0  N
ATOM   2975  H   SER A 318      36.899  40.700 -10.371  1.00  0.00      RA0  H
ATOM   2976  CA  SER A 318      37.974  40.804  -8.559  1.00  0.00      RA0  C
ATOM   2977  CB  SER A 318      38.615  39.505  -9.066  1.00  0.00      RA0  C
ATOM   2978  OG  SER A 318      39.879  39.228  -8.454  1.00  0.00      RA0  O
ATOM   2979  HG  SER A 318      39.724  39.142  -7.513  1.00  0.00      RA0  H
ATOM   2980  C   SER A 318      38.959  41.989  -8.500  1.00  0.00      RA0  C
ATOM   2981  O   SER A 318      39.617  42.278  -9.506  1.00  0.00      RA0  O
ATOM   2982  N   PRO A 319      39.077  42.671  -7.354  1.00  0.00      RA0  N
ATOM   2983  CD  PRO A 319      38.281  42.505  -6.148  1.00  0.00      RA0  C
ATOM   2984  CA  PRO A 319      40.064  43.743  -7.245  1.00  0.00      RA0  C
ATOM   2985  CB  PRO A 319      39.790  44.313  -5.848  1.00  0.00      RA0  C
ATOM   2986  CG  PRO A 319      38.371  43.874  -5.492  1.00  0.00      RA0  C
ATOM   2987  C   PRO A 319      41.499  43.247  -7.414  1.00  0.00      RA0  C
ATOM   2988  O   PRO A 319      42.308  43.949  -7.980  1.00  0.00      RA0  O
ATOM   2989  N   THR A 320      41.809  42.052  -6.922  1.00  0.00      RA0  N
ATOM   2990  H   THR A 320      41.156  41.474  -6.427  1.00  0.00      RA0  H
ATOM   2991  CA  THR A 320      43.177  41.529  -7.035  1.00  0.00      RA0  C
ATOM   2992  CB  THR A 320      43.272  40.374  -6.053  1.00  0.00      RA0  C
ATOM   2993  OG1 THR A 320      42.592  40.753  -4.850  1.00  0.00      RA0  O
ATOM   2994  HG1 THR A 320      41.752  40.280  -4.853  1.00  0.00      RA0  H
ATOM   2995  CG2 THR A 320      44.717  39.959  -5.772  1.00  0.00      RA0  C
ATOM   2996  C   THR A 320      43.516  41.153  -8.466  1.00  0.00      RA0  C
ATOM   2997  O   THR A 320      44.624  41.454  -8.958  1.00  0.00      RA0  O
ATOM   2998  N   LEU A 321      42.585  40.511  -9.159  1.00  0.00      RA0  N
ATOM   2999  H   LEU A 321      41.679  40.335  -8.767  1.00  0.00      RA0  H
ATOM   3000  CA  LEU A 321      42.878  40.035 -10.511  1.00  0.00      RA0  C
ATOM   3001  CB  LEU A 321      42.067  38.778 -10.804  1.00  0.00      RA0  C
ATOM   3002  CG  LEU A 321      42.400  37.639  -9.846  1.00  0.00      RA0  C
ATOM   3003  CD1 LEU A 321      41.435  36.463  -9.993  1.00  0.00      RA0  C
ATOM   3004  CD2 LEU A 321      43.856  37.210  -9.990  1.00  0.00      RA0  C
ATOM   3005  C   LEU A 321      42.640  41.067 -11.603  1.00  0.00      RA0  C
ATOM   3006  O   LEU A 321      43.277  41.029 -12.647  1.00  0.00      RA0  O
ATOM   3007  N   GLY A 322      41.710  41.986 -11.366  1.00  0.00      RA0  N
ATOM   3008  H   GLY A 322      41.205  41.953 -10.504  1.00  0.00      RA0  H
ATOM   3009  CA  GLY A 322      41.354  43.001 -12.326  1.00  0.00      RA0  C
ATOM   3010  C   GLY A 322      40.411  42.552 -13.429  1.00  0.00      RA0  C
ATOM   3011  O   GLY A 322      40.387  43.142 -14.494  1.00  0.00      RA0  O
ATOM   3012  N   TYR A 323      39.611  41.518 -13.164  1.00  0.00      RA0  N
ATOM   3013  H   TYR A 323      39.608  41.065 -12.269  1.00  0.00      RA0  H
ATOM   3014  CA  TYR A 323      38.576  41.082 -14.083  1.00  0.00      RA0  C
ATOM   3015  CB  TYR A 323      39.143  40.209 -15.213  1.00  0.00      RA0  C
ATOM   3016  CG  TYR A 323      40.000  39.074 -14.697  1.00  0.00      RA0  C
ATOM   3017  CD1 TYR A 323      39.429  37.990 -14.039  1.00  0.00      RA0  C
ATOM   3018  CE1 TYR A 323      40.226  36.938 -13.607  1.00  0.00      RA0  C
ATOM   3019  CD2 TYR A 323      41.375  39.105 -14.904  1.00  0.00      RA0  C
ATOM   3020  CE2 TYR A 323      42.172  38.047 -14.481  1.00  0.00      RA0  C
ATOM   3021  CZ  TYR A 323      41.596  36.957 -13.841  1.00  0.00      RA0  C
ATOM   3022  OH  TYR A 323      42.377  35.893 -13.437  1.00  0.00      RA0  O
ATOM   3023  HH  TYR A 323      43.296  36.113 -13.533  1.00  0.00      RA0  H
ATOM   3024  C   TYR A 323      37.495  40.349 -13.273  1.00  0.00      RA0  C
ATOM   3025  O   TYR A 323      37.658  40.139 -12.075  1.00  0.00      RA0  O
ATOM   3026  N   SER A 324      36.418  39.952 -13.952  1.00  0.00      RA0  N
ATOM   3027  H   SER A 324      36.366  39.986 -14.952  1.00  0.00      RA0  H
ATOM   3028  CA  SER A 324      35.267  39.346 -13.283  1.00  0.00      RA0  C
ATOM   3029  CB  SER A 324      34.191  39.747 -14.246  1.00  0.00      RA0  C
ATOM   3030  OG  SER A 324      34.770  40.898 -14.878  1.00  0.00      RA0  O
ATOM   3031  HG  SER A 324      34.117  41.234 -15.483  1.00  0.00      RA0  H
ATOM   3032  C   SER A 324      35.474  37.865 -12.982  1.00  0.00      RA0  C
ATOM   3033  O   SER A 324      36.028  37.139 -13.800  1.00  0.00      RA0  O
ATOM   3034  N   ILE A 325      35.016  37.433 -11.809  1.00  0.00      RA0  N
ATOM   3035  H   ILE A 325      34.510  38.039 -11.190  1.00  0.00      RA0  H
ATOM   3036  CA  ILE A 325      35.057  36.023 -11.440  1.00  0.00      RA0  C
ATOM   3037  CB  ILE A 325      36.152  35.751 -10.407  1.00  0.00      RA0  C
ATOM   3038  CG2 ILE A 325      37.559  35.924 -10.981  1.00  0.00      RA0  C
ATOM   3039  CG1 ILE A 325      35.908  36.605  -9.162  1.00  0.00      RA0  C
ATOM   3040  CD1 ILE A 325      36.803  36.208  -7.994  1.00  0.00      RA0  C
ATOM   3041  C   ILE A 325      33.720  35.598 -10.854  1.00  0.00      RA0  C
ATOM   3042  O   ILE A 325      32.936  36.431 -10.374  1.00  0.00      RA0  O
ATOM   3043  N   ALA A 326      33.504  34.293 -10.824  1.00  0.00      RA0  N
ATOM   3044  H   ALA A 326      34.141  33.637 -11.239  1.00  0.00      RA0  H
ATOM   3045  CA  ALA A 326      32.285  33.768 -10.225  1.00  0.00      RA0  C
ATOM   3046  CB  ALA A 326      31.139  33.809 -11.236  1.00  0.00      RA0  C
ATOM   3047  C   ALA A 326      32.440  32.346  -9.779  1.00  0.00      RA0  C
ATOM   3048  O   ALA A 326      33.253  31.591 -10.332  1.00  0.00      RA0  O
ATOM   3049  N   LEU A 327      31.649  31.977  -8.775  1.00  0.00      RA0  N
ATOM   3050  H   LEU A 327      31.005  32.649  -8.410  1.00  0.00      RA0  H
ATOM   3051  CA  LEU A 327      31.360  30.590  -8.485  1.00  0.00      RA0  C
ATOM   3052  CB  LEU A 327      31.269  30.332  -6.982  1.00  0.00      RA0  C
ATOM   3053  CG  LEU A 327      32.629  30.485  -6.299  1.00  0.00      RA0  C
ATOM   3054  CD1 LEU A 327      32.588  30.090  -4.822  1.00  0.00      RA0  C
ATOM   3055  CD2 LEU A 327      33.725  29.738  -7.054  1.00  0.00      RA0  C
ATOM   3056  C   LEU A 327      30.035  30.255  -9.205  1.00  0.00      RA0  C
ATOM   3057  O   LEU A 327      29.129  31.098  -9.287  1.00  0.00      RA0  O
ATOM   3058  N   ALA A 328      29.974  29.054  -9.764  1.00  0.00      RA0  N
ATOM   3059  H   ALA A 328      30.745  28.416  -9.690  1.00  0.00      RA0  H
ATOM   3060  CA  ALA A 328      28.781  28.571 -10.476  1.00  0.00      RA0  C
ATOM   3061  CB  ALA A 328      28.922  28.807 -11.979  1.00  0.00      RA0  C
ATOM   3062  C   ALA A 328      28.548  27.092 -10.243  1.00  0.00      RA0  C
ATOM   3063  O   ALA A 328      29.489  26.294 -10.209  1.00  0.00      RA0  O
ATOM   3064  N   ARG A 329      27.274  26.747 -10.086  1.00  0.00      RA0  N
ATOM   3065  H   ARG A 329      26.577  27.453 -10.227  1.00  0.00      RA0  H
ATOM   3066  CA  ARG A 329      26.834  25.349 -10.011  1.00  0.00      RA0  C
ATOM   3067  CB  ARG A 329      25.643  25.227  -9.082  1.00  0.00      RA0  C
ATOM   3068  CG  ARG A 329      26.005  24.786  -7.667  1.00  0.00      RA0  C
ATOM   3069  CD  ARG A 329      24.730  24.603  -6.852  1.00  0.00      RA0  C
ATOM   3070  NE  ARG A 329      23.742  23.899  -7.661  1.00  0.00      RA0  N
ATOM   3071  HE  ARG A 329      24.005  23.058  -8.155  1.00  0.00      RA0  H
ATOM   3072  CZ  ARG A 329      22.504  24.423  -7.845  1.00  0.00      RA0  C
ATOM   3073  NH1 ARG A 329      22.163  25.550  -7.180  1.00  0.00      RA0  N
ATOM   3074 HH11 ARG A 329      21.263  25.983  -7.270  1.00  0.00      RA0  H
ATOM   3075 HH12 ARG A 329      22.815  25.989  -6.555  1.00  0.00      RA0  H
ATOM   3076  NH2 ARG A 329      21.652  23.800  -8.680  1.00  0.00      RA0  N
ATOM   3077 HH21 ARG A 329      20.717  24.085  -8.890  1.00  0.00      RA0  H
ATOM   3078 HH22 ARG A 329      21.984  22.950  -9.143  1.00  0.00      RA0  H
ATOM   3079  C   ARG A 329      26.426  24.886 -11.388  1.00  0.00      RA0  C
ATOM   3080  O   ARG A 329      25.532  25.466 -11.999  1.00  0.00      RA0  O
ATOM   3081  N   VAL A 330      27.076  23.837 -11.877  1.00  0.00      RA0  N
ATOM   3082  H   VAL A 330      27.747  23.340 -11.320  1.00  0.00      RA0  H
ATOM   3083  CA  VAL A 330      26.872  23.373 -13.250  1.00  0.00      RA0  C
ATOM   3084  CB  VAL A 330      28.032  23.816 -14.157  1.00  0.00      RA0  C
ATOM   3085  CG1 VAL A 330      28.074  25.335 -14.344  1.00  0.00      RA0  C
ATOM   3086  CG2 VAL A 330      29.361  23.253 -13.657  1.00  0.00      RA0  C
ATOM   3087  C   VAL A 330      26.727  21.859 -13.287  1.00  0.00      RA0  C
ATOM   3088  O   VAL A 330      27.312  21.162 -12.449  1.00  0.00      RA0  O
ATOM   3089  N   PRO A 331      25.943  21.344 -14.233  1.00  0.00      RA0  N
ATOM   3090  CD  PRO A 331      25.025  22.079 -15.092  1.00  0.00      RA0  C
ATOM   3091  CA  PRO A 331      25.950  19.905 -14.494  1.00  0.00      RA0  C
ATOM   3092  CB  PRO A 331      24.982  19.775 -15.672  1.00  0.00      RA0  C
ATOM   3093  CG  PRO A 331      24.073  21.001 -15.588  1.00  0.00      RA0  C
ATOM   3094  C   PRO A 331      27.348  19.347 -14.784  1.00  0.00      RA0  C
ATOM   3095  O   PRO A 331      28.232  20.051 -15.286  1.00  0.00      RA0  O
ATOM   3096  N   GLU A 332      27.531  18.066 -14.471  1.00  0.00      RA0  N
ATOM   3097  H   GLU A 332      26.774  17.547 -14.083  1.00  0.00      RA0  H
ATOM   3098  CA  GLU A 332      28.723  17.330 -14.878  1.00  0.00      RA0  C
ATOM   3099  CB  GLU A 332      28.779  15.920 -14.300  1.00  0.00      RA0  C
ATOM   3100  CG  GLU A 332      29.606  15.878 -13.010  1.00  0.00      RA0  C
ATOM   3101  CD  GLU A 332      31.103  16.019 -13.269  1.00  0.00      RA0  C
ATOM   3102  OE1 GLU A 332      31.529  16.828 -14.095  1.00  0.00      RA0  O
ATOM   3103  OE2 GLU A 332      31.866  15.324 -12.607  1.00  0.00      RA0  O
ATOM   3104  C   GLU A 332      28.862  17.352 -16.391  1.00  0.00      RA0  C
ATOM   3105  O   GLU A 332      27.873  17.349 -17.132  1.00  0.00      RA0  O
ATOM   3106  N   GLY A 333      30.109  17.367 -16.828  1.00  0.00      RA0  N
ATOM   3107  H   GLY A 333      30.825  17.372 -16.122  1.00  0.00      RA0  H
ATOM   3108  CA  GLY A 333      30.447  17.276 -18.229  1.00  0.00      RA0  C
ATOM   3109  C   GLY A 333      30.902  18.586 -18.822  1.00  0.00      RA0  C
ATOM   3110  O   GLY A 333      31.150  18.640 -20.008  1.00  0.00      RA0  O
ATOM   3111  N   ILE A 334      31.018  19.642 -18.012  1.00  0.00      RA0  N
ATOM   3112  H   ILE A 334      30.855  19.520 -17.035  1.00  0.00      RA0  H
ATOM   3113  CA  ILE A 334      31.517  20.923 -18.524  1.00  0.00      RA0  C
ATOM   3114  CB  ILE A 334      31.317  22.012 -17.458  1.00  0.00      RA0  C
ATOM   3115  CG2 ILE A 334      32.204  21.777 -16.233  1.00  0.00      RA0  C
ATOM   3116  CG1 ILE A 334      31.449  23.423 -18.035  1.00  0.00      RA0  C
ATOM   3117  CD1 ILE A 334      30.982  24.494 -17.049  1.00  0.00      RA0  C
ATOM   3118  C   ILE A 334      32.975  20.818 -19.015  1.00  0.00      RA0  C
ATOM   3119  O   ILE A 334      33.771  20.034 -18.478  1.00  0.00      RA0  O
ATOM   3120  N   GLY A 335      33.296  21.587 -20.051  1.00  0.00      RA0  N
ATOM   3121  H   GLY A 335      32.608  22.231 -20.380  1.00  0.00      RA0  H
ATOM   3122  CA  GLY A 335      34.659  21.696 -20.582  1.00  0.00      RA0  C
ATOM   3123  C   GLY A 335      35.442  22.889 -20.041  1.00  0.00      RA0  C
ATOM   3124  O   GLY A 335      35.270  23.319 -18.883  1.00  0.00      RA0  O
ATOM   3125  N   GLU A 336      36.312  23.417 -20.896  1.00  0.00      RA0  N
ATOM   3126  H   GLU A 336      36.346  23.083 -21.835  1.00  0.00      RA0  H
ATOM   3127  CA  GLU A 336      37.242  24.464 -20.519  1.00  0.00      RA0  C
ATOM   3128  CB  GLU A 336      38.589  24.364 -21.248  1.00  0.00      RA0  C
ATOM   3129  CG  GLU A 336      39.782  24.127 -20.300  1.00  0.00      RA0  C
ATOM   3130  CD  GLU A 336      40.453  25.429 -19.876  1.00  0.00      RA0  C
ATOM   3131  OE1 GLU A 336      40.284  26.441 -20.556  1.00  0.00      RA0  O
ATOM   3132  OE2 GLU A 336      41.190  25.415 -18.882  1.00  0.00      RA0  O
ATOM   3133  C   GLU A 336      36.572  25.829 -20.582  1.00  0.00      RA0  C
ATOM   3134  O   GLU A 336      37.055  26.778 -19.986  1.00  0.00      RA0  O
ATOM   3135  N   THR A 337      35.461  25.909 -21.305  1.00  0.00      RA0  N
ATOM   3136  H   THR A 337      35.050  25.122 -21.757  1.00  0.00      RA0  H
ATOM   3137  CA  THR A 337      34.717  27.161 -21.467  1.00  0.00      RA0  C
ATOM   3138  CB  THR A 337      35.191  27.592 -22.853  1.00  0.00      RA0  C
ATOM   3139  OG1 THR A 337      36.569  27.213 -22.979  1.00  0.00      RA0  O
ATOM   3140  HG1 THR A 337      37.015  27.539 -22.199  1.00  0.00      RA0  H
ATOM   3141  CG2 THR A 337      34.976  29.058 -23.230  1.00  0.00      RA0  C
ATOM   3142  C   THR A 337      33.204  26.953 -21.365  1.00  0.00      RA0  C
ATOM   3143  O   THR A 337      32.696  25.840 -21.477  1.00  0.00      RA0  O
ATOM   3144  N   ALA A 338      32.487  28.051 -21.176  1.00  0.00      RA0  N
ATOM   3145  H   ALA A 338      32.920  28.953 -21.085  1.00  0.00      RA0  H
ATOM   3146  CA  ALA A 338      31.041  28.030 -21.187  1.00  0.00      RA0  C
ATOM   3147  CB  ALA A 338      30.492  27.751 -19.789  1.00  0.00      RA0  C
ATOM   3148  C   ALA A 338      30.565  29.390 -21.661  1.00  0.00      RA0  C
ATOM   3149  O   ALA A 338      31.390  30.274 -21.979  1.00  0.00      RA0  O
ATOM   3150  N   ILE A 339      29.248  29.554 -21.759  1.00  0.00      RA0  N
ATOM   3151  H   ILE A 339      28.602  28.840 -21.485  1.00  0.00      RA0  H
ATOM   3152  CA  ILE A 339      28.680  30.798 -22.271  1.00  0.00      RA0  C
ATOM   3153  CB  ILE A 339      27.899  30.483 -23.548  1.00  0.00      RA0  C
ATOM   3154  CG2 ILE A 339      27.237  31.737 -24.102  1.00  0.00      RA0  C
ATOM   3155  CG1 ILE A 339      28.757  29.784 -24.604  1.00  0.00      RA0  C
ATOM   3156  CD1 ILE A 339      29.806  30.716 -25.212  1.00  0.00      RA0  C
ATOM   3157  C   ILE A 339      27.754  31.433 -21.261  1.00  0.00      RA0  C
ATOM   3158  O   ILE A 339      26.894  30.753 -20.693  1.00  0.00      RA0  O
ATOM   3159  N   VAL A 340      27.913  32.744 -21.070  1.00  0.00      RA0  N
ATOM   3160  H   VAL A 340      28.603  33.257 -21.585  1.00  0.00      RA0  H
ATOM   3161  CA  VAL A 340      26.991  33.543 -20.267  1.00  0.00      RA0  C
ATOM   3162  CB  VAL A 340      27.654  34.074 -18.994  1.00  0.00      RA0  C
ATOM   3163  CG1 VAL A 340      28.099  32.937 -18.071  1.00  0.00      RA0  C
ATOM   3164  CG2 VAL A 340      28.791  35.035 -19.327  1.00  0.00      RA0  C
ATOM   3165  C   VAL A 340      26.496  34.702 -21.155  1.00  0.00      RA0  C
ATOM   3166  O   VAL A 340      27.145  35.050 -22.142  1.00  0.00      RA0  O
ATOM   3167  N   GLN A 341      25.339  35.269 -20.835  1.00  0.00      RA0  N
ATOM   3168  H   GLN A 341      24.897  35.008 -19.979  1.00  0.00      RA0  H
ATOM   3169  CA  GLN A 341      24.821  36.437 -21.565  1.00  0.00      RA0  C
ATOM   3170  CB  GLN A 341      23.300  36.366 -21.496  1.00  0.00      RA0  C
ATOM   3171  CG  GLN A 341      22.676  35.994 -22.836  1.00  0.00      RA0  C
ATOM   3172  CD  GLN A 341      22.676  37.236 -23.689  1.00  0.00      RA0  C
ATOM   3173  OE1 GLN A 341      22.878  38.343 -23.191  1.00  0.00      RA0  O
ATOM   3174  NE2 GLN A 341      22.382  37.007 -24.979  1.00  0.00      RA0  N
ATOM   3175 HE21 GLN A 341      22.408  36.054 -25.311  1.00  0.00      RA0  H
ATOM   3176 HE22 GLN A 341      22.177  37.696 -25.675  1.00  0.00      RA0  H
ATOM   3177  C   GLN A 341      25.349  37.761 -20.982  1.00  0.00      RA0  C
ATOM   3178  O   GLN A 341      25.161  38.040 -19.801  1.00  0.00      RA0  O
ATOM   3179  N   ILE A 342      26.028  38.563 -21.807  1.00  0.00      RA0  N
ATOM   3180  H   ILE A 342      26.175  38.303 -22.756  1.00  0.00      RA0  H
ATOM   3181  CA  ILE A 342      26.585  39.864 -21.359  1.00  0.00      RA0  C
ATOM   3182  CB  ILE A 342      28.088  39.804 -21.055  1.00  0.00      RA0  C
ATOM   3183  CG2 ILE A 342      28.622  41.190 -20.694  1.00  0.00      RA0  C
ATOM   3184  CG1 ILE A 342      28.416  38.831 -19.919  1.00  0.00      RA0  C
ATOM   3185  CD1 ILE A 342      27.980  39.351 -18.548  1.00  0.00      RA0  C
ATOM   3186  C   ILE A 342      26.260  40.925 -22.412  1.00  0.00      RA0  C
ATOM   3187  O   ILE A 342      26.634  40.773 -23.577  1.00  0.00      RA0  O
ATOM   3188  N   ARG A 343      25.548  41.979 -22.001  1.00  0.00      RA0  N
ATOM   3189  H   ARG A 343      25.269  42.001 -21.042  1.00  0.00      RA0  H
ATOM   3190  CA  ARG A 343      25.081  43.025 -22.916  1.00  0.00      RA0  C
ATOM   3191  CB  ARG A 343      26.270  43.850 -23.434  1.00  0.00      RA0  C
ATOM   3192  CG  ARG A 343      27.261  44.223 -22.322  1.00  0.00      RA0  C
ATOM   3193  CD  ARG A 343      28.576  44.843 -22.812  1.00  0.00      RA0  C
ATOM   3194  NE  ARG A 343      29.242  44.012 -23.817  1.00  0.00      RA0  N
ATOM   3195  HE  ARG A 343      28.752  43.933 -24.690  1.00  0.00      RA0  H
ATOM   3196  CZ  ARG A 343      30.462  43.435 -23.566  1.00  0.00      RA0  C
ATOM   3197  NH1 ARG A 343      31.016  43.502 -22.344  1.00  0.00      RA0  N
ATOM   3198 HH11 ARG A 343      31.912  43.059 -22.143  1.00  0.00      RA0  H
ATOM   3199 HH12 ARG A 343      30.588  43.969 -21.571  1.00  0.00      RA0  H
ATOM   3200  NH2 ARG A 343      31.115  42.794 -24.548  1.00  0.00      RA0  N
ATOM   3201 HH21 ARG A 343      32.019  42.356 -24.356  1.00  0.00      RA0  H
ATOM   3202 HH22 ARG A 343      30.770  42.723 -25.480  1.00  0.00      RA0  H
ATOM   3203  C   ARG A 343      24.265  42.442 -24.067  1.00  0.00      RA0  C
ATOM   3204  O   ARG A 343      24.450  42.807 -25.229  1.00  0.00      RA0  O
ATOM   3205  N   ASN A 344      23.366  41.521 -23.721  1.00  0.00      RA0  N
ATOM   3206  H   ASN A 344      23.347  41.163 -22.790  1.00  0.00      RA0  H
ATOM   3207  CA  ASN A 344      22.421  40.918 -24.669  1.00  0.00      RA0  C
ATOM   3208  CB  ASN A 344      21.498  41.938 -25.342  1.00  0.00      RA0  C
ATOM   3209  CG  ASN A 344      20.204  41.265 -25.772  1.00  0.00      RA0  C
ATOM   3210  OD1 ASN A 344      19.270  41.133 -24.988  1.00  0.00      RA0  O
ATOM   3211  ND2 ASN A 344      20.149  40.929 -27.073  1.00  0.00      RA0  N
ATOM   3212 HD21 ASN A 344      21.008  40.919 -27.594  1.00  0.00      RA0  H
ATOM   3213 HD22 ASN A 344      19.306  40.642 -27.525  1.00  0.00      RA0  H
ATOM   3214  C   ASN A 344      23.093  40.014 -25.721  1.00  0.00      RA0  C
ATOM   3215  O   ASN A 344      22.540  39.768 -26.793  1.00  0.00      RA0  O
ATOM   3216  N   ARG A 345      24.282  39.515 -25.398  1.00  0.00      RA0  N
ATOM   3217  H   ARG A 345      24.656  39.587 -24.473  1.00  0.00      RA0  H
ATOM   3218  CA  ARG A 345      25.063  38.723 -26.332  1.00  0.00      RA0  C
ATOM   3219  CB  ARG A 345      26.159  39.683 -26.837  1.00  0.00      RA0  C
ATOM   3220  CG  ARG A 345      26.998  39.368 -28.085  1.00  0.00      RA0  C
ATOM   3221  CD  ARG A 345      28.406  40.001 -28.023  1.00  0.00      RA0  C
ATOM   3222  NE  ARG A 345      29.221  39.203 -27.111  1.00  0.00      RA0  N
ATOM   3223  HE  ARG A 345      28.768  38.335 -26.884  1.00  0.00      RA0  H
ATOM   3224  CZ  ARG A 345      30.464  39.483 -26.608  1.00  0.00      RA0  C
ATOM   3225  NH1 ARG A 345      31.025  38.591 -25.771  1.00  0.00      RA0  N
ATOM   3226 HH11 ARG A 345      31.902  38.766 -25.300  1.00  0.00      RA0  H
ATOM   3227 HH12 ARG A 345      30.560  37.713 -25.597  1.00  0.00      RA0  H
ATOM   3228  NH2 ARG A 345      31.129  40.612 -26.929  1.00  0.00      RA0  N
ATOM   3229 HH21 ARG A 345      32.018  40.822 -26.482  1.00  0.00      RA0  H
ATOM   3230 HH22 ARG A 345      30.779  41.251 -27.617  1.00  0.00      RA0  H
ATOM   3231  C   ARG A 345      25.727  37.587 -25.583  1.00  0.00      RA0  C
ATOM   3232  O   ARG A 345      25.883  37.655 -24.383  1.00  0.00      RA0  O
ATOM   3233  N   GLU A 346      26.084  36.536 -26.309  1.00  0.00      RA0  N
ATOM   3234  H   GLU A 346      25.834  36.495 -27.273  1.00  0.00      RA0  H
ATOM   3235  CA  GLU A 346      26.852  35.451 -25.729  1.00  0.00      RA0  C
ATOM   3236  CB  GLU A 346      26.836  34.243 -26.664  1.00  0.00      RA0  C
ATOM   3237  CG  GLU A 346      25.458  33.919 -27.255  1.00  0.00      RA0  C
ATOM   3238  CD  GLU A 346      24.390  33.842 -26.180  1.00  0.00      RA0  C
ATOM   3239  OE1 GLU A 346      24.435  32.944 -25.343  1.00  0.00      RA0  O
ATOM   3240  OE2 GLU A 346      23.498  34.686 -26.198  1.00  0.00      RA0  O
ATOM   3241  C   GLU A 346      28.269  35.924 -25.459  1.00  0.00      RA0  C
ATOM   3242  O   GLU A 346      28.894  36.633 -26.287  1.00  0.00      RA0  O
ATOM   3243  N   MSE A 347      28.756  35.515 -24.305  1.00  0.00      RA0  N
ATOM   3244  H   MSE A 347      28.182  34.958 -23.700  1.00  0.00      RA0  H
ATOM   3245  CA  MSE A 347      30.084  35.818 -23.850  1.00  0.00      RA0  C
ATOM   3246  CB  MSE A 347      30.019  36.756 -22.654  1.00  0.00      RA0  C
ATOM   3247  CG  MSE A 347      31.390  36.927 -22.011  1.00  0.00      RA0  C
ATOM   3248  SE  MSE A 347      32.369  38.090 -22.948  1.00  0.00      RA0  S
ATOM   3249  CE  MSE A 347      31.446  39.529 -22.404  1.00  0.00      RA0  C
ATOM   3250  C   MSE A 347      30.685  34.509 -23.359  1.00  0.00      RA0  C
ATOM   3251  O   MSE A 347      30.230  33.957 -22.361  1.00  0.00      RA0  O
ATOM   3252  N   PRO A 348      31.711  34.019 -24.045  1.00  0.00      RA0  N
ATOM   3253  CD  PRO A 348      32.204  34.516 -25.320  1.00  0.00      RA0  C
ATOM   3254  CA  PRO A 348      32.458  32.885 -23.541  1.00  0.00      RA0  C
ATOM   3255  CB  PRO A 348      33.430  32.573 -24.687  1.00  0.00      RA0  C
ATOM   3256  CG  PRO A 348      32.891  33.299 -25.920  1.00  0.00      RA0  C
ATOM   3257  C   PRO A 348      33.202  33.247 -22.267  1.00  0.00      RA0  C
ATOM   3258  O   PRO A 348      33.696  34.375 -22.104  1.00  0.00      RA0  O
ATOM   3259  N   VAL A 349      33.222  32.312 -21.336  1.00  0.00      RA0  N
ATOM   3260  H   VAL A 349      32.834  31.406 -21.509  1.00  0.00      RA0  H
ATOM   3261  CA  VAL A 349      33.948  32.492 -20.109  1.00  0.00      RA0  C
ATOM   3262  CB  VAL A 349      33.014  32.642 -18.903  1.00  0.00      RA0  C
ATOM   3263  CG1 VAL A 349      32.308  33.994 -18.915  1.00  0.00      RA0  C
ATOM   3264  CG2 VAL A 349      32.028  31.477 -18.805  1.00  0.00      RA0  C
ATOM   3265  C   VAL A 349      34.827  31.280 -19.931  1.00  0.00      RA0  C
ATOM   3266  O   VAL A 349      34.558  30.225 -20.490  1.00  0.00      RA0  O
ATOM   3267  N   LYS A 350      35.887  31.447 -19.159  1.00  0.00      RA0  N
ATOM   3268  H   LYS A 350      36.000  32.300 -18.647  1.00  0.00      RA0  H
ATOM   3269  CA  LYS A 350      36.790  30.350 -18.882  1.00  0.00      RA0  C
ATOM   3270  CB  LYS A 350      38.241  30.798 -18.709  1.00  0.00      RA0  C
ATOM   3271  CG  LYS A 350      39.047  29.509 -18.670  1.00  0.00      RA0  C
ATOM   3272  CD  LYS A 350      40.447  29.516 -18.072  1.00  0.00      RA0  C
ATOM   3273  CE  LYS A 350      40.636  28.035 -17.783  1.00  0.00      RA0  C
ATOM   3274  NZ  LYS A 350      42.009  27.578 -17.526  1.00  0.00      RA0  N
ATOM   3275  HZ1 LYS A 350      41.990  26.550 -17.751  1.00  0.00      RA0  H
ATOM   3276  HZ2 LYS A 350      42.694  28.025 -18.165  1.00  0.00      RA0  H
ATOM   3277  HZ3 LYS A 350      42.239  27.757 -16.531  1.00  0.00      RA0  H
ATOM   3278  C   LYS A 350      36.316  29.641 -17.614  1.00  0.00      RA0  C
ATOM   3279  O   LYS A 350      35.999  30.274 -16.601  1.00  0.00      RA0  O
ATOM   3280  N   VAL A 351      36.255  28.318 -17.676  1.00  0.00      RA0  N
ATOM   3281  H   VAL A 351      36.652  27.842 -18.464  1.00  0.00      RA0  H
ATOM   3282  CA  VAL A 351      35.904  27.497 -16.539  1.00  0.00      RA0  C
ATOM   3283  CB  VAL A 351      35.117  26.273 -17.000  1.00  0.00      RA0  C
ATOM   3284  CG1 VAL A 351      34.714  25.378 -15.826  1.00  0.00      RA0  C
ATOM   3285  CG2 VAL A 351      33.916  26.717 -17.829  1.00  0.00      RA0  C
ATOM   3286  C   VAL A 351      37.164  27.076 -15.787  1.00  0.00      RA0  C
ATOM   3287  O   VAL A 351      38.088  26.550 -16.388  1.00  0.00      RA0  O
ATOM   3288  N   THR A 352      37.174  27.295 -14.482  1.00  0.00      RA0  N
ATOM   3289  H   THR A 352      36.337  27.550 -14.002  1.00  0.00      RA0  H
ATOM   3290  CA  THR A 352      38.346  27.051 -13.661  1.00  0.00      RA0  C
ATOM   3291  CB  THR A 352      38.953  28.450 -13.490  1.00  0.00      RA0  C
ATOM   3292  OG1 THR A 352      38.666  29.225 -14.666  1.00  0.00      RA0  O
ATOM   3293  HG1 THR A 352      37.724  29.353 -14.691  1.00  0.00      RA0  H
ATOM   3294  CG2 THR A 352      40.464  28.445 -13.236  1.00  0.00      RA0  C
ATOM   3295  C   THR A 352      37.972  26.343 -12.384  1.00  0.00      RA0  C
ATOM   3296  O   THR A 352      36.804  26.043 -12.109  1.00  0.00      RA0  O
ATOM   3297  N   LYS A 353      38.988  26.084 -11.576  1.00  0.00      RA0  N
ATOM   3298  H   LYS A 353      39.911  26.343 -11.843  1.00  0.00      RA0  H
ATOM   3299  CA  LYS A 353      38.787  25.613 -10.208  1.00  0.00      RA0  C
ATOM   3300  CB  LYS A 353      40.148  25.314  -9.527  1.00  0.00      RA0  C
ATOM   3301  CG  LYS A 353      41.107  24.304 -10.189  1.00  0.00      RA0  C
ATOM   3302  CD  LYS A 353      42.230  23.829  -9.238  1.00  0.00      RA0  C
ATOM   3303  CE  LYS A 353      43.309  22.922  -9.870  1.00  0.00      RA0  C
ATOM   3304  NZ  LYS A 353      43.931  22.038  -8.863  1.00  0.00      RA0  N
ATOM   3305  HZ1 LYS A 353      44.851  21.658  -9.179  1.00  0.00      RA0  H
ATOM   3306  HZ2 LYS A 353      44.043  22.507  -7.940  1.00  0.00      RA0  H
ATOM   3307  HZ3 LYS A 353      43.285  21.233  -8.702  1.00  0.00      RA0  H
ATOM   3308  C   LYS A 353      38.029  26.695  -9.424  1.00  0.00      RA0  C
ATOM   3309  O   LYS A 353      38.202  27.881  -9.719  1.00  0.00      RA0  O
ATOM   3310  N   PRO A 354      37.258  26.302  -8.410  1.00  0.00      RA0  N
ATOM   3311  CD  PRO A 354      36.990  24.913  -8.039  1.00  0.00      RA0  C
ATOM   3312  CA  PRO A 354      36.501  27.253  -7.598  1.00  0.00      RA0  C
ATOM   3313  CB  PRO A 354      35.409  26.354  -7.007  1.00  0.00      RA0  C
ATOM   3314  CG  PRO A 354      36.095  25.007  -6.812  1.00  0.00      RA0  C
ATOM   3315  C   PRO A 354      37.339  27.971  -6.530  1.00  0.00      RA0  C
ATOM   3316  O   PRO A 354      37.011  27.956  -5.349  1.00  0.00      RA0  O
ATOM   3317  N   VAL A 355      38.428  28.601  -6.960  1.00  0.00      RA0  N
ATOM   3318  H   VAL A 355      38.673  28.643  -7.932  1.00  0.00      RA0  H
ATOM   3319  CA  VAL A 355      39.315  29.351  -6.064  1.00  0.00      RA0  C
ATOM   3320  CB  VAL A 355      40.154  28.352  -5.231  1.00  0.00      RA0  C
ATOM   3321  CG1 VAL A 355      40.883  27.313  -6.092  1.00  0.00      RA0  C
ATOM   3322  CG2 VAL A 355      41.098  29.050  -4.261  1.00  0.00      RA0  C
ATOM   3323  C   VAL A 355      40.171  30.197  -7.002  1.00  0.00      RA0  C
ATOM   3324  O   VAL A 355      40.488  29.763  -8.113  1.00  0.00      RA0  O
ATOM   3325  N   PHE A 356      40.529  31.393  -6.555  1.00  0.00      RA0  N
ATOM   3326  H   PHE A 356      40.160  31.704  -5.680  1.00  0.00      RA0  H
ATOM   3327  CA  PHE A 356      41.155  32.376  -7.446  1.00  0.00      RA0  C
ATOM   3328  CB  PHE A 356      40.145  33.456  -7.850  1.00  0.00      RA0  C
ATOM   3329  CG  PHE A 356      38.870  32.841  -8.382  1.00  0.00      RA0  C
ATOM   3330  CD1 PHE A 356      37.749  32.753  -7.563  1.00  0.00      RA0  C
ATOM   3331  CD2 PHE A 356      38.815  32.365  -9.686  1.00  0.00      RA0  C
ATOM   3332  CE1 PHE A 356      36.572  32.199  -8.050  1.00  0.00      RA0  C
ATOM   3333  CE2 PHE A 356      37.638  31.810 -10.174  1.00  0.00      RA0  C
ATOM   3334  CZ  PHE A 356      36.516  31.732  -9.358  1.00  0.00      RA0  C
ATOM   3335  C   PHE A 356      42.409  33.037  -6.865  1.00  0.00      RA0  C
ATOM   3336  O   PHE A 356      43.353  33.247  -7.599  1.00  0.00      RA0  O
ATOM   3337  N   VAL A 357      42.399  33.345  -5.575  1.00  0.00      RA0  N
ATOM   3338  H   VAL A 357      41.537  33.223  -5.085  1.00  0.00      RA0  H
ATOM   3339  CA  VAL A 357      43.499  34.057  -4.912  1.00  0.00      RA0  C
ATOM   3340  CB  VAL A 357      43.213  35.573  -4.797  1.00  0.00      RA0  C
ATOM   3341  CG1 VAL A 357      44.327  36.320  -4.054  1.00  0.00      RA0  C
ATOM   3342  CG2 VAL A 357      42.968  36.232  -6.155  1.00  0.00      RA0  C
ATOM   3343  C   VAL A 357      43.699  33.458  -3.520  1.00  0.00      RA0  C
ATOM   3344  O   VAL A 357      42.740  33.229  -2.797  1.00  0.00      RA0  O
ATOM   3345  N   ARG A 358      44.946  33.183  -3.150  1.00  0.00      RA0  N
ATOM   3346  H   ARG A 358      45.707  33.385  -3.779  1.00  0.00      RA0  H
ATOM   3347  CA  ARG A 358      45.290  32.775  -1.790  1.00  0.00      RA0  C
ATOM   3348  CB  ARG A 358      45.780  31.332  -1.694  1.00  0.00      RA0  C
ATOM   3349  CG  ARG A 358      44.957  30.109  -2.066  1.00  0.00      RA0  C
ATOM   3350  CD  ARG A 358      45.428  28.879  -1.272  1.00  0.00      RA0  C
ATOM   3351  NE  ARG A 358      44.860  28.736   0.085  1.00  0.00      RA0  N
ATOM   3352  HE  ARG A 358      44.210  27.983   0.233  1.00  0.00      RA0  H
ATOM   3353  CZ  ARG A 358      45.163  29.453   1.204  1.00  0.00      RA0  C
ATOM   3354  NH1 ARG A 358      46.143  30.339   1.233  1.00  0.00      RA0  N
ATOM   3355 HH11 ARG A 358      46.330  30.994   1.978  1.00  0.00      RA0  H
ATOM   3356 HH12 ARG A 358      46.804  30.358   0.476  1.00  0.00      RA0  H
ATOM   3357  NH2 ARG A 358      44.452  29.243   2.301  1.00  0.00      RA0  N
ATOM   3358 HH21 ARG A 358      44.621  29.763   3.137  1.00  0.00      RA0  H
ATOM   3359 HH22 ARG A 358      43.756  28.517   2.297  1.00  0.00      RA0  H
ATOM   3360  C   ARG A 358      46.601  33.472  -1.436  1.00  0.00      RA0  C
ATOM   3361  O   ARG A 358      47.474  33.559  -2.291  1.00  0.00      RA0  O
ATOM   3362  N   ASN A 359      46.729  33.924  -0.197  1.00  0.00      RA0  N
ATOM   3363  H   ASN A 359      45.941  34.008   0.413  1.00  0.00      RA0  H
ATOM   3364  CA  ASN A 359      47.998  34.501   0.307  1.00  0.00      RA0  C
ATOM   3365  CB  ASN A 359      49.095  33.440   0.537  1.00  0.00      RA0  C
ATOM   3366  CG  ASN A 359      48.721  32.339   1.516  1.00  0.00      RA0  C
ATOM   3367  OD1 ASN A 359      47.656  32.282   2.124  1.00  0.00      RA0  O
ATOM   3368  ND2 ASN A 359      49.661  31.393   1.619  1.00  0.00      RA0  N
ATOM   3369 HD21 ASN A 359      50.514  31.412   1.096  1.00  0.00      RA0  H
ATOM   3370 HD22 ASN A 359      49.538  30.597   2.207  1.00  0.00      RA0  H
ATOM   3371  C   ASN A 359      48.561  35.541  -0.626  1.00  0.00      RA0  C
ATOM   3372  O   ASN A 359      49.753  35.507  -1.003  1.00  0.00      RA0  O
ATOM   3373  N   GLY A 360      47.702  36.480  -1.005  1.00  0.00      RA0  N
ATOM   3374  H   GLY A 360      46.850  36.499  -0.470  1.00  0.00      RA0  H
ATOM   3375  CA  GLY A 360      48.109  37.622  -1.768  1.00  0.00      RA0  C
ATOM   3376  C   GLY A 360      48.455  37.393  -3.200  1.00  0.00      RA0  C
ATOM   3377  O   GLY A 360      48.970  38.312  -3.858  1.00  0.00      RA0  O
ATOM   3378  N   LYS A 361      48.157  36.206  -3.727  1.00  0.00      RA0  N
ATOM   3379  H   LYS A 361      47.764  35.460  -3.185  1.00  0.00      RA0  H
ATOM   3380  CA  LYS A 361      48.555  35.894  -5.075  1.00  0.00      RA0  C
ATOM   3381  CB  LYS A 361      49.866  35.088  -5.028  1.00  0.00      RA0  C
ATOM   3382  CG  LYS A 361      50.462  34.714  -6.393  1.00  0.00      RA0  C
ATOM   3383  CD  LYS A 361      51.332  33.449  -6.379  1.00  0.00      RA0  C
ATOM   3384  CE  LYS A 361      51.824  33.089  -7.784  1.00  0.00      RA0  C
ATOM   3385  NZ  LYS A 361      52.481  31.777  -7.813  1.00  0.00      RA0  N
ATOM   3386  HZ1 LYS A 361      52.990  31.609  -8.715  1.00  0.00      RA0  H
ATOM   3387  HZ2 LYS A 361      53.128  31.570  -7.029  1.00  0.00      RA0  H
ATOM   3388  HZ3 LYS A 361      51.789  31.001  -7.830  1.00  0.00      RA0  H
ATOM   3389  C   LYS A 361      47.501  35.067  -5.793  1.00  0.00      RA0  C
ATOM   3390  O   LYS A 361      46.890  34.198  -5.193  1.00  0.00      RA0  O
ATOM   3391  N   ALA A 362      47.345  35.328  -7.092  1.00  0.00      RA0  N
ATOM   3392  H   ALA A 362      47.904  36.064  -7.466  1.00  0.00      RA0  H
ATOM   3393  CA  ALA A 362      46.536  34.514  -7.970  1.00  0.00      RA0  C
ATOM   3394  CB  ALA A 362      46.686  34.970  -9.420  1.00  0.00      RA0  C
ATOM   3395  C   ALA A 362      47.009  33.070  -7.892  1.00  0.00      RA0  C
ATOM   3396  O   ALA A 362      48.212  32.796  -7.850  1.00  0.00      RA0  O
ATOM   3397  N   VAL A 363      46.048  32.154  -7.859  1.00  0.00      RA0  N
ATOM   3398  H   VAL A 363      45.116  32.506  -7.952  1.00  0.00      RA0  H
ATOM   3399  CA  VAL A 363      46.343  30.718  -7.868  1.00  0.00      RA0  C
ATOM   3400  CB  VAL A 363      45.088  29.865  -7.628  1.00  0.00      RA0  C
ATOM   3401  CG1 VAL A 363      44.540  30.114  -6.222  1.00  0.00      RA0  C
ATOM   3402  CG2 VAL A 363      44.025  30.045  -8.717  1.00  0.00      RA0  C
ATOM   3403  C   VAL A 363      47.023  30.360  -9.192  1.00  0.00      RA0  C
ATOM   3404  O   VAL A 363      46.891  31.065 -10.242  1.00  0.00      RA0  O
ATOM   3405  N   ALA A 364      47.768  29.261  -9.159  1.00  0.00      RA0  N
ATOM   3406  H   ALA A 364      47.925  28.821  -8.277  1.00  0.00      RA0  H
ATOM   3407  CA  ALA A 364      48.611  28.868 -10.295  1.00  0.00      RA0  C
ATOM   3408  CB  ALA A 364      49.167  27.483 -10.007  1.00  0.00      RA0  C
ATOM   3409  C   ALA A 364      47.902  28.848 -11.638  1.00  0.00      RA0  C
ATOM   3410  O   ALA A 364      48.486  29.249 -12.620  1.00  0.00      RA0  O
ATOM   3411  N   GLY A 365      46.645  28.411 -11.692  1.00  0.00      RA0  N
ATOM   3412  H   GLY A 365      46.234  28.093 -10.842  1.00  0.00      RA0  H
ATOM   3413  CA  GLY A 365      45.936  28.351 -12.980  1.00  0.00      RA0  C
ATOM   3414  C   GLY A 365      45.653  29.709 -13.591  1.00  0.00      RA0  C
ATOM   3415  O   GLY A 365      45.342  29.814 -14.775  1.00  0.00      RA0  O
ATOM   3416  N   LEU A 366      45.784  30.757 -12.792  1.00  0.00      RA0  N
ATOM   3417  H   LEU A 366      46.128  30.632 -11.865  1.00  0.00      RA0  H
ATOM   3418  CA  LEU A 366      45.544  32.127 -13.278  1.00  0.00      RA0  C
ATOM   3419  CB  LEU A 366      44.559  32.843 -12.353  1.00  0.00      RA0  C
ATOM   3420  CG  LEU A 366      43.193  32.158 -12.303  1.00  0.00      RA0  C
ATOM   3421  CD1 LEU A 366      42.275  32.807 -11.269  1.00  0.00      RA0  C
ATOM   3422  CD2 LEU A 366      42.539  32.091 -13.684  1.00  0.00      RA0  C
ATOM   3423  C   LEU A 366      46.807  32.966 -13.459  1.00  0.00      RA0  C
ATOM   3424  O   LEU A 366      46.720  34.191 -13.624  1.00  0.00      RA0  O
ATOM   3425  N   CYS A 367      47.976  32.332 -13.390  1.00  0.00      RA0  N
ATOM   3426  H   CYS A 367      48.041  31.351 -13.186  1.00  0.00      RA0  H
ATOM   3427  CA  CYS A 367      49.235  33.019 -13.722  1.00  0.00      RA0  C
ATOM   3428  CB  CYS A 367      49.796  33.747 -12.497  1.00  0.00      RA0  C
ATOM   3429  SG  CYS A 367      49.906  32.714 -11.012  1.00  0.00      RA0  S
ATOM   3430  C   CYS A 367      50.294  32.088 -14.318  1.00  0.00      RA0  C
ATOM   3431  O   CYS A 367      50.122  30.864 -14.369  1.00  0.00      RA0  O
END
HEADER lig.000.01.pdb
ATOM      1  N   ASN A   2      61.350  24.271  -5.066  1.00  0.00      LA0  N
ATOM      2  H   ASN A   2      60.408  24.496  -4.812  1.00  0.00      LA0  H
ATOM      3  CA  ASN A   2      61.786  22.880  -4.950  1.00  0.00      LA0  C
ATOM      4  CB  ASN A   2      61.692  22.422  -3.490  1.00  0.00      LA0  C
ATOM      5  CG  ASN A   2      62.120  20.972  -3.339  1.00  0.00      LA0  C
ATOM      6  OD1 ASN A   2      62.934  20.448  -4.089  1.00  0.00      LA0  O
ATOM      7  ND2 ASN A   2      61.526  20.339  -2.329  1.00  0.00      LA0  N
ATOM      8 HD21 ASN A   2      60.818  20.830  -1.805  1.00  0.00      LA0  H
ATOM      9 HD22 ASN A   2      61.751  19.398  -2.099  1.00  0.00      LA0  H
ATOM     10  C   ASN A   2      61.015  21.953  -5.872  1.00  0.00      LA0  C
ATOM     11  O   ASN A   2      59.857  21.619  -5.644  1.00  0.00      LA0  O
ATOM     12  N   VAL A   3      61.726  21.555  -6.933  1.00  0.00      LA0  N
ATOM     13  H   VAL A   3      62.668  21.864  -7.055  1.00  0.00      LA0  H
ATOM     14  CA  VAL A   3      61.137  20.595  -7.863  1.00  0.00      LA0  C
ATOM     15  CB  VAL A   3      60.974  21.249  -9.249  1.00  0.00      LA0  C
ATOM     16  CG1 VAL A   3      60.349  20.315 -10.284  1.00  0.00      LA0  C
ATOM     17  CG2 VAL A   3      60.160  22.540  -9.153  1.00  0.00      LA0  C
ATOM     18  C   VAL A   3      61.987  19.330  -7.924  1.00  0.00      LA0  C
ATOM     19  O   VAL A   3      62.947  19.226  -8.678  1.00  0.00      LA0  O
ATOM     20  N   PRO A   4      61.630  18.353  -7.060  1.00  0.00      LA0  N
ATOM     21  CD  PRO A   4      60.585  18.396  -6.050  1.00  0.00      LA0  C
ATOM     22  CA  PRO A   4      62.375  17.092  -7.045  1.00  0.00      LA0  C
ATOM     23  CB  PRO A   4      61.699  16.310  -5.915  1.00  0.00      LA0  C
ATOM     24  CG  PRO A   4      61.046  17.366  -5.030  1.00  0.00      LA0  C
ATOM     25  C   PRO A   4      62.386  16.373  -8.387  1.00  0.00      LA0  C
ATOM     26  O   PRO A   4      61.374  16.179  -9.056  1.00  0.00      LA0  O
ATOM     27  N   ALA A   5      63.623  16.019  -8.764  1.00  0.00      LA0  N
ATOM     28  H   ALA A   5      64.369  16.147  -8.115  1.00  0.00      LA0  H
ATOM     29  CA  ALA A   5      63.858  15.534 -10.123  1.00  0.00      LA0  C
ATOM     30  CB  ALA A   5      65.360  15.440 -10.396  1.00  0.00      LA0  C
ATOM     31  C   ALA A   5      63.218  14.201 -10.465  1.00  0.00      LA0  C
ATOM     32  O   ALA A   5      63.010  13.859 -11.622  1.00  0.00      LA0  O
ATOM     33  N   GLU A   6      62.919  13.451  -9.400  1.00  0.00      LA0  N
ATOM     34  H   GLU A   6      63.017  13.779  -8.458  1.00  0.00      LA0  H
ATOM     35  CA  GLU A   6      62.344  12.131  -9.619  1.00  0.00      LA0  C
ATOM     36  CB  GLU A   6      62.763  11.192  -8.474  1.00  0.00      LA0  C
ATOM     37  CG  GLU A   6      61.927  11.159  -7.178  1.00  0.00      LA0  C
ATOM     38  CD  GLU A   6      61.949  12.419  -6.317  1.00  0.00      LA0  C
ATOM     39  OE1 GLU A   6      61.146  12.491  -5.383  1.00  0.00      LA0  O
ATOM     40  OE2 GLU A   6      62.761  13.313  -6.554  1.00  0.00      LA0  O
ATOM     41  C   GLU A   6      60.845  12.112  -9.888  1.00  0.00      LA0  C
ATOM     42  O   GLU A   6      60.232  11.069 -10.097  1.00  0.00      LA0  O
ATOM     43  N   LEU A   7      60.264  13.320  -9.861  1.00  0.00      LA0  N
ATOM     44  H   LEU A   7      60.789  14.167  -9.768  1.00  0.00      LA0  H
ATOM     45  CA  LEU A   7      58.814  13.339  -9.981  1.00  0.00      LA0  C
ATOM     46  CB  LEU A   7      58.208  14.355  -9.020  1.00  0.00      LA0  C
ATOM     47  CG  LEU A   7      58.682  14.223  -7.579  1.00  0.00      LA0  C
ATOM     48  CD1 LEU A   7      58.202  15.389  -6.733  1.00  0.00      LA0  C
ATOM     49  CD2 LEU A   7      58.251  12.908  -6.957  1.00  0.00      LA0  C
ATOM     50  C   LEU A   7      58.292  13.614 -11.372  1.00  0.00      LA0  C
ATOM     51  O   LEU A   7      58.825  14.401 -12.146  1.00  0.00      LA0  O
ATOM     52  N   LYS A   8      57.166  12.946 -11.622  1.00  0.00      LA0  N
ATOM     53  H   LYS A   8      56.854  12.289 -10.937  1.00  0.00      LA0  H
ATOM     54  CA  LYS A   8      56.262  13.438 -12.653  1.00  0.00      LA0  C
ATOM     55  CB  LYS A   8      55.553  12.241 -13.281  1.00  0.00      LA0  C
ATOM     56  CG  LYS A   8      56.410  11.605 -14.375  1.00  0.00      LA0  C
ATOM     57  CD  LYS A   8      56.231  12.356 -15.691  1.00  0.00      LA0  C
ATOM     58  CE  LYS A   8      57.172  11.944 -16.816  1.00  0.00      LA0  C
ATOM     59  NZ  LYS A   8      56.477  12.112 -18.098  1.00  0.00      LA0  N
ATOM     60  HZ1 LYS A   8      57.090  11.807 -18.888  1.00  0.00      LA0  H
ATOM     61  HZ2 LYS A   8      55.698  11.424 -18.149  1.00  0.00      LA0  H
ATOM     62  HZ3 LYS A   8      56.097  13.066 -18.265  1.00  0.00      LA0  H
ATOM     63  C   LYS A   8      55.293  14.418 -12.016  1.00  0.00      LA0  C
ATOM     64  O   LYS A   8      55.150  14.451 -10.800  1.00  0.00      LA0  O
ATOM     65  N   TYR A   9      54.654  15.226 -12.864  1.00  0.00      LA0  N
ATOM     66  H   TYR A   9      54.831  15.172 -13.847  1.00  0.00      LA0  H
ATOM     67  CA  TYR A   9      53.807  16.290 -12.329  1.00  0.00      LA0  C
ATOM     68  CB  TYR A   9      54.541  17.636 -12.370  1.00  0.00      LA0  C
ATOM     69  CG  TYR A   9      55.761  17.651 -11.475  1.00  0.00      LA0  C
ATOM     70  CD1 TYR A   9      57.023  17.319 -12.010  1.00  0.00      LA0  C
ATOM     71  CE1 TYR A   9      58.149  17.342 -11.169  1.00  0.00      LA0  C
ATOM     72  CD2 TYR A   9      55.601  18.011 -10.124  1.00  0.00      LA0  C
ATOM     73  CE2 TYR A   9      56.727  18.041  -9.286  1.00  0.00      LA0  C
ATOM     74  CZ  TYR A   9      57.985  17.699  -9.815  1.00  0.00      LA0  C
ATOM     75  OH  TYR A   9      59.077  17.713  -8.970  1.00  0.00      LA0  O
ATOM     76  HH  TYR A   9      59.771  17.151  -9.313  1.00  0.00      LA0  H
ATOM     77  C   TYR A   9      52.540  16.401 -13.145  1.00  0.00      LA0  C
ATOM     78  O   TYR A   9      52.546  16.146 -14.345  1.00  0.00      LA0  O
ATOM     79  N   SER A  10      51.452  16.783 -12.468  1.00  0.00      LA0  N
ATOM     80  H   SER A  10      51.491  17.049 -11.502  1.00  0.00      LA0  H
ATOM     81  CA  SER A  10      50.285  17.085 -13.288  1.00  0.00      LA0  C
ATOM     82  CB  SER A  10      48.997  16.715 -12.536  1.00  0.00      LA0  C
ATOM     83  OG  SER A  10      48.803  17.571 -11.405  1.00  0.00      LA0  O
ATOM     84  HG  SER A  10      48.050  17.191 -10.931  1.00  0.00      LA0  H
ATOM     85  C   SER A  10      50.321  18.536 -13.743  1.00  0.00      LA0  C
ATOM     86  O   SER A  10      51.254  19.271 -13.438  1.00  0.00      LA0  O
ATOM     87  N   LYS A  11      49.269  18.934 -14.473  1.00  0.00      LA0  N
ATOM     88  H   LYS A  11      48.502  18.320 -14.668  1.00  0.00      LA0  H
ATOM     89  CA  LYS A  11      49.116  20.382 -14.642  1.00  0.00      LA0  C
ATOM     90  CB  LYS A  11      48.471  20.719 -15.993  1.00  0.00      LA0  C
ATOM     91  CG  LYS A  11      48.680  19.650 -17.073  1.00  0.00      LA0  C
ATOM     92  CD  LYS A  11      47.880  19.884 -18.360  1.00  0.00      LA0  C
ATOM     93  CE  LYS A  11      46.383  20.143 -18.138  1.00  0.00      LA0  C
ATOM     94  NZ  LYS A  11      45.772  19.097 -17.308  1.00  0.00      LA0  N
ATOM     95  HZ1 LYS A  11      44.879  19.448 -16.894  1.00  0.00      LA0  H
ATOM     96  HZ2 LYS A  11      45.637  18.176 -17.756  1.00  0.00      LA0  H
ATOM     97  HZ3 LYS A  11      46.307  18.975 -16.418  1.00  0.00      LA0  H
ATOM     98  C   LYS A  11      48.277  20.982 -13.518  1.00  0.00      LA0  C
ATOM     99  O   LYS A  11      48.219  22.182 -13.296  1.00  0.00      LA0  O
ATOM    100  N   GLU A  12      47.610  20.044 -12.834  1.00  0.00      LA0  N
ATOM    101  H   GLU A  12      47.676  19.084 -13.092  1.00  0.00      LA0  H
ATOM    102  CA  GLU A  12      46.583  20.331 -11.845  1.00  0.00      LA0  C
ATOM    103  CB  GLU A  12      45.634  19.132 -11.861  1.00  0.00      LA0  C
ATOM    104  CG  GLU A  12      44.699  18.993 -13.080  1.00  0.00      LA0  C
ATOM    105  CD  GLU A  12      45.387  19.128 -14.432  1.00  0.00      LA0  C
ATOM    106  OE1 GLU A  12      46.255  18.329 -14.793  1.00  0.00      LA0  O
ATOM    107  OE2 GLU A  12      45.048  20.057 -15.156  1.00  0.00      LA0  O
ATOM    108  C   GLU A  12      47.137  20.642 -10.459  1.00  0.00      LA0  C
ATOM    109  O   GLU A  12      46.453  21.257  -9.636  1.00  0.00      LA0  O
ATOM    110  N   HIS A  13      48.433  20.252 -10.330  1.00  0.00      LA0  N
ATOM    111  H   HIS A  13      48.696  19.544 -10.986  1.00  0.00      LA0  H
ATOM    112  CA  HIS A  13      49.466  20.662  -9.360  1.00  0.00      LA0  C
ATOM    113  CB  HIS A  13      49.218  22.019  -8.680  1.00  0.00      LA0  C
ATOM    114  CG  HIS A  13      49.181  23.076  -9.759  1.00  0.00      LA0  C
ATOM    115  ND1 HIS A  13      50.221  23.349 -10.566  1.00  0.00      LA0  N
ATOM    116  HD1 HIS A  13      51.117  22.944 -10.520  1.00  0.00      LA0  H
ATOM    117  CD2 HIS A  13      48.099  23.877 -10.133  1.00  0.00      LA0  C
ATOM    118  NE2 HIS A  13      48.500  24.631 -11.183  1.00  0.00      LA0  N
ATOM    119  CE1 HIS A  13      49.807  24.305 -11.453  1.00  0.00      LA0  C
ATOM    120  C   HIS A  13      49.951  19.609  -8.377  1.00  0.00      LA0  C
ATOM    121  O   HIS A  13      50.632  19.888  -7.388  1.00  0.00      LA0  O
ATOM    122  N   GLU A  14      49.610  18.367  -8.733  1.00  0.00      LA0  N
ATOM    123  H   GLU A  14      48.970  18.220  -9.488  1.00  0.00      LA0  H
ATOM    124  CA  GLU A  14      50.141  17.213  -8.019  1.00  0.00      LA0  C
ATOM    125  CB  GLU A  14      49.224  15.992  -8.155  1.00  0.00      LA0  C
ATOM    126  CG  GLU A  14      47.744  16.211  -7.840  1.00  0.00      LA0  C
ATOM    127  CD  GLU A  14      47.016  16.826  -9.018  1.00  0.00      LA0  C
ATOM    128  OE1 GLU A  14      46.724  18.013  -8.980  1.00  0.00      LA0  O
ATOM    129  OE2 GLU A  14      46.755  16.127  -9.992  1.00  0.00      LA0  O
ATOM    130  C   GLU A  14      51.516  16.806  -8.507  1.00  0.00      LA0  C
ATOM    131  O   GLU A  14      51.961  17.165  -9.593  1.00  0.00      LA0  O
ATOM    132  N   TRP A  15      52.155  15.997  -7.657  1.00  0.00      LA0  N
ATOM    133  H   TRP A  15      51.727  15.772  -6.781  1.00  0.00      LA0  H
ATOM    134  CA  TRP A  15      53.316  15.257  -8.129  1.00  0.00      LA0  C
ATOM    135  CB  TRP A  15      54.591  15.616  -7.361  1.00  0.00      LA0  C
ATOM    136  CG  TRP A  15      54.470  15.342  -5.879  1.00  0.00      LA0  C
ATOM    137  CD2 TRP A  15      54.681  14.113  -5.144  1.00  0.00      LA0  C
ATOM    138  CE2 TRP A  15      54.456  14.405  -3.757  1.00  0.00      LA0  C
ATOM    139  CE3 TRP A  15      55.037  12.802  -5.526  1.00  0.00      LA0  C
ATOM    140  CD1 TRP A  15      54.135  16.289  -4.909  1.00  0.00      LA0  C
ATOM    141  NE1 TRP A  15      54.126  15.752  -3.663  1.00  0.00      LA0  N
ATOM    142  HE1 TRP A  15      53.942  16.243  -2.827  1.00  0.00      LA0  H
ATOM    143  CZ2 TRP A  15      54.587  13.388  -2.788  1.00  0.00      LA0  C
ATOM    144  CZ3 TRP A  15      55.167  11.794  -4.548  1.00  0.00      LA0  C
ATOM    145  CH2 TRP A  15      54.942  12.084  -3.187  1.00  0.00      LA0  C
ATOM    146  C   TRP A  15      53.063  13.772  -8.053  1.00  0.00      LA0  C
ATOM    147  O   TRP A  15      52.123  13.315  -7.410  1.00  0.00      LA0  O
ATOM    148  N   LEU A  16      53.967  13.055  -8.723  1.00  0.00      LA0  N
ATOM    149  H   LEU A  16      54.695  13.520  -9.228  1.00  0.00      LA0  H
ATOM    150  CA  LEU A  16      53.823  11.615  -8.826  1.00  0.00      LA0  C
ATOM    151  CB  LEU A  16      53.106  11.290 -10.130  1.00  0.00      LA0  C
ATOM    152  CG  LEU A  16      52.457   9.919 -10.087  1.00  0.00      LA0  C
ATOM    153  CD1 LEU A  16      51.308   9.896  -9.088  1.00  0.00      LA0  C
ATOM    154  CD2 LEU A  16      52.012   9.459 -11.467  1.00  0.00      LA0  C
ATOM    155  C   LEU A  16      55.176  10.938  -8.794  1.00  0.00      LA0  C
ATOM    156  O   LEU A  16      56.029  11.199  -9.632  1.00  0.00      LA0  O
ATOM    157  N   ARG A  17      55.348  10.062  -7.802  1.00  0.00      LA0  N
ATOM    158  H   ARG A  17      54.607   9.886  -7.153  1.00  0.00      LA0  H
ATOM    159  CA  ARG A  17      56.621   9.350  -7.758  1.00  0.00      LA0  C
ATOM    160  CB  ARG A  17      57.312   9.576  -6.411  1.00  0.00      LA0  C
ATOM    161  CG  ARG A  17      58.710   8.959  -6.280  1.00  0.00      LA0  C
ATOM    162  CD  ARG A  17      59.517   9.519  -5.109  1.00  0.00      LA0  C
ATOM    163  NE  ARG A  17      58.735   9.526  -3.882  1.00  0.00      LA0  N
ATOM    164  HE  ARG A  17      58.260   8.688  -3.600  1.00  0.00      LA0  H
ATOM    165  CZ  ARG A  17      58.593  10.638  -3.141  1.00  0.00      LA0  C
ATOM    166  NH1 ARG A  17      59.227  11.771  -3.449  1.00  0.00      LA0  N
ATOM    167 HH11 ARG A  17      59.090  12.597  -2.904  1.00  0.00      LA0  H
ATOM    168 HH12 ARG A  17      59.868  11.836  -4.233  1.00  0.00      LA0  H
ATOM    169  NH2 ARG A  17      57.787  10.573  -2.088  1.00  0.00      LA0  N
ATOM    170 HH21 ARG A  17      57.629  11.376  -1.504  1.00  0.00      LA0  H
ATOM    171 HH22 ARG A  17      57.325   9.699  -1.881  1.00  0.00      LA0  H
ATOM    172  C   ARG A  17      56.456   7.875  -8.025  1.00  0.00      LA0  C
ATOM    173  O   ARG A  17      55.556   7.233  -7.500  1.00  0.00      LA0  O
ATOM    174  N   LYS A  18      57.392   7.367  -8.841  1.00  0.00      LA0  N
ATOM    175  H   LYS A  18      58.088   7.976  -9.220  1.00  0.00      LA0  H
ATOM    176  CA  LYS A  18      57.573   5.919  -8.856  1.00  0.00      LA0  C
ATOM    177  CB  LYS A  18      58.354   5.501 -10.104  1.00  0.00      LA0  C
ATOM    178  CG  LYS A  18      58.483   3.985 -10.294  1.00  0.00      LA0  C
ATOM    179  CD  LYS A  18      57.112   3.330 -10.417  1.00  0.00      LA0  C
ATOM    180  CE  LYS A  18      57.145   1.903 -10.951  1.00  0.00      LA0  C
ATOM    181  NZ  LYS A  18      55.791   1.557 -11.393  1.00  0.00      LA0  N
ATOM    182  HZ1 LYS A  18      55.789   0.688 -11.973  1.00  0.00      LA0  H
ATOM    183  HZ2 LYS A  18      55.102   1.471 -10.620  1.00  0.00      LA0  H
ATOM    184  HZ3 LYS A  18      55.454   2.247 -12.101  1.00  0.00      LA0  H
ATOM    185  C   LYS A  18      58.306   5.480  -7.603  1.00  0.00      LA0  C
ATOM    186  O   LYS A  18      59.515   5.632  -7.481  1.00  0.00      LA0  O
ATOM    187  N   GLU A  19      57.519   4.967  -6.660  1.00  0.00      LA0  N
ATOM    188  H   GLU A  19      56.546   4.797  -6.835  1.00  0.00      LA0  H
ATOM    189  CA  GLU A  19      58.209   4.542  -5.452  1.00  0.00      LA0  C
ATOM    190  CB  GLU A  19      57.380   4.910  -4.226  1.00  0.00      LA0  C
ATOM    191  CG  GLU A  19      58.016   6.091  -3.486  1.00  0.00      LA0  C
ATOM    192  CD  GLU A  19      57.047   6.672  -2.475  1.00  0.00      LA0  C
ATOM    193  OE1 GLU A  19      56.890   7.890  -2.423  1.00  0.00      LA0  O
ATOM    194  OE2 GLU A  19      56.378   5.913  -1.786  1.00  0.00      LA0  O
ATOM    195  C   GLU A  19      58.621   3.087  -5.496  1.00  0.00      LA0  C
ATOM    196  O   GLU A  19      58.278   2.350  -6.413  1.00  0.00      LA0  O
ATOM    197  N   ALA A  20      59.395   2.704  -4.466  1.00  0.00      LA0  N
ATOM    198  H   ALA A  20      59.591   3.358  -3.738  1.00  0.00      LA0  H
ATOM    199  CA  ALA A  20      59.983   1.360  -4.460  1.00  0.00      LA0  C
ATOM    200  CB  ALA A  20      60.965   1.214  -3.297  1.00  0.00      LA0  C
ATOM    201  C   ALA A  20      58.989   0.210  -4.402  1.00  0.00      LA0  C
ATOM    202  O   ALA A  20      59.268  -0.912  -4.800  1.00  0.00      LA0  O
ATOM    203  N   ASP A  21      57.800   0.554  -3.894  1.00  0.00      LA0  N
ATOM    204  H   ASP A  21      57.572   1.497  -3.655  1.00  0.00      LA0  H
ATOM    205  CA  ASP A  21      56.706  -0.415  -3.872  1.00  0.00      LA0  C
ATOM    206  CB  ASP A  21      55.672   0.008  -2.817  1.00  0.00      LA0  C
ATOM    207  CG  ASP A  21      54.988   1.343  -3.114  1.00  0.00      LA0  C
ATOM    208  OD1 ASP A  21      55.469   2.157  -3.897  1.00  0.00      LA0  O
ATOM    209  OD2 ASP A  21      53.935   1.596  -2.554  1.00  0.00      LA0  O
ATOM    210  C   ASP A  21      56.049  -0.668  -5.224  1.00  0.00      LA0  C
ATOM    211  O   ASP A  21      55.179  -1.514  -5.387  1.00  0.00      LA0  O
ATOM    212  N   GLY A  22      56.504   0.119  -6.208  1.00  0.00      LA0  N
ATOM    213  H   GLY A  22      57.150   0.855  -6.013  1.00  0.00      LA0  H
ATOM    214  CA  GLY A  22      55.935  -0.032  -7.538  1.00  0.00      LA0  C
ATOM    215  C   GLY A  22      54.856   0.986  -7.842  1.00  0.00      LA0  C
ATOM    216  O   GLY A  22      54.548   1.257  -9.003  1.00  0.00      LA0  O
ATOM    217  N   THR A  23      54.285   1.530  -6.755  1.00  0.00      LA0  N
ATOM    218  H   THR A  23      54.683   1.430  -5.841  1.00  0.00      LA0  H
ATOM    219  CA  THR A  23      53.157   2.420  -6.982  1.00  0.00      LA0  C
ATOM    220  CB  THR A  23      52.235   2.471  -5.756  1.00  0.00      LA0  C
ATOM    221  OG1 THR A  23      52.895   3.060  -4.630  1.00  0.00      LA0  O
ATOM    222  HG1 THR A  23      53.430   2.356  -4.256  1.00  0.00      LA0  H
ATOM    223  CG2 THR A  23      51.689   1.086  -5.406  1.00  0.00      LA0  C
ATOM    224  C   THR A  23      53.575   3.812  -7.398  1.00  0.00      LA0  C
ATOM    225  O   THR A  23      54.751   4.150  -7.501  1.00  0.00      LA0  O
ATOM    226  N   TYR A  24      52.525   4.602  -7.625  1.00  0.00      LA0  N
ATOM    227  H   TYR A  24      51.587   4.261  -7.573  1.00  0.00      LA0  H
ATOM    228  CA  TYR A  24      52.728   6.015  -7.859  1.00  0.00      LA0  C
ATOM    229  CB  TYR A  24      52.067   6.391  -9.181  1.00  0.00      LA0  C
ATOM    230  CG  TYR A  24      52.833   5.736 -10.300  1.00  0.00      LA0  C
ATOM    231  CD1 TYR A  24      52.326   4.556 -10.876  1.00  0.00      LA0  C
ATOM    232  CE1 TYR A  24      53.095   3.888 -11.841  1.00  0.00      LA0  C
ATOM    233  CD2 TYR A  24      54.052   6.310 -10.711  1.00  0.00      LA0  C
ATOM    234  CE2 TYR A  24      54.819   5.641 -11.673  1.00  0.00      LA0  C
ATOM    235  CZ  TYR A  24      54.349   4.421 -12.195  1.00  0.00      LA0  C
ATOM    236  OH  TYR A  24      55.169   3.712 -13.047  1.00  0.00      LA0  O
ATOM    237  HH  TYR A  24      54.646   3.143 -13.619  1.00  0.00      LA0  H
ATOM    238  C   TYR A  24      52.191   6.807  -6.694  1.00  0.00      LA0  C
ATOM    239  O   TYR A  24      50.989   6.945  -6.494  1.00  0.00      LA0  O
ATOM    240  N   THR A  25      53.141   7.300  -5.904  1.00  0.00      LA0  N
ATOM    241  H   THR A  25      54.108   7.166  -6.131  1.00  0.00      LA0  H
ATOM    242  CA  THR A  25      52.709   8.122  -4.782  1.00  0.00      LA0  C
ATOM    243  CB  THR A  25      53.802   8.102  -3.716  1.00  0.00      LA0  C
ATOM    244  OG1 THR A  25      54.248   6.756  -3.491  1.00  0.00      LA0  O
ATOM    245  HG1 THR A  25      55.047   6.887  -2.968  1.00  0.00      LA0  H
ATOM    246  CG2 THR A  25      53.355   8.727  -2.395  1.00  0.00      LA0  C
ATOM    247  C   THR A  25      52.364   9.533  -5.231  1.00  0.00      LA0  C
ATOM    248  O   THR A  25      53.043  10.111  -6.072  1.00  0.00      LA0  O
ATOM    249  N   VAL A  26      51.264  10.034  -4.662  1.00  0.00      LA0  N
ATOM    250  H   VAL A  26      50.797   9.516  -3.947  1.00  0.00      LA0  H
ATOM    251  CA  VAL A  26      50.730  11.332  -5.055  1.00  0.00      LA0  C
ATOM    252  CB  VAL A  26      49.272  11.194  -5.527  1.00  0.00      LA0  C
ATOM    253  CG1 VAL A  26      48.796  12.434  -6.288  1.00  0.00      LA0  C
ATOM    254  CG2 VAL A  26      49.040   9.918  -6.334  1.00  0.00      LA0  C
ATOM    255  C   VAL A  26      50.775  12.279  -3.874  1.00  0.00      LA0  C
ATOM    256  O   VAL A  26      50.527  11.886  -2.736  1.00  0.00      LA0  O
ATOM    257  N   GLY A  27      51.072  13.539  -4.192  1.00  0.00      LA0  N
ATOM    258  H   GLY A  27      51.300  13.782  -5.139  1.00  0.00      LA0  H
ATOM    259  CA  GLY A  27      50.970  14.584  -3.178  1.00  0.00      LA0  C
ATOM    260  C   GLY A  27      50.914  15.920  -3.880  1.00  0.00      LA0  C
ATOM    261  O   GLY A  27      50.860  15.971  -5.103  1.00  0.00      LA0  O
ATOM    262  N   ILE A  28      50.931  16.994  -3.084  1.00  0.00      LA0  N
ATOM    263  H   ILE A  28      51.100  16.899  -2.104  1.00  0.00      LA0  H
ATOM    264  CA  ILE A  28      50.934  18.296  -3.753  1.00  0.00      LA0  C
ATOM    265  CB  ILE A  28      49.997  19.285  -3.060  1.00  0.00      LA0  C
ATOM    266  CG2 ILE A  28      48.538  18.897  -3.295  1.00  0.00      LA0  C
ATOM    267  CG1 ILE A  28      50.348  19.448  -1.579  1.00  0.00      LA0  C
ATOM    268  CD1 ILE A  28      49.554  20.570  -0.925  1.00  0.00      LA0  C
ATOM    269  C   ILE A  28      52.323  18.885  -3.867  1.00  0.00      LA0  C
ATOM    270  O   ILE A  28      53.222  18.553  -3.103  1.00  0.00      LA0  O
ATOM    271  N   THR A  29      52.460  19.760  -4.870  1.00  0.00      LA0  N
ATOM    272  H   THR A  29      51.676  20.021  -5.434  1.00  0.00      LA0  H
ATOM    273  CA  THR A  29      53.777  20.362  -5.051  1.00  0.00      LA0  C
ATOM    274  CB  THR A  29      53.950  20.761  -6.519  1.00  0.00      LA0  C
ATOM    275  OG1 THR A  29      52.854  21.567  -6.981  1.00  0.00      LA0  O
ATOM    276  HG1 THR A  29      52.120  20.968  -7.126  1.00  0.00      LA0  H
ATOM    277  CG2 THR A  29      54.068  19.514  -7.388  1.00  0.00      LA0  C
ATOM    278  C   THR A  29      54.069  21.518  -4.105  1.00  0.00      LA0  C
ATOM    279  O   THR A  29      53.181  22.041  -3.439  1.00  0.00      LA0  O
ATOM    280  N   GLU A  30      55.356  21.900  -4.096  1.00  0.00      LA0  N
ATOM    281  H   GLU A  30      56.015  21.379  -4.636  1.00  0.00      LA0  H
ATOM    282  CA  GLU A  30      55.855  22.936  -3.189  1.00  0.00      LA0  C
ATOM    283  CB  GLU A  30      57.328  23.232  -3.498  1.00  0.00      LA0  C
ATOM    284  CG  GLU A  30      58.135  23.739  -2.299  1.00  0.00      LA0  C
ATOM    285  CD  GLU A  30      58.275  22.631  -1.272  1.00  0.00      LA0  C
ATOM    286  OE1 GLU A  30      57.469  22.579  -0.352  1.00  0.00      LA0  O
ATOM    287  OE2 GLU A  30      59.188  21.818  -1.391  1.00  0.00      LA0  O
ATOM    288  C   GLU A  30      55.023  24.206  -3.184  1.00  0.00      LA0  C
ATOM    289  O   GLU A  30      54.335  24.527  -2.224  1.00  0.00      LA0  O
ATOM    290  N   HIS A  31      55.025  24.872  -4.354  1.00  0.00      LA0  N
ATOM    291  H   HIS A  31      55.684  24.634  -5.063  1.00  0.00      LA0  H
ATOM    292  CA  HIS A  31      54.238  26.106  -4.409  1.00  0.00      LA0  C
ATOM    293  CB  HIS A  31      54.527  26.906  -5.683  1.00  0.00      LA0  C
ATOM    294  CG  HIS A  31      54.305  28.380  -5.415  1.00  0.00      LA0  C
ATOM    295  ND1 HIS A  31      55.071  29.115  -4.589  1.00  0.00      LA0  N
ATOM    296  HD1 HIS A  31      55.822  28.795  -4.025  1.00  0.00      LA0  H
ATOM    297  CD2 HIS A  31      53.320  29.213  -5.950  1.00  0.00      LA0  C
ATOM    298  NE2 HIS A  31      53.500  30.463  -5.445  1.00  0.00      LA0  N
ATOM    299  CE1 HIS A  31      54.584  30.393  -4.602  1.00  0.00      LA0  C
ATOM    300  C   HIS A  31      52.744  25.951  -4.173  1.00  0.00      LA0  C
ATOM    301  O   HIS A  31      52.048  26.880  -3.785  1.00  0.00      LA0  O
ATOM    302  N   ALA A  32      52.264  24.712  -4.382  1.00  0.00      LA0  N
ATOM    303  H   ALA A  32      52.874  23.957  -4.613  1.00  0.00      LA0  H
ATOM    304  CA  ALA A  32      50.883  24.480  -3.969  1.00  0.00      LA0  C
ATOM    305  CB  ALA A  32      50.371  23.125  -4.464  1.00  0.00      LA0  C
ATOM    306  C   ALA A  32      50.707  24.585  -2.463  1.00  0.00      LA0  C
ATOM    307  O   ALA A  32      49.797  25.245  -1.978  1.00  0.00      LA0  O
ATOM    308  N   GLN A  33      51.637  23.945  -1.731  1.00  0.00      LA0  N
ATOM    309  H   GLN A  33      52.417  23.490  -2.170  1.00  0.00      LA0  H
ATOM    310  CA  GLN A  33      51.543  24.108  -0.280  1.00  0.00      LA0  C
ATOM    311  CB  GLN A  33      52.315  23.005   0.476  1.00  0.00      LA0  C
ATOM    312  CG  GLN A  33      53.851  22.990   0.465  1.00  0.00      LA0  C
ATOM    313  CD  GLN A  33      54.424  24.051   1.384  1.00  0.00      LA0  C
ATOM    314  OE1 GLN A  33      53.747  24.598   2.247  1.00  0.00      LA0  O
ATOM    315  NE2 GLN A  33      55.699  24.344   1.146  1.00  0.00      LA0  N
ATOM    316 HE21 GLN A  33      56.227  23.830   0.462  1.00  0.00      LA0  H
ATOM    317 HE22 GLN A  33      56.168  25.065   1.647  1.00  0.00      LA0  H
ATOM    318  C   GLN A  33      51.811  25.523   0.217  1.00  0.00      LA0  C
ATOM    319  O   GLN A  33      51.110  26.028   1.085  1.00  0.00      LA0  O
ATOM    320  N   GLU A  34      52.797  26.172  -0.430  1.00  0.00      LA0  N
ATOM    321  H   GLU A  34      53.380  25.665  -1.066  1.00  0.00      LA0  H
ATOM    322  CA  GLU A  34      53.078  27.584  -0.140  1.00  0.00      LA0  C
ATOM    323  CB  GLU A  34      54.160  28.124  -1.074  1.00  0.00      LA0  C
ATOM    324  CG  GLU A  34      55.540  27.473  -0.955  1.00  0.00      LA0  C
ATOM    325  CD  GLU A  34      56.420  28.027  -2.059  1.00  0.00      LA0  C
ATOM    326  OE1 GLU A  34      56.664  29.231  -2.081  1.00  0.00      LA0  O
ATOM    327  OE2 GLU A  34      56.816  27.271  -2.942  1.00  0.00      LA0  O
ATOM    328  C   GLU A  34      51.849  28.470  -0.278  1.00  0.00      LA0  C
ATOM    329  O   GLU A  34      51.478  29.255   0.591  1.00  0.00      LA0  O
ATOM    330  N   LEU A  35      51.190  28.267  -1.432  1.00  0.00      LA0  N
ATOM    331  H   LEU A  35      51.579  27.656  -2.124  1.00  0.00      LA0  H
ATOM    332  CA  LEU A  35      49.920  28.951  -1.646  1.00  0.00      LA0  C
ATOM    333  CB  LEU A  35      49.345  28.659  -3.033  1.00  0.00      LA0  C
ATOM    334  CG  LEU A  35      49.922  29.546  -4.137  1.00  0.00      LA0  C
ATOM    335  CD1 LEU A  35      49.467  29.092  -5.526  1.00  0.00      LA0  C
ATOM    336  CD2 LEU A  35      49.610  31.024  -3.887  1.00  0.00      LA0  C
ATOM    337  C   LEU A  35      48.877  28.635  -0.597  1.00  0.00      LA0  C
ATOM    338  O   LEU A  35      48.174  29.517  -0.125  1.00  0.00      LA0  O
ATOM    339  N   LEU A  36      48.787  27.339  -0.259  1.00  0.00      LA0  N
ATOM    340  H   LEU A  36      49.426  26.672  -0.650  1.00  0.00      LA0  H
ATOM    341  CA  LEU A  36      47.750  26.926   0.685  1.00  0.00      LA0  C
ATOM    342  CB  LEU A  36      47.554  25.405   0.642  1.00  0.00      LA0  C
ATOM    343  CG  LEU A  36      46.888  24.913  -0.653  1.00  0.00      LA0  C
ATOM    344  CD1 LEU A  36      47.148  23.432  -0.909  1.00  0.00      LA0  C
ATOM    345  CD2 LEU A  36      45.390  25.216  -0.702  1.00  0.00      LA0  C
ATOM    346  C   LEU A  36      47.903  27.434   2.111  1.00  0.00      LA0  C
ATOM    347  O   LEU A  36      46.922  27.764   2.770  1.00  0.00      LA0  O
ATOM    348  N   GLY A  37      49.164  27.503   2.556  1.00  0.00      LA0  N
ATOM    349  H   GLY A  37      49.911  27.190   1.970  1.00  0.00      LA0  H
ATOM    350  CA  GLY A  37      49.348  27.607   4.002  1.00  0.00      LA0  C
ATOM    351  C   GLY A  37      49.133  26.239   4.619  1.00  0.00      LA0  C
ATOM    352  O   GLY A  37      48.823  25.293   3.902  1.00  0.00      LA0  O
ATOM    353  N   ASP A  38      49.302  26.165   5.948  1.00  0.00      LA0  N
ATOM    354  H   ASP A  38      49.629  26.927   6.509  1.00  0.00      LA0  H
ATOM    355  CA  ASP A  38      49.157  24.862   6.603  1.00  0.00      LA0  C
ATOM    356  CB  ASP A  38      49.351  24.927   8.127  1.00  0.00      LA0  C
ATOM    357  CG  ASP A  38      50.529  25.772   8.608  1.00  0.00      LA0  C
ATOM    358  OD1 ASP A  38      51.375  25.249   9.330  1.00  0.00      LA0  O
ATOM    359  OD2 ASP A  38      50.563  26.972   8.332  1.00  0.00      LA0  O
ATOM    360  C   ASP A  38      47.822  24.192   6.313  1.00  0.00      LA0  C
ATOM    361  O   ASP A  38      46.754  24.802   6.328  1.00  0.00      LA0  O
ATOM    362  N   MET A  39      47.945  22.898   6.009  1.00  0.00      LA0  N
ATOM    363  H   MET A  39      48.864  22.504   5.992  1.00  0.00      LA0  H
ATOM    364  CA  MET A  39      46.787  22.164   5.517  1.00  0.00      LA0  C
ATOM    365  CB  MET A  39      47.250  20.854   4.886  1.00  0.00      LA0  C
ATOM    366  CG  MET A  39      46.507  20.478   3.605  1.00  0.00      LA0  C
ATOM    367  SD  MET A  39      46.705  21.713   2.305  1.00  0.00      LA0  S
ATOM    368  CE  MET A  39      48.500  21.838   2.330  1.00  0.00      LA0  C
ATOM    369  C   MET A  39      45.709  21.926   6.554  1.00  0.00      LA0  C
ATOM    370  O   MET A  39      45.832  21.107   7.451  1.00  0.00      LA0  O
ATOM    371  N   VAL A  40      44.625  22.687   6.399  1.00  0.00      LA0  N
ATOM    372  H   VAL A  40      44.572  23.246   5.572  1.00  0.00      LA0  H
ATOM    373  CA  VAL A  40      43.562  22.574   7.397  1.00  0.00      LA0  C
ATOM    374  CB  VAL A  40      42.659  23.812   7.312  1.00  0.00      LA0  C
ATOM    375  CG1 VAL A  40      41.270  23.685   7.946  1.00  0.00      LA0  C
ATOM    376  CG2 VAL A  40      43.452  24.965   7.920  1.00  0.00      LA0  C
ATOM    377  C   VAL A  40      42.799  21.263   7.367  1.00  0.00      LA0  C
ATOM    378  O   VAL A  40      42.305  20.798   8.387  1.00  0.00      LA0  O
ATOM    379  N   PHE A  41      42.738  20.673   6.165  1.00  0.00      LA0  N
ATOM    380  H   PHE A  41      43.146  21.081   5.347  1.00  0.00      LA0  H
ATOM    381  CA  PHE A  41      42.044  19.393   6.120  1.00  0.00      LA0  C
ATOM    382  CB  PHE A  41      40.532  19.612   6.068  1.00  0.00      LA0  C
ATOM    383  CG  PHE A  41      39.763  18.469   6.686  1.00  0.00      LA0  C
ATOM    384  CD1 PHE A  41      39.886  18.215   8.070  1.00  0.00      LA0  C
ATOM    385  CD2 PHE A  41      38.915  17.693   5.869  1.00  0.00      LA0  C
ATOM    386  CE1 PHE A  41      39.140  17.172   8.649  1.00  0.00      LA0  C
ATOM    387  CE2 PHE A  41      38.165  16.652   6.447  1.00  0.00      LA0  C
ATOM    388  CZ  PHE A  41      38.285  16.405   7.830  1.00  0.00      LA0  C
ATOM    389  C   PHE A  41      42.507  18.523   4.979  1.00  0.00      LA0  C
ATOM    390  O   PHE A  41      42.757  18.985   3.872  1.00  0.00      LA0  O
ATOM    391  N   VAL A  42      42.616  17.231   5.306  1.00  0.00      LA0  N
ATOM    392  H   VAL A  42      42.460  16.921   6.244  1.00  0.00      LA0  H
ATOM    393  CA  VAL A  42      42.785  16.240   4.250  1.00  0.00      LA0  C
ATOM    394  CB  VAL A  42      44.233  15.703   4.179  1.00  0.00      LA0  C
ATOM    395  CG1 VAL A  42      44.407  14.695   3.038  1.00  0.00      LA0  C
ATOM    396  CG2 VAL A  42      45.274  16.819   4.063  1.00  0.00      LA0  C
ATOM    397  C   VAL A  42      41.826  15.108   4.562  1.00  0.00      LA0  C
ATOM    398  O   VAL A  42      41.842  14.570   5.665  1.00  0.00      LA0  O
ATOM    399  N   ASP A  43      41.014  14.783   3.552  1.00  0.00      LA0  N
ATOM    400  H   ASP A  43      40.998  15.298   2.697  1.00  0.00      LA0  H
ATOM    401  CA  ASP A  43      40.334  13.497   3.610  1.00  0.00      LA0  C
ATOM    402  CB  ASP A  43      38.880  13.592   4.079  1.00  0.00      LA0  C
ATOM    403  CG  ASP A  43      38.756  12.895   5.426  1.00  0.00      LA0  C
ATOM    404  OD1 ASP A  43      38.166  13.459   6.338  1.00  0.00      LA0  O
ATOM    405  OD2 ASP A  43      39.285  11.801   5.612  1.00  0.00      LA0  O
ATOM    406  C   ASP A  43      40.456  12.797   2.281  1.00  0.00      LA0  C
ATOM    407  O   ASP A  43      40.889  13.376   1.288  1.00  0.00      LA0  O
ATOM    408  N   LEU A  44      40.142  11.501   2.333  1.00  0.00      LA0  N
ATOM    409  H   LEU A  44      39.641  11.148   3.127  1.00  0.00      LA0  H
ATOM    410  CA  LEU A  44      40.730  10.615   1.334  1.00  0.00      LA0  C
ATOM    411  CB  LEU A  44      41.750   9.713   2.038  1.00  0.00      LA0  C
ATOM    412  CG  LEU A  44      42.837  10.512   2.763  1.00  0.00      LA0  C
ATOM    413  CD1 LEU A  44      43.201   9.871   4.097  1.00  0.00      LA0  C
ATOM    414  CD2 LEU A  44      44.054  10.800   1.881  1.00  0.00      LA0  C
ATOM    415  C   LEU A  44      39.703   9.782   0.595  1.00  0.00      LA0  C
ATOM    416  O   LEU A  44      38.734   9.306   1.171  1.00  0.00      LA0  O
ATOM    417  N   PRO A  45      39.956   9.611  -0.725  1.00  0.00      LA0  N
ATOM    418  CD  PRO A  45      41.033  10.208  -1.510  1.00  0.00      LA0  C
ATOM    419  CA  PRO A  45      39.105   8.708  -1.508  1.00  0.00      LA0  C
ATOM    420  CB  PRO A  45      39.593   8.963  -2.942  1.00  0.00      LA0  C
ATOM    421  CG  PRO A  45      41.054   9.396  -2.800  1.00  0.00      LA0  C
ATOM    422  C   PRO A  45      39.295   7.269  -1.049  1.00  0.00      LA0  C
ATOM    423  O   PRO A  45      40.391   6.855  -0.683  1.00  0.00      LA0  O
ATOM    424  N   GLU A  46      38.179   6.528  -1.066  1.00  0.00      LA0  N
ATOM    425  H   GLU A  46      37.281   6.911  -1.293  1.00  0.00      LA0  H
ATOM    426  CA  GLU A  46      38.268   5.160  -0.567  1.00  0.00      LA0  C
ATOM    427  CB  GLU A  46      36.874   4.531  -0.490  1.00  0.00      LA0  C
ATOM    428  CG  GLU A  46      35.971   5.229   0.536  1.00  0.00      LA0  C
ATOM    429  CD  GLU A  46      34.844   5.996  -0.133  1.00  0.00      LA0  C
ATOM    430  OE1 GLU A  46      35.102   6.840  -0.991  1.00  0.00      LA0  O
ATOM    431  OE2 GLU A  46      33.686   5.765   0.214  1.00  0.00      LA0  O
ATOM    432  C   GLU A  46      39.248   4.255  -1.299  1.00  0.00      LA0  C
ATOM    433  O   GLU A  46      39.353   4.220  -2.522  1.00  0.00      LA0  O
ATOM    434  N   VAL A  47      39.977   3.502  -0.461  1.00  0.00      LA0  N
ATOM    435  H   VAL A  47      39.784   3.560   0.515  1.00  0.00      LA0  H
ATOM    436  CA  VAL A  47      40.864   2.476  -1.013  1.00  0.00      LA0  C
ATOM    437  CB  VAL A  47      41.725   1.881   0.119  1.00  0.00      LA0  C
ATOM    438  CG1 VAL A  47      42.568   0.673  -0.302  1.00  0.00      LA0  C
ATOM    439  CG2 VAL A  47      42.604   2.975   0.728  1.00  0.00      LA0  C
ATOM    440  C   VAL A  47      40.040   1.417  -1.727  1.00  0.00      LA0  C
ATOM    441  O   VAL A  47      39.003   0.990  -1.238  1.00  0.00      LA0  O
ATOM    442  N   GLY A  48      40.522   1.051  -2.918  1.00  0.00      LA0  N
ATOM    443  H   GLY A  48      41.383   1.436  -3.252  1.00  0.00      LA0  H
ATOM    444  CA  GLY A  48      39.711   0.144  -3.722  1.00  0.00      LA0  C
ATOM    445  C   GLY A  48      38.849   0.839  -4.762  1.00  0.00      LA0  C
ATOM    446  O   GLY A  48      38.227   0.205  -5.605  1.00  0.00      LA0  O
ATOM    447  N   ALA A  49      38.839   2.180  -4.690  1.00  0.00      LA0  N
ATOM    448  H   ALA A  49      39.335   2.692  -3.987  1.00  0.00      LA0  H
ATOM    449  CA  ALA A  49      38.218   2.869  -5.815  1.00  0.00      LA0  C
ATOM    450  CB  ALA A  49      37.783   4.282  -5.417  1.00  0.00      LA0  C
ATOM    451  C   ALA A  49      39.179   2.960  -6.982  1.00  0.00      LA0  C
ATOM    452  O   ALA A  49      40.390   3.023  -6.803  1.00  0.00      LA0  O
ATOM    453  N   THR A  50      38.586   2.975  -8.175  1.00  0.00      LA0  N
ATOM    454  H   THR A  50      37.597   2.896  -8.275  1.00  0.00      LA0  H
ATOM    455  CA  THR A  50      39.431   3.097  -9.354  1.00  0.00      LA0  C
ATOM    456  CB  THR A  50      39.316   1.810 -10.175  1.00  0.00      LA0  C
ATOM    457  OG1 THR A  50      39.513   0.685  -9.309  1.00  0.00      LA0  O
ATOM    458  HG1 THR A  50      39.500  -0.097  -9.844  1.00  0.00      LA0  H
ATOM    459  CG2 THR A  50      40.281   1.752 -11.363  1.00  0.00      LA0  C
ATOM    460  C   THR A  50      39.021   4.319 -10.147  1.00  0.00      LA0  C
ATOM    461  O   THR A  50      37.847   4.507 -10.440  1.00  0.00      LA0  O
ATOM    462  N   VAL A  51      40.026   5.153 -10.428  1.00  0.00      LA0  N
ATOM    463  H   VAL A  51      40.970   4.884 -10.221  1.00  0.00      LA0  H
ATOM    464  CA  VAL A  51      39.756   6.413 -11.119  1.00  0.00      LA0  C
ATOM    465  CB  VAL A  51      39.951   7.602 -10.165  1.00  0.00      LA0  C
ATOM    466  CG1 VAL A  51      38.773   7.737  -9.198  1.00  0.00      LA0  C
ATOM    467  CG2 VAL A  51      41.286   7.515  -9.421  1.00  0.00      LA0  C
ATOM    468  C   VAL A  51      40.639   6.541 -12.343  1.00  0.00      LA0  C
ATOM    469  O   VAL A  51      41.515   5.714 -12.571  1.00  0.00      LA0  O
ATOM    470  N   SER A  52      40.380   7.592 -13.116  1.00  0.00      LA0  N
ATOM    471  H   SER A  52      39.661   8.253 -12.895  1.00  0.00      LA0  H
ATOM    472  CA  SER A  52      41.141   7.753 -14.347  1.00  0.00      LA0  C
ATOM    473  CB  SER A  52      40.193   7.870 -15.546  1.00  0.00      LA0  C
ATOM    474  OG  SER A  52      38.860   7.500 -15.165  1.00  0.00      LA0  O
ATOM    475  HG  SER A  52      38.526   8.251 -14.654  1.00  0.00      LA0  H
ATOM    476  C   SER A  52      42.105   8.923 -14.288  1.00  0.00      LA0  C
ATOM    477  O   SER A  52      42.040   9.771 -13.404  1.00  0.00      LA0  O
ATOM    478  N   ALA A  53      43.014   8.936 -15.274  1.00  0.00      LA0  N
ATOM    479  H   ALA A  53      43.070   8.158 -15.901  1.00  0.00      LA0  H
ATOM    480  CA  ALA A  53      43.954  10.047 -15.383  1.00  0.00      LA0  C
ATOM    481  CB  ALA A  53      45.038   9.738 -16.417  1.00  0.00      LA0  C
ATOM    482  C   ALA A  53      43.281  11.359 -15.737  1.00  0.00      LA0  C
ATOM    483  O   ALA A  53      43.078  11.704 -16.896  1.00  0.00      LA0  O
ATOM    484  N   GLY A  54      42.930  12.068 -14.664  1.00  0.00      LA0  N
ATOM    485  H   GLY A  54      43.165  11.694 -13.763  1.00  0.00      LA0  H
ATOM    486  CA  GLY A  54      42.217  13.322 -14.861  1.00  0.00      LA0  C
ATOM    487  C   GLY A  54      40.974  13.480 -14.006  1.00  0.00      LA0  C
ATOM    488  O   GLY A  54      40.391  14.555 -13.952  1.00  0.00      LA0  O
ATOM    489  N   ASP A  55      40.596  12.384 -13.331  1.00  0.00      LA0  N
ATOM    490  H   ASP A  55      41.027  11.489 -13.456  1.00  0.00      LA0  H
ATOM    491  CA  ASP A  55      39.394  12.486 -12.500  1.00  0.00      LA0  C
ATOM    492  CB  ASP A  55      38.869  11.110 -12.059  1.00  0.00      LA0  C
ATOM    493  CG  ASP A  55      38.489  10.177 -13.204  1.00  0.00      LA0  C
ATOM    494  OD1 ASP A  55      38.829  10.423 -14.356  1.00  0.00      LA0  O
ATOM    495  OD2 ASP A  55      37.889   9.142 -12.933  1.00  0.00      LA0  O
ATOM    496  C   ASP A  55      39.655  13.297 -11.250  1.00  0.00      LA0  C
ATOM    497  O   ASP A  55      40.709  13.171 -10.628  1.00  0.00      LA0  O
ATOM    498  N   ASP A  56      38.656  14.122 -10.898  1.00  0.00      LA0  N
ATOM    499  H   ASP A  56      37.812  14.194 -11.437  1.00  0.00      LA0  H
ATOM    500  CA  ASP A  56      38.735  14.800  -9.603  1.00  0.00      LA0  C
ATOM    501  CB  ASP A  56      37.848  16.070  -9.544  1.00  0.00      LA0  C
ATOM    502  CG  ASP A  56      36.452  15.945 -10.160  1.00  0.00      LA0  C
ATOM    503  OD1 ASP A  56      36.321  15.737 -11.366  1.00  0.00      LA0  O
ATOM    504  OD2 ASP A  56      35.467  16.162  -9.460  1.00  0.00      LA0  O
ATOM    505  C   ASP A  56      38.516  13.843  -8.439  1.00  0.00      LA0  C
ATOM    506  O   ASP A  56      37.484  13.200  -8.289  1.00  0.00      LA0  O
ATOM    507  N   CYS A  57      39.589  13.708  -7.641  1.00  0.00      LA0  N
ATOM    508  H   CYS A  57      40.419  14.242  -7.814  1.00  0.00      LA0  H
ATOM    509  CA  CYS A  57      39.540  12.574  -6.720  1.00  0.00      LA0  C
ATOM    510  CB  CYS A  57      40.311  11.385  -7.299  1.00  0.00      LA0  C
ATOM    511  SG  CYS A  57      42.106  11.643  -7.373  1.00  0.00      LA0  S
ATOM    512  C   CYS A  57      39.944  12.819  -5.280  1.00  0.00      LA0  C
ATOM    513  O   CYS A  57      39.348  12.281  -4.356  1.00  0.00      LA0  O
ATOM    514  N   ALA A  58      40.991  13.636  -5.106  1.00  0.00      LA0  N
ATOM    515  H   ALA A  58      41.428  14.098  -5.881  1.00  0.00      LA0  H
ATOM    516  CA  ALA A  58      41.400  13.910  -3.728  1.00  0.00      LA0  C
ATOM    517  CB  ALA A  58      42.746  13.251  -3.416  1.00  0.00      LA0  C
ATOM    518  C   ALA A  58      41.474  15.402  -3.487  1.00  0.00      LA0  C
ATOM    519  O   ALA A  58      41.188  16.188  -4.382  1.00  0.00      LA0  O
ATOM    520  N   VAL A  59      41.843  15.772  -2.252  1.00  0.00      LA0  N
ATOM    521  H   VAL A  59      42.110  15.117  -1.545  1.00  0.00      LA0  H
ATOM    522  CA  VAL A  59      41.808  17.196  -1.922  1.00  0.00      LA0  C
ATOM    523  CB  VAL A  59      40.499  17.561  -1.211  1.00  0.00      LA0  C
ATOM    524  CG1 VAL A  59      39.315  17.615  -2.182  1.00  0.00      LA0  C
ATOM    525  CG2 VAL A  59      40.250  16.631  -0.012  1.00  0.00      LA0  C
ATOM    526  C   VAL A  59      42.971  17.613  -1.046  1.00  0.00      LA0  C
ATOM    527  O   VAL A  59      43.602  16.794  -0.389  1.00  0.00      LA0  O
ATOM    528  N   ALA A  60      43.192  18.934  -1.045  1.00  0.00      LA0  N
ATOM    529  H   ALA A  60      42.724  19.515  -1.716  1.00  0.00      LA0  H
ATOM    530  CA  ALA A  60      44.101  19.532  -0.071  1.00  0.00      LA0  C
ATOM    531  CB  ALA A  60      45.477  19.773  -0.696  1.00  0.00      LA0  C
ATOM    532  C   ALA A  60      43.521  20.852   0.399  1.00  0.00      LA0  C
ATOM    533  O   ALA A  60      43.468  21.828  -0.343  1.00  0.00      LA0  O
ATOM    534  N   GLU A  61      43.035  20.820   1.645  1.00  0.00      LA0  N
ATOM    535  H   GLU A  61      43.180  20.039   2.255  1.00  0.00      LA0  H
ATOM    536  CA  GLU A  61      42.300  21.987   2.124  1.00  0.00      LA0  C
ATOM    537  CB  GLU A  61      41.059  21.566   2.882  1.00  0.00      LA0  C
ATOM    538  CG  GLU A  61      39.814  21.678   2.012  1.00  0.00      LA0  C
ATOM    539  CD  GLU A  61      38.602  22.497   2.767  1.00  0.00      LA0  C
ATOM    540  OE1 GLU A  61      36.641  22.066   3.611  1.00  0.00      LA0  O
ATOM    541  OE2 GLU A  61      39.282  23.580   2.675  1.00  0.00      LA0  O
ATOM    542  C   GLU A  61      43.075  22.936   3.000  1.00  0.00      LA0  C
ATOM    543  O   GLU A  61      44.016  22.575   3.695  1.00  0.00      LA0  O
ATOM    544  N   SER A  62      42.626  24.188   2.944  1.00  0.00      LA0  N
ATOM    545  H   SER A  62      41.753  24.370   2.483  1.00  0.00      LA0  H
ATOM    546  CA  SER A  62      43.359  25.173   3.723  1.00  0.00      LA0  C
ATOM    547  CB  SER A  62      44.187  26.028   2.764  1.00  0.00      LA0  C
ATOM    548  OG  SER A  62      43.361  26.717   1.800  1.00  0.00      LA0  O
ATOM    549  HG  SER A  62      42.774  26.048   1.428  1.00  0.00      LA0  H
ATOM    550  C   SER A  62      42.424  25.959   4.623  1.00  0.00      LA0  C
ATOM    551  O   SER A  62      41.268  25.592   4.766  1.00  0.00      LA0  O
ATOM    552  N   VAL A  63      42.928  27.071   5.195  1.00  0.00      LA0  N
ATOM    553  H   VAL A  63      43.916  27.210   5.180  1.00  0.00      LA0  H
ATOM    554  CA  VAL A  63      42.011  28.043   5.821  1.00  0.00      LA0  C
ATOM    555  CB  VAL A  63      42.786  29.115   6.623  1.00  0.00      LA0  C
ATOM    556  CG1 VAL A  63      43.131  28.634   8.026  1.00  0.00      LA0  C
ATOM    557  CG2 VAL A  63      44.026  29.650   5.893  1.00  0.00      LA0  C
ATOM    558  C   VAL A  63      41.099  28.730   4.807  1.00  0.00      LA0  C
ATOM    559  O   VAL A  63      41.304  29.894   4.474  1.00  0.00      LA0  O
ATOM    560  N   LYS A  64      40.149  27.938   4.267  1.00  0.00      LA0  N
ATOM    561  H   LYS A  64      39.963  27.026   4.639  1.00  0.00      LA0  H
ATOM    562  CA  LYS A  64      39.606  28.335   2.971  1.00  0.00      LA0  C
ATOM    563  CB  LYS A  64      40.732  28.440   1.953  1.00  0.00      LA0  C
ATOM    564  CG  LYS A  64      40.662  29.697   1.122  1.00  0.00      LA0  C
ATOM    565  CD  LYS A  64      41.798  29.607   0.137  1.00  0.00      LA0  C
ATOM    566  CE  LYS A  64      42.113  30.957  -0.454  1.00  0.00      LA0  C
ATOM    567  NZ  LYS A  64      41.743  30.937  -1.865  1.00  0.00      LA0  N
ATOM    568  HZ1 LYS A  64      41.820  31.905  -2.256  1.00  0.00      LA0  H
ATOM    569  HZ2 LYS A  64      42.376  30.306  -2.389  1.00  0.00      LA0  H
ATOM    570  HZ3 LYS A  64      40.763  30.579  -1.929  1.00  0.00      LA0  H
ATOM    571  C   LYS A  64      38.530  27.482   2.329  1.00  0.00      LA0  C
ATOM    572  O   LYS A  64      37.386  27.884   2.183  1.00  0.00      LA0  O
ATOM    573  N   ALA A  65      39.051  26.355   1.825  1.00  0.00      LA0  N
ATOM    574  H   ALA A  65      39.712  25.834   2.370  1.00  0.00      LA0  H
ATOM    575  CA  ALA A  65      38.695  25.745   0.543  1.00  0.00      LA0  C
ATOM    576  CB  ALA A  65      38.349  26.761  -0.558  1.00  0.00      LA0  C
ATOM    577  C   ALA A  65      39.928  24.990   0.088  1.00  0.00      LA0  C
ATOM    578  O   ALA A  65      41.062  25.290   0.482  1.00  0.00      LA0  O
ATOM    579  N   ALA A  66      39.644  23.998  -0.761  1.00  0.00      LA0  N
ATOM    580  H   ALA A  66      38.694  23.856  -1.033  1.00  0.00      LA0  H
ATOM    581  CA  ALA A  66      40.710  23.137  -1.253  1.00  0.00      LA0  C
ATOM    582  CB  ALA A  66      40.150  21.731  -1.491  1.00  0.00      LA0  C
ATOM    583  C   ALA A  66      41.328  23.619  -2.549  1.00  0.00      LA0  C
ATOM    584  O   ALA A  66      40.762  24.429  -3.273  1.00  0.00      LA0  O
ATOM    585  N   SER A  67      42.485  23.013  -2.851  1.00  0.00      LA0  N
ATOM    586  H   SER A  67      42.964  22.496  -2.139  1.00  0.00      LA0  H
ATOM    587  CA  SER A  67      42.603  22.621  -4.250  1.00  0.00      LA0  C
ATOM    588  CB  SER A  67      44.033  22.767  -4.804  1.00  0.00      LA0  C
ATOM    589  OG  SER A  67      44.104  22.363  -6.191  1.00  0.00      LA0  O
ATOM    590  HG  SER A  67      44.107  21.399  -6.163  1.00  0.00      LA0  H
ATOM    591  C   SER A  67      42.149  21.184  -4.327  1.00  0.00      LA0  C
ATOM    592  O   SER A  67      42.423  20.370  -3.449  1.00  0.00      LA0  O
ATOM    593  N   ASP A  68      41.447  20.923  -5.424  1.00  0.00      LA0  N
ATOM    594  H   ASP A  68      41.252  21.620  -6.114  1.00  0.00      LA0  H
ATOM    595  CA  ASP A  68      41.268  19.537  -5.834  1.00  0.00      LA0  C
ATOM    596  CB  ASP A  68      40.232  19.474  -6.972  1.00  0.00      LA0  C
ATOM    597  CG  ASP A  68      40.519  20.524  -8.040  1.00  0.00      LA0  C
ATOM    598  OD1 ASP A  68      39.595  21.134  -8.557  1.00  0.00      LA0  O
ATOM    599  OD2 ASP A  68      41.679  20.769  -8.335  1.00  0.00      LA0  O
ATOM    600  C   ASP A  68      42.608  18.941  -6.243  1.00  0.00      LA0  C
ATOM    601  O   ASP A  68      43.585  19.653  -6.478  1.00  0.00      LA0  O
ATOM    602  N   ILE A  69      42.598  17.609  -6.262  1.00  0.00      LA0  N
ATOM    603  H   ILE A  69      41.757  17.129  -6.006  1.00  0.00      LA0  H
ATOM    604  CA  ILE A  69      43.740  16.797  -6.663  1.00  0.00      LA0  C
ATOM    605  CB  ILE A  69      44.351  16.126  -5.421  1.00  0.00      LA0  C
ATOM    606  CG2 ILE A  69      45.246  14.918  -5.725  1.00  0.00      LA0  C
ATOM    607  CG1 ILE A  69      45.068  17.164  -4.563  1.00  0.00      LA0  C
ATOM    608  CD1 ILE A  69      45.538  16.564  -3.244  1.00  0.00      LA0  C
ATOM    609  C   ILE A  69      43.169  15.768  -7.607  1.00  0.00      LA0  C
ATOM    610  O   ILE A  69      42.129  15.170  -7.335  1.00  0.00      LA0  O
ATOM    611  N   TYR A  70      43.854  15.617  -8.735  1.00  0.00      LA0  N
ATOM    612  H   TYR A  70      44.760  16.027  -8.893  1.00  0.00      LA0  H
ATOM    613  CA  TYR A  70      43.288  14.683  -9.692  1.00  0.00      LA0  C
ATOM    614  CB  TYR A  70      43.287  15.310 -11.097  1.00  0.00      LA0  C
ATOM    615  CG  TYR A  70      42.378  16.528 -11.139  1.00  0.00      LA0  C
ATOM    616  CD1 TYR A  70      41.152  16.456 -11.831  1.00  0.00      LA0  C
ATOM    617  CE1 TYR A  70      40.305  17.580 -11.863  1.00  0.00      LA0  C
ATOM    618  CD2 TYR A  70      42.774  17.713 -10.486  1.00  0.00      LA0  C
ATOM    619  CE2 TYR A  70      41.934  18.833 -10.517  1.00  0.00      LA0  C
ATOM    620  CZ  TYR A  70      40.704  18.755 -11.193  1.00  0.00      LA0  C
ATOM    621  OH  TYR A  70      39.876  19.860 -11.191  1.00  0.00      LA0  O
ATOM    622  HH  TYR A  70      39.894  20.260 -10.316  1.00  0.00      LA0  H
ATOM    623  C   TYR A  70      44.052  13.382  -9.612  1.00  0.00      LA0  C
ATOM    624  O   TYR A  70      45.027  13.265  -8.879  1.00  0.00      LA0  O
ATOM    625  N   ALA A  71      43.591  12.399 -10.390  1.00  0.00      LA0  N
ATOM    626  H   ALA A  71      42.733  12.510 -10.896  1.00  0.00      LA0  H
ATOM    627  CA  ALA A  71      44.479  11.248 -10.522  1.00  0.00      LA0  C
ATOM    628  CB  ALA A  71      43.679   9.961 -10.690  1.00  0.00      LA0  C
ATOM    629  C   ALA A  71      45.416  11.425 -11.700  1.00  0.00      LA0  C
ATOM    630  O   ALA A  71      44.989  11.513 -12.844  1.00  0.00      LA0  O
ATOM    631  N   PRO A  72      46.729  11.519 -11.388  1.00  0.00      LA0  N
ATOM    632  CD  PRO A  72      47.331  11.503 -10.060  1.00  0.00      LA0  C
ATOM    633  CA  PRO A  72      47.712  11.755 -12.451  1.00  0.00      LA0  C
ATOM    634  CB  PRO A  72      49.011  11.974 -11.665  1.00  0.00      LA0  C
ATOM    635  CG  PRO A  72      48.585  12.344 -10.246  1.00  0.00      LA0  C
ATOM    636  C   PRO A  72      47.809  10.630 -13.477  1.00  0.00      LA0  C
ATOM    637  O   PRO A  72      47.922  10.846 -14.676  1.00  0.00      LA0  O
ATOM    638  N   VAL A  73      47.774   9.409 -12.930  1.00  0.00      LA0  N
ATOM    639  H   VAL A  73      47.603   9.302 -11.952  1.00  0.00      LA0  H
ATOM    640  CA  VAL A  73      47.633   8.230 -13.781  1.00  0.00      LA0  C
ATOM    641  CB  VAL A  73      48.795   7.251 -13.554  1.00  0.00      LA0  C
ATOM    642  CG1 VAL A  73      50.097   7.812 -14.124  1.00  0.00      LA0  C
ATOM    643  CG2 VAL A  73      48.949   6.862 -12.081  1.00  0.00      LA0  C
ATOM    644  C   VAL A  73      46.308   7.595 -13.423  1.00  0.00      LA0  C
ATOM    645  O   VAL A  73      45.708   7.988 -12.426  1.00  0.00      LA0  O
ATOM    646  N   SER A  74      45.871   6.631 -14.238  1.00  0.00      LA0  N
ATOM    647  H   SER A  74      46.427   6.236 -14.976  1.00  0.00      LA0  H
ATOM    648  CA  SER A  74      44.652   5.966 -13.793  1.00  0.00      LA0  C
ATOM    649  CB  SER A  74      43.840   5.462 -14.989  1.00  0.00      LA0  C
ATOM    650  OG  SER A  74      43.893   6.417 -16.058  1.00  0.00      LA0  O
ATOM    651  HG  SER A  74      44.711   6.205 -16.515  1.00  0.00      LA0  H
ATOM    652  C   SER A  74      44.968   4.845 -12.823  1.00  0.00      LA0  C
ATOM    653  O   SER A  74      46.126   4.562 -12.531  1.00  0.00      LA0  O
ATOM    654  N   GLY A  75      43.901   4.211 -12.334  1.00  0.00      LA0  N
ATOM    655  H   GLY A  75      42.972   4.544 -12.490  1.00  0.00      LA0  H
ATOM    656  CA  GLY A  75      44.160   3.023 -11.541  1.00  0.00      LA0  C
ATOM    657  C   GLY A  75      43.508   3.048 -10.180  1.00  0.00      LA0  C
ATOM    658  O   GLY A  75      42.551   3.765  -9.909  1.00  0.00      LA0  O
ATOM    659  N   GLU A  76      44.068   2.168  -9.353  1.00  0.00      LA0  N
ATOM    660  H   GLU A  76      44.963   1.802  -9.612  1.00  0.00      LA0  H
ATOM    661  CA  GLU A  76      43.430   1.766  -8.108  1.00  0.00      LA0  C
ATOM    662  CB  GLU A  76      43.616   0.253  -8.033  1.00  0.00      LA0  C
ATOM    663  CG  GLU A  76      42.918  -0.560  -6.942  1.00  0.00      LA0  C
ATOM    664  CD  GLU A  76      43.323  -2.008  -7.161  1.00  0.00      LA0  C
ATOM    665  OE1 GLU A  76      42.892  -2.615  -8.140  1.00  0.00      LA0  O
ATOM    666  OE2 GLU A  76      44.153  -2.527  -6.418  1.00  0.00      LA0  O
ATOM    667  C   GLU A  76      44.039   2.491  -6.923  1.00  0.00      LA0  C
ATOM    668  O   GLU A  76      45.253   2.545  -6.759  1.00  0.00      LA0  O
ATOM    669  N   ILE A  77      43.155   3.060  -6.099  1.00  0.00      LA0  N
ATOM    670  H   ILE A  77      42.178   2.946  -6.282  1.00  0.00      LA0  H
ATOM    671  CA  ILE A  77      43.654   3.705  -4.885  1.00  0.00      LA0  C
ATOM    672  CB  ILE A  77      42.608   4.666  -4.291  1.00  0.00      LA0  C
ATOM    673  CG2 ILE A  77      43.185   5.455  -3.109  1.00  0.00      LA0  C
ATOM    674  CG1 ILE A  77      41.993   5.591  -5.348  1.00  0.00      LA0  C
ATOM    675  CD1 ILE A  77      42.991   6.554  -5.991  1.00  0.00      LA0  C
ATOM    676  C   ILE A  77      44.044   2.654  -3.863  1.00  0.00      LA0  C
ATOM    677  O   ILE A  77      43.195   2.047  -3.224  1.00  0.00      LA0  O
ATOM    678  N   VAL A  78      45.359   2.439  -3.758  1.00  0.00      LA0  N
ATOM    679  H   VAL A  78      46.000   3.014  -4.270  1.00  0.00      LA0  H
ATOM    680  CA  VAL A  78      45.765   1.348  -2.874  1.00  0.00      LA0  C
ATOM    681  CB  VAL A  78      46.880   0.500  -3.498  1.00  0.00      LA0  C
ATOM    682  CG1 VAL A  78      46.322  -0.304  -4.670  1.00  0.00      LA0  C
ATOM    683  CG2 VAL A  78      48.113   1.322  -3.888  1.00  0.00      LA0  C
ATOM    684  C   VAL A  78      46.111   1.748  -1.454  1.00  0.00      LA0  C
ATOM    685  O   VAL A  78      45.988   0.968  -0.519  1.00  0.00      LA0  O
ATOM    686  N   ALA A  79      46.547   3.006  -1.315  1.00  0.00      LA0  N
ATOM    687  H   ALA A  79      46.639   3.628  -2.096  1.00  0.00      LA0  H
ATOM    688  CA  ALA A  79      46.858   3.439   0.042  1.00  0.00      LA0  C
ATOM    689  CB  ALA A  79      48.344   3.244   0.358  1.00  0.00      LA0  C
ATOM    690  C   ALA A  79      46.511   4.894   0.205  1.00  0.00      LA0  C
ATOM    691  O   ALA A  79      46.477   5.636  -0.768  1.00  0.00      LA0  O
ATOM    692  N   VAL A  80      46.246   5.269   1.457  1.00  0.00      LA0  N
ATOM    693  H   VAL A  80      46.331   4.642   2.232  1.00  0.00      LA0  H
ATOM    694  CA  VAL A  80      45.959   6.672   1.740  1.00  0.00      LA0  C
ATOM    695  CB  VAL A  80      44.450   6.908   1.930  1.00  0.00      LA0  C
ATOM    696  CG1 VAL A  80      43.689   6.805   0.606  1.00  0.00      LA0  C
ATOM    697  CG2 VAL A  80      43.849   6.007   3.016  1.00  0.00      LA0  C
ATOM    698  C   VAL A  80      46.723   7.069   2.983  1.00  0.00      LA0  C
ATOM    699  O   VAL A  80      47.147   6.209   3.742  1.00  0.00      LA0  O
ATOM    700  N   ASN A  81      46.889   8.382   3.159  1.00  0.00      LA0  N
ATOM    701  H   ASN A  81      46.566   9.041   2.477  1.00  0.00      LA0  H
ATOM    702  CA  ASN A  81      47.518   8.816   4.405  1.00  0.00      LA0  C
ATOM    703  CB  ASN A  81      48.531   9.919   4.106  1.00  0.00      LA0  C
ATOM    704  CG  ASN A  81      49.379  10.275   5.316  1.00  0.00      LA0  C
ATOM    705  OD1 ASN A  81      49.070   9.990   6.467  1.00  0.00      LA0  O
ATOM    706  ND2 ASN A  81      50.495  10.928   4.979  1.00  0.00      LA0  N
ATOM    707 HD21 ASN A  81      50.630  11.186   4.020  1.00  0.00      LA0  H
ATOM    708 HD22 ASN A  81      51.210  11.200   5.624  1.00  0.00      LA0  H
ATOM    709  C   ASN A  81      46.483   9.261   5.418  1.00  0.00      LA0  C
ATOM    710  O   ASN A  81      46.198  10.442   5.589  1.00  0.00      LA0  O
ATOM    711  N   ASP A  82      45.896   8.243   6.058  1.00  0.00      LA0  N
ATOM    712  H   ASP A  82      46.259   7.308   6.002  1.00  0.00      LA0  H
ATOM    713  CA  ASP A  82      44.826   8.516   7.020  1.00  0.00      LA0  C
ATOM    714  CB  ASP A  82      44.163   7.200   7.458  1.00  0.00      LA0  C
ATOM    715  CG  ASP A  82      45.120   6.354   8.282  1.00  0.00      LA0  C
ATOM    716  OD1 ASP A  82      44.801   6.073   9.432  1.00  0.00      LA0  O
ATOM    717  OD2 ASP A  82      46.204   6.038   7.795  1.00  0.00      LA0  O
ATOM    718  C   ASP A  82      45.273   9.355   8.209  1.00  0.00      LA0  C
ATOM    719  O   ASP A  82      44.608  10.303   8.630  1.00  0.00      LA0  O
ATOM    720  N   ALA A  83      46.482   8.984   8.672  1.00  0.00      LA0  N
ATOM    721  H   ALA A  83      46.793   8.090   8.334  1.00  0.00      LA0  H
ATOM    722  CA  ALA A  83      47.161   9.638   9.791  1.00  0.00      LA0  C
ATOM    723  CB  ALA A  83      48.623   9.194   9.858  1.00  0.00      LA0  C
ATOM    724  C   ALA A  83      47.118  11.154   9.789  1.00  0.00      LA0  C
ATOM    725  O   ALA A  83      46.946  11.791  10.824  1.00  0.00      LA0  O
ATOM    726  N   LEU A  84      47.230  11.714   8.566  1.00  0.00      LA0  N
ATOM    727  H   LEU A  84      47.431  11.120   7.782  1.00  0.00      LA0  H
ATOM    728  CA  LEU A  84      47.107  13.170   8.421  1.00  0.00      LA0  C
ATOM    729  CB  LEU A  84      46.964  13.581   6.955  1.00  0.00      LA0  C
ATOM    730  CG  LEU A  84      48.241  13.398   6.137  1.00  0.00      LA0  C
ATOM    731  CD1 LEU A  84      48.001  13.692   4.655  1.00  0.00      LA0  C
ATOM    732  CD2 LEU A  84      49.417  14.195   6.708  1.00  0.00      LA0  C
ATOM    733  C   LEU A  84      45.992  13.822   9.223  1.00  0.00      LA0  C
ATOM    734  O   LEU A  84      46.159  14.890   9.791  1.00  0.00      LA0  O
ATOM    735  N   SER A  85      44.860  13.107   9.281  1.00  0.00      LA0  N
ATOM    736  H   SER A  85      44.834  12.243   8.777  1.00  0.00      LA0  H
ATOM    737  CA  SER A  85      43.706  13.561  10.058  1.00  0.00      LA0  C
ATOM    738  CB  SER A  85      42.707  12.414  10.193  1.00  0.00      LA0  C
ATOM    739  OG  SER A  85      42.258  11.991   8.891  1.00  0.00      LA0  O
ATOM    740  HG  SER A  85      42.920  11.355   8.603  1.00  0.00      LA0  H
ATOM    741  C   SER A  85      43.957  14.212  11.420  1.00  0.00      LA0  C
ATOM    742  O   SER A  85      43.304  15.186  11.766  1.00  0.00      LA0  O
ATOM    743  N   ASP A  86      44.923  13.648  12.170  1.00  0.00      LA0  N
ATOM    744  H   ASP A  86      45.489  12.912  11.791  1.00  0.00      LA0  H
ATOM    745  CA  ASP A  86      45.220  14.209  13.498  1.00  0.00      LA0  C
ATOM    746  CB  ASP A  86      46.184  13.249  14.226  1.00  0.00      LA0  C
ATOM    747  CG  ASP A  86      46.785  13.859  15.483  1.00  0.00      LA0  C
ATOM    748  OD1 ASP A  86      46.060  14.200  16.417  1.00  0.00      LA0  O
ATOM    749  OD2 ASP A  86      47.988  14.098  15.490  1.00  0.00      LA0  O
ATOM    750  C   ASP A  86      45.730  15.656  13.478  1.00  0.00      LA0  C
ATOM    751  O   ASP A  86      45.459  16.478  14.351  1.00  0.00      LA0  O
ATOM    752  N   SER A  87      46.511  15.921  12.429  1.00  0.00      LA0  N
ATOM    753  H   SER A  87      46.697  15.200  11.760  1.00  0.00      LA0  H
ATOM    754  CA  SER A  87      46.958  17.285  12.163  1.00  0.00      LA0  C
ATOM    755  CB  SER A  87      48.119  17.702  13.070  1.00  0.00      LA0  C
ATOM    756  OG  SER A  87      47.605  18.330  14.257  1.00  0.00      LA0  O
ATOM    757  HG  SER A  87      47.388  19.225  13.970  1.00  0.00      LA0  H
ATOM    758  C   SER A  87      47.364  17.418  10.716  1.00  0.00      LA0  C
ATOM    759  O   SER A  87      48.523  17.263  10.348  1.00  0.00      LA0  O
ATOM    760  N   PRO A  88      46.349  17.716   9.878  1.00  0.00      LA0  N
ATOM    761  CD  PRO A  88      44.954  17.947  10.235  1.00  0.00      LA0  C
ATOM    762  CA  PRO A  88      46.613  17.779   8.438  1.00  0.00      LA0  C
ATOM    763  CB  PRO A  88      45.212  17.949   7.846  1.00  0.00      LA0  C
ATOM    764  CG  PRO A  88      44.349  18.519   8.970  1.00  0.00      LA0  C
ATOM    765  C   PRO A  88      47.650  18.817   8.037  1.00  0.00      LA0  C
ATOM    766  O   PRO A  88      48.348  18.667   7.041  1.00  0.00      LA0  O
ATOM    767  N   GLU A  89      47.795  19.825   8.918  1.00  0.00      LA0  N
ATOM    768  H   GLU A  89      47.060  19.991   9.579  1.00  0.00      LA0  H
ATOM    769  CA  GLU A  89      48.888  20.794   8.814  1.00  0.00      LA0  C
ATOM    770  CB  GLU A  89      48.908  21.706  10.057  1.00  0.00      LA0  C
ATOM    771  CG  GLU A  89      48.771  21.050  11.447  1.00  0.00      LA0  C
ATOM    772  CD  GLU A  89      47.337  21.048  11.985  1.00  0.00      LA0  C
ATOM    773  OE1 GLU A  89      46.381  21.017  11.218  1.00  0.00      LA0  O
ATOM    774  OE2 GLU A  89      47.152  21.082  13.201  1.00  0.00      LA0  O
ATOM    775  C   GLU A  89      50.267  20.213   8.492  1.00  0.00      LA0  C
ATOM    776  O   GLU A  89      51.079  20.797   7.786  1.00  0.00      LA0  O
ATOM    777  N   LEU A  90      50.479  18.984   8.998  1.00  0.00      LA0  N
ATOM    778  H   LEU A  90      49.756  18.563   9.546  1.00  0.00      LA0  H
ATOM    779  CA  LEU A  90      51.723  18.266   8.714  1.00  0.00      LA0  C
ATOM    780  CB  LEU A  90      51.694  16.866   9.329  1.00  0.00      LA0  C
ATOM    781  CG  LEU A  90      51.634  16.864  10.858  1.00  0.00      LA0  C
ATOM    782  CD1 LEU A  90      51.393  15.455  11.403  1.00  0.00      LA0  C
ATOM    783  CD2 LEU A  90      52.859  17.532  11.488  1.00  0.00      LA0  C
ATOM    784  C   LEU A  90      52.165  18.166   7.259  1.00  0.00      LA0  C
ATOM    785  O   LEU A  90      53.358  18.083   6.983  1.00  0.00      LA0  O
ATOM    786  N   VAL A  91      51.184  18.193   6.333  1.00  0.00      LA0  N
ATOM    787  H   VAL A  91      50.233  18.307   6.626  1.00  0.00      LA0  H
ATOM    788  CA  VAL A  91      51.542  18.125   4.907  1.00  0.00      LA0  C
ATOM    789  CB  VAL A  91      50.300  18.275   4.006  1.00  0.00      LA0  C
ATOM    790  CG1 VAL A  91      50.633  18.219   2.509  1.00  0.00      LA0  C
ATOM    791  CG2 VAL A  91      49.255  17.217   4.345  1.00  0.00      LA0  C
ATOM    792  C   VAL A  91      52.613  19.127   4.498  1.00  0.00      LA0  C
ATOM    793  O   VAL A  91      53.566  18.811   3.796  1.00  0.00      LA0  O
ATOM    794  N   ASN A  92      52.423  20.353   5.005  1.00  0.00      LA0  N
ATOM    795  H   ASN A  92      51.647  20.540   5.615  1.00  0.00      LA0  H
ATOM    796  CA  ASN A  92      53.311  21.442   4.590  1.00  0.00      LA0  C
ATOM    797  CB  ASN A  92      52.830  22.794   5.118  1.00  0.00      LA0  C
ATOM    798  CG  ASN A  92      51.446  23.068   4.579  1.00  0.00      LA0  C
ATOM    799  OD1 ASN A  92      50.480  22.400   4.927  1.00  0.00      LA0  O
ATOM    800  ND2 ASN A  92      51.380  24.074   3.710  1.00  0.00      LA0  N
ATOM    801 HD21 ASN A  92      52.204  24.549   3.388  1.00  0.00      LA0  H
ATOM    802 HD22 ASN A  92      50.484  24.361   3.368  1.00  0.00      LA0  H
ATOM    803  C   ASN A  92      54.767  21.241   4.947  1.00  0.00      LA0  C
ATOM    804  O   ASN A  92      55.666  21.711   4.267  1.00  0.00      LA0  O
ATOM    805  N   SER A  93      54.969  20.481   6.034  1.00  0.00      LA0  N
ATOM    806  H   SER A  93      54.213  20.161   6.603  1.00  0.00      LA0  H
ATOM    807  CA  SER A  93      56.345  20.124   6.377  1.00  0.00      LA0  C
ATOM    808  CB  SER A  93      56.388  19.405   7.727  1.00  0.00      LA0  C
ATOM    809  OG  SER A  93      55.143  19.576   8.421  1.00  0.00      LA0  O
ATOM    810  HG  SER A  93      54.600  18.844   8.140  1.00  0.00      LA0  H
ATOM    811  C   SER A  93      57.054  19.283   5.325  1.00  0.00      LA0  C
ATOM    812  O   SER A  93      58.238  19.436   5.056  1.00  0.00      LA0  O
ATOM    813  N   GLU A  94      56.257  18.367   4.751  1.00  0.00      LA0  N
ATOM    814  H   GLU A  94      55.280  18.333   4.963  1.00  0.00      LA0  H
ATOM    815  CA  GLU A  94      56.839  17.448   3.776  1.00  0.00      LA0  C
ATOM    816  CB  GLU A  94      57.196  16.109   4.412  1.00  0.00      LA0  C
ATOM    817  CG  GLU A  94      58.227  16.040   5.531  1.00  0.00      LA0  C
ATOM    818  CD  GLU A  94      58.286  14.587   5.943  1.00  0.00      LA0  C
ATOM    819  OE1 GLU A  94      58.994  13.820   5.296  1.00  0.00      LA0  O
ATOM    820  OE2 GLU A  94      57.572  14.209   6.866  1.00  0.00      LA0  O
ATOM    821  C   GLU A  94      55.904  17.111   2.627  1.00  0.00      LA0  C
ATOM    822  O   GLU A  94      55.439  15.979   2.512  1.00  0.00      LA0  O
ATOM    823  N   PRO A  95      55.659  18.081   1.716  1.00  0.00      LA0  N
ATOM    824  CD  PRO A  95      56.231  19.423   1.629  1.00  0.00      LA0  C
ATOM    825  CA  PRO A  95      54.704  17.791   0.637  1.00  0.00      LA0  C
ATOM    826  CB  PRO A  95      54.576  19.144  -0.066  1.00  0.00      LA0  C
ATOM    827  CG  PRO A  95      55.902  19.849   0.206  1.00  0.00      LA0  C
ATOM    828  C   PRO A  95      55.147  16.659  -0.284  1.00  0.00      LA0  C
ATOM    829  O   PRO A  95      54.347  15.986  -0.920  1.00  0.00      LA0  O
ATOM    830  N   TYR A  96      56.478  16.470  -0.317  1.00  0.00      LA0  N
ATOM    831  H   TYR A  96      57.073  17.071   0.213  1.00  0.00      LA0  H
ATOM    832  CA  TYR A  96      57.025  15.414  -1.162  1.00  0.00      LA0  C
ATOM    833  CB  TYR A  96      58.308  15.914  -1.834  1.00  0.00      LA0  C
ATOM    834  CG  TYR A  96      58.027  17.124  -2.698  1.00  0.00      LA0  C
ATOM    835  CD1 TYR A  96      57.198  16.975  -3.825  1.00  0.00      LA0  C
ATOM    836  CE1 TYR A  96      56.977  18.075  -4.669  1.00  0.00      LA0  C
ATOM    837  CD2 TYR A  96      58.612  18.364  -2.370  1.00  0.00      LA0  C
ATOM    838  CE2 TYR A  96      58.397  19.464  -3.220  1.00  0.00      LA0  C
ATOM    839  CZ  TYR A  96      57.600  19.299  -4.370  1.00  0.00      LA0  C
ATOM    840  OH  TYR A  96      57.428  20.350  -5.248  1.00  0.00      LA0  O
ATOM    841  HH  TYR A  96      58.233  20.873  -5.246  1.00  0.00      LA0  H
ATOM    842  C   TYR A  96      57.271  14.073  -0.482  1.00  0.00      LA0  C
ATOM    843  O   TYR A  96      57.712  13.113  -1.115  1.00  0.00      LA0  O
ATOM    844  N   ALA A  97      57.002  14.047   0.835  1.00  0.00      LA0  N
ATOM    845  H   ALA A  97      56.555  14.810   1.302  1.00  0.00      LA0  H
ATOM    846  CA  ALA A  97      57.345  12.837   1.578  1.00  0.00      LA0  C
ATOM    847  CB  ALA A  97      58.749  12.954   2.183  1.00  0.00      LA0  C
ATOM    848  C   ALA A  97      56.287  12.448   2.604  1.00  0.00      LA0  C
ATOM    849  O   ALA A  97      55.269  11.890   2.223  1.00  0.00      LA0  O
ATOM    850  N   GLY A  98      56.516  12.756   3.895  1.00  0.00      LA0  N
ATOM    851  H   GLY A  98      57.352  13.202   4.236  1.00  0.00      LA0  H
ATOM    852  CA  GLY A  98      55.541  12.346   4.912  1.00  0.00      LA0  C
ATOM    853  C   GLY A  98      54.120  12.855   4.714  1.00  0.00      LA0  C
ATOM    854  O   GLY A  98      53.137  12.200   5.044  1.00  0.00      LA0  O
ATOM    855  N   GLY A  99      54.045  14.051   4.111  1.00  0.00      LA0  N
ATOM    856  H   GLY A  99      54.878  14.530   3.833  1.00  0.00      LA0  H
ATOM    857  CA  GLY A  99      52.725  14.570   3.759  1.00  0.00      LA0  C
ATOM    858  C   GLY A  99      52.200  14.117   2.404  1.00  0.00      LA0  C
ATOM    859  O   GLY A  99      51.449  14.821   1.738  1.00  0.00      LA0  O
ATOM    860  N   TRP A 100      52.607  12.894   2.023  1.00  0.00      LA0  N
ATOM    861  H   TRP A 100      53.271  12.386   2.570  1.00  0.00      LA0  H
ATOM    862  CA  TRP A 100      51.964  12.263   0.872  1.00  0.00      LA0  C
ATOM    863  CB  TRP A 100      52.669  10.948   0.500  1.00  0.00      LA0  C
ATOM    864  CG  TRP A 100      52.436   9.861   1.533  1.00  0.00      LA0  C
ATOM    865  CD2 TRP A 100      51.526   8.742   1.450  1.00  0.00      LA0  C
ATOM    866  CE2 TRP A 100      51.644   8.003   2.675  1.00  0.00      LA0  C
ATOM    867  CE3 TRP A 100      50.628   8.307   0.453  1.00  0.00      LA0  C
ATOM    868  CD1 TRP A 100      53.049   9.735   2.790  1.00  0.00      LA0  C
ATOM    869  NE1 TRP A 100      52.588   8.650   3.465  1.00  0.00      LA0  N
ATOM    870  HE1 TRP A 100      52.867   8.383   4.366  1.00  0.00      LA0  H
ATOM    871  CZ2 TRP A 100      50.863   6.845   2.877  1.00  0.00      LA0  C
ATOM    872  CZ3 TRP A 100      49.852   7.148   0.668  1.00  0.00      LA0  C
ATOM    873  CH2 TRP A 100      49.969   6.421   1.871  1.00  0.00      LA0  C
ATOM    874  C   TRP A 100      50.489  12.033   1.131  1.00  0.00      LA0  C
ATOM    875  O   TRP A 100      50.062  11.905   2.271  1.00  0.00      LA0  O
ATOM    876  N   ILE A 101      49.730  12.002   0.035  1.00  0.00      LA0  N
ATOM    877  H   ILE A 101      50.146  12.054  -0.874  1.00  0.00      LA0  H
ATOM    878  CA  ILE A 101      48.290  11.927   0.244  1.00  0.00      LA0  C
ATOM    879  CB  ILE A 101      47.622  13.103  -0.489  1.00  0.00      LA0  C
ATOM    880  CG2 ILE A 101      46.090  13.079  -0.449  1.00  0.00      LA0  C
ATOM    881  CG1 ILE A 101      48.183  14.397   0.121  1.00  0.00      LA0  C
ATOM    882  CD1 ILE A 101      47.837  15.683  -0.623  1.00  0.00      LA0  C
ATOM    883  C   ILE A 101      47.710  10.559  -0.080  1.00  0.00      LA0  C
ATOM    884  O   ILE A 101      47.059   9.930   0.747  1.00  0.00      LA0  O
ATOM    885  N   PHE A 102      48.004  10.095  -1.304  1.00  0.00      LA0  N
ATOM    886  H   PHE A 102      48.573  10.605  -1.952  1.00  0.00      LA0  H
ATOM    887  CA  PHE A 102      47.568   8.733  -1.606  1.00  0.00      LA0  C
ATOM    888  CB  PHE A 102      46.114   8.679  -2.120  1.00  0.00      LA0  C
ATOM    889  CG  PHE A 102      45.911   9.300  -3.485  1.00  0.00      LA0  C
ATOM    890  CD1 PHE A 102      45.716  10.694  -3.600  1.00  0.00      LA0  C
ATOM    891  CD2 PHE A 102      45.885   8.465  -4.624  1.00  0.00      LA0  C
ATOM    892  CE1 PHE A 102      45.461  11.256  -4.866  1.00  0.00      LA0  C
ATOM    893  CE2 PHE A 102      45.628   9.026  -5.890  1.00  0.00      LA0  C
ATOM    894  CZ  PHE A 102      45.405  10.415  -5.997  1.00  0.00      LA0  C
ATOM    895  C   PHE A 102      48.542   8.013  -2.512  1.00  0.00      LA0  C
ATOM    896  O   PHE A 102      49.404   8.627  -3.122  1.00  0.00      LA0  O
ATOM    897  N   LYS A 103      48.383   6.690  -2.565  1.00  0.00      LA0  N
ATOM    898  H   LYS A 103      47.638   6.261  -2.057  1.00  0.00      LA0  H
ATOM    899  CA  LYS A 103      49.170   5.909  -3.508  1.00  0.00      LA0  C
ATOM    900  CB  LYS A 103      49.973   4.828  -2.792  1.00  0.00      LA0  C
ATOM    901  CG  LYS A 103      51.355   5.279  -2.333  1.00  0.00      LA0  C
ATOM    902  CD  LYS A 103      52.052   4.189  -1.520  1.00  0.00      LA0  C
ATOM    903  CE  LYS A 103      53.531   4.469  -1.249  1.00  0.00      LA0  C
ATOM    904  NZ  LYS A 103      54.322   4.335  -2.480  1.00  0.00      LA0  N
ATOM    905  HZ1 LYS A 103      55.305   4.609  -2.274  1.00  0.00      LA0  H
ATOM    906  HZ2 LYS A 103      54.324   3.347  -2.825  1.00  0.00      LA0  H
ATOM    907  HZ3 LYS A 103      53.976   4.973  -3.225  1.00  0.00      LA0  H
ATOM    908  C   LYS A 103      48.247   5.254  -4.499  1.00  0.00      LA0  C
ATOM    909  O   LYS A 103      47.295   4.569  -4.134  1.00  0.00      LA0  O
ATOM    910  N   ILE A 104      48.573   5.500  -5.766  1.00  0.00      LA0  N
ATOM    911  H   ILE A 104      49.370   6.061  -5.999  1.00  0.00      LA0  H
ATOM    912  CA  ILE A 104      47.788   4.847  -6.799  1.00  0.00      LA0  C
ATOM    913  CB  ILE A 104      47.148   5.909  -7.717  1.00  0.00      LA0  C
ATOM    914  CG2 ILE A 104      48.190   6.791  -8.410  1.00  0.00      LA0  C
ATOM    915  CG1 ILE A 104      46.133   5.306  -8.690  1.00  0.00      LA0  C
ATOM    916  CD1 ILE A 104      45.315   6.372  -9.421  1.00  0.00      LA0  C
ATOM    917  C   ILE A 104      48.605   3.799  -7.537  1.00  0.00      LA0  C
ATOM    918  O   ILE A 104      49.746   3.992  -7.940  1.00  0.00      LA0  O
ATOM    919  N   LYS A 105      47.963   2.641  -7.662  1.00  0.00      LA0  N
ATOM    920  H   LYS A 105      47.028   2.580  -7.312  1.00  0.00      LA0  H
ATOM    921  CA  LYS A 105      48.466   1.606  -8.554  1.00  0.00      LA0  C
ATOM    922  CB  LYS A 105      47.888   0.293  -8.038  1.00  0.00      LA0  C
ATOM    923  CG  LYS A 105      47.870  -0.944  -8.934  1.00  0.00      LA0  C
ATOM    924  CD  LYS A 105      46.854  -1.889  -8.299  1.00  0.00      LA0  C
ATOM    925  CE  LYS A 105      46.467  -3.139  -9.083  1.00  0.00      LA0  C
ATOM    926  NZ  LYS A 105      45.239  -3.664  -8.472  1.00  0.00      LA0  N
ATOM    927  HZ1 LYS A 105      45.037  -4.657  -8.666  1.00  0.00      LA0  H
ATOM    928  HZ2 LYS A 105      45.209  -3.490  -7.442  1.00  0.00      LA0  H
ATOM    929  HZ3 LYS A 105      44.415  -3.098  -8.774  1.00  0.00      LA0  H
ATOM    930  C   LYS A 105      47.977   1.947  -9.946  1.00  0.00      LA0  C
ATOM    931  O   LYS A 105      46.779   1.932 -10.198  1.00  0.00      LA0  O
ATOM    932  N   ALA A 106      48.945   2.293 -10.804  1.00  0.00      LA0  N
ATOM    933  H   ALA A 106      49.903   2.230 -10.540  1.00  0.00      LA0  H
ATOM    934  CA  ALA A 106      48.552   2.719 -12.146  1.00  0.00      LA0  C
ATOM    935  CB  ALA A 106      49.755   3.252 -12.922  1.00  0.00      LA0  C
ATOM    936  C   ALA A 106      47.929   1.612 -12.968  1.00  0.00      LA0  C
ATOM    937  O   ALA A 106      48.039   0.434 -12.641  1.00  0.00      LA0  O
ATOM    938  N   SER A 107      47.307   2.048 -14.065  1.00  0.00      LA0  N
ATOM    939  H   SER A 107      47.205   3.031 -14.241  1.00  0.00      LA0  H
ATOM    940  CA  SER A 107      46.914   1.077 -15.081  1.00  0.00      LA0  C
ATOM    941  CB  SER A 107      45.905   1.694 -16.050  1.00  0.00      LA0  C
ATOM    942  OG  SER A 107      45.367   2.897 -15.489  1.00  0.00      LA0  O
ATOM    943  HG  SER A 107      45.945   3.604 -15.800  1.00  0.00      LA0  H
ATOM    944  C   SER A 107      48.109   0.550 -15.854  1.00  0.00      LA0  C
ATOM    945  O   SER A 107      48.280  -0.647 -16.050  1.00  0.00      LA0  O
ATOM    946  N   ASP A 108      48.935   1.523 -16.265  1.00  0.00      LA0  N
ATOM    947  H   ASP A 108      48.738   2.493 -16.086  1.00  0.00      LA0  H
ATOM    948  CA  ASP A 108      50.133   1.181 -17.023  1.00  0.00      LA0  C
ATOM    949  CB  ASP A 108      49.813   1.218 -18.531  1.00  0.00      LA0  C
ATOM    950  CG  ASP A 108      50.918   0.696 -19.451  1.00  0.00      LA0  C
ATOM    951  OD1 ASP A 108      52.057   0.511 -19.033  1.00  0.00      LA0  O
ATOM    952  OD2 ASP A 108      50.649   0.522 -20.635  1.00  0.00      LA0  O
ATOM    953  C   ASP A 108      51.223   2.164 -16.650  1.00  0.00      LA0  C
ATOM    954  O   ASP A 108      50.980   3.335 -16.386  1.00  0.00      LA0  O
ATOM    955  N   GLU A 109      52.453   1.646 -16.638  1.00  0.00      LA0  N
ATOM    956  H   GLU A 109      52.536   0.725 -17.023  1.00  0.00      LA0  H
ATOM    957  CA  GLU A 109      53.604   2.527 -16.452  1.00  0.00      LA0  C
ATOM    958  CB  GLU A 109      54.892   1.696 -16.470  1.00  0.00      LA0  C
ATOM    959  CG  GLU A 109      54.861   0.427 -15.601  1.00  0.00      LA0  C
ATOM    960  CD  GLU A 109      55.127   0.719 -14.134  1.00  0.00      LA0  C
ATOM    961  OE1 GLU A 109      56.210   0.396 -13.658  1.00  0.00      LA0  O
ATOM    962  OE2 GLU A 109      54.264   1.247 -13.437  1.00  0.00      LA0  O
ATOM    963  C   GLU A 109      53.666   3.637 -17.502  1.00  0.00      LA0  C
ATOM    964  O   GLU A 109      54.076   4.764 -17.245  1.00  0.00      LA0  O
ATOM    965  N   SER A 110      53.198   3.276 -18.712  1.00  0.00      LA0  N
ATOM    966  H   SER A 110      52.825   2.356 -18.858  1.00  0.00      LA0  H
ATOM    967  CA  SER A 110      53.217   4.243 -19.810  1.00  0.00      LA0  C
ATOM    968  CB  SER A 110      52.764   3.574 -21.110  1.00  0.00      LA0  C
ATOM    969  OG  SER A 110      51.375   3.245 -21.037  1.00  0.00      LA0  O
ATOM    970  HG  SER A 110      51.310   2.293 -20.911  1.00  0.00      LA0  H
ATOM    971  C   SER A 110      52.450   5.539 -19.565  1.00  0.00      LA0  C
ATOM    972  O   SER A 110      52.767   6.592 -20.112  1.00  0.00      LA0  O
ATOM    973  N   GLU A 111      51.443   5.434 -18.673  1.00  0.00      LA0  N
ATOM    974  H   GLU A 111      51.231   4.545 -18.261  1.00  0.00      LA0  H
ATOM    975  CA  GLU A 111      50.636   6.614 -18.352  1.00  0.00      LA0  C
ATOM    976  CB  GLU A 111      49.538   6.277 -17.341  1.00  0.00      LA0  C
ATOM    977  CG  GLU A 111      48.578   5.164 -17.764  1.00  0.00      LA0  C
ATOM    978  CD  GLU A 111      47.517   4.975 -16.695  1.00  0.00      LA0  C
ATOM    979  OE1 GLU A 111      47.806   4.439 -15.632  1.00  0.00      LA0  O
ATOM    980  OE2 GLU A 111      46.376   5.353 -16.920  1.00  0.00      LA0  O
ATOM    981  C   GLU A 111      51.421   7.833 -17.877  1.00  0.00      LA0  C
ATOM    982  O   GLU A 111      50.974   8.972 -17.983  1.00  0.00      LA0  O
ATOM    983  N   LEU A 112      52.646   7.557 -17.389  1.00  0.00      LA0  N
ATOM    984  H   LEU A 112      52.938   6.601 -17.310  1.00  0.00      LA0  H
ATOM    985  CA  LEU A 112      53.567   8.642 -17.038  1.00  0.00      LA0  C
ATOM    986  CB  LEU A 112      54.919   8.079 -16.604  1.00  0.00      LA0  C
ATOM    987  CG  LEU A 112      54.863   7.306 -15.288  1.00  0.00      LA0  C
ATOM    988  CD1 LEU A 112      56.199   6.632 -14.978  1.00  0.00      LA0  C
ATOM    989  CD2 LEU A 112      54.383   8.190 -14.137  1.00  0.00      LA0  C
ATOM    990  C   LEU A 112      53.794   9.721 -18.088  1.00  0.00      LA0  C
ATOM    991  O   LEU A 112      54.088  10.872 -17.765  1.00  0.00      LA0  O
ATOM    992  N   GLU A 113      53.634   9.340 -19.363  1.00  0.00      LA0  N
ATOM    993  H   GLU A 113      53.400   8.401 -19.624  1.00  0.00      LA0  H
ATOM    994  CA  GLU A 113      53.880  10.395 -20.344  1.00  0.00      LA0  C
ATOM    995  CB  GLU A 113      54.632   9.869 -21.570  1.00  0.00      LA0  C
ATOM    996  CG  GLU A 113      55.980   9.232 -21.187  1.00  0.00      LA0  C
ATOM    997  CD  GLU A 113      56.728  10.112 -20.193  1.00  0.00      LA0  C
ATOM    998  OE1 GLU A 113      57.129  11.222 -20.531  1.00  0.00      LA0  O
ATOM    999  OE2 GLU A 113      56.848   9.725 -19.035  1.00  0.00      LA0  O
ATOM   1000  C   GLU A 113      52.718  11.309 -20.675  1.00  0.00      LA0  C
ATOM   1001  O   GLU A 113      52.783  12.184 -21.526  1.00  0.00      LA0  O
ATOM   1002  N   SER A 114      51.661  11.127 -19.876  1.00  0.00      LA0  N
ATOM   1003  H   SER A 114      51.574  10.320 -19.293  1.00  0.00      LA0  H
ATOM   1004  CA  SER A 114      50.671  12.196 -19.795  1.00  0.00      LA0  C
ATOM   1005  CB  SER A 114      49.361  11.626 -19.248  1.00  0.00      LA0  C
ATOM   1006  OG  SER A 114      49.200  10.274 -19.701  1.00  0.00      LA0  O
ATOM   1007  HG  SER A 114      49.546   9.719 -19.007  1.00  0.00      LA0  H
ATOM   1008  C   SER A 114      51.121  13.380 -18.941  1.00  0.00      LA0  C
ATOM   1009  O   SER A 114      50.490  14.428 -18.886  1.00  0.00      LA0  O
ATOM   1010  N   LEU A 115      52.232  13.141 -18.223  1.00  0.00      LA0  N
ATOM   1011  H   LEU A 115      52.794  12.326 -18.359  1.00  0.00      LA0  H
ATOM   1012  CA  LEU A 115      52.584  14.070 -17.158  1.00  0.00      LA0  C
ATOM   1013  CB  LEU A 115      52.606  13.315 -15.832  1.00  0.00      LA0  C
ATOM   1014  CG  LEU A 115      51.299  12.585 -15.534  1.00  0.00      LA0  C
ATOM   1015  CD1 LEU A 115      51.510  11.489 -14.499  1.00  0.00      LA0  C
ATOM   1016  CD2 LEU A 115      50.169  13.548 -15.166  1.00  0.00      LA0  C
ATOM   1017  C   LEU A 115      53.909  14.766 -17.383  1.00  0.00      LA0  C
ATOM   1018  O   LEU A 115      54.824  14.241 -18.018  1.00  0.00      LA0  O
ATOM   1019  N   LEU A 116      53.958  15.977 -16.810  1.00  0.00      LA0  N
ATOM   1020  H   LEU A 116      53.211  16.227 -16.191  1.00  0.00      LA0  H
ATOM   1021  CA  LEU A 116      55.150  16.820 -16.900  1.00  0.00      LA0  C
ATOM   1022  CB  LEU A 116      54.907  18.203 -16.276  1.00  0.00      LA0  C
ATOM   1023  CG  LEU A 116      53.970  19.181 -17.001  1.00  0.00      LA0  C
ATOM   1024  CD1 LEU A 116      52.488  18.808 -16.913  1.00  0.00      LA0  C
ATOM   1025  CD2 LEU A 116      54.189  20.607 -16.491  1.00  0.00      LA0  C
ATOM   1026  C   LEU A 116      56.315  16.185 -16.174  1.00  0.00      LA0  C
ATOM   1027  O   LEU A 116      56.131  15.459 -15.205  1.00  0.00      LA0  O
ATOM   1028  N   ASP A 117      57.510  16.483 -16.678  1.00  0.00      LA0  N
ATOM   1029  H   ASP A 117      57.657  17.065 -17.481  1.00  0.00      LA0  H
ATOM   1030  CA  ASP A 117      58.695  16.105 -15.919  1.00  0.00      LA0  C
ATOM   1031  CB  ASP A 117      59.828  15.761 -16.896  1.00  0.00      LA0  C
ATOM   1032  CG  ASP A 117      60.210  16.994 -17.695  1.00  0.00      LA0  C
ATOM   1033  OD1 ASP A 117      61.188  17.636 -17.338  1.00  0.00      LA0  O
ATOM   1034  OD2 ASP A 117      59.500  17.340 -18.632  1.00  0.00      LA0  O
ATOM   1035  C   ASP A 117      59.086  17.222 -14.962  1.00  0.00      LA0  C
ATOM   1036  O   ASP A 117      58.409  18.244 -14.867  1.00  0.00      LA0  O
ATOM   1037  N   ALA A 118      60.220  16.994 -14.276  1.00  0.00      LA0  N
ATOM   1038  H   ALA A 118      60.700  16.127 -14.397  1.00  0.00      LA0  H
ATOM   1039  CA  ALA A 118      60.747  18.035 -13.396  1.00  0.00      LA0  C
ATOM   1040  CB  ALA A 118      62.041  17.570 -12.727  1.00  0.00      LA0  C
ATOM   1041  C   ALA A 118      60.985  19.364 -14.092  1.00  0.00      LA0  C
ATOM   1042  O   ALA A 118      60.388  20.378 -13.751  1.00  0.00      LA0  O
ATOM   1043  N   THR A 119      61.843  19.301 -15.119  1.00  0.00      LA0  N
ATOM   1044  H   THR A 119      62.247  18.437 -15.415  1.00  0.00      LA0  H
ATOM   1045  CA  THR A 119      62.183  20.515 -15.860  1.00  0.00      LA0  C
ATOM   1046  CB  THR A 119      63.196  20.199 -16.965  1.00  0.00      LA0  C
ATOM   1047  OG1 THR A 119      63.661  18.841 -16.876  1.00  0.00      LA0  O
ATOM   1048  HG1 THR A 119      62.950  18.307 -17.232  1.00  0.00      LA0  H
ATOM   1049  CG2 THR A 119      64.362  21.189 -16.953  1.00  0.00      LA0  C
ATOM   1050  C   THR A 119      60.987  21.261 -16.436  1.00  0.00      LA0  C
ATOM   1051  O   THR A 119      60.888  22.484 -16.402  1.00  0.00      LA0  O
ATOM   1052  N   ALA A 120      60.030  20.461 -16.940  1.00  0.00      LA0  N
ATOM   1053  H   ALA A 120      60.185  19.470 -17.030  1.00  0.00      LA0  H
ATOM   1054  CA  ALA A 120      58.794  21.100 -17.392  1.00  0.00      LA0  C
ATOM   1055  CB  ALA A 120      57.850  20.086 -18.033  1.00  0.00      LA0  C
ATOM   1056  C   ALA A 120      58.044  21.844 -16.298  1.00  0.00      LA0  C
ATOM   1057  O   ALA A 120      57.529  22.940 -16.494  1.00  0.00      LA0  O
ATOM   1058  N   TYR A 121      58.022  21.213 -15.114  1.00  0.00      LA0  N
ATOM   1059  H   TYR A 121      58.496  20.338 -14.987  1.00  0.00      LA0  H
ATOM   1060  CA  TYR A 121      57.383  21.902 -13.995  1.00  0.00      LA0  C
ATOM   1061  CB  TYR A 121      57.162  20.938 -12.827  1.00  0.00      LA0  C
ATOM   1062  CG  TYR A 121      55.982  21.365 -11.981  1.00  0.00      LA0  C
ATOM   1063  CD1 TYR A 121      54.683  21.278 -12.524  1.00  0.00      LA0  C
ATOM   1064  CE1 TYR A 121      53.581  21.626 -11.726  1.00  0.00      LA0  C
ATOM   1065  CD2 TYR A 121      56.207  21.819 -10.666  1.00  0.00      LA0  C
ATOM   1066  CE2 TYR A 121      55.105  22.169  -9.867  1.00  0.00      LA0  C
ATOM   1067  CZ  TYR A 121      53.805  22.056 -10.403  1.00  0.00      LA0  C
ATOM   1068  OH  TYR A 121      52.711  22.370  -9.617  1.00  0.00      LA0  O
ATOM   1069  HH  TYR A 121      52.966  22.367  -8.694  1.00  0.00      LA0  H
ATOM   1070  C   TYR A 121      58.103  23.167 -13.553  1.00  0.00      LA0  C
ATOM   1071  O   TYR A 121      57.483  24.175 -13.236  1.00  0.00      LA0  O
ATOM   1072  N   GLU A 122      59.445  23.088 -13.596  1.00  0.00      LA0  N
ATOM   1073  H   GLU A 122      59.891  22.219 -13.818  1.00  0.00      LA0  H
ATOM   1074  CA  GLU A 122      60.244  24.288 -13.334  1.00  0.00      LA0  C
ATOM   1075  CB  GLU A 122      61.742  24.002 -13.445  1.00  0.00      LA0  C
ATOM   1076  CG  GLU A 122      62.240  22.940 -12.468  1.00  0.00      LA0  C
ATOM   1077  CD  GLU A 122      63.733  22.758 -12.633  1.00  0.00      LA0  C
ATOM   1078  OE1 GLU A 122      64.142  22.082 -13.576  1.00  0.00      LA0  O
ATOM   1079  OE2 GLU A 122      64.482  23.289 -11.816  1.00  0.00      LA0  O
ATOM   1080  C   GLU A 122      59.884  25.438 -14.255  1.00  0.00      LA0  C
ATOM   1081  O   GLU A 122      59.564  26.538 -13.829  1.00  0.00      LA0  O
ATOM   1082  N   ALA A 123      59.882  25.103 -15.557  1.00  0.00      LA0  N
ATOM   1083  H   ALA A 123      60.202  24.191 -15.818  1.00  0.00      LA0  H
ATOM   1084  CA  ALA A 123      59.470  26.095 -16.552  1.00  0.00      LA0  C
ATOM   1085  CB  ALA A 123      59.463  25.474 -17.950  1.00  0.00      LA0  C
ATOM   1086  C   ALA A 123      58.108  26.713 -16.276  1.00  0.00      LA0  C
ATOM   1087  O   ALA A 123      57.919  27.920 -16.319  1.00  0.00      LA0  O
ATOM   1088  N   LEU A 124      57.166  25.817 -15.934  1.00  0.00      LA0  N
ATOM   1089  H   LEU A 124      57.392  24.841 -15.942  1.00  0.00      LA0  H
ATOM   1090  CA  LEU A 124      55.827  26.282 -15.565  1.00  0.00      LA0  C
ATOM   1091  CB  LEU A 124      54.950  25.072 -15.217  1.00  0.00      LA0  C
ATOM   1092  CG  LEU A 124      53.460  25.373 -15.014  1.00  0.00      LA0  C
ATOM   1093  CD1 LEU A 124      52.808  25.957 -16.270  1.00  0.00      LA0  C
ATOM   1094  CD2 LEU A 124      52.705  24.149 -14.495  1.00  0.00      LA0  C
ATOM   1095  C   LEU A 124      55.797  27.328 -14.453  1.00  0.00      LA0  C
ATOM   1096  O   LEU A 124      54.966  28.226 -14.424  1.00  0.00      LA0  O
ATOM   1097  N   LEU A 125      56.759  27.179 -13.529  1.00  0.00      LA0  N
ATOM   1098  H   LEU A 125      57.454  26.463 -13.617  1.00  0.00      LA0  H
ATOM   1099  CA  LEU A 125      56.785  28.128 -12.419  1.00  0.00      LA0  C
ATOM   1100  CB  LEU A 125      57.720  27.654 -11.306  1.00  0.00      LA0  C
ATOM   1101  CG  LEU A 125      57.309  26.303 -10.711  1.00  0.00      LA0  C
ATOM   1102  CD1 LEU A 125      58.327  25.817  -9.683  1.00  0.00      LA0  C
ATOM   1103  CD2 LEU A 125      55.888  26.314 -10.138  1.00  0.00      LA0  C
ATOM   1104  C   LEU A 125      57.047  29.583 -12.777  1.00  0.00      LA0  C
ATOM   1105  O   LEU A 125      56.634  30.479 -12.050  1.00  0.00      LA0  O
ATOM   1106  N   GLU A 126      57.701  29.784 -13.936  1.00  0.00      LA0  N
ATOM   1107  H   GLU A 126      58.012  29.018 -14.501  1.00  0.00      LA0  H
ATOM   1108  CA  GLU A 126      57.914  31.162 -14.390  1.00  0.00      LA0  C
ATOM   1109  CB  GLU A 126      58.789  31.182 -15.648  1.00  0.00      LA0  C
ATOM   1110  CG  GLU A 126      60.218  30.661 -15.439  1.00  0.00      LA0  C
ATOM   1111  CD  GLU A 126      61.053  31.656 -14.649  1.00  0.00      LA0  C
ATOM   1112  OE1 GLU A 126      61.173  31.500 -13.435  1.00  0.00      LA0  O
ATOM   1113  OE2 GLU A 126      61.604  32.574 -15.257  1.00  0.00      LA0  O
ATOM   1114  C   GLU A 126      56.615  31.926 -14.616  1.00  0.00      LA0  C
ATOM   1115  O   GLU A 126      56.376  32.989 -14.053  1.00  0.00      LA0  O
ATOM   1116  N   ASP A 127      55.741  31.297 -15.423  1.00  0.00      LA0  N
ATOM   1117  H   ASP A 127      56.006  30.516 -15.992  1.00  0.00      LA0  H
ATOM   1118  CA  ASP A 127      54.386  31.845 -15.563  1.00  0.00      LA0  C
ATOM   1119  CB  ASP A 127      53.564  31.035 -16.572  1.00  0.00      LA0  C
ATOM   1120  CG  ASP A 127      54.161  31.123 -17.962  1.00  0.00      LA0  C
ATOM   1121  OD1 ASP A 127      53.689  31.939 -18.752  1.00  0.00      LA0  O
ATOM   1122  OD2 ASP A 127      55.082  30.362 -18.255  1.00  0.00      LA0  O
ATOM   1123  C   ASP A 127      53.632  31.888 -14.243  1.00  0.00      LA0  C
ATOM   1124  O   ASP A 127      52.945  32.841 -13.884  1.00  0.00      LA0  O
ATOM   1125  N   GLU A 128      53.812  30.777 -13.519  1.00  0.00      LA0  N
ATOM   1126  H   GLU A 128      54.357  30.040 -13.923  1.00  0.00      LA0  H
ATOM   1127  CA  GLU A 128      53.293  30.674 -12.158  1.00  0.00      LA0  C
ATOM   1128  CB  GLU A 128      53.405  29.208 -11.732  1.00  0.00      LA0  C
ATOM   1129  CG  GLU A 128      52.416  28.668 -10.696  1.00  0.00      LA0  C
ATOM   1130  CD  GLU A 128      52.502  29.372  -9.355  1.00  0.00      LA0  C
ATOM   1131  OE1 GLU A 128      53.588  29.773  -8.947  1.00  0.00      LA0  O
ATOM   1132  OE2 GLU A 128      51.472  29.550  -8.709  1.00  0.00      LA0  O
ATOM   1133  C   GLU A 128      54.020  31.596 -11.184  1.00  0.00      LA0  C
ATOM   1134  O   GLU A 128      53.446  32.285 -10.335  1.00  0.00      LA0  O
END
