# Supplementary material for: Large scale analyses of genotype-phenotype relationships of glycine decarboxylase mutations and neurological disease severity
Source: PLoS Comput Biol. 2020 May 18;16(5):e1007871. doi: 10.1371/journal.pcbi.1007871 (PMC7259800; doi:10.1371/journal.pcbi.1007871)
Supplement: S1 Appendix — (ZIP) [file pcbi.1007871.s011.zip › S1_Appendix/cluspro.TH.ecoli/model.000.02.pdb]

HEADER rec.pdb
REMARK original generated coordinate pdb file
ATOM      1  N   GLN A   4      22.318  45.643  17.313  1.00  0.00      RA0  N
ATOM      2  H   GLN A   4      21.353  45.820  17.135  1.00  0.00      RA0  H
ATOM      3  CA  GLN A   4      23.356  46.702  17.078  1.00  0.00      RA0  C
ATOM      4  CB  GLN A   4      22.868  48.052  17.604  1.00  0.00      RA0  C
ATOM      5  CG  GLN A   4      23.787  49.205  17.203  1.00  0.00      RA0  C
ATOM      6  CD  GLN A   4      23.187  50.514  17.667  1.00  0.00      RA0  C
ATOM      7  OE1 GLN A   4      22.885  50.713  18.836  1.00  0.00      RA0  O
ATOM      8  NE2 GLN A   4      23.022  51.405  16.672  1.00  0.00      RA0  N
ATOM      9 HE21 GLN A   4      23.283  51.189  15.731  1.00  0.00      RA0  H
ATOM     10 HE22 GLN A   4      22.632  52.307  16.859  1.00  0.00      RA0  H
ATOM     11  C   GLN A   4      24.669  46.292  17.706  1.00  0.00      RA0  C
ATOM     12  O   GLN A   4      24.709  45.892  18.876  1.00  0.00      RA0  O
ATOM     13  N   THR A   5      25.745  46.374  16.923  1.00  0.00      RA0  N
ATOM     14  H   THR A   5      25.673  46.794  16.023  1.00  0.00      RA0  H
ATOM     15  CA  THR A   5      27.040  45.928  17.398  1.00  0.00      RA0  C
ATOM     16  CB  THR A   5      27.993  45.734  16.194  1.00  0.00      RA0  C
ATOM     17  OG1 THR A   5      29.302  45.343  16.626  1.00  0.00      RA0  O
ATOM     18  HG1 THR A   5      29.760  44.996  15.850  1.00  0.00      RA0  H
ATOM     19  CG2 THR A   5      28.080  46.973  15.301  1.00  0.00      RA0  C
ATOM     20  C   THR A   5      27.567  46.895  18.439  1.00  0.00      RA0  C
ATOM     21  O   THR A   5      27.394  48.098  18.287  1.00  0.00      RA0  O
ATOM     22  N   PRO A   6      28.258  46.395  19.466  1.00  0.00      RA0  N
ATOM     23  CD  PRO A   6      28.411  44.983  19.789  1.00  0.00      RA0  C
ATOM     24  CA  PRO A   6      28.957  47.285  20.399  1.00  0.00      RA0  C
ATOM     25  CB  PRO A   6      29.665  46.299  21.334  1.00  0.00      RA0  C
ATOM     26  CG  PRO A   6      28.859  45.006  21.240  1.00  0.00      RA0  C
ATOM     27  C   PRO A   6      29.941  48.233  19.721  1.00  0.00      RA0  C
ATOM     28  O   PRO A   6      30.283  49.284  20.285  1.00  0.00      RA0  O
ATOM     29  N   LEU A   7      30.378  47.879  18.514  1.00  0.00      RA0  N
ATOM     30  H   LEU A   7      30.058  47.036  18.075  1.00  0.00      RA0  H
ATOM     31  CA  LEU A   7      31.322  48.712  17.757  1.00  0.00      RA0  C
ATOM     32  CB  LEU A   7      32.175  47.819  16.861  1.00  0.00      RA0  C
ATOM     33  CG  LEU A   7      33.074  46.900  17.677  1.00  0.00      RA0  C
ATOM     34  CD1 LEU A   7      33.837  45.901  16.811  1.00  0.00      RA0  C
ATOM     35  CD2 LEU A   7      34.020  47.727  18.535  1.00  0.00      RA0  C
ATOM     36  C   LEU A   7      30.719  49.845  16.928  1.00  0.00      RA0  C
ATOM     37  O   LEU A   7      31.447  50.554  16.256  1.00  0.00      RA0  O
ATOM     38  N   TYR A   8      29.406  50.055  17.033  1.00  0.00      RA0  N
ATOM     39  H   TYR A   8      28.876  49.478  17.656  1.00  0.00      RA0  H
ATOM     40  CA  TYR A   8      28.697  50.975  16.166  1.00  0.00      RA0  C
ATOM     41  CB  TYR A   8      27.232  51.034  16.581  1.00  0.00      RA0  C
ATOM     42  CG  TYR A   8      26.400  51.550  15.436  1.00  0.00      RA0  C
ATOM     43  CD1 TYR A   8      26.016  52.885  15.387  1.00  0.00      RA0  C
ATOM     44  CE1 TYR A   8      25.230  53.340  14.335  1.00  0.00      RA0  C
ATOM     45  CD2 TYR A   8      26.013  50.673  14.432  1.00  0.00      RA0  C
ATOM     46  CE2 TYR A   8      25.226  51.129  13.385  1.00  0.00      RA0  C
ATOM     47  CZ  TYR A   8      24.830  52.459  13.337  1.00  0.00      RA0  C
ATOM     48  OH  TYR A   8      24.036  52.900  12.299  1.00  0.00      RA0  O
ATOM     49  HH  TYR A   8      23.973  52.223  11.639  1.00  0.00      RA0  H
ATOM     50  C   TYR A   8      29.324  52.367  16.213  1.00  0.00      RA0  C
ATOM     51  O   TYR A   8      29.574  52.947  15.173  1.00  0.00      RA0  O
ATOM     52  N   GLU A   9      29.592  52.896  17.409  1.00  0.00      RA0  N
ATOM     53  H   GLU A   9      29.483  52.342  18.233  1.00  0.00      RA0  H
ATOM     54  CA  GLU A   9      30.170  54.230  17.533  1.00  0.00      RA0  C
ATOM     55  CB  GLU A   9      30.092  54.625  19.013  1.00  0.00      RA0  C
ATOM     56  CG  GLU A   9      30.986  55.772  19.483  1.00  0.00      RA0  C
ATOM     57  CD  GLU A   9      32.332  55.215  19.892  1.00  0.00      RA0  C
ATOM     58  OE1 GLU A   9      32.505  53.998  19.870  1.00  0.00      RA0  O
ATOM     59  OE2 GLU A   9      33.214  55.996  20.230  1.00  0.00      RA0  O
ATOM     60  C   GLU A   9      31.558  54.315  16.916  1.00  0.00      RA0  C
ATOM     61  O   GLU A   9      31.888  55.305  16.257  1.00  0.00      RA0  O
ATOM     62  N   GLN A  10      32.378  53.293  17.147  1.00  0.00      RA0  N
ATOM     63  H   GLN A  10      32.124  52.645  17.864  1.00  0.00      RA0  H
ATOM     64  CA  GLN A  10      33.695  53.234  16.494  1.00  0.00      RA0  C
ATOM     65  CB  GLN A  10      34.525  52.061  17.004  1.00  0.00      RA0  C
ATOM     66  CG  GLN A  10      35.136  52.380  18.363  1.00  0.00      RA0  C
ATOM     67  CD  GLN A  10      35.870  53.701  18.259  1.00  0.00      RA0  C
ATOM     68  OE1 GLN A  10      36.840  53.862  17.513  1.00  0.00      RA0  O
ATOM     69  NE2 GLN A  10      35.361  54.642  19.061  1.00  0.00      RA0  N
ATOM     70 HE21 GLN A  10      34.506  54.471  19.578  1.00  0.00      RA0  H
ATOM     71 HE22 GLN A  10      35.657  55.582  19.216  1.00  0.00      RA0  H
ATOM     72  C   GLN A  10      33.576  53.174  14.974  1.00  0.00      RA0  C
ATOM     73  O   GLN A  10      34.322  53.856  14.263  1.00  0.00      RA0  O
ATOM     74  N   HIS A  11      32.625  52.393  14.458  1.00  0.00      RA0  N
ATOM     75  H   HIS A  11      32.025  51.880  15.072  1.00  0.00      RA0  H
ATOM     76  CA  HIS A  11      32.386  52.402  13.014  1.00  0.00      RA0  C
ATOM     77  CB  HIS A  11      31.223  51.504  12.619  1.00  0.00      RA0  C
ATOM     78  CG  HIS A  11      31.496  50.058  12.928  1.00  0.00      RA0  C
ATOM     79  ND1 HIS A  11      32.632  49.408  12.619  1.00  0.00      RA0  N
ATOM     80  HD1 HIS A  11      33.409  49.745  12.118  1.00  0.00      RA0  H
ATOM     81  CD2 HIS A  11      30.617  49.168  13.544  1.00  0.00      RA0  C
ATOM     82  NE2 HIS A  11      31.238  47.970  13.609  1.00  0.00      RA0  N
ATOM     83  CE1 HIS A  11      32.477  48.116  13.042  1.00  0.00      RA0  C
ATOM     84  C   HIS A  11      32.086  53.799  12.504  1.00  0.00      RA0  C
ATOM     85  O   HIS A  11      32.635  54.214  11.489  1.00  0.00      RA0  O
ATOM     86  N   THR A  12      31.245  54.553  13.210  1.00  0.00      RA0  N
ATOM     87  H   THR A  12      30.755  54.205  14.015  1.00  0.00      RA0  H
ATOM     88  CA  THR A  12      30.918  55.903  12.727  1.00  0.00      RA0  C
ATOM     89  CB  THR A  12      29.741  56.403  13.542  1.00  0.00      RA0  C
ATOM     90  OG1 THR A  12      29.647  55.618  14.731  1.00  0.00      RA0  O
ATOM     91  HG1 THR A  12      30.387  55.859  15.282  1.00  0.00      RA0  H
ATOM     92  CG2 THR A  12      28.436  56.290  12.751  1.00  0.00      RA0  C
ATOM     93  C   THR A  12      32.141  56.811  12.783  1.00  0.00      RA0  C
ATOM     94  O   THR A  12      32.362  57.626  11.882  1.00  0.00      RA0  O
ATOM     95  N   LEU A  13      32.932  56.679  13.840  1.00  0.00      RA0  N
ATOM     96  H   LEU A  13      32.731  55.994  14.544  1.00  0.00      RA0  H
ATOM     97  CA  LEU A  13      34.150  57.471  13.973  1.00  0.00      RA0  C
ATOM     98  CB  LEU A  13      34.778  57.309  15.355  1.00  0.00      RA0  C
ATOM     99  CG  LEU A  13      33.910  57.906  16.462  1.00  0.00      RA0  C
ATOM    100  CD1 LEU A  13      34.622  57.855  17.812  1.00  0.00      RA0  C
ATOM    101  CD2 LEU A  13      33.444  59.323  16.125  1.00  0.00      RA0  C
ATOM    102  C   LEU A  13      35.166  57.137  12.881  1.00  0.00      RA0  C
ATOM    103  O   LEU A  13      35.982  57.983  12.507  1.00  0.00      RA0  O
ATOM    104  N   CYS A  14      35.106  55.903  12.378  1.00  0.00      RA0  N
ATOM    105  H   CYS A  14      34.453  55.248  12.762  1.00  0.00      RA0  H
ATOM    106  CA  CYS A  14      35.954  55.426  11.284  1.00  0.00      RA0  C
ATOM    107  CB  CYS A  14      36.263  53.943  11.490  1.00  0.00      RA0  C
ATOM    108  SG  CYS A  14      37.171  53.620  13.028  1.00  0.00      RA0  S
ATOM    109  C   CYS A  14      35.397  55.732   9.892  1.00  0.00      RA0  C
ATOM    110  O   CYS A  14      35.986  55.323   8.897  1.00  0.00      RA0  O
ATOM    111  N   GLY A  15      34.279  56.453   9.826  1.00  0.00      RA0  N
ATOM    112  H   GLY A  15      33.791  56.709  10.662  1.00  0.00      RA0  H
ATOM    113  CA  GLY A  15      33.716  56.889   8.549  1.00  0.00      RA0  C
ATOM    114  C   GLY A  15      32.884  55.831   7.838  1.00  0.00      RA0  C
ATOM    115  O   GLY A  15      32.760  55.840   6.615  1.00  0.00      RA0  O
ATOM    116  N   ALA A  16      32.291  54.925   8.598  1.00  0.00      RA0  N
ATOM    117  H   ALA A  16      32.392  54.966   9.594  1.00  0.00      RA0  H
ATOM    118  CA  ALA A  16      31.456  53.867   8.003  1.00  0.00      RA0  C
ATOM    119  CB  ALA A  16      30.860  52.978   9.084  1.00  0.00      RA0  C
ATOM    120  C   ALA A  16      30.290  54.405   7.149  1.00  0.00      RA0  C
ATOM    121  O   ALA A  16      29.627  55.384   7.501  1.00  0.00      RA0  O
ATOM    122  N   ARG A  17      30.083  53.784   5.991  1.00  0.00      RA0  N
ATOM    123  H   ARG A  17      30.672  53.014   5.744  1.00  0.00      RA0  H
ATOM    124  CA  ARG A  17      28.847  53.954   5.233  1.00  0.00      RA0  C
ATOM    125  CB  ARG A  17      29.120  54.053   3.730  1.00  0.00      RA0  C
ATOM    126  CG  ARG A  17      29.688  55.385   3.211  1.00  0.00      RA0  C
ATOM    127  CD  ARG A  17      31.110  55.734   3.666  1.00  0.00      RA0  C
ATOM    128  NE  ARG A  17      31.659  56.828   2.866  1.00  0.00      RA0  N
ATOM    129  HE  ARG A  17      31.134  57.046   2.037  1.00  0.00      RA0  H
ATOM    130  CZ  ARG A  17      32.862  57.378   3.216  1.00  0.00      RA0  C
ATOM    131  NH1 ARG A  17      33.455  57.005   4.370  1.00  0.00      RA0  N
ATOM    132 HH11 ARG A  17      34.383  57.274   4.647  1.00  0.00      RA0  H
ATOM    133 HH12 ARG A  17      32.983  56.413   5.041  1.00  0.00      RA0  H
ATOM    134  NH2 ARG A  17      33.449  58.277   2.393  1.00  0.00      RA0  N
ATOM    135 HH21 ARG A  17      34.330  58.706   2.610  1.00  0.00      RA0  H
ATOM    136 HH22 ARG A  17      33.023  58.548   1.524  1.00  0.00      RA0  H
ATOM    137  C   ARG A  17      28.052  52.692   5.551  1.00  0.00      RA0  C
ATOM    138  O   ARG A  17      28.424  51.601   5.152  1.00  0.00      RA0  O
ATOM    139  N   MSE A  18      26.942  52.849   6.263  1.00  0.00      RA0  N
ATOM    140  H   MSE A  18      26.566  53.766   6.385  1.00  0.00      RA0  H
ATOM    141  CA  MSE A  18      26.193  51.711   6.787  1.00  0.00      RA0  C
ATOM    142  CB  MSE A  18      25.446  52.093   8.064  1.00  0.00      RA0  C
ATOM    143  CG  MSE A  18      26.321  52.608   9.203  1.00  0.00      RA0  C
ATOM    144  SE  MSE A  18      27.431  51.359   9.860  1.00  0.00      RA0  S
ATOM    145  CE  MSE A  18      27.927  52.272  11.327  1.00  0.00      RA0  C
ATOM    146  C   MSE A  18      25.153  51.143   5.804  1.00  0.00      RA0  C
ATOM    147  O   MSE A  18      24.553  51.880   5.013  1.00  0.00      RA0  O
ATOM    148  N   VAL A  19      24.946  49.837   5.891  1.00  0.00      RA0  N
ATOM    149  H   VAL A  19      25.460  49.257   6.529  1.00  0.00      RA0  H
ATOM    150  CA  VAL A  19      23.825  49.171   5.232  1.00  0.00      RA0  C
ATOM    151  CB  VAL A  19      24.275  48.432   3.966  1.00  0.00      RA0  C
ATOM    152  CG1 VAL A  19      24.671  49.388   2.840  1.00  0.00      RA0  C
ATOM    153  CG2 VAL A  19      25.377  47.423   4.297  1.00  0.00      RA0  C
ATOM    154  C   VAL A  19      23.218  48.169   6.201  1.00  0.00      RA0  C
ATOM    155  O   VAL A  19      23.788  47.884   7.248  1.00  0.00      RA0  O
ATOM    156  N   ASP A  20      22.059  47.624   5.854  1.00  0.00      RA0  N
ATOM    157  H   ASP A  20      21.676  47.750   4.943  1.00  0.00      RA0  H
ATOM    158  CA  ASP A  20      21.501  46.561   6.663  1.00  0.00      RA0  C
ATOM    159  CB  ASP A  20      20.004  46.350   6.490  1.00  0.00      RA0  C
ATOM    160  CG  ASP A  20      19.703  45.119   7.321  1.00  0.00      RA0  C
ATOM    161  OD1 ASP A  20      19.931  45.185   8.520  1.00  0.00      RA0  O
ATOM    162  OD2 ASP A  20      19.335  44.074   6.784  1.00  0.00      RA0  O
ATOM    163  C   ASP A  20      22.132  45.251   6.279  1.00  0.00      RA0  C
ATOM    164  O   ASP A  20      22.216  44.922   5.097  1.00  0.00      RA0  O
ATOM    165  N   PHE A  21      22.592  44.496   7.272  1.00  0.00      RA0  N
ATOM    166  H   PHE A  21      22.305  44.767   8.190  1.00  0.00      RA0  H
ATOM    167  CA  PHE A  21      23.096  43.151   7.053  1.00  0.00      RA0  C
ATOM    168  CB  PHE A  21      24.582  43.113   7.389  1.00  0.00      RA0  C
ATOM    169  CG  PHE A  21      25.232  41.903   6.768  1.00  0.00      RA0  C
ATOM    170  CD1 PHE A  21      24.982  41.592   5.437  1.00  0.00      RA0  C
ATOM    171  CD2 PHE A  21      26.096  41.116   7.518  1.00  0.00      RA0  C
ATOM    172  CE1 PHE A  21      25.617  40.505   4.847  1.00  0.00      RA0  C
ATOM    173  CE2 PHE A  21      26.730  40.030   6.927  1.00  0.00      RA0  C
ATOM    174  CZ  PHE A  21      26.499  39.730   5.590  1.00  0.00      RA0  C
ATOM    175  C   PHE A  21      22.320  42.193   7.937  1.00  0.00      RA0  C
ATOM    176  O   PHE A  21      22.596  42.069   9.137  1.00  0.00      RA0  O
ATOM    177  N   HIS A  22      21.303  41.559   7.363  1.00  0.00      RA0  N
ATOM    178  H   HIS A  22      20.985  41.944   6.496  1.00  0.00      RA0  H
ATOM    179  CA  HIS A  22      20.471  40.614   8.117  1.00  0.00      RA0  C
ATOM    180  CB  HIS A  22      21.199  39.306   8.443  1.00  0.00      RA0  C
ATOM    181  CG  HIS A  22      21.996  38.788   7.272  1.00  0.00      RA0  C
ATOM    182  ND1 HIS A  22      21.522  38.652   6.019  1.00  0.00      RA0  N
ATOM    183  HD1 HIS A  22      20.622  38.883   5.704  1.00  0.00      RA0  H
ATOM    184  CD2 HIS A  22      23.323  38.355   7.303  1.00  0.00      RA0  C
ATOM    185  NE2 HIS A  22      23.646  37.953   6.051  1.00  0.00      RA0  N
ATOM    186  CE1 HIS A  22      22.541  38.136   5.259  1.00  0.00      RA0  C
ATOM    187  C   HIS A  22      19.960  41.183   9.440  1.00  0.00      RA0  C
ATOM    188  O   HIS A  22      19.955  40.491  10.463  1.00  0.00      RA0  O
ATOM    189  N   GLY A  23      19.505  42.437   9.388  1.00  0.00      RA0  N
ATOM    190  H   GLY A  23      19.615  43.020   8.573  1.00  0.00      RA0  H
ATOM    191  CA  GLY A  23      18.932  43.124  10.542  1.00  0.00      RA0  C
ATOM    192  C   GLY A  23      19.890  43.995  11.343  1.00  0.00      RA0  C
ATOM    193  O   GLY A  23      19.437  44.796  12.172  1.00  0.00      RA0  O
ATOM    194  N   TRP A  24      21.199  43.837  11.104  1.00  0.00      RA0  N
ATOM    195  H   TRP A  24      21.472  43.275  10.322  1.00  0.00      RA0  H
ATOM    196  CA  TRP A  24      22.255  44.642  11.761  1.00  0.00      RA0  C
ATOM    197  CB  TRP A  24      23.522  43.825  12.013  1.00  0.00      RA0  C
ATOM    198  CG  TRP A  24      23.334  42.671  12.965  1.00  0.00      RA0  C
ATOM    199  CD2 TRP A  24      23.851  42.552  14.307  1.00  0.00      RA0  C
ATOM    200  CE2 TRP A  24      23.488  41.275  14.792  1.00  0.00      RA0  C
ATOM    201  CE3 TRP A  24      24.593  43.407  15.111  1.00  0.00      RA0  C
ATOM    202  CD1 TRP A  24      22.682  41.457  12.713  1.00  0.00      RA0  C
ATOM    203  NE1 TRP A  24      22.774  40.632  13.789  1.00  0.00      RA0  N
ATOM    204  HE1 TRP A  24      22.431  39.711  13.824  1.00  0.00      RA0  H
ATOM    205  CZ2 TRP A  24      23.875  40.886  16.069  1.00  0.00      RA0  C
ATOM    206  CZ3 TRP A  24      24.975  43.005  16.385  1.00  0.00      RA0  C
ATOM    207  CH2 TRP A  24      24.618  41.751  16.864  1.00  0.00      RA0  C
ATOM    208  C   TRP A  24      22.688  45.819  10.866  1.00  0.00      RA0  C
ATOM    209  O   TRP A  24      22.888  45.636   9.658  1.00  0.00      RA0  O
ATOM    210  N   MSE A  25      22.893  46.987  11.457  1.00  0.00      RA0  N
ATOM    211  H   MSE A  25      22.787  47.042  12.446  1.00  0.00      RA0  H
ATOM    212  CA  MSE A  25      23.476  48.111  10.726  1.00  0.00      RA0  C
ATOM    213  CB  MSE A  25      22.976  49.439  11.283  1.00  0.00      RA0  C
ATOM    214  CG  MSE A  25      21.482  49.597  11.014  1.00  0.00      RA0  C
ATOM    215  SE  MSE A  25      21.129  49.605   9.250  1.00  0.00      RA0  S
ATOM    216  CE  MSE A  25      19.372  49.227   9.346  1.00  0.00      RA0  C
ATOM    217  C   MSE A  25      24.996  47.992  10.758  1.00  0.00      RA0  C
ATOM    218  O   MSE A  25      25.620  48.212  11.805  1.00  0.00      RA0  O
ATOM    219  N   MSE A  26      25.570  47.665   9.596  1.00  0.00      RA0  N
ATOM    220  H   MSE A  26      25.003  47.594   8.769  1.00  0.00      RA0  H
ATOM    221  CA  MSE A  26      26.991  47.305   9.476  1.00  0.00      RA0  C
ATOM    222  CB  MSE A  26      27.115  45.805   9.184  1.00  0.00      RA0  C
ATOM    223  CG  MSE A  26      26.560  44.889  10.271  1.00  0.00      RA0  C
ATOM    224  SE  MSE A  26      27.444  45.028  11.828  1.00  0.00      RA0  S
ATOM    225  CE  MSE A  26      29.011  44.352  11.260  1.00  0.00      RA0  C
ATOM    226  C   MSE A  26      27.654  48.087   8.358  1.00  0.00      RA0  C
ATOM    227  O   MSE A  26      27.010  48.437   7.362  1.00  0.00      RA0  O
ATOM    228  N   PRO A  27      28.947  48.385   8.499  1.00  0.00      RA0  N
ATOM    229  CD  PRO A  27      29.790  48.117   9.655  1.00  0.00      RA0  C
ATOM    230  CA  PRO A  27      29.642  49.103   7.432  1.00  0.00      RA0  C
ATOM    231  CB  PRO A  27      31.016  49.386   8.040  1.00  0.00      RA0  C
ATOM    232  CG  PRO A  27      30.865  49.182   9.544  1.00  0.00      RA0  C
ATOM    233  C   PRO A  27      29.809  48.337   6.132  1.00  0.00      RA0  C
ATOM    234  O   PRO A  27      30.370  47.255   6.112  1.00  0.00      RA0  O
ATOM    235  N   LEU A  28      29.304  48.907   5.043  1.00  0.00      RA0  N
ATOM    236  H   LEU A  28      28.810  49.771   5.140  1.00  0.00      RA0  H
ATOM    237  CA  LEU A  28      29.578  48.382   3.716  1.00  0.00      RA0  C
ATOM    238  CB  LEU A  28      28.648  49.020   2.687  1.00  0.00      RA0  C
ATOM    239  CG  LEU A  28      28.774  48.373   1.307  1.00  0.00      RA0  C
ATOM    240  CD1 LEU A  28      28.432  46.883   1.349  1.00  0.00      RA0  C
ATOM    241  CD2 LEU A  28      27.957  49.120   0.252  1.00  0.00      RA0  C
ATOM    242  C   LEU A  28      31.047  48.677   3.374  1.00  0.00      RA0  C
ATOM    243  O   LEU A  28      31.740  47.875   2.750  1.00  0.00      RA0  O
ATOM    244  N   HIS A  29      31.473  49.864   3.749  1.00  0.00      RA0  N
ATOM    245  H   HIS A  29      30.891  50.525   4.227  1.00  0.00      RA0  H
ATOM    246  CA  HIS A  29      32.866  50.280   3.592  1.00  0.00      RA0  C
ATOM    247  CB  HIS A  29      33.250  50.550   2.131  1.00  0.00      RA0  C
ATOM    248  CG  HIS A  29      32.259  51.456   1.446  1.00  0.00      RA0  C
ATOM    249  ND1 HIS A  29      31.282  51.010   0.637  1.00  0.00      RA0  N
ATOM    250  HD1 HIS A  29      31.108  50.074   0.394  1.00  0.00      RA0  H
ATOM    251  CD2 HIS A  29      32.187  52.848   1.511  1.00  0.00      RA0  C
ATOM    252  NE2 HIS A  29      31.152  53.242   0.732  1.00  0.00      RA0  N
ATOM    253  CE1 HIS A  29      30.593  52.110   0.192  1.00  0.00      RA0  C
ATOM    254  C   HIS A  29      33.078  51.495   4.461  1.00  0.00      RA0  C
ATOM    255  O   HIS A  29      32.143  52.009   5.054  1.00  0.00      RA0  O
ATOM    256  N   TYR A  30      34.310  51.984   4.483  1.00  0.00      RA0  N
ATOM    257  H   TYR A  30      35.064  51.476   4.043  1.00  0.00      RA0  H
ATOM    258  CA  TYR A  30      34.651  53.153   5.285  1.00  0.00      RA0  C
ATOM    259  CB  TYR A  30      35.693  52.801   6.347  1.00  0.00      RA0  C
ATOM    260  CG  TYR A  30      35.188  51.808   7.365  1.00  0.00      RA0  C
ATOM    261  CD1 TYR A  30      35.233  50.442   7.107  1.00  0.00      RA0  C
ATOM    262  CE1 TYR A  30      34.866  49.538   8.096  1.00  0.00      RA0  C
ATOM    263  CD2 TYR A  30      34.712  52.267   8.586  1.00  0.00      RA0  C
ATOM    264  CE2 TYR A  30      34.351  51.365   9.577  1.00  0.00      RA0  C
ATOM    265  CZ  TYR A  30      34.458  50.000   9.341  1.00  0.00      RA0  C
ATOM    266  OH  TYR A  30      34.165  49.107  10.351  1.00  0.00      RA0  O
ATOM    267  HH  TYR A  30      34.284  48.222  10.022  1.00  0.00      RA0  H
ATOM    268  C   TYR A  30      35.253  54.249   4.414  1.00  0.00      RA0  C
ATOM    269  O   TYR A  30      35.986  55.144   4.908  1.00  0.00      RA0  O
ATOM    270  N   GLY A  31      34.939  54.191   3.122  1.00  0.00      RA0  N
ATOM    271  H   GLY A  31      34.416  53.413   2.777  1.00  0.00      RA0  H
ATOM    272  CA  GLY A  31      35.396  55.192   2.164  1.00  0.00      RA0  C
ATOM    273  C   GLY A  31      35.870  54.611   0.843  1.00  0.00      RA0  C
ATOM    274  O   GLY A  31      35.830  55.287  -0.186  1.00  0.00      RA0  O
ATOM    275  N   SER A  32      36.371  53.386   0.873  1.00  0.00      RA0  N
ATOM    276  H   SER A  32      36.526  52.845   1.705  1.00  0.00      RA0  H
ATOM    277  CA  SER A  32      36.822  52.713  -0.340  1.00  0.00      RA0  C
ATOM    278  CB  SER A  32      38.170  53.309  -0.779  1.00  0.00      RA0  C
ATOM    279  OG  SER A  32      38.705  52.677  -1.954  1.00  0.00      RA0  O
ATOM    280  HG  SER A  32      39.637  52.870  -1.913  1.00  0.00      RA0  H
ATOM    281  C   SER A  32      36.839  51.207  -0.179  1.00  0.00      RA0  C
ATOM    282  O   SER A  32      37.762  50.674   0.427  1.00  0.00      RA0  O
ATOM    283  N   GLN A  33      35.845  50.502  -0.721  1.00  0.00      RA0  N
ATOM    284  H   GLN A  33      35.123  50.977  -1.220  1.00  0.00      RA0  H
ATOM    285  CA  GLN A  33      35.849  49.061  -0.607  1.00  0.00      RA0  C
ATOM    286  CB  GLN A  33      34.513  48.406  -0.961  1.00  0.00      RA0  C
ATOM    287  CG  GLN A  33      34.215  48.250  -2.449  1.00  0.00      RA0  C
ATOM    288  CD  GLN A  33      32.956  47.423  -2.569  1.00  0.00      RA0  C
ATOM    289  OE1 GLN A  33      31.959  47.684  -1.906  1.00  0.00      RA0  O
ATOM    290  NE2 GLN A  33      33.070  46.390  -3.424  1.00  0.00      RA0  N
ATOM    291 HE21 GLN A  33      33.914  46.228  -3.936  1.00  0.00      RA0  H
ATOM    292 HE22 GLN A  33      32.314  45.751  -3.574  1.00  0.00      RA0  H
ATOM    293  C   GLN A  33      37.031  48.413  -1.333  1.00  0.00      RA0  C
ATOM    294  O   GLN A  33      37.523  47.372  -0.893  1.00  0.00      RA0  O
ATOM    295  N   ILE A  34      37.509  49.068  -2.395  1.00  0.00      RA0  N
ATOM    296  H   ILE A  34      37.149  49.974  -2.605  1.00  0.00      RA0  H
ATOM    297  CA  ILE A  34      38.654  48.569  -3.148  1.00  0.00      RA0  C
ATOM    298  CB  ILE A  34      38.803  49.357  -4.449  1.00  0.00      RA0  C
ATOM    299  CG2 ILE A  34      39.997  48.868  -5.268  1.00  0.00      RA0  C
ATOM    300  CG1 ILE A  34      37.504  49.293  -5.256  1.00  0.00      RA0  C
ATOM    301  CD1 ILE A  34      37.157  47.867  -5.693  1.00  0.00      RA0  C
ATOM    302  C   ILE A  34      39.923  48.647  -2.283  1.00  0.00      RA0  C
ATOM    303  O   ILE A  34      40.670  47.668  -2.171  1.00  0.00      RA0  O
ATOM    304  N   ASP A  35      40.147  49.782  -1.638  1.00  0.00      RA0  N
ATOM    305  H   ASP A  35      39.477  50.526  -1.636  1.00  0.00      RA0  H
ATOM    306  CA  ASP A  35      41.325  49.899  -0.740  1.00  0.00      RA0  C
ATOM    307  CB  ASP A  35      41.512  51.345  -0.230  1.00  0.00      RA0  C
ATOM    308  CG  ASP A  35      40.976  51.592   1.190  1.00  0.00      RA0  C
ATOM    309  OD1 ASP A  35      40.089  52.420   1.373  1.00  0.00      RA0  O
ATOM    310  OD2 ASP A  35      41.493  51.036   2.153  1.00  0.00      RA0  O
ATOM    311  C   ASP A  35      41.294  48.934   0.434  1.00  0.00      RA0  C
ATOM    312  O   ASP A  35      42.322  48.467   0.867  1.00  0.00      RA0  O
ATOM    313  N   GLU A  36      40.101  48.658   0.971  1.00  0.00      RA0  N
ATOM    314  H   GLU A  36      39.311  49.180   0.643  1.00  0.00      RA0  H
ATOM    315  CA  GLU A  36      39.930  47.753   2.067  1.00  0.00      RA0  C
ATOM    316  CB  GLU A  36      38.471  47.864   2.518  1.00  0.00      RA0  C
ATOM    317  CG  GLU A  36      38.362  49.069   3.447  1.00  0.00      RA0  C
ATOM    318  CD  GLU A  36      37.004  49.760   3.496  1.00  0.00      RA0  C
ATOM    319  OE1 GLU A  36      35.987  49.082   3.638  1.00  0.00      RA0  O
ATOM    320  OE2 GLU A  36      36.974  50.999   3.434  1.00  0.00      RA0  O
ATOM    321  C   GLU A  36      40.307  46.333   1.615  1.00  0.00      RA0  C
ATOM    322  O   GLU A  36      41.005  45.602   2.312  1.00  0.00      RA0  O
ATOM    323  N   HIS A  37      39.879  45.973   0.420  1.00  0.00      RA0  N
ATOM    324  H   HIS A  37      39.314  46.617  -0.100  1.00  0.00      RA0  H
ATOM    325  CA  HIS A  37      40.215  44.681  -0.162  1.00  0.00      RA0  C
ATOM    326  CB  HIS A  37      39.546  44.560  -1.530  1.00  0.00      RA0  C
ATOM    327  CG  HIS A  37      39.749  43.177  -2.093  1.00  0.00      RA0  C
ATOM    328  ND1 HIS A  37      38.768  42.262  -2.163  1.00  0.00      RA0  N
ATOM    329  HD1 HIS A  37      37.836  42.380  -1.863  1.00  0.00      RA0  H
ATOM    330  CD2 HIS A  37      40.921  42.629  -2.621  1.00  0.00      RA0  C
ATOM    331  NE2 HIS A  37      40.634  41.368  -3.006  1.00  0.00      RA0  N
ATOM    332  CE1 HIS A  37      39.314  41.140  -2.732  1.00  0.00      RA0  C
ATOM    333  C   HIS A  37      41.729  44.562  -0.269  1.00  0.00      RA0  C
ATOM    334  O   HIS A  37      42.311  43.566   0.198  1.00  0.00      RA0  O
ATOM    335  N   HIS A  38      42.358  45.585  -0.838  1.00  0.00      RA0  N
ATOM    336  H   HIS A  38      41.833  46.387  -1.133  1.00  0.00      RA0  H
ATOM    337  CA  HIS A  38      43.808  45.520  -1.079  1.00  0.00      RA0  C
ATOM    338  CB  HIS A  38      44.279  46.652  -1.987  1.00  0.00      RA0  C
ATOM    339  CG  HIS A  38      43.777  46.448  -3.394  1.00  0.00      RA0  C
ATOM    340  ND1 HIS A  38      43.801  45.272  -4.051  1.00  0.00      RA0  N
ATOM    341  HD1 HIS A  38      44.121  44.406  -3.718  1.00  0.00      RA0  H
ATOM    342  CD2 HIS A  38      43.239  47.424  -4.236  1.00  0.00      RA0  C
ATOM    343  NE2 HIS A  38      42.939  46.824  -5.412  1.00  0.00      RA0  N
ATOM    344  CE1 HIS A  38      43.286  45.502  -5.300  1.00  0.00      RA0  C
ATOM    345  C   HIS A  38      44.615  45.560   0.230  1.00  0.00      RA0  C
ATOM    346  O   HIS A  38      45.719  44.999   0.309  1.00  0.00      RA0  O
ATOM    347  N   ALA A  39      44.057  46.171   1.266  1.00  0.00      RA0  N
ATOM    348  H   ALA A  39      43.199  46.676   1.150  1.00  0.00      RA0  H
ATOM    349  CA  ALA A  39      44.681  46.177   2.596  1.00  0.00      RA0  C
ATOM    350  CB  ALA A  39      43.873  47.029   3.577  1.00  0.00      RA0  C
ATOM    351  C   ALA A  39      44.804  44.774   3.160  1.00  0.00      RA0  C
ATOM    352  O   ALA A  39      45.803  44.428   3.774  1.00  0.00      RA0  O
ATOM    353  N   VAL A  40      43.775  43.962   2.980  1.00  0.00      RA0  N
ATOM    354  H   VAL A  40      42.981  44.277   2.453  1.00  0.00      RA0  H
ATOM    355  CA  VAL A  40      43.819  42.610   3.499  1.00  0.00      RA0  C
ATOM    356  CB  VAL A  40      42.426  41.994   3.511  1.00  0.00      RA0  C
ATOM    357  CG1 VAL A  40      42.466  40.538   3.973  1.00  0.00      RA0  C
ATOM    358  CG2 VAL A  40      41.500  42.844   4.383  1.00  0.00      RA0  C
ATOM    359  C   VAL A  40      44.815  41.795   2.686  1.00  0.00      RA0  C
ATOM    360  O   VAL A  40      45.540  40.958   3.235  1.00  0.00      RA0  O
ATOM    361  N   ARG A  41      44.833  42.021   1.384  1.00  0.00      RA0  N
ATOM    362  H   ARG A  41      44.208  42.700   0.995  1.00  0.00      RA0  H
ATOM    363  CA  ARG A  41      45.711  41.256   0.514  1.00  0.00      RA0  C
ATOM    364  CB  ARG A  41      45.373  41.514  -0.955  1.00  0.00      RA0  C
ATOM    365  CG  ARG A  41      44.052  40.904  -1.421  1.00  0.00      RA0  C
ATOM    366  CD  ARG A  41      44.073  39.375  -1.467  1.00  0.00      RA0  C
ATOM    367  NE  ARG A  41      42.803  38.861  -1.977  1.00  0.00      RA0  N
ATOM    368  HE  ARG A  41      42.409  39.302  -2.801  1.00  0.00      RA0  H
ATOM    369  CZ  ARG A  41      42.180  37.838  -1.324  1.00  0.00      RA0  C
ATOM    370  NH1 ARG A  41      42.786  37.230  -0.286  1.00  0.00      RA0  N
ATOM    371 HH11 ARG A  41      42.314  36.536   0.270  1.00  0.00      RA0  H
ATOM    372 HH12 ARG A  41      43.743  37.411  -0.009  1.00  0.00      RA0  H
ATOM    373  NH2 ARG A  41      40.955  37.451  -1.727  1.00  0.00      RA0  N
ATOM    374 HH21 ARG A  41      40.390  36.765  -1.253  1.00  0.00      RA0  H
ATOM    375 HH22 ARG A  41      40.574  37.866  -2.570  1.00  0.00      RA0  H
ATOM    376  C   ARG A  41      47.191  41.564   0.743  1.00  0.00      RA0  C
ATOM    377  O   ARG A  41      48.022  40.713   0.488  1.00  0.00      RA0  O
ATOM    378  N   THR A  42      47.504  42.765   1.203  1.00  0.00      RA0  N
ATOM    379  H   THR A  42      46.800  43.439   1.427  1.00  0.00      RA0  H
ATOM    380  CA  THR A  42      48.920  43.214   1.247  1.00  0.00      RA0  C
ATOM    381  CB  THR A  42      49.232  44.244   0.153  1.00  0.00      RA0  C
ATOM    382  OG1 THR A  42      48.283  45.309   0.145  1.00  0.00      RA0  O
ATOM    383  HG1 THR A  42      47.443  44.922  -0.065  1.00  0.00      RA0  H
ATOM    384  CG2 THR A  42      49.291  43.590  -1.229  1.00  0.00      RA0  C
ATOM    385  C   THR A  42      49.447  43.592   2.627  1.00  0.00      RA0  C
ATOM    386  O   THR A  42      50.678  43.744   2.797  1.00  0.00      RA0  O
ATOM    387  N   ASP A  43      48.563  43.801   3.601  1.00  0.00      RA0  N
ATOM    388  H   ASP A  43      47.579  43.657   3.492  1.00  0.00      RA0  H
ATOM    389  CA  ASP A  43      49.004  44.310   4.898  1.00  0.00      RA0  C
ATOM    390  CB  ASP A  43      49.096  45.840   4.902  1.00  0.00      RA0  C
ATOM    391  CG  ASP A  43      49.618  46.323   6.243  1.00  0.00      RA0  C
ATOM    392  OD1 ASP A  43      50.085  45.518   7.042  1.00  0.00      RA0  O
ATOM    393  OD2 ASP A  43      49.525  47.509   6.537  1.00  0.00      RA0  O
ATOM    394  C   ASP A  43      48.089  43.764   6.004  1.00  0.00      RA0  C
ATOM    395  O   ASP A  43      48.233  42.591   6.395  1.00  0.00      RA0  O
ATOM    396  N   ALA A  44      47.140  44.565   6.489  1.00  0.00      RA0  N
ATOM    397  H   ALA A  44      46.987  45.497   6.156  1.00  0.00      RA0  H
ATOM    398  CA  ALA A  44      46.194  44.086   7.503  1.00  0.00      RA0  C
ATOM    399  CB  ALA A  44      46.793  44.191   8.905  1.00  0.00      RA0  C
ATOM    400  C   ALA A  44      44.907  44.912   7.458  1.00  0.00      RA0  C
ATOM    401  O   ALA A  44      44.949  46.151   7.470  1.00  0.00      RA0  O
ATOM    402  N   GLY A  45      43.784  44.199   7.443  1.00  0.00      RA0  N
ATOM    403  H   GLY A  45      43.811  43.197   7.426  1.00  0.00      RA0  H
ATOM    404  CA  GLY A  45      42.471  44.813   7.598  1.00  0.00      RA0  C
ATOM    405  C   GLY A  45      41.689  44.078   8.662  1.00  0.00      RA0  C
ATOM    406  O   GLY A  45      42.001  42.941   8.989  1.00  0.00      RA0  O
ATOM    407  N   MSE A  46      40.634  44.695   9.171  1.00  0.00      RA0  N
ATOM    408  H   MSE A  46      40.382  45.620   8.871  1.00  0.00      RA0  H
ATOM    409  CA  MSE A  46      39.783  44.020  10.113  1.00  0.00      RA0  C
ATOM    410  CB  MSE A  46      40.165  44.380  11.543  1.00  0.00      RA0  C
ATOM    411  CG  MSE A  46      39.998  45.870  11.818  1.00  0.00      RA0  C
ATOM    412  SE  MSE A  46      40.452  46.307  13.496  1.00  0.00      RA0  S
ATOM    413  CE  MSE A  46      40.463  48.084  13.250  1.00  0.00      RA0  C
ATOM    414  C   MSE A  46      38.309  44.298   9.904  1.00  0.00      RA0  C
ATOM    415  O   MSE A  46      37.922  45.360   9.435  1.00  0.00      RA0  O
ATOM    416  N   PHE A  47      37.522  43.309  10.307  1.00  0.00      RA0  N
ATOM    417  H   PHE A  47      37.928  42.541  10.805  1.00  0.00      RA0  H
ATOM    418  CA  PHE A  47      36.079  43.300  10.121  1.00  0.00      RA0  C
ATOM    419  CB  PHE A  47      35.643  42.156   9.203  1.00  0.00      RA0  C
ATOM    420  CG  PHE A  47      36.382  42.160   7.887  1.00  0.00      RA0  C
ATOM    421  CD1 PHE A  47      37.581  41.467   7.758  1.00  0.00      RA0  C
ATOM    422  CD2 PHE A  47      35.848  42.835   6.797  1.00  0.00      RA0  C
ATOM    423  CE1 PHE A  47      38.238  41.435   6.535  1.00  0.00      RA0  C
ATOM    424  CE2 PHE A  47      36.503  42.800   5.573  1.00  0.00      RA0  C
ATOM    425  CZ  PHE A  47      37.693  42.095   5.441  1.00  0.00      RA0  C
ATOM    426  C   PHE A  47      35.406  43.063  11.465  1.00  0.00      RA0  C
ATOM    427  O   PHE A  47      35.855  42.232  12.288  1.00  0.00      RA0  O
ATOM    428  N   ASP A  48      34.328  43.799  11.710  1.00  0.00      RA0  N
ATOM    429  H   ASP A  48      33.951  44.388  10.999  1.00  0.00      RA0  H
ATOM    430  CA  ASP A  48      33.477  43.515  12.842  1.00  0.00      RA0  C
ATOM    431  CB  ASP A  48      32.502  44.625  13.193  1.00  0.00      RA0  C
ATOM    432  CG  ASP A  48      31.657  44.042  14.301  1.00  0.00      RA0  C
ATOM    433  OD1 ASP A  48      32.242  43.439  15.182  1.00  0.00      RA0  O
ATOM    434  OD2 ASP A  48      30.433  44.122  14.278  1.00  0.00      RA0  O
ATOM    435  C   ASP A  48      32.610  42.324  12.472  1.00  0.00      RA0  C
ATOM    436  O   ASP A  48      31.790  42.437  11.560  1.00  0.00      RA0  O
ATOM    437  N   VAL A  49      32.811  41.207  13.143  1.00  0.00      RA0  N
ATOM    438  H   VAL A  49      33.380  41.265  13.969  1.00  0.00      RA0  H
ATOM    439  CA  VAL A  49      31.989  40.024  12.914  1.00  0.00      RA0  C
ATOM    440  CB  VAL A  49      32.838  38.859  12.404  1.00  0.00      RA0  C
ATOM    441  CG1 VAL A  49      33.155  39.058  10.923  1.00  0.00      RA0  C
ATOM    442  CG2 VAL A  49      34.113  38.683  13.225  1.00  0.00      RA0  C
ATOM    443  C   VAL A  49      31.198  39.673  14.179  1.00  0.00      RA0  C
ATOM    444  O   VAL A  49      30.904  38.514  14.425  1.00  0.00      RA0  O
ATOM    445  N   SER A  50      30.753  40.704  14.897  1.00  0.00      RA0  N
ATOM    446  H   SER A  50      31.007  41.652  14.671  1.00  0.00      RA0  H
ATOM    447  CA  SER A  50      29.992  40.524  16.126  1.00  0.00      RA0  C
ATOM    448  CB  SER A  50      30.058  41.782  16.986  1.00  0.00      RA0  C
ATOM    449  OG  SER A  50      31.418  41.999  17.373  1.00  0.00      RA0  O
ATOM    450  HG  SER A  50      31.789  42.544  16.680  1.00  0.00      RA0  H
ATOM    451  C   SER A  50      28.561  40.100  15.828  1.00  0.00      RA0  C
ATOM    452  O   SER A  50      27.840  39.673  16.732  1.00  0.00      RA0  O
ATOM    453  N   HIS A  51      28.182  40.234  14.568  1.00  0.00      RA0  N
ATOM    454  H   HIS A  51      28.822  40.658  13.931  1.00  0.00      RA0  H
ATOM    455  CA  HIS A  51      26.905  39.713  14.046  1.00  0.00      RA0  C
ATOM    456  CB  HIS A  51      26.578  40.328  12.681  1.00  0.00      RA0  C
ATOM    457  CG  HIS A  51      27.316  39.611  11.576  1.00  0.00      RA0  C
ATOM    458  ND1 HIS A  51      26.701  38.828  10.673  1.00  0.00      RA0  N
ATOM    459  HD1 HIS A  51      25.734  38.680  10.616  1.00  0.00      RA0  H
ATOM    460  CD2 HIS A  51      28.686  39.625  11.302  1.00  0.00      RA0  C
ATOM    461  NE2 HIS A  51      28.889  38.833  10.220  1.00  0.00      RA0  N
ATOM    462  CE1 HIS A  51      27.669  38.343   9.832  1.00  0.00      RA0  C
ATOM    463  C   HIS A  51      26.854  38.188  14.001  1.00  0.00      RA0  C
ATOM    464  O   HIS A  51      25.781  37.616  13.793  1.00  0.00      RA0  O
ATOM    465  N   MSE A  52      27.981  37.529  14.208  1.00  0.00      RA0  N
ATOM    466  H   MSE A  52      28.813  37.987  14.525  1.00  0.00      RA0  H
ATOM    467  CA  MSE A  52      27.973  36.092  14.266  1.00  0.00      RA0  C
ATOM    468  CB  MSE A  52      29.262  35.503  13.692  1.00  0.00      RA0  C
ATOM    469  CG  MSE A  52      29.503  35.936  12.246  1.00  0.00      RA0  C
ATOM    470  SE  MSE A  52      30.947  35.166  11.500  1.00  0.00      RA0  S
ATOM    471  CE  MSE A  52      30.289  33.496  11.362  1.00  0.00      RA0  C
ATOM    472  C   MSE A  52      27.752  35.628  15.676  1.00  0.00      RA0  C
ATOM    473  O   MSE A  52      28.115  36.314  16.642  1.00  0.00      RA0  O
ATOM    474  N   THR A  53      27.146  34.449  15.781  1.00  0.00      RA0  N
ATOM    475  H   THR A  53      26.971  33.887  14.995  1.00  0.00      RA0  H
ATOM    476  CA  THR A  53      26.714  33.896  17.062  1.00  0.00      RA0  C
ATOM    477  CB  THR A  53      25.291  33.442  16.820  1.00  0.00      RA0  C
ATOM    478  OG1 THR A  53      24.511  34.601  16.481  1.00  0.00      RA0  O
ATOM    479  HG1 THR A  53      24.966  35.016  15.753  1.00  0.00      RA0  H
ATOM    480  CG2 THR A  53      24.698  32.673  17.999  1.00  0.00      RA0  C
ATOM    481  C   THR A  53      27.675  32.794  17.498  1.00  0.00      RA0  C
ATOM    482  O   THR A  53      27.947  31.852  16.754  1.00  0.00      RA0  O
ATOM    483  N   ILE A  54      28.219  32.942  18.699  1.00  0.00      RA0  N
ATOM    484  H   ILE A  54      27.928  33.701  19.282  1.00  0.00      RA0  H
ATOM    485  CA  ILE A  54      29.060  31.923  19.308  1.00  0.00      RA0  C
ATOM    486  CB  ILE A  54      30.195  32.598  20.072  1.00  0.00      RA0  C
ATOM    487  CG2 ILE A  54      31.089  31.575  20.767  1.00  0.00      RA0  C
ATOM    488  CG1 ILE A  54      30.978  33.521  19.137  1.00  0.00      RA0  C
ATOM    489  CD1 ILE A  54      32.050  34.323  19.874  1.00  0.00      RA0  C
ATOM    490  C   ILE A  54      28.161  31.103  20.242  1.00  0.00      RA0  C
ATOM    491  O   ILE A  54      27.425  31.665  21.073  1.00  0.00      RA0  O
ATOM    492  N   VAL A  55      28.184  29.787  20.052  1.00  0.00      RA0  N
ATOM    493  H   VAL A  55      28.854  29.374  19.434  1.00  0.00      RA0  H
ATOM    494  CA  VAL A  55      27.349  28.884  20.811  1.00  0.00      RA0  C
ATOM    495  CB  VAL A  55      26.453  28.087  19.863  1.00  0.00      RA0  C
ATOM    496  CG1 VAL A  55      25.564  27.118  20.639  1.00  0.00      RA0  C
ATOM    497  CG2 VAL A  55      25.652  29.007  18.942  1.00  0.00      RA0  C
ATOM    498  C   VAL A  55      28.281  27.951  21.538  1.00  0.00      RA0  C
ATOM    499  O   VAL A  55      29.040  27.205  20.907  1.00  0.00      RA0  O
ATOM    500  N   ASP A  56      28.211  27.986  22.860  1.00  0.00      RA0  N
ATOM    501  H   ASP A  56      27.576  28.598  23.319  1.00  0.00      RA0  H
ATOM    502  CA  ASP A  56      28.956  27.048  23.671  1.00  0.00      RA0  C
ATOM    503  CB  ASP A  56      29.438  27.724  24.976  1.00  0.00      RA0  C
ATOM    504  CG  ASP A  56      30.529  28.781  24.777  1.00  0.00      RA0  C
ATOM    505  OD1 ASP A  56      30.968  29.002  23.658  1.00  0.00      RA0  O
ATOM    506  OD2 ASP A  56      30.976  29.397  25.748  1.00  0.00      RA0  O
ATOM    507  C   ASP A  56      28.116  25.828  24.017  1.00  0.00      RA0  C
ATOM    508  O   ASP A  56      26.960  25.950  24.410  1.00  0.00      RA0  O
ATOM    509  N   LEU A  57      28.729  24.659  23.855  1.00  0.00      RA0  N
ATOM    510  H   LEU A  57      29.703  24.644  23.624  1.00  0.00      RA0  H
ATOM    511  CA  LEU A  57      28.103  23.379  24.134  1.00  0.00      RA0  C
ATOM    512  CB  LEU A  57      28.128  22.490  22.895  1.00  0.00      RA0  C
ATOM    513  CG  LEU A  57      27.406  23.063  21.679  1.00  0.00      RA0  C
ATOM    514  CD1 LEU A  57      27.517  22.109  20.494  1.00  0.00      RA0  C
ATOM    515  CD2 LEU A  57      25.949  23.413  21.978  1.00  0.00      RA0  C
ATOM    516  C   LEU A  57      28.813  22.653  25.271  1.00  0.00      RA0  C
ATOM    517  O   LEU A  57      30.009  22.434  25.190  1.00  0.00      RA0  O
ATOM    518  N   ARG A  58      28.069  22.237  26.300  1.00  0.00      RA0  N
ATOM    519  H   ARG A  58      27.080  22.409  26.319  1.00  0.00      RA0  H
ATOM    520  CA  ARG A  58      28.656  21.606  27.470  1.00  0.00      RA0  C
ATOM    521  CB  ARG A  58      28.544  22.589  28.613  1.00  0.00      RA0  C
ATOM    522  CG  ARG A  58      29.778  23.455  28.816  1.00  0.00      RA0  C
ATOM    523  CD  ARG A  58      30.039  23.549  30.317  1.00  0.00      RA0  C
ATOM    524  NE  ARG A  58      30.151  22.200  30.876  1.00  0.00      RA0  N
ATOM    525  HE  ARG A  58      30.964  21.646  30.637  1.00  0.00      RA0  H
ATOM    526  CZ  ARG A  58      29.120  21.626  31.569  1.00  0.00      RA0  C
ATOM    527  NH1 ARG A  58      28.011  22.351  31.829  1.00  0.00      RA0  N
ATOM    528 HH11 ARG A  58      27.174  22.046  32.297  1.00  0.00      RA0  H
ATOM    529 HH12 ARG A  58      27.876  23.297  31.491  1.00  0.00      RA0  H
ATOM    530  NH2 ARG A  58      29.224  20.333  31.934  1.00  0.00      RA0  N
ATOM    531 HH21 ARG A  58      28.538  19.841  32.464  1.00  0.00      RA0  H
ATOM    532 HH22 ARG A  58      30.045  19.802  31.643  1.00  0.00      RA0  H
ATOM    533  C   ARG A  58      27.929  20.296  27.806  1.00  0.00      RA0  C
ATOM    534  O   ARG A  58      26.718  20.205  27.682  1.00  0.00      RA0  O
ATOM    535  N   GLY A  59      28.672  19.309  28.271  1.00  0.00      RA0  N
ATOM    536  H   GLY A  59      29.661  19.429  28.406  1.00  0.00      RA0  H
ATOM    537  CA  GLY A  59      28.104  18.014  28.623  1.00  0.00      RA0  C
ATOM    538  C   GLY A  59      29.040  16.897  28.203  1.00  0.00      RA0  C
ATOM    539  O   GLY A  59      29.740  17.010  27.195  1.00  0.00      RA0  O
ATOM    540  N   SER A  60      29.039  15.806  28.966  1.00  0.00      RA0  N
ATOM    541  H   SER A  60      28.428  15.751  29.755  1.00  0.00      RA0  H
ATOM    542  CA  SER A  60      29.957  14.700  28.725  1.00  0.00      RA0  C
ATOM    543  CB  SER A  60      29.780  13.843  29.956  1.00  0.00      RA0  C
ATOM    544  OG  SER A  60      29.417  14.776  30.986  1.00  0.00      RA0  O
ATOM    545  HG  SER A  60      30.094  15.450  30.984  1.00  0.00      RA0  H
ATOM    546  C   SER A  60      29.752  14.043  27.361  1.00  0.00      RA0  C
ATOM    547  O   SER A  60      30.701  13.465  26.814  1.00  0.00      RA0  O
ATOM    548  N   ARG A  61      28.539  14.152  26.803  1.00  0.00      RA0  N
ATOM    549  H   ARG A  61      27.847  14.723  27.240  1.00  0.00      RA0  H
ATOM    550  CA  ARG A  61      28.235  13.580  25.491  1.00  0.00      RA0  C
ATOM    551  CB  ARG A  61      26.829  12.992  25.544  1.00  0.00      RA0  C
ATOM    552  CG  ARG A  61      26.641  12.139  26.803  1.00  0.00      RA0  C
ATOM    553  CD  ARG A  61      25.265  11.481  26.862  1.00  0.00      RA0  C
ATOM    554  NE  ARG A  61      25.061  10.707  25.645  1.00  0.00      RA0  N
ATOM    555  HE  ARG A  61      25.885  10.391  25.152  1.00  0.00      RA0  H
ATOM    556  CZ  ARG A  61      23.826  10.517  25.114  1.00  0.00      RA0  C
ATOM    557  NH1 ARG A  61      22.738  10.931  25.805  1.00  0.00      RA0  N
ATOM    558 HH11 ARG A  61      21.793  10.908  25.446  1.00  0.00      RA0  H
ATOM    559 HH12 ARG A  61      22.833  11.319  26.725  1.00  0.00      RA0  H
ATOM    560  NH2 ARG A  61      23.736   9.934  23.904  1.00  0.00      RA0  N
ATOM    561 HH21 ARG A  61      22.886   9.709  23.428  1.00  0.00      RA0  H
ATOM    562 HH22 ARG A  61      24.591   9.704  23.395  1.00  0.00      RA0  H
ATOM    563  C   ARG A  61      28.377  14.586  24.343  1.00  0.00      RA0  C
ATOM    564  O   ARG A  61      27.883  14.349  23.255  1.00  0.00      RA0  O
ATOM    565  N   THR A  62      29.068  15.696  24.556  1.00  0.00      RA0  N
ATOM    566  H   THR A  62      29.507  15.910  25.431  1.00  0.00      RA0  H
ATOM    567  CA  THR A  62      29.125  16.716  23.498  1.00  0.00      RA0  C
ATOM    568  CB  THR A  62      29.751  17.999  24.034  1.00  0.00      RA0  C
ATOM    569  OG1 THR A  62      29.005  18.443  25.168  1.00  0.00      RA0  O
ATOM    570  HG1 THR A  62      29.539  18.233  25.927  1.00  0.00      RA0  H
ATOM    571  CG2 THR A  62      29.773  19.098  22.975  1.00  0.00      RA0  C
ATOM    572  C   THR A  62      29.753  16.227  22.195  1.00  0.00      RA0  C
ATOM    573  O   THR A  62      29.208  16.500  21.115  1.00  0.00      RA0  O
ATOM    574  N   ARG A  63      30.862  15.494  22.279  1.00  0.00      RA0  N
ATOM    575  H   ARG A  63      31.248  15.288  23.179  1.00  0.00      RA0  H
ATOM    576  CA  ARG A  63      31.512  14.989  21.056  1.00  0.00      RA0  C
ATOM    577  CB  ARG A  63      32.853  14.316  21.350  1.00  0.00      RA0  C
ATOM    578  CG  ARG A  63      33.624  14.107  20.044  1.00  0.00      RA0  C
ATOM    579  CD  ARG A  63      34.916  13.302  20.175  1.00  0.00      RA0  C
ATOM    580  NE  ARG A  63      35.860  13.912  21.107  1.00  0.00      RA0  N
ATOM    581  HE  ARG A  63      35.766  13.765  22.109  1.00  0.00      RA0  H
ATOM    582  CZ  ARG A  63      36.926  14.641  20.673  1.00  0.00      RA0  C
ATOM    583  NH1 ARG A  63      37.053  14.967  19.372  1.00  0.00      RA0  N
ATOM    584 HH11 ARG A  63      37.862  15.470  19.048  1.00  0.00      RA0  H
ATOM    585 HH12 ARG A  63      36.366  14.752  18.671  1.00  0.00      RA0  H
ATOM    586  NH2 ARG A  63      37.852  15.028  21.565  1.00  0.00      RA0  N
ATOM    587 HH21 ARG A  63      38.688  15.526  21.340  1.00  0.00      RA0  H
ATOM    588 HH22 ARG A  63      37.674  14.799  22.543  1.00  0.00      RA0  H
ATOM    589  C   ARG A  63      30.575  14.030  20.331  1.00  0.00      RA0  C
ATOM    590  O   ARG A  63      30.398  14.108  19.117  1.00  0.00      RA0  O
ATOM    591  N   GLU A  64      29.966  13.136  21.094  1.00  0.00      RA0  N
ATOM    592  H   GLU A  64      30.095  13.169  22.083  1.00  0.00      RA0  H
ATOM    593  CA  GLU A  64      29.007  12.179  20.558  1.00  0.00      RA0  C
ATOM    594  CB  GLU A  64      28.369  11.350  21.675  1.00  0.00      RA0  C
ATOM    595  CG  GLU A  64      27.355  10.337  21.129  1.00  0.00      RA0  C
ATOM    596  CD  GLU A  64      26.442   9.865  22.242  1.00  0.00      RA0  C
ATOM    597  OE1 GLU A  64      26.636  10.265  23.382  1.00  0.00      RA0  O
ATOM    598  OE2 GLU A  64      25.500   9.126  21.977  1.00  0.00      RA0  O
ATOM    599  C   GLU A  64      27.896  12.887  19.786  1.00  0.00      RA0  C
ATOM    600  O   GLU A  64      27.583  12.517  18.641  1.00  0.00      RA0  O
ATOM    601  N   PHE A  65      27.315  13.903  20.412  1.00  0.00      RA0  N
ATOM    602  H   PHE A  65      27.592  14.105  21.353  1.00  0.00      RA0  H
ATOM    603  CA  PHE A  65      26.271  14.717  19.787  1.00  0.00      RA0  C
ATOM    604  CB  PHE A  65      25.862  15.844  20.739  1.00  0.00      RA0  C
ATOM    605  CG  PHE A  65      24.977  16.851  20.041  1.00  0.00      RA0  C
ATOM    606  CD1 PHE A  65      23.863  16.438  19.319  1.00  0.00      RA0  C
ATOM    607  CD2 PHE A  65      25.288  18.204  20.120  1.00  0.00      RA0  C
ATOM    608  CE1 PHE A  65      23.078  17.374  18.658  1.00  0.00      RA0  C
ATOM    609  CE2 PHE A  65      24.499  19.141  19.464  1.00  0.00      RA0  C
ATOM    610  CZ  PHE A  65      23.397  18.725  18.727  1.00  0.00      RA0  C
ATOM    611  C   PHE A  65      26.731  15.273  18.458  1.00  0.00      RA0  C
ATOM    612  O   PHE A  65      26.046  15.148  17.451  1.00  0.00      RA0  O
ATOM    613  N   LEU A  66      27.892  15.922  18.460  1.00  0.00      RA0  N
ATOM    614  H   LEU A  66      28.440  15.950  19.300  1.00  0.00      RA0  H
ATOM    615  CA  LEU A  66      28.377  16.573  17.243  1.00  0.00      RA0  C
ATOM    616  CB  LEU A  66      29.517  17.529  17.567  1.00  0.00      RA0  C
ATOM    617  CG  LEU A  66      29.019  18.731  18.363  1.00  0.00      RA0  C
ATOM    618  CD1 LEU A  66      30.167  19.641  18.786  1.00  0.00      RA0  C
ATOM    619  CD2 LEU A  66      27.941  19.499  17.597  1.00  0.00      RA0  C
ATOM    620  C   LEU A  66      28.764  15.604  16.132  1.00  0.00      RA0  C
ATOM    621  O   LEU A  66      28.697  15.968  14.960  1.00  0.00      RA0  O
ATOM    622  N   ARG A  67      29.192  14.397  16.484  1.00  0.00      RA0  N
ATOM    623  H   ARG A  67      29.253  14.163  17.457  1.00  0.00      RA0  H
ATOM    624  CA  ARG A  67      29.454  13.340  15.473  1.00  0.00      RA0  C
ATOM    625  CB  ARG A  67      30.067  12.064  16.058  1.00  0.00      RA0  C
ATOM    626  CG  ARG A  67      31.424  12.187  16.747  1.00  0.00      RA0  C
ATOM    627  CD  ARG A  67      32.077  10.815  16.953  1.00  0.00      RA0  C
ATOM    628  NE  ARG A  67      32.592  10.285  15.688  1.00  0.00      RA0  N
ATOM    629  HE  ARG A  67      33.045  10.945  15.065  1.00  0.00      RA0  H
ATOM    630  CZ  ARG A  67      32.530   8.960  15.365  1.00  0.00      RA0  C
ATOM    631  NH1 ARG A  67      31.853   8.097  16.157  1.00  0.00      RA0  N
ATOM    632 HH11 ARG A  67      31.777   7.115  15.944  1.00  0.00      RA0  H
ATOM    633 HH12 ARG A  67      31.388   8.411  16.989  1.00  0.00      RA0  H
ATOM    634  NH2 ARG A  67      33.147   8.537  14.243  1.00  0.00      RA0  N
ATOM    635 HH21 ARG A  67      33.154   7.584  13.927  1.00  0.00      RA0  H
ATOM    636 HH22 ARG A  67      33.635   9.215  13.666  1.00  0.00      RA0  H
ATOM    637  C   ARG A  67      28.188  12.911  14.731  1.00  0.00      RA0  C
ATOM    638  O   ARG A  67      28.254  12.355  13.637  1.00  0.00      RA0  O
ATOM    639  N   TYR A  68      27.042  13.117  15.373  1.00  0.00      RA0  N
ATOM    640  H   TYR A  68      27.043  13.518  16.290  1.00  0.00      RA0  H
ATOM    641  CA  TYR A  68      25.729  12.846  14.764  1.00  0.00      RA0  C
ATOM    642  CB  TYR A  68      24.783  12.376  15.868  1.00  0.00      RA0  C
ATOM    643  CG  TYR A  68      23.394  12.166  15.322  1.00  0.00      RA0  C
ATOM    644  CD1 TYR A  68      23.183  11.260  14.291  1.00  0.00      RA0  C
ATOM    645  CE1 TYR A  68      21.902  11.066  13.795  1.00  0.00      RA0  C
ATOM    646  CD2 TYR A  68      22.327  12.879  15.857  1.00  0.00      RA0  C
ATOM    647  CE2 TYR A  68      21.044  12.679  15.365  1.00  0.00      RA0  C
ATOM    648  CZ  TYR A  68      20.833  11.771  14.334  1.00  0.00      RA0  C
ATOM    649  OH  TYR A  68      19.562  11.570  13.838  1.00  0.00      RA0  O
ATOM    650  HH  TYR A  68      19.611  10.830  13.240  1.00  0.00      RA0  H
ATOM    651  C   TYR A  68      25.182  14.082  14.049  1.00  0.00      RA0  C
ATOM    652  O   TYR A  68      24.587  14.004  12.970  1.00  0.00      RA0  O
ATOM    653  N   LEU A  69      25.409  15.257  14.618  1.00  0.00      RA0  N
ATOM    654  H   LEU A  69      25.886  15.288  15.496  1.00  0.00      RA0  H
ATOM    655  CA  LEU A  69      24.885  16.493  14.010  1.00  0.00      RA0  C
ATOM    656  CB  LEU A  69      24.988  17.622  15.037  1.00  0.00      RA0  C
ATOM    657  CG  LEU A  69      24.234  18.891  14.637  1.00  0.00      RA0  C
ATOM    658  CD1 LEU A  69      22.722  18.678  14.679  1.00  0.00      RA0  C
ATOM    659  CD2 LEU A  69      24.663  20.100  15.467  1.00  0.00      RA0  C
ATOM    660  C   LEU A  69      25.563  16.920  12.701  1.00  0.00      RA0  C
ATOM    661  O   LEU A  69      24.902  17.411  11.761  1.00  0.00      RA0  O
ATOM    662  N   LEU A  70      26.889  16.776  12.653  1.00  0.00      RA0  N
ATOM    663  H   LEU A  70      27.368  16.244  13.354  1.00  0.00      RA0  H
ATOM    664  CA  LEU A  70      27.696  17.335  11.584  1.00  0.00      RA0  C
ATOM    665  CB  LEU A  70      28.892  18.083  12.170  1.00  0.00      RA0  C
ATOM    666  CG  LEU A  70      28.494  19.190  13.146  1.00  0.00      RA0  C
ATOM    667  CD1 LEU A  70      29.708  19.779  13.863  1.00  0.00      RA0  C
ATOM    668  CD2 LEU A  70      27.654  20.270  12.465  1.00  0.00      RA0  C
ATOM    669  C   LEU A  70      28.190  16.294  10.605  1.00  0.00      RA0  C
ATOM    670  O   LEU A  70      28.403  15.156  10.966  1.00  0.00      RA0  O
ATOM    671  N   ALA A  71      28.416  16.706   9.355  1.00  0.00      RA0  N
ATOM    672  H   ALA A  71      28.294  17.676   9.133  1.00  0.00      RA0  H
ATOM    673  CA  ALA A  71      28.853  15.767   8.340  1.00  0.00      RA0  C
ATOM    674  CB  ALA A  71      28.333  16.202   6.972  1.00  0.00      RA0  C
ATOM    675  C   ALA A  71      30.368  15.588   8.235  1.00  0.00      RA0  C
ATOM    676  O   ALA A  71      30.833  14.540   7.759  1.00  0.00      RA0  O
ATOM    677  N   ASN A  72      31.134  16.589   8.665  1.00  0.00      RA0  N
ATOM    678  H   ASN A  72      30.720  17.413   9.055  1.00  0.00      RA0  H
ATOM    679  CA  ASN A  72      32.539  16.342   8.981  1.00  0.00      RA0  C
ATOM    680  CB  ASN A  72      33.358  17.637   9.047  1.00  0.00      RA0  C
ATOM    681  CG  ASN A  72      34.828  17.381   8.751  1.00  0.00      RA0  C
ATOM    682  OD1 ASN A  72      35.327  16.259   8.834  1.00  0.00      RA0  O
ATOM    683  ND2 ASN A  72      35.511  18.483   8.424  1.00  0.00      RA0  N
ATOM    684 HD21 ASN A  72      35.071  19.380   8.315  1.00  0.00      RA0  H
ATOM    685 HD22 ASN A  72      36.504  18.536   8.265  1.00  0.00      RA0  H
ATOM    686  C   ASN A  72      32.503  15.581  10.309  1.00  0.00      RA0  C
ATOM    687  O   ASN A  72      31.427  15.435  10.899  1.00  0.00      RA0  O
ATOM    688  N   ASP A  73      33.647  15.069  10.759  1.00  0.00      RA0  N
ATOM    689  H   ASP A  73      34.514  15.305  10.321  1.00  0.00      RA0  H
ATOM    690  CA  ASP A  73      33.706  14.238  11.957  1.00  0.00      RA0  C
ATOM    691  CB  ASP A  73      34.149  12.792  11.736  1.00  0.00      RA0  C
ATOM    692  CG  ASP A  73      33.855  11.989  12.995  1.00  0.00      RA0  C
ATOM    693  OD1 ASP A  73      33.321  12.538  13.954  1.00  0.00      RA0  O
ATOM    694  OD2 ASP A  73      34.132  10.795  13.025  1.00  0.00      RA0  O
ATOM    695  C   ASP A  73      34.573  14.867  13.033  1.00  0.00      RA0  C
ATOM    696  O   ASP A  73      35.803  14.869  12.924  1.00  0.00      RA0  O
ATOM    697  N   VAL A  74      33.951  15.352  14.101  1.00  0.00      RA0  N
ATOM    698  H   VAL A  74      32.983  15.119  14.201  1.00  0.00      RA0  H
ATOM    699  CA  VAL A  74      34.717  16.007  15.148  1.00  0.00      RA0  C
ATOM    700  CB  VAL A  74      33.792  16.800  16.069  1.00  0.00      RA0  C
ATOM    701  CG1 VAL A  74      33.056  17.885  15.282  1.00  0.00      RA0  C
ATOM    702  CG2 VAL A  74      32.830  15.871  16.808  1.00  0.00      RA0  C
ATOM    703  C   VAL A  74      35.604  15.060  15.948  1.00  0.00      RA0  C
ATOM    704  O   VAL A  74      36.333  15.528  16.833  1.00  0.00      RA0  O
ATOM    705  N   ALA A  75      35.537  13.750  15.655  1.00  0.00      RA0  N
ATOM    706  H   ALA A  75      34.867  13.421  14.981  1.00  0.00      RA0  H
ATOM    707  CA  ALA A  75      36.504  12.790  16.211  1.00  0.00      RA0  C
ATOM    708  CB  ALA A  75      36.226  11.373  15.712  1.00  0.00      RA0  C
ATOM    709  C   ALA A  75      37.930  13.195  15.816  1.00  0.00      RA0  C
ATOM    710  O   ALA A  75      38.893  12.833  16.499  1.00  0.00      RA0  O
ATOM    711  N   LYS A  76      38.038  13.933  14.713  1.00  0.00      RA0  N
ATOM    712  H   LYS A  76      37.210  14.128  14.183  1.00  0.00      RA0  H
ATOM    713  CA  LYS A  76      39.319  14.412  14.204  1.00  0.00      RA0  C
ATOM    714  CB  LYS A  76      39.078  14.909  12.775  1.00  0.00      RA0  C
ATOM    715  CG  LYS A  76      38.542  13.915  11.737  1.00  0.00      RA0  C
ATOM    716  CD  LYS A  76      38.141  14.665  10.460  1.00  0.00      RA0  C
ATOM    717  CE  LYS A  76      37.568  13.792   9.338  1.00  0.00      RA0  C
ATOM    718  NZ  LYS A  76      37.322  14.626   8.149  1.00  0.00      RA0  N
ATOM    719  HZ1 LYS A  76      37.211  14.049   7.285  1.00  0.00      RA0  H
ATOM    720  HZ2 LYS A  76      36.478  15.217   8.287  1.00  0.00      RA0  H
ATOM    721  HZ3 LYS A  76      38.128  15.276   8.025  1.00  0.00      RA0  H
ATOM    722  C   LYS A  76      39.898  15.565  15.013  1.00  0.00      RA0  C
ATOM    723  O   LYS A  76      41.055  15.924  14.815  1.00  0.00      RA0  O
ATOM    724  N   LEU A  77      39.123  16.143  15.923  1.00  0.00      RA0  N
ATOM    725  H   LEU A  77      38.191  15.805  16.053  1.00  0.00      RA0  H
ATOM    726  CA  LEU A  77      39.623  17.176  16.810  1.00  0.00      RA0  C
ATOM    727  CB  LEU A  77      38.509  18.163  17.149  1.00  0.00      RA0  C
ATOM    728  CG  LEU A  77      37.884  18.838  15.926  1.00  0.00      RA0  C
ATOM    729  CD1 LEU A  77      36.751  19.792  16.311  1.00  0.00      RA0  C
ATOM    730  CD2 LEU A  77      38.934  19.522  15.053  1.00  0.00      RA0  C
ATOM    731  C   LEU A  77      40.167  16.489  18.054  1.00  0.00      RA0  C
ATOM    732  O   LEU A  77      39.427  16.189  18.980  1.00  0.00      RA0  O
ATOM    733  N   THR A  78      41.473  16.235  18.068  1.00  0.00      RA0  N
ATOM    734  H   THR A  78      41.984  16.471  17.244  1.00  0.00      RA0  H
ATOM    735  CA  THR A  78      42.107  15.488  19.185  1.00  0.00      RA0  C
ATOM    736  CB  THR A  78      42.776  14.362  18.422  1.00  0.00      RA0  C
ATOM    737  OG1 THR A  78      42.728  14.721  17.019  1.00  0.00      RA0  O
ATOM    738  HG1 THR A  78      41.940  14.284  16.688  1.00  0.00      RA0  H
ATOM    739  CG2 THR A  78      42.096  13.011  18.646  1.00  0.00      RA0  C
ATOM    740  C   THR A  78      43.078  16.304  20.027  1.00  0.00      RA0  C
ATOM    741  O   THR A  78      43.410  15.889  21.155  1.00  0.00      RA0  O
ATOM    742  N   LYS A  79      43.528  17.453  19.501  1.00  0.00      RA0  N
ATOM    743  H   LYS A  79      43.096  17.822  18.682  1.00  0.00      RA0  H
ATOM    744  CA  LYS A  79      44.312  18.401  20.272  1.00  0.00      RA0  C
ATOM    745  CB  LYS A  79      45.448  18.875  19.338  1.00  0.00      RA0  C
ATOM    746  CG  LYS A  79      46.075  17.786  18.416  1.00  0.00      RA0  C
ATOM    747  CD  LYS A  79      45.315  17.434  17.109  1.00  0.00      RA0  C
ATOM    748  CE  LYS A  79      45.793  16.175  16.364  1.00  0.00      RA0  C
ATOM    749  NZ  LYS A  79      44.732  15.686  15.463  1.00  0.00      RA0  N
ATOM    750  HZ1 LYS A  79      45.070  14.898  14.865  1.00  0.00      RA0  H
ATOM    751  HZ2 LYS A  79      43.904  15.339  15.994  1.00  0.00      RA0  H
ATOM    752  HZ3 LYS A  79      44.422  16.404  14.781  1.00  0.00      RA0  H
ATOM    753  C   LYS A  79      43.414  19.517  20.757  1.00  0.00      RA0  C
ATOM    754  O   LYS A  79      42.652  20.118  19.980  1.00  0.00      RA0  O
ATOM    755  N   SER A  80      43.494  19.801  22.042  1.00  0.00      RA0  N
ATOM    756  H   SER A  80      44.171  19.349  22.618  1.00  0.00      RA0  H
ATOM    757  CA  SER A  80      42.700  20.851  22.634  1.00  0.00      RA0  C
ATOM    758  CB  SER A  80      43.132  20.918  24.108  1.00  0.00      RA0  C
ATOM    759  OG  SER A  80      42.236  21.685  24.914  1.00  0.00      RA0  O
ATOM    760  HG  SER A  80      41.461  21.153  25.079  1.00  0.00      RA0  H
ATOM    761  C   SER A  80      42.842  22.179  21.880  1.00  0.00      RA0  C
ATOM    762  O   SER A  80      43.950  22.597  21.542  1.00  0.00      RA0  O
ATOM    763  N   GLY A  81      41.709  22.810  21.592  1.00  0.00      RA0  N
ATOM    764  H   GLY A  81      40.841  22.397  21.860  1.00  0.00      RA0  H
ATOM    765  CA  GLY A  81      41.659  24.027  20.776  1.00  0.00      RA0  C
ATOM    766  C   GLY A  81      41.477  23.854  19.277  1.00  0.00      RA0  C
ATOM    767  O   GLY A  81      41.195  24.831  18.591  1.00  0.00      RA0  O
ATOM    768  N   LYS A  82      41.617  22.633  18.765  1.00  0.00      RA0  N
ATOM    769  H   LYS A  82      41.742  21.863  19.392  1.00  0.00      RA0  H
ATOM    770  CA  LYS A  82      41.534  22.380  17.344  1.00  0.00      RA0  C
ATOM    771  CB  LYS A  82      42.117  21.006  16.979  1.00  0.00      RA0  C
ATOM    772  CG  LYS A  82      42.462  20.802  15.494  1.00  0.00      RA0  C
ATOM    773  CD  LYS A  82      43.514  21.768  14.932  1.00  0.00      RA0  C
ATOM    774  CE  LYS A  82      43.774  21.542  13.440  1.00  0.00      RA0  C
ATOM    775  NZ  LYS A  82      44.681  22.533  12.833  1.00  0.00      RA0  N
ATOM    776  HZ1 LYS A  82      44.652  22.380  11.799  1.00  0.00      RA0  H
ATOM    777  HZ2 LYS A  82      44.416  23.527  12.991  1.00  0.00      RA0  H
ATOM    778  HZ3 LYS A  82      45.689  22.386  13.051  1.00  0.00      RA0  H
ATOM    779  C   LYS A  82      40.106  22.609  16.820  1.00  0.00      RA0  C
ATOM    780  O   LYS A  82      39.126  22.282  17.484  1.00  0.00      RA0  O
ATOM    781  N   ALA A  83      40.029  23.199  15.641  1.00  0.00      RA0  N
ATOM    782  H   ALA A  83      40.873  23.427  15.154  1.00  0.00      RA0  H
ATOM    783  CA  ALA A  83      38.765  23.489  14.979  1.00  0.00      RA0  C
ATOM    784  CB  ALA A  83      38.622  24.990  14.743  1.00  0.00      RA0  C
ATOM    785  C   ALA A  83      38.671  22.791  13.623  1.00  0.00      RA0  C
ATOM    786  O   ALA A  83      39.659  22.429  13.001  1.00  0.00      RA0  O
ATOM    787  N   LEU A  84      37.443  22.581  13.172  1.00  0.00      RA0  N
ATOM    788  H   LEU A  84      36.665  22.808  13.762  1.00  0.00      RA0  H
ATOM    789  CA  LEU A  84      37.234  22.187  11.795  1.00  0.00      RA0  C
ATOM    790  CB  LEU A  84      37.217  20.655  11.586  1.00  0.00      RA0  C
ATOM    791  CG  LEU A  84      36.165  19.779  12.282  1.00  0.00      RA0  C
ATOM    792  CD1 LEU A  84      34.768  19.903  11.681  1.00  0.00      RA0  C
ATOM    793  CD2 LEU A  84      36.591  18.310  12.264  1.00  0.00      RA0  C
ATOM    794  C   LEU A  84      36.040  22.924  11.189  1.00  0.00      RA0  C
ATOM    795  O   LEU A  84      35.225  23.529  11.883  1.00  0.00      RA0  O
ATOM    796  N   TYR A  85      35.998  22.850   9.877  1.00  0.00      RA0  N
ATOM    797  H   TYR A  85      36.704  22.310   9.404  1.00  0.00      RA0  H
ATOM    798  CA  TYR A  85      34.907  23.412   9.072  1.00  0.00      RA0  C
ATOM    799  CB  TYR A  85      35.560  24.047   7.830  1.00  0.00      RA0  C
ATOM    800  CG  TYR A  85      34.600  24.650   6.820  1.00  0.00      RA0  C
ATOM    801  CD1 TYR A  85      34.475  26.054   6.764  1.00  0.00      RA0  C
ATOM    802  CE1 TYR A  85      33.663  26.633   5.772  1.00  0.00      RA0  C
ATOM    803  CD2 TYR A  85      33.897  23.815   5.926  1.00  0.00      RA0  C
ATOM    804  CE2 TYR A  85      33.075  24.392   4.943  1.00  0.00      RA0  C
ATOM    805  CZ  TYR A  85      32.970  25.796   4.873  1.00  0.00      RA0  C
ATOM    806  OH  TYR A  85      32.162  26.361   3.903  1.00  0.00      RA0  O
ATOM    807  HH  TYR A  85      31.510  26.897   4.373  1.00  0.00      RA0  H
ATOM    808  C   TYR A  85      33.967  22.272   8.678  1.00  0.00      RA0  C
ATOM    809  O   TYR A  85      34.404  21.226   8.177  1.00  0.00      RA0  O
ATOM    810  N   SER A  86      32.653  22.482   8.855  1.00  0.00      RA0  N
ATOM    811  H   SER A  86      32.305  23.358   9.196  1.00  0.00      RA0  H
ATOM    812  CA  SER A  86      31.685  21.431   8.538  1.00  0.00      RA0  C
ATOM    813  CB  SER A  86      31.451  20.591   9.806  1.00  0.00      RA0  C
ATOM    814  OG  SER A  86      30.655  19.416   9.545  1.00  0.00      RA0  O
ATOM    815  HG  SER A  86      29.748  19.716   9.488  1.00  0.00      RA0  H
ATOM    816  C   SER A  86      30.361  21.981   8.001  1.00  0.00      RA0  C
ATOM    817  O   SER A  86      29.965  23.107   8.309  1.00  0.00      RA0  O
ATOM    818  N   GLY A  87      29.716  21.168   7.167  1.00  0.00      RA0  N
ATOM    819  H   GLY A  87      30.161  20.307   6.924  1.00  0.00      RA0  H
ATOM    820  CA  GLY A  87      28.287  21.302   6.928  1.00  0.00      RA0  C
ATOM    821  C   GLY A  87      27.473  20.679   8.039  1.00  0.00      RA0  C
ATOM    822  O   GLY A  87      27.917  19.744   8.707  1.00  0.00      RA0  O
ATOM    823  N   MSE A  88      26.250  21.194   8.186  1.00  0.00      RA0  N
ATOM    824  H   MSE A  88      25.969  21.984   7.632  1.00  0.00      RA0  H
ATOM    825  CA  MSE A  88      25.238  20.667   9.074  1.00  0.00      RA0  C
ATOM    826  CB  MSE A  88      24.886  21.679  10.163  1.00  0.00      RA0  C
ATOM    827  CG  MSE A  88      23.740  21.201  11.056  1.00  0.00      RA0  C
ATOM    828  SE  MSE A  88      23.485  22.276  12.474  1.00  0.00      RA0  S
ATOM    829  CE  MSE A  88      23.349  23.837  11.589  1.00  0.00      RA0  C
ATOM    830  C   MSE A  88      24.063  20.421   8.138  1.00  0.00      RA0  C
ATOM    831  O   MSE A  88      23.555  21.362   7.509  1.00  0.00      RA0  O
ATOM    832  N   LEU A  89      23.687  19.165   8.001  1.00  0.00      RA0  N
ATOM    833  H   LEU A  89      23.956  18.467   8.666  1.00  0.00      RA0  H
ATOM    834  CA  LEU A  89      22.754  18.756   6.944  1.00  0.00      RA0  C
ATOM    835  CB  LEU A  89      23.298  17.566   6.156  1.00  0.00      RA0  C
ATOM    836  CG  LEU A  89      24.715  17.733   5.616  1.00  0.00      RA0  C
ATOM    837  CD1 LEU A  89      25.141  16.481   4.854  1.00  0.00      RA0  C
ATOM    838  CD2 LEU A  89      24.884  18.997   4.775  1.00  0.00      RA0  C
ATOM    839  C   LEU A  89      21.370  18.368   7.461  1.00  0.00      RA0  C
ATOM    840  O   LEU A  89      21.208  17.885   8.590  1.00  0.00      RA0  O
ATOM    841  N   ASN A  90      20.384  18.489   6.575  1.00  0.00      RA0  N
ATOM    842  H   ASN A  90      20.623  18.782   5.647  1.00  0.00      RA0  H
ATOM    843  CA  ASN A  90      19.064  17.944   6.872  1.00  0.00      RA0  C
ATOM    844  CB  ASN A  90      17.972  18.778   6.186  1.00  0.00      RA0  C
ATOM    845  CG  ASN A  90      18.148  18.786   4.674  1.00  0.00      RA0  C
ATOM    846  OD1 ASN A  90      18.360  17.761   4.036  1.00  0.00      RA0  O
ATOM    847  ND2 ASN A  90      18.030  20.007   4.124  1.00  0.00      RA0  N
ATOM    848 HD21 ASN A  90      17.944  20.834   4.696  1.00  0.00      RA0  H
ATOM    849 HD22 ASN A  90      18.034  20.217   3.141  1.00  0.00      RA0  H
ATOM    850  C   ASN A  90      19.018  16.487   6.403  1.00  0.00      RA0  C
ATOM    851  O   ASN A  90      19.973  15.979   5.830  1.00  0.00      RA0  O
ATOM    852  N   ALA A  91      17.918  15.791   6.668  1.00  0.00      RA0  N
ATOM    853  H   ALA A  91      17.129  16.247   7.072  1.00  0.00      RA0  H
ATOM    854  CA  ALA A  91      17.838  14.369   6.357  1.00  0.00      RA0  C
ATOM    855  CB  ALA A  91      16.558  13.765   6.935  1.00  0.00      RA0  C
ATOM    856  C   ALA A  91      17.886  14.091   4.858  1.00  0.00      RA0  C
ATOM    857  O   ALA A  91      18.229  12.989   4.455  1.00  0.00      RA0  O
ATOM    858  N   SER A  92      17.542  15.083   4.027  1.00  0.00      RA0  N
ATOM    859  H   SER A  92      17.303  15.996   4.351  1.00  0.00      RA0  H
ATOM    860  CA  SER A  92      17.594  14.959   2.575  1.00  0.00      RA0  C
ATOM    861  CB  SER A  92      16.542  15.951   2.128  1.00  0.00      RA0  C
ATOM    862  OG  SER A  92      15.733  16.211   3.290  1.00  0.00      RA0  O
ATOM    863  HG  SER A  92      15.112  16.876   3.023  1.00  0.00      RA0  H
ATOM    864  C   SER A  92      18.997  15.185   2.018  1.00  0.00      RA0  C
ATOM    865  O   SER A  92      19.215  15.090   0.808  1.00  0.00      RA0  O
ATOM    866  N   GLY A  93      19.932  15.485   2.901  1.00  0.00      RA0  N
ATOM    867  H   GLY A  93      19.695  15.647   3.860  1.00  0.00      RA0  H
ATOM    868  CA  GLY A  93      21.322  15.742   2.489  1.00  0.00      RA0  C
ATOM    869  C   GLY A  93      21.556  17.152   1.966  1.00  0.00      RA0  C
ATOM    870  O   GLY A  93      22.609  17.446   1.413  1.00  0.00      RA0  O
ATOM    871  N   GLY A  94      20.597  18.049   2.151  1.00  0.00      RA0  N
ATOM    872  H   GLY A  94      19.808  17.802   2.714  1.00  0.00      RA0  H
ATOM    873  CA  GLY A  94      20.797  19.454   1.844  1.00  0.00      RA0  C
ATOM    874  C   GLY A  94      21.469  20.174   3.011  1.00  0.00      RA0  C
ATOM    875  O   GLY A  94      21.515  19.672   4.143  1.00  0.00      RA0  O
ATOM    876  N   VAL A  95      22.004  21.355   2.748  1.00  0.00      RA0  N
ATOM    877  H   VAL A  95      21.822  21.815   1.874  1.00  0.00      RA0  H
ATOM    878  CA  VAL A  95      22.779  22.059   3.750  1.00  0.00      RA0  C
ATOM    879  CB  VAL A  95      23.939  22.808   3.094  1.00  0.00      RA0  C
ATOM    880  CG1 VAL A  95      24.866  23.415   4.146  1.00  0.00      RA0  C
ATOM    881  CG2 VAL A  95      24.701  21.903   2.129  1.00  0.00      RA0  C
ATOM    882  C   VAL A  95      21.909  23.021   4.523  1.00  0.00      RA0  C
ATOM    883  O   VAL A  95      21.337  23.957   3.934  1.00  0.00      RA0  O
ATOM    884  N   ILE A  96      21.837  22.795   5.828  1.00  0.00      RA0  N
ATOM    885  H   ILE A  96      22.351  22.025   6.203  1.00  0.00      RA0  H
ATOM    886  CA  ILE A  96      21.205  23.724   6.764  1.00  0.00      RA0  C
ATOM    887  CB  ILE A  96      20.924  23.008   8.089  1.00  0.00      RA0  C
ATOM    888  CG2 ILE A  96      20.335  23.931   9.151  1.00  0.00      RA0  C
ATOM    889  CG1 ILE A  96      20.038  21.792   7.865  1.00  0.00      RA0  C
ATOM    890  CD1 ILE A  96      19.692  21.109   9.183  1.00  0.00      RA0  C
ATOM    891  C   ILE A  96      22.105  24.922   7.010  1.00  0.00      RA0  C
ATOM    892  O   ILE A  96      21.636  26.055   7.018  1.00  0.00      RA0  O
ATOM    893  N   ASP A  97      23.403  24.677   7.207  1.00  0.00      RA0  N
ATOM    894  H   ASP A  97      23.794  23.756   7.258  1.00  0.00      RA0  H
ATOM    895  CA  ASP A  97      24.364  25.760   7.328  1.00  0.00      RA0  C
ATOM    896  CB  ASP A  97      24.225  26.774   8.495  1.00  0.00      RA0  C
ATOM    897  CG  ASP A  97      24.669  28.146   7.957  1.00  0.00      RA0  C
ATOM    898  OD1 ASP A  97      24.941  28.221   6.766  1.00  0.00      RA0  O
ATOM    899  OD2 ASP A  97      24.746  29.142   8.684  1.00  0.00      RA0  O
ATOM    900  C   ASP A  97      25.776  25.150   7.217  1.00  0.00      RA0  C
ATOM    901  O   ASP A  97      25.940  23.916   7.271  1.00  0.00      RA0  O
ATOM    902  N   ASP A  98      26.755  26.031   7.049  1.00  0.00      RA0  N
ATOM    903  H   ASP A  98      26.541  27.013   7.025  1.00  0.00      RA0  H
ATOM    904  CA  ASP A  98      28.135  25.692   7.330  1.00  0.00      RA0  C
ATOM    905  CB  ASP A  98      29.026  25.752   6.075  1.00  0.00      RA0  C
ATOM    906  CG  ASP A  98      29.966  26.940   6.010  1.00  0.00      RA0  C
ATOM    907  OD1 ASP A  98      29.866  27.716   5.063  1.00  0.00      RA0  O
ATOM    908  OD2 ASP A  98      30.877  27.032   6.827  1.00  0.00      RA0  O
ATOM    909  C   ASP A  98      28.626  26.441   8.568  1.00  0.00      RA0  C
ATOM    910  O   ASP A  98      28.047  27.450   8.983  1.00  0.00      RA0  O
ATOM    911  N   LEU A  99      29.680  25.920   9.185  1.00  0.00      RA0  N
ATOM    912  H   LEU A  99      30.214  25.187   8.758  1.00  0.00      RA0  H
ATOM    913  CA  LEU A  99      30.116  26.463  10.453  1.00  0.00      RA0  C
ATOM    914  CB  LEU A  99      29.138  26.064  11.572  1.00  0.00      RA0  C
ATOM    915  CG  LEU A  99      28.690  24.591  11.594  1.00  0.00      RA0  C
ATOM    916  CD1 LEU A  99      29.737  23.624  12.154  1.00  0.00      RA0  C
ATOM    917  CD2 LEU A  99      27.359  24.438  12.329  1.00  0.00      RA0  C
ATOM    918  C   LEU A  99      31.535  26.002  10.793  1.00  0.00      RA0  C
ATOM    919  O   LEU A  99      32.080  25.076  10.152  1.00  0.00      RA0  O
ATOM    920  N   ILE A 100      32.117  26.674  11.778  1.00  0.00      RA0  N
ATOM    921  H   ILE A 100      31.590  27.394  12.232  1.00  0.00      RA0  H
ATOM    922  CA  ILE A 100      33.357  26.250  12.405  1.00  0.00      RA0  C
ATOM    923  CB  ILE A 100      34.326  27.435  12.503  1.00  0.00      RA0  C
ATOM    924  CG2 ILE A 100      35.664  27.024  13.121  1.00  0.00      RA0  C
ATOM    925  CG1 ILE A 100      34.526  28.102  11.143  1.00  0.00      RA0  C
ATOM    926  CD1 ILE A 100      35.322  27.219  10.183  1.00  0.00      RA0  C
ATOM    927  C   ILE A 100      33.032  25.724  13.796  1.00  0.00      RA0  C
ATOM    928  O   ILE A 100      32.209  26.305  14.514  1.00  0.00      RA0  O
ATOM    929  N   VAL A 101      33.655  24.612  14.165  1.00  0.00      RA0  N
ATOM    930  H   VAL A 101      34.332  24.195  13.552  1.00  0.00      RA0  H
ATOM    931  CA  VAL A 101      33.464  24.010  15.481  1.00  0.00      RA0  C
ATOM    932  CB  VAL A 101      32.662  22.708  15.373  1.00  0.00      RA0  C
ATOM    933  CG1 VAL A 101      33.146  21.847  14.214  1.00  0.00      RA0  C
ATOM    934  CG2 VAL A 101      32.630  21.941  16.698  1.00  0.00      RA0  C
ATOM    935  C   VAL A 101      34.820  23.781  16.126  1.00  0.00      RA0  C
ATOM    936  O   VAL A 101      35.731  23.291  15.460  1.00  0.00      RA0  O
ATOM    937  N   TYR A 102      34.922  24.184  17.397  1.00  0.00      RA0  N
ATOM    938  H   TYR A 102      34.095  24.473  17.868  1.00  0.00      RA0  H
ATOM    939  CA  TYR A 102      36.137  24.019  18.230  1.00  0.00      RA0  C
ATOM    940  CB  TYR A 102      36.493  25.319  18.960  1.00  0.00      RA0  C
ATOM    941  CG  TYR A 102      36.672  26.495  18.026  1.00  0.00      RA0  C
ATOM    942  CD1 TYR A 102      35.562  27.181  17.546  1.00  0.00      RA0  C
ATOM    943  CE1 TYR A 102      35.727  28.275  16.708  1.00  0.00      RA0  C
ATOM    944  CD2 TYR A 102      37.949  26.911  17.665  1.00  0.00      RA0  C
ATOM    945  CE2 TYR A 102      38.115  28.008  16.825  1.00  0.00      RA0  C
ATOM    946  CZ  TYR A 102      37.002  28.689  16.344  1.00  0.00      RA0  C
ATOM    947  OH  TYR A 102      37.146  29.776  15.507  1.00  0.00      RA0  O
ATOM    948  HH  TYR A 102      38.060  29.936  15.301  1.00  0.00      RA0  H
ATOM    949  C   TYR A 102      35.944  22.933  19.282  1.00  0.00      RA0  C
ATOM    950  O   TYR A 102      34.884  22.843  19.913  1.00  0.00      RA0  O
ATOM    951  N   TYR A 103      36.987  22.137  19.493  1.00  0.00      RA0  N
ATOM    952  H   TYR A 103      37.826  22.286  18.963  1.00  0.00      RA0  H
ATOM    953  CA  TYR A 103      37.063  21.205  20.621  1.00  0.00      RA0  C
ATOM    954  CB  TYR A 103      37.656  19.888  20.123  1.00  0.00      RA0  C
ATOM    955  CG  TYR A 103      38.324  19.095  21.220  1.00  0.00      RA0  C
ATOM    956  CD1 TYR A 103      37.590  18.601  22.291  1.00  0.00      RA0  C
ATOM    957  CE1 TYR A 103      38.228  17.869  23.284  1.00  0.00      RA0  C
ATOM    958  CD2 TYR A 103      39.690  18.851  21.141  1.00  0.00      RA0  C
ATOM    959  CE2 TYR A 103      40.325  18.115  22.134  1.00  0.00      RA0  C
ATOM    960  CZ  TYR A 103      39.594  17.628  23.210  1.00  0.00      RA0  C
ATOM    961  OH  TYR A 103      40.222  16.904  24.201  1.00  0.00      RA0  O
ATOM    962  HH  TYR A 103      41.119  16.717  23.954  1.00  0.00      RA0  H
ATOM    963  C   TYR A 103      37.952  21.838  21.675  1.00  0.00      RA0  C
ATOM    964  O   TYR A 103      39.070  22.255  21.346  1.00  0.00      RA0  O
ATOM    965  N   PHE A 104      37.469  21.916  22.917  1.00  0.00      RA0  N
ATOM    966  H   PHE A 104      36.545  21.587  23.132  1.00  0.00      RA0  H
ATOM    967  CA  PHE A 104      38.297  22.371  24.068  1.00  0.00      RA0  C
ATOM    968  CB  PHE A 104      37.656  23.569  24.762  1.00  0.00      RA0  C
ATOM    969  CG  PHE A 104      37.587  24.726  23.798  1.00  0.00      RA0  C
ATOM    970  CD1 PHE A 104      38.760  25.278  23.295  1.00  0.00      RA0  C
ATOM    971  CD2 PHE A 104      36.354  25.242  23.418  1.00  0.00      RA0  C
ATOM    972  CE1 PHE A 104      38.701  26.361  22.427  1.00  0.00      RA0  C
ATOM    973  CE2 PHE A 104      36.297  26.327  22.553  1.00  0.00      RA0  C
ATOM    974  CZ  PHE A 104      37.469  26.892  22.065  1.00  0.00      RA0  C
ATOM    975  C   PHE A 104      38.549  21.234  25.057  1.00  0.00      RA0  C
ATOM    976  O   PHE A 104      39.695  20.881  25.318  1.00  0.00      RA0  O
ATOM    977  N   THR A 105      37.473  20.666  25.599  1.00  0.00      RA0  N
ATOM    978  H   THR A 105      36.551  21.026  25.448  1.00  0.00      RA0  H
ATOM    979  CA  THR A 105      37.528  19.428  26.379  1.00  0.00      RA0  C
ATOM    980  CB  THR A 105      37.445  19.953  27.792  1.00  0.00      RA0  C
ATOM    981  OG1 THR A 105      37.275  21.376  27.696  1.00  0.00      RA0  O
ATOM    982  HG1 THR A 105      37.375  21.725  28.572  1.00  0.00      RA0  H
ATOM    983  CG2 THR A 105      38.684  19.610  28.618  1.00  0.00      RA0  C
ATOM    984  C   THR A 105      36.371  18.515  25.975  1.00  0.00      RA0  C
ATOM    985  O   THR A 105      35.486  18.910  25.222  1.00  0.00      RA0  O
ATOM    986  N   GLU A 106      36.339  17.300  26.515  1.00  0.00      RA0  N
ATOM    987  H   GLU A 106      37.098  16.960  27.066  1.00  0.00      RA0  H
ATOM    988  CA  GLU A 106      35.233  16.397  26.204  1.00  0.00      RA0  C
ATOM    989  CB  GLU A 106      35.556  14.945  26.555  1.00  0.00      RA0  C
ATOM    990  CG  GLU A 106      36.814  14.436  25.827  1.00  0.00      RA0  C
ATOM    991  CD  GLU A 106      36.653  14.348  24.310  1.00  0.00      RA0  C
ATOM    992  OE1 GLU A 106      36.125  15.253  23.673  1.00  0.00      RA0  O
ATOM    993  OE2 GLU A 106      37.118  13.382  23.717  1.00  0.00      RA0  O
ATOM    994  C   GLU A 106      33.906  16.919  26.732  1.00  0.00      RA0  C
ATOM    995  O   GLU A 106      32.848  16.421  26.346  1.00  0.00      RA0  O
ATOM    996  N   ASP A 107      33.960  17.891  27.637  1.00  0.00      RA0  N
ATOM    997  H   ASP A 107      34.837  18.275  27.904  1.00  0.00      RA0  H
ATOM    998  CA  ASP A 107      32.769  18.505  28.199  1.00  0.00      RA0  C
ATOM    999  CB  ASP A 107      32.960  18.520  29.724  1.00  0.00      RA0  C
ATOM   1000  CG  ASP A 107      31.752  19.002  30.508  1.00  0.00      RA0  C
ATOM   1001  OD1 ASP A 107      30.695  18.378  30.466  1.00  0.00      RA0  O
ATOM   1002  OD2 ASP A 107      31.880  19.988  31.224  1.00  0.00      RA0  O
ATOM   1003  C   ASP A 107      32.470  19.884  27.594  1.00  0.00      RA0  C
ATOM   1004  O   ASP A 107      31.556  20.554  28.051  1.00  0.00      RA0  O
ATOM   1005  N   PHE A 108      33.236  20.316  26.583  1.00  0.00      RA0  N
ATOM   1006  H   PHE A 108      33.902  19.728  26.119  1.00  0.00      RA0  H
ATOM   1007  CA  PHE A 108      33.162  21.700  26.101  1.00  0.00      RA0  C
ATOM   1008  CB  PHE A 108      33.926  22.633  27.043  1.00  0.00      RA0  C
ATOM   1009  CG  PHE A 108      33.721  24.065  26.611  1.00  0.00      RA0  C
ATOM   1010  CD1 PHE A 108      32.477  24.484  26.154  1.00  0.00      RA0  C
ATOM   1011  CD2 PHE A 108      34.778  24.964  26.668  1.00  0.00      RA0  C
ATOM   1012  CE1 PHE A 108      32.301  25.794  25.729  1.00  0.00      RA0  C
ATOM   1013  CE2 PHE A 108      34.600  26.276  26.246  1.00  0.00      RA0  C
ATOM   1014  CZ  PHE A 108      33.364  26.688  25.765  1.00  0.00      RA0  C
ATOM   1015  C   PHE A 108      33.666  21.852  24.650  1.00  0.00      RA0  C
ATOM   1016  O   PHE A 108      34.880  21.753  24.368  1.00  0.00      RA0  O
ATOM   1017  N   PHE A 109      32.701  22.061  23.750  1.00  0.00      RA0  N
ATOM   1018  H   PHE A 109      31.761  22.162  24.093  1.00  0.00      RA0  H
ATOM   1019  CA  PHE A 109      32.924  22.476  22.360  1.00  0.00      RA0  C
ATOM   1020  CB  PHE A 109      32.342  21.447  21.384  1.00  0.00      RA0  C
ATOM   1021  CG  PHE A 109      33.135  20.158  21.300  1.00  0.00      RA0  C
ATOM   1022  CD1 PHE A 109      33.361  19.368  22.423  1.00  0.00      RA0  C
ATOM   1023  CD2 PHE A 109      33.614  19.740  20.063  1.00  0.00      RA0  C
ATOM   1024  CE1 PHE A 109      34.036  18.158  22.307  1.00  0.00      RA0  C
ATOM   1025  CE2 PHE A 109      34.286  18.529  19.943  1.00  0.00      RA0  C
ATOM   1026  CZ  PHE A 109      34.488  17.733  21.064  1.00  0.00      RA0  C
ATOM   1027  C   PHE A 109      32.241  23.819  22.089  1.00  0.00      RA0  C
ATOM   1028  O   PHE A 109      31.394  24.282  22.856  1.00  0.00      RA0  O
ATOM   1029  N   ARG A 110      32.585  24.424  20.962  1.00  0.00      RA0  N
ATOM   1030  H   ARG A 110      33.240  23.992  20.337  1.00  0.00      RA0  H
ATOM   1031  CA  ARG A 110      32.041  25.717  20.583  1.00  0.00      RA0  C
ATOM   1032  CB  ARG A 110      33.061  26.776  21.003  1.00  0.00      RA0  C
ATOM   1033  CG  ARG A 110      33.065  28.100  20.240  1.00  0.00      RA0  C
ATOM   1034  CD  ARG A 110      33.961  29.106  20.963  1.00  0.00      RA0  C
ATOM   1035  NE  ARG A 110      33.406  29.311  22.297  1.00  0.00      RA0  N
ATOM   1036  HE  ARG A 110      32.444  29.025  22.421  1.00  0.00      RA0  H
ATOM   1037  CZ  ARG A 110      34.082  29.867  23.339  1.00  0.00      RA0  C
ATOM   1038  NH1 ARG A 110      35.353  30.305  23.169  1.00  0.00      RA0  N
ATOM   1039 HH11 ARG A 110      35.891  30.732  23.906  1.00  0.00      RA0  H
ATOM   1040 HH12 ARG A 110      35.806  30.219  22.278  1.00  0.00      RA0  H
ATOM   1041  NH2 ARG A 110      33.451  29.960  24.527  1.00  0.00      RA0  N
ATOM   1042 HH21 ARG A 110      33.861  30.323  25.361  1.00  0.00      RA0  H
ATOM   1043 HH22 ARG A 110      32.484  29.635  24.609  1.00  0.00      RA0  H
ATOM   1044  C   ARG A 110      31.746  25.749  19.088  1.00  0.00      RA0  C
ATOM   1045  O   ARG A 110      32.562  25.276  18.300  1.00  0.00      RA0  O
ATOM   1046  N   LEU A 111      30.580  26.287  18.710  1.00  0.00      RA0  N
ATOM   1047  H   LEU A 111      29.993  26.715  19.398  1.00  0.00      RA0  H
ATOM   1048  CA  LEU A 111      30.212  26.506  17.300  1.00  0.00      RA0  C
ATOM   1049  CB  LEU A 111      28.812  25.960  17.023  1.00  0.00      RA0  C
ATOM   1050  CG  LEU A 111      28.629  24.457  17.211  1.00  0.00      RA0  C
ATOM   1051  CD1 LEU A 111      27.152  24.093  17.335  1.00  0.00      RA0  C
ATOM   1052  CD2 LEU A 111      29.285  23.660  16.089  1.00  0.00      RA0  C
ATOM   1053  C   LEU A 111      30.144  27.988  17.047  1.00  0.00      RA0  C
ATOM   1054  O   LEU A 111      29.820  28.761  17.961  1.00  0.00      RA0  O
ATOM   1055  N   VAL A 112      30.389  28.387  15.807  1.00  0.00      RA0  N
ATOM   1056  H   VAL A 112      30.679  27.732  15.104  1.00  0.00      RA0  H
ATOM   1057  CA  VAL A 112      30.190  29.775  15.392  1.00  0.00      RA0  C
ATOM   1058  CB  VAL A 112      31.528  30.474  15.118  1.00  0.00      RA0  C
ATOM   1059  CG1 VAL A 112      31.299  31.946  14.773  1.00  0.00      RA0  C
ATOM   1060  CG2 VAL A 112      32.504  30.324  16.287  1.00  0.00      RA0  C
ATOM   1061  C   VAL A 112      29.307  29.795  14.147  1.00  0.00      RA0  C
ATOM   1062  O   VAL A 112      29.639  29.175  13.139  1.00  0.00      RA0  O
ATOM   1063  N   VAL A 113      28.195  30.511  14.213  1.00  0.00      RA0  N
ATOM   1064  H   VAL A 113      27.979  31.043  15.033  1.00  0.00      RA0  H
ATOM   1065  CA  VAL A 113      27.286  30.606  13.069  1.00  0.00      RA0  C
ATOM   1066  CB  VAL A 113      26.022  29.759  13.284  1.00  0.00      RA0  C
ATOM   1067  CG1 VAL A 113      26.323  28.261  13.341  1.00  0.00      RA0  C
ATOM   1068  CG2 VAL A 113      25.241  30.239  14.510  1.00  0.00      RA0  C
ATOM   1069  C   VAL A 113      26.872  32.037  12.745  1.00  0.00      RA0  C
ATOM   1070  O   VAL A 113      26.968  32.956  13.570  1.00  0.00      RA0  O
ATOM   1071  N   ASN A 114      26.368  32.203  11.529  1.00  0.00      RA0  N
ATOM   1072  H   ASN A 114      26.149  31.378  11.002  1.00  0.00      RA0  H
ATOM   1073  CA  ASN A 114      25.969  33.509  11.022  1.00  0.00      RA0  C
ATOM   1074  CB  ASN A 114      25.812  33.431   9.497  1.00  0.00      RA0  C
ATOM   1075  CG  ASN A 114      27.027  32.818   8.833  1.00  0.00      RA0  C
ATOM   1076  OD1 ASN A 114      28.040  33.491   8.665  1.00  0.00      RA0  O
ATOM   1077  ND2 ASN A 114      26.878  31.520   8.478  1.00  0.00      RA0  N
ATOM   1078 HD21 ASN A 114      26.047  30.953   8.586  1.00  0.00      RA0  H
ATOM   1079 HD22 ASN A 114      27.607  30.972   8.061  1.00  0.00      RA0  H
ATOM   1080  C   ASN A 114      24.621  33.987  11.529  1.00  0.00      RA0  C
ATOM   1081  O   ASN A 114      23.769  33.189  11.905  1.00  0.00      RA0  O
ATOM   1082  N   SER A 115      24.446  35.308  11.508  1.00  0.00      RA0  N
ATOM   1083  H   SER A 115      25.219  35.897  11.283  1.00  0.00      RA0  H
ATOM   1084  CA  SER A 115      23.211  35.933  11.928  1.00  0.00      RA0  C
ATOM   1085  CB  SER A 115      23.336  37.459  11.881  1.00  0.00      RA0  C
ATOM   1086  OG  SER A 115      22.480  38.057  12.862  1.00  0.00      RA0  O
ATOM   1087  HG  SER A 115      21.595  37.759  12.675  1.00  0.00      RA0  H
ATOM   1088  C   SER A 115      22.004  35.426  11.128  1.00  0.00      RA0  C
ATOM   1089  O   SER A 115      20.951  35.137  11.684  1.00  0.00      RA0  O
ATOM   1090  N   ALA A 116      22.161  35.353   9.815  1.00  0.00      RA0  N
ATOM   1091  H   ALA A 116      23.061  35.500   9.412  1.00  0.00      RA0  H
ATOM   1092  CA  ALA A 116      21.043  35.018   8.928  1.00  0.00      RA0  C
ATOM   1093  CB  ALA A 116      21.509  34.976   7.473  1.00  0.00      RA0  C
ATOM   1094  C   ALA A 116      20.420  33.676   9.263  1.00  0.00      RA0  C
ATOM   1095  O   ALA A 116      19.203  33.489   9.107  1.00  0.00      RA0  O
ATOM   1096  N   THR A 117      21.240  32.742   9.737  1.00  0.00      RA0  N
ATOM   1097  H   THR A 117      22.227  32.864   9.840  1.00  0.00      RA0  H
ATOM   1098  CA  THR A 117      20.803  31.366  10.039  1.00  0.00      RA0  C
ATOM   1099  CB  THR A 117      21.821  30.527   9.300  1.00  0.00      RA0  C
ATOM   1100  OG1 THR A 117      22.892  31.383   8.863  1.00  0.00      RA0  O
ATOM   1101  HG1 THR A 117      23.570  30.728   8.650  1.00  0.00      RA0  H
ATOM   1102  CG2 THR A 117      21.199  29.834   8.095  1.00  0.00      RA0  C
ATOM   1103  C   THR A 117      20.765  31.032  11.528  1.00  0.00      RA0  C
ATOM   1104  O   THR A 117      20.453  29.895  11.901  1.00  0.00      RA0  O
ATOM   1105  N   ARG A 118      21.031  32.024  12.371  1.00  0.00      RA0  N
ATOM   1106  H   ARG A 118      21.284  32.915  11.997  1.00  0.00      RA0  H
ATOM   1107  CA  ARG A 118      21.119  31.830  13.819  1.00  0.00      RA0  C
ATOM   1108  CB  ARG A 118      21.347  33.197  14.470  1.00  0.00      RA0  C
ATOM   1109  CG  ARG A 118      21.227  33.220  15.992  1.00  0.00      RA0  C
ATOM   1110  CD  ARG A 118      21.374  34.637  16.553  1.00  0.00      RA0  C
ATOM   1111  NE  ARG A 118      20.920  34.705  17.940  1.00  0.00      RA0  N
ATOM   1112  HE  ARG A 118      19.953  34.421  18.055  1.00  0.00      RA0  H
ATOM   1113  CZ  ARG A 118      21.753  35.190  18.912  1.00  0.00      RA0  C
ATOM   1114  NH1 ARG A 118      23.022  35.524  18.610  1.00  0.00      RA0  N
ATOM   1115 HH11 ARG A 118      23.612  35.934  19.326  1.00  0.00      RA0  H
ATOM   1116 HH12 ARG A 118      23.435  35.373  17.701  1.00  0.00      RA0  H
ATOM   1117  NH2 ARG A 118      21.310  35.331  20.177  1.00  0.00      RA0  N
ATOM   1118 HH21 ARG A 118      21.933  35.667  20.913  1.00  0.00      RA0  H
ATOM   1119 HH22 ARG A 118      20.373  35.114  20.452  1.00  0.00      RA0  H
ATOM   1120  C   ARG A 118      19.916  31.116  14.423  1.00  0.00      RA0  C
ATOM   1121  O   ARG A 118      20.052  30.100  15.112  1.00  0.00      RA0  O
ATOM   1122  N   GLU A 119      18.728  31.646  14.183  1.00  0.00      RA0  N
ATOM   1123  H   GLU A 119      18.663  32.472  13.628  1.00  0.00      RA0  H
ATOM   1124  CA  GLU A 119      17.547  31.080  14.828  1.00  0.00      RA0  C
ATOM   1125  CB  GLU A 119      16.390  32.079  14.818  1.00  0.00      RA0  C
ATOM   1126  CG  GLU A 119      16.791  33.438  15.412  1.00  0.00      RA0  C
ATOM   1127  CD  GLU A 119      17.300  33.294  16.839  1.00  0.00      RA0  C
ATOM   1128  OE1 GLU A 119      16.832  32.414  17.556  1.00  0.00      RA0  O
ATOM   1129  OE2 GLU A 119      18.167  34.071  17.237  1.00  0.00      RA0  O
ATOM   1130  C   GLU A 119      17.167  29.693  14.294  1.00  0.00      RA0  C
ATOM   1131  O   GLU A 119      16.825  28.813  15.062  1.00  0.00      RA0  O
ATOM   1132  N   LYS A 120      17.286  29.493  12.992  1.00  0.00      RA0  N
ATOM   1133  H   LYS A 120      17.705  30.217  12.448  1.00  0.00      RA0  H
ATOM   1134  CA  LYS A 120      17.100  28.161  12.407  1.00  0.00      RA0  C
ATOM   1135  CB  LYS A 120      17.271  28.230  10.884  1.00  0.00      RA0  C
ATOM   1136  CG  LYS A 120      17.035  26.879  10.204  1.00  0.00      RA0  C
ATOM   1137  CD  LYS A 120      17.359  26.842   8.706  1.00  0.00      RA0  C
ATOM   1138  CE  LYS A 120      18.826  27.156   8.400  1.00  0.00      RA0  C
ATOM   1139  NZ  LYS A 120      19.191  26.664   7.063  1.00  0.00      RA0  N
ATOM   1140  HZ1 LYS A 120      20.196  26.848   6.853  1.00  0.00      RA0  H
ATOM   1141  HZ2 LYS A 120      19.077  25.628   7.038  1.00  0.00      RA0  H
ATOM   1142  HZ3 LYS A 120      18.623  27.025   6.278  1.00  0.00      RA0  H
ATOM   1143  C   LYS A 120      18.073  27.158  12.976  1.00  0.00      RA0  C
ATOM   1144  O   LYS A 120      17.715  26.044  13.303  1.00  0.00      RA0  O
ATOM   1145  N   ASP A 121      19.339  27.552  13.045  1.00  0.00      RA0  N
ATOM   1146  H   ASP A 121      19.664  28.410  12.651  1.00  0.00      RA0  H
ATOM   1147  CA  ASP A 121      20.385  26.683  13.575  1.00  0.00      RA0  C
ATOM   1148  CB  ASP A 121      21.774  27.258  13.345  1.00  0.00      RA0  C
ATOM   1149  CG  ASP A 121      22.004  27.407  11.858  1.00  0.00      RA0  C
ATOM   1150  OD1 ASP A 121      21.301  26.767  11.072  1.00  0.00      RA0  O
ATOM   1151  OD2 ASP A 121      22.875  28.189  11.495  1.00  0.00      RA0  O
ATOM   1152  C   ASP A 121      20.154  26.364  15.050  1.00  0.00      RA0  C
ATOM   1153  O   ASP A 121      20.295  25.218  15.483  1.00  0.00      RA0  O
ATOM   1154  N   LEU A 122      19.828  27.387  15.828  1.00  0.00      RA0  N
ATOM   1155  H   LEU A 122      19.743  28.294  15.416  1.00  0.00      RA0  H
ATOM   1156  CA  LEU A 122      19.602  27.193  17.256  1.00  0.00      RA0  C
ATOM   1157  CB  LEU A 122      19.361  28.517  17.978  1.00  0.00      RA0  C
ATOM   1158  CG  LEU A 122      20.638  29.345  18.120  1.00  0.00      RA0  C
ATOM   1159  CD1 LEU A 122      20.368  30.692  18.792  1.00  0.00      RA0  C
ATOM   1160  CD2 LEU A 122      21.744  28.557  18.822  1.00  0.00      RA0  C
ATOM   1161  C   LEU A 122      18.452  26.245  17.509  1.00  0.00      RA0  C
ATOM   1162  O   LEU A 122      18.522  25.412  18.398  1.00  0.00      RA0  O
ATOM   1163  N   SER A 123      17.383  26.364  16.730  1.00  0.00      RA0  N
ATOM   1164  H   SER A 123      17.358  27.059  16.009  1.00  0.00      RA0  H
ATOM   1165  CA  SER A 123      16.226  25.489  16.918  1.00  0.00      RA0  C
ATOM   1166  CB  SER A 123      15.085  26.072  16.094  1.00  0.00      RA0  C
ATOM   1167  OG  SER A 123      14.898  27.435  16.494  1.00  0.00      RA0  O
ATOM   1168  HG  SER A 123      15.583  27.960  16.089  1.00  0.00      RA0  H
ATOM   1169  C   SER A 123      16.595  24.052  16.582  1.00  0.00      RA0  C
ATOM   1170  O   SER A 123      16.212  23.125  17.291  1.00  0.00      RA0  O
ATOM   1171  N   TRP A 124      17.343  23.880  15.498  1.00  0.00      RA0  N
ATOM   1172  H   TRP A 124      17.647  24.674  14.964  1.00  0.00      RA0  H
ATOM   1173  CA  TRP A 124      17.787  22.548  15.055  1.00  0.00      RA0  C
ATOM   1174  CB  TRP A 124      18.419  22.677  13.667  1.00  0.00      RA0  C
ATOM   1175  CG  TRP A 124      18.818  21.331  13.110  1.00  0.00      RA0  C
ATOM   1176  CD2 TRP A 124      17.969  20.325  12.517  1.00  0.00      RA0  C
ATOM   1177  CE2 TRP A 124      18.797  19.254  12.109  1.00  0.00      RA0  C
ATOM   1178  CE3 TRP A 124      16.599  20.256  12.297  1.00  0.00      RA0  C
ATOM   1179  CD1 TRP A 124      20.116  20.805  13.030  1.00  0.00      RA0  C
ATOM   1180  NE1 TRP A 124      20.108  19.579  12.439  1.00  0.00      RA0  N
ATOM   1181  HE1 TRP A 124      20.894  19.021  12.255  1.00  0.00      RA0  H
ATOM   1182  CZ2 TRP A 124      18.235  18.146  11.487  1.00  0.00      RA0  C
ATOM   1183  CZ3 TRP A 124      16.049  19.141  11.676  1.00  0.00      RA0  C
ATOM   1184  CH2 TRP A 124      16.863  18.090  11.270  1.00  0.00      RA0  C
ATOM   1185  C   TRP A 124      18.760  21.909  16.045  1.00  0.00      RA0  C
ATOM   1186  O   TRP A 124      18.593  20.764  16.438  1.00  0.00      RA0  O
ATOM   1187  N   ILE A 125      19.761  22.681  16.455  1.00  0.00      RA0  N
ATOM   1188  H   ILE A 125      19.819  23.605  16.091  1.00  0.00      RA0  H
ATOM   1189  CA  ILE A 125      20.746  22.218  17.430  1.00  0.00      RA0  C
ATOM   1190  CB  ILE A 125      21.849  23.257  17.656  1.00  0.00      RA0  C
ATOM   1191  CG2 ILE A 125      22.771  22.872  18.815  1.00  0.00      RA0  C
ATOM   1192  CG1 ILE A 125      22.652  23.461  16.370  1.00  0.00      RA0  C
ATOM   1193  CD1 ILE A 125      23.550  24.696  16.437  1.00  0.00      RA0  C
ATOM   1194  C   ILE A 125      20.050  21.835  18.742  1.00  0.00      RA0  C
ATOM   1195  O   ILE A 125      20.290  20.760  19.269  1.00  0.00      RA0  O
ATOM   1196  N   THR A 126      19.185  22.715  19.246  1.00  0.00      RA0  N
ATOM   1197  H   THR A 126      19.021  23.583  18.780  1.00  0.00      RA0  H
ATOM   1198  CA  THR A 126      18.413  22.427  20.459  1.00  0.00      RA0  C
ATOM   1199  CB  THR A 126      17.576  23.644  20.843  1.00  0.00      RA0  C
ATOM   1200  OG1 THR A 126      18.450  24.767  21.012  1.00  0.00      RA0  O
ATOM   1201  HG1 THR A 126      18.613  25.117  20.145  1.00  0.00      RA0  H
ATOM   1202  CG2 THR A 126      16.766  23.410  22.119  1.00  0.00      RA0  C
ATOM   1203  C   THR A 126      17.638  21.140  20.388  1.00  0.00      RA0  C
ATOM   1204  O   THR A 126      17.679  20.344  21.333  1.00  0.00      RA0  O
ATOM   1205  N   GLN A 127      16.919  20.950  19.285  1.00  0.00      RA0  N
ATOM   1206  H   GLN A 127      16.931  21.647  18.565  1.00  0.00      RA0  H
ATOM   1207  CA  GLN A 127      16.103  19.760  19.063  1.00  0.00      RA0  C
ATOM   1208  CB  GLN A 127      15.406  19.880  17.707  1.00  0.00      RA0  C
ATOM   1209  CG  GLN A 127      14.535  18.680  17.336  1.00  0.00      RA0  C
ATOM   1210  CD  GLN A 127      13.853  18.963  16.013  1.00  0.00      RA0  C
ATOM   1211  OE1 GLN A 127      12.819  19.618  15.949  1.00  0.00      RA0  O
ATOM   1212  NE2 GLN A 127      14.489  18.436  14.952  1.00  0.00      RA0  N
ATOM   1213 HE21 GLN A 127      15.328  17.895  15.049  1.00  0.00      RA0  H
ATOM   1214 HE22 GLN A 127      14.151  18.571  14.022  1.00  0.00      RA0  H
ATOM   1215  C   GLN A 127      16.927  18.464  19.147  1.00  0.00      RA0  C
ATOM   1216  O   GLN A 127      16.596  17.540  19.877  1.00  0.00      RA0  O
ATOM   1217  N   HIS A 128      18.018  18.419  18.397  1.00  0.00      RA0  N
ATOM   1218  H   HIS A 128      18.299  19.240  17.892  1.00  0.00      RA0  H
ATOM   1219  CA  HIS A 128      18.844  17.228  18.341  1.00  0.00      RA0  C
ATOM   1220  CB  HIS A 128      19.639  17.157  17.035  1.00  0.00      RA0  C
ATOM   1221  CG  HIS A 128      18.689  16.787  15.924  1.00  0.00      RA0  C
ATOM   1222  ND1 HIS A 128      18.528  15.534  15.458  1.00  0.00      RA0  N
ATOM   1223  HD1 HIS A 128      19.011  14.729  15.747  1.00  0.00      RA0  H
ATOM   1224  CD2 HIS A 128      17.814  17.635  15.243  1.00  0.00      RA0  C
ATOM   1225  NE2 HIS A 128      17.113  16.878  14.365  1.00  0.00      RA0  N
ATOM   1226  CE1 HIS A 128      17.554  15.584  14.495  1.00  0.00      RA0  C
ATOM   1227  C   HIS A 128      19.769  17.062  19.563  1.00  0.00      RA0  C
ATOM   1228  O   HIS A 128      20.225  15.953  19.833  1.00  0.00      RA0  O
ATOM   1229  N   ALA A 129      20.027  18.136  20.308  1.00  0.00      RA0  N
ATOM   1230  H   ALA A 129      19.633  19.024  20.066  1.00  0.00      RA0  H
ATOM   1231  CA  ALA A 129      20.873  18.057  21.500  1.00  0.00      RA0  C
ATOM   1232  CB  ALA A 129      21.303  19.444  21.974  1.00  0.00      RA0  C
ATOM   1233  C   ALA A 129      20.202  17.338  22.680  1.00  0.00      RA0  C
ATOM   1234  O   ALA A 129      20.880  16.738  23.501  1.00  0.00      RA0  O
ATOM   1235  N   GLU A 130      18.881  17.425  22.754  1.00  0.00      RA0  N
ATOM   1236  H   GLU A 130      18.372  17.866  22.013  1.00  0.00      RA0  H
ATOM   1237  CA  GLU A 130      18.113  17.027  23.947  1.00  0.00      RA0  C
ATOM   1238  CB  GLU A 130      16.624  17.366  23.737  1.00  0.00      RA0  C
ATOM   1239  CG  GLU A 130      15.689  17.117  24.926  1.00  0.00      RA0  C
ATOM   1240  CD  GLU A 130      15.349  15.643  25.034  1.00  0.00      RA0  C
ATOM   1241  OE1 GLU A 130      15.297  14.977  24.003  1.00  0.00      RA0  O
ATOM   1242  OE2 GLU A 130      15.145  15.164  26.146  1.00  0.00      RA0  O
ATOM   1243  C   GLU A 130      18.400  15.609  24.440  1.00  0.00      RA0  C
ATOM   1244  O   GLU A 130      18.651  15.430  25.640  1.00  0.00      RA0  O
ATOM   1245  N   PRO A 131      18.393  14.603  23.570  1.00  0.00      RA0  N
ATOM   1246  CD  PRO A 131      18.043  14.605  22.145  1.00  0.00      RA0  C
ATOM   1247  CA  PRO A 131      18.648  13.234  24.018  1.00  0.00      RA0  C
ATOM   1248  CB  PRO A 131      18.323  12.360  22.801  1.00  0.00      RA0  C
ATOM   1249  CG  PRO A 131      17.472  13.223  21.882  1.00  0.00      RA0  C
ATOM   1250  C   PRO A 131      20.074  12.993  24.479  1.00  0.00      RA0  C
ATOM   1251  O   PRO A 131      20.319  12.039  25.221  1.00  0.00      RA0  O
ATOM   1252  N   PHE A 132      20.994  13.857  24.056  1.00  0.00      RA0  N
ATOM   1253  H   PHE A 132      20.708  14.667  23.540  1.00  0.00      RA0  H
ATOM   1254  CA  PHE A 132      22.381  13.799  24.487  1.00  0.00      RA0  C
ATOM   1255  CB  PHE A 132      23.314  14.295  23.380  1.00  0.00      RA0  C
ATOM   1256  CG  PHE A 132      23.125  13.528  22.093  1.00  0.00      RA0  C
ATOM   1257  CD1 PHE A 132      23.929  12.429  21.820  1.00  0.00      RA0  C
ATOM   1258  CD2 PHE A 132      22.166  13.930  21.171  1.00  0.00      RA0  C
ATOM   1259  CE1 PHE A 132      23.779  11.739  20.622  1.00  0.00      RA0  C
ATOM   1260  CE2 PHE A 132      22.015  13.240  19.975  1.00  0.00      RA0  C
ATOM   1261  CZ  PHE A 132      22.826  12.147  19.697  1.00  0.00      RA0  C
ATOM   1262  C   PHE A 132      22.668  14.592  25.770  1.00  0.00      RA0  C
ATOM   1263  O   PHE A 132      23.759  14.469  26.353  1.00  0.00      RA0  O
ATOM   1264  N   GLY A 133      21.702  15.400  26.203  1.00  0.00      RA0  N
ATOM   1265  H   GLY A 133      20.862  15.515  25.668  1.00  0.00      RA0  H
ATOM   1266  CA  GLY A 133      21.820  16.178  27.431  1.00  0.00      RA0  C
ATOM   1267  C   GLY A 133      22.832  17.306  27.350  1.00  0.00      RA0  C
ATOM   1268  O   GLY A 133      23.558  17.570  28.316  1.00  0.00      RA0  O
ATOM   1269  N   ILE A 134      22.864  17.993  26.212  1.00  0.00      RA0  N
ATOM   1270  H   ILE A 134      22.136  17.869  25.539  1.00  0.00      RA0  H
ATOM   1271  CA  ILE A 134      23.862  19.032  25.986  1.00  0.00      RA0  C
ATOM   1272  CB  ILE A 134      24.285  19.069  24.518  1.00  0.00      RA0  C
ATOM   1273  CG2 ILE A 134      25.363  20.125  24.269  1.00  0.00      RA0  C
ATOM   1274  CG1 ILE A 134      24.750  17.682  24.087  1.00  0.00      RA0  C
ATOM   1275  CD1 ILE A 134      25.853  17.144  24.998  1.00  0.00      RA0  C
ATOM   1276  C   ILE A 134      23.293  20.373  26.433  1.00  0.00      RA0  C
ATOM   1277  O   ILE A 134      22.166  20.722  26.075  1.00  0.00      RA0  O
ATOM   1278  N   GLU A 135      24.065  21.094  27.242  1.00  0.00      RA0  N
ATOM   1279  H   GLU A 135      24.977  20.752  27.462  1.00  0.00      RA0  H
ATOM   1280  CA  GLU A 135      23.728  22.449  27.678  1.00  0.00      RA0  C
ATOM   1281  CB  GLU A 135      24.479  22.585  29.007  1.00  0.00      RA0  C
ATOM   1282  CG  GLU A 135      24.598  23.943  29.695  1.00  0.00      RA0  C
ATOM   1283  CD  GLU A 135      25.577  23.784  30.850  1.00  0.00      RA0  C
ATOM   1284  OE1 GLU A 135      26.594  24.476  30.872  1.00  0.00      RA0  O
ATOM   1285  OE2 GLU A 135      25.361  22.931  31.713  1.00  0.00      RA0  O
ATOM   1286  C   GLU A 135      24.204  23.447  26.613  1.00  0.00      RA0  C
ATOM   1287  O   GLU A 135      25.387  23.508  26.304  1.00  0.00      RA0  O
ATOM   1288  N   ILE A 136      23.267  24.219  26.067  1.00  0.00      RA0  N
ATOM   1289  H   ILE A 136      22.357  24.246  26.476  1.00  0.00      RA0  H
ATOM   1290  CA  ILE A 136      23.543  25.167  24.980  1.00  0.00      RA0  C
ATOM   1291  CB  ILE A 136      22.476  25.002  23.901  1.00  0.00      RA0  C
ATOM   1292  CG2 ILE A 136      22.672  25.979  22.741  1.00  0.00      RA0  C
ATOM   1293  CG1 ILE A 136      22.428  23.546  23.446  1.00  0.00      RA0  C
ATOM   1294  CD1 ILE A 136      21.335  23.309  22.412  1.00  0.00      RA0  C
ATOM   1295  C   ILE A 136      23.525  26.578  25.545  1.00  0.00      RA0  C
ATOM   1296  O   ILE A 136      22.514  26.993  26.112  1.00  0.00      RA0  O
ATOM   1297  N   THR A 137      24.636  27.308  25.390  1.00  0.00      RA0  N
ATOM   1298  H   THR A 137      25.458  26.900  24.994  1.00  0.00      RA0  H
ATOM   1299  CA  THR A 137      24.751  28.675  25.878  1.00  0.00      RA0  C
ATOM   1300  CB  THR A 137      25.773  28.552  26.991  1.00  0.00      RA0  C
ATOM   1301  OG1 THR A 137      25.450  27.364  27.728  1.00  0.00      RA0  O
ATOM   1302  HG1 THR A 137      26.206  27.119  28.249  1.00  0.00      RA0  H
ATOM   1303  CG2 THR A 137      25.833  29.784  27.896  1.00  0.00      RA0  C
ATOM   1304  C   THR A 137      25.140  29.591  24.728  1.00  0.00      RA0  C
ATOM   1305  O   THR A 137      26.202  29.420  24.130  1.00  0.00      RA0  O
ATOM   1306  N   VAL A 138      24.276  30.548  24.409  1.00  0.00      RA0  N
ATOM   1307  H   VAL A 138      23.496  30.726  25.007  1.00  0.00      RA0  H
ATOM   1308  CA  VAL A 138      24.569  31.510  23.345  1.00  0.00      RA0  C
ATOM   1309  CB  VAL A 138      23.270  31.978  22.696  1.00  0.00      RA0  C
ATOM   1310  CG1 VAL A 138      23.557  32.879  21.499  1.00  0.00      RA0  C
ATOM   1311  CG2 VAL A 138      22.410  30.775  22.307  1.00  0.00      RA0  C
ATOM   1312  C   VAL A 138      25.368  32.678  23.936  1.00  0.00      RA0  C
ATOM   1313  O   VAL A 138      24.944  33.289  24.920  1.00  0.00      RA0  O
ATOM   1314  N   ARG A 139      26.488  33.018  23.307  1.00  0.00      RA0  N
ATOM   1315  H   ARG A 139      26.672  32.627  22.409  1.00  0.00      RA0  H
ATOM   1316  CA  ARG A 139      27.450  33.974  23.874  1.00  0.00      RA0  C
ATOM   1317  CB  ARG A 139      28.872  33.478  23.642  1.00  0.00      RA0  C
ATOM   1318  CG  ARG A 139      29.075  32.058  24.173  1.00  0.00      RA0  C
ATOM   1319  CD  ARG A 139      28.615  31.915  25.626  1.00  0.00      RA0  C
ATOM   1320  NE  ARG A 139      29.092  33.046  26.413  1.00  0.00      RA0  N
ATOM   1321  HE  ARG A 139      28.571  33.912  26.368  1.00  0.00      RA0  H
ATOM   1322  CZ  ARG A 139      30.279  32.993  27.062  1.00  0.00      RA0  C
ATOM   1323  NH1 ARG A 139      30.954  31.821  27.123  1.00  0.00      RA0  N
ATOM   1324 HH11 ARG A 139      31.796  31.705  27.648  1.00  0.00      RA0  H
ATOM   1325 HH12 ARG A 139      30.632  30.993  26.629  1.00  0.00      RA0  H
ATOM   1326  NH2 ARG A 139      30.742  34.129  27.620  1.00  0.00      RA0  N
ATOM   1327 HH21 ARG A 139      31.576  34.224  28.162  1.00  0.00      RA0  H
ATOM   1328 HH22 ARG A 139      30.227  35.002  27.485  1.00  0.00      RA0  H
ATOM   1329  C   ARG A 139      27.259  35.386  23.330  1.00  0.00      RA0  C
ATOM   1330  O   ARG A 139      28.145  35.986  22.706  1.00  0.00      RA0  O
ATOM   1331  N   ASP A 140      26.099  35.947  23.626  1.00  0.00      RA0  N
ATOM   1332  H   ASP A 140      25.417  35.428  24.145  1.00  0.00      RA0  H
ATOM   1333  CA  ASP A 140      25.763  37.288  23.171  1.00  0.00      RA0  C
ATOM   1334  CB  ASP A 140      24.240  37.498  23.143  1.00  0.00      RA0  C
ATOM   1335  CG  ASP A 140      23.531  36.528  22.200  1.00  0.00      RA0  C
ATOM   1336  OD1 ASP A 140      23.942  36.365  21.053  1.00  0.00      RA0  O
ATOM   1337  OD2 ASP A 140      22.527  35.941  22.595  1.00  0.00      RA0  O
ATOM   1338  C   ASP A 140      26.461  38.356  24.001  1.00  0.00      RA0  C
ATOM   1339  O   ASP A 140      26.303  39.538  23.728  1.00  0.00      RA0  O
ATOM   1340  N   ASP A 141      27.195  37.921  25.031  1.00  0.00      RA0  N
ATOM   1341  H   ASP A 141      27.323  36.945  25.205  1.00  0.00      RA0  H
ATOM   1342  CA  ASP A 141      28.079  38.774  25.811  1.00  0.00      RA0  C
ATOM   1343  CB  ASP A 141      28.320  38.135  27.184  1.00  0.00      RA0  C
ATOM   1344  CG  ASP A 141      29.136  36.852  27.066  1.00  0.00      RA0  C
ATOM   1345  OD1 ASP A 141      28.678  35.884  26.462  1.00  0.00      RA0  O
ATOM   1346  OD2 ASP A 141      30.229  36.788  27.618  1.00  0.00      RA0  O
ATOM   1347  C   ASP A 141      29.436  39.080  25.147  1.00  0.00      RA0  C
ATOM   1348  O   ASP A 141      30.193  39.924  25.662  1.00  0.00      RA0  O
ATOM   1349  N   LEU A 142      29.715  38.394  24.033  1.00  0.00      RA0  N
ATOM   1350  H   LEU A 142      29.034  37.792  23.612  1.00  0.00      RA0  H
ATOM   1351  CA  LEU A 142      30.966  38.532  23.283  1.00  0.00      RA0  C
ATOM   1352  CB  LEU A 142      31.614  37.166  23.048  1.00  0.00      RA0  C
ATOM   1353  CG  LEU A 142      31.907  36.378  24.327  1.00  0.00      RA0  C
ATOM   1354  CD1 LEU A 142      32.443  34.980  24.016  1.00  0.00      RA0  C
ATOM   1355  CD2 LEU A 142      32.839  37.134  25.272  1.00  0.00      RA0  C
ATOM   1356  C   LEU A 142      30.768  39.226  21.951  1.00  0.00      RA0  C
ATOM   1357  O   LEU A 142      29.785  38.975  21.236  1.00  0.00      RA0  O
ATOM   1358  N   SER A 143      31.742  40.055  21.608  1.00  0.00      RA0  N
ATOM   1359  H   SER A 143      32.495  40.277  22.224  1.00  0.00      RA0  H
ATOM   1360  CA  SER A 143      31.886  40.617  20.278  1.00  0.00      RA0  C
ATOM   1361  CB  SER A 143      32.142  42.086  20.497  1.00  0.00      RA0  C
ATOM   1362  OG  SER A 143      32.033  42.276  21.904  1.00  0.00      RA0  O
ATOM   1363  HG  SER A 143      31.130  42.042  22.102  1.00  0.00      RA0  H
ATOM   1364  C   SER A 143      33.074  39.904  19.640  1.00  0.00      RA0  C
ATOM   1365  O   SER A 143      33.806  39.158  20.310  1.00  0.00      RA0  O
ATOM   1366  N   MSE A 144      33.253  40.097  18.350  1.00  0.00      RA0  N
ATOM   1367  H   MSE A 144      32.690  40.718  17.801  1.00  0.00      RA0  H
ATOM   1368  CA  MSE A 144      34.328  39.411  17.655  1.00  0.00      RA0  C
ATOM   1369  CB  MSE A 144      33.845  38.030  17.197  1.00  0.00      RA0  C
ATOM   1370  CG  MSE A 144      34.949  37.127  16.645  1.00  0.00      RA0  C
ATOM   1371  SE  MSE A 144      34.394  35.430  16.424  1.00  0.00      RA0  S
ATOM   1372  CE  MSE A 144      32.875  35.775  15.524  1.00  0.00      RA0  C
ATOM   1373  C   MSE A 144      34.823  40.277  16.518  1.00  0.00      RA0  C
ATOM   1374  O   MSE A 144      34.018  40.927  15.822  1.00  0.00      RA0  O
ATOM   1375  N   ILE A 145      36.145  40.281  16.350  1.00  0.00      RA0  N
ATOM   1376  H   ILE A 145      36.722  39.723  16.951  1.00  0.00      RA0  H
ATOM   1377  CA  ILE A 145      36.817  41.057  15.315  1.00  0.00      RA0  C
ATOM   1378  CB  ILE A 145      37.632  42.195  15.943  1.00  0.00      RA0  C
ATOM   1379  CG2 ILE A 145      38.309  43.044  14.865  1.00  0.00      RA0  C
ATOM   1380  CG1 ILE A 145      36.780  43.049  16.886  1.00  0.00      RA0  C
ATOM   1381  CD1 ILE A 145      37.596  44.107  17.632  1.00  0.00      RA0  C
ATOM   1382  C   ILE A 145      37.729  40.128  14.530  1.00  0.00      RA0  C
ATOM   1383  O   ILE A 145      38.504  39.373  15.126  1.00  0.00      RA0  O
ATOM   1384  N   ALA A 146      37.627  40.164  13.204  1.00  0.00      RA0  N
ATOM   1385  H   ALA A 146      37.038  40.862  12.798  1.00  0.00      RA0  H
ATOM   1386  CA  ALA A 146      38.491  39.366  12.339  1.00  0.00      RA0  C
ATOM   1387  CB  ALA A 146      37.702  38.893  11.129  1.00  0.00      RA0  C
ATOM   1388  C   ALA A 146      39.592  40.260  11.825  1.00  0.00      RA0  C
ATOM   1389  O   ALA A 146      39.320  41.270  11.191  1.00  0.00      RA0  O
ATOM   1390  N   VAL A 147      40.832  39.879  12.100  1.00  0.00      RA0  N
ATOM   1391  H   VAL A 147      40.996  39.036  12.599  1.00  0.00      RA0  H
ATOM   1392  CA  VAL A 147      41.994  40.689  11.695  1.00  0.00      RA0  C
ATOM   1393  CB  VAL A 147      42.871  40.977  12.916  1.00  0.00      RA0  C
ATOM   1394  CG1 VAL A 147      44.031  41.906  12.561  1.00  0.00      RA0  C
ATOM   1395  CG2 VAL A 147      42.038  41.525  14.076  1.00  0.00      RA0  C
ATOM   1396  C   VAL A 147      42.735  39.835  10.682  1.00  0.00      RA0  C
ATOM   1397  O   VAL A 147      43.186  38.736  11.015  1.00  0.00      RA0  O
ATOM   1398  N   GLN A 148      42.820  40.325   9.451  1.00  0.00      RA0  N
ATOM   1399  H   GLN A 148      42.579  41.273   9.259  1.00  0.00      RA0  H
ATOM   1400  CA  GLN A 148      43.218  39.503   8.302  1.00  0.00      RA0  C
ATOM   1401  CB  GLN A 148      41.974  39.166   7.473  1.00  0.00      RA0  C
ATOM   1402  CG  GLN A 148      40.681  39.003   8.286  1.00  0.00      RA0  C
ATOM   1403  CD  GLN A 148      40.342  37.549   8.558  1.00  0.00      RA0  C
ATOM   1404  OE1 GLN A 148      39.545  36.964   7.824  1.00  0.00      RA0  O
ATOM   1405  NE2 GLN A 148      40.925  37.020   9.652  1.00  0.00      RA0  N
ATOM   1406 HE21 GLN A 148      41.580  37.524  10.224  1.00  0.00      RA0  H
ATOM   1407 HE22 GLN A 148      40.733  36.090   9.986  1.00  0.00      RA0  H
ATOM   1408  C   GLN A 148      44.283  40.159   7.421  1.00  0.00      RA0  C
ATOM   1409  O   GLN A 148      44.236  41.371   7.132  1.00  0.00      RA0  O
ATOM   1410  N   GLY A 149      45.222  39.347   6.947  1.00  0.00      RA0  N
ATOM   1411  H   GLY A 149      45.305  38.402   7.256  1.00  0.00      RA0  H
ATOM   1412  CA  GLY A 149      46.256  39.825   6.042  1.00  0.00      RA0  C
ATOM   1413  C   GLY A 149      47.621  39.353   6.499  1.00  0.00      RA0  C
ATOM   1414  O   GLY A 149      47.767  38.836   7.614  1.00  0.00      RA0  O
ATOM   1415  N   PRO A 150      48.615  39.532   5.647  1.00  0.00      RA0  N
ATOM   1416  CD  PRO A 150      48.491  40.148   4.333  1.00  0.00      RA0  C
ATOM   1417  CA  PRO A 150      49.959  39.020   5.916  1.00  0.00      RA0  C
ATOM   1418  CB  PRO A 150      50.689  39.249   4.588  1.00  0.00      RA0  C
ATOM   1419  CG  PRO A 150      49.932  40.379   3.898  1.00  0.00      RA0  C
ATOM   1420  C   PRO A 150      50.669  39.625   7.147  1.00  0.00      RA0  C
ATOM   1421  O   PRO A 150      51.533  38.974   7.746  1.00  0.00      RA0  O
ATOM   1422  N   ASN A 151      50.253  40.809   7.565  1.00  0.00      RA0  N
ATOM   1423  H   ASN A 151      49.536  41.286   7.051  1.00  0.00      RA0  H
ATOM   1424  CA  ASN A 151      50.760  41.443   8.778  1.00  0.00      RA0  C
ATOM   1425  CB  ASN A 151      51.186  42.893   8.554  1.00  0.00      RA0  C
ATOM   1426  CG  ASN A 151      52.502  42.986   7.817  1.00  0.00      RA0  C
ATOM   1427  OD1 ASN A 151      53.504  42.394   8.203  1.00  0.00      RA0  O
ATOM   1428  ND2 ASN A 151      52.439  43.764   6.721  1.00  0.00      RA0  N
ATOM   1429 HD21 ASN A 151      51.598  44.279   6.517  1.00  0.00      RA0  H
ATOM   1430 HD22 ASN A 151      53.197  43.877   6.080  1.00  0.00      RA0  H
ATOM   1431  C   ASN A 151      49.733  41.475   9.912  1.00  0.00      RA0  C
ATOM   1432  O   ASN A 151      49.956  42.116  10.946  1.00  0.00      RA0  O
ATOM   1433  N   ALA A 152      48.610  40.780   9.739  1.00  0.00      RA0  N
ATOM   1434  H   ALA A 152      48.501  40.203   8.927  1.00  0.00      RA0  H
ATOM   1435  CA  ALA A 152      47.525  40.831  10.724  1.00  0.00      RA0  C
ATOM   1436  CB  ALA A 152      46.307  40.084  10.210  1.00  0.00      RA0  C
ATOM   1437  C   ALA A 152      47.870  40.232  12.082  1.00  0.00      RA0  C
ATOM   1438  O   ALA A 152      47.643  40.855  13.112  1.00  0.00      RA0  O
ATOM   1439  N   GLN A 153      48.417  39.025  12.076  1.00  0.00      RA0  N
ATOM   1440  H   GLN A 153      48.620  38.602  11.193  1.00  0.00      RA0  H
ATOM   1441  CA  GLN A 153      48.786  38.360  13.322  1.00  0.00      RA0  C
ATOM   1442  CB  GLN A 153      49.247  36.938  13.023  1.00  0.00      RA0  C
ATOM   1443  CG  GLN A 153      48.076  36.155  12.432  1.00  0.00      RA0  C
ATOM   1444  CD  GLN A 153      48.539  34.800  11.952  1.00  0.00      RA0  C
ATOM   1445  OE1 GLN A 153      49.647  34.646  11.456  1.00  0.00      RA0  O
ATOM   1446  NE2 GLN A 153      47.626  33.828  12.121  1.00  0.00      RA0  N
ATOM   1447 HE21 GLN A 153      46.699  34.013  12.464  1.00  0.00      RA0  H
ATOM   1448 HE22 GLN A 153      47.856  32.875  11.923  1.00  0.00      RA0  H
ATOM   1449  C   GLN A 153      49.832  39.187  14.072  1.00  0.00      RA0  C
ATOM   1450  O   GLN A 153      49.689  39.419  15.253  1.00  0.00      RA0  O
ATOM   1451  N   ALA A 154      50.851  39.664  13.363  1.00  0.00      RA0  N
ATOM   1452  H   ALA A 154      50.898  39.473  12.385  1.00  0.00      RA0  H
ATOM   1453  CA  ALA A 154      51.905  40.471  13.987  1.00  0.00      RA0  C
ATOM   1454  CB  ALA A 154      52.975  40.833  12.957  1.00  0.00      RA0  C
ATOM   1455  C   ALA A 154      51.351  41.767  14.598  1.00  0.00      RA0  C
ATOM   1456  O   ALA A 154      51.682  42.119  15.731  1.00  0.00      RA0  O
ATOM   1457  N   LYS A 155      50.525  42.479  13.847  1.00  0.00      RA0  N
ATOM   1458  H   LYS A 155      50.271  42.156  12.933  1.00  0.00      RA0  H
ATOM   1459  CA  LYS A 155      49.955  43.733  14.328  1.00  0.00      RA0  C
ATOM   1460  CB  LYS A 155      49.235  44.475  13.205  1.00  0.00      RA0  C
ATOM   1461  CG  LYS A 155      50.189  45.186  12.244  1.00  0.00      RA0  C
ATOM   1462  CD  LYS A 155      49.435  45.830  11.081  1.00  0.00      RA0  C
ATOM   1463  CE  LYS A 155      50.311  46.698  10.176  1.00  0.00      RA0  C
ATOM   1464  NZ  LYS A 155      49.522  47.102   9.008  1.00  0.00      RA0  N
ATOM   1465  HZ1 LYS A 155      50.062  47.640   8.295  1.00  0.00      RA0  H
ATOM   1466  HZ2 LYS A 155      49.267  46.273   8.432  1.00  0.00      RA0  H
ATOM   1467  HZ3 LYS A 155      48.655  47.628   9.221  1.00  0.00      RA0  H
ATOM   1468  C   LYS A 155      49.019  43.509  15.502  1.00  0.00      RA0  C
ATOM   1469  O   LYS A 155      49.099  44.228  16.516  1.00  0.00      RA0  O
ATOM   1470  N   ALA A 156      48.162  42.490  15.413  1.00  0.00      RA0  N
ATOM   1471  H   ALA A 156      48.142  41.923  14.590  1.00  0.00      RA0  H
ATOM   1472  CA  ALA A 156      47.302  42.150  16.552  1.00  0.00      RA0  C
ATOM   1473  CB  ALA A 156      46.380  40.978  16.210  1.00  0.00      RA0  C
ATOM   1474  C   ALA A 156      48.114  41.792  17.779  1.00  0.00      RA0  C
ATOM   1475  O   ALA A 156      47.756  42.196  18.881  1.00  0.00      RA0  O
ATOM   1476  N   ALA A 157      49.205  41.055  17.580  1.00  0.00      RA0  N
ATOM   1477  H   ALA A 157      49.470  40.791  16.651  1.00  0.00      RA0  H
ATOM   1478  CA  ALA A 157      49.982  40.538  18.704  1.00  0.00      RA0  C
ATOM   1479  CB  ALA A 157      51.041  39.544  18.228  1.00  0.00      RA0  C
ATOM   1480  C   ALA A 157      50.677  41.640  19.516  1.00  0.00      RA0  C
ATOM   1481  O   ALA A 157      50.990  41.430  20.683  1.00  0.00      RA0  O
ATOM   1482  N   THR A 158      50.868  42.824  18.922  1.00  0.00      RA0  N
ATOM   1483  H   THR A 158      50.593  42.961  17.970  1.00  0.00      RA0  H
ATOM   1484  CA  THR A 158      51.429  43.975  19.664  1.00  0.00      RA0  C
ATOM   1485  CB  THR A 158      51.828  45.120  18.719  1.00  0.00      RA0  C
ATOM   1486  OG1 THR A 158      50.707  45.709  18.057  1.00  0.00      RA0  O
ATOM   1487  HG1 THR A 158      50.312  45.057  17.494  1.00  0.00      RA0  H
ATOM   1488  CG2 THR A 158      52.855  44.636  17.695  1.00  0.00      RA0  C
ATOM   1489  C   THR A 158      50.521  44.382  20.809  1.00  0.00      RA0  C
ATOM   1490  O   THR A 158      50.962  45.065  21.722  1.00  0.00      RA0  O
ATOM   1491  N   LEU A 159      49.248  43.993  20.740  1.00  0.00      RA0  N
ATOM   1492  H   LEU A 159      48.926  43.434  19.975  1.00  0.00      RA0  H
ATOM   1493  CA  LEU A 159      48.252  44.320  21.759  1.00  0.00      RA0  C
ATOM   1494  CB  LEU A 159      46.926  44.643  21.083  1.00  0.00      RA0  C
ATOM   1495  CG  LEU A 159      47.124  45.696  19.992  1.00  0.00      RA0  C
ATOM   1496  CD1 LEU A 159      45.869  45.864  19.149  1.00  0.00      RA0  C
ATOM   1497  CD2 LEU A 159      47.625  47.031  20.548  1.00  0.00      RA0  C
ATOM   1498  C   LEU A 159      48.105  43.238  22.813  1.00  0.00      RA0  C
ATOM   1499  O   LEU A 159      47.451  43.472  23.828  1.00  0.00      RA0  O
ATOM   1500  N   PHE A 160      48.698  42.073  22.573  1.00  0.00      RA0  N
ATOM   1501  H   PHE A 160      49.362  42.014  21.828  1.00  0.00      RA0  H
ATOM   1502  CA  PHE A 160      48.603  40.937  23.502  1.00  0.00      RA0  C
ATOM   1503  CB  PHE A 160      48.953  39.618  22.808  1.00  0.00      RA0  C
ATOM   1504  CG  PHE A 160      47.980  39.274  21.700  1.00  0.00      RA0  C
ATOM   1505  CD1 PHE A 160      46.777  39.957  21.557  1.00  0.00      RA0  C
ATOM   1506  CD2 PHE A 160      48.300  38.253  20.813  1.00  0.00      RA0  C
ATOM   1507  CE1 PHE A 160      45.917  39.645  20.510  1.00  0.00      RA0  C
ATOM   1508  CE2 PHE A 160      47.440  37.939  19.767  1.00  0.00      RA0  C
ATOM   1509  CZ  PHE A 160      46.255  38.646  19.606  1.00  0.00      RA0  C
ATOM   1510  C   PHE A 160      49.512  41.150  24.702  1.00  0.00      RA0  C
ATOM   1511  O   PHE A 160      50.613  41.693  24.567  1.00  0.00      RA0  O
ATOM   1512  N   ASN A 161      49.063  40.712  25.872  1.00  0.00      RA0  N
ATOM   1513  H   ASN A 161      48.166  40.273  25.880  1.00  0.00      RA0  H
ATOM   1514  CA  ASN A 161      49.950  40.653  27.032  1.00  0.00      RA0  C
ATOM   1515  CB  ASN A 161      49.201  40.736  28.366  1.00  0.00      RA0  C
ATOM   1516  CG  ASN A 161      48.437  39.465  28.669  1.00  0.00      RA0  C
ATOM   1517  OD1 ASN A 161      48.946  38.351  28.611  1.00  0.00      RA0  O
ATOM   1518  ND2 ASN A 161      47.165  39.700  29.036  1.00  0.00      RA0  N
ATOM   1519 HD21 ASN A 161      46.800  40.632  29.006  1.00  0.00      RA0  H
ATOM   1520 HD22 ASN A 161      46.542  38.978  29.338  1.00  0.00      RA0  H
ATOM   1521  C   ASN A 161      50.853  39.435  26.959  1.00  0.00      RA0  C
ATOM   1522  O   ASN A 161      50.729  38.619  26.053  1.00  0.00      RA0  O
ATOM   1523  N   ASP A 162      51.794  39.296  27.889  1.00  0.00      RA0  N
ATOM   1524  H   ASP A 162      52.005  40.008  28.560  1.00  0.00      RA0  H
ATOM   1525  CA  ASP A 162      52.735  38.177  27.810  1.00  0.00      RA0  C
ATOM   1526  CB  ASP A 162      53.889  38.403  28.776  1.00  0.00      RA0  C
ATOM   1527  CG  ASP A 162      54.665  39.560  28.167  1.00  0.00      RA0  C
ATOM   1528  OD1 ASP A 162      55.728  39.327  27.603  1.00  0.00      RA0  O
ATOM   1529  OD2 ASP A 162      54.163  40.685  28.149  1.00  0.00      RA0  O
ATOM   1530  C   ASP A 162      52.051  36.797  27.793  1.00  0.00      RA0  C
ATOM   1531  O   ASP A 162      52.419  35.931  27.012  1.00  0.00      RA0  O
ATOM   1532  N   ALA A 163      51.038  36.602  28.628  1.00  0.00      RA0  N
ATOM   1533  H   ALA A 163      50.660  37.388  29.118  1.00  0.00      RA0  H
ATOM   1534  CA  ALA A 163      50.345  35.322  28.698  1.00  0.00      RA0  C
ATOM   1535  CB  ALA A 163      49.338  35.305  29.849  1.00  0.00      RA0  C
ATOM   1536  C   ALA A 163      49.621  35.020  27.395  1.00  0.00      RA0  C
ATOM   1537  O   ALA A 163      49.547  33.860  26.982  1.00  0.00      RA0  O
ATOM   1538  N   GLN A 164      49.090  36.067  26.761  1.00  0.00      RA0  N
ATOM   1539  H   GLN A 164      49.264  36.980  27.136  1.00  0.00      RA0  H
ATOM   1540  CA  GLN A 164      48.368  35.918  25.499  1.00  0.00      RA0  C
ATOM   1541  CB  GLN A 164      47.535  37.165  25.232  1.00  0.00      RA0  C
ATOM   1542  CG  GLN A 164      46.504  37.343  26.345  1.00  0.00      RA0  C
ATOM   1543  CD  GLN A 164      45.803  38.668  26.191  1.00  0.00      RA0  C
ATOM   1544  OE1 GLN A 164      46.419  39.679  25.876  1.00  0.00      RA0  O
ATOM   1545  NE2 GLN A 164      44.491  38.620  26.458  1.00  0.00      RA0  N
ATOM   1546 HE21 GLN A 164      44.054  37.743  26.678  1.00  0.00      RA0  H
ATOM   1547 HE22 GLN A 164      43.906  39.430  26.423  1.00  0.00      RA0  H
ATOM   1548  C   GLN A 164      49.346  35.587  24.361  1.00  0.00      RA0  C
ATOM   1549  O   GLN A 164      49.126  34.668  23.565  1.00  0.00      RA0  O
ATOM   1550  N   ARG A 165      50.458  36.308  24.315  1.00  0.00      RA0  N
ATOM   1551  H   ARG A 165      50.612  37.031  24.989  1.00  0.00      RA0  H
ATOM   1552  CA  ARG A 165      51.531  35.935  23.381  1.00  0.00      RA0  C
ATOM   1553  CB  ARG A 165      52.671  36.948  23.472  1.00  0.00      RA0  C
ATOM   1554  CG  ARG A 165      52.487  38.053  22.427  1.00  0.00      RA0  C
ATOM   1555  CD  ARG A 165      53.441  39.242  22.578  1.00  0.00      RA0  C
ATOM   1556  NE  ARG A 165      52.957  40.204  23.570  1.00  0.00      RA0  N
ATOM   1557  HE  ARG A 165      52.143  40.747  23.319  1.00  0.00      RA0  H
ATOM   1558  CZ  ARG A 165      53.588  40.352  24.774  1.00  0.00      RA0  C
ATOM   1559  NH1 ARG A 165      54.659  39.590  25.072  1.00  0.00      RA0  N
ATOM   1560 HH11 ARG A 165      55.108  39.658  25.982  1.00  0.00      RA0  H
ATOM   1561 HH12 ARG A 165      55.051  38.922  24.439  1.00  0.00      RA0  H
ATOM   1562  NH2 ARG A 165      53.125  41.259  25.654  1.00  0.00      RA0  N
ATOM   1563 HH21 ARG A 165      53.563  41.364  26.565  1.00  0.00      RA0  H
ATOM   1564 HH22 ARG A 165      52.327  41.837  25.435  1.00  0.00      RA0  H
ATOM   1565  C   ARG A 165      51.980  34.494  23.535  1.00  0.00      RA0  C
ATOM   1566  O   ARG A 165      52.159  33.776  22.545  1.00  0.00      RA0  O
ATOM   1567  N   GLN A 166      52.157  34.057  24.776  1.00  0.00      RA0  N
ATOM   1568  H   GLN A 166      52.008  34.683  25.542  1.00  0.00      RA0  H
ATOM   1569  CA  GLN A 166      52.576  32.684  25.045  1.00  0.00      RA0  C
ATOM   1570  CB  GLN A 166      52.862  32.529  26.536  1.00  0.00      RA0  C
ATOM   1571  CG  GLN A 166      53.453  31.171  26.908  1.00  0.00      RA0  C
ATOM   1572  CD  GLN A 166      53.795  31.182  28.382  1.00  0.00      RA0  C
ATOM   1573  OE1 GLN A 166      53.216  30.469  29.192  1.00  0.00      RA0  O
ATOM   1574  NE2 GLN A 166      54.778  32.049  28.690  1.00  0.00      RA0  N
ATOM   1575 HE21 GLN A 166      55.215  32.602  27.980  1.00  0.00      RA0  H
ATOM   1576 HE22 GLN A 166      55.089  32.158  29.633  1.00  0.00      RA0  H
ATOM   1577  C   GLN A 166      51.533  31.681  24.562  1.00  0.00      RA0  C
ATOM   1578  O   GLN A 166      51.876  30.670  23.956  1.00  0.00      RA0  O
ATOM   1579  N   ALA A 167      50.258  31.982  24.804  1.00  0.00      RA0  N
ATOM   1580  H   ALA A 167      50.036  32.816  25.310  1.00  0.00      RA0  H
ATOM   1581  CA  ALA A 167      49.158  31.086  24.378  1.00  0.00      RA0  C
ATOM   1582  CB  ALA A 167      47.807  31.660  24.807  1.00  0.00      RA0  C
ATOM   1583  C   ALA A 167      49.116  30.813  22.872  1.00  0.00      RA0  C
ATOM   1584  O   ALA A 167      48.801  29.685  22.428  1.00  0.00      RA0  O
ATOM   1585  N   VAL A 168      49.425  31.834  22.089  1.00  0.00      RA0  N
ATOM   1586  H   VAL A 168      49.769  32.683  22.496  1.00  0.00      RA0  H
ATOM   1587  CA  VAL A 168      49.321  31.743  20.625  1.00  0.00      RA0  C
ATOM   1588  CB  VAL A 168      48.664  33.004  20.058  1.00  0.00      RA0  C
ATOM   1589  CG1 VAL A 168      47.306  33.228  20.718  1.00  0.00      RA0  C
ATOM   1590  CG2 VAL A 168      49.571  34.230  20.188  1.00  0.00      RA0  C
ATOM   1591  C   VAL A 168      50.657  31.484  19.929  1.00  0.00      RA0  C
ATOM   1592  O   VAL A 168      50.715  31.423  18.695  1.00  0.00      RA0  O
ATOM   1593  N   GLU A 169      51.728  31.355  20.708  1.00  0.00      RA0  N
ATOM   1594  H   GLU A 169      51.651  31.324  21.704  1.00  0.00      RA0  H
ATOM   1595  CA  GLU A 169      53.048  31.167  20.125  1.00  0.00      RA0  C
ATOM   1596  CB  GLU A 169      54.145  31.188  21.190  1.00  0.00      RA0  C
ATOM   1597  CG  GLU A 169      55.536  30.987  20.580  1.00  0.00      RA0  C
ATOM   1598  CD  GLU A 169      55.739  31.967  19.439  1.00  0.00      RA0  C
ATOM   1599  OE1 GLU A 169      55.882  33.158  19.703  1.00  0.00      RA0  O
ATOM   1600  OE2 GLU A 169      55.749  31.536  18.286  1.00  0.00      RA0  O
ATOM   1601  C   GLU A 169      53.058  29.870  19.317  1.00  0.00      RA0  C
ATOM   1602  O   GLU A 169      52.779  28.805  19.838  1.00  0.00      RA0  O
ATOM   1603  N   GLY A 170      53.408  29.971  18.043  1.00  0.00      RA0  N
ATOM   1604  H   GLY A 170      53.790  30.862  17.778  1.00  0.00      RA0  H
ATOM   1605  CA  GLY A 170      53.506  28.805  17.182  1.00  0.00      RA0  C
ATOM   1606  C   GLY A 170      52.162  28.201  16.796  1.00  0.00      RA0  C
ATOM   1607  O   GLY A 170      52.104  27.085  16.275  1.00  0.00      RA0  O
ATOM   1608  N   MSE A 171      51.077  28.930  17.048  1.00  0.00      RA0  N
ATOM   1609  H   MSE A 171      51.155  29.874  17.382  1.00  0.00      RA0  H
ATOM   1610  CA  MSE A 171      49.757  28.348  16.869  1.00  0.00      RA0  C
ATOM   1611  CB  MSE A 171      48.686  29.214  17.540  1.00  0.00      RA0  C
ATOM   1612  CG  MSE A 171      47.299  28.573  17.520  1.00  0.00      RA0  C
ATOM   1613  SE  MSE A 171      46.080  29.430  18.531  1.00  0.00      RA0  S
ATOM   1614  CE  MSE A 171      46.015  30.981  17.625  1.00  0.00      RA0  C
ATOM   1615  C   MSE A 171      49.476  28.143  15.389  1.00  0.00      RA0  C
ATOM   1616  O   MSE A 171      49.657  29.058  14.559  1.00  0.00      RA0  O
ATOM   1617  N   LYS A 172      49.040  26.931  15.073  1.00  0.00      RA0  N
ATOM   1618  H   LYS A 172      48.763  26.342  15.831  1.00  0.00      RA0  H
ATOM   1619  CA  LYS A 172      48.779  26.534  13.705  1.00  0.00      RA0  C
ATOM   1620  CB  LYS A 172      48.941  25.003  13.650  1.00  0.00      RA0  C
ATOM   1621  CG  LYS A 172      50.289  24.471  14.146  1.00  0.00      RA0  C
ATOM   1622  CD  LYS A 172      51.485  24.963  13.326  1.00  0.00      RA0  C
ATOM   1623  CE  LYS A 172      52.825  24.447  13.859  1.00  0.00      RA0  C
ATOM   1624  NZ  LYS A 172      53.022  24.910  15.241  1.00  0.00      RA0  N
ATOM   1625  HZ1 LYS A 172      53.992  24.713  15.552  1.00  0.00      RA0  H
ATOM   1626  HZ2 LYS A 172      52.840  25.935  15.308  1.00  0.00      RA0  H
ATOM   1627  HZ3 LYS A 172      52.351  24.439  15.877  1.00  0.00      RA0  H
ATOM   1628  C   LYS A 172      47.375  26.970  13.306  1.00  0.00      RA0  C
ATOM   1629  O   LYS A 172      46.557  27.358  14.161  1.00  0.00      RA0  O
ATOM   1630  N   PRO A 173      47.092  26.928  12.007  1.00  0.00      RA0  N
ATOM   1631  CD  PRO A 173      48.014  26.681  10.896  1.00  0.00      RA0  C
ATOM   1632  CA  PRO A 173      45.761  27.243  11.526  1.00  0.00      RA0  C
ATOM   1633  CB  PRO A 173      45.861  27.066  10.007  1.00  0.00      RA0  C
ATOM   1634  CG  PRO A 173      47.331  27.296   9.685  1.00  0.00      RA0  C
ATOM   1635  C   PRO A 173      44.672  26.386  12.117  1.00  0.00      RA0  C
ATOM   1636  O   PRO A 173      44.882  25.207  12.420  1.00  0.00      RA0  O
ATOM   1637  N   PHE A 174      43.490  26.985  12.253  1.00  0.00      RA0  N
ATOM   1638  H   PHE A 174      43.401  27.943  11.980  1.00  0.00      RA0  H
ATOM   1639  CA  PHE A 174      42.322  26.266  12.761  1.00  0.00      RA0  C
ATOM   1640  CB  PHE A 174      41.772  25.195  11.821  1.00  0.00      RA0  C
ATOM   1641  CG  PHE A 174      41.091  25.804  10.618  1.00  0.00      RA0  C
ATOM   1642  CD1 PHE A 174      41.850  26.134   9.474  1.00  0.00      RA0  C
ATOM   1643  CD2 PHE A 174      39.696  26.017  10.659  1.00  0.00      RA0  C
ATOM   1644  CE1 PHE A 174      41.202  26.681   8.349  1.00  0.00      RA0  C
ATOM   1645  CE2 PHE A 174      39.047  26.564   9.536  1.00  0.00      RA0  C
ATOM   1646  CZ  PHE A 174      39.807  26.888   8.392  1.00  0.00      RA0  C
ATOM   1647  C   PHE A 174      42.534  25.730  14.172  1.00  0.00      RA0  C
ATOM   1648  O   PHE A 174      42.263  24.574  14.453  1.00  0.00      RA0  O
ATOM   1649  N   PHE A 175      42.978  26.638  15.037  1.00  0.00      RA0  N
ATOM   1650  H   PHE A 175      43.193  27.576  14.757  1.00  0.00      RA0  H
ATOM   1651  CA  PHE A 175      42.992  26.464  16.470  1.00  0.00      RA0  C
ATOM   1652  CB  PHE A 175      44.418  26.371  17.012  1.00  0.00      RA0  C
ATOM   1653  CG  PHE A 175      45.028  24.993  16.944  1.00  0.00      RA0  C
ATOM   1654  CD1 PHE A 175      45.854  24.666  15.852  1.00  0.00      RA0  C
ATOM   1655  CD2 PHE A 175      44.784  24.105  18.009  1.00  0.00      RA0  C
ATOM   1656  CE1 PHE A 175      46.506  23.426  15.853  1.00  0.00      RA0  C
ATOM   1657  CE2 PHE A 175      45.432  22.863  18.013  1.00  0.00      RA0  C
ATOM   1658  CZ  PHE A 175      46.297  22.563  16.945  1.00  0.00      RA0  C
ATOM   1659  C   PHE A 175      42.410  27.704  17.092  1.00  0.00      RA0  C
ATOM   1660  O   PHE A 175      42.512  28.793  16.518  1.00  0.00      RA0  O
ATOM   1661  N   GLY A 176      41.847  27.534  18.283  1.00  0.00      RA0  N
ATOM   1662  H   GLY A 176      41.796  26.630  18.712  1.00  0.00      RA0  H
ATOM   1663  CA  GLY A 176      41.388  28.641  19.101  1.00  0.00      RA0  C
ATOM   1664  C   GLY A 176      41.825  28.478  20.534  1.00  0.00      RA0  C
ATOM   1665  O   GLY A 176      41.907  27.354  21.041  1.00  0.00      RA0  O
ATOM   1666  N   VAL A 177      42.139  29.584  21.200  1.00  0.00      RA0  N
ATOM   1667  H   VAL A 177      42.169  30.476  20.741  1.00  0.00      RA0  H
ATOM   1668  CA  VAL A 177      42.519  29.532  22.587  1.00  0.00      RA0  C
ATOM   1669  CB  VAL A 177      44.043  29.344  22.681  1.00  0.00      RA0  C
ATOM   1670  CG1 VAL A 177      44.791  30.476  21.974  1.00  0.00      RA0  C
ATOM   1671  CG2 VAL A 177      44.520  29.130  24.119  1.00  0.00      RA0  C
ATOM   1672  C   VAL A 177      42.041  30.750  23.388  1.00  0.00      RA0  C
ATOM   1673  O   VAL A 177      42.105  31.891  22.928  1.00  0.00      RA0  O
ATOM   1674  N   GLN A 178      41.555  30.479  24.588  1.00  0.00      RA0  N
ATOM   1675  H   GLN A 178      41.657  29.545  24.926  1.00  0.00      RA0  H
ATOM   1676  CA  GLN A 178      41.186  31.500  25.553  1.00  0.00      RA0  C
ATOM   1677  CB  GLN A 178      40.080  30.977  26.470  1.00  0.00      RA0  C
ATOM   1678  CG  GLN A 178      39.307  32.078  27.201  1.00  0.00      RA0  C
ATOM   1679  CD  GLN A 178      38.415  32.813  26.220  1.00  0.00      RA0  C
ATOM   1680  OE1 GLN A 178      37.715  32.207  25.406  1.00  0.00      RA0  O
ATOM   1681  NE2 GLN A 178      38.474  34.151  26.354  1.00  0.00      RA0  N
ATOM   1682 HE21 GLN A 178      39.034  34.571  27.079  1.00  0.00      RA0  H
ATOM   1683 HE22 GLN A 178      37.974  34.794  25.772  1.00  0.00      RA0  H
ATOM   1684  C   GLN A 178      42.415  31.912  26.358  1.00  0.00      RA0  C
ATOM   1685  O   GLN A 178      43.094  31.076  26.975  1.00  0.00      RA0  O
ATOM   1686  N   ALA A 179      42.707  33.204  26.330  1.00  0.00      RA0  N
ATOM   1687  H   ALA A 179      42.170  33.840  25.782  1.00  0.00      RA0  H
ATOM   1688  CA  ALA A 179      43.784  33.759  27.131  1.00  0.00      RA0  C
ATOM   1689  CB  ALA A 179      44.993  34.049  26.247  1.00  0.00      RA0  C
ATOM   1690  C   ALA A 179      43.255  35.042  27.758  1.00  0.00      RA0  C
ATOM   1691  O   ALA A 179      43.239  36.105  27.120  1.00  0.00      RA0  O
ATOM   1692  N   GLY A 180      42.746  34.898  28.984  1.00  0.00      RA0  N
ATOM   1693  H   GLY A 180      42.715  33.978  29.371  1.00  0.00      RA0  H
ATOM   1694  CA  GLY A 180      42.057  35.972  29.670  1.00  0.00      RA0  C
ATOM   1695  C   GLY A 180      40.810  36.407  28.929  1.00  0.00      RA0  C
ATOM   1696  O   GLY A 180      39.985  35.568  28.546  1.00  0.00      RA0  O
ATOM   1697  N   ASP A 181      40.701  37.712  28.683  1.00  0.00      RA0  N
ATOM   1698  H   ASP A 181      41.334  38.368  29.090  1.00  0.00      RA0  H
ATOM   1699  CA  ASP A 181      39.529  38.296  28.017  1.00  0.00      RA0  C
ATOM   1700  CB  ASP A 181      39.480  39.828  28.137  1.00  0.00      RA0  C
ATOM   1701  CG  ASP A 181      38.890  40.282  29.462  1.00  0.00      RA0  C
ATOM   1702  OD1 ASP A 181      39.531  40.067  30.487  1.00  0.00      RA0  O
ATOM   1703  OD2 ASP A 181      37.809  40.881  29.465  1.00  0.00      RA0  O
ATOM   1704  C   ASP A 181      39.459  37.959  26.533  1.00  0.00      RA0  C
ATOM   1705  O   ASP A 181      38.399  38.139  25.930  1.00  0.00      RA0  O
ATOM   1706  N   LEU A 182      40.560  37.449  25.952  1.00  0.00      RA0  N
ATOM   1707  H   LEU A 182      41.332  37.134  26.503  1.00  0.00      RA0  H
ATOM   1708  CA  LEU A 182      40.642  37.233  24.509  1.00  0.00      RA0  C
ATOM   1709  CB  LEU A 182      41.922  37.831  23.922  1.00  0.00      RA0  C
ATOM   1710  CG  LEU A 182      42.089  39.341  24.108  1.00  0.00      RA0  C
ATOM   1711  CD1 LEU A 182      43.359  39.848  23.423  1.00  0.00      RA0  C
ATOM   1712  CD2 LEU A 182      40.868  40.129  23.643  1.00  0.00      RA0  C
ATOM   1713  C   LEU A 182      40.566  35.774  24.165  1.00  0.00      RA0  C
ATOM   1714  O   LEU A 182      41.315  34.957  24.688  1.00  0.00      RA0  O
ATOM   1715  N   PHE A 183      39.626  35.464  23.275  1.00  0.00      RA0  N
ATOM   1716  H   PHE A 183      39.046  36.198  22.916  1.00  0.00      RA0  H
ATOM   1717  CA  PHE A 183      39.596  34.178  22.589  1.00  0.00      RA0  C
ATOM   1718  CB  PHE A 183      38.155  33.688  22.464  1.00  0.00      RA0  C
ATOM   1719  CG  PHE A 183      38.113  32.406  21.670  1.00  0.00      RA0  C
ATOM   1720  CD1 PHE A 183      38.716  31.260  22.170  1.00  0.00      RA0  C
ATOM   1721  CD2 PHE A 183      37.470  32.374  20.438  1.00  0.00      RA0  C
ATOM   1722  CE1 PHE A 183      38.674  30.080  21.438  1.00  0.00      RA0  C
ATOM   1723  CE2 PHE A 183      37.429  31.194  19.705  1.00  0.00      RA0  C
ATOM   1724  CZ  PHE A 183      38.030  30.046  20.207  1.00  0.00      RA0  C
ATOM   1725  C   PHE A 183      40.194  34.416  21.213  1.00  0.00      RA0  C
ATOM   1726  O   PHE A 183      39.650  35.194  20.429  1.00  0.00      RA0  O
ATOM   1727  N   ILE A 184      41.337  33.787  20.943  1.00  0.00      RA0  N
ATOM   1728  H   ILE A 184      41.707  33.091  21.559  1.00  0.00      RA0  H
ATOM   1729  CA  ILE A 184      42.100  34.086  19.731  1.00  0.00      RA0  C
ATOM   1730  CB  ILE A 184      43.507  34.550  20.110  1.00  0.00      RA0  C
ATOM   1731  CG2 ILE A 184      44.306  34.969  18.876  1.00  0.00      RA0  C
ATOM   1732  CG1 ILE A 184      43.448  35.657  21.165  1.00  0.00      RA0  C
ATOM   1733  CD1 ILE A 184      44.807  35.976  21.788  1.00  0.00      RA0  C
ATOM   1734  C   ILE A 184      42.159  32.841  18.879  1.00  0.00      RA0  C
ATOM   1735  O   ILE A 184      42.575  31.784  19.353  1.00  0.00      RA0  O
ATOM   1736  N   ALA A 185      41.710  32.970  17.637  1.00  0.00      RA0  N
ATOM   1737  H   ALA A 185      41.386  33.854  17.292  1.00  0.00      RA0  H
ATOM   1738  CA  ALA A 185      41.616  31.830  16.725  1.00  0.00      RA0  C
ATOM   1739  CB  ALA A 185      40.152  31.452  16.502  1.00  0.00      RA0  C
ATOM   1740  C   ALA A 185      42.277  32.134  15.389  1.00  0.00      RA0  C
ATOM   1741  O   ALA A 185      42.167  33.234  14.874  1.00  0.00      RA0  O
ATOM   1742  N   THR A 186      42.990  31.141  14.862  1.00  0.00      RA0  N
ATOM   1743  H   THR A 186      43.057  30.257  15.332  1.00  0.00      RA0  H
ATOM   1744  CA  THR A 186      43.633  31.230  13.551  1.00  0.00      RA0  C
ATOM   1745  CB  THR A 186      44.839  30.303  13.634  1.00  0.00      RA0  C
ATOM   1746  OG1 THR A 186      44.669  29.411  14.747  1.00  0.00      RA0  O
ATOM   1747  HG1 THR A 186      45.435  28.837  14.754  1.00  0.00      RA0  H
ATOM   1748  CG2 THR A 186      46.165  31.053  13.740  1.00  0.00      RA0  C
ATOM   1749  C   THR A 186      42.669  30.774  12.458  1.00  0.00      RA0  C
ATOM   1750  O   THR A 186      42.839  29.702  11.833  1.00  0.00      RA0  O
ATOM   1751  N   THR A 187      41.649  31.616  12.254  1.00  0.00      RA0  N
ATOM   1752  H   THR A 187      41.533  32.446  12.803  1.00  0.00      RA0  H
ATOM   1753  CA  THR A 187      40.588  31.408  11.282  1.00  0.00      RA0  C
ATOM   1754  CB  THR A 187      39.375  31.019  12.117  1.00  0.00      RA0  C
ATOM   1755  OG1 THR A 187      39.432  31.738  13.354  1.00  0.00      RA0  O
ATOM   1756  HG1 THR A 187      38.870  32.502  13.202  1.00  0.00      RA0  H
ATOM   1757  CG2 THR A 187      39.325  29.514  12.399  1.00  0.00      RA0  C
ATOM   1758  C   THR A 187      40.383  32.686  10.472  1.00  0.00      RA0  C
ATOM   1759  O   THR A 187      40.945  33.751  10.779  1.00  0.00      RA0  O
ATOM   1760  N   GLY A 188      39.570  32.584   9.423  1.00  0.00      RA0  N
ATOM   1761  H   GLY A 188      39.068  31.759   9.157  1.00  0.00      RA0  H
ATOM   1762  CA  GLY A 188      39.319  33.722   8.585  1.00  0.00      RA0  C
ATOM   1763  C   GLY A 188      38.484  33.350   7.377  1.00  0.00      RA0  C
ATOM   1764  O   GLY A 188      38.259  32.169   7.109  1.00  0.00      RA0  O
ATOM   1765  N   TYR A 189      38.034  34.376   6.693  1.00  0.00      RA0  N
ATOM   1766  H   TYR A 189      38.354  35.282   6.982  1.00  0.00      RA0  H
ATOM   1767  CA  TYR A 189      37.176  34.275   5.523  1.00  0.00      RA0  C
ATOM   1768  CB  TYR A 189      35.843  34.864   5.999  1.00  0.00      RA0  C
ATOM   1769  CG  TYR A 189      34.628  34.627   5.133  1.00  0.00      RA0  C
ATOM   1770  CD1 TYR A 189      34.345  33.385   4.572  1.00  0.00      RA0  C
ATOM   1771  CE1 TYR A 189      33.163  33.207   3.856  1.00  0.00      RA0  C
ATOM   1772  CD2 TYR A 189      33.747  35.684   4.949  1.00  0.00      RA0  C
ATOM   1773  CE2 TYR A 189      32.569  35.508   4.239  1.00  0.00      RA0  C
ATOM   1774  CZ  TYR A 189      32.276  34.268   3.688  1.00  0.00      RA0  C
ATOM   1775  OH  TYR A 189      31.112  34.113   2.963  1.00  0.00      RA0  O
ATOM   1776  HH  TYR A 189      30.744  34.963   2.753  1.00  0.00      RA0  H
ATOM   1777  C   TYR A 189      37.773  35.015   4.324  1.00  0.00      RA0  C
ATOM   1778  O   TYR A 189      37.037  35.478   3.454  1.00  0.00      RA0  O
ATOM   1779  N   THR A 190      39.113  35.092   4.246  1.00  0.00      RA0  N
ATOM   1780  H   THR A 190      39.686  34.668   4.945  1.00  0.00      RA0  H
ATOM   1781  CA  THR A 190      39.760  35.962   3.272  1.00  0.00      RA0  C
ATOM   1782  CB  THR A 190      40.384  36.944   4.221  1.00  0.00      RA0  C
ATOM   1783  OG1 THR A 190      40.547  36.210   5.445  1.00  0.00      RA0  O
ATOM   1784  HG1 THR A 190      40.353  36.807   6.162  1.00  0.00      RA0  H
ATOM   1785  CG2 THR A 190      39.481  38.151   4.481  1.00  0.00      RA0  C
ATOM   1786  C   THR A 190      40.745  35.308   2.321  1.00  0.00      RA0  C
ATOM   1787  O   THR A 190      41.059  35.900   1.287  1.00  0.00      RA0  O
ATOM   1788  N   GLY A 191      41.231  34.122   2.655  1.00  0.00      RA0  N
ATOM   1789  H   GLY A 191      40.904  33.691   3.493  1.00  0.00      RA0  H
ATOM   1790  CA  GLY A 191      42.315  33.493   1.897  1.00  0.00      RA0  C
ATOM   1791  C   GLY A 191      43.697  33.959   2.369  1.00  0.00      RA0  C
ATOM   1792  O   GLY A 191      44.704  33.636   1.746  1.00  0.00      RA0  O
ATOM   1793  N   GLU A 192      43.716  34.765   3.436  1.00  0.00      RA0  N
ATOM   1794  H   GLU A 192      42.902  34.901   3.993  1.00  0.00      RA0  H
ATOM   1795  CA  GLU A 192      44.948  35.243   4.050  1.00  0.00      RA0  C
ATOM   1796  CB  GLU A 192      44.967  36.769   4.131  1.00  0.00      RA0  C
ATOM   1797  CG  GLU A 192      44.732  37.449   2.784  1.00  0.00      RA0  C
ATOM   1798  CD  GLU A 192      45.689  36.876   1.764  1.00  0.00      RA0  C
ATOM   1799  OE1 GLU A 192      46.840  36.613   2.107  1.00  0.00      RA0  O
ATOM   1800  OE2 GLU A 192      45.268  36.670   0.628  1.00  0.00      RA0  O
ATOM   1801  C   GLU A 192      45.079  34.658   5.443  1.00  0.00      RA0  C
ATOM   1802  O   GLU A 192      44.120  34.139   6.001  1.00  0.00      RA0  O
ATOM   1803  N   ALA A 193      46.273  34.795   6.018  1.00  0.00      RA0  N
ATOM   1804  H   ALA A 193      46.950  35.321   5.505  1.00  0.00      RA0  H
ATOM   1805  CA  ALA A 193      46.501  34.558   7.441  1.00  0.00      RA0  C
ATOM   1806  CB  ALA A 193      47.996  34.587   7.762  1.00  0.00      RA0  C
ATOM   1807  C   ALA A 193      45.797  35.615   8.278  1.00  0.00      RA0  C
ATOM   1808  O   ALA A 193      45.417  36.662   7.786  1.00  0.00      RA0  O
ATOM   1809  N   GLY A 194      45.619  35.310   9.551  1.00  0.00      RA0  N
ATOM   1810  H   GLY A 194      45.855  34.422   9.947  1.00  0.00      RA0  H
ATOM   1811  CA  GLY A 194      44.989  36.252  10.455  1.00  0.00      RA0  C
ATOM   1812  C   GLY A 194      44.460  35.601  11.697  1.00  0.00      RA0  C
ATOM   1813  O   GLY A 194      44.756  34.437  11.964  1.00  0.00      RA0  O
ATOM   1814  N   TYR A 195      43.694  36.388  12.467  1.00  0.00      RA0  N
ATOM   1815  H   TYR A 195      43.416  37.303  12.174  1.00  0.00      RA0  H
ATOM   1816  CA  TYR A 195      43.018  35.893  13.639  1.00  0.00      RA0  C
ATOM   1817  CB  TYR A 195      43.588  36.519  14.913  1.00  0.00      RA0  C
ATOM   1818  CG  TYR A 195      44.939  35.962  15.283  1.00  0.00      RA0  C
ATOM   1819  CD1 TYR A 195      45.211  34.612  15.111  1.00  0.00      RA0  C
ATOM   1820  CE1 TYR A 195      46.443  34.104  15.499  1.00  0.00      RA0  C
ATOM   1821  CD2 TYR A 195      45.903  36.804  15.827  1.00  0.00      RA0  C
ATOM   1822  CE2 TYR A 195      47.134  36.293  16.221  1.00  0.00      RA0  C
ATOM   1823  CZ  TYR A 195      47.402  34.940  16.055  1.00  0.00      RA0  C
ATOM   1824  OH  TYR A 195      48.620  34.417  16.430  1.00  0.00      RA0  O
ATOM   1825  HH  TYR A 195      49.115  35.049  16.936  1.00  0.00      RA0  H
ATOM   1826  C   TYR A 195      41.549  36.328  13.574  1.00  0.00      RA0  C
ATOM   1827  O   TYR A 195      41.222  37.317  12.900  1.00  0.00      RA0  O
ATOM   1828  N   GLU A 196      40.713  35.591  14.292  1.00  0.00      RA0  N
ATOM   1829  H   GLU A 196      41.032  34.742  14.715  1.00  0.00      RA0  H
ATOM   1830  CA  GLU A 196      39.442  36.110  14.790  1.00  0.00      RA0  C
ATOM   1831  CB  GLU A 196      38.279  35.348  14.119  1.00  0.00      RA0  C
ATOM   1832  CG  GLU A 196      38.363  35.681  12.610  1.00  0.00      RA0  C
ATOM   1833  CD  GLU A 196      37.342  35.004  11.707  1.00  0.00      RA0  C
ATOM   1834  OE1 GLU A 196      37.274  33.778  11.733  1.00  0.00      RA0  O
ATOM   1835  OE2 GLU A 196      36.669  35.699  10.925  1.00  0.00      RA0  O
ATOM   1836  C   GLU A 196      39.548  36.155  16.312  1.00  0.00      RA0  C
ATOM   1837  O   GLU A 196      40.030  35.204  16.966  1.00  0.00      RA0  O
ATOM   1838  N   ILE A 197      39.134  37.269  16.880  1.00  0.00      RA0  N
ATOM   1839  H   ILE A 197      38.681  37.980  16.343  1.00  0.00      RA0  H
ATOM   1840  CA  ILE A 197      39.331  37.519  18.301  1.00  0.00      RA0  C
ATOM   1841  CB  ILE A 197      40.351  38.637  18.533  1.00  0.00      RA0  C
ATOM   1842  CG2 ILE A 197      40.530  38.890  20.030  1.00  0.00      RA0  C
ATOM   1843  CG1 ILE A 197      41.684  38.321  17.851  1.00  0.00      RA0  C
ATOM   1844  CD1 ILE A 197      42.716  39.439  17.988  1.00  0.00      RA0  C
ATOM   1845  C   ILE A 197      37.992  37.864  18.938  1.00  0.00      RA0  C
ATOM   1846  O   ILE A 197      37.379  38.861  18.577  1.00  0.00      RA0  O
ATOM   1847  N   ALA A 198      37.529  37.025  19.869  1.00  0.00      RA0  N
ATOM   1848  H   ALA A 198      38.121  36.286  20.192  1.00  0.00      RA0  H
ATOM   1849  CA  ALA A 198      36.277  37.299  20.579  1.00  0.00      RA0  C
ATOM   1850  CB  ALA A 198      35.434  36.031  20.701  1.00  0.00      RA0  C
ATOM   1851  C   ALA A 198      36.610  37.807  21.973  1.00  0.00      RA0  C
ATOM   1852  O   ALA A 198      37.544  37.323  22.614  1.00  0.00      RA0  O
ATOM   1853  N   LEU A 199      35.836  38.781  22.442  1.00  0.00      RA0  N
ATOM   1854  H   LEU A 199      35.048  39.132  21.924  1.00  0.00      RA0  H
ATOM   1855  CA  LEU A 199      36.077  39.382  23.745  1.00  0.00      RA0  C
ATOM   1856  CB  LEU A 199      37.193  40.426  23.554  1.00  0.00      RA0  C
ATOM   1857  CG  LEU A 199      36.848  41.718  22.791  1.00  0.00      RA0  C
ATOM   1858  CD1 LEU A 199      37.925  42.759  23.065  1.00  0.00      RA0  C
ATOM   1859  CD2 LEU A 199      36.648  41.568  21.278  1.00  0.00      RA0  C
ATOM   1860  C   LEU A 199      34.791  40.024  24.251  1.00  0.00      RA0  C
ATOM   1861  O   LEU A 199      33.848  40.211  23.482  1.00  0.00      RA0  O
ATOM   1862  N   PRO A 200      34.731  40.356  25.543  1.00  0.00      RA0  N
ATOM   1863  CD  PRO A 200      35.718  40.064  26.579  1.00  0.00      RA0  C
ATOM   1864  CA  PRO A 200      33.512  40.955  26.107  1.00  0.00      RA0  C
ATOM   1865  CB  PRO A 200      33.854  41.109  27.587  1.00  0.00      RA0  C
ATOM   1866  CG  PRO A 200      34.907  40.046  27.865  1.00  0.00      RA0  C
ATOM   1867  C   PRO A 200      33.071  42.178  25.358  1.00  0.00      RA0  C
ATOM   1868  O   PRO A 200      33.899  42.999  24.964  1.00  0.00      RA0  O
ATOM   1869  N   ASN A 201      31.760  42.311  25.160  1.00  0.00      RA0  N
ATOM   1870  H   ASN A 201      31.179  41.541  25.429  1.00  0.00      RA0  H
ATOM   1871  CA  ASN A 201      31.212  43.471  24.462  1.00  0.00      RA0  C
ATOM   1872  CB  ASN A 201      29.685  43.516  24.634  1.00  0.00      RA0  C
ATOM   1873  CG  ASN A 201      28.998  42.445  23.805  1.00  0.00      RA0  C
ATOM   1874  OD1 ASN A 201      29.466  42.066  22.740  1.00  0.00      RA0  O
ATOM   1875  ND2 ASN A 201      27.860  41.973  24.346  1.00  0.00      RA0  N
ATOM   1876 HD21 ASN A 201      27.504  42.296  25.221  1.00  0.00      RA0  H
ATOM   1877 HD22 ASN A 201      27.322  41.253  23.889  1.00  0.00      RA0  H
ATOM   1878  C   ASN A 201      31.800  44.788  24.983  1.00  0.00      RA0  C
ATOM   1879  O   ASN A 201      32.125  45.698  24.208  1.00  0.00      RA0  O
ATOM   1880  N   GLU A 202      31.935  44.870  26.299  1.00  0.00      RA0  N
ATOM   1881  H   GLU A 202      31.874  44.055  26.875  1.00  0.00      RA0  H
ATOM   1882  CA  GLU A 202      32.386  46.099  26.965  1.00  0.00      RA0  C
ATOM   1883  CB  GLU A 202      31.960  46.087  28.448  1.00  0.00      RA0  C
ATOM   1884  CG  GLU A 202      33.019  45.917  29.555  1.00  0.00      RA0  C
ATOM   1885  CD  GLU A 202      33.587  44.510  29.622  1.00  0.00      RA0  C
ATOM   1886  OE1 GLU A 202      33.837  43.915  28.586  1.00  0.00      RA0  O
ATOM   1887  OE2 GLU A 202      33.847  44.008  30.713  1.00  0.00      RA0  O
ATOM   1888  C   GLU A 202      33.868  46.439  26.747  1.00  0.00      RA0  C
ATOM   1889  O   GLU A 202      34.297  47.572  27.036  1.00  0.00      RA0  O
ATOM   1890  N   LYS A 203      34.639  45.457  26.281  1.00  0.00      RA0  N
ATOM   1891  H   LYS A 203      34.225  44.559  26.133  1.00  0.00      RA0  H
ATOM   1892  CA  LYS A 203      36.055  45.639  25.902  1.00  0.00      RA0  C
ATOM   1893  CB  LYS A 203      36.957  44.437  26.193  1.00  0.00      RA0  C
ATOM   1894  CG  LYS A 203      36.931  43.802  27.573  1.00  0.00      RA0  C
ATOM   1895  CD  LYS A 203      37.173  44.768  28.730  1.00  0.00      RA0  C
ATOM   1896  CE  LYS A 203      37.149  43.989  30.044  1.00  0.00      RA0  C
ATOM   1897  NZ  LYS A 203      36.076  42.988  29.970  1.00  0.00      RA0  N
ATOM   1898  HZ1 LYS A 203      36.480  42.040  29.789  1.00  0.00      RA0  H
ATOM   1899  HZ2 LYS A 203      35.492  43.007  30.831  1.00  0.00      RA0  H
ATOM   1900  HZ3 LYS A 203      35.373  43.253  29.244  1.00  0.00      RA0  H
ATOM   1901  C   LYS A 203      36.285  45.904  24.414  1.00  0.00      RA0  C
ATOM   1902  O   LYS A 203      37.393  46.235  23.996  1.00  0.00      RA0  O
ATOM   1903  N   ALA A 204      35.250  45.707  23.604  1.00  0.00      RA0  N
ATOM   1904  H   ALA A 204      34.349  45.518  23.999  1.00  0.00      RA0  H
ATOM   1905  CA  ALA A 204      35.403  45.662  22.157  1.00  0.00      RA0  C
ATOM   1906  CB  ALA A 204      34.088  45.253  21.495  1.00  0.00      RA0  C
ATOM   1907  C   ALA A 204      35.881  46.979  21.553  1.00  0.00      RA0  C
ATOM   1908  O   ALA A 204      36.794  46.997  20.704  1.00  0.00      RA0  O
ATOM   1909  N   ALA A 205      35.277  48.078  21.979  1.00  0.00      RA0  N
ATOM   1910  H   ALA A 205      34.668  48.021  22.770  1.00  0.00      RA0  H
ATOM   1911  CA  ALA A 205      35.531  49.388  21.340  1.00  0.00      RA0  C
ATOM   1912  CB  ALA A 205      34.615  50.461  21.930  1.00  0.00      RA0  C
ATOM   1913  C   ALA A 205      36.972  49.794  21.545  1.00  0.00      RA0  C
ATOM   1914  O   ALA A 205      37.616  50.274  20.637  1.00  0.00      RA0  O
ATOM   1915  N   ASP A 206      37.483  49.586  22.747  1.00  0.00      RA0  N
ATOM   1916  H   ASP A 206      36.942  49.276  23.533  1.00  0.00      RA0  H
ATOM   1917  CA  ASP A 206      38.866  49.965  23.032  1.00  0.00      RA0  C
ATOM   1918  CB  ASP A 206      39.158  49.814  24.524  1.00  0.00      RA0  C
ATOM   1919  CG  ASP A 206      38.022  50.398  25.333  1.00  0.00      RA0  C
ATOM   1920  OD1 ASP A 206      38.142  51.537  25.776  1.00  0.00      RA0  O
ATOM   1921  OD2 ASP A 206      37.020  49.707  25.514  1.00  0.00      RA0  O
ATOM   1922  C   ASP A 206      39.848  49.089  22.256  1.00  0.00      RA0  C
ATOM   1923  O   ASP A 206      40.889  49.562  21.834  1.00  0.00      RA0  O
ATOM   1924  N   PHE A 207      39.524  47.812  22.099  1.00  0.00      RA0  N
ATOM   1925  H   PHE A 207      38.659  47.489  22.490  1.00  0.00      RA0  H
ATOM   1926  CA  PHE A 207      40.396  46.894  21.394  1.00  0.00      RA0  C
ATOM   1927  CB  PHE A 207      39.934  45.459  21.619  1.00  0.00      RA0  C
ATOM   1928  CG  PHE A 207      40.924  44.489  21.022  1.00  0.00      RA0  C
ATOM   1929  CD1 PHE A 207      42.280  44.619  21.297  1.00  0.00      RA0  C
ATOM   1930  CD2 PHE A 207      40.476  43.458  20.205  1.00  0.00      RA0  C
ATOM   1931  CE1 PHE A 207      43.187  43.714  20.760  1.00  0.00      RA0  C
ATOM   1932  CE2 PHE A 207      41.384  42.554  19.669  1.00  0.00      RA0  C
ATOM   1933  CZ  PHE A 207      42.740  42.680  19.948  1.00  0.00      RA0  C
ATOM   1934  C   PHE A 207      40.414  47.237  19.906  1.00  0.00      RA0  C
ATOM   1935  O   PHE A 207      41.479  47.299  19.293  1.00  0.00      RA0  O
ATOM   1936  N   TRP A 208      39.238  47.512  19.343  1.00  0.00      RA0  N
ATOM   1937  H   TRP A 208      38.416  47.436  19.906  1.00  0.00      RA0  H
ATOM   1938  CA  TRP A 208      39.124  48.045  17.980  1.00  0.00      RA0  C
ATOM   1939  CB  TRP A 208      37.654  48.363  17.689  1.00  0.00      RA0  C
ATOM   1940  CG  TRP A 208      37.429  48.884  16.285  1.00  0.00      RA0  C
ATOM   1941  CD2 TRP A 208      37.069  48.136  15.103  1.00  0.00      RA0  C
ATOM   1942  CE2 TRP A 208      36.920  49.058  14.041  1.00  0.00      RA0  C
ATOM   1943  CE3 TRP A 208      36.864  46.781  14.868  1.00  0.00      RA0  C
ATOM   1944  CD1 TRP A 208      37.478  50.221  15.862  1.00  0.00      RA0  C
ATOM   1945  NE1 TRP A 208      37.178  50.331  14.541  1.00  0.00      RA0  N
ATOM   1946  HE1 TRP A 208      37.136  51.169  14.032  1.00  0.00      RA0  H
ATOM   1947  CZ2 TRP A 208      36.564  48.600  12.777  1.00  0.00      RA0  C
ATOM   1948  CZ3 TRP A 208      36.509  46.337  13.600  1.00  0.00      RA0  C
ATOM   1949  CH2 TRP A 208      36.360  47.243  12.557  1.00  0.00      RA0  C
ATOM   1950  C   TRP A 208      40.012  49.281  17.774  1.00  0.00      RA0  C
ATOM   1951  O   TRP A 208      40.789  49.361  16.814  1.00  0.00      RA0  O
ATOM   1952  N   ARG A 209      39.881  50.268  18.660  1.00  0.00      RA0  N
ATOM   1953  H   ARG A 209      39.240  50.172  19.426  1.00  0.00      RA0  H
ATOM   1954  CA  ARG A 209      40.678  51.485  18.541  1.00  0.00      RA0  C
ATOM   1955  CB  ARG A 209      40.388  52.363  19.756  1.00  0.00      RA0  C
ATOM   1956  CG  ARG A 209      39.169  53.259  19.627  1.00  0.00      RA0  C
ATOM   1957  CD  ARG A 209      39.591  54.712  19.402  1.00  0.00      RA0  C
ATOM   1958  NE  ARG A 209      40.706  54.803  18.459  1.00  0.00      RA0  N
ATOM   1959  HE  ARG A 209      41.651  54.836  18.834  1.00  0.00      RA0  H
ATOM   1960  CZ  ARG A 209      40.497  54.776  17.112  1.00  0.00      RA0  C
ATOM   1961  NH1 ARG A 209      39.243  54.658  16.612  1.00  0.00      RA0  N
ATOM   1962 HH11 ARG A 209      39.033  54.675  15.633  1.00  0.00      RA0  H
ATOM   1963 HH12 ARG A 209      38.438  54.525  17.213  1.00  0.00      RA0  H
ATOM   1964  NH2 ARG A 209      41.570  54.860  16.304  1.00  0.00      RA0  N
ATOM   1965 HH21 ARG A 209      41.546  54.865  15.305  1.00  0.00      RA0  H
ATOM   1966 HH22 ARG A 209      42.486  54.918  16.738  1.00  0.00      RA0  H
ATOM   1967  C   ARG A 209      42.182  51.183  18.623  1.00  0.00      RA0  C
ATOM   1968  O   ARG A 209      42.974  51.759  17.883  1.00  0.00      RA0  O
ATOM   1969  N   ALA A 210      42.564  50.281  19.527  1.00  0.00      RA0  N
ATOM   1970  H   ALA A 210      41.894  49.881  20.155  1.00  0.00      RA0  H
ATOM   1971  CA  ALA A 210      43.973  49.900  19.650  1.00  0.00      RA0  C
ATOM   1972  CB  ALA A 210      44.159  48.926  20.814  1.00  0.00      RA0  C
ATOM   1973  C   ALA A 210      44.485  49.255  18.351  1.00  0.00      RA0  C
ATOM   1974  O   ALA A 210      45.640  49.465  17.961  1.00  0.00      RA0  O
ATOM   1975  N   LEU A 211      43.615  48.486  17.688  1.00  0.00      RA0  N
ATOM   1976  H   LEU A 211      42.695  48.362  18.065  1.00  0.00      RA0  H
ATOM   1977  CA  LEU A 211      43.980  47.816  16.445  1.00  0.00      RA0  C
ATOM   1978  CB  LEU A 211      42.893  46.823  16.035  1.00  0.00      RA0  C
ATOM   1979  CG  LEU A 211      42.904  45.480  16.760  1.00  0.00      RA0  C
ATOM   1980  CD1 LEU A 211      41.537  44.800  16.690  1.00  0.00      RA0  C
ATOM   1981  CD2 LEU A 211      44.009  44.565  16.230  1.00  0.00      RA0  C
ATOM   1982  C   LEU A 211      44.160  48.818  15.300  1.00  0.00      RA0  C
ATOM   1983  O   LEU A 211      45.096  48.693  14.533  1.00  0.00      RA0  O
ATOM   1984  N   VAL A 212      43.303  49.829  15.232  1.00  0.00      RA0  N
ATOM   1985  H   VAL A 212      42.561  49.855  15.905  1.00  0.00      RA0  H
ATOM   1986  CA  VAL A 212      43.474  50.924  14.281  1.00  0.00      RA0  C
ATOM   1987  CB  VAL A 212      42.413  52.018  14.450  1.00  0.00      RA0  C
ATOM   1988  CG1 VAL A 212      42.637  53.128  13.421  1.00  0.00      RA0  C
ATOM   1989  CG2 VAL A 212      40.986  51.482  14.382  1.00  0.00      RA0  C
ATOM   1990  C   VAL A 212      44.844  51.543  14.477  1.00  0.00      RA0  C
ATOM   1991  O   VAL A 212      45.622  51.698  13.519  1.00  0.00      RA0  O
ATOM   1992  N   GLU A 213      45.154  51.866  15.726  1.00  0.00      RA0  N
ATOM   1993  H   GLU A 213      44.511  51.726  16.486  1.00  0.00      RA0  H
ATOM   1994  CA  GLU A 213      46.448  52.480  16.040  1.00  0.00      RA0  C
ATOM   1995  CB  GLU A 213      46.434  53.001  17.483  1.00  0.00      RA0  C
ATOM   1996  CG  GLU A 213      45.804  54.405  17.551  1.00  0.00      RA0  C
ATOM   1997  CD  GLU A 213      44.509  54.455  18.353  1.00  0.00      RA0  C
ATOM   1998  OE1 GLU A 213      43.626  55.234  17.998  1.00  0.00      RA0  O
ATOM   1999  OE2 GLU A 213      44.382  53.746  19.344  1.00  0.00      RA0  O
ATOM   2000  C   GLU A 213      47.628  51.559  15.686  1.00  0.00      RA0  C
ATOM   2001  O   GLU A 213      48.710  52.037  15.319  1.00  0.00      RA0  O
ATOM   2002  N   ALA A 214      47.415  50.247  15.776  1.00  0.00      RA0  N
ATOM   2003  H   ALA A 214      46.539  49.931  16.143  1.00  0.00      RA0  H
ATOM   2004  CA  ALA A 214      48.424  49.241  15.402  1.00  0.00      RA0  C
ATOM   2005  CB  ALA A 214      48.064  47.869  15.978  1.00  0.00      RA0  C
ATOM   2006  C   ALA A 214      48.627  49.103  13.890  1.00  0.00      RA0  C
ATOM   2007  O   ALA A 214      49.448  48.297  13.454  1.00  0.00      RA0  O
ATOM   2008  N   GLY A 215      47.862  49.854  13.101  1.00  0.00      RA0  N
ATOM   2009  H   GLY A 215      47.132  50.411  13.500  1.00  0.00      RA0  H
ATOM   2010  CA  GLY A 215      48.031  49.877  11.666  1.00  0.00      RA0  C
ATOM   2011  C   GLY A 215      47.119  48.898  10.949  1.00  0.00      RA0  C
ATOM   2012  O   GLY A 215      47.398  48.508   9.817  1.00  0.00      RA0  O
ATOM   2013  N   VAL A 216      46.016  48.507  11.586  1.00  0.00      RA0  N
ATOM   2014  H   VAL A 216      45.761  48.904  12.472  1.00  0.00      RA0  H
ATOM   2015  CA  VAL A 216      45.030  47.614  10.938  1.00  0.00      RA0  C
ATOM   2016  CB  VAL A 216      44.544  46.567  11.937  1.00  0.00      RA0  C
ATOM   2017  CG1 VAL A 216      43.724  45.499  11.227  1.00  0.00      RA0  C
ATOM   2018  CG2 VAL A 216      45.713  45.949  12.702  1.00  0.00      RA0  C
ATOM   2019  C   VAL A 216      43.867  48.464  10.407  1.00  0.00      RA0  C
ATOM   2020  O   VAL A 216      43.235  49.198  11.162  1.00  0.00      RA0  O
ATOM   2021  N   LYS A 217      43.595  48.357   9.112  1.00  0.00      RA0  N
ATOM   2022  H   LYS A 217      44.056  47.653   8.565  1.00  0.00      RA0  H
ATOM   2023  CA  LYS A 217      42.593  49.191   8.446  1.00  0.00      RA0  C
ATOM   2024  CB  LYS A 217      42.909  49.478   6.967  1.00  0.00      RA0  C
ATOM   2025  CG  LYS A 217      42.235  50.776   6.470  1.00  0.00      RA0  C
ATOM   2026  CD  LYS A 217      41.151  50.606   5.392  1.00  0.00      RA0  C
ATOM   2027  CE  LYS A 217      40.406  51.913   5.040  1.00  0.00      RA0  C
ATOM   2028  NZ  LYS A 217      39.639  51.759   3.794  1.00  0.00      RA0  N
ATOM   2029  HZ1 LYS A 217      38.629  51.519   3.889  1.00  0.00      RA0  H
ATOM   2030  HZ2 LYS A 217      39.758  52.558   3.136  1.00  0.00      RA0  H
ATOM   2031  HZ3 LYS A 217      40.083  51.010   3.219  1.00  0.00      RA0  H
ATOM   2032  C   LYS A 217      41.187  48.640   8.645  1.00  0.00      RA0  C
ATOM   2033  O   LYS A 217      40.949  47.459   8.367  1.00  0.00      RA0  O
ATOM   2034  N   PRO A 218      40.240  49.470   9.110  1.00  0.00      RA0  N
ATOM   2035  CD  PRO A 218      40.434  50.788   9.700  1.00  0.00      RA0  C
ATOM   2036  CA  PRO A 218      38.845  49.048   9.072  1.00  0.00      RA0  C
ATOM   2037  CB  PRO A 218      38.120  50.264   9.660  1.00  0.00      RA0  C
ATOM   2038  CG  PRO A 218      39.159  51.003  10.501  1.00  0.00      RA0  C
ATOM   2039  C   PRO A 218      38.347  48.677   7.649  1.00  0.00      RA0  C
ATOM   2040  O   PRO A 218      38.499  49.440   6.697  1.00  0.00      RA0  O
ATOM   2041  N   CYS A 219      37.719  47.510   7.563  1.00  0.00      RA0  N
ATOM   2042  H   CYS A 219      37.579  46.920   8.361  1.00  0.00      RA0  H
ATOM   2043  CA  CYS A 219      37.224  46.966   6.307  1.00  0.00      RA0  C
ATOM   2044  CB  CYS A 219      38.149  45.837   5.865  1.00  0.00      RA0  C
ATOM   2045  SG  CYS A 219      39.881  46.346   5.741  1.00  0.00      RA0  S
ATOM   2046  C   CYS A 219      35.773  46.522   6.465  1.00  0.00      RA0  C
ATOM   2047  O   CYS A 219      35.413  45.922   7.468  1.00  0.00      RA0  O
ATOM   2048  N   GLY A 220      34.983  46.773   5.422  1.00  0.00      RA0  N
ATOM   2049  H   GLY A 220      35.386  47.233   4.624  1.00  0.00      RA0  H
ATOM   2050  CA  GLY A 220      33.552  46.565   5.440  1.00  0.00      RA0  C
ATOM   2051  C   GLY A 220      33.083  45.327   4.699  1.00  0.00      RA0  C
ATOM   2052  O   GLY A 220      33.852  44.474   4.286  1.00  0.00      RA0  O
ATOM   2053  N   LEU A 221      31.771  45.231   4.564  1.00  0.00      RA0  N
ATOM   2054  H   LEU A 221      31.211  45.977   4.927  1.00  0.00      RA0  H
ATOM   2055  CA  LEU A 221      31.127  44.069   3.968  1.00  0.00      RA0  C
ATOM   2056  CB  LEU A 221      29.614  44.152   4.136  1.00  0.00      RA0  C
ATOM   2057  CG  LEU A 221      29.167  44.265   5.591  1.00  0.00      RA0  C
ATOM   2058  CD1 LEU A 221      27.682  44.603   5.676  1.00  0.00      RA0  C
ATOM   2059  CD2 LEU A 221      29.535  43.031   6.416  1.00  0.00      RA0  C
ATOM   2060  C   LEU A 221      31.454  43.911   2.501  1.00  0.00      RA0  C
ATOM   2061  O   LEU A 221      31.499  42.783   1.981  1.00  0.00      RA0  O
ATOM   2062  N   GLY A 222      31.651  45.020   1.799  1.00  0.00      RA0  N
ATOM   2063  H   GLY A 222      31.629  45.912   2.254  1.00  0.00      RA0  H
ATOM   2064  CA  GLY A 222      31.971  44.962   0.369  1.00  0.00      RA0  C
ATOM   2065  C   GLY A 222      33.273  44.205   0.122  1.00  0.00      RA0  C
ATOM   2066  O   GLY A 222      33.332  43.260  -0.639  1.00  0.00      RA0  O
ATOM   2067  N   ALA A 223      34.314  44.594   0.835  1.00  0.00      RA0  N
ATOM   2068  H   ALA A 223      34.194  45.335   1.495  1.00  0.00      RA0  H
ATOM   2069  CA  ALA A 223      35.586  43.875   0.781  1.00  0.00      RA0  C
ATOM   2070  CB  ALA A 223      36.655  44.637   1.560  1.00  0.00      RA0  C
ATOM   2071  C   ALA A 223      35.477  42.455   1.366  1.00  0.00      RA0  C
ATOM   2072  O   ALA A 223      36.089  41.507   0.856  1.00  0.00      RA0  O
ATOM   2073  N   ARG A 224      34.691  42.279   2.425  1.00  0.00      RA0  N
ATOM   2074  H   ARG A 224      34.234  43.064   2.847  1.00  0.00      RA0  H
ATOM   2075  CA  ARG A 224      34.478  40.940   2.972  1.00  0.00      RA0  C
ATOM   2076  CB  ARG A 224      33.707  40.809   4.308  1.00  0.00      RA0  C
ATOM   2077  CG  ARG A 224      33.966  39.441   5.005  1.00  0.00      RA0  C
ATOM   2078  CD  ARG A 224      33.971  39.441   6.556  1.00  0.00      RA0  C
ATOM   2079  NE  ARG A 224      33.996  38.097   7.177  1.00  0.00      RA0  N
ATOM   2080  HE  ARG A 224      33.214  37.508   6.944  1.00  0.00      RA0  H
ATOM   2081  CZ  ARG A 224      34.954  37.732   8.106  1.00  0.00      RA0  C
ATOM   2082  NH1 ARG A 224      36.010  38.541   8.305  1.00  0.00      RA0  N
ATOM   2083 HH11 ARG A 224      36.733  38.286   8.957  1.00  0.00      RA0  H
ATOM   2084 HH12 ARG A 224      36.113  39.412   7.819  1.00  0.00      RA0  H
ATOM   2085  NH2 ARG A 224      34.853  36.579   8.822  1.00  0.00      RA0  N
ATOM   2086 HH21 ARG A 224      35.533  36.295   9.529  1.00  0.00      RA0  H
ATOM   2087 HH22 ARG A 224      34.093  35.934   8.710  1.00  0.00      RA0  H
ATOM   2088  C   ARG A 224      34.041  40.003   1.827  1.00  0.00      RA0  C
ATOM   2089  O   ARG A 224      34.525  38.876   1.697  1.00  0.00      RA0  O
ATOM   2090  N   ASP A 225      33.130  40.476   0.983  1.00  0.00      RA0  N
ATOM   2091  H   ASP A 225      32.735  41.390   1.096  1.00  0.00      RA0  H
ATOM   2092  CA  ASP A 225      32.631  39.627  -0.077  1.00  0.00      RA0  C
ATOM   2093  CB  ASP A 225      31.205  39.865  -0.586  1.00  0.00      RA0  C
ATOM   2094  CG  ASP A 225      30.586  38.483  -0.824  1.00  0.00      RA0  C
ATOM   2095  OD1 ASP A 225      30.258  37.809   0.148  1.00  0.00      RA0  O
ATOM   2096  OD2 ASP A 225      30.455  38.037  -1.965  1.00  0.00      RA0  O
ATOM   2097  C   ASP A 225      33.641  39.385  -1.205  1.00  0.00      RA0  C
ATOM   2098  O   ASP A 225      33.788  38.242  -1.635  1.00  0.00      RA0  O
ATOM   2099  N   THR A 226      34.304  40.433  -1.695  1.00  0.00      RA0  N
ATOM   2100  H   THR A 226      34.201  41.314  -1.237  1.00  0.00      RA0  H
ATOM   2101  CA  THR A 226      35.314  40.237  -2.754  1.00  0.00      RA0  C
ATOM   2102  CB  THR A 226      35.720  41.648  -3.146  1.00  0.00      RA0  C
ATOM   2103  OG1 THR A 226      35.702  42.476  -1.975  1.00  0.00      RA0  O
ATOM   2104  HG1 THR A 226      34.799  42.769  -1.863  1.00  0.00      RA0  H
ATOM   2105  CG2 THR A 226      34.766  42.250  -4.175  1.00  0.00      RA0  C
ATOM   2106  C   THR A 226      36.448  39.327  -2.276  1.00  0.00      RA0  C
ATOM   2107  O   THR A 226      36.926  38.467  -3.028  1.00  0.00      RA0  O
ATOM   2108  N   LEU A 227      36.856  39.517  -1.033  1.00  0.00      RA0  N
ATOM   2109  H   LEU A 227      36.398  40.207  -0.471  1.00  0.00      RA0  H
ATOM   2110  CA  LEU A 227      37.914  38.685  -0.456  1.00  0.00      RA0  C
ATOM   2111  CB  LEU A 227      38.295  39.178   0.937  1.00  0.00      RA0  C
ATOM   2112  CG  LEU A 227      39.080  40.490   0.921  1.00  0.00      RA0  C
ATOM   2113  CD1 LEU A 227      38.923  41.263   2.225  1.00  0.00      RA0  C
ATOM   2114  CD2 LEU A 227      40.550  40.270   0.580  1.00  0.00      RA0  C
ATOM   2115  C   LEU A 227      37.532  37.211  -0.385  1.00  0.00      RA0  C
ATOM   2116  O   LEU A 227      38.288  36.330  -0.819  1.00  0.00      RA0  O
ATOM   2117  N   ARG A 228      36.357  36.916   0.162  1.00  0.00      RA0  N
ATOM   2118  H   ARG A 228      35.732  37.640   0.468  1.00  0.00      RA0  H
ATOM   2119  CA  ARG A 228      35.964  35.525   0.333  1.00  0.00      RA0  C
ATOM   2120  CB  ARG A 228      34.764  35.407   1.281  1.00  0.00      RA0  C
ATOM   2121  CG  ARG A 228      33.404  35.859   0.734  1.00  0.00      RA0  C
ATOM   2122  CD  ARG A 228      32.595  34.761   0.030  1.00  0.00      RA0  C
ATOM   2123  NE  ARG A 228      31.518  35.362  -0.742  1.00  0.00      RA0  N
ATOM   2124  HE  ARG A 228      31.371  36.360  -0.645  1.00  0.00      RA0  H
ATOM   2125  CZ  ARG A 228      30.691  34.622  -1.528  1.00  0.00      RA0  C
ATOM   2126  NH1 ARG A 228      30.867  33.281  -1.639  1.00  0.00      RA0  N
ATOM   2127 HH11 ARG A 228      30.222  32.693  -2.155  1.00  0.00      RA0  H
ATOM   2128 HH12 ARG A 228      31.640  32.797  -1.204  1.00  0.00      RA0  H
ATOM   2129  NH2 ARG A 228      29.706  35.275  -2.176  1.00  0.00      RA0  N
ATOM   2130 HH21 ARG A 228      29.031  34.812  -2.768  1.00  0.00      RA0  H
ATOM   2131 HH22 ARG A 228      29.644  36.285  -2.067  1.00  0.00      RA0  H
ATOM   2132  C   ARG A 228      35.668  34.814  -1.003  1.00  0.00      RA0  C
ATOM   2133  O   ARG A 228      35.923  33.623  -1.156  1.00  0.00      RA0  O
ATOM   2134  N   LEU A 229      35.145  35.532  -1.977  1.00  0.00      RA0  N
ATOM   2135  H   LEU A 229      34.918  36.498  -1.827  1.00  0.00      RA0  H
ATOM   2136  CA  LEU A 229      34.809  34.909  -3.261  1.00  0.00      RA0  C
ATOM   2137  CB  LEU A 229      33.936  35.840  -4.098  1.00  0.00      RA0  C
ATOM   2138  CG  LEU A 229      33.469  35.143  -5.374  1.00  0.00      RA0  C
ATOM   2139  CD1 LEU A 229      32.677  33.886  -5.037  1.00  0.00      RA0  C
ATOM   2140  CD2 LEU A 229      32.691  36.068  -6.305  1.00  0.00      RA0  C
ATOM   2141  C   LEU A 229      36.111  34.576  -4.022  1.00  0.00      RA0  C
ATOM   2142  O   LEU A 229      36.287  33.467  -4.555  1.00  0.00      RA0  O
ATOM   2143  N   GLU A 230      37.034  35.540  -4.032  1.00  0.00      RA0  N
ATOM   2144  H   GLU A 230      36.836  36.435  -3.624  1.00  0.00      RA0  H
ATOM   2145  CA  GLU A 230      38.381  35.294  -4.562  1.00  0.00      RA0  C
ATOM   2146  CB  GLU A 230      39.309  36.495  -4.402  1.00  0.00      RA0  C
ATOM   2147  CG  GLU A 230      39.006  37.678  -5.319  1.00  0.00      RA0  C
ATOM   2148  CD  GLU A 230      40.061  38.737  -5.090  1.00  0.00      RA0  C
ATOM   2149  OE1 GLU A 230      40.911  38.540  -4.230  1.00  0.00      RA0  O
ATOM   2150  OE2 GLU A 230      40.049  39.759  -5.768  1.00  0.00      RA0  O
ATOM   2151  C   GLU A 230      39.019  34.066  -3.917  1.00  0.00      RA0  C
ATOM   2152  O   GLU A 230      39.668  33.269  -4.598  1.00  0.00      RA0  O
ATOM   2153  N   ALA A 231      38.831  33.907  -2.617  1.00  0.00      RA0  N
ATOM   2154  H   ALA A 231      38.293  34.596  -2.126  1.00  0.00      RA0  H
ATOM   2155  CA  ALA A 231      39.380  32.767  -1.858  1.00  0.00      RA0  C
ATOM   2156  CB  ALA A 231      39.395  33.103  -0.371  1.00  0.00      RA0  C
ATOM   2157  C   ALA A 231      38.647  31.439  -2.040  1.00  0.00      RA0  C
ATOM   2158  O   ALA A 231      39.074  30.408  -1.501  1.00  0.00      RA0  O
ATOM   2159  N   GLY A 232      37.567  31.457  -2.827  1.00  0.00      RA0  N
ATOM   2160  H   GLY A 232      37.279  32.321  -3.236  1.00  0.00      RA0  H
ATOM   2161  CA  GLY A 232      36.742  30.290  -3.072  1.00  0.00      RA0  C
ATOM   2162  C   GLY A 232      35.941  29.830  -1.874  1.00  0.00      RA0  C
ATOM   2163  O   GLY A 232      35.687  28.643  -1.730  1.00  0.00      RA0  O
ATOM   2164  N   MSE A 233      35.543  30.755  -1.019  1.00  0.00      RA0  N
ATOM   2165  H   MSE A 233      35.675  31.717  -1.255  1.00  0.00      RA0  H
ATOM   2166  CA  MSE A 233      34.851  30.396   0.205  1.00  0.00      RA0  C
ATOM   2167  CB  MSE A 233      35.394  31.204   1.383  1.00  0.00      RA0  C
ATOM   2168  CG  MSE A 233      36.850  30.857   1.695  1.00  0.00      RA0  C
ATOM   2169  SE  MSE A 233      37.533  31.850   3.030  1.00  0.00      RA0  S
ATOM   2170  CE  MSE A 233      39.125  31.023   3.161  1.00  0.00      RA0  C
ATOM   2171  C   MSE A 233      33.343  30.613   0.033  1.00  0.00      RA0  C
ATOM   2172  O   MSE A 233      32.922  31.559  -0.633  1.00  0.00      RA0  O
ATOM   2173  N   ASN A 234      32.553  29.646   0.524  1.00  0.00      RA0  N
ATOM   2174  H   ASN A 234      32.970  28.940   1.095  1.00  0.00      RA0  H
ATOM   2175  CA  ASN A 234      31.112  29.673   0.312  1.00  0.00      RA0  C
ATOM   2176  CB  ASN A 234      30.502  28.310   0.662  1.00  0.00      RA0  C
ATOM   2177  CG  ASN A 234      31.107  27.200  -0.170  1.00  0.00      RA0  C
ATOM   2178  OD1 ASN A 234      31.005  27.186  -1.387  1.00  0.00      RA0  O
ATOM   2179  ND2 ASN A 234      31.762  26.274   0.542  1.00  0.00      RA0  N
ATOM   2180 HD21 ASN A 234      31.822  26.284   1.544  1.00  0.00      RA0  H
ATOM   2181 HD22 ASN A 234      32.216  25.547   0.024  1.00  0.00      RA0  H
ATOM   2182  C   ASN A 234      30.404  30.690   1.155  1.00  0.00      RA0  C
ATOM   2183  O   ASN A 234      30.860  31.034   2.257  1.00  0.00      RA0  O
ATOM   2184  N   LEU A 235      29.266  31.150   0.627  1.00  0.00      RA0  N
ATOM   2185  H   LEU A 235      28.995  30.867  -0.298  1.00  0.00      RA0  H
ATOM   2186  CA  LEU A 235      28.326  31.974   1.328  1.00  0.00      RA0  C
ATOM   2187  CB  LEU A 235      28.230  33.348   0.671  1.00  0.00      RA0  C
ATOM   2188  CG  LEU A 235      27.266  34.305   1.371  1.00  0.00      RA0  C
ATOM   2189  CD1 LEU A 235      27.663  34.555   2.827  1.00  0.00      RA0  C
ATOM   2190  CD2 LEU A 235      27.108  35.609   0.588  1.00  0.00      RA0  C
ATOM   2191  C   LEU A 235      26.971  31.277   1.303  1.00  0.00      RA0  C
ATOM   2192  O   LEU A 235      26.360  31.076   0.224  1.00  0.00      RA0  O
ATOM   2193  N   TYR A 236      26.522  30.899   2.494  1.00  0.00      RA0  N
ATOM   2194  H   TYR A 236      27.060  31.112   3.309  1.00  0.00      RA0  H
ATOM   2195  CA  TYR A 236      25.247  30.214   2.640  1.00  0.00      RA0  C
ATOM   2196  CB  TYR A 236      24.916  29.899   4.092  1.00  0.00      RA0  C
ATOM   2197  CG  TYR A 236      23.674  29.033   4.163  1.00  0.00      RA0  C
ATOM   2198  CD1 TYR A 236      23.738  27.685   3.824  1.00  0.00      RA0  C
ATOM   2199  CE1 TYR A 236      22.614  26.875   3.958  1.00  0.00      RA0  C
ATOM   2200  CD2 TYR A 236      22.467  29.576   4.587  1.00  0.00      RA0  C
ATOM   2201  CE2 TYR A 236      21.342  28.768   4.710  1.00  0.00      RA0  C
ATOM   2202  CZ  TYR A 236      21.417  27.411   4.422  1.00  0.00      RA0  C
ATOM   2203  OH  TYR A 236      20.304  26.606   4.614  1.00  0.00      RA0  O
ATOM   2204  HH  TYR A 236      20.531  25.708   4.355  1.00  0.00      RA0  H
ATOM   2205  C   TYR A 236      24.144  31.086   2.032  1.00  0.00      RA0  C
ATOM   2206  O   TYR A 236      24.106  32.313   2.217  1.00  0.00      RA0  O
ATOM   2207  N   GLY A 237      23.246  30.435   1.316  1.00  0.00      RA0  N
ATOM   2208  H   GLY A 237      23.349  29.451   1.181  1.00  0.00      RA0  H
ATOM   2209  CA  GLY A 237      22.192  31.105   0.599  1.00  0.00      RA0  C
ATOM   2210  C   GLY A 237      22.547  31.302  -0.857  1.00  0.00      RA0  C
ATOM   2211  O   GLY A 237      21.666  31.439  -1.692  1.00  0.00      RA0  O
ATOM   2212  N   GLN A 238      23.843  31.343  -1.166  1.00  0.00      RA0  N
ATOM   2213  H   GLN A 238      24.540  31.219  -0.460  1.00  0.00      RA0  H
ATOM   2214  CA  GLN A 238      24.307  31.522  -2.538  1.00  0.00      RA0  C
ATOM   2215  CB  GLN A 238      25.180  32.768  -2.660  1.00  0.00      RA0  C
ATOM   2216  CG  GLN A 238      24.257  33.989  -2.580  1.00  0.00      RA0  C
ATOM   2217  CD  GLN A 238      25.001  35.294  -2.769  1.00  0.00      RA0  C
ATOM   2218  OE1 GLN A 238      24.653  36.318  -2.193  1.00  0.00      RA0  O
ATOM   2219  NE2 GLN A 238      26.045  35.226  -3.605  1.00  0.00      RA0  N
ATOM   2220 HE21 GLN A 238      26.256  34.413  -4.163  1.00  0.00      RA0  H
ATOM   2221 HE22 GLN A 238      26.697  35.970  -3.728  1.00  0.00      RA0  H
ATOM   2222  C   GLN A 238      24.942  30.239  -3.057  1.00  0.00      RA0  C
ATOM   2223  O   GLN A 238      24.418  29.622  -3.995  1.00  0.00      RA0  O
ATOM   2224  N   GLU A 239      26.053  29.798  -2.480  1.00  0.00      RA0  N
ATOM   2225  H   GLU A 239      26.489  30.333  -1.753  1.00  0.00      RA0  H
ATOM   2226  CA  GLU A 239      26.675  28.534  -2.930  1.00  0.00      RA0  C
ATOM   2227  CB  GLU A 239      28.121  28.498  -2.438  1.00  0.00      RA0  C
ATOM   2228  CG  GLU A 239      29.148  29.242  -3.303  1.00  0.00      RA0  C
ATOM   2229  CD  GLU A 239      28.838  30.718  -3.475  1.00  0.00      RA0  C
ATOM   2230  OE1 GLU A 239      28.882  31.474  -2.503  1.00  0.00      RA0  O
ATOM   2231  OE2 GLU A 239      28.582  31.124  -4.604  1.00  0.00      RA0  O
ATOM   2232  C   GLU A 239      25.933  27.271  -2.514  1.00  0.00      RA0  C
ATOM   2233  O   GLU A 239      26.139  26.226  -3.112  1.00  0.00      RA0  O
ATOM   2234  N   MSE A 240      25.119  27.368  -1.464  1.00  0.00      RA0  N
ATOM   2235  H   MSE A 240      24.993  28.227  -0.968  1.00  0.00      RA0  H
ATOM   2236  CA  MSE A 240      24.269  26.270  -1.053  1.00  0.00      RA0  C
ATOM   2237  CB  MSE A 240      25.059  25.215  -0.274  1.00  0.00      RA0  C
ATOM   2238  CG  MSE A 240      25.617  25.688   1.073  1.00  0.00      RA0  C
ATOM   2239  SE  MSE A 240      26.882  26.963   0.966  1.00  0.00      RA0  S
ATOM   2240  CE  MSE A 240      27.386  26.947   2.694  1.00  0.00      RA0  C
ATOM   2241  C   MSE A 240      23.074  26.743  -0.209  1.00  0.00      RA0  C
ATOM   2242  O   MSE A 240      23.028  27.868   0.285  1.00  0.00      RA0  O
ATOM   2243  N   ASP A 241      22.115  25.848  -0.068  1.00  0.00      RA0  N
ATOM   2244  H   ASP A 241      22.069  24.961  -0.532  1.00  0.00      RA0  H
ATOM   2245  CA  ASP A 241      20.985  26.060   0.851  1.00  0.00      RA0  C
ATOM   2246  CB  ASP A 241      19.934  26.957   0.194  1.00  0.00      RA0  C
ATOM   2247  CG  ASP A 241      19.082  26.094  -0.717  1.00  0.00      RA0  C
ATOM   2248  OD1 ASP A 241      19.615  25.460  -1.618  1.00  0.00      RA0  O
ATOM   2249  OD2 ASP A 241      17.889  25.965  -0.464  1.00  0.00      RA0  O
ATOM   2250  C   ASP A 241      20.379  24.703   1.105  1.00  0.00      RA0  C
ATOM   2251  O   ASP A 241      20.979  23.675   0.726  1.00  0.00      RA0  O
ATOM   2252  N   GLU A 242      19.212  24.647   1.743  1.00  0.00      RA0  N
ATOM   2253  H   GLU A 242      18.644  25.468   1.784  1.00  0.00      RA0  H
ATOM   2254  CA  GLU A 242      18.651  23.352   2.133  1.00  0.00      RA0  C
ATOM   2255  CB  GLU A 242      17.367  23.584   2.928  1.00  0.00      RA0  C
ATOM   2256  CG  GLU A 242      17.469  24.575   4.086  1.00  0.00      RA0  C
ATOM   2257  CD  GLU A 242      17.931  23.864   5.335  1.00  0.00      RA0  C
ATOM   2258  OE1 GLU A 242      18.239  22.680   5.268  1.00  0.00      RA0  O
ATOM   2259  OE2 GLU A 242      17.958  24.492   6.387  1.00  0.00      RA0  O
ATOM   2260  C   GLU A 242      18.278  22.431   0.982  1.00  0.00      RA0  C
ATOM   2261  O   GLU A 242      18.046  21.243   1.204  1.00  0.00      RA0  O
ATOM   2262  N   THR A 243      18.251  22.974  -0.234  1.00  0.00      RA0  N
ATOM   2263  H   THR A 243      18.481  23.940  -0.378  1.00  0.00      RA0  H
ATOM   2264  CA  THR A 243      17.926  22.200  -1.441  1.00  0.00      RA0  C
ATOM   2265  CB  THR A 243      16.909  22.987  -2.286  1.00  0.00      RA0  C
ATOM   2266  OG1 THR A 243      17.413  24.238  -2.770  1.00  0.00      RA0  O
ATOM   2267  HG1 THR A 243      17.773  24.747  -2.036  1.00  0.00      RA0  H
ATOM   2268  CG2 THR A 243      15.628  23.214  -1.481  1.00  0.00      RA0  C
ATOM   2269  C   THR A 243      19.141  21.692  -2.195  1.00  0.00      RA0  C
ATOM   2270  O   THR A 243      18.994  20.964  -3.182  1.00  0.00      RA0  O
ATOM   2271  N   ILE A 244      20.331  22.094  -1.749  1.00  0.00      RA0  N
ATOM   2272  H   ILE A 244      20.399  22.641  -0.912  1.00  0.00      RA0  H
ATOM   2273  CA  ILE A 244      21.581  21.781  -2.428  1.00  0.00      RA0  C
ATOM   2274  CB  ILE A 244      22.318  23.071  -2.811  1.00  0.00      RA0  C
ATOM   2275  CG2 ILE A 244      23.715  22.810  -3.382  1.00  0.00      RA0  C
ATOM   2276  CG1 ILE A 244      21.465  23.857  -3.804  1.00  0.00      RA0  C
ATOM   2277  CD1 ILE A 244      21.061  22.993  -4.999  1.00  0.00      RA0  C
ATOM   2278  C   ILE A 244      22.465  20.857  -1.601  1.00  0.00      RA0  C
ATOM   2279  O   ILE A 244      22.743  21.144  -0.436  1.00  0.00      RA0  O
ATOM   2280  N   SER A 245      22.978  19.801  -2.244  1.00  0.00      RA0  N
ATOM   2281  H   SER A 245      22.797  19.692  -3.218  1.00  0.00      RA0  H
ATOM   2282  CA  SER A 245      23.866  18.868  -1.601  1.00  0.00      RA0  C
ATOM   2283  CB  SER A 245      23.978  17.665  -2.541  1.00  0.00      RA0  C
ATOM   2284  OG  SER A 245      24.948  16.724  -2.072  1.00  0.00      RA0  O
ATOM   2285  HG  SER A 245      24.430  15.988  -1.741  1.00  0.00      RA0  H
ATOM   2286  C   SER A 245      25.237  19.526  -1.367  1.00  0.00      RA0  C
ATOM   2287  O   SER A 245      25.682  20.283  -2.225  1.00  0.00      RA0  O
ATOM   2288  N   PRO A 246      25.924  19.234  -0.270  1.00  0.00      RA0  N
ATOM   2289  CD  PRO A 246      25.502  18.387   0.835  1.00  0.00      RA0  C
ATOM   2290  CA  PRO A 246      27.298  19.749  -0.108  1.00  0.00      RA0  C
ATOM   2291  CB  PRO A 246      27.704  19.199   1.264  1.00  0.00      RA0  C
ATOM   2292  CG  PRO A 246      26.811  17.984   1.498  1.00  0.00      RA0  C
ATOM   2293  C   PRO A 246      28.197  19.301  -1.264  1.00  0.00      RA0  C
ATOM   2294  O   PRO A 246      29.143  20.032  -1.632  1.00  0.00      RA0  O
ATOM   2295  N   LEU A 247      27.880  18.149  -1.874  1.00  0.00      RA0  N
ATOM   2296  H   LEU A 247      27.056  17.644  -1.608  1.00  0.00      RA0  H
ATOM   2297  CA  LEU A 247      28.665  17.623  -2.980  1.00  0.00      RA0  C
ATOM   2298  CB  LEU A 247      28.185  16.219  -3.348  1.00  0.00      RA0  C
ATOM   2299  CG  LEU A 247      28.183  15.251  -2.162  1.00  0.00      RA0  C
ATOM   2300  CD1 LEU A 247      27.564  13.906  -2.538  1.00  0.00      RA0  C
ATOM   2301  CD2 LEU A 247      29.572  15.086  -1.546  1.00  0.00      RA0  C
ATOM   2302  C   LEU A 247      28.625  18.535  -4.204  1.00  0.00      RA0  C
ATOM   2303  O   LEU A 247      29.546  18.526  -5.009  1.00  0.00      RA0  O
ATOM   2304  N   ALA A 248      27.568  19.327  -4.321  1.00  0.00      RA0  N
ATOM   2305  H   ALA A 248      26.891  19.368  -3.586  1.00  0.00      RA0  H
ATOM   2306  CA  ALA A 248      27.369  20.270  -5.437  1.00  0.00      RA0  C
ATOM   2307  CB  ALA A 248      25.898  20.290  -5.858  1.00  0.00      RA0  C
ATOM   2308  C   ALA A 248      27.794  21.707  -5.074  1.00  0.00      RA0  C
ATOM   2309  O   ALA A 248      27.575  22.639  -5.859  1.00  0.00      RA0  O
ATOM   2310  N   ALA A 249      28.371  21.860  -3.885  1.00  0.00      RA0  N
ATOM   2311  H   ALA A 249      28.545  21.074  -3.292  1.00  0.00      RA0  H
ATOM   2312  CA  ALA A 249      28.788  23.152  -3.359  1.00  0.00      RA0  C
ATOM   2313  CB  ALA A 249      27.959  23.516  -2.130  1.00  0.00      RA0  C
ATOM   2314  C   ALA A 249      30.270  23.147  -2.963  1.00  0.00      RA0  C
ATOM   2315  O   ALA A 249      30.702  23.907  -2.115  1.00  0.00      RA0  O
ATOM   2316  N   ASN A 250      31.036  22.280  -3.607  1.00  0.00      RA0  N
ATOM   2317  H   ASN A 250      30.627  21.700  -4.307  1.00  0.00      RA0  H
ATOM   2318  CA  ASN A 250      32.482  22.179  -3.337  1.00  0.00      RA0  C
ATOM   2319  CB  ASN A 250      33.314  23.348  -3.857  1.00  0.00      RA0  C
ATOM   2320  CG  ASN A 250      34.713  22.807  -4.038  1.00  0.00      RA0  C
ATOM   2321  OD1 ASN A 250      34.942  21.932  -4.866  1.00  0.00      RA0  O
ATOM   2322  ND2 ASN A 250      35.628  23.348  -3.244  1.00  0.00      RA0  N
ATOM   2323 HD21 ASN A 250      35.438  24.019  -2.519  1.00  0.00      RA0  H
ATOM   2324 HD22 ASN A 250      36.596  23.098  -3.190  1.00  0.00      RA0  H
ATOM   2325  C   ASN A 250      32.761  21.910  -1.864  1.00  0.00      RA0  C
ATOM   2326  O   ASN A 250      33.743  22.427  -1.336  1.00  0.00      RA0  O
ATOM   2327  N   MSE A 251      31.903  21.100  -1.211  1.00  0.00      RA0  N
ATOM   2328  H   MSE A 251      31.097  20.754  -1.689  1.00  0.00      RA0  H
ATOM   2329  CA  MSE A 251      32.087  20.727   0.185  1.00  0.00      RA0  C
ATOM   2330  CB  MSE A 251      30.921  21.199   1.053  1.00  0.00      RA0  C
ATOM   2331  CG  MSE A 251      30.680  22.707   1.013  1.00  0.00      RA0  C
ATOM   2332  SE  MSE A 251      29.266  23.186   2.017  1.00  0.00      RA0  S
ATOM   2333  CE  MSE A 251      29.935  22.696   3.614  1.00  0.00      RA0  C
ATOM   2334  C   MSE A 251      32.289  19.230   0.356  1.00  0.00      RA0  C
ATOM   2335  O   MSE A 251      32.310  18.724   1.466  1.00  0.00      RA0  O
ATOM   2336  N   GLY A 252      32.527  18.521  -0.744  1.00  0.00      RA0  N
ATOM   2337  H   GLY A 252      32.555  18.972  -1.636  1.00  0.00      RA0  H
ATOM   2338  CA  GLY A 252      32.811  17.085  -0.658  1.00  0.00      RA0  C
ATOM   2339  C   GLY A 252      33.976  16.799   0.295  1.00  0.00      RA0  C
ATOM   2340  O   GLY A 252      33.971  15.798   1.058  1.00  0.00      RA0  O
ATOM   2341  N   TRP A 253      34.991  17.641   0.210  1.00  0.00      RA0  N
ATOM   2342  H   TRP A 253      34.968  18.313  -0.527  1.00  0.00      RA0  H
ATOM   2343  CA  TRP A 253      36.197  17.479   0.996  1.00  0.00      RA0  C
ATOM   2344  CB  TRP A 253      37.285  18.478   0.597  1.00  0.00      RA0  C
ATOM   2345  CG  TRP A 253      36.855  19.919   0.728  1.00  0.00      RA0  C
ATOM   2346  CD2 TRP A 253      37.026  20.799   1.859  1.00  0.00      RA0  C
ATOM   2347  CE2 TRP A 253      36.469  22.069   1.493  1.00  0.00      RA0  C
ATOM   2348  CE3 TRP A 253      37.599  20.626   3.137  1.00  0.00      RA0  C
ATOM   2349  CD1 TRP A 253      36.218  20.691  -0.253  1.00  0.00      RA0  C
ATOM   2350  NE1 TRP A 253      35.992  21.952   0.194  1.00  0.00      RA0  N
ATOM   2351  HE1 TRP A 253      35.647  22.709  -0.348  1.00  0.00      RA0  H
ATOM   2352  CZ2 TRP A 253      36.497  23.145   2.406  1.00  0.00      RA0  C
ATOM   2353  CZ3 TRP A 253      37.614  21.711   4.039  1.00  0.00      RA0  C
ATOM   2354  CH2 TRP A 253      37.071  22.964   3.680  1.00  0.00      RA0  C
ATOM   2355  C   TRP A 253      35.916  17.534   2.484  1.00  0.00      RA0  C
ATOM   2356  O   TRP A 253      36.757  17.128   3.276  1.00  0.00      RA0  O
ATOM   2357  N   THR A 254      34.758  18.071   2.869  1.00  0.00      RA0  N
ATOM   2358  H   THR A 254      34.097  18.346   2.175  1.00  0.00      RA0  H
ATOM   2359  CA  THR A 254      34.404  18.171   4.283  1.00  0.00      RA0  C
ATOM   2360  CB  THR A 254      33.595  19.445   4.615  1.00  0.00      RA0  C
ATOM   2361  OG1 THR A 254      32.251  19.380   4.113  1.00  0.00      RA0  O
ATOM   2362  HG1 THR A 254      32.313  19.314   3.167  1.00  0.00      RA0  H
ATOM   2363  CG2 THR A 254      34.254  20.721   4.125  1.00  0.00      RA0  C
ATOM   2364  C   THR A 254      33.587  16.989   4.797  1.00  0.00      RA0  C
ATOM   2365  O   THR A 254      33.267  16.939   5.988  1.00  0.00      RA0  O
ATOM   2366  N   ILE A 255      33.257  16.046   3.925  1.00  0.00      RA0  N
ATOM   2367  H   ILE A 255      33.634  16.052   2.996  1.00  0.00      RA0  H
ATOM   2368  CA  ILE A 255      32.444  14.906   4.342  1.00  0.00      RA0  C
ATOM   2369  CB  ILE A 255      31.443  14.441   3.285  1.00  0.00      RA0  C
ATOM   2370  CG2 ILE A 255      30.396  13.556   3.970  1.00  0.00      RA0  C
ATOM   2371  CG1 ILE A 255      30.784  15.606   2.536  1.00  0.00      RA0  C
ATOM   2372  CD1 ILE A 255      29.961  16.535   3.433  1.00  0.00      RA0  C
ATOM   2373  C   ILE A 255      33.352  13.791   4.823  1.00  0.00      RA0  C
ATOM   2374  O   ILE A 255      34.159  13.254   4.058  1.00  0.00      RA0  O
ATOM   2375  N   ALA A 256      33.192  13.431   6.087  1.00  0.00      RA0  N
ATOM   2376  H   ALA A 256      32.466  13.909   6.586  1.00  0.00      RA0  H
ATOM   2377  CA  ALA A 256      33.960  12.356   6.709  1.00  0.00      RA0  C
ATOM   2378  CB  ALA A 256      34.215  12.657   8.176  1.00  0.00      RA0  C
ATOM   2379  C   ALA A 256      33.215  11.032   6.566  1.00  0.00      RA0  C
ATOM   2380  O   ALA A 256      32.539  10.595   7.469  1.00  0.00      RA0  O
ATOM   2381  N   TRP A 257      33.338  10.385   5.405  1.00  0.00      RA0  N
ATOM   2382  H   TRP A 257      33.903  10.811   4.694  1.00  0.00      RA0  H
ATOM   2383  CA  TRP A 257      32.592   9.142   5.141  1.00  0.00      RA0  C
ATOM   2384  CB  TRP A 257      32.743   8.742   3.672  1.00  0.00      RA0  C
ATOM   2385  CG  TRP A 257      32.473   9.908   2.739  1.00  0.00      RA0  C
ATOM   2386  CD2 TRP A 257      31.215  10.375   2.200  1.00  0.00      RA0  C
ATOM   2387  CE2 TRP A 257      31.498  11.442   1.314  1.00  0.00      RA0  C
ATOM   2388  CE3 TRP A 257      29.898   9.972   2.382  1.00  0.00      RA0  C
ATOM   2389  CD1 TRP A 257      33.438  10.744   2.159  1.00  0.00      RA0  C
ATOM   2390  NE1 TRP A 257      32.873  11.649   1.321  1.00  0.00      RA0  N
ATOM   2391  HE1 TRP A 257      33.373  12.331   0.818  1.00  0.00      RA0  H
ATOM   2392  CZ2 TRP A 257      30.461  12.068   0.632  1.00  0.00      RA0  C
ATOM   2393  CZ3 TRP A 257      28.870  10.608   1.698  1.00  0.00      RA0  C
ATOM   2394  CH2 TRP A 257      29.151  11.647   0.819  1.00  0.00      RA0  C
ATOM   2395  C   TRP A 257      33.013   8.009   6.068  1.00  0.00      RA0  C
ATOM   2396  O   TRP A 257      32.180   7.220   6.548  1.00  0.00      RA0  O
ATOM   2397  N   GLU A 258      34.316   7.914   6.324  1.00  0.00      RA0  N
ATOM   2398  H   GLU A 258      34.941   8.587   5.939  1.00  0.00      RA0  H
ATOM   2399  CA  GLU A 258      34.824   6.879   7.215  1.00  0.00      RA0  C
ATOM   2400  CB  GLU A 258      36.048   6.184   6.615  1.00  0.00      RA0  C
ATOM   2401  CG  GLU A 258      35.610   5.312   5.426  1.00  0.00      RA0  C
ATOM   2402  CD  GLU A 258      34.443   4.423   5.840  1.00  0.00      RA0  C
ATOM   2403  OE1 GLU A 258      34.638   3.549   6.683  1.00  0.00      RA0  O
ATOM   2404  OE2 GLU A 258      33.329   4.650   5.362  1.00  0.00      RA0  O
ATOM   2405  C   GLU A 258      35.008   7.492   8.597  1.00  0.00      RA0  C
ATOM   2406  O   GLU A 258      35.400   8.650   8.685  1.00  0.00      RA0  O
ATOM   2407  N   PRO A 259      34.736   6.765   9.685  1.00  0.00      RA0  N
ATOM   2408  CD  PRO A 259      34.893   7.313  11.028  1.00  0.00      RA0  C
ATOM   2409  CA  PRO A 259      34.299   5.371   9.697  1.00  0.00      RA0  C
ATOM   2410  CB  PRO A 259      34.643   4.956  11.126  1.00  0.00      RA0  C
ATOM   2411  CG  PRO A 259      34.407   6.211  11.958  1.00  0.00      RA0  C
ATOM   2412  C   PRO A 259      32.834   5.247   9.296  1.00  0.00      RA0  C
ATOM   2413  O   PRO A 259      32.029   6.113   9.667  1.00  0.00      RA0  O
ATOM   2414  N   ALA A 260      32.529   4.188   8.555  1.00  0.00      RA0  N
ATOM   2415  H   ALA A 260      33.288   3.658   8.165  1.00  0.00      RA0  H
ATOM   2416  CA  ALA A 260      31.192   3.923   8.026  1.00  0.00      RA0  C
ATOM   2417  CB  ALA A 260      31.181   2.636   7.201  1.00  0.00      RA0  C
ATOM   2418  C   ALA A 260      30.138   3.805   9.102  1.00  0.00      RA0  C
ATOM   2419  O   ALA A 260      28.960   4.052   8.837  1.00  0.00      RA0  O
ATOM   2420  N   ASP A 261      30.539   3.435  10.314  1.00  0.00      RA0  N
ATOM   2421  H   ASP A 261      31.502   3.380  10.585  1.00  0.00      RA0  H
ATOM   2422  CA  ASP A 261      29.585   3.218  11.397  1.00  0.00      RA0  C
ATOM   2423  CB  ASP A 261      30.222   2.313  12.449  1.00  0.00      RA0  C
ATOM   2424  CG  ASP A 261      31.301   3.123  13.165  1.00  0.00      RA0  C
ATOM   2425  OD1 ASP A 261      32.242   3.558  12.507  1.00  0.00      RA0  O
ATOM   2426  OD2 ASP A 261      31.202   3.342  14.370  1.00  0.00      RA0  O
ATOM   2427  C   ASP A 261      29.212   4.466  12.159  1.00  0.00      RA0  C
ATOM   2428  O   ASP A 261      28.453   4.397  13.132  1.00  0.00      RA0  O
ATOM   2429  N   ARG A 262      29.736   5.609  11.747  1.00  0.00      RA0  N
ATOM   2430  H   ARG A 262      30.369   5.605  10.974  1.00  0.00      RA0  H
ATOM   2431  CA  ARG A 262      29.318   6.867  12.343  1.00  0.00      RA0  C
ATOM   2432  CB  ARG A 262      30.379   7.959  12.219  1.00  0.00      RA0  C
ATOM   2433  CG  ARG A 262      29.808   9.280  12.750  1.00  0.00      RA0  C
ATOM   2434  CD  ARG A 262      30.695  10.502  12.533  1.00  0.00      RA0  C
ATOM   2435  NE  ARG A 262      30.962  10.760  11.121  1.00  0.00      RA0  N
ATOM   2436  HE  ARG A 262      31.514  10.076  10.634  1.00  0.00      RA0  H
ATOM   2437  CZ  ARG A 262      30.560  11.953  10.589  1.00  0.00      RA0  C
ATOM   2438  NH1 ARG A 262      29.786  12.789  11.326  1.00  0.00      RA0  N
ATOM   2439 HH11 ARG A 262      29.529  13.726  11.044  1.00  0.00      RA0  H
ATOM   2440 HH12 ARG A 262      29.393  12.511  12.216  1.00  0.00      RA0  H
ATOM   2441  NH2 ARG A 262      30.949  12.256   9.328  1.00  0.00      RA0  N
ATOM   2442 HH21 ARG A 262      30.714  13.128   8.878  1.00  0.00      RA0  H
ATOM   2443 HH22 ARG A 262      31.496  11.609   8.778  1.00  0.00      RA0  H
ATOM   2444  C   ARG A 262      28.042   7.389  11.657  1.00  0.00      RA0  C
ATOM   2445  O   ARG A 262      28.080   7.868  10.541  1.00  0.00      RA0  O
ATOM   2446  N   ASP A 263      26.942   7.332  12.388  1.00  0.00      RA0  N
ATOM   2447  H   ASP A 263      26.997   6.969  13.316  1.00  0.00      RA0  H
ATOM   2448  CA  ASP A 263      25.668   7.872  11.955  1.00  0.00      RA0  C
ATOM   2449  CB  ASP A 263      24.499   7.288  12.740  1.00  0.00      RA0  C
ATOM   2450  CG  ASP A 263      23.223   7.863  12.161  1.00  0.00      RA0  C
ATOM   2451  OD1 ASP A 263      23.178   8.075  10.951  1.00  0.00      RA0  O
ATOM   2452  OD2 ASP A 263      22.286   8.107  12.917  1.00  0.00      RA0  O
ATOM   2453  C   ASP A 263      25.683   9.379  12.085  1.00  0.00      RA0  C
ATOM   2454  O   ASP A 263      26.083   9.924  13.117  1.00  0.00      RA0  O
ATOM   2455  N   PHE A 264      25.256  10.062  11.034  1.00  0.00      RA0  N
ATOM   2456  H   PHE A 264      24.737   9.564  10.332  1.00  0.00      RA0  H
ATOM   2457  CA  PHE A 264      25.059  11.496  11.096  1.00  0.00      RA0  C
ATOM   2458  CB  PHE A 264      26.328  12.290  10.750  1.00  0.00      RA0  C
ATOM   2459  CG  PHE A 264      26.770  12.141   9.312  1.00  0.00      RA0  C
ATOM   2460  CD1 PHE A 264      26.258  12.983   8.331  1.00  0.00      RA0  C
ATOM   2461  CD2 PHE A 264      27.723  11.188   8.974  1.00  0.00      RA0  C
ATOM   2462  CE1 PHE A 264      26.730  12.904   7.026  1.00  0.00      RA0  C
ATOM   2463  CE2 PHE A 264      28.203  11.114   7.671  1.00  0.00      RA0  C
ATOM   2464  CZ  PHE A 264      27.721  11.986   6.701  1.00  0.00      RA0  C
ATOM   2465  C   PHE A 264      23.870  11.875  10.224  1.00  0.00      RA0  C
ATOM   2466  O   PHE A 264      23.512  11.145   9.305  1.00  0.00      RA0  O
ATOM   2467  N   ILE A 265      23.266  13.012  10.523  1.00  0.00      RA0  N
ATOM   2468  H   ILE A 265      23.693  13.594  11.218  1.00  0.00      RA0  H
ATOM   2469  CA  ILE A 265      22.069  13.439   9.815  1.00  0.00      RA0  C
ATOM   2470  CB  ILE A 265      21.449  14.656  10.504  1.00  0.00      RA0  C
ATOM   2471  CG2 ILE A 265      20.095  15.011   9.885  1.00  0.00      RA0  C
ATOM   2472  CG1 ILE A 265      21.355  14.462  12.015  1.00  0.00      RA0  C
ATOM   2473  CD1 ILE A 265      20.969  15.751  12.738  1.00  0.00      RA0  C
ATOM   2474  C   ILE A 265      22.411  13.803   8.383  1.00  0.00      RA0  C
ATOM   2475  O   ILE A 265      23.336  14.573   8.142  1.00  0.00      RA0  O
ATOM   2476  N   GLY A 266      21.694  13.189   7.447  1.00  0.00      RA0  N
ATOM   2477  H   GLY A 266      21.034  12.482   7.702  1.00  0.00      RA0  H
ATOM   2478  CA  GLY A 266      21.956  13.377   6.009  1.00  0.00      RA0  C
ATOM   2479  C   GLY A 266      22.772  12.263   5.385  1.00  0.00      RA0  C
ATOM   2480  O   GLY A 266      22.902  12.218   4.166  1.00  0.00      RA0  O
ATOM   2481  N   ARG A 267      23.273  11.338   6.203  1.00  0.00      RA0  N
ATOM   2482  H   ARG A 267      23.029  11.332   7.175  1.00  0.00      RA0  H
ATOM   2483  CA  ARG A 267      24.264  10.372   5.743  1.00  0.00      RA0  C
ATOM   2484  CB  ARG A 267      24.869   9.444   6.809  1.00  0.00      RA0  C
ATOM   2485  CG  ARG A 267      26.008   8.691   6.098  1.00  0.00      RA0  C
ATOM   2486  CD  ARG A 267      26.882   7.687   6.854  1.00  0.00      RA0  C
ATOM   2487  NE  ARG A 267      27.855   7.135   5.903  1.00  0.00      RA0  N
ATOM   2488  HE  ARG A 267      27.549   7.021   4.948  1.00  0.00      RA0  H
ATOM   2489  CZ  ARG A 267      29.138   6.826   6.258  1.00  0.00      RA0  C
ATOM   2490  NH1 ARG A 267      29.547   6.969   7.541  1.00  0.00      RA0  N
ATOM   2491 HH11 ARG A 267      30.517   6.830   7.786  1.00  0.00      RA0  H
ATOM   2492 HH12 ARG A 267      28.916   7.210   8.288  1.00  0.00      RA0  H
ATOM   2493  NH2 ARG A 267      29.987   6.392   5.301  1.00  0.00      RA0  N
ATOM   2494 HH21 ARG A 267      30.947   6.145   5.513  1.00  0.00      RA0  H
ATOM   2495 HH22 ARG A 267      29.693   6.318   4.333  1.00  0.00      RA0  H
ATOM   2496  C   ARG A 267      23.779   9.532   4.586  1.00  0.00      RA0  C
ATOM   2497  O   ARG A 267      24.436   9.471   3.571  1.00  0.00      RA0  O
ATOM   2498  N   GLU A 268      22.630   8.882   4.712  1.00  0.00      RA0  N
ATOM   2499  H   GLU A 268      22.002   9.192   5.429  1.00  0.00      RA0  H
ATOM   2500  CA  GLU A 268      22.198   7.978   3.636  1.00  0.00      RA0  C
ATOM   2501  CB  GLU A 268      21.050   7.069   4.105  1.00  0.00      RA0  C
ATOM   2502  CG  GLU A 268      20.198   7.598   5.271  1.00  0.00      RA0  C
ATOM   2503  CD  GLU A 268      19.671   8.981   4.951  1.00  0.00      RA0  C
ATOM   2504  OE1 GLU A 268      18.835   9.094   4.064  1.00  0.00      RA0  O
ATOM   2505  OE2 GLU A 268      20.152   9.951   5.539  1.00  0.00      RA0  O
ATOM   2506  C   GLU A 268      21.822   8.751   2.370  1.00  0.00      RA0  C
ATOM   2507  O   GLU A 268      22.071   8.283   1.265  1.00  0.00      RA0  O
ATOM   2508  N   ALA A 269      21.224   9.927   2.516  1.00  0.00      RA0  N
ATOM   2509  H   ALA A 269      20.861  10.172   3.423  1.00  0.00      RA0  H
ATOM   2510  CA  ALA A 269      20.878  10.736   1.313  1.00  0.00      RA0  C
ATOM   2511  CB  ALA A 269      20.114  11.983   1.728  1.00  0.00      RA0  C
ATOM   2512  C   ALA A 269      22.157  11.136   0.573  1.00  0.00      RA0  C
ATOM   2513  O   ALA A 269      22.237  11.113  -0.660  1.00  0.00      RA0  O
ATOM   2514  N   LEU A 270      23.169  11.466   1.347  1.00  0.00      RA0  N
ATOM   2515  H   LEU A 270      23.043  11.435   2.342  1.00  0.00      RA0  H
ATOM   2516  CA  LEU A 270      24.458  11.851   0.806  1.00  0.00      RA0  C
ATOM   2517  CB  LEU A 270      25.342  12.388   1.922  1.00  0.00      RA0  C
ATOM   2518  CG  LEU A 270      26.191  13.542   1.415  1.00  0.00      RA0  C
ATOM   2519  CD1 LEU A 270      25.327  14.573   0.696  1.00  0.00      RA0  C
ATOM   2520  CD2 LEU A 270      27.013  14.164   2.536  1.00  0.00      RA0  C
ATOM   2521  C   LEU A 270      25.115  10.691   0.071  1.00  0.00      RA0  C
ATOM   2522  O   LEU A 270      25.678  10.870  -1.011  1.00  0.00      RA0  O
ATOM   2523  N   GLU A 271      25.041   9.490   0.650  1.00  0.00      RA0  N
ATOM   2524  H   GLU A 271      24.591   9.395   1.540  1.00  0.00      RA0  H
ATOM   2525  CA  GLU A 271      25.599   8.306   0.008  1.00  0.00      RA0  C
ATOM   2526  CB  GLU A 271      25.667   7.094   0.949  1.00  0.00      RA0  C
ATOM   2527  CG  GLU A 271      26.601   7.260   2.171  1.00  0.00      RA0  C
ATOM   2528  CD  GLU A 271      28.101   7.185   1.854  1.00  0.00      RA0  C
ATOM   2529  OE1 GLU A 271      28.883   6.884   2.761  1.00  0.00      RA0  O
ATOM   2530  OE2 GLU A 271      28.513   7.436   0.723  1.00  0.00      RA0  O
ATOM   2531  C   GLU A 271      24.949   8.043  -1.335  1.00  0.00      RA0  C
ATOM   2532  O   GLU A 271      25.613   7.631  -2.296  1.00  0.00      RA0  O
ATOM   2533  N   VAL A 272      23.629   8.230  -1.400  1.00  0.00      RA0  N
ATOM   2534  H   VAL A 272      23.132   8.487  -0.569  1.00  0.00      RA0  H
ATOM   2535  CA  VAL A 272      22.913   8.064  -2.654  1.00  0.00      RA0  C
ATOM   2536  CB  VAL A 272      21.402   8.116  -2.422  1.00  0.00      RA0  C
ATOM   2537  CG1 VAL A 272      20.625   8.091  -3.740  1.00  0.00      RA0  C
ATOM   2538  CG2 VAL A 272      20.970   6.981  -1.492  1.00  0.00      RA0  C
ATOM   2539  C   VAL A 272      23.351   9.134  -3.669  1.00  0.00      RA0  C
ATOM   2540  O   VAL A 272      23.580   8.838  -4.844  1.00  0.00      RA0  O
ATOM   2541  N   GLN A 273      23.486  10.370  -3.202  1.00  0.00      RA0  N
ATOM   2542  H   GLN A 273      23.316  10.531  -2.228  1.00  0.00      RA0  H
ATOM   2543  CA  GLN A 273      23.943  11.461  -4.065  1.00  0.00      RA0  C
ATOM   2544  CB  GLN A 273      23.824  12.777  -3.301  1.00  0.00      RA0  C
ATOM   2545  CG  GLN A 273      22.339  13.056  -3.050  1.00  0.00      RA0  C
ATOM   2546  CD  GLN A 273      22.165  14.025  -1.901  1.00  0.00      RA0  C
ATOM   2547  OE1 GLN A 273      23.026  14.852  -1.626  1.00  0.00      RA0  O
ATOM   2548  NE2 GLN A 273      20.990  13.892  -1.260  1.00  0.00      RA0  N
ATOM   2549 HE21 GLN A 273      20.381  13.135  -1.498  1.00  0.00      RA0  H
ATOM   2550 HE22 GLN A 273      20.662  14.496  -0.526  1.00  0.00      RA0  H
ATOM   2551  C   GLN A 273      25.334  11.173  -4.634  1.00  0.00      RA0  C
ATOM   2552  O   GLN A 273      25.568  11.387  -5.817  1.00  0.00      RA0  O
ATOM   2553  N   ARG A 274      26.231  10.646  -3.796  1.00  0.00      RA0  N
ATOM   2554  H   ARG A 274      25.968  10.451  -2.851  1.00  0.00      RA0  H
ATOM   2555  CA  ARG A 274      27.565  10.283  -4.262  1.00  0.00      RA0  C
ATOM   2556  CB  ARG A 274      28.432   9.920  -3.040  1.00  0.00      RA0  C
ATOM   2557  CG  ARG A 274      29.872   9.504  -3.364  1.00  0.00      RA0  C
ATOM   2558  CD  ARG A 274      30.853   9.563  -2.178  1.00  0.00      RA0  C
ATOM   2559  NE  ARG A 274      30.564   8.612  -1.098  1.00  0.00      RA0  N
ATOM   2560  HE  ARG A 274      29.611   8.335  -0.907  1.00  0.00      RA0  H
ATOM   2561  CZ  ARG A 274      31.554   8.189  -0.256  1.00  0.00      RA0  C
ATOM   2562  NH1 ARG A 274      32.818   8.597  -0.445  1.00  0.00      RA0  N
ATOM   2563 HH11 ARG A 274      33.596   8.375   0.163  1.00  0.00      RA0  H
ATOM   2564 HH12 ARG A 274      33.052   9.185  -1.216  1.00  0.00      RA0  H
ATOM   2565  NH2 ARG A 274      31.265   7.383   0.774  1.00  0.00      RA0  N
ATOM   2566 HH21 ARG A 274      31.973   6.997   1.364  1.00  0.00      RA0  H
ATOM   2567 HH22 ARG A 274      30.296   7.156   0.992  1.00  0.00      RA0  H
ATOM   2568  C   ARG A 274      27.530   9.170  -5.311  1.00  0.00      RA0  C
ATOM   2569  O   ARG A 274      28.216   9.245  -6.333  1.00  0.00      RA0  O
ATOM   2570  N   GLU A 275      26.704   8.163  -5.069  1.00  0.00      RA0  N
ATOM   2571  H   GLU A 275      26.190   8.116  -4.208  1.00  0.00      RA0  H
ATOM   2572  CA  GLU A 275      26.486   7.079  -6.026  1.00  0.00      RA0  C
ATOM   2573  CB  GLU A 275      25.542   6.012  -5.470  1.00  0.00      RA0  C
ATOM   2574  CG  GLU A 275      26.137   5.187  -4.328  1.00  0.00      RA0  C
ATOM   2575  CD  GLU A 275      25.139   4.126  -3.910  1.00  0.00      RA0  C
ATOM   2576  OE1 GLU A 275      23.976   4.464  -3.691  1.00  0.00      RA0  O
ATOM   2577  OE2 GLU A 275      25.525   2.961  -3.815  1.00  0.00      RA0  O
ATOM   2578  C   GLU A 275      25.951   7.572  -7.361  1.00  0.00      RA0  C
ATOM   2579  O   GLU A 275      26.364   7.113  -8.426  1.00  0.00      RA0  O
ATOM   2580  N   HIS A 276      24.971   8.463  -7.308  1.00  0.00      RA0  N
ATOM   2581  H   HIS A 276      24.689   8.814  -6.415  1.00  0.00      RA0  H
ATOM   2582  CA  HIS A 276      24.309   8.917  -8.514  1.00  0.00      RA0  C
ATOM   2583  CB  HIS A 276      22.936   9.506  -8.184  1.00  0.00      RA0  C
ATOM   2584  CG  HIS A 276      21.873   8.436  -8.118  1.00  0.00      RA0  C
ATOM   2585  ND1 HIS A 276      20.681   8.561  -8.731  1.00  0.00      RA0  N
ATOM   2586  HD1 HIS A 276      20.391   9.324  -9.271  1.00  0.00      RA0  H
ATOM   2587  CD2 HIS A 276      21.911   7.207  -7.452  1.00  0.00      RA0  C
ATOM   2588  NE2 HIS A 276      20.720   6.594  -7.674  1.00  0.00      RA0  N
ATOM   2589  CE1 HIS A 276      19.966   7.425  -8.459  1.00  0.00      RA0  C
ATOM   2590  C   HIS A 276      25.104   9.966  -9.265  1.00  0.00      RA0  C
ATOM   2591  O   HIS A 276      24.933  10.098 -10.475  1.00  0.00      RA0  O
ATOM   2592  N   GLY A 277      25.919  10.718  -8.523  1.00  0.00      RA0  N
ATOM   2593  H   GLY A 277      25.924  10.595  -7.531  1.00  0.00      RA0  H
ATOM   2594  CA  GLY A 277      26.588  11.904  -9.048  1.00  0.00      RA0  C
ATOM   2595  C   GLY A 277      25.760  13.145  -8.814  1.00  0.00      RA0  C
ATOM   2596  O   GLY A 277      24.514  13.078  -8.742  1.00  0.00      RA0  O
ATOM   2597  N   THR A 278      26.440  14.288  -8.703  1.00  0.00      RA0  N
ATOM   2598  H   THR A 278      27.435  14.323  -8.743  1.00  0.00      RA0  H
ATOM   2599  CA  THR A 278      25.757  15.568  -8.526  1.00  0.00      RA0  C
ATOM   2600  CB  THR A 278      26.009  15.878  -7.062  1.00  0.00      RA0  C
ATOM   2601  OG1 THR A 278      27.146  15.104  -6.648  1.00  0.00      RA0  O
ATOM   2602  HG1 THR A 278      27.909  15.585  -6.948  1.00  0.00      RA0  H
ATOM   2603  CG2 THR A 278      24.803  15.553  -6.177  1.00  0.00      RA0  C
ATOM   2604  C   THR A 278      26.320  16.617  -9.470  1.00  0.00      RA0  C
ATOM   2605  O   THR A 278      27.309  16.391 -10.188  1.00  0.00      RA0  O
ATOM   2606  N   GLU A 279      25.679  17.769  -9.444  1.00  0.00      RA0  N
ATOM   2607  H   GLU A 279      24.894  17.879  -8.839  1.00  0.00      RA0  H
ATOM   2608  CA  GLU A 279      26.239  18.968 -10.038  1.00  0.00      RA0  C
ATOM   2609  CB  GLU A 279      25.305  20.162  -9.881  1.00  0.00      RA0  C
ATOM   2610  CG  GLU A 279      23.872  20.011 -10.369  1.00  0.00      RA0  C
ATOM   2611  CD  GLU A 279      23.155  21.263  -9.915  1.00  0.00      RA0  C
ATOM   2612  OE1 GLU A 279      21.959  21.220  -9.649  1.00  0.00      RA0  O
ATOM   2613  OE2 GLU A 279      23.805  22.294  -9.774  1.00  0.00      RA0  O
ATOM   2614  C   GLU A 279      27.507  19.356  -9.262  1.00  0.00      RA0  C
ATOM   2615  O   GLU A 279      27.809  18.772  -8.218  1.00  0.00      RA0  O
ATOM   2616  N   LYS A 280      28.275  20.295  -9.804  1.00  0.00      RA0  N
ATOM   2617  H   LYS A 280      28.005  20.779 -10.641  1.00  0.00      RA0  H
ATOM   2618  CA  LYS A 280      29.527  20.680  -9.184  1.00  0.00      RA0  C
ATOM   2619  CB  LYS A 280      30.715  19.931  -9.779  1.00  0.00      RA0  C
ATOM   2620  CG  LYS A 280      30.981  20.176 -11.261  1.00  0.00      RA0  C
ATOM   2621  CD  LYS A 280      32.113  19.250 -11.689  1.00  0.00      RA0  C
ATOM   2622  CE  LYS A 280      32.415  19.253 -13.181  1.00  0.00      RA0  C
ATOM   2623  NZ  LYS A 280      33.166  18.024 -13.452  1.00  0.00      RA0  N
ATOM   2624  HZ1 LYS A 280      33.051  17.720 -14.443  1.00  0.00      RA0  H
ATOM   2625  HZ2 LYS A 280      34.159  18.045 -13.167  1.00  0.00      RA0  H
ATOM   2626  HZ3 LYS A 280      32.681  17.245 -12.953  1.00  0.00      RA0  H
ATOM   2627  C   LYS A 280      29.683  22.178  -9.211  1.00  0.00      RA0  C
ATOM   2628  O   LYS A 280      29.246  22.849 -10.129  1.00  0.00      RA0  O
ATOM   2629  N   LEU A 281      30.353  22.677  -8.200  1.00  0.00      RA0  N
ATOM   2630  H   LEU A 281      30.813  22.065  -7.560  1.00  0.00      RA0  H
ATOM   2631  CA  LEU A 281      30.658  24.089  -8.112  1.00  0.00      RA0  C
ATOM   2632  CB  LEU A 281      30.677  24.519  -6.646  1.00  0.00      RA0  C
ATOM   2633  CG  LEU A 281      30.818  26.026  -6.430  1.00  0.00      RA0  C
ATOM   2634  CD1 LEU A 281      29.547  26.777  -6.823  1.00  0.00      RA0  C
ATOM   2635  CD2 LEU A 281      31.232  26.356  -4.997  1.00  0.00      RA0  C
ATOM   2636  C   LEU A 281      32.011  24.336  -8.760  1.00  0.00      RA0  C
ATOM   2637  O   LEU A 281      33.034  23.759  -8.374  1.00  0.00      RA0  O
ATOM   2638  N   VAL A 282      32.001  25.160  -9.805  1.00  0.00      RA0  N
ATOM   2639  H   VAL A 282      31.163  25.646 -10.038  1.00  0.00      RA0  H
ATOM   2640  CA  VAL A 282      33.204  25.528 -10.522  1.00  0.00      RA0  C
ATOM   2641  CB  VAL A 282      33.128  25.104 -11.991  1.00  0.00      RA0  C
ATOM   2642  CG1 VAL A 282      33.009  23.586 -12.123  1.00  0.00      RA0  C
ATOM   2643  CG2 VAL A 282      32.015  25.856 -12.726  1.00  0.00      RA0  C
ATOM   2644  C   VAL A 282      33.445  27.044 -10.439  1.00  0.00      RA0  C
ATOM   2645  O   VAL A 282      32.574  27.810 -10.004  1.00  0.00      RA0  O
ATOM   2646  N   GLY A 283      34.626  27.468 -10.858  1.00  0.00      RA0  N
ATOM   2647  H   GLY A 283      35.246  26.815 -11.293  1.00  0.00      RA0  H
ATOM   2648  CA  GLY A 283      34.939  28.875 -11.012  1.00  0.00      RA0  C
ATOM   2649  C   GLY A 283      34.754  29.281 -12.453  1.00  0.00      RA0  C
ATOM   2650  O   GLY A 283      34.875  28.456 -13.373  1.00  0.00      RA0  O
ATOM   2651  N   LEU A 284      34.425  30.550 -12.656  1.00  0.00      RA0  N
ATOM   2652  H   LEU A 284      34.307  31.167 -11.875  1.00  0.00      RA0  H
ATOM   2653  CA  LEU A 284      34.368  31.156 -13.992  1.00  0.00      RA0  C
ATOM   2654  CB  LEU A 284      32.943  31.552 -14.376  1.00  0.00      RA0  C
ATOM   2655  CG  LEU A 284      31.932  30.409 -14.451  1.00  0.00      RA0  C
ATOM   2656  CD1 LEU A 284      30.536  30.951 -14.753  1.00  0.00      RA0  C
ATOM   2657  CD2 LEU A 284      32.343  29.327 -15.449  1.00  0.00      RA0  C
ATOM   2658  C   LEU A 284      35.194  32.425 -13.939  1.00  0.00      RA0  C
ATOM   2659  O   LEU A 284      35.170  33.133 -12.939  1.00  0.00      RA0  O
ATOM   2660  N   VAL A 285      35.932  32.657 -15.018  1.00  0.00      RA0  N
ATOM   2661  H   VAL A 285      35.883  32.011 -15.783  1.00  0.00      RA0  H
ATOM   2662  CA  VAL A 285      36.717  33.865 -15.231  1.00  0.00      RA0  C
ATOM   2663  CB  VAL A 285      38.197  33.470 -15.270  1.00  0.00      RA0  C
ATOM   2664  CG1 VAL A 285      39.081  34.564 -15.870  1.00  0.00      RA0  C
ATOM   2665  CG2 VAL A 285      38.673  33.014 -13.890  1.00  0.00      RA0  C
ATOM   2666  C   VAL A 285      36.307  34.525 -16.554  1.00  0.00      RA0  C
ATOM   2667  O   VAL A 285      36.271  33.894 -17.616  1.00  0.00      RA0  O
ATOM   2668  N   MSE A 286      36.020  35.818 -16.490  1.00  0.00      RA0  N
ATOM   2669  H   MSE A 286      36.097  36.317 -15.621  1.00  0.00      RA0  H
ATOM   2670  CA  MSE A 286      35.698  36.579 -17.670  1.00  0.00      RA0  C
ATOM   2671  CB  MSE A 286      34.251  37.051 -17.628  1.00  0.00      RA0  C
ATOM   2672  CG  MSE A 286      33.828  37.713 -18.937  1.00  0.00      RA0  C
ATOM   2673  SE  MSE A 286      32.114  38.244 -18.876  1.00  0.00      RA0  S
ATOM   2674  CE  MSE A 286      32.310  39.490 -17.604  1.00  0.00      RA0  C
ATOM   2675  C   MSE A 286      36.644  37.771 -17.754  1.00  0.00      RA0  C
ATOM   2676  O   MSE A 286      36.491  38.724 -17.011  1.00  0.00      RA0  O
ATOM   2677  N   THR A 287      37.660  37.670 -18.609  1.00  0.00      RA0  N
ATOM   2678  H   THR A 287      37.820  36.825 -19.119  1.00  0.00      RA0  H
ATOM   2679  CA  THR A 287      38.602  38.789 -18.835  1.00  0.00      RA0  C
ATOM   2680  CB  THR A 287      39.802  38.096 -19.435  1.00  0.00      RA0  C
ATOM   2681  OG1 THR A 287      39.698  36.707 -19.086  1.00  0.00      RA0  O
ATOM   2682  HG1 THR A 287      40.499  36.293 -19.386  1.00  0.00      RA0  H
ATOM   2683  CG2 THR A 287      41.127  38.696 -18.963  1.00  0.00      RA0  C
ATOM   2684  C   THR A 287      38.007  39.900 -19.698  1.00  0.00      RA0  C
ATOM   2685  O   THR A 287      38.496  41.041 -19.694  1.00  0.00      RA0  O
ATOM   2686  N   GLU A 288      36.976  39.563 -20.459  1.00  0.00      RA0  N
ATOM   2687  H   GLU A 288      36.562  38.662 -20.352  1.00  0.00      RA0  H
ATOM   2688  CA  GLU A 288      36.258  40.542 -21.252  1.00  0.00      RA0  C
ATOM   2689  CB  GLU A 288      35.286  39.890 -22.256  1.00  0.00      RA0  C
ATOM   2690  CG  GLU A 288      35.177  40.576 -23.640  1.00  0.00      RA0  C
ATOM   2691  CD  GLU A 288      33.817  41.227 -23.904  1.00  0.00      RA0  C
ATOM   2692  OE1 GLU A 288      33.467  42.180 -23.214  1.00  0.00      RA0  O
ATOM   2693  OE2 GLU A 288      33.093  40.806 -24.817  1.00  0.00      RA0  O
ATOM   2694  C   GLU A 288      35.578  41.524 -20.326  1.00  0.00      RA0  C
ATOM   2695  O   GLU A 288      35.261  41.196 -19.186  1.00  0.00      RA0  O
ATOM   2696  N   LYS A 289      35.355  42.734 -20.814  1.00  0.00      RA0  N
ATOM   2697  H   LYS A 289      35.286  42.815 -21.810  1.00  0.00      RA0  H
ATOM   2698  CA  LYS A 289      34.808  43.781 -19.965  1.00  0.00      RA0  C
ATOM   2699  CB  LYS A 289      35.120  45.181 -20.485  1.00  0.00      RA0  C
ATOM   2700  CG  LYS A 289      36.650  45.300 -20.399  1.00  0.00      RA0  C
ATOM   2701  CD  LYS A 289      37.173  44.721 -19.070  1.00  0.00      RA0  C
ATOM   2702  CE  LYS A 289      38.674  44.409 -19.058  1.00  0.00      RA0  C
ATOM   2703  NZ  LYS A 289      38.931  43.249 -18.188  1.00  0.00      RA0  N
ATOM   2704  HZ1 LYS A 289      39.950  43.141 -18.017  1.00  0.00      RA0  H
ATOM   2705  HZ2 LYS A 289      38.448  43.343 -17.273  1.00  0.00      RA0  H
ATOM   2706  HZ3 LYS A 289      38.586  42.393 -18.677  1.00  0.00      RA0  H
ATOM   2707  C   LYS A 289      33.379  43.426 -19.595  1.00  0.00      RA0  C
ATOM   2708  O   LYS A 289      32.632  42.874 -20.400  1.00  0.00      RA0  O
ATOM   2709  N   GLY A 290      33.013  43.721 -18.356  1.00  0.00      RA0  N
ATOM   2710  H   GLY A 290      33.674  44.008 -17.663  1.00  0.00      RA0  H
ATOM   2711  CA  GLY A 290      31.687  43.389 -17.865  1.00  0.00      RA0  C
ATOM   2712  C   GLY A 290      31.833  42.752 -16.507  1.00  0.00      RA0  C
ATOM   2713  O   GLY A 290      32.950  42.444 -16.062  1.00  0.00      RA0  O
ATOM   2714  N   VAL A 291      30.708  42.562 -15.838  1.00  0.00      RA0  N
ATOM   2715  H   VAL A 291      29.805  42.745 -16.229  1.00  0.00      RA0  H
ATOM   2716  CA  VAL A 291      30.709  41.920 -14.517  1.00  0.00      RA0  C
ATOM   2717  CB  VAL A 291      30.399  42.936 -13.405  1.00  0.00      RA0  C
ATOM   2718  CG1 VAL A 291      30.405  42.275 -12.024  1.00  0.00      RA0  C
ATOM   2719  CG2 VAL A 291      31.357  44.130 -13.443  1.00  0.00      RA0  C
ATOM   2720  C   VAL A 291      29.698  40.769 -14.489  1.00  0.00      RA0  C
ATOM   2721  O   VAL A 291      28.548  40.905 -14.924  1.00  0.00      RA0  O
ATOM   2722  N   LEU A 292      30.166  39.625 -14.000  1.00  0.00      RA0  N
ATOM   2723  H   LEU A 292      31.054  39.641 -13.547  1.00  0.00      RA0  H
ATOM   2724  CA  LEU A 292      29.327  38.462 -13.794  1.00  0.00      RA0  C
ATOM   2725  CB  LEU A 292      30.204  37.231 -13.566  1.00  0.00      RA0  C
ATOM   2726  CG  LEU A 292      31.070  36.885 -14.778  1.00  0.00      RA0  C
ATOM   2727  CD1 LEU A 292      32.114  35.814 -14.457  1.00  0.00      RA0  C
ATOM   2728  CD2 LEU A 292      30.213  36.505 -15.986  1.00  0.00      RA0  C
ATOM   2729  C   LEU A 292      28.431  38.707 -12.569  1.00  0.00      RA0  C
ATOM   2730  O   LEU A 292      28.914  39.162 -11.524  1.00  0.00      RA0  O
ATOM   2731  N   ARG A 293      27.134  38.411 -12.709  1.00  0.00      RA0  N
ATOM   2732  H   ARG A 293      26.818  37.917 -13.517  1.00  0.00      RA0  H
ATOM   2733  CA  ARG A 293      26.157  38.651 -11.644  1.00  0.00      RA0  C
ATOM   2734  CB  ARG A 293      24.812  39.216 -12.088  1.00  0.00      RA0  C
ATOM   2735  CG  ARG A 293      24.546  40.564 -12.735  1.00  0.00      RA0  C
ATOM   2736  CD  ARG A 293      23.020  40.789 -12.674  1.00  0.00      RA0  C
ATOM   2737  NE  ARG A 293      22.258  39.624 -13.150  1.00  0.00      RA0  N
ATOM   2738  HE  ARG A 293      22.384  39.390 -14.118  1.00  0.00      RA0  H
ATOM   2739  CZ  ARG A 293      21.453  38.893 -12.296  1.00  0.00      RA0  C
ATOM   2740  NH1 ARG A 293      21.329  39.238 -10.997  1.00  0.00      RA0  N
ATOM   2741 HH11 ARG A 293      20.812  38.629 -10.356  1.00  0.00      RA0  H
ATOM   2742 HH12 ARG A 293      21.738  40.054 -10.592  1.00  0.00      RA0  H
ATOM   2743  NH2 ARG A 293      20.786  37.813 -12.752  1.00  0.00      RA0  N
ATOM   2744 HH21 ARG A 293      20.242  37.272 -12.087  1.00  0.00      RA0  H
ATOM   2745 HH22 ARG A 293      20.793  37.496 -13.699  1.00  0.00      RA0  H
ATOM   2746  C   ARG A 293      25.599  37.355 -11.079  1.00  0.00      RA0  C
ATOM   2747  O   ARG A 293      25.424  36.381 -11.806  1.00  0.00      RA0  O
ATOM   2748  N   ASN A 294      25.240  37.378  -9.799  1.00  0.00      RA0  N
ATOM   2749  H   ASN A 294      25.475  38.166  -9.233  1.00  0.00      RA0  H
ATOM   2750  CA  ASN A 294      24.497  36.266  -9.191  1.00  0.00      RA0  C
ATOM   2751  CB  ASN A 294      23.954  36.609  -7.802  1.00  0.00      RA0  C
ATOM   2752  CG  ASN A 294      25.054  36.835  -6.791  1.00  0.00      RA0  C
ATOM   2753  OD1 ASN A 294      26.241  36.885  -7.111  1.00  0.00      RA0  O
ATOM   2754  ND2 ASN A 294      24.578  37.010  -5.547  1.00  0.00      RA0  N
ATOM   2755 HD21 ASN A 294      23.594  36.944  -5.373  1.00  0.00      RA0  H
ATOM   2756 HD22 ASN A 294      25.148  37.188  -4.743  1.00  0.00      RA0  H
ATOM   2757  C   ASN A 294      23.291  35.885 -10.049  1.00  0.00      RA0  C
ATOM   2758  O   ASN A 294      22.611  36.762 -10.617  1.00  0.00      RA0  O
ATOM   2759  N   GLU A 295      23.046  34.590 -10.131  1.00  0.00      RA0  N
ATOM   2760  H   GLU A 295      23.677  33.960  -9.681  1.00  0.00      RA0  H
ATOM   2761  CA  GLU A 295      21.881  34.003 -10.797  1.00  0.00      RA0  C
ATOM   2762  CB  GLU A 295      20.473  34.488 -10.360  1.00  0.00      RA0  C
ATOM   2763  CG  GLU A 295      20.214  35.310  -9.088  1.00  0.00      RA0  C
ATOM   2764  CD  GLU A 295      20.030  36.770  -9.473  1.00  0.00      RA0  C
ATOM   2765  OE1 GLU A 295      19.421  37.044 -10.501  1.00  0.00      RA0  O
ATOM   2766  OE2 GLU A 295      20.530  37.654  -8.784  1.00  0.00      RA0  O
ATOM   2767  C   GLU A 295      21.911  34.023 -12.341  1.00  0.00      RA0  C
ATOM   2768  O   GLU A 295      20.986  33.530 -12.981  1.00  0.00      RA0  O
ATOM   2769  N   LEU A 296      22.949  34.586 -12.954  1.00  0.00      RA0  N
ATOM   2770  H   LEU A 296      23.690  34.969 -12.400  1.00  0.00      RA0  H
ATOM   2771  CA  LEU A 296      23.110  34.493 -14.398  1.00  0.00      RA0  C
ATOM   2772  CB  LEU A 296      24.350  35.305 -14.787  1.00  0.00      RA0  C
ATOM   2773  CG  LEU A 296      24.488  35.690 -16.260  1.00  0.00      RA0  C
ATOM   2774  CD1 LEU A 296      23.360  36.614 -16.723  1.00  0.00      RA0  C
ATOM   2775  CD2 LEU A 296      25.854  36.318 -16.535  1.00  0.00      RA0  C
ATOM   2776  C   LEU A 296      23.217  33.013 -14.834  1.00  0.00      RA0  C
ATOM   2777  O   LEU A 296      23.923  32.228 -14.197  1.00  0.00      RA0  O
ATOM   2778  N   PRO A 297      22.509  32.611 -15.885  1.00  0.00      RA0  N
ATOM   2779  CD  PRO A 297      21.466  33.367 -16.561  1.00  0.00      RA0  C
ATOM   2780  CA  PRO A 297      22.690  31.265 -16.443  1.00  0.00      RA0  C
ATOM   2781  CB  PRO A 297      21.585  31.186 -17.500  1.00  0.00      RA0  C
ATOM   2782  CG  PRO A 297      20.580  32.284 -17.157  1.00  0.00      RA0  C
ATOM   2783  C   PRO A 297      24.068  31.043 -17.084  1.00  0.00      RA0  C
ATOM   2784  O   PRO A 297      24.695  31.984 -17.585  1.00  0.00      RA0  O
ATOM   2785  N   VAL A 298      24.496  29.790 -17.072  1.00  0.00      RA0  N
ATOM   2786  H   VAL A 298      23.909  29.074 -16.682  1.00  0.00      RA0  H
ATOM   2787  CA  VAL A 298      25.767  29.376 -17.650  1.00  0.00      RA0  C
ATOM   2788  CB  VAL A 298      26.715  28.918 -16.538  1.00  0.00      RA0  C
ATOM   2789  CG1 VAL A 298      28.072  28.513 -17.106  1.00  0.00      RA0  C
ATOM   2790  CG2 VAL A 298      26.840  29.961 -15.429  1.00  0.00      RA0  C
ATOM   2791  C   VAL A 298      25.457  28.200 -18.559  1.00  0.00      RA0  C
ATOM   2792  O   VAL A 298      24.972  27.172 -18.079  1.00  0.00      RA0  O
ATOM   2793  N   ARG A 299      25.730  28.330 -19.853  1.00  0.00      RA0  N
ATOM   2794  H   ARG A 299      26.211  29.132 -20.202  1.00  0.00      RA0  H
ATOM   2795  CA  ARG A 299      25.339  27.304 -20.783  1.00  0.00      RA0  C
ATOM   2796  CB  ARG A 299      24.378  27.853 -21.827  1.00  0.00      RA0  C
ATOM   2797  CG  ARG A 299      23.052  28.212 -21.180  1.00  0.00      RA0  C
ATOM   2798  CD  ARG A 299      21.993  28.667 -22.174  1.00  0.00      RA0  C
ATOM   2799  NE  ARG A 299      20.737  28.781 -21.450  1.00  0.00      RA0  N
ATOM   2800  HE  ARG A 299      20.468  27.993 -20.876  1.00  0.00      RA0  H
ATOM   2801  CZ  ARG A 299      20.005  29.922 -21.441  1.00  0.00      RA0  C
ATOM   2802  NH1 ARG A 299      20.362  30.947 -22.251  1.00  0.00      RA0  N
ATOM   2803 HH11 ARG A 299      19.863  31.815 -22.279  1.00  0.00      RA0  H
ATOM   2804 HH12 ARG A 299      21.160  30.870 -22.859  1.00  0.00      RA0  H
ATOM   2805  NH2 ARG A 299      18.947  29.993 -20.610  1.00  0.00      RA0  N
ATOM   2806 HH21 ARG A 299      18.287  30.740 -20.555  1.00  0.00      RA0  H
ATOM   2807 HH22 ARG A 299      18.813  29.230 -19.941  1.00  0.00      RA0  H
ATOM   2808  C   ARG A 299      26.519  26.656 -21.488  1.00  0.00      RA0  C
ATOM   2809  O   ARG A 299      27.532  27.302 -21.806  1.00  0.00      RA0  O
ATOM   2810  N   PHE A 300      26.362  25.362 -21.718  1.00  0.00      RA0  N
ATOM   2811  H   PHE A 300      25.522  24.874 -21.453  1.00  0.00      RA0  H
ATOM   2812  CA  PHE A 300      27.330  24.589 -22.461  1.00  0.00      RA0  C
ATOM   2813  CB  PHE A 300      28.560  24.259 -21.599  1.00  0.00      RA0  C
ATOM   2814  CG  PHE A 300      28.188  23.446 -20.376  1.00  0.00      RA0  C
ATOM   2815  CD1 PHE A 300      27.742  24.080 -19.220  1.00  0.00      RA0  C
ATOM   2816  CD2 PHE A 300      28.308  22.060 -20.399  1.00  0.00      RA0  C
ATOM   2817  CE1 PHE A 300      27.435  23.335 -18.088  1.00  0.00      RA0  C
ATOM   2818  CE2 PHE A 300      28.002  21.314 -19.267  1.00  0.00      RA0  C
ATOM   2819  CZ  PHE A 300      27.577  21.952 -18.107  1.00  0.00      RA0  C
ATOM   2820  C   PHE A 300      26.674  23.306 -22.983  1.00  0.00      RA0  C
ATOM   2821  O   PHE A 300      25.535  22.967 -22.621  1.00  0.00      RA0  O
ATOM   2822  N   THR A 301      27.376  22.629 -23.884  1.00  0.00      RA0  N
ATOM   2823  H   THR A 301      28.281  22.908 -24.196  1.00  0.00      RA0  H
ATOM   2824  CA  THR A 301      26.934  21.344 -24.416  1.00  0.00      RA0  C
ATOM   2825  CB  THR A 301      26.796  21.600 -25.900  1.00  0.00      RA0  C
ATOM   2826  OG1 THR A 301      26.369  22.961 -26.069  1.00  0.00      RA0  O
ATOM   2827  HG1 THR A 301      26.258  23.088 -27.002  1.00  0.00      RA0  H
ATOM   2828  CG2 THR A 301      25.854  20.615 -26.592  1.00  0.00      RA0  C
ATOM   2829  C   THR A 301      27.989  20.306 -24.065  1.00  0.00      RA0  C
ATOM   2830  O   THR A 301      29.174  20.558 -24.288  1.00  0.00      RA0  O
ATOM   2831  N   ASP A 302      27.580  19.152 -23.528  1.00  0.00      RA0  N
ATOM   2832  H   ASP A 302      26.609  18.911 -23.479  1.00  0.00      RA0  H
ATOM   2833  CA  ASP A 302      28.564  18.123 -23.156  1.00  0.00      RA0  C
ATOM   2834  CB  ASP A 302      27.982  17.208 -22.073  1.00  0.00      RA0  C
ATOM   2835  CG  ASP A 302      27.501  15.918 -22.702  1.00  0.00      RA0  C
ATOM   2836  OD1 ASP A 302      26.587  15.943 -23.516  1.00  0.00      RA0  O
ATOM   2837  OD2 ASP A 302      28.093  14.879 -22.439  1.00  0.00      RA0  O
ATOM   2838  C   ASP A 302      28.993  17.345 -24.374  1.00  0.00      RA0  C
ATOM   2839  O   ASP A 302      28.489  17.576 -25.474  1.00  0.00      RA0  O
ATOM   2840  N   ALA A 303      29.948  16.438 -24.178  1.00  0.00      RA0  N
ATOM   2841  H   ALA A 303      30.082  16.120 -23.238  1.00  0.00      RA0  H
ATOM   2842  CA  ALA A 303      30.554  15.735 -25.303  1.00  0.00      RA0  C
ATOM   2843  CB  ALA A 303      31.693  14.836 -24.821  1.00  0.00      RA0  C
ATOM   2844  C   ALA A 303      29.544  14.886 -26.056  1.00  0.00      RA0  C
ATOM   2845  O   ALA A 303      29.715  14.642 -27.238  1.00  0.00      RA0  O
ATOM   2846  N   GLN A 304      28.482  14.467 -25.370  1.00  0.00      RA0  N
ATOM   2847  H   GLN A 304      28.326  14.778 -24.428  1.00  0.00      RA0  H
ATOM   2848  CA  GLN A 304      27.435  13.648 -25.963  1.00  0.00      RA0  C
ATOM   2849  CB  GLN A 304      26.869  12.648 -24.958  1.00  0.00      RA0  C
ATOM   2850  CG  GLN A 304      27.421  11.233 -25.182  1.00  0.00      RA0  C
ATOM   2851  CD  GLN A 304      28.911  11.136 -24.888  1.00  0.00      RA0  C
ATOM   2852  OE1 GLN A 304      29.323  10.681 -23.827  1.00  0.00      RA0  O
ATOM   2853  NE2 GLN A 304      29.712  11.506 -25.907  1.00  0.00      RA0  N
ATOM   2854 HE21 GLN A 304      29.341  11.917 -26.743  1.00  0.00      RA0  H
ATOM   2855 HE22 GLN A 304      30.703  11.401 -25.845  1.00  0.00      RA0  H
ATOM   2856  C   GLN A 304      26.352  14.498 -26.663  1.00  0.00      RA0  C
ATOM   2857  O   GLN A 304      25.423  13.951 -27.245  1.00  0.00      RA0  O
ATOM   2858  N   GLY A 305      26.476  15.823 -26.599  1.00  0.00      RA0  N
ATOM   2859  H   GLY A 305      27.161  16.212 -25.979  1.00  0.00      RA0  H
ATOM   2860  CA  GLY A 305      25.537  16.742 -27.241  1.00  0.00      RA0  C
ATOM   2861  C   GLY A 305      24.366  17.210 -26.386  1.00  0.00      RA0  C
ATOM   2862  O   GLY A 305      23.473  17.922 -26.886  1.00  0.00      RA0  O
ATOM   2863  N   ASN A 306      24.350  16.828 -25.110  1.00  0.00      RA0  N
ATOM   2864  H   ASN A 306      25.163  16.389 -24.728  1.00  0.00      RA0  H
ATOM   2865  CA  ASN A 306      23.293  17.265 -24.215  1.00  0.00      RA0  C
ATOM   2866  CB  ASN A 306      23.331  16.528 -22.875  1.00  0.00      RA0  C
ATOM   2867  CG  ASN A 306      23.103  15.043 -23.023  1.00  0.00      RA0  C
ATOM   2868  OD1 ASN A 306      21.979  14.578 -23.195  1.00  0.00      RA0  O
ATOM   2869  ND2 ASN A 306      24.231  14.318 -22.917  1.00  0.00      RA0  N
ATOM   2870 HD21 ASN A 306      25.122  14.780 -22.796  1.00  0.00      RA0  H
ATOM   2871 HD22 ASN A 306      24.261  13.322 -22.956  1.00  0.00      RA0  H
ATOM   2872  C   ASN A 306      23.555  18.737 -23.892  1.00  0.00      RA0  C
ATOM   2873  O   ASN A 306      24.662  19.087 -23.502  1.00  0.00      RA0  O
ATOM   2874  N   GLN A 307      22.558  19.592 -24.094  1.00  0.00      RA0  N
ATOM   2875  H   GLN A 307      21.655  19.226 -24.309  1.00  0.00      RA0  H
ATOM   2876  CA  GLN A 307      22.691  21.008 -23.702  1.00  0.00      RA0  C
ATOM   2877  CB  GLN A 307      21.764  21.849 -24.569  1.00  0.00      RA0  C
ATOM   2878  CG  GLN A 307      22.133  21.628 -26.035  1.00  0.00      RA0  C
ATOM   2879  CD  GLN A 307      21.079  22.227 -26.935  1.00  0.00      RA0  C
ATOM   2880  OE1 GLN A 307      20.596  23.334 -26.731  1.00  0.00      RA0  O
ATOM   2881  NE2 GLN A 307      20.740  21.412 -27.949  1.00  0.00      RA0  N
ATOM   2882 HE21 GLN A 307      21.189  20.521 -28.045  1.00  0.00      RA0  H
ATOM   2883 HE22 GLN A 307      20.046  21.674 -28.619  1.00  0.00      RA0  H
ATOM   2884  C   GLN A 307      22.391  21.139 -22.219  1.00  0.00      RA0  C
ATOM   2885  O   GLN A 307      21.406  20.566 -21.713  1.00  0.00      RA0  O
ATOM   2886  N   HIS A 308      23.245  21.895 -21.530  1.00  0.00      RA0  N
ATOM   2887  H   HIS A 308      23.929  22.439 -22.011  1.00  0.00      RA0  H
ATOM   2888  CA  HIS A 308      23.174  22.063 -20.094  1.00  0.00      RA0  C
ATOM   2889  CB  HIS A 308      24.328  21.329 -19.424  1.00  0.00      RA0  C
ATOM   2890  CG  HIS A 308      24.069  19.839 -19.448  1.00  0.00      RA0  C
ATOM   2891  ND1 HIS A 308      22.864  19.285 -19.693  1.00  0.00      RA0  N
ATOM   2892  HD1 HIS A 308      22.036  19.745 -19.961  1.00  0.00      RA0  H
ATOM   2893  CD2 HIS A 308      24.988  18.816 -19.200  1.00  0.00      RA0  C
ATOM   2894  NE2 HIS A 308      24.319  17.641 -19.292  1.00  0.00      RA0  N
ATOM   2895  CE1 HIS A 308      23.016  17.929 -19.594  1.00  0.00      RA0  C
ATOM   2896  C   HIS A 308      23.109  23.530 -19.723  1.00  0.00      RA0  C
ATOM   2897  O   HIS A 308      23.609  24.399 -20.439  1.00  0.00      RA0  O
ATOM   2898  N   GLU A 309      22.458  23.777 -18.599  1.00  0.00      RA0  N
ATOM   2899  H   GLU A 309      22.043  23.057 -18.043  1.00  0.00      RA0  H
ATOM   2900  CA  GLU A 309      22.377  25.103 -18.018  1.00  0.00      RA0  C
ATOM   2901  CB  GLU A 309      21.026  25.744 -18.358  1.00  0.00      RA0  C
ATOM   2902  CG  GLU A 309      20.878  27.193 -17.884  1.00  0.00      RA0  C
ATOM   2903  CD  GLU A 309      19.683  27.839 -18.564  1.00  0.00      RA0  C
ATOM   2904  OE1 GLU A 309      19.204  27.320 -19.568  1.00  0.00      RA0  O
ATOM   2905  OE2 GLU A 309      19.254  28.909 -18.147  1.00  0.00      RA0  O
ATOM   2906  C   GLU A 309      22.650  25.033 -16.528  1.00  0.00      RA0  C
ATOM   2907  O   GLU A 309      21.931  24.375 -15.789  1.00  0.00      RA0  O
ATOM   2908  N   GLY A 310      23.709  25.710 -16.106  1.00  0.00      RA0  N
ATOM   2909  H   GLY A 310      24.196  26.264 -16.769  1.00  0.00      RA0  H
ATOM   2910  CA  GLY A 310      23.991  25.941 -14.712  1.00  0.00      RA0  C
ATOM   2911  C   GLY A 310      23.645  27.360 -14.335  1.00  0.00      RA0  C
ATOM   2912  O   GLY A 310      22.960  28.061 -15.068  1.00  0.00      RA0  O
ATOM   2913  N   ILE A 311      24.158  27.787 -13.192  1.00  0.00      RA0  N
ATOM   2914  H   ILE A 311      24.730  27.186 -12.626  1.00  0.00      RA0  H
ATOM   2915  CA  ILE A 311      23.850  29.107 -12.679  1.00  0.00      RA0  C
ATOM   2916  CB  ILE A 311      22.547  29.011 -11.872  1.00  0.00      RA0  C
ATOM   2917  CG2 ILE A 311      22.662  27.990 -10.736  1.00  0.00      RA0  C
ATOM   2918  CG1 ILE A 311      22.062  30.374 -11.389  1.00  0.00      RA0  C
ATOM   2919  CD1 ILE A 311      20.733  30.280 -10.639  1.00  0.00      RA0  C
ATOM   2920  C   ILE A 311      24.996  29.670 -11.857  1.00  0.00      RA0  C
ATOM   2921  O   ILE A 311      25.632  28.948 -11.116  1.00  0.00      RA0  O
ATOM   2922  N   ILE A 312      25.275  30.961 -12.016  1.00  0.00      RA0  N
ATOM   2923  H   ILE A 312      24.705  31.495 -12.641  1.00  0.00      RA0  H
ATOM   2924  CA  ILE A 312      26.184  31.649 -11.097  1.00  0.00      RA0  C
ATOM   2925  CB  ILE A 312      26.552  33.020 -11.666  1.00  0.00      RA0  C
ATOM   2926  CG2 ILE A 312      27.362  33.857 -10.677  1.00  0.00      RA0  C
ATOM   2927  CG1 ILE A 312      27.295  32.844 -12.988  1.00  0.00      RA0  C
ATOM   2928  CD1 ILE A 312      27.766  34.170 -13.581  1.00  0.00      RA0  C
ATOM   2929  C   ILE A 312      25.583  31.771  -9.706  1.00  0.00      RA0  C
ATOM   2930  O   ILE A 312      24.445  32.273  -9.526  1.00  0.00      RA0  O
ATOM   2931  N   THR A 313      26.355  31.344  -8.720  1.00  0.00      RA0  N
ATOM   2932  H   THR A 313      27.267  30.953  -8.863  1.00  0.00      RA0  H
ATOM   2933  CA  THR A 313      25.942  31.436  -7.336  1.00  0.00      RA0  C
ATOM   2934  CB  THR A 313      26.456  30.167  -6.675  1.00  0.00      RA0  C
ATOM   2935  OG1 THR A 313      27.801  29.927  -7.100  1.00  0.00      RA0  O
ATOM   2936  HG1 THR A 313      28.320  30.149  -6.323  1.00  0.00      RA0  H
ATOM   2937  CG2 THR A 313      25.587  28.969  -7.061  1.00  0.00      RA0  C
ATOM   2938  C   THR A 313      26.412  32.753  -6.728  1.00  0.00      RA0  C
ATOM   2939  O   THR A 313      25.665  33.424  -5.992  1.00  0.00      RA0  O
ATOM   2940  N   SER A 314      27.657  33.130  -7.030  1.00  0.00      RA0  N
ATOM   2941  H   SER A 314      28.268  32.538  -7.560  1.00  0.00      RA0  H
ATOM   2942  CA  SER A 314      28.190  34.438  -6.623  1.00  0.00      RA0  C
ATOM   2943  CB  SER A 314      29.017  34.302  -5.340  1.00  0.00      RA0  C
ATOM   2944  OG  SER A 314      28.248  33.880  -4.205  1.00  0.00      RA0  O
ATOM   2945  HG  SER A 314      28.290  32.916  -4.193  1.00  0.00      RA0  H
ATOM   2946  C   SER A 314      29.105  34.945  -7.690  1.00  0.00      RA0  C
ATOM   2947  O   SER A 314      29.994  34.209  -8.140  1.00  0.00      RA0  O
ATOM   2948  N   GLY A 315      28.901  36.186  -8.097  1.00  0.00      RA0  N
ATOM   2949  H   GLY A 315      28.174  36.745  -7.687  1.00  0.00      RA0  H
ATOM   2950  CA  GLY A 315      29.794  36.828  -9.023  1.00  0.00      RA0  C
ATOM   2951  C   GLY A 315      30.290  38.164  -8.514  1.00  0.00      RA0  C
ATOM   2952  O   GLY A 315      29.679  38.787  -7.626  1.00  0.00      RA0  O
ATOM   2953  N   THR A 316      31.434  38.590  -9.028  1.00  0.00      RA0  N
ATOM   2954  H   THR A 316      31.963  38.050  -9.689  1.00  0.00      RA0  H
ATOM   2955  CA  THR A 316      31.988  39.885  -8.655  1.00  0.00      RA0  C
ATOM   2956  CB  THR A 316      32.458  39.644  -7.207  1.00  0.00      RA0  C
ATOM   2957  OG1 THR A 316      31.560  40.290  -6.307  1.00  0.00      RA0  O
ATOM   2958  HG1 THR A 316      30.708  39.880  -6.460  1.00  0.00      RA0  H
ATOM   2959  CG2 THR A 316      33.928  39.905  -6.882  1.00  0.00      RA0  C
ATOM   2960  C   THR A 316      33.059  40.335  -9.637  1.00  0.00      RA0  C
ATOM   2961  O   THR A 316      33.493  39.572 -10.521  1.00  0.00      RA0  O
ATOM   2962  N   PHE A 317      33.474  41.591  -9.496  1.00  0.00      RA0  N
ATOM   2963  H   PHE A 317      33.123  42.139  -8.737  1.00  0.00      RA0  H
ATOM   2964  CA  PHE A 317      34.704  42.043 -10.130  1.00  0.00      RA0  C
ATOM   2965  CB  PHE A 317      34.552  43.496 -10.574  1.00  0.00      RA0  C
ATOM   2966  CG  PHE A 317      35.689  43.888 -11.484  1.00  0.00      RA0  C
ATOM   2967  CD1 PHE A 317      36.847  44.450 -10.958  1.00  0.00      RA0  C
ATOM   2968  CD2 PHE A 317      35.568  43.695 -12.855  1.00  0.00      RA0  C
ATOM   2969  CE1 PHE A 317      37.875  44.841 -11.807  1.00  0.00      RA0  C
ATOM   2970  CE2 PHE A 317      36.595  44.088 -13.704  1.00  0.00      RA0  C
ATOM   2971  CZ  PHE A 317      37.741  44.673 -13.180  1.00  0.00      RA0  C
ATOM   2972  C   PHE A 317      35.833  41.884  -9.098  1.00  0.00      RA0  C
ATOM   2973  O   PHE A 317      35.757  42.443  -7.987  1.00  0.00      RA0  O
ATOM   2974  N   SER A 318      36.827  41.062  -9.440  1.00  0.00      RA0  N
ATOM   2975  H   SER A 318      36.898  40.700 -10.371  1.00  0.00      RA0  H
ATOM   2976  CA  SER A 318      37.974  40.804  -8.559  1.00  0.00      RA0  C
ATOM   2977  CB  SER A 318      38.614  39.503  -9.061  1.00  0.00      RA0  C
ATOM   2978  OG  SER A 318      39.880  39.232  -8.451  1.00  0.00      RA0  O
ATOM   2979  HG  SER A 318      39.727  39.139  -7.510  1.00  0.00      RA0  H
ATOM   2980  C   SER A 318      38.959  41.989  -8.500  1.00  0.00      RA0  C
ATOM   2981  O   SER A 318      39.617  42.278  -9.506  1.00  0.00      RA0  O
ATOM   2982  N   PRO A 319      39.077  42.671  -7.354  1.00  0.00      RA0  N
ATOM   2983  CD  PRO A 319      38.284  42.500  -6.147  1.00  0.00      RA0  C
ATOM   2984  CA  PRO A 319      40.064  43.743  -7.245  1.00  0.00      RA0  C
ATOM   2985  CB  PRO A 319      39.789  44.314  -5.848  1.00  0.00      RA0  C
ATOM   2986  CG  PRO A 319      38.372  43.869  -5.489  1.00  0.00      RA0  C
ATOM   2987  C   PRO A 319      41.499  43.247  -7.414  1.00  0.00      RA0  C
ATOM   2988  O   PRO A 319      42.308  43.949  -7.980  1.00  0.00      RA0  O
ATOM   2989  N   THR A 320      41.809  42.052  -6.922  1.00  0.00      RA0  N
ATOM   2990  H   THR A 320      41.158  41.475  -6.423  1.00  0.00      RA0  H
ATOM   2991  CA  THR A 320      43.177  41.529  -7.035  1.00  0.00      RA0  C
ATOM   2992  CB  THR A 320      43.270  40.372  -6.056  1.00  0.00      RA0  C
ATOM   2993  OG1 THR A 320      42.614  40.760  -4.846  1.00  0.00      RA0  O
ATOM   2994  HG1 THR A 320      41.776  40.282  -4.822  1.00  0.00      RA0  H
ATOM   2995  CG2 THR A 320      44.713  39.940  -5.789  1.00  0.00      RA0  C
ATOM   2996  C   THR A 320      43.516  41.153  -8.466  1.00  0.00      RA0  C
ATOM   2997  O   THR A 320      44.624  41.454  -8.958  1.00  0.00      RA0  O
ATOM   2998  N   LEU A 321      42.585  40.511  -9.159  1.00  0.00      RA0  N
ATOM   2999  H   LEU A 321      41.679  40.335  -8.767  1.00  0.00      RA0  H
ATOM   3000  CA  LEU A 321      42.878  40.035 -10.511  1.00  0.00      RA0  C
ATOM   3001  CB  LEU A 321      42.066  38.780 -10.809  1.00  0.00      RA0  C
ATOM   3002  CG  LEU A 321      42.393  37.636  -9.854  1.00  0.00      RA0  C
ATOM   3003  CD1 LEU A 321      41.424  36.465 -10.006  1.00  0.00      RA0  C
ATOM   3004  CD2 LEU A 321      43.848  37.201  -9.995  1.00  0.00      RA0  C
ATOM   3005  C   LEU A 321      42.640  41.067 -11.603  1.00  0.00      RA0  C
ATOM   3006  O   LEU A 321      43.277  41.029 -12.647  1.00  0.00      RA0  O
ATOM   3007  N   GLY A 322      41.710  41.986 -11.366  1.00  0.00      RA0  N
ATOM   3008  H   GLY A 322      41.205  41.954 -10.504  1.00  0.00      RA0  H
ATOM   3009  CA  GLY A 322      41.354  43.001 -12.326  1.00  0.00      RA0  C
ATOM   3010  C   GLY A 322      40.411  42.552 -13.429  1.00  0.00      RA0  C
ATOM   3011  O   GLY A 322      40.387  43.142 -14.494  1.00  0.00      RA0  O
ATOM   3012  N   TYR A 323      39.611  41.518 -13.164  1.00  0.00      RA0  N
ATOM   3013  H   TYR A 323      39.608  41.067 -12.268  1.00  0.00      RA0  H
ATOM   3014  CA  TYR A 323      38.576  41.082 -14.083  1.00  0.00      RA0  C
ATOM   3015  CB  TYR A 323      39.140  40.211 -15.215  1.00  0.00      RA0  C
ATOM   3016  CG  TYR A 323      40.011  39.084 -14.705  1.00  0.00      RA0  C
ATOM   3017  CD1 TYR A 323      39.452  37.983 -14.065  1.00  0.00      RA0  C
ATOM   3018  CE1 TYR A 323      40.262  36.932 -13.652  1.00  0.00      RA0  C
ATOM   3019  CD2 TYR A 323      41.385  39.139 -14.904  1.00  0.00      RA0  C
ATOM   3020  CE2 TYR A 323      42.195  38.084 -14.500  1.00  0.00      RA0  C
ATOM   3021  CZ  TYR A 323      41.631  36.971 -13.886  1.00  0.00      RA0  C
ATOM   3022  OH  TYR A 323      42.428  35.906 -13.515  1.00  0.00      RA0  O
ATOM   3023  HH  TYR A 323      43.335  36.186 -13.503  1.00  0.00      RA0  H
ATOM   3024  C   TYR A 323      37.495  40.349 -13.273  1.00  0.00      RA0  C
ATOM   3025  O   TYR A 323      37.658  40.139 -12.075  1.00  0.00      RA0  O
ATOM   3026  N   SER A 324      36.418  39.952 -13.952  1.00  0.00      RA0  N
ATOM   3027  H   SER A 324      36.370  39.987 -14.951  1.00  0.00      RA0  H
ATOM   3028  CA  SER A 324      35.267  39.346 -13.283  1.00  0.00      RA0  C
ATOM   3029  CB  SER A 324      34.188  39.746 -14.243  1.00  0.00      RA0  C
ATOM   3030  OG  SER A 324      34.764  40.903 -14.869  1.00  0.00      RA0  O
ATOM   3031  HG  SER A 324      34.118  41.234 -15.485  1.00  0.00      RA0  H
ATOM   3032  C   SER A 324      35.474  37.865 -12.982  1.00  0.00      RA0  C
ATOM   3033  O   SER A 324      36.028  37.139 -13.800  1.00  0.00      RA0  O
ATOM   3034  N   ILE A 325      35.016  37.433 -11.809  1.00  0.00      RA0  N
ATOM   3035  H   ILE A 325      34.510  38.039 -11.190  1.00  0.00      RA0  H
ATOM   3036  CA  ILE A 325      35.057  36.023 -11.440  1.00  0.00      RA0  C
ATOM   3037  CB  ILE A 325      36.151  35.754 -10.406  1.00  0.00      RA0  C
ATOM   3038  CG2 ILE A 325      37.557  35.932 -10.981  1.00  0.00      RA0  C
ATOM   3039  CG1 ILE A 325      35.905  36.607  -9.161  1.00  0.00      RA0  C
ATOM   3040  CD1 ILE A 325      36.802  36.216  -7.992  1.00  0.00      RA0  C
ATOM   3041  C   ILE A 325      33.720  35.598 -10.854  1.00  0.00      RA0  C
ATOM   3042  O   ILE A 325      32.936  36.431 -10.374  1.00  0.00      RA0  O
ATOM   3043  N   ALA A 326      33.504  34.293 -10.824  1.00  0.00      RA0  N
ATOM   3044  H   ALA A 326      34.141  33.637 -11.239  1.00  0.00      RA0  H
ATOM   3045  CA  ALA A 326      32.285  33.768 -10.225  1.00  0.00      RA0  C
ATOM   3046  CB  ALA A 326      31.141  33.811 -11.238  1.00  0.00      RA0  C
ATOM   3047  C   ALA A 326      32.440  32.346  -9.779  1.00  0.00      RA0  C
ATOM   3048  O   ALA A 326      33.253  31.591 -10.332  1.00  0.00      RA0  O
ATOM   3049  N   LEU A 327      31.649  31.977  -8.775  1.00  0.00      RA0  N
ATOM   3050  H   LEU A 327      31.005  32.649  -8.410  1.00  0.00      RA0  H
ATOM   3051  CA  LEU A 327      31.360  30.590  -8.485  1.00  0.00      RA0  C
ATOM   3052  CB  LEU A 327      31.272  30.332  -6.982  1.00  0.00      RA0  C
ATOM   3053  CG  LEU A 327      32.632  30.491  -6.300  1.00  0.00      RA0  C
ATOM   3054  CD1 LEU A 327      32.594  30.093  -4.823  1.00  0.00      RA0  C
ATOM   3055  CD2 LEU A 327      33.733  29.755  -7.059  1.00  0.00      RA0  C
ATOM   3056  C   LEU A 327      30.035  30.255  -9.205  1.00  0.00      RA0  C
ATOM   3057  O   LEU A 327      29.129  31.098  -9.287  1.00  0.00      RA0  O
ATOM   3058  N   ALA A 328      29.974  29.054  -9.764  1.00  0.00      RA0  N
ATOM   3059  H   ALA A 328      30.745  28.416  -9.687  1.00  0.00      RA0  H
ATOM   3060  CA  ALA A 328      28.781  28.571 -10.476  1.00  0.00      RA0  C
ATOM   3061  CB  ALA A 328      28.922  28.807 -11.979  1.00  0.00      RA0  C
ATOM   3062  C   ALA A 328      28.548  27.092 -10.243  1.00  0.00      RA0  C
ATOM   3063  O   ALA A 328      29.489  26.294 -10.209  1.00  0.00      RA0  O
ATOM   3064  N   ARG A 329      27.274  26.747 -10.086  1.00  0.00      RA0  N
ATOM   3065  H   ARG A 329      26.577  27.453 -10.227  1.00  0.00      RA0  H
ATOM   3066  CA  ARG A 329      26.834  25.349 -10.011  1.00  0.00      RA0  C
ATOM   3067  CB  ARG A 329      25.663  25.213  -9.060  1.00  0.00      RA0  C
ATOM   3068  CG  ARG A 329      26.063  25.006  -7.603  1.00  0.00      RA0  C
ATOM   3069  CD  ARG A 329      24.804  24.821  -6.763  1.00  0.00      RA0  C
ATOM   3070  NE  ARG A 329      23.852  24.013  -7.524  1.00  0.00      RA0  N
ATOM   3071  HE  ARG A 329      24.183  23.178  -7.988  1.00  0.00      RA0  H
ATOM   3072  CZ  ARG A 329      22.571  24.434  -7.715  1.00  0.00      RA0  C
ATOM   3073  NH1 ARG A 329      22.144  25.548  -7.075  1.00  0.00      RA0  N
ATOM   3074 HH11 ARG A 329      21.213  25.908  -7.166  1.00  0.00      RA0  H
ATOM   3075 HH12 ARG A 329      22.762  26.055  -6.467  1.00  0.00      RA0  H
ATOM   3076  NH2 ARG A 329      21.768  23.726  -8.536  1.00  0.00      RA0  N
ATOM   3077 HH21 ARG A 329      20.801  23.906  -8.711  1.00  0.00      RA0  H
ATOM   3078 HH22 ARG A 329      22.154  22.925  -9.040  1.00  0.00      RA0  H
ATOM   3079  C   ARG A 329      26.426  24.886 -11.388  1.00  0.00      RA0  C
ATOM   3080  O   ARG A 329      25.532  25.466 -11.999  1.00  0.00      RA0  O
ATOM   3081  N   VAL A 330      27.076  23.837 -11.877  1.00  0.00      RA0  N
ATOM   3082  H   VAL A 330      27.745  23.342 -11.316  1.00  0.00      RA0  H
ATOM   3083  CA  VAL A 330      26.872  23.373 -13.250  1.00  0.00      RA0  C
ATOM   3084  CB  VAL A 330      28.031  23.818 -14.157  1.00  0.00      RA0  C
ATOM   3085  CG1 VAL A 330      28.073  25.337 -14.342  1.00  0.00      RA0  C
ATOM   3086  CG2 VAL A 330      29.360  23.250 -13.660  1.00  0.00      RA0  C
ATOM   3087  C   VAL A 330      26.727  21.859 -13.287  1.00  0.00      RA0  C
ATOM   3088  O   VAL A 330      27.312  21.162 -12.449  1.00  0.00      RA0  O
ATOM   3089  N   PRO A 331      25.943  21.344 -14.233  1.00  0.00      RA0  N
ATOM   3090  CD  PRO A 331      25.023  22.078 -15.091  1.00  0.00      RA0  C
ATOM   3091  CA  PRO A 331      25.950  19.905 -14.494  1.00  0.00      RA0  C
ATOM   3092  CB  PRO A 331      24.983  19.774 -15.673  1.00  0.00      RA0  C
ATOM   3093  CG  PRO A 331      24.072  20.999 -15.587  1.00  0.00      RA0  C
ATOM   3094  C   PRO A 331      27.348  19.347 -14.784  1.00  0.00      RA0  C
ATOM   3095  O   PRO A 331      28.232  20.051 -15.286  1.00  0.00      RA0  O
ATOM   3096  N   GLU A 332      27.531  18.066 -14.471  1.00  0.00      RA0  N
ATOM   3097  H   GLU A 332      26.765  17.548 -14.098  1.00  0.00      RA0  H
ATOM   3098  CA  GLU A 332      28.723  17.330 -14.878  1.00  0.00      RA0  C
ATOM   3099  CB  GLU A 332      28.719  15.907 -14.299  1.00  0.00      RA0  C
ATOM   3100  CG  GLU A 332      30.011  15.107 -14.540  1.00  0.00      RA0  C
ATOM   3101  CD  GLU A 332      31.223  15.909 -14.091  1.00  0.00      RA0  C
ATOM   3102  OE1 GLU A 332      31.394  16.130 -12.898  1.00  0.00      RA0  O
ATOM   3103  OE2 GLU A 332      32.008  16.349 -14.932  1.00  0.00      RA0  O
ATOM   3104  C   GLU A 332      28.862  17.352 -16.391  1.00  0.00      RA0  C
ATOM   3105  O   GLU A 332      27.873  17.349 -17.132  1.00  0.00      RA0  O
ATOM   3106  N   GLY A 333      30.109  17.367 -16.828  1.00  0.00      RA0  N
ATOM   3107  H   GLY A 333      30.851  17.352 -16.160  1.00  0.00      RA0  H
ATOM   3108  CA  GLY A 333      30.447  17.276 -18.229  1.00  0.00      RA0  C
ATOM   3109  C   GLY A 333      30.902  18.586 -18.822  1.00  0.00      RA0  C
ATOM   3110  O   GLY A 333      31.150  18.640 -20.008  1.00  0.00      RA0  O
ATOM   3111  N   ILE A 334      31.018  19.642 -18.012  1.00  0.00      RA0  N
ATOM   3112  H   ILE A 334      30.786  19.544 -17.048  1.00  0.00      RA0  H
ATOM   3113  CA  ILE A 334      31.517  20.923 -18.524  1.00  0.00      RA0  C
ATOM   3114  CB  ILE A 334      31.319  22.016 -17.461  1.00  0.00      RA0  C
ATOM   3115  CG2 ILE A 334      32.221  21.797 -16.245  1.00  0.00      RA0  C
ATOM   3116  CG1 ILE A 334      31.436  23.424 -18.046  1.00  0.00      RA0  C
ATOM   3117  CD1 ILE A 334      30.977  24.498 -17.060  1.00  0.00      RA0  C
ATOM   3118  C   ILE A 334      32.975  20.818 -19.015  1.00  0.00      RA0  C
ATOM   3119  O   ILE A 334      33.771  20.034 -18.478  1.00  0.00      RA0  O
ATOM   3120  N   GLY A 335      33.296  21.587 -20.051  1.00  0.00      RA0  N
ATOM   3121  H   GLY A 335      32.618  22.238 -20.386  1.00  0.00      RA0  H
ATOM   3122  CA  GLY A 335      34.659  21.696 -20.582  1.00  0.00      RA0  C
ATOM   3123  C   GLY A 335      35.442  22.889 -20.041  1.00  0.00      RA0  C
ATOM   3124  O   GLY A 335      35.270  23.319 -18.883  1.00  0.00      RA0  O
ATOM   3125  N   GLU A 336      36.312  23.417 -20.896  1.00  0.00      RA0  N
ATOM   3126  H   GLU A 336      36.410  22.982 -21.787  1.00  0.00      RA0  H
ATOM   3127  CA  GLU A 336      37.242  24.464 -20.519  1.00  0.00      RA0  C
ATOM   3128  CB  GLU A 336      38.523  24.395 -21.360  1.00  0.00      RA0  C
ATOM   3129  CG  GLU A 336      38.953  22.985 -21.807  1.00  0.00      RA0  C
ATOM   3130  CD  GLU A 336      39.096  22.007 -20.649  1.00  0.00      RA0  C
ATOM   3131  OE1 GLU A 336      40.026  22.148 -19.856  1.00  0.00      RA0  O
ATOM   3132  OE2 GLU A 336      38.294  21.076 -20.566  1.00  0.00      RA0  O
ATOM   3133  C   GLU A 336      36.572  25.829 -20.582  1.00  0.00      RA0  C
ATOM   3134  O   GLU A 336      37.055  26.778 -19.986  1.00  0.00      RA0  O
ATOM   3135  N   THR A 337      35.461  25.909 -21.305  1.00  0.00      RA0  N
ATOM   3136  H   THR A 337      35.135  25.154 -21.867  1.00  0.00      RA0  H
ATOM   3137  CA  THR A 337      34.717  27.161 -21.467  1.00  0.00      RA0  C
ATOM   3138  CB  THR A 337      35.199  27.561 -22.842  1.00  0.00      RA0  C
ATOM   3139  OG1 THR A 337      35.919  26.424 -23.351  1.00  0.00      RA0  O
ATOM   3140  HG1 THR A 337      36.396  26.726 -24.113  1.00  0.00      RA0  H
ATOM   3141  CG2 THR A 337      36.109  28.790 -22.840  1.00  0.00      RA0  C
ATOM   3142  C   THR A 337      33.204  26.953 -21.365  1.00  0.00      RA0  C
ATOM   3143  O   THR A 337      32.696  25.840 -21.477  1.00  0.00      RA0  O
ATOM   3144  N   ALA A 338      32.487  28.051 -21.176  1.00  0.00      RA0  N
ATOM   3145  H   ALA A 338      32.923  28.950 -21.081  1.00  0.00      RA0  H
ATOM   3146  CA  ALA A 338      31.041  28.030 -21.187  1.00  0.00      RA0  C
ATOM   3147  CB  ALA A 338      30.492  27.751 -19.789  1.00  0.00      RA0  C
ATOM   3148  C   ALA A 338      30.565  29.390 -21.661  1.00  0.00      RA0  C
ATOM   3149  O   ALA A 338      31.390  30.274 -21.979  1.00  0.00      RA0  O
ATOM   3150  N   ILE A 339      29.248  29.554 -21.759  1.00  0.00      RA0  N
ATOM   3151  H   ILE A 339      28.603  28.839 -21.483  1.00  0.00      RA0  H
ATOM   3152  CA  ILE A 339      28.680  30.798 -22.271  1.00  0.00      RA0  C
ATOM   3153  CB  ILE A 339      27.891  30.468 -23.541  1.00  0.00      RA0  C
ATOM   3154  CG2 ILE A 339      27.172  31.696 -24.081  1.00  0.00      RA0  C
ATOM   3155  CG1 ILE A 339      28.755  29.793 -24.607  1.00  0.00      RA0  C
ATOM   3156  CD1 ILE A 339      29.785  30.741 -25.218  1.00  0.00      RA0  C
ATOM   3157  C   ILE A 339      27.754  31.433 -21.261  1.00  0.00      RA0  C
ATOM   3158  O   ILE A 339      26.894  30.753 -20.693  1.00  0.00      RA0  O
ATOM   3159  N   VAL A 340      27.913  32.744 -21.070  1.00  0.00      RA0  N
ATOM   3160  H   VAL A 340      28.601  33.258 -21.587  1.00  0.00      RA0  H
ATOM   3161  CA  VAL A 340      26.991  33.543 -20.267  1.00  0.00      RA0  C
ATOM   3162  CB  VAL A 340      27.651  34.073 -18.991  1.00  0.00      RA0  C
ATOM   3163  CG1 VAL A 340      28.097  32.934 -18.071  1.00  0.00      RA0  C
ATOM   3164  CG2 VAL A 340      28.786  35.037 -19.320  1.00  0.00      RA0  C
ATOM   3165  C   VAL A 340      26.496  34.702 -21.155  1.00  0.00      RA0  C
ATOM   3166  O   VAL A 340      27.145  35.050 -22.142  1.00  0.00      RA0  O
ATOM   3167  N   GLN A 341      25.339  35.269 -20.835  1.00  0.00      RA0  N
ATOM   3168  H   GLN A 341      24.897  35.008 -19.980  1.00  0.00      RA0  H
ATOM   3169  CA  GLN A 341      24.821  36.437 -21.565  1.00  0.00      RA0  C
ATOM   3170  CB  GLN A 341      23.301  36.372 -21.479  1.00  0.00      RA0  C
ATOM   3171  CG  GLN A 341      22.664  35.995 -22.809  1.00  0.00      RA0  C
ATOM   3172  CD  GLN A 341      22.696  37.225 -23.679  1.00  0.00      RA0  C
ATOM   3173  OE1 GLN A 341      22.885  38.340 -23.192  1.00  0.00      RA0  O
ATOM   3174  NE2 GLN A 341      22.439  36.973 -24.970  1.00  0.00      RA0  N
ATOM   3175 HE21 GLN A 341      22.475  36.013 -25.279  1.00  0.00      RA0  H
ATOM   3176 HE22 GLN A 341      22.251  37.637 -25.694  1.00  0.00      RA0  H
ATOM   3177  C   GLN A 341      25.349  37.761 -20.982  1.00  0.00      RA0  C
ATOM   3178  O   GLN A 341      25.161  38.040 -19.801  1.00  0.00      RA0  O
ATOM   3179  N   ILE A 342      26.028  38.563 -21.807  1.00  0.00      RA0  N
ATOM   3180  H   ILE A 342      26.171  38.299 -22.756  1.00  0.00      RA0  H
ATOM   3181  CA  ILE A 342      26.585  39.864 -21.359  1.00  0.00      RA0  C
ATOM   3182  CB  ILE A 342      28.088  39.807 -21.055  1.00  0.00      RA0  C
ATOM   3183  CG2 ILE A 342      28.620  41.198 -20.709  1.00  0.00      RA0  C
ATOM   3184  CG1 ILE A 342      28.415  38.845 -19.910  1.00  0.00      RA0  C
ATOM   3185  CD1 ILE A 342      27.971  39.370 -18.543  1.00  0.00      RA0  C
ATOM   3186  C   ILE A 342      26.260  40.925 -22.412  1.00  0.00      RA0  C
ATOM   3187  O   ILE A 342      26.634  40.773 -23.577  1.00  0.00      RA0  O
ATOM   3188  N   ARG A 343      25.548  41.979 -22.001  1.00  0.00      RA0  N
ATOM   3189  H   ARG A 343      25.266  41.998 -21.043  1.00  0.00      RA0  H
ATOM   3190  CA  ARG A 343      25.081  43.025 -22.916  1.00  0.00      RA0  C
ATOM   3191  CB  ARG A 343      26.266  43.847 -23.443  1.00  0.00      RA0  C
ATOM   3192  CG  ARG A 343      27.239  44.247 -22.328  1.00  0.00      RA0  C
ATOM   3193  CD  ARG A 343      28.550  44.863 -22.828  1.00  0.00      RA0  C
ATOM   3194  NE  ARG A 343      29.217  43.997 -23.803  1.00  0.00      RA0  N
ATOM   3195  HE  ARG A 343      28.739  43.900 -24.681  1.00  0.00      RA0  H
ATOM   3196  CZ  ARG A 343      30.417  43.398 -23.512  1.00  0.00      RA0  C
ATOM   3197  NH1 ARG A 343      30.966  43.518 -22.291  1.00  0.00      RA0  N
ATOM   3198 HH11 ARG A 343      31.849  43.065 -22.064  1.00  0.00      RA0  H
ATOM   3199 HH12 ARG A 343      30.548  44.039 -21.547  1.00  0.00      RA0  H
ATOM   3200  NH2 ARG A 343      31.051  42.686 -24.459  1.00  0.00      RA0  N
ATOM   3201 HH21 ARG A 343      31.944  42.235 -24.252  1.00  0.00      RA0  H
ATOM   3202 HH22 ARG A 343      30.697  42.575 -25.384  1.00  0.00      RA0  H
ATOM   3203  C   ARG A 343      24.265  42.442 -24.067  1.00  0.00      RA0  C
ATOM   3204  O   ARG A 343      24.450  42.807 -25.229  1.00  0.00      RA0  O
ATOM   3205  N   ASN A 344      23.366  41.521 -23.721  1.00  0.00      RA0  N
ATOM   3206  H   ASN A 344      23.348  41.161 -22.790  1.00  0.00      RA0  H
ATOM   3207  CA  ASN A 344      22.421  40.918 -24.669  1.00  0.00      RA0  C
ATOM   3208  CB  ASN A 344      21.498  41.939 -25.344  1.00  0.00      RA0  C
ATOM   3209  CG  ASN A 344      20.206  41.269 -25.782  1.00  0.00      RA0  C
ATOM   3210  OD1 ASN A 344      19.269  41.139 -25.002  1.00  0.00      RA0  O
ATOM   3211  ND2 ASN A 344      20.156  40.933 -27.082  1.00  0.00      RA0  N
ATOM   3212 HD21 ASN A 344      21.017  40.919 -27.598  1.00  0.00      RA0  H
ATOM   3213 HD22 ASN A 344      19.316  40.649 -27.540  1.00  0.00      RA0  H
ATOM   3214  C   ASN A 344      23.093  40.014 -25.721  1.00  0.00      RA0  C
ATOM   3215  O   ASN A 344      22.540  39.768 -26.793  1.00  0.00      RA0  O
ATOM   3216  N   ARG A 345      24.282  39.515 -25.398  1.00  0.00      RA0  N
ATOM   3217  H   ARG A 345      24.649  39.579 -24.470  1.00  0.00      RA0  H
ATOM   3218  CA  ARG A 345      25.063  38.723 -26.332  1.00  0.00      RA0  C
ATOM   3219  CB  ARG A 345      26.157  39.672 -26.857  1.00  0.00      RA0  C
ATOM   3220  CG  ARG A 345      27.080  39.235 -28.004  1.00  0.00      RA0  C
ATOM   3221  CD  ARG A 345      28.475  39.889 -27.928  1.00  0.00      RA0  C
ATOM   3222  NE  ARG A 345      29.242  39.267 -26.849  1.00  0.00      RA0  N
ATOM   3223  HE  ARG A 345      28.781  38.466 -26.450  1.00  0.00      RA0  H
ATOM   3224  CZ  ARG A 345      30.501  39.627 -26.449  1.00  0.00      RA0  C
ATOM   3225  NH1 ARG A 345      31.100  38.939 -25.459  1.00  0.00      RA0  N
ATOM   3226 HH11 ARG A 345      31.988  39.239 -25.070  1.00  0.00      RA0  H
ATOM   3227 HH12 ARG A 345      30.685  38.111 -25.070  1.00  0.00      RA0  H
ATOM   3228  NH2 ARG A 345      31.153  40.658 -27.026  1.00  0.00      RA0  N
ATOM   3229 HH21 ARG A 345      32.073  40.916 -26.686  1.00  0.00      RA0  H
ATOM   3230 HH22 ARG A 345      30.767  41.170 -27.797  1.00  0.00      RA0  H
ATOM   3231  C   ARG A 345      25.727  37.587 -25.583  1.00  0.00      RA0  C
ATOM   3232  O   ARG A 345      25.883  37.655 -24.383  1.00  0.00      RA0  O
ATOM   3233  N   GLU A 346      26.084  36.536 -26.309  1.00  0.00      RA0  N
ATOM   3234  H   GLU A 346      25.839  36.495 -27.274  1.00  0.00      RA0  H
ATOM   3235  CA  GLU A 346      26.852  35.451 -25.729  1.00  0.00      RA0  C
ATOM   3236  CB  GLU A 346      26.777  34.205 -26.608  1.00  0.00      RA0  C
ATOM   3237  CG  GLU A 346      25.366  33.897 -27.134  1.00  0.00      RA0  C
ATOM   3238  CD  GLU A 346      24.288  34.042 -26.067  1.00  0.00      RA0  C
ATOM   3239  OE1 GLU A 346      24.458  33.568 -24.946  1.00  0.00      RA0  O
ATOM   3240  OE2 GLU A 346      23.260  34.639 -26.374  1.00  0.00      RA0  O
ATOM   3241  C   GLU A 346      28.269  35.924 -25.459  1.00  0.00      RA0  C
ATOM   3242  O   GLU A 346      28.894  36.633 -26.287  1.00  0.00      RA0  O
ATOM   3243  N   MSE A 347      28.756  35.515 -24.305  1.00  0.00      RA0  N
ATOM   3244  H   MSE A 347      28.176  34.962 -23.701  1.00  0.00      RA0  H
ATOM   3245  CA  MSE A 347      30.084  35.818 -23.850  1.00  0.00      RA0  C
ATOM   3246  CB  MSE A 347      29.997  36.766 -22.664  1.00  0.00      RA0  C
ATOM   3247  CG  MSE A 347      31.331  36.887 -21.936  1.00  0.00      RA0  C
ATOM   3248  SE  MSE A 347      32.411  38.063 -22.736  1.00  0.00      RA0  S
ATOM   3249  CE  MSE A 347      31.579  39.521 -22.096  1.00  0.00      RA0  C
ATOM   3250  C   MSE A 347      30.685  34.509 -23.359  1.00  0.00      RA0  C
ATOM   3251  O   MSE A 347      30.230  33.957 -22.361  1.00  0.00      RA0  O
ATOM   3252  N   PRO A 348      31.711  34.019 -24.045  1.00  0.00      RA0  N
ATOM   3253  CD  PRO A 348      32.205  34.518 -25.319  1.00  0.00      RA0  C
ATOM   3254  CA  PRO A 348      32.458  32.885 -23.541  1.00  0.00      RA0  C
ATOM   3255  CB  PRO A 348      33.429  32.570 -24.686  1.00  0.00      RA0  C
ATOM   3256  CG  PRO A 348      32.893  33.301 -25.919  1.00  0.00      RA0  C
ATOM   3257  C   PRO A 348      33.202  33.247 -22.267  1.00  0.00      RA0  C
ATOM   3258  O   PRO A 348      33.696  34.375 -22.104  1.00  0.00      RA0  O
ATOM   3259  N   VAL A 349      33.222  32.312 -21.336  1.00  0.00      RA0  N
ATOM   3260  H   VAL A 349      32.828  31.408 -21.506  1.00  0.00      RA0  H
ATOM   3261  CA  VAL A 349      33.948  32.492 -20.109  1.00  0.00      RA0  C
ATOM   3262  CB  VAL A 349      33.014  32.641 -18.903  1.00  0.00      RA0  C
ATOM   3263  CG1 VAL A 349      32.307  33.993 -18.914  1.00  0.00      RA0  C
ATOM   3264  CG2 VAL A 349      32.029  31.476 -18.804  1.00  0.00      RA0  C
ATOM   3265  C   VAL A 349      34.827  31.280 -19.931  1.00  0.00      RA0  C
ATOM   3266  O   VAL A 349      34.558  30.225 -20.490  1.00  0.00      RA0  O
ATOM   3267  N   LYS A 350      35.887  31.447 -19.159  1.00  0.00      RA0  N
ATOM   3268  H   LYS A 350      35.990  32.300 -18.645  1.00  0.00      RA0  H
ATOM   3269  CA  LYS A 350      36.790  30.350 -18.882  1.00  0.00      RA0  C
ATOM   3270  CB  LYS A 350      38.213  30.881 -18.637  1.00  0.00      RA0  C
ATOM   3271  CG  LYS A 350      39.195  29.837 -18.074  1.00  0.00      RA0  C
ATOM   3272  CD  LYS A 350      40.518  30.425 -17.555  1.00  0.00      RA0  C
ATOM   3273  CE  LYS A 350      41.453  29.373 -16.931  1.00  0.00      RA0  C
ATOM   3274  NZ  LYS A 350      42.665  30.018 -16.386  1.00  0.00      RA0  N
ATOM   3275  HZ1 LYS A 350      43.326  29.321 -15.981  1.00  0.00      RA0  H
ATOM   3276  HZ2 LYS A 350      43.162  30.536 -17.136  1.00  0.00      RA0  H
ATOM   3277  HZ3 LYS A 350      42.390  30.682 -15.636  1.00  0.00      RA0  H
ATOM   3278  C   LYS A 350      36.316  29.641 -17.614  1.00  0.00      RA0  C
ATOM   3279  O   LYS A 350      35.999  30.274 -16.601  1.00  0.00      RA0  O
ATOM   3280  N   VAL A 351      36.255  28.318 -17.676  1.00  0.00      RA0  N
ATOM   3281  H   VAL A 351      36.627  27.838 -18.473  1.00  0.00      RA0  H
ATOM   3282  CA  VAL A 351      35.904  27.497 -16.539  1.00  0.00      RA0  C
ATOM   3283  CB  VAL A 351      35.114  26.274 -16.998  1.00  0.00      RA0  C
ATOM   3284  CG1 VAL A 351      34.711  25.380 -15.824  1.00  0.00      RA0  C
ATOM   3285  CG2 VAL A 351      33.912  26.719 -17.826  1.00  0.00      RA0  C
ATOM   3286  C   VAL A 351      37.164  27.076 -15.787  1.00  0.00      RA0  C
ATOM   3287  O   VAL A 351      38.088  26.550 -16.388  1.00  0.00      RA0  O
ATOM   3288  N   THR A 352      37.174  27.295 -14.482  1.00  0.00      RA0  N
ATOM   3289  H   THR A 352      36.335  27.552 -14.006  1.00  0.00      RA0  H
ATOM   3290  CA  THR A 352      38.346  27.051 -13.661  1.00  0.00      RA0  C
ATOM   3291  CB  THR A 352      38.946  28.456 -13.469  1.00  0.00      RA0  C
ATOM   3292  OG1 THR A 352      38.714  29.237 -14.653  1.00  0.00      RA0  O
ATOM   3293  HG1 THR A 352      37.770  29.334 -14.732  1.00  0.00      RA0  H
ATOM   3294  CG2 THR A 352      40.443  28.468 -13.135  1.00  0.00      RA0  C
ATOM   3295  C   THR A 352      37.972  26.343 -12.384  1.00  0.00      RA0  C
ATOM   3296  O   THR A 352      36.804  26.043 -12.109  1.00  0.00      RA0  O
ATOM   3297  N   LYS A 353      38.988  26.084 -11.576  1.00  0.00      RA0  N
ATOM   3298  H   LYS A 353      39.912  26.317 -11.869  1.00  0.00      RA0  H
ATOM   3299  CA  LYS A 353      38.787  25.613 -10.208  1.00  0.00      RA0  C
ATOM   3300  CB  LYS A 353      40.130  25.485  -9.475  1.00  0.00      RA0  C
ATOM   3301  CG  LYS A 353      41.247  24.577  -9.989  1.00  0.00      RA0  C
ATOM   3302  CD  LYS A 353      42.406  24.702  -8.992  1.00  0.00      RA0  C
ATOM   3303  CE  LYS A 353      43.699  23.947  -9.313  1.00  0.00      RA0  C
ATOM   3304  NZ  LYS A 353      44.649  24.228  -8.233  1.00  0.00      RA0  N
ATOM   3305  HZ1 LYS A 353      45.656  24.056  -8.438  1.00  0.00      RA0  H
ATOM   3306  HZ2 LYS A 353      44.655  25.247  -8.010  1.00  0.00      RA0  H
ATOM   3307  HZ3 LYS A 353      44.401  23.776  -7.329  1.00  0.00      RA0  H
ATOM   3308  C   LYS A 353      38.029  26.695  -9.424  1.00  0.00      RA0  C
ATOM   3309  O   LYS A 353      38.202  27.881  -9.719  1.00  0.00      RA0  O
ATOM   3310  N   PRO A 354      37.258  26.302  -8.410  1.00  0.00      RA0  N
ATOM   3311  CD  PRO A 354      36.979  24.915  -8.029  1.00  0.00      RA0  C
ATOM   3312  CA  PRO A 354      36.501  27.253  -7.598  1.00  0.00      RA0  C
ATOM   3313  CB  PRO A 354      35.403  26.361  -7.007  1.00  0.00      RA0  C
ATOM   3314  CG  PRO A 354      36.080  25.010  -6.805  1.00  0.00      RA0  C
ATOM   3315  C   PRO A 354      37.339  27.971  -6.530  1.00  0.00      RA0  C
ATOM   3316  O   PRO A 354      37.011  27.956  -5.349  1.00  0.00      RA0  O
ATOM   3317  N   VAL A 355      38.428  28.601  -6.960  1.00  0.00      RA0  N
ATOM   3318  H   VAL A 355      38.660  28.601  -7.935  1.00  0.00      RA0  H
ATOM   3319  CA  VAL A 355      39.315  29.351  -6.064  1.00  0.00      RA0  C
ATOM   3320  CB  VAL A 355      40.181  28.424  -5.202  1.00  0.00      RA0  C
ATOM   3321  CG1 VAL A 355      41.052  27.488  -6.051  1.00  0.00      RA0  C
ATOM   3322  CG2 VAL A 355      40.967  29.237  -4.168  1.00  0.00      RA0  C
ATOM   3323  C   VAL A 355      40.171  30.197  -7.002  1.00  0.00      RA0  C
ATOM   3324  O   VAL A 355      40.488  29.763  -8.113  1.00  0.00      RA0  O
ATOM   3325  N   PHE A 356      40.529  31.393  -6.555  1.00  0.00      RA0  N
ATOM   3326  H   PHE A 356      40.240  31.666  -5.635  1.00  0.00      RA0  H
ATOM   3327  CA  PHE A 356      41.155  32.376  -7.446  1.00  0.00      RA0  C
ATOM   3328  CB  PHE A 356      40.148  33.461  -7.853  1.00  0.00      RA0  C
ATOM   3329  CG  PHE A 356      38.881  32.858  -8.419  1.00  0.00      RA0  C
ATOM   3330  CD1 PHE A 356      37.746  32.758  -7.621  1.00  0.00      RA0  C
ATOM   3331  CD2 PHE A 356      38.848  32.404  -9.732  1.00  0.00      RA0  C
ATOM   3332  CE1 PHE A 356      36.577  32.213  -8.138  1.00  0.00      RA0  C
ATOM   3333  CE2 PHE A 356      37.678  31.859 -10.249  1.00  0.00      RA0  C
ATOM   3334  CZ  PHE A 356      36.542  31.769  -9.454  1.00  0.00      RA0  C
ATOM   3335  C   PHE A 356      42.409  33.037  -6.865  1.00  0.00      RA0  C
ATOM   3336  O   PHE A 356      43.353  33.247  -7.599  1.00  0.00      RA0  O
ATOM   3337  N   VAL A 357      42.399  33.345  -5.575  1.00  0.00      RA0  N
ATOM   3338  H   VAL A 357      41.590  33.129  -5.025  1.00  0.00      RA0  H
ATOM   3339  CA  VAL A 357      43.499  34.057  -4.912  1.00  0.00      RA0  C
ATOM   3340  CB  VAL A 357      43.202  35.562  -4.784  1.00  0.00      RA0  C
ATOM   3341  CG1 VAL A 357      44.303  36.279  -4.001  1.00  0.00      RA0  C
ATOM   3342  CG2 VAL A 357      42.979  36.237  -6.138  1.00  0.00      RA0  C
ATOM   3343  C   VAL A 357      43.699  33.458  -3.520  1.00  0.00      RA0  C
ATOM   3344  O   VAL A 357      42.740  33.229  -2.797  1.00  0.00      RA0  O
ATOM   3345  N   ARG A 358      44.946  33.183  -3.150  1.00  0.00      RA0  N
ATOM   3346  H   ARG A 358      45.720  33.370  -3.758  1.00  0.00      RA0  H
ATOM   3347  CA  ARG A 358      45.290  32.775  -1.790  1.00  0.00      RA0  C
ATOM   3348  CB  ARG A 358      45.467  31.255  -1.767  1.00  0.00      RA0  C
ATOM   3349  CG  ARG A 358      46.634  30.737  -2.637  1.00  0.00      RA0  C
ATOM   3350  CD  ARG A 358      47.176  29.365  -2.228  1.00  0.00      RA0  C
ATOM   3351  NE  ARG A 358      46.968  29.157  -0.798  1.00  0.00      RA0  N
ATOM   3352  HE  ARG A 358      46.064  28.822  -0.521  1.00  0.00      RA0  H
ATOM   3353  CZ  ARG A 358      47.734  29.651   0.190  1.00  0.00      RA0  C
ATOM   3354  NH1 ARG A 358      48.920  30.185  -0.068  1.00  0.00      RA0  N
ATOM   3355 HH11 ARG A 358      49.438  30.601   0.687  1.00  0.00      RA0  H
ATOM   3356 HH12 ARG A 358      49.284  30.191  -0.996  1.00  0.00      RA0  H
ATOM   3357  NH2 ARG A 358      47.273  29.631   1.431  1.00  0.00      RA0  N
ATOM   3358 HH21 ARG A 358      47.767  30.063   2.186  1.00  0.00      RA0  H
ATOM   3359 HH22 ARG A 358      46.381  29.178   1.616  1.00  0.00      RA0  H
ATOM   3360  C   ARG A 358      46.601  33.472  -1.436  1.00  0.00      RA0  C
ATOM   3361  O   ARG A 358      47.474  33.559  -2.291  1.00  0.00      RA0  O
ATOM   3362  N   ASN A 359      46.729  33.924  -0.197  1.00  0.00      RA0  N
ATOM   3363  H   ASN A 359      45.921  33.951   0.393  1.00  0.00      RA0  H
ATOM   3364  CA  ASN A 359      47.998  34.501   0.307  1.00  0.00      RA0  C
ATOM   3365  CB  ASN A 359      49.058  33.473   0.663  1.00  0.00      RA0  C
ATOM   3366  CG  ASN A 359      48.699  32.821   1.980  1.00  0.00      RA0  C
ATOM   3367  OD1 ASN A 359      49.004  31.649   2.206  1.00  0.00      RA0  O
ATOM   3368  ND2 ASN A 359      48.011  33.595   2.838  1.00  0.00      RA0  N
ATOM   3369 HD21 ASN A 359      47.728  34.550   2.662  1.00  0.00      RA0  H
ATOM   3370 HD22 ASN A 359      47.728  33.187   3.701  1.00  0.00      RA0  H
ATOM   3371  C   ASN A 359      48.561  35.541  -0.626  1.00  0.00      RA0  C
ATOM   3372  O   ASN A 359      49.753  35.507  -1.003  1.00  0.00      RA0  O
ATOM   3373  N   GLY A 360      47.702  36.480  -1.005  1.00  0.00      RA0  N
ATOM   3374  H   GLY A 360      46.811  36.472  -0.547  1.00  0.00      RA0  H
ATOM   3375  CA  GLY A 360      48.109  37.622  -1.768  1.00  0.00      RA0  C
ATOM   3376  C   GLY A 360      48.455  37.393  -3.200  1.00  0.00      RA0  C
ATOM   3377  O   GLY A 360      48.970  38.312  -3.858  1.00  0.00      RA0  O
ATOM   3378  N   LYS A 361      48.157  36.206  -3.727  1.00  0.00      RA0  N
ATOM   3379  H   LYS A 361      47.741  35.469  -3.189  1.00  0.00      RA0  H
ATOM   3380  CA  LYS A 361      48.555  35.894  -5.075  1.00  0.00      RA0  C
ATOM   3381  CB  LYS A 361      49.889  35.131  -5.033  1.00  0.00      RA0  C
ATOM   3382  CG  LYS A 361      50.417  34.690  -6.402  1.00  0.00      RA0  C
ATOM   3383  CD  LYS A 361      51.544  33.658  -6.338  1.00  0.00      RA0  C
ATOM   3384  CE  LYS A 361      51.841  33.071  -7.722  1.00  0.00      RA0  C
ATOM   3385  NZ  LYS A 361      50.646  32.382  -8.233  1.00  0.00      RA0  N
ATOM   3386  HZ1 LYS A 361      50.794  32.032  -9.200  1.00  0.00      RA0  H
ATOM   3387  HZ2 LYS A 361      50.373  31.598  -7.610  1.00  0.00      RA0  H
ATOM   3388  HZ3 LYS A 361      49.823  33.023  -8.258  1.00  0.00      RA0  H
ATOM   3389  C   LYS A 361      47.501  35.067  -5.793  1.00  0.00      RA0  C
ATOM   3390  O   LYS A 361      46.890  34.198  -5.193  1.00  0.00      RA0  O
ATOM   3391  N   ALA A 362      47.345  35.328  -7.092  1.00  0.00      RA0  N
ATOM   3392  H   ALA A 362      47.832  36.115  -7.465  1.00  0.00      RA0  H
ATOM   3393  CA  ALA A 362      46.536  34.514  -7.970  1.00  0.00      RA0  C
ATOM   3394  CB  ALA A 362      46.689  34.968  -9.420  1.00  0.00      RA0  C
ATOM   3395  C   ALA A 362      47.009  33.070  -7.892  1.00  0.00      RA0  C
ATOM   3396  O   ALA A 362      48.212  32.796  -7.850  1.00  0.00      RA0  O
ATOM   3397  N   VAL A 363      46.048  32.154  -7.859  1.00  0.00      RA0  N
ATOM   3398  H   VAL A 363      45.098  32.470  -7.918  1.00  0.00      RA0  H
ATOM   3399  CA  VAL A 363      46.343  30.718  -7.868  1.00  0.00      RA0  C
ATOM   3400  CB  VAL A 363      45.072  29.893  -7.655  1.00  0.00      RA0  C
ATOM   3401  CG1 VAL A 363      44.477  30.151  -6.270  1.00  0.00      RA0  C
ATOM   3402  CG2 VAL A 363      44.067  30.087  -8.792  1.00  0.00      RA0  C
ATOM   3403  C   VAL A 363      47.023  30.360  -9.192  1.00  0.00      RA0  C
ATOM   3404  O   VAL A 363      46.891  31.065 -10.242  1.00  0.00      RA0  O
ATOM   3405  N   ALA A 364      47.768  29.261  -9.159  1.00  0.00      RA0  N
ATOM   3406  H   ALA A 364      47.658  28.632  -8.385  1.00  0.00      RA0  H
ATOM   3407  CA  ALA A 364      48.611  28.868 -10.295  1.00  0.00      RA0  C
ATOM   3408  CB  ALA A 364      49.228  27.492 -10.043  1.00  0.00      RA0  C
ATOM   3409  C   ALA A 364      47.902  28.848 -11.638  1.00  0.00      RA0  C
ATOM   3410  O   ALA A 364      48.486  29.249 -12.620  1.00  0.00      RA0  O
ATOM   3411  N   GLY A 365      46.645  28.411 -11.692  1.00  0.00      RA0  N
ATOM   3412  H   GLY A 365      46.200  28.126 -10.843  1.00  0.00      RA0  H
ATOM   3413  CA  GLY A 365      45.936  28.351 -12.980  1.00  0.00      RA0  C
ATOM   3414  C   GLY A 365      45.653  29.709 -13.591  1.00  0.00      RA0  C
ATOM   3415  O   GLY A 365      45.342  29.814 -14.775  1.00  0.00      RA0  O
ATOM   3416  N   LEU A 366      45.784  30.757 -12.792  1.00  0.00      RA0  N
ATOM   3417  H   LEU A 366      46.122  30.651 -11.860  1.00  0.00      RA0  H
ATOM   3418  CA  LEU A 366      45.544  32.127 -13.278  1.00  0.00      RA0  C
ATOM   3419  CB  LEU A 366      44.581  32.857 -12.342  1.00  0.00      RA0  C
ATOM   3420  CG  LEU A 366      43.202  32.203 -12.273  1.00  0.00      RA0  C
ATOM   3421  CD1 LEU A 366      42.326  32.842 -11.198  1.00  0.00      RA0  C
ATOM   3422  CD2 LEU A 366      42.510  32.202 -13.636  1.00  0.00      RA0  C
ATOM   3423  C   LEU A 366      46.807  32.966 -13.459  1.00  0.00      RA0  C
ATOM   3424  O   LEU A 366      46.720  34.191 -13.624  1.00  0.00      RA0  O
ATOM   3425  N   CYS A 367      47.976  32.332 -13.390  1.00  0.00      RA0  N
ATOM   3426  H   CYS A 367      48.068  31.342 -13.241  1.00  0.00      RA0  H
ATOM   3427  CA  CYS A 367      49.235  33.019 -13.722  1.00  0.00      RA0  C
ATOM   3428  CB  CYS A 367      49.740  33.773 -12.491  1.00  0.00      RA0  C
ATOM   3429  SG  CYS A 367      49.918  32.732 -11.014  1.00  0.00      RA0  S
ATOM   3430  C   CYS A 367      50.294  32.088 -14.318  1.00  0.00      RA0  C
ATOM   3431  O   CYS A 367      50.122  30.864 -14.369  1.00  0.00      RA0  O
END
HEADER lig.000.02.pdb
ATOM      1  N   ASN A   2      37.788  14.470   1.633  1.00  0.00      LA0  N
ATOM      2  H   ASN A   2      36.973  14.438   1.044  1.00  0.00      LA0  H
ATOM      3  CA  ASN A   2      37.703  14.220   3.075  1.00  0.00      LA0  C
ATOM      4  CB  ASN A   2      37.058  12.858   3.323  1.00  0.00      LA0  C
ATOM      5  CG  ASN A   2      37.069  12.409   4.783  1.00  0.00      LA0  C
ATOM      6  OD1 ASN A   2      37.169  13.162   5.759  1.00  0.00      LA0  O
ATOM      7  ND2 ASN A   2      36.999  11.075   4.875  1.00  0.00      LA0  N
ATOM      8 HD21 ASN A   2      36.900  10.570   4.003  1.00  0.00      LA0  H
ATOM      9 HD22 ASN A   2      37.055  10.574   5.734  1.00  0.00      LA0  H
ATOM     10  C   ASN A   2      39.051  14.301   3.751  1.00  0.00      LA0  C
ATOM     11  O   ASN A   2      39.977  13.578   3.415  1.00  0.00      LA0  O
ATOM     12  N   VAL A   3      39.123  15.196   4.738  1.00  0.00      LA0  N
ATOM     13  H   VAL A   3      38.355  15.821   4.880  1.00  0.00      LA0  H
ATOM     14  CA  VAL A   3      40.394  15.310   5.453  1.00  0.00      LA0  C
ATOM     15  CB  VAL A   3      40.840  16.778   5.421  1.00  0.00      LA0  C
ATOM     16  CG1 VAL A   3      42.235  16.975   6.001  1.00  0.00      LA0  C
ATOM     17  CG2 VAL A   3      40.749  17.355   4.010  1.00  0.00      LA0  C
ATOM     18  C   VAL A   3      40.331  14.795   6.889  1.00  0.00      LA0  C
ATOM     19  O   VAL A   3      39.766  15.447   7.759  1.00  0.00      LA0  O
ATOM     20  N   PRO A   4      40.874  13.578   7.136  1.00  0.00      LA0  N
ATOM     21  CD  PRO A   4      41.203  12.557   6.156  1.00  0.00      LA0  C
ATOM     22  CA  PRO A   4      41.130  13.135   8.519  1.00  0.00      LA0  C
ATOM     23  CB  PRO A   4      41.463  11.651   8.329  1.00  0.00      LA0  C
ATOM     24  CG  PRO A   4      40.977  11.270   6.932  1.00  0.00      LA0  C
ATOM     25  C   PRO A   4      42.221  13.957   9.216  1.00  0.00      LA0  C
ATOM     26  O   PRO A   4      42.764  14.881   8.622  1.00  0.00      LA0  O
ATOM     27  N   ALA A   5      42.503  13.649  10.495  1.00  0.00      LA0  N
ATOM     28  H   ALA A   5      42.249  12.760  10.896  1.00  0.00      LA0  H
ATOM     29  CA  ALA A   5      43.277  14.654  11.235  1.00  0.00      LA0  C
ATOM     30  CB  ALA A   5      42.373  15.546  12.069  1.00  0.00      LA0  C
ATOM     31  C   ALA A   5      44.383  14.170  12.147  1.00  0.00      LA0  C
ATOM     32  O   ALA A   5      44.725  14.768  13.171  1.00  0.00      LA0  O
ATOM     33  N   GLU A   6      44.924  13.052  11.716  1.00  0.00      LA0  N
ATOM     34  H   GLU A   6      44.479  12.613  10.933  1.00  0.00      LA0  H
ATOM     35  CA  GLU A   6      45.989  12.347  12.415  1.00  0.00      LA0  C
ATOM     36  CB  GLU A   6      45.424  11.088  13.107  1.00  0.00      LA0  C
ATOM     37  CG  GLU A   6      44.725  10.013  12.247  1.00  0.00      LA0  C
ATOM     38  CD  GLU A   6      43.618  10.618  11.403  1.00  0.00      LA0  C
ATOM     39  OE1 GLU A   6      43.844  10.811  10.214  1.00  0.00      LA0  O
ATOM     40  OE2 GLU A   6      42.584  11.015  11.934  1.00  0.00      LA0  O
ATOM     41  C   GLU A   6      47.123  12.068  11.447  1.00  0.00      LA0  C
ATOM     42  O   GLU A   6      48.299  12.065  11.786  1.00  0.00      LA0  O
ATOM     43  N   LEU A   7      46.692  11.939  10.183  1.00  0.00      LA0  N
ATOM     44  H   LEU A   7      45.720  11.744  10.045  1.00  0.00      LA0  H
ATOM     45  CA  LEU A   7      47.610  12.116   9.059  1.00  0.00      LA0  C
ATOM     46  CB  LEU A   7      46.856  11.991   7.730  1.00  0.00      LA0  C
ATOM     47  CG  LEU A   7      45.755  10.930   7.694  1.00  0.00      LA0  C
ATOM     48  CD1 LEU A   7      44.777  11.158   6.557  1.00  0.00      LA0  C
ATOM     49  CD2 LEU A   7      46.286   9.509   7.668  1.00  0.00      LA0  C
ATOM     50  C   LEU A   7      48.265  13.489   9.075  1.00  0.00      LA0  C
ATOM     51  O   LEU A   7      47.626  14.496   9.368  1.00  0.00      LA0  O
ATOM     52  N   LYS A   8      49.552  13.497   8.708  1.00  0.00      LA0  N
ATOM     53  H   LYS A   8      49.995  12.624   8.499  1.00  0.00      LA0  H
ATOM     54  CA  LYS A   8      50.051  14.776   8.209  1.00  0.00      LA0  C
ATOM     55  CB  LYS A   8      51.538  14.969   8.524  1.00  0.00      LA0  C
ATOM     56  CG  LYS A   8      51.812  15.661   9.867  1.00  0.00      LA0  C
ATOM     57  CD  LYS A   8      51.080  17.002   9.970  1.00  0.00      LA0  C
ATOM     58  CE  LYS A   8      51.441  17.887  11.166  1.00  0.00      LA0  C
ATOM     59  NZ  LYS A   8      52.732  18.554  10.961  1.00  0.00      LA0  N
ATOM     60  HZ1 LYS A   8      53.011  19.047  11.842  1.00  0.00      LA0  H
ATOM     61  HZ2 LYS A   8      53.500  17.868  10.826  1.00  0.00      LA0  H
ATOM     62  HZ3 LYS A   8      52.736  19.223  10.166  1.00  0.00      LA0  H
ATOM     63  C   LYS A   8      49.797  14.841   6.718  1.00  0.00      LA0  C
ATOM     64  O   LYS A   8      49.447  13.839   6.104  1.00  0.00      LA0  O
ATOM     65  N   TYR A   9      49.967  16.040   6.158  1.00  0.00      LA0  N
ATOM     66  H   TYR A   9      50.195  16.857   6.691  1.00  0.00      LA0  H
ATOM     67  CA  TYR A   9      49.703  16.142   4.727  1.00  0.00      LA0  C
ATOM     68  CB  TYR A   9      48.454  16.978   4.467  1.00  0.00      LA0  C
ATOM     69  CG  TYR A   9      47.237  16.233   4.948  1.00  0.00      LA0  C
ATOM     70  CD1 TYR A   9      46.790  16.425   6.271  1.00  0.00      LA0  C
ATOM     71  CE1 TYR A   9      45.660  15.721   6.710  1.00  0.00      LA0  C
ATOM     72  CD2 TYR A   9      46.587  15.364   4.051  1.00  0.00      LA0  C
ATOM     73  CE2 TYR A   9      45.451  14.670   4.489  1.00  0.00      LA0  C
ATOM     74  CZ  TYR A   9      45.004  14.862   5.808  1.00  0.00      LA0  C
ATOM     75  OH  TYR A   9      43.877  14.192   6.222  1.00  0.00      LA0  O
ATOM     76  HH  TYR A   9      43.638  14.513   7.087  1.00  0.00      LA0  H
ATOM     77  C   TYR A   9      50.862  16.749   3.991  1.00  0.00      LA0  C
ATOM     78  O   TYR A   9      51.630  17.523   4.553  1.00  0.00      LA0  O
ATOM     79  N   SER A  10      50.959  16.372   2.711  1.00  0.00      LA0  N
ATOM     80  H   SER A  10      50.276  15.779   2.276  1.00  0.00      LA0  H
ATOM     81  CA  SER A  10      51.955  17.062   1.905  1.00  0.00      LA0  C
ATOM     82  CB  SER A  10      52.236  16.239   0.643  1.00  0.00      LA0  C
ATOM     83  OG  SER A  10      51.045  16.095  -0.138  1.00  0.00      LA0  O
ATOM     84  HG  SER A  10      51.332  15.596  -0.911  1.00  0.00      LA0  H
ATOM     85  C   SER A  10      51.533  18.497   1.613  1.00  0.00      LA0  C
ATOM     86  O   SER A  10      50.587  19.021   2.189  1.00  0.00      LA0  O
ATOM     87  N   LYS A  11      52.264  19.114   0.678  1.00  0.00      LA0  N
ATOM     88  H   LYS A  11      52.936  18.623   0.121  1.00  0.00      LA0  H
ATOM     89  CA  LYS A  11      51.776  20.405   0.196  1.00  0.00      LA0  C
ATOM     90  CB  LYS A  11      52.967  21.333  -0.083  1.00  0.00      LA0  C
ATOM     91  CG  LYS A  11      54.182  21.016   0.804  1.00  0.00      LA0  C
ATOM     92  CD  LYS A  11      55.507  21.650   0.365  1.00  0.00      LA0  C
ATOM     93  CE  LYS A  11      55.876  21.435  -1.110  1.00  0.00      LA0  C
ATOM     94  NZ  LYS A  11      55.761  20.026  -1.518  1.00  0.00      LA0  N
ATOM     95  HZ1 LYS A  11      55.686  19.967  -2.558  1.00  0.00      LA0  H
ATOM     96  HZ2 LYS A  11      56.484  19.380  -1.159  1.00  0.00      LA0  H
ATOM     97  HZ3 LYS A  11      54.808  19.658  -1.293  1.00  0.00      LA0  H
ATOM     98  C   LYS A  11      50.924  20.222  -1.059  1.00  0.00      LA0  C
ATOM     99  O   LYS A  11      50.553  21.171  -1.737  1.00  0.00      LA0  O
ATOM    100  N   GLU A  12      50.685  18.929  -1.337  1.00  0.00      LA0  N
ATOM    101  H   GLU A  12      50.903  18.199  -0.695  1.00  0.00      LA0  H
ATOM    102  CA  GLU A  12      50.154  18.476  -2.608  1.00  0.00      LA0  C
ATOM    103  CB  GLU A  12      51.221  17.591  -3.274  1.00  0.00      LA0  C
ATOM    104  CG  GLU A  12      52.472  18.271  -3.860  1.00  0.00      LA0  C
ATOM    105  CD  GLU A  12      53.409  18.928  -2.851  1.00  0.00      LA0  C
ATOM    106  OE1 GLU A  12      53.702  18.385  -1.782  1.00  0.00      LA0  O
ATOM    107  OE2 GLU A  12      53.902  20.009  -3.149  1.00  0.00      LA0  O
ATOM    108  C   GLU A  12      48.827  17.768  -2.343  1.00  0.00      LA0  C
ATOM    109  O   GLU A  12      47.903  18.383  -1.823  1.00  0.00      LA0  O
ATOM    110  N   HIS A  13      48.736  16.467  -2.679  1.00  0.00      LA0  N
ATOM    111  H   HIS A  13      49.475  15.914  -3.080  1.00  0.00      LA0  H
ATOM    112  CA  HIS A  13      47.454  15.820  -2.398  1.00  0.00      LA0  C
ATOM    113  CB  HIS A  13      46.696  15.515  -3.692  1.00  0.00      LA0  C
ATOM    114  CG  HIS A  13      45.953  16.744  -4.166  1.00  0.00      LA0  C
ATOM    115  ND1 HIS A  13      45.534  17.732  -3.353  1.00  0.00      LA0  N
ATOM    116  HD1 HIS A  13      45.681  17.785  -2.379  1.00  0.00      LA0  H
ATOM    117  CD2 HIS A  13      45.571  17.053  -5.475  1.00  0.00      LA0  C
ATOM    118  NE2 HIS A  13      44.917  18.241  -5.436  1.00  0.00      LA0  N
ATOM    119  CE1 HIS A  13      44.896  18.660  -4.130  1.00  0.00      LA0  C
ATOM    120  C   HIS A  13      47.518  14.585  -1.521  1.00  0.00      LA0  C
ATOM    121  O   HIS A  13      46.562  13.813  -1.407  1.00  0.00      LA0  O
ATOM    122  N   GLU A  14      48.697  14.423  -0.912  1.00  0.00      LA0  N
ATOM    123  H   GLU A  14      49.417  15.114  -0.976  1.00  0.00      LA0  H
ATOM    124  CA  GLU A  14      48.948  13.172  -0.216  1.00  0.00      LA0  C
ATOM    125  CB  GLU A  14      50.368  12.652  -0.459  1.00  0.00      LA0  C
ATOM    126  CG  GLU A  14      50.773  12.431  -1.920  1.00  0.00      LA0  C
ATOM    127  CD  GLU A  14      51.050  13.750  -2.613  1.00  0.00      LA0  C
ATOM    128  OE1 GLU A  14      50.323  14.100  -3.535  1.00  0.00      LA0  O
ATOM    129  OE2 GLU A  14      51.985  14.438  -2.221  1.00  0.00      LA0  O
ATOM    130  C   GLU A  14      48.709  13.254   1.270  1.00  0.00      LA0  C
ATOM    131  O   GLU A  14      49.030  14.225   1.950  1.00  0.00      LA0  O
ATOM    132  N   TRP A  15      48.131  12.151   1.745  1.00  0.00      LA0  N
ATOM    133  H   TRP A  15      47.953  11.398   1.115  1.00  0.00      LA0  H
ATOM    134  CA  TRP A  15      48.092  11.957   3.182  1.00  0.00      LA0  C
ATOM    135  CB  TRP A  15      46.743  11.396   3.636  1.00  0.00      LA0  C
ATOM    136  CG  TRP A  15      46.382  10.068   3.005  1.00  0.00      LA0  C
ATOM    137  CD2 TRP A  15      46.725   8.730   3.431  1.00  0.00      LA0  C
ATOM    138  CE2 TRP A  15      46.090   7.817   2.522  1.00  0.00      LA0  C
ATOM    139  CE3 TRP A  15      47.505   8.228   4.493  1.00  0.00      LA0  C
ATOM    140  CD1 TRP A  15      45.574   9.888   1.876  1.00  0.00      LA0  C
ATOM    141  NE1 TRP A  15      45.395   8.573   1.584  1.00  0.00      LA0  N
ATOM    142  HE1 TRP A  15      44.862   8.223   0.831  1.00  0.00      LA0  H
ATOM    143  CZ2 TRP A  15      46.249   6.426   2.694  1.00  0.00      LA0  C
ATOM    144  CZ3 TRP A  15      47.655   6.834   4.653  1.00  0.00      LA0  C
ATOM    145  CH2 TRP A  15      47.032   5.938   3.759  1.00  0.00      LA0  C
ATOM    146  C   TRP A  15      49.231  11.088   3.652  1.00  0.00      LA0  C
ATOM    147  O   TRP A  15      49.764  10.261   2.918  1.00  0.00      LA0  O
ATOM    148  N   LEU A  16      49.561  11.320   4.922  1.00  0.00      LA0  N
ATOM    149  H   LEU A  16      49.122  12.068   5.423  1.00  0.00      LA0  H
ATOM    150  CA  LEU A  16      50.673  10.599   5.512  1.00  0.00      LA0  C
ATOM    151  CB  LEU A  16      51.874  11.533   5.619  1.00  0.00      LA0  C
ATOM    152  CG  LEU A  16      53.166  10.768   5.863  1.00  0.00      LA0  C
ATOM    153  CD1 LEU A  16      53.527   9.921   4.650  1.00  0.00      LA0  C
ATOM    154  CD2 LEU A  16      54.303  11.693   6.269  1.00  0.00      LA0  C
ATOM    155  C   LEU A  16      50.312  10.043   6.871  1.00  0.00      LA0  C
ATOM    156  O   LEU A  16      50.273  10.752   7.870  1.00  0.00      LA0  O
ATOM    157  N   ARG A  17      50.040   8.735   6.870  1.00  0.00      LA0  N
ATOM    158  H   ARG A  17      50.151   8.211   6.025  1.00  0.00      LA0  H
ATOM    159  CA  ARG A  17      49.738   8.117   8.155  1.00  0.00      LA0  C
ATOM    160  CB  ARG A  17      48.759   6.954   7.967  1.00  0.00      LA0  C
ATOM    161  CG  ARG A  17      47.986   6.568   9.234  1.00  0.00      LA0  C
ATOM    162  CD  ARG A  17      46.747   5.713   8.941  1.00  0.00      LA0  C
ATOM    163  NE  ARG A  17      47.104   4.423   8.354  1.00  0.00      LA0  N
ATOM    164  HE  ARG A  17      47.758   3.834   8.842  1.00  0.00      LA0  H
ATOM    165  CZ  ARG A  17      46.552   3.944   7.222  1.00  0.00      LA0  C
ATOM    166  NH1 ARG A  17      45.611   4.641   6.588  1.00  0.00      LA0  N
ATOM    167 HH11 ARG A  17      45.156   4.303   5.754  1.00  0.00      LA0  H
ATOM    168 HH12 ARG A  17      45.325   5.531   6.940  1.00  0.00      LA0  H
ATOM    169  NH2 ARG A  17      46.963   2.769   6.755  1.00  0.00      LA0  N
ATOM    170 HH21 ARG A  17      46.599   2.353   5.924  1.00  0.00      LA0  H
ATOM    171 HH22 ARG A  17      47.682   2.270   7.270  1.00  0.00      LA0  H
ATOM    172  C   ARG A  17      50.981   7.659   8.878  1.00  0.00      LA0  C
ATOM    173  O   ARG A  17      51.780   6.903   8.342  1.00  0.00      LA0  O
ATOM    174  N   LYS A  18      51.094   8.125  10.127  1.00  0.00      LA0  N
ATOM    175  H   LYS A  18      50.412   8.759  10.488  1.00  0.00      LA0  H
ATOM    176  CA  LYS A  18      52.025   7.429  11.009  1.00  0.00      LA0  C
ATOM    177  CB  LYS A  18      52.376   8.320  12.204  1.00  0.00      LA0  C
ATOM    178  CG  LYS A  18      53.366   7.710  13.205  1.00  0.00      LA0  C
ATOM    179  CD  LYS A  18      54.730   7.438  12.578  1.00  0.00      LA0  C
ATOM    180  CE  LYS A  18      55.808   7.058  13.591  1.00  0.00      LA0  C
ATOM    181  NZ  LYS A  18      57.117   7.149  12.937  1.00  0.00      LA0  N
ATOM    182  HZ1 LYS A  18      57.902   7.078  13.623  1.00  0.00      LA0  H
ATOM    183  HZ2 LYS A  18      57.260   6.467  12.167  1.00  0.00      LA0  H
ATOM    184  HZ3 LYS A  18      57.281   8.117  12.585  1.00  0.00      LA0  H
ATOM    185  C   LYS A  18      51.377   6.141  11.474  1.00  0.00      LA0  C
ATOM    186  O   LYS A  18      50.408   6.158  12.223  1.00  0.00      LA0  O
ATOM    187  N   GLU A  19      51.911   5.029  10.968  1.00  0.00      LA0  N
ATOM    188  H   GLU A  19      52.733   5.052  10.394  1.00  0.00      LA0  H
ATOM    189  CA  GLU A  19      51.260   3.806  11.423  1.00  0.00      LA0  C
ATOM    190  CB  GLU A  19      51.077   2.803  10.291  1.00  0.00      LA0  C
ATOM    191  CG  GLU A  19      50.347   3.403   9.099  1.00  0.00      LA0  C
ATOM    192  CD  GLU A  19      49.535   2.323   8.421  1.00  0.00      LA0  C
ATOM    193  OE1 GLU A  19      48.480   1.975   8.928  1.00  0.00      LA0  O
ATOM    194  OE2 GLU A  19      49.908   1.861   7.354  1.00  0.00      LA0  O
ATOM    195  C   GLU A  19      51.946   3.172  12.608  1.00  0.00      LA0  C
ATOM    196  O   GLU A  19      53.019   3.585  13.030  1.00  0.00      LA0  O
ATOM    197  N   ALA A  20      51.274   2.128  13.122  1.00  0.00      LA0  N
ATOM    198  H   ALA A  20      50.407   1.858  12.706  1.00  0.00      LA0  H
ATOM    199  CA  ALA A  20      51.805   1.424  14.292  1.00  0.00      LA0  C
ATOM    200  CB  ALA A  20      50.788   0.402  14.802  1.00  0.00      LA0  C
ATOM    201  C   ALA A  20      53.136   0.720  14.073  1.00  0.00      LA0  C
ATOM    202  O   ALA A  20      53.905   0.488  14.994  1.00  0.00      LA0  O
ATOM    203  N   ASP A  21      53.380   0.406  12.793  1.00  0.00      LA0  N
ATOM    204  H   ASP A  21      52.768   0.666  12.047  1.00  0.00      LA0  H
ATOM    205  CA  ASP A  21      54.680  -0.154  12.424  1.00  0.00      LA0  C
ATOM    206  CB  ASP A  21      54.566  -0.895  11.080  1.00  0.00      LA0  C
ATOM    207  CG  ASP A  21      54.238   0.018   9.901  1.00  0.00      LA0  C
ATOM    208  OD1 ASP A  21      53.738   1.125  10.067  1.00  0.00      LA0  O
ATOM    209  OD2 ASP A  21      54.480  -0.366   8.769  1.00  0.00      LA0  O
ATOM    210  C   ASP A  21      55.822   0.855  12.402  1.00  0.00      LA0  C
ATOM    211  O   ASP A  21      56.991   0.526  12.239  1.00  0.00      LA0  O
ATOM    212  N   GLY A  22      55.431   2.125  12.572  1.00  0.00      LA0  N
ATOM    213  H   GLY A  22      54.463   2.359  12.631  1.00  0.00      LA0  H
ATOM    214  CA  GLY A  22      56.445   3.167  12.569  1.00  0.00      LA0  C
ATOM    215  C   GLY A  22      56.524   3.926  11.261  1.00  0.00      LA0  C
ATOM    216  O   GLY A  22      57.016   5.054  11.216  1.00  0.00      LA0  O
ATOM    217  N   THR A  23      56.038   3.264  10.199  1.00  0.00      LA0  N
ATOM    218  H   THR A  23      55.488   2.433  10.307  1.00  0.00      LA0  H
ATOM    219  CA  THR A  23      56.240   3.870   8.889  1.00  0.00      LA0  C
ATOM    220  CB  THR A  23      56.123   2.827   7.772  1.00  0.00      LA0  C
ATOM    221  OG1 THR A  23      54.831   2.209   7.774  1.00  0.00      LA0  O
ATOM    222  HG1 THR A  23      54.884   1.537   8.463  1.00  0.00      LA0  H
ATOM    223  CG2 THR A  23      57.226   1.773   7.870  1.00  0.00      LA0  C
ATOM    224  C   THR A  23      55.338   5.053   8.609  1.00  0.00      LA0  C
ATOM    225  O   THR A  23      54.417   5.378   9.353  1.00  0.00      LA0  O
ATOM    226  N   TYR A  24      55.671   5.674   7.475  1.00  0.00      LA0  N
ATOM    227  H   TYR A  24      56.460   5.387   6.930  1.00  0.00      LA0  H
ATOM    228  CA  TYR A  24      54.842   6.747   6.962  1.00  0.00      LA0  C
ATOM    229  CB  TYR A  24      55.712   7.978   6.729  1.00  0.00      LA0  C
ATOM    230  CG  TYR A  24      56.149   8.509   8.067  1.00  0.00      LA0  C
ATOM    231  CD1 TYR A  24      57.436   8.193   8.544  1.00  0.00      LA0  C
ATOM    232  CE1 TYR A  24      57.806   8.626   9.826  1.00  0.00      LA0  C
ATOM    233  CD2 TYR A  24      55.239   9.284   8.809  1.00  0.00      LA0  C
ATOM    234  CE2 TYR A  24      55.609   9.713  10.089  1.00  0.00      LA0  C
ATOM    235  CZ  TYR A  24      56.873   9.353  10.590  1.00  0.00      LA0  C
ATOM    236  OH  TYR A  24      57.178   9.693  11.890  1.00  0.00      LA0  O
ATOM    237  HH  TYR A  24      58.132   9.742  12.006  1.00  0.00      LA0  H
ATOM    238  C   TYR A  24      54.144   6.301   5.703  1.00  0.00      LA0  C
ATOM    239  O   TYR A  24      54.706   6.243   4.617  1.00  0.00      LA0  O
ATOM    240  N   THR A  25      52.881   5.958   5.900  1.00  0.00      LA0  N
ATOM    241  H   THR A  25      52.467   6.010   6.809  1.00  0.00      LA0  H
ATOM    242  CA  THR A  25      52.136   5.504   4.739  1.00  0.00      LA0  C
ATOM    243  CB  THR A  25      51.071   4.534   5.221  1.00  0.00      LA0  C
ATOM    244  OG1 THR A  25      51.671   3.562   6.086  1.00  0.00      LA0  O
ATOM    245  HG1 THR A  25      50.924   3.115   6.471  1.00  0.00      LA0  H
ATOM    246  CG2 THR A  25      50.332   3.845   4.077  1.00  0.00      LA0  C
ATOM    247  C   THR A  25      51.553   6.648   3.932  1.00  0.00      LA0  C
ATOM    248  O   THR A  25      50.698   7.395   4.392  1.00  0.00      LA0  O
ATOM    249  N   VAL A  26      52.079   6.745   2.710  1.00  0.00      LA0  N
ATOM    250  H   VAL A  26      52.750   6.060   2.429  1.00  0.00      LA0  H
ATOM    251  CA  VAL A  26      51.565   7.709   1.744  1.00  0.00      LA0  C
ATOM    252  CB  VAL A  26      52.671   8.072   0.743  1.00  0.00      LA0  C
ATOM    253  CG1 VAL A  26      52.260   9.185  -0.224  1.00  0.00      LA0  C
ATOM    254  CG2 VAL A  26      53.976   8.404   1.460  1.00  0.00      LA0  C
ATOM    255  C   VAL A  26      50.383   7.123   0.999  1.00  0.00      LA0  C
ATOM    256  O   VAL A  26      50.406   5.969   0.582  1.00  0.00      LA0  O
ATOM    257  N   GLY A  27      49.374   7.976   0.820  1.00  0.00      LA0  N
ATOM    258  H   GLY A  27      49.389   8.875   1.271  1.00  0.00      LA0  H
ATOM    259  CA  GLY A  27      48.316   7.664  -0.135  1.00  0.00      LA0  C
ATOM    260  C   GLY A  27      47.760   8.978  -0.630  1.00  0.00      LA0  C
ATOM    261  O   GLY A  27      48.136  10.022  -0.114  1.00  0.00      LA0  O
ATOM    262  N   ILE A  28      46.870   8.922  -1.627  1.00  0.00      LA0  N
ATOM    263  H   ILE A  28      46.514   8.052  -1.967  1.00  0.00      LA0  H
ATOM    264  CA  ILE A  28      46.262  10.214  -1.948  1.00  0.00      LA0  C
ATOM    265  CB  ILE A  28      46.253  10.515  -3.453  1.00  0.00      LA0  C
ATOM    266  CG2 ILE A  28      47.675  10.819  -3.930  1.00  0.00      LA0  C
ATOM    267  CG1 ILE A  28      45.571   9.422  -4.277  1.00  0.00      LA0  C
ATOM    268  CD1 ILE A  28      45.474   9.785  -5.761  1.00  0.00      LA0  C
ATOM    269  C   ILE A  28      44.893  10.374  -1.321  1.00  0.00      LA0  C
ATOM    270  O   ILE A  28      44.253   9.406  -0.926  1.00  0.00      LA0  O
ATOM    271  N   THR A  29      44.511  11.647  -1.180  1.00  0.00      LA0  N
ATOM    272  H   THR A  29      45.058  12.377  -1.593  1.00  0.00      LA0  H
ATOM    273  CA  THR A  29      43.332  11.938  -0.366  1.00  0.00      LA0  C
ATOM    274  CB  THR A  29      43.435  13.380   0.137  1.00  0.00      LA0  C
ATOM    275  OG1 THR A  29      43.792  14.273  -0.931  1.00  0.00      LA0  O
ATOM    276  HG1 THR A  29      44.739  14.176  -1.059  1.00  0.00      LA0  H
ATOM    277  CG2 THR A  29      44.462  13.489   1.262  1.00  0.00      LA0  C
ATOM    278  C   THR A  29      41.993  11.673  -1.041  1.00  0.00      LA0  C
ATOM    279  O   THR A  29      41.901  11.565  -2.260  1.00  0.00      LA0  O
ATOM    280  N   GLU A  30      40.940  11.603  -0.200  1.00  0.00      LA0  N
ATOM    281  H   GLU A  30      41.083  11.689   0.785  1.00  0.00      LA0  H
ATOM    282  CA  GLU A  30      39.601  11.412  -0.763  1.00  0.00      LA0  C
ATOM    283  CB  GLU A  30      38.555  11.119   0.329  1.00  0.00      LA0  C
ATOM    284  CG  GLU A  30      37.257  10.478  -0.204  1.00  0.00      LA0  C
ATOM    285  CD  GLU A  30      36.446   9.743   0.869  1.00  0.00      LA0  C
ATOM    286  OE1 GLU A  30      35.477   9.069   0.503  1.00  0.00      LA0  O
ATOM    287  OE2 GLU A  30      36.774   9.824   2.057  1.00  0.00      LA0  O
ATOM    288  C   GLU A  30      39.201  12.523  -1.714  1.00  0.00      LA0  C
ATOM    289  O   GLU A  30      38.827  12.276  -2.850  1.00  0.00      LA0  O
ATOM    290  N   HIS A  31      39.428  13.764  -1.252  1.00  0.00      LA0  N
ATOM    291  H   HIS A  31      39.546  13.918  -0.273  1.00  0.00      LA0  H
ATOM    292  CA  HIS A  31      39.205  14.860  -2.200  1.00  0.00      LA0  C
ATOM    293  CB  HIS A  31      39.351  16.221  -1.528  1.00  0.00      LA0  C
ATOM    294  CG  HIS A  31      38.648  17.264  -2.369  1.00  0.00      LA0  C
ATOM    295  ND1 HIS A  31      37.337  17.227  -2.666  1.00  0.00      LA0  N
ATOM    296  HD1 HIS A  31      36.684  16.532  -2.404  1.00  0.00      LA0  H
ATOM    297  CD2 HIS A  31      39.207  18.394  -2.967  1.00  0.00      LA0  C
ATOM    298  NE2 HIS A  31      38.215  19.034  -3.629  1.00  0.00      LA0  N
ATOM    299  CE1 HIS A  31      37.061  18.317  -3.445  1.00  0.00      LA0  C
ATOM    300  C   HIS A  31      40.014  14.807  -3.488  1.00  0.00      LA0  C
ATOM    301  O   HIS A  31      39.552  15.160  -4.564  1.00  0.00      LA0  O
ATOM    302  N   ALA A  32      41.254  14.303  -3.355  1.00  0.00      LA0  N
ATOM    303  H   ALA A  32      41.606  14.011  -2.468  1.00  0.00      LA0  H
ATOM    304  CA  ALA A  32      42.016  14.106  -4.589  1.00  0.00      LA0  C
ATOM    305  CB  ALA A  32      43.421  13.577  -4.295  1.00  0.00      LA0  C
ATOM    306  C   ALA A  32      41.330  13.169  -5.572  1.00  0.00      LA0  C
ATOM    307  O   ALA A  32      41.232  13.435  -6.763  1.00  0.00      LA0  O
ATOM    308  N   GLN A  33      40.813  12.064  -5.013  1.00  0.00      LA0  N
ATOM    309  H   GLN A  33      40.866  11.914  -4.023  1.00  0.00      LA0  H
ATOM    310  CA  GLN A  33      40.083  11.172  -5.909  1.00  0.00      LA0  C
ATOM    311  CB  GLN A  33      40.059   9.740  -5.351  1.00  0.00      LA0  C
ATOM    312  CG  GLN A  33      39.296   9.491  -4.047  1.00  0.00      LA0  C
ATOM    313  CD  GLN A  33      37.884   9.027  -4.331  1.00  0.00      LA0  C
ATOM    314  OE1 GLN A  33      37.399   9.056  -5.455  1.00  0.00      LA0  O
ATOM    315  NE2 GLN A  33      37.272   8.489  -3.274  1.00  0.00      LA0  N
ATOM    316 HE21 GLN A  33      37.616   8.583  -2.341  1.00  0.00      LA0  H
ATOM    317 HE22 GLN A  33      36.454   7.930  -3.419  1.00  0.00      LA0  H
ATOM    318  C   GLN A  33      38.745  11.707  -6.415  1.00  0.00      LA0  C
ATOM    319  O   GLN A  33      38.363  11.449  -7.549  1.00  0.00      LA0  O
ATOM    320  N   GLU A  34      38.102  12.546  -5.576  1.00  0.00      LA0  N
ATOM    321  H   GLU A  34      38.428  12.654  -4.638  1.00  0.00      LA0  H
ATOM    322  CA  GLU A  34      36.939  13.316  -6.039  1.00  0.00      LA0  C
ATOM    323  CB  GLU A  34      36.425  14.270  -4.945  1.00  0.00      LA0  C
ATOM    324  CG  GLU A  34      35.835  13.636  -3.675  1.00  0.00      LA0  C
ATOM    325  CD  GLU A  34      35.538  14.717  -2.640  1.00  0.00      LA0  C
ATOM    326  OE1 GLU A  34      36.090  14.665  -1.543  1.00  0.00      LA0  O
ATOM    327  OE2 GLU A  34      34.791  15.651  -2.931  1.00  0.00      LA0  O
ATOM    328  C   GLU A  34      37.238  14.127  -7.296  1.00  0.00      LA0  C
ATOM    329  O   GLU A  34      36.544  14.073  -8.303  1.00  0.00      LA0  O
ATOM    330  N   LEU A  35      38.354  14.868  -7.201  1.00  0.00      LA0  N
ATOM    331  H   LEU A  35      38.855  14.879  -6.334  1.00  0.00      LA0  H
ATOM    332  CA  LEU A  35      38.782  15.677  -8.344  1.00  0.00      LA0  C
ATOM    333  CB  LEU A  35      39.942  16.592  -7.948  1.00  0.00      LA0  C
ATOM    334  CG  LEU A  35      39.616  17.587  -6.833  1.00  0.00      LA0  C
ATOM    335  CD1 LEU A  35      40.877  18.303  -6.345  1.00  0.00      LA0  C
ATOM    336  CD2 LEU A  35      38.514  18.569  -7.235  1.00  0.00      LA0  C
ATOM    337  C   LEU A  35      39.191  14.875  -9.569  1.00  0.00      LA0  C
ATOM    338  O   LEU A  35      38.975  15.257 -10.714  1.00  0.00      LA0  O
ATOM    339  N   LEU A  36      39.837  13.743  -9.267  1.00  0.00      LA0  N
ATOM    340  H   LEU A  36      39.970  13.478  -8.310  1.00  0.00      LA0  H
ATOM    341  CA  LEU A  36      40.390  12.962 -10.365  1.00  0.00      LA0  C
ATOM    342  CB  LEU A  36      41.603  12.166  -9.883  1.00  0.00      LA0  C
ATOM    343  CG  LEU A  36      42.840  13.042  -9.666  1.00  0.00      LA0  C
ATOM    344  CD1 LEU A  36      43.965  12.278  -8.967  1.00  0.00      LA0  C
ATOM    345  CD2 LEU A  36      43.316  13.689 -10.970  1.00  0.00      LA0  C
ATOM    346  C   LEU A  36      39.416  12.067 -11.106  1.00  0.00      LA0  C
ATOM    347  O   LEU A  36      39.609  11.771 -12.282  1.00  0.00      LA0  O
ATOM    348  N   GLY A  37      38.379  11.633 -10.383  1.00  0.00      LA0  N
ATOM    349  H   GLY A  37      38.293  11.868  -9.414  1.00  0.00      LA0  H
ATOM    350  CA  GLY A  37      37.561  10.574 -10.964  1.00  0.00      LA0  C
ATOM    351  C   GLY A  37      38.272   9.235 -10.888  1.00  0.00      LA0  C
ATOM    352  O   GLY A  37      39.295   9.091 -10.223  1.00  0.00      LA0  O
ATOM    353  N   ASP A  38      37.687   8.272 -11.607  1.00  0.00      LA0  N
ATOM    354  H   ASP A  38      36.825   8.429 -12.096  1.00  0.00      LA0  H
ATOM    355  CA  ASP A  38      38.169   6.889 -11.584  1.00  0.00      LA0  C
ATOM    356  CB  ASP A  38      37.377   6.017 -12.564  1.00  0.00      LA0  C
ATOM    357  CG  ASP A  38      35.888   6.263 -12.425  1.00  0.00      LA0  C
ATOM    358  OD1 ASP A  38      35.231   5.509 -11.713  1.00  0.00      LA0  O
ATOM    359  OD2 ASP A  38      35.397   7.222 -13.021  1.00  0.00      LA0  O
ATOM    360  C   ASP A  38      39.644   6.738 -11.886  1.00  0.00      LA0  C
ATOM    361  O   ASP A  38      40.169   7.256 -12.869  1.00  0.00      LA0  O
ATOM    362  N   MET A  39      40.299   6.005 -10.984  1.00  0.00      LA0  N
ATOM    363  H   MET A  39      39.805   5.595 -10.215  1.00  0.00      LA0  H
ATOM    364  CA  MET A  39      41.725   5.793 -11.171  1.00  0.00      LA0  C
ATOM    365  CB  MET A  39      42.416   5.618  -9.819  1.00  0.00      LA0  C
ATOM    366  CG  MET A  39      43.862   6.115  -9.822  1.00  0.00      LA0  C
ATOM    367  SD  MET A  39      43.989   7.885 -10.138  1.00  0.00      LA0  S
ATOM    368  CE  MET A  39      42.946   8.470  -8.791  1.00  0.00      LA0  C
ATOM    369  C   MET A  39      42.017   4.634 -12.096  1.00  0.00      LA0  C
ATOM    370  O   MET A  39      41.823   3.473 -11.769  1.00  0.00      LA0  O
ATOM    371  N   VAL A  40      42.491   5.019 -13.284  1.00  0.00      LA0  N
ATOM    372  H   VAL A  40      42.693   5.990 -13.407  1.00  0.00      LA0  H
ATOM    373  CA  VAL A  40      42.866   4.021 -14.283  1.00  0.00      LA0  C
ATOM    374  CB  VAL A  40      43.086   4.704 -15.644  1.00  0.00      LA0  C
ATOM    375  CG1 VAL A  40      43.421   3.709 -16.759  1.00  0.00      LA0  C
ATOM    376  CG2 VAL A  40      41.875   5.561 -16.019  1.00  0.00      LA0  C
ATOM    377  C   VAL A  40      44.084   3.205 -13.870  1.00  0.00      LA0  C
ATOM    378  O   VAL A  40      44.141   1.996 -14.051  1.00  0.00      LA0  O
ATOM    379  N   PHE A  41      45.058   3.928 -13.295  1.00  0.00      LA0  N
ATOM    380  H   PHE A  41      44.982   4.922 -13.189  1.00  0.00      LA0  H
ATOM    381  CA  PHE A  41      46.267   3.217 -12.889  1.00  0.00      LA0  C
ATOM    382  CB  PHE A  41      47.239   3.100 -14.076  1.00  0.00      LA0  C
ATOM    383  CG  PHE A  41      48.412   2.201 -13.748  1.00  0.00      LA0  C
ATOM    384  CD1 PHE A  41      48.191   0.839 -13.440  1.00  0.00      LA0  C
ATOM    385  CD2 PHE A  41      49.714   2.746 -13.751  1.00  0.00      LA0  C
ATOM    386  CE1 PHE A  41      49.286   0.013 -13.121  1.00  0.00      LA0  C
ATOM    387  CE2 PHE A  41      50.811   1.921 -13.436  1.00  0.00      LA0  C
ATOM    388  CZ  PHE A  41      50.585   0.564 -13.120  1.00  0.00      LA0  C
ATOM    389  C   PHE A  41      46.930   3.887 -11.707  1.00  0.00      LA0  C
ATOM    390  O   PHE A  41      46.962   5.108 -11.608  1.00  0.00      LA0  O
ATOM    391  N   VAL A  42      47.462   3.038 -10.816  1.00  0.00      LA0  N
ATOM    392  H   VAL A  42      47.386   2.045 -10.917  1.00  0.00      LA0  H
ATOM    393  CA  VAL A  42      48.379   3.589  -9.825  1.00  0.00      LA0  C
ATOM    394  CB  VAL A  42      47.863   3.425  -8.388  1.00  0.00      LA0  C
ATOM    395  CG1 VAL A  42      48.682   4.285  -7.419  1.00  0.00      LA0  C
ATOM    396  CG2 VAL A  42      46.373   3.740  -8.265  1.00  0.00      LA0  C
ATOM    397  C   VAL A  42      49.723   2.909  -9.978  1.00  0.00      LA0  C
ATOM    398  O   VAL A  42      49.811   1.690 -10.054  1.00  0.00      LA0  O
ATOM    399  N   ASP A  43      50.741   3.759 -10.053  1.00  0.00      LA0  N
ATOM    400  H   ASP A  43      50.581   4.735  -9.917  1.00  0.00      LA0  H
ATOM    401  CA  ASP A  43      52.113   3.282 -10.160  1.00  0.00      LA0  C
ATOM    402  CB  ASP A  43      52.816   4.253 -11.120  1.00  0.00      LA0  C
ATOM    403  CG  ASP A  43      54.322   4.224 -11.024  1.00  0.00      LA0  C
ATOM    404  OD1 ASP A  43      54.913   3.182 -11.295  1.00  0.00      LA0  O
ATOM    405  OD2 ASP A  43      54.886   5.244 -10.644  1.00  0.00      LA0  O
ATOM    406  C   ASP A  43      52.719   3.149  -8.767  1.00  0.00      LA0  C
ATOM    407  O   ASP A  43      52.177   3.657  -7.788  1.00  0.00      LA0  O
ATOM    408  N   LEU A  44      53.818   2.386  -8.708  1.00  0.00      LA0  N
ATOM    409  H   LEU A  44      54.299   2.193  -9.569  1.00  0.00      LA0  H
ATOM    410  CA  LEU A  44      54.369   1.987  -7.415  1.00  0.00      LA0  C
ATOM    411  CB  LEU A  44      53.980   0.538  -7.091  1.00  0.00      LA0  C
ATOM    412  CG  LEU A  44      52.480   0.292  -6.892  1.00  0.00      LA0  C
ATOM    413  CD1 LEU A  44      52.150  -1.200  -6.924  1.00  0.00      LA0  C
ATOM    414  CD2 LEU A  44      51.938   0.971  -5.632  1.00  0.00      LA0  C
ATOM    415  C   LEU A  44      55.881   2.128  -7.371  1.00  0.00      LA0  C
ATOM    416  O   LEU A  44      56.615   1.426  -8.055  1.00  0.00      LA0  O
ATOM    417  N   PRO A  45      56.346   3.059  -6.508  1.00  0.00      LA0  N
ATOM    418  CD  PRO A  45      55.563   3.934  -5.644  1.00  0.00      LA0  C
ATOM    419  CA  PRO A  45      57.795   3.257  -6.381  1.00  0.00      LA0  C
ATOM    420  CB  PRO A  45      57.880   4.504  -5.495  1.00  0.00      LA0  C
ATOM    421  CG  PRO A  45      56.589   4.515  -4.678  1.00  0.00      LA0  C
ATOM    422  C   PRO A  45      58.499   2.050  -5.783  1.00  0.00      LA0  C
ATOM    423  O   PRO A  45      58.252   1.661  -4.649  1.00  0.00      LA0  O
ATOM    424  N   GLU A  46      59.400   1.487  -6.601  1.00  0.00      LA0  N
ATOM    425  H   GLU A  46      59.431   1.798  -7.549  1.00  0.00      LA0  H
ATOM    426  CA  GLU A  46      60.141   0.296  -6.177  1.00  0.00      LA0  C
ATOM    427  CB  GLU A  46      61.167  -0.074  -7.259  1.00  0.00      LA0  C
ATOM    428  CG  GLU A  46      61.864  -1.434  -7.092  1.00  0.00      LA0  C
ATOM    429  CD  GLU A  46      60.847  -2.561  -7.107  1.00  0.00      LA0  C
ATOM    430  OE1 GLU A  46      60.556  -3.072  -8.186  1.00  0.00      LA0  O
ATOM    431  OE2 GLU A  46      60.354  -2.929  -6.041  1.00  0.00      LA0  O
ATOM    432  C   GLU A  46      60.787   0.377  -4.796  1.00  0.00      LA0  C
ATOM    433  O   GLU A  46      61.339   1.395  -4.381  1.00  0.00      LA0  O
ATOM    434  N   VAL A  47      60.674  -0.756  -4.093  1.00  0.00      LA0  N
ATOM    435  H   VAL A  47      60.357  -1.567  -4.594  1.00  0.00      LA0  H
ATOM    436  CA  VAL A  47      61.270  -0.854  -2.764  1.00  0.00      LA0  C
ATOM    437  CB  VAL A  47      60.837  -2.179  -2.113  1.00  0.00      LA0  C
ATOM    438  CG1 VAL A  47      61.458  -2.419  -0.733  1.00  0.00      LA0  C
ATOM    439  CG2 VAL A  47      59.308  -2.249  -2.049  1.00  0.00      LA0  C
ATOM    440  C   VAL A  47      62.784  -0.697  -2.822  1.00  0.00      LA0  C
ATOM    441  O   VAL A  47      63.477  -1.302  -3.629  1.00  0.00      LA0  O
ATOM    442  N   GLY A  48      63.265   0.186  -1.941  1.00  0.00      LA0  N
ATOM    443  H   GLY A  48      62.641   0.636  -1.303  1.00  0.00      LA0  H
ATOM    444  CA  GLY A  48      64.691   0.484  -1.998  1.00  0.00      LA0  C
ATOM    445  C   GLY A  48      65.039   1.743  -2.773  1.00  0.00      LA0  C
ATOM    446  O   GLY A  48      66.184   2.177  -2.807  1.00  0.00      LA0  O
ATOM    447  N   ALA A  49      64.005   2.341  -3.389  1.00  0.00      LA0  N
ATOM    448  H   ALA A  49      63.081   1.955  -3.390  1.00  0.00      LA0  H
ATOM    449  CA  ALA A  49      64.268   3.680  -3.909  1.00  0.00      LA0  C
ATOM    450  CB  ALA A  49      63.250   4.054  -4.989  1.00  0.00      LA0  C
ATOM    451  C   ALA A  49      64.213   4.708  -2.796  1.00  0.00      LA0  C
ATOM    452  O   ALA A  49      63.544   4.514  -1.789  1.00  0.00      LA0  O
ATOM    453  N   THR A  50      64.934   5.807  -3.028  1.00  0.00      LA0  N
ATOM    454  H   THR A  50      65.481   5.921  -3.854  1.00  0.00      LA0  H
ATOM    455  CA  THR A  50      64.965   6.832  -1.993  1.00  0.00      LA0  C
ATOM    456  CB  THR A  50      66.333   6.790  -1.304  1.00  0.00      LA0  C
ATOM    457  OG1 THR A  50      66.640   5.435  -0.951  1.00  0.00      LA0  O
ATOM    458  HG1 THR A  50      67.470   5.436  -0.494  1.00  0.00      LA0  H
ATOM    459  CG2 THR A  50      66.431   7.703  -0.078  1.00  0.00      LA0  C
ATOM    460  C   THR A  50      64.677   8.187  -2.604  1.00  0.00      LA0  C
ATOM    461  O   THR A  50      65.281   8.557  -3.603  1.00  0.00      LA0  O
ATOM    462  N   VAL A  51      63.706   8.876  -1.992  1.00  0.00      LA0  N
ATOM    463  H   VAL A  51      63.319   8.529  -1.134  1.00  0.00      LA0  H
ATOM    464  CA  VAL A  51      63.276  10.172  -2.522  1.00  0.00      LA0  C
ATOM    465  CB  VAL A  51      61.878  10.061  -3.154  1.00  0.00      LA0  C
ATOM    466  CG1 VAL A  51      61.933   9.363  -4.514  1.00  0.00      LA0  C
ATOM    467  CG2 VAL A  51      60.881   9.387  -2.207  1.00  0.00      LA0  C
ATOM    468  C   VAL A  51      63.290  11.215  -1.420  1.00  0.00      LA0  C
ATOM    469  O   VAL A  51      63.518  10.885  -0.260  1.00  0.00      LA0  O
ATOM    470  N   SER A  52      63.031  12.464  -1.809  1.00  0.00      LA0  N
ATOM    471  H   SER A  52      62.895  12.711  -2.770  1.00  0.00      LA0  H
ATOM    472  CA  SER A  52      63.020  13.504  -0.787  1.00  0.00      LA0  C
ATOM    473  CB  SER A  52      64.071  14.574  -1.103  1.00  0.00      LA0  C
ATOM    474  OG  SER A  52      65.113  14.012  -1.911  1.00  0.00      LA0  O
ATOM    475  HG  SER A  52      64.747  14.028  -2.803  1.00  0.00      LA0  H
ATOM    476  C   SER A  52      61.647  14.116  -0.567  1.00  0.00      LA0  C
ATOM    477  O   SER A  52      60.709  13.888  -1.321  1.00  0.00      LA0  O
ATOM    478  N   ALA A  53      61.563  14.910   0.513  1.00  0.00      LA0  N
ATOM    479  H   ALA A  53      62.351  14.967   1.129  1.00  0.00      LA0  H
ATOM    480  CA  ALA A  53      60.309  15.579   0.860  1.00  0.00      LA0  C
ATOM    481  CB  ALA A  53      60.409  16.184   2.262  1.00  0.00      LA0  C
ATOM    482  C   ALA A  53      59.887  16.663  -0.119  1.00  0.00      LA0  C
ATOM    483  O   ALA A  53      60.118  17.853   0.068  1.00  0.00      LA0  O
ATOM    484  N   GLY A  54      59.251  16.193  -1.190  1.00  0.00      LA0  N
ATOM    485  H   GLY A  54      59.054  15.209  -1.238  1.00  0.00      LA0  H
ATOM    486  CA  GLY A  54      58.885  17.125  -2.247  1.00  0.00      LA0  C
ATOM    487  C   GLY A  54      59.174  16.607  -3.640  1.00  0.00      LA0  C
ATOM    488  O   GLY A  54      58.677  17.148  -4.620  1.00  0.00      LA0  O
ATOM    489  N   ASP A  55      59.978  15.535  -3.674  1.00  0.00      LA0  N
ATOM    490  H   ASP A  55      60.422  15.159  -2.861  1.00  0.00      LA0  H
ATOM    491  CA  ASP A  55      60.224  14.860  -4.947  1.00  0.00      LA0  C
ATOM    492  CB  ASP A  55      61.371  13.840  -4.835  1.00  0.00      LA0  C
ATOM    493  CG  ASP A  55      62.705  14.405  -4.355  1.00  0.00      LA0  C
ATOM    494  OD1 ASP A  55      62.778  15.540  -3.889  1.00  0.00      LA0  O
ATOM    495  OD2 ASP A  55      63.688  13.669  -4.394  1.00  0.00      LA0  O
ATOM    496  C   ASP A  55      58.969  14.125  -5.367  1.00  0.00      LA0  C
ATOM    497  O   ASP A  55      58.019  14.009  -4.594  1.00  0.00      LA0  O
ATOM    498  N   ASP A  56      58.989  13.631  -6.609  1.00  0.00      LA0  N
ATOM    499  H   ASP A  56      59.789  13.649  -7.212  1.00  0.00      LA0  H
ATOM    500  CA  ASP A  56      57.879  12.765  -6.983  1.00  0.00      LA0  C
ATOM    501  CB  ASP A  56      57.739  12.705  -8.513  1.00  0.00      LA0  C
ATOM    502  CG  ASP A  56      58.956  12.056  -9.148  1.00  0.00      LA0  C
ATOM    503  OD1 ASP A  56      59.975  12.730  -9.295  1.00  0.00      LA0  O
ATOM    504  OD2 ASP A  56      58.880  10.875  -9.477  1.00  0.00      LA0  O
ATOM    505  C   ASP A  56      58.017  11.389  -6.351  1.00  0.00      LA0  C
ATOM    506  O   ASP A  56      58.958  11.098  -5.618  1.00  0.00      LA0  O
ATOM    507  N   CYS A  57      57.020  10.552  -6.646  1.00  0.00      LA0  N
ATOM    508  H   CYS A  57      56.231  10.905  -7.149  1.00  0.00      LA0  H
ATOM    509  CA  CYS A  57      57.140   9.182  -6.166  1.00  0.00      LA0  C
ATOM    510  CB  CYS A  57      56.692   9.061  -4.708  1.00  0.00      LA0  C
ATOM    511  SG  CYS A  57      54.937   9.419  -4.456  1.00  0.00      LA0  S
ATOM    512  C   CYS A  57      56.436   8.158  -7.024  1.00  0.00      LA0  C
ATOM    513  O   CYS A  57      56.896   7.032  -7.163  1.00  0.00      LA0  O
ATOM    514  N   ALA A  58      55.289   8.584  -7.577  1.00  0.00      LA0  N
ATOM    515  H   ALA A  58      54.940   9.512  -7.437  1.00  0.00      LA0  H
ATOM    516  CA  ALA A  58      54.521   7.644  -8.389  1.00  0.00      LA0  C
ATOM    517  CB  ALA A  58      53.683   6.713  -7.506  1.00  0.00      LA0  C
ATOM    518  C   ALA A  58      53.583   8.386  -9.310  1.00  0.00      LA0  C
ATOM    519  O   ALA A  58      53.322   9.569  -9.124  1.00  0.00      LA0  O
ATOM    520  N   VAL A  59      53.073   7.647 -10.297  1.00  0.00      LA0  N
ATOM    521  H   VAL A  59      53.408   6.706 -10.410  1.00  0.00      LA0  H
ATOM    522  CA  VAL A  59      52.039   8.220 -11.158  1.00  0.00      LA0  C
ATOM    523  CB  VAL A  59      52.375   7.903 -12.630  1.00  0.00      LA0  C
ATOM    524  CG1 VAL A  59      51.418   8.555 -13.634  1.00  0.00      LA0  C
ATOM    525  CG2 VAL A  59      53.824   8.282 -12.945  1.00  0.00      LA0  C
ATOM    526  C   VAL A  59      50.660   7.698 -10.765  1.00  0.00      LA0  C
ATOM    527  O   VAL A  59      50.504   6.560 -10.343  1.00  0.00      LA0  O
ATOM    528  N   ALA A  60      49.655   8.566 -10.918  1.00  0.00      LA0  N
ATOM    529  H   ALA A  60      49.849   9.507 -11.190  1.00  0.00      LA0  H
ATOM    530  CA  ALA A  60      48.281   8.081 -10.844  1.00  0.00      LA0  C
ATOM    531  CB  ALA A  60      47.588   8.539  -9.561  1.00  0.00      LA0  C
ATOM    532  C   ALA A  60      47.494   8.613 -12.018  1.00  0.00      LA0  C
ATOM    533  O   ALA A  60      47.288   9.812 -12.162  1.00  0.00      LA0  O
ATOM    534  N   GLU A  61      47.079   7.680 -12.873  1.00  0.00      LA0  N
ATOM    535  H   GLU A  61      47.201   6.708 -12.667  1.00  0.00      LA0  H
ATOM    536  CA  GLU A  61      46.285   8.135 -14.008  1.00  0.00      LA0  C
ATOM    537  CB  GLU A  61      46.644   7.356 -15.268  1.00  0.00      LA0  C
ATOM    538  CG  GLU A  61      48.134   7.421 -15.597  1.00  0.00      LA0  C
ATOM    539  CD  GLU A  61      48.386   6.690 -16.896  1.00  0.00      LA0  C
ATOM    540  OE1 GLU A  61      48.318   5.462 -16.903  1.00  0.00      LA0  O
ATOM    541  OE2 GLU A  61      48.648   7.355 -17.896  1.00  0.00      LA0  O
ATOM    542  C   GLU A  61      44.812   7.988 -13.728  1.00  0.00      LA0  C
ATOM    543  O   GLU A  61      44.369   6.963 -13.220  1.00  0.00      LA0  O
ATOM    544  N   SER A  62      44.067   9.038 -14.075  1.00  0.00      LA0  N
ATOM    545  H   SER A  62      44.451   9.886 -14.441  1.00  0.00      LA0  H
ATOM    546  CA  SER A  62      42.628   8.920 -13.908  1.00  0.00      LA0  C
ATOM    547  CB  SER A  62      42.143   9.844 -12.789  1.00  0.00      LA0  C
ATOM    548  OG  SER A  62      42.041  11.203 -13.247  1.00  0.00      LA0  O
ATOM    549  HG  SER A  62      41.416  11.609 -12.654  1.00  0.00      LA0  H
ATOM    550  C   SER A  62      41.889   9.200 -15.197  1.00  0.00      LA0  C
ATOM    551  O   SER A  62      42.470   9.602 -16.199  1.00  0.00      LA0  O
ATOM    552  N   VAL A  63      40.561   9.027 -15.118  1.00  0.00      LA0  N
ATOM    553  H   VAL A  63      40.163   8.602 -14.302  1.00  0.00      LA0  H
ATOM    554  CA  VAL A  63      39.749   9.463 -16.253  1.00  0.00      LA0  C
ATOM    555  CB  VAL A  63      38.306   8.948 -16.131  1.00  0.00      LA0  C
ATOM    556  CG1 VAL A  63      38.281   7.419 -16.162  1.00  0.00      LA0  C
ATOM    557  CG2 VAL A  63      37.577   9.512 -14.907  1.00  0.00      LA0  C
ATOM    558  C   VAL A  63      39.774  10.963 -16.533  1.00  0.00      LA0  C
ATOM    559  O   VAL A  63      39.556  11.410 -17.653  1.00  0.00      LA0  O
ATOM    560  N   LYS A  64      40.049  11.748 -15.475  1.00  0.00      LA0  N
ATOM    561  H   LYS A  64      40.267  11.372 -14.572  1.00  0.00      LA0  H
ATOM    562  CA  LYS A  64      40.075  13.174 -15.779  1.00  0.00      LA0  C
ATOM    563  CB  LYS A  64      39.463  14.011 -14.644  1.00  0.00      LA0  C
ATOM    564  CG  LYS A  64      38.944  15.383 -15.106  1.00  0.00      LA0  C
ATOM    565  CD  LYS A  64      39.965  16.529 -15.057  1.00  0.00      LA0  C
ATOM    566  CE  LYS A  64      39.804  17.531 -16.209  1.00  0.00      LA0  C
ATOM    567  NZ  LYS A  64      40.383  16.985 -17.449  1.00  0.00      LA0  N
ATOM    568  HZ1 LYS A  64      39.854  17.335 -18.275  1.00  0.00      LA0  H
ATOM    569  HZ2 LYS A  64      41.371  17.290 -17.530  1.00  0.00      LA0  H
ATOM    570  HZ3 LYS A  64      40.391  15.941 -17.434  1.00  0.00      LA0  H
ATOM    571  C   LYS A  64      41.420  13.704 -16.241  1.00  0.00      LA0  C
ATOM    572  O   LYS A  64      41.475  14.635 -17.050  1.00  0.00      LA0  O
ATOM    573  N   ALA A  65      42.481  13.098 -15.683  1.00  0.00      LA0  N
ATOM    574  H   ALA A  65      42.384  12.347 -15.020  1.00  0.00      LA0  H
ATOM    575  CA  ALA A  65      43.840  13.510 -16.031  1.00  0.00      LA0  C
ATOM    576  CB  ALA A  65      44.175  14.889 -15.446  1.00  0.00      LA0  C
ATOM    577  C   ALA A  65      44.839  12.528 -15.463  1.00  0.00      LA0  C
ATOM    578  O   ALA A  65      44.551  11.812 -14.517  1.00  0.00      LA0  O
ATOM    579  N   ALA A  66      46.035  12.533 -16.060  1.00  0.00      LA0  N
ATOM    580  H   ALA A  66      46.251  13.179 -16.788  1.00  0.00      LA0  H
ATOM    581  CA  ALA A  66      47.097  11.850 -15.330  1.00  0.00      LA0  C
ATOM    582  CB  ALA A  66      48.193  11.372 -16.284  1.00  0.00      LA0  C
ATOM    583  C   ALA A  66      47.691  12.817 -14.329  1.00  0.00      LA0  C
ATOM    584  O   ALA A  66      47.656  14.024 -14.541  1.00  0.00      LA0  O
ATOM    585  N   SER A  67      48.213  12.243 -13.248  1.00  0.00      LA0  N
ATOM    586  H   SER A  67      48.171  11.253 -13.103  1.00  0.00      LA0  H
ATOM    587  CA  SER A  67      48.829  13.069 -12.220  1.00  0.00      LA0  C
ATOM    588  CB  SER A  67      47.858  13.235 -11.042  1.00  0.00      LA0  C
ATOM    589  OG  SER A  67      48.285  14.271 -10.147  1.00  0.00      LA0  O
ATOM    590  HG  SER A  67      48.998  13.923  -9.606  1.00  0.00      LA0  H
ATOM    591  C   SER A  67      50.094  12.382 -11.772  1.00  0.00      LA0  C
ATOM    592  O   SER A  67      50.229  11.170 -11.892  1.00  0.00      LA0  O
ATOM    593  N   ASP A  68      50.999  13.194 -11.238  1.00  0.00      LA0  N
ATOM    594  H   ASP A  68      50.898  14.190 -11.175  1.00  0.00      LA0  H
ATOM    595  CA  ASP A  68      52.034  12.608 -10.398  1.00  0.00      LA0  C
ATOM    596  CB  ASP A  68      53.362  13.376 -10.544  1.00  0.00      LA0  C
ATOM    597  CG  ASP A  68      53.167  14.883 -10.659  1.00  0.00      LA0  C
ATOM    598  OD1 ASP A  68      53.897  15.515 -11.413  1.00  0.00      LA0  O
ATOM    599  OD2 ASP A  68      52.278  15.433 -10.016  1.00  0.00      LA0  O
ATOM    600  C   ASP A  68      51.533  12.557  -8.964  1.00  0.00      LA0  C
ATOM    601  O   ASP A  68      50.416  12.979  -8.671  1.00  0.00      LA0  O
ATOM    602  N   ILE A  69      52.382  11.970  -8.111  1.00  0.00      LA0  N
ATOM    603  H   ILE A  69      53.227  11.574  -8.476  1.00  0.00      LA0  H
ATOM    604  CA  ILE A  69      52.136  11.845  -6.674  1.00  0.00      LA0  C
ATOM    605  CB  ILE A  69      51.721  10.400  -6.330  1.00  0.00      LA0  C
ATOM    606  CG2 ILE A  69      51.523  10.181  -4.827  1.00  0.00      LA0  C
ATOM    607  CG1 ILE A  69      50.492   9.945  -7.121  1.00  0.00      LA0  C
ATOM    608  CD1 ILE A  69      50.301   8.431  -7.066  1.00  0.00      LA0  C
ATOM    609  C   ILE A  69      53.465  12.164  -6.018  1.00  0.00      LA0  C
ATOM    610  O   ILE A  69      54.499  11.727  -6.517  1.00  0.00      LA0  O
ATOM    611  N   TYR A  70      53.417  12.945  -4.931  1.00  0.00      LA0  N
ATOM    612  H   TYR A  70      52.563  13.226  -4.482  1.00  0.00      LA0  H
ATOM    613  CA  TYR A  70      54.702  13.352  -4.371  1.00  0.00      LA0  C
ATOM    614  CB  TYR A  70      54.755  14.877  -4.207  1.00  0.00      LA0  C
ATOM    615  CG  TYR A  70      54.706  15.552  -5.561  1.00  0.00      LA0  C
ATOM    616  CD1 TYR A  70      55.915  15.895  -6.199  1.00  0.00      LA0  C
ATOM    617  CE1 TYR A  70      55.872  16.514  -7.459  1.00  0.00      LA0  C
ATOM    618  CD2 TYR A  70      53.454  15.821  -6.150  1.00  0.00      LA0  C
ATOM    619  CE2 TYR A  70      53.411  16.444  -7.406  1.00  0.00      LA0  C
ATOM    620  CZ  TYR A  70      54.619  16.776  -8.050  1.00  0.00      LA0  C
ATOM    621  OH  TYR A  70      54.576  17.375  -9.292  1.00  0.00      LA0  O
ATOM    622  HH  TYR A  70      54.044  16.814  -9.871  1.00  0.00      LA0  H
ATOM    623  C   TYR A  70      55.053  12.636  -3.080  1.00  0.00      LA0  C
ATOM    624  O   TYR A  70      54.285  11.862  -2.521  1.00  0.00      LA0  O
ATOM    625  N   ALA A  71      56.280  12.920  -2.626  1.00  0.00      LA0  N
ATOM    626  H   ALA A  71      56.880  13.529  -3.148  1.00  0.00      LA0  H
ATOM    627  CA  ALA A  71      56.700  12.346  -1.354  1.00  0.00      LA0  C
ATOM    628  CB  ALA A  71      58.110  11.769  -1.470  1.00  0.00      LA0  C
ATOM    629  C   ALA A  71      56.673  13.366  -0.231  1.00  0.00      LA0  C
ATOM    630  O   ALA A  71      57.421  14.335  -0.215  1.00  0.00      LA0  O
ATOM    631  N   PRO A  72      55.754  13.123   0.733  1.00  0.00      LA0  N
ATOM    632  CD  PRO A  72      54.755  12.063   0.738  1.00  0.00      LA0  C
ATOM    633  CA  PRO A  72      55.644  14.013   1.895  1.00  0.00      LA0  C
ATOM    634  CB  PRO A  72      54.475  13.405   2.679  1.00  0.00      LA0  C
ATOM    635  CG  PRO A  72      53.671  12.597   1.664  1.00  0.00      LA0  C
ATOM    636  C   PRO A  72      56.913  14.141   2.731  1.00  0.00      LA0  C
ATOM    637  O   PRO A  72      57.346  15.230   3.080  1.00  0.00      LA0  O
ATOM    638  N   VAL A  73      57.466  12.966   3.060  1.00  0.00      LA0  N
ATOM    639  H   VAL A  73      57.139  12.119   2.646  1.00  0.00      LA0  H
ATOM    640  CA  VAL A  73      58.733  12.955   3.789  1.00  0.00      LA0  C
ATOM    641  CB  VAL A  73      58.636  12.121   5.074  1.00  0.00      LA0  C
ATOM    642  CG1 VAL A  73      57.824  12.843   6.144  1.00  0.00      LA0  C
ATOM    643  CG2 VAL A  73      58.098  10.714   4.810  1.00  0.00      LA0  C
ATOM    644  C   VAL A  73      59.808  12.396   2.887  1.00  0.00      LA0  C
ATOM    645  O   VAL A  73      59.499  11.848   1.832  1.00  0.00      LA0  O
ATOM    646  N   SER A  74      61.056  12.545   3.334  1.00  0.00      LA0  N
ATOM    647  H   SER A  74      61.260  12.915   4.246  1.00  0.00      LA0  H
ATOM    648  CA  SER A  74      62.095  11.884   2.557  1.00  0.00      LA0  C
ATOM    649  CB  SER A  74      63.409  12.662   2.664  1.00  0.00      LA0  C
ATOM    650  OG  SER A  74      63.142  14.072   2.659  1.00  0.00      LA0  O
ATOM    651  HG  SER A  74      62.921  14.271   3.573  1.00  0.00      LA0  H
ATOM    652  C   SER A  74      62.260  10.444   3.000  1.00  0.00      LA0  C
ATOM    653  O   SER A  74      61.626   9.996   3.949  1.00  0.00      LA0  O
ATOM    654  N   GLY A  75      63.137   9.731   2.288  1.00  0.00      LA0  N
ATOM    655  H   GLY A  75      63.534  10.082   1.440  1.00  0.00      LA0  H
ATOM    656  CA  GLY A  75      63.451   8.406   2.792  1.00  0.00      LA0  C
ATOM    657  C   GLY A  75      63.249   7.302   1.781  1.00  0.00      LA0  C
ATOM    658  O   GLY A  75      63.192   7.508   0.573  1.00  0.00      LA0  O
ATOM    659  N   GLU A  76      63.199   6.105   2.366  1.00  0.00      LA0  N
ATOM    660  H   GLU A  76      63.018   6.088   3.350  1.00  0.00      LA0  H
ATOM    661  CA  GLU A  76      63.352   4.861   1.623  1.00  0.00      LA0  C
ATOM    662  CB  GLU A  76      64.346   4.031   2.432  1.00  0.00      LA0  C
ATOM    663  CG  GLU A  76      64.790   2.654   1.937  1.00  0.00      LA0  C
ATOM    664  CD  GLU A  76      65.674   2.071   3.026  1.00  0.00      LA0  C
ATOM    665  OE1 GLU A  76      66.768   2.583   3.258  1.00  0.00      LA0  O
ATOM    666  OE2 GLU A  76      65.245   1.164   3.736  1.00  0.00      LA0  O
ATOM    667  C   GLU A  76      62.014   4.166   1.473  1.00  0.00      LA0  C
ATOM    668  O   GLU A  76      61.258   4.025   2.428  1.00  0.00      LA0  O
ATOM    669  N   ILE A  77      61.722   3.741   0.240  1.00  0.00      LA0  N
ATOM    670  H   ILE A  77      62.405   3.832  -0.485  1.00  0.00      LA0  H
ATOM    671  CA  ILE A  77      60.455   3.034   0.061  1.00  0.00      LA0  C
ATOM    672  CB  ILE A  77      60.011   3.001  -1.411  1.00  0.00      LA0  C
ATOM    673  CG2 ILE A  77      58.554   2.535  -1.507  1.00  0.00      LA0  C
ATOM    674  CG1 ILE A  77      60.259   4.316  -2.160  1.00  0.00      LA0  C
ATOM    675  CD1 ILE A  77      59.490   5.523  -1.623  1.00  0.00      LA0  C
ATOM    676  C   ILE A  77      60.569   1.618   0.586  1.00  0.00      LA0  C
ATOM    677  O   ILE A  77      61.305   0.806   0.042  1.00  0.00      LA0  O
ATOM    678  N   VAL A  78      59.839   1.356   1.673  1.00  0.00      LA0  N
ATOM    679  H   VAL A  78      59.218   2.046   2.048  1.00  0.00      LA0  H
ATOM    680  CA  VAL A  78      59.983   0.011   2.223  1.00  0.00      LA0  C
ATOM    681  CB  VAL A  78      60.211   0.040   3.740  1.00  0.00      LA0  C
ATOM    682  CG1 VAL A  78      61.593   0.616   4.043  1.00  0.00      LA0  C
ATOM    683  CG2 VAL A  78      59.094   0.762   4.499  1.00  0.00      LA0  C
ATOM    684  C   VAL A  78      58.891  -0.971   1.844  1.00  0.00      LA0  C
ATOM    685  O   VAL A  78      59.074  -2.180   1.894  1.00  0.00      LA0  O
ATOM    686  N   ALA A  79      57.741  -0.408   1.447  1.00  0.00      LA0  N
ATOM    687  H   ALA A  79      57.603   0.584   1.450  1.00  0.00      LA0  H
ATOM    688  CA  ALA A  79      56.683  -1.302   0.986  1.00  0.00      LA0  C
ATOM    689  CB  ALA A  79      55.806  -1.771   2.151  1.00  0.00      LA0  C
ATOM    690  C   ALA A  79      55.806  -0.579  -0.001  1.00  0.00      LA0  C
ATOM    691  O   ALA A  79      55.703   0.639   0.044  1.00  0.00      LA0  O
ATOM    692  N   VAL A  80      55.179  -1.364  -0.879  1.00  0.00      LA0  N
ATOM    693  H   VAL A  80      55.259  -2.361  -0.849  1.00  0.00      LA0  H
ATOM    694  CA  VAL A  80      54.188  -0.763  -1.766  1.00  0.00      LA0  C
ATOM    695  CB  VAL A  80      54.636  -0.807  -3.234  1.00  0.00      LA0  C
ATOM    696  CG1 VAL A  80      55.776   0.177  -3.476  1.00  0.00      LA0  C
ATOM    697  CG2 VAL A  80      54.980  -2.224  -3.706  1.00  0.00      LA0  C
ATOM    698  C   VAL A  80      52.875  -1.485  -1.597  1.00  0.00      LA0  C
ATOM    699  O   VAL A  80      52.830  -2.550  -0.997  1.00  0.00      LA0  O
ATOM    700  N   ASN A  81      51.826  -0.874  -2.149  1.00  0.00      LA0  N
ATOM    701  H   ASN A  81      51.924   0.023  -2.585  1.00  0.00      LA0  H
ATOM    702  CA  ASN A  81      50.568  -1.608  -2.226  1.00  0.00      LA0  C
ATOM    703  CB  ASN A  81      49.399  -0.640  -2.063  1.00  0.00      LA0  C
ATOM    704  CG  ASN A  81      48.064  -1.362  -2.039  1.00  0.00      LA0  C
ATOM    705  OD1 ASN A  81      47.962  -2.577  -2.122  1.00  0.00      LA0  O
ATOM    706  ND2 ASN A  81      47.027  -0.537  -1.923  1.00  0.00      LA0  N
ATOM    707 HD21 ASN A  81      47.171   0.452  -1.843  1.00  0.00      LA0  H
ATOM    708 HD22 ASN A  81      46.072  -0.831  -1.912  1.00  0.00      LA0  H
ATOM    709  C   ASN A  81      50.473  -2.347  -3.540  1.00  0.00      LA0  C
ATOM    710  O   ASN A  81      49.964  -1.827  -4.526  1.00  0.00      LA0  O
ATOM    711  N   ASP A  82      51.007  -3.573  -3.513  1.00  0.00      LA0  N
ATOM    712  H   ASP A  82      51.303  -3.988  -2.647  1.00  0.00      LA0  H
ATOM    713  CA  ASP A  82      51.018  -4.415  -4.713  1.00  0.00      LA0  C
ATOM    714  CB  ASP A  82      51.573  -5.806  -4.369  1.00  0.00      LA0  C
ATOM    715  CG  ASP A  82      50.856  -6.377  -3.157  1.00  0.00      LA0  C
ATOM    716  OD1 ASP A  82      49.842  -7.045  -3.332  1.00  0.00      LA0  O
ATOM    717  OD2 ASP A  82      51.292  -6.108  -2.041  1.00  0.00      LA0  O
ATOM    718  C   ASP A  82      49.680  -4.504  -5.435  1.00  0.00      LA0  C
ATOM    719  O   ASP A  82      49.584  -4.316  -6.645  1.00  0.00      LA0  O
ATOM    720  N   ALA A  83      48.639  -4.709  -4.612  1.00  0.00      LA0  N
ATOM    721  H   ALA A  83      48.878  -5.037  -3.693  1.00  0.00      LA0  H
ATOM    722  CA  ALA A  83      47.264  -4.756  -5.108  1.00  0.00      LA0  C
ATOM    723  CB  ALA A  83      46.276  -4.791  -3.942  1.00  0.00      LA0  C
ATOM    724  C   ALA A  83      46.842  -3.651  -6.064  1.00  0.00      LA0  C
ATOM    725  O   ALA A  83      46.050  -3.872  -6.970  1.00  0.00      LA0  O
ATOM    726  N   LEU A  84      47.410  -2.448  -5.859  1.00  0.00      LA0  N
ATOM    727  H   LEU A  84      48.106  -2.341  -5.147  1.00  0.00      LA0  H
ATOM    728  CA  LEU A  84      47.031  -1.344  -6.749  1.00  0.00      LA0  C
ATOM    729  CB  LEU A  84      47.690  -0.031  -6.333  1.00  0.00      LA0  C
ATOM    730  CG  LEU A  84      47.057   0.602  -5.095  1.00  0.00      LA0  C
ATOM    731  CD1 LEU A  84      47.816   1.854  -4.667  1.00  0.00      LA0  C
ATOM    732  CD2 LEU A  84      45.567   0.892  -5.284  1.00  0.00      LA0  C
ATOM    733  C   LEU A  84      47.254  -1.564  -8.237  1.00  0.00      LA0  C
ATOM    734  O   LEU A  84      46.589  -0.962  -9.070  1.00  0.00      LA0  O
ATOM    735  N   SER A  85      48.203  -2.465  -8.534  1.00  0.00      LA0  N
ATOM    736  H   SER A  85      48.738  -2.901  -7.811  1.00  0.00      LA0  H
ATOM    737  CA  SER A  85      48.432  -2.822  -9.934  1.00  0.00      LA0  C
ATOM    738  CB  SER A  85      49.596  -3.811 -10.025  1.00  0.00      LA0  C
ATOM    739  OG  SER A  85      50.608  -3.452  -9.073  1.00  0.00      LA0  O
ATOM    740  HG  SER A  85      50.400  -3.943  -8.280  1.00  0.00      LA0  H
ATOM    741  C   SER A  85      47.203  -3.388 -10.636  1.00  0.00      LA0  C
ATOM    742  O   SER A  85      46.768  -2.926 -11.685  1.00  0.00      LA0  O
ATOM    743  N   ASP A  86      46.657  -4.410  -9.968  1.00  0.00      LA0  N
ATOM    744  H   ASP A  86      47.087  -4.795  -9.151  1.00  0.00      LA0  H
ATOM    745  CA  ASP A  86      45.521  -5.125 -10.542  1.00  0.00      LA0  C
ATOM    746  CB  ASP A  86      45.585  -6.608 -10.151  1.00  0.00      LA0  C
ATOM    747  CG  ASP A  86      46.909  -7.225 -10.575  1.00  0.00      LA0  C
ATOM    748  OD1 ASP A  86      47.915  -6.983  -9.906  1.00  0.00      LA0  O
ATOM    749  OD2 ASP A  86      46.931  -7.948 -11.569  1.00  0.00      LA0  O
ATOM    750  C   ASP A  86      44.181  -4.532 -10.149  1.00  0.00      LA0  C
ATOM    751  O   ASP A  86      43.139  -4.798 -10.740  1.00  0.00      LA0  O
ATOM    752  N   SER A  87      44.246  -3.696  -9.107  1.00  0.00      LA0  N
ATOM    753  H   SER A  87      45.093  -3.606  -8.586  1.00  0.00      LA0  H
ATOM    754  CA  SER A  87      43.032  -3.035  -8.640  1.00  0.00      LA0  C
ATOM    755  CB  SER A  87      42.373  -3.909  -7.569  1.00  0.00      LA0  C
ATOM    756  OG  SER A  87      42.254  -5.252  -8.070  1.00  0.00      LA0  O
ATOM    757  HG  SER A  87      42.119  -5.150  -9.011  1.00  0.00      LA0  H
ATOM    758  C   SER A  87      43.277  -1.603  -8.172  1.00  0.00      LA0  C
ATOM    759  O   SER A  87      43.466  -1.303  -6.997  1.00  0.00      LA0  O
ATOM    760  N   PRO A  88      43.317  -0.689  -9.172  1.00  0.00      LA0  N
ATOM    761  CD  PRO A  88      43.179  -0.940 -10.606  1.00  0.00      LA0  C
ATOM    762  CA  PRO A  88      43.586   0.719  -8.854  1.00  0.00      LA0  C
ATOM    763  CB  PRO A  88      43.990   1.274 -10.223  1.00  0.00      LA0  C
ATOM    764  CG  PRO A  88      43.205   0.444 -11.239  1.00  0.00      LA0  C
ATOM    765  C   PRO A  88      42.417   1.461  -8.208  1.00  0.00      LA0  C
ATOM    766  O   PRO A  88      42.588   2.449  -7.498  1.00  0.00      LA0  O
ATOM    767  N   GLU A  89      41.211   0.949  -8.489  1.00  0.00      LA0  N
ATOM    768  H   GLU A  89      41.135   0.057  -8.944  1.00  0.00      LA0  H
ATOM    769  CA  GLU A  89      39.976   1.581  -8.024  1.00  0.00      LA0  C
ATOM    770  CB  GLU A  89      38.752   0.907  -8.668  1.00  0.00      LA0  C
ATOM    771  CG  GLU A  89      38.378  -0.490  -8.141  1.00  0.00      LA0  C
ATOM    772  CD  GLU A  89      39.587  -1.402  -8.170  1.00  0.00      LA0  C
ATOM    773  OE1 GLU A  89      40.041  -1.761  -9.252  1.00  0.00      LA0  O
ATOM    774  OE2 GLU A  89      40.136  -1.669  -7.108  1.00  0.00      LA0  O
ATOM    775  C   GLU A  89      39.824   1.704  -6.516  1.00  0.00      LA0  C
ATOM    776  O   GLU A  89      39.066   2.534  -6.029  1.00  0.00      LA0  O
ATOM    777  N   LEU A  90      40.644   0.917  -5.796  1.00  0.00      LA0  N
ATOM    778  H   LEU A  90      40.983   0.093  -6.260  1.00  0.00      LA0  H
ATOM    779  CA  LEU A  90      40.815   1.115  -4.350  1.00  0.00      LA0  C
ATOM    780  CB  LEU A  90      41.996   0.292  -3.840  1.00  0.00      LA0  C
ATOM    781  CG  LEU A  90      41.818  -1.221  -3.976  1.00  0.00      LA0  C
ATOM    782  CD1 LEU A  90      43.098  -1.969  -3.601  1.00  0.00      LA0  C
ATOM    783  CD2 LEU A  90      40.605  -1.729  -3.193  1.00  0.00      LA0  C
ATOM    784  C   LEU A  90      40.973   2.564  -3.894  1.00  0.00      LA0  C
ATOM    785  O   LEU A  90      40.487   3.003  -2.858  1.00  0.00      LA0  O
ATOM    786  N   VAL A  91      41.674   3.327  -4.750  1.00  0.00      LA0  N
ATOM    787  H   VAL A  91      42.027   2.921  -5.596  1.00  0.00      LA0  H
ATOM    788  CA  VAL A  91      41.797   4.755  -4.448  1.00  0.00      LA0  C
ATOM    789  CB  VAL A  91      42.772   5.414  -5.433  1.00  0.00      LA0  C
ATOM    790  CG1 VAL A  91      42.937   6.914  -5.181  1.00  0.00      LA0  C
ATOM    791  CG2 VAL A  91      44.130   4.711  -5.388  1.00  0.00      LA0  C
ATOM    792  C   VAL A  91      40.460   5.493  -4.397  1.00  0.00      LA0  C
ATOM    793  O   VAL A  91      40.226   6.371  -3.579  1.00  0.00      LA0  O
ATOM    794  N   ASN A  92      39.584   5.090  -5.319  1.00  0.00      LA0  N
ATOM    795  H   ASN A  92      39.789   4.317  -5.919  1.00  0.00      LA0  H
ATOM    796  CA  ASN A  92      38.266   5.719  -5.326  1.00  0.00      LA0  C
ATOM    797  CB  ASN A  92      37.628   5.713  -6.717  1.00  0.00      LA0  C
ATOM    798  CG  ASN A  92      38.530   6.418  -7.706  1.00  0.00      LA0  C
ATOM    799  OD1 ASN A  92      39.359   5.801  -8.360  1.00  0.00      LA0  O
ATOM    800  ND2 ASN A  92      38.341   7.735  -7.802  1.00  0.00      LA0  N
ATOM    801 HD21 ASN A  92      37.706   8.228  -7.200  1.00  0.00      LA0  H
ATOM    802 HD22 ASN A  92      38.852   8.259  -8.485  1.00  0.00      LA0  H
ATOM    803  C   ASN A  92      37.292   5.157  -4.311  1.00  0.00      LA0  C
ATOM    804  O   ASN A  92      36.382   5.848  -3.867  1.00  0.00      LA0  O
ATOM    805  N   SER A  93      37.510   3.883  -3.946  1.00  0.00      LA0  N
ATOM    806  H   SER A  93      38.239   3.309  -4.328  1.00  0.00      LA0  H
ATOM    807  CA  SER A  93      36.654   3.336  -2.897  1.00  0.00      LA0  C
ATOM    808  CB  SER A  93      36.685   1.805  -2.946  1.00  0.00      LA0  C
ATOM    809  OG  SER A  93      38.011   1.360  -3.246  1.00  0.00      LA0  O
ATOM    810  HG  SER A  93      38.420   1.075  -2.423  1.00  0.00      LA0  H
ATOM    811  C   SER A  93      36.989   3.862  -1.514  1.00  0.00      LA0  C
ATOM    812  O   SER A  93      36.202   4.547  -0.872  1.00  0.00      LA0  O
ATOM    813  N   GLU A  94      38.208   3.516  -1.087  1.00  0.00      LA0  N
ATOM    814  H   GLU A  94      38.815   2.914  -1.619  1.00  0.00      LA0  H
ATOM    815  CA  GLU A  94      38.647   3.955   0.230  1.00  0.00      LA0  C
ATOM    816  CB  GLU A  94      38.278   2.953   1.341  1.00  0.00      LA0  C
ATOM    817  CG  GLU A  94      37.903   1.523   0.917  1.00  0.00      LA0  C
ATOM    818  CD  GLU A  94      39.102   0.760   0.393  1.00  0.00      LA0  C
ATOM    819  OE1 GLU A  94      39.689   0.006   1.162  1.00  0.00      LA0  O
ATOM    820  OE2 GLU A  94      39.437   0.902  -0.781  1.00  0.00      LA0  O
ATOM    821  C   GLU A  94      40.121   4.302   0.253  1.00  0.00      LA0  C
ATOM    822  O   GLU A  94      40.996   3.539   0.646  1.00  0.00      LA0  O
ATOM    823  N   PRO A  95      40.391   5.568  -0.143  1.00  0.00      LA0  N
ATOM    824  CD  PRO A  95      39.426   6.614  -0.465  1.00  0.00      LA0  C
ATOM    825  CA  PRO A  95      41.785   6.007  -0.282  1.00  0.00      LA0  C
ATOM    826  CB  PRO A  95      41.642   7.433  -0.820  1.00  0.00      LA0  C
ATOM    827  CG  PRO A  95      40.252   7.886  -0.387  1.00  0.00      LA0  C
ATOM    828  C   PRO A  95      42.612   5.911   0.993  1.00  0.00      LA0  C
ATOM    829  O   PRO A  95      43.827   5.780   0.966  1.00  0.00      LA0  O
ATOM    830  N   TYR A  96      41.899   5.967   2.128  1.00  0.00      LA0  N
ATOM    831  H   TYR A  96      40.905   6.058   2.087  1.00  0.00      LA0  H
ATOM    832  CA  TYR A  96      42.615   5.840   3.394  1.00  0.00      LA0  C
ATOM    833  CB  TYR A  96      41.848   6.577   4.498  1.00  0.00      LA0  C
ATOM    834  CG  TYR A  96      41.770   8.032   4.102  1.00  0.00      LA0  C
ATOM    835  CD1 TYR A  96      42.925   8.824   4.251  1.00  0.00      LA0  C
ATOM    836  CE1 TYR A  96      42.918  10.128   3.739  1.00  0.00      LA0  C
ATOM    837  CD2 TYR A  96      40.576   8.544   3.551  1.00  0.00      LA0  C
ATOM    838  CE2 TYR A  96      40.574   9.852   3.040  1.00  0.00      LA0  C
ATOM    839  CZ  TYR A  96      41.762  10.607   3.102  1.00  0.00      LA0  C
ATOM    840  OH  TYR A  96      41.816  11.847   2.506  1.00  0.00      LA0  O
ATOM    841  HH  TYR A  96      41.245  12.442   2.988  1.00  0.00      LA0  H
ATOM    842  C   TYR A  96      42.974   4.419   3.793  1.00  0.00      LA0  C
ATOM    843  O   TYR A  96      43.887   4.184   4.584  1.00  0.00      LA0  O
ATOM    844  N   ALA A  97      42.210   3.485   3.214  1.00  0.00      LA0  N
ATOM    845  H   ALA A  97      41.524   3.712   2.523  1.00  0.00      LA0  H
ATOM    846  CA  ALA A  97      42.560   2.088   3.411  1.00  0.00      LA0  C
ATOM    847  CB  ALA A  97      41.333   1.278   3.844  1.00  0.00      LA0  C
ATOM    848  C   ALA A  97      43.213   1.520   2.163  1.00  0.00      LA0  C
ATOM    849  O   ALA A  97      44.427   1.590   2.022  1.00  0.00      LA0  O
ATOM    850  N   GLY A  98      42.389   0.979   1.252  1.00  0.00      LA0  N
ATOM    851  H   GLY A  98      41.386   1.013   1.320  1.00  0.00      LA0  H
ATOM    852  CA  GLY A  98      42.941   0.321   0.069  1.00  0.00      LA0  C
ATOM    853  C   GLY A  98      43.737   1.236  -0.838  1.00  0.00      LA0  C
ATOM    854  O   GLY A  98      44.706   0.840  -1.472  1.00  0.00      LA0  O
ATOM    855  N   GLY A  99      43.317   2.507  -0.839  1.00  0.00      LA0  N
ATOM    856  H   GLY A  99      42.471   2.726  -0.347  1.00  0.00      LA0  H
ATOM    857  CA  GLY A  99      44.063   3.490  -1.621  1.00  0.00      LA0  C
ATOM    858  C   GLY A  99      45.400   3.967  -1.061  1.00  0.00      LA0  C
ATOM    859  O   GLY A  99      45.961   4.955  -1.527  1.00  0.00      LA0  O
ATOM    860  N   TRP A 100      45.917   3.229  -0.060  1.00  0.00      LA0  N
ATOM    861  H   TRP A 100      45.439   2.430   0.304  1.00  0.00      LA0  H
ATOM    862  CA  TRP A 100      47.303   3.516   0.298  1.00  0.00      LA0  C
ATOM    863  CB  TRP A 100      47.685   2.871   1.642  1.00  0.00      LA0  C
ATOM    864  CG  TRP A 100      48.000   1.389   1.550  1.00  0.00      LA0  C
ATOM    865  CD2 TRP A 100      49.300   0.758   1.581  1.00  0.00      LA0  C
ATOM    866  CE2 TRP A 100      49.093  -0.659   1.491  1.00  0.00      LA0  C
ATOM    867  CE3 TRP A 100      50.614   1.267   1.671  1.00  0.00      LA0  C
ATOM    868  CD1 TRP A 100      47.088   0.327   1.438  1.00  0.00      LA0  C
ATOM    869  NE1 TRP A 100      47.723  -0.876   1.402  1.00  0.00      LA0  N
ATOM    870  HE1 TRP A 100      47.286  -1.748   1.299  1.00  0.00      LA0  H
ATOM    871  CZ2 TRP A 100      50.198  -1.536   1.503  1.00  0.00      LA0  C
ATOM    872  CZ3 TRP A 100      51.711   0.381   1.679  1.00  0.00      LA0  C
ATOM    873  CH2 TRP A 100      51.505  -1.013   1.598  1.00  0.00      LA0  C
ATOM    874  C   TRP A 100      48.252   3.125  -0.819  1.00  0.00      LA0  C
ATOM    875  O   TRP A 100      48.068   2.110  -1.473  1.00  0.00      LA0  O
ATOM    876  N   ILE A 101      49.252   3.979  -1.030  1.00  0.00      LA0  N
ATOM    877  H   ILE A 101      49.377   4.769  -0.432  1.00  0.00      LA0  H
ATOM    878  CA  ILE A 101      50.143   3.682  -2.146  1.00  0.00      LA0  C
ATOM    879  CB  ILE A 101      50.412   4.955  -2.962  1.00  0.00      LA0  C
ATOM    880  CG2 ILE A 101      51.257   4.684  -4.213  1.00  0.00      LA0  C
ATOM    881  CG1 ILE A 101      49.083   5.626  -3.323  1.00  0.00      LA0  C
ATOM    882  CD1 ILE A 101      49.250   7.050  -3.842  1.00  0.00      LA0  C
ATOM    883  C   ILE A 101      51.421   2.999  -1.698  1.00  0.00      LA0  C
ATOM    884  O   ILE A 101      51.794   1.940  -2.188  1.00  0.00      LA0  O
ATOM    885  N   PHE A 102      52.078   3.644  -0.722  1.00  0.00      LA0  N
ATOM    886  H   PHE A 102      51.732   4.492  -0.312  1.00  0.00      LA0  H
ATOM    887  CA  PHE A 102      53.329   3.044  -0.268  1.00  0.00      LA0  C
ATOM    888  CB  PHE A 102      54.495   3.341  -1.232  1.00  0.00      LA0  C
ATOM    889  CG  PHE A 102      54.851   4.808  -1.316  1.00  0.00      LA0  C
ATOM    890  CD1 PHE A 102      54.142   5.647  -2.201  1.00  0.00      LA0  C
ATOM    891  CD2 PHE A 102      55.910   5.306  -0.527  1.00  0.00      LA0  C
ATOM    892  CE1 PHE A 102      54.518   6.997  -2.327  1.00  0.00      LA0  C
ATOM    893  CE2 PHE A 102      56.288   6.657  -0.652  1.00  0.00      LA0  C
ATOM    894  CZ  PHE A 102      55.599   7.484  -1.563  1.00  0.00      LA0  C
ATOM    895  C   PHE A 102      53.683   3.409   1.155  1.00  0.00      LA0  C
ATOM    896  O   PHE A 102      53.271   4.435   1.678  1.00  0.00      LA0  O
ATOM    897  N   LYS A 103      54.470   2.519   1.760  1.00  0.00      LA0  N
ATOM    898  H   LYS A 103      54.797   1.732   1.240  1.00  0.00      LA0  H
ATOM    899  CA  LYS A 103      55.059   2.861   3.045  1.00  0.00      LA0  C
ATOM    900  CB  LYS A 103      55.045   1.657   3.980  1.00  0.00      LA0  C
ATOM    901  CG  LYS A 103      53.686   1.438   4.636  1.00  0.00      LA0  C
ATOM    902  CD  LYS A 103      53.641   0.161   5.474  1.00  0.00      LA0  C
ATOM    903  CE  LYS A 103      52.408   0.099   6.378  1.00  0.00      LA0  C
ATOM    904  NZ  LYS A 103      52.534   1.054   7.489  1.00  0.00      LA0  N
ATOM    905  HZ1 LYS A 103      51.587   1.353   7.804  1.00  0.00      LA0  H
ATOM    906  HZ2 LYS A 103      53.042   0.612   8.290  1.00  0.00      LA0  H
ATOM    907  HZ3 LYS A 103      53.099   1.888   7.221  1.00  0.00      LA0  H
ATOM    908  C   LYS A 103      56.477   3.341   2.855  1.00  0.00      LA0  C
ATOM    909  O   LYS A 103      57.348   2.618   2.380  1.00  0.00      LA0  O
ATOM    910  N   ILE A 104      56.666   4.597   3.255  1.00  0.00      LA0  N
ATOM    911  H   ILE A 104      55.913   5.139   3.635  1.00  0.00      LA0  H
ATOM    912  CA  ILE A 104      58.030   5.096   3.276  1.00  0.00      LA0  C
ATOM    913  CB  ILE A 104      58.105   6.454   2.543  1.00  0.00      LA0  C
ATOM    914  CG2 ILE A 104      57.233   7.519   3.204  1.00  0.00      LA0  C
ATOM    915  CG1 ILE A 104      59.538   6.941   2.313  1.00  0.00      LA0  C
ATOM    916  CD1 ILE A 104      59.601   8.206   1.455  1.00  0.00      LA0  C
ATOM    917  C   ILE A 104      58.572   5.129   4.698  1.00  0.00      LA0  C
ATOM    918  O   ILE A 104      57.899   5.469   5.665  1.00  0.00      LA0  O
ATOM    919  N   LYS A 105      59.831   4.712   4.778  1.00  0.00      LA0  N
ATOM    920  H   LYS A 105      60.291   4.449   3.931  1.00  0.00      LA0  H
ATOM    921  CA  LYS A 105      60.632   4.940   5.971  1.00  0.00      LA0  C
ATOM    922  CB  LYS A 105      61.703   3.852   5.966  1.00  0.00      LA0  C
ATOM    923  CG  LYS A 105      62.974   4.022   6.796  1.00  0.00      LA0  C
ATOM    924  CD  LYS A 105      63.987   3.046   6.205  1.00  0.00      LA0  C
ATOM    925  CE  LYS A 105      65.421   3.126   6.721  1.00  0.00      LA0  C
ATOM    926  NZ  LYS A 105      66.259   2.363   5.787  1.00  0.00      LA0  N
ATOM    927  HZ1 LYS A 105      67.171   2.055   6.158  1.00  0.00      LA0  H
ATOM    928  HZ2 LYS A 105      65.749   1.547   5.379  1.00  0.00      LA0  H
ATOM    929  HZ3 LYS A 105      66.433   2.916   4.919  1.00  0.00      LA0  H
ATOM    930  C   LYS A 105      61.222   6.327   5.831  1.00  0.00      LA0  C
ATOM    931  O   LYS A 105      62.003   6.578   4.922  1.00  0.00      LA0  O
ATOM    932  N   ALA A 106      60.778   7.208   6.735  1.00  0.00      LA0  N
ATOM    933  H   ALA A 106      60.197   6.915   7.490  1.00  0.00      LA0  H
ATOM    934  CA  ALA A 106      61.269   8.581   6.638  1.00  0.00      LA0  C
ATOM    935  CB  ALA A 106      60.482   9.506   7.566  1.00  0.00      LA0  C
ATOM    936  C   ALA A 106      62.735   8.703   6.989  1.00  0.00      LA0  C
ATOM    937  O   ALA A 106      63.344   7.775   7.513  1.00  0.00      LA0  O
ATOM    938  N   SER A 107      63.256   9.900   6.709  1.00  0.00      LA0  N
ATOM    939  H   SER A 107      62.711  10.597   6.235  1.00  0.00      LA0  H
ATOM    940  CA  SER A 107      64.575  10.235   7.235  1.00  0.00      LA0  C
ATOM    941  CB  SER A 107      65.112  11.496   6.559  1.00  0.00      LA0  C
ATOM    942  OG  SER A 107      64.387  11.744   5.350  1.00  0.00      LA0  O
ATOM    943  HG  SER A 107      63.649  12.313   5.602  1.00  0.00      LA0  H
ATOM    944  C   SER A 107      64.558  10.433   8.739  1.00  0.00      LA0  C
ATOM    945  O   SER A 107      65.379   9.897   9.474  1.00  0.00      LA0  O
ATOM    946  N   ASP A 108      63.559  11.230   9.147  1.00  0.00      LA0  N
ATOM    947  H   ASP A 108      62.918  11.647   8.494  1.00  0.00      LA0  H
ATOM    948  CA  ASP A 108      63.430  11.555  10.564  1.00  0.00      LA0  C
ATOM    949  CB  ASP A 108      64.270  12.810  10.875  1.00  0.00      LA0  C
ATOM    950  CG  ASP A 108      64.394  13.171  12.357  1.00  0.00      LA0  C
ATOM    951  OD1 ASP A 108      63.677  12.640  13.199  1.00  0.00      LA0  O
ATOM    952  OD2 ASP A 108      65.190  14.048  12.672  1.00  0.00      LA0  O
ATOM    953  C   ASP A 108      61.962  11.765  10.870  1.00  0.00      LA0  C
ATOM    954  O   ASP A 108      61.193  12.257  10.053  1.00  0.00      LA0  O
ATOM    955  N   GLU A 109      61.591  11.378  12.094  1.00  0.00      LA0  N
ATOM    956  H   GLU A 109      62.341  11.132  12.712  1.00  0.00      LA0  H
ATOM    957  CA  GLU A 109      60.250  11.694  12.584  1.00  0.00      LA0  C
ATOM    958  CB  GLU A 109      60.095  11.177  14.019  1.00  0.00      LA0  C
ATOM    959  CG  GLU A 109      60.512   9.713  14.243  1.00  0.00      LA0  C
ATOM    960  CD  GLU A 109      59.430   8.740  13.810  1.00  0.00      LA0  C
ATOM    961  OE1 GLU A 109      58.646   8.313  14.650  1.00  0.00      LA0  O
ATOM    962  OE2 GLU A 109      59.361   8.374  12.639  1.00  0.00      LA0  O
ATOM    963  C   GLU A 109      59.942  13.191  12.523  1.00  0.00      LA0  C
ATOM    964  O   GLU A 109      58.824  13.623  12.262  1.00  0.00      LA0  O
ATOM    965  N   SER A 110      61.010  13.982  12.744  1.00  0.00      LA0  N
ATOM    966  H   SER A 110      61.914  13.579  12.910  1.00  0.00      LA0  H
ATOM    967  CA  SER A 110      60.846  15.437  12.733  1.00  0.00      LA0  C
ATOM    968  CB  SER A 110      62.166  16.122  13.098  1.00  0.00      LA0  C
ATOM    969  OG  SER A 110      63.128  15.915  12.063  1.00  0.00      LA0  O
ATOM    970  HG  SER A 110      63.777  15.289  12.399  1.00  0.00      LA0  H
ATOM    971  C   SER A 110      60.260  16.030  11.457  1.00  0.00      LA0  C
ATOM    972  O   SER A 110      59.582  17.054  11.474  1.00  0.00      LA0  O
ATOM    973  N   GLU A 111      60.505  15.311  10.340  1.00  0.00      LA0  N
ATOM    974  H   GLU A 111      61.078  14.490  10.396  1.00  0.00      LA0  H
ATOM    975  CA  GLU A 111      59.982  15.766   9.048  1.00  0.00      LA0  C
ATOM    976  CB  GLU A 111      60.338  14.787   7.924  1.00  0.00      LA0  C
ATOM    977  CG  GLU A 111      61.840  14.594   7.682  1.00  0.00      LA0  C
ATOM    978  CD  GLU A 111      62.067  13.663   6.502  1.00  0.00      LA0  C
ATOM    979  OE1 GLU A 111      61.917  12.455   6.644  1.00  0.00      LA0  O
ATOM    980  OE2 GLU A 111      62.430  14.131   5.430  1.00  0.00      LA0  O
ATOM    981  C   GLU A 111      58.488  16.073   9.024  1.00  0.00      LA0  C
ATOM    982  O   GLU A 111      58.012  16.892   8.243  1.00  0.00      LA0  O
ATOM    983  N   LEU A 112      57.765  15.422   9.955  1.00  0.00      LA0  N
ATOM    984  H   LEU A 112      58.222  14.757  10.551  1.00  0.00      LA0  H
ATOM    985  CA  LEU A 112      56.341  15.720  10.130  1.00  0.00      LA0  C
ATOM    986  CB  LEU A 112      55.767  14.942  11.313  1.00  0.00      LA0  C
ATOM    987  CG  LEU A 112      55.700  13.437  11.062  1.00  0.00      LA0  C
ATOM    988  CD1 LEU A 112      55.250  12.679  12.311  1.00  0.00      LA0  C
ATOM    989  CD2 LEU A 112      54.833  13.109   9.846  1.00  0.00      LA0  C
ATOM    990  C   LEU A 112      55.942  17.183  10.260  1.00  0.00      LA0  C
ATOM    991  O   LEU A 112      54.866  17.580   9.818  1.00  0.00      LA0  O
ATOM    992  N   GLU A 113      56.829  17.986  10.868  1.00  0.00      LA0  N
ATOM    993  H   GLU A 113      57.718  17.658  11.196  1.00  0.00      LA0  H
ATOM    994  CA  GLU A 113      56.398  19.379  10.987  1.00  0.00      LA0  C
ATOM    995  CB  GLU A 113      56.762  20.001  12.338  1.00  0.00      LA0  C
ATOM    996  CG  GLU A 113      56.017  19.339  13.509  1.00  0.00      LA0  C
ATOM    997  CD  GLU A 113      54.540  19.163  13.180  1.00  0.00      LA0  C
ATOM    998  OE1 GLU A 113      53.823  20.143  12.975  1.00  0.00      LA0  O
ATOM    999  OE2 GLU A 113      54.102  18.026  13.044  1.00  0.00      LA0  O
ATOM   1000  C   GLU A 113      56.694  20.296   9.821  1.00  0.00      LA0  C
ATOM   1001  O   GLU A 113      56.294  21.451   9.781  1.00  0.00      LA0  O
ATOM   1002  N   SER A 114      57.338  19.696   8.814  1.00  0.00      LA0  N
ATOM   1003  H   SER A 114      57.768  18.799   8.905  1.00  0.00      LA0  H
ATOM   1004  CA  SER A 114      57.294  20.345   7.504  1.00  0.00      LA0  C
ATOM   1005  CB  SER A 114      58.377  19.758   6.597  1.00  0.00      LA0  C
ATOM   1006  OG  SER A 114      59.392  19.131   7.392  1.00  0.00      LA0  O
ATOM   1007  HG  SER A 114      59.148  18.210   7.443  1.00  0.00      LA0  H
ATOM   1008  C   SER A 114      55.935  20.221   6.821  1.00  0.00      LA0  C
ATOM   1009  O   SER A 114      55.624  20.880   5.837  1.00  0.00      LA0  O
ATOM   1010  N   LEU A 115      55.144  19.291   7.379  1.00  0.00      LA0  N
ATOM   1011  H   LEU A 115      55.374  18.844   8.241  1.00  0.00      LA0  H
ATOM   1012  CA  LEU A 115      53.917  18.913   6.698  1.00  0.00      LA0  C
ATOM   1013  CB  LEU A 115      53.846  17.394   6.651  1.00  0.00      LA0  C
ATOM   1014  CG  LEU A 115      55.015  16.790   5.879  1.00  0.00      LA0  C
ATOM   1015  CD1 LEU A 115      55.034  15.277   6.030  1.00  0.00      LA0  C
ATOM   1016  CD2 LEU A 115      55.038  17.230   4.413  1.00  0.00      LA0  C
ATOM   1017  C   LEU A 115      52.681  19.504   7.335  1.00  0.00      LA0  C
ATOM   1018  O   LEU A 115      52.612  19.739   8.541  1.00  0.00      LA0  O
ATOM   1019  N   LEU A 116      51.708  19.748   6.449  1.00  0.00      LA0  N
ATOM   1020  H   LEU A 116      51.782  19.335   5.538  1.00  0.00      LA0  H
ATOM   1021  CA  LEU A 116      50.507  20.481   6.845  1.00  0.00      LA0  C
ATOM   1022  CB  LEU A 116      49.655  20.822   5.616  1.00  0.00      LA0  C
ATOM   1023  CG  LEU A 116      50.110  22.017   4.764  1.00  0.00      LA0  C
ATOM   1024  CD1 LEU A 116      51.425  21.798   4.010  1.00  0.00      LA0  C
ATOM   1025  CD2 LEU A 116      48.998  22.438   3.804  1.00  0.00      LA0  C
ATOM   1026  C   LEU A 116      49.666  19.690   7.823  1.00  0.00      LA0  C
ATOM   1027  O   LEU A 116      49.555  18.474   7.707  1.00  0.00      LA0  O
ATOM   1028  N   ASP A 117      49.083  20.417   8.794  1.00  0.00      LA0  N
ATOM   1029  H   ASP A 117      49.142  21.412   8.819  1.00  0.00      LA0  H
ATOM   1030  CA  ASP A 117      48.097  19.689   9.588  1.00  0.00      LA0  C
ATOM   1031  CB  ASP A 117      47.944  20.227  11.039  1.00  0.00      LA0  C
ATOM   1032  CG  ASP A 117      46.962  21.379  11.292  1.00  0.00      LA0  C
ATOM   1033  OD1 ASP A 117      45.892  21.444  10.695  1.00  0.00      LA0  O
ATOM   1034  OD2 ASP A 117      47.219  22.186  12.180  1.00  0.00      LA0  O
ATOM   1035  C   ASP A 117      46.798  19.531   8.832  1.00  0.00      LA0  C
ATOM   1036  O   ASP A 117      46.581  20.160   7.801  1.00  0.00      LA0  O
ATOM   1037  N   ALA A 118      45.946  18.663   9.394  1.00  0.00      LA0  N
ATOM   1038  H   ALA A 118      46.259  18.154  10.192  1.00  0.00      LA0  H
ATOM   1039  CA  ALA A 118      44.642  18.395   8.792  1.00  0.00      LA0  C
ATOM   1040  CB  ALA A 118      43.704  17.811   9.826  1.00  0.00      LA0  C
ATOM   1041  C   ALA A 118      43.921  19.586   8.203  1.00  0.00      LA0  C
ATOM   1042  O   ALA A 118      43.603  19.639   7.028  1.00  0.00      LA0  O
ATOM   1043  N   THR A 119      43.679  20.558   9.080  1.00  0.00      LA0  N
ATOM   1044  H   THR A 119      44.137  20.590   9.969  1.00  0.00      LA0  H
ATOM   1045  CA  THR A 119      42.846  21.661   8.629  1.00  0.00      LA0  C
ATOM   1046  CB  THR A 119      42.259  22.337   9.846  1.00  0.00      LA0  C
ATOM   1047  OG1 THR A 119      43.332  22.800  10.687  1.00  0.00      LA0  O
ATOM   1048  HG1 THR A 119      43.679  23.566  10.238  1.00  0.00      LA0  H
ATOM   1049  CG2 THR A 119      41.347  21.371  10.603  1.00  0.00      LA0  C
ATOM   1050  C   THR A 119      43.575  22.645   7.741  1.00  0.00      LA0  C
ATOM   1051  O   THR A 119      42.991  23.384   6.963  1.00  0.00      LA0  O
ATOM   1052  N   ALA A 120      44.912  22.603   7.864  1.00  0.00      LA0  N
ATOM   1053  H   ALA A 120      45.357  21.990   8.522  1.00  0.00      LA0  H
ATOM   1054  CA  ALA A 120      45.674  23.310   6.841  1.00  0.00      LA0  C
ATOM   1055  CB  ALA A 120      47.157  23.362   7.211  1.00  0.00      LA0  C
ATOM   1056  C   ALA A 120      45.489  22.693   5.460  1.00  0.00      LA0  C
ATOM   1057  O   ALA A 120      45.443  23.381   4.452  1.00  0.00      LA0  O
ATOM   1058  N   TYR A 121      45.320  21.361   5.466  1.00  0.00      LA0  N
ATOM   1059  H   TYR A 121      45.397  20.841   6.319  1.00  0.00      LA0  H
ATOM   1060  CA  TYR A 121      44.930  20.700   4.222  1.00  0.00      LA0  C
ATOM   1061  CB  TYR A 121      45.278  19.210   4.298  1.00  0.00      LA0  C
ATOM   1062  CG  TYR A 121      45.188  18.542   2.944  1.00  0.00      LA0  C
ATOM   1063  CD1 TYR A 121      46.185  18.793   1.979  1.00  0.00      LA0  C
ATOM   1064  CE1 TYR A 121      46.095  18.166   0.725  1.00  0.00      LA0  C
ATOM   1065  CD2 TYR A 121      44.110  17.673   2.688  1.00  0.00      LA0  C
ATOM   1066  CE2 TYR A 121      44.020  17.046   1.436  1.00  0.00      LA0  C
ATOM   1067  CZ  TYR A 121      45.010  17.305   0.468  1.00  0.00      LA0  C
ATOM   1068  OH  TYR A 121      44.911  16.702  -0.772  1.00  0.00      LA0  O
ATOM   1069  HH  TYR A 121      44.157  16.116  -0.786  1.00  0.00      LA0  H
ATOM   1070  C   TYR A 121      43.479  20.934   3.809  1.00  0.00      LA0  C
ATOM   1071  O   TYR A 121      43.181  21.084   2.631  1.00  0.00      LA0  O
ATOM   1072  N   GLU A 122      42.596  21.008   4.828  1.00  0.00      LA0  N
ATOM   1073  H   GLU A 122      42.898  20.771   5.747  1.00  0.00      LA0  H
ATOM   1074  CA  GLU A 122      41.201  21.390   4.576  1.00  0.00      LA0  C
ATOM   1075  CB  GLU A 122      40.380  21.516   5.876  1.00  0.00      LA0  C
ATOM   1076  CG  GLU A 122      40.060  20.194   6.595  1.00  0.00      LA0  C
ATOM   1077  CD  GLU A 122      38.989  20.336   7.679  1.00  0.00      LA0  C
ATOM   1078  OE1 GLU A 122      38.818  21.419   8.245  1.00  0.00      LA0  O
ATOM   1079  OE2 GLU A 122      38.317  19.342   7.963  1.00  0.00      LA0  O
ATOM   1080  C   GLU A 122      41.111  22.686   3.786  1.00  0.00      LA0  C
ATOM   1081  O   GLU A 122      40.491  22.779   2.737  1.00  0.00      LA0  O
ATOM   1082  N   ALA A 123      41.849  23.672   4.323  1.00  0.00      LA0  N
ATOM   1083  H   ALA A 123      42.281  23.530   5.212  1.00  0.00      LA0  H
ATOM   1084  CA  ALA A 123      42.013  24.922   3.587  1.00  0.00      LA0  C
ATOM   1085  CB  ALA A 123      42.868  25.906   4.387  1.00  0.00      LA0  C
ATOM   1086  C   ALA A 123      42.626  24.729   2.211  1.00  0.00      LA0  C
ATOM   1087  O   ALA A 123      42.074  25.164   1.212  1.00  0.00      LA0  O
ATOM   1088  N   LEU A 124      43.773  24.019   2.207  1.00  0.00      LA0  N
ATOM   1089  H   LEU A 124      44.158  23.746   3.087  1.00  0.00      LA0  H
ATOM   1090  CA  LEU A 124      44.550  23.814   0.978  1.00  0.00      LA0  C
ATOM   1091  CB  LEU A 124      45.700  22.828   1.209  1.00  0.00      LA0  C
ATOM   1092  CG  LEU A 124      46.750  22.822   0.091  1.00  0.00      LA0  C
ATOM   1093  CD1 LEU A 124      47.481  24.161  -0.018  1.00  0.00      LA0  C
ATOM   1094  CD2 LEU A 124      47.715  21.645   0.220  1.00  0.00      LA0  C
ATOM   1095  C   LEU A 124      43.763  23.421  -0.261  1.00  0.00      LA0  C
ATOM   1096  O   LEU A 124      44.024  23.886  -1.367  1.00  0.00      LA0  O
ATOM   1097  N   LEU A 125      42.779  22.543  -0.012  1.00  0.00      LA0  N
ATOM   1098  H   LEU A 125      42.624  22.232   0.929  1.00  0.00      LA0  H
ATOM   1099  CA  LEU A 125      41.930  22.096  -1.115  1.00  0.00      LA0  C
ATOM   1100  CB  LEU A 125      40.958  21.041  -0.604  1.00  0.00      LA0  C
ATOM   1101  CG  LEU A 125      41.739  19.819  -0.128  1.00  0.00      LA0  C
ATOM   1102  CD1 LEU A 125      40.889  18.895   0.726  1.00  0.00      LA0  C
ATOM   1103  CD2 LEU A 125      42.419  19.090  -1.283  1.00  0.00      LA0  C
ATOM   1104  C   LEU A 125      41.231  23.212  -1.863  1.00  0.00      LA0  C
ATOM   1105  O   LEU A 125      41.245  23.259  -3.089  1.00  0.00      LA0  O
ATOM   1106  N   GLU A 126      40.704  24.144  -1.057  1.00  0.00      LA0  N
ATOM   1107  H   GLU A 126      40.734  24.050  -0.063  1.00  0.00      LA0  H
ATOM   1108  CA  GLU A 126      40.223  25.367  -1.688  1.00  0.00      LA0  C
ATOM   1109  CB  GLU A 126      39.264  26.144  -0.773  1.00  0.00      LA0  C
ATOM   1110  CG  GLU A 126      38.285  25.296   0.052  1.00  0.00      LA0  C
ATOM   1111  CD  GLU A 126      37.318  24.501  -0.811  1.00  0.00      LA0  C
ATOM   1112  OE1 GLU A 126      37.742  23.567  -1.488  1.00  0.00      LA0  O
ATOM   1113  OE2 GLU A 126      36.121  24.779  -0.768  1.00  0.00      LA0  O
ATOM   1114  C   GLU A 126      41.403  26.216  -2.108  1.00  0.00      LA0  C
ATOM   1115  O   GLU A 126      41.704  26.345  -3.285  1.00  0.00      LA0  O
ATOM   1116  N   ASP A 127      42.102  26.728  -1.074  1.00  0.00      LA0  N
ATOM   1117  H   ASP A 127      41.764  26.507  -0.159  1.00  0.00      LA0  H
ATOM   1118  CA  ASP A 127      43.340  27.517  -1.176  1.00  0.00      LA0  C
ATOM   1119  CB  ASP A 127      44.318  27.015  -0.111  1.00  0.00      LA0  C
ATOM   1120  CG  ASP A 127      44.723  28.032   0.940  1.00  0.00      LA0  C
ATOM   1121  OD1 ASP A 127      44.522  29.226   0.759  1.00  0.00      LA0  O
ATOM   1122  OD2 ASP A 127      45.377  27.652   1.904  1.00  0.00      LA0  O
ATOM   1123  C   ASP A 127      44.021  27.562  -2.543  1.00  0.00      LA0  C
ATOM   1124  O   ASP A 127      44.089  28.589  -3.208  1.00  0.00      LA0  O
ATOM   1125  N   GLU A 128      44.509  26.382  -2.961  1.00  0.00      LA0  N
ATOM   1126  H   GLU A 128      44.421  25.571  -2.378  1.00  0.00      LA0  H
ATOM   1127  CA  GLU A 128      44.731  26.277  -4.401  1.00  0.00      LA0  C
ATOM   1128  CB  GLU A 128      46.176  25.869  -4.729  1.00  0.00      LA0  C
ATOM   1129  CG  GLU A 128      46.855  26.647  -5.877  1.00  0.00      LA0  C
ATOM   1130  CD  GLU A 128      46.373  26.219  -7.257  1.00  0.00      LA0  C
ATOM   1131  OE1 GLU A 128      45.426  26.791  -7.785  1.00  0.00      LA0  O
ATOM   1132  OE2 GLU A 128      46.925  25.286  -7.831  1.00  0.00      LA0  O
ATOM   1133  C   GLU A 128      43.700  25.355  -5.026  1.00  0.00      LA0  C
ATOM   1134  O   GLU A 128      43.975  24.489  -5.858  1.00  0.00      LA0  O
END
