# Supplementary material for: Large scale analyses of genotype-phenotype relationships of glycine decarboxylase mutations and neurological disease severity
Source: PLoS Comput Biol. 2020 May 18;16(5):e1007871. doi: 10.1371/journal.pcbi.1007871 (PMC7259800; doi:10.1371/journal.pcbi.1007871)
Supplement: S1 Appendix — (ZIP) [file pcbi.1007871.s011.zip › S1_Appendix/cluspro.TH.ecoli/model.000.03.pdb]

HEADER rec.pdb
REMARK original generated coordinate pdb file
ATOM      1  N   GLN A   4      22.318  45.643  17.313  1.00  0.00      RA0  N
ATOM      2  H   GLN A   4      21.354  45.817  17.126  1.00  0.00      RA0  H
ATOM      3  CA  GLN A   4      23.356  46.702  17.078  1.00  0.00      RA0  C
ATOM      4  CB  GLN A   4      22.868  48.052  17.604  1.00  0.00      RA0  C
ATOM      5  CG  GLN A   4      23.787  49.206  17.206  1.00  0.00      RA0  C
ATOM      6  CD  GLN A   4      23.185  50.514  17.670  1.00  0.00      RA0  C
ATOM      7  OE1 GLN A   4      22.860  50.703  18.835  1.00  0.00      RA0  O
ATOM      8  NE2 GLN A   4      23.047  51.415  16.681  1.00  0.00      RA0  N
ATOM      9 HE21 GLN A   4      23.326  51.206  15.745  1.00  0.00      RA0  H
ATOM     10 HE22 GLN A   4      22.656  52.317  16.868  1.00  0.00      RA0  H
ATOM     11  C   GLN A   4      24.669  46.292  17.706  1.00  0.00      RA0  C
ATOM     12  O   GLN A   4      24.709  45.892  18.876  1.00  0.00      RA0  O
ATOM     13  N   THR A   5      25.745  46.374  16.923  1.00  0.00      RA0  N
ATOM     14  H   THR A   5      25.673  46.793  16.023  1.00  0.00      RA0  H
ATOM     15  CA  THR A   5      27.040  45.928  17.398  1.00  0.00      RA0  C
ATOM     16  CB  THR A   5      27.993  45.734  16.193  1.00  0.00      RA0  C
ATOM     17  OG1 THR A   5      29.302  45.343  16.625  1.00  0.00      RA0  O
ATOM     18  HG1 THR A   5      29.759  44.995  15.849  1.00  0.00      RA0  H
ATOM     19  CG2 THR A   5      28.080  46.973  15.300  1.00  0.00      RA0  C
ATOM     20  C   THR A   5      27.567  46.895  18.439  1.00  0.00      RA0  C
ATOM     21  O   THR A   5      27.394  48.098  18.287  1.00  0.00      RA0  O
ATOM     22  N   PRO A   6      28.258  46.395  19.466  1.00  0.00      RA0  N
ATOM     23  CD  PRO A   6      28.411  44.983  19.788  1.00  0.00      RA0  C
ATOM     24  CA  PRO A   6      28.957  47.285  20.399  1.00  0.00      RA0  C
ATOM     25  CB  PRO A   6      29.665  46.299  21.334  1.00  0.00      RA0  C
ATOM     26  CG  PRO A   6      28.859  45.006  21.240  1.00  0.00      RA0  C
ATOM     27  C   PRO A   6      29.941  48.233  19.721  1.00  0.00      RA0  C
ATOM     28  O   PRO A   6      30.283  49.284  20.285  1.00  0.00      RA0  O
ATOM     29  N   LEU A   7      30.378  47.879  18.514  1.00  0.00      RA0  N
ATOM     30  H   LEU A   7      30.058  47.036  18.075  1.00  0.00      RA0  H
ATOM     31  CA  LEU A   7      31.322  48.712  17.757  1.00  0.00      RA0  C
ATOM     32  CB  LEU A   7      32.175  47.819  16.861  1.00  0.00      RA0  C
ATOM     33  CG  LEU A   7      33.074  46.900  17.676  1.00  0.00      RA0  C
ATOM     34  CD1 LEU A   7      33.837  45.902  16.809  1.00  0.00      RA0  C
ATOM     35  CD2 LEU A   7      34.020  47.727  18.535  1.00  0.00      RA0  C
ATOM     36  C   LEU A   7      30.719  49.845  16.928  1.00  0.00      RA0  C
ATOM     37  O   LEU A   7      31.447  50.554  16.256  1.00  0.00      RA0  O
ATOM     38  N   TYR A   8      29.406  50.055  17.033  1.00  0.00      RA0  N
ATOM     39  H   TYR A   8      28.876  49.477  17.656  1.00  0.00      RA0  H
ATOM     40  CA  TYR A   8      28.697  50.975  16.166  1.00  0.00      RA0  C
ATOM     41  CB  TYR A   8      27.230  51.035  16.577  1.00  0.00      RA0  C
ATOM     42  CG  TYR A   8      26.404  51.547  15.426  1.00  0.00      RA0  C
ATOM     43  CD1 TYR A   8      26.030  52.884  15.363  1.00  0.00      RA0  C
ATOM     44  CE1 TYR A   8      25.253  53.336  14.303  1.00  0.00      RA0  C
ATOM     45  CD2 TYR A   8      26.014  50.664  14.428  1.00  0.00      RA0  C
ATOM     46  CE2 TYR A   8      25.235  51.116  13.373  1.00  0.00      RA0  C
ATOM     47  CZ  TYR A   8      24.851  52.450  13.310  1.00  0.00      RA0  C
ATOM     48  OH  TYR A   8      24.069  52.889  12.262  1.00  0.00      RA0  O
ATOM     49  HH  TYR A   8      23.982  52.196  11.620  1.00  0.00      RA0  H
ATOM     50  C   TYR A   8      29.324  52.367  16.213  1.00  0.00      RA0  C
ATOM     51  O   TYR A   8      29.574  52.947  15.173  1.00  0.00      RA0  O
ATOM     52  N   GLU A   9      29.592  52.896  17.409  1.00  0.00      RA0  N
ATOM     53  H   GLU A   9      29.480  52.344  18.234  1.00  0.00      RA0  H
ATOM     54  CA  GLU A   9      30.170  54.230  17.533  1.00  0.00      RA0  C
ATOM     55  CB  GLU A   9      30.097  54.622  19.015  1.00  0.00      RA0  C
ATOM     56  CG  GLU A   9      30.980  55.777  19.488  1.00  0.00      RA0  C
ATOM     57  CD  GLU A   9      32.330  55.224  19.892  1.00  0.00      RA0  C
ATOM     58  OE1 GLU A   9      32.503  54.007  19.866  1.00  0.00      RA0  O
ATOM     59  OE2 GLU A   9      33.214  56.006  20.228  1.00  0.00      RA0  O
ATOM     60  C   GLU A   9      31.558  54.315  16.916  1.00  0.00      RA0  C
ATOM     61  O   GLU A   9      31.888  55.305  16.257  1.00  0.00      RA0  O
ATOM     62  N   GLN A  10      32.378  53.293  17.147  1.00  0.00      RA0  N
ATOM     63  H   GLN A  10      32.124  52.645  17.863  1.00  0.00      RA0  H
ATOM     64  CA  GLN A  10      33.695  53.234  16.494  1.00  0.00      RA0  C
ATOM     65  CB  GLN A  10      34.524  52.061  17.006  1.00  0.00      RA0  C
ATOM     66  CG  GLN A  10      35.131  52.382  18.367  1.00  0.00      RA0  C
ATOM     67  CD  GLN A  10      35.870  53.700  18.261  1.00  0.00      RA0  C
ATOM     68  OE1 GLN A  10      36.841  53.855  17.516  1.00  0.00      RA0  O
ATOM     69  NE2 GLN A  10      35.359  54.645  19.056  1.00  0.00      RA0  N
ATOM     70 HE21 GLN A  10      34.502  54.478  19.572  1.00  0.00      RA0  H
ATOM     71 HE22 GLN A  10      35.654  55.586  19.210  1.00  0.00      RA0  H
ATOM     72  C   GLN A  10      33.576  53.174  14.974  1.00  0.00      RA0  C
ATOM     73  O   GLN A  10      34.322  53.856  14.263  1.00  0.00      RA0  O
ATOM     74  N   HIS A  11      32.625  52.393  14.458  1.00  0.00      RA0  N
ATOM     75  H   HIS A  11      32.025  51.880  15.072  1.00  0.00      RA0  H
ATOM     76  CA  HIS A  11      32.386  52.402  13.014  1.00  0.00      RA0  C
ATOM     77  CB  HIS A  11      31.222  51.504  12.619  1.00  0.00      RA0  C
ATOM     78  CG  HIS A  11      31.493  50.058  12.929  1.00  0.00      RA0  C
ATOM     79  ND1 HIS A  11      32.630  49.407  12.627  1.00  0.00      RA0  N
ATOM     80  HD1 HIS A  11      33.410  49.744  12.130  1.00  0.00      RA0  H
ATOM     81  CD2 HIS A  11      30.610  49.170  13.543  1.00  0.00      RA0  C
ATOM     82  NE2 HIS A  11      31.229  47.972  13.612  1.00  0.00      RA0  N
ATOM     83  CE1 HIS A  11      32.471  48.116  13.051  1.00  0.00      RA0  C
ATOM     84  C   HIS A  11      32.086  53.799  12.504  1.00  0.00      RA0  C
ATOM     85  O   HIS A  11      32.635  54.214  11.489  1.00  0.00      RA0  O
ATOM     86  N   THR A  12      31.245  54.553  13.210  1.00  0.00      RA0  N
ATOM     87  H   THR A  12      30.754  54.205  14.014  1.00  0.00      RA0  H
ATOM     88  CA  THR A  12      30.918  55.903  12.727  1.00  0.00      RA0  C
ATOM     89  CB  THR A  12      29.743  56.406  13.542  1.00  0.00      RA0  C
ATOM     90  OG1 THR A  12      29.645  55.619  14.728  1.00  0.00      RA0  O
ATOM     91  HG1 THR A  12      30.385  55.857  15.281  1.00  0.00      RA0  H
ATOM     92  CG2 THR A  12      28.439  56.294  12.751  1.00  0.00      RA0  C
ATOM     93  C   THR A  12      32.141  56.811  12.783  1.00  0.00      RA0  C
ATOM     94  O   THR A  12      32.362  57.626  11.882  1.00  0.00      RA0  O
ATOM     95  N   LEU A  13      32.932  56.679  13.840  1.00  0.00      RA0  N
ATOM     96  H   LEU A  13      32.730  55.994  14.544  1.00  0.00      RA0  H
ATOM     97  CA  LEU A  13      34.150  57.471  13.973  1.00  0.00      RA0  C
ATOM     98  CB  LEU A  13      34.777  57.309  15.356  1.00  0.00      RA0  C
ATOM     99  CG  LEU A  13      33.909  57.908  16.461  1.00  0.00      RA0  C
ATOM    100  CD1 LEU A  13      34.620  57.862  17.811  1.00  0.00      RA0  C
ATOM    101  CD2 LEU A  13      33.441  59.325  16.120  1.00  0.00      RA0  C
ATOM    102  C   LEU A  13      35.166  57.137  12.881  1.00  0.00      RA0  C
ATOM    103  O   LEU A  13      35.982  57.983  12.507  1.00  0.00      RA0  O
ATOM    104  N   CYS A  14      35.106  55.903  12.378  1.00  0.00      RA0  N
ATOM    105  H   CYS A  14      34.448  55.250  12.758  1.00  0.00      RA0  H
ATOM    106  CA  CYS A  14      35.954  55.426  11.284  1.00  0.00      RA0  C
ATOM    107  CB  CYS A  14      36.259  53.943  11.488  1.00  0.00      RA0  C
ATOM    108  SG  CYS A  14      37.177  53.613  13.019  1.00  0.00      RA0  S
ATOM    109  C   CYS A  14      35.397  55.732   9.892  1.00  0.00      RA0  C
ATOM    110  O   CYS A  14      35.986  55.323   8.897  1.00  0.00      RA0  O
ATOM    111  N   GLY A  15      34.279  56.453   9.826  1.00  0.00      RA0  N
ATOM    112  H   GLY A  15      33.793  56.723  10.658  1.00  0.00      RA0  H
ATOM    113  CA  GLY A  15      33.716  56.889   8.549  1.00  0.00      RA0  C
ATOM    114  C   GLY A  15      32.884  55.831   7.838  1.00  0.00      RA0  C
ATOM    115  O   GLY A  15      32.760  55.840   6.615  1.00  0.00      RA0  O
ATOM    116  N   ALA A  16      32.291  54.925   8.598  1.00  0.00      RA0  N
ATOM    117  H   ALA A  16      32.395  54.973   9.592  1.00  0.00      RA0  H
ATOM    118  CA  ALA A  16      31.456  53.867   8.003  1.00  0.00      RA0  C
ATOM    119  CB  ALA A  16      30.862  52.978   9.084  1.00  0.00      RA0  C
ATOM    120  C   ALA A  16      30.290  54.405   7.149  1.00  0.00      RA0  C
ATOM    121  O   ALA A  16      29.627  55.384   7.501  1.00  0.00      RA0  O
ATOM    122  N   ARG A  17      30.083  53.784   5.991  1.00  0.00      RA0  N
ATOM    123  H   ARG A  17      30.685  53.030   5.726  1.00  0.00      RA0  H
ATOM    124  CA  ARG A  17      28.847  53.954   5.233  1.00  0.00      RA0  C
ATOM    125  CB  ARG A  17      29.143  54.020   3.746  1.00  0.00      RA0  C
ATOM    126  CG  ARG A  17      29.424  55.431   3.244  1.00  0.00      RA0  C
ATOM    127  CD  ARG A  17      30.663  56.153   3.777  1.00  0.00      RA0  C
ATOM    128  NE  ARG A  17      30.747  57.470   3.151  1.00  0.00      RA0  N
ATOM    129  HE  ARG A  17      30.063  57.706   2.449  1.00  0.00      RA0  H
ATOM    130  CZ  ARG A  17      31.703  58.359   3.488  1.00  0.00      RA0  C
ATOM    131  NH1 ARG A  17      32.590  58.108   4.447  1.00  0.00      RA0  N
ATOM    132 HH11 ARG A  17      33.293  58.820   4.610  1.00  0.00      RA0  H
ATOM    133 HH12 ARG A  17      32.599  57.270   4.998  1.00  0.00      RA0  H
ATOM    134  NH2 ARG A  17      31.759  59.517   2.852  1.00  0.00      RA0  N
ATOM    135 HH21 ARG A  17      32.447  60.196   3.163  1.00  0.00      RA0  H
ATOM    136 HH22 ARG A  17      31.154  59.761   2.088  1.00  0.00      RA0  H
ATOM    137  C   ARG A  17      28.052  52.692   5.551  1.00  0.00      RA0  C
ATOM    138  O   ARG A  17      28.424  51.601   5.152  1.00  0.00      RA0  O
ATOM    139  N   MSE A  18      26.942  52.849   6.263  1.00  0.00      RA0  N
ATOM    140  H   MSE A  18      26.548  53.760   6.368  1.00  0.00      RA0  H
ATOM    141  CA  MSE A  18      26.193  51.711   6.787  1.00  0.00      RA0  C
ATOM    142  CB  MSE A  18      25.445  52.093   8.063  1.00  0.00      RA0  C
ATOM    143  CG  MSE A  18      26.319  52.611   9.202  1.00  0.00      RA0  C
ATOM    144  SE  MSE A  18      27.433  51.367   9.861  1.00  0.00      RA0  S
ATOM    145  CE  MSE A  18      27.932  52.286  11.323  1.00  0.00      RA0  C
ATOM    146  C   MSE A  18      25.153  51.143   5.804  1.00  0.00      RA0  C
ATOM    147  O   MSE A  18      24.553  51.880   5.013  1.00  0.00      RA0  O
ATOM    148  N   VAL A  19      24.946  49.837   5.891  1.00  0.00      RA0  N
ATOM    149  H   VAL A  19      25.470  49.259   6.517  1.00  0.00      RA0  H
ATOM    150  CA  VAL A  19      23.825  49.171   5.232  1.00  0.00      RA0  C
ATOM    151  CB  VAL A  19      24.292  48.394   3.993  1.00  0.00      RA0  C
ATOM    152  CG1 VAL A  19      24.827  49.299   2.890  1.00  0.00      RA0  C
ATOM    153  CG2 VAL A  19      25.310  47.321   4.383  1.00  0.00      RA0  C
ATOM    154  C   VAL A  19      23.218  48.169   6.201  1.00  0.00      RA0  C
ATOM    155  O   VAL A  19      23.788  47.884   7.248  1.00  0.00      RA0  O
ATOM    156  N   ASP A  20      22.059  47.624   5.854  1.00  0.00      RA0  N
ATOM    157  H   ASP A  20      21.674  47.797   4.948  1.00  0.00      RA0  H
ATOM    158  CA  ASP A  20      21.501  46.561   6.663  1.00  0.00      RA0  C
ATOM    159  CB  ASP A  20      20.002  46.346   6.506  1.00  0.00      RA0  C
ATOM    160  CG  ASP A  20      19.709  45.129   7.362  1.00  0.00      RA0  C
ATOM    161  OD1 ASP A  20      19.951  45.213   8.558  1.00  0.00      RA0  O
ATOM    162  OD2 ASP A  20      19.335  44.074   6.848  1.00  0.00      RA0  O
ATOM    163  C   ASP A  20      22.132  45.251   6.279  1.00  0.00      RA0  C
ATOM    164  O   ASP A  20      22.216  44.922   5.097  1.00  0.00      RA0  O
ATOM    165  N   PHE A  21      22.592  44.496   7.272  1.00  0.00      RA0  N
ATOM    166  H   PHE A  21      22.302  44.771   8.188  1.00  0.00      RA0  H
ATOM    167  CA  PHE A  21      23.096  43.151   7.053  1.00  0.00      RA0  C
ATOM    168  CB  PHE A  21      24.581  43.113   7.391  1.00  0.00      RA0  C
ATOM    169  CG  PHE A  21      25.235  41.909   6.763  1.00  0.00      RA0  C
ATOM    170  CD1 PHE A  21      24.985  41.604   5.430  1.00  0.00      RA0  C
ATOM    171  CD2 PHE A  21      26.103  41.121   7.508  1.00  0.00      RA0  C
ATOM    172  CE1 PHE A  21      25.625  40.524   4.834  1.00  0.00      RA0  C
ATOM    173  CE2 PHE A  21      26.742  40.042   6.910  1.00  0.00      RA0  C
ATOM    174  CZ  PHE A  21      26.512  39.749   5.572  1.00  0.00      RA0  C
ATOM    175  C   PHE A  21      22.320  42.193   7.937  1.00  0.00      RA0  C
ATOM    176  O   PHE A  21      22.596  42.069   9.137  1.00  0.00      RA0  O
ATOM    177  N   HIS A  22      21.303  41.559   7.363  1.00  0.00      RA0  N
ATOM    178  H   HIS A  22      20.984  41.952   6.499  1.00  0.00      RA0  H
ATOM    179  CA  HIS A  22      20.471  40.614   8.117  1.00  0.00      RA0  C
ATOM    180  CB  HIS A  22      21.198  39.306   8.447  1.00  0.00      RA0  C
ATOM    181  CG  HIS A  22      22.024  38.799   7.292  1.00  0.00      RA0  C
ATOM    182  ND1 HIS A  22      21.593  38.696   6.021  1.00  0.00      RA0  N
ATOM    183  HD1 HIS A  22      20.709  38.952   5.679  1.00  0.00      RA0  H
ATOM    184  CD2 HIS A  22      23.341  38.341   7.359  1.00  0.00      RA0  C
ATOM    185  NE2 HIS A  22      23.701  37.958   6.113  1.00  0.00      RA0  N
ATOM    186  CE1 HIS A  22      22.628  38.177   5.286  1.00  0.00      RA0  C
ATOM    187  C   HIS A  22      19.960  41.183   9.440  1.00  0.00      RA0  C
ATOM    188  O   HIS A  22      19.955  40.491  10.463  1.00  0.00      RA0  O
ATOM    189  N   GLY A  23      19.505  42.437   9.388  1.00  0.00      RA0  N
ATOM    190  H   GLY A  23      19.618  43.022   8.575  1.00  0.00      RA0  H
ATOM    191  CA  GLY A  23      18.932  43.124  10.542  1.00  0.00      RA0  C
ATOM    192  C   GLY A  23      19.890  43.995  11.343  1.00  0.00      RA0  C
ATOM    193  O   GLY A  23      19.437  44.796  12.172  1.00  0.00      RA0  O
ATOM    194  N   TRP A  24      21.199  43.837  11.104  1.00  0.00      RA0  N
ATOM    195  H   TRP A  24      21.471  43.280  10.318  1.00  0.00      RA0  H
ATOM    196  CA  TRP A  24      22.255  44.642  11.761  1.00  0.00      RA0  C
ATOM    197  CB  TRP A  24      23.521  43.825  12.013  1.00  0.00      RA0  C
ATOM    198  CG  TRP A  24      23.335  42.671  12.965  1.00  0.00      RA0  C
ATOM    199  CD2 TRP A  24      23.851  42.552  14.307  1.00  0.00      RA0  C
ATOM    200  CE2 TRP A  24      23.490  41.275  14.791  1.00  0.00      RA0  C
ATOM    201  CE3 TRP A  24      24.594  43.408  15.110  1.00  0.00      RA0  C
ATOM    202  CD1 TRP A  24      22.682  41.457  12.713  1.00  0.00      RA0  C
ATOM    203  NE1 TRP A  24      22.774  40.632  13.789  1.00  0.00      RA0  N
ATOM    204  HE1 TRP A  24      22.431  39.711  13.824  1.00  0.00      RA0  H
ATOM    205  CZ2 TRP A  24      23.876  40.887  16.069  1.00  0.00      RA0  C
ATOM    206  CZ3 TRP A  24      24.975  43.006  16.385  1.00  0.00      RA0  C
ATOM    207  CH2 TRP A  24      24.619  41.751  16.863  1.00  0.00      RA0  C
ATOM    208  C   TRP A  24      22.688  45.819  10.866  1.00  0.00      RA0  C
ATOM    209  O   TRP A  24      22.888  45.636   9.658  1.00  0.00      RA0  O
ATOM    210  N   MSE A  25      22.893  46.987  11.457  1.00  0.00      RA0  N
ATOM    211  H   MSE A  25      22.786  47.043  12.446  1.00  0.00      RA0  H
ATOM    212  CA  MSE A  25      23.476  48.111  10.726  1.00  0.00      RA0  C
ATOM    213  CB  MSE A  25      22.976  49.439  11.285  1.00  0.00      RA0  C
ATOM    214  CG  MSE A  25      21.494  49.626  10.966  1.00  0.00      RA0  C
ATOM    215  SE  MSE A  25      21.208  49.680   9.190  1.00  0.00      RA0  S
ATOM    216  CE  MSE A  25      19.436  49.370   9.212  1.00  0.00      RA0  C
ATOM    217  C   MSE A  25      24.996  47.992  10.758  1.00  0.00      RA0  C
ATOM    218  O   MSE A  25      25.620  48.212  11.805  1.00  0.00      RA0  O
ATOM    219  N   MSE A  26      25.570  47.665   9.596  1.00  0.00      RA0  N
ATOM    220  H   MSE A  26      25.004  47.598   8.767  1.00  0.00      RA0  H
ATOM    221  CA  MSE A  26      26.991  47.305   9.476  1.00  0.00      RA0  C
ATOM    222  CB  MSE A  26      27.116  45.805   9.186  1.00  0.00      RA0  C
ATOM    223  CG  MSE A  26      26.559  44.890  10.272  1.00  0.00      RA0  C
ATOM    224  SE  MSE A  26      27.447  45.029  11.827  1.00  0.00      RA0  S
ATOM    225  CE  MSE A  26      29.014  44.353  11.257  1.00  0.00      RA0  C
ATOM    226  C   MSE A  26      27.654  48.087   8.358  1.00  0.00      RA0  C
ATOM    227  O   MSE A  26      27.010  48.437   7.362  1.00  0.00      RA0  O
ATOM    228  N   PRO A  27      28.947  48.385   8.499  1.00  0.00      RA0  N
ATOM    229  CD  PRO A  27      29.790  48.116   9.653  1.00  0.00      RA0  C
ATOM    230  CA  PRO A  27      29.642  49.103   7.432  1.00  0.00      RA0  C
ATOM    231  CB  PRO A  27      31.016  49.384   8.040  1.00  0.00      RA0  C
ATOM    232  CG  PRO A  27      30.864  49.182   9.544  1.00  0.00      RA0  C
ATOM    233  C   PRO A  27      29.809  48.337   6.132  1.00  0.00      RA0  C
ATOM    234  O   PRO A  27      30.370  47.255   6.112  1.00  0.00      RA0  O
ATOM    235  N   LEU A  28      29.304  48.907   5.043  1.00  0.00      RA0  N
ATOM    236  H   LEU A  28      28.772  49.752   5.138  1.00  0.00      RA0  H
ATOM    237  CA  LEU A  28      29.578  48.382   3.716  1.00  0.00      RA0  C
ATOM    238  CB  LEU A  28      28.621  48.956   2.678  1.00  0.00      RA0  C
ATOM    239  CG  LEU A  28      28.672  48.189   1.355  1.00  0.00      RA0  C
ATOM    240  CD1 LEU A  28      28.286  46.719   1.515  1.00  0.00      RA0  C
ATOM    241  CD2 LEU A  28      27.824  48.868   0.291  1.00  0.00      RA0  C
ATOM    242  C   LEU A  28      31.047  48.677   3.374  1.00  0.00      RA0  C
ATOM    243  O   LEU A  28      31.740  47.875   2.750  1.00  0.00      RA0  O
ATOM    244  N   HIS A  29      31.473  49.864   3.749  1.00  0.00      RA0  N
ATOM    245  H   HIS A  29      30.827  50.506   4.164  1.00  0.00      RA0  H
ATOM    246  CA  HIS A  29      32.866  50.280   3.592  1.00  0.00      RA0  C
ATOM    247  CB  HIS A  29      33.227  50.503   2.109  1.00  0.00      RA0  C
ATOM    248  CG  HIS A  29      32.762  51.825   1.533  1.00  0.00      RA0  C
ATOM    249  ND1 HIS A  29      31.637  52.495   1.839  1.00  0.00      RA0  N
ATOM    250  HD1 HIS A  29      30.867  52.171   2.355  1.00  0.00      RA0  H
ATOM    251  CD2 HIS A  29      33.458  52.577   0.594  1.00  0.00      RA0  C
ATOM    252  NE2 HIS A  29      32.769  53.708   0.341  1.00  0.00      RA0  N
ATOM    253  CE1 HIS A  29      31.641  53.655   1.104  1.00  0.00      RA0  C
ATOM    254  C   HIS A  29      33.078  51.495   4.461  1.00  0.00      RA0  C
ATOM    255  O   HIS A  29      32.143  52.009   5.054  1.00  0.00      RA0  O
ATOM    256  N   TYR A  30      34.310  51.984   4.483  1.00  0.00      RA0  N
ATOM    257  H   TYR A  30      35.054  51.496   4.012  1.00  0.00      RA0  H
ATOM    258  CA  TYR A  30      34.651  53.153   5.285  1.00  0.00      RA0  C
ATOM    259  CB  TYR A  30      35.683  52.814   6.364  1.00  0.00      RA0  C
ATOM    260  CG  TYR A  30      35.178  51.816   7.377  1.00  0.00      RA0  C
ATOM    261  CD1 TYR A  30      35.225  50.452   7.114  1.00  0.00      RA0  C
ATOM    262  CE1 TYR A  30      34.859  49.544   8.100  1.00  0.00      RA0  C
ATOM    263  CD2 TYR A  30      34.702  52.271   8.600  1.00  0.00      RA0  C
ATOM    264  CE2 TYR A  30      34.342  51.364   9.588  1.00  0.00      RA0  C
ATOM    265  CZ  TYR A  30      34.451  50.001   9.347  1.00  0.00      RA0  C
ATOM    266  OH  TYR A  30      34.163  49.105  10.355  1.00  0.00      RA0  O
ATOM    267  HH  TYR A  30      34.240  48.219  10.016  1.00  0.00      RA0  H
ATOM    268  C   TYR A  30      35.253  54.249   4.414  1.00  0.00      RA0  C
ATOM    269  O   TYR A  30      35.986  55.144   4.908  1.00  0.00      RA0  O
ATOM    270  N   GLY A  31      34.939  54.191   3.122  1.00  0.00      RA0  N
ATOM    271  H   GLY A  31      34.321  53.486   2.779  1.00  0.00      RA0  H
ATOM    272  CA  GLY A  31      35.396  55.192   2.164  1.00  0.00      RA0  C
ATOM    273  C   GLY A  31      35.870  54.611   0.843  1.00  0.00      RA0  C
ATOM    274  O   GLY A  31      35.830  55.287  -0.186  1.00  0.00      RA0  O
ATOM    275  N   SER A  32      36.371  53.386   0.873  1.00  0.00      RA0  N
ATOM    276  H   SER A  32      36.460  52.905   1.745  1.00  0.00      RA0  H
ATOM    277  CA  SER A  32      36.822  52.713  -0.340  1.00  0.00      RA0  C
ATOM    278  CB  SER A  32      38.205  53.248  -0.735  1.00  0.00      RA0  C
ATOM    279  OG  SER A  32      38.763  52.550  -1.855  1.00  0.00      RA0  O
ATOM    280  HG  SER A  32      39.677  52.833  -1.874  1.00  0.00      RA0  H
ATOM    281  C   SER A  32      36.839  51.207  -0.179  1.00  0.00      RA0  C
ATOM    282  O   SER A  32      37.762  50.674   0.427  1.00  0.00      RA0  O
ATOM    283  N   GLN A  33      35.845  50.502  -0.721  1.00  0.00      RA0  N
ATOM    284  H   GLN A  33      35.065  50.946  -1.175  1.00  0.00      RA0  H
ATOM    285  CA  GLN A  33      35.849  49.061  -0.607  1.00  0.00      RA0  C
ATOM    286  CB  GLN A  33      34.541  48.326  -0.969  1.00  0.00      RA0  C
ATOM    287  CG  GLN A  33      34.390  47.788  -2.406  1.00  0.00      RA0  C
ATOM    288  CD  GLN A  33      34.435  46.265  -2.422  1.00  0.00      RA0  C
ATOM    289  OE1 GLN A  33      33.425  45.588  -2.526  1.00  0.00      RA0  O
ATOM    290  NE2 GLN A  33      35.651  45.717  -2.325  1.00  0.00      RA0  N
ATOM    291 HE21 GLN A  33      36.487  46.249  -2.197  1.00  0.00      RA0  H
ATOM    292 HE22 GLN A  33      35.700  44.718  -2.377  1.00  0.00      RA0  H
ATOM    293  C   GLN A  33      37.031  48.413  -1.333  1.00  0.00      RA0  C
ATOM    294  O   GLN A  33      37.523  47.372  -0.893  1.00  0.00      RA0  O
ATOM    295  N   ILE A  34      37.509  49.068  -2.395  1.00  0.00      RA0  N
ATOM    296  H   ILE A  34      37.096  49.940  -2.674  1.00  0.00      RA0  H
ATOM    297  CA  ILE A  34      38.654  48.569  -3.148  1.00  0.00      RA0  C
ATOM    298  CB  ILE A  34      38.768  49.031  -4.599  1.00  0.00      RA0  C
ATOM    299  CG2 ILE A  34      39.832  48.210  -5.334  1.00  0.00      RA0  C
ATOM    300  CG1 ILE A  34      37.423  48.844  -5.318  1.00  0.00      RA0  C
ATOM    301  CD1 ILE A  34      36.960  47.389  -5.439  1.00  0.00      RA0  C
ATOM    302  C   ILE A  34      39.923  48.647  -2.283  1.00  0.00      RA0  C
ATOM    303  O   ILE A  34      40.670  47.668  -2.171  1.00  0.00      RA0  O
ATOM    304  N   ASP A  35      40.147  49.782  -1.638  1.00  0.00      RA0  N
ATOM    305  H   ASP A  35      39.541  50.568  -1.783  1.00  0.00      RA0  H
ATOM    306  CA  ASP A  35      41.325  49.899  -0.740  1.00  0.00      RA0  C
ATOM    307  CB  ASP A  35      41.511  51.323  -0.184  1.00  0.00      RA0  C
ATOM    308  CG  ASP A  35      41.786  52.368  -1.260  1.00  0.00      RA0  C
ATOM    309  OD1 ASP A  35      42.415  52.078  -2.268  1.00  0.00      RA0  O
ATOM    310  OD2 ASP A  35      41.365  53.509  -1.107  1.00  0.00      RA0  O
ATOM    311  C   ASP A  35      41.294  48.934   0.434  1.00  0.00      RA0  C
ATOM    312  O   ASP A  35      42.322  48.467   0.867  1.00  0.00      RA0  O
ATOM    313  N   GLU A  36      40.101  48.658   0.971  1.00  0.00      RA0  N
ATOM    314  H   GLU A  36      39.296  49.106   0.574  1.00  0.00      RA0  H
ATOM    315  CA  GLU A  36      39.930  47.753   2.067  1.00  0.00      RA0  C
ATOM    316  CB  GLU A  36      38.511  47.923   2.617  1.00  0.00      RA0  C
ATOM    317  CG  GLU A  36      38.484  49.367   3.114  1.00  0.00      RA0  C
ATOM    318  CD  GLU A  36      37.153  49.859   3.657  1.00  0.00      RA0  C
ATOM    319  OE1 GLU A  36      36.285  49.054   3.975  1.00  0.00      RA0  O
ATOM    320  OE2 GLU A  36      37.012  51.075   3.806  1.00  0.00      RA0  O
ATOM    321  C   GLU A  36      40.307  46.333   1.615  1.00  0.00      RA0  C
ATOM    322  O   GLU A  36      41.005  45.602   2.312  1.00  0.00      RA0  O
ATOM    323  N   HIS A  37      39.879  45.973   0.420  1.00  0.00      RA0  N
ATOM    324  H   HIS A  37      39.319  46.615  -0.108  1.00  0.00      RA0  H
ATOM    325  CA  HIS A  37      40.215  44.681  -0.162  1.00  0.00      RA0  C
ATOM    326  CB  HIS A  37      39.543  44.557  -1.529  1.00  0.00      RA0  C
ATOM    327  CG  HIS A  37      39.746  43.173  -2.090  1.00  0.00      RA0  C
ATOM    328  ND1 HIS A  37      38.759  42.265  -2.177  1.00  0.00      RA0  N
ATOM    329  HD1 HIS A  37      37.824  42.390  -1.894  1.00  0.00      RA0  H
ATOM    330  CD2 HIS A  37      40.922  42.615  -2.601  1.00  0.00      RA0  C
ATOM    331  NE2 HIS A  37      40.632  41.357  -2.992  1.00  0.00      RA0  N
ATOM    332  CE1 HIS A  37      39.306  41.139  -2.739  1.00  0.00      RA0  C
ATOM    333  C   HIS A  37      41.729  44.562  -0.269  1.00  0.00      RA0  C
ATOM    334  O   HIS A  37      42.311  43.566   0.198  1.00  0.00      RA0  O
ATOM    335  N   HIS A  38      42.358  45.585  -0.838  1.00  0.00      RA0  N
ATOM    336  H   HIS A  38      41.835  46.379  -1.159  1.00  0.00      RA0  H
ATOM    337  CA  HIS A  38      43.808  45.520  -1.079  1.00  0.00      RA0  C
ATOM    338  CB  HIS A  38      44.279  46.654  -1.984  1.00  0.00      RA0  C
ATOM    339  CG  HIS A  38      43.819  46.421  -3.400  1.00  0.00      RA0  C
ATOM    340  ND1 HIS A  38      43.819  45.222  -4.016  1.00  0.00      RA0  N
ATOM    341  HD1 HIS A  38      44.092  44.356  -3.647  1.00  0.00      RA0  H
ATOM    342  CD2 HIS A  38      43.354  47.389  -4.291  1.00  0.00      RA0  C
ATOM    343  NE2 HIS A  38      43.076  46.760  -5.456  1.00  0.00      RA0  N
ATOM    344  CE1 HIS A  38      43.361  45.430  -5.292  1.00  0.00      RA0  C
ATOM    345  C   HIS A  38      44.615  45.560   0.230  1.00  0.00      RA0  C
ATOM    346  O   HIS A  38      45.719  44.999   0.309  1.00  0.00      RA0  O
ATOM    347  N   ALA A  39      44.057  46.171   1.266  1.00  0.00      RA0  N
ATOM    348  H   ALA A  39      43.196  46.668   1.142  1.00  0.00      RA0  H
ATOM    349  CA  ALA A  39      44.681  46.177   2.596  1.00  0.00      RA0  C
ATOM    350  CB  ALA A  39      43.872  47.027   3.577  1.00  0.00      RA0  C
ATOM    351  C   ALA A  39      44.804  44.774   3.160  1.00  0.00      RA0  C
ATOM    352  O   ALA A  39      45.803  44.428   3.774  1.00  0.00      RA0  O
ATOM    353  N   VAL A  40      43.775  43.962   2.980  1.00  0.00      RA0  N
ATOM    354  H   VAL A  40      42.983  44.271   2.447  1.00  0.00      RA0  H
ATOM    355  CA  VAL A  40      43.819  42.610   3.499  1.00  0.00      RA0  C
ATOM    356  CB  VAL A  40      42.427  41.993   3.511  1.00  0.00      RA0  C
ATOM    357  CG1 VAL A  40      42.464  40.536   3.971  1.00  0.00      RA0  C
ATOM    358  CG2 VAL A  40      41.502  42.843   4.383  1.00  0.00      RA0  C
ATOM    359  C   VAL A  40      44.815  41.795   2.686  1.00  0.00      RA0  C
ATOM    360  O   VAL A  40      45.540  40.958   3.235  1.00  0.00      RA0  O
ATOM    361  N   ARG A  41      44.833  42.021   1.384  1.00  0.00      RA0  N
ATOM    362  H   ARG A  41      44.210  42.702   0.995  1.00  0.00      RA0  H
ATOM    363  CA  ARG A  41      45.711  41.256   0.514  1.00  0.00      RA0  C
ATOM    364  CB  ARG A  41      45.377  41.517  -0.955  1.00  0.00      RA0  C
ATOM    365  CG  ARG A  41      44.058  40.908  -1.425  1.00  0.00      RA0  C
ATOM    366  CD  ARG A  41      44.080  39.378  -1.484  1.00  0.00      RA0  C
ATOM    367  NE  ARG A  41      42.809  38.873  -2.001  1.00  0.00      RA0  N
ATOM    368  HE  ARG A  41      42.427  39.310  -2.832  1.00  0.00      RA0  H
ATOM    369  CZ  ARG A  41      42.165  37.868  -1.339  1.00  0.00      RA0  C
ATOM    370  NH1 ARG A  41      42.759  37.259  -0.296  1.00  0.00      RA0  N
ATOM    371 HH11 ARG A  41      42.268  36.589   0.271  1.00  0.00      RA0  H
ATOM    372 HH12 ARG A  41      43.723  37.413  -0.028  1.00  0.00      RA0  H
ATOM    373  NH2 ARG A  41      40.932  37.498  -1.738  1.00  0.00      RA0  N
ATOM    374 HH21 ARG A  41      40.352  36.827  -1.261  1.00  0.00      RA0  H
ATOM    375 HH22 ARG A  41      40.562  37.912  -2.587  1.00  0.00      RA0  H
ATOM    376  C   ARG A  41      47.191  41.564   0.743  1.00  0.00      RA0  C
ATOM    377  O   ARG A  41      48.022  40.713   0.488  1.00  0.00      RA0  O
ATOM    378  N   THR A  42      47.504  42.765   1.203  1.00  0.00      RA0  N
ATOM    379  H   THR A  42      46.803  43.442   1.425  1.00  0.00      RA0  H
ATOM    380  CA  THR A  42      48.920  43.214   1.247  1.00  0.00      RA0  C
ATOM    381  CB  THR A  42      49.229  44.250   0.157  1.00  0.00      RA0  C
ATOM    382  OG1 THR A  42      48.283  45.319   0.167  1.00  0.00      RA0  O
ATOM    383  HG1 THR A  42      47.444  44.942  -0.066  1.00  0.00      RA0  H
ATOM    384  CG2 THR A  42      49.271  43.605  -1.230  1.00  0.00      RA0  C
ATOM    385  C   THR A  42      49.447  43.592   2.627  1.00  0.00      RA0  C
ATOM    386  O   THR A  42      50.678  43.744   2.797  1.00  0.00      RA0  O
ATOM    387  N   ASP A  43      48.563  43.801   3.601  1.00  0.00      RA0  N
ATOM    388  H   ASP A  43      47.579  43.658   3.492  1.00  0.00      RA0  H
ATOM    389  CA  ASP A  43      49.004  44.310   4.898  1.00  0.00      RA0  C
ATOM    390  CB  ASP A  43      49.094  45.841   4.899  1.00  0.00      RA0  C
ATOM    391  CG  ASP A  43      49.605  46.327   6.243  1.00  0.00      RA0  C
ATOM    392  OD1 ASP A  43      50.084  45.527   7.040  1.00  0.00      RA0  O
ATOM    393  OD2 ASP A  43      49.490  47.509   6.540  1.00  0.00      RA0  O
ATOM    394  C   ASP A  43      48.089  43.764   6.004  1.00  0.00      RA0  C
ATOM    395  O   ASP A  43      48.233  42.591   6.395  1.00  0.00      RA0  O
ATOM    396  N   ALA A  44      47.140  44.565   6.489  1.00  0.00      RA0  N
ATOM    397  H   ALA A  44      46.992  45.499   6.160  1.00  0.00      RA0  H
ATOM    398  CA  ALA A  44      46.194  44.086   7.503  1.00  0.00      RA0  C
ATOM    399  CB  ALA A  44      46.794  44.191   8.905  1.00  0.00      RA0  C
ATOM    400  C   ALA A  44      44.907  44.912   7.458  1.00  0.00      RA0  C
ATOM    401  O   ALA A  44      44.949  46.151   7.470  1.00  0.00      RA0  O
ATOM    402  N   GLY A  45      43.784  44.199   7.443  1.00  0.00      RA0  N
ATOM    403  H   GLY A  45      43.811  43.197   7.428  1.00  0.00      RA0  H
ATOM    404  CA  GLY A  45      42.471  44.813   7.598  1.00  0.00      RA0  C
ATOM    405  C   GLY A  45      41.689  44.078   8.662  1.00  0.00      RA0  C
ATOM    406  O   GLY A  45      42.001  42.941   8.989  1.00  0.00      RA0  O
ATOM    407  N   MSE A  46      40.634  44.695   9.171  1.00  0.00      RA0  N
ATOM    408  H   MSE A  46      40.382  45.620   8.875  1.00  0.00      RA0  H
ATOM    409  CA  MSE A  46      39.783  44.020  10.113  1.00  0.00      RA0  C
ATOM    410  CB  MSE A  46      40.167  44.379  11.546  1.00  0.00      RA0  C
ATOM    411  CG  MSE A  46      39.996  45.869  11.820  1.00  0.00      RA0  C
ATOM    412  SE  MSE A  46      40.451  46.304  13.498  1.00  0.00      RA0  S
ATOM    413  CE  MSE A  46      40.459  48.081  13.256  1.00  0.00      RA0  C
ATOM    414  C   MSE A  46      38.309  44.298   9.904  1.00  0.00      RA0  C
ATOM    415  O   MSE A  46      37.922  45.360   9.435  1.00  0.00      RA0  O
ATOM    416  N   PHE A  47      37.522  43.309  10.307  1.00  0.00      RA0  N
ATOM    417  H   PHE A  47      37.929  42.538  10.801  1.00  0.00      RA0  H
ATOM    418  CA  PHE A  47      36.079  43.300  10.121  1.00  0.00      RA0  C
ATOM    419  CB  PHE A  47      35.638  42.151   9.210  1.00  0.00      RA0  C
ATOM    420  CG  PHE A  47      36.365  42.148   7.889  1.00  0.00      RA0  C
ATOM    421  CD1 PHE A  47      37.556  41.443   7.750  1.00  0.00      RA0  C
ATOM    422  CD2 PHE A  47      35.831  42.833   6.805  1.00  0.00      RA0  C
ATOM    423  CE1 PHE A  47      38.209  41.417   6.525  1.00  0.00      RA0  C
ATOM    424  CE2 PHE A  47      36.483  42.804   5.579  1.00  0.00      RA0  C
ATOM    425  CZ  PHE A  47      37.669  42.095   5.440  1.00  0.00      RA0  C
ATOM    426  C   PHE A  47      35.406  43.063  11.465  1.00  0.00      RA0  C
ATOM    427  O   PHE A  47      35.855  42.232  12.288  1.00  0.00      RA0  O
ATOM    428  N   ASP A  48      34.328  43.799  11.710  1.00  0.00      RA0  N
ATOM    429  H   ASP A  48      33.950  44.388  10.999  1.00  0.00      RA0  H
ATOM    430  CA  ASP A  48      33.477  43.515  12.842  1.00  0.00      RA0  C
ATOM    431  CB  ASP A  48      32.502  44.625  13.194  1.00  0.00      RA0  C
ATOM    432  CG  ASP A  48      31.656  44.041  14.300  1.00  0.00      RA0  C
ATOM    433  OD1 ASP A  48      32.240  43.438  15.180  1.00  0.00      RA0  O
ATOM    434  OD2 ASP A  48      30.433  44.120  14.276  1.00  0.00      RA0  O
ATOM    435  C   ASP A  48      32.610  42.324  12.472  1.00  0.00      RA0  C
ATOM    436  O   ASP A  48      31.790  42.437  11.560  1.00  0.00      RA0  O
ATOM    437  N   VAL A  49      32.811  41.207  13.143  1.00  0.00      RA0  N
ATOM    438  H   VAL A  49      33.380  41.265  13.969  1.00  0.00      RA0  H
ATOM    439  CA  VAL A  49      31.989  40.024  12.914  1.00  0.00      RA0  C
ATOM    440  CB  VAL A  49      32.841  38.861  12.409  1.00  0.00      RA0  C
ATOM    441  CG1 VAL A  49      33.179  39.085  10.938  1.00  0.00      RA0  C
ATOM    442  CG2 VAL A  49      34.105  38.672  13.244  1.00  0.00      RA0  C
ATOM    443  C   VAL A  49      31.198  39.673  14.179  1.00  0.00      RA0  C
ATOM    444  O   VAL A  49      30.904  38.514  14.425  1.00  0.00      RA0  O
ATOM    445  N   SER A  50      30.753  40.704  14.897  1.00  0.00      RA0  N
ATOM    446  H   SER A  50      31.007  41.652  14.672  1.00  0.00      RA0  H
ATOM    447  CA  SER A  50      29.992  40.524  16.126  1.00  0.00      RA0  C
ATOM    448  CB  SER A  50      30.058  41.782  16.986  1.00  0.00      RA0  C
ATOM    449  OG  SER A  50      31.418  41.999  17.373  1.00  0.00      RA0  O
ATOM    450  HG  SER A  50      31.788  42.545  16.680  1.00  0.00      RA0  H
ATOM    451  C   SER A  50      28.561  40.100  15.828  1.00  0.00      RA0  C
ATOM    452  O   SER A  50      27.840  39.673  16.732  1.00  0.00      RA0  O
ATOM    453  N   HIS A  51      28.182  40.234  14.568  1.00  0.00      RA0  N
ATOM    454  H   HIS A  51      28.821  40.660  13.931  1.00  0.00      RA0  H
ATOM    455  CA  HIS A  51      26.905  39.713  14.046  1.00  0.00      RA0  C
ATOM    456  CB  HIS A  51      26.578  40.330  12.681  1.00  0.00      RA0  C
ATOM    457  CG  HIS A  51      27.305  39.606  11.573  1.00  0.00      RA0  C
ATOM    458  ND1 HIS A  51      26.676  38.840  10.664  1.00  0.00      RA0  N
ATOM    459  HD1 HIS A  51      25.707  38.710  10.604  1.00  0.00      RA0  H
ATOM    460  CD2 HIS A  51      28.676  39.597  11.299  1.00  0.00      RA0  C
ATOM    461  NE2 HIS A  51      28.865  38.809  10.212  1.00  0.00      RA0  N
ATOM    462  CE1 HIS A  51      27.636  38.343   9.821  1.00  0.00      RA0  C
ATOM    463  C   HIS A  51      26.854  38.188  14.001  1.00  0.00      RA0  C
ATOM    464  O   HIS A  51      25.781  37.616  13.793  1.00  0.00      RA0  O
ATOM    465  N   MSE A  52      27.981  37.529  14.208  1.00  0.00      RA0  N
ATOM    466  H   MSE A  52      28.813  37.987  14.527  1.00  0.00      RA0  H
ATOM    467  CA  MSE A  52      27.973  36.092  14.266  1.00  0.00      RA0  C
ATOM    468  CB  MSE A  52      29.261  35.504  13.689  1.00  0.00      RA0  C
ATOM    469  CG  MSE A  52      29.492  35.933  12.240  1.00  0.00      RA0  C
ATOM    470  SE  MSE A  52      30.937  35.171  11.486  1.00  0.00      RA0  S
ATOM    471  CE  MSE A  52      30.296  33.492  11.368  1.00  0.00      RA0  C
ATOM    472  C   MSE A  52      27.752  35.628  15.676  1.00  0.00      RA0  C
ATOM    473  O   MSE A  52      28.115  36.314  16.642  1.00  0.00      RA0  O
ATOM    474  N   THR A  53      27.146  34.449  15.781  1.00  0.00      RA0  N
ATOM    475  H   THR A  53      26.971  33.886  14.995  1.00  0.00      RA0  H
ATOM    476  CA  THR A  53      26.714  33.896  17.062  1.00  0.00      RA0  C
ATOM    477  CB  THR A  53      25.290  33.441  16.821  1.00  0.00      RA0  C
ATOM    478  OG1 THR A  53      24.511  34.600  16.481  1.00  0.00      RA0  O
ATOM    479  HG1 THR A  53      24.965  35.013  15.752  1.00  0.00      RA0  H
ATOM    480  CG2 THR A  53      24.698  32.672  18.000  1.00  0.00      RA0  C
ATOM    481  C   THR A  53      27.675  32.794  17.498  1.00  0.00      RA0  C
ATOM    482  O   THR A  53      27.947  31.852  16.754  1.00  0.00      RA0  O
ATOM    483  N   ILE A  54      28.219  32.942  18.699  1.00  0.00      RA0  N
ATOM    484  H   ILE A  54      27.928  33.701  19.283  1.00  0.00      RA0  H
ATOM    485  CA  ILE A  54      29.060  31.923  19.308  1.00  0.00      RA0  C
ATOM    486  CB  ILE A  54      30.194  32.599  20.071  1.00  0.00      RA0  C
ATOM    487  CG2 ILE A  54      31.088  31.575  20.766  1.00  0.00      RA0  C
ATOM    488  CG1 ILE A  54      30.978  33.522  19.137  1.00  0.00      RA0  C
ATOM    489  CD1 ILE A  54      32.049  34.324  19.873  1.00  0.00      RA0  C
ATOM    490  C   ILE A  54      28.161  31.103  20.242  1.00  0.00      RA0  C
ATOM    491  O   ILE A  54      27.425  31.665  21.073  1.00  0.00      RA0  O
ATOM    492  N   VAL A  55      28.184  29.787  20.052  1.00  0.00      RA0  N
ATOM    493  H   VAL A  55      28.853  29.374  19.434  1.00  0.00      RA0  H
ATOM    494  CA  VAL A  55      27.349  28.884  20.811  1.00  0.00      RA0  C
ATOM    495  CB  VAL A  55      26.453  28.086  19.863  1.00  0.00      RA0  C
ATOM    496  CG1 VAL A  55      25.564  27.117  20.639  1.00  0.00      RA0  C
ATOM    497  CG2 VAL A  55      25.652  29.007  18.943  1.00  0.00      RA0  C
ATOM    498  C   VAL A  55      28.281  27.951  21.538  1.00  0.00      RA0  C
ATOM    499  O   VAL A  55      29.040  27.205  20.907  1.00  0.00      RA0  O
ATOM    500  N   ASP A  56      28.211  27.986  22.860  1.00  0.00      RA0  N
ATOM    501  H   ASP A  56      27.577  28.598  23.319  1.00  0.00      RA0  H
ATOM    502  CA  ASP A  56      28.956  27.048  23.671  1.00  0.00      RA0  C
ATOM    503  CB  ASP A  56      29.438  27.724  24.976  1.00  0.00      RA0  C
ATOM    504  CG  ASP A  56      30.528  28.781  24.775  1.00  0.00      RA0  C
ATOM    505  OD1 ASP A  56      30.968  29.001  23.655  1.00  0.00      RA0  O
ATOM    506  OD2 ASP A  56      30.975  29.400  25.746  1.00  0.00      RA0  O
ATOM    507  C   ASP A  56      28.116  25.828  24.017  1.00  0.00      RA0  C
ATOM    508  O   ASP A  56      26.960  25.950  24.410  1.00  0.00      RA0  O
ATOM    509  N   LEU A  57      28.729  24.659  23.855  1.00  0.00      RA0  N
ATOM    510  H   LEU A  57      29.703  24.643  23.624  1.00  0.00      RA0  H
ATOM    511  CA  LEU A  57      28.103  23.379  24.134  1.00  0.00      RA0  C
ATOM    512  CB  LEU A  57      28.128  22.490  22.895  1.00  0.00      RA0  C
ATOM    513  CG  LEU A  57      27.406  23.063  21.679  1.00  0.00      RA0  C
ATOM    514  CD1 LEU A  57      27.517  22.109  20.493  1.00  0.00      RA0  C
ATOM    515  CD2 LEU A  57      25.949  23.413  21.978  1.00  0.00      RA0  C
ATOM    516  C   LEU A  57      28.813  22.653  25.271  1.00  0.00      RA0  C
ATOM    517  O   LEU A  57      30.009  22.434  25.190  1.00  0.00      RA0  O
ATOM    518  N   ARG A  58      28.069  22.237  26.300  1.00  0.00      RA0  N
ATOM    519  H   ARG A  58      27.080  22.409  26.319  1.00  0.00      RA0  H
ATOM    520  CA  ARG A  58      28.656  21.606  27.470  1.00  0.00      RA0  C
ATOM    521  CB  ARG A  58      28.547  22.573  28.625  1.00  0.00      RA0  C
ATOM    522  CG  ARG A  58      29.777  23.444  28.859  1.00  0.00      RA0  C
ATOM    523  CD  ARG A  58      30.021  23.534  30.368  1.00  0.00      RA0  C
ATOM    524  NE  ARG A  58      30.128  22.184  30.925  1.00  0.00      RA0  N
ATOM    525  HE  ARG A  58      30.969  21.664  30.712  1.00  0.00      RA0  H
ATOM    526  CZ  ARG A  58      29.086  21.589  31.584  1.00  0.00      RA0  C
ATOM    527  NH1 ARG A  58      27.959  22.295  31.828  1.00  0.00      RA0  N
ATOM    528 HH11 ARG A  58      27.119  21.967  32.274  1.00  0.00      RA0  H
ATOM    529 HH12 ARG A  58      27.814  23.247  31.509  1.00  0.00      RA0  H
ATOM    530  NH2 ARG A  58      29.206  20.292  31.932  1.00  0.00      RA0  N
ATOM    531 HH21 ARG A  58      28.519  19.774  32.436  1.00  0.00      RA0  H
ATOM    532 HH22 ARG A  58      30.041  19.781  31.646  1.00  0.00      RA0  H
ATOM    533  C   ARG A  58      27.929  20.296  27.806  1.00  0.00      RA0  C
ATOM    534  O   ARG A  58      26.718  20.205  27.682  1.00  0.00      RA0  O
ATOM    535  N   GLY A  59      28.672  19.309  28.271  1.00  0.00      RA0  N
ATOM    536  H   GLY A  59      29.662  19.427  28.403  1.00  0.00      RA0  H
ATOM    537  CA  GLY A  59      28.104  18.014  28.623  1.00  0.00      RA0  C
ATOM    538  C   GLY A  59      29.040  16.897  28.203  1.00  0.00      RA0  C
ATOM    539  O   GLY A  59      29.740  17.010  27.195  1.00  0.00      RA0  O
ATOM    540  N   SER A  60      29.039  15.806  28.966  1.00  0.00      RA0  N
ATOM    541  H   SER A  60      28.429  15.751  29.755  1.00  0.00      RA0  H
ATOM    542  CA  SER A  60      29.957  14.700  28.725  1.00  0.00      RA0  C
ATOM    543  CB  SER A  60      29.782  13.847  29.958  1.00  0.00      RA0  C
ATOM    544  OG  SER A  60      29.425  14.783  30.987  1.00  0.00      RA0  O
ATOM    545  HG  SER A  60      30.104  15.456  30.981  1.00  0.00      RA0  H
ATOM    546  C   SER A  60      29.752  14.043  27.361  1.00  0.00      RA0  C
ATOM    547  O   SER A  60      30.701  13.465  26.814  1.00  0.00      RA0  O
ATOM    548  N   ARG A  61      28.539  14.152  26.803  1.00  0.00      RA0  N
ATOM    549  H   ARG A  61      27.847  14.723  27.240  1.00  0.00      RA0  H
ATOM    550  CA  ARG A  61      28.235  13.580  25.491  1.00  0.00      RA0  C
ATOM    551  CB  ARG A  61      26.830  12.992  25.543  1.00  0.00      RA0  C
ATOM    552  CG  ARG A  61      26.640  12.140  26.803  1.00  0.00      RA0  C
ATOM    553  CD  ARG A  61      25.264  11.481  26.860  1.00  0.00      RA0  C
ATOM    554  NE  ARG A  61      25.062  10.706  25.644  1.00  0.00      RA0  N
ATOM    555  HE  ARG A  61      25.886  10.389  25.152  1.00  0.00      RA0  H
ATOM    556  CZ  ARG A  61      23.827  10.515  25.112  1.00  0.00      RA0  C
ATOM    557  NH1 ARG A  61      22.738  10.929  25.802  1.00  0.00      RA0  N
ATOM    558 HH11 ARG A  61      21.794  10.905  25.441  1.00  0.00      RA0  H
ATOM    559 HH12 ARG A  61      22.832  11.318  26.721  1.00  0.00      RA0  H
ATOM    560  NH2 ARG A  61      23.738   9.930  23.902  1.00  0.00      RA0  N
ATOM    561 HH21 ARG A  61      22.889   9.704  23.425  1.00  0.00      RA0  H
ATOM    562 HH22 ARG A  61      24.595   9.700  23.395  1.00  0.00      RA0  H
ATOM    563  C   ARG A  61      28.377  14.586  24.343  1.00  0.00      RA0  C
ATOM    564  O   ARG A  61      27.883  14.349  23.255  1.00  0.00      RA0  O
ATOM    565  N   THR A  62      29.068  15.696  24.556  1.00  0.00      RA0  N
ATOM    566  H   THR A  62      29.507  15.910  25.431  1.00  0.00      RA0  H
ATOM    567  CA  THR A  62      29.125  16.716  23.498  1.00  0.00      RA0  C
ATOM    568  CB  THR A  62      29.750  18.000  24.034  1.00  0.00      RA0  C
ATOM    569  OG1 THR A  62      29.005  18.442  25.169  1.00  0.00      RA0  O
ATOM    570  HG1 THR A  62      29.541  18.232  25.927  1.00  0.00      RA0  H
ATOM    571  CG2 THR A  62      29.771  19.098  22.973  1.00  0.00      RA0  C
ATOM    572  C   THR A  62      29.753  16.227  22.195  1.00  0.00      RA0  C
ATOM    573  O   THR A  62      29.208  16.500  21.115  1.00  0.00      RA0  O
ATOM    574  N   ARG A  63      30.862  15.494  22.279  1.00  0.00      RA0  N
ATOM    575  H   ARG A  63      31.248  15.288  23.179  1.00  0.00      RA0  H
ATOM    576  CA  ARG A  63      31.512  14.989  21.056  1.00  0.00      RA0  C
ATOM    577  CB  ARG A  63      32.853  14.314  21.349  1.00  0.00      RA0  C
ATOM    578  CG  ARG A  63      33.623  14.105  20.044  1.00  0.00      RA0  C
ATOM    579  CD  ARG A  63      34.916  13.301  20.175  1.00  0.00      RA0  C
ATOM    580  NE  ARG A  63      35.859  13.911  21.107  1.00  0.00      RA0  N
ATOM    581  HE  ARG A  63      35.765  13.766  22.109  1.00  0.00      RA0  H
ATOM    582  CZ  ARG A  63      36.924  14.642  20.673  1.00  0.00      RA0  C
ATOM    583  NH1 ARG A  63      37.052  14.965  19.371  1.00  0.00      RA0  N
ATOM    584 HH11 ARG A  63      37.861  15.469  19.048  1.00  0.00      RA0  H
ATOM    585 HH12 ARG A  63      36.367  14.748  18.670  1.00  0.00      RA0  H
ATOM    586  NH2 ARG A  63      37.848  15.032  21.565  1.00  0.00      RA0  N
ATOM    587 HH21 ARG A  63      38.683  15.533  21.340  1.00  0.00      RA0  H
ATOM    588 HH22 ARG A  63      37.671  14.803  22.543  1.00  0.00      RA0  H
ATOM    589  C   ARG A  63      30.575  14.030  20.331  1.00  0.00      RA0  C
ATOM    590  O   ARG A  63      30.398  14.108  19.117  1.00  0.00      RA0  O
ATOM    591  N   GLU A  64      29.966  13.136  21.094  1.00  0.00      RA0  N
ATOM    592  H   GLU A  64      30.095  13.168  22.083  1.00  0.00      RA0  H
ATOM    593  CA  GLU A  64      29.007  12.179  20.558  1.00  0.00      RA0  C
ATOM    594  CB  GLU A  64      28.369  11.350  21.675  1.00  0.00      RA0  C
ATOM    595  CG  GLU A  64      27.357  10.336  21.130  1.00  0.00      RA0  C
ATOM    596  CD  GLU A  64      26.445   9.863  22.243  1.00  0.00      RA0  C
ATOM    597  OE1 GLU A  64      26.637  10.267  23.382  1.00  0.00      RA0  O
ATOM    598  OE2 GLU A  64      25.507   9.117  21.980  1.00  0.00      RA0  O
ATOM    599  C   GLU A  64      27.896  12.887  19.786  1.00  0.00      RA0  C
ATOM    600  O   GLU A  64      27.583  12.517  18.641  1.00  0.00      RA0  O
ATOM    601  N   PHE A  65      27.315  13.903  20.412  1.00  0.00      RA0  N
ATOM    602  H   PHE A  65      27.592  14.105  21.353  1.00  0.00      RA0  H
ATOM    603  CA  PHE A  65      26.271  14.717  19.787  1.00  0.00      RA0  C
ATOM    604  CB  PHE A  65      25.862  15.844  20.739  1.00  0.00      RA0  C
ATOM    605  CG  PHE A  65      24.977  16.851  20.041  1.00  0.00      RA0  C
ATOM    606  CD1 PHE A  65      23.863  16.437  19.319  1.00  0.00      RA0  C
ATOM    607  CD2 PHE A  65      25.288  18.204  20.119  1.00  0.00      RA0  C
ATOM    608  CE1 PHE A  65      23.078  17.373  18.658  1.00  0.00      RA0  C
ATOM    609  CE2 PHE A  65      24.498  19.140  19.464  1.00  0.00      RA0  C
ATOM    610  CZ  PHE A  65      23.397  18.724  18.726  1.00  0.00      RA0  C
ATOM    611  C   PHE A  65      26.731  15.273  18.458  1.00  0.00      RA0  C
ATOM    612  O   PHE A  65      26.046  15.148  17.451  1.00  0.00      RA0  O
ATOM    613  N   LEU A  66      27.892  15.922  18.460  1.00  0.00      RA0  N
ATOM    614  H   LEU A  66      28.440  15.950  19.300  1.00  0.00      RA0  H
ATOM    615  CA  LEU A  66      28.377  16.573  17.243  1.00  0.00      RA0  C
ATOM    616  CB  LEU A  66      29.517  17.529  17.567  1.00  0.00      RA0  C
ATOM    617  CG  LEU A  66      29.019  18.731  18.363  1.00  0.00      RA0  C
ATOM    618  CD1 LEU A  66      30.168  19.640  18.787  1.00  0.00      RA0  C
ATOM    619  CD2 LEU A  66      27.941  19.499  17.596  1.00  0.00      RA0  C
ATOM    620  C   LEU A  66      28.764  15.604  16.132  1.00  0.00      RA0  C
ATOM    621  O   LEU A  66      28.697  15.968  14.960  1.00  0.00      RA0  O
ATOM    622  N   ARG A  67      29.192  14.397  16.484  1.00  0.00      RA0  N
ATOM    623  H   ARG A  67      29.252  14.163  17.457  1.00  0.00      RA0  H
ATOM    624  CA  ARG A  67      29.454  13.340  15.473  1.00  0.00      RA0  C
ATOM    625  CB  ARG A  67      30.072  12.066  16.058  1.00  0.00      RA0  C
ATOM    626  CG  ARG A  67      31.428  12.197  16.748  1.00  0.00      RA0  C
ATOM    627  CD  ARG A  67      32.087  10.829  16.956  1.00  0.00      RA0  C
ATOM    628  NE  ARG A  67      32.612  10.304  15.693  1.00  0.00      RA0  N
ATOM    629  HE  ARG A  67      33.071  10.966  15.078  1.00  0.00      RA0  H
ATOM    630  CZ  ARG A  67      32.549   8.981  15.361  1.00  0.00      RA0  C
ATOM    631  NH1 ARG A  67      31.870   8.115  16.146  1.00  0.00      RA0  N
ATOM    632 HH11 ARG A  67      31.794   7.135  15.924  1.00  0.00      RA0  H
ATOM    633 HH12 ARG A  67      31.404   8.424  16.979  1.00  0.00      RA0  H
ATOM    634  NH2 ARG A  67      33.168   8.565  14.238  1.00  0.00      RA0  N
ATOM    635 HH21 ARG A  67      33.174   7.613  13.917  1.00  0.00      RA0  H
ATOM    636 HH22 ARG A  67      33.659   9.244  13.665  1.00  0.00      RA0  H
ATOM    637  C   ARG A  67      28.188  12.911  14.731  1.00  0.00      RA0  C
ATOM    638  O   ARG A  67      28.254  12.355  13.637  1.00  0.00      RA0  O
ATOM    639  N   TYR A  68      27.042  13.117  15.373  1.00  0.00      RA0  N
ATOM    640  H   TYR A  68      27.043  13.518  16.290  1.00  0.00      RA0  H
ATOM    641  CA  TYR A  68      25.729  12.846  14.764  1.00  0.00      RA0  C
ATOM    642  CB  TYR A  68      24.784  12.375  15.869  1.00  0.00      RA0  C
ATOM    643  CG  TYR A  68      23.391  12.179  15.330  1.00  0.00      RA0  C
ATOM    644  CD1 TYR A  68      23.166  11.277  14.297  1.00  0.00      RA0  C
ATOM    645  CE1 TYR A  68      21.880  11.096  13.809  1.00  0.00      RA0  C
ATOM    646  CD2 TYR A  68      22.334  12.899  15.874  1.00  0.00      RA0  C
ATOM    647  CE2 TYR A  68      21.046  12.712  15.388  1.00  0.00      RA0  C
ATOM    648  CZ  TYR A  68      20.821  11.808  14.356  1.00  0.00      RA0  C
ATOM    649  OH  TYR A  68      19.544  11.621  13.869  1.00  0.00      RA0  O
ATOM    650  HH  TYR A  68      19.582  10.882  13.269  1.00  0.00      RA0  H
ATOM    651  C   TYR A  68      25.182  14.082  14.049  1.00  0.00      RA0  C
ATOM    652  O   TYR A  68      24.587  14.004  12.970  1.00  0.00      RA0  O
ATOM    653  N   LEU A  69      25.409  15.257  14.618  1.00  0.00      RA0  N
ATOM    654  H   LEU A  69      25.886  15.288  15.497  1.00  0.00      RA0  H
ATOM    655  CA  LEU A  69      24.885  16.493  14.010  1.00  0.00      RA0  C
ATOM    656  CB  LEU A  69      24.988  17.622  15.037  1.00  0.00      RA0  C
ATOM    657  CG  LEU A  69      24.235  18.891  14.637  1.00  0.00      RA0  C
ATOM    658  CD1 LEU A  69      22.723  18.679  14.680  1.00  0.00      RA0  C
ATOM    659  CD2 LEU A  69      24.664  20.100  15.467  1.00  0.00      RA0  C
ATOM    660  C   LEU A  69      25.563  16.920  12.701  1.00  0.00      RA0  C
ATOM    661  O   LEU A  69      24.902  17.411  11.761  1.00  0.00      RA0  O
ATOM    662  N   LEU A  70      26.889  16.776  12.653  1.00  0.00      RA0  N
ATOM    663  H   LEU A  70      27.367  16.244  13.355  1.00  0.00      RA0  H
ATOM    664  CA  LEU A  70      27.696  17.335  11.584  1.00  0.00      RA0  C
ATOM    665  CB  LEU A  70      28.892  18.084  12.170  1.00  0.00      RA0  C
ATOM    666  CG  LEU A  70      28.493  19.190  13.146  1.00  0.00      RA0  C
ATOM    667  CD1 LEU A  70      29.708  19.778  13.862  1.00  0.00      RA0  C
ATOM    668  CD2 LEU A  70      27.654  20.270  12.466  1.00  0.00      RA0  C
ATOM    669  C   LEU A  70      28.190  16.294  10.605  1.00  0.00      RA0  C
ATOM    670  O   LEU A  70      28.403  15.156  10.966  1.00  0.00      RA0  O
ATOM    671  N   ALA A  71      28.416  16.706   9.355  1.00  0.00      RA0  N
ATOM    672  H   ALA A  71      28.282  17.674   9.132  1.00  0.00      RA0  H
ATOM    673  CA  ALA A  71      28.853  15.767   8.340  1.00  0.00      RA0  C
ATOM    674  CB  ALA A  71      28.328  16.198   6.973  1.00  0.00      RA0  C
ATOM    675  C   ALA A  71      30.368  15.588   8.235  1.00  0.00      RA0  C
ATOM    676  O   ALA A  71      30.833  14.540   7.759  1.00  0.00      RA0  O
ATOM    677  N   ASN A  72      31.134  16.589   8.665  1.00  0.00      RA0  N
ATOM    678  H   ASN A  72      30.711  17.405   9.062  1.00  0.00      RA0  H
ATOM    679  CA  ASN A  72      32.539  16.342   8.981  1.00  0.00      RA0  C
ATOM    680  CB  ASN A  72      33.355  17.624   9.087  1.00  0.00      RA0  C
ATOM    681  CG  ASN A  72      34.812  17.374   8.743  1.00  0.00      RA0  C
ATOM    682  OD1 ASN A  72      35.364  16.276   8.871  1.00  0.00      RA0  O
ATOM    683  ND2 ASN A  72      35.420  18.480   8.280  1.00  0.00      RA0  N
ATOM    684 HD21 ASN A  72      34.886  19.332   8.202  1.00  0.00      RA0  H
ATOM    685 HD22 ASN A  72      36.370  18.555   7.980  1.00  0.00      RA0  H
ATOM    686  C   ASN A  72      32.503  15.581  10.309  1.00  0.00      RA0  C
ATOM    687  O   ASN A  72      31.427  15.435  10.899  1.00  0.00      RA0  O
ATOM    688  N   ASP A  73      33.647  15.069  10.759  1.00  0.00      RA0  N
ATOM    689  H   ASP A  73      34.516  15.306  10.330  1.00  0.00      RA0  H
ATOM    690  CA  ASP A  73      33.706  14.238  11.957  1.00  0.00      RA0  C
ATOM    691  CB  ASP A  73      34.158  12.797  11.725  1.00  0.00      RA0  C
ATOM    692  CG  ASP A  73      33.886  11.990  12.984  1.00  0.00      RA0  C
ATOM    693  OD1 ASP A  73      33.340  12.528  13.940  1.00  0.00      RA0  O
ATOM    694  OD2 ASP A  73      34.199  10.806  13.016  1.00  0.00      RA0  O
ATOM    695  C   ASP A  73      34.573  14.867  13.033  1.00  0.00      RA0  C
ATOM    696  O   ASP A  73      35.803  14.869  12.924  1.00  0.00      RA0  O
ATOM    697  N   VAL A  74      33.951  15.352  14.101  1.00  0.00      RA0  N
ATOM    698  H   VAL A  74      32.985  15.115  14.207  1.00  0.00      RA0  H
ATOM    699  CA  VAL A  74      34.717  16.007  15.148  1.00  0.00      RA0  C
ATOM    700  CB  VAL A  74      33.791  16.799  16.068  1.00  0.00      RA0  C
ATOM    701  CG1 VAL A  74      33.051  17.880  15.280  1.00  0.00      RA0  C
ATOM    702  CG2 VAL A  74      32.832  15.870  16.810  1.00  0.00      RA0  C
ATOM    703  C   VAL A  74      35.604  15.060  15.948  1.00  0.00      RA0  C
ATOM    704  O   VAL A  74      36.333  15.528  16.833  1.00  0.00      RA0  O
ATOM    705  N   ALA A  75      35.537  13.750  15.655  1.00  0.00      RA0  N
ATOM    706  H   ALA A  75      34.886  13.414  14.968  1.00  0.00      RA0  H
ATOM    707  CA  ALA A  75      36.504  12.790  16.211  1.00  0.00      RA0  C
ATOM    708  CB  ALA A  75      36.229  11.371  15.716  1.00  0.00      RA0  C
ATOM    709  C   ALA A  75      37.930  13.195  15.816  1.00  0.00      RA0  C
ATOM    710  O   ALA A  75      38.893  12.833  16.499  1.00  0.00      RA0  O
ATOM    711  N   LYS A  76      38.038  13.933  14.713  1.00  0.00      RA0  N
ATOM    712  H   LYS A  76      37.212  14.172  14.198  1.00  0.00      RA0  H
ATOM    713  CA  LYS A  76      39.319  14.412  14.204  1.00  0.00      RA0  C
ATOM    714  CB  LYS A  76      39.182  14.900  12.764  1.00  0.00      RA0  C
ATOM    715  CG  LYS A  76      38.623  13.884  11.771  1.00  0.00      RA0  C
ATOM    716  CD  LYS A  76      38.287  14.585  10.453  1.00  0.00      RA0  C
ATOM    717  CE  LYS A  76      37.643  13.669   9.414  1.00  0.00      RA0  C
ATOM    718  NZ  LYS A  76      37.245  14.475   8.250  1.00  0.00      RA0  N
ATOM    719  HZ1 LYS A  76      36.774  13.881   7.541  1.00  0.00      RA0  H
ATOM    720  HZ2 LYS A  76      36.575  15.211   8.560  1.00  0.00      RA0  H
ATOM    721  HZ3 LYS A  76      38.073  14.937   7.827  1.00  0.00      RA0  H
ATOM    722  C   LYS A  76      39.898  15.565  15.013  1.00  0.00      RA0  C
ATOM    723  O   LYS A  76      41.055  15.924  14.815  1.00  0.00      RA0  O
ATOM    724  N   LEU A  77      39.123  16.143  15.923  1.00  0.00      RA0  N
ATOM    725  H   LEU A  77      38.209  15.781  16.110  1.00  0.00      RA0  H
ATOM    726  CA  LEU A  77      39.623  17.176  16.810  1.00  0.00      RA0  C
ATOM    727  CB  LEU A  77      38.501  18.144  17.167  1.00  0.00      RA0  C
ATOM    728  CG  LEU A  77      37.834  18.784  15.950  1.00  0.00      RA0  C
ATOM    729  CD1 LEU A  77      36.698  19.731  16.342  1.00  0.00      RA0  C
ATOM    730  CD2 LEU A  77      38.856  19.469  15.049  1.00  0.00      RA0  C
ATOM    731  C   LEU A  77      40.167  16.489  18.054  1.00  0.00      RA0  C
ATOM    732  O   LEU A  77      39.427  16.189  18.980  1.00  0.00      RA0  O
ATOM    733  N   THR A  78      41.473  16.235  18.068  1.00  0.00      RA0  N
ATOM    734  H   THR A  78      42.039  16.486  17.285  1.00  0.00      RA0  H
ATOM    735  CA  THR A  78      42.107  15.488  19.185  1.00  0.00      RA0  C
ATOM    736  CB  THR A  78      42.820  14.367  18.448  1.00  0.00      RA0  C
ATOM    737  OG1 THR A  78      43.308  14.892  17.190  1.00  0.00      RA0  O
ATOM    738  HG1 THR A  78      42.604  14.703  16.566  1.00  0.00      RA0  H
ATOM    739  CG2 THR A  78      41.900  13.173  18.190  1.00  0.00      RA0  C
ATOM    740  C   THR A  78      43.078  16.304  20.027  1.00  0.00      RA0  C
ATOM    741  O   THR A  78      43.410  15.889  21.155  1.00  0.00      RA0  O
ATOM    742  N   LYS A  79      43.528  17.453  19.501  1.00  0.00      RA0  N
ATOM    743  H   LYS A  79      43.096  17.820  18.680  1.00  0.00      RA0  H
ATOM    744  CA  LYS A  79      44.312  18.401  20.272  1.00  0.00      RA0  C
ATOM    745  CB  LYS A  79      45.447  18.855  19.361  1.00  0.00      RA0  C
ATOM    746  CG  LYS A  79      46.093  17.568  18.842  1.00  0.00      RA0  C
ATOM    747  CD  LYS A  79      46.885  17.682  17.543  1.00  0.00      RA0  C
ATOM    748  CE  LYS A  79      47.349  16.299  17.069  1.00  0.00      RA0  C
ATOM    749  NZ  LYS A  79      46.196  15.407  16.842  1.00  0.00      RA0  N
ATOM    750  HZ1 LYS A  79      46.541  14.479  16.524  1.00  0.00      RA0  H
ATOM    751  HZ2 LYS A  79      45.637  15.271  17.709  1.00  0.00      RA0  H
ATOM    752  HZ3 LYS A  79      45.564  15.795  16.114  1.00  0.00      RA0  H
ATOM    753  C   LYS A  79      43.414  19.517  20.757  1.00  0.00      RA0  C
ATOM    754  O   LYS A  79      42.652  20.118  19.980  1.00  0.00      RA0  O
ATOM    755  N   SER A  80      43.494  19.801  22.042  1.00  0.00      RA0  N
ATOM    756  H   SER A  80      44.168  19.351  22.623  1.00  0.00      RA0  H
ATOM    757  CA  SER A  80      42.700  20.851  22.634  1.00  0.00      RA0  C
ATOM    758  CB  SER A  80      43.131  20.917  24.108  1.00  0.00      RA0  C
ATOM    759  OG  SER A  80      42.236  21.687  24.911  1.00  0.00      RA0  O
ATOM    760  HG  SER A  80      41.461  21.156  25.079  1.00  0.00      RA0  H
ATOM    761  C   SER A  80      42.842  22.179  21.880  1.00  0.00      RA0  C
ATOM    762  O   SER A  80      43.950  22.597  21.542  1.00  0.00      RA0  O
ATOM    763  N   GLY A  81      41.709  22.810  21.592  1.00  0.00      RA0  N
ATOM    764  H   GLY A  81      40.841  22.399  21.863  1.00  0.00      RA0  H
ATOM    765  CA  GLY A  81      41.659  24.027  20.776  1.00  0.00      RA0  C
ATOM    766  C   GLY A  81      41.477  23.854  19.277  1.00  0.00      RA0  C
ATOM    767  O   GLY A  81      41.195  24.831  18.591  1.00  0.00      RA0  O
ATOM    768  N   LYS A  82      41.617  22.633  18.765  1.00  0.00      RA0  N
ATOM    769  H   LYS A  82      41.736  21.864  19.395  1.00  0.00      RA0  H
ATOM    770  CA  LYS A  82      41.534  22.380  17.344  1.00  0.00      RA0  C
ATOM    771  CB  LYS A  82      42.046  20.961  17.047  1.00  0.00      RA0  C
ATOM    772  CG  LYS A  82      42.294  20.647  15.570  1.00  0.00      RA0  C
ATOM    773  CD  LYS A  82      43.217  21.684  14.942  1.00  0.00      RA0  C
ATOM    774  CE  LYS A  82      43.394  21.568  13.430  1.00  0.00      RA0  C
ATOM    775  NZ  LYS A  82      43.680  22.913  12.916  1.00  0.00      RA0  N
ATOM    776  HZ1 LYS A  82      43.640  22.944  11.881  1.00  0.00      RA0  H
ATOM    777  HZ2 LYS A  82      42.935  23.535  13.293  1.00  0.00      RA0  H
ATOM    778  HZ3 LYS A  82      44.588  23.317  13.226  1.00  0.00      RA0  H
ATOM    779  C   LYS A  82      40.106  22.609  16.820  1.00  0.00      RA0  C
ATOM    780  O   LYS A  82      39.126  22.282  17.484  1.00  0.00      RA0  O
ATOM    781  N   ALA A  83      40.029  23.199  15.641  1.00  0.00      RA0  N
ATOM    782  H   ALA A  83      40.860  23.438  15.143  1.00  0.00      RA0  H
ATOM    783  CA  ALA A  83      38.765  23.489  14.979  1.00  0.00      RA0  C
ATOM    784  CB  ALA A  83      38.620  24.991  14.747  1.00  0.00      RA0  C
ATOM    785  C   ALA A  83      38.671  22.791  13.623  1.00  0.00      RA0  C
ATOM    786  O   ALA A  83      39.659  22.429  13.001  1.00  0.00      RA0  O
ATOM    787  N   LEU A  84      37.443  22.581  13.172  1.00  0.00      RA0  N
ATOM    788  H   LEU A  84      36.640  22.834  13.721  1.00  0.00      RA0  H
ATOM    789  CA  LEU A  84      37.234  22.187  11.795  1.00  0.00      RA0  C
ATOM    790  CB  LEU A  84      37.206  20.656  11.591  1.00  0.00      RA0  C
ATOM    791  CG  LEU A  84      36.133  19.796  12.276  1.00  0.00      RA0  C
ATOM    792  CD1 LEU A  84      34.747  19.930  11.652  1.00  0.00      RA0  C
ATOM    793  CD2 LEU A  84      36.538  18.320  12.272  1.00  0.00      RA0  C
ATOM    794  C   LEU A  84      36.040  22.924  11.189  1.00  0.00      RA0  C
ATOM    795  O   LEU A  84      35.225  23.529  11.883  1.00  0.00      RA0  O
ATOM    796  N   TYR A  85      35.998  22.850   9.877  1.00  0.00      RA0  N
ATOM    797  H   TYR A  85      36.644  22.267   9.390  1.00  0.00      RA0  H
ATOM    798  CA  TYR A  85      34.907  23.412   9.072  1.00  0.00      RA0  C
ATOM    799  CB  TYR A  85      35.556  24.057   7.838  1.00  0.00      RA0  C
ATOM    800  CG  TYR A  85      34.576  24.654   6.850  1.00  0.00      RA0  C
ATOM    801  CD1 TYR A  85      34.334  26.021   6.858  1.00  0.00      RA0  C
ATOM    802  CE1 TYR A  85      33.508  26.591   5.896  1.00  0.00      RA0  C
ATOM    803  CD2 TYR A  85      33.951  23.854   5.898  1.00  0.00      RA0  C
ATOM    804  CE2 TYR A  85      33.115  24.420   4.943  1.00  0.00      RA0  C
ATOM    805  CZ  TYR A  85      32.898  25.793   4.935  1.00  0.00      RA0  C
ATOM    806  OH  TYR A  85      32.082  26.355   3.974  1.00  0.00      RA0  O
ATOM    807  HH  TYR A  85      31.448  26.923   4.431  1.00  0.00      RA0  H
ATOM    808  C   TYR A  85      33.967  22.272   8.678  1.00  0.00      RA0  C
ATOM    809  O   TYR A  85      34.404  21.226   8.177  1.00  0.00      RA0  O
ATOM    810  N   SER A  86      32.653  22.482   8.855  1.00  0.00      RA0  N
ATOM    811  H   SER A  86      32.287  23.353   9.199  1.00  0.00      RA0  H
ATOM    812  CA  SER A  86      31.685  21.431   8.538  1.00  0.00      RA0  C
ATOM    813  CB  SER A  86      31.443  20.593   9.805  1.00  0.00      RA0  C
ATOM    814  OG  SER A  86      30.672  19.407   9.531  1.00  0.00      RA0  O
ATOM    815  HG  SER A  86      29.757  19.689   9.496  1.00  0.00      RA0  H
ATOM    816  C   SER A  86      30.361  21.981   8.001  1.00  0.00      RA0  C
ATOM    817  O   SER A  86      29.965  23.107   8.309  1.00  0.00      RA0  O
ATOM    818  N   GLY A  87      29.716  21.168   7.167  1.00  0.00      RA0  N
ATOM    819  H   GLY A  87      30.151  20.301   6.933  1.00  0.00      RA0  H
ATOM    820  CA  GLY A  87      28.287  21.302   6.928  1.00  0.00      RA0  C
ATOM    821  C   GLY A  87      27.473  20.679   8.039  1.00  0.00      RA0  C
ATOM    822  O   GLY A  87      27.917  19.744   8.707  1.00  0.00      RA0  O
ATOM    823  N   MSE A  88      26.250  21.194   8.186  1.00  0.00      RA0  N
ATOM    824  H   MSE A  88      25.969  21.984   7.632  1.00  0.00      RA0  H
ATOM    825  CA  MSE A  88      25.238  20.667   9.074  1.00  0.00      RA0  C
ATOM    826  CB  MSE A  88      24.885  21.679  10.163  1.00  0.00      RA0  C
ATOM    827  CG  MSE A  88      23.739  21.200  11.055  1.00  0.00      RA0  C
ATOM    828  SE  MSE A  88      23.484  22.276  12.475  1.00  0.00      RA0  S
ATOM    829  CE  MSE A  88      23.349  23.838  11.590  1.00  0.00      RA0  C
ATOM    830  C   MSE A  88      24.063  20.421   8.138  1.00  0.00      RA0  C
ATOM    831  O   MSE A  88      23.555  21.362   7.509  1.00  0.00      RA0  O
ATOM    832  N   LEU A  89      23.687  19.165   8.001  1.00  0.00      RA0  N
ATOM    833  H   LEU A  89      23.955  18.466   8.666  1.00  0.00      RA0  H
ATOM    834  CA  LEU A  89      22.754  18.756   6.944  1.00  0.00      RA0  C
ATOM    835  CB  LEU A  89      23.297  17.565   6.155  1.00  0.00      RA0  C
ATOM    836  CG  LEU A  89      24.713  17.727   5.608  1.00  0.00      RA0  C
ATOM    837  CD1 LEU A  89      25.132  16.478   4.835  1.00  0.00      RA0  C
ATOM    838  CD2 LEU A  89      24.883  18.995   4.773  1.00  0.00      RA0  C
ATOM    839  C   LEU A  89      21.370  18.368   7.461  1.00  0.00      RA0  C
ATOM    840  O   LEU A  89      21.208  17.885   8.590  1.00  0.00      RA0  O
ATOM    841  N   ASN A  90      20.384  18.489   6.575  1.00  0.00      RA0  N
ATOM    842  H   ASN A  90      20.622  18.782   5.647  1.00  0.00      RA0  H
ATOM    843  CA  ASN A  90      19.064  17.944   6.872  1.00  0.00      RA0  C
ATOM    844  CB  ASN A  90      17.974  18.782   6.186  1.00  0.00      RA0  C
ATOM    845  CG  ASN A  90      18.148  18.787   4.675  1.00  0.00      RA0  C
ATOM    846  OD1 ASN A  90      18.359  17.760   4.038  1.00  0.00      RA0  O
ATOM    847  ND2 ASN A  90      18.030  20.007   4.123  1.00  0.00      RA0  N
ATOM    848 HD21 ASN A  90      17.943  20.832   4.698  1.00  0.00      RA0  H
ATOM    849 HD22 ASN A  90      18.034  20.219   3.141  1.00  0.00      RA0  H
ATOM    850  C   ASN A  90      19.018  16.487   6.403  1.00  0.00      RA0  C
ATOM    851  O   ASN A  90      19.973  15.979   5.830  1.00  0.00      RA0  O
ATOM    852  N   ALA A  91      17.918  15.791   6.668  1.00  0.00      RA0  N
ATOM    853  H   ALA A  91      17.128  16.247   7.072  1.00  0.00      RA0  H
ATOM    854  CA  ALA A  91      17.838  14.369   6.357  1.00  0.00      RA0  C
ATOM    855  CB  ALA A  91      16.558  13.765   6.935  1.00  0.00      RA0  C
ATOM    856  C   ALA A  91      17.886  14.091   4.858  1.00  0.00      RA0  C
ATOM    857  O   ALA A  91      18.229  12.989   4.455  1.00  0.00      RA0  O
ATOM    858  N   SER A  92      17.542  15.083   4.027  1.00  0.00      RA0  N
ATOM    859  H   SER A  92      17.301  15.996   4.350  1.00  0.00      RA0  H
ATOM    860  CA  SER A  92      17.594  14.959   2.575  1.00  0.00      RA0  C
ATOM    861  CB  SER A  92      16.541  15.950   2.128  1.00  0.00      RA0  C
ATOM    862  OG  SER A  92      15.732  16.210   3.290  1.00  0.00      RA0  O
ATOM    863  HG  SER A  92      15.112  16.876   3.024  1.00  0.00      RA0  H
ATOM    864  C   SER A  92      18.997  15.185   2.018  1.00  0.00      RA0  C
ATOM    865  O   SER A  92      19.215  15.090   0.808  1.00  0.00      RA0  O
ATOM    866  N   GLY A  93      19.932  15.485   2.901  1.00  0.00      RA0  N
ATOM    867  H   GLY A  93      19.695  15.646   3.861  1.00  0.00      RA0  H
ATOM    868  CA  GLY A  93      21.322  15.742   2.489  1.00  0.00      RA0  C
ATOM    869  C   GLY A  93      21.556  17.152   1.966  1.00  0.00      RA0  C
ATOM    870  O   GLY A  93      22.609  17.446   1.413  1.00  0.00      RA0  O
ATOM    871  N   GLY A  94      20.597  18.049   2.151  1.00  0.00      RA0  N
ATOM    872  H   GLY A  94      19.809  17.802   2.714  1.00  0.00      RA0  H
ATOM    873  CA  GLY A  94      20.797  19.454   1.844  1.00  0.00      RA0  C
ATOM    874  C   GLY A  94      21.469  20.174   3.011  1.00  0.00      RA0  C
ATOM    875  O   GLY A  94      21.515  19.672   4.143  1.00  0.00      RA0  O
ATOM    876  N   VAL A  95      22.004  21.355   2.748  1.00  0.00      RA0  N
ATOM    877  H   VAL A  95      21.821  21.814   1.874  1.00  0.00      RA0  H
ATOM    878  CA  VAL A  95      22.779  22.059   3.750  1.00  0.00      RA0  C
ATOM    879  CB  VAL A  95      23.939  22.807   3.094  1.00  0.00      RA0  C
ATOM    880  CG1 VAL A  95      24.865  23.416   4.144  1.00  0.00      RA0  C
ATOM    881  CG2 VAL A  95      24.701  21.902   2.130  1.00  0.00      RA0  C
ATOM    882  C   VAL A  95      21.909  23.021   4.523  1.00  0.00      RA0  C
ATOM    883  O   VAL A  95      21.337  23.957   3.934  1.00  0.00      RA0  O
ATOM    884  N   ILE A  96      21.837  22.795   5.828  1.00  0.00      RA0  N
ATOM    885  H   ILE A  96      22.351  22.025   6.204  1.00  0.00      RA0  H
ATOM    886  CA  ILE A  96      21.205  23.724   6.764  1.00  0.00      RA0  C
ATOM    887  CB  ILE A  96      20.925  23.007   8.088  1.00  0.00      RA0  C
ATOM    888  CG2 ILE A  96      20.336  23.933   9.148  1.00  0.00      RA0  C
ATOM    889  CG1 ILE A  96      20.038  21.791   7.865  1.00  0.00      RA0  C
ATOM    890  CD1 ILE A  96      19.692  21.109   9.184  1.00  0.00      RA0  C
ATOM    891  C   ILE A  96      22.105  24.922   7.010  1.00  0.00      RA0  C
ATOM    892  O   ILE A  96      21.636  26.055   7.018  1.00  0.00      RA0  O
ATOM    893  N   ASP A  97      23.403  24.677   7.207  1.00  0.00      RA0  N
ATOM    894  H   ASP A  97      23.796  23.757   7.259  1.00  0.00      RA0  H
ATOM    895  CA  ASP A  97      24.364  25.760   7.328  1.00  0.00      RA0  C
ATOM    896  CB  ASP A  97      24.227  26.774   8.497  1.00  0.00      RA0  C
ATOM    897  CG  ASP A  97      24.667  28.144   7.958  1.00  0.00      RA0  C
ATOM    898  OD1 ASP A  97      24.933  28.219   6.766  1.00  0.00      RA0  O
ATOM    899  OD2 ASP A  97      24.747  29.141   8.684  1.00  0.00      RA0  O
ATOM    900  C   ASP A  97      25.776  25.150   7.217  1.00  0.00      RA0  C
ATOM    901  O   ASP A  97      25.940  23.916   7.271  1.00  0.00      RA0  O
ATOM    902  N   ASP A  98      26.755  26.031   7.049  1.00  0.00      RA0  N
ATOM    903  H   ASP A  98      26.541  27.013   7.023  1.00  0.00      RA0  H
ATOM    904  CA  ASP A  98      28.135  25.692   7.330  1.00  0.00      RA0  C
ATOM    905  CB  ASP A  98      29.044  25.761   6.087  1.00  0.00      RA0  C
ATOM    906  CG  ASP A  98      29.862  27.032   5.970  1.00  0.00      RA0  C
ATOM    907  OD1 ASP A  98      29.709  27.738   4.977  1.00  0.00      RA0  O
ATOM    908  OD2 ASP A  98      30.747  27.255   6.790  1.00  0.00      RA0  O
ATOM    909  C   ASP A  98      28.626  26.441   8.568  1.00  0.00      RA0  C
ATOM    910  O   ASP A  98      28.047  27.450   8.983  1.00  0.00      RA0  O
ATOM    911  N   LEU A  99      29.680  25.920   9.185  1.00  0.00      RA0  N
ATOM    912  H   LEU A  99      30.198  25.169   8.773  1.00  0.00      RA0  H
ATOM    913  CA  LEU A  99      30.116  26.463  10.453  1.00  0.00      RA0  C
ATOM    914  CB  LEU A  99      29.139  26.063  11.573  1.00  0.00      RA0  C
ATOM    915  CG  LEU A  99      28.690  24.591  11.594  1.00  0.00      RA0  C
ATOM    916  CD1 LEU A  99      29.737  23.624  12.153  1.00  0.00      RA0  C
ATOM    917  CD2 LEU A  99      27.359  24.438  12.328  1.00  0.00      RA0  C
ATOM    918  C   LEU A  99      31.535  26.002  10.793  1.00  0.00      RA0  C
ATOM    919  O   LEU A  99      32.080  25.076  10.152  1.00  0.00      RA0  O
ATOM    920  N   ILE A 100      32.117  26.674  11.778  1.00  0.00      RA0  N
ATOM    921  H   ILE A 100      31.590  27.394  12.233  1.00  0.00      RA0  H
ATOM    922  CA  ILE A 100      33.357  26.250  12.405  1.00  0.00      RA0  C
ATOM    923  CB  ILE A 100      34.323  27.436  12.515  1.00  0.00      RA0  C
ATOM    924  CG2 ILE A 100      35.693  26.996  13.036  1.00  0.00      RA0  C
ATOM    925  CG1 ILE A 100      34.439  28.193  11.192  1.00  0.00      RA0  C
ATOM    926  CD1 ILE A 100      35.155  27.379  10.116  1.00  0.00      RA0  C
ATOM    927  C   ILE A 100      33.032  25.724  13.796  1.00  0.00      RA0  C
ATOM    928  O   ILE A 100      32.209  26.305  14.514  1.00  0.00      RA0  O
ATOM    929  N   VAL A 101      33.655  24.612  14.165  1.00  0.00      RA0  N
ATOM    930  H   VAL A 101      34.332  24.195  13.553  1.00  0.00      RA0  H
ATOM    931  CA  VAL A 101      33.464  24.010  15.481  1.00  0.00      RA0  C
ATOM    932  CB  VAL A 101      32.661  22.708  15.375  1.00  0.00      RA0  C
ATOM    933  CG1 VAL A 101      33.148  21.844  14.219  1.00  0.00      RA0  C
ATOM    934  CG2 VAL A 101      32.627  21.945  16.702  1.00  0.00      RA0  C
ATOM    935  C   VAL A 101      34.820  23.781  16.126  1.00  0.00      RA0  C
ATOM    936  O   VAL A 101      35.731  23.291  15.460  1.00  0.00      RA0  O
ATOM    937  N   TYR A 102      34.922  24.184  17.397  1.00  0.00      RA0  N
ATOM    938  H   TYR A 102      34.095  24.472  17.869  1.00  0.00      RA0  H
ATOM    939  CA  TYR A 102      36.137  24.019  18.230  1.00  0.00      RA0  C
ATOM    940  CB  TYR A 102      36.495  25.322  18.955  1.00  0.00      RA0  C
ATOM    941  CG  TYR A 102      36.673  26.494  18.015  1.00  0.00      RA0  C
ATOM    942  CD1 TYR A 102      35.563  27.164  17.514  1.00  0.00      RA0  C
ATOM    943  CE1 TYR A 102      35.726  28.247  16.662  1.00  0.00      RA0  C
ATOM    944  CD2 TYR A 102      37.950  26.921  17.666  1.00  0.00      RA0  C
ATOM    945  CE2 TYR A 102      38.116  28.009  16.814  1.00  0.00      RA0  C
ATOM    946  CZ  TYR A 102      37.001  28.669  16.307  1.00  0.00      RA0  C
ATOM    947  OH  TYR A 102      37.141  29.742  15.451  1.00  0.00      RA0  O
ATOM    948  HH  TYR A 102      38.055  29.943  15.287  1.00  0.00      RA0  H
ATOM    949  C   TYR A 102      35.944  22.933  19.282  1.00  0.00      RA0  C
ATOM    950  O   TYR A 102      34.884  22.843  19.913  1.00  0.00      RA0  O
ATOM    951  N   TYR A 103      36.987  22.137  19.493  1.00  0.00      RA0  N
ATOM    952  H   TYR A 103      37.828  22.287  18.966  1.00  0.00      RA0  H
ATOM    953  CA  TYR A 103      37.063  21.205  20.621  1.00  0.00      RA0  C
ATOM    954  CB  TYR A 103      37.659  19.891  20.125  1.00  0.00      RA0  C
ATOM    955  CG  TYR A 103      38.318  19.096  21.227  1.00  0.00      RA0  C
ATOM    956  CD1 TYR A 103      37.573  18.597  22.288  1.00  0.00      RA0  C
ATOM    957  CE1 TYR A 103      38.201  17.867  23.289  1.00  0.00      RA0  C
ATOM    958  CD2 TYR A 103      39.686  18.855  21.166  1.00  0.00      RA0  C
ATOM    959  CE2 TYR A 103      40.311  18.123  22.167  1.00  0.00      RA0  C
ATOM    960  CZ  TYR A 103      39.568  17.634  23.233  1.00  0.00      RA0  C
ATOM    961  OH  TYR A 103      40.186  16.914  24.234  1.00  0.00      RA0  O
ATOM    962  HH  TYR A 103      41.088  16.733  24.002  1.00  0.00      RA0  H
ATOM    963  C   TYR A 103      37.952  21.838  21.675  1.00  0.00      RA0  C
ATOM    964  O   TYR A 103      39.070  22.255  21.346  1.00  0.00      RA0  O
ATOM    965  N   PHE A 104      37.469  21.916  22.917  1.00  0.00      RA0  N
ATOM    966  H   PHE A 104      36.545  21.587  23.132  1.00  0.00      RA0  H
ATOM    967  CA  PHE A 104      38.297  22.371  24.068  1.00  0.00      RA0  C
ATOM    968  CB  PHE A 104      37.655  23.569  24.762  1.00  0.00      RA0  C
ATOM    969  CG  PHE A 104      37.587  24.726  23.798  1.00  0.00      RA0  C
ATOM    970  CD1 PHE A 104      38.760  25.277  23.294  1.00  0.00      RA0  C
ATOM    971  CD2 PHE A 104      36.355  25.243  23.418  1.00  0.00      RA0  C
ATOM    972  CE1 PHE A 104      38.702  26.360  22.426  1.00  0.00      RA0  C
ATOM    973  CE2 PHE A 104      36.298  26.328  22.554  1.00  0.00      RA0  C
ATOM    974  CZ  PHE A 104      37.470  26.891  22.064  1.00  0.00      RA0  C
ATOM    975  C   PHE A 104      38.549  21.234  25.057  1.00  0.00      RA0  C
ATOM    976  O   PHE A 104      39.695  20.881  25.318  1.00  0.00      RA0  O
ATOM    977  N   THR A 105      37.473  20.666  25.599  1.00  0.00      RA0  N
ATOM    978  H   THR A 105      36.551  21.026  25.448  1.00  0.00      RA0  H
ATOM    979  CA  THR A 105      37.528  19.428  26.379  1.00  0.00      RA0  C
ATOM    980  CB  THR A 105      37.444  19.953  27.794  1.00  0.00      RA0  C
ATOM    981  OG1 THR A 105      37.286  21.378  27.696  1.00  0.00      RA0  O
ATOM    982  HG1 THR A 105      37.373  21.722  28.575  1.00  0.00      RA0  H
ATOM    983  CG2 THR A 105      38.680  19.598  28.624  1.00  0.00      RA0  C
ATOM    984  C   THR A 105      36.371  18.515  25.975  1.00  0.00      RA0  C
ATOM    985  O   THR A 105      35.486  18.910  25.222  1.00  0.00      RA0  O
ATOM    986  N   GLU A 106      36.339  17.300  26.515  1.00  0.00      RA0  N
ATOM    987  H   GLU A 106      37.098  16.959  27.065  1.00  0.00      RA0  H
ATOM    988  CA  GLU A 106      35.233  16.397  26.204  1.00  0.00      RA0  C
ATOM    989  CB  GLU A 106      35.556  14.945  26.555  1.00  0.00      RA0  C
ATOM    990  CG  GLU A 106      36.814  14.436  25.826  1.00  0.00      RA0  C
ATOM    991  CD  GLU A 106      36.653  14.347  24.309  1.00  0.00      RA0  C
ATOM    992  OE1 GLU A 106      36.116  15.247  23.672  1.00  0.00      RA0  O
ATOM    993  OE2 GLU A 106      37.125  13.384  23.716  1.00  0.00      RA0  O
ATOM    994  C   GLU A 106      33.906  16.919  26.732  1.00  0.00      RA0  C
ATOM    995  O   GLU A 106      32.848  16.421  26.346  1.00  0.00      RA0  O
ATOM    996  N   ASP A 107      33.960  17.891  27.637  1.00  0.00      RA0  N
ATOM    997  H   ASP A 107      34.836  18.276  27.906  1.00  0.00      RA0  H
ATOM    998  CA  ASP A 107      32.769  18.505  28.199  1.00  0.00      RA0  C
ATOM    999  CB  ASP A 107      32.963  18.518  29.722  1.00  0.00      RA0  C
ATOM   1000  CG  ASP A 107      31.751  18.985  30.507  1.00  0.00      RA0  C
ATOM   1001  OD1 ASP A 107      30.701  18.349  30.457  1.00  0.00      RA0  O
ATOM   1002  OD2 ASP A 107      31.871  19.973  31.223  1.00  0.00      RA0  O
ATOM   1003  C   ASP A 107      32.470  19.884  27.594  1.00  0.00      RA0  C
ATOM   1004  O   ASP A 107      31.556  20.554  28.051  1.00  0.00      RA0  O
ATOM   1005  N   PHE A 108      33.236  20.316  26.583  1.00  0.00      RA0  N
ATOM   1006  H   PHE A 108      33.901  19.727  26.118  1.00  0.00      RA0  H
ATOM   1007  CA  PHE A 108      33.162  21.700  26.101  1.00  0.00      RA0  C
ATOM   1008  CB  PHE A 108      33.926  22.634  27.041  1.00  0.00      RA0  C
ATOM   1009  CG  PHE A 108      33.720  24.065  26.607  1.00  0.00      RA0  C
ATOM   1010  CD1 PHE A 108      32.477  24.483  26.145  1.00  0.00      RA0  C
ATOM   1011  CD2 PHE A 108      34.776  24.966  26.667  1.00  0.00      RA0  C
ATOM   1012  CE1 PHE A 108      32.301  25.792  25.718  1.00  0.00      RA0  C
ATOM   1013  CE2 PHE A 108      34.598  26.278  26.244  1.00  0.00      RA0  C
ATOM   1014  CZ  PHE A 108      33.363  26.687  25.756  1.00  0.00      RA0  C
ATOM   1015  C   PHE A 108      33.666  21.852  24.650  1.00  0.00      RA0  C
ATOM   1016  O   PHE A 108      34.880  21.753  24.368  1.00  0.00      RA0  O
ATOM   1017  N   PHE A 109      32.701  22.061  23.750  1.00  0.00      RA0  N
ATOM   1018  H   PHE A 109      31.761  22.162  24.093  1.00  0.00      RA0  H
ATOM   1019  CA  PHE A 109      32.924  22.476  22.360  1.00  0.00      RA0  C
ATOM   1020  CB  PHE A 109      32.341  21.448  21.384  1.00  0.00      RA0  C
ATOM   1021  CG  PHE A 109      33.134  20.158  21.299  1.00  0.00      RA0  C
ATOM   1022  CD1 PHE A 109      33.355  19.365  22.421  1.00  0.00      RA0  C
ATOM   1023  CD2 PHE A 109      33.616  19.742  20.063  1.00  0.00      RA0  C
ATOM   1024  CE1 PHE A 109      34.027  18.155  22.305  1.00  0.00      RA0  C
ATOM   1025  CE2 PHE A 109      34.286  18.530  19.942  1.00  0.00      RA0  C
ATOM   1026  CZ  PHE A 109      34.482  17.731  21.062  1.00  0.00      RA0  C
ATOM   1027  C   PHE A 109      32.241  23.819  22.089  1.00  0.00      RA0  C
ATOM   1028  O   PHE A 109      31.394  24.282  22.856  1.00  0.00      RA0  O
ATOM   1029  N   ARG A 110      32.585  24.424  20.962  1.00  0.00      RA0  N
ATOM   1030  H   ARG A 110      33.240  23.992  20.337  1.00  0.00      RA0  H
ATOM   1031  CA  ARG A 110      32.041  25.717  20.583  1.00  0.00      RA0  C
ATOM   1032  CB  ARG A 110      33.062  26.775  21.003  1.00  0.00      RA0  C
ATOM   1033  CG  ARG A 110      33.067  28.098  20.239  1.00  0.00      RA0  C
ATOM   1034  CD  ARG A 110      33.963  29.104  20.963  1.00  0.00      RA0  C
ATOM   1035  NE  ARG A 110      33.406  29.311  22.295  1.00  0.00      RA0  N
ATOM   1036  HE  ARG A 110      32.444  29.025  22.418  1.00  0.00      RA0  H
ATOM   1037  CZ  ARG A 110      34.082  29.867  23.338  1.00  0.00      RA0  C
ATOM   1038  NH1 ARG A 110      35.352  30.305  23.168  1.00  0.00      RA0  N
ATOM   1039 HH11 ARG A 110      35.890  30.732  23.905  1.00  0.00      RA0  H
ATOM   1040 HH12 ARG A 110      35.807  30.219  22.278  1.00  0.00      RA0  H
ATOM   1041  NH2 ARG A 110      33.450  29.960  24.525  1.00  0.00      RA0  N
ATOM   1042 HH21 ARG A 110      33.859  30.324  25.360  1.00  0.00      RA0  H
ATOM   1043 HH22 ARG A 110      32.483  29.636  24.607  1.00  0.00      RA0  H
ATOM   1044  C   ARG A 110      31.746  25.749  19.088  1.00  0.00      RA0  C
ATOM   1045  O   ARG A 110      32.562  25.276  18.300  1.00  0.00      RA0  O
ATOM   1046  N   LEU A 111      30.580  26.287  18.710  1.00  0.00      RA0  N
ATOM   1047  H   LEU A 111      29.993  26.716  19.397  1.00  0.00      RA0  H
ATOM   1048  CA  LEU A 111      30.212  26.506  17.300  1.00  0.00      RA0  C
ATOM   1049  CB  LEU A 111      28.812  25.960  17.023  1.00  0.00      RA0  C
ATOM   1050  CG  LEU A 111      28.629  24.457  17.211  1.00  0.00      RA0  C
ATOM   1051  CD1 LEU A 111      27.151  24.094  17.337  1.00  0.00      RA0  C
ATOM   1052  CD2 LEU A 111      29.282  23.661  16.087  1.00  0.00      RA0  C
ATOM   1053  C   LEU A 111      30.144  27.988  17.047  1.00  0.00      RA0  C
ATOM   1054  O   LEU A 111      29.820  28.761  17.961  1.00  0.00      RA0  O
ATOM   1055  N   VAL A 112      30.389  28.387  15.807  1.00  0.00      RA0  N
ATOM   1056  H   VAL A 112      30.680  27.732  15.104  1.00  0.00      RA0  H
ATOM   1057  CA  VAL A 112      30.190  29.775  15.392  1.00  0.00      RA0  C
ATOM   1058  CB  VAL A 112      31.527  30.474  15.118  1.00  0.00      RA0  C
ATOM   1059  CG1 VAL A 112      31.300  31.947  14.777  1.00  0.00      RA0  C
ATOM   1060  CG2 VAL A 112      32.506  30.319  16.285  1.00  0.00      RA0  C
ATOM   1061  C   VAL A 112      29.307  29.795  14.147  1.00  0.00      RA0  C
ATOM   1062  O   VAL A 112      29.639  29.175  13.139  1.00  0.00      RA0  O
ATOM   1063  N   VAL A 113      28.195  30.511  14.213  1.00  0.00      RA0  N
ATOM   1064  H   VAL A 113      27.979  31.043  15.033  1.00  0.00      RA0  H
ATOM   1065  CA  VAL A 113      27.286  30.606  13.069  1.00  0.00      RA0  C
ATOM   1066  CB  VAL A 113      26.022  29.758  13.284  1.00  0.00      RA0  C
ATOM   1067  CG1 VAL A 113      26.323  28.260  13.341  1.00  0.00      RA0  C
ATOM   1068  CG2 VAL A 113      25.242  30.239  14.510  1.00  0.00      RA0  C
ATOM   1069  C   VAL A 113      26.872  32.037  12.745  1.00  0.00      RA0  C
ATOM   1070  O   VAL A 113      26.968  32.956  13.570  1.00  0.00      RA0  O
ATOM   1071  N   ASN A 114      26.368  32.203  11.529  1.00  0.00      RA0  N
ATOM   1072  H   ASN A 114      26.148  31.378  11.002  1.00  0.00      RA0  H
ATOM   1073  CA  ASN A 114      25.969  33.509  11.022  1.00  0.00      RA0  C
ATOM   1074  CB  ASN A 114      25.818  33.433   9.496  1.00  0.00      RA0  C
ATOM   1075  CG  ASN A 114      27.041  32.833   8.836  1.00  0.00      RA0  C
ATOM   1076  OD1 ASN A 114      28.050  33.514   8.677  1.00  0.00      RA0  O
ATOM   1077  ND2 ASN A 114      26.902  31.536   8.472  1.00  0.00      RA0  N
ATOM   1078 HD21 ASN A 114      26.074  30.965   8.573  1.00  0.00      RA0  H
ATOM   1079 HD22 ASN A 114      27.637  30.996   8.055  1.00  0.00      RA0  H
ATOM   1080  C   ASN A 114      24.621  33.987  11.529  1.00  0.00      RA0  C
ATOM   1081  O   ASN A 114      23.769  33.189  11.905  1.00  0.00      RA0  O
ATOM   1082  N   SER A 115      24.446  35.308  11.508  1.00  0.00      RA0  N
ATOM   1083  H   SER A 115      25.218  35.898  11.283  1.00  0.00      RA0  H
ATOM   1084  CA  SER A 115      23.211  35.933  11.928  1.00  0.00      RA0  C
ATOM   1085  CB  SER A 115      23.335  37.459  11.881  1.00  0.00      RA0  C
ATOM   1086  OG  SER A 115      22.482  38.055  12.865  1.00  0.00      RA0  O
ATOM   1087  HG  SER A 115      21.597  37.755  12.681  1.00  0.00      RA0  H
ATOM   1088  C   SER A 115      22.004  35.426  11.128  1.00  0.00      RA0  C
ATOM   1089  O   SER A 115      20.951  35.137  11.684  1.00  0.00      RA0  O
ATOM   1090  N   ALA A 116      22.161  35.353   9.815  1.00  0.00      RA0  N
ATOM   1091  H   ALA A 116      23.061  35.500   9.411  1.00  0.00      RA0  H
ATOM   1092  CA  ALA A 116      21.043  35.018   8.928  1.00  0.00      RA0  C
ATOM   1093  CB  ALA A 116      21.508  34.977   7.472  1.00  0.00      RA0  C
ATOM   1094  C   ALA A 116      20.420  33.676   9.263  1.00  0.00      RA0  C
ATOM   1095  O   ALA A 116      19.203  33.489   9.107  1.00  0.00      RA0  O
ATOM   1096  N   THR A 117      21.240  32.742   9.737  1.00  0.00      RA0  N
ATOM   1097  H   THR A 117      22.227  32.863   9.840  1.00  0.00      RA0  H
ATOM   1098  CA  THR A 117      20.803  31.366  10.039  1.00  0.00      RA0  C
ATOM   1099  CB  THR A 117      21.821  30.526   9.298  1.00  0.00      RA0  C
ATOM   1100  OG1 THR A 117      22.895  31.381   8.867  1.00  0.00      RA0  O
ATOM   1101  HG1 THR A 117      23.572  30.725   8.655  1.00  0.00      RA0  H
ATOM   1102  CG2 THR A 117      21.205  29.835   8.089  1.00  0.00      RA0  C
ATOM   1103  C   THR A 117      20.765  31.032  11.528  1.00  0.00      RA0  C
ATOM   1104  O   THR A 117      20.453  29.895  11.901  1.00  0.00      RA0  O
ATOM   1105  N   ARG A 118      21.031  32.024  12.371  1.00  0.00      RA0  N
ATOM   1106  H   ARG A 118      21.284  32.915  11.997  1.00  0.00      RA0  H
ATOM   1107  CA  ARG A 118      21.119  31.830  13.819  1.00  0.00      RA0  C
ATOM   1108  CB  ARG A 118      21.348  33.197  14.470  1.00  0.00      RA0  C
ATOM   1109  CG  ARG A 118      21.227  33.220  15.992  1.00  0.00      RA0  C
ATOM   1110  CD  ARG A 118      21.374  34.637  16.552  1.00  0.00      RA0  C
ATOM   1111  NE  ARG A 118      20.920  34.705  17.940  1.00  0.00      RA0  N
ATOM   1112  HE  ARG A 118      19.954  34.420  18.054  1.00  0.00      RA0  H
ATOM   1113  CZ  ARG A 118      21.753  35.190  18.912  1.00  0.00      RA0  C
ATOM   1114  NH1 ARG A 118      23.022  35.524  18.609  1.00  0.00      RA0  N
ATOM   1115 HH11 ARG A 118      23.612  35.935  19.325  1.00  0.00      RA0  H
ATOM   1116 HH12 ARG A 118      23.435  35.373  17.701  1.00  0.00      RA0  H
ATOM   1117  NH2 ARG A 118      21.310  35.331  20.177  1.00  0.00      RA0  N
ATOM   1118 HH21 ARG A 118      21.933  35.667  20.913  1.00  0.00      RA0  H
ATOM   1119 HH22 ARG A 118      20.373  35.114  20.452  1.00  0.00      RA0  H
ATOM   1120  C   ARG A 118      19.916  31.116  14.423  1.00  0.00      RA0  C
ATOM   1121  O   ARG A 118      20.052  30.100  15.112  1.00  0.00      RA0  O
ATOM   1122  N   GLU A 119      18.728  31.646  14.183  1.00  0.00      RA0  N
ATOM   1123  H   GLU A 119      18.662  32.472  13.627  1.00  0.00      RA0  H
ATOM   1124  CA  GLU A 119      17.547  31.080  14.828  1.00  0.00      RA0  C
ATOM   1125  CB  GLU A 119      16.389  32.078  14.819  1.00  0.00      RA0  C
ATOM   1126  CG  GLU A 119      16.792  33.437  15.411  1.00  0.00      RA0  C
ATOM   1127  CD  GLU A 119      17.300  33.294  16.838  1.00  0.00      RA0  C
ATOM   1128  OE1 GLU A 119      16.833  32.415  17.555  1.00  0.00      RA0  O
ATOM   1129  OE2 GLU A 119      18.166  34.071  17.236  1.00  0.00      RA0  O
ATOM   1130  C   GLU A 119      17.167  29.693  14.294  1.00  0.00      RA0  C
ATOM   1131  O   GLU A 119      16.825  28.813  15.062  1.00  0.00      RA0  O
ATOM   1132  N   LYS A 120      17.286  29.493  12.992  1.00  0.00      RA0  N
ATOM   1133  H   LYS A 120      17.704  30.217  12.448  1.00  0.00      RA0  H
ATOM   1134  CA  LYS A 120      17.100  28.161  12.407  1.00  0.00      RA0  C
ATOM   1135  CB  LYS A 120      17.264  28.231  10.884  1.00  0.00      RA0  C
ATOM   1136  CG  LYS A 120      17.038  26.877  10.205  1.00  0.00      RA0  C
ATOM   1137  CD  LYS A 120      17.357  26.848   8.707  1.00  0.00      RA0  C
ATOM   1138  CE  LYS A 120      18.826  27.154   8.402  1.00  0.00      RA0  C
ATOM   1139  NZ  LYS A 120      19.192  26.666   7.065  1.00  0.00      RA0  N
ATOM   1140  HZ1 LYS A 120      20.197  26.850   6.858  1.00  0.00      RA0  H
ATOM   1141  HZ2 LYS A 120      19.079  25.631   7.036  1.00  0.00      RA0  H
ATOM   1142  HZ3 LYS A 120      18.626  27.028   6.279  1.00  0.00      RA0  H
ATOM   1143  C   LYS A 120      18.073  27.158  12.976  1.00  0.00      RA0  C
ATOM   1144  O   LYS A 120      17.715  26.044  13.303  1.00  0.00      RA0  O
ATOM   1145  N   ASP A 121      19.339  27.552  13.045  1.00  0.00      RA0  N
ATOM   1146  H   ASP A 121      19.664  28.410  12.651  1.00  0.00      RA0  H
ATOM   1147  CA  ASP A 121      20.385  26.683  13.575  1.00  0.00      RA0  C
ATOM   1148  CB  ASP A 121      21.775  27.258  13.345  1.00  0.00      RA0  C
ATOM   1149  CG  ASP A 121      22.003  27.407  11.858  1.00  0.00      RA0  C
ATOM   1150  OD1 ASP A 121      21.299  26.766  11.072  1.00  0.00      RA0  O
ATOM   1151  OD2 ASP A 121      22.874  28.188  11.496  1.00  0.00      RA0  O
ATOM   1152  C   ASP A 121      20.154  26.364  15.050  1.00  0.00      RA0  C
ATOM   1153  O   ASP A 121      20.295  25.218  15.483  1.00  0.00      RA0  O
ATOM   1154  N   LEU A 122      19.828  27.387  15.828  1.00  0.00      RA0  N
ATOM   1155  H   LEU A 122      19.743  28.295  15.416  1.00  0.00      RA0  H
ATOM   1156  CA  LEU A 122      19.602  27.193  17.256  1.00  0.00      RA0  C
ATOM   1157  CB  LEU A 122      19.360  28.517  17.979  1.00  0.00      RA0  C
ATOM   1158  CG  LEU A 122      20.637  29.345  18.120  1.00  0.00      RA0  C
ATOM   1159  CD1 LEU A 122      20.368  30.693  18.792  1.00  0.00      RA0  C
ATOM   1160  CD2 LEU A 122      21.744  28.557  18.822  1.00  0.00      RA0  C
ATOM   1161  C   LEU A 122      18.452  26.245  17.509  1.00  0.00      RA0  C
ATOM   1162  O   LEU A 122      18.522  25.412  18.398  1.00  0.00      RA0  O
ATOM   1163  N   SER A 123      17.383  26.364  16.730  1.00  0.00      RA0  N
ATOM   1164  H   SER A 123      17.359  27.059  16.009  1.00  0.00      RA0  H
ATOM   1165  CA  SER A 123      16.226  25.489  16.918  1.00  0.00      RA0  C
ATOM   1166  CB  SER A 123      15.086  26.072  16.093  1.00  0.00      RA0  C
ATOM   1167  OG  SER A 123      14.900  27.434  16.496  1.00  0.00      RA0  O
ATOM   1168  HG  SER A 123      15.583  27.959  16.089  1.00  0.00      RA0  H
ATOM   1169  C   SER A 123      16.595  24.052  16.582  1.00  0.00      RA0  C
ATOM   1170  O   SER A 123      16.212  23.125  17.291  1.00  0.00      RA0  O
ATOM   1171  N   TRP A 124      17.343  23.880  15.498  1.00  0.00      RA0  N
ATOM   1172  H   TRP A 124      17.647  24.674  14.964  1.00  0.00      RA0  H
ATOM   1173  CA  TRP A 124      17.787  22.548  15.055  1.00  0.00      RA0  C
ATOM   1174  CB  TRP A 124      18.418  22.676  13.667  1.00  0.00      RA0  C
ATOM   1175  CG  TRP A 124      18.817  21.330  13.109  1.00  0.00      RA0  C
ATOM   1176  CD2 TRP A 124      17.969  20.325  12.517  1.00  0.00      RA0  C
ATOM   1177  CE2 TRP A 124      18.797  19.254  12.107  1.00  0.00      RA0  C
ATOM   1178  CE3 TRP A 124      16.599  20.257  12.296  1.00  0.00      RA0  C
ATOM   1179  CD1 TRP A 124      20.115  20.804  13.029  1.00  0.00      RA0  C
ATOM   1180  NE1 TRP A 124      20.108  19.579  12.439  1.00  0.00      RA0  N
ATOM   1181  HE1 TRP A 124      20.896  19.023  12.256  1.00  0.00      RA0  H
ATOM   1182  CZ2 TRP A 124      18.233  18.146  11.487  1.00  0.00      RA0  C
ATOM   1183  CZ3 TRP A 124      16.047  19.142  11.676  1.00  0.00      RA0  C
ATOM   1184  CH2 TRP A 124      16.862  18.091  11.270  1.00  0.00      RA0  C
ATOM   1185  C   TRP A 124      18.760  21.909  16.045  1.00  0.00      RA0  C
ATOM   1186  O   TRP A 124      18.593  20.764  16.438  1.00  0.00      RA0  O
ATOM   1187  N   ILE A 125      19.761  22.681  16.455  1.00  0.00      RA0  N
ATOM   1188  H   ILE A 125      19.820  23.605  16.091  1.00  0.00      RA0  H
ATOM   1189  CA  ILE A 125      20.746  22.218  17.430  1.00  0.00      RA0  C
ATOM   1190  CB  ILE A 125      21.849  23.258  17.656  1.00  0.00      RA0  C
ATOM   1191  CG2 ILE A 125      22.771  22.872  18.815  1.00  0.00      RA0  C
ATOM   1192  CG1 ILE A 125      22.652  23.461  16.370  1.00  0.00      RA0  C
ATOM   1193  CD1 ILE A 125      23.550  24.696  16.437  1.00  0.00      RA0  C
ATOM   1194  C   ILE A 125      20.050  21.835  18.742  1.00  0.00      RA0  C
ATOM   1195  O   ILE A 125      20.290  20.760  19.269  1.00  0.00      RA0  O
ATOM   1196  N   THR A 126      19.185  22.715  19.246  1.00  0.00      RA0  N
ATOM   1197  H   THR A 126      19.020  23.584  18.781  1.00  0.00      RA0  H
ATOM   1198  CA  THR A 126      18.413  22.427  20.459  1.00  0.00      RA0  C
ATOM   1199  CB  THR A 126      17.577  23.644  20.843  1.00  0.00      RA0  C
ATOM   1200  OG1 THR A 126      18.450  24.768  21.012  1.00  0.00      RA0  O
ATOM   1201  HG1 THR A 126      18.612  25.118  20.145  1.00  0.00      RA0  H
ATOM   1202  CG2 THR A 126      16.766  23.409  22.119  1.00  0.00      RA0  C
ATOM   1203  C   THR A 126      17.638  21.140  20.388  1.00  0.00      RA0  C
ATOM   1204  O   THR A 126      17.679  20.344  21.333  1.00  0.00      RA0  O
ATOM   1205  N   GLN A 127      16.919  20.950  19.285  1.00  0.00      RA0  N
ATOM   1206  H   GLN A 127      16.931  21.647  18.564  1.00  0.00      RA0  H
ATOM   1207  CA  GLN A 127      16.103  19.760  19.063  1.00  0.00      RA0  C
ATOM   1208  CB  GLN A 127      15.406  19.880  17.707  1.00  0.00      RA0  C
ATOM   1209  CG  GLN A 127      14.535  18.679  17.336  1.00  0.00      RA0  C
ATOM   1210  CD  GLN A 127      13.854  18.963  16.013  1.00  0.00      RA0  C
ATOM   1211  OE1 GLN A 127      12.821  19.619  15.948  1.00  0.00      RA0  O
ATOM   1212  NE2 GLN A 127      14.489  18.438  14.952  1.00  0.00      RA0  N
ATOM   1213 HE21 GLN A 127      15.326  17.896  15.048  1.00  0.00      RA0  H
ATOM   1214 HE22 GLN A 127      14.151  18.571  14.021  1.00  0.00      RA0  H
ATOM   1215  C   GLN A 127      16.927  18.464  19.147  1.00  0.00      RA0  C
ATOM   1216  O   GLN A 127      16.596  17.540  19.877  1.00  0.00      RA0  O
ATOM   1217  N   HIS A 128      18.018  18.419  18.397  1.00  0.00      RA0  N
ATOM   1218  H   HIS A 128      18.299  19.240  17.892  1.00  0.00      RA0  H
ATOM   1219  CA  HIS A 128      18.844  17.228  18.341  1.00  0.00      RA0  C
ATOM   1220  CB  HIS A 128      19.639  17.156  17.036  1.00  0.00      RA0  C
ATOM   1221  CG  HIS A 128      18.689  16.787  15.924  1.00  0.00      RA0  C
ATOM   1222  ND1 HIS A 128      18.529  15.535  15.455  1.00  0.00      RA0  N
ATOM   1223  HD1 HIS A 128      19.012  14.729  15.743  1.00  0.00      RA0  H
ATOM   1224  CD2 HIS A 128      17.813  17.636  15.245  1.00  0.00      RA0  C
ATOM   1225  NE2 HIS A 128      17.113  16.879  14.364  1.00  0.00      RA0  N
ATOM   1226  CE1 HIS A 128      17.555  15.586  14.492  1.00  0.00      RA0  C
ATOM   1227  C   HIS A 128      19.769  17.062  19.563  1.00  0.00      RA0  C
ATOM   1228  O   HIS A 128      20.225  15.953  19.833  1.00  0.00      RA0  O
ATOM   1229  N   ALA A 129      20.027  18.136  20.308  1.00  0.00      RA0  N
ATOM   1230  H   ALA A 129      19.633  19.024  20.066  1.00  0.00      RA0  H
ATOM   1231  CA  ALA A 129      20.873  18.057  21.500  1.00  0.00      RA0  C
ATOM   1232  CB  ALA A 129      21.303  19.444  21.974  1.00  0.00      RA0  C
ATOM   1233  C   ALA A 129      20.202  17.338  22.680  1.00  0.00      RA0  C
ATOM   1234  O   ALA A 129      20.880  16.738  23.501  1.00  0.00      RA0  O
ATOM   1235  N   GLU A 130      18.881  17.425  22.754  1.00  0.00      RA0  N
ATOM   1236  H   GLU A 130      18.372  17.866  22.013  1.00  0.00      RA0  H
ATOM   1237  CA  GLU A 130      18.113  17.027  23.947  1.00  0.00      RA0  C
ATOM   1238  CB  GLU A 130      16.624  17.367  23.738  1.00  0.00      RA0  C
ATOM   1239  CG  GLU A 130      15.688  17.118  24.927  1.00  0.00      RA0  C
ATOM   1240  CD  GLU A 130      15.349  15.644  25.035  1.00  0.00      RA0  C
ATOM   1241  OE1 GLU A 130      15.297  14.977  24.005  1.00  0.00      RA0  O
ATOM   1242  OE2 GLU A 130      15.144  15.167  26.148  1.00  0.00      RA0  O
ATOM   1243  C   GLU A 130      18.400  15.609  24.440  1.00  0.00      RA0  C
ATOM   1244  O   GLU A 130      18.651  15.430  25.640  1.00  0.00      RA0  O
ATOM   1245  N   PRO A 131      18.393  14.603  23.570  1.00  0.00      RA0  N
ATOM   1246  CD  PRO A 131      18.041  14.605  22.145  1.00  0.00      RA0  C
ATOM   1247  CA  PRO A 131      18.648  13.234  24.018  1.00  0.00      RA0  C
ATOM   1248  CB  PRO A 131      18.321  12.359  22.801  1.00  0.00      RA0  C
ATOM   1249  CG  PRO A 131      17.472  13.223  21.881  1.00  0.00      RA0  C
ATOM   1250  C   PRO A 131      20.074  12.993  24.479  1.00  0.00      RA0  C
ATOM   1251  O   PRO A 131      20.319  12.039  25.221  1.00  0.00      RA0  O
ATOM   1252  N   PHE A 132      20.994  13.857  24.056  1.00  0.00      RA0  N
ATOM   1253  H   PHE A 132      20.708  14.667  23.540  1.00  0.00      RA0  H
ATOM   1254  CA  PHE A 132      22.381  13.799  24.487  1.00  0.00      RA0  C
ATOM   1255  CB  PHE A 132      23.314  14.295  23.381  1.00  0.00      RA0  C
ATOM   1256  CG  PHE A 132      23.126  13.527  22.094  1.00  0.00      RA0  C
ATOM   1257  CD1 PHE A 132      23.930  12.428  21.821  1.00  0.00      RA0  C
ATOM   1258  CD2 PHE A 132      22.167  13.928  21.171  1.00  0.00      RA0  C
ATOM   1259  CE1 PHE A 132      23.782  11.738  20.625  1.00  0.00      RA0  C
ATOM   1260  CE2 PHE A 132      22.017  13.237  19.975  1.00  0.00      RA0  C
ATOM   1261  CZ  PHE A 132      22.829  12.144  19.699  1.00  0.00      RA0  C
ATOM   1262  C   PHE A 132      22.668  14.592  25.770  1.00  0.00      RA0  C
ATOM   1263  O   PHE A 132      23.759  14.469  26.353  1.00  0.00      RA0  O
ATOM   1264  N   GLY A 133      21.702  15.400  26.203  1.00  0.00      RA0  N
ATOM   1265  H   GLY A 133      20.862  15.516  25.669  1.00  0.00      RA0  H
ATOM   1266  CA  GLY A 133      21.820  16.178  27.431  1.00  0.00      RA0  C
ATOM   1267  C   GLY A 133      22.832  17.306  27.350  1.00  0.00      RA0  C
ATOM   1268  O   GLY A 133      23.558  17.570  28.316  1.00  0.00      RA0  O
ATOM   1269  N   ILE A 134      22.864  17.993  26.212  1.00  0.00      RA0  N
ATOM   1270  H   ILE A 134      22.136  17.870  25.538  1.00  0.00      RA0  H
ATOM   1271  CA  ILE A 134      23.862  19.032  25.986  1.00  0.00      RA0  C
ATOM   1272  CB  ILE A 134      24.285  19.070  24.518  1.00  0.00      RA0  C
ATOM   1273  CG2 ILE A 134      25.363  20.126  24.269  1.00  0.00      RA0  C
ATOM   1274  CG1 ILE A 134      24.750  17.682  24.087  1.00  0.00      RA0  C
ATOM   1275  CD1 ILE A 134      25.853  17.145  24.998  1.00  0.00      RA0  C
ATOM   1276  C   ILE A 134      23.293  20.373  26.433  1.00  0.00      RA0  C
ATOM   1277  O   ILE A 134      22.166  20.722  26.075  1.00  0.00      RA0  O
ATOM   1278  N   GLU A 135      24.065  21.094  27.242  1.00  0.00      RA0  N
ATOM   1279  H   GLU A 135      24.978  20.753  27.462  1.00  0.00      RA0  H
ATOM   1280  CA  GLU A 135      23.728  22.449  27.678  1.00  0.00      RA0  C
ATOM   1281  CB  GLU A 135      24.473  22.598  29.010  1.00  0.00      RA0  C
ATOM   1282  CG  GLU A 135      24.628  23.971  29.660  1.00  0.00      RA0  C
ATOM   1283  CD  GLU A 135      25.576  23.810  30.839  1.00  0.00      RA0  C
ATOM   1284  OE1 GLU A 135      26.598  24.493  30.886  1.00  0.00      RA0  O
ATOM   1285  OE2 GLU A 135      25.334  22.959  31.696  1.00  0.00      RA0  O
ATOM   1286  C   GLU A 135      24.204  23.447  26.613  1.00  0.00      RA0  C
ATOM   1287  O   GLU A 135      25.387  23.508  26.304  1.00  0.00      RA0  O
ATOM   1288  N   ILE A 136      23.267  24.219  26.067  1.00  0.00      RA0  N
ATOM   1289  H   ILE A 136      22.357  24.246  26.476  1.00  0.00      RA0  H
ATOM   1290  CA  ILE A 136      23.543  25.167  24.980  1.00  0.00      RA0  C
ATOM   1291  CB  ILE A 136      22.476  25.002  23.902  1.00  0.00      RA0  C
ATOM   1292  CG2 ILE A 136      22.673  25.979  22.742  1.00  0.00      RA0  C
ATOM   1293  CG1 ILE A 136      22.428  23.545  23.446  1.00  0.00      RA0  C
ATOM   1294  CD1 ILE A 136      21.335  23.309  22.412  1.00  0.00      RA0  C
ATOM   1295  C   ILE A 136      23.525  26.578  25.545  1.00  0.00      RA0  C
ATOM   1296  O   ILE A 136      22.514  26.993  26.112  1.00  0.00      RA0  O
ATOM   1297  N   THR A 137      24.636  27.308  25.390  1.00  0.00      RA0  N
ATOM   1298  H   THR A 137      25.458  26.901  24.994  1.00  0.00      RA0  H
ATOM   1299  CA  THR A 137      24.751  28.675  25.878  1.00  0.00      RA0  C
ATOM   1300  CB  THR A 137      25.773  28.553  26.991  1.00  0.00      RA0  C
ATOM   1301  OG1 THR A 137      25.450  27.365  27.728  1.00  0.00      RA0  O
ATOM   1302  HG1 THR A 137      26.207  27.117  28.246  1.00  0.00      RA0  H
ATOM   1303  CG2 THR A 137      25.836  29.786  27.894  1.00  0.00      RA0  C
ATOM   1304  C   THR A 137      25.140  29.591  24.728  1.00  0.00      RA0  C
ATOM   1305  O   THR A 137      26.202  29.420  24.130  1.00  0.00      RA0  O
ATOM   1306  N   VAL A 138      24.276  30.548  24.409  1.00  0.00      RA0  N
ATOM   1307  H   VAL A 138      23.496  30.726  25.006  1.00  0.00      RA0  H
ATOM   1308  CA  VAL A 138      24.569  31.510  23.345  1.00  0.00      RA0  C
ATOM   1309  CB  VAL A 138      23.271  31.978  22.696  1.00  0.00      RA0  C
ATOM   1310  CG1 VAL A 138      23.557  32.879  21.499  1.00  0.00      RA0  C
ATOM   1311  CG2 VAL A 138      22.410  30.775  22.307  1.00  0.00      RA0  C
ATOM   1312  C   VAL A 138      25.368  32.678  23.936  1.00  0.00      RA0  C
ATOM   1313  O   VAL A 138      24.944  33.289  24.920  1.00  0.00      RA0  O
ATOM   1314  N   ARG A 139      26.488  33.018  23.307  1.00  0.00      RA0  N
ATOM   1315  H   ARG A 139      26.673  32.628  22.409  1.00  0.00      RA0  H
ATOM   1316  CA  ARG A 139      27.450  33.974  23.874  1.00  0.00      RA0  C
ATOM   1317  CB  ARG A 139      28.872  33.478  23.643  1.00  0.00      RA0  C
ATOM   1318  CG  ARG A 139      29.074  32.058  24.175  1.00  0.00      RA0  C
ATOM   1319  CD  ARG A 139      28.614  31.916  25.627  1.00  0.00      RA0  C
ATOM   1320  NE  ARG A 139      29.092  33.047  26.414  1.00  0.00      RA0  N
ATOM   1321  HE  ARG A 139      28.571  33.912  26.370  1.00  0.00      RA0  H
ATOM   1322  CZ  ARG A 139      30.279  32.995  27.061  1.00  0.00      RA0  C
ATOM   1323  NH1 ARG A 139      30.954  31.822  27.122  1.00  0.00      RA0  N
ATOM   1324 HH11 ARG A 139      31.797  31.707  27.645  1.00  0.00      RA0  H
ATOM   1325 HH12 ARG A 139      30.631  30.994  26.628  1.00  0.00      RA0  H
ATOM   1326  NH2 ARG A 139      30.743  34.131  27.618  1.00  0.00      RA0  N
ATOM   1327 HH21 ARG A 139      31.579  34.226  28.158  1.00  0.00      RA0  H
ATOM   1328 HH22 ARG A 139      30.228  35.004  27.484  1.00  0.00      RA0  H
ATOM   1329  C   ARG A 139      27.259  35.386  23.330  1.00  0.00      RA0  C
ATOM   1330  O   ARG A 139      28.145  35.986  22.706  1.00  0.00      RA0  O
ATOM   1331  N   ASP A 140      26.099  35.947  23.626  1.00  0.00      RA0  N
ATOM   1332  H   ASP A 140      25.418  35.428  24.145  1.00  0.00      RA0  H
ATOM   1333  CA  ASP A 140      25.763  37.288  23.171  1.00  0.00      RA0  C
ATOM   1334  CB  ASP A 140      24.240  37.498  23.142  1.00  0.00      RA0  C
ATOM   1335  CG  ASP A 140      23.530  36.528  22.199  1.00  0.00      RA0  C
ATOM   1336  OD1 ASP A 140      23.941  36.365  21.053  1.00  0.00      RA0  O
ATOM   1337  OD2 ASP A 140      22.528  35.940  22.595  1.00  0.00      RA0  O
ATOM   1338  C   ASP A 140      26.461  38.356  24.001  1.00  0.00      RA0  C
ATOM   1339  O   ASP A 140      26.303  39.538  23.728  1.00  0.00      RA0  O
ATOM   1340  N   ASP A 141      27.195  37.921  25.031  1.00  0.00      RA0  N
ATOM   1341  H   ASP A 141      27.324  36.945  25.205  1.00  0.00      RA0  H
ATOM   1342  CA  ASP A 141      28.079  38.774  25.811  1.00  0.00      RA0  C
ATOM   1343  CB  ASP A 141      28.320  38.134  27.185  1.00  0.00      RA0  C
ATOM   1344  CG  ASP A 141      29.136  36.853  27.066  1.00  0.00      RA0  C
ATOM   1345  OD1 ASP A 141      28.679  35.885  26.462  1.00  0.00      RA0  O
ATOM   1346  OD2 ASP A 141      30.228  36.790  27.619  1.00  0.00      RA0  O
ATOM   1347  C   ASP A 141      29.436  39.080  25.147  1.00  0.00      RA0  C
ATOM   1348  O   ASP A 141      30.193  39.924  25.662  1.00  0.00      RA0  O
ATOM   1349  N   LEU A 142      29.715  38.394  24.033  1.00  0.00      RA0  N
ATOM   1350  H   LEU A 142      29.034  37.792  23.612  1.00  0.00      RA0  H
ATOM   1351  CA  LEU A 142      30.966  38.532  23.283  1.00  0.00      RA0  C
ATOM   1352  CB  LEU A 142      31.614  37.166  23.048  1.00  0.00      RA0  C
ATOM   1353  CG  LEU A 142      31.907  36.377  24.326  1.00  0.00      RA0  C
ATOM   1354  CD1 LEU A 142      32.443  34.979  24.013  1.00  0.00      RA0  C
ATOM   1355  CD2 LEU A 142      32.839  37.132  25.271  1.00  0.00      RA0  C
ATOM   1356  C   LEU A 142      30.768  39.226  21.951  1.00  0.00      RA0  C
ATOM   1357  O   LEU A 142      29.785  38.975  21.236  1.00  0.00      RA0  O
ATOM   1358  N   SER A 143      31.742  40.055  21.608  1.00  0.00      RA0  N
ATOM   1359  H   SER A 143      32.496  40.278  22.223  1.00  0.00      RA0  H
ATOM   1360  CA  SER A 143      31.886  40.617  20.278  1.00  0.00      RA0  C
ATOM   1361  CB  SER A 143      32.141  42.087  20.497  1.00  0.00      RA0  C
ATOM   1362  OG  SER A 143      32.032  42.277  21.904  1.00  0.00      RA0  O
ATOM   1363  HG  SER A 143      31.129  42.043  22.102  1.00  0.00      RA0  H
ATOM   1364  C   SER A 143      33.074  39.904  19.640  1.00  0.00      RA0  C
ATOM   1365  O   SER A 143      33.806  39.158  20.310  1.00  0.00      RA0  O
ATOM   1366  N   MSE A 144      33.253  40.097  18.350  1.00  0.00      RA0  N
ATOM   1367  H   MSE A 144      32.689  40.718  17.801  1.00  0.00      RA0  H
ATOM   1368  CA  MSE A 144      34.328  39.411  17.655  1.00  0.00      RA0  C
ATOM   1369  CB  MSE A 144      33.844  38.030  17.199  1.00  0.00      RA0  C
ATOM   1370  CG  MSE A 144      34.950  37.124  16.654  1.00  0.00      RA0  C
ATOM   1371  SE  MSE A 144      34.394  35.426  16.440  1.00  0.00      RA0  S
ATOM   1372  CE  MSE A 144      32.872  35.767  15.542  1.00  0.00      RA0  C
ATOM   1373  C   MSE A 144      34.823  40.277  16.518  1.00  0.00      RA0  C
ATOM   1374  O   MSE A 144      34.018  40.927  15.822  1.00  0.00      RA0  O
ATOM   1375  N   ILE A 145      36.145  40.281  16.350  1.00  0.00      RA0  N
ATOM   1376  H   ILE A 145      36.722  39.723  16.950  1.00  0.00      RA0  H
ATOM   1377  CA  ILE A 145      36.817  41.057  15.315  1.00  0.00      RA0  C
ATOM   1378  CB  ILE A 145      37.632  42.196  15.942  1.00  0.00      RA0  C
ATOM   1379  CG2 ILE A 145      38.308  43.046  14.864  1.00  0.00      RA0  C
ATOM   1380  CG1 ILE A 145      36.781  43.049  16.886  1.00  0.00      RA0  C
ATOM   1381  CD1 ILE A 145      37.595  44.109  17.631  1.00  0.00      RA0  C
ATOM   1382  C   ILE A 145      37.729  40.128  14.530  1.00  0.00      RA0  C
ATOM   1383  O   ILE A 145      38.504  39.373  15.126  1.00  0.00      RA0  O
ATOM   1384  N   ALA A 146      37.627  40.164  13.204  1.00  0.00      RA0  N
ATOM   1385  H   ALA A 146      37.039  40.863  12.796  1.00  0.00      RA0  H
ATOM   1386  CA  ALA A 146      38.491  39.366  12.339  1.00  0.00      RA0  C
ATOM   1387  CB  ALA A 146      37.701  38.868  11.130  1.00  0.00      RA0  C
ATOM   1388  C   ALA A 146      39.592  40.260  11.825  1.00  0.00      RA0  C
ATOM   1389  O   ALA A 146      39.320  41.270  11.191  1.00  0.00      RA0  O
ATOM   1390  N   VAL A 147      40.832  39.879  12.100  1.00  0.00      RA0  N
ATOM   1391  H   VAL A 147      40.995  39.036  12.599  1.00  0.00      RA0  H
ATOM   1392  CA  VAL A 147      41.994  40.689  11.695  1.00  0.00      RA0  C
ATOM   1393  CB  VAL A 147      42.872  40.978  12.915  1.00  0.00      RA0  C
ATOM   1394  CG1 VAL A 147      44.032  41.907  12.561  1.00  0.00      RA0  C
ATOM   1395  CG2 VAL A 147      42.038  41.525  14.075  1.00  0.00      RA0  C
ATOM   1396  C   VAL A 147      42.735  39.835  10.682  1.00  0.00      RA0  C
ATOM   1397  O   VAL A 147      43.186  38.736  11.015  1.00  0.00      RA0  O
ATOM   1398  N   GLN A 148      42.820  40.325   9.451  1.00  0.00      RA0  N
ATOM   1399  H   GLN A 148      42.574  41.271   9.259  1.00  0.00      RA0  H
ATOM   1400  CA  GLN A 148      43.218  39.503   8.302  1.00  0.00      RA0  C
ATOM   1401  CB  GLN A 148      41.971  39.166   7.477  1.00  0.00      RA0  C
ATOM   1402  CG  GLN A 148      40.687  38.957   8.296  1.00  0.00      RA0  C
ATOM   1403  CD  GLN A 148      40.392  37.491   8.555  1.00  0.00      RA0  C
ATOM   1404  OE1 GLN A 148      39.651  36.875   7.789  1.00  0.00      RA0  O
ATOM   1405  NE2 GLN A 148      40.950  36.983   9.672  1.00  0.00      RA0  N
ATOM   1406 HE21 GLN A 148      41.564  37.509  10.268  1.00  0.00      RA0  H
ATOM   1407 HE22 GLN A 148      40.774  36.047   9.998  1.00  0.00      RA0  H
ATOM   1408  C   GLN A 148      44.283  40.159   7.421  1.00  0.00      RA0  C
ATOM   1409  O   GLN A 148      44.236  41.371   7.132  1.00  0.00      RA0  O
ATOM   1410  N   GLY A 149      45.222  39.347   6.947  1.00  0.00      RA0  N
ATOM   1411  H   GLY A 149      45.306  38.403   7.261  1.00  0.00      RA0  H
ATOM   1412  CA  GLY A 149      46.256  39.825   6.042  1.00  0.00      RA0  C
ATOM   1413  C   GLY A 149      47.621  39.353   6.499  1.00  0.00      RA0  C
ATOM   1414  O   GLY A 149      47.767  38.836   7.614  1.00  0.00      RA0  O
ATOM   1415  N   PRO A 150      48.615  39.532   5.647  1.00  0.00      RA0  N
ATOM   1416  CD  PRO A 150      48.492  40.149   4.333  1.00  0.00      RA0  C
ATOM   1417  CA  PRO A 150      49.959  39.020   5.916  1.00  0.00      RA0  C
ATOM   1418  CB  PRO A 150      50.689  39.248   4.587  1.00  0.00      RA0  C
ATOM   1419  CG  PRO A 150      49.933  40.378   3.898  1.00  0.00      RA0  C
ATOM   1420  C   PRO A 150      50.669  39.625   7.147  1.00  0.00      RA0  C
ATOM   1421  O   PRO A 150      51.533  38.974   7.746  1.00  0.00      RA0  O
ATOM   1422  N   ASN A 151      50.253  40.809   7.565  1.00  0.00      RA0  N
ATOM   1423  H   ASN A 151      49.535  41.287   7.052  1.00  0.00      RA0  H
ATOM   1424  CA  ASN A 151      50.760  41.443   8.778  1.00  0.00      RA0  C
ATOM   1425  CB  ASN A 151      51.189  42.893   8.551  1.00  0.00      RA0  C
ATOM   1426  CG  ASN A 151      52.499  42.982   7.807  1.00  0.00      RA0  C
ATOM   1427  OD1 ASN A 151      53.500  42.384   8.186  1.00  0.00      RA0  O
ATOM   1428  ND2 ASN A 151      52.435  43.765   6.716  1.00  0.00      RA0  N
ATOM   1429 HD21 ASN A 151      51.595  44.283   6.517  1.00  0.00      RA0  H
ATOM   1430 HD22 ASN A 151      53.189  43.876   6.071  1.00  0.00      RA0  H
ATOM   1431  C   ASN A 151      49.733  41.475   9.912  1.00  0.00      RA0  C
ATOM   1432  O   ASN A 151      49.956  42.116  10.946  1.00  0.00      RA0  O
ATOM   1433  N   ALA A 152      48.610  40.780   9.739  1.00  0.00      RA0  N
ATOM   1434  H   ALA A 152      48.500  40.203   8.927  1.00  0.00      RA0  H
ATOM   1435  CA  ALA A 152      47.525  40.831  10.724  1.00  0.00      RA0  C
ATOM   1436  CB  ALA A 152      46.308  40.084  10.208  1.00  0.00      RA0  C
ATOM   1437  C   ALA A 152      47.870  40.232  12.082  1.00  0.00      RA0  C
ATOM   1438  O   ALA A 152      47.643  40.855  13.112  1.00  0.00      RA0  O
ATOM   1439  N   GLN A 153      48.417  39.025  12.076  1.00  0.00      RA0  N
ATOM   1440  H   GLN A 153      48.620  38.602  11.193  1.00  0.00      RA0  H
ATOM   1441  CA  GLN A 153      48.786  38.360  13.322  1.00  0.00      RA0  C
ATOM   1442  CB  GLN A 153      49.246  36.939  13.022  1.00  0.00      RA0  C
ATOM   1443  CG  GLN A 153      48.073  36.158  12.431  1.00  0.00      RA0  C
ATOM   1444  CD  GLN A 153      48.529  34.801  11.951  1.00  0.00      RA0  C
ATOM   1445  OE1 GLN A 153      49.630  34.645  11.439  1.00  0.00      RA0  O
ATOM   1446  NE2 GLN A 153      47.620  33.829  12.138  1.00  0.00      RA0  N
ATOM   1447 HE21 GLN A 153      46.696  34.017  12.488  1.00  0.00      RA0  H
ATOM   1448 HE22 GLN A 153      47.850  32.876  11.946  1.00  0.00      RA0  H
ATOM   1449  C   GLN A 153      49.832  39.187  14.072  1.00  0.00      RA0  C
ATOM   1450  O   GLN A 153      49.689  39.419  15.253  1.00  0.00      RA0  O
ATOM   1451  N   ALA A 154      50.851  39.664  13.363  1.00  0.00      RA0  N
ATOM   1452  H   ALA A 154      50.899  39.474  12.385  1.00  0.00      RA0  H
ATOM   1453  CA  ALA A 154      51.905  40.471  13.987  1.00  0.00      RA0  C
ATOM   1454  CB  ALA A 154      52.976  40.833  12.957  1.00  0.00      RA0  C
ATOM   1455  C   ALA A 154      51.351  41.767  14.598  1.00  0.00      RA0  C
ATOM   1456  O   ALA A 154      51.682  42.119  15.731  1.00  0.00      RA0  O
ATOM   1457  N   LYS A 155      50.525  42.479  13.847  1.00  0.00      RA0  N
ATOM   1458  H   LYS A 155      50.271  42.156  12.933  1.00  0.00      RA0  H
ATOM   1459  CA  LYS A 155      49.955  43.733  14.328  1.00  0.00      RA0  C
ATOM   1460  CB  LYS A 155      49.236  44.475  13.205  1.00  0.00      RA0  C
ATOM   1461  CG  LYS A 155      50.191  45.186  12.245  1.00  0.00      RA0  C
ATOM   1462  CD  LYS A 155      49.437  45.829  11.082  1.00  0.00      RA0  C
ATOM   1463  CE  LYS A 155      50.315  46.696  10.177  1.00  0.00      RA0  C
ATOM   1464  NZ  LYS A 155      49.525  47.102   9.010  1.00  0.00      RA0  N
ATOM   1465  HZ1 LYS A 155      50.064  47.641   8.298  1.00  0.00      RA0  H
ATOM   1466  HZ2 LYS A 155      49.268  46.273   8.434  1.00  0.00      RA0  H
ATOM   1467  HZ3 LYS A 155      48.660  47.631   9.225  1.00  0.00      RA0  H
ATOM   1468  C   LYS A 155      49.019  43.509  15.502  1.00  0.00      RA0  C
ATOM   1469  O   LYS A 155      49.099  44.228  16.516  1.00  0.00      RA0  O
ATOM   1470  N   ALA A 156      48.162  42.490  15.413  1.00  0.00      RA0  N
ATOM   1471  H   ALA A 156      48.142  41.923  14.590  1.00  0.00      RA0  H
ATOM   1472  CA  ALA A 156      47.302  42.150  16.552  1.00  0.00      RA0  C
ATOM   1473  CB  ALA A 156      46.380  40.978  16.209  1.00  0.00      RA0  C
ATOM   1474  C   ALA A 156      48.114  41.792  17.779  1.00  0.00      RA0  C
ATOM   1475  O   ALA A 156      47.756  42.196  18.881  1.00  0.00      RA0  O
ATOM   1476  N   ALA A 157      49.205  41.055  17.580  1.00  0.00      RA0  N
ATOM   1477  H   ALA A 157      49.470  40.792  16.651  1.00  0.00      RA0  H
ATOM   1478  CA  ALA A 157      49.982  40.538  18.704  1.00  0.00      RA0  C
ATOM   1479  CB  ALA A 157      51.042  39.543  18.228  1.00  0.00      RA0  C
ATOM   1480  C   ALA A 157      50.677  41.640  19.516  1.00  0.00      RA0  C
ATOM   1481  O   ALA A 157      50.990  41.430  20.683  1.00  0.00      RA0  O
ATOM   1482  N   THR A 158      50.868  42.824  18.922  1.00  0.00      RA0  N
ATOM   1483  H   THR A 158      50.593  42.960  17.970  1.00  0.00      RA0  H
ATOM   1484  CA  THR A 158      51.429  43.975  19.664  1.00  0.00      RA0  C
ATOM   1485  CB  THR A 158      51.828  45.120  18.719  1.00  0.00      RA0  C
ATOM   1486  OG1 THR A 158      50.708  45.710  18.057  1.00  0.00      RA0  O
ATOM   1487  HG1 THR A 158      50.311  45.056  17.496  1.00  0.00      RA0  H
ATOM   1488  CG2 THR A 158      52.855  44.636  17.696  1.00  0.00      RA0  C
ATOM   1489  C   THR A 158      50.521  44.382  20.809  1.00  0.00      RA0  C
ATOM   1490  O   THR A 158      50.962  45.065  21.722  1.00  0.00      RA0  O
ATOM   1491  N   LEU A 159      49.248  43.993  20.740  1.00  0.00      RA0  N
ATOM   1492  H   LEU A 159      48.926  43.433  19.976  1.00  0.00      RA0  H
ATOM   1493  CA  LEU A 159      48.252  44.320  21.759  1.00  0.00      RA0  C
ATOM   1494  CB  LEU A 159      46.925  44.644  21.084  1.00  0.00      RA0  C
ATOM   1495  CG  LEU A 159      47.123  45.696  19.993  1.00  0.00      RA0  C
ATOM   1496  CD1 LEU A 159      45.869  45.865  19.149  1.00  0.00      RA0  C
ATOM   1497  CD2 LEU A 159      47.626  47.030  20.548  1.00  0.00      RA0  C
ATOM   1498  C   LEU A 159      48.105  43.238  22.813  1.00  0.00      RA0  C
ATOM   1499  O   LEU A 159      47.451  43.472  23.828  1.00  0.00      RA0  O
ATOM   1500  N   PHE A 160      48.698  42.073  22.573  1.00  0.00      RA0  N
ATOM   1501  H   PHE A 160      49.363  42.014  21.829  1.00  0.00      RA0  H
ATOM   1502  CA  PHE A 160      48.603  40.937  23.502  1.00  0.00      RA0  C
ATOM   1503  CB  PHE A 160      48.950  39.618  22.807  1.00  0.00      RA0  C
ATOM   1504  CG  PHE A 160      47.974  39.279  21.701  1.00  0.00      RA0  C
ATOM   1505  CD1 PHE A 160      46.769  39.961  21.566  1.00  0.00      RA0  C
ATOM   1506  CD2 PHE A 160      48.292  38.264  20.805  1.00  0.00      RA0  C
ATOM   1507  CE1 PHE A 160      45.905  39.655  20.522  1.00  0.00      RA0  C
ATOM   1508  CE2 PHE A 160      47.428  37.955  19.761  1.00  0.00      RA0  C
ATOM   1509  CZ  PHE A 160      46.241  38.661  19.610  1.00  0.00      RA0  C
ATOM   1510  C   PHE A 160      49.512  41.150  24.702  1.00  0.00      RA0  C
ATOM   1511  O   PHE A 160      50.613  41.693  24.567  1.00  0.00      RA0  O
ATOM   1512  N   ASN A 161      49.063  40.712  25.872  1.00  0.00      RA0  N
ATOM   1513  H   ASN A 161      48.166  40.272  25.880  1.00  0.00      RA0  H
ATOM   1514  CA  ASN A 161      49.950  40.653  27.032  1.00  0.00      RA0  C
ATOM   1515  CB  ASN A 161      49.201  40.736  28.366  1.00  0.00      RA0  C
ATOM   1516  CG  ASN A 161      48.437  39.464  28.669  1.00  0.00      RA0  C
ATOM   1517  OD1 ASN A 161      48.945  38.351  28.611  1.00  0.00      RA0  O
ATOM   1518  ND2 ASN A 161      47.165  39.700  29.034  1.00  0.00      RA0  N
ATOM   1519 HD21 ASN A 161      46.800  40.633  29.005  1.00  0.00      RA0  H
ATOM   1520 HD22 ASN A 161      46.542  38.979  29.337  1.00  0.00      RA0  H
ATOM   1521  C   ASN A 161      50.853  39.435  26.959  1.00  0.00      RA0  C
ATOM   1522  O   ASN A 161      50.729  38.619  26.053  1.00  0.00      RA0  O
ATOM   1523  N   ASP A 162      51.794  39.296  27.889  1.00  0.00      RA0  N
ATOM   1524  H   ASP A 162      52.004  40.009  28.559  1.00  0.00      RA0  H
ATOM   1525  CA  ASP A 162      52.735  38.177  27.810  1.00  0.00      RA0  C
ATOM   1526  CB  ASP A 162      53.878  38.406  28.790  1.00  0.00      RA0  C
ATOM   1527  CG  ASP A 162      54.645  39.584  28.210  1.00  0.00      RA0  C
ATOM   1528  OD1 ASP A 162      55.716  39.372  27.653  1.00  0.00      RA0  O
ATOM   1529  OD2 ASP A 162      54.133  40.704  28.212  1.00  0.00      RA0  O
ATOM   1530  C   ASP A 162      52.051  36.797  27.793  1.00  0.00      RA0  C
ATOM   1531  O   ASP A 162      52.419  35.931  27.012  1.00  0.00      RA0  O
ATOM   1532  N   ALA A 163      51.038  36.602  28.628  1.00  0.00      RA0  N
ATOM   1533  H   ALA A 163      50.660  37.388  29.118  1.00  0.00      RA0  H
ATOM   1534  CA  ALA A 163      50.345  35.322  28.698  1.00  0.00      RA0  C
ATOM   1535  CB  ALA A 163      49.338  35.305  29.849  1.00  0.00      RA0  C
ATOM   1536  C   ALA A 163      49.621  35.020  27.395  1.00  0.00      RA0  C
ATOM   1537  O   ALA A 163      49.547  33.860  26.982  1.00  0.00      RA0  O
ATOM   1538  N   GLN A 164      49.090  36.067  26.761  1.00  0.00      RA0  N
ATOM   1539  H   GLN A 164      49.264  36.980  27.136  1.00  0.00      RA0  H
ATOM   1540  CA  GLN A 164      48.368  35.918  25.499  1.00  0.00      RA0  C
ATOM   1541  CB  GLN A 164      47.536  37.165  25.232  1.00  0.00      RA0  C
ATOM   1542  CG  GLN A 164      46.504  37.343  26.344  1.00  0.00      RA0  C
ATOM   1543  CD  GLN A 164      45.803  38.668  26.190  1.00  0.00      RA0  C
ATOM   1544  OE1 GLN A 164      46.419  39.678  25.874  1.00  0.00      RA0  O
ATOM   1545  NE2 GLN A 164      44.492  38.620  26.460  1.00  0.00      RA0  N
ATOM   1546 HE21 GLN A 164      44.055  37.744  26.682  1.00  0.00      RA0  H
ATOM   1547 HE22 GLN A 164      43.907  39.431  26.425  1.00  0.00      RA0  H
ATOM   1548  C   GLN A 164      49.346  35.587  24.361  1.00  0.00      RA0  C
ATOM   1549  O   GLN A 164      49.126  34.668  23.565  1.00  0.00      RA0  O
ATOM   1550  N   ARG A 165      50.458  36.308  24.315  1.00  0.00      RA0  N
ATOM   1551  H   ARG A 165      50.611  37.031  24.988  1.00  0.00      RA0  H
ATOM   1552  CA  ARG A 165      51.531  35.935  23.381  1.00  0.00      RA0  C
ATOM   1553  CB  ARG A 165      52.678  36.938  23.491  1.00  0.00      RA0  C
ATOM   1554  CG  ARG A 165      52.493  38.065  22.470  1.00  0.00      RA0  C
ATOM   1555  CD  ARG A 165      53.457  39.245  22.631  1.00  0.00      RA0  C
ATOM   1556  NE  ARG A 165      52.969  40.210  23.616  1.00  0.00      RA0  N
ATOM   1557  HE  ARG A 165      52.149  40.745  23.366  1.00  0.00      RA0  H
ATOM   1558  CZ  ARG A 165      53.603  40.362  24.815  1.00  0.00      RA0  C
ATOM   1559  NH1 ARG A 165      54.682  39.610  25.110  1.00  0.00      RA0  N
ATOM   1560 HH11 ARG A 165      55.130  39.683  26.020  1.00  0.00      RA0  H
ATOM   1561 HH12 ARG A 165      55.080  38.947  24.475  1.00  0.00      RA0  H
ATOM   1562  NH2 ARG A 165      53.136  41.265  25.696  1.00  0.00      RA0  N
ATOM   1563 HH21 ARG A 165      53.569  41.365  26.610  1.00  0.00      RA0  H
ATOM   1564 HH22 ARG A 165      52.339  41.843  25.473  1.00  0.00      RA0  H
ATOM   1565  C   ARG A 165      51.980  34.494  23.535  1.00  0.00      RA0  C
ATOM   1566  O   ARG A 165      52.159  33.776  22.545  1.00  0.00      RA0  O
ATOM   1567  N   GLN A 166      52.157  34.057  24.776  1.00  0.00      RA0  N
ATOM   1568  H   GLN A 166      52.007  34.683  25.542  1.00  0.00      RA0  H
ATOM   1569  CA  GLN A 166      52.576  32.684  25.045  1.00  0.00      RA0  C
ATOM   1570  CB  GLN A 166      52.862  32.529  26.536  1.00  0.00      RA0  C
ATOM   1571  CG  GLN A 166      53.454  31.172  26.909  1.00  0.00      RA0  C
ATOM   1572  CD  GLN A 166      53.794  31.183  28.383  1.00  0.00      RA0  C
ATOM   1573  OE1 GLN A 166      53.217  30.466  29.191  1.00  0.00      RA0  O
ATOM   1574  NE2 GLN A 166      54.773  32.052  28.693  1.00  0.00      RA0  N
ATOM   1575 HE21 GLN A 166      55.209  32.607  27.984  1.00  0.00      RA0  H
ATOM   1576 HE22 GLN A 166      55.082  32.161  29.638  1.00  0.00      RA0  H
ATOM   1577  C   GLN A 166      51.533  31.681  24.562  1.00  0.00      RA0  C
ATOM   1578  O   GLN A 166      51.876  30.670  23.956  1.00  0.00      RA0  O
ATOM   1579  N   ALA A 167      50.258  31.982  24.804  1.00  0.00      RA0  N
ATOM   1580  H   ALA A 167      50.036  32.816  25.310  1.00  0.00      RA0  H
ATOM   1581  CA  ALA A 167      49.158  31.086  24.378  1.00  0.00      RA0  C
ATOM   1582  CB  ALA A 167      47.807  31.660  24.807  1.00  0.00      RA0  C
ATOM   1583  C   ALA A 167      49.116  30.813  22.872  1.00  0.00      RA0  C
ATOM   1584  O   ALA A 167      48.801  29.685  22.428  1.00  0.00      RA0  O
ATOM   1585  N   VAL A 168      49.425  31.834  22.089  1.00  0.00      RA0  N
ATOM   1586  H   VAL A 168      49.768  32.683  22.496  1.00  0.00      RA0  H
ATOM   1587  CA  VAL A 168      49.321  31.743  20.625  1.00  0.00      RA0  C
ATOM   1588  CB  VAL A 168      48.665  33.004  20.059  1.00  0.00      RA0  C
ATOM   1589  CG1 VAL A 168      47.308  33.231  20.721  1.00  0.00      RA0  C
ATOM   1590  CG2 VAL A 168      49.573  34.230  20.187  1.00  0.00      RA0  C
ATOM   1591  C   VAL A 168      50.657  31.484  19.929  1.00  0.00      RA0  C
ATOM   1592  O   VAL A 168      50.715  31.423  18.695  1.00  0.00      RA0  O
ATOM   1593  N   GLU A 169      51.728  31.355  20.708  1.00  0.00      RA0  N
ATOM   1594  H   GLU A 169      51.651  31.323  21.704  1.00  0.00      RA0  H
ATOM   1595  CA  GLU A 169      53.048  31.167  20.125  1.00  0.00      RA0  C
ATOM   1596  CB  GLU A 169      54.147  31.191  21.188  1.00  0.00      RA0  C
ATOM   1597  CG  GLU A 169      55.535  30.969  20.579  1.00  0.00      RA0  C
ATOM   1598  CD  GLU A 169      55.743  31.918  19.413  1.00  0.00      RA0  C
ATOM   1599  OE1 GLU A 169      55.844  33.120  19.641  1.00  0.00      RA0  O
ATOM   1600  OE2 GLU A 169      55.794  31.452  18.275  1.00  0.00      RA0  O
ATOM   1601  C   GLU A 169      53.058  29.870  19.317  1.00  0.00      RA0  C
ATOM   1602  O   GLU A 169      52.779  28.805  19.838  1.00  0.00      RA0  O
ATOM   1603  N   GLY A 170      53.408  29.971  18.043  1.00  0.00      RA0  N
ATOM   1604  H   GLY A 170      53.797  30.860  17.782  1.00  0.00      RA0  H
ATOM   1605  CA  GLY A 170      53.506  28.805  17.182  1.00  0.00      RA0  C
ATOM   1606  C   GLY A 170      52.162  28.201  16.796  1.00  0.00      RA0  C
ATOM   1607  O   GLY A 170      52.104  27.085  16.275  1.00  0.00      RA0  O
ATOM   1608  N   MSE A 171      51.077  28.930  17.048  1.00  0.00      RA0  N
ATOM   1609  H   MSE A 171      51.154  29.872  17.387  1.00  0.00      RA0  H
ATOM   1610  CA  MSE A 171      49.757  28.348  16.869  1.00  0.00      RA0  C
ATOM   1611  CB  MSE A 171      48.682  29.209  17.542  1.00  0.00      RA0  C
ATOM   1612  CG  MSE A 171      47.297  28.564  17.511  1.00  0.00      RA0  C
ATOM   1613  SE  MSE A 171      46.071  29.397  18.535  1.00  0.00      RA0  S
ATOM   1614  CE  MSE A 171      46.003  30.968  17.664  1.00  0.00      RA0  C
ATOM   1615  C   MSE A 171      49.476  28.143  15.389  1.00  0.00      RA0  C
ATOM   1616  O   MSE A 171      49.657  29.058  14.559  1.00  0.00      RA0  O
ATOM   1617  N   LYS A 172      49.040  26.931  15.073  1.00  0.00      RA0  N
ATOM   1618  H   LYS A 172      48.719  26.357  15.824  1.00  0.00      RA0  H
ATOM   1619  CA  LYS A 172      48.779  26.534  13.705  1.00  0.00      RA0  C
ATOM   1620  CB  LYS A 172      48.993  25.013  13.660  1.00  0.00      RA0  C
ATOM   1621  CG  LYS A 172      50.401  24.604  14.105  1.00  0.00      RA0  C
ATOM   1622  CD  LYS A 172      51.501  25.184  13.212  1.00  0.00      RA0  C
ATOM   1623  CE  LYS A 172      52.914  24.781  13.650  1.00  0.00      RA0  C
ATOM   1624  NZ  LYS A 172      53.194  25.298  14.996  1.00  0.00      RA0  N
ATOM   1625  HZ1 LYS A 172      54.181  25.137  15.272  1.00  0.00      RA0  H
ATOM   1626  HZ2 LYS A 172      52.999  26.323  15.035  1.00  0.00      RA0  H
ATOM   1627  HZ3 LYS A 172      52.561  24.884  15.707  1.00  0.00      RA0  H
ATOM   1628  C   LYS A 172      47.375  26.970  13.306  1.00  0.00      RA0  C
ATOM   1629  O   LYS A 172      46.557  27.358  14.161  1.00  0.00      RA0  O
ATOM   1630  N   PRO A 173      47.092  26.928  12.007  1.00  0.00      RA0  N
ATOM   1631  CD  PRO A 173      48.024  26.693  10.905  1.00  0.00      RA0  C
ATOM   1632  CA  PRO A 173      45.761  27.243  11.526  1.00  0.00      RA0  C
ATOM   1633  CB  PRO A 173      45.871  27.080  10.007  1.00  0.00      RA0  C
ATOM   1634  CG  PRO A 173      47.344  27.317   9.696  1.00  0.00      RA0  C
ATOM   1635  C   PRO A 173      44.672  26.386  12.117  1.00  0.00      RA0  C
ATOM   1636  O   PRO A 173      44.882  25.207  12.420  1.00  0.00      RA0  O
ATOM   1637  N   PHE A 174      43.490  26.985  12.253  1.00  0.00      RA0  N
ATOM   1638  H   PHE A 174      43.402  27.956  12.028  1.00  0.00      RA0  H
ATOM   1639  CA  PHE A 174      42.322  26.266  12.761  1.00  0.00      RA0  C
ATOM   1640  CB  PHE A 174      41.798  25.209  11.783  1.00  0.00      RA0  C
ATOM   1641  CG  PHE A 174      40.791  25.829  10.846  1.00  0.00      RA0  C
ATOM   1642  CD1 PHE A 174      41.168  26.848   9.978  1.00  0.00      RA0  C
ATOM   1643  CD2 PHE A 174      39.478  25.375  10.858  1.00  0.00      RA0  C
ATOM   1644  CE1 PHE A 174      40.229  27.412   9.123  1.00  0.00      RA0  C
ATOM   1645  CE2 PHE A 174      38.541  25.938  10.003  1.00  0.00      RA0  C
ATOM   1646  CZ  PHE A 174      38.916  26.958   9.136  1.00  0.00      RA0  C
ATOM   1647  C   PHE A 174      42.534  25.730  14.172  1.00  0.00      RA0  C
ATOM   1648  O   PHE A 174      42.263  24.574  14.453  1.00  0.00      RA0  O
ATOM   1649  N   PHE A 175      42.978  26.638  15.037  1.00  0.00      RA0  N
ATOM   1650  H   PHE A 175      43.192  27.584  14.770  1.00  0.00      RA0  H
ATOM   1651  CA  PHE A 175      42.992  26.464  16.470  1.00  0.00      RA0  C
ATOM   1652  CB  PHE A 175      44.412  26.333  17.014  1.00  0.00      RA0  C
ATOM   1653  CG  PHE A 175      45.002  24.956  16.844  1.00  0.00      RA0  C
ATOM   1654  CD1 PHE A 175      45.704  24.628  15.690  1.00  0.00      RA0  C
ATOM   1655  CD2 PHE A 175      44.876  24.026  17.869  1.00  0.00      RA0  C
ATOM   1656  CE1 PHE A 175      46.321  23.388  15.585  1.00  0.00      RA0  C
ATOM   1657  CE2 PHE A 175      45.492  22.785  17.764  1.00  0.00      RA0  C
ATOM   1658  CZ  PHE A 175      46.235  22.476  16.631  1.00  0.00      RA0  C
ATOM   1659  C   PHE A 175      42.410  27.704  17.092  1.00  0.00      RA0  C
ATOM   1660  O   PHE A 175      42.512  28.793  16.518  1.00  0.00      RA0  O
ATOM   1661  N   GLY A 176      41.847  27.534  18.283  1.00  0.00      RA0  N
ATOM   1662  H   GLY A 176      41.795  26.633  18.718  1.00  0.00      RA0  H
ATOM   1663  CA  GLY A 176      41.388  28.641  19.101  1.00  0.00      RA0  C
ATOM   1664  C   GLY A 176      41.825  28.478  20.534  1.00  0.00      RA0  C
ATOM   1665  O   GLY A 176      41.907  27.354  21.041  1.00  0.00      RA0  O
ATOM   1666  N   VAL A 177      42.139  29.584  21.200  1.00  0.00      RA0  N
ATOM   1667  H   VAL A 177      42.168  30.476  20.742  1.00  0.00      RA0  H
ATOM   1668  CA  VAL A 177      42.519  29.532  22.587  1.00  0.00      RA0  C
ATOM   1669  CB  VAL A 177      44.043  29.344  22.681  1.00  0.00      RA0  C
ATOM   1670  CG1 VAL A 177      44.792  30.477  21.975  1.00  0.00      RA0  C
ATOM   1671  CG2 VAL A 177      44.520  29.129  24.119  1.00  0.00      RA0  C
ATOM   1672  C   VAL A 177      42.041  30.750  23.388  1.00  0.00      RA0  C
ATOM   1673  O   VAL A 177      42.105  31.891  22.928  1.00  0.00      RA0  O
ATOM   1674  N   GLN A 178      41.555  30.479  24.588  1.00  0.00      RA0  N
ATOM   1675  H   GLN A 178      41.657  29.545  24.926  1.00  0.00      RA0  H
ATOM   1676  CA  GLN A 178      41.186  31.500  25.553  1.00  0.00      RA0  C
ATOM   1677  CB  GLN A 178      40.080  30.977  26.470  1.00  0.00      RA0  C
ATOM   1678  CG  GLN A 178      39.307  32.078  27.201  1.00  0.00      RA0  C
ATOM   1679  CD  GLN A 178      38.415  32.813  26.220  1.00  0.00      RA0  C
ATOM   1680  OE1 GLN A 178      37.715  32.208  25.405  1.00  0.00      RA0  O
ATOM   1681  NE2 GLN A 178      38.474  34.151  26.355  1.00  0.00      RA0  N
ATOM   1682 HE21 GLN A 178      39.034  34.571  27.079  1.00  0.00      RA0  H
ATOM   1683 HE22 GLN A 178      37.974  34.794  25.773  1.00  0.00      RA0  H
ATOM   1684  C   GLN A 178      42.415  31.912  26.358  1.00  0.00      RA0  C
ATOM   1685  O   GLN A 178      43.094  31.076  26.975  1.00  0.00      RA0  O
ATOM   1686  N   ALA A 179      42.707  33.204  26.330  1.00  0.00      RA0  N
ATOM   1687  H   ALA A 179      42.170  33.840  25.782  1.00  0.00      RA0  H
ATOM   1688  CA  ALA A 179      43.784  33.759  27.131  1.00  0.00      RA0  C
ATOM   1689  CB  ALA A 179      44.993  34.049  26.247  1.00  0.00      RA0  C
ATOM   1690  C   ALA A 179      43.255  35.042  27.758  1.00  0.00      RA0  C
ATOM   1691  O   ALA A 179      43.239  36.105  27.120  1.00  0.00      RA0  O
ATOM   1692  N   GLY A 180      42.746  34.898  28.984  1.00  0.00      RA0  N
ATOM   1693  H   GLY A 180      42.714  33.978  29.371  1.00  0.00      RA0  H
ATOM   1694  CA  GLY A 180      42.057  35.972  29.670  1.00  0.00      RA0  C
ATOM   1695  C   GLY A 180      40.810  36.407  28.929  1.00  0.00      RA0  C
ATOM   1696  O   GLY A 180      39.985  35.568  28.546  1.00  0.00      RA0  O
ATOM   1697  N   ASP A 181      40.701  37.712  28.683  1.00  0.00      RA0  N
ATOM   1698  H   ASP A 181      41.342  38.364  29.084  1.00  0.00      RA0  H
ATOM   1699  CA  ASP A 181      39.529  38.296  28.017  1.00  0.00      RA0  C
ATOM   1700  CB  ASP A 181      39.479  39.829  28.136  1.00  0.00      RA0  C
ATOM   1701  CG  ASP A 181      38.874  40.285  29.455  1.00  0.00      RA0  C
ATOM   1702  OD1 ASP A 181      39.515  40.091  30.486  1.00  0.00      RA0  O
ATOM   1703  OD2 ASP A 181      37.783  40.868  29.449  1.00  0.00      RA0  O
ATOM   1704  C   ASP A 181      39.459  37.959  26.533  1.00  0.00      RA0  C
ATOM   1705  O   ASP A 181      38.399  38.139  25.930  1.00  0.00      RA0  O
ATOM   1706  N   LEU A 182      40.560  37.449  25.952  1.00  0.00      RA0  N
ATOM   1707  H   LEU A 182      41.332  37.133  26.503  1.00  0.00      RA0  H
ATOM   1708  CA  LEU A 182      40.642  37.233  24.509  1.00  0.00      RA0  C
ATOM   1709  CB  LEU A 182      41.922  37.831  23.922  1.00  0.00      RA0  C
ATOM   1710  CG  LEU A 182      42.088  39.342  24.110  1.00  0.00      RA0  C
ATOM   1711  CD1 LEU A 182      43.358  39.850  23.426  1.00  0.00      RA0  C
ATOM   1712  CD2 LEU A 182      40.867  40.129  23.644  1.00  0.00      RA0  C
ATOM   1713  C   LEU A 182      40.566  35.774  24.165  1.00  0.00      RA0  C
ATOM   1714  O   LEU A 182      41.315  34.957  24.688  1.00  0.00      RA0  O
ATOM   1715  N   PHE A 183      39.626  35.464  23.275  1.00  0.00      RA0  N
ATOM   1716  H   PHE A 183      39.045  36.198  22.916  1.00  0.00      RA0  H
ATOM   1717  CA  PHE A 183      39.596  34.178  22.589  1.00  0.00      RA0  C
ATOM   1718  CB  PHE A 183      38.155  33.688  22.464  1.00  0.00      RA0  C
ATOM   1719  CG  PHE A 183      38.114  32.406  21.670  1.00  0.00      RA0  C
ATOM   1720  CD1 PHE A 183      38.716  31.259  22.171  1.00  0.00      RA0  C
ATOM   1721  CD2 PHE A 183      37.471  32.374  20.437  1.00  0.00      RA0  C
ATOM   1722  CE1 PHE A 183      38.674  30.080  21.439  1.00  0.00      RA0  C
ATOM   1723  CE2 PHE A 183      37.430  31.193  19.706  1.00  0.00      RA0  C
ATOM   1724  CZ  PHE A 183      38.031  30.045  20.207  1.00  0.00      RA0  C
ATOM   1725  C   PHE A 183      40.194  34.416  21.213  1.00  0.00      RA0  C
ATOM   1726  O   PHE A 183      39.650  35.194  20.429  1.00  0.00      RA0  O
ATOM   1727  N   ILE A 184      41.337  33.787  20.943  1.00  0.00      RA0  N
ATOM   1728  H   ILE A 184      41.708  33.091  21.559  1.00  0.00      RA0  H
ATOM   1729  CA  ILE A 184      42.100  34.086  19.731  1.00  0.00      RA0  C
ATOM   1730  CB  ILE A 184      43.507  34.550  20.111  1.00  0.00      RA0  C
ATOM   1731  CG2 ILE A 184      44.305  34.967  18.875  1.00  0.00      RA0  C
ATOM   1732  CG1 ILE A 184      43.447  35.659  21.164  1.00  0.00      RA0  C
ATOM   1733  CD1 ILE A 184      44.807  35.979  21.786  1.00  0.00      RA0  C
ATOM   1734  C   ILE A 184      42.159  32.841  18.879  1.00  0.00      RA0  C
ATOM   1735  O   ILE A 184      42.575  31.784  19.353  1.00  0.00      RA0  O
ATOM   1736  N   ALA A 185      41.710  32.970  17.637  1.00  0.00      RA0  N
ATOM   1737  H   ALA A 185      41.385  33.854  17.291  1.00  0.00      RA0  H
ATOM   1738  CA  ALA A 185      41.616  31.830  16.725  1.00  0.00      RA0  C
ATOM   1739  CB  ALA A 185      40.152  31.453  16.500  1.00  0.00      RA0  C
ATOM   1740  C   ALA A 185      42.277  32.134  15.389  1.00  0.00      RA0  C
ATOM   1741  O   ALA A 185      42.167  33.234  14.874  1.00  0.00      RA0  O
ATOM   1742  N   THR A 186      42.990  31.141  14.862  1.00  0.00      RA0  N
ATOM   1743  H   THR A 186      43.053  30.256  15.330  1.00  0.00      RA0  H
ATOM   1744  CA  THR A 186      43.633  31.230  13.551  1.00  0.00      RA0  C
ATOM   1745  CB  THR A 186      44.841  30.303  13.631  1.00  0.00      RA0  C
ATOM   1746  OG1 THR A 186      44.631  29.350  14.688  1.00  0.00      RA0  O
ATOM   1747  HG1 THR A 186      45.432  28.833  14.740  1.00  0.00      RA0  H
ATOM   1748  CG2 THR A 186      46.156  31.055  13.836  1.00  0.00      RA0  C
ATOM   1749  C   THR A 186      42.669  30.774  12.458  1.00  0.00      RA0  C
ATOM   1750  O   THR A 186      42.839  29.702  11.833  1.00  0.00      RA0  O
ATOM   1751  N   THR A 187      41.649  31.616  12.254  1.00  0.00      RA0  N
ATOM   1752  H   THR A 187      41.529  32.448  12.800  1.00  0.00      RA0  H
ATOM   1753  CA  THR A 187      40.588  31.408  11.282  1.00  0.00      RA0  C
ATOM   1754  CB  THR A 187      39.372  31.004  12.106  1.00  0.00      RA0  C
ATOM   1755  OG1 THR A 187      39.395  31.740  13.335  1.00  0.00      RA0  O
ATOM   1756  HG1 THR A 187      38.805  32.481  13.160  1.00  0.00      RA0  H
ATOM   1757  CG2 THR A 187      39.343  29.502  12.404  1.00  0.00      RA0  C
ATOM   1758  C   THR A 187      40.383  32.686  10.472  1.00  0.00      RA0  C
ATOM   1759  O   THR A 187      40.945  33.751  10.779  1.00  0.00      RA0  O
ATOM   1760  N   GLY A 188      39.570  32.584   9.423  1.00  0.00      RA0  N
ATOM   1761  H   GLY A 188      39.055  31.764   9.169  1.00  0.00      RA0  H
ATOM   1762  CA  GLY A 188      39.319  33.722   8.585  1.00  0.00      RA0  C
ATOM   1763  C   GLY A 188      38.484  33.350   7.377  1.00  0.00      RA0  C
ATOM   1764  O   GLY A 188      38.259  32.169   7.109  1.00  0.00      RA0  O
ATOM   1765  N   TYR A 189      38.034  34.376   6.693  1.00  0.00      RA0  N
ATOM   1766  H   TYR A 189      38.351  35.281   6.990  1.00  0.00      RA0  H
ATOM   1767  CA  TYR A 189      37.176  34.275   5.523  1.00  0.00      RA0  C
ATOM   1768  CB  TYR A 189      35.847  34.868   6.001  1.00  0.00      RA0  C
ATOM   1769  CG  TYR A 189      34.635  34.637   5.129  1.00  0.00      RA0  C
ATOM   1770  CD1 TYR A 189      34.336  33.390   4.590  1.00  0.00      RA0  C
ATOM   1771  CE1 TYR A 189      33.157  33.216   3.868  1.00  0.00      RA0  C
ATOM   1772  CD2 TYR A 189      33.772  35.704   4.918  1.00  0.00      RA0  C
ATOM   1773  CE2 TYR A 189      32.595  35.532   4.205  1.00  0.00      RA0  C
ATOM   1774  CZ  TYR A 189      32.288  34.287   3.675  1.00  0.00      RA0  C
ATOM   1775  OH  TYR A 189      31.128  34.135   2.945  1.00  0.00      RA0  O
ATOM   1776  HH  TYR A 189      30.798  34.982   2.669  1.00  0.00      RA0  H
ATOM   1777  C   TYR A 189      37.773  35.015   4.324  1.00  0.00      RA0  C
ATOM   1778  O   TYR A 189      37.037  35.478   3.454  1.00  0.00      RA0  O
ATOM   1779  N   THR A 190      39.113  35.092   4.246  1.00  0.00      RA0  N
ATOM   1780  H   THR A 190      39.683  34.688   4.958  1.00  0.00      RA0  H
ATOM   1781  CA  THR A 190      39.760  35.962   3.272  1.00  0.00      RA0  C
ATOM   1782  CB  THR A 190      40.395  36.952   4.208  1.00  0.00      RA0  C
ATOM   1783  OG1 THR A 190      40.665  36.198   5.397  1.00  0.00      RA0  O
ATOM   1784  HG1 THR A 190      40.451  36.758   6.139  1.00  0.00      RA0  H
ATOM   1785  CG2 THR A 190      39.463  38.119   4.544  1.00  0.00      RA0  C
ATOM   1786  C   THR A 190      40.745  35.308   2.321  1.00  0.00      RA0  C
ATOM   1787  O   THR A 190      41.059  35.900   1.287  1.00  0.00      RA0  O
ATOM   1788  N   GLY A 191      41.231  34.122   2.655  1.00  0.00      RA0  N
ATOM   1789  H   GLY A 191      40.940  33.717   3.520  1.00  0.00      RA0  H
ATOM   1790  CA  GLY A 191      42.315  33.493   1.897  1.00  0.00      RA0  C
ATOM   1791  C   GLY A 191      43.697  33.959   2.369  1.00  0.00      RA0  C
ATOM   1792  O   GLY A 191      44.704  33.636   1.746  1.00  0.00      RA0  O
ATOM   1793  N   GLU A 192      43.716  34.765   3.436  1.00  0.00      RA0  N
ATOM   1794  H   GLU A 192      42.899  34.948   3.982  1.00  0.00      RA0  H
ATOM   1795  CA  GLU A 192      44.948  35.243   4.050  1.00  0.00      RA0  C
ATOM   1796  CB  GLU A 192      44.965  36.771   4.089  1.00  0.00      RA0  C
ATOM   1797  CG  GLU A 192      44.682  37.393   2.720  1.00  0.00      RA0  C
ATOM   1798  CD  GLU A 192      45.619  36.786   1.697  1.00  0.00      RA0  C
ATOM   1799  OE1 GLU A 192      46.799  36.638   1.995  1.00  0.00      RA0  O
ATOM   1800  OE2 GLU A 192      45.162  36.430   0.611  1.00  0.00      RA0  O
ATOM   1801  C   GLU A 192      45.079  34.658   5.443  1.00  0.00      RA0  C
ATOM   1802  O   GLU A 192      44.120  34.139   6.001  1.00  0.00      RA0  O
ATOM   1803  N   ALA A 193      46.273  34.795   6.018  1.00  0.00      RA0  N
ATOM   1804  H   ALA A 193      46.949  35.332   5.516  1.00  0.00      RA0  H
ATOM   1805  CA  ALA A 193      46.501  34.558   7.441  1.00  0.00      RA0  C
ATOM   1806  CB  ALA A 193      47.996  34.587   7.762  1.00  0.00      RA0  C
ATOM   1807  C   ALA A 193      45.797  35.615   8.278  1.00  0.00      RA0  C
ATOM   1808  O   ALA A 193      45.417  36.662   7.786  1.00  0.00      RA0  O
ATOM   1809  N   GLY A 194      45.619  35.310   9.551  1.00  0.00      RA0  N
ATOM   1810  H   GLY A 194      45.856  34.424   9.951  1.00  0.00      RA0  H
ATOM   1811  CA  GLY A 194      44.989  36.252  10.455  1.00  0.00      RA0  C
ATOM   1812  C   GLY A 194      44.460  35.601  11.697  1.00  0.00      RA0  C
ATOM   1813  O   GLY A 194      44.756  34.437  11.964  1.00  0.00      RA0  O
ATOM   1814  N   TYR A 195      43.694  36.388  12.467  1.00  0.00      RA0  N
ATOM   1815  H   TYR A 195      43.415  37.302  12.173  1.00  0.00      RA0  H
ATOM   1816  CA  TYR A 195      43.018  35.893  13.639  1.00  0.00      RA0  C
ATOM   1817  CB  TYR A 195      43.584  36.522  14.914  1.00  0.00      RA0  C
ATOM   1818  CG  TYR A 195      44.939  35.978  15.285  1.00  0.00      RA0  C
ATOM   1819  CD1 TYR A 195      45.222  34.629  15.121  1.00  0.00      RA0  C
ATOM   1820  CE1 TYR A 195      46.458  34.133  15.513  1.00  0.00      RA0  C
ATOM   1821  CD2 TYR A 195      45.896  36.831  15.825  1.00  0.00      RA0  C
ATOM   1822  CE2 TYR A 195      47.130  36.332  16.222  1.00  0.00      RA0  C
ATOM   1823  CZ  TYR A 195      47.410  34.981  16.064  1.00  0.00      RA0  C
ATOM   1824  OH  TYR A 195      48.633  34.471  16.443  1.00  0.00      RA0  O
ATOM   1825  HH  TYR A 195      49.122  35.110  16.945  1.00  0.00      RA0  H
ATOM   1826  C   TYR A 195      41.549  36.328  13.574  1.00  0.00      RA0  C
ATOM   1827  O   TYR A 195      41.222  37.317  12.900  1.00  0.00      RA0  O
ATOM   1828  N   GLU A 196      40.713  35.591  14.292  1.00  0.00      RA0  N
ATOM   1829  H   GLU A 196      41.029  34.739  14.711  1.00  0.00      RA0  H
ATOM   1830  CA  GLU A 196      39.442  36.110  14.790  1.00  0.00      RA0  C
ATOM   1831  CB  GLU A 196      38.290  35.315  14.147  1.00  0.00      RA0  C
ATOM   1832  CG  GLU A 196      38.328  35.621  12.634  1.00  0.00      RA0  C
ATOM   1833  CD  GLU A 196      37.350  34.827  11.784  1.00  0.00      RA0  C
ATOM   1834  OE1 GLU A 196      37.379  33.601  11.871  1.00  0.00      RA0  O
ATOM   1835  OE2 GLU A 196      36.609  35.434  10.993  1.00  0.00      RA0  O
ATOM   1836  C   GLU A 196      39.548  36.155  16.312  1.00  0.00      RA0  C
ATOM   1837  O   GLU A 196      40.030  35.204  16.966  1.00  0.00      RA0  O
ATOM   1838  N   ILE A 197      39.134  37.269  16.880  1.00  0.00      RA0  N
ATOM   1839  H   ILE A 197      38.680  37.980  16.343  1.00  0.00      RA0  H
ATOM   1840  CA  ILE A 197      39.331  37.519  18.301  1.00  0.00      RA0  C
ATOM   1841  CB  ILE A 197      40.350  38.637  18.533  1.00  0.00      RA0  C
ATOM   1842  CG2 ILE A 197      40.531  38.890  20.030  1.00  0.00      RA0  C
ATOM   1843  CG1 ILE A 197      41.683  38.323  17.849  1.00  0.00      RA0  C
ATOM   1844  CD1 ILE A 197      42.713  39.444  17.983  1.00  0.00      RA0  C
ATOM   1845  C   ILE A 197      37.992  37.864  18.938  1.00  0.00      RA0  C
ATOM   1846  O   ILE A 197      37.379  38.861  18.577  1.00  0.00      RA0  O
ATOM   1847  N   ALA A 198      37.529  37.025  19.869  1.00  0.00      RA0  N
ATOM   1848  H   ALA A 198      38.120  36.286  20.191  1.00  0.00      RA0  H
ATOM   1849  CA  ALA A 198      36.277  37.299  20.579  1.00  0.00      RA0  C
ATOM   1850  CB  ALA A 198      35.434  36.031  20.701  1.00  0.00      RA0  C
ATOM   1851  C   ALA A 198      36.610  37.807  21.973  1.00  0.00      RA0  C
ATOM   1852  O   ALA A 198      37.544  37.323  22.614  1.00  0.00      RA0  O
ATOM   1853  N   LEU A 199      35.836  38.781  22.442  1.00  0.00      RA0  N
ATOM   1854  H   LEU A 199      35.048  39.132  21.923  1.00  0.00      RA0  H
ATOM   1855  CA  LEU A 199      36.077  39.382  23.745  1.00  0.00      RA0  C
ATOM   1856  CB  LEU A 199      37.192  40.431  23.561  1.00  0.00      RA0  C
ATOM   1857  CG  LEU A 199      36.848  41.722  22.798  1.00  0.00      RA0  C
ATOM   1858  CD1 LEU A 199      37.921  42.769  23.064  1.00  0.00      RA0  C
ATOM   1859  CD2 LEU A 199      36.653  41.564  21.285  1.00  0.00      RA0  C
ATOM   1860  C   LEU A 199      34.791  40.024  24.251  1.00  0.00      RA0  C
ATOM   1861  O   LEU A 199      33.848  40.211  23.482  1.00  0.00      RA0  O
ATOM   1862  N   PRO A 200      34.731  40.356  25.543  1.00  0.00      RA0  N
ATOM   1863  CD  PRO A 200      35.718  40.065  26.578  1.00  0.00      RA0  C
ATOM   1864  CA  PRO A 200      33.512  40.955  26.107  1.00  0.00      RA0  C
ATOM   1865  CB  PRO A 200      33.856  41.105  27.587  1.00  0.00      RA0  C
ATOM   1866  CG  PRO A 200      34.906  40.037  27.862  1.00  0.00      RA0  C
ATOM   1867  C   PRO A 200      33.071  42.178  25.358  1.00  0.00      RA0  C
ATOM   1868  O   PRO A 200      33.899  42.999  24.964  1.00  0.00      RA0  O
ATOM   1869  N   ASN A 201      31.760  42.311  25.160  1.00  0.00      RA0  N
ATOM   1870  H   ASN A 201      31.179  41.541  25.430  1.00  0.00      RA0  H
ATOM   1871  CA  ASN A 201      31.212  43.471  24.462  1.00  0.00      RA0  C
ATOM   1872  CB  ASN A 201      29.685  43.516  24.634  1.00  0.00      RA0  C
ATOM   1873  CG  ASN A 201      28.998  42.445  23.805  1.00  0.00      RA0  C
ATOM   1874  OD1 ASN A 201      29.466  42.066  22.739  1.00  0.00      RA0  O
ATOM   1875  ND2 ASN A 201      27.860  41.973  24.346  1.00  0.00      RA0  N
ATOM   1876 HD21 ASN A 201      27.505  42.297  25.221  1.00  0.00      RA0  H
ATOM   1877 HD22 ASN A 201      27.323  41.254  23.888  1.00  0.00      RA0  H
ATOM   1878  C   ASN A 201      31.800  44.788  24.983  1.00  0.00      RA0  C
ATOM   1879  O   ASN A 201      32.125  45.698  24.208  1.00  0.00      RA0  O
ATOM   1880  N   GLU A 202      31.935  44.870  26.299  1.00  0.00      RA0  N
ATOM   1881  H   GLU A 202      31.874  44.053  26.872  1.00  0.00      RA0  H
ATOM   1882  CA  GLU A 202      32.386  46.099  26.965  1.00  0.00      RA0  C
ATOM   1883  CB  GLU A 202      31.962  46.092  28.446  1.00  0.00      RA0  C
ATOM   1884  CG  GLU A 202      33.025  45.925  29.548  1.00  0.00      RA0  C
ATOM   1885  CD  GLU A 202      33.589  44.518  29.626  1.00  0.00      RA0  C
ATOM   1886  OE1 GLU A 202      33.824  43.906  28.597  1.00  0.00      RA0  O
ATOM   1887  OE2 GLU A 202      33.861  44.031  30.721  1.00  0.00      RA0  O
ATOM   1888  C   GLU A 202      33.868  46.439  26.747  1.00  0.00      RA0  C
ATOM   1889  O   GLU A 202      34.297  47.572  27.036  1.00  0.00      RA0  O
ATOM   1890  N   LYS A 203      34.639  45.457  26.281  1.00  0.00      RA0  N
ATOM   1891  H   LYS A 203      34.225  44.560  26.128  1.00  0.00      RA0  H
ATOM   1892  CA  LYS A 203      36.055  45.639  25.902  1.00  0.00      RA0  C
ATOM   1893  CB  LYS A 203      36.934  44.420  26.196  1.00  0.00      RA0  C
ATOM   1894  CG  LYS A 203      36.923  43.792  27.581  1.00  0.00      RA0  C
ATOM   1895  CD  LYS A 203      37.178  44.756  28.733  1.00  0.00      RA0  C
ATOM   1896  CE  LYS A 203      37.148  43.979  30.046  1.00  0.00      RA0  C
ATOM   1897  NZ  LYS A 203      36.072  42.983  29.977  1.00  0.00      RA0  N
ATOM   1898  HZ1 LYS A 203      36.467  42.040  29.761  1.00  0.00      RA0  H
ATOM   1899  HZ2 LYS A 203      35.517  42.982  30.855  1.00  0.00      RA0  H
ATOM   1900  HZ3 LYS A 203      35.346  43.262  29.279  1.00  0.00      RA0  H
ATOM   1901  C   LYS A 203      36.285  45.904  24.414  1.00  0.00      RA0  C
ATOM   1902  O   LYS A 203      37.393  46.235  23.996  1.00  0.00      RA0  O
ATOM   1903  N   ALA A 204      35.250  45.707  23.604  1.00  0.00      RA0  N
ATOM   1904  H   ALA A 204      34.349  45.514  23.999  1.00  0.00      RA0  H
ATOM   1905  CA  ALA A 204      35.403  45.662  22.157  1.00  0.00      RA0  C
ATOM   1906  CB  ALA A 204      34.089  45.253  21.494  1.00  0.00      RA0  C
ATOM   1907  C   ALA A 204      35.881  46.979  21.553  1.00  0.00      RA0  C
ATOM   1908  O   ALA A 204      36.794  46.997  20.704  1.00  0.00      RA0  O
ATOM   1909  N   ALA A 205      35.277  48.078  21.979  1.00  0.00      RA0  N
ATOM   1910  H   ALA A 205      34.668  48.022  22.770  1.00  0.00      RA0  H
ATOM   1911  CA  ALA A 205      35.531  49.388  21.340  1.00  0.00      RA0  C
ATOM   1912  CB  ALA A 205      34.616  50.462  21.930  1.00  0.00      RA0  C
ATOM   1913  C   ALA A 205      36.972  49.794  21.545  1.00  0.00      RA0  C
ATOM   1914  O   ALA A 205      37.616  50.274  20.637  1.00  0.00      RA0  O
ATOM   1915  N   ASP A 206      37.483  49.586  22.747  1.00  0.00      RA0  N
ATOM   1916  H   ASP A 206      36.932  49.272  23.525  1.00  0.00      RA0  H
ATOM   1917  CA  ASP A 206      38.866  49.965  23.032  1.00  0.00      RA0  C
ATOM   1918  CB  ASP A 206      39.159  49.815  24.526  1.00  0.00      RA0  C
ATOM   1919  CG  ASP A 206      38.025  50.392  25.335  1.00  0.00      RA0  C
ATOM   1920  OD1 ASP A 206      38.138  51.531  25.773  1.00  0.00      RA0  O
ATOM   1921  OD2 ASP A 206      37.031  49.695  25.522  1.00  0.00      RA0  O
ATOM   1922  C   ASP A 206      39.848  49.089  22.256  1.00  0.00      RA0  C
ATOM   1923  O   ASP A 206      40.889  49.562  21.834  1.00  0.00      RA0  O
ATOM   1924  N   PHE A 207      39.524  47.812  22.099  1.00  0.00      RA0  N
ATOM   1925  H   PHE A 207      38.659  47.489  22.490  1.00  0.00      RA0  H
ATOM   1926  CA  PHE A 207      40.396  46.894  21.394  1.00  0.00      RA0  C
ATOM   1927  CB  PHE A 207      39.935  45.459  21.620  1.00  0.00      RA0  C
ATOM   1928  CG  PHE A 207      40.925  44.489  21.024  1.00  0.00      RA0  C
ATOM   1929  CD1 PHE A 207      42.281  44.619  21.300  1.00  0.00      RA0  C
ATOM   1930  CD2 PHE A 207      40.477  43.458  20.207  1.00  0.00      RA0  C
ATOM   1931  CE1 PHE A 207      43.188  43.714  20.763  1.00  0.00      RA0  C
ATOM   1932  CE2 PHE A 207      41.385  42.554  19.670  1.00  0.00      RA0  C
ATOM   1933  CZ  PHE A 207      42.741  42.681  19.949  1.00  0.00      RA0  C
ATOM   1934  C   PHE A 207      40.414  47.237  19.906  1.00  0.00      RA0  C
ATOM   1935  O   PHE A 207      41.479  47.299  19.293  1.00  0.00      RA0  O
ATOM   1936  N   TRP A 208      39.238  47.512  19.343  1.00  0.00      RA0  N
ATOM   1937  H   TRP A 208      38.416  47.436  19.906  1.00  0.00      RA0  H
ATOM   1938  CA  TRP A 208      39.124  48.045  17.980  1.00  0.00      RA0  C
ATOM   1939  CB  TRP A 208      37.653  48.363  17.688  1.00  0.00      RA0  C
ATOM   1940  CG  TRP A 208      37.428  48.889  16.287  1.00  0.00      RA0  C
ATOM   1941  CD2 TRP A 208      37.068  48.145  15.102  1.00  0.00      RA0  C
ATOM   1942  CE2 TRP A 208      36.918  49.072  14.043  1.00  0.00      RA0  C
ATOM   1943  CE3 TRP A 208      36.864  46.792  14.863  1.00  0.00      RA0  C
ATOM   1944  CD1 TRP A 208      37.476  50.228  15.869  1.00  0.00      RA0  C
ATOM   1945  NE1 TRP A 208      37.175  50.343  14.549  1.00  0.00      RA0  N
ATOM   1946  HE1 TRP A 208      37.133  51.185  14.046  1.00  0.00      RA0  H
ATOM   1947  CZ2 TRP A 208      36.562  48.617  12.778  1.00  0.00      RA0  C
ATOM   1948  CZ3 TRP A 208      36.508  46.351  13.593  1.00  0.00      RA0  C
ATOM   1949  CH2 TRP A 208      36.359  47.261  12.553  1.00  0.00      RA0  C
ATOM   1950  C   TRP A 208      40.012  49.281  17.774  1.00  0.00      RA0  C
ATOM   1951  O   TRP A 208      40.789  49.361  16.814  1.00  0.00      RA0  O
ATOM   1952  N   ARG A 209      39.881  50.268  18.660  1.00  0.00      RA0  N
ATOM   1953  H   ARG A 209      39.240  50.172  19.426  1.00  0.00      RA0  H
ATOM   1954  CA  ARG A 209      40.678  51.485  18.541  1.00  0.00      RA0  C
ATOM   1955  CB  ARG A 209      40.388  52.360  19.757  1.00  0.00      RA0  C
ATOM   1956  CG  ARG A 209      39.172  53.261  19.630  1.00  0.00      RA0  C
ATOM   1957  CD  ARG A 209      39.601  54.712  19.406  1.00  0.00      RA0  C
ATOM   1958  NE  ARG A 209      40.714  54.801  18.460  1.00  0.00      RA0  N
ATOM   1959  HE  ARG A 209      41.659  54.837  18.833  1.00  0.00      RA0  H
ATOM   1960  CZ  ARG A 209      40.499  54.774  17.114  1.00  0.00      RA0  C
ATOM   1961  NH1 ARG A 209      39.244  54.652  16.617  1.00  0.00      RA0  N
ATOM   1962 HH11 ARG A 209      39.032  54.672  15.639  1.00  0.00      RA0  H
ATOM   1963 HH12 ARG A 209      38.440  54.515  17.219  1.00  0.00      RA0  H
ATOM   1964  NH2 ARG A 209      41.569  54.863  16.302  1.00  0.00      RA0  N
ATOM   1965 HH21 ARG A 209      41.539  54.872  15.304  1.00  0.00      RA0  H
ATOM   1966 HH22 ARG A 209      42.487  54.922  16.732  1.00  0.00      RA0  H
ATOM   1967  C   ARG A 209      42.182  51.183  18.623  1.00  0.00      RA0  C
ATOM   1968  O   ARG A 209      42.974  51.759  17.883  1.00  0.00      RA0  O
ATOM   1969  N   ALA A 210      42.564  50.281  19.527  1.00  0.00      RA0  N
ATOM   1970  H   ALA A 210      41.894  49.880  20.154  1.00  0.00      RA0  H
ATOM   1971  CA  ALA A 210      43.973  49.900  19.650  1.00  0.00      RA0  C
ATOM   1972  CB  ALA A 210      44.159  48.927  20.814  1.00  0.00      RA0  C
ATOM   1973  C   ALA A 210      44.485  49.255  18.351  1.00  0.00      RA0  C
ATOM   1974  O   ALA A 210      45.640  49.465  17.961  1.00  0.00      RA0  O
ATOM   1975  N   LEU A 211      43.615  48.486  17.688  1.00  0.00      RA0  N
ATOM   1976  H   LEU A 211      42.695  48.362  18.065  1.00  0.00      RA0  H
ATOM   1977  CA  LEU A 211      43.980  47.816  16.445  1.00  0.00      RA0  C
ATOM   1978  CB  LEU A 211      42.893  46.823  16.037  1.00  0.00      RA0  C
ATOM   1979  CG  LEU A 211      42.905  45.480  16.761  1.00  0.00      RA0  C
ATOM   1980  CD1 LEU A 211      41.539  44.799  16.690  1.00  0.00      RA0  C
ATOM   1981  CD2 LEU A 211      44.010  44.565  16.230  1.00  0.00      RA0  C
ATOM   1982  C   LEU A 211      44.160  48.818  15.300  1.00  0.00      RA0  C
ATOM   1983  O   LEU A 211      45.096  48.693  14.533  1.00  0.00      RA0  O
ATOM   1984  N   VAL A 212      43.303  49.829  15.232  1.00  0.00      RA0  N
ATOM   1985  H   VAL A 212      42.562  49.855  15.907  1.00  0.00      RA0  H
ATOM   1986  CA  VAL A 212      43.474  50.924  14.281  1.00  0.00      RA0  C
ATOM   1987  CB  VAL A 212      42.412  52.017  14.449  1.00  0.00      RA0  C
ATOM   1988  CG1 VAL A 212      42.633  53.124  13.417  1.00  0.00      RA0  C
ATOM   1989  CG2 VAL A 212      40.985  51.481  14.385  1.00  0.00      RA0  C
ATOM   1990  C   VAL A 212      44.844  51.543  14.477  1.00  0.00      RA0  C
ATOM   1991  O   VAL A 212      45.622  51.698  13.519  1.00  0.00      RA0  O
ATOM   1992  N   GLU A 213      45.154  51.866  15.726  1.00  0.00      RA0  N
ATOM   1993  H   GLU A 213      44.511  51.727  16.485  1.00  0.00      RA0  H
ATOM   1994  CA  GLU A 213      46.448  52.480  16.040  1.00  0.00      RA0  C
ATOM   1995  CB  GLU A 213      46.441  53.004  17.484  1.00  0.00      RA0  C
ATOM   1996  CG  GLU A 213      45.837  54.419  17.579  1.00  0.00      RA0  C
ATOM   1997  CD  GLU A 213      44.525  54.463  18.354  1.00  0.00      RA0  C
ATOM   1998  OE1 GLU A 213      43.641  55.234  17.982  1.00  0.00      RA0  O
ATOM   1999  OE2 GLU A 213      44.387  53.754  19.343  1.00  0.00      RA0  O
ATOM   2000  C   GLU A 213      47.628  51.559  15.686  1.00  0.00      RA0  C
ATOM   2001  O   GLU A 213      48.710  52.037  15.319  1.00  0.00      RA0  O
ATOM   2002  N   ALA A 214      47.415  50.247  15.776  1.00  0.00      RA0  N
ATOM   2003  H   ALA A 214      46.538  49.931  16.143  1.00  0.00      RA0  H
ATOM   2004  CA  ALA A 214      48.424  49.241  15.402  1.00  0.00      RA0  C
ATOM   2005  CB  ALA A 214      48.064  47.868  15.978  1.00  0.00      RA0  C
ATOM   2006  C   ALA A 214      48.627  49.103  13.890  1.00  0.00      RA0  C
ATOM   2007  O   ALA A 214      49.448  48.297  13.454  1.00  0.00      RA0  O
ATOM   2008  N   GLY A 215      47.862  49.854  13.101  1.00  0.00      RA0  N
ATOM   2009  H   GLY A 215      47.133  50.412  13.501  1.00  0.00      RA0  H
ATOM   2010  CA  GLY A 215      48.031  49.877  11.666  1.00  0.00      RA0  C
ATOM   2011  C   GLY A 215      47.119  48.898  10.949  1.00  0.00      RA0  C
ATOM   2012  O   GLY A 215      47.398  48.508   9.817  1.00  0.00      RA0  O
ATOM   2013  N   VAL A 216      46.016  48.507  11.586  1.00  0.00      RA0  N
ATOM   2014  H   VAL A 216      45.764  48.902  12.474  1.00  0.00      RA0  H
ATOM   2015  CA  VAL A 216      45.030  47.614  10.938  1.00  0.00      RA0  C
ATOM   2016  CB  VAL A 216      44.544  46.567  11.937  1.00  0.00      RA0  C
ATOM   2017  CG1 VAL A 216      43.723  45.500  11.227  1.00  0.00      RA0  C
ATOM   2018  CG2 VAL A 216      45.713  45.948  12.702  1.00  0.00      RA0  C
ATOM   2019  C   VAL A 216      43.867  48.464  10.407  1.00  0.00      RA0  C
ATOM   2020  O   VAL A 216      43.235  49.198  11.162  1.00  0.00      RA0  O
ATOM   2021  N   LYS A 217      43.595  48.357   9.112  1.00  0.00      RA0  N
ATOM   2022  H   LYS A 217      44.060  47.651   8.571  1.00  0.00      RA0  H
ATOM   2023  CA  LYS A 217      42.593  49.191   8.446  1.00  0.00      RA0  C
ATOM   2024  CB  LYS A 217      42.907  49.295   6.944  1.00  0.00      RA0  C
ATOM   2025  CG  LYS A 217      41.802  49.845   6.015  1.00  0.00      RA0  C
ATOM   2026  CD  LYS A 217      41.494  51.345   6.159  1.00  0.00      RA0  C
ATOM   2027  CE  LYS A 217      40.502  51.911   5.122  1.00  0.00      RA0  C
ATOM   2028  NZ  LYS A 217      39.128  51.431   5.339  1.00  0.00      RA0  N
ATOM   2029  HZ1 LYS A 217      38.507  51.641   4.525  1.00  0.00      RA0  H
ATOM   2030  HZ2 LYS A 217      39.091  50.393   5.435  1.00  0.00      RA0  H
ATOM   2031  HZ3 LYS A 217      38.678  51.820   6.187  1.00  0.00      RA0  H
ATOM   2032  C   LYS A 217      41.187  48.640   8.645  1.00  0.00      RA0  C
ATOM   2033  O   LYS A 217      40.949  47.459   8.367  1.00  0.00      RA0  O
ATOM   2034  N   PRO A 218      40.240  49.470   9.110  1.00  0.00      RA0  N
ATOM   2035  CD  PRO A 218      40.442  50.783   9.707  1.00  0.00      RA0  C
ATOM   2036  CA  PRO A 218      38.845  49.048   9.072  1.00  0.00      RA0  C
ATOM   2037  CB  PRO A 218      38.124  50.266   9.660  1.00  0.00      RA0  C
ATOM   2038  CG  PRO A 218      39.163  51.008  10.499  1.00  0.00      RA0  C
ATOM   2039  C   PRO A 218      38.347  48.677   7.649  1.00  0.00      RA0  C
ATOM   2040  O   PRO A 218      38.499  49.440   6.697  1.00  0.00      RA0  O
ATOM   2041  N   CYS A 219      37.719  47.510   7.563  1.00  0.00      RA0  N
ATOM   2042  H   CYS A 219      37.573  46.916   8.358  1.00  0.00      RA0  H
ATOM   2043  CA  CYS A 219      37.224  46.966   6.307  1.00  0.00      RA0  C
ATOM   2044  CB  CYS A 219      38.159  45.848   5.858  1.00  0.00      RA0  C
ATOM   2045  SG  CYS A 219      39.874  46.407   5.708  1.00  0.00      RA0  S
ATOM   2046  C   CYS A 219      35.773  46.522   6.465  1.00  0.00      RA0  C
ATOM   2047  O   CYS A 219      35.413  45.922   7.468  1.00  0.00      RA0  O
ATOM   2048  N   GLY A 220      34.983  46.773   5.422  1.00  0.00      RA0  N
ATOM   2049  H   GLY A 220      35.386  47.231   4.624  1.00  0.00      RA0  H
ATOM   2050  CA  GLY A 220      33.552  46.565   5.440  1.00  0.00      RA0  C
ATOM   2051  C   GLY A 220      33.083  45.327   4.699  1.00  0.00      RA0  C
ATOM   2052  O   GLY A 220      33.852  44.474   4.286  1.00  0.00      RA0  O
ATOM   2053  N   LEU A 221      31.771  45.231   4.564  1.00  0.00      RA0  N
ATOM   2054  H   LEU A 221      31.209  45.988   4.902  1.00  0.00      RA0  H
ATOM   2055  CA  LEU A 221      31.127  44.069   3.968  1.00  0.00      RA0  C
ATOM   2056  CB  LEU A 221      29.615  44.143   4.148  1.00  0.00      RA0  C
ATOM   2057  CG  LEU A 221      29.183  44.250   5.607  1.00  0.00      RA0  C
ATOM   2058  CD1 LEU A 221      27.697  44.577   5.703  1.00  0.00      RA0  C
ATOM   2059  CD2 LEU A 221      29.566  43.015   6.425  1.00  0.00      RA0  C
ATOM   2060  C   LEU A 221      31.454  43.911   2.501  1.00  0.00      RA0  C
ATOM   2061  O   LEU A 221      31.499  42.783   1.981  1.00  0.00      RA0  O
ATOM   2062  N   GLY A 222      31.651  45.020   1.799  1.00  0.00      RA0  N
ATOM   2063  H   GLY A 222      31.571  45.916   2.241  1.00  0.00      RA0  H
ATOM   2064  CA  GLY A 222      31.971  44.962   0.369  1.00  0.00      RA0  C
ATOM   2065  C   GLY A 222      33.273  44.205   0.122  1.00  0.00      RA0  C
ATOM   2066  O   GLY A 222      33.332  43.260  -0.639  1.00  0.00      RA0  O
ATOM   2067  N   ALA A 223      34.314  44.594   0.835  1.00  0.00      RA0  N
ATOM   2068  H   ALA A 223      34.183  45.380   1.436  1.00  0.00      RA0  H
ATOM   2069  CA  ALA A 223      35.586  43.875   0.781  1.00  0.00      RA0  C
ATOM   2070  CB  ALA A 223      36.656  44.641   1.556  1.00  0.00      RA0  C
ATOM   2071  C   ALA A 223      35.477  42.455   1.366  1.00  0.00      RA0  C
ATOM   2072  O   ALA A 223      36.089  41.507   0.856  1.00  0.00      RA0  O
ATOM   2073  N   ARG A 224      34.691  42.279   2.425  1.00  0.00      RA0  N
ATOM   2074  H   ARG A 224      34.225  43.065   2.835  1.00  0.00      RA0  H
ATOM   2075  CA  ARG A 224      34.478  40.940   2.972  1.00  0.00      RA0  C
ATOM   2076  CB  ARG A 224      33.635  40.854   4.262  1.00  0.00      RA0  C
ATOM   2077  CG  ARG A 224      33.781  39.479   4.962  1.00  0.00      RA0  C
ATOM   2078  CD  ARG A 224      33.607  39.482   6.497  1.00  0.00      RA0  C
ATOM   2079  NE  ARG A 224      33.519  38.131   7.085  1.00  0.00      RA0  N
ATOM   2080  HE  ARG A 224      32.702  37.612   6.810  1.00  0.00      RA0  H
ATOM   2081  CZ  ARG A 224      34.440  37.663   8.002  1.00  0.00      RA0  C
ATOM   2082  NH1 ARG A 224      35.538  38.399   8.274  1.00  0.00      RA0  N
ATOM   2083 HH11 ARG A 224      36.224  38.082   8.941  1.00  0.00      RA0  H
ATOM   2084 HH12 ARG A 224      35.706  39.280   7.826  1.00  0.00      RA0  H
ATOM   2085  NH2 ARG A 224      34.253  36.477   8.639  1.00  0.00      RA0  N
ATOM   2086 HH21 ARG A 224      34.909  36.110   9.323  1.00  0.00      RA0  H
ATOM   2087 HH22 ARG A 224      33.448  35.900   8.473  1.00  0.00      RA0  H
ATOM   2088  C   ARG A 224      34.041  40.003   1.827  1.00  0.00      RA0  C
ATOM   2089  O   ARG A 224      34.525  38.876   1.697  1.00  0.00      RA0  O
ATOM   2090  N   ASP A 225      33.130  40.476   0.983  1.00  0.00      RA0  N
ATOM   2091  H   ASP A 225      32.739  41.393   1.085  1.00  0.00      RA0  H
ATOM   2092  CA  ASP A 225      32.631  39.627  -0.077  1.00  0.00      RA0  C
ATOM   2093  CB  ASP A 225      31.204  39.861  -0.574  1.00  0.00      RA0  C
ATOM   2094  CG  ASP A 225      30.608  38.469  -0.787  1.00  0.00      RA0  C
ATOM   2095  OD1 ASP A 225      30.309  37.802   0.200  1.00  0.00      RA0  O
ATOM   2096  OD2 ASP A 225      30.486  38.003  -1.920  1.00  0.00      RA0  O
ATOM   2097  C   ASP A 225      33.641  39.385  -1.205  1.00  0.00      RA0  C
ATOM   2098  O   ASP A 225      33.788  38.242  -1.635  1.00  0.00      RA0  O
ATOM   2099  N   THR A 226      34.304  40.433  -1.695  1.00  0.00      RA0  N
ATOM   2100  H   THR A 226      34.190  41.325  -1.258  1.00  0.00      RA0  H
ATOM   2101  CA  THR A 226      35.314  40.237  -2.754  1.00  0.00      RA0  C
ATOM   2102  CB  THR A 226      35.702  41.645  -3.193  1.00  0.00      RA0  C
ATOM   2103  OG1 THR A 226      35.555  42.557  -2.090  1.00  0.00      RA0  O
ATOM   2104  HG1 THR A 226      34.626  42.804  -2.055  1.00  0.00      RA0  H
ATOM   2105  CG2 THR A 226      34.829  42.121  -4.353  1.00  0.00      RA0  C
ATOM   2106  C   THR A 226      36.448  39.327  -2.276  1.00  0.00      RA0  C
ATOM   2107  O   THR A 226      36.926  38.467  -3.028  1.00  0.00      RA0  O
ATOM   2108  N   LEU A 227      36.856  39.517  -1.033  1.00  0.00      RA0  N
ATOM   2109  H   LEU A 227      36.388  40.194  -0.463  1.00  0.00      RA0  H
ATOM   2110  CA  LEU A 227      37.914  38.685  -0.456  1.00  0.00      RA0  C
ATOM   2111  CB  LEU A 227      38.295  39.174   0.939  1.00  0.00      RA0  C
ATOM   2112  CG  LEU A 227      39.073  40.489   0.932  1.00  0.00      RA0  C
ATOM   2113  CD1 LEU A 227      38.919  41.245   2.245  1.00  0.00      RA0  C
ATOM   2114  CD2 LEU A 227      40.543  40.282   0.581  1.00  0.00      RA0  C
ATOM   2115  C   LEU A 227      37.532  37.211  -0.385  1.00  0.00      RA0  C
ATOM   2116  O   LEU A 227      38.288  36.330  -0.819  1.00  0.00      RA0  O
ATOM   2117  N   ARG A 228      36.357  36.916   0.162  1.00  0.00      RA0  N
ATOM   2118  H   ARG A 228      35.730  37.639   0.466  1.00  0.00      RA0  H
ATOM   2119  CA  ARG A 228      35.964  35.525   0.333  1.00  0.00      RA0  C
ATOM   2120  CB  ARG A 228      34.750  35.410   1.266  1.00  0.00      RA0  C
ATOM   2121  CG  ARG A 228      33.387  35.847   0.705  1.00  0.00      RA0  C
ATOM   2122  CD  ARG A 228      32.582  34.749  -0.009  1.00  0.00      RA0  C
ATOM   2123  NE  ARG A 228      31.485  35.346  -0.759  1.00  0.00      RA0  N
ATOM   2124  HE  ARG A 228      31.344  36.345  -0.662  1.00  0.00      RA0  H
ATOM   2125  CZ  ARG A 228      30.636  34.612  -1.529  1.00  0.00      RA0  C
ATOM   2126  NH1 ARG A 228      30.809  33.271  -1.651  1.00  0.00      RA0  N
ATOM   2127 HH11 ARG A 228      30.154  32.687  -2.160  1.00  0.00      RA0  H
ATOM   2128 HH12 ARG A 228      31.589  32.785  -1.230  1.00  0.00      RA0  H
ATOM   2129  NH2 ARG A 228      29.631  35.266  -2.148  1.00  0.00      RA0  N
ATOM   2130 HH21 ARG A 228      28.940  34.810  -2.731  1.00  0.00      RA0  H
ATOM   2131 HH22 ARG A 228      29.563  36.274  -2.031  1.00  0.00      RA0  H
ATOM   2132  C   ARG A 228      35.668  34.814  -1.003  1.00  0.00      RA0  C
ATOM   2133  O   ARG A 228      35.923  33.623  -1.156  1.00  0.00      RA0  O
ATOM   2134  N   LEU A 229      35.145  35.532  -1.977  1.00  0.00      RA0  N
ATOM   2135  H   LEU A 229      34.915  36.498  -1.826  1.00  0.00      RA0  H
ATOM   2136  CA  LEU A 229      34.809  34.909  -3.261  1.00  0.00      RA0  C
ATOM   2137  CB  LEU A 229      33.915  35.818  -4.101  1.00  0.00      RA0  C
ATOM   2138  CG  LEU A 229      33.371  35.041  -5.297  1.00  0.00      RA0  C
ATOM   2139  CD1 LEU A 229      32.625  33.799  -4.823  1.00  0.00      RA0  C
ATOM   2140  CD2 LEU A 229      32.511  35.893  -6.225  1.00  0.00      RA0  C
ATOM   2141  C   LEU A 229      36.111  34.576  -4.022  1.00  0.00      RA0  C
ATOM   2142  O   LEU A 229      36.287  33.467  -4.555  1.00  0.00      RA0  O
ATOM   2143  N   GLU A 230      37.034  35.540  -4.032  1.00  0.00      RA0  N
ATOM   2144  H   GLU A 230      36.833  36.436  -3.627  1.00  0.00      RA0  H
ATOM   2145  CA  GLU A 230      38.381  35.294  -4.562  1.00  0.00      RA0  C
ATOM   2146  CB  GLU A 230      39.308  36.492  -4.401  1.00  0.00      RA0  C
ATOM   2147  CG  GLU A 230      39.014  37.681  -5.313  1.00  0.00      RA0  C
ATOM   2148  CD  GLU A 230      40.073  38.734  -5.083  1.00  0.00      RA0  C
ATOM   2149  OE1 GLU A 230      40.947  38.513  -4.257  1.00  0.00      RA0  O
ATOM   2150  OE2 GLU A 230      40.041  39.777  -5.724  1.00  0.00      RA0  O
ATOM   2151  C   GLU A 230      39.019  34.066  -3.917  1.00  0.00      RA0  C
ATOM   2152  O   GLU A 230      39.668  33.269  -4.598  1.00  0.00      RA0  O
ATOM   2153  N   ALA A 231      38.831  33.907  -2.617  1.00  0.00      RA0  N
ATOM   2154  H   ALA A 231      38.266  34.571  -2.124  1.00  0.00      RA0  H
ATOM   2155  CA  ALA A 231      39.380  32.767  -1.858  1.00  0.00      RA0  C
ATOM   2156  CB  ALA A 231      39.396  33.100  -0.370  1.00  0.00      RA0  C
ATOM   2157  C   ALA A 231      38.647  31.439  -2.040  1.00  0.00      RA0  C
ATOM   2158  O   ALA A 231      39.074  30.408  -1.501  1.00  0.00      RA0  O
ATOM   2159  N   GLY A 232      37.567  31.457  -2.827  1.00  0.00      RA0  N
ATOM   2160  H   GLY A 232      37.240  32.322  -3.206  1.00  0.00      RA0  H
ATOM   2161  CA  GLY A 232      36.742  30.290  -3.072  1.00  0.00      RA0  C
ATOM   2162  C   GLY A 232      35.941  29.830  -1.874  1.00  0.00      RA0  C
ATOM   2163  O   GLY A 232      35.687  28.643  -1.730  1.00  0.00      RA0  O
ATOM   2164  N   MSE A 233      35.543  30.755  -1.019  1.00  0.00      RA0  N
ATOM   2165  H   MSE A 233      35.612  31.724  -1.255  1.00  0.00      RA0  H
ATOM   2166  CA  MSE A 233      34.851  30.396   0.205  1.00  0.00      RA0  C
ATOM   2167  CB  MSE A 233      35.384  31.215   1.380  1.00  0.00      RA0  C
ATOM   2168  CG  MSE A 233      36.843  30.888   1.693  1.00  0.00      RA0  C
ATOM   2169  SE  MSE A 233      37.505  31.894   3.029  1.00  0.00      RA0  S
ATOM   2170  CE  MSE A 233      39.096  31.073   3.196  1.00  0.00      RA0  C
ATOM   2171  C   MSE A 233      33.343  30.613   0.033  1.00  0.00      RA0  C
ATOM   2172  O   MSE A 233      32.922  31.559  -0.633  1.00  0.00      RA0  O
ATOM   2173  N   ASN A 234      32.553  29.646   0.524  1.00  0.00      RA0  N
ATOM   2174  H   ASN A 234      32.934  28.967   1.149  1.00  0.00      RA0  H
ATOM   2175  CA  ASN A 234      31.112  29.673   0.312  1.00  0.00      RA0  C
ATOM   2176  CB  ASN A 234      30.488  28.311   0.623  1.00  0.00      RA0  C
ATOM   2177  CG  ASN A 234      30.845  27.286  -0.429  1.00  0.00      RA0  C
ATOM   2178  OD1 ASN A 234      31.423  27.591  -1.466  1.00  0.00      RA0  O
ATOM   2179  ND2 ASN A 234      30.456  26.041  -0.107  1.00  0.00      RA0  N
ATOM   2180 HD21 ASN A 234      30.026  25.851   0.777  1.00  0.00      RA0  H
ATOM   2181 HD22 ASN A 234      30.602  25.278  -0.743  1.00  0.00      RA0  H
ATOM   2182  C   ASN A 234      30.404  30.690   1.155  1.00  0.00      RA0  C
ATOM   2183  O   ASN A 234      30.860  31.034   2.257  1.00  0.00      RA0  O
ATOM   2184  N   LEU A 235      29.266  31.150   0.627  1.00  0.00      RA0  N
ATOM   2185  H   LEU A 235      28.997  30.879  -0.302  1.00  0.00      RA0  H
ATOM   2186  CA  LEU A 235      28.326  31.974   1.328  1.00  0.00      RA0  C
ATOM   2187  CB  LEU A 235      28.246  33.372   0.722  1.00  0.00      RA0  C
ATOM   2188  CG  LEU A 235      27.378  34.334   1.534  1.00  0.00      RA0  C
ATOM   2189  CD1 LEU A 235      27.771  34.360   3.013  1.00  0.00      RA0  C
ATOM   2190  CD2 LEU A 235      27.386  35.737   0.929  1.00  0.00      RA0  C
ATOM   2191  C   LEU A 235      26.971  31.277   1.303  1.00  0.00      RA0  C
ATOM   2192  O   LEU A 235      26.360  31.076   0.224  1.00  0.00      RA0  O
ATOM   2193  N   TYR A 236      26.522  30.899   2.494  1.00  0.00      RA0  N
ATOM   2194  H   TYR A 236      27.061  31.111   3.309  1.00  0.00      RA0  H
ATOM   2195  CA  TYR A 236      25.247  30.214   2.640  1.00  0.00      RA0  C
ATOM   2196  CB  TYR A 236      24.916  29.899   4.091  1.00  0.00      RA0  C
ATOM   2197  CG  TYR A 236      23.674  29.033   4.162  1.00  0.00      RA0  C
ATOM   2198  CD1 TYR A 236      23.737  27.685   3.824  1.00  0.00      RA0  C
ATOM   2199  CE1 TYR A 236      22.612  26.875   3.958  1.00  0.00      RA0  C
ATOM   2200  CD2 TYR A 236      22.467  29.577   4.586  1.00  0.00      RA0  C
ATOM   2201  CE2 TYR A 236      21.342  28.770   4.710  1.00  0.00      RA0  C
ATOM   2202  CZ  TYR A 236      21.416  27.413   4.422  1.00  0.00      RA0  C
ATOM   2203  OH  TYR A 236      20.302  26.609   4.615  1.00  0.00      RA0  O
ATOM   2204  HH  TYR A 236      20.528  25.710   4.356  1.00  0.00      RA0  H
ATOM   2205  C   TYR A 236      24.144  31.086   2.032  1.00  0.00      RA0  C
ATOM   2206  O   TYR A 236      24.106  32.313   2.217  1.00  0.00      RA0  O
ATOM   2207  N   GLY A 237      23.246  30.435   1.316  1.00  0.00      RA0  N
ATOM   2208  H   GLY A 237      23.350  29.451   1.178  1.00  0.00      RA0  H
ATOM   2209  CA  GLY A 237      22.192  31.105   0.599  1.00  0.00      RA0  C
ATOM   2210  C   GLY A 237      22.547  31.302  -0.857  1.00  0.00      RA0  C
ATOM   2211  O   GLY A 237      21.666  31.439  -1.692  1.00  0.00      RA0  O
ATOM   2212  N   GLN A 238      23.843  31.343  -1.166  1.00  0.00      RA0  N
ATOM   2213  H   GLN A 238      24.542  31.227  -0.461  1.00  0.00      RA0  H
ATOM   2214  CA  GLN A 238      24.307  31.522  -2.538  1.00  0.00      RA0  C
ATOM   2215  CB  GLN A 238      25.236  32.730  -2.647  1.00  0.00      RA0  C
ATOM   2216  CG  GLN A 238      24.437  33.998  -2.348  1.00  0.00      RA0  C
ATOM   2217  CD  GLN A 238      25.272  35.244  -2.541  1.00  0.00      RA0  C
ATOM   2218  OE1 GLN A 238      25.356  36.095  -1.662  1.00  0.00      RA0  O
ATOM   2219  NE2 GLN A 238      25.819  35.348  -3.760  1.00  0.00      RA0  N
ATOM   2220 HE21 GLN A 238      25.854  34.591  -4.422  1.00  0.00      RA0  H
ATOM   2221 HE22 GLN A 238      26.223  36.185  -4.130  1.00  0.00      RA0  H
ATOM   2222  C   GLN A 238      24.942  30.239  -3.057  1.00  0.00      RA0  C
ATOM   2223  O   GLN A 238      24.418  29.622  -3.995  1.00  0.00      RA0  O
ATOM   2224  N   GLU A 239      26.053  29.798  -2.480  1.00  0.00      RA0  N
ATOM   2225  H   GLU A 239      26.495  30.344  -1.764  1.00  0.00      RA0  H
ATOM   2226  CA  GLU A 239      26.675  28.534  -2.930  1.00  0.00      RA0  C
ATOM   2227  CB  GLU A 239      28.123  28.480  -2.449  1.00  0.00      RA0  C
ATOM   2228  CG  GLU A 239      29.141  29.212  -3.331  1.00  0.00      RA0  C
ATOM   2229  CD  GLU A 239      28.854  30.695  -3.456  1.00  0.00      RA0  C
ATOM   2230  OE1 GLU A 239      28.867  31.405  -2.450  1.00  0.00      RA0  O
ATOM   2231  OE2 GLU A 239      28.640  31.147  -4.576  1.00  0.00      RA0  O
ATOM   2232  C   GLU A 239      25.933  27.271  -2.514  1.00  0.00      RA0  C
ATOM   2233  O   GLU A 239      26.139  26.226  -3.112  1.00  0.00      RA0  O
ATOM   2234  N   MSE A 240      25.119  27.368  -1.464  1.00  0.00      RA0  N
ATOM   2235  H   MSE A 240      24.981  28.231  -0.979  1.00  0.00      RA0  H
ATOM   2236  CA  MSE A 240      24.269  26.270  -1.053  1.00  0.00      RA0  C
ATOM   2237  CB  MSE A 240      25.052  25.205  -0.280  1.00  0.00      RA0  C
ATOM   2238  CG  MSE A 240      25.625  25.672   1.061  1.00  0.00      RA0  C
ATOM   2239  SE  MSE A 240      26.937  26.896   0.932  1.00  0.00      RA0  S
ATOM   2240  CE  MSE A 240      27.379  26.947   2.675  1.00  0.00      RA0  C
ATOM   2241  C   MSE A 240      23.074  26.743  -0.209  1.00  0.00      RA0  C
ATOM   2242  O   MSE A 240      23.028  27.868   0.285  1.00  0.00      RA0  O
ATOM   2243  N   ASP A 241      22.115  25.848  -0.068  1.00  0.00      RA0  N
ATOM   2244  H   ASP A 241      22.065  24.962  -0.535  1.00  0.00      RA0  H
ATOM   2245  CA  ASP A 241      20.985  26.060   0.851  1.00  0.00      RA0  C
ATOM   2246  CB  ASP A 241      19.942  26.957   0.200  1.00  0.00      RA0  C
ATOM   2247  CG  ASP A 241      19.078  26.093  -0.714  1.00  0.00      RA0  C
ATOM   2248  OD1 ASP A 241      19.613  25.446  -1.611  1.00  0.00      RA0  O
ATOM   2249  OD2 ASP A 241      17.879  25.967  -0.456  1.00  0.00      RA0  O
ATOM   2250  C   ASP A 241      20.379  24.703   1.105  1.00  0.00      RA0  C
ATOM   2251  O   ASP A 241      20.979  23.675   0.726  1.00  0.00      RA0  O
ATOM   2252  N   GLU A 242      19.212  24.647   1.743  1.00  0.00      RA0  N
ATOM   2253  H   GLU A 242      18.644  25.469   1.784  1.00  0.00      RA0  H
ATOM   2254  CA  GLU A 242      18.651  23.352   2.133  1.00  0.00      RA0  C
ATOM   2255  CB  GLU A 242      17.367  23.586   2.928  1.00  0.00      RA0  C
ATOM   2256  CG  GLU A 242      17.469  24.576   4.087  1.00  0.00      RA0  C
ATOM   2257  CD  GLU A 242      17.933  23.867   5.336  1.00  0.00      RA0  C
ATOM   2258  OE1 GLU A 242      18.238  22.681   5.271  1.00  0.00      RA0  O
ATOM   2259  OE2 GLU A 242      17.965  24.498   6.386  1.00  0.00      RA0  O
ATOM   2260  C   GLU A 242      18.278  22.431   0.982  1.00  0.00      RA0  C
ATOM   2261  O   GLU A 242      18.046  21.243   1.204  1.00  0.00      RA0  O
ATOM   2262  N   THR A 243      18.251  22.974  -0.234  1.00  0.00      RA0  N
ATOM   2263  H   THR A 243      18.483  23.940  -0.379  1.00  0.00      RA0  H
ATOM   2264  CA  THR A 243      17.926  22.200  -1.441  1.00  0.00      RA0  C
ATOM   2265  CB  THR A 243      16.906  22.984  -2.284  1.00  0.00      RA0  C
ATOM   2266  OG1 THR A 243      17.401  24.240  -2.764  1.00  0.00      RA0  O
ATOM   2267  HG1 THR A 243      17.768  24.745  -2.031  1.00  0.00      RA0  H
ATOM   2268  CG2 THR A 243      15.623  23.200  -1.480  1.00  0.00      RA0  C
ATOM   2269  C   THR A 243      19.141  21.692  -2.195  1.00  0.00      RA0  C
ATOM   2270  O   THR A 243      18.994  20.964  -3.182  1.00  0.00      RA0  O
ATOM   2271  N   ILE A 244      20.331  22.094  -1.749  1.00  0.00      RA0  N
ATOM   2272  H   ILE A 244      20.399  22.643  -0.913  1.00  0.00      RA0  H
ATOM   2273  CA  ILE A 244      21.581  21.781  -2.428  1.00  0.00      RA0  C
ATOM   2274  CB  ILE A 244      22.321  23.072  -2.807  1.00  0.00      RA0  C
ATOM   2275  CG2 ILE A 244      23.720  22.810  -3.370  1.00  0.00      RA0  C
ATOM   2276  CG1 ILE A 244      21.477  23.865  -3.802  1.00  0.00      RA0  C
ATOM   2277  CD1 ILE A 244      21.112  23.021  -5.024  1.00  0.00      RA0  C
ATOM   2278  C   ILE A 244      22.465  20.857  -1.601  1.00  0.00      RA0  C
ATOM   2279  O   ILE A 244      22.743  21.144  -0.436  1.00  0.00      RA0  O
ATOM   2280  N   SER A 245      22.978  19.801  -2.244  1.00  0.00      RA0  N
ATOM   2281  H   SER A 245      22.800  19.696  -3.219  1.00  0.00      RA0  H
ATOM   2282  CA  SER A 245      23.866  18.868  -1.601  1.00  0.00      RA0  C
ATOM   2283  CB  SER A 245      23.975  17.657  -2.533  1.00  0.00      RA0  C
ATOM   2284  OG  SER A 245      24.957  16.725  -2.065  1.00  0.00      RA0  O
ATOM   2285  HG  SER A 245      24.448  15.992  -1.715  1.00  0.00      RA0  H
ATOM   2286  C   SER A 245      25.237  19.526  -1.367  1.00  0.00      RA0  C
ATOM   2287  O   SER A 245      25.682  20.283  -2.225  1.00  0.00      RA0  O
ATOM   2288  N   PRO A 246      25.924  19.234  -0.270  1.00  0.00      RA0  N
ATOM   2289  CD  PRO A 246      25.503  18.382   0.832  1.00  0.00      RA0  C
ATOM   2290  CA  PRO A 246      27.298  19.749  -0.108  1.00  0.00      RA0  C
ATOM   2291  CB  PRO A 246      27.703  19.196   1.264  1.00  0.00      RA0  C
ATOM   2292  CG  PRO A 246      26.812  17.980   1.496  1.00  0.00      RA0  C
ATOM   2293  C   PRO A 246      28.197  19.301  -1.264  1.00  0.00      RA0  C
ATOM   2294  O   PRO A 246      29.143  20.032  -1.632  1.00  0.00      RA0  O
ATOM   2295  N   LEU A 247      27.880  18.149  -1.874  1.00  0.00      RA0  N
ATOM   2296  H   LEU A 247      27.051  17.648  -1.613  1.00  0.00      RA0  H
ATOM   2297  CA  LEU A 247      28.665  17.623  -2.980  1.00  0.00      RA0  C
ATOM   2298  CB  LEU A 247      28.188  16.221  -3.358  1.00  0.00      RA0  C
ATOM   2299  CG  LEU A 247      28.183  15.235  -2.188  1.00  0.00      RA0  C
ATOM   2300  CD1 LEU A 247      27.607  13.883  -2.606  1.00  0.00      RA0  C
ATOM   2301  CD2 LEU A 247      29.558  15.089  -1.538  1.00  0.00      RA0  C
ATOM   2302  C   LEU A 247      28.625  18.535  -4.204  1.00  0.00      RA0  C
ATOM   2303  O   LEU A 247      29.546  18.526  -5.009  1.00  0.00      RA0  O
ATOM   2304  N   ALA A 248      27.568  19.327  -4.321  1.00  0.00      RA0  N
ATOM   2305  H   ALA A 248      26.884  19.362  -3.592  1.00  0.00      RA0  H
ATOM   2306  CA  ALA A 248      27.369  20.270  -5.437  1.00  0.00      RA0  C
ATOM   2307  CB  ALA A 248      25.897  20.290  -5.856  1.00  0.00      RA0  C
ATOM   2308  C   ALA A 248      27.794  21.707  -5.074  1.00  0.00      RA0  C
ATOM   2309  O   ALA A 248      27.575  22.639  -5.859  1.00  0.00      RA0  O
ATOM   2310  N   ALA A 249      28.371  21.860  -3.885  1.00  0.00      RA0  N
ATOM   2311  H   ALA A 249      28.527  21.072  -3.289  1.00  0.00      RA0  H
ATOM   2312  CA  ALA A 249      28.788  23.152  -3.359  1.00  0.00      RA0  C
ATOM   2313  CB  ALA A 249      27.959  23.517  -2.129  1.00  0.00      RA0  C
ATOM   2314  C   ALA A 249      30.270  23.147  -2.963  1.00  0.00      RA0  C
ATOM   2315  O   ALA A 249      30.702  23.907  -2.115  1.00  0.00      RA0  O
ATOM   2316  N   ASN A 250      31.036  22.280  -3.607  1.00  0.00      RA0  N
ATOM   2317  H   ASN A 250      30.617  21.700  -4.303  1.00  0.00      RA0  H
ATOM   2318  CA  ASN A 250      32.482  22.179  -3.337  1.00  0.00      RA0  C
ATOM   2319  CB  ASN A 250      33.253  23.407  -3.836  1.00  0.00      RA0  C
ATOM   2320  CG  ASN A 250      34.744  23.175  -3.692  1.00  0.00      RA0  C
ATOM   2321  OD1 ASN A 250      35.254  22.089  -3.958  1.00  0.00      RA0  O
ATOM   2322  ND2 ASN A 250      35.413  24.266  -3.272  1.00  0.00      RA0  N
ATOM   2323 HD21 ASN A 250      34.921  25.114  -3.061  1.00  0.00      RA0  H
ATOM   2324 HD22 ASN A 250      36.403  24.281  -3.140  1.00  0.00      RA0  H
ATOM   2325  C   ASN A 250      32.761  21.910  -1.864  1.00  0.00      RA0  C
ATOM   2326  O   ASN A 250      33.743  22.427  -1.336  1.00  0.00      RA0  O
ATOM   2327  N   MSE A 251      31.903  21.100  -1.211  1.00  0.00      RA0  N
ATOM   2328  H   MSE A 251      31.083  20.756  -1.673  1.00  0.00      RA0  H
ATOM   2329  CA  MSE A 251      32.087  20.727   0.185  1.00  0.00      RA0  C
ATOM   2330  CB  MSE A 251      30.920  21.203   1.049  1.00  0.00      RA0  C
ATOM   2331  CG  MSE A 251      30.718  22.717   1.022  1.00  0.00      RA0  C
ATOM   2332  SE  MSE A 251      29.290  23.236   1.985  1.00  0.00      RA0  S
ATOM   2333  CE  MSE A 251      29.901  22.739   3.602  1.00  0.00      RA0  C
ATOM   2334  C   MSE A 251      32.289  19.230   0.356  1.00  0.00      RA0  C
ATOM   2335  O   MSE A 251      32.310  18.724   1.466  1.00  0.00      RA0  O
ATOM   2336  N   GLY A 252      32.527  18.521  -0.744  1.00  0.00      RA0  N
ATOM   2337  H   GLY A 252      32.519  18.972  -1.634  1.00  0.00      RA0  H
ATOM   2338  CA  GLY A 252      32.811  17.085  -0.658  1.00  0.00      RA0  C
ATOM   2339  C   GLY A 252      33.976  16.799   0.295  1.00  0.00      RA0  C
ATOM   2340  O   GLY A 252      33.971  15.798   1.058  1.00  0.00      RA0  O
ATOM   2341  N   TRP A 253      34.991  17.641   0.210  1.00  0.00      RA0  N
ATOM   2342  H   TRP A 253      34.925  18.405  -0.428  1.00  0.00      RA0  H
ATOM   2343  CA  TRP A 253      36.197  17.479   0.996  1.00  0.00      RA0  C
ATOM   2344  CB  TRP A 253      37.294  18.464   0.567  1.00  0.00      RA0  C
ATOM   2345  CG  TRP A 253      36.859  19.901   0.740  1.00  0.00      RA0  C
ATOM   2346  CD2 TRP A 253      37.258  20.835   1.765  1.00  0.00      RA0  C
ATOM   2347  CE2 TRP A 253      36.589  22.057   1.513  1.00  0.00      RA0  C
ATOM   2348  CE3 TRP A 253      38.108  20.729   2.859  1.00  0.00      RA0  C
ATOM   2349  CD1 TRP A 253      35.980  20.620  -0.080  1.00  0.00      RA0  C
ATOM   2350  NE1 TRP A 253      35.816  21.888   0.369  1.00  0.00      RA0  N
ATOM   2351  HE1 TRP A 253      35.239  22.563  -0.061  1.00  0.00      RA0  H
ATOM   2352  CZ2 TRP A 253      36.797  23.142   2.356  1.00  0.00      RA0  C
ATOM   2353  CZ3 TRP A 253      38.306  21.822   3.695  1.00  0.00      RA0  C
ATOM   2354  CH2 TRP A 253      37.651  23.022   3.447  1.00  0.00      RA0  C
ATOM   2355  C   TRP A 253      35.916  17.534   2.484  1.00  0.00      RA0  C
ATOM   2356  O   TRP A 253      36.757  17.128   3.276  1.00  0.00      RA0  O
ATOM   2357  N   THR A 254      34.758  18.071   2.869  1.00  0.00      RA0  N
ATOM   2358  H   THR A 254      34.045  18.291   2.209  1.00  0.00      RA0  H
ATOM   2359  CA  THR A 254      34.404  18.171   4.283  1.00  0.00      RA0  C
ATOM   2360  CB  THR A 254      33.796  19.537   4.641  1.00  0.00      RA0  C
ATOM   2361  OG1 THR A 254      32.688  19.884   3.808  1.00  0.00      RA0  O
ATOM   2362  HG1 THR A 254      32.912  19.653   2.918  1.00  0.00      RA0  H
ATOM   2363  CG2 THR A 254      34.858  20.628   4.589  1.00  0.00      RA0  C
ATOM   2364  C   THR A 254      33.587  16.989   4.797  1.00  0.00      RA0  C
ATOM   2365  O   THR A 254      33.267  16.939   5.988  1.00  0.00      RA0  O
ATOM   2366  N   ILE A 255      33.257  16.046   3.925  1.00  0.00      RA0  N
ATOM   2367  H   ILE A 255      33.649  16.014   3.004  1.00  0.00      RA0  H
ATOM   2368  CA  ILE A 255      32.444  14.906   4.342  1.00  0.00      RA0  C
ATOM   2369  CB  ILE A 255      31.504  14.424   3.244  1.00  0.00      RA0  C
ATOM   2370  CG2 ILE A 255      30.521  13.420   3.850  1.00  0.00      RA0  C
ATOM   2371  CG1 ILE A 255      30.800  15.591   2.544  1.00  0.00      RA0  C
ATOM   2372  CD1 ILE A 255      29.959  16.456   3.486  1.00  0.00      RA0  C
ATOM   2373  C   ILE A 255      33.352  13.791   4.823  1.00  0.00      RA0  C
ATOM   2374  O   ILE A 255      34.159  13.254   4.058  1.00  0.00      RA0  O
ATOM   2375  N   ALA A 256      33.192  13.431   6.087  1.00  0.00      RA0  N
ATOM   2376  H   ALA A 256      32.430  13.855   6.584  1.00  0.00      RA0  H
ATOM   2377  CA  ALA A 256      33.960  12.356   6.709  1.00  0.00      RA0  C
ATOM   2378  CB  ALA A 256      34.191  12.642   8.182  1.00  0.00      RA0  C
ATOM   2379  C   ALA A 256      33.215  11.032   6.566  1.00  0.00      RA0  C
ATOM   2380  O   ALA A 256      32.539  10.595   7.469  1.00  0.00      RA0  O
ATOM   2381  N   TRP A 257      33.338  10.385   5.405  1.00  0.00      RA0  N
ATOM   2382  H   TRP A 257      33.910  10.793   4.692  1.00  0.00      RA0  H
ATOM   2383  CA  TRP A 257      32.592   9.142   5.141  1.00  0.00      RA0  C
ATOM   2384  CB  TRP A 257      32.778   8.681   3.691  1.00  0.00      RA0  C
ATOM   2385  CG  TRP A 257      32.526   9.793   2.696  1.00  0.00      RA0  C
ATOM   2386  CD2 TRP A 257      31.278  10.185   2.084  1.00  0.00      RA0  C
ATOM   2387  CE2 TRP A 257      31.554  11.247   1.190  1.00  0.00      RA0  C
ATOM   2388  CE3 TRP A 257      29.973   9.731   2.223  1.00  0.00      RA0  C
ATOM   2389  CD1 TRP A 257      33.487  10.648   2.134  1.00  0.00      RA0  C
ATOM   2390  NE1 TRP A 257      32.919  11.506   1.248  1.00  0.00      RA0  N
ATOM   2391  HE1 TRP A 257      33.395  12.208   0.752  1.00  0.00      RA0  H
ATOM   2392  CZ2 TRP A 257      30.522  11.815   0.452  1.00  0.00      RA0  C
ATOM   2393  CZ3 TRP A 257      28.950  10.311   1.482  1.00  0.00      RA0  C
ATOM   2394  CH2 TRP A 257      29.222  11.348   0.599  1.00  0.00      RA0  C
ATOM   2395  C   TRP A 257      33.013   8.009   6.068  1.00  0.00      RA0  C
ATOM   2396  O   TRP A 257      32.180   7.220   6.548  1.00  0.00      RA0  O
ATOM   2397  N   GLU A 258      34.316   7.914   6.324  1.00  0.00      RA0  N
ATOM   2398  H   GLU A 258      34.955   8.616   6.026  1.00  0.00      RA0  H
ATOM   2399  CA  GLU A 258      34.824   6.879   7.215  1.00  0.00      RA0  C
ATOM   2400  CB  GLU A 258      36.087   6.247   6.636  1.00  0.00      RA0  C
ATOM   2401  CG  GLU A 258      35.677   5.420   5.419  1.00  0.00      RA0  C
ATOM   2402  CD  GLU A 258      34.516   4.538   5.834  1.00  0.00      RA0  C
ATOM   2403  OE1 GLU A 258      34.701   3.706   6.721  1.00  0.00      RA0  O
ATOM   2404  OE2 GLU A 258      33.422   4.704   5.295  1.00  0.00      RA0  O
ATOM   2405  C   GLU A 258      35.008   7.492   8.597  1.00  0.00      RA0  C
ATOM   2406  O   GLU A 258      35.400   8.650   8.685  1.00  0.00      RA0  O
ATOM   2407  N   PRO A 259      34.736   6.765   9.685  1.00  0.00      RA0  N
ATOM   2408  CD  PRO A 259      34.885   7.310  11.029  1.00  0.00      RA0  C
ATOM   2409  CA  PRO A 259      34.299   5.371   9.697  1.00  0.00      RA0  C
ATOM   2410  CB  PRO A 259      34.597   4.958  11.138  1.00  0.00      RA0  C
ATOM   2411  CG  PRO A 259      34.357   6.222  11.954  1.00  0.00      RA0  C
ATOM   2412  C   PRO A 259      32.834   5.247   9.296  1.00  0.00      RA0  C
ATOM   2413  O   PRO A 259      32.029   6.113   9.667  1.00  0.00      RA0  O
ATOM   2414  N   ALA A 260      32.529   4.188   8.555  1.00  0.00      RA0  N
ATOM   2415  H   ALA A 260      33.292   3.656   8.177  1.00  0.00      RA0  H
ATOM   2416  CA  ALA A 260      31.192   3.923   8.026  1.00  0.00      RA0  C
ATOM   2417  CB  ALA A 260      31.186   2.641   7.194  1.00  0.00      RA0  C
ATOM   2418  C   ALA A 260      30.138   3.805   9.102  1.00  0.00      RA0  C
ATOM   2419  O   ALA A 260      28.960   4.052   8.837  1.00  0.00      RA0  O
ATOM   2420  N   ASP A 261      30.539   3.435  10.314  1.00  0.00      RA0  N
ATOM   2421  H   ASP A 261      31.507   3.315  10.549  1.00  0.00      RA0  H
ATOM   2422  CA  ASP A 261      29.585   3.218  11.397  1.00  0.00      RA0  C
ATOM   2423  CB  ASP A 261      30.265   2.325  12.429  1.00  0.00      RA0  C
ATOM   2424  CG  ASP A 261      31.584   2.992  12.815  1.00  0.00      RA0  C
ATOM   2425  OD1 ASP A 261      32.595   2.661  12.201  1.00  0.00      RA0  O
ATOM   2426  OD2 ASP A 261      31.609   3.860  13.691  1.00  0.00      RA0  O
ATOM   2427  C   ASP A 261      29.212   4.466  12.159  1.00  0.00      RA0  C
ATOM   2428  O   ASP A 261      28.453   4.397  13.132  1.00  0.00      RA0  O
ATOM   2429  N   ARG A 262      29.736   5.609  11.747  1.00  0.00      RA0  N
ATOM   2430  H   ARG A 262      30.357   5.607  10.964  1.00  0.00      RA0  H
ATOM   2431  CA  ARG A 262      29.318   6.867  12.343  1.00  0.00      RA0  C
ATOM   2432  CB  ARG A 262      30.381   7.957  12.221  1.00  0.00      RA0  C
ATOM   2433  CG  ARG A 262      29.817   9.279  12.756  1.00  0.00      RA0  C
ATOM   2434  CD  ARG A 262      30.706  10.498  12.533  1.00  0.00      RA0  C
ATOM   2435  NE  ARG A 262      30.955  10.756  11.117  1.00  0.00      RA0  N
ATOM   2436  HE  ARG A 262      31.498  10.066  10.627  1.00  0.00      RA0  H
ATOM   2437  CZ  ARG A 262      30.537  11.943  10.585  1.00  0.00      RA0  C
ATOM   2438  NH1 ARG A 262      29.767  12.777  11.327  1.00  0.00      RA0  N
ATOM   2439 HH11 ARG A 262      29.499  13.711  11.045  1.00  0.00      RA0  H
ATOM   2440 HH12 ARG A 262      29.387  12.501  12.223  1.00  0.00      RA0  H
ATOM   2441  NH2 ARG A 262      30.905  12.241   9.317  1.00  0.00      RA0  N
ATOM   2442 HH21 ARG A 262      30.659  13.109   8.866  1.00  0.00      RA0  H
ATOM   2443 HH22 ARG A 262      31.447  11.591   8.764  1.00  0.00      RA0  H
ATOM   2444  C   ARG A 262      28.042   7.389  11.657  1.00  0.00      RA0  C
ATOM   2445  O   ARG A 262      28.080   7.868  10.541  1.00  0.00      RA0  O
ATOM   2446  N   ASP A 263      26.942   7.332  12.388  1.00  0.00      RA0  N
ATOM   2447  H   ASP A 263      26.996   6.971  13.317  1.00  0.00      RA0  H
ATOM   2448  CA  ASP A 263      25.668   7.872  11.955  1.00  0.00      RA0  C
ATOM   2449  CB  ASP A 263      24.503   7.288  12.750  1.00  0.00      RA0  C
ATOM   2450  CG  ASP A 263      23.222   7.880  12.205  1.00  0.00      RA0  C
ATOM   2451  OD1 ASP A 263      23.150   8.106  10.999  1.00  0.00      RA0  O
ATOM   2452  OD2 ASP A 263      22.304   8.122  12.984  1.00  0.00      RA0  O
ATOM   2453  C   ASP A 263      25.683   9.379  12.085  1.00  0.00      RA0  C
ATOM   2454  O   ASP A 263      26.083   9.924  13.117  1.00  0.00      RA0  O
ATOM   2455  N   PHE A 264      25.256  10.062  11.034  1.00  0.00      RA0  N
ATOM   2456  H   PHE A 264      24.735   9.567  10.332  1.00  0.00      RA0  H
ATOM   2457  CA  PHE A 264      25.059  11.496  11.096  1.00  0.00      RA0  C
ATOM   2458  CB  PHE A 264      26.328  12.287  10.744  1.00  0.00      RA0  C
ATOM   2459  CG  PHE A 264      26.776  12.109   9.311  1.00  0.00      RA0  C
ATOM   2460  CD1 PHE A 264      26.298  12.957   8.319  1.00  0.00      RA0  C
ATOM   2461  CD2 PHE A 264      27.701  11.122   8.990  1.00  0.00      RA0  C
ATOM   2462  CE1 PHE A 264      26.776  12.848   7.018  1.00  0.00      RA0  C
ATOM   2463  CE2 PHE A 264      28.186  11.019   7.691  1.00  0.00      RA0  C
ATOM   2464  CZ  PHE A 264      27.738  11.895   6.709  1.00  0.00      RA0  C
ATOM   2465  C   PHE A 264      23.870  11.875  10.224  1.00  0.00      RA0  C
ATOM   2466  O   PHE A 264      23.512  11.145   9.305  1.00  0.00      RA0  O
ATOM   2467  N   ILE A 265      23.266  13.012  10.523  1.00  0.00      RA0  N
ATOM   2468  H   ILE A 265      23.692  13.594  11.219  1.00  0.00      RA0  H
ATOM   2469  CA  ILE A 265      22.069  13.439   9.815  1.00  0.00      RA0  C
ATOM   2470  CB  ILE A 265      21.448  14.658  10.503  1.00  0.00      RA0  C
ATOM   2471  CG2 ILE A 265      20.094  15.011   9.885  1.00  0.00      RA0  C
ATOM   2472  CG1 ILE A 265      21.357  14.468  12.014  1.00  0.00      RA0  C
ATOM   2473  CD1 ILE A 265      20.971  15.757  12.736  1.00  0.00      RA0  C
ATOM   2474  C   ILE A 265      22.411  13.803   8.383  1.00  0.00      RA0  C
ATOM   2475  O   ILE A 265      23.336  14.573   8.142  1.00  0.00      RA0  O
ATOM   2476  N   GLY A 266      21.694  13.189   7.447  1.00  0.00      RA0  N
ATOM   2477  H   GLY A 266      21.035  12.480   7.702  1.00  0.00      RA0  H
ATOM   2478  CA  GLY A 266      21.956  13.377   6.009  1.00  0.00      RA0  C
ATOM   2479  C   GLY A 266      22.772  12.263   5.385  1.00  0.00      RA0  C
ATOM   2480  O   GLY A 266      22.902  12.218   4.166  1.00  0.00      RA0  O
ATOM   2481  N   ARG A 267      23.273  11.338   6.203  1.00  0.00      RA0  N
ATOM   2482  H   ARG A 267      23.030  11.331   7.175  1.00  0.00      RA0  H
ATOM   2483  CA  ARG A 267      24.264  10.372   5.743  1.00  0.00      RA0  C
ATOM   2484  CB  ARG A 267      24.818   9.443   6.837  1.00  0.00      RA0  C
ATOM   2485  CG  ARG A 267      25.921   8.589   6.192  1.00  0.00      RA0  C
ATOM   2486  CD  ARG A 267      26.713   7.583   7.034  1.00  0.00      RA0  C
ATOM   2487  NE  ARG A 267      27.633   6.886   6.132  1.00  0.00      RA0  N
ATOM   2488  HE  ARG A 267      27.239   6.577   5.252  1.00  0.00      RA0  H
ATOM   2489  CZ  ARG A 267      28.964   6.713   6.393  1.00  0.00      RA0  C
ATOM   2490  NH1 ARG A 267      29.467   7.005   7.616  1.00  0.00      RA0  N
ATOM   2491 HH11 ARG A 267      30.459   6.941   7.797  1.00  0.00      RA0  H
ATOM   2492 HH12 ARG A 267      28.876   7.276   8.386  1.00  0.00      RA0  H
ATOM   2493  NH2 ARG A 267      29.761   6.259   5.400  1.00  0.00      RA0  N
ATOM   2494 HH21 ARG A 267      30.748   6.084   5.528  1.00  0.00      RA0  H
ATOM   2495 HH22 ARG A 267      29.372   6.094   4.476  1.00  0.00      RA0  H
ATOM   2496  C   ARG A 267      23.779   9.532   4.586  1.00  0.00      RA0  C
ATOM   2497  O   ARG A 267      24.436   9.471   3.571  1.00  0.00      RA0  O
ATOM   2498  N   GLU A 268      22.630   8.882   4.712  1.00  0.00      RA0  N
ATOM   2499  H   GLU A 268      21.999   9.178   5.432  1.00  0.00      RA0  H
ATOM   2500  CA  GLU A 268      22.198   7.978   3.636  1.00  0.00      RA0  C
ATOM   2501  CB  GLU A 268      21.051   7.064   4.101  1.00  0.00      RA0  C
ATOM   2502  CG  GLU A 268      20.179   7.586   5.255  1.00  0.00      RA0  C
ATOM   2503  CD  GLU A 268      19.656   8.967   4.924  1.00  0.00      RA0  C
ATOM   2504  OE1 GLU A 268      18.830   9.078   4.026  1.00  0.00      RA0  O
ATOM   2505  OE2 GLU A 268      20.130   9.938   5.515  1.00  0.00      RA0  O
ATOM   2506  C   GLU A 268      21.822   8.751   2.370  1.00  0.00      RA0  C
ATOM   2507  O   GLU A 268      22.071   8.283   1.265  1.00  0.00      RA0  O
ATOM   2508  N   ALA A 269      21.224   9.927   2.516  1.00  0.00      RA0  N
ATOM   2509  H   ALA A 269      20.860  10.171   3.422  1.00  0.00      RA0  H
ATOM   2510  CA  ALA A 269      20.878  10.736   1.313  1.00  0.00      RA0  C
ATOM   2511  CB  ALA A 269      20.114  11.984   1.727  1.00  0.00      RA0  C
ATOM   2512  C   ALA A 269      22.157  11.136   0.573  1.00  0.00      RA0  C
ATOM   2513  O   ALA A 269      22.237  11.113  -0.660  1.00  0.00      RA0  O
ATOM   2514  N   LEU A 270      23.169  11.466   1.347  1.00  0.00      RA0  N
ATOM   2515  H   LEU A 270      23.041  11.438   2.342  1.00  0.00      RA0  H
ATOM   2516  CA  LEU A 270      24.458  11.851   0.806  1.00  0.00      RA0  C
ATOM   2517  CB  LEU A 270      25.341  12.375   1.930  1.00  0.00      RA0  C
ATOM   2518  CG  LEU A 270      26.296  13.440   1.421  1.00  0.00      RA0  C
ATOM   2519  CD1 LEU A 270      25.543  14.513   0.640  1.00  0.00      RA0  C
ATOM   2520  CD2 LEU A 270      27.114  14.037   2.559  1.00  0.00      RA0  C
ATOM   2521  C   LEU A 270      25.115  10.691   0.071  1.00  0.00      RA0  C
ATOM   2522  O   LEU A 270      25.678  10.870  -1.011  1.00  0.00      RA0  O
ATOM   2523  N   GLU A 271      25.041   9.490   0.650  1.00  0.00      RA0  N
ATOM   2524  H   GLU A 271      24.573   9.400   1.534  1.00  0.00      RA0  H
ATOM   2525  CA  GLU A 271      25.599   8.306   0.008  1.00  0.00      RA0  C
ATOM   2526  CB  GLU A 271      25.781   7.145   1.000  1.00  0.00      RA0  C
ATOM   2527  CG  GLU A 271      26.637   7.671   2.172  1.00  0.00      RA0  C
ATOM   2528  CD  GLU A 271      27.501   6.612   2.849  1.00  0.00      RA0  C
ATOM   2529  OE1 GLU A 271      26.970   5.713   3.485  1.00  0.00      RA0  O
ATOM   2530  OE2 GLU A 271      28.726   6.715   2.791  1.00  0.00      RA0  O
ATOM   2531  C   GLU A 271      24.949   8.043  -1.335  1.00  0.00      RA0  C
ATOM   2532  O   GLU A 271      25.613   7.631  -2.296  1.00  0.00      RA0  O
ATOM   2533  N   VAL A 272      23.629   8.230  -1.400  1.00  0.00      RA0  N
ATOM   2534  H   VAL A 272      23.133   8.508  -0.573  1.00  0.00      RA0  H
ATOM   2535  CA  VAL A 272      22.913   8.064  -2.654  1.00  0.00      RA0  C
ATOM   2536  CB  VAL A 272      21.402   8.123  -2.416  1.00  0.00      RA0  C
ATOM   2537  CG1 VAL A 272      20.619   8.114  -3.730  1.00  0.00      RA0  C
ATOM   2538  CG2 VAL A 272      20.966   6.988  -1.490  1.00  0.00      RA0  C
ATOM   2539  C   VAL A 272      23.351   9.134  -3.669  1.00  0.00      RA0  C
ATOM   2540  O   VAL A 272      23.580   8.838  -4.844  1.00  0.00      RA0  O
ATOM   2541  N   GLN A 273      23.486  10.370  -3.202  1.00  0.00      RA0  N
ATOM   2542  H   GLN A 273      23.307  10.541  -2.231  1.00  0.00      RA0  H
ATOM   2543  CA  GLN A 273      23.943  11.461  -4.065  1.00  0.00      RA0  C
ATOM   2544  CB  GLN A 273      23.835  12.775  -3.296  1.00  0.00      RA0  C
ATOM   2545  CG  GLN A 273      22.355  13.077  -3.038  1.00  0.00      RA0  C
ATOM   2546  CD  GLN A 273      22.205  14.028  -1.870  1.00  0.00      RA0  C
ATOM   2547  OE1 GLN A 273      23.106  14.794  -1.548  1.00  0.00      RA0  O
ATOM   2548  NE2 GLN A 273      21.006  13.947  -1.263  1.00  0.00      RA0  N
ATOM   2549 HE21 GLN A 273      20.352  13.245  -1.546  1.00  0.00      RA0  H
ATOM   2550 HE22 GLN A 273      20.697  14.540  -0.512  1.00  0.00      RA0  H
ATOM   2551  C   GLN A 273      25.334  11.173  -4.634  1.00  0.00      RA0  C
ATOM   2552  O   GLN A 273      25.568  11.387  -5.817  1.00  0.00      RA0  O
ATOM   2553  N   ARG A 274      26.231  10.646  -3.796  1.00  0.00      RA0  N
ATOM   2554  H   ARG A 274      25.968  10.467  -2.848  1.00  0.00      RA0  H
ATOM   2555  CA  ARG A 274      27.565  10.283  -4.262  1.00  0.00      RA0  C
ATOM   2556  CB  ARG A 274      28.360   9.828  -3.038  1.00  0.00      RA0  C
ATOM   2557  CG  ARG A 274      29.789   9.368  -3.323  1.00  0.00      RA0  C
ATOM   2558  CD  ARG A 274      30.287   8.419  -2.231  1.00  0.00      RA0  C
ATOM   2559  NE  ARG A 274      29.431   7.236  -2.186  1.00  0.00      RA0  N
ATOM   2560  HE  ARG A 274      29.129   6.813  -3.055  1.00  0.00      RA0  H
ATOM   2561  CZ  ARG A 274      29.027   6.675  -1.013  1.00  0.00      RA0  C
ATOM   2562  NH1 ARG A 274      29.448   7.194   0.161  1.00  0.00      RA0  N
ATOM   2563 HH11 ARG A 274      29.144   6.829   1.057  1.00  0.00      RA0  H
ATOM   2564 HH12 ARG A 274      30.072   7.974   0.210  1.00  0.00      RA0  H
ATOM   2565  NH2 ARG A 274      28.206   5.612  -1.056  1.00  0.00      RA0  N
ATOM   2566 HH21 ARG A 274      27.866   5.132  -0.247  1.00  0.00      RA0  H
ATOM   2567 HH22 ARG A 274      27.873   5.246  -1.950  1.00  0.00      RA0  H
ATOM   2568  C   ARG A 274      27.530   9.170  -5.311  1.00  0.00      RA0  C
ATOM   2569  O   ARG A 274      28.216   9.245  -6.333  1.00  0.00      RA0  O
ATOM   2570  N   GLU A 275      26.704   8.163  -5.069  1.00  0.00      RA0  N
ATOM   2571  H   GLU A 275      26.224   8.097  -4.192  1.00  0.00      RA0  H
ATOM   2572  CA  GLU A 275      26.486   7.079  -6.026  1.00  0.00      RA0  C
ATOM   2573  CB  GLU A 275      25.569   6.006  -5.438  1.00  0.00      RA0  C
ATOM   2574  CG  GLU A 275      26.270   4.673  -5.145  1.00  0.00      RA0  C
ATOM   2575  CD  GLU A 275      27.101   4.745  -3.873  1.00  0.00      RA0  C
ATOM   2576  OE1 GLU A 275      26.654   4.245  -2.845  1.00  0.00      RA0  O
ATOM   2577  OE2 GLU A 275      28.208   5.279  -3.883  1.00  0.00      RA0  O
ATOM   2578  C   GLU A 275      25.951   7.572  -7.361  1.00  0.00      RA0  C
ATOM   2579  O   GLU A 275      26.364   7.113  -8.426  1.00  0.00      RA0  O
ATOM   2580  N   HIS A 276      24.971   8.463  -7.308  1.00  0.00      RA0  N
ATOM   2581  H   HIS A 276      24.708   8.839  -6.419  1.00  0.00      RA0  H
ATOM   2582  CA  HIS A 276      24.309   8.917  -8.514  1.00  0.00      RA0  C
ATOM   2583  CB  HIS A 276      22.924   9.483  -8.194  1.00  0.00      RA0  C
ATOM   2584  CG  HIS A 276      21.903   8.384  -8.004  1.00  0.00      RA0  C
ATOM   2585  ND1 HIS A 276      20.667   8.437  -8.536  1.00  0.00      RA0  N
ATOM   2586  HD1 HIS A 276      20.312   9.162  -9.093  1.00  0.00      RA0  H
ATOM   2587  CD2 HIS A 276      22.027   7.191  -7.283  1.00  0.00      RA0  C
ATOM   2588  NE2 HIS A 276      20.848   6.527  -7.388  1.00  0.00      RA0  N
ATOM   2589  CE1 HIS A 276      20.012   7.293  -8.159  1.00  0.00      RA0  C
ATOM   2590  C   HIS A 276      25.104   9.966  -9.265  1.00  0.00      RA0  C
ATOM   2591  O   HIS A 276      24.933  10.098 -10.475  1.00  0.00      RA0  O
ATOM   2592  N   GLY A 277      25.919  10.718  -8.523  1.00  0.00      RA0  N
ATOM   2593  H   GLY A 277      25.926  10.597  -7.531  1.00  0.00      RA0  H
ATOM   2594  CA  GLY A 277      26.588  11.904  -9.048  1.00  0.00      RA0  C
ATOM   2595  C   GLY A 277      25.760  13.145  -8.814  1.00  0.00      RA0  C
ATOM   2596  O   GLY A 277      24.514  13.078  -8.742  1.00  0.00      RA0  O
ATOM   2597  N   THR A 278      26.440  14.288  -8.703  1.00  0.00      RA0  N
ATOM   2598  H   THR A 278      27.435  14.324  -8.743  1.00  0.00      RA0  H
ATOM   2599  CA  THR A 278      25.757  15.568  -8.526  1.00  0.00      RA0  C
ATOM   2600  CB  THR A 278      26.008  15.882  -7.062  1.00  0.00      RA0  C
ATOM   2601  OG1 THR A 278      27.182  15.157  -6.661  1.00  0.00      RA0  O
ATOM   2602  HG1 THR A 278      27.917  15.651  -7.008  1.00  0.00      RA0  H
ATOM   2603  CG2 THR A 278      24.826  15.504  -6.167  1.00  0.00      RA0  C
ATOM   2604  C   THR A 278      26.320  16.617  -9.470  1.00  0.00      RA0  C
ATOM   2605  O   THR A 278      27.309  16.391 -10.188  1.00  0.00      RA0  O
ATOM   2606  N   GLU A 279      25.679  17.769  -9.444  1.00  0.00      RA0  N
ATOM   2607  H   GLU A 279      24.894  17.881  -8.838  1.00  0.00      RA0  H
ATOM   2608  CA  GLU A 279      26.239  18.968 -10.038  1.00  0.00      RA0  C
ATOM   2609  CB  GLU A 279      25.334  20.180  -9.851  1.00  0.00      RA0  C
ATOM   2610  CG  GLU A 279      23.878  20.086 -10.280  1.00  0.00      RA0  C
ATOM   2611  CD  GLU A 279      23.205  21.328  -9.731  1.00  0.00      RA0  C
ATOM   2612  OE1 GLU A 279      22.406  21.221  -8.808  1.00  0.00      RA0  O
ATOM   2613  OE2 GLU A 279      23.511  22.427 -10.181  1.00  0.00      RA0  O
ATOM   2614  C   GLU A 279      27.507  19.356  -9.262  1.00  0.00      RA0  C
ATOM   2615  O   GLU A 279      27.809  18.772  -8.218  1.00  0.00      RA0  O
ATOM   2616  N   LYS A 280      28.275  20.295  -9.804  1.00  0.00      RA0  N
ATOM   2617  H   LYS A 280      28.006  20.777 -10.642  1.00  0.00      RA0  H
ATOM   2618  CA  LYS A 280      29.527  20.680  -9.184  1.00  0.00      RA0  C
ATOM   2619  CB  LYS A 280      30.719  19.958  -9.804  1.00  0.00      RA0  C
ATOM   2620  CG  LYS A 280      30.934  20.240 -11.288  1.00  0.00      RA0  C
ATOM   2621  CD  LYS A 280      32.090  19.382 -11.791  1.00  0.00      RA0  C
ATOM   2622  CE  LYS A 280      32.357  19.473 -13.291  1.00  0.00      RA0  C
ATOM   2623  NZ  LYS A 280      33.158  18.304 -13.681  1.00  0.00      RA0  N
ATOM   2624  HZ1 LYS A 280      33.312  18.246 -14.703  1.00  0.00      RA0  H
ATOM   2625  HZ2 LYS A 280      34.039  18.219 -13.146  1.00  0.00      RA0  H
ATOM   2626  HZ3 LYS A 280      32.595  17.453 -13.453  1.00  0.00      RA0  H
ATOM   2627  C   LYS A 280      29.683  22.178  -9.211  1.00  0.00      RA0  C
ATOM   2628  O   LYS A 280      29.246  22.849 -10.129  1.00  0.00      RA0  O
ATOM   2629  N   LEU A 281      30.353  22.677  -8.200  1.00  0.00      RA0  N
ATOM   2630  H   LEU A 281      30.804  22.060  -7.559  1.00  0.00      RA0  H
ATOM   2631  CA  LEU A 281      30.658  24.089  -8.112  1.00  0.00      RA0  C
ATOM   2632  CB  LEU A 281      30.672  24.521  -6.647  1.00  0.00      RA0  C
ATOM   2633  CG  LEU A 281      30.778  26.031  -6.434  1.00  0.00      RA0  C
ATOM   2634  CD1 LEU A 281      29.487  26.750  -6.820  1.00  0.00      RA0  C
ATOM   2635  CD2 LEU A 281      31.192  26.370  -5.004  1.00  0.00      RA0  C
ATOM   2636  C   LEU A 281      32.011  24.336  -8.760  1.00  0.00      RA0  C
ATOM   2637  O   LEU A 281      33.034  23.759  -8.374  1.00  0.00      RA0  O
ATOM   2638  N   VAL A 282      32.001  25.160  -9.805  1.00  0.00      RA0  N
ATOM   2639  H   VAL A 282      31.163  25.645 -10.041  1.00  0.00      RA0  H
ATOM   2640  CA  VAL A 282      33.204  25.528 -10.522  1.00  0.00      RA0  C
ATOM   2641  CB  VAL A 282      33.129  25.105 -11.991  1.00  0.00      RA0  C
ATOM   2642  CG1 VAL A 282      33.015  23.587 -12.127  1.00  0.00      RA0  C
ATOM   2643  CG2 VAL A 282      32.013  25.855 -12.721  1.00  0.00      RA0  C
ATOM   2644  C   VAL A 282      33.445  27.044 -10.439  1.00  0.00      RA0  C
ATOM   2645  O   VAL A 282      32.574  27.810 -10.004  1.00  0.00      RA0  O
ATOM   2646  N   GLY A 283      34.626  27.468 -10.858  1.00  0.00      RA0  N
ATOM   2647  H   GLY A 283      35.244  26.817 -11.300  1.00  0.00      RA0  H
ATOM   2648  CA  GLY A 283      34.939  28.875 -11.012  1.00  0.00      RA0  C
ATOM   2649  C   GLY A 283      34.754  29.281 -12.453  1.00  0.00      RA0  C
ATOM   2650  O   GLY A 283      34.875  28.456 -13.373  1.00  0.00      RA0  O
ATOM   2651  N   LEU A 284      34.425  30.550 -12.656  1.00  0.00      RA0  N
ATOM   2652  H   LEU A 284      34.307  31.168 -11.876  1.00  0.00      RA0  H
ATOM   2653  CA  LEU A 284      34.368  31.156 -13.992  1.00  0.00      RA0  C
ATOM   2654  CB  LEU A 284      32.943  31.551 -14.376  1.00  0.00      RA0  C
ATOM   2655  CG  LEU A 284      31.933  30.409 -14.453  1.00  0.00      RA0  C
ATOM   2656  CD1 LEU A 284      30.537  30.950 -14.754  1.00  0.00      RA0  C
ATOM   2657  CD2 LEU A 284      32.345  29.328 -15.451  1.00  0.00      RA0  C
ATOM   2658  C   LEU A 284      35.194  32.425 -13.939  1.00  0.00      RA0  C
ATOM   2659  O   LEU A 284      35.170  33.133 -12.939  1.00  0.00      RA0  O
ATOM   2660  N   VAL A 285      35.932  32.657 -15.018  1.00  0.00      RA0  N
ATOM   2661  H   VAL A 285      35.893  32.011 -15.783  1.00  0.00      RA0  H
ATOM   2662  CA  VAL A 285      36.717  33.865 -15.231  1.00  0.00      RA0  C
ATOM   2663  CB  VAL A 285      38.199  33.477 -15.267  1.00  0.00      RA0  C
ATOM   2664  CG1 VAL A 285      39.081  34.587 -15.840  1.00  0.00      RA0  C
ATOM   2665  CG2 VAL A 285      38.668  33.002 -13.890  1.00  0.00      RA0  C
ATOM   2666  C   VAL A 285      36.307  34.525 -16.554  1.00  0.00      RA0  C
ATOM   2667  O   VAL A 285      36.271  33.894 -17.616  1.00  0.00      RA0  O
ATOM   2668  N   MSE A 286      36.020  35.818 -16.490  1.00  0.00      RA0  N
ATOM   2669  H   MSE A 286      36.107  36.320 -15.624  1.00  0.00      RA0  H
ATOM   2670  CA  MSE A 286      35.698  36.579 -17.670  1.00  0.00      RA0  C
ATOM   2671  CB  MSE A 286      34.251  37.046 -17.597  1.00  0.00      RA0  C
ATOM   2672  CG  MSE A 286      33.772  37.704 -18.887  1.00  0.00      RA0  C
ATOM   2673  SE  MSE A 286      32.047  38.185 -18.748  1.00  0.00      RA0  S
ATOM   2674  CE  MSE A 286      32.268  39.460 -17.507  1.00  0.00      RA0  C
ATOM   2675  C   MSE A 286      36.644  37.771 -17.754  1.00  0.00      RA0  C
ATOM   2676  O   MSE A 286      36.491  38.724 -17.011  1.00  0.00      RA0  O
ATOM   2677  N   THR A 287      37.660  37.670 -18.609  1.00  0.00      RA0  N
ATOM   2678  H   THR A 287      37.818  36.832 -19.129  1.00  0.00      RA0  H
ATOM   2679  CA  THR A 287      38.602  38.789 -18.835  1.00  0.00      RA0  C
ATOM   2680  CB  THR A 287      39.807  38.099 -19.430  1.00  0.00      RA0  C
ATOM   2681  OG1 THR A 287      39.693  36.704 -19.099  1.00  0.00      RA0  O
ATOM   2682  HG1 THR A 287      40.532  36.313 -19.308  1.00  0.00      RA0  H
ATOM   2683  CG2 THR A 287      41.128  38.687 -18.929  1.00  0.00      RA0  C
ATOM   2684  C   THR A 287      38.007  39.900 -19.698  1.00  0.00      RA0  C
ATOM   2685  O   THR A 287      38.496  41.041 -19.694  1.00  0.00      RA0  O
ATOM   2686  N   GLU A 288      36.976  39.563 -20.459  1.00  0.00      RA0  N
ATOM   2687  H   GLU A 288      36.560  38.666 -20.344  1.00  0.00      RA0  H
ATOM   2688  CA  GLU A 288      36.258  40.542 -21.252  1.00  0.00      RA0  C
ATOM   2689  CB  GLU A 288      35.273  39.967 -22.297  1.00  0.00      RA0  C
ATOM   2690  CG  GLU A 288      34.951  40.989 -23.417  1.00  0.00      RA0  C
ATOM   2691  CD  GLU A 288      33.733  40.626 -24.255  1.00  0.00      RA0  C
ATOM   2692  OE1 GLU A 288      32.746  41.364 -24.247  1.00  0.00      RA0  O
ATOM   2693  OE2 GLU A 288      33.755  39.611 -24.938  1.00  0.00      RA0  O
ATOM   2694  C   GLU A 288      35.578  41.524 -20.326  1.00  0.00      RA0  C
ATOM   2695  O   GLU A 288      35.261  41.196 -19.186  1.00  0.00      RA0  O
ATOM   2696  N   LYS A 289      35.355  42.734 -20.814  1.00  0.00      RA0  N
ATOM   2697  H   LYS A 289      35.525  42.907 -21.782  1.00  0.00      RA0  H
ATOM   2698  CA  LYS A 289      34.808  43.781 -19.965  1.00  0.00      RA0  C
ATOM   2699  CB  LYS A 289      34.795  45.120 -20.689  1.00  0.00      RA0  C
ATOM   2700  CG  LYS A 289      36.132  45.827 -20.932  1.00  0.00      RA0  C
ATOM   2701  CD  LYS A 289      36.920  46.143 -19.656  1.00  0.00      RA0  C
ATOM   2702  CE  LYS A 289      37.734  47.437 -19.779  1.00  0.00      RA0  C
ATOM   2703  NZ  LYS A 289      36.887  48.613 -19.519  1.00  0.00      RA0  N
ATOM   2704  HZ1 LYS A 289      37.263  49.448 -20.010  1.00  0.00      RA0  H
ATOM   2705  HZ2 LYS A 289      35.905  48.466 -19.846  1.00  0.00      RA0  H
ATOM   2706  HZ3 LYS A 289      36.904  48.819 -18.493  1.00  0.00      RA0  H
ATOM   2707  C   LYS A 289      33.379  43.426 -19.595  1.00  0.00      RA0  C
ATOM   2708  O   LYS A 289      32.632  42.874 -20.400  1.00  0.00      RA0  O
ATOM   2709  N   GLY A 290      33.013  43.721 -18.356  1.00  0.00      RA0  N
ATOM   2710  H   GLY A 290      33.695  44.042 -17.700  1.00  0.00      RA0  H
ATOM   2711  CA  GLY A 290      31.687  43.389 -17.865  1.00  0.00      RA0  C
ATOM   2712  C   GLY A 290      31.833  42.752 -16.507  1.00  0.00      RA0  C
ATOM   2713  O   GLY A 290      32.950  42.444 -16.062  1.00  0.00      RA0  O
ATOM   2714  N   VAL A 291      30.708  42.562 -15.838  1.00  0.00      RA0  N
ATOM   2715  H   VAL A 291      29.830  42.820 -16.239  1.00  0.00      RA0  H
ATOM   2716  CA  VAL A 291      30.709  41.920 -14.517  1.00  0.00      RA0  C
ATOM   2717  CB  VAL A 291      30.293  42.882 -13.407  1.00  0.00      RA0  C
ATOM   2718  CG1 VAL A 291      31.494  43.316 -12.577  1.00  0.00      RA0  C
ATOM   2719  CG2 VAL A 291      29.395  44.009 -13.935  1.00  0.00      RA0  C
ATOM   2720  C   VAL A 291      29.698  40.769 -14.489  1.00  0.00      RA0  C
ATOM   2721  O   VAL A 291      28.548  40.905 -14.924  1.00  0.00      RA0  O
ATOM   2722  N   LEU A 292      30.166  39.625 -14.000  1.00  0.00      RA0  N
ATOM   2723  H   LEU A 292      31.076  39.674 -13.588  1.00  0.00      RA0  H
ATOM   2724  CA  LEU A 292      29.327  38.462 -13.794  1.00  0.00      RA0  C
ATOM   2725  CB  LEU A 292      30.201  37.227 -13.564  1.00  0.00      RA0  C
ATOM   2726  CG  LEU A 292      31.034  36.837 -14.786  1.00  0.00      RA0  C
ATOM   2727  CD1 LEU A 292      32.071  35.760 -14.460  1.00  0.00      RA0  C
ATOM   2728  CD2 LEU A 292      30.147  36.439 -15.964  1.00  0.00      RA0  C
ATOM   2729  C   LEU A 292      28.431  38.707 -12.569  1.00  0.00      RA0  C
ATOM   2730  O   LEU A 292      28.914  39.162 -11.524  1.00  0.00      RA0  O
ATOM   2731  N   ARG A 293      27.134  38.411 -12.709  1.00  0.00      RA0  N
ATOM   2732  H   ARG A 293      26.822  37.926 -13.522  1.00  0.00      RA0  H
ATOM   2733  CA  ARG A 293      26.157  38.651 -11.644  1.00  0.00      RA0  C
ATOM   2734  CB  ARG A 293      25.070  39.622 -12.072  1.00  0.00      RA0  C
ATOM   2735  CG  ARG A 293      25.669  40.942 -12.554  1.00  0.00      RA0  C
ATOM   2736  CD  ARG A 293      24.601  42.024 -12.502  1.00  0.00      RA0  C
ATOM   2737  NE  ARG A 293      24.640  42.931 -13.646  1.00  0.00      RA0  N
ATOM   2738  HE  ARG A 293      25.109  43.812 -13.533  1.00  0.00      RA0  H
ATOM   2739  CZ  ARG A 293      23.816  42.678 -14.681  1.00  0.00      RA0  C
ATOM   2740  NH1 ARG A 293      23.394  41.442 -14.910  1.00  0.00      RA0  N
ATOM   2741 HH11 ARG A 293      22.659  41.289 -15.585  1.00  0.00      RA0  H
ATOM   2742 HH12 ARG A 293      23.756  40.658 -14.414  1.00  0.00      RA0  H
ATOM   2743  NH2 ARG A 293      23.375  43.671 -15.436  1.00  0.00      RA0  N
ATOM   2744 HH21 ARG A 293      22.658  43.506 -16.130  1.00  0.00      RA0  H
ATOM   2745 HH22 ARG A 293      23.674  44.615 -15.273  1.00  0.00      RA0  H
ATOM   2746  C   ARG A 293      25.599  37.355 -11.079  1.00  0.00      RA0  C
ATOM   2747  O   ARG A 293      25.424  36.381 -11.806  1.00  0.00      RA0  O
ATOM   2748  N   ASN A 294      25.240  37.378  -9.799  1.00  0.00      RA0  N
ATOM   2749  H   ASN A 294      25.394  38.197  -9.249  1.00  0.00      RA0  H
ATOM   2750  CA  ASN A 294      24.497  36.266  -9.191  1.00  0.00      RA0  C
ATOM   2751  CB  ASN A 294      23.917  36.777  -7.884  1.00  0.00      RA0  C
ATOM   2752  CG  ASN A 294      24.570  36.097  -6.724  1.00  0.00      RA0  C
ATOM   2753  OD1 ASN A 294      25.729  36.364  -6.401  1.00  0.00      RA0  O
ATOM   2754  ND2 ASN A 294      23.763  35.218  -6.127  1.00  0.00      RA0  N
ATOM   2755 HD21 ASN A 294      22.833  35.042  -6.486  1.00  0.00      RA0  H
ATOM   2756 HD22 ASN A 294      24.036  34.602  -5.391  1.00  0.00      RA0  H
ATOM   2757  C   ASN A 294      23.291  35.885 -10.049  1.00  0.00      RA0  C
ATOM   2758  O   ASN A 294      22.611  36.762 -10.617  1.00  0.00      RA0  O
ATOM   2759  N   GLU A 295      23.046  34.590 -10.131  1.00  0.00      RA0  N
ATOM   2760  H   GLU A 295      23.545  33.974  -9.521  1.00  0.00      RA0  H
ATOM   2761  CA  GLU A 295      21.881  34.003 -10.797  1.00  0.00      RA0  C
ATOM   2762  CB  GLU A 295      20.546  34.526 -10.242  1.00  0.00      RA0  C
ATOM   2763  CG  GLU A 295      20.135  33.897  -8.904  1.00  0.00      RA0  C
ATOM   2764  CD  GLU A 295      21.124  34.247  -7.814  1.00  0.00      RA0  C
ATOM   2765  OE1 GLU A 295      21.018  35.332  -7.248  1.00  0.00      RA0  O
ATOM   2766  OE2 GLU A 295      22.012  33.446  -7.538  1.00  0.00      RA0  O
ATOM   2767  C   GLU A 295      21.911  34.023 -12.341  1.00  0.00      RA0  C
ATOM   2768  O   GLU A 295      20.986  33.530 -12.981  1.00  0.00      RA0  O
ATOM   2769  N   LEU A 296      22.949  34.586 -12.954  1.00  0.00      RA0  N
ATOM   2770  H   LEU A 296      23.674  34.987 -12.393  1.00  0.00      RA0  H
ATOM   2771  CA  LEU A 296      23.110  34.493 -14.398  1.00  0.00      RA0  C
ATOM   2772  CB  LEU A 296      24.348  35.311 -14.784  1.00  0.00      RA0  C
ATOM   2773  CG  LEU A 296      24.543  35.638 -16.267  1.00  0.00      RA0  C
ATOM   2774  CD1 LEU A 296      23.436  36.539 -16.820  1.00  0.00      RA0  C
ATOM   2775  CD2 LEU A 296      25.917  36.262 -16.509  1.00  0.00      RA0  C
ATOM   2776  C   LEU A 296      23.217  33.013 -14.834  1.00  0.00      RA0  C
ATOM   2777  O   LEU A 296      23.923  32.228 -14.197  1.00  0.00      RA0  O
ATOM   2778  N   PRO A 297      22.509  32.611 -15.885  1.00  0.00      RA0  N
ATOM   2779  CD  PRO A 297      21.465  33.368 -16.559  1.00  0.00      RA0  C
ATOM   2780  CA  PRO A 297      22.690  31.265 -16.443  1.00  0.00      RA0  C
ATOM   2781  CB  PRO A 297      21.586  31.188 -17.501  1.00  0.00      RA0  C
ATOM   2782  CG  PRO A 297      20.580  32.284 -17.156  1.00  0.00      RA0  C
ATOM   2783  C   PRO A 297      24.068  31.043 -17.084  1.00  0.00      RA0  C
ATOM   2784  O   PRO A 297      24.695  31.984 -17.585  1.00  0.00      RA0  O
ATOM   2785  N   VAL A 298      24.496  29.790 -17.072  1.00  0.00      RA0  N
ATOM   2786  H   VAL A 298      23.909  29.075 -16.680  1.00  0.00      RA0  H
ATOM   2787  CA  VAL A 298      25.767  29.376 -17.650  1.00  0.00      RA0  C
ATOM   2788  CB  VAL A 298      26.714  28.917 -16.539  1.00  0.00      RA0  C
ATOM   2789  CG1 VAL A 298      28.073  28.513 -17.106  1.00  0.00      RA0  C
ATOM   2790  CG2 VAL A 298      26.838  29.959 -15.429  1.00  0.00      RA0  C
ATOM   2791  C   VAL A 298      25.457  28.200 -18.559  1.00  0.00      RA0  C
ATOM   2792  O   VAL A 298      24.972  27.172 -18.079  1.00  0.00      RA0  O
ATOM   2793  N   ARG A 299      25.730  28.330 -19.853  1.00  0.00      RA0  N
ATOM   2794  H   ARG A 299      26.207  29.133 -20.205  1.00  0.00      RA0  H
ATOM   2795  CA  ARG A 299      25.339  27.304 -20.783  1.00  0.00      RA0  C
ATOM   2796  CB  ARG A 299      24.398  27.853 -21.844  1.00  0.00      RA0  C
ATOM   2797  CG  ARG A 299      23.065  28.227 -21.227  1.00  0.00      RA0  C
ATOM   2798  CD  ARG A 299      22.020  28.628 -22.258  1.00  0.00      RA0  C
ATOM   2799  NE  ARG A 299      20.760  28.793 -21.553  1.00  0.00      RA0  N
ATOM   2800  HE  ARG A 299      20.419  27.995 -21.034  1.00  0.00      RA0  H
ATOM   2801  CZ  ARG A 299      20.171  30.008 -21.437  1.00  0.00      RA0  C
ATOM   2802  NH1 ARG A 299      20.626  31.041 -22.187  1.00  0.00      RA0  N
ATOM   2803 HH11 ARG A 299      20.241  31.964 -22.135  1.00  0.00      RA0  H
ATOM   2804 HH12 ARG A 299      21.387  30.916 -22.835  1.00  0.00      RA0  H
ATOM   2805  NH2 ARG A 299      19.155  30.139 -20.562  1.00  0.00      RA0  N
ATOM   2806 HH21 ARG A 299      18.589  30.951 -20.433  1.00  0.00      RA0  H
ATOM   2807 HH22 ARG A 299      18.953  29.355 -19.935  1.00  0.00      RA0  H
ATOM   2808  C   ARG A 299      26.519  26.656 -21.488  1.00  0.00      RA0  C
ATOM   2809  O   ARG A 299      27.532  27.302 -21.806  1.00  0.00      RA0  O
ATOM   2810  N   PHE A 300      26.362  25.362 -21.718  1.00  0.00      RA0  N
ATOM   2811  H   PHE A 300      25.521  24.876 -21.455  1.00  0.00      RA0  H
ATOM   2812  CA  PHE A 300      27.330  24.589 -22.461  1.00  0.00      RA0  C
ATOM   2813  CB  PHE A 300      28.558  24.257 -21.597  1.00  0.00      RA0  C
ATOM   2814  CG  PHE A 300      28.183  23.440 -20.377  1.00  0.00      RA0  C
ATOM   2815  CD1 PHE A 300      27.729  24.069 -19.222  1.00  0.00      RA0  C
ATOM   2816  CD2 PHE A 300      28.311  22.055 -20.401  1.00  0.00      RA0  C
ATOM   2817  CE1 PHE A 300      27.422  23.321 -18.092  1.00  0.00      RA0  C
ATOM   2818  CE2 PHE A 300      28.005  21.306 -19.271  1.00  0.00      RA0  C
ATOM   2819  CZ  PHE A 300      27.573  21.939 -18.112  1.00  0.00      RA0  C
ATOM   2820  C   PHE A 300      26.674  23.306 -22.983  1.00  0.00      RA0  C
ATOM   2821  O   PHE A 300      25.535  22.967 -22.621  1.00  0.00      RA0  O
ATOM   2822  N   THR A 301      27.376  22.629 -23.884  1.00  0.00      RA0  N
ATOM   2823  H   THR A 301      28.279  22.910 -24.201  1.00  0.00      RA0  H
ATOM   2824  CA  THR A 301      26.934  21.344 -24.416  1.00  0.00      RA0  C
ATOM   2825  CB  THR A 301      26.796  21.601 -25.899  1.00  0.00      RA0  C
ATOM   2826  OG1 THR A 301      26.372  22.964 -26.067  1.00  0.00      RA0  O
ATOM   2827  HG1 THR A 301      26.254  23.094 -26.998  1.00  0.00      RA0  H
ATOM   2828  CG2 THR A 301      25.851  20.620 -26.590  1.00  0.00      RA0  C
ATOM   2829  C   THR A 301      27.989  20.306 -24.065  1.00  0.00      RA0  C
ATOM   2830  O   THR A 301      29.174  20.558 -24.288  1.00  0.00      RA0  O
ATOM   2831  N   ASP A 302      27.580  19.152 -23.528  1.00  0.00      RA0  N
ATOM   2832  H   ASP A 302      26.609  18.912 -23.480  1.00  0.00      RA0  H
ATOM   2833  CA  ASP A 302      28.564  18.123 -23.156  1.00  0.00      RA0  C
ATOM   2834  CB  ASP A 302      27.981  17.209 -22.072  1.00  0.00      RA0  C
ATOM   2835  CG  ASP A 302      27.503  15.917 -22.700  1.00  0.00      RA0  C
ATOM   2836  OD1 ASP A 302      26.587  15.939 -23.511  1.00  0.00      RA0  O
ATOM   2837  OD2 ASP A 302      28.099  14.881 -22.437  1.00  0.00      RA0  O
ATOM   2838  C   ASP A 302      28.993  17.345 -24.374  1.00  0.00      RA0  C
ATOM   2839  O   ASP A 302      28.489  17.576 -25.474  1.00  0.00      RA0  O
ATOM   2840  N   ALA A 303      29.948  16.438 -24.178  1.00  0.00      RA0  N
ATOM   2841  H   ALA A 303      30.076  16.115 -23.240  1.00  0.00      RA0  H
ATOM   2842  CA  ALA A 303      30.554  15.735 -25.303  1.00  0.00      RA0  C
ATOM   2843  CB  ALA A 303      31.693  14.837 -24.821  1.00  0.00      RA0  C
ATOM   2844  C   ALA A 303      29.544  14.886 -26.056  1.00  0.00      RA0  C
ATOM   2845  O   ALA A 303      29.715  14.642 -27.238  1.00  0.00      RA0  O
ATOM   2846  N   GLN A 304      28.482  14.467 -25.370  1.00  0.00      RA0  N
ATOM   2847  H   GLN A 304      28.324  14.779 -24.429  1.00  0.00      RA0  H
ATOM   2848  CA  GLN A 304      27.435  13.648 -25.963  1.00  0.00      RA0  C
ATOM   2849  CB  GLN A 304      26.871  12.648 -24.959  1.00  0.00      RA0  C
ATOM   2850  CG  GLN A 304      27.415  11.232 -25.192  1.00  0.00      RA0  C
ATOM   2851  CD  GLN A 304      28.908  11.131 -24.910  1.00  0.00      RA0  C
ATOM   2852  OE1 GLN A 304      29.329  10.679 -23.851  1.00  0.00      RA0  O
ATOM   2853  NE2 GLN A 304      29.702  11.497 -25.938  1.00  0.00      RA0  N
ATOM   2854 HE21 GLN A 304      29.323  11.906 -26.771  1.00  0.00      RA0  H
ATOM   2855 HE22 GLN A 304      30.694  11.389 -25.883  1.00  0.00      RA0  H
ATOM   2856  C   GLN A 304      26.352  14.498 -26.663  1.00  0.00      RA0  C
ATOM   2857  O   GLN A 304      25.423  13.951 -27.245  1.00  0.00      RA0  O
ATOM   2858  N   GLY A 305      26.476  15.823 -26.599  1.00  0.00      RA0  N
ATOM   2859  H   GLY A 305      27.161  16.213 -25.979  1.00  0.00      RA0  H
ATOM   2860  CA  GLY A 305      25.537  16.742 -27.241  1.00  0.00      RA0  C
ATOM   2861  C   GLY A 305      24.366  17.210 -26.386  1.00  0.00      RA0  C
ATOM   2862  O   GLY A 305      23.473  17.922 -26.886  1.00  0.00      RA0  O
ATOM   2863  N   ASN A 306      24.350  16.828 -25.110  1.00  0.00      RA0  N
ATOM   2864  H   ASN A 306      25.162  16.389 -24.726  1.00  0.00      RA0  H
ATOM   2865  CA  ASN A 306      23.293  17.265 -24.215  1.00  0.00      RA0  C
ATOM   2866  CB  ASN A 306      23.329  16.526 -22.876  1.00  0.00      RA0  C
ATOM   2867  CG  ASN A 306      23.101  15.042 -23.027  1.00  0.00      RA0  C
ATOM   2868  OD1 ASN A 306      21.978  14.577 -23.203  1.00  0.00      RA0  O
ATOM   2869  ND2 ASN A 306      24.229  14.316 -22.920  1.00  0.00      RA0  N
ATOM   2870 HD21 ASN A 306      25.118  14.779 -22.796  1.00  0.00      RA0  H
ATOM   2871 HD22 ASN A 306      24.260  13.320 -22.961  1.00  0.00      RA0  H
ATOM   2872  C   ASN A 306      23.555  18.737 -23.892  1.00  0.00      RA0  C
ATOM   2873  O   ASN A 306      24.662  19.087 -23.502  1.00  0.00      RA0  O
ATOM   2874  N   GLN A 307      22.558  19.592 -24.094  1.00  0.00      RA0  N
ATOM   2875  H   GLN A 307      21.655  19.227 -24.309  1.00  0.00      RA0  H
ATOM   2876  CA  GLN A 307      22.691  21.008 -23.702  1.00  0.00      RA0  C
ATOM   2877  CB  GLN A 307      21.762  21.845 -24.570  1.00  0.00      RA0  C
ATOM   2878  CG  GLN A 307      22.130  21.621 -26.035  1.00  0.00      RA0  C
ATOM   2879  CD  GLN A 307      21.061  22.192 -26.935  1.00  0.00      RA0  C
ATOM   2880  OE1 GLN A 307      20.543  23.282 -26.728  1.00  0.00      RA0  O
ATOM   2881  NE2 GLN A 307      20.752  21.374 -27.957  1.00  0.00      RA0  N
ATOM   2882 HE21 GLN A 307      21.225  20.496 -28.054  1.00  0.00      RA0  H
ATOM   2883 HE22 GLN A 307      20.053  21.619 -28.628  1.00  0.00      RA0  H
ATOM   2884  C   GLN A 307      22.391  21.139 -22.219  1.00  0.00      RA0  C
ATOM   2885  O   GLN A 307      21.406  20.566 -21.713  1.00  0.00      RA0  O
ATOM   2886  N   HIS A 308      23.245  21.895 -21.530  1.00  0.00      RA0  N
ATOM   2887  H   HIS A 308      23.928  22.440 -22.011  1.00  0.00      RA0  H
ATOM   2888  CA  HIS A 308      23.174  22.063 -20.094  1.00  0.00      RA0  C
ATOM   2889  CB  HIS A 308      24.330  21.331 -19.424  1.00  0.00      RA0  C
ATOM   2890  CG  HIS A 308      24.071  19.840 -19.442  1.00  0.00      RA0  C
ATOM   2891  ND1 HIS A 308      22.870  19.283 -19.697  1.00  0.00      RA0  N
ATOM   2892  HD1 HIS A 308      22.044  19.741 -19.977  1.00  0.00      RA0  H
ATOM   2893  CD2 HIS A 308      24.988  18.819 -19.175  1.00  0.00      RA0  C
ATOM   2894  NE2 HIS A 308      24.321  17.643 -19.267  1.00  0.00      RA0  N
ATOM   2895  CE1 HIS A 308      23.021  17.927 -19.587  1.00  0.00      RA0  C
ATOM   2896  C   HIS A 308      23.109  23.530 -19.723  1.00  0.00      RA0  C
ATOM   2897  O   HIS A 308      23.609  24.399 -20.439  1.00  0.00      RA0  O
ATOM   2898  N   GLU A 309      22.458  23.777 -18.599  1.00  0.00      RA0  N
ATOM   2899  H   GLU A 309      22.043  23.056 -18.044  1.00  0.00      RA0  H
ATOM   2900  CA  GLU A 309      22.377  25.103 -18.018  1.00  0.00      RA0  C
ATOM   2901  CB  GLU A 309      21.029  25.752 -18.361  1.00  0.00      RA0  C
ATOM   2902  CG  GLU A 309      20.905  27.213 -17.915  1.00  0.00      RA0  C
ATOM   2903  CD  GLU A 309      19.713  27.869 -18.593  1.00  0.00      RA0  C
ATOM   2904  OE1 GLU A 309      19.254  27.379 -19.619  1.00  0.00      RA0  O
ATOM   2905  OE2 GLU A 309      19.264  28.918 -18.146  1.00  0.00      RA0  O
ATOM   2906  C   GLU A 309      22.650  25.033 -16.528  1.00  0.00      RA0  C
ATOM   2907  O   GLU A 309      21.931  24.375 -15.789  1.00  0.00      RA0  O
ATOM   2908  N   GLY A 310      23.709  25.710 -16.106  1.00  0.00      RA0  N
ATOM   2909  H   GLY A 310      24.195  26.265 -16.769  1.00  0.00      RA0  H
ATOM   2910  CA  GLY A 310      23.991  25.941 -14.712  1.00  0.00      RA0  C
ATOM   2911  C   GLY A 310      23.645  27.360 -14.335  1.00  0.00      RA0  C
ATOM   2912  O   GLY A 310      22.960  28.061 -15.068  1.00  0.00      RA0  O
ATOM   2913  N   ILE A 311      24.158  27.787 -13.192  1.00  0.00      RA0  N
ATOM   2914  H   ILE A 311      24.729  27.188 -12.623  1.00  0.00      RA0  H
ATOM   2915  CA  ILE A 311      23.850  29.107 -12.679  1.00  0.00      RA0  C
ATOM   2916  CB  ILE A 311      22.548  29.009 -11.870  1.00  0.00      RA0  C
ATOM   2917  CG2 ILE A 311      22.667  27.983 -10.739  1.00  0.00      RA0  C
ATOM   2918  CG1 ILE A 311      22.066  30.369 -11.377  1.00  0.00      RA0  C
ATOM   2919  CD1 ILE A 311      20.744  30.264 -10.617  1.00  0.00      RA0  C
ATOM   2920  C   ILE A 311      24.996  29.670 -11.857  1.00  0.00      RA0  C
ATOM   2921  O   ILE A 311      25.632  28.948 -11.116  1.00  0.00      RA0  O
ATOM   2922  N   ILE A 312      25.275  30.961 -12.016  1.00  0.00      RA0  N
ATOM   2923  H   ILE A 312      24.687  31.502 -12.618  1.00  0.00      RA0  H
ATOM   2924  CA  ILE A 312      26.184  31.649 -11.097  1.00  0.00      RA0  C
ATOM   2925  CB  ILE A 312      26.553  33.019 -11.666  1.00  0.00      RA0  C
ATOM   2926  CG2 ILE A 312      27.362  33.854 -10.677  1.00  0.00      RA0  C
ATOM   2927  CG1 ILE A 312      27.296  32.840 -12.988  1.00  0.00      RA0  C
ATOM   2928  CD1 ILE A 312      27.772  34.165 -13.578  1.00  0.00      RA0  C
ATOM   2929  C   ILE A 312      25.583  31.771  -9.706  1.00  0.00      RA0  C
ATOM   2930  O   ILE A 312      24.445  32.273  -9.526  1.00  0.00      RA0  O
ATOM   2931  N   THR A 313      26.355  31.344  -8.720  1.00  0.00      RA0  N
ATOM   2932  H   THR A 313      27.267  30.957  -8.863  1.00  0.00      RA0  H
ATOM   2933  CA  THR A 313      25.942  31.436  -7.336  1.00  0.00      RA0  C
ATOM   2934  CB  THR A 313      26.460  30.169  -6.669  1.00  0.00      RA0  C
ATOM   2935  OG1 THR A 313      27.816  29.938  -7.067  1.00  0.00      RA0  O
ATOM   2936  HG1 THR A 313      28.322  30.206  -6.295  1.00  0.00      RA0  H
ATOM   2937  CG2 THR A 313      25.608  28.962  -7.068  1.00  0.00      RA0  C
ATOM   2938  C   THR A 313      26.412  32.753  -6.728  1.00  0.00      RA0  C
ATOM   2939  O   THR A 313      25.665  33.424  -5.992  1.00  0.00      RA0  O
ATOM   2940  N   SER A 314      27.657  33.130  -7.030  1.00  0.00      RA0  N
ATOM   2941  H   SER A 314      28.263  32.539  -7.565  1.00  0.00      RA0  H
ATOM   2942  CA  SER A 314      28.190  34.438  -6.623  1.00  0.00      RA0  C
ATOM   2943  CB  SER A 314      28.980  34.319  -5.314  1.00  0.00      RA0  C
ATOM   2944  OG  SER A 314      28.187  33.891  -4.197  1.00  0.00      RA0  O
ATOM   2945  HG  SER A 314      28.171  32.929  -4.231  1.00  0.00      RA0  H
ATOM   2946  C   SER A 314      29.105  34.945  -7.690  1.00  0.00      RA0  C
ATOM   2947  O   SER A 314      29.994  34.209  -8.140  1.00  0.00      RA0  O
ATOM   2948  N   GLY A 315      28.901  36.186  -8.097  1.00  0.00      RA0  N
ATOM   2949  H   GLY A 315      28.212  36.763  -7.652  1.00  0.00      RA0  H
ATOM   2950  CA  GLY A 315      29.794  36.828  -9.023  1.00  0.00      RA0  C
ATOM   2951  C   GLY A 315      30.290  38.164  -8.514  1.00  0.00      RA0  C
ATOM   2952  O   GLY A 315      29.679  38.787  -7.626  1.00  0.00      RA0  O
ATOM   2953  N   THR A 316      31.434  38.590  -9.028  1.00  0.00      RA0  N
ATOM   2954  H   THR A 316      31.931  38.028  -9.697  1.00  0.00      RA0  H
ATOM   2955  CA  THR A 316      31.988  39.885  -8.655  1.00  0.00      RA0  C
ATOM   2956  CB  THR A 316      32.499  39.894  -7.198  1.00  0.00      RA0  C
ATOM   2957  OG1 THR A 316      32.524  41.234  -6.699  1.00  0.00      RA0  O
ATOM   2958  HG1 THR A 316      31.630  41.443  -6.446  1.00  0.00      RA0  H
ATOM   2959  CG2 THR A 316      33.860  39.213  -7.007  1.00  0.00      RA0  C
ATOM   2960  C   THR A 316      33.059  40.335  -9.637  1.00  0.00      RA0  C
ATOM   2961  O   THR A 316      33.493  39.572 -10.521  1.00  0.00      RA0  O
ATOM   2962  N   PHE A 317      33.474  41.591  -9.496  1.00  0.00      RA0  N
ATOM   2963  H   PHE A 317      33.088  42.128  -8.743  1.00  0.00      RA0  H
ATOM   2964  CA  PHE A 317      34.704  42.043 -10.130  1.00  0.00      RA0  C
ATOM   2965  CB  PHE A 317      34.568  43.507 -10.556  1.00  0.00      RA0  C
ATOM   2966  CG  PHE A 317      35.716  43.934 -11.443  1.00  0.00      RA0  C
ATOM   2967  CD1 PHE A 317      36.801  44.640 -10.880  1.00  0.00      RA0  C
ATOM   2968  CD2 PHE A 317      35.675  43.631 -12.821  1.00  0.00      RA0  C
ATOM   2969  CE1 PHE A 317      37.852  45.071 -11.713  1.00  0.00      RA0  C
ATOM   2970  CE2 PHE A 317      36.724  44.064 -13.655  1.00  0.00      RA0  C
ATOM   2971  CZ  PHE A 317      37.796  44.788 -13.093  1.00  0.00      RA0  C
ATOM   2972  C   PHE A 317      35.833  41.884  -9.098  1.00  0.00      RA0  C
ATOM   2973  O   PHE A 317      35.757  42.443  -7.987  1.00  0.00      RA0  O
ATOM   2974  N   SER A 318      36.827  41.062  -9.440  1.00  0.00      RA0  N
ATOM   2975  H   SER A 318      36.854  40.714 -10.378  1.00  0.00      RA0  H
ATOM   2976  CA  SER A 318      37.974  40.804  -8.559  1.00  0.00      RA0  C
ATOM   2977  CB  SER A 318      38.676  39.528  -9.038  1.00  0.00      RA0  C
ATOM   2978  OG  SER A 318      39.953  39.340  -8.415  1.00  0.00      RA0  O
ATOM   2979  HG  SER A 318      39.792  39.190  -7.482  1.00  0.00      RA0  H
ATOM   2980  C   SER A 318      38.959  41.989  -8.500  1.00  0.00      RA0  C
ATOM   2981  O   SER A 318      39.617  42.278  -9.506  1.00  0.00      RA0  O
ATOM   2982  N   PRO A 319      39.077  42.671  -7.354  1.00  0.00      RA0  N
ATOM   2983  CD  PRO A 319      38.284  42.504  -6.146  1.00  0.00      RA0  C
ATOM   2984  CA  PRO A 319      40.064  43.743  -7.245  1.00  0.00      RA0  C
ATOM   2985  CB  PRO A 319      39.801  44.304  -5.843  1.00  0.00      RA0  C
ATOM   2986  CG  PRO A 319      38.385  43.864  -5.477  1.00  0.00      RA0  C
ATOM   2987  C   PRO A 319      41.499  43.247  -7.414  1.00  0.00      RA0  C
ATOM   2988  O   PRO A 319      42.308  43.949  -7.980  1.00  0.00      RA0  O
ATOM   2989  N   THR A 320      41.809  42.052  -6.922  1.00  0.00      RA0  N
ATOM   2990  H   THR A 320      41.149  41.480  -6.434  1.00  0.00      RA0  H
ATOM   2991  CA  THR A 320      43.177  41.529  -7.035  1.00  0.00      RA0  C
ATOM   2992  CB  THR A 320      43.282  40.366  -6.055  1.00  0.00      RA0  C
ATOM   2993  OG1 THR A 320      42.635  40.741  -4.834  1.00  0.00      RA0  O
ATOM   2994  HG1 THR A 320      41.784  40.287  -4.825  1.00  0.00      RA0  H
ATOM   2995  CG2 THR A 320      44.731  39.944  -5.803  1.00  0.00      RA0  C
ATOM   2996  C   THR A 320      43.516  41.153  -8.466  1.00  0.00      RA0  C
ATOM   2997  O   THR A 320      44.624  41.454  -8.958  1.00  0.00      RA0  O
ATOM   2998  N   LEU A 321      42.585  40.511  -9.159  1.00  0.00      RA0  N
ATOM   2999  H   LEU A 321      41.673  40.353  -8.773  1.00  0.00      RA0  H
ATOM   3000  CA  LEU A 321      42.878  40.035 -10.511  1.00  0.00      RA0  C
ATOM   3001  CB  LEU A 321      42.069  38.777 -10.804  1.00  0.00      RA0  C
ATOM   3002  CG  LEU A 321      42.393  37.642  -9.837  1.00  0.00      RA0  C
ATOM   3003  CD1 LEU A 321      41.421  36.473  -9.977  1.00  0.00      RA0  C
ATOM   3004  CD2 LEU A 321      43.847  37.203  -9.975  1.00  0.00      RA0  C
ATOM   3005  C   LEU A 321      42.640  41.067 -11.603  1.00  0.00      RA0  C
ATOM   3006  O   LEU A 321      43.277  41.029 -12.647  1.00  0.00      RA0  O
ATOM   3007  N   GLY A 322      41.710  41.986 -11.366  1.00  0.00      RA0  N
ATOM   3008  H   GLY A 322      41.233  41.971 -10.488  1.00  0.00      RA0  H
ATOM   3009  CA  GLY A 322      41.354  43.001 -12.326  1.00  0.00      RA0  C
ATOM   3010  C   GLY A 322      40.411  42.552 -13.429  1.00  0.00      RA0  C
ATOM   3011  O   GLY A 322      40.387  43.142 -14.494  1.00  0.00      RA0  O
ATOM   3012  N   TYR A 323      39.611  41.518 -13.164  1.00  0.00      RA0  N
ATOM   3013  H   TYR A 323      39.605  41.082 -12.264  1.00  0.00      RA0  H
ATOM   3014  CA  TYR A 323      38.576  41.082 -14.083  1.00  0.00      RA0  C
ATOM   3015  CB  TYR A 323      39.149  40.213 -15.214  1.00  0.00      RA0  C
ATOM   3016  CG  TYR A 323      40.016  39.086 -14.699  1.00  0.00      RA0  C
ATOM   3017  CD1 TYR A 323      39.457  38.003 -14.030  1.00  0.00      RA0  C
ATOM   3018  CE1 TYR A 323      40.263  36.957 -13.599  1.00  0.00      RA0  C
ATOM   3019  CD2 TYR A 323      41.389  39.123 -14.920  1.00  0.00      RA0  C
ATOM   3020  CE2 TYR A 323      42.195  38.072 -14.500  1.00  0.00      RA0  C
ATOM   3021  CZ  TYR A 323      41.631  36.983 -13.846  1.00  0.00      RA0  C
ATOM   3022  OH  TYR A 323      42.423  35.928 -13.441  1.00  0.00      RA0  O
ATOM   3023  HH  TYR A 323      43.334  36.132 -13.614  1.00  0.00      RA0  H
ATOM   3024  C   TYR A 323      37.495  40.349 -13.273  1.00  0.00      RA0  C
ATOM   3025  O   TYR A 323      37.658  40.139 -12.075  1.00  0.00      RA0  O
ATOM   3026  N   SER A 324      36.418  39.952 -13.952  1.00  0.00      RA0  N
ATOM   3027  H   SER A 324      36.426  39.992 -14.953  1.00  0.00      RA0  H
ATOM   3028  CA  SER A 324      35.267  39.346 -13.283  1.00  0.00      RA0  C
ATOM   3029  CB  SER A 324      33.998  39.576 -14.088  1.00  0.00      RA0  C
ATOM   3030  OG  SER A 324      33.613  40.944 -13.948  1.00  0.00      RA0  O
ATOM   3031  HG  SER A 324      33.730  41.369 -14.796  1.00  0.00      RA0  H
ATOM   3032  C   SER A 324      35.474  37.865 -12.982  1.00  0.00      RA0  C
ATOM   3033  O   SER A 324      36.028  37.139 -13.800  1.00  0.00      RA0  O
ATOM   3034  N   ILE A 325      35.016  37.433 -11.809  1.00  0.00      RA0  N
ATOM   3035  H   ILE A 325      34.505  38.040 -11.193  1.00  0.00      RA0  H
ATOM   3036  CA  ILE A 325      35.057  36.023 -11.440  1.00  0.00      RA0  C
ATOM   3037  CB  ILE A 325      36.158  35.745 -10.415  1.00  0.00      RA0  C
ATOM   3038  CG2 ILE A 325      37.561  35.915 -11.000  1.00  0.00      RA0  C
ATOM   3039  CG1 ILE A 325      35.930  36.597  -9.167  1.00  0.00      RA0  C
ATOM   3040  CD1 ILE A 325      36.848  36.210  -8.014  1.00  0.00      RA0  C
ATOM   3041  C   ILE A 325      33.720  35.598 -10.854  1.00  0.00      RA0  C
ATOM   3042  O   ILE A 325      32.936  36.431 -10.374  1.00  0.00      RA0  O
ATOM   3043  N   ALA A 326      33.504  34.293 -10.824  1.00  0.00      RA0  N
ATOM   3044  H   ALA A 326      34.141  33.637 -11.239  1.00  0.00      RA0  H
ATOM   3045  CA  ALA A 326      32.285  33.768 -10.225  1.00  0.00      RA0  C
ATOM   3046  CB  ALA A 326      31.139  33.809 -11.236  1.00  0.00      RA0  C
ATOM   3047  C   ALA A 326      32.440  32.346  -9.779  1.00  0.00      RA0  C
ATOM   3048  O   ALA A 326      33.253  31.591 -10.332  1.00  0.00      RA0  O
ATOM   3049  N   LEU A 327      31.649  31.977  -8.775  1.00  0.00      RA0  N
ATOM   3050  H   LEU A 327      31.004  32.648  -8.410  1.00  0.00      RA0  H
ATOM   3051  CA  LEU A 327      31.360  30.590  -8.485  1.00  0.00      RA0  C
ATOM   3052  CB  LEU A 327      31.275  30.326  -6.982  1.00  0.00      RA0  C
ATOM   3053  CG  LEU A 327      32.639  30.471  -6.305  1.00  0.00      RA0  C
ATOM   3054  CD1 LEU A 327      32.610  30.040  -4.838  1.00  0.00      RA0  C
ATOM   3055  CD2 LEU A 327      33.733  29.747  -7.086  1.00  0.00      RA0  C
ATOM   3056  C   LEU A 327      30.035  30.255  -9.205  1.00  0.00      RA0  C
ATOM   3057  O   LEU A 327      29.129  31.098  -9.287  1.00  0.00      RA0  O
ATOM   3058  N   ALA A 328      29.974  29.054  -9.764  1.00  0.00      RA0  N
ATOM   3059  H   ALA A 328      30.745  28.417  -9.689  1.00  0.00      RA0  H
ATOM   3060  CA  ALA A 328      28.781  28.571 -10.476  1.00  0.00      RA0  C
ATOM   3061  CB  ALA A 328      28.922  28.807 -11.979  1.00  0.00      RA0  C
ATOM   3062  C   ALA A 328      28.548  27.092 -10.243  1.00  0.00      RA0  C
ATOM   3063  O   ALA A 328      29.489  26.294 -10.209  1.00  0.00      RA0  O
ATOM   3064  N   ARG A 329      27.274  26.747 -10.086  1.00  0.00      RA0  N
ATOM   3065  H   ARG A 329      26.577  27.454 -10.224  1.00  0.00      RA0  H
ATOM   3066  CA  ARG A 329      26.834  25.349 -10.011  1.00  0.00      RA0  C
ATOM   3067  CB  ARG A 329      25.646  25.223  -9.076  1.00  0.00      RA0  C
ATOM   3068  CG  ARG A 329      26.011  24.748  -7.676  1.00  0.00      RA0  C
ATOM   3069  CD  ARG A 329      24.742  24.572  -6.849  1.00  0.00      RA0  C
ATOM   3070  NE  ARG A 329      23.730  23.889  -7.653  1.00  0.00      RA0  N
ATOM   3071  HE  ARG A 329      23.952  23.025  -8.134  1.00  0.00      RA0  H
ATOM   3072  CZ  ARG A 329      22.509  24.458  -7.844  1.00  0.00      RA0  C
ATOM   3073  NH1 ARG A 329      22.206  25.613  -7.208  1.00  0.00      RA0  N
ATOM   3074 HH11 ARG A 329      21.317  26.067  -7.309  1.00  0.00      RA0  H
ATOM   3075 HH12 ARG A 329      22.870  26.057  -6.599  1.00  0.00      RA0  H
ATOM   3076  NH2 ARG A 329      21.639  23.847  -8.669  1.00  0.00      RA0  N
ATOM   3077 HH21 ARG A 329      20.714  24.156  -8.881  1.00  0.00      RA0  H
ATOM   3078 HH22 ARG A 329      21.953  22.987  -9.120  1.00  0.00      RA0  H
ATOM   3079  C   ARG A 329      26.426  24.886 -11.388  1.00  0.00      RA0  C
ATOM   3080  O   ARG A 329      25.532  25.466 -11.999  1.00  0.00      RA0  O
ATOM   3081  N   VAL A 330      27.076  23.837 -11.877  1.00  0.00      RA0  N
ATOM   3082  H   VAL A 330      27.747  23.344 -11.316  1.00  0.00      RA0  H
ATOM   3083  CA  VAL A 330      26.872  23.373 -13.250  1.00  0.00      RA0  C
ATOM   3084  CB  VAL A 330      28.030  23.818 -14.159  1.00  0.00      RA0  C
ATOM   3085  CG1 VAL A 330      28.072  25.337 -14.343  1.00  0.00      RA0  C
ATOM   3086  CG2 VAL A 330      29.361  23.251 -13.667  1.00  0.00      RA0  C
ATOM   3087  C   VAL A 330      26.727  21.859 -13.287  1.00  0.00      RA0  C
ATOM   3088  O   VAL A 330      27.312  21.162 -12.449  1.00  0.00      RA0  O
ATOM   3089  N   PRO A 331      25.943  21.344 -14.233  1.00  0.00      RA0  N
ATOM   3090  CD  PRO A 331      25.023  22.079 -15.090  1.00  0.00      RA0  C
ATOM   3091  CA  PRO A 331      25.950  19.905 -14.494  1.00  0.00      RA0  C
ATOM   3092  CB  PRO A 331      24.981  19.774 -15.672  1.00  0.00      RA0  C
ATOM   3093  CG  PRO A 331      24.072  21.000 -15.587  1.00  0.00      RA0  C
ATOM   3094  C   PRO A 331      27.348  19.347 -14.784  1.00  0.00      RA0  C
ATOM   3095  O   PRO A 331      28.232  20.051 -15.286  1.00  0.00      RA0  O
ATOM   3096  N   GLU A 332      27.531  18.066 -14.471  1.00  0.00      RA0  N
ATOM   3097  H   GLU A 332      26.766  17.548 -14.097  1.00  0.00      RA0  H
ATOM   3098  CA  GLU A 332      28.723  17.330 -14.878  1.00  0.00      RA0  C
ATOM   3099  CB  GLU A 332      28.800  15.899 -14.344  1.00  0.00      RA0  C
ATOM   3100  CG  GLU A 332      29.713  15.738 -13.118  1.00  0.00      RA0  C
ATOM   3101  CD  GLU A 332      31.167  16.123 -13.402  1.00  0.00      RA0  C
ATOM   3102  OE1 GLU A 332      31.963  16.183 -12.470  1.00  0.00      RA0  O
ATOM   3103  OE2 GLU A 332      31.541  16.443 -14.530  1.00  0.00      RA0  O
ATOM   3104  C   GLU A 332      28.862  17.352 -16.391  1.00  0.00      RA0  C
ATOM   3105  O   GLU A 332      27.873  17.349 -17.132  1.00  0.00      RA0  O
ATOM   3106  N   GLY A 333      30.109  17.367 -16.828  1.00  0.00      RA0  N
ATOM   3107  H   GLY A 333      30.832  17.326 -16.141  1.00  0.00      RA0  H
ATOM   3108  CA  GLY A 333      30.447  17.276 -18.229  1.00  0.00      RA0  C
ATOM   3109  C   GLY A 333      30.902  18.586 -18.822  1.00  0.00      RA0  C
ATOM   3110  O   GLY A 333      31.150  18.640 -20.008  1.00  0.00      RA0  O
ATOM   3111  N   ILE A 334      31.018  19.642 -18.012  1.00  0.00      RA0  N
ATOM   3112  H   ILE A 334      30.754  19.549 -17.056  1.00  0.00      RA0  H
ATOM   3113  CA  ILE A 334      31.517  20.923 -18.524  1.00  0.00      RA0  C
ATOM   3114  CB  ILE A 334      31.320  22.025 -17.470  1.00  0.00      RA0  C
ATOM   3115  CG2 ILE A 334      32.255  21.844 -16.275  1.00  0.00      RA0  C
ATOM   3116  CG1 ILE A 334      31.402  23.427 -18.076  1.00  0.00      RA0  C
ATOM   3117  CD1 ILE A 334      30.959  24.508 -17.090  1.00  0.00      RA0  C
ATOM   3118  C   ILE A 334      32.975  20.818 -19.015  1.00  0.00      RA0  C
ATOM   3119  O   ILE A 334      33.771  20.034 -18.478  1.00  0.00      RA0  O
ATOM   3120  N   GLY A 335      33.296  21.587 -20.051  1.00  0.00      RA0  N
ATOM   3121  H   GLY A 335      32.608  22.226 -20.389  1.00  0.00      RA0  H
ATOM   3122  CA  GLY A 335      34.659  21.696 -20.582  1.00  0.00      RA0  C
ATOM   3123  C   GLY A 335      35.442  22.889 -20.041  1.00  0.00      RA0  C
ATOM   3124  O   GLY A 335      35.270  23.319 -18.883  1.00  0.00      RA0  O
ATOM   3125  N   GLU A 336      36.312  23.417 -20.896  1.00  0.00      RA0  N
ATOM   3126  H   GLU A 336      36.345  23.082 -21.835  1.00  0.00      RA0  H
ATOM   3127  CA  GLU A 336      37.242  24.464 -20.519  1.00  0.00      RA0  C
ATOM   3128  CB  GLU A 336      38.416  24.351 -21.494  1.00  0.00      RA0  C
ATOM   3129  CG  GLU A 336      39.671  23.835 -20.799  1.00  0.00      RA0  C
ATOM   3130  CD  GLU A 336      40.169  24.957 -19.917  1.00  0.00      RA0  C
ATOM   3131  OE1 GLU A 336      40.115  26.111 -20.343  1.00  0.00      RA0  O
ATOM   3132  OE2 GLU A 336      40.596  24.702 -18.793  1.00  0.00      RA0  O
ATOM   3133  C   GLU A 336      36.572  25.829 -20.582  1.00  0.00      RA0  C
ATOM   3134  O   GLU A 336      37.055  26.778 -19.986  1.00  0.00      RA0  O
ATOM   3135  N   THR A 337      35.461  25.909 -21.305  1.00  0.00      RA0  N
ATOM   3136  H   THR A 337      35.072  25.131 -21.792  1.00  0.00      RA0  H
ATOM   3137  CA  THR A 337      34.717  27.161 -21.467  1.00  0.00      RA0  C
ATOM   3138  CB  THR A 337      35.168  27.570 -22.868  1.00  0.00      RA0  C
ATOM   3139  OG1 THR A 337      36.519  27.121 -23.031  1.00  0.00      RA0  O
ATOM   3140  HG1 THR A 337      37.002  27.460 -22.283  1.00  0.00      RA0  H
ATOM   3141  CG2 THR A 337      35.020  29.047 -23.232  1.00  0.00      RA0  C
ATOM   3142  C   THR A 337      33.204  26.953 -21.365  1.00  0.00      RA0  C
ATOM   3143  O   THR A 337      32.696  25.840 -21.477  1.00  0.00      RA0  O
ATOM   3144  N   ALA A 338      32.487  28.051 -21.176  1.00  0.00      RA0  N
ATOM   3145  H   ALA A 338      32.916  28.955 -21.089  1.00  0.00      RA0  H
ATOM   3146  CA  ALA A 338      31.041  28.030 -21.187  1.00  0.00      RA0  C
ATOM   3147  CB  ALA A 338      30.492  27.752 -19.789  1.00  0.00      RA0  C
ATOM   3148  C   ALA A 338      30.565  29.390 -21.661  1.00  0.00      RA0  C
ATOM   3149  O   ALA A 338      31.390  30.274 -21.979  1.00  0.00      RA0  O
ATOM   3150  N   ILE A 339      29.248  29.554 -21.759  1.00  0.00      RA0  N
ATOM   3151  H   ILE A 339      28.601  28.840 -21.486  1.00  0.00      RA0  H
ATOM   3152  CA  ILE A 339      28.680  30.798 -22.271  1.00  0.00      RA0  C
ATOM   3153  CB  ILE A 339      27.892  30.473 -23.542  1.00  0.00      RA0  C
ATOM   3154  CG2 ILE A 339      27.125  31.691 -24.040  1.00  0.00      RA0  C
ATOM   3155  CG1 ILE A 339      28.773  29.873 -24.637  1.00  0.00      RA0  C
ATOM   3156  CD1 ILE A 339      29.713  30.908 -25.251  1.00  0.00      RA0  C
ATOM   3157  C   ILE A 339      27.754  31.433 -21.261  1.00  0.00      RA0  C
ATOM   3158  O   ILE A 339      26.894  30.753 -20.693  1.00  0.00      RA0  O
ATOM   3159  N   VAL A 340      27.913  32.744 -21.070  1.00  0.00      RA0  N
ATOM   3160  H   VAL A 340      28.599  33.258 -21.590  1.00  0.00      RA0  H
ATOM   3161  CA  VAL A 340      26.991  33.543 -20.267  1.00  0.00      RA0  C
ATOM   3162  CB  VAL A 340      27.652  34.067 -18.991  1.00  0.00      RA0  C
ATOM   3163  CG1 VAL A 340      28.078  32.925 -18.065  1.00  0.00      RA0  C
ATOM   3164  CG2 VAL A 340      28.804  35.008 -19.319  1.00  0.00      RA0  C
ATOM   3165  C   VAL A 340      26.496  34.702 -21.155  1.00  0.00      RA0  C
ATOM   3166  O   VAL A 340      27.145  35.050 -22.142  1.00  0.00      RA0  O
ATOM   3167  N   GLN A 341      25.339  35.269 -20.835  1.00  0.00      RA0  N
ATOM   3168  H   GLN A 341      24.896  35.012 -19.978  1.00  0.00      RA0  H
ATOM   3169  CA  GLN A 341      24.821  36.437 -21.565  1.00  0.00      RA0  C
ATOM   3170  CB  GLN A 341      23.303  36.404 -21.444  1.00  0.00      RA0  C
ATOM   3171  CG  GLN A 341      22.625  35.880 -22.701  1.00  0.00      RA0  C
ATOM   3172  CD  GLN A 341      22.735  36.964 -23.743  1.00  0.00      RA0  C
ATOM   3173  OE1 GLN A 341      22.767  38.147 -23.412  1.00  0.00      RA0  O
ATOM   3174  NE2 GLN A 341      22.727  36.511 -25.007  1.00  0.00      RA0  N
ATOM   3175 HE21 GLN A 341      22.914  35.528 -25.145  1.00  0.00      RA0  H
ATOM   3176 HE22 GLN A 341      22.582  37.081 -25.814  1.00  0.00      RA0  H
ATOM   3177  C   GLN A 341      25.349  37.761 -20.982  1.00  0.00      RA0  C
ATOM   3178  O   GLN A 341      25.161  38.040 -19.801  1.00  0.00      RA0  O
ATOM   3179  N   ILE A 342      26.028  38.563 -21.807  1.00  0.00      RA0  N
ATOM   3180  H   ILE A 342      26.177  38.308 -22.758  1.00  0.00      RA0  H
ATOM   3181  CA  ILE A 342      26.585  39.864 -21.359  1.00  0.00      RA0  C
ATOM   3182  CB  ILE A 342      28.077  39.811 -20.988  1.00  0.00      RA0  C
ATOM   3183  CG2 ILE A 342      28.550  41.172 -20.477  1.00  0.00      RA0  C
ATOM   3184  CG1 ILE A 342      28.393  38.753 -19.922  1.00  0.00      RA0  C
ATOM   3185  CD1 ILE A 342      27.937  39.116 -18.504  1.00  0.00      RA0  C
ATOM   3186  C   ILE A 342      26.260  40.925 -22.412  1.00  0.00      RA0  C
ATOM   3187  O   ILE A 342      26.634  40.773 -23.577  1.00  0.00      RA0  O
ATOM   3188  N   ARG A 343      25.548  41.979 -22.001  1.00  0.00      RA0  N
ATOM   3189  H   ARG A 343      25.269  42.043 -21.045  1.00  0.00      RA0  H
ATOM   3190  CA  ARG A 343      25.081  43.025 -22.916  1.00  0.00      RA0  C
ATOM   3191  CB  ARG A 343      26.277  43.891 -23.403  1.00  0.00      RA0  C
ATOM   3192  CG  ARG A 343      27.207  44.326 -22.254  1.00  0.00      RA0  C
ATOM   3193  CD  ARG A 343      28.318  45.359 -22.541  1.00  0.00      RA0  C
ATOM   3194  NE  ARG A 343      29.483  44.890 -23.309  1.00  0.00      RA0  N
ATOM   3195  HE  ARG A 343      29.696  45.352 -24.178  1.00  0.00      RA0  H
ATOM   3196  CZ  ARG A 343      30.448  44.061 -22.837  1.00  0.00      RA0  C
ATOM   3197  NH1 ARG A 343      30.354  43.517 -21.635  1.00  0.00      RA0  N
ATOM   3198 HH11 ARG A 343      31.113  42.962 -21.272  1.00  0.00      RA0  H
ATOM   3199 HH12 ARG A 343      29.549  43.680 -21.068  1.00  0.00      RA0  H
ATOM   3200  NH2 ARG A 343      31.527  43.814 -23.565  1.00  0.00      RA0  N
ATOM   3201 HH21 ARG A 343      32.127  43.012 -23.456  1.00  0.00      RA0  H
ATOM   3202 HH22 ARG A 343      31.813  44.510 -24.246  1.00  0.00      RA0  H
ATOM   3203  C   ARG A 343      24.265  42.442 -24.067  1.00  0.00      RA0  C
ATOM   3204  O   ARG A 343      24.450  42.807 -25.229  1.00  0.00      RA0  O
ATOM   3205  N   ASN A 344      23.366  41.521 -23.721  1.00  0.00      RA0  N
ATOM   3206  H   ASN A 344      23.314  41.221 -22.771  1.00  0.00      RA0  H
ATOM   3207  CA  ASN A 344      22.421  40.918 -24.669  1.00  0.00      RA0  C
ATOM   3208  CB  ASN A 344      21.505  41.960 -25.321  1.00  0.00      RA0  C
ATOM   3209  CG  ASN A 344      20.370  41.279 -26.063  1.00  0.00      RA0  C
ATOM   3210  OD1 ASN A 344      19.501  40.640 -25.477  1.00  0.00      RA0  O
ATOM   3211  ND2 ASN A 344      20.382  41.509 -27.389  1.00  0.00      RA0  N
ATOM   3212 HD21 ASN A 344      21.170  41.978 -27.787  1.00  0.00      RA0  H
ATOM   3213 HD22 ASN A 344      19.649  41.189 -27.986  1.00  0.00      RA0  H
ATOM   3214  C   ASN A 344      23.093  40.014 -25.721  1.00  0.00      RA0  C
ATOM   3215  O   ASN A 344      22.540  39.768 -26.793  1.00  0.00      RA0  O
ATOM   3216  N   ARG A 345      24.282  39.515 -25.398  1.00  0.00      RA0  N
ATOM   3217  H   ARG A 345      24.665  39.611 -24.479  1.00  0.00      RA0  H
ATOM   3218  CA  ARG A 345      25.063  38.723 -26.332  1.00  0.00      RA0  C
ATOM   3219  CB  ARG A 345      26.156  39.694 -26.807  1.00  0.00      RA0  C
ATOM   3220  CG  ARG A 345      27.144  39.352 -27.925  1.00  0.00      RA0  C
ATOM   3221  CD  ARG A 345      28.473  40.100 -27.705  1.00  0.00      RA0  C
ATOM   3222  NE  ARG A 345      29.273  39.376 -26.717  1.00  0.00      RA0  N
ATOM   3223  HE  ARG A 345      28.980  38.425 -26.577  1.00  0.00      RA0  H
ATOM   3224  CZ  ARG A 345      30.416  39.843 -26.120  1.00  0.00      RA0  C
ATOM   3225  NH1 ARG A 345      31.137  39.005 -25.360  1.00  0.00      RA0  N
ATOM   3226 HH11 ARG A 345      32.008  39.325 -24.941  1.00  0.00      RA0  H
ATOM   3227 HH12 ARG A 345      30.875  38.054 -25.190  1.00  0.00      RA0  H
ATOM   3228  NH2 ARG A 345      30.842  41.111 -26.286  1.00  0.00      RA0  N
ATOM   3229 HH21 ARG A 345      31.692  41.405 -25.810  1.00  0.00      RA0  H
ATOM   3230 HH22 ARG A 345      30.362  41.783 -26.851  1.00  0.00      RA0  H
ATOM   3231  C   ARG A 345      25.727  37.587 -25.583  1.00  0.00      RA0  C
ATOM   3232  O   ARG A 345      25.883  37.655 -24.383  1.00  0.00      RA0  O
ATOM   3233  N   GLU A 346      26.084  36.536 -26.309  1.00  0.00      RA0  N
ATOM   3234  H   GLU A 346      25.927  36.536 -27.293  1.00  0.00      RA0  H
ATOM   3235  CA  GLU A 346      26.852  35.451 -25.729  1.00  0.00      RA0  C
ATOM   3236  CB  GLU A 346      26.758  34.227 -26.640  1.00  0.00      RA0  C
ATOM   3237  CG  GLU A 346      25.307  33.842 -26.989  1.00  0.00      RA0  C
ATOM   3238  CD  GLU A 346      24.515  33.336 -25.788  1.00  0.00      RA0  C
ATOM   3239  OE1 GLU A 346      24.116  32.176 -25.793  1.00  0.00      RA0  O
ATOM   3240  OE2 GLU A 346      24.261  34.099 -24.862  1.00  0.00      RA0  O
ATOM   3241  C   GLU A 346      28.269  35.924 -25.459  1.00  0.00      RA0  C
ATOM   3242  O   GLU A 346      28.894  36.633 -26.287  1.00  0.00      RA0  O
ATOM   3243  N   MSE A 347      28.756  35.515 -24.305  1.00  0.00      RA0  N
ATOM   3244  H   MSE A 347      28.179  34.961 -23.701  1.00  0.00      RA0  H
ATOM   3245  CA  MSE A 347      30.084  35.818 -23.850  1.00  0.00      RA0  C
ATOM   3246  CB  MSE A 347      29.977  36.770 -22.667  1.00  0.00      RA0  C
ATOM   3247  CG  MSE A 347      31.257  36.835 -21.839  1.00  0.00      RA0  C
ATOM   3248  SE  MSE A 347      32.435  38.001 -22.501  1.00  0.00      RA0  S
ATOM   3249  CE  MSE A 347      31.613  39.476 -21.882  1.00  0.00      RA0  C
ATOM   3250  C   MSE A 347      30.685  34.509 -23.359  1.00  0.00      RA0  C
ATOM   3251  O   MSE A 347      30.230  33.957 -22.361  1.00  0.00      RA0  O
ATOM   3252  N   PRO A 348      31.711  34.019 -24.045  1.00  0.00      RA0  N
ATOM   3253  CD  PRO A 348      32.211  34.525 -25.314  1.00  0.00      RA0  C
ATOM   3254  CA  PRO A 348      32.458  32.885 -23.541  1.00  0.00      RA0  C
ATOM   3255  CB  PRO A 348      33.431  32.575 -24.686  1.00  0.00      RA0  C
ATOM   3256  CG  PRO A 348      32.900  33.311 -25.917  1.00  0.00      RA0  C
ATOM   3257  C   PRO A 348      33.202  33.247 -22.267  1.00  0.00      RA0  C
ATOM   3258  O   PRO A 348      33.696  34.375 -22.104  1.00  0.00      RA0  O
ATOM   3259  N   VAL A 349      33.222  32.312 -21.336  1.00  0.00      RA0  N
ATOM   3260  H   VAL A 349      32.828  31.409 -21.511  1.00  0.00      RA0  H
ATOM   3261  CA  VAL A 349      33.948  32.492 -20.109  1.00  0.00      RA0  C
ATOM   3262  CB  VAL A 349      33.015  32.639 -18.902  1.00  0.00      RA0  C
ATOM   3263  CG1 VAL A 349      32.316  33.994 -18.905  1.00  0.00      RA0  C
ATOM   3264  CG2 VAL A 349      32.025  31.477 -18.809  1.00  0.00      RA0  C
ATOM   3265  C   VAL A 349      34.827  31.280 -19.931  1.00  0.00      RA0  C
ATOM   3266  O   VAL A 349      34.558  30.225 -20.490  1.00  0.00      RA0  O
ATOM   3267  N   LYS A 350      35.887  31.447 -19.159  1.00  0.00      RA0  N
ATOM   3268  H   LYS A 350      35.999  32.304 -18.653  1.00  0.00      RA0  H
ATOM   3269  CA  LYS A 350      36.790  30.350 -18.882  1.00  0.00      RA0  C
ATOM   3270  CB  LYS A 350      38.259  30.790 -18.720  1.00  0.00      RA0  C
ATOM   3271  CG  LYS A 350      39.044  29.675 -18.009  1.00  0.00      RA0  C
ATOM   3272  CD  LYS A 350      40.524  29.495 -18.332  1.00  0.00      RA0  C
ATOM   3273  CE  LYS A 350      41.086  28.246 -17.627  1.00  0.00      RA0  C
ATOM   3274  NZ  LYS A 350      40.237  27.076 -17.903  1.00  0.00      RA0  N
ATOM   3275  HZ1 LYS A 350      39.370  27.046 -17.335  1.00  0.00      RA0  H
ATOM   3276  HZ2 LYS A 350      39.972  27.032 -18.910  1.00  0.00      RA0  H
ATOM   3277  HZ3 LYS A 350      40.715  26.156 -17.781  1.00  0.00      RA0  H
ATOM   3278  C   LYS A 350      36.316  29.641 -17.614  1.00  0.00      RA0  C
ATOM   3279  O   LYS A 350      35.999  30.274 -16.601  1.00  0.00      RA0  O
ATOM   3280  N   VAL A 351      36.255  28.318 -17.676  1.00  0.00      RA0  N
ATOM   3281  H   VAL A 351      36.592  27.849 -18.494  1.00  0.00      RA0  H
ATOM   3282  CA  VAL A 351      35.904  27.497 -16.539  1.00  0.00      RA0  C
ATOM   3283  CB  VAL A 351      35.116  26.273 -16.999  1.00  0.00      RA0  C
ATOM   3284  CG1 VAL A 351      34.713  25.378 -15.826  1.00  0.00      RA0  C
ATOM   3285  CG2 VAL A 351      33.914  26.716 -17.828  1.00  0.00      RA0  C
ATOM   3286  C   VAL A 351      37.164  27.076 -15.787  1.00  0.00      RA0  C
ATOM   3287  O   VAL A 351      38.088  26.550 -16.388  1.00  0.00      RA0  O
ATOM   3288  N   THR A 352      37.174  27.295 -14.482  1.00  0.00      RA0  N
ATOM   3289  H   THR A 352      36.342  27.569 -14.004  1.00  0.00      RA0  H
ATOM   3290  CA  THR A 352      38.346  27.051 -13.661  1.00  0.00      RA0  C
ATOM   3291  CB  THR A 352      38.928  28.453 -13.495  1.00  0.00      RA0  C
ATOM   3292  OG1 THR A 352      38.547  29.224 -14.647  1.00  0.00      RA0  O
ATOM   3293  HG1 THR A 352      37.627  29.441 -14.541  1.00  0.00      RA0  H
ATOM   3294  CG2 THR A 352      40.451  28.471 -13.329  1.00  0.00      RA0  C
ATOM   3295  C   THR A 352      37.972  26.343 -12.384  1.00  0.00      RA0  C
ATOM   3296  O   THR A 352      36.804  26.043 -12.109  1.00  0.00      RA0  O
ATOM   3297  N   LYS A 353      38.988  26.084 -11.576  1.00  0.00      RA0  N
ATOM   3298  H   LYS A 353      39.891  26.423 -11.823  1.00  0.00      RA0  H
ATOM   3299  CA  LYS A 353      38.787  25.613 -10.208  1.00  0.00      RA0  C
ATOM   3300  CB  LYS A 353      40.139  25.239  -9.588  1.00  0.00      RA0  C
ATOM   3301  CG  LYS A 353      40.700  23.980 -10.253  1.00  0.00      RA0  C
ATOM   3302  CD  LYS A 353      41.916  23.387  -9.537  1.00  0.00      RA0  C
ATOM   3303  CE  LYS A 353      42.371  22.075 -10.185  1.00  0.00      RA0  C
ATOM   3304  NZ  LYS A 353      43.462  21.474  -9.405  1.00  0.00      RA0  N
ATOM   3305  HZ1 LYS A 353      43.756  20.583  -9.855  1.00  0.00      RA0  H
ATOM   3306  HZ2 LYS A 353      44.272  22.125  -9.368  1.00  0.00      RA0  H
ATOM   3307  HZ3 LYS A 353      43.132  21.275  -8.438  1.00  0.00      RA0  H
ATOM   3308  C   LYS A 353      38.029  26.695  -9.424  1.00  0.00      RA0  C
ATOM   3309  O   LYS A 353      38.202  27.881  -9.719  1.00  0.00      RA0  O
ATOM   3310  N   PRO A 354      37.258  26.302  -8.410  1.00  0.00      RA0  N
ATOM   3311  CD  PRO A 354      36.986  24.916  -8.036  1.00  0.00      RA0  C
ATOM   3312  CA  PRO A 354      36.501  27.253  -7.598  1.00  0.00      RA0  C
ATOM   3313  CB  PRO A 354      35.412  26.360  -6.996  1.00  0.00      RA0  C
ATOM   3314  CG  PRO A 354      36.096  25.011  -6.804  1.00  0.00      RA0  C
ATOM   3315  C   PRO A 354      37.339  27.971  -6.530  1.00  0.00      RA0  C
ATOM   3316  O   PRO A 354      37.011  27.956  -5.349  1.00  0.00      RA0  O
ATOM   3317  N   VAL A 355      38.428  28.601  -6.960  1.00  0.00      RA0  N
ATOM   3318  H   VAL A 355      38.680  28.669  -7.931  1.00  0.00      RA0  H
ATOM   3319  CA  VAL A 355      39.315  29.351  -6.064  1.00  0.00      RA0  C
ATOM   3320  CB  VAL A 355      40.161  28.399  -5.201  1.00  0.00      RA0  C
ATOM   3321  CG1 VAL A 355      40.973  27.420  -6.053  1.00  0.00      RA0  C
ATOM   3322  CG2 VAL A 355      41.020  29.161  -4.188  1.00  0.00      RA0  C
ATOM   3323  C   VAL A 355      40.171  30.197  -7.002  1.00  0.00      RA0  C
ATOM   3324  O   VAL A 355      40.488  29.763  -8.113  1.00  0.00      RA0  O
ATOM   3325  N   PHE A 356      40.529  31.393  -6.555  1.00  0.00      RA0  N
ATOM   3326  H   PHE A 356      40.255  31.700  -5.641  1.00  0.00      RA0  H
ATOM   3327  CA  PHE A 356      41.155  32.376  -7.446  1.00  0.00      RA0  C
ATOM   3328  CB  PHE A 356      40.145  33.458  -7.849  1.00  0.00      RA0  C
ATOM   3329  CG  PHE A 356      38.873  32.842  -8.385  1.00  0.00      RA0  C
ATOM   3330  CD1 PHE A 356      37.749  32.751  -7.571  1.00  0.00      RA0  C
ATOM   3331  CD2 PHE A 356      38.822  32.370  -9.691  1.00  0.00      RA0  C
ATOM   3332  CE1 PHE A 356      36.574  32.198  -8.064  1.00  0.00      RA0  C
ATOM   3333  CE2 PHE A 356      37.647  31.816 -10.185  1.00  0.00      RA0  C
ATOM   3334  CZ  PHE A 356      36.522  31.736  -9.373  1.00  0.00      RA0  C
ATOM   3335  C   PHE A 356      42.409  33.037  -6.865  1.00  0.00      RA0  C
ATOM   3336  O   PHE A 356      43.353  33.247  -7.599  1.00  0.00      RA0  O
ATOM   3337  N   VAL A 357      42.399  33.345  -5.575  1.00  0.00      RA0  N
ATOM   3338  H   VAL A 357      41.607  33.143  -4.993  1.00  0.00      RA0  H
ATOM   3339  CA  VAL A 357      43.499  34.057  -4.912  1.00  0.00      RA0  C
ATOM   3340  CB  VAL A 357      43.203  35.562  -4.785  1.00  0.00      RA0  C
ATOM   3341  CG1 VAL A 357      44.303  36.278  -3.998  1.00  0.00      RA0  C
ATOM   3342  CG2 VAL A 357      42.987  36.237  -6.140  1.00  0.00      RA0  C
ATOM   3343  C   VAL A 357      43.699  33.458  -3.520  1.00  0.00      RA0  C
ATOM   3344  O   VAL A 357      42.740  33.229  -2.797  1.00  0.00      RA0  O
ATOM   3345  N   ARG A 358      44.946  33.183  -3.150  1.00  0.00      RA0  N
ATOM   3346  H   ARG A 358      45.728  33.391  -3.748  1.00  0.00      RA0  H
ATOM   3347  CA  ARG A 358      45.290  32.775  -1.790  1.00  0.00      RA0  C
ATOM   3348  CB  ARG A 358      45.514  31.261  -1.781  1.00  0.00      RA0  C
ATOM   3349  CG  ARG A 358      44.415  30.428  -1.120  1.00  0.00      RA0  C
ATOM   3350  CD  ARG A 358      44.854  29.884   0.243  1.00  0.00      RA0  C
ATOM   3351  NE  ARG A 358      45.202  30.977   1.146  1.00  0.00      RA0  N
ATOM   3352  HE  ARG A 358      44.525  31.717   1.230  1.00  0.00      RA0  H
ATOM   3353  CZ  ARG A 358      46.411  31.032   1.777  1.00  0.00      RA0  C
ATOM   3354  NH1 ARG A 358      47.317  30.046   1.608  1.00  0.00      RA0  N
ATOM   3355 HH11 ARG A 358      48.230  30.104   2.027  1.00  0.00      RA0  H
ATOM   3356 HH12 ARG A 358      47.116  29.232   1.057  1.00  0.00      RA0  H
ATOM   3357  NH2 ARG A 358      46.693  32.096   2.549  1.00  0.00      RA0  N
ATOM   3358 HH21 ARG A 358      47.573  32.193   3.036  1.00  0.00      RA0  H
ATOM   3359 HH22 ARG A 358      46.043  32.864   2.622  1.00  0.00      RA0  H
ATOM   3360  C   ARG A 358      46.601  33.472  -1.436  1.00  0.00      RA0  C
ATOM   3361  O   ARG A 358      47.474  33.559  -2.291  1.00  0.00      RA0  O
ATOM   3362  N   ASN A 359      46.729  33.924  -0.197  1.00  0.00      RA0  N
ATOM   3363  H   ASN A 359      45.905  34.135   0.334  1.00  0.00      RA0  H
ATOM   3364  CA  ASN A 359      47.998  34.501   0.307  1.00  0.00      RA0  C
ATOM   3365  CB  ASN A 359      49.083  33.447   0.518  1.00  0.00      RA0  C
ATOM   3366  CG  ASN A 359      49.480  33.433   1.974  1.00  0.00      RA0  C
ATOM   3367  OD1 ASN A 359      49.291  32.425   2.660  1.00  0.00      RA0  O
ATOM   3368  ND2 ASN A 359      49.988  34.588   2.430  1.00  0.00      RA0  N
ATOM   3369 HD21 ASN A 359      50.084  35.375   1.815  1.00  0.00      RA0  H
ATOM   3370 HD22 ASN A 359      50.278  34.725   3.376  1.00  0.00      RA0  H
ATOM   3371  C   ASN A 359      48.561  35.541  -0.626  1.00  0.00      RA0  C
ATOM   3372  O   ASN A 359      49.753  35.507  -1.003  1.00  0.00      RA0  O
ATOM   3373  N   GLY A 360      47.702  36.480  -1.005  1.00  0.00      RA0  N
ATOM   3374  H   GLY A 360      46.814  36.482  -0.537  1.00  0.00      RA0  H
ATOM   3375  CA  GLY A 360      48.109  37.622  -1.768  1.00  0.00      RA0  C
ATOM   3376  C   GLY A 360      48.455  37.393  -3.200  1.00  0.00      RA0  C
ATOM   3377  O   GLY A 360      48.970  38.312  -3.858  1.00  0.00      RA0  O
ATOM   3378  N   LYS A 361      48.157  36.206  -3.727  1.00  0.00      RA0  N
ATOM   3379  H   LYS A 361      47.745  35.467  -3.190  1.00  0.00      RA0  H
ATOM   3380  CA  LYS A 361      48.555  35.894  -5.075  1.00  0.00      RA0  C
ATOM   3381  CB  LYS A 361      49.897  35.145  -5.022  1.00  0.00      RA0  C
ATOM   3382  CG  LYS A 361      50.421  34.753  -6.404  1.00  0.00      RA0  C
ATOM   3383  CD  LYS A 361      51.596  33.779  -6.376  1.00  0.00      RA0  C
ATOM   3384  CE  LYS A 361      51.876  33.223  -7.774  1.00  0.00      RA0  C
ATOM   3385  NZ  LYS A 361      50.700  32.474  -8.242  1.00  0.00      RA0  N
ATOM   3386  HZ1 LYS A 361      50.833  32.154  -9.224  1.00  0.00      RA0  H
ATOM   3387  HZ2 LYS A 361      50.512  31.665  -7.619  1.00  0.00      RA0  H
ATOM   3388  HZ3 LYS A 361      49.844  33.071  -8.210  1.00  0.00      RA0  H
ATOM   3389  C   LYS A 361      47.501  35.067  -5.793  1.00  0.00      RA0  C
ATOM   3390  O   LYS A 361      46.890  34.198  -5.193  1.00  0.00      RA0  O
ATOM   3391  N   ALA A 362      47.345  35.328  -7.092  1.00  0.00      RA0  N
ATOM   3392  H   ALA A 362      47.831  36.115  -7.466  1.00  0.00      RA0  H
ATOM   3393  CA  ALA A 362      46.536  34.514  -7.970  1.00  0.00      RA0  C
ATOM   3394  CB  ALA A 362      46.689  34.968  -9.420  1.00  0.00      RA0  C
ATOM   3395  C   ALA A 362      47.009  33.070  -7.892  1.00  0.00      RA0  C
ATOM   3396  O   ALA A 362      48.212  32.796  -7.850  1.00  0.00      RA0  O
ATOM   3397  N   VAL A 363      46.048  32.154  -7.859  1.00  0.00      RA0  N
ATOM   3398  H   VAL A 363      45.103  32.479  -7.944  1.00  0.00      RA0  H
ATOM   3399  CA  VAL A 363      46.343  30.718  -7.868  1.00  0.00      RA0  C
ATOM   3400  CB  VAL A 363      45.084  29.873  -7.652  1.00  0.00      RA0  C
ATOM   3401  CG1 VAL A 363      44.488  30.146  -6.269  1.00  0.00      RA0  C
ATOM   3402  CG2 VAL A 363      44.074  30.056  -8.786  1.00  0.00      RA0  C
ATOM   3403  C   VAL A 363      47.023  30.360  -9.192  1.00  0.00      RA0  C
ATOM   3404  O   VAL A 363      46.891  31.065 -10.242  1.00  0.00      RA0  O
ATOM   3405  N   ALA A 364      47.768  29.261  -9.159  1.00  0.00      RA0  N
ATOM   3406  H   ALA A 364      47.782  28.717  -8.322  1.00  0.00      RA0  H
ATOM   3407  CA  ALA A 364      48.611  28.868 -10.295  1.00  0.00      RA0  C
ATOM   3408  CB  ALA A 364      49.230  27.492 -10.047  1.00  0.00      RA0  C
ATOM   3409  C   ALA A 364      47.902  28.848 -11.638  1.00  0.00      RA0  C
ATOM   3410  O   ALA A 364      48.486  29.249 -12.620  1.00  0.00      RA0  O
ATOM   3411  N   GLY A 365      46.645  28.411 -11.692  1.00  0.00      RA0  N
ATOM   3412  H   GLY A 365      46.162  28.188 -10.850  1.00  0.00      RA0  H
ATOM   3413  CA  GLY A 365      45.936  28.351 -12.980  1.00  0.00      RA0  C
ATOM   3414  C   GLY A 365      45.653  29.709 -13.591  1.00  0.00      RA0  C
ATOM   3415  O   GLY A 365      45.342  29.814 -14.775  1.00  0.00      RA0  O
ATOM   3416  N   LEU A 366      45.784  30.757 -12.792  1.00  0.00      RA0  N
ATOM   3417  H   LEU A 366      46.119  30.656 -11.861  1.00  0.00      RA0  H
ATOM   3418  CA  LEU A 366      45.544  32.127 -13.278  1.00  0.00      RA0  C
ATOM   3419  CB  LEU A 366      44.562  32.852 -12.356  1.00  0.00      RA0  C
ATOM   3420  CG  LEU A 366      43.191  32.178 -12.310  1.00  0.00      RA0  C
ATOM   3421  CD1 LEU A 366      42.274  32.834 -11.279  1.00  0.00      RA0  C
ATOM   3422  CD2 LEU A 366      42.542  32.117 -13.694  1.00  0.00      RA0  C
ATOM   3423  C   LEU A 366      46.807  32.966 -13.459  1.00  0.00      RA0  C
ATOM   3424  O   LEU A 366      46.720  34.191 -13.624  1.00  0.00      RA0  O
ATOM   3425  N   CYS A 367      47.976  32.332 -13.390  1.00  0.00      RA0  N
ATOM   3426  H   CYS A 367      48.055  31.338 -13.268  1.00  0.00      RA0  H
ATOM   3427  CA  CYS A 367      49.235  33.019 -13.722  1.00  0.00      RA0  C
ATOM   3428  CB  CYS A 367      49.741  33.772 -12.491  1.00  0.00      RA0  C
ATOM   3429  SG  CYS A 367      49.928  32.729 -11.016  1.00  0.00      RA0  S
ATOM   3430  C   CYS A 367      50.294  32.088 -14.318  1.00  0.00      RA0  C
ATOM   3431  O   CYS A 367      50.122  30.864 -14.369  1.00  0.00      RA0  O
END
HEADER lig.000.03.pdb
ATOM      1  N   ASN A   2      33.136  70.628 -10.814  1.00  0.00      LA0  N
ATOM      2  H   ASN A   2      33.602  69.760 -10.627  1.00  0.00      LA0  H
ATOM      3  CA  ASN A   2      31.850  70.623 -11.509  1.00  0.00      LA0  C
ATOM      4  CB  ASN A   2      32.006  70.000 -12.902  1.00  0.00      LA0  C
ATOM      5  CG  ASN A   2      30.692  70.033 -13.661  1.00  0.00      LA0  C
ATOM      6  OD1 ASN A   2      29.833  70.878 -13.441  1.00  0.00      LA0  O
ATOM      7  ND2 ASN A   2      30.568  69.068 -14.570  1.00  0.00      LA0  N
ATOM      8 HD21 ASN A   2      31.280  68.361 -14.664  1.00  0.00      LA0  H
ATOM      9 HD22 ASN A   2      29.767  69.011 -15.157  1.00  0.00      LA0  H
ATOM     10  C   ASN A   2      30.757  69.930 -10.714  1.00  0.00      LA0  C
ATOM     11  O   ASN A   2      30.649  68.708 -10.682  1.00  0.00      LA0  O
ATOM     12  N   VAL A   3      29.949  70.778 -10.067  1.00  0.00      LA0  N
ATOM     13  H   VAL A   3      30.105  71.763 -10.118  1.00  0.00      LA0  H
ATOM     14  CA  VAL A   3      28.808  70.246  -9.321  1.00  0.00      LA0  C
ATOM     15  CB  VAL A   3      28.997  70.540  -7.818  1.00  0.00      LA0  C
ATOM     16  CG1 VAL A   3      27.875  69.969  -6.953  1.00  0.00      LA0  C
ATOM     17  CG2 VAL A   3      30.351  70.028  -7.314  1.00  0.00      LA0  C
ATOM     18  C   VAL A   3      27.495  70.814  -9.866  1.00  0.00      LA0  C
ATOM     19  O   VAL A   3      27.002  71.848  -9.435  1.00  0.00      LA0  O
ATOM     20  N   PRO A   4      26.947  70.117 -10.890  1.00  0.00      LA0  N
ATOM     21  CD  PRO A   4      27.469  68.922 -11.532  1.00  0.00      LA0  C
ATOM     22  CA  PRO A   4      25.714  70.594 -11.526  1.00  0.00      LA0  C
ATOM     23  CB  PRO A   4      25.494  69.584 -12.656  1.00  0.00      LA0  C
ATOM     24  CG  PRO A   4      26.864  68.972 -12.926  1.00  0.00      LA0  C
ATOM     25  C   PRO A   4      24.528  70.732 -10.585  1.00  0.00      LA0  C
ATOM     26  O   PRO A   4      24.291  69.939  -9.677  1.00  0.00      LA0  O
ATOM     27  N   ALA A   5      23.803  71.829 -10.836  1.00  0.00      LA0  N
ATOM     28  H   ALA A   5      23.980  72.343 -11.672  1.00  0.00      LA0  H
ATOM     29  CA  ALA A   5      22.793  72.244  -9.866  1.00  0.00      LA0  C
ATOM     30  CB  ALA A   5      22.407  73.706 -10.097  1.00  0.00      LA0  C
ATOM     31  C   ALA A   5      21.527  71.407  -9.821  1.00  0.00      LA0  C
ATOM     32  O   ALA A   5      20.754  71.470  -8.874  1.00  0.00      LA0  O
ATOM     33  N   GLU A   6      21.331  70.620 -10.886  1.00  0.00      LA0  N
ATOM     34  H   GLU A   6      22.005  70.499 -11.618  1.00  0.00      LA0  H
ATOM     35  CA  GLU A   6      20.097  69.842 -10.929  1.00  0.00      LA0  C
ATOM     36  CB  GLU A   6      19.647  69.648 -12.389  1.00  0.00      LA0  C
ATOM     37  CG  GLU A   6      20.212  68.466 -13.205  1.00  0.00      LA0  C
ATOM     38  CD  GLU A   6      21.691  68.540 -13.573  1.00  0.00      LA0  C
ATOM     39  OE1 GLU A   6      22.196  67.556 -14.122  1.00  0.00      LA0  O
ATOM     40  OE2 GLU A   6      22.335  69.560 -13.336  1.00  0.00      LA0  O
ATOM     41  C   GLU A   6      20.121  68.537 -10.143  1.00  0.00      LA0  C
ATOM     42  O   GLU A   6      19.170  67.762 -10.124  1.00  0.00      LA0  O
ATOM     43  N   LEU A   7      21.276  68.310  -9.504  1.00  0.00      LA0  N
ATOM     44  H   LEU A   7      21.998  68.997  -9.449  1.00  0.00      LA0  H
ATOM     45  CA  LEU A   7      21.454  66.995  -8.912  1.00  0.00      LA0  C
ATOM     46  CB  LEU A   7      22.830  66.455  -9.280  1.00  0.00      LA0  C
ATOM     47  CG  LEU A   7      23.092  66.488 -10.779  1.00  0.00      LA0  C
ATOM     48  CD1 LEU A   7      24.565  66.341 -11.108  1.00  0.00      LA0  C
ATOM     49  CD2 LEU A   7      22.270  65.441 -11.505  1.00  0.00      LA0  C
ATOM     50  C   LEU A   7      21.279  66.952  -7.414  1.00  0.00      LA0  C
ATOM     51  O   LEU A   7      21.678  67.840  -6.669  1.00  0.00      LA0  O
ATOM     52  N   LYS A   8      20.696  65.823  -7.009  1.00  0.00      LA0  N
ATOM     53  H   LYS A   8      20.369  65.190  -7.712  1.00  0.00      LA0  H
ATOM     54  CA  LYS A   8      20.904  65.380  -5.637  1.00  0.00      LA0  C
ATOM     55  CB  LYS A   8      19.707  64.534  -5.215  1.00  0.00      LA0  C
ATOM     56  CG  LYS A   8      18.551  65.405  -4.724  1.00  0.00      LA0  C
ATOM     57  CD  LYS A   8      18.766  65.800  -3.265  1.00  0.00      LA0  C
ATOM     58  CE  LYS A   8      17.751  66.790  -2.704  1.00  0.00      LA0  C
ATOM     59  NZ  LYS A   8      17.555  66.511  -1.277  1.00  0.00      LA0  N
ATOM     60  HZ1 LYS A   8      16.827  67.151  -0.879  1.00  0.00      LA0  H
ATOM     61  HZ2 LYS A   8      17.109  65.578  -1.170  1.00  0.00      LA0  H
ATOM     62  HZ3 LYS A   8      18.423  66.535  -0.704  1.00  0.00      LA0  H
ATOM     63  C   LYS A   8      22.206  64.605  -5.575  1.00  0.00      LA0  C
ATOM     64  O   LYS A   8      22.733  64.191  -6.601  1.00  0.00      LA0  O
ATOM     65  N   TYR A   9      22.717  64.439  -4.355  1.00  0.00      LA0  N
ATOM     66  H   TYR A   9      22.265  64.836  -3.555  1.00  0.00      LA0  H
ATOM     67  CA  TYR A   9      24.028  63.811  -4.220  1.00  0.00      LA0  C
ATOM     68  CB  TYR A   9      25.120  64.868  -4.052  1.00  0.00      LA0  C
ATOM     69  CG  TYR A   9      25.314  65.697  -5.300  1.00  0.00      LA0  C
ATOM     70  CD1 TYR A   9      24.633  66.925  -5.430  1.00  0.00      LA0  C
ATOM     71  CE1 TYR A   9      24.851  67.707  -6.576  1.00  0.00      LA0  C
ATOM     72  CD2 TYR A   9      26.192  65.226  -6.294  1.00  0.00      LA0  C
ATOM     73  CE2 TYR A   9      26.414  66.013  -7.436  1.00  0.00      LA0  C
ATOM     74  CZ  TYR A   9      25.745  67.243  -7.561  1.00  0.00      LA0  C
ATOM     75  OH  TYR A   9      25.979  68.007  -8.686  1.00  0.00      LA0  O
ATOM     76  HH  TYR A   9      25.293  68.666  -8.778  1.00  0.00      LA0  H
ATOM     77  C   TYR A   9      24.056  62.913  -3.009  1.00  0.00      LA0  C
ATOM     78  O   TYR A   9      23.332  63.137  -2.044  1.00  0.00      LA0  O
ATOM     79  N   SER A  10      24.916  61.895  -3.078  1.00  0.00      LA0  N
ATOM     80  H   SER A  10      25.511  61.748  -3.872  1.00  0.00      LA0  H
ATOM     81  CA  SER A  10      25.093  61.150  -1.839  1.00  0.00      LA0  C
ATOM     82  CB  SER A  10      25.274  59.664  -2.161  1.00  0.00      LA0  C
ATOM     83  OG  SER A  10      26.495  59.457  -2.882  1.00  0.00      LA0  O
ATOM     84  HG  SER A  10      26.413  58.549  -3.212  1.00  0.00      LA0  H
ATOM     85  C   SER A  10      26.232  61.731  -1.013  1.00  0.00      LA0  C
ATOM     86  O   SER A  10      26.793  62.769  -1.344  1.00  0.00      LA0  O
ATOM     87  N   LYS A  11      26.576  61.012   0.067  1.00  0.00      LA0  N
ATOM     88  H   LYS A  11      26.134  60.136   0.272  1.00  0.00      LA0  H
ATOM     89  CA  LYS A  11      27.849  61.342   0.714  1.00  0.00      LA0  C
ATOM     90  CB  LYS A  11      27.723  61.338   2.243  1.00  0.00      LA0  C
ATOM     91  CG  LYS A  11      26.288  61.488   2.760  1.00  0.00      LA0  C
ATOM     92  CD  LYS A  11      26.108  61.107   4.234  1.00  0.00      LA0  C
ATOM     93  CE  LYS A  11      26.636  59.708   4.581  1.00  0.00      LA0  C
ATOM     94  NZ  LYS A  11      26.118  58.698   3.647  1.00  0.00      LA0  N
ATOM     95  HZ1 LYS A  11      26.710  57.842   3.661  1.00  0.00      LA0  H
ATOM     96  HZ2 LYS A  11      25.114  58.465   3.734  1.00  0.00      LA0  H
ATOM     97  HZ3 LYS A  11      26.305  58.991   2.660  1.00  0.00      LA0  H
ATOM     98  C   LYS A  11      28.937  60.356   0.305  1.00  0.00      LA0  C
ATOM     99  O   LYS A  11      29.995  60.248   0.918  1.00  0.00      LA0  O
ATOM    100  N   GLU A  12      28.577  59.591  -0.732  1.00  0.00      LA0  N
ATOM    101  H   GLU A  12      27.752  59.775  -1.260  1.00  0.00      LA0  H
ATOM    102  CA  GLU A  12      29.305  58.377  -1.072  1.00  0.00      LA0  C
ATOM    103  CB  GLU A  12      28.300  57.220  -1.108  1.00  0.00      LA0  C
ATOM    104  CG  GLU A  12      27.788  56.663   0.233  1.00  0.00      LA0  C
ATOM    105  CD  GLU A  12      27.291  57.723   1.207  1.00  0.00      LA0  C
ATOM    106  OE1 GLU A  12      26.188  58.247   1.069  1.00  0.00      LA0  O
ATOM    107  OE2 GLU A  12      28.001  58.026   2.159  1.00  0.00      LA0  O
ATOM    108  C   GLU A  12      30.046  58.553  -2.386  1.00  0.00      LA0  C
ATOM    109  O   GLU A  12      31.121  57.999  -2.575  1.00  0.00      LA0  O
ATOM    110  N   HIS A  13      29.433  59.439  -3.211  1.00  0.00      LA0  N
ATOM    111  H   HIS A  13      28.462  59.557  -3.007  1.00  0.00      LA0  H
ATOM    112  CA  HIS A  13      29.984  60.211  -4.340  1.00  0.00      LA0  C
ATOM    113  CB  HIS A  13      31.454  59.943  -4.711  1.00  0.00      LA0  C
ATOM    114  CG  HIS A  13      32.401  60.575  -3.712  1.00  0.00      LA0  C
ATOM    115  ND1 HIS A  13      32.295  61.841  -3.269  1.00  0.00      LA0  N
ATOM    116  HD1 HIS A  13      31.619  62.499  -3.540  1.00  0.00      LA0  H
ATOM    117  CD2 HIS A  13      33.521  59.990  -3.114  1.00  0.00      LA0  C
ATOM    118  NE2 HIS A  13      34.083  60.925  -2.307  1.00  0.00      LA0  N
ATOM    119  CE1 HIS A  13      33.329  62.064  -2.401  1.00  0.00      LA0  C
ATOM    120  C   HIS A  13      29.154  60.199  -5.615  1.00  0.00      LA0  C
ATOM    121  O   HIS A  13      29.589  60.687  -6.659  1.00  0.00      LA0  O
ATOM    122  N   GLU A  14      27.937  59.652  -5.497  1.00  0.00      LA0  N
ATOM    123  H   GLU A  14      27.649  59.180  -4.662  1.00  0.00      LA0  H
ATOM    124  CA  GLU A  14      27.038  59.693  -6.647  1.00  0.00      LA0  C
ATOM    125  CB  GLU A  14      25.960  58.601  -6.632  1.00  0.00      LA0  C
ATOM    126  CG  GLU A  14      26.383  57.185  -6.252  1.00  0.00      LA0  C
ATOM    127  CD  GLU A  14      26.455  57.087  -4.749  1.00  0.00      LA0  C
ATOM    128  OE1 GLU A  14      27.550  57.100  -4.208  1.00  0.00      LA0  O
ATOM    129  OE2 GLU A  14      25.416  57.066  -4.099  1.00  0.00      LA0  O
ATOM    130  C   GLU A  14      26.309  61.007  -6.805  1.00  0.00      LA0  C
ATOM    131  O   GLU A  14      26.124  61.783  -5.870  1.00  0.00      LA0  O
ATOM    132  N   TRP A  15      25.870  61.189  -8.054  1.00  0.00      LA0  N
ATOM    133  H   TRP A  15      26.084  60.494  -8.739  1.00  0.00      LA0  H
ATOM    134  CA  TRP A  15      24.836  62.171  -8.335  1.00  0.00      LA0  C
ATOM    135  CB  TRP A  15      25.247  63.120  -9.465  1.00  0.00      LA0  C
ATOM    136  CG  TRP A  15      25.540  62.405 -10.768  1.00  0.00      LA0  C
ATOM    137  CD2 TRP A  15      24.632  62.022 -11.827  1.00  0.00      LA0  C
ATOM    138  CE2 TRP A  15      25.418  61.412 -12.862  1.00  0.00      LA0  C
ATOM    139  CE3 TRP A  15      23.237  62.146 -11.997  1.00  0.00      LA0  C
ATOM    140  CD1 TRP A  15      26.802  62.002 -11.217  1.00  0.00      LA0  C
ATOM    141  NE1 TRP A  15      26.742  61.421 -12.444  1.00  0.00      LA0  N
ATOM    142  HE1 TRP A  15      27.507  61.076 -12.961  1.00  0.00      LA0  H
ATOM    143  CZ2 TRP A  15      24.796  60.936 -14.035  1.00  0.00      LA0  C
ATOM    144  CZ3 TRP A  15      22.627  61.668 -13.175  1.00  0.00      LA0  C
ATOM    145  CH2 TRP A  15      23.402  61.067 -14.189  1.00  0.00      LA0  C
ATOM    146  C   TRP A  15      23.545  61.471  -8.683  1.00  0.00      LA0  C
ATOM    147  O   TRP A  15      23.530  60.310  -9.080  1.00  0.00      LA0  O
ATOM    148  N   LEU A  16      22.474  62.249  -8.532  1.00  0.00      LA0  N
ATOM    149  H   LEU A  16      22.584  63.177  -8.176  1.00  0.00      LA0  H
ATOM    150  CA  LEU A  16      21.149  61.714  -8.782  1.00  0.00      LA0  C
ATOM    151  CB  LEU A  16      20.503  61.314  -7.460  1.00  0.00      LA0  C
ATOM    152  CG  LEU A  16      19.322  60.382  -7.684  1.00  0.00      LA0  C
ATOM    153  CD1 LEU A  16      19.803  59.039  -8.212  1.00  0.00      LA0  C
ATOM    154  CD2 LEU A  16      18.460  60.219  -6.441  1.00  0.00      LA0  C
ATOM    155  C   LEU A  16      20.288  62.736  -9.488  1.00  0.00      LA0  C
ATOM    156  O   LEU A  16      19.987  63.794  -8.948  1.00  0.00      LA0  O
ATOM    157  N   ARG A  17      19.907  62.387 -10.716  1.00  0.00      LA0  N
ATOM    158  H   ARG A  17      20.156  61.490 -11.082  1.00  0.00      LA0  H
ATOM    159  CA  ARG A  17      19.048  63.317 -11.435  1.00  0.00      LA0  C
ATOM    160  CB  ARG A  17      19.613  63.570 -12.834  1.00  0.00      LA0  C
ATOM    161  CG  ARG A  17      18.905  64.665 -13.640  1.00  0.00      LA0  C
ATOM    162  CD  ARG A  17      19.772  65.229 -14.767  1.00  0.00      LA0  C
ATOM    163  NE  ARG A  17      20.359  64.168 -15.575  1.00  0.00      LA0  N
ATOM    164  HE  ARG A  17      19.770  63.432 -15.923  1.00  0.00      LA0  H
ATOM    165  CZ  ARG A  17      21.675  64.136 -15.855  1.00  0.00      LA0  C
ATOM    166  NH1 ARG A  17      22.501  65.099 -15.442  1.00  0.00      LA0  N
ATOM    167 HH11 ARG A  17      23.479  65.053 -15.637  1.00  0.00      LA0  H
ATOM    168 HH12 ARG A  17      22.173  65.907 -14.924  1.00  0.00      LA0  H
ATOM    169  NH2 ARG A  17      22.132  63.106 -16.559  1.00  0.00      LA0  N
ATOM    170 HH21 ARG A  17      23.107  63.014 -16.792  1.00  0.00      LA0  H
ATOM    171 HH22 ARG A  17      21.476  62.399 -16.862  1.00  0.00      LA0  H
ATOM    172  C   ARG A  17      17.626  62.826 -11.509  1.00  0.00      LA0  C
ATOM    173  O   ARG A  17      17.369  61.673 -11.832  1.00  0.00      LA0  O
ATOM    174  N   LYS A  18      16.717  63.771 -11.232  1.00  0.00      LA0  N
ATOM    175  H   LYS A  18      17.032  64.680 -10.959  1.00  0.00      LA0  H
ATOM    176  CA  LYS A  18      15.349  63.554 -11.693  1.00  0.00      LA0  C
ATOM    177  CB  LYS A  18      14.391  64.495 -10.957  1.00  0.00      LA0  C
ATOM    178  CG  LYS A  18      12.907  64.255 -11.258  1.00  0.00      LA0  C
ATOM    179  CD  LYS A  18      12.484  62.844 -10.866  1.00  0.00      LA0  C
ATOM    180  CE  LYS A  18      10.976  62.622 -10.850  1.00  0.00      LA0  C
ATOM    181  NZ  LYS A  18      10.711  61.339 -10.192  1.00  0.00      LA0  N
ATOM    182  HZ1 LYS A  18       9.698  61.234  -9.958  1.00  0.00      LA0  H
ATOM    183  HZ2 LYS A  18      11.035  60.516 -10.737  1.00  0.00      LA0  H
ATOM    184  HZ3 LYS A  18      11.124  61.329  -9.234  1.00  0.00      LA0  H
ATOM    185  C   LYS A  18      15.294  63.790 -13.190  1.00  0.00      LA0  C
ATOM    186  O   LYS A  18      15.193  64.914 -13.664  1.00  0.00      LA0  O
ATOM    187  N   GLU A  19      15.438  62.682 -13.915  1.00  0.00      LA0  N
ATOM    188  H   GLU A  19      15.406  61.775 -13.486  1.00  0.00      LA0  H
ATOM    189  CA  GLU A  19      15.541  62.894 -15.350  1.00  0.00      LA0  C
ATOM    190  CB  GLU A  19      16.492  61.859 -15.942  1.00  0.00      LA0  C
ATOM    191  CG  GLU A  19      17.494  62.483 -16.918  1.00  0.00      LA0  C
ATOM    192  CD  GLU A  19      18.576  61.473 -17.222  1.00  0.00      LA0  C
ATOM    193  OE1 GLU A  19      19.715  61.665 -16.806  1.00  0.00      LA0  O
ATOM    194  OE2 GLU A  19      18.269  60.442 -17.805  1.00  0.00      LA0  O
ATOM    195  C   GLU A  19      14.185  62.961 -16.024  1.00  0.00      LA0  C
ATOM    196  O   GLU A  19      13.155  62.751 -15.395  1.00  0.00      LA0  O
ATOM    197  N   ALA A  20      14.217  63.279 -17.330  1.00  0.00      LA0  N
ATOM    198  H   ALA A  20      15.101  63.399 -17.777  1.00  0.00      LA0  H
ATOM    199  CA  ALA A  20      12.966  63.524 -18.053  1.00  0.00      LA0  C
ATOM    200  CB  ALA A  20      13.264  63.982 -19.482  1.00  0.00      LA0  C
ATOM    201  C   ALA A  20      11.994  62.354 -18.113  1.00  0.00      LA0  C
ATOM    202  O   ALA A  20      10.790  62.515 -18.250  1.00  0.00      LA0  O
ATOM    203  N   ASP A  21      12.584  61.159 -17.997  1.00  0.00      LA0  N
ATOM    204  H   ASP A  21      13.559  61.061 -17.799  1.00  0.00      LA0  H
ATOM    205  CA  ASP A  21      11.773  59.944 -17.960  1.00  0.00      LA0  C
ATOM    206  CB  ASP A  21      12.632  58.748 -18.395  1.00  0.00      LA0  C
ATOM    207  CG  ASP A  21      13.804  58.458 -17.459  1.00  0.00      LA0  C
ATOM    208  OD1 ASP A  21      14.242  59.307 -16.687  1.00  0.00      LA0  O
ATOM    209  OD2 ASP A  21      14.316  57.352 -17.492  1.00  0.00      LA0  O
ATOM    210  C   ASP A  21      11.080  59.672 -16.630  1.00  0.00      LA0  C
ATOM    211  O   ASP A  21      10.298  58.743 -16.473  1.00  0.00      LA0  O
ATOM    212  N   GLY A  22      11.408  60.530 -15.656  1.00  0.00      LA0  N
ATOM    213  H   GLY A  22      12.104  61.227 -15.811  1.00  0.00      LA0  H
ATOM    214  CA  GLY A  22      10.819  60.345 -14.339  1.00  0.00      LA0  C
ATOM    215  C   GLY A  22      11.720  59.603 -13.373  1.00  0.00      LA0  C
ATOM    216  O   GLY A  22      11.539  59.668 -12.156  1.00  0.00      LA0  O
ATOM    217  N   THR A  23      12.691  58.883 -13.957  1.00  0.00      LA0  N
ATOM    218  H   THR A  23      12.919  58.986 -14.927  1.00  0.00      LA0  H
ATOM    219  CA  THR A  23      13.527  58.083 -13.075  1.00  0.00      LA0  C
ATOM    220  CB  THR A  23      14.130  56.884 -13.818  1.00  0.00      LA0  C
ATOM    221  OG1 THR A  23      15.040  57.305 -14.840  1.00  0.00      LA0  O
ATOM    222  HG1 THR A  23      14.485  57.540 -15.587  1.00  0.00      LA0  H
ATOM    223  CG2 THR A  23      13.039  55.983 -14.397  1.00  0.00      LA0  C
ATOM    224  C   THR A  23      14.605  58.898 -12.396  1.00  0.00      LA0  C
ATOM    225  O   THR A  23      14.760  60.097 -12.611  1.00  0.00      LA0  O
ATOM    226  N   TYR A  24      15.347  58.169 -11.562  1.00  0.00      LA0  N
ATOM    227  H   TYR A  24      15.157  57.203 -11.385  1.00  0.00      LA0  H
ATOM    228  CA  TYR A  24      16.534  58.764 -10.986  1.00  0.00      LA0  C
ATOM    229  CB  TYR A  24      16.516  58.539  -9.477  1.00  0.00      LA0  C
ATOM    230  CG  TYR A  24      15.374  59.333  -8.899  1.00  0.00      LA0  C
ATOM    231  CD1 TYR A  24      14.180  58.669  -8.555  1.00  0.00      LA0  C
ATOM    232  CE1 TYR A  24      13.078  59.432  -8.140  1.00  0.00      LA0  C
ATOM    233  CD2 TYR A  24      15.529  60.725  -8.758  1.00  0.00      LA0  C
ATOM    234  CE2 TYR A  24      14.428  61.485  -8.343  1.00  0.00      LA0  C
ATOM    235  CZ  TYR A  24      13.209  60.833  -8.082  1.00  0.00      LA0  C
ATOM    236  OH  TYR A  24      12.103  61.608  -7.804  1.00  0.00      LA0  O
ATOM    237  HH  TYR A  24      11.444  61.094  -7.326  1.00  0.00      LA0  H
ATOM    238  C   TYR A  24      17.765  58.194 -11.642  1.00  0.00      LA0  C
ATOM    239  O   TYR A  24      18.169  57.064 -11.393  1.00  0.00      LA0  O
ATOM    240  N   THR A  25      18.336  59.014 -12.522  1.00  0.00      LA0  N
ATOM    241  H   THR A  25      17.980  59.940 -12.660  1.00  0.00      LA0  H
ATOM    242  CA  THR A  25      19.584  58.551 -13.111  1.00  0.00      LA0  C
ATOM    243  CB  THR A  25      19.810  59.256 -14.447  1.00  0.00      LA0  C
ATOM    244  OG1 THR A  25      18.610  59.240 -15.232  1.00  0.00      LA0  O
ATOM    245  HG1 THR A  25      18.826  59.849 -15.947  1.00  0.00      LA0  H
ATOM    246  CG2 THR A  25      20.953  58.637 -15.251  1.00  0.00      LA0  C
ATOM    247  C   THR A  25      20.743  58.759 -12.150  1.00  0.00      LA0  C
ATOM    248  O   THR A  25      20.842  59.782 -11.485  1.00  0.00      LA0  O
ATOM    249  N   VAL A  26      21.580  57.723 -12.077  1.00  0.00      LA0  N
ATOM    250  H   VAL A  26      21.468  56.952 -12.700  1.00  0.00      LA0  H
ATOM    251  CA  VAL A  26      22.676  57.710 -11.119  1.00  0.00      LA0  C
ATOM    252  CB  VAL A  26      22.554  56.501 -10.181  1.00  0.00      LA0  C
ATOM    253  CG1 VAL A  26      23.443  56.653  -8.945  1.00  0.00      LA0  C
ATOM    254  CG2 VAL A  26      21.106  56.192  -9.810  1.00  0.00      LA0  C
ATOM    255  C   VAL A  26      23.980  57.596 -11.873  1.00  0.00      LA0  C
ATOM    256  O   VAL A  26      24.069  56.876 -12.863  1.00  0.00      LA0  O
ATOM    257  N   GLY A  27      24.981  58.304 -11.355  1.00  0.00      LA0  N
ATOM    258  H   GLY A  27      24.821  58.912 -10.572  1.00  0.00      LA0  H
ATOM    259  CA  GLY A  27      26.339  58.114 -11.851  1.00  0.00      LA0  C
ATOM    260  C   GLY A  27      27.274  58.601 -10.773  1.00  0.00      LA0  C
ATOM    261  O   GLY A  27      26.810  59.142  -9.779  1.00  0.00      LA0  O
ATOM    262  N   ILE A  28      28.583  58.410 -10.970  1.00  0.00      LA0  N
ATOM    263  H   ILE A  28      28.938  58.066 -11.838  1.00  0.00      LA0  H
ATOM    264  CA  ILE A  28      29.420  59.083  -9.977  1.00  0.00      LA0  C
ATOM    265  CB  ILE A  28      30.696  58.304  -9.637  1.00  0.00      LA0  C
ATOM    266  CG2 ILE A  28      30.347  56.985  -8.947  1.00  0.00      LA0  C
ATOM    267  CG1 ILE A  28      31.618  58.132 -10.845  1.00  0.00      LA0  C
ATOM    268  CD1 ILE A  28      33.009  57.628 -10.461  1.00  0.00      LA0  C
ATOM    269  C   ILE A  28      29.735  60.499 -10.409  1.00  0.00      LA0  C
ATOM    270  O   ILE A  28      29.561  60.858 -11.567  1.00  0.00      LA0  O
ATOM    271  N   THR A  29      30.159  61.294  -9.428  1.00  0.00      LA0  N
ATOM    272  H   THR A  29      30.326  60.923  -8.514  1.00  0.00      LA0  H
ATOM    273  CA  THR A  29      30.387  62.698  -9.748  1.00  0.00      LA0  C
ATOM    274  CB  THR A  29      30.259  63.521  -8.472  1.00  0.00      LA0  C
ATOM    275  OG1 THR A  29      31.077  62.968  -7.432  1.00  0.00      LA0  O
ATOM    276  HG1 THR A  29      30.589  62.218  -7.085  1.00  0.00      LA0  H
ATOM    277  CG2 THR A  29      28.807  63.582  -8.015  1.00  0.00      LA0  C
ATOM    278  C   THR A  29      31.718  62.968 -10.421  1.00  0.00      LA0  C
ATOM    279  O   THR A  29      32.592  62.111 -10.482  1.00  0.00      LA0  O
ATOM    280  N   GLU A  30      31.842  64.231 -10.864  1.00  0.00      LA0  N
ATOM    281  H   GLU A  30      31.053  64.840 -10.826  1.00  0.00      LA0  H
ATOM    282  CA  GLU A  30      33.106  64.741 -11.393  1.00  0.00      LA0  C
ATOM    283  CB  GLU A  30      32.979  66.233 -11.706  1.00  0.00      LA0  C
ATOM    284  CG  GLU A  30      33.811  66.694 -12.903  1.00  0.00      LA0  C
ATOM    285  CD  GLU A  30      33.203  66.137 -14.173  1.00  0.00      LA0  C
ATOM    286  OE1 GLU A  30      33.778  65.217 -14.738  1.00  0.00      LA0  O
ATOM    287  OE2 GLU A  30      32.151  66.616 -14.593  1.00  0.00      LA0  O
ATOM    288  C   GLU A  30      34.242  64.509 -10.423  1.00  0.00      LA0  C
ATOM    289  O   GLU A  30      35.167  63.751 -10.670  1.00  0.00      LA0  O
ATOM    290  N   HIS A  31      34.065  65.119  -9.238  1.00  0.00      LA0  N
ATOM    291  H   HIS A  31      33.349  65.805  -9.137  1.00  0.00      LA0  H
ATOM    292  CA  HIS A  31      35.119  64.954  -8.238  1.00  0.00      LA0  C
ATOM    293  CB  HIS A  31      34.854  65.831  -7.015  1.00  0.00      LA0  C
ATOM    294  CG  HIS A  31      36.175  66.181  -6.370  1.00  0.00      LA0  C
ATOM    295  ND1 HIS A  31      37.198  66.758  -7.026  1.00  0.00      LA0  N
ATOM    296  HD1 HIS A  31      37.243  67.008  -7.984  1.00  0.00      LA0  H
ATOM    297  CD2 HIS A  31      36.557  65.972  -5.043  1.00  0.00      LA0  C
ATOM    298  NE2 HIS A  31      37.825  66.431  -4.910  1.00  0.00      LA0  N
ATOM    299  CE1 HIS A  31      38.220  66.915  -6.132  1.00  0.00      LA0  C
ATOM    300  C   HIS A  31      35.441  63.520  -7.853  1.00  0.00      LA0  C
ATOM    301  O   HIS A  31      36.570  63.157  -7.555  1.00  0.00      LA0  O
ATOM    302  N   ALA A  32      34.388  62.687  -7.921  1.00  0.00      LA0  N
ATOM    303  H   ALA A  32      33.483  63.019  -8.183  1.00  0.00      LA0  H
ATOM    304  CA  ALA A  32      34.667  61.263  -7.761  1.00  0.00      LA0  C
ATOM    305  CB  ALA A  32      33.378  60.446  -7.773  1.00  0.00      LA0  C
ATOM    306  C   ALA A  32      35.609  60.711  -8.818  1.00  0.00      LA0  C
ATOM    307  O   ALA A  32      36.611  60.082  -8.508  1.00  0.00      LA0  O
ATOM    308  N   GLN A  33      35.269  60.989 -10.087  1.00  0.00      LA0  N
ATOM    309  H   GLN A  33      34.505  61.604 -10.295  1.00  0.00      LA0  H
ATOM    310  CA  GLN A  33      36.150  60.477 -11.136  1.00  0.00      LA0  C
ATOM    311  CB  GLN A  33      35.448  60.515 -12.506  1.00  0.00      LA0  C
ATOM    312  CG  GLN A  33      35.168  61.885 -13.135  1.00  0.00      LA0  C
ATOM    313  CD  GLN A  33      36.256  62.246 -14.124  1.00  0.00      LA0  C
ATOM    314  OE1 GLN A  33      37.321  61.642 -14.170  1.00  0.00      LA0  O
ATOM    315  NE2 GLN A  33      35.908  63.204 -14.981  1.00  0.00      LA0  N
ATOM    316 HE21 GLN A  33      35.084  63.765 -14.849  1.00  0.00      LA0  H
ATOM    317 HE22 GLN A  33      36.444  63.384 -15.806  1.00  0.00      LA0  H
ATOM    318  C   GLN A  33      37.564  61.051 -11.112  1.00  0.00      LA0  C
ATOM    319  O   GLN A  33      38.537  60.337 -11.311  1.00  0.00      LA0  O
ATOM    320  N   GLU A  34      37.639  62.344 -10.747  1.00  0.00      LA0  N
ATOM    321  H   GLU A  34      36.798  62.879 -10.687  1.00  0.00      LA0  H
ATOM    322  CA  GLU A  34      38.930  62.977 -10.461  1.00  0.00      LA0  C
ATOM    323  CB  GLU A  34      38.728  64.395  -9.921  1.00  0.00      LA0  C
ATOM    324  CG  GLU A  34      38.052  65.395 -10.865  1.00  0.00      LA0  C
ATOM    325  CD  GLU A  34      37.760  66.676 -10.100  1.00  0.00      LA0  C
ATOM    326  OE1 GLU A  34      38.683  67.267  -9.544  1.00  0.00      LA0  O
ATOM    327  OE2 GLU A  34      36.598  67.067 -10.011  1.00  0.00      LA0  O
ATOM    328  C   GLU A  34      39.773  62.193  -9.464  1.00  0.00      LA0  C
ATOM    329  O   GLU A  34      40.900  61.791  -9.723  1.00  0.00      LA0  O
ATOM    330  N   LEU A  35      39.149  61.962  -8.296  1.00  0.00      LA0  N
ATOM    331  H   LEU A  35      38.222  62.316  -8.153  1.00  0.00      LA0  H
ATOM    332  CA  LEU A  35      39.849  61.212  -7.251  1.00  0.00      LA0  C
ATOM    333  CB  LEU A  35      39.045  61.206  -5.950  1.00  0.00      LA0  C
ATOM    334  CG  LEU A  35      38.800  62.591  -5.347  1.00  0.00      LA0  C
ATOM    335  CD1 LEU A  35      37.841  62.514  -4.159  1.00  0.00      LA0  C
ATOM    336  CD2 LEU A  35      40.100  63.316  -4.996  1.00  0.00      LA0  C
ATOM    337  C   LEU A  35      40.185  59.779  -7.624  1.00  0.00      LA0  C
ATOM    338  O   LEU A  35      41.166  59.196  -7.177  1.00  0.00      LA0  O
ATOM    339  N   LEU A  36      39.298  59.223  -8.455  1.00  0.00      LA0  N
ATOM    340  H   LEU A  36      38.524  59.753  -8.803  1.00  0.00      LA0  H
ATOM    341  CA  LEU A  36      39.489  57.826  -8.817  1.00  0.00      LA0  C
ATOM    342  CB  LEU A  36      38.136  57.164  -9.090  1.00  0.00      LA0  C
ATOM    343  CG  LEU A  36      37.239  57.088  -7.849  1.00  0.00      LA0  C
ATOM    344  CD1 LEU A  36      35.914  56.392  -8.156  1.00  0.00      LA0  C
ATOM    345  CD2 LEU A  36      37.950  56.467  -6.645  1.00  0.00      LA0  C
ATOM    346  C   LEU A  36      40.474  57.578  -9.945  1.00  0.00      LA0  C
ATOM    347  O   LEU A  36      41.028  56.488 -10.073  1.00  0.00      LA0  O
ATOM    348  N   GLY A  37      40.682  58.629 -10.746  1.00  0.00      LA0  N
ATOM    349  H   GLY A  37      40.132  59.460 -10.649  1.00  0.00      LA0  H
ATOM    350  CA  GLY A  37      41.533  58.455 -11.916  1.00  0.00      LA0  C
ATOM    351  C   GLY A  37      40.838  57.666 -13.009  1.00  0.00      LA0  C
ATOM    352  O   GLY A  37      39.629  57.453 -12.991  1.00  0.00      LA0  O
ATOM    353  N   ASP A  38      41.673  57.231 -13.958  1.00  0.00      LA0  N
ATOM    354  H   ASP A  38      42.643  57.487 -13.970  1.00  0.00      LA0  H
ATOM    355  CA  ASP A  38      41.194  56.466 -15.109  1.00  0.00      LA0  C
ATOM    356  CB  ASP A  38      42.367  56.001 -15.982  1.00  0.00      LA0  C
ATOM    357  CG  ASP A  38      43.340  57.136 -16.239  1.00  0.00      LA0  C
ATOM    358  OD1 ASP A  38      43.254  57.757 -17.294  1.00  0.00      LA0  O
ATOM    359  OD2 ASP A  38      44.177  57.398 -15.374  1.00  0.00      LA0  O
ATOM    360  C   ASP A  38      40.359  55.263 -14.725  1.00  0.00      LA0  C
ATOM    361  O   ASP A  38      40.735  54.433 -13.900  1.00  0.00      LA0  O
ATOM    362  N   MET A  39      39.183  55.213 -15.351  1.00  0.00      LA0  N
ATOM    363  H   MET A  39      38.936  55.907 -16.029  1.00  0.00      LA0  H
ATOM    364  CA  MET A  39      38.284  54.122 -15.010  1.00  0.00      LA0  C
ATOM    365  CB  MET A  39      36.840  54.541 -15.287  1.00  0.00      LA0  C
ATOM    366  CG  MET A  39      35.853  54.080 -14.216  1.00  0.00      LA0  C
ATOM    367  SD  MET A  39      36.185  54.780 -12.590  1.00  0.00      LA0  S
ATOM    368  CE  MET A  39      36.157  56.529 -13.018  1.00  0.00      LA0  C
ATOM    369  C   MET A  39      38.635  52.836 -15.725  1.00  0.00      LA0  C
ATOM    370  O   MET A  39      38.537  52.714 -16.938  1.00  0.00      LA0  O
ATOM    371  N   VAL A  40      39.049  51.859 -14.913  1.00  0.00      LA0  N
ATOM    372  H   VAL A  40      39.013  52.016 -13.925  1.00  0.00      LA0  H
ATOM    373  CA  VAL A  40      39.313  50.539 -15.488  1.00  0.00      LA0  C
ATOM    374  CB  VAL A  40      40.012  49.657 -14.435  1.00  0.00      LA0  C
ATOM    375  CG1 VAL A  40      40.290  48.235 -14.935  1.00  0.00      LA0  C
ATOM    376  CG2 VAL A  40      41.292  50.325 -13.927  1.00  0.00      LA0  C
ATOM    377  C   VAL A  40      38.013  49.903 -15.975  1.00  0.00      LA0  C
ATOM    378  O   VAL A  40      37.855  49.401 -17.095  1.00  0.00      LA0  O
ATOM    379  N   PHE A  41      37.057  49.972 -15.043  1.00  0.00      LA0  N
ATOM    380  H   PHE A  41      37.217  50.405 -14.150  1.00  0.00      LA0  H
ATOM    381  CA  PHE A  41      35.802  49.293 -15.295  1.00  0.00      LA0  C
ATOM    382  CB  PHE A  41      36.000  47.789 -15.047  1.00  0.00      LA0  C
ATOM    383  CG  PHE A  41      34.701  47.061 -15.244  1.00  0.00      LA0  C
ATOM    384  CD1 PHE A  41      34.089  47.053 -16.514  1.00  0.00      LA0  C
ATOM    385  CD2 PHE A  41      34.110  46.435 -14.129  1.00  0.00      LA0  C
ATOM    386  CE1 PHE A  41      32.825  46.457 -16.652  1.00  0.00      LA0  C
ATOM    387  CE2 PHE A  41      32.853  45.832 -14.278  1.00  0.00      LA0  C
ATOM    388  CZ  PHE A  41      32.209  45.873 -15.529  1.00  0.00      LA0  C
ATOM    389  C   PHE A  41      34.687  49.866 -14.446  1.00  0.00      LA0  C
ATOM    390  O   PHE A  41      34.817  50.030 -13.243  1.00  0.00      LA0  O
ATOM    391  N   VAL A  42      33.569  50.145 -15.124  1.00  0.00      LA0  N
ATOM    392  H   VAL A  42      33.464  49.988 -16.106  1.00  0.00      LA0  H
ATOM    393  CA  VAL A  42      32.406  50.441 -14.298  1.00  0.00      LA0  C
ATOM    394  CB  VAL A  42      31.601  51.609 -14.870  1.00  0.00      LA0  C
ATOM    395  CG1 VAL A  42      30.496  52.048 -13.908  1.00  0.00      LA0  C
ATOM    396  CG2 VAL A  42      32.514  52.776 -15.228  1.00  0.00      LA0  C
ATOM    397  C   VAL A  42      31.543  49.207 -14.175  1.00  0.00      LA0  C
ATOM    398  O   VAL A  42      31.064  48.671 -15.166  1.00  0.00      LA0  O
ATOM    399  N   ASP A  43      31.403  48.776 -12.921  1.00  0.00      LA0  N
ATOM    400  H   ASP A  43      31.807  49.294 -12.167  1.00  0.00      LA0  H
ATOM    401  CA  ASP A  43      30.470  47.697 -12.615  1.00  0.00      LA0  C
ATOM    402  CB  ASP A  43      30.934  47.115 -11.269  1.00  0.00      LA0  C
ATOM    403  CG  ASP A  43      29.931  46.249 -10.534  1.00  0.00      LA0  C
ATOM    404  OD1 ASP A  43      29.228  45.463 -11.156  1.00  0.00      LA0  O
ATOM    405  OD2 ASP A  43      29.864  46.372  -9.319  1.00  0.00      LA0  O
ATOM    406  C   ASP A  43      29.041  48.221 -12.699  1.00  0.00      LA0  C
ATOM    407  O   ASP A  43      28.804  49.425 -12.646  1.00  0.00      LA0  O
ATOM    408  N   LEU A  44      28.120  47.283 -12.944  1.00  0.00      LA0  N
ATOM    409  H   LEU A  44      28.372  46.333 -12.740  1.00  0.00      LA0  H
ATOM    410  CA  LEU A  44      26.780  47.632 -13.405  1.00  0.00      LA0  C
ATOM    411  CB  LEU A  44      26.737  47.619 -14.939  1.00  0.00      LA0  C
ATOM    412  CG  LEU A  44      27.572  48.725 -15.588  1.00  0.00      LA0  C
ATOM    413  CD1 LEU A  44      28.219  48.270 -16.894  1.00  0.00      LA0  C
ATOM    414  CD2 LEU A  44      26.786  50.027 -15.721  1.00  0.00      LA0  C
ATOM    415  C   LEU A  44      25.753  46.652 -12.871  1.00  0.00      LA0  C
ATOM    416  O   LEU A  44      25.831  45.455 -13.132  1.00  0.00      LA0  O
ATOM    417  N   PRO A  45      24.755  47.196 -12.132  1.00  0.00      LA0  N
ATOM    418  CD  PRO A  45      24.599  48.604 -11.782  1.00  0.00      LA0  C
ATOM    419  CA  PRO A  45      23.687  46.341 -11.593  1.00  0.00      LA0  C
ATOM    420  CB  PRO A  45      22.929  47.308 -10.674  1.00  0.00      LA0  C
ATOM    421  CG  PRO A  45      23.173  48.699 -11.255  1.00  0.00      LA0  C
ATOM    422  C   PRO A  45      22.824  45.716 -12.686  1.00  0.00      LA0  C
ATOM    423  O   PRO A  45      23.120  45.817 -13.873  1.00  0.00      LA0  O
ATOM    424  N   GLU A  46      21.744  45.052 -12.239  1.00  0.00      LA0  N
ATOM    425  H   GLU A  46      21.490  45.041 -11.274  1.00  0.00      LA0  H
ATOM    426  CA  GLU A  46      20.851  44.463 -13.235  1.00  0.00      LA0  C
ATOM    427  CB  GLU A  46      20.714  42.941 -13.038  1.00  0.00      LA0  C
ATOM    428  CG  GLU A  46      19.928  42.167 -14.120  1.00  0.00      LA0  C
ATOM    429  CD  GLU A  46      20.578  42.264 -15.497  1.00  0.00      LA0  C
ATOM    430  OE1 GLU A  46      20.971  41.234 -16.034  1.00  0.00      LA0  O
ATOM    431  OE2 GLU A  46      20.745  43.360 -16.028  1.00  0.00      LA0  O
ATOM    432  C   GLU A  46      19.492  45.125 -13.251  1.00  0.00      LA0  C
ATOM    433  O   GLU A  46      18.992  45.573 -12.224  1.00  0.00      LA0  O
ATOM    434  N   VAL A  47      18.913  45.162 -14.458  1.00  0.00      LA0  N
ATOM    435  H   VAL A  47      19.368  44.669 -15.206  1.00  0.00      LA0  H
ATOM    436  CA  VAL A  47      17.514  45.570 -14.548  1.00  0.00      LA0  C
ATOM    437  CB  VAL A  47      17.114  45.724 -16.024  1.00  0.00      LA0  C
ATOM    438  CG1 VAL A  47      15.657  46.163 -16.203  1.00  0.00      LA0  C
ATOM    439  CG2 VAL A  47      18.077  46.679 -16.735  1.00  0.00      LA0  C
ATOM    440  C   VAL A  47      16.618  44.575 -13.817  1.00  0.00      LA0  C
ATOM    441  O   VAL A  47      16.720  43.368 -13.988  1.00  0.00      LA0  O
ATOM    442  N   GLY A  48      15.763  45.136 -12.954  1.00  0.00      LA0  N
ATOM    443  H   GLY A  48      15.756  46.131 -12.850  1.00  0.00      LA0  H
ATOM    444  CA  GLY A  48      14.945  44.250 -12.132  1.00  0.00      LA0  C
ATOM    445  C   GLY A  48      15.564  43.867 -10.798  1.00  0.00      LA0  C
ATOM    446  O   GLY A  48      14.979  43.136 -10.009  1.00  0.00      LA0  O
ATOM    447  N   ALA A  49      16.774  44.396 -10.552  1.00  0.00      LA0  N
ATOM    448  H   ALA A  49      17.235  45.002 -11.201  1.00  0.00      LA0  H
ATOM    449  CA  ALA A  49      17.263  44.243  -9.186  1.00  0.00      LA0  C
ATOM    450  CB  ALA A  49      18.792  44.282  -9.144  1.00  0.00      LA0  C
ATOM    451  C   ALA A  49      16.711  45.349  -8.313  1.00  0.00      LA0  C
ATOM    452  O   ALA A  49      16.461  46.451  -8.785  1.00  0.00      LA0  O
ATOM    453  N   THR A  50      16.539  45.019  -7.033  1.00  0.00      LA0  N
ATOM    454  H   THR A  50      16.739  44.107  -6.684  1.00  0.00      LA0  H
ATOM    455  CA  THR A  50      15.949  46.024  -6.158  1.00  0.00      LA0  C
ATOM    456  CB  THR A  50      14.513  45.600  -5.831  1.00  0.00      LA0  C
ATOM    457  OG1 THR A  50      13.843  45.243  -7.047  1.00  0.00      LA0  O
ATOM    458  HG1 THR A  50      12.946  45.026  -6.830  1.00  0.00      LA0  H
ATOM    459  CG2 THR A  50      13.718  46.662  -5.066  1.00  0.00      LA0  C
ATOM    460  C   THR A  50      16.793  46.198  -4.914  1.00  0.00      LA0  C
ATOM    461  O   THR A  50      17.148  45.223  -4.264  1.00  0.00      LA0  O
ATOM    462  N   VAL A  51      17.131  47.465  -4.651  1.00  0.00      LA0  N
ATOM    463  H   VAL A  51      16.729  48.209  -5.191  1.00  0.00      LA0  H
ATOM    464  CA  VAL A  51      18.030  47.779  -3.537  1.00  0.00      LA0  C
ATOM    465  CB  VAL A  51      19.437  48.123  -4.054  1.00  0.00      LA0  C
ATOM    466  CG1 VAL A  51      20.236  46.863  -4.391  1.00  0.00      LA0  C
ATOM    467  CG2 VAL A  51      19.383  49.095  -5.235  1.00  0.00      LA0  C
ATOM    468  C   VAL A  51      17.459  48.921  -2.717  1.00  0.00      LA0  C
ATOM    469  O   VAL A  51      16.452  49.512  -3.095  1.00  0.00      LA0  O
ATOM    470  N   SER A  52      18.121  49.207  -1.596  1.00  0.00      LA0  N
ATOM    471  H   SER A  52      18.935  48.699  -1.309  1.00  0.00      LA0  H
ATOM    472  CA  SER A  52      17.598  50.267  -0.741  1.00  0.00      LA0  C
ATOM    473  CB  SER A  52      17.409  49.750   0.688  1.00  0.00      LA0  C
ATOM    474  OG  SER A  52      17.187  48.334   0.667  1.00  0.00      LA0  O
ATOM    475  HG  SER A  52      18.076  47.961   0.644  1.00  0.00      LA0  H
ATOM    476  C   SER A  52      18.443  51.527  -0.762  1.00  0.00      LA0  C
ATOM    477  O   SER A  52      19.563  51.546  -1.258  1.00  0.00      LA0  O
ATOM    478  N   ALA A  53      17.860  52.594  -0.196  1.00  0.00      LA0  N
ATOM    479  H   ALA A  53      16.917  52.522   0.130  1.00  0.00      LA0  H
ATOM    480  CA  ALA A  53      18.584  53.858  -0.099  1.00  0.00      LA0  C
ATOM    481  CB  ALA A  53      17.640  54.992   0.308  1.00  0.00      LA0  C
ATOM    482  C   ALA A  53      19.724  53.784   0.894  1.00  0.00      LA0  C
ATOM    483  O   ALA A  53      19.562  53.977   2.093  1.00  0.00      LA0  O
ATOM    484  N   GLY A  54      20.888  53.470   0.329  1.00  0.00      LA0  N
ATOM    485  H   GLY A  54      20.924  53.348  -0.667  1.00  0.00      LA0  H
ATOM    486  CA  GLY A  54      22.030  53.240   1.199  1.00  0.00      LA0  C
ATOM    487  C   GLY A  54      22.756  51.945   0.901  1.00  0.00      LA0  C
ATOM    488  O   GLY A  54      23.908  51.779   1.271  1.00  0.00      LA0  O
ATOM    489  N   ASP A  55      22.045  51.051   0.201  1.00  0.00      LA0  N
ATOM    490  H   ASP A  55      21.091  51.197  -0.053  1.00  0.00      LA0  H
ATOM    491  CA  ASP A  55      22.694  49.811  -0.225  1.00  0.00      LA0  C
ATOM    492  CB  ASP A  55      21.673  48.774  -0.724  1.00  0.00      LA0  C
ATOM    493  CG  ASP A  55      20.614  48.363   0.295  1.00  0.00      LA0  C
ATOM    494  OD1 ASP A  55      20.507  48.955   1.367  1.00  0.00      LA0  O
ATOM    495  OD2 ASP A  55      19.840  47.460  -0.016  1.00  0.00      LA0  O
ATOM    496  C   ASP A  55      23.682  50.099  -1.337  1.00  0.00      LA0  C
ATOM    497  O   ASP A  55      23.764  51.219  -1.837  1.00  0.00      LA0  O
ATOM    498  N   ASP A  56      24.426  49.056  -1.717  1.00  0.00      LA0  N
ATOM    499  H   ASP A  56      24.313  48.127  -1.357  1.00  0.00      LA0  H
ATOM    500  CA  ASP A  56      25.281  49.231  -2.886  1.00  0.00      LA0  C
ATOM    501  CB  ASP A  56      26.408  48.188  -2.893  1.00  0.00      LA0  C
ATOM    502  CG  ASP A  56      25.842  46.780  -2.910  1.00  0.00      LA0  C
ATOM    503  OD1 ASP A  56      25.532  46.261  -1.839  1.00  0.00      LA0  O
ATOM    504  OD2 ASP A  56      25.699  46.223  -3.995  1.00  0.00      LA0  O
ATOM    505  C   ASP A  56      24.503  49.188  -4.189  1.00  0.00      LA0  C
ATOM    506  O   ASP A  56      23.284  49.043  -4.235  1.00  0.00      LA0  O
ATOM    507  N   CYS A  57      25.288  49.317  -5.261  1.00  0.00      LA0  N
ATOM    508  H   CYS A  57      26.222  49.644  -5.116  1.00  0.00      LA0  H
ATOM    509  CA  CYS A  57      24.739  49.002  -6.573  1.00  0.00      LA0  C
ATOM    510  CB  CYS A  57      23.929  50.175  -7.121  1.00  0.00      LA0  C
ATOM    511  SG  CYS A  57      24.942  51.653  -7.350  1.00  0.00      LA0  S
ATOM    512  C   CYS A  57      25.775  48.563  -7.587  1.00  0.00      LA0  C
ATOM    513  O   CYS A  57      25.462  47.838  -8.524  1.00  0.00      LA0  O
ATOM    514  N   ALA A  58      27.009  49.065  -7.375  1.00  0.00      LA0  N
ATOM    515  H   ALA A  58      27.208  49.663  -6.596  1.00  0.00      LA0  H
ATOM    516  CA  ALA A  58      28.102  48.799  -8.310  1.00  0.00      LA0  C
ATOM    517  CB  ALA A  58      27.850  49.508  -9.641  1.00  0.00      LA0  C
ATOM    518  C   ALA A  58      29.402  49.340  -7.743  1.00  0.00      LA0  C
ATOM    519  O   ALA A  58      29.381  50.035  -6.737  1.00  0.00      LA0  O
ATOM    520  N   VAL A  59      30.520  49.053  -8.423  1.00  0.00      LA0  N
ATOM    521  H   VAL A  59      30.462  48.328  -9.113  1.00  0.00      LA0  H
ATOM    522  CA  VAL A  59      31.781  49.724  -8.089  1.00  0.00      LA0  C
ATOM    523  CB  VAL A  59      32.796  48.729  -7.490  1.00  0.00      LA0  C
ATOM    524  CG1 VAL A  59      34.046  49.443  -6.968  1.00  0.00      LA0  C
ATOM    525  CG2 VAL A  59      32.181  47.861  -6.389  1.00  0.00      LA0  C
ATOM    526  C   VAL A  59      32.370  50.420  -9.314  1.00  0.00      LA0  C
ATOM    527  O   VAL A  59      32.332  49.901 -10.423  1.00  0.00      LA0  O
ATOM    528  N   ALA A  60      32.909  51.630  -9.102  1.00  0.00      LA0  N
ATOM    529  H   ALA A  60      33.012  52.002  -8.177  1.00  0.00      LA0  H
ATOM    530  CA  ALA A  60      33.493  52.289 -10.273  1.00  0.00      LA0  C
ATOM    531  CB  ALA A  60      33.150  53.779 -10.289  1.00  0.00      LA0  C
ATOM    532  C   ALA A  60      34.999  52.125 -10.344  1.00  0.00      LA0  C
ATOM    533  O   ALA A  60      35.755  53.050 -10.084  1.00  0.00      LA0  O
ATOM    534  N   GLU A  61      35.392  50.887 -10.664  1.00  0.00      LA0  N
ATOM    535  H   GLU A  61      34.737  50.263 -11.093  1.00  0.00      LA0  H
ATOM    536  CA  GLU A  61      36.798  50.516 -10.510  1.00  0.00      LA0  C
ATOM    537  CB  GLU A  61      36.952  49.002 -10.682  1.00  0.00      LA0  C
ATOM    538  CG  GLU A  61      37.587  48.339  -9.455  1.00  0.00      LA0  C
ATOM    539  CD  GLU A  61      38.925  48.990  -9.180  1.00  0.00      LA0  C
ATOM    540  OE1 GLU A  61      39.851  48.770  -9.951  1.00  0.00      LA0  O
ATOM    541  OE2 GLU A  61      39.015  49.780  -8.243  1.00  0.00      LA0  O
ATOM    542  C   GLU A  61      37.801  51.284 -11.364  1.00  0.00      LA0  C
ATOM    543  O   GLU A  61      37.578  51.555 -12.546  1.00  0.00      LA0  O
ATOM    544  N   SER A  62      38.908  51.654 -10.709  1.00  0.00      LA0  N
ATOM    545  H   SER A  62      39.144  51.232  -9.827  1.00  0.00      LA0  H
ATOM    546  CA  SER A  62      39.764  52.672 -11.304  1.00  0.00      LA0  C
ATOM    547  CB  SER A  62      39.226  54.048 -10.923  1.00  0.00      LA0  C
ATOM    548  OG  SER A  62      39.427  54.286  -9.523  1.00  0.00      LA0  O
ATOM    549  HG  SER A  62      39.867  55.127  -9.483  1.00  0.00      LA0  H
ATOM    550  C   SER A  62      41.225  52.540 -10.914  1.00  0.00      LA0  C
ATOM    551  O   SER A  62      41.599  51.783 -10.030  1.00  0.00      LA0  O
ATOM    552  N   VAL A  63      42.066  53.350 -11.577  1.00  0.00      LA0  N
ATOM    553  H   VAL A  63      41.723  53.943 -12.309  1.00  0.00      LA0  H
ATOM    554  CA  VAL A  63      43.491  53.260 -11.239  1.00  0.00      LA0  C
ATOM    555  CB  VAL A  63      44.358  54.017 -12.254  1.00  0.00      LA0  C
ATOM    556  CG1 VAL A  63      44.176  53.433 -13.656  1.00  0.00      LA0  C
ATOM    557  CG2 VAL A  63      44.128  55.529 -12.213  1.00  0.00      LA0  C
ATOM    558  C   VAL A  63      43.884  53.627  -9.808  1.00  0.00      LA0  C
ATOM    559  O   VAL A  63      44.937  53.242  -9.317  1.00  0.00      LA0  O
ATOM    560  N   LYS A  64      42.993  54.381  -9.142  1.00  0.00      LA0  N
ATOM    561  H   LYS A  64      42.165  54.716  -9.594  1.00  0.00      LA0  H
ATOM    562  CA  LYS A  64      43.276  54.642  -7.730  1.00  0.00      LA0  C
ATOM    563  CB  LYS A  64      42.572  55.938  -7.280  1.00  0.00      LA0  C
ATOM    564  CG  LYS A  64      42.876  56.420  -5.851  1.00  0.00      LA0  C
ATOM    565  CD  LYS A  64      41.669  56.323  -4.908  1.00  0.00      LA0  C
ATOM    566  CE  LYS A  64      41.998  55.791  -3.503  1.00  0.00      LA0  C
ATOM    567  NZ  LYS A  64      42.175  54.332  -3.526  1.00  0.00      LA0  N
ATOM    568  HZ1 LYS A  64      42.289  53.911  -2.575  1.00  0.00      LA0  H
ATOM    569  HZ2 LYS A  64      41.327  53.872  -3.907  1.00  0.00      LA0  H
ATOM    570  HZ3 LYS A  64      42.968  54.003  -4.110  1.00  0.00      LA0  H
ATOM    571  C   LYS A  64      42.971  53.480  -6.790  1.00  0.00      LA0  C
ATOM    572  O   LYS A  64      43.400  53.495  -5.639  1.00  0.00      LA0  O
ATOM    573  N   ALA A  65      42.175  52.525  -7.311  1.00  0.00      LA0  N
ATOM    574  H   ALA A  65      41.994  52.512  -8.294  1.00  0.00      LA0  H
ATOM    575  CA  ALA A  65      41.375  51.597  -6.504  1.00  0.00      LA0  C
ATOM    576  CB  ALA A  65      42.197  50.839  -5.451  1.00  0.00      LA0  C
ATOM    577  C   ALA A  65      40.219  52.338  -5.858  1.00  0.00      LA0  C
ATOM    578  O   ALA A  65      40.400  53.333  -5.162  1.00  0.00      LA0  O
ATOM    579  N   ALA A  66      39.019  51.869  -6.191  1.00  0.00      LA0  N
ATOM    580  H   ALA A  66      38.944  51.000  -6.688  1.00  0.00      LA0  H
ATOM    581  CA  ALA A  66      37.880  52.767  -6.057  1.00  0.00      LA0  C
ATOM    582  CB  ALA A  66      37.018  52.662  -7.309  1.00  0.00      LA0  C
ATOM    583  C   ALA A  66      36.970  52.634  -4.849  1.00  0.00      LA0  C
ATOM    584  O   ALA A  66      36.946  51.660  -4.101  1.00  0.00      LA0  O
ATOM    585  N   SER A  67      36.165  53.695  -4.740  1.00  0.00      LA0  N
ATOM    586  H   SER A  67      36.281  54.489  -5.331  1.00  0.00      LA0  H
ATOM    587  CA  SER A  67      34.991  53.618  -3.884  1.00  0.00      LA0  C
ATOM    588  CB  SER A  67      34.643  55.021  -3.393  1.00  0.00      LA0  C
ATOM    589  OG  SER A  67      35.848  55.671  -2.964  1.00  0.00      LA0  O
ATOM    590  HG  SER A  67      35.814  55.668  -2.007  1.00  0.00      LA0  H
ATOM    591  C   SER A  67      33.821  52.981  -4.612  1.00  0.00      LA0  C
ATOM    592  O   SER A  67      33.775  52.888  -5.838  1.00  0.00      LA0  O
ATOM    593  N   ASP A  68      32.891  52.524  -3.785  1.00  0.00      LA0  N
ATOM    594  H   ASP A  68      32.969  52.604  -2.789  1.00  0.00      LA0  H
ATOM    595  CA  ASP A  68      31.699  51.860  -4.290  1.00  0.00      LA0  C
ATOM    596  CB  ASP A  68      31.252  50.690  -3.379  1.00  0.00      LA0  C
ATOM    597  CG  ASP A  68      31.766  50.766  -1.941  1.00  0.00      LA0  C
ATOM    598  OD1 ASP A  68      30.959  50.741  -1.017  1.00  0.00      LA0  O
ATOM    599  OD2 ASP A  68      32.980  50.826  -1.740  1.00  0.00      LA0  O
ATOM    600  C   ASP A  68      30.593  52.859  -4.549  1.00  0.00      LA0  C
ATOM    601  O   ASP A  68      30.658  54.014  -4.149  1.00  0.00      LA0  O
ATOM    602  N   ILE A  69      29.612  52.374  -5.314  1.00  0.00      LA0  N
ATOM    603  H   ILE A  69      29.566  51.390  -5.483  1.00  0.00      LA0  H
ATOM    604  CA  ILE A  69      28.521  53.224  -5.775  1.00  0.00      LA0  C
ATOM    605  CB  ILE A  69      28.363  53.090  -7.299  1.00  0.00      LA0  C
ATOM    606  CG2 ILE A  69      27.303  54.034  -7.876  1.00  0.00      LA0  C
ATOM    607  CG1 ILE A  69      29.702  53.253  -8.016  1.00  0.00      LA0  C
ATOM    608  CD1 ILE A  69      29.600  52.823  -9.479  1.00  0.00      LA0  C
ATOM    609  C   ILE A  69      27.265  52.773  -5.078  1.00  0.00      LA0  C
ATOM    610  O   ILE A  69      26.962  51.585  -5.039  1.00  0.00      LA0  O
ATOM    611  N   TYR A  70      26.577  53.756  -4.504  1.00  0.00      LA0  N
ATOM    612  H   TYR A  70      26.813  54.725  -4.607  1.00  0.00      LA0  H
ATOM    613  CA  TYR A  70      25.427  53.374  -3.704  1.00  0.00      LA0  C
ATOM    614  CB  TYR A  70      25.452  54.136  -2.369  1.00  0.00      LA0  C
ATOM    615  CG  TYR A  70      26.499  53.560  -1.436  1.00  0.00      LA0  C
ATOM    616  CD1 TYR A  70      26.069  53.046  -0.199  1.00  0.00      LA0  C
ATOM    617  CE1 TYR A  70      27.005  52.453   0.664  1.00  0.00      LA0  C
ATOM    618  CD2 TYR A  70      27.860  53.540  -1.812  1.00  0.00      LA0  C
ATOM    619  CE2 TYR A  70      28.796  52.942  -0.957  1.00  0.00      LA0  C
ATOM    620  CZ  TYR A  70      28.353  52.384   0.259  1.00  0.00      LA0  C
ATOM    621  OH  TYR A  70      29.268  51.739   1.069  1.00  0.00      LA0  O
ATOM    622  HH  TYR A  70      29.930  51.367   0.475  1.00  0.00      LA0  H
ATOM    623  C   TYR A  70      24.128  53.571  -4.451  1.00  0.00      LA0  C
ATOM    624  O   TYR A  70      24.081  54.103  -5.554  1.00  0.00      LA0  O
ATOM    625  N   ALA A  71      23.056  53.126  -3.790  1.00  0.00      LA0  N
ATOM    626  H   ALA A  71      23.171  52.639  -2.922  1.00  0.00      LA0  H
ATOM    627  CA  ALA A  71      21.738  53.493  -4.284  1.00  0.00      LA0  C
ATOM    628  CB  ALA A  71      20.780  52.308  -4.193  1.00  0.00      LA0  C
ATOM    629  C   ALA A  71      21.188  54.646  -3.470  1.00  0.00      LA0  C
ATOM    630  O   ALA A  71      20.827  54.510  -2.307  1.00  0.00      LA0  O
ATOM    631  N   PRO A  72      21.162  55.831  -4.120  1.00  0.00      LA0  N
ATOM    632  CD  PRO A  72      21.617  56.101  -5.478  1.00  0.00      LA0  C
ATOM    633  CA  PRO A  72      20.723  57.038  -3.415  1.00  0.00      LA0  C
ATOM    634  CB  PRO A  72      20.971  58.134  -4.458  1.00  0.00      LA0  C
ATOM    635  CG  PRO A  72      22.010  57.568  -5.422  1.00  0.00      LA0  C
ATOM    636  C   PRO A  72      19.286  56.998  -2.904  1.00  0.00      LA0  C
ATOM    637  O   PRO A  72      18.958  57.508  -1.841  1.00  0.00      LA0  O
ATOM    638  N   VAL A  73      18.438  56.384  -3.739  1.00  0.00      LA0  N
ATOM    639  H   VAL A  73      18.778  55.906  -4.546  1.00  0.00      LA0  H
ATOM    640  CA  VAL A  73      17.056  56.138  -3.334  1.00  0.00      LA0  C
ATOM    641  CB  VAL A  73      16.078  56.872  -4.266  1.00  0.00      LA0  C
ATOM    642  CG1 VAL A  73      16.165  58.386  -4.073  1.00  0.00      LA0  C
ATOM    643  CG2 VAL A  73      16.285  56.494  -5.735  1.00  0.00      LA0  C
ATOM    644  C   VAL A  73      16.841  54.639  -3.383  1.00  0.00      LA0  C
ATOM    645  O   VAL A  73      17.672  53.939  -3.956  1.00  0.00      LA0  O
ATOM    646  N   SER A  74      15.742  54.169  -2.780  1.00  0.00      LA0  N
ATOM    647  H   SER A  74      15.012  54.761  -2.425  1.00  0.00      LA0  H
ATOM    648  CA  SER A  74      15.520  52.737  -2.951  1.00  0.00      LA0  C
ATOM    649  CB  SER A  74      14.726  52.147  -1.783  1.00  0.00      LA0  C
ATOM    650  OG  SER A  74      15.149  52.728  -0.543  1.00  0.00      LA0  O
ATOM    651  HG  SER A  74      14.635  53.536  -0.478  1.00  0.00      LA0  H
ATOM    652  C   SER A  74      14.829  52.446  -4.266  1.00  0.00      LA0  C
ATOM    653  O   SER A  74      14.474  53.349  -5.016  1.00  0.00      LA0  O
ATOM    654  N   GLY A  75      14.635  51.150  -4.516  1.00  0.00      LA0  N
ATOM    655  H   GLY A  75      15.066  50.437  -3.963  1.00  0.00      LA0  H
ATOM    656  CA  GLY A  75      13.806  50.829  -5.661  1.00  0.00      LA0  C
ATOM    657  C   GLY A  75      14.487  49.928  -6.659  1.00  0.00      LA0  C
ATOM    658  O   GLY A  75      15.418  49.186  -6.362  1.00  0.00      LA0  O
ATOM    659  N   GLU A  76      13.917  50.008  -7.859  1.00  0.00      LA0  N
ATOM    660  H   GLU A  76      13.334  50.802  -8.039  1.00  0.00      LA0  H
ATOM    661  CA  GLU A  76      14.151  49.006  -8.888  1.00  0.00      LA0  C
ATOM    662  CB  GLU A  76      12.769  48.621  -9.406  1.00  0.00      LA0  C
ATOM    663  CG  GLU A  76      12.625  47.538 -10.475  1.00  0.00      LA0  C
ATOM    664  CD  GLU A  76      11.151  47.490 -10.832  1.00  0.00      LA0  C
ATOM    665  OE1 GLU A  76      10.342  47.068 -10.008  1.00  0.00      LA0  O
ATOM    666  OE2 GLU A  76      10.768  47.977 -11.893  1.00  0.00      LA0  O
ATOM    667  C   GLU A  76      15.038  49.569  -9.977  1.00  0.00      LA0  C
ATOM    668  O   GLU A  76      14.808  50.657 -10.492  1.00  0.00      LA0  O
ATOM    669  N   ILE A  77      16.076  48.803 -10.312  1.00  0.00      LA0  N
ATOM    670  H   ILE A  77      16.173  47.902  -9.891  1.00  0.00      LA0  H
ATOM    671  CA  ILE A  77      16.943  49.273 -11.389  1.00  0.00      LA0  C
ATOM    672  CB  ILE A  77      18.307  48.565 -11.367  1.00  0.00      LA0  C
ATOM    673  CG2 ILE A  77      19.280  49.247 -12.332  1.00  0.00      LA0  C
ATOM    674  CG1 ILE A  77      18.891  48.403  -9.958  1.00  0.00      LA0  C
ATOM    675  CD1 ILE A  77      19.214  49.712  -9.242  1.00  0.00      LA0  C
ATOM    676  C   ILE A  77      16.268  49.056 -12.729  1.00  0.00      LA0  C
ATOM    677  O   ILE A  77      16.136  47.936 -13.198  1.00  0.00      LA0  O
ATOM    678  N   VAL A  78      15.818  50.163 -13.317  1.00  0.00      LA0  N
ATOM    679  H   VAL A  78      16.017  51.053 -12.906  1.00  0.00      LA0  H
ATOM    680  CA  VAL A  78      15.103  49.977 -14.578  1.00  0.00      LA0  C
ATOM    681  CB  VAL A  78      13.913  50.934 -14.691  1.00  0.00      LA0  C
ATOM    682  CG1 VAL A  78      12.817  50.511 -13.715  1.00  0.00      LA0  C
ATOM    683  CG2 VAL A  78      14.322  52.400 -14.523  1.00  0.00      LA0  C
ATOM    684  C   VAL A  78      15.961  50.015 -15.828  1.00  0.00      LA0  C
ATOM    685  O   VAL A  78      15.576  49.527 -16.882  1.00  0.00      LA0  O
ATOM    686  N   ALA A  79      17.153  50.607 -15.674  1.00  0.00      LA0  N
ATOM    687  H   ALA A  79      17.434  51.020 -14.806  1.00  0.00      LA0  H
ATOM    688  CA  ALA A  79      18.047  50.607 -16.829  1.00  0.00      LA0  C
ATOM    689  CB  ALA A  79      17.805  51.829 -17.719  1.00  0.00      LA0  C
ATOM    690  C   ALA A  79      19.478  50.634 -16.366  1.00  0.00      LA0  C
ATOM    691  O   ALA A  79      19.770  51.125 -15.283  1.00  0.00      LA0  O
ATOM    692  N   VAL A  80      20.354  50.096 -17.217  1.00  0.00      LA0  N
ATOM    693  H   VAL A  80      20.076  49.714 -18.099  1.00  0.00      LA0  H
ATOM    694  CA  VAL A  80      21.779  50.235 -16.935  1.00  0.00      LA0  C
ATOM    695  CB  VAL A  80      22.408  48.907 -16.475  1.00  0.00      LA0  C
ATOM    696  CG1 VAL A  80      21.939  48.540 -15.069  1.00  0.00      LA0  C
ATOM    697  CG2 VAL A  80      22.175  47.765 -17.470  1.00  0.00      LA0  C
ATOM    698  C   VAL A  80      22.474  50.752 -18.172  1.00  0.00      LA0  C
ATOM    699  O   VAL A  80      21.952  50.636 -19.273  1.00  0.00      LA0  O
ATOM    700  N   ASN A  81      23.658  51.320 -17.947  1.00  0.00      LA0  N
ATOM    701  H   ASN A  81      24.011  51.425 -17.016  1.00  0.00      LA0  H
ATOM    702  CA  ASN A  81      24.489  51.668 -19.095  1.00  0.00      LA0  C
ATOM    703  CB  ASN A  81      25.079  53.062 -18.892  1.00  0.00      LA0  C
ATOM    704  CG  ASN A  81      25.868  53.538 -20.099  1.00  0.00      LA0  C
ATOM    705  OD1 ASN A  81      25.950  52.890 -21.134  1.00  0.00      LA0  O
ATOM    706  ND2 ASN A  81      26.442  54.729 -19.913  1.00  0.00      LA0  N
ATOM    707 HD21 ASN A  81      26.344  55.187 -19.026  1.00  0.00      LA0  H
ATOM    708 HD22 ASN A  81      26.985  55.204 -20.604  1.00  0.00      LA0  H
ATOM    709  C   ASN A  81      25.571  50.625 -19.255  1.00  0.00      LA0  C
ATOM    710  O   ASN A  81      26.735  50.834 -18.934  1.00  0.00      LA0  O
ATOM    711  N   ASP A  82      25.125  49.451 -19.717  1.00  0.00      LA0  N
ATOM    712  H   ASP A  82      24.230  49.351 -20.158  1.00  0.00      LA0  H
ATOM    713  CA  ASP A  82      26.056  48.322 -19.729  1.00  0.00      LA0  C
ATOM    714  CB  ASP A  82      25.321  46.997 -19.976  1.00  0.00      LA0  C
ATOM    715  CG  ASP A  82      24.638  46.923 -21.334  1.00  0.00      LA0  C
ATOM    716  OD1 ASP A  82      24.084  45.870 -21.633  1.00  0.00      LA0  O
ATOM    717  OD2 ASP A  82      24.658  47.899 -22.083  1.00  0.00      LA0  O
ATOM    718  C   ASP A  82      27.285  48.491 -20.612  1.00  0.00      LA0  C
ATOM    719  O   ASP A  82      28.351  47.938 -20.350  1.00  0.00      LA0  O
ATOM    720  N   ALA A  83      27.117  49.368 -21.615  1.00  0.00      LA0  N
ATOM    721  H   ALA A  83      26.159  49.522 -21.872  1.00  0.00      LA0  H
ATOM    722  CA  ALA A  83      28.242  49.870 -22.410  1.00  0.00      LA0  C
ATOM    723  CB  ALA A  83      27.798  51.049 -23.275  1.00  0.00      LA0  C
ATOM    724  C   ALA A  83      29.489  50.283 -21.630  1.00  0.00      LA0  C
ATOM    725  O   ALA A  83      30.616  50.078 -22.070  1.00  0.00      LA0  O
ATOM    726  N   LEU A  84      29.252  50.822 -20.416  1.00  0.00      LA0  N
ATOM    727  H   LEU A  84      28.304  50.973 -20.125  1.00  0.00      LA0  H
ATOM    728  CA  LEU A  84      30.373  51.192 -19.539  1.00  0.00      LA0  C
ATOM    729  CB  LEU A  84      29.882  51.811 -18.235  1.00  0.00      LA0  C
ATOM    730  CG  LEU A  84      29.180  53.156 -18.392  1.00  0.00      LA0  C
ATOM    731  CD1 LEU A  84      28.680  53.662 -17.044  1.00  0.00      LA0  C
ATOM    732  CD2 LEU A  84      30.052  54.202 -19.086  1.00  0.00      LA0  C
ATOM    733  C   LEU A  84      31.377  50.095 -19.205  1.00  0.00      LA0  C
ATOM    734  O   LEU A  84      32.478  50.341 -18.725  1.00  0.00      LA0  O
ATOM    735  N   SER A  85      30.971  48.857 -19.518  1.00  0.00      LA0  N
ATOM    736  H   SER A  85      30.031  48.712 -19.818  1.00  0.00      LA0  H
ATOM    737  CA  SER A  85      31.960  47.789 -19.574  1.00  0.00      LA0  C
ATOM    738  CB  SER A  85      31.293  46.491 -20.033  1.00  0.00      LA0  C
ATOM    739  OG  SER A  85      30.169  46.162 -19.210  1.00  0.00      LA0  O
ATOM    740  HG  SER A  85      29.478  46.784 -19.435  1.00  0.00      LA0  H
ATOM    741  C   SER A  85      33.125  48.109 -20.500  1.00  0.00      LA0  C
ATOM    742  O   SER A  85      34.278  48.283 -20.095  1.00  0.00      LA0  O
ATOM    743  N   ASP A  86      32.743  48.160 -21.783  1.00  0.00      LA0  N
ATOM    744  H   ASP A  86      31.777  48.185 -22.038  1.00  0.00      LA0  H
ATOM    745  CA  ASP A  86      33.727  48.312 -22.847  1.00  0.00      LA0  C
ATOM    746  CB  ASP A  86      33.087  48.034 -24.215  1.00  0.00      LA0  C
ATOM    747  CG  ASP A  86      32.629  46.587 -24.308  1.00  0.00      LA0  C
ATOM    748  OD1 ASP A  86      33.400  45.695 -23.971  1.00  0.00      LA0  O
ATOM    749  OD2 ASP A  86      31.492  46.336 -24.699  1.00  0.00      LA0  O
ATOM    750  C   ASP A  86      34.354  49.680 -22.795  1.00  0.00      LA0  C
ATOM    751  O   ASP A  86      35.572  49.826 -22.785  1.00  0.00      LA0  O
ATOM    752  N   SER A  87      33.448  50.656 -22.659  1.00  0.00      LA0  N
ATOM    753  H   SER A  87      32.468  50.450 -22.689  1.00  0.00      LA0  H
ATOM    754  CA  SER A  87      33.887  52.043 -22.575  1.00  0.00      LA0  C
ATOM    755  CB  SER A  87      33.282  52.779 -23.767  1.00  0.00      LA0  C
ATOM    756  OG  SER A  87      33.624  52.062 -24.961  1.00  0.00      LA0  O
ATOM    757  HG  SER A  87      34.570  52.141 -25.009  1.00  0.00      LA0  H
ATOM    758  C   SER A  87      33.577  52.726 -21.244  1.00  0.00      LA0  C
ATOM    759  O   SER A  87      32.570  53.403 -21.072  1.00  0.00      LA0  O
ATOM    760  N   PRO A  88      34.477  52.497 -20.254  1.00  0.00      LA0  N
ATOM    761  CD  PRO A  88      35.659  51.645 -20.299  1.00  0.00      LA0  C
ATOM    762  CA  PRO A  88      34.282  53.116 -18.940  1.00  0.00      LA0  C
ATOM    763  CB  PRO A  88      35.096  52.184 -18.042  1.00  0.00      LA0  C
ATOM    764  CG  PRO A  88      36.274  51.761 -18.913  1.00  0.00      LA0  C
ATOM    765  C   PRO A  88      34.755  54.563 -18.869  1.00  0.00      LA0  C
ATOM    766  O   PRO A  88      34.375  55.318 -17.983  1.00  0.00      LA0  O
ATOM    767  N   GLU A  89      35.618  54.918 -19.830  1.00  0.00      LA0  N
ATOM    768  H   GLU A  89      35.794  54.310 -20.609  1.00  0.00      LA0  H
ATOM    769  CA  GLU A  89      36.216  56.249 -19.874  1.00  0.00      LA0  C
ATOM    770  CB  GLU A  89      37.377  56.284 -20.885  1.00  0.00      LA0  C
ATOM    771  CG  GLU A  89      37.009  56.224 -22.379  1.00  0.00      LA0  C
ATOM    772  CD  GLU A  89      36.102  55.041 -22.648  1.00  0.00      LA0  C
ATOM    773  OE1 GLU A  89      36.567  53.906 -22.630  1.00  0.00      LA0  O
ATOM    774  OE2 GLU A  89      34.900  55.251 -22.764  1.00  0.00      LA0  O
ATOM    775  C   GLU A  89      35.226  57.380 -20.089  1.00  0.00      LA0  C
ATOM    776  O   GLU A  89      35.498  58.522 -19.750  1.00  0.00      LA0  O
ATOM    777  N   LEU A  90      34.025  57.003 -20.563  1.00  0.00      LA0  N
ATOM    778  H   LEU A  90      33.997  56.146 -21.086  1.00  0.00      LA0  H
ATOM    779  CA  LEU A  90      32.889  57.934 -20.508  1.00  0.00      LA0  C
ATOM    780  CB  LEU A  90      31.607  57.243 -20.973  1.00  0.00      LA0  C
ATOM    781  CG  LEU A  90      31.664  56.740 -22.416  1.00  0.00      LA0  C
ATOM    782  CD1 LEU A  90      30.432  55.906 -22.767  1.00  0.00      LA0  C
ATOM    783  CD2 LEU A  90      31.892  57.878 -23.413  1.00  0.00      LA0  C
ATOM    784  C   LEU A  90      32.656  58.584 -19.146  1.00  0.00      LA0  C
ATOM    785  O   LEU A  90      32.292  59.743 -18.994  1.00  0.00      LA0  O
ATOM    786  N   VAL A  91      32.922  57.770 -18.116  1.00  0.00      LA0  N
ATOM    787  H   VAL A  91      33.248  56.840 -18.286  1.00  0.00      LA0  H
ATOM    788  CA  VAL A  91      32.847  58.323 -16.764  1.00  0.00      LA0  C
ATOM    789  CB  VAL A  91      32.826  57.177 -15.742  1.00  0.00      LA0  C
ATOM    790  CG1 VAL A  91      32.682  57.664 -14.304  1.00  0.00      LA0  C
ATOM    791  CG2 VAL A  91      31.697  56.203 -16.072  1.00  0.00      LA0  C
ATOM    792  C   VAL A  91      33.933  59.353 -16.463  1.00  0.00      LA0  C
ATOM    793  O   VAL A  91      33.757  60.267 -15.672  1.00  0.00      LA0  O
ATOM    794  N   ASN A  92      35.068  59.181 -17.147  1.00  0.00      LA0  N
ATOM    795  H   ASN A  92      35.164  58.446 -17.816  1.00  0.00      LA0  H
ATOM    796  CA  ASN A  92      36.092  60.219 -17.024  1.00  0.00      LA0  C
ATOM    797  CB  ASN A  92      37.512  59.677 -17.218  1.00  0.00      LA0  C
ATOM    798  CG  ASN A  92      37.836  58.595 -16.210  1.00  0.00      LA0  C
ATOM    799  OD1 ASN A  92      37.819  57.411 -16.520  1.00  0.00      LA0  O
ATOM    800  ND2 ASN A  92      38.161  59.037 -14.992  1.00  0.00      LA0  N
ATOM    801 HD21 ASN A  92      38.118  60.012 -14.757  1.00  0.00      LA0  H
ATOM    802 HD22 ASN A  92      38.458  58.404 -14.275  1.00  0.00      LA0  H
ATOM    803  C   ASN A  92      35.894  61.415 -17.940  1.00  0.00      LA0  C
ATOM    804  O   ASN A  92      36.447  62.482 -17.703  1.00  0.00      LA0  O
ATOM    805  N   SER A  93      35.095  61.214 -19.001  1.00  0.00      LA0  N
ATOM    806  H   SER A  93      34.691  60.328 -19.235  1.00  0.00      LA0  H
ATOM    807  CA  SER A  93      34.810  62.367 -19.852  1.00  0.00      LA0  C
ATOM    808  CB  SER A  93      34.497  61.913 -21.282  1.00  0.00      LA0  C
ATOM    809  OG  SER A  93      33.657  60.753 -21.266  1.00  0.00      LA0  O
ATOM    810  HG  SER A  93      32.741  61.045 -21.325  1.00  0.00      LA0  H
ATOM    811  C   SER A  93      33.717  63.263 -19.306  1.00  0.00      LA0  C
ATOM    812  O   SER A  93      33.904  64.454 -19.090  1.00  0.00      LA0  O
ATOM    813  N   GLU A  94      32.559  62.621 -19.101  1.00  0.00      LA0  N
ATOM    814  H   GLU A  94      32.438  61.668 -19.393  1.00  0.00      LA0  H
ATOM    815  CA  GLU A  94      31.413  63.329 -18.540  1.00  0.00      LA0  C
ATOM    816  CB  GLU A  94      30.658  64.174 -19.586  1.00  0.00      LA0  C
ATOM    817  CG  GLU A  94      30.879  63.844 -21.072  1.00  0.00      LA0  C
ATOM    818  CD  GLU A  94      30.237  62.529 -21.460  1.00  0.00      LA0  C
ATOM    819  OE1 GLU A  94      29.146  62.567 -22.019  1.00  0.00      LA0  O
ATOM    820  OE2 GLU A  94      30.830  61.477 -21.225  1.00  0.00      LA0  O
ATOM    821  C   GLU A  94      30.472  62.402 -17.794  1.00  0.00      LA0  C
ATOM    822  O   GLU A  94      29.465  61.904 -18.288  1.00  0.00      LA0  O
ATOM    823  N   PRO A  95      30.802  62.213 -16.497  1.00  0.00      LA0  N
ATOM    824  CD  PRO A  95      31.889  62.849 -15.760  1.00  0.00      LA0  C
ATOM    825  CA  PRO A  95      30.016  61.290 -15.672  1.00  0.00      LA0  C
ATOM    826  CB  PRO A  95      30.835  61.231 -14.382  1.00  0.00      LA0  C
ATOM    827  CG  PRO A  95      31.548  62.576 -14.301  1.00  0.00      LA0  C
ATOM    828  C   PRO A  95      28.570  61.722 -15.464  1.00  0.00      LA0  C
ATOM    829  O   PRO A  95      27.702  60.928 -15.127  1.00  0.00      LA0  O
ATOM    830  N   TYR A  96      28.334  63.024 -15.696  1.00  0.00      LA0  N
ATOM    831  H   TYR A  96      29.095  63.628 -15.929  1.00  0.00      LA0  H
ATOM    832  CA  TYR A  96      26.960  63.519 -15.616  1.00  0.00      LA0  C
ATOM    833  CB  TYR A  96      26.961  65.025 -15.342  1.00  0.00      LA0  C
ATOM    834  CG  TYR A  96      27.706  65.318 -14.060  1.00  0.00      LA0  C
ATOM    835  CD1 TYR A  96      27.160  64.875 -12.841  1.00  0.00      LA0  C
ATOM    836  CE1 TYR A  96      27.846  65.138 -11.646  1.00  0.00      LA0  C
ATOM    837  CD2 TYR A  96      28.924  66.024 -14.114  1.00  0.00      LA0  C
ATOM    838  CE2 TYR A  96      29.605  66.295 -12.915  1.00  0.00      LA0  C
ATOM    839  CZ  TYR A  96      29.057  65.848 -11.697  1.00  0.00      LA0  C
ATOM    840  OH  TYR A  96      29.717  66.109 -10.513  1.00  0.00      LA0  O
ATOM    841  HH  TYR A  96      30.092  66.989 -10.569  1.00  0.00      LA0  H
ATOM    842  C   TYR A  96      26.079  63.204 -16.817  1.00  0.00      LA0  C
ATOM    843  O   TYR A  96      24.855  63.333 -16.765  1.00  0.00      LA0  O
ATOM    844  N   ALA A  97      26.762  62.817 -17.905  1.00  0.00      LA0  N
ATOM    845  H   ALA A  97      27.754  62.691 -17.890  1.00  0.00      LA0  H
ATOM    846  CA  ALA A  97      26.041  62.486 -19.125  1.00  0.00      LA0  C
ATOM    847  CB  ALA A  97      26.321  63.528 -20.215  1.00  0.00      LA0  C
ATOM    848  C   ALA A  97      26.356  61.075 -19.599  1.00  0.00      LA0  C
ATOM    849  O   ALA A  97      25.676  60.134 -19.213  1.00  0.00      LA0  O
ATOM    850  N   GLY A  98      27.403  60.941 -20.429  1.00  0.00      LA0  N
ATOM    851  H   GLY A  98      28.032  61.690 -20.656  1.00  0.00      LA0  H
ATOM    852  CA  GLY A  98      27.706  59.627 -21.001  1.00  0.00      LA0  C
ATOM    853  C   GLY A  98      28.088  58.597 -19.960  1.00  0.00      LA0  C
ATOM    854  O   GLY A  98      27.734  57.425 -20.028  1.00  0.00      LA0  O
ATOM    855  N   GLY A  99      28.787  59.114 -18.942  1.00  0.00      LA0  N
ATOM    856  H   GLY A  99      29.096  60.067 -19.001  1.00  0.00      LA0  H
ATOM    857  CA  GLY A  99      29.105  58.251 -17.810  1.00  0.00      LA0  C
ATOM    858  C   GLY A  99      27.996  57.997 -16.797  1.00  0.00      LA0  C
ATOM    859  O   GLY A  99      28.263  57.672 -15.644  1.00  0.00      LA0  O
ATOM    860  N   TRP A 100      26.737  58.130 -17.255  1.00  0.00      LA0  N
ATOM    861  H   TRP A 100      26.548  58.396 -18.200  1.00  0.00      LA0  H
ATOM    862  CA  TRP A 100      25.667  57.660 -16.378  1.00  0.00      LA0  C
ATOM    863  CB  TRP A 100      24.285  58.115 -16.881  1.00  0.00      LA0  C
ATOM    864  CG  TRP A 100      23.796  57.321 -18.079  1.00  0.00      LA0  C
ATOM    865  CD2 TRP A 100      22.846  56.232 -18.089  1.00  0.00      LA0  C
ATOM    866  CE2 TRP A 100      22.705  55.799 -19.450  1.00  0.00      LA0  C
ATOM    867  CE3 TRP A 100      22.115  55.584 -17.070  1.00  0.00      LA0  C
ATOM    868  CD1 TRP A 100      24.171  57.485 -19.421  1.00  0.00      LA0  C
ATOM    869  NE1 TRP A 100      23.535  56.596 -20.230  1.00  0.00      LA0  N
ATOM    870  HE1 TRP A 100      23.660  56.525 -21.199  1.00  0.00      LA0  H
ATOM    871  CZ2 TRP A 100      21.831  54.736 -19.765  1.00  0.00      LA0  C
ATOM    872  CZ3 TRP A 100      21.247  54.521 -17.397  1.00  0.00      LA0  C
ATOM    873  CH2 TRP A 100      21.106  54.098 -18.736  1.00  0.00      LA0  C
ATOM    874  C   TRP A 100      25.735  56.155 -16.198  1.00  0.00      LA0  C
ATOM    875  O   TRP A 100      26.004  55.421 -17.138  1.00  0.00      LA0  O
ATOM    876  N   ILE A 101      25.514  55.731 -14.956  1.00  0.00      LA0  N
ATOM    877  H   ILE A 101      25.231  56.380 -14.253  1.00  0.00      LA0  H
ATOM    878  CA  ILE A 101      25.704  54.309 -14.689  1.00  0.00      LA0  C
ATOM    879  CB  ILE A 101      26.447  54.142 -13.354  1.00  0.00      LA0  C
ATOM    880  CG2 ILE A 101      26.679  52.678 -12.960  1.00  0.00      LA0  C
ATOM    881  CG1 ILE A 101      27.765  54.920 -13.439  1.00  0.00      LA0  C
ATOM    882  CD1 ILE A 101      28.527  55.020 -12.122  1.00  0.00      LA0  C
ATOM    883  C   ILE A 101      24.415  53.509 -14.769  1.00  0.00      LA0  C
ATOM    884  O   ILE A 101      24.330  52.483 -15.434  1.00  0.00      LA0  O
ATOM    885  N   PHE A 102      23.395  54.031 -14.073  1.00  0.00      LA0  N
ATOM    886  H   PHE A 102      23.480  54.900 -13.578  1.00  0.00      LA0  H
ATOM    887  CA  PHE A 102      22.123  53.313 -14.121  1.00  0.00      LA0  C
ATOM    888  CB  PHE A 102      22.114  52.084 -13.189  1.00  0.00      LA0  C
ATOM    889  CG  PHE A 102      22.201  52.432 -11.720  1.00  0.00      LA0  C
ATOM    890  CD1 PHE A 102      23.455  52.725 -11.144  1.00  0.00      LA0  C
ATOM    891  CD2 PHE A 102      21.023  52.426 -10.943  1.00  0.00      LA0  C
ATOM    892  CE1 PHE A 102      23.536  52.993  -9.766  1.00  0.00      LA0  C
ATOM    893  CE2 PHE A 102      21.103  52.689  -9.562  1.00  0.00      LA0  C
ATOM    894  CZ  PHE A 102      22.361  52.959  -8.986  1.00  0.00      LA0  C
ATOM    895  C   PHE A 102      20.941  54.226 -13.886  1.00  0.00      LA0  C
ATOM    896  O   PHE A 102      21.102  55.404 -13.600  1.00  0.00      LA0  O
ATOM    897  N   LYS A 103      19.750  53.642 -14.019  1.00  0.00      LA0  N
ATOM    898  H   LYS A 103      19.688  52.672 -14.256  1.00  0.00      LA0  H
ATOM    899  CA  LYS A 103      18.541  54.384 -13.697  1.00  0.00      LA0  C
ATOM    900  CB  LYS A 103      17.698  54.620 -14.944  1.00  0.00      LA0  C
ATOM    901  CG  LYS A 103      18.118  55.850 -15.736  1.00  0.00      LA0  C
ATOM    902  CD  LYS A 103      17.334  55.962 -17.040  1.00  0.00      LA0  C
ATOM    903  CE  LYS A 103      17.497  57.321 -17.719  1.00  0.00      LA0  C
ATOM    904  NZ  LYS A 103      16.833  58.366 -16.928  1.00  0.00      LA0  N
ATOM    905  HZ1 LYS A 103      17.011  59.287 -17.377  1.00  0.00      LA0  H
ATOM    906  HZ2 LYS A 103      15.798  58.215 -16.896  1.00  0.00      LA0  H
ATOM    907  HZ3 LYS A 103      17.211  58.417 -15.960  1.00  0.00      LA0  H
ATOM    908  C   LYS A 103      17.728  53.597 -12.707  1.00  0.00      LA0  C
ATOM    909  O   LYS A 103      17.425  52.427 -12.917  1.00  0.00      LA0  O
ATOM    910  N   ILE A 104      17.394  54.290 -11.621  1.00  0.00      LA0  N
ATOM    911  H   ILE A 104      17.676  55.244 -11.511  1.00  0.00      LA0  H
ATOM    912  CA  ILE A 104      16.548  53.639 -10.636  1.00  0.00      LA0  C
ATOM    913  CB  ILE A 104      17.295  53.547  -9.289  1.00  0.00      LA0  C
ATOM    914  CG2 ILE A 104      17.710  54.921  -8.762  1.00  0.00      LA0  C
ATOM    915  CG1 ILE A 104      16.544  52.712  -8.248  1.00  0.00      LA0  C
ATOM    916  CD1 ILE A 104      17.383  52.436  -6.999  1.00  0.00      LA0  C
ATOM    917  C   ILE A 104      15.182  54.301 -10.546  1.00  0.00      LA0  C
ATOM    918  O   ILE A 104      15.020  55.515 -10.491  1.00  0.00      LA0  O
ATOM    919  N   LYS A 105      14.190  53.416 -10.573  1.00  0.00      LA0  N
ATOM    920  H   LYS A 105      14.434  52.449 -10.620  1.00  0.00      LA0  H
ATOM    921  CA  LYS A 105      12.830  53.778 -10.201  1.00  0.00      LA0  C
ATOM    922  CB  LYS A 105      11.932  52.722 -10.841  1.00  0.00      LA0  C
ATOM    923  CG  LYS A 105      10.521  52.480 -10.306  1.00  0.00      LA0  C
ATOM    924  CD  LYS A 105      10.120  51.093 -10.803  1.00  0.00      LA0  C
ATOM    925  CE  LYS A 105       8.820  50.504 -10.264  1.00  0.00      LA0  C
ATOM    926  NZ  LYS A 105       8.820  49.074 -10.597  1.00  0.00      LA0  N
ATOM    927  HZ1 LYS A 105       7.894  48.616 -10.593  1.00  0.00      LA0  H
ATOM    928  HZ2 LYS A 105       9.305  48.880 -11.502  1.00  0.00      LA0  H
ATOM    929  HZ3 LYS A 105       9.441  48.545  -9.946  1.00  0.00      LA0  H
ATOM    930  C   LYS A 105      12.768  53.747  -8.689  1.00  0.00      LA0  C
ATOM    931  O   LYS A 105      12.938  52.697  -8.081  1.00  0.00      LA0  O
ATOM    932  N   ALA A 106      12.561  54.944  -8.127  1.00  0.00      LA0  N
ATOM    933  H   ALA A 106      12.374  55.743  -8.691  1.00  0.00      LA0  H
ATOM    934  CA  ALA A 106      12.530  55.023  -6.669  1.00  0.00      LA0  C
ATOM    935  CB  ALA A 106      12.508  56.480  -6.209  1.00  0.00      LA0  C
ATOM    936  C   ALA A 106      11.328  54.326  -6.071  1.00  0.00      LA0  C
ATOM    937  O   ALA A 106      10.368  54.003  -6.765  1.00  0.00      LA0  O
ATOM    938  N   SER A 107      11.411  54.150  -4.750  1.00  0.00      LA0  N
ATOM    939  H   SER A 107      12.254  54.378  -4.255  1.00  0.00      LA0  H
ATOM    940  CA  SER A 107      10.204  53.780  -4.019  1.00  0.00      LA0  C
ATOM    941  CB  SER A 107      10.557  53.270  -2.622  1.00  0.00      LA0  C
ATOM    942  OG  SER A 107      11.953  52.965  -2.560  1.00  0.00      LA0  O
ATOM    943  HG  SER A 107      12.380  53.776  -2.258  1.00  0.00      LA0  H
ATOM    944  C   SER A 107       9.239  54.944  -3.902  1.00  0.00      LA0  C
ATOM    945  O   SER A 107       8.046  54.830  -4.158  1.00  0.00      LA0  O
ATOM    946  N   ASP A 108       9.841  56.078  -3.517  1.00  0.00      LA0  N
ATOM    947  H   ASP A 108      10.825  56.111  -3.310  1.00  0.00      LA0  H
ATOM    948  CA  ASP A 108       9.055  57.296  -3.363  1.00  0.00      LA0  C
ATOM    949  CB  ASP A 108       8.580  57.416  -1.901  1.00  0.00      LA0  C
ATOM    950  CG  ASP A 108       7.587  58.548  -1.625  1.00  0.00      LA0  C
ATOM    951  OD1 ASP A 108       7.390  59.433  -2.451  1.00  0.00      LA0  O
ATOM    952  OD2 ASP A 108       7.035  58.577  -0.531  1.00  0.00      LA0  O
ATOM    953  C   ASP A 108       9.920  58.467  -3.777  1.00  0.00      LA0  C
ATOM    954  O   ASP A 108      11.128  58.488  -3.573  1.00  0.00      LA0  O
ATOM    955  N   GLU A 109       9.258  59.459  -4.375  1.00  0.00      LA0  N
ATOM    956  H   GLU A 109       8.259  59.392  -4.338  1.00  0.00      LA0  H
ATOM    957  CA  GLU A 109       9.953  60.708  -4.677  1.00  0.00      LA0  C
ATOM    958  CB  GLU A 109       8.983  61.674  -5.366  1.00  0.00      LA0  C
ATOM    959  CG  GLU A 109       8.184  61.065  -6.531  1.00  0.00      LA0  C
ATOM    960  CD  GLU A 109       8.967  61.065  -7.832  1.00  0.00      LA0  C
ATOM    961  OE1 GLU A 109       8.683  61.896  -8.688  1.00  0.00      LA0  O
ATOM    962  OE2 GLU A 109       9.850  60.233  -8.028  1.00  0.00      LA0  O
ATOM    963  C   GLU A 109      10.567  61.352  -3.433  1.00  0.00      LA0  C
ATOM    964  O   GLU A 109      11.624  61.973  -3.468  1.00  0.00      LA0  O
ATOM    965  N   SER A 110       9.867  61.143  -2.301  1.00  0.00      LA0  N
ATOM    966  H   SER A 110       9.033  60.585  -2.316  1.00  0.00      LA0  H
ATOM    967  CA  SER A 110      10.342  61.718  -1.042  1.00  0.00      LA0  C
ATOM    968  CB  SER A 110       9.326  61.459   0.073  1.00  0.00      LA0  C
ATOM    969  OG  SER A 110       9.283  60.066   0.386  1.00  0.00      LA0  O
ATOM    970  HG  SER A 110       8.466  59.713   0.021  1.00  0.00      LA0  H
ATOM    971  C   SER A 110      11.744  61.306  -0.608  1.00  0.00      LA0  C
ATOM    972  O   SER A 110      12.443  62.032   0.095  1.00  0.00      LA0  O
ATOM    973  N   GLU A 111      12.158  60.118  -1.095  1.00  0.00      LA0  N
ATOM    974  H   GLU A 111      11.540  59.568  -1.662  1.00  0.00      LA0  H
ATOM    975  CA  GLU A 111      13.491  59.617  -0.748  1.00  0.00      LA0  C
ATOM    976  CB  GLU A 111      13.737  58.238  -1.363  1.00  0.00      LA0  C
ATOM    977  CG  GLU A 111      12.695  57.181  -0.990  1.00  0.00      LA0  C
ATOM    978  CD  GLU A 111      13.057  55.851  -1.624  1.00  0.00      LA0  C
ATOM    979  OE1 GLU A 111      12.939  55.693  -2.833  1.00  0.00      LA0  O
ATOM    980  OE2 GLU A 111      13.449  54.942  -0.907  1.00  0.00      LA0  O
ATOM    981  C   GLU A 111      14.647  60.559  -1.074  1.00  0.00      LA0  C
ATOM    982  O   GLU A 111      15.725  60.491  -0.489  1.00  0.00      LA0  O
ATOM    983  N   LEU A 112      14.361  61.495  -2.001  1.00  0.00      LA0  N
ATOM    984  H   LEU A 112      13.471  61.467  -2.461  1.00  0.00      LA0  H
ATOM    985  CA  LEU A 112      15.304  62.579  -2.288  1.00  0.00      LA0  C
ATOM    986  CB  LEU A 112      14.690  63.576  -3.269  1.00  0.00      LA0  C
ATOM    987  CG  LEU A 112      14.504  63.008  -4.674  1.00  0.00      LA0  C
ATOM    988  CD1 LEU A 112      13.727  63.970  -5.574  1.00  0.00      LA0  C
ATOM    989  CD2 LEU A 112      15.841  62.602  -5.291  1.00  0.00      LA0  C
ATOM    990  C   LEU A 112      15.865  63.343  -1.095  1.00  0.00      LA0  C
ATOM    991  O   LEU A 112      16.981  63.859  -1.137  1.00  0.00      LA0  O
ATOM    992  N   GLU A 113      15.075  63.399  -0.014  1.00  0.00      LA0  N
ATOM    993  H   GLU A 113      14.164  62.981   0.014  1.00  0.00      LA0  H
ATOM    994  CA  GLU A 113      15.624  64.166   1.102  1.00  0.00      LA0  C
ATOM    995  CB  GLU A 113      14.553  65.017   1.791  1.00  0.00      LA0  C
ATOM    996  CG  GLU A 113      13.879  65.997   0.814  1.00  0.00      LA0  C
ATOM    997  CD  GLU A 113      14.920  66.698  -0.051  1.00  0.00      LA0  C
ATOM    998  OE1 GLU A 113      15.747  67.447   0.461  1.00  0.00      LA0  O
ATOM    999  OE2 GLU A 113      14.965  66.438  -1.249  1.00  0.00      LA0  O
ATOM   1000  C   GLU A 113      16.537  63.430   2.060  1.00  0.00      LA0  C
ATOM   1001  O   GLU A 113      16.992  63.944   3.071  1.00  0.00      LA0  O
ATOM   1002  N   SER A 114      16.873  62.208   1.632  1.00  0.00      LA0  N
ATOM   1003  H   SER A 114      16.379  61.751   0.893  1.00  0.00      LA0  H
ATOM   1004  CA  SER A 114      18.061  61.585   2.209  1.00  0.00      LA0  C
ATOM   1005  CB  SER A 114      18.004  60.077   1.959  1.00  0.00      LA0  C
ATOM   1006  OG  SER A 114      16.640  59.636   2.001  1.00  0.00      LA0  O
ATOM   1007  HG  SER A 114      16.340  59.615   1.095  1.00  0.00      LA0  H
ATOM   1008  C   SER A 114      19.370  62.158   1.668  1.00  0.00      LA0  C
ATOM   1009  O   SER A 114      20.462  61.857   2.136  1.00  0.00      LA0  O
ATOM   1010  N   LEU A 115      19.212  62.968   0.606  1.00  0.00      LA0  N
ATOM   1011  H   LEU A 115      18.315  63.285   0.305  1.00  0.00      LA0  H
ATOM   1012  CA  LEU A 115      20.380  63.300  -0.198  1.00  0.00      LA0  C
ATOM   1013  CB  LEU A 115      20.168  62.764  -1.610  1.00  0.00      LA0  C
ATOM   1014  CG  LEU A 115      19.831  61.277  -1.625  1.00  0.00      LA0  C
ATOM   1015  CD1 LEU A 115      19.049  60.903  -2.877  1.00  0.00      LA0  C
ATOM   1016  CD2 LEU A 115      21.064  60.407  -1.379  1.00  0.00      LA0  C
ATOM   1017  C   LEU A 115      20.685  64.782  -0.240  1.00  0.00      LA0  C
ATOM   1018  O   LEU A 115      19.809  65.639  -0.133  1.00  0.00      LA0  O
ATOM   1019  N   LEU A 116      21.990  65.023  -0.410  1.00  0.00      LA0  N
ATOM   1020  H   LEU A 116      22.574  64.245  -0.645  1.00  0.00      LA0  H
ATOM   1021  CA  LEU A 116      22.539  66.377  -0.438  1.00  0.00      LA0  C
ATOM   1022  CB  LEU A 116      24.074  66.342  -0.387  1.00  0.00      LA0  C
ATOM   1023  CG  LEU A 116      24.742  65.910   0.928  1.00  0.00      LA0  C
ATOM   1024  CD1 LEU A 116      24.584  64.425   1.257  1.00  0.00      LA0  C
ATOM   1025  CD2 LEU A 116      26.222  66.287   0.926  1.00  0.00      LA0  C
ATOM   1026  C   LEU A 116      22.119  67.108  -1.696  1.00  0.00      LA0  C
ATOM   1027  O   LEU A 116      21.801  66.489  -2.705  1.00  0.00      LA0  O
ATOM   1028  N   ASP A 117      22.135  68.436  -1.595  1.00  0.00      LA0  N
ATOM   1029  H   ASP A 117      22.375  68.934  -0.759  1.00  0.00      LA0  H
ATOM   1030  CA  ASP A 117      21.988  69.235  -2.807  1.00  0.00      LA0  C
ATOM   1031  CB  ASP A 117      21.221  70.523  -2.474  1.00  0.00      LA0  C
ATOM   1032  CG  ASP A 117      22.035  71.379  -1.520  1.00  0.00      LA0  C
ATOM   1033  OD1 ASP A 117      22.702  72.296  -1.983  1.00  0.00      LA0  O
ATOM   1034  OD2 ASP A 117      22.046  71.094  -0.329  1.00  0.00      LA0  O
ATOM   1035  C   ASP A 117      23.356  69.527  -3.408  1.00  0.00      LA0  C
ATOM   1036  O   ASP A 117      24.374  69.039  -2.926  1.00  0.00      LA0  O
ATOM   1037  N   ALA A 118      23.341  70.362  -4.463  1.00  0.00      LA0  N
ATOM   1038  H   ALA A 118      22.467  70.714  -4.792  1.00  0.00      LA0  H
ATOM   1039  CA  ALA A 118      24.605  70.779  -5.067  1.00  0.00      LA0  C
ATOM   1040  CB  ALA A 118      24.350  71.711  -6.255  1.00  0.00      LA0  C
ATOM   1041  C   ALA A 118      25.572  71.441  -4.097  1.00  0.00      LA0  C
ATOM   1042  O   ALA A 118      26.679  70.969  -3.869  1.00  0.00      LA0  O
ATOM   1043  N   THR A 119      25.083  72.534  -3.499  1.00  0.00      LA0  N
ATOM   1044  H   THR A 119      24.138  72.829  -3.640  1.00  0.00      LA0  H
ATOM   1045  CA  THR A 119      25.922  73.287  -2.566  1.00  0.00      LA0  C
ATOM   1046  CB  THR A 119      25.168  74.520  -2.056  1.00  0.00      LA0  C
ATOM   1047  OG1 THR A 119      23.920  74.693  -2.749  1.00  0.00      LA0  O
ATOM   1048  HG1 THR A 119      23.326  74.042  -2.375  1.00  0.00      LA0  H
ATOM   1049  CG2 THR A 119      26.033  75.777  -2.145  1.00  0.00      LA0  C
ATOM   1050  C   THR A 119      26.444  72.466  -1.396  1.00  0.00      LA0  C
ATOM   1051  O   THR A 119      27.607  72.521  -1.005  1.00  0.00      LA0  O
ATOM   1052  N   ALA A 120      25.528  71.638  -0.862  1.00  0.00      LA0  N
ATOM   1053  H   ALA A 120      24.568  71.655  -1.164  1.00  0.00      LA0  H
ATOM   1054  CA  ALA A 120      25.993  70.740   0.194  1.00  0.00      LA0  C
ATOM   1055  CB  ALA A 120      24.835  69.961   0.813  1.00  0.00      LA0  C
ATOM   1056  C   ALA A 120      27.062  69.758  -0.255  1.00  0.00      LA0  C
ATOM   1057  O   ALA A 120      27.984  69.428   0.480  1.00  0.00      LA0  O
ATOM   1058  N   TYR A 121      26.925  69.320  -1.515  1.00  0.00      LA0  N
ATOM   1059  H   TYR A 121      26.160  69.621  -2.089  1.00  0.00      LA0  H
ATOM   1060  CA  TYR A 121      27.981  68.468  -2.055  1.00  0.00      LA0  C
ATOM   1061  CB  TYR A 121      27.533  67.837  -3.373  1.00  0.00      LA0  C
ATOM   1062  CG  TYR A 121      28.458  66.713  -3.777  1.00  0.00      LA0  C
ATOM   1063  CD1 TYR A 121      28.491  65.539  -2.997  1.00  0.00      LA0  C
ATOM   1064  CE1 TYR A 121      29.344  64.492  -3.377  1.00  0.00      LA0  C
ATOM   1065  CD2 TYR A 121      29.259  66.871  -4.925  1.00  0.00      LA0  C
ATOM   1066  CE2 TYR A 121      30.114  65.824  -5.306  1.00  0.00      LA0  C
ATOM   1067  CZ  TYR A 121      30.143  64.651  -4.525  1.00  0.00      LA0  C
ATOM   1068  OH  TYR A 121      30.979  63.616  -4.889  1.00  0.00      LA0  O
ATOM   1069  HH  TYR A 121      31.282  63.751  -5.784  1.00  0.00      LA0  H
ATOM   1070  C   TYR A 121      29.324  69.161  -2.210  1.00  0.00      LA0  C
ATOM   1071  O   TYR A 121      30.372  68.579  -1.957  1.00  0.00      LA0  O
ATOM   1072  N   GLU A 122      29.247  70.442  -2.610  1.00  0.00      LA0  N
ATOM   1073  H   GLU A 122      28.361  70.846  -2.850  1.00  0.00      LA0  H
ATOM   1074  CA  GLU A 122      30.479  71.231  -2.675  1.00  0.00      LA0  C
ATOM   1075  CB  GLU A 122      30.209  72.651  -3.171  1.00  0.00      LA0  C
ATOM   1076  CG  GLU A 122      29.557  72.699  -4.553  1.00  0.00      LA0  C
ATOM   1077  CD  GLU A 122      29.380  74.140  -4.982  1.00  0.00      LA0  C
ATOM   1078  OE1 GLU A 122      28.499  74.810  -4.447  1.00  0.00      LA0  O
ATOM   1079  OE2 GLU A 122      30.124  74.586  -5.855  1.00  0.00      LA0  O
ATOM   1080  C   GLU A 122      31.206  71.279  -1.345  1.00  0.00      LA0  C
ATOM   1081  O   GLU A 122      32.384  70.966  -1.238  1.00  0.00      LA0  O
ATOM   1082  N   ALA A 123      30.412  71.624  -0.313  1.00  0.00      LA0  N
ATOM   1083  H   ALA A 123      29.467  71.899  -0.504  1.00  0.00      LA0  H
ATOM   1084  CA  ALA A 123      30.954  71.596   1.049  1.00  0.00      LA0  C
ATOM   1085  CB  ALA A 123      29.858  71.926   2.064  1.00  0.00      LA0  C
ATOM   1086  C   ALA A 123      31.605  70.267   1.406  1.00  0.00      LA0  C
ATOM   1087  O   ALA A 123      32.777  70.194   1.750  1.00  0.00      LA0  O
ATOM   1088  N   LEU A 124      30.802  69.206   1.194  1.00  0.00      LA0  N
ATOM   1089  H   LEU A 124      29.844  69.389   0.977  1.00  0.00      LA0  H
ATOM   1090  CA  LEU A 124      31.249  67.835   1.454  1.00  0.00      LA0  C
ATOM   1091  CB  LEU A 124      30.219  66.845   0.903  1.00  0.00      LA0  C
ATOM   1092  CG  LEU A 124      30.471  65.384   1.285  1.00  0.00      LA0  C
ATOM   1093  CD1 LEU A 124      30.216  65.117   2.770  1.00  0.00      LA0  C
ATOM   1094  CD2 LEU A 124      29.704  64.429   0.375  1.00  0.00      LA0  C
ATOM   1095  C   LEU A 124      32.639  67.470   0.951  1.00  0.00      LA0  C
ATOM   1096  O   LEU A 124      33.356  66.679   1.555  1.00  0.00      LA0  O
ATOM   1097  N   LEU A 125      32.997  68.073  -0.194  1.00  0.00      LA0  N
ATOM   1098  H   LEU A 125      32.394  68.754  -0.616  1.00  0.00      LA0  H
ATOM   1099  CA  LEU A 125      34.333  67.789  -0.719  1.00  0.00      LA0  C
ATOM   1100  CB  LEU A 125      34.513  68.429  -2.100  1.00  0.00      LA0  C
ATOM   1101  CG  LEU A 125      33.403  68.047  -3.089  1.00  0.00      LA0  C
ATOM   1102  CD1 LEU A 125      33.530  68.809  -4.408  1.00  0.00      LA0  C
ATOM   1103  CD2 LEU A 125      33.293  66.534  -3.300  1.00  0.00      LA0  C
ATOM   1104  C   LEU A 125      35.457  68.175   0.233  1.00  0.00      LA0  C
ATOM   1105  O   LEU A 125      36.390  67.416   0.466  1.00  0.00      LA0  O
ATOM   1106  N   GLU A 126      35.276  69.373   0.809  1.00  0.00      LA0  N
ATOM   1107  H   GLU A 126      34.448  69.901   0.618  1.00  0.00      LA0  H
ATOM   1108  CA  GLU A 126      36.194  69.814   1.858  1.00  0.00      LA0  C
ATOM   1109  CB  GLU A 126      36.039  71.321   2.097  1.00  0.00      LA0  C
ATOM   1110  CG  GLU A 126      36.267  72.213   0.868  1.00  0.00      LA0  C
ATOM   1111  CD  GLU A 126      37.740  72.289   0.502  1.00  0.00      LA0  C
ATOM   1112  OE1 GLU A 126      38.143  71.644  -0.465  1.00  0.00      LA0  O
ATOM   1113  OE2 GLU A 126      38.477  73.018   1.167  1.00  0.00      LA0  O
ATOM   1114  C   GLU A 126      35.991  69.053   3.162  1.00  0.00      LA0  C
ATOM   1115  O   GLU A 126      36.928  68.555   3.775  1.00  0.00      LA0  O
ATOM   1116  N   ASP A 127      34.702  68.960   3.549  1.00  0.00      LA0  N
ATOM   1117  H   ASP A 127      33.998  69.465   3.047  1.00  0.00      LA0  H
ATOM   1118  CA  ASP A 127      34.331  68.319   4.818  1.00  0.00      LA0  C
ATOM   1119  CB  ASP A 127      32.806  68.192   4.970  1.00  0.00      LA0  C
ATOM   1120  CG  ASP A 127      32.083  69.530   4.985  1.00  0.00      LA0  C
ATOM   1121  OD1 ASP A 127      32.571  70.473   5.606  1.00  0.00      LA0  O
ATOM   1122  OD2 ASP A 127      31.011  69.616   4.389  1.00  0.00      LA0  O
ATOM   1123  C   ASP A 127      34.941  66.945   5.050  1.00  0.00      LA0  C
ATOM   1124  O   ASP A 127      35.504  66.639   6.095  1.00  0.00      LA0  O
ATOM   1125  N   GLU A 128      34.796  66.114   4.007  1.00  0.00      LA0  N
ATOM   1126  H   GLU A 128      34.329  66.441   3.184  1.00  0.00      LA0  H
ATOM   1127  CA  GLU A 128      35.442  64.808   4.082  1.00  0.00      LA0  C
ATOM   1128  CB  GLU A 128      34.420  63.674   3.911  1.00  0.00      LA0  C
ATOM   1129  CG  GLU A 128      34.910  62.349   4.518  1.00  0.00      LA0  C
ATOM   1130  CD  GLU A 128      33.914  61.219   4.306  1.00  0.00      LA0  C
ATOM   1131  OE1 GLU A 128      32.737  61.361   4.625  1.00  0.00      LA0  O
ATOM   1132  OE2 GLU A 128      34.304  60.162   3.821  1.00  0.00      LA0  O
ATOM   1133  C   GLU A 128      36.593  64.684   3.100  1.00  0.00      LA0  C
ATOM   1134  O   GLU A 128      37.659  64.140   3.379  1.00  0.00      LA0  O
END
