# Supplementary material for: Large scale analyses of genotype-phenotype relationships of glycine decarboxylase mutations and neurological disease severity
Source: PLoS Comput Biol. 2020 May 18;16(5):e1007871. doi: 10.1371/journal.pcbi.1007871 (PMC7259800; doi:10.1371/journal.pcbi.1007871)
Supplement: S1 Appendix — (ZIP) [file pcbi.1007871.s011.zip › S1_Appendix/cluspro.TH.ecoli/model.000.06.pdb]

HEADER rec.pdb
REMARK original generated coordinate pdb file
ATOM      1  N   GLN A   4      22.318  45.643  17.313  1.00  0.00      RA0  N
ATOM      2  H   GLN A   4      21.358  45.811  17.100  1.00  0.00      RA0  H
ATOM      3  CA  GLN A   4      23.356  46.702  17.078  1.00  0.00      RA0  C
ATOM      4  CB  GLN A   4      22.868  48.063  17.578  1.00  0.00      RA0  C
ATOM      5  CG  GLN A   4      23.730  49.214  17.059  1.00  0.00      RA0  C
ATOM      6  CD  GLN A   4      23.121  50.536  17.477  1.00  0.00      RA0  C
ATOM      7  OE1 GLN A   4      22.717  50.729  18.617  1.00  0.00      RA0  O
ATOM      8  NE2 GLN A   4      23.070  51.441  16.482  1.00  0.00      RA0  N
ATOM      9 HE21 GLN A   4      23.407  51.235  15.562  1.00  0.00      RA0  H
ATOM     10 HE22 GLN A   4      22.693  52.356  16.627  1.00  0.00      RA0  H
ATOM     11  C   GLN A   4      24.669  46.292  17.706  1.00  0.00      RA0  C
ATOM     12  O   GLN A   4      24.709  45.892  18.876  1.00  0.00      RA0  O
ATOM     13  N   THR A   5      25.745  46.374  16.923  1.00  0.00      RA0  N
ATOM     14  H   THR A   5      25.673  46.800  16.026  1.00  0.00      RA0  H
ATOM     15  CA  THR A   5      27.040  45.928  17.398  1.00  0.00      RA0  C
ATOM     16  CB  THR A   5      27.993  45.734  16.193  1.00  0.00      RA0  C
ATOM     17  OG1 THR A   5      29.301  45.340  16.624  1.00  0.00      RA0  O
ATOM     18  HG1 THR A   5      29.758  44.993  15.847  1.00  0.00      RA0  H
ATOM     19  CG2 THR A   5      28.081  46.975  15.302  1.00  0.00      RA0  C
ATOM     20  C   THR A   5      27.567  46.895  18.439  1.00  0.00      RA0  C
ATOM     21  O   THR A   5      27.394  48.098  18.287  1.00  0.00      RA0  O
ATOM     22  N   PRO A   6      28.258  46.395  19.466  1.00  0.00      RA0  N
ATOM     23  CD  PRO A   6      28.411  44.983  19.788  1.00  0.00      RA0  C
ATOM     24  CA  PRO A   6      28.957  47.285  20.399  1.00  0.00      RA0  C
ATOM     25  CB  PRO A   6      29.665  46.299  21.334  1.00  0.00      RA0  C
ATOM     26  CG  PRO A   6      28.859  45.006  21.239  1.00  0.00      RA0  C
ATOM     27  C   PRO A   6      29.941  48.233  19.721  1.00  0.00      RA0  C
ATOM     28  O   PRO A   6      30.283  49.284  20.285  1.00  0.00      RA0  O
ATOM     29  N   LEU A   7      30.378  47.879  18.514  1.00  0.00      RA0  N
ATOM     30  H   LEU A   7      30.058  47.036  18.075  1.00  0.00      RA0  H
ATOM     31  CA  LEU A   7      31.322  48.712  17.757  1.00  0.00      RA0  C
ATOM     32  CB  LEU A   7      32.175  47.819  16.862  1.00  0.00      RA0  C
ATOM     33  CG  LEU A   7      33.075  46.900  17.677  1.00  0.00      RA0  C
ATOM     34  CD1 LEU A   7      33.838  45.902  16.810  1.00  0.00      RA0  C
ATOM     35  CD2 LEU A   7      34.020  47.728  18.536  1.00  0.00      RA0  C
ATOM     36  C   LEU A   7      30.719  49.845  16.928  1.00  0.00      RA0  C
ATOM     37  O   LEU A   7      31.447  50.554  16.256  1.00  0.00      RA0  O
ATOM     38  N   TYR A   8      29.406  50.055  17.033  1.00  0.00      RA0  N
ATOM     39  H   TYR A   8      28.874  49.479  17.655  1.00  0.00      RA0  H
ATOM     40  CA  TYR A   8      28.697  50.975  16.166  1.00  0.00      RA0  C
ATOM     41  CB  TYR A   8      27.220  51.044  16.544  1.00  0.00      RA0  C
ATOM     42  CG  TYR A   8      26.423  51.634  15.404  1.00  0.00      RA0  C
ATOM     43  CD1 TYR A   8      26.219  53.007  15.311  1.00  0.00      RA0  C
ATOM     44  CE1 TYR A   8      25.468  53.530  14.263  1.00  0.00      RA0  C
ATOM     45  CD2 TYR A   8      25.885  50.785  14.446  1.00  0.00      RA0  C
ATOM     46  CE2 TYR A   8      25.125  51.308  13.410  1.00  0.00      RA0  C
ATOM     47  CZ  TYR A   8      24.914  52.677  13.315  1.00  0.00      RA0  C
ATOM     48  OH  TYR A   8      24.146  53.163  12.281  1.00  0.00      RA0  O
ATOM     49  HH  TYR A   8      24.401  54.081  12.106  1.00  0.00      RA0  H
ATOM     50  C   TYR A   8      29.324  52.367  16.213  1.00  0.00      RA0  C
ATOM     51  O   TYR A   8      29.574  52.947  15.173  1.00  0.00      RA0  O
ATOM     52  N   GLU A   9      29.592  52.896  17.409  1.00  0.00      RA0  N
ATOM     53  H   GLU A   9      29.487  52.343  18.234  1.00  0.00      RA0  H
ATOM     54  CA  GLU A   9      30.170  54.230  17.533  1.00  0.00      RA0  C
ATOM     55  CB  GLU A   9      30.092  54.625  19.014  1.00  0.00      RA0  C
ATOM     56  CG  GLU A   9      31.022  55.736  19.500  1.00  0.00      RA0  C
ATOM     57  CD  GLU A   9      32.324  55.121  19.969  1.00  0.00      RA0  C
ATOM     58  OE1 GLU A   9      32.467  53.901  19.898  1.00  0.00      RA0  O
ATOM     59  OE2 GLU A   9      33.201  55.859  20.406  1.00  0.00      RA0  O
ATOM     60  C   GLU A   9      31.558  54.315  16.916  1.00  0.00      RA0  C
ATOM     61  O   GLU A   9      31.888  55.305  16.257  1.00  0.00      RA0  O
ATOM     62  N   GLN A  10      32.378  53.293  17.147  1.00  0.00      RA0  N
ATOM     63  H   GLN A  10      32.124  52.653  17.870  1.00  0.00      RA0  H
ATOM     64  CA  GLN A  10      33.695  53.234  16.494  1.00  0.00      RA0  C
ATOM     65  CB  GLN A  10      34.517  52.052  16.997  1.00  0.00      RA0  C
ATOM     66  CG  GLN A  10      35.103  52.332  18.375  1.00  0.00      RA0  C
ATOM     67  CD  GLN A  10      35.850  53.650  18.321  1.00  0.00      RA0  C
ATOM     68  OE1 GLN A  10      36.833  53.821  17.595  1.00  0.00      RA0  O
ATOM     69  NE2 GLN A  10      35.338  54.571  19.143  1.00  0.00      RA0  N
ATOM     70 HE21 GLN A  10      34.480  54.388  19.651  1.00  0.00      RA0  H
ATOM     71 HE22 GLN A  10      35.641  55.504  19.327  1.00  0.00      RA0  H
ATOM     72  C   GLN A  10      33.576  53.174  14.974  1.00  0.00      RA0  C
ATOM     73  O   GLN A  10      34.322  53.856  14.263  1.00  0.00      RA0  O
ATOM     74  N   HIS A  11      32.625  52.393  14.458  1.00  0.00      RA0  N
ATOM     75  H   HIS A  11      32.012  51.898  15.074  1.00  0.00      RA0  H
ATOM     76  CA  HIS A  11      32.386  52.402  13.014  1.00  0.00      RA0  C
ATOM     77  CB  HIS A  11      31.229  51.497  12.619  1.00  0.00      RA0  C
ATOM     78  CG  HIS A  11      31.510  50.052  12.928  1.00  0.00      RA0  C
ATOM     79  ND1 HIS A  11      32.651  49.409  12.620  1.00  0.00      RA0  N
ATOM     80  HD1 HIS A  11      33.425  49.754  12.120  1.00  0.00      RA0  H
ATOM     81  CD2 HIS A  11      30.636  49.156  13.545  1.00  0.00      RA0  C
ATOM     82  NE2 HIS A  11      31.265  47.962  13.610  1.00  0.00      RA0  N
ATOM     83  CE1 HIS A  11      32.504  48.117  13.044  1.00  0.00      RA0  C
ATOM     84  C   HIS A  11      32.086  53.799  12.504  1.00  0.00      RA0  C
ATOM     85  O   HIS A  11      32.635  54.214  11.489  1.00  0.00      RA0  O
ATOM     86  N   THR A  12      31.245  54.553  13.210  1.00  0.00      RA0  N
ATOM     87  H   THR A  12      30.822  54.233  14.062  1.00  0.00      RA0  H
ATOM     88  CA  THR A  12      30.918  55.903  12.727  1.00  0.00      RA0  C
ATOM     89  CB  THR A  12      29.680  56.445  13.441  1.00  0.00      RA0  C
ATOM     90  OG1 THR A  12      29.818  56.341  14.858  1.00  0.00      RA0  O
ATOM     91  HG1 THR A  12      29.001  56.666  15.214  1.00  0.00      RA0  H
ATOM     92  CG2 THR A  12      28.446  55.653  13.008  1.00  0.00      RA0  C
ATOM     93  C   THR A  12      32.141  56.811  12.783  1.00  0.00      RA0  C
ATOM     94  O   THR A  12      32.362  57.626  11.882  1.00  0.00      RA0  O
ATOM     95  N   LEU A  13      32.932  56.679  13.840  1.00  0.00      RA0  N
ATOM     96  H   LEU A  13      32.631  56.069  14.576  1.00  0.00      RA0  H
ATOM     97  CA  LEU A  13      34.150  57.471  13.973  1.00  0.00      RA0  C
ATOM     98  CB  LEU A  13      34.773  57.300  15.357  1.00  0.00      RA0  C
ATOM     99  CG  LEU A  13      33.880  57.861  16.464  1.00  0.00      RA0  C
ATOM    100  CD1 LEU A  13      34.541  57.730  17.835  1.00  0.00      RA0  C
ATOM    101  CD2 LEU A  13      33.447  59.299  16.177  1.00  0.00      RA0  C
ATOM    102  C   LEU A  13      35.166  57.137  12.881  1.00  0.00      RA0  C
ATOM    103  O   LEU A  13      35.982  57.983  12.507  1.00  0.00      RA0  O
ATOM    104  N   CYS A  14      35.106  55.903  12.378  1.00  0.00      RA0  N
ATOM    105  H   CYS A  14      34.441  55.266  12.777  1.00  0.00      RA0  H
ATOM    106  CA  CYS A  14      35.954  55.426  11.284  1.00  0.00      RA0  C
ATOM    107  CB  CYS A  14      36.242  53.942  11.480  1.00  0.00      RA0  C
ATOM    108  SG  CYS A  14      37.182  53.608  12.995  1.00  0.00      RA0  S
ATOM    109  C   CYS A  14      35.397  55.732   9.892  1.00  0.00      RA0  C
ATOM    110  O   CYS A  14      35.986  55.323   8.897  1.00  0.00      RA0  O
ATOM    111  N   GLY A  15      34.279  56.453   9.826  1.00  0.00      RA0  N
ATOM    112  H   GLY A  15      33.786  56.713  10.658  1.00  0.00      RA0  H
ATOM    113  CA  GLY A  15      33.716  56.889   8.549  1.00  0.00      RA0  C
ATOM    114  C   GLY A  15      32.884  55.831   7.838  1.00  0.00      RA0  C
ATOM    115  O   GLY A  15      32.760  55.840   6.615  1.00  0.00      RA0  O
ATOM    116  N   ALA A  16      32.291  54.925   8.598  1.00  0.00      RA0  N
ATOM    117  H   ALA A  16      32.284  55.082   9.588  1.00  0.00      RA0  H
ATOM    118  CA  ALA A  16      31.456  53.867   8.003  1.00  0.00      RA0  C
ATOM    119  CB  ALA A  16      30.856  52.985   9.087  1.00  0.00      RA0  C
ATOM    120  C   ALA A  16      30.290  54.405   7.149  1.00  0.00      RA0  C
ATOM    121  O   ALA A  16      29.627  55.384   7.501  1.00  0.00      RA0  O
ATOM    122  N   ARG A  17      30.083  53.784   5.991  1.00  0.00      RA0  N
ATOM    123  H   ARG A  17      30.724  53.064   5.730  1.00  0.00      RA0  H
ATOM    124  CA  ARG A  17      28.847  53.954   5.233  1.00  0.00      RA0  C
ATOM    125  CB  ARG A  17      29.109  54.084   3.727  1.00  0.00      RA0  C
ATOM    126  CG  ARG A  17      29.568  55.476   3.267  1.00  0.00      RA0  C
ATOM    127  CD  ARG A  17      31.026  55.842   3.574  1.00  0.00      RA0  C
ATOM    128  NE  ARG A  17      31.282  57.247   3.254  1.00  0.00      RA0  N
ATOM    129  HE  ARG A  17      31.297  57.529   2.293  1.00  0.00      RA0  H
ATOM    130  CZ  ARG A  17      31.339  58.152   4.259  1.00  0.00      RA0  C
ATOM    131  NH1 ARG A  17      31.369  57.768   5.523  1.00  0.00      RA0  N
ATOM    132 HH11 ARG A  17      31.337  58.482   6.236  1.00  0.00      RA0  H
ATOM    133 HH12 ARG A  17      31.452  56.812   5.812  1.00  0.00      RA0  H
ATOM    134  NH2 ARG A  17      31.365  59.450   4.007  1.00  0.00      RA0  N
ATOM    135 HH21 ARG A  17      31.267  60.091   4.791  1.00  0.00      RA0  H
ATOM    136 HH22 ARG A  17      31.461  59.840   3.093  1.00  0.00      RA0  H
ATOM    137  C   ARG A  17      28.052  52.692   5.551  1.00  0.00      RA0  C
ATOM    138  O   ARG A  17      28.424  51.601   5.152  1.00  0.00      RA0  O
ATOM    139  N   MSE A  18      26.942  52.849   6.263  1.00  0.00      RA0  N
ATOM    140  H   MSE A  18      26.610  53.777   6.433  1.00  0.00      RA0  H
ATOM    141  CA  MSE A  18      26.193  51.711   6.787  1.00  0.00      RA0  C
ATOM    142  CB  MSE A  18      25.451  52.092   8.067  1.00  0.00      RA0  C
ATOM    143  CG  MSE A  18      26.345  52.532   9.221  1.00  0.00      RA0  C
ATOM    144  SE  MSE A  18      27.427  51.223   9.803  1.00  0.00      RA0  S
ATOM    145  CE  MSE A  18      27.924  52.041  11.321  1.00  0.00      RA0  C
ATOM    146  C   MSE A  18      25.153  51.143   5.804  1.00  0.00      RA0  C
ATOM    147  O   MSE A  18      24.553  51.880   5.013  1.00  0.00      RA0  O
ATOM    148  N   VAL A  19      24.946  49.837   5.891  1.00  0.00      RA0  N
ATOM    149  H   VAL A  19      25.510  49.292   6.514  1.00  0.00      RA0  H
ATOM    150  CA  VAL A  19      23.825  49.171   5.232  1.00  0.00      RA0  C
ATOM    151  CB  VAL A  19      24.280  48.451   3.949  1.00  0.00      RA0  C
ATOM    152  CG1 VAL A  19      24.631  49.430   2.826  1.00  0.00      RA0  C
ATOM    153  CG2 VAL A  19      25.424  47.474   4.235  1.00  0.00      RA0  C
ATOM    154  C   VAL A  19      23.218  48.169   6.201  1.00  0.00      RA0  C
ATOM    155  O   VAL A  19      23.788  47.884   7.248  1.00  0.00      RA0  O
ATOM    156  N   ASP A  20      22.059  47.624   5.854  1.00  0.00      RA0  N
ATOM    157  H   ASP A  20      21.658  47.815   4.964  1.00  0.00      RA0  H
ATOM    158  CA  ASP A  20      21.501  46.561   6.663  1.00  0.00      RA0  C
ATOM    159  CB  ASP A  20      20.005  46.354   6.477  1.00  0.00      RA0  C
ATOM    160  CG  ASP A  20      19.701  45.110   7.285  1.00  0.00      RA0  C
ATOM    161  OD1 ASP A  20      19.916  45.159   8.487  1.00  0.00      RA0  O
ATOM    162  OD2 ASP A  20      19.341  44.073   6.729  1.00  0.00      RA0  O
ATOM    163  C   ASP A  20      22.132  45.251   6.279  1.00  0.00      RA0  C
ATOM    164  O   ASP A  20      22.216  44.922   5.097  1.00  0.00      RA0  O
ATOM    165  N   PHE A  21      22.592  44.496   7.272  1.00  0.00      RA0  N
ATOM    166  H   PHE A  21      22.309  44.767   8.191  1.00  0.00      RA0  H
ATOM    167  CA  PHE A  21      23.096  43.151   7.053  1.00  0.00      RA0  C
ATOM    168  CB  PHE A  21      24.582  43.111   7.388  1.00  0.00      RA0  C
ATOM    169  CG  PHE A  21      25.234  41.911   6.751  1.00  0.00      RA0  C
ATOM    170  CD1 PHE A  21      24.968  41.606   5.422  1.00  0.00      RA0  C
ATOM    171  CD2 PHE A  21      26.115  41.127   7.485  1.00  0.00      RA0  C
ATOM    172  CE1 PHE A  21      25.604  40.529   4.817  1.00  0.00      RA0  C
ATOM    173  CE2 PHE A  21      26.750  40.050   6.878  1.00  0.00      RA0  C
ATOM    174  CZ  PHE A  21      26.504  39.757   5.543  1.00  0.00      RA0  C
ATOM    175  C   PHE A  21      22.320  42.193   7.937  1.00  0.00      RA0  C
ATOM    176  O   PHE A  21      22.596  42.069   9.137  1.00  0.00      RA0  O
ATOM    177  N   HIS A  22      21.303  41.559   7.363  1.00  0.00      RA0  N
ATOM    178  H   HIS A  22      20.983  41.944   6.496  1.00  0.00      RA0  H
ATOM    179  CA  HIS A  22      20.471  40.614   8.117  1.00  0.00      RA0  C
ATOM    180  CB  HIS A  22      21.198  39.307   8.447  1.00  0.00      RA0  C
ATOM    181  CG  HIS A  22      22.010  38.790   7.286  1.00  0.00      RA0  C
ATOM    182  ND1 HIS A  22      21.548  38.637   6.031  1.00  0.00      RA0  N
ATOM    183  HD1 HIS A  22      20.647  38.852   5.709  1.00  0.00      RA0  H
ATOM    184  CD2 HIS A  22      23.343  38.375   7.330  1.00  0.00      RA0  C
ATOM    185  NE2 HIS A  22      23.681  37.966   6.085  1.00  0.00      RA0  N
ATOM    186  CE1 HIS A  22      22.579  38.128   5.283  1.00  0.00      RA0  C
ATOM    187  C   HIS A  22      19.960  41.183   9.440  1.00  0.00      RA0  C
ATOM    188  O   HIS A  22      19.955  40.491  10.463  1.00  0.00      RA0  O
ATOM    189  N   GLY A  23      19.505  42.437   9.388  1.00  0.00      RA0  N
ATOM    190  H   GLY A  23      19.614  43.019   8.572  1.00  0.00      RA0  H
ATOM    191  CA  GLY A  23      18.932  43.124  10.542  1.00  0.00      RA0  C
ATOM    192  C   GLY A  23      19.890  43.995  11.343  1.00  0.00      RA0  C
ATOM    193  O   GLY A  23      19.437  44.796  12.172  1.00  0.00      RA0  O
ATOM    194  N   TRP A  24      21.199  43.837  11.104  1.00  0.00      RA0  N
ATOM    195  H   TRP A  24      21.473  43.275  10.323  1.00  0.00      RA0  H
ATOM    196  CA  TRP A  24      22.255  44.642  11.761  1.00  0.00      RA0  C
ATOM    197  CB  TRP A  24      23.522  43.825  12.013  1.00  0.00      RA0  C
ATOM    198  CG  TRP A  24      23.334  42.672  12.965  1.00  0.00      RA0  C
ATOM    199  CD2 TRP A  24      23.852  42.551  14.306  1.00  0.00      RA0  C
ATOM    200  CE2 TRP A  24      23.486  41.276  14.793  1.00  0.00      RA0  C
ATOM    201  CE3 TRP A  24      24.591  43.408  15.112  1.00  0.00      RA0  C
ATOM    202  CD1 TRP A  24      22.682  41.457  12.713  1.00  0.00      RA0  C
ATOM    203  NE1 TRP A  24      22.774  40.632  13.788  1.00  0.00      RA0  N
ATOM    204  HE1 TRP A  24      22.431  39.711  13.824  1.00  0.00      RA0  H
ATOM    205  CZ2 TRP A  24      23.875  40.886  16.068  1.00  0.00      RA0  C
ATOM    206  CZ3 TRP A  24      24.974  43.006  16.386  1.00  0.00      RA0  C
ATOM    207  CH2 TRP A  24      24.616  41.751  16.864  1.00  0.00      RA0  C
ATOM    208  C   TRP A  24      22.688  45.819  10.866  1.00  0.00      RA0  C
ATOM    209  O   TRP A  24      22.888  45.636   9.658  1.00  0.00      RA0  O
ATOM    210  N   MSE A  25      22.893  46.987  11.457  1.00  0.00      RA0  N
ATOM    211  H   MSE A  25      22.788  47.053  12.446  1.00  0.00      RA0  H
ATOM    212  CA  MSE A  25      23.476  48.111  10.726  1.00  0.00      RA0  C
ATOM    213  CB  MSE A  25      22.981  49.444  11.277  1.00  0.00      RA0  C
ATOM    214  CG  MSE A  25      21.479  49.587  11.040  1.00  0.00      RA0  C
ATOM    215  SE  MSE A  25      21.074  49.496   9.289  1.00  0.00      RA0  S
ATOM    216  CE  MSE A  25      19.317  49.146   9.458  1.00  0.00      RA0  C
ATOM    217  C   MSE A  25      24.996  47.992  10.758  1.00  0.00      RA0  C
ATOM    218  O   MSE A  25      25.620  48.212  11.805  1.00  0.00      RA0  O
ATOM    219  N   MSE A  26      25.570  47.665   9.596  1.00  0.00      RA0  N
ATOM    220  H   MSE A  26      25.005  47.615   8.767  1.00  0.00      RA0  H
ATOM    221  CA  MSE A  26      26.991  47.305   9.476  1.00  0.00      RA0  C
ATOM    222  CB  MSE A  26      27.115  45.805   9.183  1.00  0.00      RA0  C
ATOM    223  CG  MSE A  26      26.562  44.889  10.271  1.00  0.00      RA0  C
ATOM    224  SE  MSE A  26      27.452  45.022  11.826  1.00  0.00      RA0  S
ATOM    225  CE  MSE A  26      29.018  44.351  11.249  1.00  0.00      RA0  C
ATOM    226  C   MSE A  26      27.654  48.087   8.358  1.00  0.00      RA0  C
ATOM    227  O   MSE A  26      27.010  48.437   7.362  1.00  0.00      RA0  O
ATOM    228  N   PRO A  27      28.947  48.385   8.499  1.00  0.00      RA0  N
ATOM    229  CD  PRO A  27      29.789  48.118   9.655  1.00  0.00      RA0  C
ATOM    230  CA  PRO A  27      29.642  49.103   7.432  1.00  0.00      RA0  C
ATOM    231  CB  PRO A  27      31.016  49.386   8.040  1.00  0.00      RA0  C
ATOM    232  CG  PRO A  27      30.864  49.183   9.544  1.00  0.00      RA0  C
ATOM    233  C   PRO A  27      29.809  48.337   6.132  1.00  0.00      RA0  C
ATOM    234  O   PRO A  27      30.370  47.255   6.112  1.00  0.00      RA0  O
ATOM    235  N   LEU A  28      29.304  48.907   5.043  1.00  0.00      RA0  N
ATOM    236  H   LEU A  28      28.811  49.773   5.134  1.00  0.00      RA0  H
ATOM    237  CA  LEU A  28      29.578  48.382   3.716  1.00  0.00      RA0  C
ATOM    238  CB  LEU A  28      28.657  49.031   2.686  1.00  0.00      RA0  C
ATOM    239  CG  LEU A  28      28.828  48.439   1.286  1.00  0.00      RA0  C
ATOM    240  CD1 LEU A  28      28.460  46.956   1.245  1.00  0.00      RA0  C
ATOM    241  CD2 LEU A  28      28.073  49.248   0.234  1.00  0.00      RA0  C
ATOM    242  C   LEU A  28      31.047  48.677   3.374  1.00  0.00      RA0  C
ATOM    243  O   LEU A  28      31.740  47.875   2.750  1.00  0.00      RA0  O
ATOM    244  N   HIS A  29      31.473  49.864   3.749  1.00  0.00      RA0  N
ATOM    245  H   HIS A  29      30.881  50.536   4.200  1.00  0.00      RA0  H
ATOM    246  CA  HIS A  29      32.866  50.280   3.592  1.00  0.00      RA0  C
ATOM    247  CB  HIS A  29      33.239  50.554   2.127  1.00  0.00      RA0  C
ATOM    248  CG  HIS A  29      32.275  51.507   1.462  1.00  0.00      RA0  C
ATOM    249  ND1 HIS A  29      31.299  51.108   0.629  1.00  0.00      RA0  N
ATOM    250  HD1 HIS A  29      31.138  50.184   0.326  1.00  0.00      RA0  H
ATOM    251  CD2 HIS A  29      32.237  52.899   1.558  1.00  0.00      RA0  C
ATOM    252  NE2 HIS A  29      31.225  53.331   0.774  1.00  0.00      RA0  N
ATOM    253  CE1 HIS A  29      30.643  52.231   0.199  1.00  0.00      RA0  C
ATOM    254  C   HIS A  29      33.078  51.495   4.461  1.00  0.00      RA0  C
ATOM    255  O   HIS A  29      32.143  52.009   5.054  1.00  0.00      RA0  O
ATOM    256  N   TYR A  30      34.310  51.984   4.483  1.00  0.00      RA0  N
ATOM    257  H   TYR A  30      35.058  51.487   4.029  1.00  0.00      RA0  H
ATOM    258  CA  TYR A  30      34.651  53.153   5.285  1.00  0.00      RA0  C
ATOM    259  CB  TYR A  30      35.681  52.800   6.360  1.00  0.00      RA0  C
ATOM    260  CG  TYR A  30      35.173  51.800   7.371  1.00  0.00      RA0  C
ATOM    261  CD1 TYR A  30      35.219  50.435   7.105  1.00  0.00      RA0  C
ATOM    262  CE1 TYR A  30      34.855  49.526   8.092  1.00  0.00      RA0  C
ATOM    263  CD2 TYR A  30      34.697  52.255   8.595  1.00  0.00      RA0  C
ATOM    264  CE2 TYR A  30      34.340  51.347   9.584  1.00  0.00      RA0  C
ATOM    265  CZ  TYR A  30      34.451  49.983   9.342  1.00  0.00      RA0  C
ATOM    266  OH  TYR A  30      34.170  49.086  10.352  1.00  0.00      RA0  O
ATOM    267  HH  TYR A  30      34.235  48.201  10.007  1.00  0.00      RA0  H
ATOM    268  C   TYR A  30      35.253  54.249   4.414  1.00  0.00      RA0  C
ATOM    269  O   TYR A  30      35.986  55.144   4.908  1.00  0.00      RA0  O
ATOM    270  N   GLY A  31      34.939  54.191   3.122  1.00  0.00      RA0  N
ATOM    271  H   GLY A  31      34.315  53.470   2.835  1.00  0.00      RA0  H
ATOM    272  CA  GLY A  31      35.396  55.192   2.164  1.00  0.00      RA0  C
ATOM    273  C   GLY A  31      35.870  54.611   0.843  1.00  0.00      RA0  C
ATOM    274  O   GLY A  31      35.830  55.287  -0.186  1.00  0.00      RA0  O
ATOM    275  N   SER A  32      36.371  53.386   0.873  1.00  0.00      RA0  N
ATOM    276  H   SER A  32      36.475  52.865   1.721  1.00  0.00      RA0  H
ATOM    277  CA  SER A  32      36.822  52.713  -0.340  1.00  0.00      RA0  C
ATOM    278  CB  SER A  32      38.193  53.208  -0.814  1.00  0.00      RA0  C
ATOM    279  OG  SER A  32      38.592  52.493  -1.994  1.00  0.00      RA0  O
ATOM    280  HG  SER A  32      39.506  52.735  -2.137  1.00  0.00      RA0  H
ATOM    281  C   SER A  32      36.839  51.207  -0.179  1.00  0.00      RA0  C
ATOM    282  O   SER A  32      37.762  50.674   0.427  1.00  0.00      RA0  O
ATOM    283  N   GLN A  33      35.845  50.502  -0.721  1.00  0.00      RA0  N
ATOM    284  H   GLN A  33      35.141  50.990  -1.236  1.00  0.00      RA0  H
ATOM    285  CA  GLN A  33      35.849  49.061  -0.607  1.00  0.00      RA0  C
ATOM    286  CB  GLN A  33      34.482  48.418  -0.863  1.00  0.00      RA0  C
ATOM    287  CG  GLN A  33      33.664  48.901  -2.058  1.00  0.00      RA0  C
ATOM    288  CD  GLN A  33      32.231  48.498  -1.781  1.00  0.00      RA0  C
ATOM    289  OE1 GLN A  33      31.711  48.711  -0.691  1.00  0.00      RA0  O
ATOM    290  NE2 GLN A  33      31.622  47.883  -2.785  1.00  0.00      RA0  N
ATOM    291 HE21 GLN A  33      32.054  47.720  -3.683  1.00  0.00      RA0  H
ATOM    292 HE22 GLN A  33      30.684  47.542  -2.708  1.00  0.00      RA0  H
ATOM    293  C   GLN A  33      37.031  48.413  -1.333  1.00  0.00      RA0  C
ATOM    294  O   GLN A  33      37.523  47.372  -0.893  1.00  0.00      RA0  O
ATOM    295  N   ILE A  34      37.509  49.068  -2.395  1.00  0.00      RA0  N
ATOM    296  H   ILE A  34      37.083  49.932  -2.660  1.00  0.00      RA0  H
ATOM    297  CA  ILE A  34      38.654  48.569  -3.148  1.00  0.00      RA0  C
ATOM    298  CB  ILE A  34      38.749  49.234  -4.520  1.00  0.00      RA0  C
ATOM    299  CG2 ILE A  34      40.001  48.834  -5.304  1.00  0.00      RA0  C
ATOM    300  CG1 ILE A  34      37.468  48.894  -5.296  1.00  0.00      RA0  C
ATOM    301  CD1 ILE A  34      37.246  47.411  -5.592  1.00  0.00      RA0  C
ATOM    302  C   ILE A  34      39.923  48.647  -2.283  1.00  0.00      RA0  C
ATOM    303  O   ILE A  34      40.670  47.668  -2.171  1.00  0.00      RA0  O
ATOM    304  N   ASP A  35      40.147  49.782  -1.638  1.00  0.00      RA0  N
ATOM    305  H   ASP A  35      39.544  50.570  -1.772  1.00  0.00      RA0  H
ATOM    306  CA  ASP A  35      41.325  49.899  -0.740  1.00  0.00      RA0  C
ATOM    307  CB  ASP A  35      41.398  51.287  -0.101  1.00  0.00      RA0  C
ATOM    308  CG  ASP A  35      41.993  52.348  -1.000  1.00  0.00      RA0  C
ATOM    309  OD1 ASP A  35      41.378  52.731  -1.991  1.00  0.00      RA0  O
ATOM    310  OD2 ASP A  35      43.055  52.864  -0.671  1.00  0.00      RA0  O
ATOM    311  C   ASP A  35      41.294  48.934   0.434  1.00  0.00      RA0  C
ATOM    312  O   ASP A  35      42.322  48.467   0.867  1.00  0.00      RA0  O
ATOM    313  N   GLU A  36      40.101  48.658   0.971  1.00  0.00      RA0  N
ATOM    314  H   GLU A  36      39.290  49.089   0.568  1.00  0.00      RA0  H
ATOM    315  CA  GLU A  36      39.930  47.753   2.067  1.00  0.00      RA0  C
ATOM    316  CB  GLU A  36      38.511  47.930   2.620  1.00  0.00      RA0  C
ATOM    317  CG  GLU A  36      38.487  49.379   3.107  1.00  0.00      RA0  C
ATOM    318  CD  GLU A  36      37.150  49.892   3.619  1.00  0.00      RA0  C
ATOM    319  OE1 GLU A  36      36.278  49.098   3.956  1.00  0.00      RA0  O
ATOM    320  OE2 GLU A  36      37.008  51.113   3.726  1.00  0.00      RA0  O
ATOM    321  C   GLU A  36      40.307  46.333   1.615  1.00  0.00      RA0  C
ATOM    322  O   GLU A  36      41.005  45.602   2.312  1.00  0.00      RA0  O
ATOM    323  N   HIS A  37      39.879  45.973   0.420  1.00  0.00      RA0  N
ATOM    324  H   HIS A  37      39.300  46.602  -0.105  1.00  0.00      RA0  H
ATOM    325  CA  HIS A  37      40.215  44.681  -0.162  1.00  0.00      RA0  C
ATOM    326  CB  HIS A  37      39.550  44.557  -1.532  1.00  0.00      RA0  C
ATOM    327  CG  HIS A  37      39.745  43.169  -2.087  1.00  0.00      RA0  C
ATOM    328  ND1 HIS A  37      38.749  42.274  -2.187  1.00  0.00      RA0  N
ATOM    329  HD1 HIS A  37      37.810  42.415  -1.920  1.00  0.00      RA0  H
ATOM    330  CD2 HIS A  37      40.921  42.596  -2.580  1.00  0.00      RA0  C
ATOM    331  NE2 HIS A  37      40.622  41.341  -2.974  1.00  0.00      RA0  N
ATOM    332  CE1 HIS A  37      39.289  41.141  -2.740  1.00  0.00      RA0  C
ATOM    333  C   HIS A  37      41.729  44.562  -0.269  1.00  0.00      RA0  C
ATOM    334  O   HIS A  37      42.311  43.566   0.198  1.00  0.00      RA0  O
ATOM    335  N   HIS A  38      42.358  45.585  -0.838  1.00  0.00      RA0  N
ATOM    336  H   HIS A  38      41.831  46.379  -1.154  1.00  0.00      RA0  H
ATOM    337  CA  HIS A  38      43.808  45.520  -1.079  1.00  0.00      RA0  C
ATOM    338  CB  HIS A  38      44.279  46.654  -1.984  1.00  0.00      RA0  C
ATOM    339  CG  HIS A  38      43.778  46.454  -3.392  1.00  0.00      RA0  C
ATOM    340  ND1 HIS A  38      43.790  45.275  -4.045  1.00  0.00      RA0  N
ATOM    341  HD1 HIS A  38      44.097  44.406  -3.708  1.00  0.00      RA0  H
ATOM    342  CD2 HIS A  38      43.258  47.434  -4.240  1.00  0.00      RA0  C
ATOM    343  NE2 HIS A  38      42.955  46.834  -5.415  1.00  0.00      RA0  N
ATOM    344  CE1 HIS A  38      43.283  45.507  -5.298  1.00  0.00      RA0  C
ATOM    345  C   HIS A  38      44.615  45.560   0.230  1.00  0.00      RA0  C
ATOM    346  O   HIS A  38      45.719  44.999   0.309  1.00  0.00      RA0  O
ATOM    347  N   ALA A  39      44.057  46.171   1.266  1.00  0.00      RA0  N
ATOM    348  H   ALA A  39      43.195  46.666   1.143  1.00  0.00      RA0  H
ATOM    349  CA  ALA A  39      44.681  46.177   2.596  1.00  0.00      RA0  C
ATOM    350  CB  ALA A  39      43.872  47.027   3.577  1.00  0.00      RA0  C
ATOM    351  C   ALA A  39      44.804  44.774   3.160  1.00  0.00      RA0  C
ATOM    352  O   ALA A  39      45.803  44.428   3.774  1.00  0.00      RA0  O
ATOM    353  N   VAL A  40      43.775  43.962   2.980  1.00  0.00      RA0  N
ATOM    354  H   VAL A  40      42.983  44.271   2.447  1.00  0.00      RA0  H
ATOM    355  CA  VAL A  40      43.819  42.610   3.499  1.00  0.00      RA0  C
ATOM    356  CB  VAL A  40      42.427  41.993   3.512  1.00  0.00      RA0  C
ATOM    357  CG1 VAL A  40      42.464  40.537   3.972  1.00  0.00      RA0  C
ATOM    358  CG2 VAL A  40      41.501  42.843   4.384  1.00  0.00      RA0  C
ATOM    359  C   VAL A  40      44.815  41.795   2.686  1.00  0.00      RA0  C
ATOM    360  O   VAL A  40      45.540  40.958   3.235  1.00  0.00      RA0  O
ATOM    361  N   ARG A  41      44.833  42.021   1.384  1.00  0.00      RA0  N
ATOM    362  H   ARG A  41      44.209  42.701   0.994  1.00  0.00      RA0  H
ATOM    363  CA  ARG A  41      45.711  41.256   0.514  1.00  0.00      RA0  C
ATOM    364  CB  ARG A  41      45.377  41.517  -0.955  1.00  0.00      RA0  C
ATOM    365  CG  ARG A  41      44.055  40.914  -1.427  1.00  0.00      RA0  C
ATOM    366  CD  ARG A  41      44.069  39.385  -1.487  1.00  0.00      RA0  C
ATOM    367  NE  ARG A  41      42.796  38.887  -2.007  1.00  0.00      RA0  N
ATOM    368  HE  ARG A  41      42.414  39.332  -2.835  1.00  0.00      RA0  H
ATOM    369  CZ  ARG A  41      42.149  37.882  -1.350  1.00  0.00      RA0  C
ATOM    370  NH1 ARG A  41      42.740  37.267  -0.308  1.00  0.00      RA0  N
ATOM    371 HH11 ARG A  41      42.248  36.595   0.256  1.00  0.00      RA0  H
ATOM    372 HH12 ARG A  41      43.705  37.417  -0.038  1.00  0.00      RA0  H
ATOM    373  NH2 ARG A  41      40.915  37.518  -1.751  1.00  0.00      RA0  N
ATOM    374 HH21 ARG A  41      40.333  36.846  -1.277  1.00  0.00      RA0  H
ATOM    375 HH22 ARG A  41      40.547  37.936  -2.598  1.00  0.00      RA0  H
ATOM    376  C   ARG A  41      47.191  41.564   0.743  1.00  0.00      RA0  C
ATOM    377  O   ARG A  41      48.022  40.713   0.488  1.00  0.00      RA0  O
ATOM    378  N   THR A  42      47.504  42.765   1.203  1.00  0.00      RA0  N
ATOM    379  H   THR A  42      46.802  43.442   1.426  1.00  0.00      RA0  H
ATOM    380  CA  THR A  42      48.920  43.214   1.247  1.00  0.00      RA0  C
ATOM    381  CB  THR A  42      49.229  44.249   0.157  1.00  0.00      RA0  C
ATOM    382  OG1 THR A  42      48.283  45.317   0.163  1.00  0.00      RA0  O
ATOM    383  HG1 THR A  42      47.444  44.939  -0.066  1.00  0.00      RA0  H
ATOM    384  CG2 THR A  42      49.274  43.603  -1.230  1.00  0.00      RA0  C
ATOM    385  C   THR A  42      49.447  43.592   2.627  1.00  0.00      RA0  C
ATOM    386  O   THR A  42      50.678  43.744   2.797  1.00  0.00      RA0  O
ATOM    387  N   ASP A  43      48.563  43.801   3.601  1.00  0.00      RA0  N
ATOM    388  H   ASP A  43      47.579  43.657   3.492  1.00  0.00      RA0  H
ATOM    389  CA  ASP A  43      49.004  44.310   4.898  1.00  0.00      RA0  C
ATOM    390  CB  ASP A  43      49.096  45.841   4.900  1.00  0.00      RA0  C
ATOM    391  CG  ASP A  43      49.611  46.326   6.244  1.00  0.00      RA0  C
ATOM    392  OD1 ASP A  43      50.085  45.524   7.043  1.00  0.00      RA0  O
ATOM    393  OD2 ASP A  43      49.504  47.510   6.538  1.00  0.00      RA0  O
ATOM    394  C   ASP A  43      48.089  43.764   6.004  1.00  0.00      RA0  C
ATOM    395  O   ASP A  43      48.233  42.591   6.395  1.00  0.00      RA0  O
ATOM    396  N   ALA A  44      47.140  44.565   6.489  1.00  0.00      RA0  N
ATOM    397  H   ALA A  44      46.991  45.498   6.158  1.00  0.00      RA0  H
ATOM    398  CA  ALA A  44      46.194  44.086   7.503  1.00  0.00      RA0  C
ATOM    399  CB  ALA A  44      46.794  44.191   8.905  1.00  0.00      RA0  C
ATOM    400  C   ALA A  44      44.907  44.912   7.458  1.00  0.00      RA0  C
ATOM    401  O   ALA A  44      44.949  46.151   7.470  1.00  0.00      RA0  O
ATOM    402  N   GLY A  45      43.784  44.199   7.443  1.00  0.00      RA0  N
ATOM    403  H   GLY A  45      43.811  43.197   7.428  1.00  0.00      RA0  H
ATOM    404  CA  GLY A  45      42.471  44.813   7.598  1.00  0.00      RA0  C
ATOM    405  C   GLY A  45      41.689  44.078   8.662  1.00  0.00      RA0  C
ATOM    406  O   GLY A  45      42.001  42.941   8.989  1.00  0.00      RA0  O
ATOM    407  N   MSE A  46      40.634  44.695   9.171  1.00  0.00      RA0  N
ATOM    408  H   MSE A  46      40.382  45.620   8.876  1.00  0.00      RA0  H
ATOM    409  CA  MSE A  46      39.783  44.020  10.113  1.00  0.00      RA0  C
ATOM    410  CB  MSE A  46      40.167  44.378  11.546  1.00  0.00      RA0  C
ATOM    411  CG  MSE A  46      39.997  45.869  11.820  1.00  0.00      RA0  C
ATOM    412  SE  MSE A  46      40.454  46.303  13.497  1.00  0.00      RA0  S
ATOM    413  CE  MSE A  46      40.461  48.080  13.257  1.00  0.00      RA0  C
ATOM    414  C   MSE A  46      38.309  44.298   9.904  1.00  0.00      RA0  C
ATOM    415  O   MSE A  46      37.922  45.360   9.435  1.00  0.00      RA0  O
ATOM    416  N   PHE A  47      37.522  43.309  10.307  1.00  0.00      RA0  N
ATOM    417  H   PHE A  47      37.928  42.538  10.801  1.00  0.00      RA0  H
ATOM    418  CA  PHE A  47      36.079  43.300  10.121  1.00  0.00      RA0  C
ATOM    419  CB  PHE A  47      35.638  42.150   9.211  1.00  0.00      RA0  C
ATOM    420  CG  PHE A  47      36.364  42.148   7.889  1.00  0.00      RA0  C
ATOM    421  CD1 PHE A  47      37.555  41.445   7.749  1.00  0.00      RA0  C
ATOM    422  CD2 PHE A  47      35.827  42.831   6.805  1.00  0.00      RA0  C
ATOM    423  CE1 PHE A  47      38.208  41.420   6.524  1.00  0.00      RA0  C
ATOM    424  CE2 PHE A  47      36.478  42.802   5.579  1.00  0.00      RA0  C
ATOM    425  CZ  PHE A  47      37.666  42.096   5.439  1.00  0.00      RA0  C
ATOM    426  C   PHE A  47      35.406  43.063  11.465  1.00  0.00      RA0  C
ATOM    427  O   PHE A  47      35.855  42.232  12.288  1.00  0.00      RA0  O
ATOM    428  N   ASP A  48      34.328  43.799  11.710  1.00  0.00      RA0  N
ATOM    429  H   ASP A  48      33.950  44.388  10.999  1.00  0.00      RA0  H
ATOM    430  CA  ASP A  48      33.477  43.515  12.842  1.00  0.00      RA0  C
ATOM    431  CB  ASP A  48      32.502  44.625  13.193  1.00  0.00      RA0  C
ATOM    432  CG  ASP A  48      31.656  44.039  14.301  1.00  0.00      RA0  C
ATOM    433  OD1 ASP A  48      32.243  43.437  15.182  1.00  0.00      RA0  O
ATOM    434  OD2 ASP A  48      30.432  44.115  14.276  1.00  0.00      RA0  O
ATOM    435  C   ASP A  48      32.610  42.324  12.472  1.00  0.00      RA0  C
ATOM    436  O   ASP A  48      31.790  42.437  11.560  1.00  0.00      RA0  O
ATOM    437  N   VAL A  49      32.811  41.207  13.143  1.00  0.00      RA0  N
ATOM    438  H   VAL A  49      33.380  41.265  13.969  1.00  0.00      RA0  H
ATOM    439  CA  VAL A  49      31.989  40.024  12.914  1.00  0.00      RA0  C
ATOM    440  CB  VAL A  49      32.841  38.861  12.409  1.00  0.00      RA0  C
ATOM    441  CG1 VAL A  49      33.184  39.088  10.940  1.00  0.00      RA0  C
ATOM    442  CG2 VAL A  49      34.104  38.670  13.247  1.00  0.00      RA0  C
ATOM    443  C   VAL A  49      31.198  39.673  14.179  1.00  0.00      RA0  C
ATOM    444  O   VAL A  49      30.904  38.514  14.425  1.00  0.00      RA0  O
ATOM    445  N   SER A  50      30.753  40.704  14.897  1.00  0.00      RA0  N
ATOM    446  H   SER A  50      31.007  41.652  14.672  1.00  0.00      RA0  H
ATOM    447  CA  SER A  50      29.992  40.524  16.126  1.00  0.00      RA0  C
ATOM    448  CB  SER A  50      30.058  41.782  16.986  1.00  0.00      RA0  C
ATOM    449  OG  SER A  50      31.418  41.999  17.373  1.00  0.00      RA0  O
ATOM    450  HG  SER A  50      31.788  42.546  16.681  1.00  0.00      RA0  H
ATOM    451  C   SER A  50      28.561  40.100  15.828  1.00  0.00      RA0  C
ATOM    452  O   SER A  50      27.840  39.673  16.732  1.00  0.00      RA0  O
ATOM    453  N   HIS A  51      28.182  40.234  14.568  1.00  0.00      RA0  N
ATOM    454  H   HIS A  51      28.821  40.660  13.931  1.00  0.00      RA0  H
ATOM    455  CA  HIS A  51      26.905  39.713  14.046  1.00  0.00      RA0  C
ATOM    456  CB  HIS A  51      26.575  40.331  12.683  1.00  0.00      RA0  C
ATOM    457  CG  HIS A  51      27.298  39.608  11.571  1.00  0.00      RA0  C
ATOM    458  ND1 HIS A  51      26.664  38.858  10.653  1.00  0.00      RA0  N
ATOM    459  HD1 HIS A  51      25.693  38.741  10.589  1.00  0.00      RA0  H
ATOM    460  CD2 HIS A  51      28.670  39.586  11.301  1.00  0.00      RA0  C
ATOM    461  NE2 HIS A  51      28.853  38.805  10.208  1.00  0.00      RA0  N
ATOM    462  CE1 HIS A  51      27.620  38.357   9.808  1.00  0.00      RA0  C
ATOM    463  C   HIS A  51      26.854  38.188  14.001  1.00  0.00      RA0  C
ATOM    464  O   HIS A  51      25.781  37.616  13.793  1.00  0.00      RA0  O
ATOM    465  N   MSE A  52      27.981  37.529  14.208  1.00  0.00      RA0  N
ATOM    466  H   MSE A  52      28.812  37.987  14.528  1.00  0.00      RA0  H
ATOM    467  CA  MSE A  52      27.973  36.092  14.266  1.00  0.00      RA0  C
ATOM    468  CB  MSE A  52      29.261  35.503  13.688  1.00  0.00      RA0  C
ATOM    469  CG  MSE A  52      29.489  35.931  12.238  1.00  0.00      RA0  C
ATOM    470  SE  MSE A  52      30.934  35.170  11.483  1.00  0.00      RA0  S
ATOM    471  CE  MSE A  52      30.295  33.491  11.369  1.00  0.00      RA0  C
ATOM    472  C   MSE A  52      27.752  35.628  15.676  1.00  0.00      RA0  C
ATOM    473  O   MSE A  52      28.115  36.314  16.642  1.00  0.00      RA0  O
ATOM    474  N   THR A  53      27.146  34.449  15.781  1.00  0.00      RA0  N
ATOM    475  H   THR A  53      26.970  33.887  14.995  1.00  0.00      RA0  H
ATOM    476  CA  THR A  53      26.714  33.896  17.062  1.00  0.00      RA0  C
ATOM    477  CB  THR A  53      25.291  33.441  16.821  1.00  0.00      RA0  C
ATOM    478  OG1 THR A  53      24.511  34.600  16.482  1.00  0.00      RA0  O
ATOM    479  HG1 THR A  53      24.966  35.014  15.753  1.00  0.00      RA0  H
ATOM    480  CG2 THR A  53      24.698  32.672  17.999  1.00  0.00      RA0  C
ATOM    481  C   THR A  53      27.675  32.794  17.498  1.00  0.00      RA0  C
ATOM    482  O   THR A  53      27.947  31.852  16.754  1.00  0.00      RA0  O
ATOM    483  N   ILE A  54      28.219  32.942  18.699  1.00  0.00      RA0  N
ATOM    484  H   ILE A  54      27.928  33.701  19.283  1.00  0.00      RA0  H
ATOM    485  CA  ILE A  54      29.060  31.923  19.308  1.00  0.00      RA0  C
ATOM    486  CB  ILE A  54      30.195  32.599  20.071  1.00  0.00      RA0  C
ATOM    487  CG2 ILE A  54      31.088  31.575  20.766  1.00  0.00      RA0  C
ATOM    488  CG1 ILE A  54      30.978  33.522  19.137  1.00  0.00      RA0  C
ATOM    489  CD1 ILE A  54      32.049  34.324  19.873  1.00  0.00      RA0  C
ATOM    490  C   ILE A  54      28.161  31.103  20.242  1.00  0.00      RA0  C
ATOM    491  O   ILE A  54      27.425  31.665  21.073  1.00  0.00      RA0  O
ATOM    492  N   VAL A  55      28.184  29.787  20.052  1.00  0.00      RA0  N
ATOM    493  H   VAL A  55      28.853  29.373  19.434  1.00  0.00      RA0  H
ATOM    494  CA  VAL A  55      27.349  28.884  20.811  1.00  0.00      RA0  C
ATOM    495  CB  VAL A  55      26.453  28.087  19.863  1.00  0.00      RA0  C
ATOM    496  CG1 VAL A  55      25.564  27.118  20.639  1.00  0.00      RA0  C
ATOM    497  CG2 VAL A  55      25.652  29.007  18.943  1.00  0.00      RA0  C
ATOM    498  C   VAL A  55      28.281  27.951  21.538  1.00  0.00      RA0  C
ATOM    499  O   VAL A  55      29.040  27.205  20.907  1.00  0.00      RA0  O
ATOM    500  N   ASP A  56      28.211  27.986  22.860  1.00  0.00      RA0  N
ATOM    501  H   ASP A  56      27.577  28.598  23.319  1.00  0.00      RA0  H
ATOM    502  CA  ASP A  56      28.956  27.048  23.671  1.00  0.00      RA0  C
ATOM    503  CB  ASP A  56      29.437  27.726  24.976  1.00  0.00      RA0  C
ATOM    504  CG  ASP A  56      30.529  28.782  24.775  1.00  0.00      RA0  C
ATOM    505  OD1 ASP A  56      30.969  29.001  23.655  1.00  0.00      RA0  O
ATOM    506  OD2 ASP A  56      30.976  29.399  25.746  1.00  0.00      RA0  O
ATOM    507  C   ASP A  56      28.116  25.828  24.017  1.00  0.00      RA0  C
ATOM    508  O   ASP A  56      26.960  25.950  24.410  1.00  0.00      RA0  O
ATOM    509  N   LEU A  57      28.729  24.659  23.855  1.00  0.00      RA0  N
ATOM    510  H   LEU A  57      29.703  24.643  23.624  1.00  0.00      RA0  H
ATOM    511  CA  LEU A  57      28.103  23.379  24.134  1.00  0.00      RA0  C
ATOM    512  CB  LEU A  57      28.128  22.490  22.895  1.00  0.00      RA0  C
ATOM    513  CG  LEU A  57      27.406  23.063  21.679  1.00  0.00      RA0  C
ATOM    514  CD1 LEU A  57      27.517  22.109  20.493  1.00  0.00      RA0  C
ATOM    515  CD2 LEU A  57      25.950  23.413  21.978  1.00  0.00      RA0  C
ATOM    516  C   LEU A  57      28.813  22.653  25.271  1.00  0.00      RA0  C
ATOM    517  O   LEU A  57      30.009  22.434  25.190  1.00  0.00      RA0  O
ATOM    518  N   ARG A  58      28.069  22.237  26.300  1.00  0.00      RA0  N
ATOM    519  H   ARG A  58      27.079  22.403  26.317  1.00  0.00      RA0  H
ATOM    520  CA  ARG A  58      28.656  21.606  27.470  1.00  0.00      RA0  C
ATOM    521  CB  ARG A  58      28.547  22.581  28.624  1.00  0.00      RA0  C
ATOM    522  CG  ARG A  58      29.802  23.404  28.904  1.00  0.00      RA0  C
ATOM    523  CD  ARG A  58      30.027  23.533  30.415  1.00  0.00      RA0  C
ATOM    524  NE  ARG A  58      30.178  22.204  31.013  1.00  0.00      RA0  N
ATOM    525  HE  ARG A  58      31.033  21.692  30.841  1.00  0.00      RA0  H
ATOM    526  CZ  ARG A  58      29.112  21.583  31.605  1.00  0.00      RA0  C
ATOM    527  NH1 ARG A  58      27.973  22.281  31.801  1.00  0.00      RA0  N
ATOM    528 HH11 ARG A  58      27.097  21.925  32.149  1.00  0.00      RA0  H
ATOM    529 HH12 ARG A  58      27.854  23.253  31.537  1.00  0.00      RA0  H
ATOM    530  NH2 ARG A  58      29.211  20.276  31.928  1.00  0.00      RA0  N
ATOM    531 HH21 ARG A  58      28.480  19.742  32.351  1.00  0.00      RA0  H
ATOM    532 HH22 ARG A  58      30.072  19.775  31.705  1.00  0.00      RA0  H
ATOM    533  C   ARG A  58      27.929  20.296  27.806  1.00  0.00      RA0  C
ATOM    534  O   ARG A  58      26.718  20.205  27.682  1.00  0.00      RA0  O
ATOM    535  N   GLY A  59      28.672  19.309  28.271  1.00  0.00      RA0  N
ATOM    536  H   GLY A  59      29.661  19.427  28.409  1.00  0.00      RA0  H
ATOM    537  CA  GLY A  59      28.104  18.014  28.623  1.00  0.00      RA0  C
ATOM    538  C   GLY A  59      29.040  16.897  28.203  1.00  0.00      RA0  C
ATOM    539  O   GLY A  59      29.740  17.010  27.195  1.00  0.00      RA0  O
ATOM    540  N   SER A  60      29.039  15.806  28.966  1.00  0.00      RA0  N
ATOM    541  H   SER A  60      28.431  15.755  29.758  1.00  0.00      RA0  H
ATOM    542  CA  SER A  60      29.957  14.700  28.725  1.00  0.00      RA0  C
ATOM    543  CB  SER A  60      29.782  13.845  29.957  1.00  0.00      RA0  C
ATOM    544  OG  SER A  60      29.435  14.781  30.988  1.00  0.00      RA0  O
ATOM    545  HG  SER A  60      30.114  15.455  30.976  1.00  0.00      RA0  H
ATOM    546  C   SER A  60      29.752  14.043  27.361  1.00  0.00      RA0  C
ATOM    547  O   SER A  60      30.701  13.465  26.814  1.00  0.00      RA0  O
ATOM    548  N   ARG A  61      28.539  14.152  26.803  1.00  0.00      RA0  N
ATOM    549  H   ARG A  61      27.847  14.723  27.240  1.00  0.00      RA0  H
ATOM    550  CA  ARG A  61      28.235  13.580  25.491  1.00  0.00      RA0  C
ATOM    551  CB  ARG A  61      26.830  12.991  25.543  1.00  0.00      RA0  C
ATOM    552  CG  ARG A  61      26.640  12.139  26.802  1.00  0.00      RA0  C
ATOM    553  CD  ARG A  61      25.264  11.480  26.860  1.00  0.00      RA0  C
ATOM    554  NE  ARG A  61      25.062  10.706  25.643  1.00  0.00      RA0  N
ATOM    555  HE  ARG A  61      25.887  10.390  25.152  1.00  0.00      RA0  H
ATOM    556  CZ  ARG A  61      23.826  10.515  25.111  1.00  0.00      RA0  C
ATOM    557  NH1 ARG A  61      22.738  10.929  25.802  1.00  0.00      RA0  N
ATOM    558 HH11 ARG A  61      21.793  10.906  25.442  1.00  0.00      RA0  H
ATOM    559 HH12 ARG A  61      22.831  11.318  26.722  1.00  0.00      RA0  H
ATOM    560  NH2 ARG A  61      23.737   9.931  23.901  1.00  0.00      RA0  N
ATOM    561 HH21 ARG A  61      22.888   9.705  23.424  1.00  0.00      RA0  H
ATOM    562 HH22 ARG A  61      24.594   9.701  23.394  1.00  0.00      RA0  H
ATOM    563  C   ARG A  61      28.377  14.586  24.343  1.00  0.00      RA0  C
ATOM    564  O   ARG A  61      27.883  14.349  23.255  1.00  0.00      RA0  O
ATOM    565  N   THR A  62      29.068  15.696  24.556  1.00  0.00      RA0  N
ATOM    566  H   THR A  62      29.506  15.910  25.431  1.00  0.00      RA0  H
ATOM    567  CA  THR A  62      29.125  16.716  23.498  1.00  0.00      RA0  C
ATOM    568  CB  THR A  62      29.752  17.999  24.034  1.00  0.00      RA0  C
ATOM    569  OG1 THR A  62      29.006  18.442  25.169  1.00  0.00      RA0  O
ATOM    570  HG1 THR A  62      29.542  18.234  25.927  1.00  0.00      RA0  H
ATOM    571  CG2 THR A  62      29.770  19.098  22.975  1.00  0.00      RA0  C
ATOM    572  C   THR A  62      29.753  16.227  22.195  1.00  0.00      RA0  C
ATOM    573  O   THR A  62      29.208  16.500  21.115  1.00  0.00      RA0  O
ATOM    574  N   ARG A  63      30.862  15.494  22.279  1.00  0.00      RA0  N
ATOM    575  H   ARG A  63      31.248  15.288  23.179  1.00  0.00      RA0  H
ATOM    576  CA  ARG A  63      31.512  14.989  21.056  1.00  0.00      RA0  C
ATOM    577  CB  ARG A  63      32.853  14.314  21.350  1.00  0.00      RA0  C
ATOM    578  CG  ARG A  63      33.623  14.104  20.044  1.00  0.00      RA0  C
ATOM    579  CD  ARG A  63      34.915  13.299  20.175  1.00  0.00      RA0  C
ATOM    580  NE  ARG A  63      35.859  13.910  21.107  1.00  0.00      RA0  N
ATOM    581  HE  ARG A  63      35.763  13.763  22.109  1.00  0.00      RA0  H
ATOM    582  CZ  ARG A  63      36.923  14.642  20.674  1.00  0.00      RA0  C
ATOM    583  NH1 ARG A  63      37.050  14.967  19.372  1.00  0.00      RA0  N
ATOM    584 HH11 ARG A  63      37.858  15.472  19.049  1.00  0.00      RA0  H
ATOM    585 HH12 ARG A  63      36.365  14.750  18.671  1.00  0.00      RA0  H
ATOM    586  NH2 ARG A  63      37.846  15.033  21.566  1.00  0.00      RA0  N
ATOM    587 HH21 ARG A  63      38.680  15.535  21.342  1.00  0.00      RA0  H
ATOM    588 HH22 ARG A  63      37.669  14.802  22.544  1.00  0.00      RA0  H
ATOM    589  C   ARG A  63      30.575  14.030  20.331  1.00  0.00      RA0  C
ATOM    590  O   ARG A  63      30.398  14.108  19.117  1.00  0.00      RA0  O
ATOM    591  N   GLU A  64      29.966  13.136  21.094  1.00  0.00      RA0  N
ATOM    592  H   GLU A  64      30.094  13.169  22.083  1.00  0.00      RA0  H
ATOM    593  CA  GLU A  64      29.007  12.179  20.558  1.00  0.00      RA0  C
ATOM    594  CB  GLU A  64      28.369  11.350  21.675  1.00  0.00      RA0  C
ATOM    595  CG  GLU A  64      27.357  10.336  21.129  1.00  0.00      RA0  C
ATOM    596  CD  GLU A  64      26.445   9.863  22.243  1.00  0.00      RA0  C
ATOM    597  OE1 GLU A  64      26.637  10.266  23.382  1.00  0.00      RA0  O
ATOM    598  OE2 GLU A  64      25.506   9.118  21.979  1.00  0.00      RA0  O
ATOM    599  C   GLU A  64      27.896  12.887  19.786  1.00  0.00      RA0  C
ATOM    600  O   GLU A  64      27.583  12.517  18.641  1.00  0.00      RA0  O
ATOM    601  N   PHE A  65      27.315  13.903  20.412  1.00  0.00      RA0  N
ATOM    602  H   PHE A  65      27.592  14.105  21.353  1.00  0.00      RA0  H
ATOM    603  CA  PHE A  65      26.271  14.717  19.787  1.00  0.00      RA0  C
ATOM    604  CB  PHE A  65      25.862  15.844  20.739  1.00  0.00      RA0  C
ATOM    605  CG  PHE A  65      24.977  16.851  20.041  1.00  0.00      RA0  C
ATOM    606  CD1 PHE A  65      23.863  16.438  19.320  1.00  0.00      RA0  C
ATOM    607  CD2 PHE A  65      25.289  18.204  20.120  1.00  0.00      RA0  C
ATOM    608  CE1 PHE A  65      23.078  17.375  18.659  1.00  0.00      RA0  C
ATOM    609  CE2 PHE A  65      24.499  19.141  19.465  1.00  0.00      RA0  C
ATOM    610  CZ  PHE A  65      23.397  18.725  18.727  1.00  0.00      RA0  C
ATOM    611  C   PHE A  65      26.731  15.273  18.458  1.00  0.00      RA0  C
ATOM    612  O   PHE A  65      26.046  15.148  17.451  1.00  0.00      RA0  O
ATOM    613  N   LEU A  66      27.892  15.922  18.460  1.00  0.00      RA0  N
ATOM    614  H   LEU A  66      28.440  15.950  19.300  1.00  0.00      RA0  H
ATOM    615  CA  LEU A  66      28.377  16.573  17.243  1.00  0.00      RA0  C
ATOM    616  CB  LEU A  66      29.518  17.529  17.567  1.00  0.00      RA0  C
ATOM    617  CG  LEU A  66      29.019  18.731  18.362  1.00  0.00      RA0  C
ATOM    618  CD1 LEU A  66      30.167  19.640  18.787  1.00  0.00      RA0  C
ATOM    619  CD2 LEU A  66      27.941  19.498  17.596  1.00  0.00      RA0  C
ATOM    620  C   LEU A  66      28.764  15.604  16.132  1.00  0.00      RA0  C
ATOM    621  O   LEU A  66      28.697  15.968  14.960  1.00  0.00      RA0  O
ATOM    622  N   ARG A  67      29.192  14.397  16.484  1.00  0.00      RA0  N
ATOM    623  H   ARG A  67      29.252  14.163  17.457  1.00  0.00      RA0  H
ATOM    624  CA  ARG A  67      29.454  13.340  15.473  1.00  0.00      RA0  C
ATOM    625  CB  ARG A  67      30.071  12.065  16.058  1.00  0.00      RA0  C
ATOM    626  CG  ARG A  67      31.426  12.197  16.748  1.00  0.00      RA0  C
ATOM    627  CD  ARG A  67      32.087  10.829  16.957  1.00  0.00      RA0  C
ATOM    628  NE  ARG A  67      32.612  10.305  15.695  1.00  0.00      RA0  N
ATOM    629  HE  ARG A  67      33.070  10.968  15.080  1.00  0.00      RA0  H
ATOM    630  CZ  ARG A  67      32.551   8.981  15.363  1.00  0.00      RA0  C
ATOM    631  NH1 ARG A  67      31.871   8.115  16.149  1.00  0.00      RA0  N
ATOM    632 HH11 ARG A  67      31.797   7.135  15.928  1.00  0.00      RA0  H
ATOM    633 HH12 ARG A  67      31.405   8.425  16.981  1.00  0.00      RA0  H
ATOM    634  NH2 ARG A  67      33.171   8.565  14.241  1.00  0.00      RA0  N
ATOM    635 HH21 ARG A  67      33.178   7.613  13.920  1.00  0.00      RA0  H
ATOM    636 HH22 ARG A  67      33.660   9.245  13.667  1.00  0.00      RA0  H
ATOM    637  C   ARG A  67      28.188  12.911  14.731  1.00  0.00      RA0  C
ATOM    638  O   ARG A  67      28.254  12.355  13.637  1.00  0.00      RA0  O
ATOM    639  N   TYR A  68      27.042  13.117  15.373  1.00  0.00      RA0  N
ATOM    640  H   TYR A  68      27.043  13.518  16.290  1.00  0.00      RA0  H
ATOM    641  CA  TYR A  68      25.729  12.846  14.764  1.00  0.00      RA0  C
ATOM    642  CB  TYR A  68      24.781  12.376  15.867  1.00  0.00      RA0  C
ATOM    643  CG  TYR A  68      23.396  12.158  15.315  1.00  0.00      RA0  C
ATOM    644  CD1 TYR A  68      23.197  11.257  14.277  1.00  0.00      RA0  C
ATOM    645  CE1 TYR A  68      21.919  11.055  13.775  1.00  0.00      RA0  C
ATOM    646  CD2 TYR A  68      22.321  12.858  15.852  1.00  0.00      RA0  C
ATOM    647  CE2 TYR A  68      21.041  12.649  15.353  1.00  0.00      RA0  C
ATOM    648  CZ  TYR A  68      20.842  11.746  14.315  1.00  0.00      RA0  C
ATOM    649  OH  TYR A  68      19.574  11.535  13.814  1.00  0.00      RA0  O
ATOM    650  HH  TYR A  68      19.632  10.791  13.221  1.00  0.00      RA0  H
ATOM    651  C   TYR A  68      25.182  14.082  14.049  1.00  0.00      RA0  C
ATOM    652  O   TYR A  68      24.587  14.004  12.970  1.00  0.00      RA0  O
ATOM    653  N   LEU A  69      25.409  15.257  14.618  1.00  0.00      RA0  N
ATOM    654  H   LEU A  69      25.886  15.288  15.497  1.00  0.00      RA0  H
ATOM    655  CA  LEU A  69      24.885  16.493  14.010  1.00  0.00      RA0  C
ATOM    656  CB  LEU A  69      24.988  17.622  15.037  1.00  0.00      RA0  C
ATOM    657  CG  LEU A  69      24.235  18.891  14.637  1.00  0.00      RA0  C
ATOM    658  CD1 LEU A  69      22.723  18.678  14.680  1.00  0.00      RA0  C
ATOM    659  CD2 LEU A  69      24.663  20.100  15.468  1.00  0.00      RA0  C
ATOM    660  C   LEU A  69      25.563  16.920  12.701  1.00  0.00      RA0  C
ATOM    661  O   LEU A  69      24.902  17.411  11.761  1.00  0.00      RA0  O
ATOM    662  N   LEU A  70      26.889  16.776  12.653  1.00  0.00      RA0  N
ATOM    663  H   LEU A  70      27.367  16.244  13.355  1.00  0.00      RA0  H
ATOM    664  CA  LEU A  70      27.696  17.335  11.584  1.00  0.00      RA0  C
ATOM    665  CB  LEU A  70      28.893  18.084  12.169  1.00  0.00      RA0  C
ATOM    666  CG  LEU A  70      28.494  19.190  13.145  1.00  0.00      RA0  C
ATOM    667  CD1 LEU A  70      29.708  19.779  13.862  1.00  0.00      RA0  C
ATOM    668  CD2 LEU A  70      27.653  20.269  12.466  1.00  0.00      RA0  C
ATOM    669  C   LEU A  70      28.190  16.294  10.605  1.00  0.00      RA0  C
ATOM    670  O   LEU A  70      28.403  15.156  10.966  1.00  0.00      RA0  O
ATOM    671  N   ALA A  71      28.416  16.706   9.355  1.00  0.00      RA0  N
ATOM    672  H   ALA A  71      28.283  17.674   9.131  1.00  0.00      RA0  H
ATOM    673  CA  ALA A  71      28.853  15.767   8.340  1.00  0.00      RA0  C
ATOM    674  CB  ALA A  71      28.327  16.198   6.973  1.00  0.00      RA0  C
ATOM    675  C   ALA A  71      30.368  15.588   8.235  1.00  0.00      RA0  C
ATOM    676  O   ALA A  71      30.833  14.540   7.759  1.00  0.00      RA0  O
ATOM    677  N   ASN A  72      31.134  16.589   8.665  1.00  0.00      RA0  N
ATOM    678  H   ASN A  72      30.712  17.405   9.062  1.00  0.00      RA0  H
ATOM    679  CA  ASN A  72      32.539  16.342   8.981  1.00  0.00      RA0  C
ATOM    680  CB  ASN A  72      33.355  17.624   9.089  1.00  0.00      RA0  C
ATOM    681  CG  ASN A  72      34.811  17.373   8.742  1.00  0.00      RA0  C
ATOM    682  OD1 ASN A  72      35.364  16.276   8.873  1.00  0.00      RA0  O
ATOM    683  ND2 ASN A  72      35.418  18.480   8.278  1.00  0.00      RA0  N
ATOM    684 HD21 ASN A  72      34.883  19.332   8.203  1.00  0.00      RA0  H
ATOM    685 HD22 ASN A  72      36.368  18.559   7.981  1.00  0.00      RA0  H
ATOM    686  C   ASN A  72      32.503  15.581  10.309  1.00  0.00      RA0  C
ATOM    687  O   ASN A  72      31.427  15.435  10.899  1.00  0.00      RA0  O
ATOM    688  N   ASP A  73      33.647  15.069  10.759  1.00  0.00      RA0  N
ATOM    689  H   ASP A  73      34.516  15.306  10.330  1.00  0.00      RA0  H
ATOM    690  CA  ASP A  73      33.706  14.238  11.957  1.00  0.00      RA0  C
ATOM    691  CB  ASP A  73      34.158  12.798  11.726  1.00  0.00      RA0  C
ATOM    692  CG  ASP A  73      33.887  11.990  12.984  1.00  0.00      RA0  C
ATOM    693  OD1 ASP A  73      33.340  12.528  13.941  1.00  0.00      RA0  O
ATOM    694  OD2 ASP A  73      34.199  10.806  13.016  1.00  0.00      RA0  O
ATOM    695  C   ASP A  73      34.573  14.867  13.033  1.00  0.00      RA0  C
ATOM    696  O   ASP A  73      35.803  14.869  12.924  1.00  0.00      RA0  O
ATOM    697  N   VAL A  74      33.951  15.352  14.101  1.00  0.00      RA0  N
ATOM    698  H   VAL A  74      32.985  15.115  14.207  1.00  0.00      RA0  H
ATOM    699  CA  VAL A  74      34.717  16.007  15.148  1.00  0.00      RA0  C
ATOM    700  CB  VAL A  74      33.791  16.799  16.068  1.00  0.00      RA0  C
ATOM    701  CG1 VAL A  74      33.051  17.880  15.280  1.00  0.00      RA0  C
ATOM    702  CG2 VAL A  74      32.832  15.870  16.811  1.00  0.00      RA0  C
ATOM    703  C   VAL A  74      35.604  15.060  15.948  1.00  0.00      RA0  C
ATOM    704  O   VAL A  74      36.333  15.528  16.833  1.00  0.00      RA0  O
ATOM    705  N   ALA A  75      35.537  13.750  15.655  1.00  0.00      RA0  N
ATOM    706  H   ALA A  75      34.886  13.414  14.968  1.00  0.00      RA0  H
ATOM    707  CA  ALA A  75      36.504  12.790  16.211  1.00  0.00      RA0  C
ATOM    708  CB  ALA A  75      36.229  11.371  15.715  1.00  0.00      RA0  C
ATOM    709  C   ALA A  75      37.930  13.195  15.816  1.00  0.00      RA0  C
ATOM    710  O   ALA A  75      38.893  12.833  16.499  1.00  0.00      RA0  O
ATOM    711  N   LYS A  76      38.038  13.933  14.713  1.00  0.00      RA0  N
ATOM    712  H   LYS A  76      37.212  14.172  14.198  1.00  0.00      RA0  H
ATOM    713  CA  LYS A  76      39.319  14.412  14.204  1.00  0.00      RA0  C
ATOM    714  CB  LYS A  76      39.179  14.899  12.764  1.00  0.00      RA0  C
ATOM    715  CG  LYS A  76      38.623  13.883  11.768  1.00  0.00      RA0  C
ATOM    716  CD  LYS A  76      38.287  14.586  10.451  1.00  0.00      RA0  C
ATOM    717  CE  LYS A  76      37.644  13.669   9.413  1.00  0.00      RA0  C
ATOM    718  NZ  LYS A  76      37.246  14.474   8.249  1.00  0.00      RA0  N
ATOM    719  HZ1 LYS A  76      36.774  13.878   7.541  1.00  0.00      RA0  H
ATOM    720  HZ2 LYS A  76      36.577  15.210   8.559  1.00  0.00      RA0  H
ATOM    721  HZ3 LYS A  76      38.075  14.935   7.826  1.00  0.00      RA0  H
ATOM    722  C   LYS A  76      39.898  15.565  15.013  1.00  0.00      RA0  C
ATOM    723  O   LYS A  76      41.055  15.924  14.815  1.00  0.00      RA0  O
ATOM    724  N   LEU A  77      39.123  16.143  15.923  1.00  0.00      RA0  N
ATOM    725  H   LEU A  77      38.209  15.782  16.110  1.00  0.00      RA0  H
ATOM    726  CA  LEU A  77      39.623  17.176  16.810  1.00  0.00      RA0  C
ATOM    727  CB  LEU A  77      38.500  18.144  17.167  1.00  0.00      RA0  C
ATOM    728  CG  LEU A  77      37.834  18.785  15.950  1.00  0.00      RA0  C
ATOM    729  CD1 LEU A  77      36.698  19.732  16.342  1.00  0.00      RA0  C
ATOM    730  CD2 LEU A  77      38.857  19.469  15.049  1.00  0.00      RA0  C
ATOM    731  C   LEU A  77      40.167  16.489  18.054  1.00  0.00      RA0  C
ATOM    732  O   LEU A  77      39.427  16.189  18.980  1.00  0.00      RA0  O
ATOM    733  N   THR A  78      41.473  16.235  18.068  1.00  0.00      RA0  N
ATOM    734  H   THR A  78      42.036  16.497  17.287  1.00  0.00      RA0  H
ATOM    735  CA  THR A  78      42.107  15.488  19.185  1.00  0.00      RA0  C
ATOM    736  CB  THR A  78      42.833  14.371  18.451  1.00  0.00      RA0  C
ATOM    737  OG1 THR A  78      43.362  14.906  17.212  1.00  0.00      RA0  O
ATOM    738  HG1 THR A  78      42.666  14.737  16.574  1.00  0.00      RA0  H
ATOM    739  CG2 THR A  78      41.909  13.191  18.149  1.00  0.00      RA0  C
ATOM    740  C   THR A  78      43.078  16.304  20.027  1.00  0.00      RA0  C
ATOM    741  O   THR A  78      43.410  15.889  21.155  1.00  0.00      RA0  O
ATOM    742  N   LYS A  79      43.528  17.453  19.501  1.00  0.00      RA0  N
ATOM    743  H   LYS A  79      43.093  17.826  18.684  1.00  0.00      RA0  H
ATOM    744  CA  LYS A  79      44.312  18.401  20.272  1.00  0.00      RA0  C
ATOM    745  CB  LYS A  79      45.445  18.844  19.352  1.00  0.00      RA0  C
ATOM    746  CG  LYS A  79      46.059  17.542  18.827  1.00  0.00      RA0  C
ATOM    747  CD  LYS A  79      46.751  17.612  17.469  1.00  0.00      RA0  C
ATOM    748  CE  LYS A  79      47.135  16.207  16.984  1.00  0.00      RA0  C
ATOM    749  NZ  LYS A  79      45.939  15.361  16.812  1.00  0.00      RA0  N
ATOM    750  HZ1 LYS A  79      46.227  14.409  16.510  1.00  0.00      RA0  H
ATOM    751  HZ2 LYS A  79      45.384  15.268  17.687  1.00  0.00      RA0  H
ATOM    752  HZ3 LYS A  79      45.300  15.754  16.094  1.00  0.00      RA0  H
ATOM    753  C   LYS A  79      43.414  19.517  20.757  1.00  0.00      RA0  C
ATOM    754  O   LYS A  79      42.652  20.118  19.980  1.00  0.00      RA0  O
ATOM    755  N   SER A  80      43.494  19.801  22.042  1.00  0.00      RA0  N
ATOM    756  H   SER A  80      44.169  19.352  22.623  1.00  0.00      RA0  H
ATOM    757  CA  SER A  80      42.700  20.851  22.634  1.00  0.00      RA0  C
ATOM    758  CB  SER A  80      43.131  20.918  24.108  1.00  0.00      RA0  C
ATOM    759  OG  SER A  80      42.236  21.688  24.912  1.00  0.00      RA0  O
ATOM    760  HG  SER A  80      41.461  21.157  25.080  1.00  0.00      RA0  H
ATOM    761  C   SER A  80      42.842  22.179  21.880  1.00  0.00      RA0  C
ATOM    762  O   SER A  80      43.950  22.597  21.542  1.00  0.00      RA0  O
ATOM    763  N   GLY A  81      41.709  22.810  21.592  1.00  0.00      RA0  N
ATOM    764  H   GLY A  81      40.841  22.399  21.863  1.00  0.00      RA0  H
ATOM    765  CA  GLY A  81      41.659  24.027  20.776  1.00  0.00      RA0  C
ATOM    766  C   GLY A  81      41.477  23.854  19.277  1.00  0.00      RA0  C
ATOM    767  O   GLY A  81      41.195  24.831  18.591  1.00  0.00      RA0  O
ATOM    768  N   LYS A  82      41.617  22.633  18.765  1.00  0.00      RA0  N
ATOM    769  H   LYS A  82      41.736  21.865  19.396  1.00  0.00      RA0  H
ATOM    770  CA  LYS A  82      41.534  22.380  17.344  1.00  0.00      RA0  C
ATOM    771  CB  LYS A  82      42.047  20.962  17.046  1.00  0.00      RA0  C
ATOM    772  CG  LYS A  82      42.294  20.648  15.569  1.00  0.00      RA0  C
ATOM    773  CD  LYS A  82      43.218  21.684  14.942  1.00  0.00      RA0  C
ATOM    774  CE  LYS A  82      43.395  21.570  13.430  1.00  0.00      RA0  C
ATOM    775  NZ  LYS A  82      43.681  22.915  12.917  1.00  0.00      RA0  N
ATOM    776  HZ1 LYS A  82      43.643  22.945  11.881  1.00  0.00      RA0  H
ATOM    777  HZ2 LYS A  82      42.936  23.537  13.293  1.00  0.00      RA0  H
ATOM    778  HZ3 LYS A  82      44.590  23.318  13.226  1.00  0.00      RA0  H
ATOM    779  C   LYS A  82      40.106  22.609  16.820  1.00  0.00      RA0  C
ATOM    780  O   LYS A  82      39.126  22.282  17.484  1.00  0.00      RA0  O
ATOM    781  N   ALA A  83      40.029  23.199  15.641  1.00  0.00      RA0  N
ATOM    782  H   ALA A  83      40.859  23.439  15.143  1.00  0.00      RA0  H
ATOM    783  CA  ALA A  83      38.765  23.489  14.979  1.00  0.00      RA0  C
ATOM    784  CB  ALA A  83      38.620  24.991  14.747  1.00  0.00      RA0  C
ATOM    785  C   ALA A  83      38.671  22.791  13.623  1.00  0.00      RA0  C
ATOM    786  O   ALA A  83      39.659  22.429  13.001  1.00  0.00      RA0  O
ATOM    787  N   LEU A  84      37.443  22.581  13.172  1.00  0.00      RA0  N
ATOM    788  H   LEU A  84      36.640  22.834  13.720  1.00  0.00      RA0  H
ATOM    789  CA  LEU A  84      37.234  22.187  11.795  1.00  0.00      RA0  C
ATOM    790  CB  LEU A  84      37.205  20.656  11.591  1.00  0.00      RA0  C
ATOM    791  CG  LEU A  84      36.133  19.796  12.276  1.00  0.00      RA0  C
ATOM    792  CD1 LEU A  84      34.747  19.930  11.653  1.00  0.00      RA0  C
ATOM    793  CD2 LEU A  84      36.538  18.321  12.272  1.00  0.00      RA0  C
ATOM    794  C   LEU A  84      36.040  22.924  11.189  1.00  0.00      RA0  C
ATOM    795  O   LEU A  84      35.225  23.529  11.883  1.00  0.00      RA0  O
ATOM    796  N   TYR A  85      35.998  22.850   9.877  1.00  0.00      RA0  N
ATOM    797  H   TYR A  85      36.644  22.267   9.390  1.00  0.00      RA0  H
ATOM    798  CA  TYR A  85      34.907  23.412   9.072  1.00  0.00      RA0  C
ATOM    799  CB  TYR A  85      35.552  24.057   7.837  1.00  0.00      RA0  C
ATOM    800  CG  TYR A  85      34.570  24.656   6.850  1.00  0.00      RA0  C
ATOM    801  CD1 TYR A  85      34.364  26.031   6.833  1.00  0.00      RA0  C
ATOM    802  CE1 TYR A  85      33.536  26.602   5.873  1.00  0.00      RA0  C
ATOM    803  CD2 TYR A  85      33.909  23.854   5.925  1.00  0.00      RA0  C
ATOM    804  CE2 TYR A  85      33.072  24.421   4.971  1.00  0.00      RA0  C
ATOM    805  CZ  TYR A  85      32.891  25.799   4.937  1.00  0.00      RA0  C
ATOM    806  OH  TYR A  85      32.076  26.362   3.976  1.00  0.00      RA0  O
ATOM    807  HH  TYR A  85      31.443  26.931   4.435  1.00  0.00      RA0  H
ATOM    808  C   TYR A  85      33.967  22.272   8.678  1.00  0.00      RA0  C
ATOM    809  O   TYR A  85      34.404  21.226   8.177  1.00  0.00      RA0  O
ATOM    810  N   SER A  86      32.653  22.482   8.855  1.00  0.00      RA0  N
ATOM    811  H   SER A  86      32.286  23.353   9.198  1.00  0.00      RA0  H
ATOM    812  CA  SER A  86      31.685  21.431   8.538  1.00  0.00      RA0  C
ATOM    813  CB  SER A  86      31.443  20.594   9.806  1.00  0.00      RA0  C
ATOM    814  OG  SER A  86      30.672  19.407   9.532  1.00  0.00      RA0  O
ATOM    815  HG  SER A  86      29.756  19.688   9.496  1.00  0.00      RA0  H
ATOM    816  C   SER A  86      30.361  21.981   8.001  1.00  0.00      RA0  C
ATOM    817  O   SER A  86      29.965  23.107   8.309  1.00  0.00      RA0  O
ATOM    818  N   GLY A  87      29.716  21.168   7.167  1.00  0.00      RA0  N
ATOM    819  H   GLY A  87      30.151  20.301   6.933  1.00  0.00      RA0  H
ATOM    820  CA  GLY A  87      28.287  21.302   6.928  1.00  0.00      RA0  C
ATOM    821  C   GLY A  87      27.473  20.679   8.039  1.00  0.00      RA0  C
ATOM    822  O   GLY A  87      27.917  19.744   8.707  1.00  0.00      RA0  O
ATOM    823  N   MSE A  88      26.250  21.194   8.186  1.00  0.00      RA0  N
ATOM    824  H   MSE A  88      25.969  21.984   7.632  1.00  0.00      RA0  H
ATOM    825  CA  MSE A  88      25.238  20.667   9.074  1.00  0.00      RA0  C
ATOM    826  CB  MSE A  88      24.886  21.679  10.163  1.00  0.00      RA0  C
ATOM    827  CG  MSE A  88      23.739  21.200  11.055  1.00  0.00      RA0  C
ATOM    828  SE  MSE A  88      23.484  22.276  12.475  1.00  0.00      RA0  S
ATOM    829  CE  MSE A  88      23.349  23.838  11.590  1.00  0.00      RA0  C
ATOM    830  C   MSE A  88      24.063  20.421   8.138  1.00  0.00      RA0  C
ATOM    831  O   MSE A  88      23.555  21.362   7.509  1.00  0.00      RA0  O
ATOM    832  N   LEU A  89      23.687  19.165   8.001  1.00  0.00      RA0  N
ATOM    833  H   LEU A  89      23.955  18.466   8.666  1.00  0.00      RA0  H
ATOM    834  CA  LEU A  89      22.754  18.756   6.944  1.00  0.00      RA0  C
ATOM    835  CB  LEU A  89      23.297  17.565   6.155  1.00  0.00      RA0  C
ATOM    836  CG  LEU A  89      24.712  17.726   5.607  1.00  0.00      RA0  C
ATOM    837  CD1 LEU A  89      25.129  16.477   4.833  1.00  0.00      RA0  C
ATOM    838  CD2 LEU A  89      24.883  18.995   4.773  1.00  0.00      RA0  C
ATOM    839  C   LEU A  89      21.370  18.368   7.461  1.00  0.00      RA0  C
ATOM    840  O   LEU A  89      21.208  17.885   8.590  1.00  0.00      RA0  O
ATOM    841  N   ASN A  90      20.384  18.489   6.575  1.00  0.00      RA0  N
ATOM    842  H   ASN A  90      20.622  18.782   5.647  1.00  0.00      RA0  H
ATOM    843  CA  ASN A  90      19.064  17.944   6.872  1.00  0.00      RA0  C
ATOM    844  CB  ASN A  90      17.973  18.780   6.186  1.00  0.00      RA0  C
ATOM    845  CG  ASN A  90      18.148  18.787   4.675  1.00  0.00      RA0  C
ATOM    846  OD1 ASN A  90      18.359  17.761   4.036  1.00  0.00      RA0  O
ATOM    847  ND2 ASN A  90      18.030  20.008   4.124  1.00  0.00      RA0  N
ATOM    848 HD21 ASN A  90      17.943  20.834   4.698  1.00  0.00      RA0  H
ATOM    849 HD22 ASN A  90      18.033  20.217   3.142  1.00  0.00      RA0  H
ATOM    850  C   ASN A  90      19.018  16.487   6.403  1.00  0.00      RA0  C
ATOM    851  O   ASN A  90      19.973  15.979   5.830  1.00  0.00      RA0  O
ATOM    852  N   ALA A  91      17.918  15.791   6.668  1.00  0.00      RA0  N
ATOM    853  H   ALA A  91      17.129  16.247   7.072  1.00  0.00      RA0  H
ATOM    854  CA  ALA A  91      17.838  14.369   6.357  1.00  0.00      RA0  C
ATOM    855  CB  ALA A  91      16.558  13.765   6.935  1.00  0.00      RA0  C
ATOM    856  C   ALA A  91      17.886  14.091   4.858  1.00  0.00      RA0  C
ATOM    857  O   ALA A  91      18.229  12.989   4.455  1.00  0.00      RA0  O
ATOM    858  N   SER A  92      17.542  15.083   4.027  1.00  0.00      RA0  N
ATOM    859  H   SER A  92      17.302  15.996   4.351  1.00  0.00      RA0  H
ATOM    860  CA  SER A  92      17.594  14.959   2.575  1.00  0.00      RA0  C
ATOM    861  CB  SER A  92      16.543  15.952   2.129  1.00  0.00      RA0  C
ATOM    862  OG  SER A  92      15.732  16.210   3.290  1.00  0.00      RA0  O
ATOM    863  HG  SER A  92      15.113  16.878   3.025  1.00  0.00      RA0  H
ATOM    864  C   SER A  92      18.997  15.185   2.018  1.00  0.00      RA0  C
ATOM    865  O   SER A  92      19.215  15.090   0.808  1.00  0.00      RA0  O
ATOM    866  N   GLY A  93      19.932  15.485   2.901  1.00  0.00      RA0  N
ATOM    867  H   GLY A  93      19.695  15.646   3.861  1.00  0.00      RA0  H
ATOM    868  CA  GLY A  93      21.322  15.742   2.489  1.00  0.00      RA0  C
ATOM    869  C   GLY A  93      21.556  17.152   1.966  1.00  0.00      RA0  C
ATOM    870  O   GLY A  93      22.609  17.446   1.413  1.00  0.00      RA0  O
ATOM    871  N   GLY A  94      20.597  18.049   2.151  1.00  0.00      RA0  N
ATOM    872  H   GLY A  94      19.808  17.803   2.715  1.00  0.00      RA0  H
ATOM    873  CA  GLY A  94      20.797  19.454   1.844  1.00  0.00      RA0  C
ATOM    874  C   GLY A  94      21.469  20.174   3.011  1.00  0.00      RA0  C
ATOM    875  O   GLY A  94      21.515  19.672   4.143  1.00  0.00      RA0  O
ATOM    876  N   VAL A  95      22.004  21.355   2.748  1.00  0.00      RA0  N
ATOM    877  H   VAL A  95      21.820  21.815   1.875  1.00  0.00      RA0  H
ATOM    878  CA  VAL A  95      22.779  22.059   3.750  1.00  0.00      RA0  C
ATOM    879  CB  VAL A  95      23.938  22.807   3.094  1.00  0.00      RA0  C
ATOM    880  CG1 VAL A  95      24.865  23.417   4.143  1.00  0.00      RA0  C
ATOM    881  CG2 VAL A  95      24.702  21.902   2.131  1.00  0.00      RA0  C
ATOM    882  C   VAL A  95      21.909  23.021   4.523  1.00  0.00      RA0  C
ATOM    883  O   VAL A  95      21.337  23.957   3.934  1.00  0.00      RA0  O
ATOM    884  N   ILE A  96      21.837  22.795   5.828  1.00  0.00      RA0  N
ATOM    885  H   ILE A  96      22.351  22.025   6.204  1.00  0.00      RA0  H
ATOM    886  CA  ILE A  96      21.205  23.724   6.764  1.00  0.00      RA0  C
ATOM    887  CB  ILE A  96      20.924  23.008   8.088  1.00  0.00      RA0  C
ATOM    888  CG2 ILE A  96      20.335  23.933   9.149  1.00  0.00      RA0  C
ATOM    889  CG1 ILE A  96      20.038  21.792   7.865  1.00  0.00      RA0  C
ATOM    890  CD1 ILE A  96      19.692  21.110   9.184  1.00  0.00      RA0  C
ATOM    891  C   ILE A  96      22.105  24.922   7.010  1.00  0.00      RA0  C
ATOM    892  O   ILE A  96      21.636  26.055   7.018  1.00  0.00      RA0  O
ATOM    893  N   ASP A  97      23.403  24.677   7.207  1.00  0.00      RA0  N
ATOM    894  H   ASP A  97      23.796  23.757   7.259  1.00  0.00      RA0  H
ATOM    895  CA  ASP A  97      24.364  25.760   7.328  1.00  0.00      RA0  C
ATOM    896  CB  ASP A  97      24.227  26.772   8.496  1.00  0.00      RA0  C
ATOM    897  CG  ASP A  97      24.668  28.145   7.957  1.00  0.00      RA0  C
ATOM    898  OD1 ASP A  97      24.935  28.220   6.764  1.00  0.00      RA0  O
ATOM    899  OD2 ASP A  97      24.746  29.141   8.684  1.00  0.00      RA0  O
ATOM    900  C   ASP A  97      25.776  25.150   7.217  1.00  0.00      RA0  C
ATOM    901  O   ASP A  97      25.940  23.916   7.271  1.00  0.00      RA0  O
ATOM    902  N   ASP A  98      26.755  26.031   7.049  1.00  0.00      RA0  N
ATOM    903  H   ASP A  98      26.541  27.013   7.023  1.00  0.00      RA0  H
ATOM    904  CA  ASP A  98      28.135  25.692   7.330  1.00  0.00      RA0  C
ATOM    905  CB  ASP A  98      29.043  25.765   6.091  1.00  0.00      RA0  C
ATOM    906  CG  ASP A  98      29.872  27.029   5.980  1.00  0.00      RA0  C
ATOM    907  OD1 ASP A  98      29.715  27.752   5.000  1.00  0.00      RA0  O
ATOM    908  OD2 ASP A  98      30.765  27.235   6.796  1.00  0.00      RA0  O
ATOM    909  C   ASP A  98      28.626  26.441   8.568  1.00  0.00      RA0  C
ATOM    910  O   ASP A  98      28.047  27.450   8.983  1.00  0.00      RA0  O
ATOM    911  N   LEU A  99      29.680  25.920   9.185  1.00  0.00      RA0  N
ATOM    912  H   LEU A  99      30.200  25.170   8.772  1.00  0.00      RA0  H
ATOM    913  CA  LEU A  99      30.116  26.463  10.453  1.00  0.00      RA0  C
ATOM    914  CB  LEU A  99      29.138  26.063  11.572  1.00  0.00      RA0  C
ATOM    915  CG  LEU A  99      28.690  24.591  11.593  1.00  0.00      RA0  C
ATOM    916  CD1 LEU A  99      29.737  23.623  12.153  1.00  0.00      RA0  C
ATOM    917  CD2 LEU A  99      27.359  24.438  12.328  1.00  0.00      RA0  C
ATOM    918  C   LEU A  99      31.535  26.002  10.793  1.00  0.00      RA0  C
ATOM    919  O   LEU A  99      32.080  25.076  10.152  1.00  0.00      RA0  O
ATOM    920  N   ILE A 100      32.117  26.674  11.778  1.00  0.00      RA0  N
ATOM    921  H   ILE A 100      31.591  27.395  12.233  1.00  0.00      RA0  H
ATOM    922  CA  ILE A 100      33.357  26.250  12.405  1.00  0.00      RA0  C
ATOM    923  CB  ILE A 100      34.324  27.435  12.514  1.00  0.00      RA0  C
ATOM    924  CG2 ILE A 100      35.695  26.995  13.032  1.00  0.00      RA0  C
ATOM    925  CG1 ILE A 100      34.438  28.192  11.191  1.00  0.00      RA0  C
ATOM    926  CD1 ILE A 100      35.148  27.377  10.112  1.00  0.00      RA0  C
ATOM    927  C   ILE A 100      33.032  25.724  13.796  1.00  0.00      RA0  C
ATOM    928  O   ILE A 100      32.209  26.305  14.514  1.00  0.00      RA0  O
ATOM    929  N   VAL A 101      33.655  24.612  14.165  1.00  0.00      RA0  N
ATOM    930  H   VAL A 101      34.332  24.195  13.553  1.00  0.00      RA0  H
ATOM    931  CA  VAL A 101      33.464  24.010  15.481  1.00  0.00      RA0  C
ATOM    932  CB  VAL A 101      32.661  22.708  15.375  1.00  0.00      RA0  C
ATOM    933  CG1 VAL A 101      33.147  21.843  14.219  1.00  0.00      RA0  C
ATOM    934  CG2 VAL A 101      32.627  21.945  16.702  1.00  0.00      RA0  C
ATOM    935  C   VAL A 101      34.820  23.781  16.126  1.00  0.00      RA0  C
ATOM    936  O   VAL A 101      35.731  23.291  15.460  1.00  0.00      RA0  O
ATOM    937  N   TYR A 102      34.922  24.184  17.397  1.00  0.00      RA0  N
ATOM    938  H   TYR A 102      34.095  24.473  17.869  1.00  0.00      RA0  H
ATOM    939  CA  TYR A 102      36.137  24.019  18.230  1.00  0.00      RA0  C
ATOM    940  CB  TYR A 102      36.495  25.322  18.955  1.00  0.00      RA0  C
ATOM    941  CG  TYR A 102      36.673  26.493  18.014  1.00  0.00      RA0  C
ATOM    942  CD1 TYR A 102      35.562  27.163  17.513  1.00  0.00      RA0  C
ATOM    943  CE1 TYR A 102      35.726  28.246  16.660  1.00  0.00      RA0  C
ATOM    944  CD2 TYR A 102      37.951  26.921  17.666  1.00  0.00      RA0  C
ATOM    945  CE2 TYR A 102      38.116  28.009  16.813  1.00  0.00      RA0  C
ATOM    946  CZ  TYR A 102      37.001  28.669  16.306  1.00  0.00      RA0  C
ATOM    947  OH  TYR A 102      37.140  29.742  15.450  1.00  0.00      RA0  O
ATOM    948  HH  TYR A 102      38.055  29.943  15.285  1.00  0.00      RA0  H
ATOM    949  C   TYR A 102      35.944  22.933  19.282  1.00  0.00      RA0  C
ATOM    950  O   TYR A 102      34.884  22.843  19.913  1.00  0.00      RA0  O
ATOM    951  N   TYR A 103      36.987  22.137  19.493  1.00  0.00      RA0  N
ATOM    952  H   TYR A 103      37.828  22.287  18.966  1.00  0.00      RA0  H
ATOM    953  CA  TYR A 103      37.063  21.205  20.621  1.00  0.00      RA0  C
ATOM    954  CB  TYR A 103      37.659  19.890  20.125  1.00  0.00      RA0  C
ATOM    955  CG  TYR A 103      38.317  19.096  21.228  1.00  0.00      RA0  C
ATOM    956  CD1 TYR A 103      37.572  18.597  22.288  1.00  0.00      RA0  C
ATOM    957  CE1 TYR A 103      38.199  17.867  23.289  1.00  0.00      RA0  C
ATOM    958  CD2 TYR A 103      39.686  18.857  21.168  1.00  0.00      RA0  C
ATOM    959  CE2 TYR A 103      40.311  18.124  22.169  1.00  0.00      RA0  C
ATOM    960  CZ  TYR A 103      39.567  17.634  23.234  1.00  0.00      RA0  C
ATOM    961  OH  TYR A 103      40.185  16.914  24.236  1.00  0.00      RA0  O
ATOM    962  HH  TYR A 103      41.087  16.737  24.006  1.00  0.00      RA0  H
ATOM    963  C   TYR A 103      37.952  21.838  21.675  1.00  0.00      RA0  C
ATOM    964  O   TYR A 103      39.070  22.255  21.346  1.00  0.00      RA0  O
ATOM    965  N   PHE A 104      37.469  21.916  22.917  1.00  0.00      RA0  N
ATOM    966  H   PHE A 104      36.545  21.587  23.133  1.00  0.00      RA0  H
ATOM    967  CA  PHE A 104      38.297  22.371  24.068  1.00  0.00      RA0  C
ATOM    968  CB  PHE A 104      37.656  23.569  24.762  1.00  0.00      RA0  C
ATOM    969  CG  PHE A 104      37.588  24.726  23.798  1.00  0.00      RA0  C
ATOM    970  CD1 PHE A 104      38.762  25.279  23.298  1.00  0.00      RA0  C
ATOM    971  CD2 PHE A 104      36.356  25.241  23.416  1.00  0.00      RA0  C
ATOM    972  CE1 PHE A 104      38.704  26.361  22.429  1.00  0.00      RA0  C
ATOM    973  CE2 PHE A 104      36.300  26.326  22.550  1.00  0.00      RA0  C
ATOM    974  CZ  PHE A 104      37.472  26.890  22.064  1.00  0.00      RA0  C
ATOM    975  C   PHE A 104      38.549  21.234  25.057  1.00  0.00      RA0  C
ATOM    976  O   PHE A 104      39.695  20.881  25.318  1.00  0.00      RA0  O
ATOM    977  N   THR A 105      37.473  20.666  25.599  1.00  0.00      RA0  N
ATOM    978  H   THR A 105      36.550  21.026  25.448  1.00  0.00      RA0  H
ATOM    979  CA  THR A 105      37.528  19.428  26.379  1.00  0.00      RA0  C
ATOM    980  CB  THR A 105      37.444  19.953  27.793  1.00  0.00      RA0  C
ATOM    981  OG1 THR A 105      37.284  21.378  27.695  1.00  0.00      RA0  O
ATOM    982  HG1 THR A 105      37.375  21.724  28.573  1.00  0.00      RA0  H
ATOM    983  CG2 THR A 105      38.682  19.604  28.620  1.00  0.00      RA0  C
ATOM    984  C   THR A 105      36.371  18.515  25.975  1.00  0.00      RA0  C
ATOM    985  O   THR A 105      35.486  18.910  25.222  1.00  0.00      RA0  O
ATOM    986  N   GLU A 106      36.339  17.300  26.515  1.00  0.00      RA0  N
ATOM    987  H   GLU A 106      37.098  16.960  27.066  1.00  0.00      RA0  H
ATOM    988  CA  GLU A 106      35.233  16.397  26.204  1.00  0.00      RA0  C
ATOM    989  CB  GLU A 106      35.556  14.945  26.555  1.00  0.00      RA0  C
ATOM    990  CG  GLU A 106      36.814  14.435  25.828  1.00  0.00      RA0  C
ATOM    991  CD  GLU A 106      36.653  14.345  24.310  1.00  0.00      RA0  C
ATOM    992  OE1 GLU A 106      36.112  15.244  23.674  1.00  0.00      RA0  O
ATOM    993  OE2 GLU A 106      37.128  13.384  23.716  1.00  0.00      RA0  O
ATOM    994  C   GLU A 106      33.906  16.919  26.732  1.00  0.00      RA0  C
ATOM    995  O   GLU A 106      32.848  16.421  26.346  1.00  0.00      RA0  O
ATOM    996  N   ASP A 107      33.960  17.891  27.637  1.00  0.00      RA0  N
ATOM    997  H   ASP A 107      34.836  18.275  27.909  1.00  0.00      RA0  H
ATOM    998  CA  ASP A 107      32.769  18.505  28.199  1.00  0.00      RA0  C
ATOM    999  CB  ASP A 107      32.974  18.545  29.724  1.00  0.00      RA0  C
ATOM   1000  CG  ASP A 107      31.754  18.975  30.523  1.00  0.00      RA0  C
ATOM   1001  OD1 ASP A 107      30.710  18.331  30.454  1.00  0.00      RA0  O
ATOM   1002  OD2 ASP A 107      31.861  19.933  31.281  1.00  0.00      RA0  O
ATOM   1003  C   ASP A 107      32.470  19.884  27.594  1.00  0.00      RA0  C
ATOM   1004  O   ASP A 107      31.556  20.554  28.051  1.00  0.00      RA0  O
ATOM   1005  N   PHE A 108      33.236  20.316  26.583  1.00  0.00      RA0  N
ATOM   1006  H   PHE A 108      33.901  19.727  26.119  1.00  0.00      RA0  H
ATOM   1007  CA  PHE A 108      33.162  21.700  26.101  1.00  0.00      RA0  C
ATOM   1008  CB  PHE A 108      33.928  22.634  27.039  1.00  0.00      RA0  C
ATOM   1009  CG  PHE A 108      33.720  24.065  26.606  1.00  0.00      RA0  C
ATOM   1010  CD1 PHE A 108      32.476  24.480  26.144  1.00  0.00      RA0  C
ATOM   1011  CD2 PHE A 108      34.774  24.969  26.667  1.00  0.00      RA0  C
ATOM   1012  CE1 PHE A 108      32.296  25.789  25.720  1.00  0.00      RA0  C
ATOM   1013  CE2 PHE A 108      34.591  26.281  26.246  1.00  0.00      RA0  C
ATOM   1014  CZ  PHE A 108      33.355  26.688  25.761  1.00  0.00      RA0  C
ATOM   1015  C   PHE A 108      33.666  21.852  24.650  1.00  0.00      RA0  C
ATOM   1016  O   PHE A 108      34.880  21.753  24.368  1.00  0.00      RA0  O
ATOM   1017  N   PHE A 109      32.701  22.061  23.750  1.00  0.00      RA0  N
ATOM   1018  H   PHE A 109      31.761  22.162  24.093  1.00  0.00      RA0  H
ATOM   1019  CA  PHE A 109      32.924  22.476  22.360  1.00  0.00      RA0  C
ATOM   1020  CB  PHE A 109      32.341  21.448  21.384  1.00  0.00      RA0  C
ATOM   1021  CG  PHE A 109      33.133  20.158  21.299  1.00  0.00      RA0  C
ATOM   1022  CD1 PHE A 109      33.354  19.365  22.421  1.00  0.00      RA0  C
ATOM   1023  CD2 PHE A 109      33.616  19.741  20.064  1.00  0.00      RA0  C
ATOM   1024  CE1 PHE A 109      34.027  18.155  22.305  1.00  0.00      RA0  C
ATOM   1025  CE2 PHE A 109      34.285  18.530  19.943  1.00  0.00      RA0  C
ATOM   1026  CZ  PHE A 109      34.482  17.731  21.062  1.00  0.00      RA0  C
ATOM   1027  C   PHE A 109      32.241  23.819  22.089  1.00  0.00      RA0  C
ATOM   1028  O   PHE A 109      31.394  24.282  22.856  1.00  0.00      RA0  O
ATOM   1029  N   ARG A 110      32.585  24.424  20.962  1.00  0.00      RA0  N
ATOM   1030  H   ARG A 110      33.240  23.992  20.336  1.00  0.00      RA0  H
ATOM   1031  CA  ARG A 110      32.041  25.717  20.583  1.00  0.00      RA0  C
ATOM   1032  CB  ARG A 110      33.061  26.775  21.003  1.00  0.00      RA0  C
ATOM   1033  CG  ARG A 110      33.068  28.098  20.237  1.00  0.00      RA0  C
ATOM   1034  CD  ARG A 110      33.963  29.104  20.962  1.00  0.00      RA0  C
ATOM   1035  NE  ARG A 110      33.406  29.310  22.295  1.00  0.00      RA0  N
ATOM   1036  HE  ARG A 110      32.444  29.025  22.418  1.00  0.00      RA0  H
ATOM   1037  CZ  ARG A 110      34.083  29.865  23.338  1.00  0.00      RA0  C
ATOM   1038  NH1 ARG A 110      35.354  30.303  23.168  1.00  0.00      RA0  N
ATOM   1039 HH11 ARG A 110      35.891  30.729  23.905  1.00  0.00      RA0  H
ATOM   1040 HH12 ARG A 110      35.808  30.218  22.278  1.00  0.00      RA0  H
ATOM   1041  NH2 ARG A 110      33.451  29.958  24.526  1.00  0.00      RA0  N
ATOM   1042 HH21 ARG A 110      33.861  30.320  25.361  1.00  0.00      RA0  H
ATOM   1043 HH22 ARG A 110      32.484  29.635  24.607  1.00  0.00      RA0  H
ATOM   1044  C   ARG A 110      31.746  25.749  19.088  1.00  0.00      RA0  C
ATOM   1045  O   ARG A 110      32.562  25.276  18.300  1.00  0.00      RA0  O
ATOM   1046  N   LEU A 111      30.580  26.287  18.710  1.00  0.00      RA0  N
ATOM   1047  H   LEU A 111      29.993  26.716  19.397  1.00  0.00      RA0  H
ATOM   1048  CA  LEU A 111      30.212  26.506  17.300  1.00  0.00      RA0  C
ATOM   1049  CB  LEU A 111      28.812  25.960  17.023  1.00  0.00      RA0  C
ATOM   1050  CG  LEU A 111      28.629  24.457  17.210  1.00  0.00      RA0  C
ATOM   1051  CD1 LEU A 111      27.152  24.093  17.336  1.00  0.00      RA0  C
ATOM   1052  CD2 LEU A 111      29.283  23.662  16.086  1.00  0.00      RA0  C
ATOM   1053  C   LEU A 111      30.144  27.988  17.047  1.00  0.00      RA0  C
ATOM   1054  O   LEU A 111      29.820  28.761  17.961  1.00  0.00      RA0  O
ATOM   1055  N   VAL A 112      30.389  28.387  15.807  1.00  0.00      RA0  N
ATOM   1056  H   VAL A 112      30.680  27.732  15.104  1.00  0.00      RA0  H
ATOM   1057  CA  VAL A 112      30.190  29.775  15.392  1.00  0.00      RA0  C
ATOM   1058  CB  VAL A 112      31.527  30.473  15.118  1.00  0.00      RA0  C
ATOM   1059  CG1 VAL A 112      31.300  31.947  14.777  1.00  0.00      RA0  C
ATOM   1060  CG2 VAL A 112      32.506  30.320  16.285  1.00  0.00      RA0  C
ATOM   1061  C   VAL A 112      29.307  29.795  14.147  1.00  0.00      RA0  C
ATOM   1062  O   VAL A 112      29.639  29.175  13.139  1.00  0.00      RA0  O
ATOM   1063  N   VAL A 113      28.195  30.511  14.213  1.00  0.00      RA0  N
ATOM   1064  H   VAL A 113      27.979  31.043  15.033  1.00  0.00      RA0  H
ATOM   1065  CA  VAL A 113      27.286  30.606  13.069  1.00  0.00      RA0  C
ATOM   1066  CB  VAL A 113      26.022  29.758  13.284  1.00  0.00      RA0  C
ATOM   1067  CG1 VAL A 113      26.323  28.260  13.341  1.00  0.00      RA0  C
ATOM   1068  CG2 VAL A 113      25.242  30.239  14.510  1.00  0.00      RA0  C
ATOM   1069  C   VAL A 113      26.872  32.037  12.745  1.00  0.00      RA0  C
ATOM   1070  O   VAL A 113      26.968  32.956  13.570  1.00  0.00      RA0  O
ATOM   1071  N   ASN A 114      26.368  32.203  11.529  1.00  0.00      RA0  N
ATOM   1072  H   ASN A 114      26.148  31.378  11.002  1.00  0.00      RA0  H
ATOM   1073  CA  ASN A 114      25.969  33.509  11.022  1.00  0.00      RA0  C
ATOM   1074  CB  ASN A 114      25.818  33.433   9.496  1.00  0.00      RA0  C
ATOM   1075  CG  ASN A 114      27.041  32.833   8.836  1.00  0.00      RA0  C
ATOM   1076  OD1 ASN A 114      28.050  33.515   8.677  1.00  0.00      RA0  O
ATOM   1077  ND2 ASN A 114      26.903  31.536   8.472  1.00  0.00      RA0  N
ATOM   1078 HD21 ASN A 114      26.074  30.965   8.574  1.00  0.00      RA0  H
ATOM   1079 HD22 ASN A 114      27.637  30.995   8.054  1.00  0.00      RA0  H
ATOM   1080  C   ASN A 114      24.621  33.987  11.529  1.00  0.00      RA0  C
ATOM   1081  O   ASN A 114      23.769  33.189  11.905  1.00  0.00      RA0  O
ATOM   1082  N   SER A 115      24.446  35.308  11.508  1.00  0.00      RA0  N
ATOM   1083  H   SER A 115      25.218  35.898  11.283  1.00  0.00      RA0  H
ATOM   1084  CA  SER A 115      23.211  35.933  11.928  1.00  0.00      RA0  C
ATOM   1085  CB  SER A 115      23.335  37.459  11.883  1.00  0.00      RA0  C
ATOM   1086  OG  SER A 115      22.483  38.054  12.868  1.00  0.00      RA0  O
ATOM   1087  HG  SER A 115      21.600  37.744  12.694  1.00  0.00      RA0  H
ATOM   1088  C   SER A 115      22.004  35.426  11.128  1.00  0.00      RA0  C
ATOM   1089  O   SER A 115      20.951  35.137  11.684  1.00  0.00      RA0  O
ATOM   1090  N   ALA A 116      22.161  35.353   9.815  1.00  0.00      RA0  N
ATOM   1091  H   ALA A 116      23.061  35.500   9.412  1.00  0.00      RA0  H
ATOM   1092  CA  ALA A 116      21.043  35.018   8.928  1.00  0.00      RA0  C
ATOM   1093  CB  ALA A 116      21.509  34.977   7.473  1.00  0.00      RA0  C
ATOM   1094  C   ALA A 116      20.420  33.676   9.263  1.00  0.00      RA0  C
ATOM   1095  O   ALA A 116      19.203  33.489   9.107  1.00  0.00      RA0  O
ATOM   1096  N   THR A 117      21.240  32.742   9.737  1.00  0.00      RA0  N
ATOM   1097  H   THR A 117      22.226  32.865   9.841  1.00  0.00      RA0  H
ATOM   1098  CA  THR A 117      20.803  31.366  10.039  1.00  0.00      RA0  C
ATOM   1099  CB  THR A 117      21.821  30.526   9.298  1.00  0.00      RA0  C
ATOM   1100  OG1 THR A 117      22.894  31.382   8.868  1.00  0.00      RA0  O
ATOM   1101  HG1 THR A 117      23.571  30.725   8.655  1.00  0.00      RA0  H
ATOM   1102  CG2 THR A 117      21.205  29.835   8.089  1.00  0.00      RA0  C
ATOM   1103  C   THR A 117      20.765  31.032  11.528  1.00  0.00      RA0  C
ATOM   1104  O   THR A 117      20.453  29.895  11.901  1.00  0.00      RA0  O
ATOM   1105  N   ARG A 118      21.031  32.024  12.371  1.00  0.00      RA0  N
ATOM   1106  H   ARG A 118      21.284  32.916  11.998  1.00  0.00      RA0  H
ATOM   1107  CA  ARG A 118      21.119  31.830  13.819  1.00  0.00      RA0  C
ATOM   1108  CB  ARG A 118      21.347  33.197  14.470  1.00  0.00      RA0  C
ATOM   1109  CG  ARG A 118      21.226  33.221  15.993  1.00  0.00      RA0  C
ATOM   1110  CD  ARG A 118      21.376  34.638  16.552  1.00  0.00      RA0  C
ATOM   1111  NE  ARG A 118      20.921  34.706  17.939  1.00  0.00      RA0  N
ATOM   1112  HE  ARG A 118      19.954  34.421  18.054  1.00  0.00      RA0  H
ATOM   1113  CZ  ARG A 118      21.752  35.191  18.912  1.00  0.00      RA0  C
ATOM   1114  NH1 ARG A 118      23.022  35.524  18.610  1.00  0.00      RA0  N
ATOM   1115 HH11 ARG A 118      23.612  35.934  19.325  1.00  0.00      RA0  H
ATOM   1116 HH12 ARG A 118      23.434  35.372  17.701  1.00  0.00      RA0  H
ATOM   1117  NH2 ARG A 118      21.310  35.332  20.177  1.00  0.00      RA0  N
ATOM   1118 HH21 ARG A 118      21.933  35.667  20.913  1.00  0.00      RA0  H
ATOM   1119 HH22 ARG A 118      20.372  35.114  20.452  1.00  0.00      RA0  H
ATOM   1120  C   ARG A 118      19.916  31.116  14.423  1.00  0.00      RA0  C
ATOM   1121  O   ARG A 118      20.052  30.100  15.112  1.00  0.00      RA0  O
ATOM   1122  N   GLU A 119      18.728  31.646  14.183  1.00  0.00      RA0  N
ATOM   1123  H   GLU A 119      18.662  32.472  13.627  1.00  0.00      RA0  H
ATOM   1124  CA  GLU A 119      17.547  31.080  14.828  1.00  0.00      RA0  C
ATOM   1125  CB  GLU A 119      16.390  32.078  14.818  1.00  0.00      RA0  C
ATOM   1126  CG  GLU A 119      16.791  33.437  15.410  1.00  0.00      RA0  C
ATOM   1127  CD  GLU A 119      17.301  33.296  16.837  1.00  0.00      RA0  C
ATOM   1128  OE1 GLU A 119      16.835  32.416  17.555  1.00  0.00      RA0  O
ATOM   1129  OE2 GLU A 119      18.166  34.075  17.234  1.00  0.00      RA0  O
ATOM   1130  C   GLU A 119      17.167  29.693  14.294  1.00  0.00      RA0  C
ATOM   1131  O   GLU A 119      16.825  28.813  15.062  1.00  0.00      RA0  O
ATOM   1132  N   LYS A 120      17.286  29.493  12.992  1.00  0.00      RA0  N
ATOM   1133  H   LYS A 120      17.704  30.217  12.448  1.00  0.00      RA0  H
ATOM   1134  CA  LYS A 120      17.100  28.161  12.407  1.00  0.00      RA0  C
ATOM   1135  CB  LYS A 120      17.267  28.234  10.884  1.00  0.00      RA0  C
ATOM   1136  CG  LYS A 120      17.034  26.881  10.205  1.00  0.00      RA0  C
ATOM   1137  CD  LYS A 120      17.358  26.842   8.708  1.00  0.00      RA0  C
ATOM   1138  CE  LYS A 120      18.826  27.156   8.402  1.00  0.00      RA0  C
ATOM   1139  NZ  LYS A 120      19.193  26.667   7.064  1.00  0.00      RA0  N
ATOM   1140  HZ1 LYS A 120      20.197  26.852   6.857  1.00  0.00      RA0  H
ATOM   1141  HZ2 LYS A 120      19.080  25.631   7.036  1.00  0.00      RA0  H
ATOM   1142  HZ3 LYS A 120      18.624  27.027   6.279  1.00  0.00      RA0  H
ATOM   1143  C   LYS A 120      18.073  27.158  12.976  1.00  0.00      RA0  C
ATOM   1144  O   LYS A 120      17.715  26.044  13.303  1.00  0.00      RA0  O
ATOM   1145  N   ASP A 121      19.339  27.552  13.045  1.00  0.00      RA0  N
ATOM   1146  H   ASP A 121      19.664  28.410  12.651  1.00  0.00      RA0  H
ATOM   1147  CA  ASP A 121      20.385  26.683  13.575  1.00  0.00      RA0  C
ATOM   1148  CB  ASP A 121      21.775  27.258  13.346  1.00  0.00      RA0  C
ATOM   1149  CG  ASP A 121      22.004  27.407  11.858  1.00  0.00      RA0  C
ATOM   1150  OD1 ASP A 121      21.300  26.766  11.072  1.00  0.00      RA0  O
ATOM   1151  OD2 ASP A 121      22.874  28.190  11.495  1.00  0.00      RA0  O
ATOM   1152  C   ASP A 121      20.154  26.364  15.050  1.00  0.00      RA0  C
ATOM   1153  O   ASP A 121      20.295  25.218  15.483  1.00  0.00      RA0  O
ATOM   1154  N   LEU A 122      19.828  27.387  15.828  1.00  0.00      RA0  N
ATOM   1155  H   LEU A 122      19.744  28.295  15.416  1.00  0.00      RA0  H
ATOM   1156  CA  LEU A 122      19.602  27.193  17.256  1.00  0.00      RA0  C
ATOM   1157  CB  LEU A 122      19.360  28.517  17.979  1.00  0.00      RA0  C
ATOM   1158  CG  LEU A 122      20.637  29.345  18.120  1.00  0.00      RA0  C
ATOM   1159  CD1 LEU A 122      20.368  30.693  18.791  1.00  0.00      RA0  C
ATOM   1160  CD2 LEU A 122      21.744  28.557  18.822  1.00  0.00      RA0  C
ATOM   1161  C   LEU A 122      18.452  26.245  17.509  1.00  0.00      RA0  C
ATOM   1162  O   LEU A 122      18.522  25.412  18.398  1.00  0.00      RA0  O
ATOM   1163  N   SER A 123      17.383  26.364  16.730  1.00  0.00      RA0  N
ATOM   1164  H   SER A 123      17.358  27.059  16.010  1.00  0.00      RA0  H
ATOM   1165  CA  SER A 123      16.226  25.489  16.918  1.00  0.00      RA0  C
ATOM   1166  CB  SER A 123      15.087  26.071  16.092  1.00  0.00      RA0  C
ATOM   1167  OG  SER A 123      14.901  27.433  16.496  1.00  0.00      RA0  O
ATOM   1168  HG  SER A 123      15.584  27.959  16.089  1.00  0.00      RA0  H
ATOM   1169  C   SER A 123      16.595  24.052  16.582  1.00  0.00      RA0  C
ATOM   1170  O   SER A 123      16.212  23.125  17.291  1.00  0.00      RA0  O
ATOM   1171  N   TRP A 124      17.343  23.880  15.498  1.00  0.00      RA0  N
ATOM   1172  H   TRP A 124      17.647  24.674  14.964  1.00  0.00      RA0  H
ATOM   1173  CA  TRP A 124      17.787  22.548  15.055  1.00  0.00      RA0  C
ATOM   1174  CB  TRP A 124      18.419  22.676  13.665  1.00  0.00      RA0  C
ATOM   1175  CG  TRP A 124      18.817  21.330  13.110  1.00  0.00      RA0  C
ATOM   1176  CD2 TRP A 124      17.969  20.326  12.513  1.00  0.00      RA0  C
ATOM   1177  CE2 TRP A 124      18.798  19.253  12.109  1.00  0.00      RA0  C
ATOM   1178  CE3 TRP A 124      16.599  20.257  12.295  1.00  0.00      RA0  C
ATOM   1179  CD1 TRP A 124      20.115  20.805  13.030  1.00  0.00      RA0  C
ATOM   1180  NE1 TRP A 124      20.109  19.580  12.438  1.00  0.00      RA0  N
ATOM   1181  HE1 TRP A 124      20.896  19.023  12.256  1.00  0.00      RA0  H
ATOM   1182  CZ2 TRP A 124      18.234  18.147  11.484  1.00  0.00      RA0  C
ATOM   1183  CZ3 TRP A 124      16.049  19.143  11.672  1.00  0.00      RA0  C
ATOM   1184  CH2 TRP A 124      16.863  18.091  11.268  1.00  0.00      RA0  C
ATOM   1185  C   TRP A 124      18.760  21.909  16.045  1.00  0.00      RA0  C
ATOM   1186  O   TRP A 124      18.593  20.764  16.438  1.00  0.00      RA0  O
ATOM   1187  N   ILE A 125      19.761  22.681  16.455  1.00  0.00      RA0  N
ATOM   1188  H   ILE A 125      19.820  23.605  16.091  1.00  0.00      RA0  H
ATOM   1189  CA  ILE A 125      20.746  22.218  17.430  1.00  0.00      RA0  C
ATOM   1190  CB  ILE A 125      21.849  23.257  17.656  1.00  0.00      RA0  C
ATOM   1191  CG2 ILE A 125      22.771  22.872  18.815  1.00  0.00      RA0  C
ATOM   1192  CG1 ILE A 125      22.652  23.461  16.370  1.00  0.00      RA0  C
ATOM   1193  CD1 ILE A 125      23.550  24.696  16.437  1.00  0.00      RA0  C
ATOM   1194  C   ILE A 125      20.050  21.835  18.742  1.00  0.00      RA0  C
ATOM   1195  O   ILE A 125      20.290  20.760  19.269  1.00  0.00      RA0  O
ATOM   1196  N   THR A 126      19.185  22.715  19.246  1.00  0.00      RA0  N
ATOM   1197  H   THR A 126      19.020  23.584  18.781  1.00  0.00      RA0  H
ATOM   1198  CA  THR A 126      18.413  22.427  20.459  1.00  0.00      RA0  C
ATOM   1199  CB  THR A 126      17.576  23.644  20.843  1.00  0.00      RA0  C
ATOM   1200  OG1 THR A 126      18.449  24.768  21.012  1.00  0.00      RA0  O
ATOM   1201  HG1 THR A 126      18.612  25.117  20.145  1.00  0.00      RA0  H
ATOM   1202  CG2 THR A 126      16.766  23.409  22.119  1.00  0.00      RA0  C
ATOM   1203  C   THR A 126      17.638  21.140  20.388  1.00  0.00      RA0  C
ATOM   1204  O   THR A 126      17.679  20.344  21.333  1.00  0.00      RA0  O
ATOM   1205  N   GLN A 127      16.919  20.950  19.285  1.00  0.00      RA0  N
ATOM   1206  H   GLN A 127      16.931  21.647  18.565  1.00  0.00      RA0  H
ATOM   1207  CA  GLN A 127      16.103  19.760  19.063  1.00  0.00      RA0  C
ATOM   1208  CB  GLN A 127      15.406  19.879  17.707  1.00  0.00      RA0  C
ATOM   1209  CG  GLN A 127      14.535  18.680  17.336  1.00  0.00      RA0  C
ATOM   1210  CD  GLN A 127      13.853  18.964  16.014  1.00  0.00      RA0  C
ATOM   1211  OE1 GLN A 127      12.816  19.615  15.951  1.00  0.00      RA0  O
ATOM   1212  NE2 GLN A 127      14.491  18.443  14.951  1.00  0.00      RA0  N
ATOM   1213 HE21 GLN A 127      15.332  17.906  15.047  1.00  0.00      RA0  H
ATOM   1214 HE22 GLN A 127      14.153  18.579  14.021  1.00  0.00      RA0  H
ATOM   1215  C   GLN A 127      16.927  18.464  19.147  1.00  0.00      RA0  C
ATOM   1216  O   GLN A 127      16.596  17.540  19.877  1.00  0.00      RA0  O
ATOM   1217  N   HIS A 128      18.018  18.419  18.397  1.00  0.00      RA0  N
ATOM   1218  H   HIS A 128      18.299  19.240  17.893  1.00  0.00      RA0  H
ATOM   1219  CA  HIS A 128      18.844  17.228  18.341  1.00  0.00      RA0  C
ATOM   1220  CB  HIS A 128      19.639  17.158  17.036  1.00  0.00      RA0  C
ATOM   1221  CG  HIS A 128      18.688  16.790  15.924  1.00  0.00      RA0  C
ATOM   1222  ND1 HIS A 128      18.524  15.537  15.458  1.00  0.00      RA0  N
ATOM   1223  HD1 HIS A 128      19.005  14.732  15.748  1.00  0.00      RA0  H
ATOM   1224  CD2 HIS A 128      17.816  17.640  15.243  1.00  0.00      RA0  C
ATOM   1225  NE2 HIS A 128      17.114  16.884  14.363  1.00  0.00      RA0  N
ATOM   1226  CE1 HIS A 128      17.552  15.589  14.494  1.00  0.00      RA0  C
ATOM   1227  C   HIS A 128      19.769  17.062  19.563  1.00  0.00      RA0  C
ATOM   1228  O   HIS A 128      20.225  15.953  19.833  1.00  0.00      RA0  O
ATOM   1229  N   ALA A 129      20.027  18.136  20.308  1.00  0.00      RA0  N
ATOM   1230  H   ALA A 129      19.633  19.024  20.066  1.00  0.00      RA0  H
ATOM   1231  CA  ALA A 129      20.873  18.057  21.500  1.00  0.00      RA0  C
ATOM   1232  CB  ALA A 129      21.303  19.444  21.974  1.00  0.00      RA0  C
ATOM   1233  C   ALA A 129      20.202  17.338  22.680  1.00  0.00      RA0  C
ATOM   1234  O   ALA A 129      20.880  16.738  23.501  1.00  0.00      RA0  O
ATOM   1235  N   GLU A 130      18.881  17.425  22.754  1.00  0.00      RA0  N
ATOM   1236  H   GLU A 130      18.372  17.866  22.013  1.00  0.00      RA0  H
ATOM   1237  CA  GLU A 130      18.113  17.027  23.947  1.00  0.00      RA0  C
ATOM   1238  CB  GLU A 130      16.623  17.367  23.738  1.00  0.00      RA0  C
ATOM   1239  CG  GLU A 130      15.687  17.117  24.927  1.00  0.00      RA0  C
ATOM   1240  CD  GLU A 130      15.348  15.643  25.034  1.00  0.00      RA0  C
ATOM   1241  OE1 GLU A 130      15.296  14.977  24.002  1.00  0.00      RA0  O
ATOM   1242  OE2 GLU A 130      15.145  15.164  26.146  1.00  0.00      RA0  O
ATOM   1243  C   GLU A 130      18.400  15.609  24.440  1.00  0.00      RA0  C
ATOM   1244  O   GLU A 130      18.651  15.430  25.640  1.00  0.00      RA0  O
ATOM   1245  N   PRO A 131      18.393  14.603  23.570  1.00  0.00      RA0  N
ATOM   1246  CD  PRO A 131      18.043  14.605  22.145  1.00  0.00      RA0  C
ATOM   1247  CA  PRO A 131      18.648  13.234  24.018  1.00  0.00      RA0  C
ATOM   1248  CB  PRO A 131      18.322  12.359  22.801  1.00  0.00      RA0  C
ATOM   1249  CG  PRO A 131      17.473  13.223  21.882  1.00  0.00      RA0  C
ATOM   1250  C   PRO A 131      20.074  12.993  24.479  1.00  0.00      RA0  C
ATOM   1251  O   PRO A 131      20.319  12.039  25.221  1.00  0.00      RA0  O
ATOM   1252  N   PHE A 132      20.994  13.857  24.056  1.00  0.00      RA0  N
ATOM   1253  H   PHE A 132      20.708  14.667  23.540  1.00  0.00      RA0  H
ATOM   1254  CA  PHE A 132      22.381  13.799  24.487  1.00  0.00      RA0  C
ATOM   1255  CB  PHE A 132      23.314  14.295  23.381  1.00  0.00      RA0  C
ATOM   1256  CG  PHE A 132      23.126  13.527  22.094  1.00  0.00      RA0  C
ATOM   1257  CD1 PHE A 132      23.930  12.429  21.820  1.00  0.00      RA0  C
ATOM   1258  CD2 PHE A 132      22.167  13.928  21.172  1.00  0.00      RA0  C
ATOM   1259  CE1 PHE A 132      23.781  11.739  20.623  1.00  0.00      RA0  C
ATOM   1260  CE2 PHE A 132      22.016  13.239  19.975  1.00  0.00      RA0  C
ATOM   1261  CZ  PHE A 132      22.828  12.146  19.698  1.00  0.00      RA0  C
ATOM   1262  C   PHE A 132      22.668  14.592  25.770  1.00  0.00      RA0  C
ATOM   1263  O   PHE A 132      23.759  14.469  26.353  1.00  0.00      RA0  O
ATOM   1264  N   GLY A 133      21.702  15.400  26.203  1.00  0.00      RA0  N
ATOM   1265  H   GLY A 133      20.862  15.516  25.668  1.00  0.00      RA0  H
ATOM   1266  CA  GLY A 133      21.820  16.178  27.431  1.00  0.00      RA0  C
ATOM   1267  C   GLY A 133      22.832  17.306  27.350  1.00  0.00      RA0  C
ATOM   1268  O   GLY A 133      23.558  17.570  28.316  1.00  0.00      RA0  O
ATOM   1269  N   ILE A 134      22.864  17.993  26.212  1.00  0.00      RA0  N
ATOM   1270  H   ILE A 134      22.136  17.870  25.538  1.00  0.00      RA0  H
ATOM   1271  CA  ILE A 134      23.862  19.032  25.986  1.00  0.00      RA0  C
ATOM   1272  CB  ILE A 134      24.285  19.069  24.518  1.00  0.00      RA0  C
ATOM   1273  CG2 ILE A 134      25.362  20.125  24.269  1.00  0.00      RA0  C
ATOM   1274  CG1 ILE A 134      24.750  17.682  24.087  1.00  0.00      RA0  C
ATOM   1275  CD1 ILE A 134      25.853  17.145  24.998  1.00  0.00      RA0  C
ATOM   1276  C   ILE A 134      23.293  20.373  26.433  1.00  0.00      RA0  C
ATOM   1277  O   ILE A 134      22.166  20.722  26.075  1.00  0.00      RA0  O
ATOM   1278  N   GLU A 135      24.065  21.094  27.242  1.00  0.00      RA0  N
ATOM   1279  H   GLU A 135      24.977  20.753  27.463  1.00  0.00      RA0  H
ATOM   1280  CA  GLU A 135      23.728  22.449  27.678  1.00  0.00      RA0  C
ATOM   1281  CB  GLU A 135      24.483  22.610  29.007  1.00  0.00      RA0  C
ATOM   1282  CG  GLU A 135      24.679  23.986  29.649  1.00  0.00      RA0  C
ATOM   1283  CD  GLU A 135      25.623  23.812  30.832  1.00  0.00      RA0  C
ATOM   1284  OE1 GLU A 135      26.631  24.514  30.910  1.00  0.00      RA0  O
ATOM   1285  OE2 GLU A 135      25.390  22.931  31.659  1.00  0.00      RA0  O
ATOM   1286  C   GLU A 135      24.204  23.447  26.613  1.00  0.00      RA0  C
ATOM   1287  O   GLU A 135      25.387  23.508  26.304  1.00  0.00      RA0  O
ATOM   1288  N   ILE A 136      23.267  24.219  26.067  1.00  0.00      RA0  N
ATOM   1289  H   ILE A 136      22.356  24.244  26.474  1.00  0.00      RA0  H
ATOM   1290  CA  ILE A 136      23.543  25.167  24.980  1.00  0.00      RA0  C
ATOM   1291  CB  ILE A 136      22.476  25.002  23.902  1.00  0.00      RA0  C
ATOM   1292  CG2 ILE A 136      22.673  25.979  22.742  1.00  0.00      RA0  C
ATOM   1293  CG1 ILE A 136      22.428  23.545  23.446  1.00  0.00      RA0  C
ATOM   1294  CD1 ILE A 136      21.335  23.310  22.411  1.00  0.00      RA0  C
ATOM   1295  C   ILE A 136      23.525  26.578  25.545  1.00  0.00      RA0  C
ATOM   1296  O   ILE A 136      22.514  26.993  26.112  1.00  0.00      RA0  O
ATOM   1297  N   THR A 137      24.636  27.308  25.390  1.00  0.00      RA0  N
ATOM   1298  H   THR A 137      25.457  26.903  24.990  1.00  0.00      RA0  H
ATOM   1299  CA  THR A 137      24.751  28.675  25.878  1.00  0.00      RA0  C
ATOM   1300  CB  THR A 137      25.771  28.552  26.993  1.00  0.00      RA0  C
ATOM   1301  OG1 THR A 137      25.443  27.367  27.731  1.00  0.00      RA0  O
ATOM   1302  HG1 THR A 137      26.203  27.107  28.238  1.00  0.00      RA0  H
ATOM   1303  CG2 THR A 137      25.832  29.784  27.896  1.00  0.00      RA0  C
ATOM   1304  C   THR A 137      25.140  29.591  24.728  1.00  0.00      RA0  C
ATOM   1305  O   THR A 137      26.202  29.420  24.130  1.00  0.00      RA0  O
ATOM   1306  N   VAL A 138      24.276  30.548  24.409  1.00  0.00      RA0  N
ATOM   1307  H   VAL A 138      23.496  30.726  25.006  1.00  0.00      RA0  H
ATOM   1308  CA  VAL A 138      24.569  31.510  23.345  1.00  0.00      RA0  C
ATOM   1309  CB  VAL A 138      23.271  31.978  22.696  1.00  0.00      RA0  C
ATOM   1310  CG1 VAL A 138      23.557  32.879  21.500  1.00  0.00      RA0  C
ATOM   1311  CG2 VAL A 138      22.410  30.775  22.307  1.00  0.00      RA0  C
ATOM   1312  C   VAL A 138      25.368  32.678  23.936  1.00  0.00      RA0  C
ATOM   1313  O   VAL A 138      24.944  33.289  24.920  1.00  0.00      RA0  O
ATOM   1314  N   ARG A 139      26.488  33.018  23.307  1.00  0.00      RA0  N
ATOM   1315  H   ARG A 139      26.673  32.628  22.409  1.00  0.00      RA0  H
ATOM   1316  CA  ARG A 139      27.450  33.974  23.874  1.00  0.00      RA0  C
ATOM   1317  CB  ARG A 139      28.872  33.478  23.642  1.00  0.00      RA0  C
ATOM   1318  CG  ARG A 139      29.075  32.059  24.175  1.00  0.00      RA0  C
ATOM   1319  CD  ARG A 139      28.615  31.916  25.627  1.00  0.00      RA0  C
ATOM   1320  NE  ARG A 139      29.093  33.047  26.414  1.00  0.00      RA0  N
ATOM   1321  HE  ARG A 139      28.572  33.913  26.370  1.00  0.00      RA0  H
ATOM   1322  CZ  ARG A 139      30.281  32.996  27.060  1.00  0.00      RA0  C
ATOM   1323  NH1 ARG A 139      30.957  31.824  27.120  1.00  0.00      RA0  N
ATOM   1324 HH11 ARG A 139      31.800  31.709  27.642  1.00  0.00      RA0  H
ATOM   1325 HH12 ARG A 139      30.633  30.996  26.627  1.00  0.00      RA0  H
ATOM   1326  NH2 ARG A 139      30.745  34.132  27.618  1.00  0.00      RA0  N
ATOM   1327 HH21 ARG A 139      31.581  34.227  28.157  1.00  0.00      RA0  H
ATOM   1328 HH22 ARG A 139      30.229  35.004  27.483  1.00  0.00      RA0  H
ATOM   1329  C   ARG A 139      27.259  35.386  23.330  1.00  0.00      RA0  C
ATOM   1330  O   ARG A 139      28.145  35.986  22.706  1.00  0.00      RA0  O
ATOM   1331  N   ASP A 140      26.099  35.947  23.626  1.00  0.00      RA0  N
ATOM   1332  H   ASP A 140      25.417  35.428  24.145  1.00  0.00      RA0  H
ATOM   1333  CA  ASP A 140      25.763  37.288  23.171  1.00  0.00      RA0  C
ATOM   1334  CB  ASP A 140      24.239  37.498  23.143  1.00  0.00      RA0  C
ATOM   1335  CG  ASP A 140      23.530  36.528  22.199  1.00  0.00      RA0  C
ATOM   1336  OD1 ASP A 140      23.941  36.365  21.053  1.00  0.00      RA0  O
ATOM   1337  OD2 ASP A 140      22.527  35.940  22.594  1.00  0.00      RA0  O
ATOM   1338  C   ASP A 140      26.461  38.356  24.001  1.00  0.00      RA0  C
ATOM   1339  O   ASP A 140      26.303  39.538  23.728  1.00  0.00      RA0  O
ATOM   1340  N   ASP A 141      27.195  37.921  25.031  1.00  0.00      RA0  N
ATOM   1341  H   ASP A 141      27.324  36.945  25.205  1.00  0.00      RA0  H
ATOM   1342  CA  ASP A 141      28.079  38.774  25.811  1.00  0.00      RA0  C
ATOM   1343  CB  ASP A 141      28.319  38.135  27.183  1.00  0.00      RA0  C
ATOM   1344  CG  ASP A 141      29.136  36.853  27.065  1.00  0.00      RA0  C
ATOM   1345  OD1 ASP A 141      28.678  35.885  26.461  1.00  0.00      RA0  O
ATOM   1346  OD2 ASP A 141      30.228  36.789  27.618  1.00  0.00      RA0  O
ATOM   1347  C   ASP A 141      29.436  39.080  25.147  1.00  0.00      RA0  C
ATOM   1348  O   ASP A 141      30.193  39.924  25.662  1.00  0.00      RA0  O
ATOM   1349  N   LEU A 142      29.715  38.394  24.033  1.00  0.00      RA0  N
ATOM   1350  H   LEU A 142      29.034  37.792  23.612  1.00  0.00      RA0  H
ATOM   1351  CA  LEU A 142      30.966  38.532  23.283  1.00  0.00      RA0  C
ATOM   1352  CB  LEU A 142      31.614  37.166  23.048  1.00  0.00      RA0  C
ATOM   1353  CG  LEU A 142      31.907  36.377  24.326  1.00  0.00      RA0  C
ATOM   1354  CD1 LEU A 142      32.443  34.979  24.013  1.00  0.00      RA0  C
ATOM   1355  CD2 LEU A 142      32.839  37.132  25.271  1.00  0.00      RA0  C
ATOM   1356  C   LEU A 142      30.768  39.226  21.951  1.00  0.00      RA0  C
ATOM   1357  O   LEU A 142      29.785  38.975  21.236  1.00  0.00      RA0  O
ATOM   1358  N   SER A 143      31.742  40.055  21.608  1.00  0.00      RA0  N
ATOM   1359  H   SER A 143      32.496  40.278  22.223  1.00  0.00      RA0  H
ATOM   1360  CA  SER A 143      31.886  40.617  20.278  1.00  0.00      RA0  C
ATOM   1361  CB  SER A 143      32.142  42.086  20.497  1.00  0.00      RA0  C
ATOM   1362  OG  SER A 143      32.031  42.277  21.903  1.00  0.00      RA0  O
ATOM   1363  HG  SER A 143      31.128  42.043  22.100  1.00  0.00      RA0  H
ATOM   1364  C   SER A 143      33.074  39.904  19.640  1.00  0.00      RA0  C
ATOM   1365  O   SER A 143      33.806  39.158  20.310  1.00  0.00      RA0  O
ATOM   1366  N   MSE A 144      33.253  40.097  18.350  1.00  0.00      RA0  N
ATOM   1367  H   MSE A 144      32.690  40.718  17.800  1.00  0.00      RA0  H
ATOM   1368  CA  MSE A 144      34.328  39.411  17.655  1.00  0.00      RA0  C
ATOM   1369  CB  MSE A 144      33.844  38.029  17.201  1.00  0.00      RA0  C
ATOM   1370  CG  MSE A 144      34.950  37.124  16.654  1.00  0.00      RA0  C
ATOM   1371  SE  MSE A 144      34.393  35.425  16.442  1.00  0.00      RA0  S
ATOM   1372  CE  MSE A 144      32.871  35.766  15.544  1.00  0.00      RA0  C
ATOM   1373  C   MSE A 144      34.823  40.277  16.518  1.00  0.00      RA0  C
ATOM   1374  O   MSE A 144      34.018  40.927  15.822  1.00  0.00      RA0  O
ATOM   1375  N   ILE A 145      36.145  40.281  16.350  1.00  0.00      RA0  N
ATOM   1376  H   ILE A 145      36.722  39.723  16.950  1.00  0.00      RA0  H
ATOM   1377  CA  ILE A 145      36.817  41.057  15.315  1.00  0.00      RA0  C
ATOM   1378  CB  ILE A 145      37.632  42.196  15.942  1.00  0.00      RA0  C
ATOM   1379  CG2 ILE A 145      38.309  43.045  14.865  1.00  0.00      RA0  C
ATOM   1380  CG1 ILE A 145      36.781  43.049  16.886  1.00  0.00      RA0  C
ATOM   1381  CD1 ILE A 145      37.596  44.108  17.631  1.00  0.00      RA0  C
ATOM   1382  C   ILE A 145      37.729  40.128  14.530  1.00  0.00      RA0  C
ATOM   1383  O   ILE A 145      38.504  39.373  15.126  1.00  0.00      RA0  O
ATOM   1384  N   ALA A 146      37.627  40.164  13.204  1.00  0.00      RA0  N
ATOM   1385  H   ALA A 146      37.040  40.863  12.796  1.00  0.00      RA0  H
ATOM   1386  CA  ALA A 146      38.491  39.366  12.339  1.00  0.00      RA0  C
ATOM   1387  CB  ALA A 146      37.700  38.865  11.131  1.00  0.00      RA0  C
ATOM   1388  C   ALA A 146      39.592  40.260  11.825  1.00  0.00      RA0  C
ATOM   1389  O   ALA A 146      39.320  41.270  11.191  1.00  0.00      RA0  O
ATOM   1390  N   VAL A 147      40.832  39.879  12.100  1.00  0.00      RA0  N
ATOM   1391  H   VAL A 147      40.995  39.036  12.599  1.00  0.00      RA0  H
ATOM   1392  CA  VAL A 147      41.994  40.689  11.695  1.00  0.00      RA0  C
ATOM   1393  CB  VAL A 147      42.872  40.977  12.915  1.00  0.00      RA0  C
ATOM   1394  CG1 VAL A 147      44.032  41.906  12.561  1.00  0.00      RA0  C
ATOM   1395  CG2 VAL A 147      42.038  41.525  14.075  1.00  0.00      RA0  C
ATOM   1396  C   VAL A 147      42.735  39.835  10.682  1.00  0.00      RA0  C
ATOM   1397  O   VAL A 147      43.186  38.736  11.015  1.00  0.00      RA0  O
ATOM   1398  N   GLN A 148      42.820  40.325   9.451  1.00  0.00      RA0  N
ATOM   1399  H   GLN A 148      42.574  41.271   9.259  1.00  0.00      RA0  H
ATOM   1400  CA  GLN A 148      43.218  39.503   8.302  1.00  0.00      RA0  C
ATOM   1401  CB  GLN A 148      41.971  39.166   7.477  1.00  0.00      RA0  C
ATOM   1402  CG  GLN A 148      40.686  38.956   8.296  1.00  0.00      RA0  C
ATOM   1403  CD  GLN A 148      40.393  37.490   8.555  1.00  0.00      RA0  C
ATOM   1404  OE1 GLN A 148      39.655  36.873   7.786  1.00  0.00      RA0  O
ATOM   1405  NE2 GLN A 148      40.949  36.983   9.673  1.00  0.00      RA0  N
ATOM   1406 HE21 GLN A 148      41.561  37.510  10.271  1.00  0.00      RA0  H
ATOM   1407 HE22 GLN A 148      40.775  36.047  10.000  1.00  0.00      RA0  H
ATOM   1408  C   GLN A 148      44.283  40.159   7.421  1.00  0.00      RA0  C
ATOM   1409  O   GLN A 148      44.236  41.371   7.132  1.00  0.00      RA0  O
ATOM   1410  N   GLY A 149      45.222  39.347   6.947  1.00  0.00      RA0  N
ATOM   1411  H   GLY A 149      45.306  38.403   7.260  1.00  0.00      RA0  H
ATOM   1412  CA  GLY A 149      46.256  39.825   6.042  1.00  0.00      RA0  C
ATOM   1413  C   GLY A 149      47.621  39.353   6.499  1.00  0.00      RA0  C
ATOM   1414  O   GLY A 149      47.767  38.836   7.614  1.00  0.00      RA0  O
ATOM   1415  N   PRO A 150      48.615  39.532   5.647  1.00  0.00      RA0  N
ATOM   1416  CD  PRO A 150      48.492  40.149   4.333  1.00  0.00      RA0  C
ATOM   1417  CA  PRO A 150      49.959  39.020   5.916  1.00  0.00      RA0  C
ATOM   1418  CB  PRO A 150      50.689  39.247   4.587  1.00  0.00      RA0  C
ATOM   1419  CG  PRO A 150      49.933  40.378   3.898  1.00  0.00      RA0  C
ATOM   1420  C   PRO A 150      50.669  39.625   7.147  1.00  0.00      RA0  C
ATOM   1421  O   PRO A 150      51.533  38.974   7.746  1.00  0.00      RA0  O
ATOM   1422  N   ASN A 151      50.253  40.809   7.565  1.00  0.00      RA0  N
ATOM   1423  H   ASN A 151      49.535  41.287   7.052  1.00  0.00      RA0  H
ATOM   1424  CA  ASN A 151      50.760  41.443   8.778  1.00  0.00      RA0  C
ATOM   1425  CB  ASN A 151      51.190  42.892   8.550  1.00  0.00      RA0  C
ATOM   1426  CG  ASN A 151      52.499  42.980   7.805  1.00  0.00      RA0  C
ATOM   1427  OD1 ASN A 151      53.500  42.380   8.182  1.00  0.00      RA0  O
ATOM   1428  ND2 ASN A 151      52.435  43.764   6.715  1.00  0.00      RA0  N
ATOM   1429 HD21 ASN A 151      51.595  44.283   6.518  1.00  0.00      RA0  H
ATOM   1430 HD22 ASN A 151      53.189  43.876   6.070  1.00  0.00      RA0  H
ATOM   1431  C   ASN A 151      49.733  41.475   9.912  1.00  0.00      RA0  C
ATOM   1432  O   ASN A 151      49.956  42.116  10.946  1.00  0.00      RA0  O
ATOM   1433  N   ALA A 152      48.610  40.780   9.739  1.00  0.00      RA0  N
ATOM   1434  H   ALA A 152      48.500  40.203   8.927  1.00  0.00      RA0  H
ATOM   1435  CA  ALA A 152      47.525  40.831  10.724  1.00  0.00      RA0  C
ATOM   1436  CB  ALA A 152      46.308  40.084  10.210  1.00  0.00      RA0  C
ATOM   1437  C   ALA A 152      47.870  40.232  12.082  1.00  0.00      RA0  C
ATOM   1438  O   ALA A 152      47.643  40.855  13.112  1.00  0.00      RA0  O
ATOM   1439  N   GLN A 153      48.417  39.025  12.076  1.00  0.00      RA0  N
ATOM   1440  H   GLN A 153      48.620  38.601  11.194  1.00  0.00      RA0  H
ATOM   1441  CA  GLN A 153      48.786  38.360  13.322  1.00  0.00      RA0  C
ATOM   1442  CB  GLN A 153      49.246  36.938  13.023  1.00  0.00      RA0  C
ATOM   1443  CG  GLN A 153      48.074  36.157  12.431  1.00  0.00      RA0  C
ATOM   1444  CD  GLN A 153      48.532  34.799  11.957  1.00  0.00      RA0  C
ATOM   1445  OE1 GLN A 153      49.637  34.640  11.454  1.00  0.00      RA0  O
ATOM   1446  NE2 GLN A 153      47.620  33.828  12.139  1.00  0.00      RA0  N
ATOM   1447 HE21 GLN A 153      46.694  34.017  12.483  1.00  0.00      RA0  H
ATOM   1448 HE22 GLN A 153      47.850  32.874  11.948  1.00  0.00      RA0  H
ATOM   1449  C   GLN A 153      49.832  39.187  14.072  1.00  0.00      RA0  C
ATOM   1450  O   GLN A 153      49.689  39.419  15.253  1.00  0.00      RA0  O
ATOM   1451  N   ALA A 154      50.851  39.664  13.363  1.00  0.00      RA0  N
ATOM   1452  H   ALA A 154      50.899  39.474  12.385  1.00  0.00      RA0  H
ATOM   1453  CA  ALA A 154      51.905  40.471  13.987  1.00  0.00      RA0  C
ATOM   1454  CB  ALA A 154      52.975  40.833  12.957  1.00  0.00      RA0  C
ATOM   1455  C   ALA A 154      51.351  41.767  14.598  1.00  0.00      RA0  C
ATOM   1456  O   ALA A 154      51.682  42.119  15.731  1.00  0.00      RA0  O
ATOM   1457  N   LYS A 155      50.525  42.479  13.847  1.00  0.00      RA0  N
ATOM   1458  H   LYS A 155      50.271  42.157  12.933  1.00  0.00      RA0  H
ATOM   1459  CA  LYS A 155      49.955  43.733  14.328  1.00  0.00      RA0  C
ATOM   1460  CB  LYS A 155      49.236  44.476  13.206  1.00  0.00      RA0  C
ATOM   1461  CG  LYS A 155      50.191  45.185  12.245  1.00  0.00      RA0  C
ATOM   1462  CD  LYS A 155      49.438  45.829  11.082  1.00  0.00      RA0  C
ATOM   1463  CE  LYS A 155      50.315  46.698  10.179  1.00  0.00      RA0  C
ATOM   1464  NZ  LYS A 155      49.527  47.103   9.011  1.00  0.00      RA0  N
ATOM   1465  HZ1 LYS A 155      50.065  47.642   8.298  1.00  0.00      RA0  H
ATOM   1466  HZ2 LYS A 155      49.268  46.274   8.435  1.00  0.00      RA0  H
ATOM   1467  HZ3 LYS A 155      48.662  47.632   9.227  1.00  0.00      RA0  H
ATOM   1468  C   LYS A 155      49.019  43.509  15.502  1.00  0.00      RA0  C
ATOM   1469  O   LYS A 155      49.099  44.228  16.516  1.00  0.00      RA0  O
ATOM   1470  N   ALA A 156      48.162  42.490  15.413  1.00  0.00      RA0  N
ATOM   1471  H   ALA A 156      48.142  41.923  14.590  1.00  0.00      RA0  H
ATOM   1472  CA  ALA A 156      47.302  42.150  16.552  1.00  0.00      RA0  C
ATOM   1473  CB  ALA A 156      46.380  40.978  16.209  1.00  0.00      RA0  C
ATOM   1474  C   ALA A 156      48.114  41.792  17.779  1.00  0.00      RA0  C
ATOM   1475  O   ALA A 156      47.756  42.196  18.881  1.00  0.00      RA0  O
ATOM   1476  N   ALA A 157      49.205  41.055  17.580  1.00  0.00      RA0  N
ATOM   1477  H   ALA A 157      49.470  40.791  16.651  1.00  0.00      RA0  H
ATOM   1478  CA  ALA A 157      49.982  40.538  18.704  1.00  0.00      RA0  C
ATOM   1479  CB  ALA A 157      51.042  39.544  18.228  1.00  0.00      RA0  C
ATOM   1480  C   ALA A 157      50.677  41.640  19.516  1.00  0.00      RA0  C
ATOM   1481  O   ALA A 157      50.990  41.430  20.683  1.00  0.00      RA0  O
ATOM   1482  N   THR A 158      50.868  42.824  18.922  1.00  0.00      RA0  N
ATOM   1483  H   THR A 158      50.593  42.961  17.970  1.00  0.00      RA0  H
ATOM   1484  CA  THR A 158      51.429  43.975  19.664  1.00  0.00      RA0  C
ATOM   1485  CB  THR A 158      51.828  45.120  18.719  1.00  0.00      RA0  C
ATOM   1486  OG1 THR A 158      50.707  45.709  18.057  1.00  0.00      RA0  O
ATOM   1487  HG1 THR A 158      50.312  45.056  17.494  1.00  0.00      RA0  H
ATOM   1488  CG2 THR A 158      52.855  44.636  17.695  1.00  0.00      RA0  C
ATOM   1489  C   THR A 158      50.521  44.382  20.809  1.00  0.00      RA0  C
ATOM   1490  O   THR A 158      50.962  45.065  21.722  1.00  0.00      RA0  O
ATOM   1491  N   LEU A 159      49.248  43.993  20.740  1.00  0.00      RA0  N
ATOM   1492  H   LEU A 159      48.926  43.433  19.975  1.00  0.00      RA0  H
ATOM   1493  CA  LEU A 159      48.252  44.320  21.759  1.00  0.00      RA0  C
ATOM   1494  CB  LEU A 159      46.926  44.643  21.084  1.00  0.00      RA0  C
ATOM   1495  CG  LEU A 159      47.125  45.696  19.992  1.00  0.00      RA0  C
ATOM   1496  CD1 LEU A 159      45.869  45.864  19.149  1.00  0.00      RA0  C
ATOM   1497  CD2 LEU A 159      47.626  47.031  20.548  1.00  0.00      RA0  C
ATOM   1498  C   LEU A 159      48.105  43.238  22.813  1.00  0.00      RA0  C
ATOM   1499  O   LEU A 159      47.451  43.472  23.828  1.00  0.00      RA0  O
ATOM   1500  N   PHE A 160      48.698  42.073  22.573  1.00  0.00      RA0  N
ATOM   1501  H   PHE A 160      49.362  42.013  21.829  1.00  0.00      RA0  H
ATOM   1502  CA  PHE A 160      48.603  40.937  23.502  1.00  0.00      RA0  C
ATOM   1503  CB  PHE A 160      48.951  39.617  22.808  1.00  0.00      RA0  C
ATOM   1504  CG  PHE A 160      47.978  39.275  21.699  1.00  0.00      RA0  C
ATOM   1505  CD1 PHE A 160      46.776  39.961  21.554  1.00  0.00      RA0  C
ATOM   1506  CD2 PHE A 160      48.297  38.253  20.812  1.00  0.00      RA0  C
ATOM   1507  CE1 PHE A 160      45.917  39.651  20.506  1.00  0.00      RA0  C
ATOM   1508  CE2 PHE A 160      47.438  37.941  19.765  1.00  0.00      RA0  C
ATOM   1509  CZ  PHE A 160      46.255  38.651  19.602  1.00  0.00      RA0  C
ATOM   1510  C   PHE A 160      49.512  41.150  24.702  1.00  0.00      RA0  C
ATOM   1511  O   PHE A 160      50.613  41.693  24.567  1.00  0.00      RA0  O
ATOM   1512  N   ASN A 161      49.063  40.712  25.872  1.00  0.00      RA0  N
ATOM   1513  H   ASN A 161      48.166  40.272  25.880  1.00  0.00      RA0  H
ATOM   1514  CA  ASN A 161      49.950  40.653  27.032  1.00  0.00      RA0  C
ATOM   1515  CB  ASN A 161      49.200  40.736  28.366  1.00  0.00      RA0  C
ATOM   1516  CG  ASN A 161      48.436  39.465  28.669  1.00  0.00      RA0  C
ATOM   1517  OD1 ASN A 161      48.945  38.352  28.613  1.00  0.00      RA0  O
ATOM   1518  ND2 ASN A 161      47.165  39.701  29.034  1.00  0.00      RA0  N
ATOM   1519 HD21 ASN A 161      46.799  40.633  29.003  1.00  0.00      RA0  H
ATOM   1520 HD22 ASN A 161      46.542  38.980  29.336  1.00  0.00      RA0  H
ATOM   1521  C   ASN A 161      50.853  39.435  26.959  1.00  0.00      RA0  C
ATOM   1522  O   ASN A 161      50.729  38.619  26.053  1.00  0.00      RA0  O
ATOM   1523  N   ASP A 162      51.794  39.296  27.889  1.00  0.00      RA0  N
ATOM   1524  H   ASP A 162      52.006  40.009  28.558  1.00  0.00      RA0  H
ATOM   1525  CA  ASP A 162      52.735  38.177  27.810  1.00  0.00      RA0  C
ATOM   1526  CB  ASP A 162      53.887  38.402  28.781  1.00  0.00      RA0  C
ATOM   1527  CG  ASP A 162      54.674  39.554  28.175  1.00  0.00      RA0  C
ATOM   1528  OD1 ASP A 162      55.735  39.312  27.610  1.00  0.00      RA0  O
ATOM   1529  OD2 ASP A 162      54.182  40.683  28.160  1.00  0.00      RA0  O
ATOM   1530  C   ASP A 162      52.051  36.797  27.793  1.00  0.00      RA0  C
ATOM   1531  O   ASP A 162      52.419  35.931  27.012  1.00  0.00      RA0  O
ATOM   1532  N   ALA A 163      51.038  36.602  28.628  1.00  0.00      RA0  N
ATOM   1533  H   ALA A 163      50.660  37.388  29.118  1.00  0.00      RA0  H
ATOM   1534  CA  ALA A 163      50.345  35.322  28.698  1.00  0.00      RA0  C
ATOM   1535  CB  ALA A 163      49.338  35.305  29.849  1.00  0.00      RA0  C
ATOM   1536  C   ALA A 163      49.621  35.020  27.395  1.00  0.00      RA0  C
ATOM   1537  O   ALA A 163      49.547  33.860  26.982  1.00  0.00      RA0  O
ATOM   1538  N   GLN A 164      49.090  36.067  26.761  1.00  0.00      RA0  N
ATOM   1539  H   GLN A 164      49.264  36.980  27.136  1.00  0.00      RA0  H
ATOM   1540  CA  GLN A 164      48.368  35.918  25.499  1.00  0.00      RA0  C
ATOM   1541  CB  GLN A 164      47.535  37.165  25.232  1.00  0.00      RA0  C
ATOM   1542  CG  GLN A 164      46.503  37.342  26.344  1.00  0.00      RA0  C
ATOM   1543  CD  GLN A 164      45.803  38.668  26.190  1.00  0.00      RA0  C
ATOM   1544  OE1 GLN A 164      46.419  39.678  25.873  1.00  0.00      RA0  O
ATOM   1545  NE2 GLN A 164      44.491  38.621  26.461  1.00  0.00      RA0  N
ATOM   1546 HE21 GLN A 164      44.055  37.745  26.683  1.00  0.00      RA0  H
ATOM   1547 HE22 GLN A 164      43.907  39.432  26.426  1.00  0.00      RA0  H
ATOM   1548  C   GLN A 164      49.346  35.587  24.361  1.00  0.00      RA0  C
ATOM   1549  O   GLN A 164      49.126  34.668  23.565  1.00  0.00      RA0  O
ATOM   1550  N   ARG A 165      50.458  36.308  24.315  1.00  0.00      RA0  N
ATOM   1551  H   ARG A 165      50.612  37.031  24.988  1.00  0.00      RA0  H
ATOM   1552  CA  ARG A 165      51.531  35.935  23.381  1.00  0.00      RA0  C
ATOM   1553  CB  ARG A 165      52.678  36.942  23.478  1.00  0.00      RA0  C
ATOM   1554  CG  ARG A 165      52.486  38.065  22.452  1.00  0.00      RA0  C
ATOM   1555  CD  ARG A 165      53.439  39.256  22.604  1.00  0.00      RA0  C
ATOM   1556  NE  ARG A 165      52.951  40.219  23.591  1.00  0.00      RA0  N
ATOM   1557  HE  ARG A 165      52.131  40.756  23.348  1.00  0.00      RA0  H
ATOM   1558  CZ  ARG A 165      53.584  40.365  24.792  1.00  0.00      RA0  C
ATOM   1559  NH1 ARG A 165      54.659  39.608  25.088  1.00  0.00      RA0  N
ATOM   1560 HH11 ARG A 165      55.105  39.676  25.999  1.00  0.00      RA0  H
ATOM   1561 HH12 ARG A 165      55.058  38.944  24.455  1.00  0.00      RA0  H
ATOM   1562  NH2 ARG A 165      53.117  41.266  25.676  1.00  0.00      RA0  N
ATOM   1563 HH21 ARG A 165      53.554  41.364  26.587  1.00  0.00      RA0  H
ATOM   1564 HH22 ARG A 165      52.317  41.843  25.458  1.00  0.00      RA0  H
ATOM   1565  C   ARG A 165      51.980  34.494  23.535  1.00  0.00      RA0  C
ATOM   1566  O   ARG A 165      52.159  33.776  22.545  1.00  0.00      RA0  O
ATOM   1567  N   GLN A 166      52.157  34.057  24.776  1.00  0.00      RA0  N
ATOM   1568  H   GLN A 166      52.008  34.683  25.542  1.00  0.00      RA0  H
ATOM   1569  CA  GLN A 166      52.576  32.684  25.045  1.00  0.00      RA0  C
ATOM   1570  CB  GLN A 166      52.861  32.529  26.536  1.00  0.00      RA0  C
ATOM   1571  CG  GLN A 166      53.452  31.171  26.909  1.00  0.00      RA0  C
ATOM   1572  CD  GLN A 166      53.790  31.182  28.384  1.00  0.00      RA0  C
ATOM   1573  OE1 GLN A 166      53.212  30.465  29.192  1.00  0.00      RA0  O
ATOM   1574  NE2 GLN A 166      54.769  32.051  28.696  1.00  0.00      RA0  N
ATOM   1575 HE21 GLN A 166      55.206  32.606  27.987  1.00  0.00      RA0  H
ATOM   1576 HE22 GLN A 166      55.078  32.159  29.640  1.00  0.00      RA0  H
ATOM   1577  C   GLN A 166      51.533  31.681  24.562  1.00  0.00      RA0  C
ATOM   1578  O   GLN A 166      51.876  30.670  23.956  1.00  0.00      RA0  O
ATOM   1579  N   ALA A 167      50.258  31.982  24.804  1.00  0.00      RA0  N
ATOM   1580  H   ALA A 167      50.036  32.816  25.310  1.00  0.00      RA0  H
ATOM   1581  CA  ALA A 167      49.158  31.086  24.378  1.00  0.00      RA0  C
ATOM   1582  CB  ALA A 167      47.807  31.660  24.807  1.00  0.00      RA0  C
ATOM   1583  C   ALA A 167      49.116  30.813  22.872  1.00  0.00      RA0  C
ATOM   1584  O   ALA A 167      48.801  29.685  22.428  1.00  0.00      RA0  O
ATOM   1585  N   VAL A 168      49.425  31.834  22.089  1.00  0.00      RA0  N
ATOM   1586  H   VAL A 168      49.769  32.683  22.496  1.00  0.00      RA0  H
ATOM   1587  CA  VAL A 168      49.321  31.743  20.625  1.00  0.00      RA0  C
ATOM   1588  CB  VAL A 168      48.665  33.004  20.059  1.00  0.00      RA0  C
ATOM   1589  CG1 VAL A 168      47.308  33.231  20.721  1.00  0.00      RA0  C
ATOM   1590  CG2 VAL A 168      49.573  34.230  20.187  1.00  0.00      RA0  C
ATOM   1591  C   VAL A 168      50.657  31.484  19.929  1.00  0.00      RA0  C
ATOM   1592  O   VAL A 168      50.715  31.423  18.695  1.00  0.00      RA0  O
ATOM   1593  N   GLU A 169      51.728  31.355  20.708  1.00  0.00      RA0  N
ATOM   1594  H   GLU A 169      51.651  31.324  21.704  1.00  0.00      RA0  H
ATOM   1595  CA  GLU A 169      53.048  31.167  20.125  1.00  0.00      RA0  C
ATOM   1596  CB  GLU A 169      54.148  31.192  21.187  1.00  0.00      RA0  C
ATOM   1597  CG  GLU A 169      55.536  30.977  20.576  1.00  0.00      RA0  C
ATOM   1598  CD  GLU A 169      55.739  31.934  19.415  1.00  0.00      RA0  C
ATOM   1599  OE1 GLU A 169      55.847  33.134  19.651  1.00  0.00      RA0  O
ATOM   1600  OE2 GLU A 169      55.781  31.475  18.273  1.00  0.00      RA0  O
ATOM   1601  C   GLU A 169      53.058  29.870  19.317  1.00  0.00      RA0  C
ATOM   1602  O   GLU A 169      52.779  28.805  19.838  1.00  0.00      RA0  O
ATOM   1603  N   GLY A 170      53.408  29.971  18.043  1.00  0.00      RA0  N
ATOM   1604  H   GLY A 170      53.794  30.861  17.781  1.00  0.00      RA0  H
ATOM   1605  CA  GLY A 170      53.506  28.805  17.182  1.00  0.00      RA0  C
ATOM   1606  C   GLY A 170      52.162  28.201  16.796  1.00  0.00      RA0  C
ATOM   1607  O   GLY A 170      52.104  27.085  16.275  1.00  0.00      RA0  O
ATOM   1608  N   MSE A 171      51.077  28.930  17.048  1.00  0.00      RA0  N
ATOM   1609  H   MSE A 171      51.154  29.872  17.387  1.00  0.00      RA0  H
ATOM   1610  CA  MSE A 171      49.757  28.348  16.869  1.00  0.00      RA0  C
ATOM   1611  CB  MSE A 171      48.683  29.209  17.542  1.00  0.00      RA0  C
ATOM   1612  CG  MSE A 171      47.298  28.564  17.512  1.00  0.00      RA0  C
ATOM   1613  SE  MSE A 171      46.071  29.396  18.536  1.00  0.00      RA0  S
ATOM   1614  CE  MSE A 171      46.003  30.968  17.664  1.00  0.00      RA0  C
ATOM   1615  C   MSE A 171      49.476  28.143  15.389  1.00  0.00      RA0  C
ATOM   1616  O   MSE A 171      49.657  29.058  14.559  1.00  0.00      RA0  O
ATOM   1617  N   LYS A 172      49.040  26.931  15.073  1.00  0.00      RA0  N
ATOM   1618  H   LYS A 172      48.718  26.358  15.824  1.00  0.00      RA0  H
ATOM   1619  CA  LYS A 172      48.779  26.534  13.705  1.00  0.00      RA0  C
ATOM   1620  CB  LYS A 172      48.992  25.013  13.660  1.00  0.00      RA0  C
ATOM   1621  CG  LYS A 172      50.399  24.603  14.106  1.00  0.00      RA0  C
ATOM   1622  CD  LYS A 172      51.501  25.182  13.213  1.00  0.00      RA0  C
ATOM   1623  CE  LYS A 172      52.912  24.776  13.653  1.00  0.00      RA0  C
ATOM   1624  NZ  LYS A 172      53.191  25.292  15.000  1.00  0.00      RA0  N
ATOM   1625  HZ1 LYS A 172      54.177  25.129  15.278  1.00  0.00      RA0  H
ATOM   1626  HZ2 LYS A 172      52.997  26.317  15.040  1.00  0.00      RA0  H
ATOM   1627  HZ3 LYS A 172      52.556  24.877  15.710  1.00  0.00      RA0  H
ATOM   1628  C   LYS A 172      47.375  26.970  13.306  1.00  0.00      RA0  C
ATOM   1629  O   LYS A 172      46.557  27.358  14.161  1.00  0.00      RA0  O
ATOM   1630  N   PRO A 173      47.092  26.928  12.007  1.00  0.00      RA0  N
ATOM   1631  CD  PRO A 173      48.024  26.693  10.905  1.00  0.00      RA0  C
ATOM   1632  CA  PRO A 173      45.761  27.243  11.526  1.00  0.00      RA0  C
ATOM   1633  CB  PRO A 173      45.871  27.080  10.007  1.00  0.00      RA0  C
ATOM   1634  CG  PRO A 173      47.344  27.317   9.696  1.00  0.00      RA0  C
ATOM   1635  C   PRO A 173      44.672  26.386  12.117  1.00  0.00      RA0  C
ATOM   1636  O   PRO A 173      44.882  25.207  12.420  1.00  0.00      RA0  O
ATOM   1637  N   PHE A 174      43.490  26.985  12.253  1.00  0.00      RA0  N
ATOM   1638  H   PHE A 174      43.402  27.956  12.029  1.00  0.00      RA0  H
ATOM   1639  CA  PHE A 174      42.322  26.266  12.761  1.00  0.00      RA0  C
ATOM   1640  CB  PHE A 174      41.798  25.209  11.783  1.00  0.00      RA0  C
ATOM   1641  CG  PHE A 174      40.791  25.830  10.847  1.00  0.00      RA0  C
ATOM   1642  CD1 PHE A 174      41.168  26.845   9.975  1.00  0.00      RA0  C
ATOM   1643  CD2 PHE A 174      39.476  25.379  10.863  1.00  0.00      RA0  C
ATOM   1644  CE1 PHE A 174      40.229  27.410   9.121  1.00  0.00      RA0  C
ATOM   1645  CE2 PHE A 174      38.538  25.943  10.009  1.00  0.00      RA0  C
ATOM   1646  CZ  PHE A 174      38.914  26.960   9.138  1.00  0.00      RA0  C
ATOM   1647  C   PHE A 174      42.534  25.730  14.172  1.00  0.00      RA0  C
ATOM   1648  O   PHE A 174      42.263  24.574  14.453  1.00  0.00      RA0  O
ATOM   1649  N   PHE A 175      42.978  26.638  15.037  1.00  0.00      RA0  N
ATOM   1650  H   PHE A 175      43.192  27.584  14.771  1.00  0.00      RA0  H
ATOM   1651  CA  PHE A 175      42.992  26.464  16.470  1.00  0.00      RA0  C
ATOM   1652  CB  PHE A 175      44.412  26.333  17.013  1.00  0.00      RA0  C
ATOM   1653  CG  PHE A 175      45.002  24.956  16.844  1.00  0.00      RA0  C
ATOM   1654  CD1 PHE A 175      45.704  24.629  15.691  1.00  0.00      RA0  C
ATOM   1655  CD2 PHE A 175      44.875  24.027  17.869  1.00  0.00      RA0  C
ATOM   1656  CE1 PHE A 175      46.321  23.388  15.586  1.00  0.00      RA0  C
ATOM   1657  CE2 PHE A 175      45.491  22.786  17.764  1.00  0.00      RA0  C
ATOM   1658  CZ  PHE A 175      46.235  22.476  16.632  1.00  0.00      RA0  C
ATOM   1659  C   PHE A 175      42.410  27.704  17.092  1.00  0.00      RA0  C
ATOM   1660  O   PHE A 175      42.512  28.793  16.518  1.00  0.00      RA0  O
ATOM   1661  N   GLY A 176      41.847  27.534  18.283  1.00  0.00      RA0  N
ATOM   1662  H   GLY A 176      41.795  26.633  18.719  1.00  0.00      RA0  H
ATOM   1663  CA  GLY A 176      41.388  28.641  19.101  1.00  0.00      RA0  C
ATOM   1664  C   GLY A 176      41.825  28.478  20.534  1.00  0.00      RA0  C
ATOM   1665  O   GLY A 176      41.907  27.354  21.041  1.00  0.00      RA0  O
ATOM   1666  N   VAL A 177      42.139  29.584  21.200  1.00  0.00      RA0  N
ATOM   1667  H   VAL A 177      42.168  30.476  20.742  1.00  0.00      RA0  H
ATOM   1668  CA  VAL A 177      42.519  29.532  22.587  1.00  0.00      RA0  C
ATOM   1669  CB  VAL A 177      44.043  29.344  22.681  1.00  0.00      RA0  C
ATOM   1670  CG1 VAL A 177      44.792  30.477  21.975  1.00  0.00      RA0  C
ATOM   1671  CG2 VAL A 177      44.520  29.129  24.119  1.00  0.00      RA0  C
ATOM   1672  C   VAL A 177      42.041  30.750  23.388  1.00  0.00      RA0  C
ATOM   1673  O   VAL A 177      42.105  31.891  22.928  1.00  0.00      RA0  O
ATOM   1674  N   GLN A 178      41.555  30.479  24.588  1.00  0.00      RA0  N
ATOM   1675  H   GLN A 178      41.657  29.545  24.926  1.00  0.00      RA0  H
ATOM   1676  CA  GLN A 178      41.186  31.500  25.553  1.00  0.00      RA0  C
ATOM   1677  CB  GLN A 178      40.080  30.977  26.470  1.00  0.00      RA0  C
ATOM   1678  CG  GLN A 178      39.308  32.078  27.201  1.00  0.00      RA0  C
ATOM   1679  CD  GLN A 178      38.415  32.813  26.220  1.00  0.00      RA0  C
ATOM   1680  OE1 GLN A 178      37.715  32.208  25.405  1.00  0.00      RA0  O
ATOM   1681  NE2 GLN A 178      38.475  34.151  26.354  1.00  0.00      RA0  N
ATOM   1682 HE21 GLN A 178      39.034  34.571  27.079  1.00  0.00      RA0  H
ATOM   1683 HE22 GLN A 178      37.975  34.794  25.772  1.00  0.00      RA0  H
ATOM   1684  C   GLN A 178      42.415  31.912  26.358  1.00  0.00      RA0  C
ATOM   1685  O   GLN A 178      43.094  31.076  26.975  1.00  0.00      RA0  O
ATOM   1686  N   ALA A 179      42.707  33.204  26.330  1.00  0.00      RA0  N
ATOM   1687  H   ALA A 179      42.170  33.840  25.782  1.00  0.00      RA0  H
ATOM   1688  CA  ALA A 179      43.784  33.759  27.131  1.00  0.00      RA0  C
ATOM   1689  CB  ALA A 179      44.993  34.048  26.247  1.00  0.00      RA0  C
ATOM   1690  C   ALA A 179      43.255  35.042  27.758  1.00  0.00      RA0  C
ATOM   1691  O   ALA A 179      43.239  36.105  27.120  1.00  0.00      RA0  O
ATOM   1692  N   GLY A 180      42.746  34.898  28.984  1.00  0.00      RA0  N
ATOM   1693  H   GLY A 180      42.714  33.978  29.371  1.00  0.00      RA0  H
ATOM   1694  CA  GLY A 180      42.057  35.972  29.670  1.00  0.00      RA0  C
ATOM   1695  C   GLY A 180      40.810  36.407  28.929  1.00  0.00      RA0  C
ATOM   1696  O   GLY A 180      39.985  35.568  28.546  1.00  0.00      RA0  O
ATOM   1697  N   ASP A 181      40.701  37.712  28.683  1.00  0.00      RA0  N
ATOM   1698  H   ASP A 181      41.343  38.362  29.086  1.00  0.00      RA0  H
ATOM   1699  CA  ASP A 181      39.529  38.296  28.017  1.00  0.00      RA0  C
ATOM   1700  CB  ASP A 181      39.472  39.823  28.140  1.00  0.00      RA0  C
ATOM   1701  CG  ASP A 181      38.879  40.277  29.460  1.00  0.00      RA0  C
ATOM   1702  OD1 ASP A 181      39.525  40.091  30.488  1.00  0.00      RA0  O
ATOM   1703  OD2 ASP A 181      37.795  40.869  29.450  1.00  0.00      RA0  O
ATOM   1704  C   ASP A 181      39.459  37.959  26.533  1.00  0.00      RA0  C
ATOM   1705  O   ASP A 181      38.399  38.139  25.930  1.00  0.00      RA0  O
ATOM   1706  N   LEU A 182      40.560  37.449  25.952  1.00  0.00      RA0  N
ATOM   1707  H   LEU A 182      41.332  37.133  26.502  1.00  0.00      RA0  H
ATOM   1708  CA  LEU A 182      40.642  37.233  24.509  1.00  0.00      RA0  C
ATOM   1709  CB  LEU A 182      41.921  37.831  23.921  1.00  0.00      RA0  C
ATOM   1710  CG  LEU A 182      42.089  39.341  24.107  1.00  0.00      RA0  C
ATOM   1711  CD1 LEU A 182      43.360  39.847  23.422  1.00  0.00      RA0  C
ATOM   1712  CD2 LEU A 182      40.869  40.130  23.644  1.00  0.00      RA0  C
ATOM   1713  C   LEU A 182      40.566  35.774  24.165  1.00  0.00      RA0  C
ATOM   1714  O   LEU A 182      41.315  34.957  24.688  1.00  0.00      RA0  O
ATOM   1715  N   PHE A 183      39.626  35.464  23.275  1.00  0.00      RA0  N
ATOM   1716  H   PHE A 183      39.045  36.198  22.915  1.00  0.00      RA0  H
ATOM   1717  CA  PHE A 183      39.596  34.178  22.589  1.00  0.00      RA0  C
ATOM   1718  CB  PHE A 183      38.155  33.688  22.464  1.00  0.00      RA0  C
ATOM   1719  CG  PHE A 183      38.114  32.406  21.670  1.00  0.00      RA0  C
ATOM   1720  CD1 PHE A 183      38.716  31.260  22.170  1.00  0.00      RA0  C
ATOM   1721  CD2 PHE A 183      37.471  32.374  20.437  1.00  0.00      RA0  C
ATOM   1722  CE1 PHE A 183      38.674  30.081  21.438  1.00  0.00      RA0  C
ATOM   1723  CE2 PHE A 183      37.430  31.193  19.705  1.00  0.00      RA0  C
ATOM   1724  CZ  PHE A 183      38.030  30.045  20.207  1.00  0.00      RA0  C
ATOM   1725  C   PHE A 183      40.194  34.416  21.213  1.00  0.00      RA0  C
ATOM   1726  O   PHE A 183      39.650  35.194  20.429  1.00  0.00      RA0  O
ATOM   1727  N   ILE A 184      41.337  33.787  20.943  1.00  0.00      RA0  N
ATOM   1728  H   ILE A 184      41.708  33.091  21.559  1.00  0.00      RA0  H
ATOM   1729  CA  ILE A 184      42.100  34.086  19.731  1.00  0.00      RA0  C
ATOM   1730  CB  ILE A 184      43.507  34.550  20.111  1.00  0.00      RA0  C
ATOM   1731  CG2 ILE A 184      44.305  34.968  18.876  1.00  0.00      RA0  C
ATOM   1732  CG1 ILE A 184      43.447  35.658  21.164  1.00  0.00      RA0  C
ATOM   1733  CD1 ILE A 184      44.807  35.977  21.786  1.00  0.00      RA0  C
ATOM   1734  C   ILE A 184      42.159  32.841  18.879  1.00  0.00      RA0  C
ATOM   1735  O   ILE A 184      42.575  31.784  19.353  1.00  0.00      RA0  O
ATOM   1736  N   ALA A 185      41.710  32.970  17.637  1.00  0.00      RA0  N
ATOM   1737  H   ALA A 185      41.385  33.853  17.291  1.00  0.00      RA0  H
ATOM   1738  CA  ALA A 185      41.616  31.830  16.725  1.00  0.00      RA0  C
ATOM   1739  CB  ALA A 185      40.152  31.453  16.499  1.00  0.00      RA0  C
ATOM   1740  C   ALA A 185      42.277  32.134  15.389  1.00  0.00      RA0  C
ATOM   1741  O   ALA A 185      42.167  33.234  14.874  1.00  0.00      RA0  O
ATOM   1742  N   THR A 186      42.990  31.141  14.862  1.00  0.00      RA0  N
ATOM   1743  H   THR A 186      43.053  30.256  15.330  1.00  0.00      RA0  H
ATOM   1744  CA  THR A 186      43.633  31.230  13.551  1.00  0.00      RA0  C
ATOM   1745  CB  THR A 186      44.841  30.305  13.633  1.00  0.00      RA0  C
ATOM   1746  OG1 THR A 186      44.631  29.351  14.687  1.00  0.00      RA0  O
ATOM   1747  HG1 THR A 186      45.432  28.832  14.741  1.00  0.00      RA0  H
ATOM   1748  CG2 THR A 186      46.155  31.053  13.836  1.00  0.00      RA0  C
ATOM   1749  C   THR A 186      42.669  30.774  12.458  1.00  0.00      RA0  C
ATOM   1750  O   THR A 186      42.839  29.702  11.833  1.00  0.00      RA0  O
ATOM   1751  N   THR A 187      41.649  31.616  12.254  1.00  0.00      RA0  N
ATOM   1752  H   THR A 187      41.528  32.448  12.800  1.00  0.00      RA0  H
ATOM   1753  CA  THR A 187      40.588  31.408  11.282  1.00  0.00      RA0  C
ATOM   1754  CB  THR A 187      39.373  31.002  12.107  1.00  0.00      RA0  C
ATOM   1755  OG1 THR A 187      39.394  31.736  13.336  1.00  0.00      RA0  O
ATOM   1756  HG1 THR A 187      38.804  32.477  13.162  1.00  0.00      RA0  H
ATOM   1757  CG2 THR A 187      39.344  29.500  12.402  1.00  0.00      RA0  C
ATOM   1758  C   THR A 187      40.383  32.686  10.472  1.00  0.00      RA0  C
ATOM   1759  O   THR A 187      40.945  33.751  10.779  1.00  0.00      RA0  O
ATOM   1760  N   GLY A 188      39.570  32.584   9.423  1.00  0.00      RA0  N
ATOM   1761  H   GLY A 188      39.055  31.764   9.169  1.00  0.00      RA0  H
ATOM   1762  CA  GLY A 188      39.319  33.722   8.585  1.00  0.00      RA0  C
ATOM   1763  C   GLY A 188      38.484  33.350   7.377  1.00  0.00      RA0  C
ATOM   1764  O   GLY A 188      38.259  32.169   7.109  1.00  0.00      RA0  O
ATOM   1765  N   TYR A 189      38.034  34.376   6.693  1.00  0.00      RA0  N
ATOM   1766  H   TYR A 189      38.351  35.281   6.990  1.00  0.00      RA0  H
ATOM   1767  CA  TYR A 189      37.176  34.275   5.523  1.00  0.00      RA0  C
ATOM   1768  CB  TYR A 189      35.847  34.869   6.003  1.00  0.00      RA0  C
ATOM   1769  CG  TYR A 189      34.632  34.645   5.132  1.00  0.00      RA0  C
ATOM   1770  CD1 TYR A 189      34.319  33.398   4.600  1.00  0.00      RA0  C
ATOM   1771  CE1 TYR A 189      33.134  33.232   3.885  1.00  0.00      RA0  C
ATOM   1772  CD2 TYR A 189      33.780  35.720   4.917  1.00  0.00      RA0  C
ATOM   1773  CE2 TYR A 189      32.599  35.556   4.209  1.00  0.00      RA0  C
ATOM   1774  CZ  TYR A 189      32.274  34.311   3.690  1.00  0.00      RA0  C
ATOM   1775  OH  TYR A 189      31.107  34.166   2.970  1.00  0.00      RA0  O
ATOM   1776  HH  TYR A 189      30.793  35.015   2.679  1.00  0.00      RA0  H
ATOM   1777  C   TYR A 189      37.773  35.015   4.324  1.00  0.00      RA0  C
ATOM   1778  O   TYR A 189      37.037  35.478   3.454  1.00  0.00      RA0  O
ATOM   1779  N   THR A 190      39.113  35.092   4.246  1.00  0.00      RA0  N
ATOM   1780  H   THR A 190      39.685  34.689   4.958  1.00  0.00      RA0  H
ATOM   1781  CA  THR A 190      39.760  35.962   3.272  1.00  0.00      RA0  C
ATOM   1782  CB  THR A 190      40.395  36.952   4.207  1.00  0.00      RA0  C
ATOM   1783  OG1 THR A 190      40.667  36.197   5.396  1.00  0.00      RA0  O
ATOM   1784  HG1 THR A 190      40.457  36.757   6.139  1.00  0.00      RA0  H
ATOM   1785  CG2 THR A 190      39.464  38.118   4.546  1.00  0.00      RA0  C
ATOM   1786  C   THR A 190      40.745  35.308   2.321  1.00  0.00      RA0  C
ATOM   1787  O   THR A 190      41.059  35.900   1.287  1.00  0.00      RA0  O
ATOM   1788  N   GLY A 191      41.231  34.122   2.655  1.00  0.00      RA0  N
ATOM   1789  H   GLY A 191      40.940  33.718   3.521  1.00  0.00      RA0  H
ATOM   1790  CA  GLY A 191      42.315  33.493   1.897  1.00  0.00      RA0  C
ATOM   1791  C   GLY A 191      43.697  33.959   2.369  1.00  0.00      RA0  C
ATOM   1792  O   GLY A 191      44.704  33.636   1.746  1.00  0.00      RA0  O
ATOM   1793  N   GLU A 192      43.716  34.765   3.436  1.00  0.00      RA0  N
ATOM   1794  H   GLU A 192      42.899  34.949   3.982  1.00  0.00      RA0  H
ATOM   1795  CA  GLU A 192      44.948  35.243   4.050  1.00  0.00      RA0  C
ATOM   1796  CB  GLU A 192      44.962  36.772   4.081  1.00  0.00      RA0  C
ATOM   1797  CG  GLU A 192      44.662  37.386   2.712  1.00  0.00      RA0  C
ATOM   1798  CD  GLU A 192      45.596  36.790   1.681  1.00  0.00      RA0  C
ATOM   1799  OE1 GLU A 192      46.779  36.654   1.970  1.00  0.00      RA0  O
ATOM   1800  OE2 GLU A 192      45.138  36.431   0.597  1.00  0.00      RA0  O
ATOM   1801  C   GLU A 192      45.079  34.658   5.443  1.00  0.00      RA0  C
ATOM   1802  O   GLU A 192      44.120  34.139   6.001  1.00  0.00      RA0  O
ATOM   1803  N   ALA A 193      46.273  34.795   6.018  1.00  0.00      RA0  N
ATOM   1804  H   ALA A 193      46.954  35.324   5.514  1.00  0.00      RA0  H
ATOM   1805  CA  ALA A 193      46.501  34.558   7.441  1.00  0.00      RA0  C
ATOM   1806  CB  ALA A 193      47.996  34.587   7.762  1.00  0.00      RA0  C
ATOM   1807  C   ALA A 193      45.797  35.615   8.278  1.00  0.00      RA0  C
ATOM   1808  O   ALA A 193      45.417  36.662   7.786  1.00  0.00      RA0  O
ATOM   1809  N   GLY A 194      45.619  35.310   9.551  1.00  0.00      RA0  N
ATOM   1810  H   GLY A 194      45.856  34.424   9.951  1.00  0.00      RA0  H
ATOM   1811  CA  GLY A 194      44.989  36.252  10.455  1.00  0.00      RA0  C
ATOM   1812  C   GLY A 194      44.460  35.601  11.697  1.00  0.00      RA0  C
ATOM   1813  O   GLY A 194      44.756  34.437  11.964  1.00  0.00      RA0  O
ATOM   1814  N   TYR A 195      43.694  36.388  12.467  1.00  0.00      RA0  N
ATOM   1815  H   TYR A 195      43.415  37.302  12.173  1.00  0.00      RA0  H
ATOM   1816  CA  TYR A 195      43.018  35.893  13.639  1.00  0.00      RA0  C
ATOM   1817  CB  TYR A 195      43.584  36.522  14.913  1.00  0.00      RA0  C
ATOM   1818  CG  TYR A 195      44.939  35.977  15.285  1.00  0.00      RA0  C
ATOM   1819  CD1 TYR A 195      45.220  34.628  15.122  1.00  0.00      RA0  C
ATOM   1820  CE1 TYR A 195      46.456  34.131  15.514  1.00  0.00      RA0  C
ATOM   1821  CD2 TYR A 195      45.896  36.829  15.825  1.00  0.00      RA0  C
ATOM   1822  CE2 TYR A 195      47.131  36.330  16.222  1.00  0.00      RA0  C
ATOM   1823  CZ  TYR A 195      47.409  34.978  16.064  1.00  0.00      RA0  C
ATOM   1824  OH  TYR A 195      48.630  34.467  16.444  1.00  0.00      RA0  O
ATOM   1825  HH  TYR A 195      49.121  35.107  16.944  1.00  0.00      RA0  H
ATOM   1826  C   TYR A 195      41.549  36.328  13.574  1.00  0.00      RA0  C
ATOM   1827  O   TYR A 195      41.222  37.317  12.900  1.00  0.00      RA0  O
ATOM   1828  N   GLU A 196      40.713  35.591  14.292  1.00  0.00      RA0  N
ATOM   1829  H   GLU A 196      41.029  34.739  14.711  1.00  0.00      RA0  H
ATOM   1830  CA  GLU A 196      39.442  36.110  14.790  1.00  0.00      RA0  C
ATOM   1831  CB  GLU A 196      38.291  35.310  14.152  1.00  0.00      RA0  C
ATOM   1832  CG  GLU A 196      38.332  35.610  12.639  1.00  0.00      RA0  C
ATOM   1833  CD  GLU A 196      37.357  34.807  11.796  1.00  0.00      RA0  C
ATOM   1834  OE1 GLU A 196      37.391  33.581  11.891  1.00  0.00      RA0  O
ATOM   1835  OE2 GLU A 196      36.611  35.405  11.004  1.00  0.00      RA0  O
ATOM   1836  C   GLU A 196      39.548  36.155  16.312  1.00  0.00      RA0  C
ATOM   1837  O   GLU A 196      40.030  35.204  16.966  1.00  0.00      RA0  O
ATOM   1838  N   ILE A 197      39.134  37.269  16.880  1.00  0.00      RA0  N
ATOM   1839  H   ILE A 197      38.680  37.980  16.343  1.00  0.00      RA0  H
ATOM   1840  CA  ILE A 197      39.331  37.519  18.301  1.00  0.00      RA0  C
ATOM   1841  CB  ILE A 197      40.351  38.637  18.533  1.00  0.00      RA0  C
ATOM   1842  CG2 ILE A 197      40.529  38.891  20.030  1.00  0.00      RA0  C
ATOM   1843  CG1 ILE A 197      41.684  38.320  17.853  1.00  0.00      RA0  C
ATOM   1844  CD1 ILE A 197      42.716  39.439  17.990  1.00  0.00      RA0  C
ATOM   1845  C   ILE A 197      37.992  37.864  18.938  1.00  0.00      RA0  C
ATOM   1846  O   ILE A 197      37.379  38.861  18.577  1.00  0.00      RA0  O
ATOM   1847  N   ALA A 198      37.529  37.025  19.869  1.00  0.00      RA0  N
ATOM   1848  H   ALA A 198      38.120  36.286  20.191  1.00  0.00      RA0  H
ATOM   1849  CA  ALA A 198      36.277  37.299  20.579  1.00  0.00      RA0  C
ATOM   1850  CB  ALA A 198      35.434  36.031  20.701  1.00  0.00      RA0  C
ATOM   1851  C   ALA A 198      36.610  37.807  21.973  1.00  0.00      RA0  C
ATOM   1852  O   ALA A 198      37.544  37.323  22.614  1.00  0.00      RA0  O
ATOM   1853  N   LEU A 199      35.836  38.781  22.442  1.00  0.00      RA0  N
ATOM   1854  H   LEU A 199      35.048  39.132  21.924  1.00  0.00      RA0  H
ATOM   1855  CA  LEU A 199      36.077  39.382  23.745  1.00  0.00      RA0  C
ATOM   1856  CB  LEU A 199      37.194  40.427  23.554  1.00  0.00      RA0  C
ATOM   1857  CG  LEU A 199      36.847  41.720  22.797  1.00  0.00      RA0  C
ATOM   1858  CD1 LEU A 199      37.919  42.766  23.068  1.00  0.00      RA0  C
ATOM   1859  CD2 LEU A 199      36.652  41.568  21.283  1.00  0.00      RA0  C
ATOM   1860  C   LEU A 199      34.791  40.024  24.251  1.00  0.00      RA0  C
ATOM   1861  O   LEU A 199      33.848  40.211  23.482  1.00  0.00      RA0  O
ATOM   1862  N   PRO A 200      34.731  40.356  25.543  1.00  0.00      RA0  N
ATOM   1863  CD  PRO A 200      35.724  40.072  26.575  1.00  0.00      RA0  C
ATOM   1864  CA  PRO A 200      33.512  40.955  26.107  1.00  0.00      RA0  C
ATOM   1865  CB  PRO A 200      33.857  41.106  27.586  1.00  0.00      RA0  C
ATOM   1866  CG  PRO A 200      34.917  40.048  27.863  1.00  0.00      RA0  C
ATOM   1867  C   PRO A 200      33.071  42.178  25.358  1.00  0.00      RA0  C
ATOM   1868  O   PRO A 200      33.899  42.999  24.964  1.00  0.00      RA0  O
ATOM   1869  N   ASN A 201      31.760  42.311  25.160  1.00  0.00      RA0  N
ATOM   1870  H   ASN A 201      31.178  41.542  25.430  1.00  0.00      RA0  H
ATOM   1871  CA  ASN A 201      31.212  43.471  24.462  1.00  0.00      RA0  C
ATOM   1872  CB  ASN A 201      29.685  43.515  24.633  1.00  0.00      RA0  C
ATOM   1873  CG  ASN A 201      28.998  42.445  23.805  1.00  0.00      RA0  C
ATOM   1874  OD1 ASN A 201      29.465  42.069  22.739  1.00  0.00      RA0  O
ATOM   1875  ND2 ASN A 201      27.861  41.972  24.346  1.00  0.00      RA0  N
ATOM   1876 HD21 ASN A 201      27.507  42.293  25.222  1.00  0.00      RA0  H
ATOM   1877 HD22 ASN A 201      27.324  41.253  23.888  1.00  0.00      RA0  H
ATOM   1878  C   ASN A 201      31.800  44.788  24.983  1.00  0.00      RA0  C
ATOM   1879  O   ASN A 201      32.125  45.698  24.208  1.00  0.00      RA0  O
ATOM   1880  N   GLU A 202      31.935  44.870  26.299  1.00  0.00      RA0  N
ATOM   1881  H   GLU A 202      31.874  44.052  26.871  1.00  0.00      RA0  H
ATOM   1882  CA  GLU A 202      32.386  46.099  26.965  1.00  0.00      RA0  C
ATOM   1883  CB  GLU A 202      31.961  46.098  28.448  1.00  0.00      RA0  C
ATOM   1884  CG  GLU A 202      33.024  45.928  29.550  1.00  0.00      RA0  C
ATOM   1885  CD  GLU A 202      33.591  44.522  29.624  1.00  0.00      RA0  C
ATOM   1886  OE1 GLU A 202      33.826  43.912  28.592  1.00  0.00      RA0  O
ATOM   1887  OE2 GLU A 202      33.863  44.035  30.720  1.00  0.00      RA0  O
ATOM   1888  C   GLU A 202      33.868  46.439  26.747  1.00  0.00      RA0  C
ATOM   1889  O   GLU A 202      34.297  47.572  27.036  1.00  0.00      RA0  O
ATOM   1890  N   LYS A 203      34.639  45.457  26.281  1.00  0.00      RA0  N
ATOM   1891  H   LYS A 203      34.226  44.560  26.127  1.00  0.00      RA0  H
ATOM   1892  CA  LYS A 203      36.055  45.639  25.902  1.00  0.00      RA0  C
ATOM   1893  CB  LYS A 203      36.944  44.428  26.191  1.00  0.00      RA0  C
ATOM   1894  CG  LYS A 203      36.910  43.797  27.572  1.00  0.00      RA0  C
ATOM   1895  CD  LYS A 203      37.174  44.757  28.726  1.00  0.00      RA0  C
ATOM   1896  CE  LYS A 203      37.139  43.987  30.045  1.00  0.00      RA0  C
ATOM   1897  NZ  LYS A 203      36.071  42.981  29.983  1.00  0.00      RA0  N
ATOM   1898  HZ1 LYS A 203      36.466  42.035  29.775  1.00  0.00      RA0  H
ATOM   1899  HZ2 LYS A 203      35.514  42.979  30.861  1.00  0.00      RA0  H
ATOM   1900  HZ3 LYS A 203      35.350  43.259  29.280  1.00  0.00      RA0  H
ATOM   1901  C   LYS A 203      36.285  45.904  24.414  1.00  0.00      RA0  C
ATOM   1902  O   LYS A 203      37.393  46.235  23.996  1.00  0.00      RA0  O
ATOM   1903  N   ALA A 204      35.250  45.707  23.604  1.00  0.00      RA0  N
ATOM   1904  H   ALA A 204      34.349  45.514  23.999  1.00  0.00      RA0  H
ATOM   1905  CA  ALA A 204      35.403  45.662  22.157  1.00  0.00      RA0  C
ATOM   1906  CB  ALA A 204      34.088  45.253  21.494  1.00  0.00      RA0  C
ATOM   1907  C   ALA A 204      35.881  46.979  21.553  1.00  0.00      RA0  C
ATOM   1908  O   ALA A 204      36.794  46.997  20.704  1.00  0.00      RA0  O
ATOM   1909  N   ALA A 205      35.277  48.078  21.979  1.00  0.00      RA0  N
ATOM   1910  H   ALA A 205      34.668  48.022  22.770  1.00  0.00      RA0  H
ATOM   1911  CA  ALA A 205      35.531  49.388  21.340  1.00  0.00      RA0  C
ATOM   1912  CB  ALA A 205      34.616  50.461  21.931  1.00  0.00      RA0  C
ATOM   1913  C   ALA A 205      36.972  49.794  21.545  1.00  0.00      RA0  C
ATOM   1914  O   ALA A 205      37.616  50.274  20.637  1.00  0.00      RA0  O
ATOM   1915  N   ASP A 206      37.483  49.586  22.747  1.00  0.00      RA0  N
ATOM   1916  H   ASP A 206      36.937  49.272  23.528  1.00  0.00      RA0  H
ATOM   1917  CA  ASP A 206      38.866  49.965  23.032  1.00  0.00      RA0  C
ATOM   1918  CB  ASP A 206      39.162  49.812  24.525  1.00  0.00      RA0  C
ATOM   1919  CG  ASP A 206      38.024  50.390  25.337  1.00  0.00      RA0  C
ATOM   1920  OD1 ASP A 206      38.145  51.526  25.791  1.00  0.00      RA0  O
ATOM   1921  OD2 ASP A 206      37.022  49.696  25.515  1.00  0.00      RA0  O
ATOM   1922  C   ASP A 206      39.848  49.089  22.256  1.00  0.00      RA0  C
ATOM   1923  O   ASP A 206      40.889  49.562  21.834  1.00  0.00      RA0  O
ATOM   1924  N   PHE A 207      39.524  47.812  22.099  1.00  0.00      RA0  N
ATOM   1925  H   PHE A 207      38.659  47.489  22.490  1.00  0.00      RA0  H
ATOM   1926  CA  PHE A 207      40.396  46.894  21.394  1.00  0.00      RA0  C
ATOM   1927  CB  PHE A 207      39.935  45.459  21.620  1.00  0.00      RA0  C
ATOM   1928  CG  PHE A 207      40.925  44.489  21.023  1.00  0.00      RA0  C
ATOM   1929  CD1 PHE A 207      42.281  44.619  21.298  1.00  0.00      RA0  C
ATOM   1930  CD2 PHE A 207      40.476  43.459  20.206  1.00  0.00      RA0  C
ATOM   1931  CE1 PHE A 207      43.188  43.714  20.760  1.00  0.00      RA0  C
ATOM   1932  CE2 PHE A 207      41.383  42.554  19.669  1.00  0.00      RA0  C
ATOM   1933  CZ  PHE A 207      42.739  42.681  19.947  1.00  0.00      RA0  C
ATOM   1934  C   PHE A 207      40.414  47.237  19.906  1.00  0.00      RA0  C
ATOM   1935  O   PHE A 207      41.479  47.299  19.293  1.00  0.00      RA0  O
ATOM   1936  N   TRP A 208      39.238  47.512  19.343  1.00  0.00      RA0  N
ATOM   1937  H   TRP A 208      38.415  47.436  19.906  1.00  0.00      RA0  H
ATOM   1938  CA  TRP A 208      39.124  48.045  17.980  1.00  0.00      RA0  C
ATOM   1939  CB  TRP A 208      37.653  48.363  17.688  1.00  0.00      RA0  C
ATOM   1940  CG  TRP A 208      37.427  48.886  16.286  1.00  0.00      RA0  C
ATOM   1941  CD2 TRP A 208      37.072  48.140  15.102  1.00  0.00      RA0  C
ATOM   1942  CE2 TRP A 208      36.918  49.065  14.042  1.00  0.00      RA0  C
ATOM   1943  CE3 TRP A 208      36.869  46.786  14.864  1.00  0.00      RA0  C
ATOM   1944  CD1 TRP A 208      37.473  50.225  15.867  1.00  0.00      RA0  C
ATOM   1945  NE1 TRP A 208      37.173  50.338  14.546  1.00  0.00      RA0  N
ATOM   1946  HE1 TRP A 208      37.128  51.178  14.041  1.00  0.00      RA0  H
ATOM   1947  CZ2 TRP A 208      36.566  48.608  12.777  1.00  0.00      RA0  C
ATOM   1948  CZ3 TRP A 208      36.516  46.343  13.595  1.00  0.00      RA0  C
ATOM   1949  CH2 TRP A 208      36.364  47.251  12.554  1.00  0.00      RA0  C
ATOM   1950  C   TRP A 208      40.012  49.281  17.774  1.00  0.00      RA0  C
ATOM   1951  O   TRP A 208      40.789  49.361  16.814  1.00  0.00      RA0  O
ATOM   1952  N   ARG A 209      39.881  50.268  18.660  1.00  0.00      RA0  N
ATOM   1953  H   ARG A 209      39.237  50.174  19.424  1.00  0.00      RA0  H
ATOM   1954  CA  ARG A 209      40.678  51.485  18.541  1.00  0.00      RA0  C
ATOM   1955  CB  ARG A 209      40.393  52.352  19.765  1.00  0.00      RA0  C
ATOM   1956  CG  ARG A 209      39.252  53.343  19.623  1.00  0.00      RA0  C
ATOM   1957  CD  ARG A 209      39.782  54.750  19.339  1.00  0.00      RA0  C
ATOM   1958  NE  ARG A 209      40.817  54.751  18.304  1.00  0.00      RA0  N
ATOM   1959  HE  ARG A 209      41.791  54.730  18.599  1.00  0.00      RA0  H
ATOM   1960  CZ  ARG A 209      40.472  54.751  16.985  1.00  0.00      RA0  C
ATOM   1961  NH1 ARG A 209      39.172  54.663  16.606  1.00  0.00      RA0  N
ATOM   1962 HH11 ARG A 209      38.864  54.706  15.654  1.00  0.00      RA0  H
ATOM   1963 HH12 ARG A 209      38.424  54.524  17.276  1.00  0.00      RA0  H
ATOM   1964  NH2 ARG A 209      41.459  54.837  16.077  1.00  0.00      RA0  N
ATOM   1965 HH21 ARG A 209      41.323  54.858  15.088  1.00  0.00      RA0  H
ATOM   1966 HH22 ARG A 209      42.419  54.879  16.406  1.00  0.00      RA0  H
ATOM   1967  C   ARG A 209      42.182  51.183  18.623  1.00  0.00      RA0  C
ATOM   1968  O   ARG A 209      42.974  51.759  17.883  1.00  0.00      RA0  O
ATOM   1969  N   ALA A 210      42.564  50.281  19.527  1.00  0.00      RA0  N
ATOM   1970  H   ALA A 210      41.893  49.878  20.151  1.00  0.00      RA0  H
ATOM   1971  CA  ALA A 210      43.973  49.900  19.650  1.00  0.00      RA0  C
ATOM   1972  CB  ALA A 210      44.159  48.927  20.814  1.00  0.00      RA0  C
ATOM   1973  C   ALA A 210      44.485  49.255  18.351  1.00  0.00      RA0  C
ATOM   1974  O   ALA A 210      45.640  49.465  17.961  1.00  0.00      RA0  O
ATOM   1975  N   LEU A 211      43.615  48.486  17.688  1.00  0.00      RA0  N
ATOM   1976  H   LEU A 211      42.694  48.363  18.063  1.00  0.00      RA0  H
ATOM   1977  CA  LEU A 211      43.980  47.816  16.445  1.00  0.00      RA0  C
ATOM   1978  CB  LEU A 211      42.893  46.823  16.036  1.00  0.00      RA0  C
ATOM   1979  CG  LEU A 211      42.904  45.480  16.761  1.00  0.00      RA0  C
ATOM   1980  CD1 LEU A 211      41.538  44.798  16.691  1.00  0.00      RA0  C
ATOM   1981  CD2 LEU A 211      44.010  44.565  16.231  1.00  0.00      RA0  C
ATOM   1982  C   LEU A 211      44.160  48.818  15.300  1.00  0.00      RA0  C
ATOM   1983  O   LEU A 211      45.096  48.693  14.533  1.00  0.00      RA0  O
ATOM   1984  N   VAL A 212      43.303  49.829  15.232  1.00  0.00      RA0  N
ATOM   1985  H   VAL A 212      42.564  49.859  15.908  1.00  0.00      RA0  H
ATOM   1986  CA  VAL A 212      43.474  50.924  14.281  1.00  0.00      RA0  C
ATOM   1987  CB  VAL A 212      42.411  52.016  14.429  1.00  0.00      RA0  C
ATOM   1988  CG1 VAL A 212      42.625  53.089  13.360  1.00  0.00      RA0  C
ATOM   1989  CG2 VAL A 212      40.984  51.477  14.389  1.00  0.00      RA0  C
ATOM   1990  C   VAL A 212      44.844  51.543  14.477  1.00  0.00      RA0  C
ATOM   1991  O   VAL A 212      45.622  51.698  13.519  1.00  0.00      RA0  O
ATOM   1992  N   GLU A 213      45.154  51.866  15.726  1.00  0.00      RA0  N
ATOM   1993  H   GLU A 213      44.497  51.762  16.478  1.00  0.00      RA0  H
ATOM   1994  CA  GLU A 213      46.448  52.480  16.040  1.00  0.00      RA0  C
ATOM   1995  CB  GLU A 213      46.523  52.887  17.525  1.00  0.00      RA0  C
ATOM   1996  CG  GLU A 213      46.068  54.310  17.914  1.00  0.00      RA0  C
ATOM   1997  CD  GLU A 213      44.560  54.470  18.086  1.00  0.00      RA0  C
ATOM   1998  OE1 GLU A 213      43.923  55.072  17.225  1.00  0.00      RA0  O
ATOM   1999  OE2 GLU A 213      44.017  54.062  19.111  1.00  0.00      RA0  O
ATOM   2000  C   GLU A 213      47.628  51.559  15.686  1.00  0.00      RA0  C
ATOM   2001  O   GLU A 213      48.710  52.037  15.319  1.00  0.00      RA0  O
ATOM   2002  N   ALA A 214      47.415  50.247  15.776  1.00  0.00      RA0  N
ATOM   2003  H   ALA A 214      46.536  49.932  16.138  1.00  0.00      RA0  H
ATOM   2004  CA  ALA A 214      48.424  49.241  15.402  1.00  0.00      RA0  C
ATOM   2005  CB  ALA A 214      48.064  47.869  15.979  1.00  0.00      RA0  C
ATOM   2006  C   ALA A 214      48.627  49.103  13.890  1.00  0.00      RA0  C
ATOM   2007  O   ALA A 214      49.448  48.297  13.454  1.00  0.00      RA0  O
ATOM   2008  N   GLY A 215      47.862  49.854  13.101  1.00  0.00      RA0  N
ATOM   2009  H   GLY A 215      47.133  50.413  13.500  1.00  0.00      RA0  H
ATOM   2010  CA  GLY A 215      48.031  49.877  11.666  1.00  0.00      RA0  C
ATOM   2011  C   GLY A 215      47.119  48.898  10.949  1.00  0.00      RA0  C
ATOM   2012  O   GLY A 215      47.398  48.508   9.817  1.00  0.00      RA0  O
ATOM   2013  N   VAL A 216      46.016  48.507  11.586  1.00  0.00      RA0  N
ATOM   2014  H   VAL A 216      45.763  48.903  12.473  1.00  0.00      RA0  H
ATOM   2015  CA  VAL A 216      45.030  47.614  10.938  1.00  0.00      RA0  C
ATOM   2016  CB  VAL A 216      44.544  46.567  11.936  1.00  0.00      RA0  C
ATOM   2017  CG1 VAL A 216      43.724  45.499  11.227  1.00  0.00      RA0  C
ATOM   2018  CG2 VAL A 216      45.713  45.948  12.702  1.00  0.00      RA0  C
ATOM   2019  C   VAL A 216      43.867  48.464  10.407  1.00  0.00      RA0  C
ATOM   2020  O   VAL A 216      43.235  49.198  11.162  1.00  0.00      RA0  O
ATOM   2021  N   LYS A 217      43.595  48.357   9.112  1.00  0.00      RA0  N
ATOM   2022  H   LYS A 217      44.060  47.651   8.571  1.00  0.00      RA0  H
ATOM   2023  CA  LYS A 217      42.593  49.191   8.446  1.00  0.00      RA0  C
ATOM   2024  CB  LYS A 217      42.903  49.296   6.940  1.00  0.00      RA0  C
ATOM   2025  CG  LYS A 217      41.802  49.851   6.007  1.00  0.00      RA0  C
ATOM   2026  CD  LYS A 217      41.486  51.349   6.135  1.00  0.00      RA0  C
ATOM   2027  CE  LYS A 217      40.487  51.891   5.094  1.00  0.00      RA0  C
ATOM   2028  NZ  LYS A 217      39.109  51.438   5.336  1.00  0.00      RA0  N
ATOM   2029  HZ1 LYS A 217      38.474  51.678   4.541  1.00  0.00      RA0  H
ATOM   2030  HZ2 LYS A 217      39.049  50.400   5.412  1.00  0.00      RA0  H
ATOM   2031  HZ3 LYS A 217      38.700  51.815   6.208  1.00  0.00      RA0  H
ATOM   2032  C   LYS A 217      41.187  48.640   8.645  1.00  0.00      RA0  C
ATOM   2033  O   LYS A 217      40.949  47.459   8.367  1.00  0.00      RA0  O
ATOM   2034  N   PRO A 218      40.240  49.470   9.110  1.00  0.00      RA0  N
ATOM   2035  CD  PRO A 218      40.441  50.784   9.704  1.00  0.00      RA0  C
ATOM   2036  CA  PRO A 218      38.845  49.048   9.072  1.00  0.00      RA0  C
ATOM   2037  CB  PRO A 218      38.124  50.267   9.660  1.00  0.00      RA0  C
ATOM   2038  CG  PRO A 218      39.164  51.003  10.502  1.00  0.00      RA0  C
ATOM   2039  C   PRO A 218      38.347  48.677   7.649  1.00  0.00      RA0  C
ATOM   2040  O   PRO A 218      38.499  49.440   6.697  1.00  0.00      RA0  O
ATOM   2041  N   CYS A 219      37.719  47.510   7.563  1.00  0.00      RA0  N
ATOM   2042  H   CYS A 219      37.572  46.916   8.358  1.00  0.00      RA0  H
ATOM   2043  CA  CYS A 219      37.224  46.966   6.307  1.00  0.00      RA0  C
ATOM   2044  CB  CYS A 219      38.159  45.848   5.859  1.00  0.00      RA0  C
ATOM   2045  SG  CYS A 219      39.874  46.407   5.704  1.00  0.00      RA0  S
ATOM   2046  C   CYS A 219      35.773  46.522   6.465  1.00  0.00      RA0  C
ATOM   2047  O   CYS A 219      35.413  45.922   7.468  1.00  0.00      RA0  O
ATOM   2048  N   GLY A 220      34.983  46.773   5.422  1.00  0.00      RA0  N
ATOM   2049  H   GLY A 220      35.388  47.227   4.623  1.00  0.00      RA0  H
ATOM   2050  CA  GLY A 220      33.552  46.565   5.440  1.00  0.00      RA0  C
ATOM   2051  C   GLY A 220      33.083  45.327   4.699  1.00  0.00      RA0  C
ATOM   2052  O   GLY A 220      33.852  44.474   4.286  1.00  0.00      RA0  O
ATOM   2053  N   LEU A 221      31.771  45.231   4.564  1.00  0.00      RA0  N
ATOM   2054  H   LEU A 221      31.209  45.983   4.913  1.00  0.00      RA0  H
ATOM   2055  CA  LEU A 221      31.127  44.069   3.968  1.00  0.00      RA0  C
ATOM   2056  CB  LEU A 221      29.613  44.155   4.133  1.00  0.00      RA0  C
ATOM   2057  CG  LEU A 221      29.164  44.274   5.587  1.00  0.00      RA0  C
ATOM   2058  CD1 LEU A 221      27.679  44.615   5.667  1.00  0.00      RA0  C
ATOM   2059  CD2 LEU A 221      29.530  43.041   6.416  1.00  0.00      RA0  C
ATOM   2060  C   LEU A 221      31.454  43.911   2.501  1.00  0.00      RA0  C
ATOM   2061  O   LEU A 221      31.499  42.783   1.981  1.00  0.00      RA0  O
ATOM   2062  N   GLY A 222      31.651  45.020   1.799  1.00  0.00      RA0  N
ATOM   2063  H   GLY A 222      31.612  45.920   2.238  1.00  0.00      RA0  H
ATOM   2064  CA  GLY A 222      31.971  44.962   0.369  1.00  0.00      RA0  C
ATOM   2065  C   GLY A 222      33.273  44.205   0.122  1.00  0.00      RA0  C
ATOM   2066  O   GLY A 222      33.332  43.260  -0.639  1.00  0.00      RA0  O
ATOM   2067  N   ALA A 223      34.314  44.594   0.835  1.00  0.00      RA0  N
ATOM   2068  H   ALA A 223      34.192  45.349   1.477  1.00  0.00      RA0  H
ATOM   2069  CA  ALA A 223      35.586  43.875   0.781  1.00  0.00      RA0  C
ATOM   2070  CB  ALA A 223      36.655  44.640   1.558  1.00  0.00      RA0  C
ATOM   2071  C   ALA A 223      35.477  42.455   1.366  1.00  0.00      RA0  C
ATOM   2072  O   ALA A 223      36.089  41.507   0.856  1.00  0.00      RA0  O
ATOM   2073  N   ARG A 224      34.691  42.279   2.425  1.00  0.00      RA0  N
ATOM   2074  H   ARG A 224      34.229  43.064   2.840  1.00  0.00      RA0  H
ATOM   2075  CA  ARG A 224      34.478  40.940   2.972  1.00  0.00      RA0  C
ATOM   2076  CB  ARG A 224      33.626  40.861   4.255  1.00  0.00      RA0  C
ATOM   2077  CG  ARG A 224      33.756  39.487   4.955  1.00  0.00      RA0  C
ATOM   2078  CD  ARG A 224      33.553  39.494   6.486  1.00  0.00      RA0  C
ATOM   2079  NE  ARG A 224      33.450  38.143   7.072  1.00  0.00      RA0  N
ATOM   2080  HE  ARG A 224      32.626  37.636   6.797  1.00  0.00      RA0  H
ATOM   2081  CZ  ARG A 224      34.370  37.659   7.980  1.00  0.00      RA0  C
ATOM   2082  NH1 ARG A 224      35.479  38.380   8.252  1.00  0.00      RA0  N
ATOM   2083 HH11 ARG A 224      36.164  38.053   8.914  1.00  0.00      RA0  H
ATOM   2084 HH12 ARG A 224      35.656  39.262   7.808  1.00  0.00      RA0  H
ATOM   2085  NH2 ARG A 224      34.171  36.472   8.610  1.00  0.00      RA0  N
ATOM   2086 HH21 ARG A 224      34.824  36.092   9.287  1.00  0.00      RA0  H
ATOM   2087 HH22 ARG A 224      33.357  35.906   8.443  1.00  0.00      RA0  H
ATOM   2088  C   ARG A 224      34.041  40.003   1.827  1.00  0.00      RA0  C
ATOM   2089  O   ARG A 224      34.525  38.876   1.697  1.00  0.00      RA0  O
ATOM   2090  N   ASP A 225      33.130  40.476   0.983  1.00  0.00      RA0  N
ATOM   2091  H   ASP A 225      32.743  41.395   1.082  1.00  0.00      RA0  H
ATOM   2092  CA  ASP A 225      32.631  39.627  -0.077  1.00  0.00      RA0  C
ATOM   2093  CB  ASP A 225      31.194  39.848  -0.569  1.00  0.00      RA0  C
ATOM   2094  CG  ASP A 225      30.591  38.450  -0.732  1.00  0.00      RA0  C
ATOM   2095  OD1 ASP A 225      30.337  37.797   0.278  1.00  0.00      RA0  O
ATOM   2096  OD2 ASP A 225      30.401  37.974  -1.851  1.00  0.00      RA0  O
ATOM   2097  C   ASP A 225      33.641  39.385  -1.205  1.00  0.00      RA0  C
ATOM   2098  O   ASP A 225      33.788  38.242  -1.635  1.00  0.00      RA0  O
ATOM   2099  N   THR A 226      34.304  40.433  -1.695  1.00  0.00      RA0  N
ATOM   2100  H   THR A 226      34.193  41.329  -1.267  1.00  0.00      RA0  H
ATOM   2101  CA  THR A 226      35.314  40.237  -2.754  1.00  0.00      RA0  C
ATOM   2102  CB  THR A 226      35.711  41.641  -3.172  1.00  0.00      RA0  C
ATOM   2103  OG1 THR A 226      35.641  42.495  -2.021  1.00  0.00      RA0  O
ATOM   2104  HG1 THR A 226      34.756  42.862  -2.003  1.00  0.00      RA0  H
ATOM   2105  CG2 THR A 226      34.802  42.184  -4.275  1.00  0.00      RA0  C
ATOM   2106  C   THR A 226      36.448  39.327  -2.276  1.00  0.00      RA0  C
ATOM   2107  O   THR A 226      36.926  38.467  -3.028  1.00  0.00      RA0  O
ATOM   2108  N   LEU A 227      36.856  39.517  -1.033  1.00  0.00      RA0  N
ATOM   2109  H   LEU A 227      36.400  40.210  -0.472  1.00  0.00      RA0  H
ATOM   2110  CA  LEU A 227      37.914  38.685  -0.456  1.00  0.00      RA0  C
ATOM   2111  CB  LEU A 227      38.294  39.173   0.940  1.00  0.00      RA0  C
ATOM   2112  CG  LEU A 227      39.070  40.490   0.934  1.00  0.00      RA0  C
ATOM   2113  CD1 LEU A 227      38.915  41.244   2.249  1.00  0.00      RA0  C
ATOM   2114  CD2 LEU A 227      40.541  40.285   0.585  1.00  0.00      RA0  C
ATOM   2115  C   LEU A 227      37.532  37.211  -0.385  1.00  0.00      RA0  C
ATOM   2116  O   LEU A 227      38.288  36.330  -0.819  1.00  0.00      RA0  O
ATOM   2117  N   ARG A 228      36.357  36.916   0.162  1.00  0.00      RA0  N
ATOM   2118  H   ARG A 228      35.730  37.639   0.466  1.00  0.00      RA0  H
ATOM   2119  CA  ARG A 228      35.964  35.525   0.333  1.00  0.00      RA0  C
ATOM   2120  CB  ARG A 228      34.756  35.407   1.272  1.00  0.00      RA0  C
ATOM   2121  CG  ARG A 228      33.394  35.846   0.715  1.00  0.00      RA0  C
ATOM   2122  CD  ARG A 228      32.587  34.742   0.018  1.00  0.00      RA0  C
ATOM   2123  NE  ARG A 228      31.490  35.333  -0.736  1.00  0.00      RA0  N
ATOM   2124  HE  ARG A 228      31.335  36.329  -0.631  1.00  0.00      RA0  H
ATOM   2125  CZ  ARG A 228      30.658  34.591  -1.518  1.00  0.00      RA0  C
ATOM   2126  NH1 ARG A 228      30.843  33.253  -1.640  1.00  0.00      RA0  N
ATOM   2127 HH11 ARG A 228      30.198  32.664  -2.155  1.00  0.00      RA0  H
ATOM   2128 HH12 ARG A 228      31.624  32.773  -1.213  1.00  0.00      RA0  H
ATOM   2129  NH2 ARG A 228      29.657  35.238  -2.151  1.00  0.00      RA0  N
ATOM   2130 HH21 ARG A 228      28.978  34.777  -2.740  1.00  0.00      RA0  H
ATOM   2131 HH22 ARG A 228      29.585  36.246  -2.034  1.00  0.00      RA0  H
ATOM   2132  C   ARG A 228      35.668  34.814  -1.003  1.00  0.00      RA0  C
ATOM   2133  O   ARG A 228      35.923  33.623  -1.156  1.00  0.00      RA0  O
ATOM   2134  N   LEU A 229      35.145  35.532  -1.977  1.00  0.00      RA0  N
ATOM   2135  H   LEU A 229      34.917  36.498  -1.827  1.00  0.00      RA0  H
ATOM   2136  CA  LEU A 229      34.809  34.909  -3.261  1.00  0.00      RA0  C
ATOM   2137  CB  LEU A 229      33.916  35.818  -4.102  1.00  0.00      RA0  C
ATOM   2138  CG  LEU A 229      33.380  35.045  -5.303  1.00  0.00      RA0  C
ATOM   2139  CD1 LEU A 229      32.634  33.800  -4.838  1.00  0.00      RA0  C
ATOM   2140  CD2 LEU A 229      32.523  35.899  -6.233  1.00  0.00      RA0  C
ATOM   2141  C   LEU A 229      36.111  34.576  -4.022  1.00  0.00      RA0  C
ATOM   2142  O   LEU A 229      36.287  33.467  -4.555  1.00  0.00      RA0  O
ATOM   2143  N   GLU A 230      37.034  35.540  -4.032  1.00  0.00      RA0  N
ATOM   2144  H   GLU A 230      36.834  36.436  -3.628  1.00  0.00      RA0  H
ATOM   2145  CA  GLU A 230      38.381  35.294  -4.562  1.00  0.00      RA0  C
ATOM   2146  CB  GLU A 230      39.309  36.495  -4.408  1.00  0.00      RA0  C
ATOM   2147  CG  GLU A 230      39.005  37.680  -5.322  1.00  0.00      RA0  C
ATOM   2148  CD  GLU A 230      40.070  38.733  -5.105  1.00  0.00      RA0  C
ATOM   2149  OE1 GLU A 230      40.941  38.521  -4.271  1.00  0.00      RA0  O
ATOM   2150  OE2 GLU A 230      40.047  39.765  -5.766  1.00  0.00      RA0  O
ATOM   2151  C   GLU A 230      39.019  34.066  -3.917  1.00  0.00      RA0  C
ATOM   2152  O   GLU A 230      39.668  33.269  -4.598  1.00  0.00      RA0  O
ATOM   2153  N   ALA A 231      38.831  33.907  -2.617  1.00  0.00      RA0  N
ATOM   2154  H   ALA A 231      38.267  34.571  -2.124  1.00  0.00      RA0  H
ATOM   2155  CA  ALA A 231      39.380  32.767  -1.858  1.00  0.00      RA0  C
ATOM   2156  CB  ALA A 231      39.396  33.100  -0.371  1.00  0.00      RA0  C
ATOM   2157  C   ALA A 231      38.647  31.439  -2.040  1.00  0.00      RA0  C
ATOM   2158  O   ALA A 231      39.074  30.408  -1.501  1.00  0.00      RA0  O
ATOM   2159  N   GLY A 232      37.567  31.457  -2.827  1.00  0.00      RA0  N
ATOM   2160  H   GLY A 232      37.241  32.322  -3.206  1.00  0.00      RA0  H
ATOM   2161  CA  GLY A 232      36.742  30.290  -3.072  1.00  0.00      RA0  C
ATOM   2162  C   GLY A 232      35.941  29.830  -1.874  1.00  0.00      RA0  C
ATOM   2163  O   GLY A 232      35.687  28.643  -1.730  1.00  0.00      RA0  O
ATOM   2164  N   MSE A 233      35.543  30.755  -1.019  1.00  0.00      RA0  N
ATOM   2165  H   MSE A 233      35.614  31.724  -1.254  1.00  0.00      RA0  H
ATOM   2166  CA  MSE A 233      34.851  30.396   0.205  1.00  0.00      RA0  C
ATOM   2167  CB  MSE A 233      35.383  31.214   1.382  1.00  0.00      RA0  C
ATOM   2168  CG  MSE A 233      36.843  30.888   1.694  1.00  0.00      RA0  C
ATOM   2169  SE  MSE A 233      37.503  31.894   3.031  1.00  0.00      RA0  S
ATOM   2170  CE  MSE A 233      39.095  31.075   3.197  1.00  0.00      RA0  C
ATOM   2171  C   MSE A 233      33.343  30.613   0.033  1.00  0.00      RA0  C
ATOM   2172  O   MSE A 233      32.922  31.559  -0.633  1.00  0.00      RA0  O
ATOM   2173  N   ASN A 234      32.553  29.646   0.524  1.00  0.00      RA0  N
ATOM   2174  H   ASN A 234      32.934  28.967   1.149  1.00  0.00      RA0  H
ATOM   2175  CA  ASN A 234      31.112  29.673   0.312  1.00  0.00      RA0  C
ATOM   2176  CB  ASN A 234      30.489  28.311   0.622  1.00  0.00      RA0  C
ATOM   2177  CG  ASN A 234      30.843  27.290  -0.435  1.00  0.00      RA0  C
ATOM   2178  OD1 ASN A 234      31.408  27.601  -1.477  1.00  0.00      RA0  O
ATOM   2179  ND2 ASN A 234      30.468  26.042  -0.110  1.00  0.00      RA0  N
ATOM   2180 HD21 ASN A 234      30.049  25.846   0.778  1.00  0.00      RA0  H
ATOM   2181 HD22 ASN A 234      30.612  25.280  -0.749  1.00  0.00      RA0  H
ATOM   2182  C   ASN A 234      30.404  30.690   1.155  1.00  0.00      RA0  C
ATOM   2183  O   ASN A 234      30.860  31.034   2.257  1.00  0.00      RA0  O
ATOM   2184  N   LEU A 235      29.266  31.150   0.627  1.00  0.00      RA0  N
ATOM   2185  H   LEU A 235      28.995  30.876  -0.301  1.00  0.00      RA0  H
ATOM   2186  CA  LEU A 235      28.326  31.974   1.328  1.00  0.00      RA0  C
ATOM   2187  CB  LEU A 235      28.235  33.357   0.690  1.00  0.00      RA0  C
ATOM   2188  CG  LEU A 235      27.302  34.317   1.429  1.00  0.00      RA0  C
ATOM   2189  CD1 LEU A 235      27.692  34.482   2.899  1.00  0.00      RA0  C
ATOM   2190  CD2 LEU A 235      27.208  35.663   0.711  1.00  0.00      RA0  C
ATOM   2191  C   LEU A 235      26.971  31.277   1.303  1.00  0.00      RA0  C
ATOM   2192  O   LEU A 235      26.360  31.076   0.224  1.00  0.00      RA0  O
ATOM   2193  N   TYR A 236      26.522  30.899   2.494  1.00  0.00      RA0  N
ATOM   2194  H   TYR A 236      27.060  31.111   3.309  1.00  0.00      RA0  H
ATOM   2195  CA  TYR A 236      25.247  30.214   2.640  1.00  0.00      RA0  C
ATOM   2196  CB  TYR A 236      24.916  29.899   4.091  1.00  0.00      RA0  C
ATOM   2197  CG  TYR A 236      23.674  29.032   4.162  1.00  0.00      RA0  C
ATOM   2198  CD1 TYR A 236      23.738  27.684   3.823  1.00  0.00      RA0  C
ATOM   2199  CE1 TYR A 236      22.614  26.874   3.957  1.00  0.00      RA0  C
ATOM   2200  CD2 TYR A 236      22.467  29.576   4.586  1.00  0.00      RA0  C
ATOM   2201  CE2 TYR A 236      21.342  28.768   4.710  1.00  0.00      RA0  C
ATOM   2202  CZ  TYR A 236      21.417  27.411   4.422  1.00  0.00      RA0  C
ATOM   2203  OH  TYR A 236      20.302  26.608   4.613  1.00  0.00      RA0  O
ATOM   2204  HH  TYR A 236      20.528  25.709   4.356  1.00  0.00      RA0  H
ATOM   2205  C   TYR A 236      24.144  31.086   2.032  1.00  0.00      RA0  C
ATOM   2206  O   TYR A 236      24.106  32.313   2.217  1.00  0.00      RA0  O
ATOM   2207  N   GLY A 237      23.246  30.435   1.316  1.00  0.00      RA0  N
ATOM   2208  H   GLY A 237      23.348  29.451   1.181  1.00  0.00      RA0  H
ATOM   2209  CA  GLY A 237      22.192  31.105   0.599  1.00  0.00      RA0  C
ATOM   2210  C   GLY A 237      22.547  31.302  -0.857  1.00  0.00      RA0  C
ATOM   2211  O   GLY A 237      21.666  31.439  -1.692  1.00  0.00      RA0  O
ATOM   2212  N   GLN A 238      23.843  31.343  -1.166  1.00  0.00      RA0  N
ATOM   2213  H   GLN A 238      24.541  31.224  -0.460  1.00  0.00      RA0  H
ATOM   2214  CA  GLN A 238      24.307  31.522  -2.538  1.00  0.00      RA0  C
ATOM   2215  CB  GLN A 238      25.198  32.758  -2.655  1.00  0.00      RA0  C
ATOM   2216  CG  GLN A 238      24.322  34.003  -2.482  1.00  0.00      RA0  C
ATOM   2217  CD  GLN A 238      25.111  35.280  -2.682  1.00  0.00      RA0  C
ATOM   2218  OE1 GLN A 238      25.017  36.222  -1.902  1.00  0.00      RA0  O
ATOM   2219  NE2 GLN A 238      25.884  35.279  -3.776  1.00  0.00      RA0  N
ATOM   2220 HE21 GLN A 238      25.914  34.498  -4.409  1.00  0.00      RA0  H
ATOM   2221 HE22 GLN A 238      26.497  36.025  -4.026  1.00  0.00      RA0  H
ATOM   2222  C   GLN A 238      24.942  30.239  -3.057  1.00  0.00      RA0  C
ATOM   2223  O   GLN A 238      24.418  29.622  -3.995  1.00  0.00      RA0  O
ATOM   2224  N   GLU A 239      26.053  29.798  -2.480  1.00  0.00      RA0  N
ATOM   2225  H   GLU A 239      26.493  30.341  -1.760  1.00  0.00      RA0  H
ATOM   2226  CA  GLU A 239      26.675  28.534  -2.930  1.00  0.00      RA0  C
ATOM   2227  CB  GLU A 239      28.124  28.490  -2.452  1.00  0.00      RA0  C
ATOM   2228  CG  GLU A 239      29.138  29.233  -3.331  1.00  0.00      RA0  C
ATOM   2229  CD  GLU A 239      28.833  30.711  -3.472  1.00  0.00      RA0  C
ATOM   2230  OE1 GLU A 239      28.861  31.440  -2.479  1.00  0.00      RA0  O
ATOM   2231  OE2 GLU A 239      28.591  31.144  -4.593  1.00  0.00      RA0  O
ATOM   2232  C   GLU A 239      25.933  27.271  -2.514  1.00  0.00      RA0  C
ATOM   2233  O   GLU A 239      26.139  26.226  -3.112  1.00  0.00      RA0  O
ATOM   2234  N   MSE A 240      25.119  27.368  -1.464  1.00  0.00      RA0  N
ATOM   2235  H   MSE A 240      24.985  28.229  -0.974  1.00  0.00      RA0  H
ATOM   2236  CA  MSE A 240      24.269  26.270  -1.053  1.00  0.00      RA0  C
ATOM   2237  CB  MSE A 240      25.053  25.206  -0.279  1.00  0.00      RA0  C
ATOM   2238  CG  MSE A 240      25.628  25.676   1.061  1.00  0.00      RA0  C
ATOM   2239  SE  MSE A 240      26.946  26.894   0.928  1.00  0.00      RA0  S
ATOM   2240  CE  MSE A 240      27.388  26.949   2.670  1.00  0.00      RA0  C
ATOM   2241  C   MSE A 240      23.074  26.743  -0.209  1.00  0.00      RA0  C
ATOM   2242  O   MSE A 240      23.028  27.868   0.285  1.00  0.00      RA0  O
ATOM   2243  N   ASP A 241      22.115  25.848  -0.068  1.00  0.00      RA0  N
ATOM   2244  H   ASP A 241      22.066  24.961  -0.532  1.00  0.00      RA0  H
ATOM   2245  CA  ASP A 241      20.985  26.060   0.851  1.00  0.00      RA0  C
ATOM   2246  CB  ASP A 241      19.934  26.958   0.193  1.00  0.00      RA0  C
ATOM   2247  CG  ASP A 241      19.081  26.091  -0.714  1.00  0.00      RA0  C
ATOM   2248  OD1 ASP A 241      19.615  25.451  -1.611  1.00  0.00      RA0  O
ATOM   2249  OD2 ASP A 241      17.888  25.964  -0.462  1.00  0.00      RA0  O
ATOM   2250  C   ASP A 241      20.379  24.703   1.105  1.00  0.00      RA0  C
ATOM   2251  O   ASP A 241      20.979  23.675   0.726  1.00  0.00      RA0  O
ATOM   2252  N   GLU A 242      19.212  24.647   1.743  1.00  0.00      RA0  N
ATOM   2253  H   GLU A 242      18.644  25.468   1.785  1.00  0.00      RA0  H
ATOM   2254  CA  GLU A 242      18.651  23.352   2.133  1.00  0.00      RA0  C
ATOM   2255  CB  GLU A 242      17.366  23.586   2.926  1.00  0.00      RA0  C
ATOM   2256  CG  GLU A 242      17.471  24.576   4.085  1.00  0.00      RA0  C
ATOM   2257  CD  GLU A 242      17.933  23.864   5.335  1.00  0.00      RA0  C
ATOM   2258  OE1 GLU A 242      18.239  22.679   5.269  1.00  0.00      RA0  O
ATOM   2259  OE2 GLU A 242      17.963  24.496   6.385  1.00  0.00      RA0  O
ATOM   2260  C   GLU A 242      18.278  22.431   0.982  1.00  0.00      RA0  C
ATOM   2261  O   GLU A 242      18.046  21.243   1.204  1.00  0.00      RA0  O
ATOM   2262  N   THR A 243      18.251  22.974  -0.234  1.00  0.00      RA0  N
ATOM   2263  H   THR A 243      18.483  23.940  -0.378  1.00  0.00      RA0  H
ATOM   2264  CA  THR A 243      17.926  22.200  -1.441  1.00  0.00      RA0  C
ATOM   2265  CB  THR A 243      16.908  22.986  -2.285  1.00  0.00      RA0  C
ATOM   2266  OG1 THR A 243      17.409  24.238  -2.768  1.00  0.00      RA0  O
ATOM   2267  HG1 THR A 243      17.771  24.747  -2.035  1.00  0.00      RA0  H
ATOM   2268  CG2 THR A 243      15.626  23.209  -1.481  1.00  0.00      RA0  C
ATOM   2269  C   THR A 243      19.141  21.692  -2.195  1.00  0.00      RA0  C
ATOM   2270  O   THR A 243      18.994  20.964  -3.182  1.00  0.00      RA0  O
ATOM   2271  N   ILE A 244      20.331  22.094  -1.749  1.00  0.00      RA0  N
ATOM   2272  H   ILE A 244      20.398  22.643  -0.913  1.00  0.00      RA0  H
ATOM   2273  CA  ILE A 244      21.581  21.781  -2.428  1.00  0.00      RA0  C
ATOM   2274  CB  ILE A 244      22.319  23.072  -2.810  1.00  0.00      RA0  C
ATOM   2275  CG2 ILE A 244      23.716  22.810  -3.380  1.00  0.00      RA0  C
ATOM   2276  CG1 ILE A 244      21.470  23.862  -3.803  1.00  0.00      RA0  C
ATOM   2277  CD1 ILE A 244      21.089  23.008  -5.013  1.00  0.00      RA0  C
ATOM   2278  C   ILE A 244      22.465  20.857  -1.601  1.00  0.00      RA0  C
ATOM   2279  O   ILE A 244      22.743  21.144  -0.436  1.00  0.00      RA0  O
ATOM   2280  N   SER A 245      22.978  19.801  -2.244  1.00  0.00      RA0  N
ATOM   2281  H   SER A 245      22.798  19.693  -3.218  1.00  0.00      RA0  H
ATOM   2282  CA  SER A 245      23.866  18.868  -1.601  1.00  0.00      RA0  C
ATOM   2283  CB  SER A 245      23.975  17.659  -2.535  1.00  0.00      RA0  C
ATOM   2284  OG  SER A 245      24.956  16.726  -2.070  1.00  0.00      RA0  O
ATOM   2285  HG  SER A 245      24.447  15.991  -1.723  1.00  0.00      RA0  H
ATOM   2286  C   SER A 245      25.237  19.526  -1.367  1.00  0.00      RA0  C
ATOM   2287  O   SER A 245      25.682  20.283  -2.225  1.00  0.00      RA0  O
ATOM   2288  N   PRO A 246      25.924  19.234  -0.270  1.00  0.00      RA0  N
ATOM   2289  CD  PRO A 246      25.503  18.382   0.832  1.00  0.00      RA0  C
ATOM   2290  CA  PRO A 246      27.298  19.749  -0.108  1.00  0.00      RA0  C
ATOM   2291  CB  PRO A 246      27.702  19.197   1.264  1.00  0.00      RA0  C
ATOM   2292  CG  PRO A 246      26.812  17.980   1.496  1.00  0.00      RA0  C
ATOM   2293  C   PRO A 246      28.197  19.301  -1.264  1.00  0.00      RA0  C
ATOM   2294  O   PRO A 246      29.143  20.032  -1.632  1.00  0.00      RA0  O
ATOM   2295  N   LEU A 247      27.880  18.149  -1.874  1.00  0.00      RA0  N
ATOM   2296  H   LEU A 247      27.051  17.648  -1.612  1.00  0.00      RA0  H
ATOM   2297  CA  LEU A 247      28.665  17.623  -2.980  1.00  0.00      RA0  C
ATOM   2298  CB  LEU A 247      28.188  16.220  -3.356  1.00  0.00      RA0  C
ATOM   2299  CG  LEU A 247      28.176  15.239  -2.183  1.00  0.00      RA0  C
ATOM   2300  CD1 LEU A 247      27.593  13.888  -2.596  1.00  0.00      RA0  C
ATOM   2301  CD2 LEU A 247      29.550  15.088  -1.529  1.00  0.00      RA0  C
ATOM   2302  C   LEU A 247      28.625  18.535  -4.204  1.00  0.00      RA0  C
ATOM   2303  O   LEU A 247      29.546  18.526  -5.009  1.00  0.00      RA0  O
ATOM   2304  N   ALA A 248      27.568  19.327  -4.321  1.00  0.00      RA0  N
ATOM   2305  H   ALA A 248      26.885  19.363  -3.591  1.00  0.00      RA0  H
ATOM   2306  CA  ALA A 248      27.369  20.270  -5.437  1.00  0.00      RA0  C
ATOM   2307  CB  ALA A 248      25.898  20.291  -5.856  1.00  0.00      RA0  C
ATOM   2308  C   ALA A 248      27.794  21.707  -5.074  1.00  0.00      RA0  C
ATOM   2309  O   ALA A 248      27.575  22.639  -5.859  1.00  0.00      RA0  O
ATOM   2310  N   ALA A 249      28.371  21.860  -3.885  1.00  0.00      RA0  N
ATOM   2311  H   ALA A 249      28.528  21.073  -3.289  1.00  0.00      RA0  H
ATOM   2312  CA  ALA A 249      28.788  23.152  -3.359  1.00  0.00      RA0  C
ATOM   2313  CB  ALA A 249      27.959  23.517  -2.129  1.00  0.00      RA0  C
ATOM   2314  C   ALA A 249      30.270  23.147  -2.963  1.00  0.00      RA0  C
ATOM   2315  O   ALA A 249      30.702  23.907  -2.115  1.00  0.00      RA0  O
ATOM   2316  N   ASN A 250      31.036  22.280  -3.607  1.00  0.00      RA0  N
ATOM   2317  H   ASN A 250      30.618  21.700  -4.303  1.00  0.00      RA0  H
ATOM   2318  CA  ASN A 250      32.482  22.179  -3.337  1.00  0.00      RA0  C
ATOM   2319  CB  ASN A 250      33.255  23.405  -3.836  1.00  0.00      RA0  C
ATOM   2320  CG  ASN A 250      34.745  23.171  -3.693  1.00  0.00      RA0  C
ATOM   2321  OD1 ASN A 250      35.252  22.084  -3.958  1.00  0.00      RA0  O
ATOM   2322  ND2 ASN A 250      35.417  24.261  -3.274  1.00  0.00      RA0  N
ATOM   2323 HD21 ASN A 250      34.927  25.111  -3.064  1.00  0.00      RA0  H
ATOM   2324 HD22 ASN A 250      36.407  24.274  -3.143  1.00  0.00      RA0  H
ATOM   2325  C   ASN A 250      32.761  21.910  -1.864  1.00  0.00      RA0  C
ATOM   2326  O   ASN A 250      33.743  22.427  -1.336  1.00  0.00      RA0  O
ATOM   2327  N   MSE A 251      31.903  21.100  -1.211  1.00  0.00      RA0  N
ATOM   2328  H   MSE A 251      31.083  20.755  -1.673  1.00  0.00      RA0  H
ATOM   2329  CA  MSE A 251      32.087  20.727   0.185  1.00  0.00      RA0  C
ATOM   2330  CB  MSE A 251      30.919  21.203   1.048  1.00  0.00      RA0  C
ATOM   2331  CG  MSE A 251      30.718  22.717   1.022  1.00  0.00      RA0  C
ATOM   2332  SE  MSE A 251      29.285  23.236   1.975  1.00  0.00      RA0  S
ATOM   2333  CE  MSE A 251      29.881  22.731   3.596  1.00  0.00      RA0  C
ATOM   2334  C   MSE A 251      32.289  19.230   0.356  1.00  0.00      RA0  C
ATOM   2335  O   MSE A 251      32.310  18.724   1.466  1.00  0.00      RA0  O
ATOM   2336  N   GLY A 252      32.527  18.521  -0.744  1.00  0.00      RA0  N
ATOM   2337  H   GLY A 252      32.520  18.972  -1.634  1.00  0.00      RA0  H
ATOM   2338  CA  GLY A 252      32.811  17.085  -0.658  1.00  0.00      RA0  C
ATOM   2339  C   GLY A 252      33.976  16.799   0.295  1.00  0.00      RA0  C
ATOM   2340  O   GLY A 252      33.971  15.798   1.058  1.00  0.00      RA0  O
ATOM   2341  N   TRP A 253      34.991  17.641   0.210  1.00  0.00      RA0  N
ATOM   2342  H   TRP A 253      34.925  18.405  -0.428  1.00  0.00      RA0  H
ATOM   2343  CA  TRP A 253      36.197  17.479   0.996  1.00  0.00      RA0  C
ATOM   2344  CB  TRP A 253      37.294  18.464   0.568  1.00  0.00      RA0  C
ATOM   2345  CG  TRP A 253      36.860  19.901   0.740  1.00  0.00      RA0  C
ATOM   2346  CD2 TRP A 253      37.256  20.835   1.766  1.00  0.00      RA0  C
ATOM   2347  CE2 TRP A 253      36.593  22.058   1.510  1.00  0.00      RA0  C
ATOM   2348  CE3 TRP A 253      38.110  20.729   2.857  1.00  0.00      RA0  C
ATOM   2349  CD1 TRP A 253      35.980  20.620  -0.080  1.00  0.00      RA0  C
ATOM   2350  NE1 TRP A 253      35.816  21.888   0.369  1.00  0.00      RA0  N
ATOM   2351  HE1 TRP A 253      35.239  22.562  -0.062  1.00  0.00      RA0  H
ATOM   2352  CZ2 TRP A 253      36.798  23.142   2.356  1.00  0.00      RA0  C
ATOM   2353  CZ3 TRP A 253      38.308  21.822   3.694  1.00  0.00      RA0  C
ATOM   2354  CH2 TRP A 253      37.654  23.023   3.444  1.00  0.00      RA0  C
ATOM   2355  C   TRP A 253      35.916  17.534   2.484  1.00  0.00      RA0  C
ATOM   2356  O   TRP A 253      36.757  17.128   3.276  1.00  0.00      RA0  O
ATOM   2357  N   THR A 254      34.758  18.071   2.869  1.00  0.00      RA0  N
ATOM   2358  H   THR A 254      34.045  18.291   2.209  1.00  0.00      RA0  H
ATOM   2359  CA  THR A 254      34.404  18.171   4.283  1.00  0.00      RA0  C
ATOM   2360  CB  THR A 254      33.795  19.537   4.641  1.00  0.00      RA0  C
ATOM   2361  OG1 THR A 254      32.684  19.882   3.810  1.00  0.00      RA0  O
ATOM   2362  HG1 THR A 254      32.906  19.652   2.919  1.00  0.00      RA0  H
ATOM   2363  CG2 THR A 254      34.855  20.630   4.586  1.00  0.00      RA0  C
ATOM   2364  C   THR A 254      33.587  16.989   4.797  1.00  0.00      RA0  C
ATOM   2365  O   THR A 254      33.267  16.939   5.988  1.00  0.00      RA0  O
ATOM   2366  N   ILE A 255      33.257  16.046   3.925  1.00  0.00      RA0  N
ATOM   2367  H   ILE A 255      33.649  16.014   3.004  1.00  0.00      RA0  H
ATOM   2368  CA  ILE A 255      32.444  14.906   4.342  1.00  0.00      RA0  C
ATOM   2369  CB  ILE A 255      31.507  14.424   3.241  1.00  0.00      RA0  C
ATOM   2370  CG2 ILE A 255      30.525  13.414   3.838  1.00  0.00      RA0  C
ATOM   2371  CG1 ILE A 255      30.801  15.593   2.545  1.00  0.00      RA0  C
ATOM   2372  CD1 ILE A 255      29.959  16.452   3.490  1.00  0.00      RA0  C
ATOM   2373  C   ILE A 255      33.352  13.791   4.823  1.00  0.00      RA0  C
ATOM   2374  O   ILE A 255      34.159  13.254   4.058  1.00  0.00      RA0  O
ATOM   2375  N   ALA A 256      33.192  13.431   6.087  1.00  0.00      RA0  N
ATOM   2376  H   ALA A 256      32.430  13.855   6.584  1.00  0.00      RA0  H
ATOM   2377  CA  ALA A 256      33.960  12.356   6.709  1.00  0.00      RA0  C
ATOM   2378  CB  ALA A 256      34.191  12.642   8.182  1.00  0.00      RA0  C
ATOM   2379  C   ALA A 256      33.215  11.032   6.566  1.00  0.00      RA0  C
ATOM   2380  O   ALA A 256      32.539  10.595   7.469  1.00  0.00      RA0  O
ATOM   2381  N   TRP A 257      33.338  10.385   5.405  1.00  0.00      RA0  N
ATOM   2382  H   TRP A 257      33.909  10.792   4.691  1.00  0.00      RA0  H
ATOM   2383  CA  TRP A 257      32.592   9.142   5.141  1.00  0.00      RA0  C
ATOM   2384  CB  TRP A 257      32.774   8.677   3.691  1.00  0.00      RA0  C
ATOM   2385  CG  TRP A 257      32.519   9.782   2.689  1.00  0.00      RA0  C
ATOM   2386  CD2 TRP A 257      31.270  10.172   2.076  1.00  0.00      RA0  C
ATOM   2387  CE2 TRP A 257      31.545  11.227   1.175  1.00  0.00      RA0  C
ATOM   2388  CE3 TRP A 257      29.963   9.725   2.224  1.00  0.00      RA0  C
ATOM   2389  CD1 TRP A 257      33.479  10.629   2.116  1.00  0.00      RA0  C
ATOM   2390  NE1 TRP A 257      32.911  11.482   1.224  1.00  0.00      RA0  N
ATOM   2391  HE1 TRP A 257      33.386  12.176   0.719  1.00  0.00      RA0  H
ATOM   2392  CZ2 TRP A 257      30.512  11.793   0.437  1.00  0.00      RA0  C
ATOM   2393  CZ3 TRP A 257      28.940  10.303   1.482  1.00  0.00      RA0  C
ATOM   2394  CH2 TRP A 257      29.211  11.334   0.592  1.00  0.00      RA0  C
ATOM   2395  C   TRP A 257      33.013   8.009   6.068  1.00  0.00      RA0  C
ATOM   2396  O   TRP A 257      32.180   7.220   6.548  1.00  0.00      RA0  O
ATOM   2397  N   GLU A 258      34.316   7.914   6.324  1.00  0.00      RA0  N
ATOM   2398  H   GLU A 258      34.954   8.617   6.027  1.00  0.00      RA0  H
ATOM   2399  CA  GLU A 258      34.824   6.879   7.215  1.00  0.00      RA0  C
ATOM   2400  CB  GLU A 258      36.082   6.243   6.632  1.00  0.00      RA0  C
ATOM   2401  CG  GLU A 258      35.666   5.428   5.409  1.00  0.00      RA0  C
ATOM   2402  CD  GLU A 258      34.496   4.552   5.817  1.00  0.00      RA0  C
ATOM   2403  OE1 GLU A 258      34.674   3.712   6.697  1.00  0.00      RA0  O
ATOM   2404  OE2 GLU A 258      33.404   4.732   5.277  1.00  0.00      RA0  O
ATOM   2405  C   GLU A 258      35.008   7.492   8.597  1.00  0.00      RA0  C
ATOM   2406  O   GLU A 258      35.400   8.650   8.685  1.00  0.00      RA0  O
ATOM   2407  N   PRO A 259      34.736   6.765   9.685  1.00  0.00      RA0  N
ATOM   2408  CD  PRO A 259      34.883   7.311  11.029  1.00  0.00      RA0  C
ATOM   2409  CA  PRO A 259      34.299   5.371   9.697  1.00  0.00      RA0  C
ATOM   2410  CB  PRO A 259      34.597   4.958  11.139  1.00  0.00      RA0  C
ATOM   2411  CG  PRO A 259      34.358   6.222  11.955  1.00  0.00      RA0  C
ATOM   2412  C   PRO A 259      32.834   5.247   9.296  1.00  0.00      RA0  C
ATOM   2413  O   PRO A 259      32.029   6.113   9.667  1.00  0.00      RA0  O
ATOM   2414  N   ALA A 260      32.529   4.188   8.555  1.00  0.00      RA0  N
ATOM   2415  H   ALA A 260      33.292   3.655   8.176  1.00  0.00      RA0  H
ATOM   2416  CA  ALA A 260      31.192   3.923   8.026  1.00  0.00      RA0  C
ATOM   2417  CB  ALA A 260      31.186   2.641   7.194  1.00  0.00      RA0  C
ATOM   2418  C   ALA A 260      30.138   3.805   9.102  1.00  0.00      RA0  C
ATOM   2419  O   ALA A 260      28.960   4.052   8.837  1.00  0.00      RA0  O
ATOM   2420  N   ASP A 261      30.539   3.435  10.314  1.00  0.00      RA0  N
ATOM   2421  H   ASP A 261      31.507   3.316  10.551  1.00  0.00      RA0  H
ATOM   2422  CA  ASP A 261      29.585   3.218  11.397  1.00  0.00      RA0  C
ATOM   2423  CB  ASP A 261      30.262   2.324  12.431  1.00  0.00      RA0  C
ATOM   2424  CG  ASP A 261      31.576   2.997  12.826  1.00  0.00      RA0  C
ATOM   2425  OD1 ASP A 261      32.590   2.681  12.209  1.00  0.00      RA0  O
ATOM   2426  OD2 ASP A 261      31.593   3.853  13.714  1.00  0.00      RA0  O
ATOM   2427  C   ASP A 261      29.212   4.466  12.159  1.00  0.00      RA0  C
ATOM   2428  O   ASP A 261      28.453   4.397  13.132  1.00  0.00      RA0  O
ATOM   2429  N   ARG A 262      29.736   5.609  11.747  1.00  0.00      RA0  N
ATOM   2430  H   ARG A 262      30.358   5.607  10.964  1.00  0.00      RA0  H
ATOM   2431  CA  ARG A 262      29.318   6.867  12.343  1.00  0.00      RA0  C
ATOM   2432  CB  ARG A 262      30.381   7.957  12.220  1.00  0.00      RA0  C
ATOM   2433  CG  ARG A 262      29.818   9.279  12.756  1.00  0.00      RA0  C
ATOM   2434  CD  ARG A 262      30.707  10.499  12.531  1.00  0.00      RA0  C
ATOM   2435  NE  ARG A 262      30.954  10.755  11.116  1.00  0.00      RA0  N
ATOM   2436  HE  ARG A 262      31.498  10.066  10.624  1.00  0.00      RA0  H
ATOM   2437  CZ  ARG A 262      30.536  11.942  10.583  1.00  0.00      RA0  C
ATOM   2438  NH1 ARG A 262      29.767  12.777  11.326  1.00  0.00      RA0  N
ATOM   2439 HH11 ARG A 262      29.499  13.711  11.043  1.00  0.00      RA0  H
ATOM   2440 HH12 ARG A 262      29.388  12.501  12.223  1.00  0.00      RA0  H
ATOM   2441  NH2 ARG A 262      30.904  12.240   9.315  1.00  0.00      RA0  N
ATOM   2442 HH21 ARG A 262      30.658  13.108   8.864  1.00  0.00      RA0  H
ATOM   2443 HH22 ARG A 262      31.445  11.590   8.762  1.00  0.00      RA0  H
ATOM   2444  C   ARG A 262      28.042   7.389  11.657  1.00  0.00      RA0  C
ATOM   2445  O   ARG A 262      28.080   7.868  10.541  1.00  0.00      RA0  O
ATOM   2446  N   ASP A 263      26.942   7.332  12.388  1.00  0.00      RA0  N
ATOM   2447  H   ASP A 263      26.995   6.971  13.317  1.00  0.00      RA0  H
ATOM   2448  CA  ASP A 263      25.668   7.872  11.955  1.00  0.00      RA0  C
ATOM   2449  CB  ASP A 263      24.508   7.285  12.752  1.00  0.00      RA0  C
ATOM   2450  CG  ASP A 263      23.218   7.868  12.212  1.00  0.00      RA0  C
ATOM   2451  OD1 ASP A 263      23.149   8.116  11.010  1.00  0.00      RA0  O
ATOM   2452  OD2 ASP A 263      22.292   8.078  12.991  1.00  0.00      RA0  O
ATOM   2453  C   ASP A 263      25.683   9.379  12.085  1.00  0.00      RA0  C
ATOM   2454  O   ASP A 263      26.083   9.924  13.117  1.00  0.00      RA0  O
ATOM   2455  N   PHE A 264      25.256  10.062  11.034  1.00  0.00      RA0  N
ATOM   2456  H   PHE A 264      24.735   9.567  10.331  1.00  0.00      RA0  H
ATOM   2457  CA  PHE A 264      25.059  11.496  11.096  1.00  0.00      RA0  C
ATOM   2458  CB  PHE A 264      26.328  12.286  10.744  1.00  0.00      RA0  C
ATOM   2459  CG  PHE A 264      26.779  12.104   9.313  1.00  0.00      RA0  C
ATOM   2460  CD1 PHE A 264      26.306  12.951   8.317  1.00  0.00      RA0  C
ATOM   2461  CD2 PHE A 264      27.702  11.113   8.996  1.00  0.00      RA0  C
ATOM   2462  CE1 PHE A 264      26.788  12.838   7.018  1.00  0.00      RA0  C
ATOM   2463  CE2 PHE A 264      28.190  11.005   7.699  1.00  0.00      RA0  C
ATOM   2464  CZ  PHE A 264      27.748  11.881   6.714  1.00  0.00      RA0  C
ATOM   2465  C   PHE A 264      23.870  11.875  10.224  1.00  0.00      RA0  C
ATOM   2466  O   PHE A 264      23.512  11.145   9.305  1.00  0.00      RA0  O
ATOM   2467  N   ILE A 265      23.266  13.012  10.523  1.00  0.00      RA0  N
ATOM   2468  H   ILE A 265      23.692  13.594  11.219  1.00  0.00      RA0  H
ATOM   2469  CA  ILE A 265      22.069  13.439   9.815  1.00  0.00      RA0  C
ATOM   2470  CB  ILE A 265      21.448  14.656  10.505  1.00  0.00      RA0  C
ATOM   2471  CG2 ILE A 265      20.094  15.012   9.886  1.00  0.00      RA0  C
ATOM   2472  CG1 ILE A 265      21.353  14.461  12.015  1.00  0.00      RA0  C
ATOM   2473  CD1 ILE A 265      20.968  15.749  12.740  1.00  0.00      RA0  C
ATOM   2474  C   ILE A 265      22.411  13.803   8.383  1.00  0.00      RA0  C
ATOM   2475  O   ILE A 265      23.336  14.573   8.142  1.00  0.00      RA0  O
ATOM   2476  N   GLY A 266      21.694  13.189   7.447  1.00  0.00      RA0  N
ATOM   2477  H   GLY A 266      21.036  12.479   7.701  1.00  0.00      RA0  H
ATOM   2478  CA  GLY A 266      21.956  13.377   6.009  1.00  0.00      RA0  C
ATOM   2479  C   GLY A 266      22.772  12.263   5.385  1.00  0.00      RA0  C
ATOM   2480  O   GLY A 266      22.902  12.218   4.166  1.00  0.00      RA0  O
ATOM   2481  N   ARG A 267      23.273  11.338   6.203  1.00  0.00      RA0  N
ATOM   2482  H   ARG A 267      23.031  11.332   7.175  1.00  0.00      RA0  H
ATOM   2483  CA  ARG A 267      24.264  10.372   5.743  1.00  0.00      RA0  C
ATOM   2484  CB  ARG A 267      24.814   9.442   6.838  1.00  0.00      RA0  C
ATOM   2485  CG  ARG A 267      25.922   8.588   6.199  1.00  0.00      RA0  C
ATOM   2486  CD  ARG A 267      26.715   7.586   7.045  1.00  0.00      RA0  C
ATOM   2487  NE  ARG A 267      27.643   6.894   6.148  1.00  0.00      RA0  N
ATOM   2488  HE  ARG A 267      27.262   6.597   5.257  1.00  0.00      RA0  H
ATOM   2489  CZ  ARG A 267      28.967   6.714   6.434  1.00  0.00      RA0  C
ATOM   2490  NH1 ARG A 267      29.447   6.998   7.670  1.00  0.00      RA0  N
ATOM   2491 HH11 ARG A 267      30.434   6.926   7.867  1.00  0.00      RA0  H
ATOM   2492 HH12 ARG A 267      28.847   7.270   8.435  1.00  0.00      RA0  H
ATOM   2493  NH2 ARG A 267      29.780   6.264   5.451  1.00  0.00      RA0  N
ATOM   2494 HH21 ARG A 267      30.769   6.097   5.589  1.00  0.00      RA0  H
ATOM   2495 HH22 ARG A 267      29.402   6.095   4.523  1.00  0.00      RA0  H
ATOM   2496  C   ARG A 267      23.779   9.532   4.586  1.00  0.00      RA0  C
ATOM   2497  O   ARG A 267      24.436   9.471   3.571  1.00  0.00      RA0  O
ATOM   2498  N   GLU A 268      22.630   8.882   4.712  1.00  0.00      RA0  N
ATOM   2499  H   GLU A 268      22.001   9.182   5.432  1.00  0.00      RA0  H
ATOM   2500  CA  GLU A 268      22.198   7.978   3.636  1.00  0.00      RA0  C
ATOM   2501  CB  GLU A 268      21.053   7.064   4.103  1.00  0.00      RA0  C
ATOM   2502  CG  GLU A 268      20.194   7.580   5.270  1.00  0.00      RA0  C
ATOM   2503  CD  GLU A 268      19.661   8.962   4.945  1.00  0.00      RA0  C
ATOM   2504  OE1 GLU A 268      18.831   9.071   4.049  1.00  0.00      RA0  O
ATOM   2505  OE2 GLU A 268      20.133   9.934   5.540  1.00  0.00      RA0  O
ATOM   2506  C   GLU A 268      21.822   8.751   2.370  1.00  0.00      RA0  C
ATOM   2507  O   GLU A 268      22.071   8.283   1.265  1.00  0.00      RA0  O
ATOM   2508  N   ALA A 269      21.224   9.927   2.516  1.00  0.00      RA0  N
ATOM   2509  H   ALA A 269      20.860  10.169   3.423  1.00  0.00      RA0  H
ATOM   2510  CA  ALA A 269      20.878  10.736   1.313  1.00  0.00      RA0  C
ATOM   2511  CB  ALA A 269      20.114  11.984   1.728  1.00  0.00      RA0  C
ATOM   2512  C   ALA A 269      22.157  11.136   0.573  1.00  0.00      RA0  C
ATOM   2513  O   ALA A 269      22.237  11.113  -0.660  1.00  0.00      RA0  O
ATOM   2514  N   LEU A 270      23.169  11.466   1.347  1.00  0.00      RA0  N
ATOM   2515  H   LEU A 270      23.041  11.437   2.342  1.00  0.00      RA0  H
ATOM   2516  CA  LEU A 270      24.458  11.851   0.806  1.00  0.00      RA0  C
ATOM   2517  CB  LEU A 270      25.343  12.375   1.927  1.00  0.00      RA0  C
ATOM   2518  CG  LEU A 270      26.285  13.451   1.416  1.00  0.00      RA0  C
ATOM   2519  CD1 LEU A 270      25.515  14.521   0.648  1.00  0.00      RA0  C
ATOM   2520  CD2 LEU A 270      27.110  14.048   2.548  1.00  0.00      RA0  C
ATOM   2521  C   LEU A 270      25.115  10.691   0.071  1.00  0.00      RA0  C
ATOM   2522  O   LEU A 270      25.678  10.870  -1.011  1.00  0.00      RA0  O
ATOM   2523  N   GLU A 271      25.041   9.490   0.650  1.00  0.00      RA0  N
ATOM   2524  H   GLU A 271      24.574   9.399   1.534  1.00  0.00      RA0  H
ATOM   2525  CA  GLU A 271      25.599   8.306   0.008  1.00  0.00      RA0  C
ATOM   2526  CB  GLU A 271      25.764   7.149   1.004  1.00  0.00      RA0  C
ATOM   2527  CG  GLU A 271      26.642   7.684   2.152  1.00  0.00      RA0  C
ATOM   2528  CD  GLU A 271      27.491   6.623   2.840  1.00  0.00      RA0  C
ATOM   2529  OE1 GLU A 271      26.947   5.748   3.494  1.00  0.00      RA0  O
ATOM   2530  OE2 GLU A 271      28.718   6.699   2.776  1.00  0.00      RA0  O
ATOM   2531  C   GLU A 271      24.949   8.043  -1.335  1.00  0.00      RA0  C
ATOM   2532  O   GLU A 271      25.613   7.631  -2.296  1.00  0.00      RA0  O
ATOM   2533  N   VAL A 272      23.629   8.230  -1.400  1.00  0.00      RA0  N
ATOM   2534  H   VAL A 272      23.133   8.509  -0.574  1.00  0.00      RA0  H
ATOM   2535  CA  VAL A 272      22.913   8.064  -2.654  1.00  0.00      RA0  C
ATOM   2536  CB  VAL A 272      21.402   8.123  -2.416  1.00  0.00      RA0  C
ATOM   2537  CG1 VAL A 272      20.620   8.111  -3.731  1.00  0.00      RA0  C
ATOM   2538  CG2 VAL A 272      20.966   6.989  -1.489  1.00  0.00      RA0  C
ATOM   2539  C   VAL A 272      23.351   9.134  -3.669  1.00  0.00      RA0  C
ATOM   2540  O   VAL A 272      23.580   8.838  -4.844  1.00  0.00      RA0  O
ATOM   2541  N   GLN A 273      23.486  10.370  -3.202  1.00  0.00      RA0  N
ATOM   2542  H   GLN A 273      23.303  10.542  -2.232  1.00  0.00      RA0  H
ATOM   2543  CA  GLN A 273      23.943  11.461  -4.065  1.00  0.00      RA0  C
ATOM   2544  CB  GLN A 273      23.832  12.775  -3.296  1.00  0.00      RA0  C
ATOM   2545  CG  GLN A 273      22.351  13.073  -3.040  1.00  0.00      RA0  C
ATOM   2546  CD  GLN A 273      22.198  14.028  -1.875  1.00  0.00      RA0  C
ATOM   2547  OE1 GLN A 273      23.092  14.806  -1.563  1.00  0.00      RA0  O
ATOM   2548  NE2 GLN A 273      21.005  13.936  -1.260  1.00  0.00      RA0  N
ATOM   2549 HE21 GLN A 273      20.359  13.223  -1.532  1.00  0.00      RA0  H
ATOM   2550 HE22 GLN A 273      20.693  14.532  -0.512  1.00  0.00      RA0  H
ATOM   2551  C   GLN A 273      25.334  11.173  -4.634  1.00  0.00      RA0  C
ATOM   2552  O   GLN A 273      25.568  11.387  -5.817  1.00  0.00      RA0  O
ATOM   2553  N   ARG A 274      26.231  10.646  -3.796  1.00  0.00      RA0  N
ATOM   2554  H   ARG A 274      25.970  10.469  -2.847  1.00  0.00      RA0  H
ATOM   2555  CA  ARG A 274      27.565  10.283  -4.262  1.00  0.00      RA0  C
ATOM   2556  CB  ARG A 274      28.346   9.845  -3.027  1.00  0.00      RA0  C
ATOM   2557  CG  ARG A 274      29.808   9.469  -3.241  1.00  0.00      RA0  C
ATOM   2558  CD  ARG A 274      30.243   8.514  -2.132  1.00  0.00      RA0  C
ATOM   2559  NE  ARG A 274      29.369   7.345  -2.169  1.00  0.00      RA0  N
ATOM   2560  HE  ARG A 274      29.045   7.012  -3.070  1.00  0.00      RA0  H
ATOM   2561  CZ  ARG A 274      28.972   6.701  -1.032  1.00  0.00      RA0  C
ATOM   2562  NH1 ARG A 274      29.462   7.095   0.161  1.00  0.00      RA0  N
ATOM   2563 HH11 ARG A 274      29.174   6.667   1.035  1.00  0.00      RA0  H
ATOM   2564 HH12 ARG A 274      30.126   7.836   0.249  1.00  0.00      RA0  H
ATOM   2565  NH2 ARG A 274      28.094   5.686  -1.121  1.00  0.00      RA0  N
ATOM   2566 HH21 ARG A 274      27.724   5.160  -0.355  1.00  0.00      RA0  H
ATOM   2567 HH22 ARG A 274      27.750   5.393  -2.036  1.00  0.00      RA0  H
ATOM   2568  C   ARG A 274      27.530   9.170  -5.311  1.00  0.00      RA0  C
ATOM   2569  O   ARG A 274      28.216   9.245  -6.333  1.00  0.00      RA0  O
ATOM   2570  N   GLU A 275      26.704   8.163  -5.069  1.00  0.00      RA0  N
ATOM   2571  H   GLU A 275      26.215   8.102  -4.197  1.00  0.00      RA0  H
ATOM   2572  CA  GLU A 275      26.486   7.079  -6.026  1.00  0.00      RA0  C
ATOM   2573  CB  GLU A 275      25.561   6.011  -5.452  1.00  0.00      RA0  C
ATOM   2574  CG  GLU A 275      26.296   4.697  -5.181  1.00  0.00      RA0  C
ATOM   2575  CD  GLU A 275      27.107   4.792  -3.903  1.00  0.00      RA0  C
ATOM   2576  OE1 GLU A 275      26.750   4.136  -2.928  1.00  0.00      RA0  O
ATOM   2577  OE2 GLU A 275      28.098   5.514  -3.859  1.00  0.00      RA0  O
ATOM   2578  C   GLU A 275      25.951   7.572  -7.361  1.00  0.00      RA0  C
ATOM   2579  O   GLU A 275      26.364   7.113  -8.426  1.00  0.00      RA0  O
ATOM   2580  N   HIS A 276      24.971   8.463  -7.308  1.00  0.00      RA0  N
ATOM   2581  H   HIS A 276      24.705   8.837  -6.419  1.00  0.00      RA0  H
ATOM   2582  CA  HIS A 276      24.309   8.917  -8.514  1.00  0.00      RA0  C
ATOM   2583  CB  HIS A 276      22.924   9.483  -8.193  1.00  0.00      RA0  C
ATOM   2584  CG  HIS A 276      21.901   8.385  -8.017  1.00  0.00      RA0  C
ATOM   2585  ND1 HIS A 276      20.673   8.439  -8.565  1.00  0.00      RA0  N
ATOM   2586  HD1 HIS A 276      20.326   9.164  -9.126  1.00  0.00      RA0  H
ATOM   2587  CD2 HIS A 276      22.015   7.193  -7.295  1.00  0.00      RA0  C
ATOM   2588  NE2 HIS A 276      20.838   6.529  -7.415  1.00  0.00      RA0  N
ATOM   2589  CE1 HIS A 276      20.013   7.296  -8.196  1.00  0.00      RA0  C
ATOM   2590  C   HIS A 276      25.104   9.966  -9.265  1.00  0.00      RA0  C
ATOM   2591  O   HIS A 276      24.933  10.098 -10.475  1.00  0.00      RA0  O
ATOM   2592  N   GLY A 277      25.919  10.718  -8.523  1.00  0.00      RA0  N
ATOM   2593  H   GLY A 277      25.927  10.597  -7.531  1.00  0.00      RA0  H
ATOM   2594  CA  GLY A 277      26.588  11.904  -9.048  1.00  0.00      RA0  C
ATOM   2595  C   GLY A 277      25.760  13.145  -8.814  1.00  0.00      RA0  C
ATOM   2596  O   GLY A 277      24.514  13.078  -8.742  1.00  0.00      RA0  O
ATOM   2597  N   THR A 278      26.440  14.288  -8.703  1.00  0.00      RA0  N
ATOM   2598  H   THR A 278      27.435  14.324  -8.744  1.00  0.00      RA0  H
ATOM   2599  CA  THR A 278      25.757  15.568  -8.526  1.00  0.00      RA0  C
ATOM   2600  CB  THR A 278      26.008  15.883  -7.062  1.00  0.00      RA0  C
ATOM   2601  OG1 THR A 278      27.183  15.161  -6.661  1.00  0.00      RA0  O
ATOM   2602  HG1 THR A 278      27.917  15.655  -7.011  1.00  0.00      RA0  H
ATOM   2603  CG2 THR A 278      24.827  15.500  -6.167  1.00  0.00      RA0  C
ATOM   2604  C   THR A 278      26.320  16.617  -9.470  1.00  0.00      RA0  C
ATOM   2605  O   THR A 278      27.309  16.391 -10.188  1.00  0.00      RA0  O
ATOM   2606  N   GLU A 279      25.679  17.769  -9.444  1.00  0.00      RA0  N
ATOM   2607  H   GLU A 279      24.892  17.879  -8.842  1.00  0.00      RA0  H
ATOM   2608  CA  GLU A 279      26.239  18.968 -10.038  1.00  0.00      RA0  C
ATOM   2609  CB  GLU A 279      25.303  20.166  -9.887  1.00  0.00      RA0  C
ATOM   2610  CG  GLU A 279      23.861  20.022 -10.361  1.00  0.00      RA0  C
ATOM   2611  CD  GLU A 279      23.147  21.275  -9.904  1.00  0.00      RA0  C
ATOM   2612  OE1 GLU A 279      21.952  21.236  -9.635  1.00  0.00      RA0  O
ATOM   2613  OE2 GLU A 279      23.797  22.303  -9.765  1.00  0.00      RA0  O
ATOM   2614  C   GLU A 279      27.507  19.356  -9.262  1.00  0.00      RA0  C
ATOM   2615  O   GLU A 279      27.809  18.772  -8.218  1.00  0.00      RA0  O
ATOM   2616  N   LYS A 280      28.275  20.295  -9.804  1.00  0.00      RA0  N
ATOM   2617  H   LYS A 280      28.004  20.779 -10.641  1.00  0.00      RA0  H
ATOM   2618  CA  LYS A 280      29.527  20.680  -9.184  1.00  0.00      RA0  C
ATOM   2619  CB  LYS A 280      30.718  19.958  -9.809  1.00  0.00      RA0  C
ATOM   2620  CG  LYS A 280      30.941  20.237 -11.292  1.00  0.00      RA0  C
ATOM   2621  CD  LYS A 280      32.093  19.374 -11.793  1.00  0.00      RA0  C
ATOM   2622  CE  LYS A 280      32.358  19.474 -13.293  1.00  0.00      RA0  C
ATOM   2623  NZ  LYS A 280      33.157  18.306 -13.681  1.00  0.00      RA0  N
ATOM   2624  HZ1 LYS A 280      33.314  18.247 -14.703  1.00  0.00      RA0  H
ATOM   2625  HZ2 LYS A 280      34.036  18.223 -13.144  1.00  0.00      RA0  H
ATOM   2626  HZ3 LYS A 280      32.589  17.458 -13.450  1.00  0.00      RA0  H
ATOM   2627  C   LYS A 280      29.683  22.178  -9.211  1.00  0.00      RA0  C
ATOM   2628  O   LYS A 280      29.246  22.849 -10.129  1.00  0.00      RA0  O
ATOM   2629  N   LEU A 281      30.353  22.677  -8.200  1.00  0.00      RA0  N
ATOM   2630  H   LEU A 281      30.804  22.060  -7.559  1.00  0.00      RA0  H
ATOM   2631  CA  LEU A 281      30.658  24.089  -8.112  1.00  0.00      RA0  C
ATOM   2632  CB  LEU A 281      30.673  24.521  -6.646  1.00  0.00      RA0  C
ATOM   2633  CG  LEU A 281      30.805  26.029  -6.431  1.00  0.00      RA0  C
ATOM   2634  CD1 LEU A 281      29.535  26.773  -6.837  1.00  0.00      RA0  C
ATOM   2635  CD2 LEU A 281      31.200  26.361  -4.993  1.00  0.00      RA0  C
ATOM   2636  C   LEU A 281      32.011  24.336  -8.760  1.00  0.00      RA0  C
ATOM   2637  O   LEU A 281      33.034  23.759  -8.374  1.00  0.00      RA0  O
ATOM   2638  N   VAL A 282      32.001  25.160  -9.805  1.00  0.00      RA0  N
ATOM   2639  H   VAL A 282      31.163  25.645 -10.042  1.00  0.00      RA0  H
ATOM   2640  CA  VAL A 282      33.204  25.528 -10.522  1.00  0.00      RA0  C
ATOM   2641  CB  VAL A 282      33.129  25.105 -11.991  1.00  0.00      RA0  C
ATOM   2642  CG1 VAL A 282      33.015  23.587 -12.128  1.00  0.00      RA0  C
ATOM   2643  CG2 VAL A 282      32.013  25.855 -12.722  1.00  0.00      RA0  C
ATOM   2644  C   VAL A 282      33.445  27.044 -10.439  1.00  0.00      RA0  C
ATOM   2645  O   VAL A 282      32.574  27.810 -10.004  1.00  0.00      RA0  O
ATOM   2646  N   GLY A 283      34.626  27.468 -10.858  1.00  0.00      RA0  N
ATOM   2647  H   GLY A 283      35.245  26.817 -11.299  1.00  0.00      RA0  H
ATOM   2648  CA  GLY A 283      34.939  28.875 -11.012  1.00  0.00      RA0  C
ATOM   2649  C   GLY A 283      34.754  29.281 -12.453  1.00  0.00      RA0  C
ATOM   2650  O   GLY A 283      34.875  28.456 -13.373  1.00  0.00      RA0  O
ATOM   2651  N   LEU A 284      34.425  30.550 -12.656  1.00  0.00      RA0  N
ATOM   2652  H   LEU A 284      34.307  31.169 -11.876  1.00  0.00      RA0  H
ATOM   2653  CA  LEU A 284      34.368  31.156 -13.992  1.00  0.00      RA0  C
ATOM   2654  CB  LEU A 284      32.943  31.552 -14.376  1.00  0.00      RA0  C
ATOM   2655  CG  LEU A 284      31.933  30.409 -14.452  1.00  0.00      RA0  C
ATOM   2656  CD1 LEU A 284      30.536  30.951 -14.753  1.00  0.00      RA0  C
ATOM   2657  CD2 LEU A 284      32.344  29.329 -15.453  1.00  0.00      RA0  C
ATOM   2658  C   LEU A 284      35.194  32.425 -13.939  1.00  0.00      RA0  C
ATOM   2659  O   LEU A 284      35.170  33.133 -12.939  1.00  0.00      RA0  O
ATOM   2660  N   VAL A 285      35.932  32.657 -15.018  1.00  0.00      RA0  N
ATOM   2661  H   VAL A 285      35.893  32.011 -15.783  1.00  0.00      RA0  H
ATOM   2662  CA  VAL A 285      36.717  33.865 -15.231  1.00  0.00      RA0  C
ATOM   2663  CB  VAL A 285      38.199  33.476 -15.267  1.00  0.00      RA0  C
ATOM   2664  CG1 VAL A 285      39.081  34.585 -15.842  1.00  0.00      RA0  C
ATOM   2665  CG2 VAL A 285      38.669  33.001 -13.891  1.00  0.00      RA0  C
ATOM   2666  C   VAL A 285      36.307  34.525 -16.554  1.00  0.00      RA0  C
ATOM   2667  O   VAL A 285      36.271  33.894 -17.616  1.00  0.00      RA0  O
ATOM   2668  N   MSE A 286      36.020  35.818 -16.490  1.00  0.00      RA0  N
ATOM   2669  H   MSE A 286      36.107  36.325 -15.626  1.00  0.00      RA0  H
ATOM   2670  CA  MSE A 286      35.698  36.579 -17.670  1.00  0.00      RA0  C
ATOM   2671  CB  MSE A 286      34.251  37.048 -17.611  1.00  0.00      RA0  C
ATOM   2672  CG  MSE A 286      33.801  37.725 -18.902  1.00  0.00      RA0  C
ATOM   2673  SE  MSE A 286      32.072  38.205 -18.812  1.00  0.00      RA0  S
ATOM   2674  CE  MSE A 286      32.251  39.468 -17.552  1.00  0.00      RA0  C
ATOM   2675  C   MSE A 286      36.644  37.771 -17.754  1.00  0.00      RA0  C
ATOM   2676  O   MSE A 286      36.491  38.724 -17.011  1.00  0.00      RA0  O
ATOM   2677  N   THR A 287      37.660  37.670 -18.609  1.00  0.00      RA0  N
ATOM   2678  H   THR A 287      37.821  36.831 -19.126  1.00  0.00      RA0  H
ATOM   2679  CA  THR A 287      38.602  38.789 -18.835  1.00  0.00      RA0  C
ATOM   2680  CB  THR A 287      39.809  38.101 -19.429  1.00  0.00      RA0  C
ATOM   2681  OG1 THR A 287      39.693  36.705 -19.105  1.00  0.00      RA0  O
ATOM   2682  HG1 THR A 287      40.540  36.319 -19.294  1.00  0.00      RA0  H
ATOM   2683  CG2 THR A 287      41.128  38.686 -18.920  1.00  0.00      RA0  C
ATOM   2684  C   THR A 287      38.007  39.900 -19.698  1.00  0.00      RA0  C
ATOM   2685  O   THR A 287      38.496  41.041 -19.694  1.00  0.00      RA0  O
ATOM   2686  N   GLU A 288      36.976  39.563 -20.459  1.00  0.00      RA0  N
ATOM   2687  H   GLU A 288      36.555  38.670 -20.330  1.00  0.00      RA0  H
ATOM   2688  CA  GLU A 288      36.258  40.542 -21.252  1.00  0.00      RA0  C
ATOM   2689  CB  GLU A 288      35.287  40.000 -22.333  1.00  0.00      RA0  C
ATOM   2690  CG  GLU A 288      35.028  41.022 -23.480  1.00  0.00      RA0  C
ATOM   2691  CD  GLU A 288      33.757  40.798 -24.314  1.00  0.00      RA0  C
ATOM   2692  OE1 GLU A 288      32.894  41.679 -24.361  1.00  0.00      RA0  O
ATOM   2693  OE2 GLU A 288      33.616  39.760 -24.950  1.00  0.00      RA0  O
ATOM   2694  C   GLU A 288      35.578  41.524 -20.326  1.00  0.00      RA0  C
ATOM   2695  O   GLU A 288      35.261  41.196 -19.186  1.00  0.00      RA0  O
ATOM   2696  N   LYS A 289      35.355  42.734 -20.814  1.00  0.00      RA0  N
ATOM   2697  H   LYS A 289      35.564  42.918 -21.773  1.00  0.00      RA0  H
ATOM   2698  CA  LYS A 289      34.808  43.781 -19.965  1.00  0.00      RA0  C
ATOM   2699  CB  LYS A 289      35.081  45.219 -20.413  1.00  0.00      RA0  C
ATOM   2700  CG  LYS A 289      36.460  45.712 -19.911  1.00  0.00      RA0  C
ATOM   2701  CD  LYS A 289      36.810  45.291 -18.464  1.00  0.00      RA0  C
ATOM   2702  CE  LYS A 289      37.869  46.132 -17.715  1.00  0.00      RA0  C
ATOM   2703  NZ  LYS A 289      37.241  47.258 -17.006  1.00  0.00      RA0  N
ATOM   2704  HZ1 LYS A 289      37.885  47.867 -16.447  1.00  0.00      RA0  H
ATOM   2705  HZ2 LYS A 289      36.678  47.850 -17.652  1.00  0.00      RA0  H
ATOM   2706  HZ3 LYS A 289      36.508  46.913 -16.348  1.00  0.00      RA0  H
ATOM   2707  C   LYS A 289      33.379  43.426 -19.595  1.00  0.00      RA0  C
ATOM   2708  O   LYS A 289      32.632  42.874 -20.400  1.00  0.00      RA0  O
ATOM   2709  N   GLY A 290      33.013  43.721 -18.356  1.00  0.00      RA0  N
ATOM   2710  H   GLY A 290      33.665  44.146 -17.724  1.00  0.00      RA0  H
ATOM   2711  CA  GLY A 290      31.687  43.389 -17.865  1.00  0.00      RA0  C
ATOM   2712  C   GLY A 290      31.833  42.752 -16.507  1.00  0.00      RA0  C
ATOM   2713  O   GLY A 290      32.950  42.444 -16.062  1.00  0.00      RA0  O
ATOM   2714  N   VAL A 291      30.708  42.562 -15.838  1.00  0.00      RA0  N
ATOM   2715  H   VAL A 291      29.834  42.824 -16.253  1.00  0.00      RA0  H
ATOM   2716  CA  VAL A 291      30.709  41.920 -14.517  1.00  0.00      RA0  C
ATOM   2717  CB  VAL A 291      30.477  42.896 -13.362  1.00  0.00      RA0  C
ATOM   2718  CG1 VAL A 291      31.125  42.306 -12.111  1.00  0.00      RA0  C
ATOM   2719  CG2 VAL A 291      30.987  44.317 -13.614  1.00  0.00      RA0  C
ATOM   2720  C   VAL A 291      29.698  40.769 -14.489  1.00  0.00      RA0  C
ATOM   2721  O   VAL A 291      28.548  40.905 -14.924  1.00  0.00      RA0  O
ATOM   2722  N   LEU A 292      30.166  39.625 -14.000  1.00  0.00      RA0  N
ATOM   2723  H   LEU A 292      31.050  39.680 -13.543  1.00  0.00      RA0  H
ATOM   2724  CA  LEU A 292      29.327  38.462 -13.794  1.00  0.00      RA0  C
ATOM   2725  CB  LEU A 292      30.202  37.227 -13.567  1.00  0.00      RA0  C
ATOM   2726  CG  LEU A 292      31.063  36.853 -14.777  1.00  0.00      RA0  C
ATOM   2727  CD1 LEU A 292      32.128  35.813 -14.427  1.00  0.00      RA0  C
ATOM   2728  CD2 LEU A 292      30.208  36.415 -15.967  1.00  0.00      RA0  C
ATOM   2729  C   LEU A 292      28.431  38.707 -12.569  1.00  0.00      RA0  C
ATOM   2730  O   LEU A 292      28.914  39.162 -11.524  1.00  0.00      RA0  O
ATOM   2731  N   ARG A 293      27.134  38.411 -12.709  1.00  0.00      RA0  N
ATOM   2732  H   ARG A 293      26.820  37.998 -13.561  1.00  0.00      RA0  H
ATOM   2733  CA  ARG A 293      26.157  38.651 -11.644  1.00  0.00      RA0  C
ATOM   2734  CB  ARG A 293      25.146  39.686 -12.120  1.00  0.00      RA0  C
ATOM   2735  CG  ARG A 293      25.909  41.015 -12.173  1.00  0.00      RA0  C
ATOM   2736  CD  ARG A 293      25.252  42.141 -12.962  1.00  0.00      RA0  C
ATOM   2737  NE  ARG A 293      25.211  41.847 -14.393  1.00  0.00      RA0  N
ATOM   2738  HE  ARG A 293      26.090  41.880 -14.878  1.00  0.00      RA0  H
ATOM   2739  CZ  ARG A 293      24.017  41.659 -14.992  1.00  0.00      RA0  C
ATOM   2740  NH1 ARG A 293      22.907  41.527 -14.267  1.00  0.00      RA0  N
ATOM   2741 HH11 ARG A 293      22.007  41.384 -14.690  1.00  0.00      RA0  H
ATOM   2742 HH12 ARG A 293      22.921  41.573 -13.256  1.00  0.00      RA0  H
ATOM   2743  NH2 ARG A 293      23.954  41.619 -16.319  1.00  0.00      RA0  N
ATOM   2744 HH21 ARG A 293      23.066  41.581 -16.792  1.00  0.00      RA0  H
ATOM   2745 HH22 ARG A 293      24.782  41.661 -16.883  1.00  0.00      RA0  H
ATOM   2746  C   ARG A 293      25.599  37.355 -11.079  1.00  0.00      RA0  C
ATOM   2747  O   ARG A 293      25.424  36.381 -11.806  1.00  0.00      RA0  O
ATOM   2748  N   ASN A 294      25.240  37.378  -9.799  1.00  0.00      RA0  N
ATOM   2749  H   ASN A 294      25.429  38.210  -9.280  1.00  0.00      RA0  H
ATOM   2750  CA  ASN A 294      24.497  36.266  -9.191  1.00  0.00      RA0  C
ATOM   2751  CB  ASN A 294      23.944  36.613  -7.809  1.00  0.00      RA0  C
ATOM   2752  CG  ASN A 294      25.039  36.911  -6.815  1.00  0.00      RA0  C
ATOM   2753  OD1 ASN A 294      26.230  36.749  -7.071  1.00  0.00      RA0  O
ATOM   2754  ND2 ASN A 294      24.557  37.389  -5.653  1.00  0.00      RA0  N
ATOM   2755 HD21 ASN A 294      23.566  37.480  -5.537  1.00  0.00      RA0  H
ATOM   2756 HD22 ASN A 294      25.129  37.665  -4.880  1.00  0.00      RA0  H
ATOM   2757  C   ASN A 294      23.291  35.885 -10.049  1.00  0.00      RA0  C
ATOM   2758  O   ASN A 294      22.611  36.762 -10.617  1.00  0.00      RA0  O
ATOM   2759  N   GLU A 295      23.046  34.590 -10.131  1.00  0.00      RA0  N
ATOM   2760  H   GLU A 295      23.665  33.967  -9.661  1.00  0.00      RA0  H
ATOM   2761  CA  GLU A 295      21.881  34.003 -10.797  1.00  0.00      RA0  C
ATOM   2762  CB  GLU A 295      20.555  34.464 -10.183  1.00  0.00      RA0  C
ATOM   2763  CG  GLU A 295      20.492  34.018  -8.718  1.00  0.00      RA0  C
ATOM   2764  CD  GLU A 295      19.124  34.299  -8.133  1.00  0.00      RA0  C
ATOM   2765  OE1 GLU A 295      18.166  33.644  -8.539  1.00  0.00      RA0  O
ATOM   2766  OE2 GLU A 295      19.026  35.155  -7.255  1.00  0.00      RA0  O
ATOM   2767  C   GLU A 295      21.911  34.023 -12.341  1.00  0.00      RA0  C
ATOM   2768  O   GLU A 295      20.986  33.530 -12.981  1.00  0.00      RA0  O
ATOM   2769  N   LEU A 296      22.949  34.586 -12.954  1.00  0.00      RA0  N
ATOM   2770  H   LEU A 296      23.659  35.025 -12.403  1.00  0.00      RA0  H
ATOM   2771  CA  LEU A 296      23.110  34.493 -14.398  1.00  0.00      RA0  C
ATOM   2772  CB  LEU A 296      24.349  35.310 -14.786  1.00  0.00      RA0  C
ATOM   2773  CG  LEU A 296      24.506  35.680 -16.263  1.00  0.00      RA0  C
ATOM   2774  CD1 LEU A 296      23.379  36.592 -16.753  1.00  0.00      RA0  C
ATOM   2775  CD2 LEU A 296      25.871  36.315 -16.530  1.00  0.00      RA0  C
ATOM   2776  C   LEU A 296      23.217  33.013 -14.834  1.00  0.00      RA0  C
ATOM   2777  O   LEU A 296      23.923  32.228 -14.197  1.00  0.00      RA0  O
ATOM   2778  N   PRO A 297      22.509  32.611 -15.885  1.00  0.00      RA0  N
ATOM   2779  CD  PRO A 297      21.465  33.368 -16.558  1.00  0.00      RA0  C
ATOM   2780  CA  PRO A 297      22.690  31.265 -16.443  1.00  0.00      RA0  C
ATOM   2781  CB  PRO A 297      21.586  31.188 -17.501  1.00  0.00      RA0  C
ATOM   2782  CG  PRO A 297      20.580  32.284 -17.155  1.00  0.00      RA0  C
ATOM   2783  C   PRO A 297      24.068  31.043 -17.084  1.00  0.00      RA0  C
ATOM   2784  O   PRO A 297      24.695  31.984 -17.585  1.00  0.00      RA0  O
ATOM   2785  N   VAL A 298      24.496  29.790 -17.072  1.00  0.00      RA0  N
ATOM   2786  H   VAL A 298      23.909  29.075 -16.681  1.00  0.00      RA0  H
ATOM   2787  CA  VAL A 298      25.767  29.376 -17.650  1.00  0.00      RA0  C
ATOM   2788  CB  VAL A 298      26.715  28.918 -16.538  1.00  0.00      RA0  C
ATOM   2789  CG1 VAL A 298      28.073  28.513 -17.106  1.00  0.00      RA0  C
ATOM   2790  CG2 VAL A 298      26.839  29.960 -15.429  1.00  0.00      RA0  C
ATOM   2791  C   VAL A 298      25.457  28.200 -18.559  1.00  0.00      RA0  C
ATOM   2792  O   VAL A 298      24.972  27.172 -18.079  1.00  0.00      RA0  O
ATOM   2793  N   ARG A 299      25.730  28.330 -19.853  1.00  0.00      RA0  N
ATOM   2794  H   ARG A 299      26.208  29.132 -20.205  1.00  0.00      RA0  H
ATOM   2795  CA  ARG A 299      25.339  27.304 -20.783  1.00  0.00      RA0  C
ATOM   2796  CB  ARG A 299      24.389  27.846 -21.840  1.00  0.00      RA0  C
ATOM   2797  CG  ARG A 299      23.058  28.217 -21.217  1.00  0.00      RA0  C
ATOM   2798  CD  ARG A 299      22.009  28.615 -22.244  1.00  0.00      RA0  C
ATOM   2799  NE  ARG A 299      20.750  28.776 -21.536  1.00  0.00      RA0  N
ATOM   2800  HE  ARG A 299      20.419  27.978 -21.010  1.00  0.00      RA0  H
ATOM   2801  CZ  ARG A 299      20.146  29.984 -21.430  1.00  0.00      RA0  C
ATOM   2802  NH1 ARG A 299      20.591  31.017 -22.185  1.00  0.00      RA0  N
ATOM   2803 HH11 ARG A 299      20.191  31.934 -22.138  1.00  0.00      RA0  H
ATOM   2804 HH12 ARG A 299      21.355  30.898 -22.829  1.00  0.00      RA0  H
ATOM   2805  NH2 ARG A 299      19.124  30.111 -20.560  1.00  0.00      RA0  N
ATOM   2806 HH21 ARG A 299      18.548  30.917 -20.439  1.00  0.00      RA0  H
ATOM   2807 HH22 ARG A 299      18.929  29.329 -19.929  1.00  0.00      RA0  H
ATOM   2808  C   ARG A 299      26.519  26.656 -21.488  1.00  0.00      RA0  C
ATOM   2809  O   ARG A 299      27.532  27.302 -21.806  1.00  0.00      RA0  O
ATOM   2810  N   PHE A 300      26.362  25.362 -21.718  1.00  0.00      RA0  N
ATOM   2811  H   PHE A 300      25.521  24.875 -21.455  1.00  0.00      RA0  H
ATOM   2812  CA  PHE A 300      27.330  24.589 -22.461  1.00  0.00      RA0  C
ATOM   2813  CB  PHE A 300      28.557  24.257 -21.597  1.00  0.00      RA0  C
ATOM   2814  CG  PHE A 300      28.183  23.440 -20.378  1.00  0.00      RA0  C
ATOM   2815  CD1 PHE A 300      27.728  24.069 -19.223  1.00  0.00      RA0  C
ATOM   2816  CD2 PHE A 300      28.311  22.055 -20.402  1.00  0.00      RA0  C
ATOM   2817  CE1 PHE A 300      27.420  23.321 -18.093  1.00  0.00      RA0  C
ATOM   2818  CE2 PHE A 300      28.004  21.306 -19.272  1.00  0.00      RA0  C
ATOM   2819  CZ  PHE A 300      27.571  21.940 -18.113  1.00  0.00      RA0  C
ATOM   2820  C   PHE A 300      26.674  23.306 -22.983  1.00  0.00      RA0  C
ATOM   2821  O   PHE A 300      25.535  22.967 -22.621  1.00  0.00      RA0  O
ATOM   2822  N   THR A 301      27.376  22.629 -23.884  1.00  0.00      RA0  N
ATOM   2823  H   THR A 301      28.279  22.910 -24.201  1.00  0.00      RA0  H
ATOM   2824  CA  THR A 301      26.934  21.344 -24.416  1.00  0.00      RA0  C
ATOM   2825  CB  THR A 301      26.795  21.601 -25.899  1.00  0.00      RA0  C
ATOM   2826  OG1 THR A 301      26.371  22.964 -26.067  1.00  0.00      RA0  O
ATOM   2827  HG1 THR A 301      26.256  23.092 -26.999  1.00  0.00      RA0  H
ATOM   2828  CG2 THR A 301      25.853  20.617 -26.591  1.00  0.00      RA0  C
ATOM   2829  C   THR A 301      27.989  20.306 -24.065  1.00  0.00      RA0  C
ATOM   2830  O   THR A 301      29.174  20.558 -24.288  1.00  0.00      RA0  O
ATOM   2831  N   ASP A 302      27.580  19.152 -23.528  1.00  0.00      RA0  N
ATOM   2832  H   ASP A 302      26.609  18.912 -23.480  1.00  0.00      RA0  H
ATOM   2833  CA  ASP A 302      28.564  18.123 -23.156  1.00  0.00      RA0  C
ATOM   2834  CB  ASP A 302      27.981  17.209 -22.072  1.00  0.00      RA0  C
ATOM   2835  CG  ASP A 302      27.503  15.916 -22.699  1.00  0.00      RA0  C
ATOM   2836  OD1 ASP A 302      26.586  15.937 -23.510  1.00  0.00      RA0  O
ATOM   2837  OD2 ASP A 302      28.101  14.881 -22.436  1.00  0.00      RA0  O
ATOM   2838  C   ASP A 302      28.993  17.345 -24.374  1.00  0.00      RA0  C
ATOM   2839  O   ASP A 302      28.489  17.576 -25.474  1.00  0.00      RA0  O
ATOM   2840  N   ALA A 303      29.948  16.438 -24.178  1.00  0.00      RA0  N
ATOM   2841  H   ALA A 303      30.076  16.115 -23.239  1.00  0.00      RA0  H
ATOM   2842  CA  ALA A 303      30.554  15.735 -25.303  1.00  0.00      RA0  C
ATOM   2843  CB  ALA A 303      31.693  14.836 -24.821  1.00  0.00      RA0  C
ATOM   2844  C   ALA A 303      29.544  14.886 -26.056  1.00  0.00      RA0  C
ATOM   2845  O   ALA A 303      29.715  14.642 -27.238  1.00  0.00      RA0  O
ATOM   2846  N   GLN A 304      28.482  14.467 -25.370  1.00  0.00      RA0  N
ATOM   2847  H   GLN A 304      28.325  14.779 -24.429  1.00  0.00      RA0  H
ATOM   2848  CA  GLN A 304      27.435  13.648 -25.963  1.00  0.00      RA0  C
ATOM   2849  CB  GLN A 304      26.869  12.647 -24.958  1.00  0.00      RA0  C
ATOM   2850  CG  GLN A 304      27.415  11.231 -25.195  1.00  0.00      RA0  C
ATOM   2851  CD  GLN A 304      28.907  11.128 -24.916  1.00  0.00      RA0  C
ATOM   2852  OE1 GLN A 304      29.327  10.672 -23.859  1.00  0.00      RA0  O
ATOM   2853  NE2 GLN A 304      29.700  11.496 -25.942  1.00  0.00      RA0  N
ATOM   2854 HE21 GLN A 304      29.323  11.909 -26.773  1.00  0.00      RA0  H
ATOM   2855 HE22 GLN A 304      30.692  11.389 -25.889  1.00  0.00      RA0  H
ATOM   2856  C   GLN A 304      26.352  14.498 -26.663  1.00  0.00      RA0  C
ATOM   2857  O   GLN A 304      25.423  13.951 -27.245  1.00  0.00      RA0  O
ATOM   2858  N   GLY A 305      26.476  15.823 -26.599  1.00  0.00      RA0  N
ATOM   2859  H   GLY A 305      27.161  16.212 -25.979  1.00  0.00      RA0  H
ATOM   2860  CA  GLY A 305      25.537  16.742 -27.241  1.00  0.00      RA0  C
ATOM   2861  C   GLY A 305      24.366  17.210 -26.386  1.00  0.00      RA0  C
ATOM   2862  O   GLY A 305      23.473  17.922 -26.886  1.00  0.00      RA0  O
ATOM   2863  N   ASN A 306      24.350  16.828 -25.110  1.00  0.00      RA0  N
ATOM   2864  H   ASN A 306      25.163  16.390 -24.726  1.00  0.00      RA0  H
ATOM   2865  CA  ASN A 306      23.293  17.265 -24.215  1.00  0.00      RA0  C
ATOM   2866  CB  ASN A 306      23.329  16.525 -22.876  1.00  0.00      RA0  C
ATOM   2867  CG  ASN A 306      23.101  15.041 -23.030  1.00  0.00      RA0  C
ATOM   2868  OD1 ASN A 306      21.979  14.577 -23.211  1.00  0.00      RA0  O
ATOM   2869  ND2 ASN A 306      24.229  14.316 -22.919  1.00  0.00      RA0  N
ATOM   2870 HD21 ASN A 306      25.118  14.778 -22.794  1.00  0.00      RA0  H
ATOM   2871 HD22 ASN A 306      24.259  13.320 -22.961  1.00  0.00      RA0  H
ATOM   2872  C   ASN A 306      23.555  18.737 -23.892  1.00  0.00      RA0  C
ATOM   2873  O   ASN A 306      24.662  19.087 -23.502  1.00  0.00      RA0  O
ATOM   2874  N   GLN A 307      22.558  19.592 -24.094  1.00  0.00      RA0  N
ATOM   2875  H   GLN A 307      21.655  19.227 -24.310  1.00  0.00      RA0  H
ATOM   2876  CA  GLN A 307      22.691  21.008 -23.702  1.00  0.00      RA0  C
ATOM   2877  CB  GLN A 307      21.763  21.845 -24.570  1.00  0.00      RA0  C
ATOM   2878  CG  GLN A 307      22.132  21.622 -26.036  1.00  0.00      RA0  C
ATOM   2879  CD  GLN A 307      21.067  22.197 -26.937  1.00  0.00      RA0  C
ATOM   2880  OE1 GLN A 307      20.551  23.288 -26.728  1.00  0.00      RA0  O
ATOM   2881  NE2 GLN A 307      20.758  21.380 -27.959  1.00  0.00      RA0  N
ATOM   2882 HE21 GLN A 307      21.231  20.502 -28.057  1.00  0.00      RA0  H
ATOM   2883 HE22 GLN A 307      20.061  21.627 -28.632  1.00  0.00      RA0  H
ATOM   2884  C   GLN A 307      22.391  21.139 -22.219  1.00  0.00      RA0  C
ATOM   2885  O   GLN A 307      21.406  20.566 -21.713  1.00  0.00      RA0  O
ATOM   2886  N   HIS A 308      23.245  21.895 -21.530  1.00  0.00      RA0  N
ATOM   2887  H   HIS A 308      23.928  22.440 -22.011  1.00  0.00      RA0  H
ATOM   2888  CA  HIS A 308      23.174  22.063 -20.094  1.00  0.00      RA0  C
ATOM   2889  CB  HIS A 308      24.330  21.330 -19.425  1.00  0.00      RA0  C
ATOM   2890  CG  HIS A 308      24.072  19.841 -19.441  1.00  0.00      RA0  C
ATOM   2891  ND1 HIS A 308      22.872  19.284 -19.697  1.00  0.00      RA0  N
ATOM   2892  HD1 HIS A 308      22.047  19.740 -19.978  1.00  0.00      RA0  H
ATOM   2893  CD2 HIS A 308      24.988  18.821 -19.172  1.00  0.00      RA0  C
ATOM   2894  NE2 HIS A 308      24.323  17.644 -19.262  1.00  0.00      RA0  N
ATOM   2895  CE1 HIS A 308      23.025  17.929 -19.585  1.00  0.00      RA0  C
ATOM   2896  C   HIS A 308      23.109  23.530 -19.723  1.00  0.00      RA0  C
ATOM   2897  O   HIS A 308      23.609  24.399 -20.439  1.00  0.00      RA0  O
ATOM   2898  N   GLU A 309      22.458  23.777 -18.599  1.00  0.00      RA0  N
ATOM   2899  H   GLU A 309      22.043  23.056 -18.044  1.00  0.00      RA0  H
ATOM   2900  CA  GLU A 309      22.377  25.103 -18.018  1.00  0.00      RA0  C
ATOM   2901  CB  GLU A 309      21.026  25.748 -18.359  1.00  0.00      RA0  C
ATOM   2902  CG  GLU A 309      20.899  27.206 -17.905  1.00  0.00      RA0  C
ATOM   2903  CD  GLU A 309      19.704  27.861 -18.580  1.00  0.00      RA0  C
ATOM   2904  OE1 GLU A 309      19.243  27.370 -19.605  1.00  0.00      RA0  O
ATOM   2905  OE2 GLU A 309      19.257  28.910 -18.134  1.00  0.00      RA0  O
ATOM   2906  C   GLU A 309      22.650  25.033 -16.528  1.00  0.00      RA0  C
ATOM   2907  O   GLU A 309      21.931  24.375 -15.789  1.00  0.00      RA0  O
ATOM   2908  N   GLY A 310      23.709  25.710 -16.106  1.00  0.00      RA0  N
ATOM   2909  H   GLY A 310      24.195  26.265 -16.769  1.00  0.00      RA0  H
ATOM   2910  CA  GLY A 310      23.991  25.941 -14.712  1.00  0.00      RA0  C
ATOM   2911  C   GLY A 310      23.645  27.360 -14.335  1.00  0.00      RA0  C
ATOM   2912  O   GLY A 310      22.960  28.061 -15.068  1.00  0.00      RA0  O
ATOM   2913  N   ILE A 311      24.158  27.787 -13.192  1.00  0.00      RA0  N
ATOM   2914  H   ILE A 311      24.730  27.188 -12.625  1.00  0.00      RA0  H
ATOM   2915  CA  ILE A 311      23.850  29.107 -12.679  1.00  0.00      RA0  C
ATOM   2916  CB  ILE A 311      22.547  29.010 -11.872  1.00  0.00      RA0  C
ATOM   2917  CG2 ILE A 311      22.665  27.991 -10.735  1.00  0.00      RA0  C
ATOM   2918  CG1 ILE A 311      22.057  30.372 -11.391  1.00  0.00      RA0  C
ATOM   2919  CD1 ILE A 311      20.726  30.271 -10.646  1.00  0.00      RA0  C
ATOM   2920  C   ILE A 311      24.996  29.670 -11.857  1.00  0.00      RA0  C
ATOM   2921  O   ILE A 311      25.632  28.948 -11.116  1.00  0.00      RA0  O
ATOM   2922  N   ILE A 312      25.275  30.961 -12.016  1.00  0.00      RA0  N
ATOM   2923  H   ILE A 312      24.696  31.499 -12.629  1.00  0.00      RA0  H
ATOM   2924  CA  ILE A 312      26.184  31.649 -11.097  1.00  0.00      RA0  C
ATOM   2925  CB  ILE A 312      26.552  33.020 -11.666  1.00  0.00      RA0  C
ATOM   2926  CG2 ILE A 312      27.363  33.855 -10.678  1.00  0.00      RA0  C
ATOM   2927  CG1 ILE A 312      27.294  32.842 -12.989  1.00  0.00      RA0  C
ATOM   2928  CD1 ILE A 312      27.766  34.167 -13.582  1.00  0.00      RA0  C
ATOM   2929  C   ILE A 312      25.583  31.771  -9.706  1.00  0.00      RA0  C
ATOM   2930  O   ILE A 312      24.445  32.273  -9.526  1.00  0.00      RA0  O
ATOM   2931  N   THR A 313      26.355  31.344  -8.720  1.00  0.00      RA0  N
ATOM   2932  H   THR A 313      27.267  30.955  -8.863  1.00  0.00      RA0  H
ATOM   2933  CA  THR A 313      25.942  31.436  -7.336  1.00  0.00      RA0  C
ATOM   2934  CB  THR A 313      26.458  30.169  -6.672  1.00  0.00      RA0  C
ATOM   2935  OG1 THR A 313      27.807  29.931  -7.086  1.00  0.00      RA0  O
ATOM   2936  HG1 THR A 313      28.322  30.180  -6.314  1.00  0.00      RA0  H
ATOM   2937  CG2 THR A 313      25.595  28.968  -7.064  1.00  0.00      RA0  C
ATOM   2938  C   THR A 313      26.412  32.753  -6.728  1.00  0.00      RA0  C
ATOM   2939  O   THR A 313      25.665  33.424  -5.992  1.00  0.00      RA0  O
ATOM   2940  N   SER A 314      27.657  33.130  -7.030  1.00  0.00      RA0  N
ATOM   2941  H   SER A 314      28.268  32.543  -7.564  1.00  0.00      RA0  H
ATOM   2942  CA  SER A 314      28.190  34.438  -6.623  1.00  0.00      RA0  C
ATOM   2943  CB  SER A 314      28.993  34.312  -5.325  1.00  0.00      RA0  C
ATOM   2944  OG  SER A 314      28.202  33.898  -4.201  1.00  0.00      RA0  O
ATOM   2945  HG  SER A 314      28.214  32.935  -4.204  1.00  0.00      RA0  H
ATOM   2946  C   SER A 314      29.105  34.945  -7.690  1.00  0.00      RA0  C
ATOM   2947  O   SER A 314      29.994  34.209  -8.140  1.00  0.00      RA0  O
ATOM   2948  N   GLY A 315      28.901  36.186  -8.097  1.00  0.00      RA0  N
ATOM   2949  H   GLY A 315      28.145  36.719  -7.699  1.00  0.00      RA0  H
ATOM   2950  CA  GLY A 315      29.794  36.828  -9.023  1.00  0.00      RA0  C
ATOM   2951  C   GLY A 315      30.290  38.164  -8.514  1.00  0.00      RA0  C
ATOM   2952  O   GLY A 315      29.679  38.787  -7.626  1.00  0.00      RA0  O
ATOM   2953  N   THR A 316      31.434  38.590  -9.028  1.00  0.00      RA0  N
ATOM   2954  H   THR A 316      31.919  38.033  -9.706  1.00  0.00      RA0  H
ATOM   2955  CA  THR A 316      31.988  39.885  -8.655  1.00  0.00      RA0  C
ATOM   2956  CB  THR A 316      32.477  39.920  -7.191  1.00  0.00      RA0  C
ATOM   2957  OG1 THR A 316      32.493  41.269  -6.719  1.00  0.00      RA0  O
ATOM   2958  HG1 THR A 316      31.583  41.561  -6.718  1.00  0.00      RA0  H
ATOM   2959  CG2 THR A 316      33.839  39.247  -6.971  1.00  0.00      RA0  C
ATOM   2960  C   THR A 316      33.059  40.335  -9.637  1.00  0.00      RA0  C
ATOM   2961  O   THR A 316      33.493  39.572 -10.521  1.00  0.00      RA0  O
ATOM   2962  N   PHE A 317      33.474  41.591  -9.496  1.00  0.00      RA0  N
ATOM   2963  H   PHE A 317      33.063  42.133  -8.759  1.00  0.00      RA0  H
ATOM   2964  CA  PHE A 317      34.704  42.043 -10.130  1.00  0.00      RA0  C
ATOM   2965  CB  PHE A 317      34.559  43.495 -10.586  1.00  0.00      RA0  C
ATOM   2966  CG  PHE A 317      35.581  43.833 -11.648  1.00  0.00      RA0  C
ATOM   2967  CD1 PHE A 317      36.831  44.373 -11.271  1.00  0.00      RA0  C
ATOM   2968  CD2 PHE A 317      35.254  43.622 -13.006  1.00  0.00      RA0  C
ATOM   2969  CE1 PHE A 317      37.756  44.733 -12.270  1.00  0.00      RA0  C
ATOM   2970  CE2 PHE A 317      36.179  43.982 -14.005  1.00  0.00      RA0  C
ATOM   2971  CZ  PHE A 317      37.415  44.546 -13.626  1.00  0.00      RA0  C
ATOM   2972  C   PHE A 317      35.833  41.884  -9.098  1.00  0.00      RA0  C
ATOM   2973  O   PHE A 317      35.757  42.443  -7.987  1.00  0.00      RA0  O
ATOM   2974  N   SER A 318      36.827  41.062  -9.440  1.00  0.00      RA0  N
ATOM   2975  H   SER A 318      36.891  40.719 -10.376  1.00  0.00      RA0  H
ATOM   2976  CA  SER A 318      37.974  40.804  -8.559  1.00  0.00      RA0  C
ATOM   2977  CB  SER A 318      38.620  39.504  -9.063  1.00  0.00      RA0  C
ATOM   2978  OG  SER A 318      39.881  39.227  -8.445  1.00  0.00      RA0  O
ATOM   2979  HG  SER A 318      39.720  39.143  -7.504  1.00  0.00      RA0  H
ATOM   2980  C   SER A 318      38.959  41.989  -8.500  1.00  0.00      RA0  C
ATOM   2981  O   SER A 318      39.617  42.278  -9.506  1.00  0.00      RA0  O
ATOM   2982  N   PRO A 319      39.077  42.671  -7.354  1.00  0.00      RA0  N
ATOM   2983  CD  PRO A 319      38.288  42.488  -6.147  1.00  0.00      RA0  C
ATOM   2984  CA  PRO A 319      40.064  43.743  -7.245  1.00  0.00      RA0  C
ATOM   2985  CB  PRO A 319      39.801  44.298  -5.840  1.00  0.00      RA0  C
ATOM   2986  CG  PRO A 319      38.392  43.841  -5.465  1.00  0.00      RA0  C
ATOM   2987  C   PRO A 319      41.499  43.247  -7.414  1.00  0.00      RA0  C
ATOM   2988  O   PRO A 319      42.308  43.949  -7.980  1.00  0.00      RA0  O
ATOM   2989  N   THR A 320      41.809  42.052  -6.922  1.00  0.00      RA0  N
ATOM   2990  H   THR A 320      41.155  41.474  -6.427  1.00  0.00      RA0  H
ATOM   2991  CA  THR A 320      43.177  41.529  -7.035  1.00  0.00      RA0  C
ATOM   2992  CB  THR A 320      43.270  40.374  -6.053  1.00  0.00      RA0  C
ATOM   2993  OG1 THR A 320      42.610  40.762  -4.844  1.00  0.00      RA0  O
ATOM   2994  HG1 THR A 320      41.770  40.287  -4.829  1.00  0.00      RA0  H
ATOM   2995  CG2 THR A 320      44.714  39.948  -5.782  1.00  0.00      RA0  C
ATOM   2996  C   THR A 320      43.516  41.153  -8.466  1.00  0.00      RA0  C
ATOM   2997  O   THR A 320      44.624  41.454  -8.958  1.00  0.00      RA0  O
ATOM   2998  N   LEU A 321      42.585  40.511  -9.159  1.00  0.00      RA0  N
ATOM   2999  H   LEU A 321      41.677  40.339  -8.770  1.00  0.00      RA0  H
ATOM   3000  CA  LEU A 321      42.878  40.035 -10.511  1.00  0.00      RA0  C
ATOM   3001  CB  LEU A 321      42.068  38.778 -10.803  1.00  0.00      RA0  C
ATOM   3002  CG  LEU A 321      42.399  37.641  -9.841  1.00  0.00      RA0  C
ATOM   3003  CD1 LEU A 321      41.434  36.465  -9.982  1.00  0.00      RA0  C
ATOM   3004  CD2 LEU A 321      43.855  37.211  -9.982  1.00  0.00      RA0  C
ATOM   3005  C   LEU A 321      42.640  41.067 -11.603  1.00  0.00      RA0  C
ATOM   3006  O   LEU A 321      43.277  41.029 -12.647  1.00  0.00      RA0  O
ATOM   3007  N   GLY A 322      41.710  41.986 -11.366  1.00  0.00      RA0  N
ATOM   3008  H   GLY A 322      41.196  41.953 -10.510  1.00  0.00      RA0  H
ATOM   3009  CA  GLY A 322      41.354  43.001 -12.326  1.00  0.00      RA0  C
ATOM   3010  C   GLY A 322      40.411  42.552 -13.429  1.00  0.00      RA0  C
ATOM   3011  O   GLY A 322      40.387  43.142 -14.494  1.00  0.00      RA0  O
ATOM   3012  N   TYR A 323      39.611  41.518 -13.164  1.00  0.00      RA0  N
ATOM   3013  H   TYR A 323      39.599  41.071 -12.268  1.00  0.00      RA0  H
ATOM   3014  CA  TYR A 323      38.576  41.082 -14.083  1.00  0.00      RA0  C
ATOM   3015  CB  TYR A 323      39.140  40.208 -15.213  1.00  0.00      RA0  C
ATOM   3016  CG  TYR A 323      40.008  39.081 -14.698  1.00  0.00      RA0  C
ATOM   3017  CD1 TYR A 323      39.449  37.998 -14.028  1.00  0.00      RA0  C
ATOM   3018  CE1 TYR A 323      40.256  36.953 -13.598  1.00  0.00      RA0  C
ATOM   3019  CD2 TYR A 323      41.380  39.119 -14.920  1.00  0.00      RA0  C
ATOM   3020  CE2 TYR A 323      42.187  38.068 -14.500  1.00  0.00      RA0  C
ATOM   3021  CZ  TYR A 323      41.623  36.979 -13.846  1.00  0.00      RA0  C
ATOM   3022  OH  TYR A 323      42.417  35.924 -13.441  1.00  0.00      RA0  O
ATOM   3023  HH  TYR A 323      43.328  36.131 -13.612  1.00  0.00      RA0  H
ATOM   3024  C   TYR A 323      37.495  40.349 -13.273  1.00  0.00      RA0  C
ATOM   3025  O   TYR A 323      37.658  40.139 -12.075  1.00  0.00      RA0  O
ATOM   3026  N   SER A 324      36.418  39.952 -13.952  1.00  0.00      RA0  N
ATOM   3027  H   SER A 324      36.376  40.014 -14.951  1.00  0.00      RA0  H
ATOM   3028  CA  SER A 324      35.267  39.346 -13.283  1.00  0.00      RA0  C
ATOM   3029  CB  SER A 324      34.184  39.759 -14.235  1.00  0.00      RA0  C
ATOM   3030  OG  SER A 324      34.780  40.906 -14.854  1.00  0.00      RA0  O
ATOM   3031  HG  SER A 324      34.133  41.302 -15.430  1.00  0.00      RA0  H
ATOM   3032  C   SER A 324      35.474  37.865 -12.982  1.00  0.00      RA0  C
ATOM   3033  O   SER A 324      36.028  37.139 -13.800  1.00  0.00      RA0  O
ATOM   3034  N   ILE A 325      35.016  37.433 -11.809  1.00  0.00      RA0  N
ATOM   3035  H   ILE A 325      34.508  38.043 -11.194  1.00  0.00      RA0  H
ATOM   3036  CA  ILE A 325      35.057  36.023 -11.440  1.00  0.00      RA0  C
ATOM   3037  CB  ILE A 325      36.155  35.745 -10.412  1.00  0.00      RA0  C
ATOM   3038  CG2 ILE A 325      37.560  35.922 -10.990  1.00  0.00      RA0  C
ATOM   3039  CG1 ILE A 325      35.917  36.591  -9.161  1.00  0.00      RA0  C
ATOM   3040  CD1 ILE A 325      36.822  36.194  -8.000  1.00  0.00      RA0  C
ATOM   3041  C   ILE A 325      33.720  35.598 -10.854  1.00  0.00      RA0  C
ATOM   3042  O   ILE A 325      32.936  36.431 -10.374  1.00  0.00      RA0  O
ATOM   3043  N   ALA A 326      33.504  34.293 -10.824  1.00  0.00      RA0  N
ATOM   3044  H   ALA A 326      34.141  33.637 -11.239  1.00  0.00      RA0  H
ATOM   3045  CA  ALA A 326      32.285  33.768 -10.225  1.00  0.00      RA0  C
ATOM   3046  CB  ALA A 326      31.139  33.809 -11.236  1.00  0.00      RA0  C
ATOM   3047  C   ALA A 326      32.440  32.346  -9.779  1.00  0.00      RA0  C
ATOM   3048  O   ALA A 326      33.253  31.591 -10.332  1.00  0.00      RA0  O
ATOM   3049  N   LEU A 327      31.649  31.977  -8.775  1.00  0.00      RA0  N
ATOM   3050  H   LEU A 327      31.006  32.650  -8.410  1.00  0.00      RA0  H
ATOM   3051  CA  LEU A 327      31.360  30.590  -8.485  1.00  0.00      RA0  C
ATOM   3052  CB  LEU A 327      31.273  30.329  -6.982  1.00  0.00      RA0  C
ATOM   3053  CG  LEU A 327      32.637  30.470  -6.305  1.00  0.00      RA0  C
ATOM   3054  CD1 LEU A 327      32.607  30.040  -4.837  1.00  0.00      RA0  C
ATOM   3055  CD2 LEU A 327      33.730  29.743  -7.084  1.00  0.00      RA0  C
ATOM   3056  C   LEU A 327      30.035  30.255  -9.205  1.00  0.00      RA0  C
ATOM   3057  O   LEU A 327      29.129  31.098  -9.287  1.00  0.00      RA0  O
ATOM   3058  N   ALA A 328      29.974  29.054  -9.764  1.00  0.00      RA0  N
ATOM   3059  H   ALA A 328      30.746  28.417  -9.690  1.00  0.00      RA0  H
ATOM   3060  CA  ALA A 328      28.781  28.571 -10.476  1.00  0.00      RA0  C
ATOM   3061  CB  ALA A 328      28.922  28.807 -11.979  1.00  0.00      RA0  C
ATOM   3062  C   ALA A 328      28.548  27.092 -10.243  1.00  0.00      RA0  C
ATOM   3063  O   ALA A 328      29.489  26.294 -10.209  1.00  0.00      RA0  O
ATOM   3064  N   ARG A 329      27.274  26.747 -10.086  1.00  0.00      RA0  N
ATOM   3065  H   ARG A 329      26.577  27.453 -10.225  1.00  0.00      RA0  H
ATOM   3066  CA  ARG A 329      26.834  25.349 -10.011  1.00  0.00      RA0  C
ATOM   3067  CB  ARG A 329      25.653  25.226  -9.067  1.00  0.00      RA0  C
ATOM   3068  CG  ARG A 329      26.029  25.005  -7.605  1.00  0.00      RA0  C
ATOM   3069  CD  ARG A 329      24.754  24.842  -6.784  1.00  0.00      RA0  C
ATOM   3070  NE  ARG A 329      23.806  24.038  -7.550  1.00  0.00      RA0  N
ATOM   3071  HE  ARG A 329      24.139  23.193  -7.996  1.00  0.00      RA0  H
ATOM   3072  CZ  ARG A 329      22.535  24.480  -7.767  1.00  0.00      RA0  C
ATOM   3073  NH1 ARG A 329      22.113  25.611  -7.153  1.00  0.00      RA0  N
ATOM   3074 HH11 ARG A 329      21.189  25.980  -7.276  1.00  0.00      RA0  H
ATOM   3075 HH12 ARG A 329      22.717  26.123  -6.535  1.00  0.00      RA0  H
ATOM   3076  NH2 ARG A 329      21.734  23.771  -8.588  1.00  0.00      RA0  N
ATOM   3077 HH21 ARG A 329      20.779  23.973  -8.803  1.00  0.00      RA0  H
ATOM   3078 HH22 ARG A 329      22.114  22.943  -9.050  1.00  0.00      RA0  H
ATOM   3079  C   ARG A 329      26.426  24.886 -11.388  1.00  0.00      RA0  C
ATOM   3080  O   ARG A 329      25.532  25.466 -11.999  1.00  0.00      RA0  O
ATOM   3081  N   VAL A 330      27.076  23.837 -11.877  1.00  0.00      RA0  N
ATOM   3082  H   VAL A 330      27.746  23.343 -11.316  1.00  0.00      RA0  H
ATOM   3083  CA  VAL A 330      26.872  23.373 -13.250  1.00  0.00      RA0  C
ATOM   3084  CB  VAL A 330      28.030  23.818 -14.159  1.00  0.00      RA0  C
ATOM   3085  CG1 VAL A 330      28.072  25.337 -14.343  1.00  0.00      RA0  C
ATOM   3086  CG2 VAL A 330      29.361  23.250 -13.668  1.00  0.00      RA0  C
ATOM   3087  C   VAL A 330      26.727  21.859 -13.287  1.00  0.00      RA0  C
ATOM   3088  O   VAL A 330      27.312  21.162 -12.449  1.00  0.00      RA0  O
ATOM   3089  N   PRO A 331      25.943  21.344 -14.233  1.00  0.00      RA0  N
ATOM   3090  CD  PRO A 331      25.024  22.079 -15.091  1.00  0.00      RA0  C
ATOM   3091  CA  PRO A 331      25.950  19.905 -14.494  1.00  0.00      RA0  C
ATOM   3092  CB  PRO A 331      24.981  19.774 -15.672  1.00  0.00      RA0  C
ATOM   3093  CG  PRO A 331      24.072  21.000 -15.586  1.00  0.00      RA0  C
ATOM   3094  C   PRO A 331      27.348  19.347 -14.784  1.00  0.00      RA0  C
ATOM   3095  O   PRO A 331      28.232  20.051 -15.286  1.00  0.00      RA0  O
ATOM   3096  N   GLU A 332      27.531  18.066 -14.471  1.00  0.00      RA0  N
ATOM   3097  H   GLU A 332      26.766  17.548 -14.097  1.00  0.00      RA0  H
ATOM   3098  CA  GLU A 332      28.723  17.330 -14.878  1.00  0.00      RA0  C
ATOM   3099  CB  GLU A 332      28.797  15.899 -14.343  1.00  0.00      RA0  C
ATOM   3100  CG  GLU A 332      29.713  15.739 -13.119  1.00  0.00      RA0  C
ATOM   3101  CD  GLU A 332      31.166  16.125 -13.401  1.00  0.00      RA0  C
ATOM   3102  OE1 GLU A 332      31.961  16.184 -12.469  1.00  0.00      RA0  O
ATOM   3103  OE2 GLU A 332      31.542  16.445 -14.528  1.00  0.00      RA0  O
ATOM   3104  C   GLU A 332      28.862  17.352 -16.391  1.00  0.00      RA0  C
ATOM   3105  O   GLU A 332      27.873  17.349 -17.132  1.00  0.00      RA0  O
ATOM   3106  N   GLY A 333      30.109  17.367 -16.828  1.00  0.00      RA0  N
ATOM   3107  H   GLY A 333      30.834  17.328 -16.142  1.00  0.00      RA0  H
ATOM   3108  CA  GLY A 333      30.447  17.276 -18.229  1.00  0.00      RA0  C
ATOM   3109  C   GLY A 333      30.902  18.586 -18.822  1.00  0.00      RA0  C
ATOM   3110  O   GLY A 333      31.150  18.640 -20.008  1.00  0.00      RA0  O
ATOM   3111  N   ILE A 334      31.018  19.642 -18.012  1.00  0.00      RA0  N
ATOM   3112  H   ILE A 334      30.755  19.548 -17.055  1.00  0.00      RA0  H
ATOM   3113  CA  ILE A 334      31.517  20.923 -18.524  1.00  0.00      RA0  C
ATOM   3114  CB  ILE A 334      31.319  22.025 -17.470  1.00  0.00      RA0  C
ATOM   3115  CG2 ILE A 334      32.254  21.844 -16.275  1.00  0.00      RA0  C
ATOM   3116  CG1 ILE A 334      31.400  23.427 -18.077  1.00  0.00      RA0  C
ATOM   3117  CD1 ILE A 334      30.959  24.507 -17.090  1.00  0.00      RA0  C
ATOM   3118  C   ILE A 334      32.975  20.818 -19.015  1.00  0.00      RA0  C
ATOM   3119  O   ILE A 334      33.771  20.034 -18.478  1.00  0.00      RA0  O
ATOM   3120  N   GLY A 335      33.296  21.587 -20.051  1.00  0.00      RA0  N
ATOM   3121  H   GLY A 335      32.608  22.225 -20.390  1.00  0.00      RA0  H
ATOM   3122  CA  GLY A 335      34.659  21.696 -20.582  1.00  0.00      RA0  C
ATOM   3123  C   GLY A 335      35.442  22.889 -20.041  1.00  0.00      RA0  C
ATOM   3124  O   GLY A 335      35.270  23.319 -18.883  1.00  0.00      RA0  O
ATOM   3125  N   GLU A 336      36.312  23.417 -20.896  1.00  0.00      RA0  N
ATOM   3126  H   GLU A 336      36.342  23.080 -21.835  1.00  0.00      RA0  H
ATOM   3127  CA  GLU A 336      37.242  24.464 -20.519  1.00  0.00      RA0  C
ATOM   3128  CB  GLU A 336      38.507  24.399 -21.380  1.00  0.00      RA0  C
ATOM   3129  CG  GLU A 336      39.721  23.843 -20.623  1.00  0.00      RA0  C
ATOM   3130  CD  GLU A 336      40.350  24.947 -19.790  1.00  0.00      RA0  C
ATOM   3131  OE1 GLU A 336      40.345  26.095 -20.225  1.00  0.00      RA0  O
ATOM   3132  OE2 GLU A 336      40.831  24.691 -18.689  1.00  0.00      RA0  O
ATOM   3133  C   GLU A 336      36.572  25.829 -20.582  1.00  0.00      RA0  C
ATOM   3134  O   GLU A 336      37.055  26.778 -19.986  1.00  0.00      RA0  O
ATOM   3135  N   THR A 337      35.461  25.909 -21.305  1.00  0.00      RA0  N
ATOM   3136  H   THR A 337      35.065  25.132 -21.787  1.00  0.00      RA0  H
ATOM   3137  CA  THR A 337      34.717  27.161 -21.467  1.00  0.00      RA0  C
ATOM   3138  CB  THR A 337      35.178  27.572 -22.862  1.00  0.00      RA0  C
ATOM   3139  OG1 THR A 337      36.525  27.108 -23.018  1.00  0.00      RA0  O
ATOM   3140  HG1 THR A 337      37.009  27.451 -22.273  1.00  0.00      RA0  H
ATOM   3141  CG2 THR A 337      35.050  29.052 -23.219  1.00  0.00      RA0  C
ATOM   3142  C   THR A 337      33.204  26.953 -21.365  1.00  0.00      RA0  C
ATOM   3143  O   THR A 337      32.696  25.840 -21.477  1.00  0.00      RA0  O
ATOM   3144  N   ALA A 338      32.487  28.051 -21.176  1.00  0.00      RA0  N
ATOM   3145  H   ALA A 338      32.915  28.955 -21.089  1.00  0.00      RA0  H
ATOM   3146  CA  ALA A 338      31.041  28.030 -21.187  1.00  0.00      RA0  C
ATOM   3147  CB  ALA A 338      30.492  27.752 -19.789  1.00  0.00      RA0  C
ATOM   3148  C   ALA A 338      30.565  29.390 -21.661  1.00  0.00      RA0  C
ATOM   3149  O   ALA A 338      31.390  30.274 -21.979  1.00  0.00      RA0  O
ATOM   3150  N   ILE A 339      29.248  29.554 -21.759  1.00  0.00      RA0  N
ATOM   3151  H   ILE A 339      28.601  28.840 -21.487  1.00  0.00      RA0  H
ATOM   3152  CA  ILE A 339      28.680  30.798 -22.271  1.00  0.00      RA0  C
ATOM   3153  CB  ILE A 339      27.903  30.493 -23.552  1.00  0.00      RA0  C
ATOM   3154  CG2 ILE A 339      27.267  31.763 -24.096  1.00  0.00      RA0  C
ATOM   3155  CG1 ILE A 339      28.757  29.796 -24.612  1.00  0.00      RA0  C
ATOM   3156  CD1 ILE A 339      29.798  30.731 -25.226  1.00  0.00      RA0  C
ATOM   3157  C   ILE A 339      27.754  31.433 -21.261  1.00  0.00      RA0  C
ATOM   3158  O   ILE A 339      26.894  30.753 -20.693  1.00  0.00      RA0  O
ATOM   3159  N   VAL A 340      27.913  32.744 -21.070  1.00  0.00      RA0  N
ATOM   3160  H   VAL A 340      28.602  33.258 -21.586  1.00  0.00      RA0  H
ATOM   3161  CA  VAL A 340      26.991  33.543 -20.267  1.00  0.00      RA0  C
ATOM   3162  CB  VAL A 340      27.649  34.069 -18.990  1.00  0.00      RA0  C
ATOM   3163  CG1 VAL A 340      28.088  32.928 -18.070  1.00  0.00      RA0  C
ATOM   3164  CG2 VAL A 340      28.789  35.028 -19.314  1.00  0.00      RA0  C
ATOM   3165  C   VAL A 340      26.496  34.702 -21.155  1.00  0.00      RA0  C
ATOM   3166  O   VAL A 340      27.145  35.050 -22.142  1.00  0.00      RA0  O
ATOM   3167  N   GLN A 341      25.339  35.269 -20.835  1.00  0.00      RA0  N
ATOM   3168  H   GLN A 341      24.905  35.021 -19.971  1.00  0.00      RA0  H
ATOM   3169  CA  GLN A 341      24.821  36.437 -21.565  1.00  0.00      RA0  C
ATOM   3170  CB  GLN A 341      23.302  36.389 -21.445  1.00  0.00      RA0  C
ATOM   3171  CG  GLN A 341      22.612  36.005 -22.745  1.00  0.00      RA0  C
ATOM   3172  CD  GLN A 341      22.651  37.208 -23.653  1.00  0.00      RA0  C
ATOM   3173  OE1 GLN A 341      22.761  38.342 -23.193  1.00  0.00      RA0  O
ATOM   3174  NE2 GLN A 341      22.495  36.909 -24.953  1.00  0.00      RA0  N
ATOM   3175 HE21 GLN A 341      22.581  35.939 -25.216  1.00  0.00      RA0  H
ATOM   3176 HE22 GLN A 341      22.343  37.560 -25.695  1.00  0.00      RA0  H
ATOM   3177  C   GLN A 341      25.349  37.761 -20.982  1.00  0.00      RA0  C
ATOM   3178  O   GLN A 341      25.161  38.040 -19.801  1.00  0.00      RA0  O
ATOM   3179  N   ILE A 342      26.028  38.563 -21.807  1.00  0.00      RA0  N
ATOM   3180  H   ILE A 342      26.204  38.258 -22.739  1.00  0.00      RA0  H
ATOM   3181  CA  ILE A 342      26.585  39.864 -21.359  1.00  0.00      RA0  C
ATOM   3182  CB  ILE A 342      28.092  39.675 -21.111  1.00  0.00      RA0  C
ATOM   3183  CG2 ILE A 342      28.848  40.985 -20.993  1.00  0.00      RA0  C
ATOM   3184  CG1 ILE A 342      28.361  38.799 -19.879  1.00  0.00      RA0  C
ATOM   3185  CD1 ILE A 342      27.984  39.436 -18.537  1.00  0.00      RA0  C
ATOM   3186  C   ILE A 342      26.260  40.925 -22.412  1.00  0.00      RA0  C
ATOM   3187  O   ILE A 342      26.634  40.773 -23.577  1.00  0.00      RA0  O
ATOM   3188  N   ARG A 343      25.548  41.979 -22.001  1.00  0.00      RA0  N
ATOM   3189  H   ARG A 343      25.475  42.108 -21.009  1.00  0.00      RA0  H
ATOM   3190  CA  ARG A 343      25.081  43.025 -22.916  1.00  0.00      RA0  C
ATOM   3191  CB  ARG A 343      26.266  43.868 -23.395  1.00  0.00      RA0  C
ATOM   3192  CG  ARG A 343      27.052  44.420 -22.205  1.00  0.00      RA0  C
ATOM   3193  CD  ARG A 343      28.328  45.188 -22.554  1.00  0.00      RA0  C
ATOM   3194  NE  ARG A 343      29.391  44.316 -23.053  1.00  0.00      RA0  N
ATOM   3195  HE  ARG A 343      29.448  44.155 -24.038  1.00  0.00      RA0  H
ATOM   3196  CZ  ARG A 343      30.282  43.774 -22.192  1.00  0.00      RA0  C
ATOM   3197  NH1 ARG A 343      30.134  43.894 -20.874  1.00  0.00      RA0  N
ATOM   3198 HH11 ARG A 343      30.860  43.566 -20.266  1.00  0.00      RA0  H
ATOM   3199 HH12 ARG A 343      29.302  44.250 -20.425  1.00  0.00      RA0  H
ATOM   3200  NH2 ARG A 343      31.324  43.084 -22.649  1.00  0.00      RA0  N
ATOM   3201 HH21 ARG A 343      31.980  42.702 -21.989  1.00  0.00      RA0  H
ATOM   3202 HH22 ARG A 343      31.534  42.888 -23.612  1.00  0.00      RA0  H
ATOM   3203  C   ARG A 343      24.265  42.442 -24.067  1.00  0.00      RA0  C
ATOM   3204  O   ARG A 343      24.450  42.807 -25.229  1.00  0.00      RA0  O
ATOM   3205  N   ASN A 344      23.366  41.521 -23.721  1.00  0.00      RA0  N
ATOM   3206  H   ASN A 344      23.374  41.197 -22.777  1.00  0.00      RA0  H
ATOM   3207  CA  ASN A 344      22.421  40.918 -24.669  1.00  0.00      RA0  C
ATOM   3208  CB  ASN A 344      21.471  41.943 -25.300  1.00  0.00      RA0  C
ATOM   3209  CG  ASN A 344      20.105  41.314 -25.492  1.00  0.00      RA0  C
ATOM   3210  OD1 ASN A 344      19.219  41.439 -24.660  1.00  0.00      RA0  O
ATOM   3211  ND2 ASN A 344      19.944  40.659 -26.643  1.00  0.00      RA0  N
ATOM   3212 HD21 ASN A 344      20.735  40.502 -27.239  1.00  0.00      RA0  H
ATOM   3213 HD22 ASN A 344      19.039  40.312 -26.876  1.00  0.00      RA0  H
ATOM   3214  C   ASN A 344      23.093  40.014 -25.721  1.00  0.00      RA0  C
ATOM   3215  O   ASN A 344      22.540  39.768 -26.793  1.00  0.00      RA0  O
ATOM   3216  N   ARG A 345      24.282  39.515 -25.398  1.00  0.00      RA0  N
ATOM   3217  H   ARG A 345      24.659  39.670 -24.485  1.00  0.00      RA0  H
ATOM   3218  CA  ARG A 345      25.063  38.723 -26.332  1.00  0.00      RA0  C
ATOM   3219  CB  ARG A 345      26.150  39.711 -26.800  1.00  0.00      RA0  C
ATOM   3220  CG  ARG A 345      27.161  39.384 -27.906  1.00  0.00      RA0  C
ATOM   3221  CD  ARG A 345      28.511  40.102 -27.679  1.00  0.00      RA0  C
ATOM   3222  NE  ARG A 345      29.299  39.318 -26.730  1.00  0.00      RA0  N
ATOM   3223  HE  ARG A 345      28.878  38.429 -26.533  1.00  0.00      RA0  H
ATOM   3224  CZ  ARG A 345      30.522  39.627 -26.191  1.00  0.00      RA0  C
ATOM   3225  NH1 ARG A 345      31.148  38.692 -25.459  1.00  0.00      RA0  N
ATOM   3226 HH11 ARG A 345      32.052  38.890 -25.039  1.00  0.00      RA0  H
ATOM   3227 HH12 ARG A 345      30.749  37.783 -25.318  1.00  0.00      RA0  H
ATOM   3228  NH2 ARG A 345      31.111  40.823 -26.373  1.00  0.00      RA0  N
ATOM   3229 HH21 ARG A 345      31.994  41.018 -25.900  1.00  0.00      RA0  H
ATOM   3230 HH22 ARG A 345      30.718  41.537 -26.952  1.00  0.00      RA0  H
ATOM   3231  C   ARG A 345      25.727  37.587 -25.583  1.00  0.00      RA0  C
ATOM   3232  O   ARG A 345      25.883  37.655 -24.383  1.00  0.00      RA0  O
ATOM   3233  N   GLU A 346      26.084  36.536 -26.309  1.00  0.00      RA0  N
ATOM   3234  H   GLU A 346      25.896  36.520 -27.287  1.00  0.00      RA0  H
ATOM   3235  CA  GLU A 346      26.852  35.451 -25.729  1.00  0.00      RA0  C
ATOM   3236  CB  GLU A 346      26.809  34.246 -26.667  1.00  0.00      RA0  C
ATOM   3237  CG  GLU A 346      25.390  33.866 -27.123  1.00  0.00      RA0  C
ATOM   3238  CD  GLU A 346      24.475  33.536 -25.952  1.00  0.00      RA0  C
ATOM   3239  OE1 GLU A 346      24.414  32.379 -25.550  1.00  0.00      RA0  O
ATOM   3240  OE2 GLU A 346      23.783  34.429 -25.472  1.00  0.00      RA0  O
ATOM   3241  C   GLU A 346      28.269  35.924 -25.459  1.00  0.00      RA0  C
ATOM   3242  O   GLU A 346      28.894  36.633 -26.287  1.00  0.00      RA0  O
ATOM   3243  N   MSE A 347      28.756  35.515 -24.305  1.00  0.00      RA0  N
ATOM   3244  H   MSE A 347      28.180  34.963 -23.697  1.00  0.00      RA0  H
ATOM   3245  CA  MSE A 347      30.084  35.818 -23.850  1.00  0.00      RA0  C
ATOM   3246  CB  MSE A 347      29.989  36.763 -22.662  1.00  0.00      RA0  C
ATOM   3247  CG  MSE A 347      31.273  36.786 -21.838  1.00  0.00      RA0  C
ATOM   3248  SE  MSE A 347      32.523  37.821 -22.579  1.00  0.00      RA0  S
ATOM   3249  CE  MSE A 347      31.760  39.362 -22.070  1.00  0.00      RA0  C
ATOM   3250  C   MSE A 347      30.685  34.509 -23.359  1.00  0.00      RA0  C
ATOM   3251  O   MSE A 347      30.230  33.957 -22.361  1.00  0.00      RA0  O
ATOM   3252  N   PRO A 348      31.711  34.019 -24.045  1.00  0.00      RA0  N
ATOM   3253  CD  PRO A 348      32.207  34.521 -25.317  1.00  0.00      RA0  C
ATOM   3254  CA  PRO A 348      32.458  32.885 -23.541  1.00  0.00      RA0  C
ATOM   3255  CB  PRO A 348      33.430  32.574 -24.687  1.00  0.00      RA0  C
ATOM   3256  CG  PRO A 348      32.895  33.305 -25.919  1.00  0.00      RA0  C
ATOM   3257  C   PRO A 348      33.202  33.247 -22.267  1.00  0.00      RA0  C
ATOM   3258  O   PRO A 348      33.696  34.375 -22.104  1.00  0.00      RA0  O
ATOM   3259  N   VAL A 349      33.222  32.312 -21.336  1.00  0.00      RA0  N
ATOM   3260  H   VAL A 349      32.828  31.409 -21.509  1.00  0.00      RA0  H
ATOM   3261  CA  VAL A 349      33.948  32.492 -20.109  1.00  0.00      RA0  C
ATOM   3262  CB  VAL A 349      33.014  32.641 -18.903  1.00  0.00      RA0  C
ATOM   3263  CG1 VAL A 349      32.312  33.995 -18.909  1.00  0.00      RA0  C
ATOM   3264  CG2 VAL A 349      32.025  31.479 -18.811  1.00  0.00      RA0  C
ATOM   3265  C   VAL A 349      34.827  31.280 -19.931  1.00  0.00      RA0  C
ATOM   3266  O   VAL A 349      34.558  30.225 -20.490  1.00  0.00      RA0  O
ATOM   3267  N   LYS A 350      35.887  31.447 -19.159  1.00  0.00      RA0  N
ATOM   3268  H   LYS A 350      35.998  32.303 -18.651  1.00  0.00      RA0  H
ATOM   3269  CA  LYS A 350      36.790  30.350 -18.882  1.00  0.00      RA0  C
ATOM   3270  CB  LYS A 350      38.251  30.798 -18.725  1.00  0.00      RA0  C
ATOM   3271  CG  LYS A 350      38.999  29.636 -18.064  1.00  0.00      RA0  C
ATOM   3272  CD  LYS A 350      40.516  29.566 -18.114  1.00  0.00      RA0  C
ATOM   3273  CE  LYS A 350      40.976  28.297 -17.383  1.00  0.00      RA0  C
ATOM   3274  NZ  LYS A 350      40.274  27.122 -17.909  1.00  0.00      RA0  N
ATOM   3275  HZ1 LYS A 350      39.410  26.856 -17.398  1.00  0.00      RA0  H
ATOM   3276  HZ2 LYS A 350      40.036  27.232 -18.914  1.00  0.00      RA0  H
ATOM   3277  HZ3 LYS A 350      40.884  26.278 -17.973  1.00  0.00      RA0  H
ATOM   3278  C   LYS A 350      36.316  29.641 -17.614  1.00  0.00      RA0  C
ATOM   3279  O   LYS A 350      35.999  30.274 -16.601  1.00  0.00      RA0  O
ATOM   3280  N   VAL A 351      36.255  28.318 -17.676  1.00  0.00      RA0  N
ATOM   3281  H   VAL A 351      36.589  27.848 -18.494  1.00  0.00      RA0  H
ATOM   3282  CA  VAL A 351      35.904  27.497 -16.539  1.00  0.00      RA0  C
ATOM   3283  CB  VAL A 351      35.116  26.273 -16.999  1.00  0.00      RA0  C
ATOM   3284  CG1 VAL A 351      34.714  25.378 -15.826  1.00  0.00      RA0  C
ATOM   3285  CG2 VAL A 351      33.914  26.716 -17.827  1.00  0.00      RA0  C
ATOM   3286  C   VAL A 351      37.164  27.076 -15.787  1.00  0.00      RA0  C
ATOM   3287  O   VAL A 351      38.088  26.550 -16.388  1.00  0.00      RA0  O
ATOM   3288  N   THR A 352      37.174  27.295 -14.482  1.00  0.00      RA0  N
ATOM   3289  H   THR A 352      36.341  27.563 -14.002  1.00  0.00      RA0  H
ATOM   3290  CA  THR A 352      38.346  27.051 -13.661  1.00  0.00      RA0  C
ATOM   3291  CB  THR A 352      38.908  28.463 -13.486  1.00  0.00      RA0  C
ATOM   3292  OG1 THR A 352      38.563  29.228 -14.653  1.00  0.00      RA0  O
ATOM   3293  HG1 THR A 352      37.634  29.422 -14.589  1.00  0.00      RA0  H
ATOM   3294  CG2 THR A 352      40.420  28.509 -13.252  1.00  0.00      RA0  C
ATOM   3295  C   THR A 352      37.972  26.343 -12.384  1.00  0.00      RA0  C
ATOM   3296  O   THR A 352      36.804  26.043 -12.109  1.00  0.00      RA0  O
ATOM   3297  N   LYS A 353      38.988  26.084 -11.576  1.00  0.00      RA0  N
ATOM   3298  H   LYS A 353      39.896  26.406 -11.831  1.00  0.00      RA0  H
ATOM   3299  CA  LYS A 353      38.787  25.613 -10.208  1.00  0.00      RA0  C
ATOM   3300  CB  LYS A 353      40.139  25.237  -9.588  1.00  0.00      RA0  C
ATOM   3301  CG  LYS A 353      40.695  23.977 -10.255  1.00  0.00      RA0  C
ATOM   3302  CD  LYS A 353      41.910  23.379  -9.541  1.00  0.00      RA0  C
ATOM   3303  CE  LYS A 353      42.359  22.066 -10.193  1.00  0.00      RA0  C
ATOM   3304  NZ  LYS A 353      43.450  21.460  -9.416  1.00  0.00      RA0  N
ATOM   3305  HZ1 LYS A 353      43.742  20.570  -9.869  1.00  0.00      RA0  H
ATOM   3306  HZ2 LYS A 353      44.262  22.109  -9.379  1.00  0.00      RA0  H
ATOM   3307  HZ3 LYS A 353      43.121  21.260  -8.449  1.00  0.00      RA0  H
ATOM   3308  C   LYS A 353      38.029  26.695  -9.424  1.00  0.00      RA0  C
ATOM   3309  O   LYS A 353      38.202  27.881  -9.719  1.00  0.00      RA0  O
ATOM   3310  N   PRO A 354      37.258  26.302  -8.410  1.00  0.00      RA0  N
ATOM   3311  CD  PRO A 354      36.986  24.916  -8.036  1.00  0.00      RA0  C
ATOM   3312  CA  PRO A 354      36.501  27.253  -7.598  1.00  0.00      RA0  C
ATOM   3313  CB  PRO A 354      35.412  26.359  -6.997  1.00  0.00      RA0  C
ATOM   3314  CG  PRO A 354      36.097  25.011  -6.804  1.00  0.00      RA0  C
ATOM   3315  C   PRO A 354      37.339  27.971  -6.530  1.00  0.00      RA0  C
ATOM   3316  O   PRO A 354      37.011  27.956  -5.349  1.00  0.00      RA0  O
ATOM   3317  N   VAL A 355      38.428  28.601  -6.960  1.00  0.00      RA0  N
ATOM   3318  H   VAL A 355      38.679  28.668  -7.931  1.00  0.00      RA0  H
ATOM   3319  CA  VAL A 355      39.315  29.351  -6.064  1.00  0.00      RA0  C
ATOM   3320  CB  VAL A 355      40.161  28.399  -5.201  1.00  0.00      RA0  C
ATOM   3321  CG1 VAL A 355      40.972  27.420  -6.053  1.00  0.00      RA0  C
ATOM   3322  CG2 VAL A 355      41.021  29.161  -4.188  1.00  0.00      RA0  C
ATOM   3323  C   VAL A 355      40.171  30.197  -7.002  1.00  0.00      RA0  C
ATOM   3324  O   VAL A 355      40.488  29.763  -8.113  1.00  0.00      RA0  O
ATOM   3325  N   PHE A 356      40.529  31.393  -6.555  1.00  0.00      RA0  N
ATOM   3326  H   PHE A 356      40.256  31.700  -5.641  1.00  0.00      RA0  H
ATOM   3327  CA  PHE A 356      41.155  32.376  -7.446  1.00  0.00      RA0  C
ATOM   3328  CB  PHE A 356      40.145  33.457  -7.848  1.00  0.00      RA0  C
ATOM   3329  CG  PHE A 356      38.873  32.842  -8.385  1.00  0.00      RA0  C
ATOM   3330  CD1 PHE A 356      37.751  32.746  -7.569  1.00  0.00      RA0  C
ATOM   3331  CD2 PHE A 356      38.821  32.374  -9.693  1.00  0.00      RA0  C
ATOM   3332  CE1 PHE A 356      36.576  32.192  -8.062  1.00  0.00      RA0  C
ATOM   3333  CE2 PHE A 356      37.646  31.820 -10.187  1.00  0.00      RA0  C
ATOM   3334  CZ  PHE A 356      36.522  31.735  -9.373  1.00  0.00      RA0  C
ATOM   3335  C   PHE A 356      42.409  33.037  -6.865  1.00  0.00      RA0  C
ATOM   3336  O   PHE A 356      43.353  33.247  -7.599  1.00  0.00      RA0  O
ATOM   3337  N   VAL A 357      42.399  33.345  -5.575  1.00  0.00      RA0  N
ATOM   3338  H   VAL A 357      41.607  33.143  -4.993  1.00  0.00      RA0  H
ATOM   3339  CA  VAL A 357      43.499  34.057  -4.912  1.00  0.00      RA0  C
ATOM   3340  CB  VAL A 357      43.203  35.562  -4.785  1.00  0.00      RA0  C
ATOM   3341  CG1 VAL A 357      44.299  36.277  -3.995  1.00  0.00      RA0  C
ATOM   3342  CG2 VAL A 357      42.989  36.238  -6.140  1.00  0.00      RA0  C
ATOM   3343  C   VAL A 357      43.699  33.458  -3.520  1.00  0.00      RA0  C
ATOM   3344  O   VAL A 357      42.740  33.229  -2.797  1.00  0.00      RA0  O
ATOM   3345  N   ARG A 358      44.946  33.183  -3.150  1.00  0.00      RA0  N
ATOM   3346  H   ARG A 358      45.728  33.390  -3.747  1.00  0.00      RA0  H
ATOM   3347  CA  ARG A 358      45.290  32.775  -1.790  1.00  0.00      RA0  C
ATOM   3348  CB  ARG A 358      45.518  31.261  -1.774  1.00  0.00      RA0  C
ATOM   3349  CG  ARG A 358      44.451  30.420  -1.069  1.00  0.00      RA0  C
ATOM   3350  CD  ARG A 358      44.938  29.882   0.281  1.00  0.00      RA0  C
ATOM   3351  NE  ARG A 358      45.267  30.982   1.182  1.00  0.00      RA0  N
ATOM   3352  HE  ARG A 358      44.581  31.715   1.251  1.00  0.00      RA0  H
ATOM   3353  CZ  ARG A 358      46.465  31.053   1.834  1.00  0.00      RA0  C
ATOM   3354  NH1 ARG A 358      47.369  30.059   1.706  1.00  0.00      RA0  N
ATOM   3355 HH11 ARG A 358      48.271  30.113   2.147  1.00  0.00      RA0  H
ATOM   3356 HH12 ARG A 358      47.176  29.237   1.163  1.00  0.00      RA0  H
ATOM   3357  NH2 ARG A 358      46.731  32.139   2.584  1.00  0.00      RA0  N
ATOM   3358 HH21 ARG A 358      47.602  32.273   3.080  1.00  0.00      RA0  H
ATOM   3359 HH22 ARG A 358      46.067  32.898   2.632  1.00  0.00      RA0  H
ATOM   3360  C   ARG A 358      46.601  33.472  -1.436  1.00  0.00      RA0  C
ATOM   3361  O   ARG A 358      47.474  33.559  -2.291  1.00  0.00      RA0  O
ATOM   3362  N   ASN A 359      46.729  33.924  -0.197  1.00  0.00      RA0  N
ATOM   3363  H   ASN A 359      45.905  34.134   0.335  1.00  0.00      RA0  H
ATOM   3364  CA  ASN A 359      47.998  34.501   0.307  1.00  0.00      RA0  C
ATOM   3365  CB  ASN A 359      49.077  33.452   0.547  1.00  0.00      RA0  C
ATOM   3366  CG  ASN A 359      49.577  33.614   1.961  1.00  0.00      RA0  C
ATOM   3367  OD1 ASN A 359      49.285  32.775   2.817  1.00  0.00      RA0  O
ATOM   3368  ND2 ASN A 359      50.301  34.725   2.172  1.00  0.00      RA0  N
ATOM   3369 HD21 ASN A 359      50.496  35.342   1.403  1.00  0.00      RA0  H
ATOM   3370 HD22 ASN A 359      50.650  34.995   3.069  1.00  0.00      RA0  H
ATOM   3371  C   ASN A 359      48.561  35.541  -0.626  1.00  0.00      RA0  C
ATOM   3372  O   ASN A 359      49.753  35.507  -1.003  1.00  0.00      RA0  O
ATOM   3373  N   GLY A 360      47.702  36.480  -1.005  1.00  0.00      RA0  N
ATOM   3374  H   GLY A 360      46.816  36.485  -0.532  1.00  0.00      RA0  H
ATOM   3375  CA  GLY A 360      48.109  37.622  -1.768  1.00  0.00      RA0  C
ATOM   3376  C   GLY A 360      48.455  37.393  -3.200  1.00  0.00      RA0  C
ATOM   3377  O   GLY A 360      48.970  38.312  -3.858  1.00  0.00      RA0  O
ATOM   3378  N   LYS A 361      48.157  36.206  -3.727  1.00  0.00      RA0  N
ATOM   3379  H   LYS A 361      47.743  35.467  -3.191  1.00  0.00      RA0  H
ATOM   3380  CA  LYS A 361      48.555  35.894  -5.075  1.00  0.00      RA0  C
ATOM   3381  CB  LYS A 361      49.891  35.142  -5.034  1.00  0.00      RA0  C
ATOM   3382  CG  LYS A 361      50.391  34.740  -6.421  1.00  0.00      RA0  C
ATOM   3383  CD  LYS A 361      51.591  33.798  -6.419  1.00  0.00      RA0  C
ATOM   3384  CE  LYS A 361      51.857  33.252  -7.825  1.00  0.00      RA0  C
ATOM   3385  NZ  LYS A 361      50.695  32.472  -8.276  1.00  0.00      RA0  N
ATOM   3386  HZ1 LYS A 361      50.830  32.118  -9.244  1.00  0.00      RA0  H
ATOM   3387  HZ2 LYS A 361      50.522  31.683  -7.626  1.00  0.00      RA0  H
ATOM   3388  HZ3 LYS A 361      49.832  33.058  -8.269  1.00  0.00      RA0  H
ATOM   3389  C   LYS A 361      47.501  35.067  -5.793  1.00  0.00      RA0  C
ATOM   3390  O   LYS A 361      46.890  34.198  -5.193  1.00  0.00      RA0  O
ATOM   3391  N   ALA A 362      47.345  35.328  -7.092  1.00  0.00      RA0  N
ATOM   3392  H   ALA A 362      47.833  36.114  -7.466  1.00  0.00      RA0  H
ATOM   3393  CA  ALA A 362      46.536  34.514  -7.970  1.00  0.00      RA0  C
ATOM   3394  CB  ALA A 362      46.689  34.967  -9.420  1.00  0.00      RA0  C
ATOM   3395  C   ALA A 362      47.009  33.070  -7.892  1.00  0.00      RA0  C
ATOM   3396  O   ALA A 362      48.212  32.796  -7.850  1.00  0.00      RA0  O
ATOM   3397  N   VAL A 363      46.048  32.154  -7.859  1.00  0.00      RA0  N
ATOM   3398  H   VAL A 363      45.103  32.479  -7.944  1.00  0.00      RA0  H
ATOM   3399  CA  VAL A 363      46.343  30.718  -7.868  1.00  0.00      RA0  C
ATOM   3400  CB  VAL A 363      45.085  29.873  -7.652  1.00  0.00      RA0  C
ATOM   3401  CG1 VAL A 363      44.489  30.146  -6.270  1.00  0.00      RA0  C
ATOM   3402  CG2 VAL A 363      44.074  30.056  -8.787  1.00  0.00      RA0  C
ATOM   3403  C   VAL A 363      47.023  30.360  -9.192  1.00  0.00      RA0  C
ATOM   3404  O   VAL A 363      46.891  31.065 -10.242  1.00  0.00      RA0  O
ATOM   3405  N   ALA A 364      47.768  29.261  -9.159  1.00  0.00      RA0  N
ATOM   3406  H   ALA A 364      47.785  28.718  -8.321  1.00  0.00      RA0  H
ATOM   3407  CA  ALA A 364      48.611  28.868 -10.295  1.00  0.00      RA0  C
ATOM   3408  CB  ALA A 364      49.230  27.492 -10.047  1.00  0.00      RA0  C
ATOM   3409  C   ALA A 364      47.902  28.848 -11.638  1.00  0.00      RA0  C
ATOM   3410  O   ALA A 364      48.486  29.249 -12.620  1.00  0.00      RA0  O
ATOM   3411  N   GLY A 365      46.645  28.411 -11.692  1.00  0.00      RA0  N
ATOM   3412  H   GLY A 365      46.162  28.187 -10.850  1.00  0.00      RA0  H
ATOM   3413  CA  GLY A 365      45.936  28.351 -12.980  1.00  0.00      RA0  C
ATOM   3414  C   GLY A 365      45.653  29.709 -13.591  1.00  0.00      RA0  C
ATOM   3415  O   GLY A 365      45.342  29.814 -14.775  1.00  0.00      RA0  O
ATOM   3416  N   LEU A 366      45.784  30.757 -12.792  1.00  0.00      RA0  N
ATOM   3417  H   LEU A 366      46.117  30.656 -11.860  1.00  0.00      RA0  H
ATOM   3418  CA  LEU A 366      45.544  32.127 -13.278  1.00  0.00      RA0  C
ATOM   3419  CB  LEU A 366      44.562  32.851 -12.356  1.00  0.00      RA0  C
ATOM   3420  CG  LEU A 366      43.192  32.175 -12.309  1.00  0.00      RA0  C
ATOM   3421  CD1 LEU A 366      42.274  32.828 -11.277  1.00  0.00      RA0  C
ATOM   3422  CD2 LEU A 366      42.542  32.112 -13.692  1.00  0.00      RA0  C
ATOM   3423  C   LEU A 366      46.807  32.966 -13.459  1.00  0.00      RA0  C
ATOM   3424  O   LEU A 366      46.720  34.191 -13.624  1.00  0.00      RA0  O
ATOM   3425  N   CYS A 367      47.976  32.332 -13.390  1.00  0.00      RA0  N
ATOM   3426  H   CYS A 367      48.056  31.338 -13.268  1.00  0.00      RA0  H
ATOM   3427  CA  CYS A 367      49.235  33.019 -13.722  1.00  0.00      RA0  C
ATOM   3428  CB  CYS A 367      49.742  33.761 -12.486  1.00  0.00      RA0  C
ATOM   3429  SG  CYS A 367      49.914  32.706 -11.018  1.00  0.00      RA0  S
ATOM   3430  C   CYS A 367      50.294  32.088 -14.318  1.00  0.00      RA0  C
ATOM   3431  O   CYS A 367      50.122  30.864 -14.369  1.00  0.00      RA0  O
END
HEADER lig.000.06.pdb
ATOM      1  N   ASN A   2      27.189  67.404  -2.196  1.00  0.00      LA0  N
ATOM      2  H   ASN A   2      27.822  66.634  -2.301  1.00  0.00      LA0  H
ATOM      3  CA  ASN A   2      26.192  67.654  -3.236  1.00  0.00      LA0  C
ATOM      4  CB  ASN A   2      26.884  67.952  -4.572  1.00  0.00      LA0  C
ATOM      5  CG  ASN A   2      25.866  68.305  -5.641  1.00  0.00      LA0  C
ATOM      6  OD1 ASN A   2      24.736  68.688  -5.365  1.00  0.00      LA0  O
ATOM      7  ND2 ASN A   2      26.317  68.164  -6.886  1.00  0.00      LA0  N
ATOM      8 HD21 ASN A   2      27.236  67.784  -7.054  1.00  0.00      LA0  H
ATOM      9 HD22 ASN A   2      25.754  68.408  -7.669  1.00  0.00      LA0  H
ATOM     10  C   ASN A   2      25.201  66.513  -3.376  1.00  0.00      LA0  C
ATOM     11  O   ASN A   2      25.492  65.470  -3.953  1.00  0.00      LA0  O
ATOM     12  N   VAL A   3      24.013  66.766  -2.813  1.00  0.00      LA0  N
ATOM     13  H   VAL A   3      23.846  67.640  -2.360  1.00  0.00      LA0  H
ATOM     14  CA  VAL A   3      22.935  65.784  -2.937  1.00  0.00      LA0  C
ATOM     15  CB  VAL A   3      22.543  65.265  -1.537  1.00  0.00      LA0  C
ATOM     16  CG1 VAL A   3      21.440  64.206  -1.576  1.00  0.00      LA0  C
ATOM     17  CG2 VAL A   3      23.763  64.725  -0.783  1.00  0.00      LA0  C
ATOM     18  C   VAL A   3      21.743  66.391  -3.677  1.00  0.00      LA0  C
ATOM     19  O   VAL A   3      20.849  66.988  -3.090  1.00  0.00      LA0  O
ATOM     20  N   PRO A   4      21.764  66.261  -5.024  1.00  0.00      LA0  N
ATOM     21  CD  PRO A   4      22.814  65.691  -5.853  1.00  0.00      LA0  C
ATOM     22  CA  PRO A   4      20.650  66.786  -5.818  1.00  0.00      LA0  C
ATOM     23  CB  PRO A   4      21.090  66.507  -7.257  1.00  0.00      LA0  C
ATOM     24  CG  PRO A   4      22.608  66.376  -7.195  1.00  0.00      LA0  C
ATOM     25  C   PRO A   4      19.301  66.183  -5.453  1.00  0.00      LA0  C
ATOM     26  O   PRO A   4      19.124  64.977  -5.299  1.00  0.00      LA0  O
ATOM     27  N   ALA A   5      18.354  67.114  -5.282  1.00  0.00      LA0  N
ATOM     28  H   ALA A   5      18.565  68.059  -5.522  1.00  0.00      LA0  H
ATOM     29  CA  ALA A   5      17.073  66.732  -4.691  1.00  0.00      LA0  C
ATOM     30  CB  ALA A   5      16.287  67.977  -4.279  1.00  0.00      LA0  C
ATOM     31  C   ALA A   5      16.181  65.856  -5.552  1.00  0.00      LA0  C
ATOM     32  O   ALA A   5      15.260  65.208  -5.072  1.00  0.00      LA0  O
ATOM     33  N   GLU A   6      16.484  65.864  -6.856  1.00  0.00      LA0  N
ATOM     34  H   GLU A   6      17.285  66.333  -7.232  1.00  0.00      LA0  H
ATOM     35  CA  GLU A   6      15.655  65.064  -7.750  1.00  0.00      LA0  C
ATOM     36  CB  GLU A   6      15.625  65.703  -9.150  1.00  0.00      LA0  C
ATOM     37  CG  GLU A   6      16.745  65.366 -10.157  1.00  0.00      LA0  C
ATOM     38  CD  GLU A   6      18.137  65.897  -9.825  1.00  0.00      LA0  C
ATOM     39  OE1 GLU A   6      19.079  65.512 -10.522  1.00  0.00      LA0  O
ATOM     40  OE2 GLU A   6      18.290  66.695  -8.902  1.00  0.00      LA0  O
ATOM     41  C   GLU A   6      15.994  63.580  -7.789  1.00  0.00      LA0  C
ATOM     42  O   GLU A   6      15.360  62.780  -8.471  1.00  0.00      LA0  O
ATOM     43  N   LEU A   7      17.047  63.240  -7.033  1.00  0.00      LA0  N
ATOM     44  H   LEU A   7      17.499  63.887  -6.420  1.00  0.00      LA0  H
ATOM     45  CA  LEU A   7      17.517  61.870  -7.154  1.00  0.00      LA0  C
ATOM     46  CB  LEU A   7      19.040  61.833  -7.139  1.00  0.00      LA0  C
ATOM     47  CG  LEU A   7      19.681  62.762  -8.159  1.00  0.00      LA0  C
ATOM     48  CD1 LEU A   7      21.181  62.868  -7.955  1.00  0.00      LA0  C
ATOM     49  CD2 LEU A   7      19.364  62.335  -9.580  1.00  0.00      LA0  C
ATOM     50  C   LEU A   7      16.988  60.921  -6.106  1.00  0.00      LA0  C
ATOM     51  O   LEU A   7      16.851  61.228  -4.927  1.00  0.00      LA0  O
ATOM     52  N   LYS A   8      16.755  59.708  -6.608  1.00  0.00      LA0  N
ATOM     53  H   LYS A   8      16.852  59.587  -7.596  1.00  0.00      LA0  H
ATOM     54  CA  LYS A   8      16.786  58.563  -5.709  1.00  0.00      LA0  C
ATOM     55  CB  LYS A   8      15.888  57.471  -6.285  1.00  0.00      LA0  C
ATOM     56  CG  LYS A   8      14.424  57.698  -5.906  1.00  0.00      LA0  C
ATOM     57  CD  LYS A   8      14.098  57.007  -4.585  1.00  0.00      LA0  C
ATOM     58  CE  LYS A   8      12.735  57.347  -3.992  1.00  0.00      LA0  C
ATOM     59  NZ  LYS A   8      12.284  56.225  -3.161  1.00  0.00      LA0  N
ATOM     60  HZ1 LYS A   8      11.320  56.406  -2.798  1.00  0.00      LA0  H
ATOM     61  HZ2 LYS A   8      12.136  55.393  -3.768  1.00  0.00      LA0  H
ATOM     62  HZ3 LYS A   8      12.930  55.969  -2.387  1.00  0.00      LA0  H
ATOM     63  C   LYS A   8      18.227  58.109  -5.567  1.00  0.00      LA0  C
ATOM     64  O   LYS A   8      19.083  58.484  -6.359  1.00  0.00      LA0  O
ATOM     65  N   TYR A   9      18.469  57.316  -4.526  1.00  0.00      LA0  N
ATOM     66  H   TYR A   9      17.733  57.040  -3.908  1.00  0.00      LA0  H
ATOM     67  CA  TYR A   9      19.836  56.908  -4.224  1.00  0.00      LA0  C
ATOM     68  CB  TYR A   9      20.427  57.758  -3.095  1.00  0.00      LA0  C
ATOM     69  CG  TYR A   9      20.601  59.203  -3.503  1.00  0.00      LA0  C
ATOM     70  CD1 TYR A   9      19.575  60.128  -3.223  1.00  0.00      LA0  C
ATOM     71  CE1 TYR A   9      19.747  61.470  -3.598  1.00  0.00      LA0  C
ATOM     72  CD2 TYR A   9      21.795  59.588  -4.143  1.00  0.00      LA0  C
ATOM     73  CE2 TYR A   9      21.968  60.932  -4.511  1.00  0.00      LA0  C
ATOM     74  CZ  TYR A   9      20.940  61.855  -4.240  1.00  0.00      LA0  C
ATOM     75  OH  TYR A   9      21.115  63.170  -4.623  1.00  0.00      LA0  O
ATOM     76  HH  TYR A   9      20.266  63.603  -4.695  1.00  0.00      LA0  H
ATOM     77  C   TYR A   9      19.819  55.468  -3.780  1.00  0.00      LA0  C
ATOM     78  O   TYR A   9      18.809  54.981  -3.279  1.00  0.00      LA0  O
ATOM     79  N   SER A  10      20.954  54.795  -3.975  1.00  0.00      LA0  N
ATOM     80  H   SER A  10      21.784  55.225  -4.339  1.00  0.00      LA0  H
ATOM     81  CA  SER A  10      21.003  53.478  -3.354  1.00  0.00      LA0  C
ATOM     82  CB  SER A  10      21.995  52.600  -4.124  1.00  0.00      LA0  C
ATOM     83  OG  SER A  10      23.255  53.264  -4.251  1.00  0.00      LA0  O
ATOM     84  HG  SER A  10      23.764  52.701  -4.844  1.00  0.00      LA0  H
ATOM     85  C   SER A  10      21.290  53.591  -1.862  1.00  0.00      LA0  C
ATOM     86  O   SER A  10      21.319  54.680  -1.301  1.00  0.00      LA0  O
ATOM     87  N   LYS A  11      21.495  52.424  -1.231  1.00  0.00      LA0  N
ATOM     88  H   LYS A  11      21.538  51.569  -1.748  1.00  0.00      LA0  H
ATOM     89  CA  LYS A  11      22.066  52.497   0.119  1.00  0.00      LA0  C
ATOM     90  CB  LYS A  11      21.689  51.251   0.927  1.00  0.00      LA0  C
ATOM     91  CG  LYS A  11      20.331  50.653   0.534  1.00  0.00      LA0  C
ATOM     92  CD  LYS A  11      20.022  49.292   1.167  1.00  0.00      LA0  C
ATOM     93  CE  LYS A  11      21.126  48.239   0.992  1.00  0.00      LA0  C
ATOM     94  NZ  LYS A  11      21.549  48.121  -0.410  1.00  0.00      LA0  N
ATOM     95  HZ1 LYS A  11      22.445  47.587  -0.468  1.00  0.00      LA0  H
ATOM     96  HZ2 LYS A  11      20.847  47.743  -1.068  1.00  0.00      LA0  H
ATOM     97  HZ3 LYS A  11      21.904  49.038  -0.766  1.00  0.00      LA0  H
ATOM     98  C   LYS A  11      23.585  52.634   0.060  1.00  0.00      LA0  C
ATOM     99  O   LYS A  11      24.261  53.035   0.996  1.00  0.00      LA0  O
ATOM    100  N   GLU A  12      24.049  52.240  -1.132  1.00  0.00      LA0  N
ATOM    101  H   GLU A  12      23.424  51.840  -1.796  1.00  0.00      LA0  H
ATOM    102  CA  GLU A  12      25.430  52.221  -1.565  1.00  0.00      LA0  C
ATOM    103  CB  GLU A  12      25.488  51.162  -2.680  1.00  0.00      LA0  C
ATOM    104  CG  GLU A  12      25.238  49.683  -2.309  1.00  0.00      LA0  C
ATOM    105  CD  GLU A  12      23.912  49.373  -1.612  1.00  0.00      LA0  C
ATOM    106  OE1 GLU A  12      22.836  49.805  -2.038  1.00  0.00      LA0  O
ATOM    107  OE2 GLU A  12      23.943  48.666  -0.611  1.00  0.00      LA0  O
ATOM    108  C   GLU A  12      25.860  53.628  -1.986  1.00  0.00      LA0  C
ATOM    109  O   GLU A  12      25.771  54.565  -1.200  1.00  0.00      LA0  O
ATOM    110  N   HIS A  13      26.329  53.781  -3.237  1.00  0.00      LA0  N
ATOM    111  H   HIS A  13      26.376  53.060  -3.936  1.00  0.00      LA0  H
ATOM    112  CA  HIS A  13      26.791  55.129  -3.557  1.00  0.00      LA0  C
ATOM    113  CB  HIS A  13      28.322  55.210  -3.479  1.00  0.00      LA0  C
ATOM    114  CG  HIS A  13      28.771  55.860  -2.184  1.00  0.00      LA0  C
ATOM    115  ND1 HIS A  13      27.941  56.352  -1.246  1.00  0.00      LA0  N
ATOM    116  HD1 HIS A  13      26.954  56.345  -1.266  1.00  0.00      LA0  H
ATOM    117  CD2 HIS A  13      30.086  56.073  -1.755  1.00  0.00      LA0  C
ATOM    118  NE2 HIS A  13      30.031  56.702  -0.553  1.00  0.00      LA0  N
ATOM    119  CE1 HIS A  13      28.708  56.872  -0.242  1.00  0.00      LA0  C
ATOM    120  C   HIS A  13      26.280  55.720  -4.856  1.00  0.00      LA0  C
ATOM    121  O   HIS A  13      26.842  56.677  -5.385  1.00  0.00      LA0  O
ATOM    122  N   GLU A  14      25.198  55.117  -5.358  1.00  0.00      LA0  N
ATOM    123  H   GLU A  14      24.738  54.385  -4.855  1.00  0.00      LA0  H
ATOM    124  CA  GLU A  14      24.701  55.549  -6.660  1.00  0.00      LA0  C
ATOM    125  CB  GLU A  14      24.365  54.371  -7.583  1.00  0.00      LA0  C
ATOM    126  CG  GLU A  14      25.433  53.286  -7.740  1.00  0.00      LA0  C
ATOM    127  CD  GLU A  14      25.418  52.358  -6.542  1.00  0.00      LA0  C
ATOM    128  OE1 GLU A  14      26.418  52.286  -5.836  1.00  0.00      LA0  O
ATOM    129  OE2 GLU A  14      24.398  51.720  -6.302  1.00  0.00      LA0  O
ATOM    130  C   GLU A  14      23.486  56.445  -6.570  1.00  0.00      LA0  C
ATOM    131  O   GLU A  14      22.784  56.505  -5.565  1.00  0.00      LA0  O
ATOM    132  N   TRP A  15      23.264  57.136  -7.692  1.00  0.00      LA0  N
ATOM    133  H   TRP A  15      23.876  57.013  -8.472  1.00  0.00      LA0  H
ATOM    134  CA  TRP A  15      22.045  57.920  -7.826  1.00  0.00      LA0  C
ATOM    135  CB  TRP A  15      22.353  59.416  -7.956  1.00  0.00      LA0  C
ATOM    136  CG  TRP A  15      23.175  59.744  -9.185  1.00  0.00      LA0  C
ATOM    137  CD2 TRP A  15      22.727  60.020 -10.532  1.00  0.00      LA0  C
ATOM    138  CE2 TRP A  15      23.893  60.307 -11.318  1.00  0.00      LA0  C
ATOM    139  CE3 TRP A  15      21.454  60.051 -11.139  1.00  0.00      LA0  C
ATOM    140  CD1 TRP A  15      24.567  59.879  -9.235  1.00  0.00      LA0  C
ATOM    141  NE1 TRP A  15      24.998  60.212 -10.481  1.00  0.00      LA0  N
ATOM    142  HE1 TRP A  15      25.933  60.376 -10.746  1.00  0.00      LA0  H
ATOM    143  CZ2 TRP A  15      23.762  60.620 -12.687  1.00  0.00      LA0  C
ATOM    144  CZ3 TRP A  15      21.337  60.368 -12.508  1.00  0.00      LA0  C
ATOM    145  CH2 TRP A  15      22.484  60.650 -13.279  1.00  0.00      LA0  C
ATOM    146  C   TRP A  15      21.206  57.443  -8.989  1.00  0.00      LA0  C
ATOM    147  O   TRP A  15      21.692  56.767  -9.890  1.00  0.00      LA0  O
ATOM    148  N   LEU A  16      19.935  57.846  -8.924  1.00  0.00      LA0  N
ATOM    149  H   LEU A  16      19.635  58.400  -8.147  1.00  0.00      LA0  H
ATOM    150  CA  LEU A  16      18.965  57.411  -9.915  1.00  0.00      LA0  C
ATOM    151  CB  LEU A  16      18.185  56.222  -9.358  1.00  0.00      LA0  C
ATOM    152  CG  LEU A  16      17.570  55.352 -10.447  1.00  0.00      LA0  C
ATOM    153  CD1 LEU A  16      18.607  54.405 -11.037  1.00  0.00      LA0  C
ATOM    154  CD2 LEU A  16      16.341  54.595  -9.961  1.00  0.00      LA0  C
ATOM    155  C   LEU A  16      18.009  58.542 -10.237  1.00  0.00      LA0  C
ATOM    156  O   LEU A  16      17.328  59.056  -9.359  1.00  0.00      LA0  O
ATOM    157  N   ARG A  17      17.980  58.917 -11.518  1.00  0.00      LA0  N
ATOM    158  H   ARG A  17      18.554  58.448 -12.189  1.00  0.00      LA0  H
ATOM    159  CA  ARG A  17      17.070  59.993 -11.895  1.00  0.00      LA0  C
ATOM    160  CB  ARG A  17      17.856  61.152 -12.513  1.00  0.00      LA0  C
ATOM    161  CG  ARG A  17      17.028  62.385 -12.895  1.00  0.00      LA0  C
ATOM    162  CD  ARG A  17      17.874  63.638 -13.126  1.00  0.00      LA0  C
ATOM    163  NE  ARG A  17      18.967  63.390 -14.059  1.00  0.00      LA0  N
ATOM    164  HE  ARG A  17      18.778  62.933 -14.934  1.00  0.00      LA0  H
ATOM    165  CZ  ARG A  17      20.228  63.773 -13.782  1.00  0.00      LA0  C
ATOM    166  NH1 ARG A  17      20.531  64.414 -12.651  1.00  0.00      LA0  N
ATOM    167 HH11 ARG A  17      21.474  64.668 -12.444  1.00  0.00      LA0  H
ATOM    168 HH12 ARG A  17      19.826  64.672 -11.970  1.00  0.00      LA0  H
ATOM    169  NH2 ARG A  17      21.171  63.489 -14.672  1.00  0.00      LA0  N
ATOM    170 HH21 ARG A  17      22.138  63.719 -14.512  1.00  0.00      LA0  H
ATOM    171 HH22 ARG A  17      20.905  63.029 -15.531  1.00  0.00      LA0  H
ATOM    172  C   ARG A  17      16.008  59.516 -12.852  1.00  0.00      LA0  C
ATOM    173  O   ARG A  17      16.305  58.845 -13.831  1.00  0.00      LA0  O
ATOM    174  N   LYS A  18      14.767  59.924 -12.548  1.00  0.00      LA0  N
ATOM    175  H   LYS A  18      14.623  60.478 -11.729  1.00  0.00      LA0  H
ATOM    176  CA  LYS A  18      13.753  59.847 -13.597  1.00  0.00      LA0  C
ATOM    177  CB  LYS A  18      12.353  59.960 -12.988  1.00  0.00      LA0  C
ATOM    178  CG  LYS A  18      11.202  59.700 -13.968  1.00  0.00      LA0  C
ATOM    179  CD  LYS A  18      11.275  58.293 -14.552  1.00  0.00      LA0  C
ATOM    180  CE  LYS A  18      10.000  57.830 -15.251  1.00  0.00      LA0  C
ATOM    181  NZ  LYS A  18      10.118  56.393 -15.516  1.00  0.00      LA0  N
ATOM    182  HZ1 LYS A  18       9.207  55.983 -15.821  1.00  0.00      LA0  H
ATOM    183  HZ2 LYS A  18      10.855  56.158 -16.211  1.00  0.00      LA0  H
ATOM    184  HZ3 LYS A  18      10.271  55.864 -14.630  1.00  0.00      LA0  H
ATOM    185  C   LYS A  18      13.989  60.948 -14.613  1.00  0.00      LA0  C
ATOM    186  O   LYS A  18      13.614  62.097 -14.418  1.00  0.00      LA0  O
ATOM    187  N   GLU A  19      14.688  60.559 -15.677  1.00  0.00      LA0  N
ATOM    188  H   GLU A  19      14.885  59.588 -15.836  1.00  0.00      LA0  H
ATOM    189  CA  GLU A  19      15.056  61.615 -16.607  1.00  0.00      LA0  C
ATOM    190  CB  GLU A  19      16.450  61.329 -17.154  1.00  0.00      LA0  C
ATOM    191  CG  GLU A  19      17.337  62.577 -17.195  1.00  0.00      LA0  C
ATOM    192  CD  GLU A  19      18.754  62.147 -17.488  1.00  0.00      LA0  C
ATOM    193  OE1 GLU A  19      19.598  62.210 -16.598  1.00  0.00      LA0  O
ATOM    194  OE2 GLU A  19      19.008  61.655 -18.579  1.00  0.00      LA0  O
ATOM    195  C   GLU A  19      14.001  61.839 -17.673  1.00  0.00      LA0  C
ATOM    196  O   GLU A  19      13.011  61.121 -17.746  1.00  0.00      LA0  O
ATOM    197  N   ALA A  20      14.241  62.875 -18.495  1.00  0.00      LA0  N
ATOM    198  H   ALA A  20      15.091  63.389 -18.394  1.00  0.00      LA0  H
ATOM    199  CA  ALA A  20      13.229  63.284 -19.474  1.00  0.00      LA0  C
ATOM    200  CB  ALA A  20      13.680  64.552 -20.200  1.00  0.00      LA0  C
ATOM    201  C   ALA A  20      12.853  62.240 -20.515  1.00  0.00      LA0  C
ATOM    202  O   ALA A  20      11.765  62.243 -21.073  1.00  0.00      LA0  O
ATOM    203  N   ASP A  21      13.811  61.335 -20.744  1.00  0.00      LA0  N
ATOM    204  H   ASP A  21      14.658  61.302 -20.214  1.00  0.00      LA0  H
ATOM    205  CA  ASP A  21      13.556  60.228 -21.664  1.00  0.00      LA0  C
ATOM    206  CB  ASP A  21      14.892  59.691 -22.201  1.00  0.00      LA0  C
ATOM    207  CG  ASP A  21      15.788  59.082 -21.124  1.00  0.00      LA0  C
ATOM    208  OD1 ASP A  21      15.648  59.357 -19.935  1.00  0.00      LA0  O
ATOM    209  OD2 ASP A  21      16.668  58.311 -21.466  1.00  0.00      LA0  O
ATOM    210  C   ASP A  21      12.697  59.104 -21.096  1.00  0.00      LA0  C
ATOM    211  O   ASP A  21      12.322  58.155 -21.773  1.00  0.00      LA0  O
ATOM    212  N   GLY A  22      12.399  59.246 -19.798  1.00  0.00      LA0  N
ATOM    213  H   GLY A  22      12.787  59.997 -19.268  1.00  0.00      LA0  H
ATOM    214  CA  GLY A  22      11.599  58.216 -19.153  1.00  0.00      LA0  C
ATOM    215  C   GLY A  22      12.427  57.200 -18.392  1.00  0.00      LA0  C
ATOM    216  O   GLY A  22      11.923  56.492 -17.519  1.00  0.00      LA0  O
ATOM    217  N   THR A  23      13.716  57.143 -18.759  1.00  0.00      LA0  N
ATOM    218  H   THR A  23      14.136  57.839 -19.346  1.00  0.00      LA0  H
ATOM    219  CA  THR A  23      14.530  56.132 -18.101  1.00  0.00      LA0  C
ATOM    220  CB  THR A  23      15.717  55.721 -18.982  1.00  0.00      LA0  C
ATOM    221  OG1 THR A  23      16.635  56.804 -19.163  1.00  0.00      LA0  O
ATOM    222  HG1 THR A  23      16.250  57.349 -19.853  1.00  0.00      LA0  H
ATOM    223  CG2 THR A  23      15.244  55.178 -20.331  1.00  0.00      LA0  C
ATOM    224  C   THR A  23      14.996  56.570 -16.730  1.00  0.00      LA0  C
ATOM    225  O   THR A  23      14.715  57.669 -16.261  1.00  0.00      LA0  O
ATOM    226  N   TYR A  24      15.737  55.647 -16.119  1.00  0.00      LA0  N
ATOM    227  H   TYR A  24      15.886  54.743 -16.518  1.00  0.00      LA0  H
ATOM    228  CA  TYR A  24      16.455  56.022 -14.918  1.00  0.00      LA0  C
ATOM    229  CB  TYR A  24      16.196  54.993 -13.822  1.00  0.00      LA0  C
ATOM    230  CG  TYR A  24      14.729  55.002 -13.484  1.00  0.00      LA0  C
ATOM    231  CD1 TYR A  24      13.889  54.014 -14.038  1.00  0.00      LA0  C
ATOM    232  CE1 TYR A  24      12.505  54.109 -13.826  1.00  0.00      LA0  C
ATOM    233  CD2 TYR A  24      14.241  56.025 -12.651  1.00  0.00      LA0  C
ATOM    234  CE2 TYR A  24      12.860  56.114 -12.436  1.00  0.00      LA0  C
ATOM    235  CZ  TYR A  24      12.010  55.188 -13.068  1.00  0.00      LA0  C
ATOM    236  OH  TYR A  24      10.650  55.386 -12.969  1.00  0.00      LA0  O
ATOM    237  HH  TYR A  24      10.177  54.572 -13.169  1.00  0.00      LA0  H
ATOM    238  C   TYR A  24      17.923  56.153 -15.223  1.00  0.00      LA0  C
ATOM    239  O   TYR A  24      18.622  55.174 -15.452  1.00  0.00      LA0  O
ATOM    240  N   THR A  25      18.368  57.406 -15.238  1.00  0.00      LA0  N
ATOM    241  H   THR A  25      17.752  58.168 -15.031  1.00  0.00      LA0  H
ATOM    242  CA  THR A  25      19.806  57.572 -15.396  1.00  0.00      LA0  C
ATOM    243  CB  THR A  25      20.086  58.971 -15.937  1.00  0.00      LA0  C
ATOM    244  OG1 THR A  25      19.200  59.255 -17.026  1.00  0.00      LA0  O
ATOM    245  HG1 THR A  25      19.344  60.196 -17.173  1.00  0.00      LA0  H
ATOM    246  CG2 THR A  25      21.532  59.157 -16.396  1.00  0.00      LA0  C
ATOM    247  C   THR A  25      20.522  57.295 -14.085  1.00  0.00      LA0  C
ATOM    248  O   THR A  25      20.014  57.600 -13.013  1.00  0.00      LA0  O
ATOM    249  N   VAL A  26      21.685  56.657 -14.217  1.00  0.00      LA0  N
ATOM    250  H   VAL A  26      22.069  56.494 -15.125  1.00  0.00      LA0  H
ATOM    251  CA  VAL A  26      22.403  56.170 -13.049  1.00  0.00      LA0  C
ATOM    252  CB  VAL A  26      22.406  54.636 -12.999  1.00  0.00      LA0  C
ATOM    253  CG1 VAL A  26      22.739  54.136 -11.592  1.00  0.00      LA0  C
ATOM    254  CG2 VAL A  26      21.125  54.008 -13.545  1.00  0.00      LA0  C
ATOM    255  C   VAL A  26      23.836  56.638 -13.130  1.00  0.00      LA0  C
ATOM    256  O   VAL A  26      24.422  56.683 -14.208  1.00  0.00      LA0  O
ATOM    257  N   GLY A  27      24.379  56.955 -11.958  1.00  0.00      LA0  N
ATOM    258  H   GLY A  27      23.832  56.932 -11.117  1.00  0.00      LA0  H
ATOM    259  CA  GLY A  27      25.806  57.238 -11.884  1.00  0.00      LA0  C
ATOM    260  C   GLY A  27      26.224  57.104 -10.443  1.00  0.00      LA0  C
ATOM    261  O   GLY A  27      25.389  56.846  -9.586  1.00  0.00      LA0  O
ATOM    262  N   ILE A  28      27.525  57.287 -10.193  1.00  0.00      LA0  N
ATOM    263  H   ILE A  28      28.145  57.596 -10.912  1.00  0.00      LA0  H
ATOM    264  CA  ILE A  28      27.860  57.375  -8.774  1.00  0.00      LA0  C
ATOM    265  CB  ILE A  28      29.266  56.847  -8.468  1.00  0.00      LA0  C
ATOM    266  CG2 ILE A  28      29.289  55.326  -8.604  1.00  0.00      LA0  C
ATOM    267  CG1 ILE A  28      30.356  57.545  -9.286  1.00  0.00      LA0  C
ATOM    268  CD1 ILE A  28      31.766  57.085  -8.907  1.00  0.00      LA0  C
ATOM    269  C   ILE A  28      27.683  58.788  -8.269  1.00  0.00      LA0  C
ATOM    270  O   ILE A  28      27.599  59.733  -9.044  1.00  0.00      LA0  O
ATOM    271  N   THR A  29      27.593  58.887  -6.944  1.00  0.00      LA0  N
ATOM    272  H   THR A  29      27.729  58.082  -6.369  1.00  0.00      LA0  H
ATOM    273  CA  THR A  29      27.383  60.216  -6.389  1.00  0.00      LA0  C
ATOM    274  CB  THR A  29      26.664  60.098  -5.043  1.00  0.00      LA0  C
ATOM    275  OG1 THR A  29      27.332  59.173  -4.172  1.00  0.00      LA0  O
ATOM    276  HG1 THR A  29      27.134  58.298  -4.510  1.00  0.00      LA0  H
ATOM    277  CG2 THR A  29      25.216  59.663  -5.248  1.00  0.00      LA0  C
ATOM    278  C   THR A  29      28.670  61.004  -6.268  1.00  0.00      LA0  C
ATOM    279  O   THR A  29      29.766  60.458  -6.372  1.00  0.00      LA0  O
ATOM    280  N   GLU A  30      28.480  62.307  -6.002  1.00  0.00      LA0  N
ATOM    281  H   GLU A  30      27.549  62.665  -5.984  1.00  0.00      LA0  H
ATOM    282  CA  GLU A  30      29.596  63.225  -5.767  1.00  0.00      LA0  C
ATOM    283  CB  GLU A  30      29.059  64.554  -5.231  1.00  0.00      LA0  C
ATOM    284  CG  GLU A  30      29.886  65.776  -5.631  1.00  0.00      LA0  C
ATOM    285  CD  GLU A  30      29.713  66.025  -7.115  1.00  0.00      LA0  C
ATOM    286  OE1 GLU A  30      30.614  65.687  -7.871  1.00  0.00      LA0  O
ATOM    287  OE2 GLU A  30      28.674  66.546  -7.514  1.00  0.00      LA0  O
ATOM    288  C   GLU A  30      30.605  62.646  -4.800  1.00  0.00      LA0  C
ATOM    289  O   GLU A  30      31.771  62.429  -5.095  1.00  0.00      LA0  O
ATOM    290  N   HIS A  31      30.039  62.290  -3.638  1.00  0.00      LA0  N
ATOM    291  H   HIS A  31      29.103  62.570  -3.445  1.00  0.00      LA0  H
ATOM    292  CA  HIS A  31      30.892  61.719  -2.602  1.00  0.00      LA0  C
ATOM    293  CB  HIS A  31      30.077  61.486  -1.334  1.00  0.00      LA0  C
ATOM    294  CG  HIS A  31      31.029  61.402  -0.171  1.00  0.00      LA0  C
ATOM    295  ND1 HIS A  31      31.944  62.344   0.119  1.00  0.00      LA0  N
ATOM    296  HD1 HIS A  31      32.126  63.185  -0.376  1.00  0.00      LA0  H
ATOM    297  CD2 HIS A  31      31.136  60.365   0.754  1.00  0.00      LA0  C
ATOM    298  NE2 HIS A  31      32.135  60.694   1.609  1.00  0.00      LA0  N
ATOM    299  CE1 HIS A  31      32.634  61.914   1.217  1.00  0.00      LA0  C
ATOM    300  C   HIS A  31      31.699  60.495  -3.002  1.00  0.00      LA0  C
ATOM    301  O   HIS A  31      32.842  60.299  -2.611  1.00  0.00      LA0  O
ATOM    302  N   ALA A  32      31.060  59.672  -3.847  1.00  0.00      LA0  N
ATOM    303  H   ALA A  32      30.168  59.917  -4.223  1.00  0.00      LA0  H
ATOM    304  CA  ALA A  32      31.823  58.532  -4.345  1.00  0.00      LA0  C
ATOM    305  CB  ALA A  32      30.928  57.591  -5.148  1.00  0.00      LA0  C
ATOM    306  C   ALA A  32      33.022  58.936  -5.188  1.00  0.00      LA0  C
ATOM    307  O   ALA A  32      34.122  58.420  -5.033  1.00  0.00      LA0  O
ATOM    308  N   GLN A  33      32.776  59.910  -6.079  1.00  0.00      LA0  N
ATOM    309  H   GLN A  33      31.890  60.380  -6.101  1.00  0.00      LA0  H
ATOM    310  CA  GLN A  33      33.915  60.344  -6.885  1.00  0.00      LA0  C
ATOM    311  CB  GLN A  33      33.443  61.082  -8.150  1.00  0.00      LA0  C
ATOM    312  CG  GLN A  33      32.819  62.472  -7.983  1.00  0.00      LA0  C
ATOM    313  CD  GLN A  33      33.871  63.548  -8.140  1.00  0.00      LA0  C
ATOM    314  OE1 GLN A  33      35.070  63.295  -8.110  1.00  0.00      LA0  O
ATOM    315  NE2 GLN A  33      33.372  64.754  -8.408  1.00  0.00      LA0  N
ATOM    316 HE21 GLN A  33      32.396  64.969  -8.293  1.00  0.00      LA0  H
ATOM    317 HE22 GLN A  33      33.960  65.481  -8.764  1.00  0.00      LA0  H
ATOM    318  C   GLN A  33      35.020  61.037  -6.092  1.00  0.00      LA0  C
ATOM    319  O   GLN A  33      36.201  60.802  -6.321  1.00  0.00      LA0  O
ATOM    320  N   GLU A  34      34.580  61.810  -5.076  1.00  0.00      LA0  N
ATOM    321  H   GLU A  34      33.604  62.022  -5.015  1.00  0.00      LA0  H
ATOM    322  CA  GLU A  34      35.507  62.357  -4.077  1.00  0.00      LA0  C
ATOM    323  CB  GLU A  34      34.752  62.979  -2.898  1.00  0.00      LA0  C
ATOM    324  CG  GLU A  34      33.854  64.190  -3.172  1.00  0.00      LA0  C
ATOM    325  CD  GLU A  34      33.057  64.507  -1.913  1.00  0.00      LA0  C
ATOM    326  OE1 GLU A  34      33.640  64.586  -0.833  1.00  0.00      LA0  O
ATOM    327  OE2 GLU A  34      31.836  64.628  -1.993  1.00  0.00      LA0  O
ATOM    328  C   GLU A  34      36.445  61.303  -3.506  1.00  0.00      LA0  C
ATOM    329  O   GLU A  34      37.665  61.405  -3.543  1.00  0.00      LA0  O
ATOM    330  N   LEU A  35      35.793  60.247  -2.993  1.00  0.00      LA0  N
ATOM    331  H   LEU A  35      34.790  60.248  -2.990  1.00  0.00      LA0  H
ATOM    332  CA  LEU A  35      36.547  59.146  -2.393  1.00  0.00      LA0  C
ATOM    333  CB  LEU A  35      35.583  58.122  -1.791  1.00  0.00      LA0  C
ATOM    334  CG  LEU A  35      34.715  58.680  -0.659  1.00  0.00      LA0  C
ATOM    335  CD1 LEU A  35      33.567  57.732  -0.310  1.00  0.00      LA0  C
ATOM    336  CD2 LEU A  35      35.541  59.071   0.569  1.00  0.00      LA0  C
ATOM    337  C   LEU A  35      37.515  58.450  -3.338  1.00  0.00      LA0  C
ATOM    338  O   LEU A  35      38.583  57.978  -2.958  1.00  0.00      LA0  O
ATOM    339  N   LEU A  36      37.082  58.393  -4.604  1.00  0.00      LA0  N
ATOM    340  H   LEU A  36      36.207  58.809  -4.863  1.00  0.00      LA0  H
ATOM    341  CA  LEU A  36      37.928  57.686  -5.559  1.00  0.00      LA0  C
ATOM    342  CB  LEU A  36      37.109  57.128  -6.723  1.00  0.00      LA0  C
ATOM    343  CG  LEU A  36      35.952  56.225  -6.298  1.00  0.00      LA0  C
ATOM    344  CD1 LEU A  36      35.228  55.654  -7.515  1.00  0.00      LA0  C
ATOM    345  CD2 LEU A  36      36.377  55.142  -5.304  1.00  0.00      LA0  C
ATOM    346  C   LEU A  36      39.104  58.471  -6.100  1.00  0.00      LA0  C
ATOM    347  O   LEU A  36      40.139  57.904  -6.440  1.00  0.00      LA0  O
ATOM    348  N   GLY A  37      38.901  59.789  -6.198  1.00  0.00      LA0  N
ATOM    349  H   GLY A  37      38.021  60.190  -5.937  1.00  0.00      LA0  H
ATOM    350  CA  GLY A  37      39.877  60.555  -6.967  1.00  0.00      LA0  C
ATOM    351  C   GLY A  37      39.668  60.368  -8.459  1.00  0.00      LA0  C
ATOM    352  O   GLY A  37      38.777  59.644  -8.896  1.00  0.00      LA0  O
ATOM    353  N   ASP A  38      40.532  61.058  -9.209  1.00  0.00      LA0  N
ATOM    354  H   ASP A  38      41.212  61.669  -8.797  1.00  0.00      LA0  H
ATOM    355  CA  ASP A  38      40.420  61.121 -10.669  1.00  0.00      LA0  C
ATOM    356  CB  ASP A  38      41.578  61.932 -11.263  1.00  0.00      LA0  C
ATOM    357  CG  ASP A  38      41.787  63.220 -10.488  1.00  0.00      LA0  C
ATOM    358  OD1 ASP A  38      41.261  64.249 -10.902  1.00  0.00      LA0  O
ATOM    359  OD2 ASP A  38      42.466  63.180  -9.460  1.00  0.00      LA0  O
ATOM    360  C   ASP A  38      40.362  59.768 -11.347  1.00  0.00      LA0  C
ATOM    361  O   ASP A  38      41.066  58.830 -10.988  1.00  0.00      LA0  O
ATOM    362  N   MET A  39      39.475  59.682 -12.337  1.00  0.00      LA0  N
ATOM    363  H   MET A  39      38.916  60.478 -12.577  1.00  0.00      LA0  H
ATOM    364  CA  MET A  39      39.297  58.380 -12.963  1.00  0.00      LA0  C
ATOM    365  CB  MET A  39      37.855  58.254 -13.451  1.00  0.00      LA0  C
ATOM    366  CG  MET A  39      37.209  56.911 -13.113  1.00  0.00      LA0  C
ATOM    367  SD  MET A  39      37.082  56.601 -11.343  1.00  0.00      LA0  S
ATOM    368  CE  MET A  39      36.116  58.046 -10.872  1.00  0.00      LA0  C
ATOM    369  C   MET A  39      40.294  58.079 -14.067  1.00  0.00      LA0  C
ATOM    370  O   MET A  39      40.566  58.901 -14.929  1.00  0.00      LA0  O
ATOM    371  N   VAL A  40      40.822  56.849 -14.002  1.00  0.00      LA0  N
ATOM    372  H   VAL A  40      40.515  56.238 -13.275  1.00  0.00      LA0  H
ATOM    373  CA  VAL A  40      41.626  56.346 -15.118  1.00  0.00      LA0  C
ATOM    374  CB  VAL A  40      42.615  55.267 -14.641  1.00  0.00      LA0  C
ATOM    375  CG1 VAL A  40      43.472  54.697 -15.778  1.00  0.00      LA0  C
ATOM    376  CG2 VAL A  40      43.507  55.798 -13.526  1.00  0.00      LA0  C
ATOM    377  C   VAL A  40      40.748  55.791 -16.226  1.00  0.00      LA0  C
ATOM    378  O   VAL A  40      40.978  56.002 -17.408  1.00  0.00      LA0  O
ATOM    379  N   PHE A  41      39.723  55.060 -15.771  1.00  0.00      LA0  N
ATOM    380  H   PHE A  41      39.600  54.876 -14.793  1.00  0.00      LA0  H
ATOM    381  CA  PHE A  41      38.824  54.411 -16.716  1.00  0.00      LA0  C
ATOM    382  CB  PHE A  41      39.432  53.062 -17.140  1.00  0.00      LA0  C
ATOM    383  CG  PHE A  41      38.571  52.301 -18.127  1.00  0.00      LA0  C
ATOM    384  CD1 PHE A  41      38.216  52.883 -19.364  1.00  0.00      LA0  C
ATOM    385  CD2 PHE A  41      38.150  50.997 -17.789  1.00  0.00      LA0  C
ATOM    386  CE1 PHE A  41      37.433  52.146 -20.274  1.00  0.00      LA0  C
ATOM    387  CE2 PHE A  41      37.372  50.258 -18.700  1.00  0.00      LA0  C
ATOM    388  CZ  PHE A  41      37.020  50.841 -19.935  1.00  0.00      LA0  C
ATOM    389  C   PHE A  41      37.491  54.229 -16.028  1.00  0.00      LA0  C
ATOM    390  O   PHE A  41      37.432  53.904 -14.848  1.00  0.00      LA0  O
ATOM    391  N   VAL A  42      36.414  54.449 -16.784  1.00  0.00      LA0  N
ATOM    392  H   VAL A  42      36.450  54.760 -17.738  1.00  0.00      LA0  H
ATOM    393  CA  VAL A  42      35.199  53.878 -16.222  1.00  0.00      LA0  C
ATOM    394  CB  VAL A  42      34.042  54.881 -16.191  1.00  0.00      LA0  C
ATOM    395  CG1 VAL A  42      32.818  54.313 -15.464  1.00  0.00      LA0  C
ATOM    396  CG2 VAL A  42      34.484  56.201 -15.566  1.00  0.00      LA0  C
ATOM    397  C   VAL A  42      34.850  52.662 -17.038  1.00  0.00      LA0  C
ATOM    398  O   VAL A  42      34.770  52.722 -18.259  1.00  0.00      LA0  O
ATOM    399  N   ASP A  43      34.686  51.552 -16.316  1.00  0.00      LA0  N
ATOM    400  H   ASP A  43      34.735  51.576 -15.320  1.00  0.00      LA0  H
ATOM    401  CA  ASP A  43      34.305  50.344 -17.032  1.00  0.00      LA0  C
ATOM    402  CB  ASP A  43      34.321  49.116 -16.123  1.00  0.00      LA0  C
ATOM    403  CG  ASP A  43      34.600  47.863 -16.932  1.00  0.00      LA0  C
ATOM    404  OD1 ASP A  43      34.897  47.958 -18.122  1.00  0.00      LA0  O
ATOM    405  OD2 ASP A  43      34.671  46.785 -16.353  1.00  0.00      LA0  O
ATOM    406  C   ASP A  43      32.956  50.477 -17.690  1.00  0.00      LA0  C
ATOM    407  O   ASP A  43      32.032  51.066 -17.136  1.00  0.00      LA0  O
ATOM    408  N   LEU A  44      32.899  49.932 -18.911  1.00  0.00      LA0  N
ATOM    409  H   LEU A  44      33.647  49.313 -19.158  1.00  0.00      LA0  H
ATOM    410  CA  LEU A  44      31.651  50.050 -19.657  1.00  0.00      LA0  C
ATOM    411  CB  LEU A  44      31.865  49.686 -21.127  1.00  0.00      LA0  C
ATOM    412  CG  LEU A  44      32.736  50.719 -21.843  1.00  0.00      LA0  C
ATOM    413  CD1 LEU A  44      33.052  50.297 -23.276  1.00  0.00      LA0  C
ATOM    414  CD2 LEU A  44      32.130  52.123 -21.772  1.00  0.00      LA0  C
ATOM    415  C   LEU A  44      30.545  49.230 -19.027  1.00  0.00      LA0  C
ATOM    416  O   LEU A  44      30.595  48.005 -18.970  1.00  0.00      LA0  O
ATOM    417  N   PRO A  45      29.545  49.980 -18.511  1.00  0.00      LA0  N
ATOM    418  CD  PRO A  45      29.355  51.421 -18.650  1.00  0.00      LA0  C
ATOM    419  CA  PRO A  45      28.533  49.332 -17.681  1.00  0.00      LA0  C
ATOM    420  CB  PRO A  45      27.714  50.513 -17.147  1.00  0.00      LA0  C
ATOM    421  CG  PRO A  45      27.942  51.647 -18.144  1.00  0.00      LA0  C
ATOM    422  C   PRO A  45      27.730  48.307 -18.450  1.00  0.00      LA0  C
ATOM    423  O   PRO A  45      27.548  48.374 -19.662  1.00  0.00      LA0  O
ATOM    424  N   GLU A  46      27.276  47.342 -17.654  1.00  0.00      LA0  N
ATOM    425  H   GLU A  46      27.503  47.378 -16.678  1.00  0.00      LA0  H
ATOM    426  CA  GLU A  46      26.655  46.148 -18.203  1.00  0.00      LA0  C
ATOM    427  CB  GLU A  46      26.635  45.133 -17.057  1.00  0.00      LA0  C
ATOM    428  CG  GLU A  46      26.337  43.686 -17.434  1.00  0.00      LA0  C
ATOM    429  CD  GLU A  46      27.155  43.215 -18.623  1.00  0.00      LA0  C
ATOM    430  OE1 GLU A  46      28.336  43.554 -18.758  1.00  0.00      LA0  O
ATOM    431  OE2 GLU A  46      26.576  42.504 -19.431  1.00  0.00      LA0  O
ATOM    432  C   GLU A  46      25.317  46.371 -18.903  1.00  0.00      LA0  C
ATOM    433  O   GLU A  46      24.243  46.283 -18.322  1.00  0.00      LA0  O
ATOM    434  N   VAL A  47      25.453  46.704 -20.199  1.00  0.00      LA0  N
ATOM    435  H   VAL A  47      26.404  46.797 -20.491  1.00  0.00      LA0  H
ATOM    436  CA  VAL A  47      24.293  47.012 -21.047  1.00  0.00      LA0  C
ATOM    437  CB  VAL A  47      24.711  47.487 -22.463  1.00  0.00      LA0  C
ATOM    438  CG1 VAL A  47      23.693  48.448 -23.081  1.00  0.00      LA0  C
ATOM    439  CG2 VAL A  47      26.098  48.118 -22.544  1.00  0.00      LA0  C
ATOM    440  C   VAL A  47      23.328  45.837 -21.170  1.00  0.00      LA0  C
ATOM    441  O   VAL A  47      23.691  44.689 -20.961  1.00  0.00      LA0  O
ATOM    442  N   GLY A  48      22.088  46.156 -21.554  1.00  0.00      LA0  N
ATOM    443  H   GLY A  48      21.835  47.117 -21.647  1.00  0.00      LA0  H
ATOM    444  CA  GLY A  48      21.153  45.118 -21.970  1.00  0.00      LA0  C
ATOM    445  C   GLY A  48      20.733  44.154 -20.879  1.00  0.00      LA0  C
ATOM    446  O   GLY A  48      19.763  44.370 -20.159  1.00  0.00      LA0  O
ATOM    447  N   ALA A  49      21.508  43.055 -20.835  1.00  0.00      LA0  N
ATOM    448  H   ALA A  49      22.416  43.159 -21.243  1.00  0.00      LA0  H
ATOM    449  CA  ALA A  49      21.149  41.865 -20.065  1.00  0.00      LA0  C
ATOM    450  CB  ALA A  49      22.244  40.804 -20.195  1.00  0.00      LA0  C
ATOM    451  C   ALA A  49      20.884  42.124 -18.593  1.00  0.00      LA0  C
ATOM    452  O   ALA A  49      21.790  42.225 -17.771  1.00  0.00      LA0  O
ATOM    453  N   THR A  50      19.572  42.221 -18.335  1.00  0.00      LA0  N
ATOM    454  H   THR A  50      18.940  42.105 -19.102  1.00  0.00      LA0  H
ATOM    455  CA  THR A  50      18.978  42.550 -17.041  1.00  0.00      LA0  C
ATOM    456  CB  THR A  50      17.749  41.655 -16.873  1.00  0.00      LA0  C
ATOM    457  OG1 THR A  50      17.048  41.591 -18.126  1.00  0.00      LA0  O
ATOM    458  HG1 THR A  50      16.685  42.456 -18.275  1.00  0.00      LA0  H
ATOM    459  CG2 THR A  50      16.809  42.111 -15.753  1.00  0.00      LA0  C
ATOM    460  C   THR A  50      19.869  42.545 -15.806  1.00  0.00      LA0  C
ATOM    461  O   THR A  50      20.454  41.538 -15.417  1.00  0.00      LA0  O
ATOM    462  N   VAL A  51      19.946  43.741 -15.215  1.00  0.00      LA0  N
ATOM    463  H   VAL A  51      19.409  44.503 -15.581  1.00  0.00      LA0  H
ATOM    464  CA  VAL A  51      20.517  43.786 -13.874  1.00  0.00      LA0  C
ATOM    465  CB  VAL A  51      21.363  45.051 -13.670  1.00  0.00      LA0  C
ATOM    466  CG1 VAL A  51      22.570  45.071 -14.611  1.00  0.00      LA0  C
ATOM    467  CG2 VAL A  51      20.519  46.320 -13.791  1.00  0.00      LA0  C
ATOM    468  C   VAL A  51      19.404  43.700 -12.851  1.00  0.00      LA0  C
ATOM    469  O   VAL A  51      18.232  43.820 -13.198  1.00  0.00      LA0  O
ATOM    470  N   SER A  52      19.815  43.514 -11.604  1.00  0.00      LA0  N
ATOM    471  H   SER A  52      20.779  43.343 -11.395  1.00  0.00      LA0  H
ATOM    472  CA  SER A  52      18.828  43.436 -10.541  1.00  0.00      LA0  C
ATOM    473  CB  SER A  52      18.864  42.041  -9.915  1.00  0.00      LA0  C
ATOM    474  OG  SER A  52      19.365  41.099 -10.873  1.00  0.00      LA0  O
ATOM    475  HG  SER A  52      20.323  41.094 -10.748  1.00  0.00      LA0  H
ATOM    476  C   SER A  52      19.084  44.512  -9.510  1.00  0.00      LA0  C
ATOM    477  O   SER A  52      20.179  45.056  -9.427  1.00  0.00      LA0  O
ATOM    478  N   ALA A  53      18.046  44.799  -8.714  1.00  0.00      LA0  N
ATOM    479  H   ALA A  53      17.150  44.391  -8.904  1.00  0.00      LA0  H
ATOM    480  CA  ALA A  53      18.237  45.735  -7.607  1.00  0.00      LA0  C
ATOM    481  CB  ALA A  53      16.887  46.117  -6.996  1.00  0.00      LA0  C
ATOM    482  C   ALA A  53      19.143  45.177  -6.522  1.00  0.00      LA0  C
ATOM    483  O   ALA A  53      18.708  44.534  -5.573  1.00  0.00      LA0  O
ATOM    484  N   GLY A  54      20.438  45.430  -6.725  1.00  0.00      LA0  N
ATOM    485  H   GLY A  54      20.696  45.997  -7.512  1.00  0.00      LA0  H
ATOM    486  CA  GLY A  54      21.412  44.820  -5.828  1.00  0.00      LA0  C
ATOM    487  C   GLY A  54      22.540  44.078  -6.526  1.00  0.00      LA0  C
ATOM    488  O   GLY A  54      23.469  43.605  -5.883  1.00  0.00      LA0  O
ATOM    489  N   ASP A  55      22.428  44.009  -7.863  1.00  0.00      LA0  N
ATOM    490  H   ASP A  55      21.640  44.382  -8.348  1.00  0.00      LA0  H
ATOM    491  CA  ASP A  55      23.581  43.552  -8.643  1.00  0.00      LA0  C
ATOM    492  CB  ASP A  55      23.213  43.366 -10.121  1.00  0.00      LA0  C
ATOM    493  CG  ASP A  55      22.427  42.107 -10.444  1.00  0.00      LA0  C
ATOM    494  OD1 ASP A  55      22.005  41.390  -9.545  1.00  0.00      LA0  O
ATOM    495  OD2 ASP A  55      22.194  41.859 -11.626  1.00  0.00      LA0  O
ATOM    496  C   ASP A  55      24.672  44.601  -8.593  1.00  0.00      LA0  C
ATOM    497  O   ASP A  55      24.451  45.714  -8.124  1.00  0.00      LA0  O
ATOM    498  N   ASP A  56      25.836  44.232  -9.133  1.00  0.00      LA0  N
ATOM    499  H   ASP A  56      26.015  43.319  -9.499  1.00  0.00      LA0  H
ATOM    500  CA  ASP A  56      26.731  45.311  -9.531  1.00  0.00      LA0  C
ATOM    501  CB  ASP A  56      28.204  44.914  -9.313  1.00  0.00      LA0  C
ATOM    502  CG  ASP A  56      28.572  43.615 -10.003  1.00  0.00      LA0  C
ATOM    503  OD1 ASP A  56      29.302  42.826  -9.410  1.00  0.00      LA0  O
ATOM    504  OD2 ASP A  56      28.130  43.392 -11.125  1.00  0.00      LA0  O
ATOM    505  C   ASP A  56      26.410  45.738 -10.960  1.00  0.00      LA0  C
ATOM    506  O   ASP A  56      25.401  45.335 -11.534  1.00  0.00      LA0  O
ATOM    507  N   CYS A  57      27.282  46.586 -11.518  1.00  0.00      LA0  N
ATOM    508  H   CYS A  57      28.004  46.957 -10.935  1.00  0.00      LA0  H
ATOM    509  CA  CYS A  57      26.997  47.036 -12.880  1.00  0.00      LA0  C
ATOM    510  CB  CYS A  57      25.929  48.131 -12.887  1.00  0.00      LA0  C
ATOM    511  SG  CYS A  57      26.498  49.654 -12.093  1.00  0.00      LA0  S
ATOM    512  C   CYS A  57      28.204  47.510 -13.660  1.00  0.00      LA0  C
ATOM    513  O   CYS A  57      28.261  47.401 -14.880  1.00  0.00      LA0  O
ATOM    514  N   ALA A  58      29.157  48.075 -12.904  1.00  0.00      LA0  N
ATOM    515  H   ALA A  58      29.064  48.147 -11.909  1.00  0.00      LA0  H
ATOM    516  CA  ALA A  58      30.341  48.648 -13.539  1.00  0.00      LA0  C
ATOM    517  CB  ALA A  58      30.032  50.009 -14.171  1.00  0.00      LA0  C
ATOM    518  C   ALA A  58      31.408  48.859 -12.495  1.00  0.00      LA0  C
ATOM    519  O   ALA A  58      31.165  48.697 -11.305  1.00  0.00      LA0  O
ATOM    520  N   VAL A  59      32.590  49.241 -12.987  1.00  0.00      LA0  N
ATOM    521  H   VAL A  59      32.736  49.349 -13.970  1.00  0.00      LA0  H
ATOM    522  CA  VAL A  59      33.647  49.643 -12.064  1.00  0.00      LA0  C
ATOM    523  CB  VAL A  59      34.840  48.669 -12.140  1.00  0.00      LA0  C
ATOM    524  CG1 VAL A  59      35.810  48.849 -10.968  1.00  0.00      LA0  C
ATOM    525  CG2 VAL A  59      34.381  47.213 -12.231  1.00  0.00      LA0  C
ATOM    526  C   VAL A  59      34.071  51.051 -12.444  1.00  0.00      LA0  C
ATOM    527  O   VAL A  59      34.002  51.433 -13.604  1.00  0.00      LA0  O
ATOM    528  N   ALA A  60      34.496  51.818 -11.443  1.00  0.00      LA0  N
ATOM    529  H   ALA A  60      34.466  51.469 -10.510  1.00  0.00      LA0  H
ATOM    530  CA  ALA A  60      35.152  53.077 -11.760  1.00  0.00      LA0  C
ATOM    531  CB  ALA A  60      34.442  54.243 -11.072  1.00  0.00      LA0  C
ATOM    532  C   ALA A  60      36.579  52.982 -11.276  1.00  0.00      LA0  C
ATOM    533  O   ALA A  60      36.849  53.008 -10.082  1.00  0.00      LA0  O
ATOM    534  N   GLU A  61      37.458  52.798 -12.262  1.00  0.00      LA0  N
ATOM    535  H   GLU A  61      37.171  52.921 -13.214  1.00  0.00      LA0  H
ATOM    536  CA  GLU A  61      38.867  52.520 -11.997  1.00  0.00      LA0  C
ATOM    537  CB  GLU A  61      39.364  51.612 -13.141  1.00  0.00      LA0  C
ATOM    538  CG  GLU A  61      38.496  50.340 -13.285  1.00  0.00      LA0  C
ATOM    539  CD  GLU A  61      38.671  49.585 -14.606  1.00  0.00      LA0  C
ATOM    540  OE1 GLU A  61      37.736  48.901 -15.021  1.00  0.00      LA0  O
ATOM    541  OE2 GLU A  61      39.726  49.658 -15.228  1.00  0.00      LA0  O
ATOM    542  C   GLU A  61      39.637  53.833 -11.890  1.00  0.00      LA0  C
ATOM    543  O   GLU A  61      39.699  54.596 -12.847  1.00  0.00      LA0  O
ATOM    544  N   SER A  62      40.178  54.119 -10.695  1.00  0.00      LA0  N
ATOM    545  H   SER A  62      40.225  53.482  -9.923  1.00  0.00      LA0  H
ATOM    546  CA  SER A  62      40.734  55.464 -10.540  1.00  0.00      LA0  C
ATOM    547  CB  SER A  62      39.924  56.264  -9.508  1.00  0.00      LA0  C
ATOM    548  OG  SER A  62      40.195  55.829  -8.171  1.00  0.00      LA0  O
ATOM    549  HG  SER A  62      39.881  56.534  -7.611  1.00  0.00      LA0  H
ATOM    550  C   SER A  62      42.231  55.517 -10.263  1.00  0.00      LA0  C
ATOM    551  O   SER A  62      42.917  54.506 -10.205  1.00  0.00      LA0  O
ATOM    552  N   VAL A  63      42.720  56.759 -10.089  1.00  0.00      LA0  N
ATOM    553  H   VAL A  63      42.124  57.553 -10.193  1.00  0.00      LA0  H
ATOM    554  CA  VAL A  63      44.124  56.937  -9.719  1.00  0.00      LA0  C
ATOM    555  CB  VAL A  63      44.617  58.368 -10.022  1.00  0.00      LA0  C
ATOM    556  CG1 VAL A  63      44.552  58.676 -11.517  1.00  0.00      LA0  C
ATOM    557  CG2 VAL A  63      43.902  59.449  -9.202  1.00  0.00      LA0  C
ATOM    558  C   VAL A  63      44.422  56.575  -8.274  1.00  0.00      LA0  C
ATOM    559  O   VAL A  63      45.522  56.182  -7.910  1.00  0.00      LA0  O
ATOM    560  N   LYS A  64      43.382  56.750  -7.446  1.00  0.00      LA0  N
ATOM    561  H   LYS A  64      42.483  57.024  -7.786  1.00  0.00      LA0  H
ATOM    562  CA  LYS A  64      43.629  56.500  -6.034  1.00  0.00      LA0  C
ATOM    563  CB  LYS A  64      43.133  57.710  -5.214  1.00  0.00      LA0  C
ATOM    564  CG  LYS A  64      43.249  57.608  -3.686  1.00  0.00      LA0  C
ATOM    565  CD  LYS A  64      41.968  57.099  -3.010  1.00  0.00      LA0  C
ATOM    566  CE  LYS A  64      42.234  56.270  -1.750  1.00  0.00      LA0  C
ATOM    567  NZ  LYS A  64      42.786  54.959  -2.118  1.00  0.00      LA0  N
ATOM    568  HZ1 LYS A  64      43.208  54.463  -1.305  1.00  0.00      LA0  H
ATOM    569  HZ2 LYS A  64      42.037  54.294  -2.403  1.00  0.00      LA0  H
ATOM    570  HZ3 LYS A  64      43.472  54.977  -2.897  1.00  0.00      LA0  H
ATOM    571  C   LYS A  64      43.071  55.172  -5.561  1.00  0.00      LA0  C
ATOM    572  O   LYS A  64      43.496  54.627  -4.547  1.00  0.00      LA0  O
ATOM    573  N   ALA A  65      42.064  54.703  -6.302  1.00  0.00      LA0  N
ATOM    574  H   ALA A  65      41.794  55.093  -7.186  1.00  0.00      LA0  H
ATOM    575  CA  ALA A  65      41.249  53.613  -5.790  1.00  0.00      LA0  C
ATOM    576  CB  ALA A  65      40.247  54.165  -4.764  1.00  0.00      LA0  C
ATOM    577  C   ALA A  65      40.503  52.989  -6.951  1.00  0.00      LA0  C
ATOM    578  O   ALA A  65      40.886  53.124  -8.105  1.00  0.00      LA0  O
ATOM    579  N   ALA A  66      39.391  52.347  -6.600  1.00  0.00      LA0  N
ATOM    580  H   ALA A  66      39.160  52.130  -5.650  1.00  0.00      LA0  H
ATOM    581  CA  ALA A  66      38.354  52.116  -7.590  1.00  0.00      LA0  C
ATOM    582  CB  ALA A  66      38.612  50.827  -8.383  1.00  0.00      LA0  C
ATOM    583  C   ALA A  66      37.081  51.979  -6.795  1.00  0.00      LA0  C
ATOM    584  O   ALA A  66      37.133  51.948  -5.570  1.00  0.00      LA0  O
ATOM    585  N   SER A  67      35.965  51.855  -7.504  1.00  0.00      LA0  N
ATOM    586  H   SER A  67      35.948  52.050  -8.486  1.00  0.00      LA0  H
ATOM    587  CA  SER A  67      34.831  51.268  -6.801  1.00  0.00      LA0  C
ATOM    588  CB  SER A  67      33.905  52.320  -6.176  1.00  0.00      LA0  C
ATOM    589  OG  SER A  67      33.065  51.729  -5.173  1.00  0.00      LA0  O
ATOM    590  HG  SER A  67      32.350  51.270  -5.622  1.00  0.00      LA0  H
ATOM    591  C   SER A  67      34.066  50.418  -7.766  1.00  0.00      LA0  C
ATOM    592  O   SER A  67      33.877  50.783  -8.919  1.00  0.00      LA0  O
ATOM    593  N   ASP A  68      33.620  49.282  -7.245  1.00  0.00      LA0  N
ATOM    594  H   ASP A  68      33.805  49.005  -6.300  1.00  0.00      LA0  H
ATOM    595  CA  ASP A  68      32.504  48.633  -7.916  1.00  0.00      LA0  C
ATOM    596  CB  ASP A  68      32.368  47.184  -7.418  1.00  0.00      LA0  C
ATOM    597  CG  ASP A  68      32.310  47.100  -5.900  1.00  0.00      LA0  C
ATOM    598  OD1 ASP A  68      33.314  47.355  -5.233  1.00  0.00      LA0  O
ATOM    599  OD2 ASP A  68      31.253  46.781  -5.378  1.00  0.00      LA0  O
ATOM    600  C   ASP A  68      31.261  49.489  -7.716  1.00  0.00      LA0  C
ATOM    601  O   ASP A  68      31.187  50.299  -6.795  1.00  0.00      LA0  O
ATOM    602  N   ILE A  69      30.355  49.359  -8.687  1.00  0.00      LA0  N
ATOM    603  H   ILE A  69      30.486  48.667  -9.399  1.00  0.00      LA0  H
ATOM    604  CA  ILE A  69      29.197  50.249  -8.744  1.00  0.00      LA0  C
ATOM    605  CB  ILE A  69      29.302  51.148  -9.991  1.00  0.00      LA0  C
ATOM    606  CG2 ILE A  69      28.090  52.069 -10.166  1.00  0.00      LA0  C
ATOM    607  CG1 ILE A  69      30.618  51.932 -10.003  1.00  0.00      LA0  C
ATOM    608  CD1 ILE A  69      30.880  52.629 -11.337  1.00  0.00      LA0  C
ATOM    609  C   ILE A  69      27.973  49.368  -8.822  1.00  0.00      LA0  C
ATOM    610  O   ILE A  69      27.966  48.413  -9.593  1.00  0.00      LA0  O
ATOM    611  N   TYR A  70      26.978  49.685  -7.986  1.00  0.00      LA0  N
ATOM    612  H   TYR A  70      26.948  50.531  -7.446  1.00  0.00      LA0  H
ATOM    613  CA  TYR A  70      25.849  48.766  -7.947  1.00  0.00      LA0  C
ATOM    614  CB  TYR A  70      25.359  48.576  -6.504  1.00  0.00      LA0  C
ATOM    615  CG  TYR A  70      26.437  47.937  -5.659  1.00  0.00      LA0  C
ATOM    616  CD1 TYR A  70      26.455  46.533  -5.528  1.00  0.00      LA0  C
ATOM    617  CE1 TYR A  70      27.459  45.934  -4.750  1.00  0.00      LA0  C
ATOM    618  CD2 TYR A  70      27.394  48.757  -5.025  1.00  0.00      LA0  C
ATOM    619  CE2 TYR A  70      28.397  48.159  -4.248  1.00  0.00      LA0  C
ATOM    620  CZ  TYR A  70      28.420  46.756  -4.127  1.00  0.00      LA0  C
ATOM    621  OH  TYR A  70      29.425  46.171  -3.386  1.00  0.00      LA0  O
ATOM    622  HH  TYR A  70      30.159  46.047  -3.994  1.00  0.00      LA0  H
ATOM    623  C   TYR A  70      24.719  49.160  -8.878  1.00  0.00      LA0  C
ATOM    624  O   TYR A  70      24.741  50.181  -9.557  1.00  0.00      LA0  O
ATOM    625  N   ALA A  71      23.720  48.273  -8.893  1.00  0.00      LA0  N
ATOM    626  H   ALA A  71      23.785  47.449  -8.330  1.00  0.00      LA0  H
ATOM    627  CA  ALA A  71      22.528  48.533  -9.684  1.00  0.00      LA0  C
ATOM    628  CB  ALA A  71      22.241  47.351 -10.607  1.00  0.00      LA0  C
ATOM    629  C   ALA A  71      21.335  48.780  -8.782  1.00  0.00      LA0  C
ATOM    630  O   ALA A  71      20.806  47.886  -8.134  1.00  0.00      LA0  O
ATOM    631  N   PRO A  72      20.935  50.070  -8.737  1.00  0.00      LA0  N
ATOM    632  CD  PRO A  72      21.550  51.195  -9.433  1.00  0.00      LA0  C
ATOM    633  CA  PRO A  72      19.838  50.481  -7.855  1.00  0.00      LA0  C
ATOM    634  CB  PRO A  72      19.754  51.988  -8.115  1.00  0.00      LA0  C
ATOM    635  CG  PRO A  72      21.141  52.396  -8.595  1.00  0.00      LA0  C
ATOM    636  C   PRO A  72      18.508  49.760  -8.052  1.00  0.00      LA0  C
ATOM    637  O   PRO A  72      17.841  49.378  -7.099  1.00  0.00      LA0  O
ATOM    638  N   VAL A  73      18.132  49.633  -9.333  1.00  0.00      LA0  N
ATOM    639  H   VAL A  73      18.759  49.848 -10.079  1.00  0.00      LA0  H
ATOM    640  CA  VAL A  73      16.866  48.970  -9.648  1.00  0.00      LA0  C
ATOM    641  CB  VAL A  73      15.829  49.966 -10.193  1.00  0.00      LA0  C
ATOM    642  CG1 VAL A  73      15.336  50.901  -9.091  1.00  0.00      LA0  C
ATOM    643  CG2 VAL A  73      16.345  50.747 -11.403  1.00  0.00      LA0  C
ATOM    644  C   VAL A  73      17.120  47.856 -10.640  1.00  0.00      LA0  C
ATOM    645  O   VAL A  73      18.223  47.749 -11.169  1.00  0.00      LA0  O
ATOM    646  N   SER A  74      16.088  47.039 -10.865  1.00  0.00      LA0  N
ATOM    647  H   SER A  74      15.156  47.214 -10.532  1.00  0.00      LA0  H
ATOM    648  CA  SER A  74      16.310  45.989 -11.848  1.00  0.00      LA0  C
ATOM    649  CB  SER A  74      15.579  44.708 -11.434  1.00  0.00      LA0  C
ATOM    650  OG  SER A  74      15.568  44.595 -10.003  1.00  0.00      LA0  O
ATOM    651  HG  SER A  74      14.813  45.129  -9.741  1.00  0.00      LA0  H
ATOM    652  C   SER A  74      15.907  46.443 -13.237  1.00  0.00      LA0  C
ATOM    653  O   SER A  74      15.318  47.503 -13.417  1.00  0.00      LA0  O
ATOM    654  N   GLY A  75      16.252  45.613 -14.224  1.00  0.00      LA0  N
ATOM    655  H   GLY A  75      16.818  44.805 -14.052  1.00  0.00      LA0  H
ATOM    656  CA  GLY A  75      15.749  45.961 -15.543  1.00  0.00      LA0  C
ATOM    657  C   GLY A  75      16.809  45.951 -16.617  1.00  0.00      LA0  C
ATOM    658  O   GLY A  75      17.907  45.425 -16.465  1.00  0.00      LA0  O
ATOM    659  N   GLU A  76      16.390  46.536 -17.738  1.00  0.00      LA0  N
ATOM    660  H   GLU A  76      15.567  47.105 -17.687  1.00  0.00      LA0  H
ATOM    661  CA  GLU A  76      17.160  46.478 -18.972  1.00  0.00      LA0  C
ATOM    662  CB  GLU A  76      16.142  46.345 -20.100  1.00  0.00      LA0  C
ATOM    663  CG  GLU A  76      16.637  46.153 -21.534  1.00  0.00      LA0  C
ATOM    664  CD  GLU A  76      15.403  46.100 -22.417  1.00  0.00      LA0  C
ATOM    665  OE1 GLU A  76      14.617  45.162 -22.299  1.00  0.00      LA0  O
ATOM    666  OE2 GLU A  76      15.151  47.042 -23.165  1.00  0.00      LA0  O
ATOM    667  C   GLU A  76      18.015  47.718 -19.120  1.00  0.00      LA0  C
ATOM    668  O   GLU A  76      17.539  48.842 -19.020  1.00  0.00      LA0  O
ATOM    669  N   ILE A  77      19.312  47.490 -19.337  1.00  0.00      LA0  N
ATOM    670  H   ILE A  77      19.640  46.556 -19.492  1.00  0.00      LA0  H
ATOM    671  CA  ILE A  77      20.136  48.689 -19.493  1.00  0.00      LA0  C
ATOM    672  CB  ILE A  77      21.576  48.436 -19.034  1.00  0.00      LA0  C
ATOM    673  CG2 ILE A  77      22.423  49.715 -19.074  1.00  0.00      LA0  C
ATOM    674  CG1 ILE A  77      21.605  47.765 -17.661  1.00  0.00      LA0  C
ATOM    675  CD1 ILE A  77      21.219  48.706 -16.528  1.00  0.00      LA0  C
ATOM    676  C   ILE A  77      20.099  49.187 -20.925  1.00  0.00      LA0  C
ATOM    677  O   ILE A  77      20.693  48.602 -21.820  1.00  0.00      LA0  O
ATOM    678  N   VAL A  78      19.350  50.275 -21.108  1.00  0.00      LA0  N
ATOM    679  H   VAL A  78      19.015  50.778 -20.310  1.00  0.00      LA0  H
ATOM    680  CA  VAL A  78      19.145  50.699 -22.491  1.00  0.00      LA0  C
ATOM    681  CB  VAL A  78      17.767  51.344 -22.671  1.00  0.00      LA0  C
ATOM    682  CG1 VAL A  78      16.676  50.283 -22.536  1.00  0.00      LA0  C
ATOM    683  CG2 VAL A  78      17.544  52.531 -21.728  1.00  0.00      LA0  C
ATOM    684  C   VAL A  78      20.242  51.565 -23.085  1.00  0.00      LA0  C
ATOM    685  O   VAL A  78      20.468  51.575 -24.287  1.00  0.00      LA0  O
ATOM    686  N   ALA A  79      20.921  52.301 -22.196  1.00  0.00      LA0  N
ATOM    687  H   ALA A  79      20.737  52.257 -21.212  1.00  0.00      LA0  H
ATOM    688  CA  ALA A  79      21.975  53.157 -22.730  1.00  0.00      LA0  C
ATOM    689  CB  ALA A  79      21.460  54.575 -22.989  1.00  0.00      LA0  C
ATOM    690  C   ALA A  79      23.121  53.223 -21.759  1.00  0.00      LA0  C
ATOM    691  O   ALA A  79      22.949  52.973 -20.573  1.00  0.00      LA0  O
ATOM    692  N   VAL A  80      24.295  53.550 -22.303  1.00  0.00      LA0  N
ATOM    693  H   VAL A  80      24.389  53.805 -23.266  1.00  0.00      LA0  H
ATOM    694  CA  VAL A  80      25.465  53.681 -21.440  1.00  0.00      LA0  C
ATOM    695  CB  VAL A  80      26.370  52.442 -21.524  1.00  0.00      LA0  C
ATOM    696  CG1 VAL A  80      25.689  51.236 -20.879  1.00  0.00      LA0  C
ATOM    697  CG2 VAL A  80      26.840  52.146 -22.953  1.00  0.00      LA0  C
ATOM    698  C   VAL A  80      26.223  54.920 -21.847  1.00  0.00      LA0  C
ATOM    699  O   VAL A  80      25.961  55.480 -22.901  1.00  0.00      LA0  O
ATOM    700  N   ASN A  81      27.158  55.317 -20.984  1.00  0.00      LA0  N
ATOM    701  H   ASN A  81      27.302  54.844 -20.113  1.00  0.00      LA0  H
ATOM    702  CA  ASN A  81      28.042  56.397 -21.407  1.00  0.00      LA0  C
ATOM    703  CB  ASN A  81      28.267  57.359 -20.241  1.00  0.00      LA0  C
ATOM    704  CG  ASN A  81      29.027  58.603 -20.664  1.00  0.00      LA0  C
ATOM    705  OD1 ASN A  81      29.562  58.712 -21.758  1.00  0.00      LA0  O
ATOM    706  ND2 ASN A  81      29.039  59.555 -19.730  1.00  0.00      LA0  N
ATOM    707 HD21 ASN A  81      28.605  59.386 -18.842  1.00  0.00      LA0  H
ATOM    708 HD22 ASN A  81      29.467  60.450 -19.852  1.00  0.00      LA0  H
ATOM    709  C   ASN A  81      29.342  55.831 -21.938  1.00  0.00      LA0  C
ATOM    710  O   ASN A  81      30.331  55.695 -21.227  1.00  0.00      LA0  O
ATOM    711  N   ASP A  82      29.281  55.472 -23.226  1.00  0.00      LA0  N
ATOM    712  H   ASP A  82      28.479  55.695 -23.790  1.00  0.00      LA0  H
ATOM    713  CA  ASP A  82      30.447  54.890 -23.899  1.00  0.00      LA0  C
ATOM    714  CB  ASP A  82      30.094  54.552 -25.354  1.00  0.00      LA0  C
ATOM    715  CG  ASP A  82      29.447  55.753 -26.022  1.00  0.00      LA0  C
ATOM    716  OD1 ASP A  82      30.166  56.600 -26.541  1.00  0.00      LA0  O
ATOM    717  OD2 ASP A  82      28.225  55.859 -25.967  1.00  0.00      LA0  O
ATOM    718  C   ASP A  82      31.706  55.743 -23.816  1.00  0.00      LA0  C
ATOM    719  O   ASP A  82      32.808  55.261 -23.560  1.00  0.00      LA0  O
ATOM    720  N   ALA A  83      31.464  57.056 -23.955  1.00  0.00      LA0  N
ATOM    721  H   ALA A  83      30.586  57.282 -24.386  1.00  0.00      LA0  H
ATOM    722  CA  ALA A  83      32.521  58.055 -23.798  1.00  0.00      LA0  C
ATOM    723  CB  ALA A  83      31.942  59.469 -23.865  1.00  0.00      LA0  C
ATOM    724  C   ALA A  83      33.383  57.943 -22.549  1.00  0.00      LA0  C
ATOM    725  O   ALA A  83      34.534  58.355 -22.542  1.00  0.00      LA0  O
ATOM    726  N   LEU A  84      32.818  57.329 -21.494  1.00  0.00      LA0  N
ATOM    727  H   LEU A  84      31.875  56.998 -21.553  1.00  0.00      LA0  H
ATOM    728  CA  LEU A  84      33.631  57.115 -20.291  1.00  0.00      LA0  C
ATOM    729  CB  LEU A  84      32.771  56.605 -19.140  1.00  0.00      LA0  C
ATOM    730  CG  LEU A  84      31.776  57.639 -18.618  1.00  0.00      LA0  C
ATOM    731  CD1 LEU A  84      30.909  57.060 -17.502  1.00  0.00      LA0  C
ATOM    732  CD2 LEU A  84      32.458  58.938 -18.190  1.00  0.00      LA0  C
ATOM    733  C   LEU A  84      34.871  56.236 -20.430  1.00  0.00      LA0  C
ATOM    734  O   LEU A  84      35.685  56.135 -19.516  1.00  0.00      LA0  O
ATOM    735  N   SER A  85      34.991  55.627 -21.618  1.00  0.00      LA0  N
ATOM    736  H   SER A  85      34.252  55.674 -22.287  1.00  0.00      LA0  H
ATOM    737  CA  SER A  85      36.264  55.007 -21.968  1.00  0.00      LA0  C
ATOM    738  CB  SER A  85      36.080  54.123 -23.207  1.00  0.00      LA0  C
ATOM    739  OG  SER A  85      34.866  53.370 -23.089  1.00  0.00      LA0  O
ATOM    740  HG  SER A  85      34.163  53.951 -23.374  1.00  0.00      LA0  H
ATOM    741  C   SER A  85      37.381  56.023 -22.179  1.00  0.00      LA0  C
ATOM    742  O   SER A  85      38.355  56.090 -21.440  1.00  0.00      LA0  O
ATOM    743  N   ASP A  86      37.170  56.830 -23.225  1.00  0.00      LA0  N
ATOM    744  H   ASP A  86      36.399  56.706 -23.852  1.00  0.00      LA0  H
ATOM    745  CA  ASP A  86      38.210  57.767 -23.654  1.00  0.00      LA0  C
ATOM    746  CB  ASP A  86      38.044  58.084 -25.146  1.00  0.00      LA0  C
ATOM    747  CG  ASP A  86      37.962  56.804 -25.961  1.00  0.00      LA0  C
ATOM    748  OD1 ASP A  86      36.896  56.186 -25.980  1.00  0.00      LA0  O
ATOM    749  OD2 ASP A  86      38.960  56.427 -26.572  1.00  0.00      LA0  O
ATOM    750  C   ASP A  86      38.257  59.053 -22.848  1.00  0.00      LA0  C
ATOM    751  O   ASP A  86      39.229  59.802 -22.849  1.00  0.00      LA0  O
ATOM    752  N   SER A  87      37.148  59.284 -22.141  1.00  0.00      LA0  N
ATOM    753  H   SER A  87      36.342  58.712 -22.278  1.00  0.00      LA0  H
ATOM    754  CA  SER A  87      37.095  60.431 -21.241  1.00  0.00      LA0  C
ATOM    755  CB  SER A  87      36.488  61.623 -21.982  1.00  0.00      LA0  C
ATOM    756  OG  SER A  87      37.169  61.778 -23.239  1.00  0.00      LA0  O
ATOM    757  HG  SER A  87      38.064  61.488 -23.068  1.00  0.00      LA0  H
ATOM    758  C   SER A  87      36.383  60.111 -19.930  1.00  0.00      LA0  C
ATOM    759  O   SER A  87      35.200  60.362 -19.723  1.00  0.00      LA0  O
ATOM    760  N   PRO A  88      37.162  59.465 -19.029  1.00  0.00      LA0  N
ATOM    761  CD  PRO A  88      38.560  59.067 -19.193  1.00  0.00      LA0  C
ATOM    762  CA  PRO A  88      36.586  59.036 -17.751  1.00  0.00      LA0  C
ATOM    763  CB  PRO A  88      37.606  57.993 -17.294  1.00  0.00      LA0  C
ATOM    764  CG  PRO A  88      38.943  58.484 -17.843  1.00  0.00      LA0  C
ATOM    765  C   PRO A  88      36.375  60.160 -16.740  1.00  0.00      LA0  C
ATOM    766  O   PRO A  88      35.547  60.071 -15.837  1.00  0.00      LA0  O
ATOM    767  N   GLU A  89      37.178  61.220 -16.913  1.00  0.00      LA0  N
ATOM    768  H   GLU A  89      37.720  61.305 -17.754  1.00  0.00      LA0  H
ATOM    769  CA  GLU A  89      37.199  62.344 -15.978  1.00  0.00      LA0  C
ATOM    770  CB  GLU A  89      38.325  63.327 -16.348  1.00  0.00      LA0  C
ATOM    771  CG  GLU A  89      38.103  64.191 -17.602  1.00  0.00      LA0  C
ATOM    772  CD  GLU A  89      37.748  63.317 -18.788  1.00  0.00      LA0  C
ATOM    773  OE1 GLU A  89      38.596  62.557 -19.245  1.00  0.00      LA0  O
ATOM    774  OE2 GLU A  89      36.590  63.323 -19.190  1.00  0.00      LA0  O
ATOM    775  C   GLU A  89      35.873  63.057 -15.777  1.00  0.00      LA0  C
ATOM    776  O   GLU A  89      35.643  63.675 -14.745  1.00  0.00      LA0  O
ATOM    777  N   LEU A  90      34.974  62.873 -16.759  1.00  0.00      LA0  N
ATOM    778  H   LEU A  90      35.341  62.600 -17.654  1.00  0.00      LA0  H
ATOM    779  CA  LEU A  90      33.577  63.291 -16.584  1.00  0.00      LA0  C
ATOM    780  CB  LEU A  90      32.715  62.744 -17.720  1.00  0.00      LA0  C
ATOM    781  CG  LEU A  90      33.096  63.259 -19.108  1.00  0.00      LA0  C
ATOM    782  CD1 LEU A  90      32.332  62.521 -20.208  1.00  0.00      LA0  C
ATOM    783  CD2 LEU A  90      32.940  64.777 -19.217  1.00  0.00      LA0  C
ATOM    784  C   LEU A  90      32.945  62.923 -15.243  1.00  0.00      LA0  C
ATOM    785  O   LEU A  90      32.195  63.668 -14.622  1.00  0.00      LA0  O
ATOM    786  N   VAL A  91      33.299  61.710 -14.789  1.00  0.00      LA0  N
ATOM    787  H   VAL A  91      33.961  61.158 -15.302  1.00  0.00      LA0  H
ATOM    788  CA  VAL A  91      32.772  61.298 -13.485  1.00  0.00      LA0  C
ATOM    789  CB  VAL A  91      33.031  59.799 -13.268  1.00  0.00      LA0  C
ATOM    790  CG1 VAL A  91      32.519  59.282 -11.923  1.00  0.00      LA0  C
ATOM    791  CG2 VAL A  91      32.388  59.001 -14.399  1.00  0.00      LA0  C
ATOM    792  C   VAL A  91      33.271  62.149 -12.321  1.00  0.00      LA0  C
ATOM    793  O   VAL A  91      32.592  62.353 -11.325  1.00  0.00      LA0  O
ATOM    794  N   ASN A  92      34.492  62.657 -12.499  1.00  0.00      LA0  N
ATOM    795  H   ASN A  92      34.998  62.506 -13.348  1.00  0.00      LA0  H
ATOM    796  CA  ASN A  92      35.007  63.560 -11.474  1.00  0.00      LA0  C
ATOM    797  CB  ASN A  92      36.524  63.452 -11.318  1.00  0.00      LA0  C
ATOM    798  CG  ASN A  92      36.911  62.031 -10.975  1.00  0.00      LA0  C
ATOM    799  OD1 ASN A  92      37.233  61.232 -11.845  1.00  0.00      LA0  O
ATOM    800  ND2 ASN A  92      36.885  61.741  -9.673  1.00  0.00      LA0  N
ATOM    801 HD21 ASN A  92      36.537  62.398  -8.998  1.00  0.00      LA0  H
ATOM    802 HD22 ASN A  92      37.219  60.853  -9.353  1.00  0.00      LA0  H
ATOM    803  C   ASN A  92      34.619  65.014 -11.658  1.00  0.00      LA0  C
ATOM    804  O   ASN A  92      34.682  65.803 -10.724  1.00  0.00      LA0  O
ATOM    805  N   SER A  93      34.205  65.353 -12.891  1.00  0.00      LA0  N
ATOM    806  H   SER A  93      34.196  64.726 -13.672  1.00  0.00      LA0  H
ATOM    807  CA  SER A  93      33.693  66.711 -13.052  1.00  0.00      LA0  C
ATOM    808  CB  SER A  93      33.768  67.145 -14.520  1.00  0.00      LA0  C
ATOM    809  OG  SER A  93      33.347  66.082 -15.383  1.00  0.00      LA0  O
ATOM    810  HG  SER A  93      32.405  66.189 -15.553  1.00  0.00      LA0  H
ATOM    811  C   SER A  93      32.297  66.887 -12.490  1.00  0.00      LA0  C
ATOM    812  O   SER A  93      32.042  67.735 -11.644  1.00  0.00      LA0  O
ATOM    813  N   GLU A  94      31.405  66.034 -13.014  1.00  0.00      LA0  N
ATOM    814  H   GLU A  94      31.664  65.428 -13.772  1.00  0.00      LA0  H
ATOM    815  CA  GLU A  94      30.011  66.065 -12.580  1.00  0.00      LA0  C
ATOM    816  CB  GLU A  94      29.215  67.247 -13.173  1.00  0.00      LA0  C
ATOM    817  CG  GLU A  94      29.786  67.966 -14.409  1.00  0.00      LA0  C
ATOM    818  CD  GLU A  94      29.688  67.119 -15.661  1.00  0.00      LA0  C
ATOM    819  OE1 GLU A  94      28.857  67.440 -16.504  1.00  0.00      LA0  O
ATOM    820  OE2 GLU A  94      30.444  66.159 -15.807  1.00  0.00      LA0  O
ATOM    821  C   GLU A  94      29.294  64.754 -12.841  1.00  0.00      LA0  C
ATOM    822  O   GLU A  94      28.636  64.531 -13.852  1.00  0.00      LA0  O
ATOM    823  N   PRO A  95      29.380  63.861 -11.831  1.00  0.00      LA0  N
ATOM    824  CD  PRO A  95      30.019  64.052 -10.534  1.00  0.00      LA0  C
ATOM    825  CA  PRO A  95      28.774  62.533 -11.978  1.00  0.00      LA0  C
ATOM    826  CB  PRO A  95      29.290  61.802 -10.738  1.00  0.00      LA0  C
ATOM    827  CG  PRO A  95      29.486  62.897  -9.695  1.00  0.00      LA0  C
ATOM    828  C   PRO A  95      27.253  62.554 -12.089  1.00  0.00      LA0  C
ATOM    829  O   PRO A  95      26.624  61.587 -12.492  1.00  0.00      LA0  O
ATOM    830  N   TYR A  96      26.677  63.712 -11.722  1.00  0.00      LA0  N
ATOM    831  H   TYR A  96      27.240  64.451 -11.355  1.00  0.00      LA0  H
ATOM    832  CA  TYR A  96      25.235  63.868 -11.900  1.00  0.00      LA0  C
ATOM    833  CB  TYR A  96      24.688  64.880 -10.889  1.00  0.00      LA0  C
ATOM    834  CG  TYR A  96      25.007  64.443  -9.477  1.00  0.00      LA0  C
ATOM    835  CD1 TYR A  96      24.467  63.234  -8.998  1.00  0.00      LA0  C
ATOM    836  CE1 TYR A  96      24.746  62.832  -7.683  1.00  0.00      LA0  C
ATOM    837  CD2 TYR A  96      25.829  65.257  -8.673  1.00  0.00      LA0  C
ATOM    838  CE2 TYR A  96      26.099  64.858  -7.354  1.00  0.00      LA0  C
ATOM    839  CZ  TYR A  96      25.552  63.652  -6.875  1.00  0.00      LA0  C
ATOM    840  OH  TYR A  96      25.808  63.249  -5.580  1.00  0.00      LA0  O
ATOM    841  HH  TYR A  96      25.758  64.018  -5.010  1.00  0.00      LA0  H
ATOM    842  C   TYR A  96      24.789  64.239 -13.308  1.00  0.00      LA0  C
ATOM    843  O   TYR A  96      23.606  64.169 -13.644  1.00  0.00      LA0  O
ATOM    844  N   ALA A  97      25.783  64.663 -14.102  1.00  0.00      LA0  N
ATOM    845  H   ALA A  97      26.736  64.668 -13.800  1.00  0.00      LA0  H
ATOM    846  CA  ALA A  97      25.488  65.075 -15.467  1.00  0.00      LA0  C
ATOM    847  CB  ALA A  97      25.606  66.597 -15.607  1.00  0.00      LA0  C
ATOM    848  C   ALA A  97      26.352  64.341 -16.482  1.00  0.00      LA0  C
ATOM    849  O   ALA A  97      25.990  63.258 -16.921  1.00  0.00      LA0  O
ATOM    850  N   GLY A  98      27.498  64.938 -16.845  1.00  0.00      LA0  N
ATOM    851  H   GLY A  98      27.866  65.754 -16.389  1.00  0.00      LA0  H
ATOM    852  CA  GLY A  98      28.330  64.333 -17.886  1.00  0.00      LA0  C
ATOM    853  C   GLY A  98      28.922  63.004 -17.468  1.00  0.00      LA0  C
ATOM    854  O   GLY A  98      29.028  62.057 -18.241  1.00  0.00      LA0  O
ATOM    855  N   GLY A  99      29.244  62.952 -16.172  1.00  0.00      LA0  N
ATOM    856  H   GLY A  99      29.222  63.797 -15.628  1.00  0.00      LA0  H
ATOM    857  CA  GLY A  99      29.660  61.671 -15.611  1.00  0.00      LA0  C
ATOM    858  C   GLY A  99      28.556  60.690 -15.252  1.00  0.00      LA0  C
ATOM    859  O   GLY A  99      28.719  59.851 -14.372  1.00  0.00      LA0  O
ATOM    860  N   TRP A 100      27.429  60.798 -15.979  1.00  0.00      LA0  N
ATOM    861  H   TRP A 100      27.326  61.507 -16.676  1.00  0.00      LA0  H
ATOM    862  CA  TRP A 100      26.466  59.705 -15.879  1.00  0.00      LA0  C
ATOM    863  CB  TRP A 100      25.149  60.057 -16.591  1.00  0.00      LA0  C
ATOM    864  CG  TRP A 100      25.271  60.022 -18.105  1.00  0.00      LA0  C
ATOM    865  CD2 TRP A 100      24.761  59.016 -19.008  1.00  0.00      LA0  C
ATOM    866  CE2 TRP A 100      25.119  59.415 -20.340  1.00  0.00      LA0  C
ATOM    867  CE3 TRP A 100      24.039  57.822 -18.805  1.00  0.00      LA0  C
ATOM    868  CD1 TRP A 100      25.905  60.962 -18.933  1.00  0.00      LA0  C
ATOM    869  NE1 TRP A 100      25.821  60.610 -20.244  1.00  0.00      LA0  N
ATOM    870  HE1 TRP A 100      26.209  61.113 -20.991  1.00  0.00      LA0  H
ATOM    871  CZ2 TRP A 100      24.744  58.614 -21.440  1.00  0.00      LA0  C
ATOM    872  CZ3 TRP A 100      23.672  57.029 -19.913  1.00  0.00      LA0  C
ATOM    873  CH2 TRP A 100      24.019  57.424 -21.222  1.00  0.00      LA0  C
ATOM    874  C   TRP A 100      27.063  58.421 -16.421  1.00  0.00      LA0  C
ATOM    875  O   TRP A 100      27.886  58.444 -17.325  1.00  0.00      LA0  O
ATOM    876  N   ILE A 101      26.641  57.309 -15.823  1.00  0.00      LA0  N
ATOM    877  H   ILE A 101      25.933  57.344 -15.118  1.00  0.00      LA0  H
ATOM    878  CA  ILE A 101      27.276  56.073 -16.261  1.00  0.00      LA0  C
ATOM    879  CB  ILE A 101      27.822  55.304 -15.044  1.00  0.00      LA0  C
ATOM    880  CG2 ILE A 101      28.616  54.058 -15.445  1.00  0.00      LA0  C
ATOM    881  CG1 ILE A 101      28.696  56.236 -14.194  1.00  0.00      LA0  C
ATOM    882  CD1 ILE A 101      29.232  55.594 -12.915  1.00  0.00      LA0  C
ATOM    883  C   ILE A 101      26.387  55.236 -17.170  1.00  0.00      LA0  C
ATOM    884  O   ILE A 101      26.807  54.766 -18.221  1.00  0.00      LA0  O
ATOM    885  N   PHE A 102      25.123  55.085 -16.742  1.00  0.00      LA0  N
ATOM    886  H   PHE A 102      24.794  55.522 -15.902  1.00  0.00      LA0  H
ATOM    887  CA  PHE A 102      24.217  54.295 -17.578  1.00  0.00      LA0  C
ATOM    888  CB  PHE A 102      24.410  52.777 -17.380  1.00  0.00      LA0  C
ATOM    889  CG  PHE A 102      24.221  52.296 -15.957  1.00  0.00      LA0  C
ATOM    890  CD1 PHE A 102      25.224  52.532 -14.991  1.00  0.00      LA0  C
ATOM    891  CD2 PHE A 102      23.054  51.576 -15.631  1.00  0.00      LA0  C
ATOM    892  CE1 PHE A 102      25.071  52.017 -13.691  1.00  0.00      LA0  C
ATOM    893  CE2 PHE A 102      22.900  51.052 -14.332  1.00  0.00      LA0  C
ATOM    894  CZ  PHE A 102      23.917  51.268 -13.379  1.00  0.00      LA0  C
ATOM    895  C   PHE A 102      22.767  54.714 -17.454  1.00  0.00      LA0  C
ATOM    896  O   PHE A 102      22.434  55.599 -16.679  1.00  0.00      LA0  O
ATOM    897  N   LYS A 103      21.922  54.057 -18.254  1.00  0.00      LA0  N
ATOM    898  H   LYS A 103      22.266  53.358 -18.882  1.00  0.00      LA0  H
ATOM    899  CA  LYS A 103      20.493  54.341 -18.231  1.00  0.00      LA0  C
ATOM    900  CB  LYS A 103      20.071  55.172 -19.439  1.00  0.00      LA0  C
ATOM    901  CG  LYS A 103      20.096  56.678 -19.204  1.00  0.00      LA0  C
ATOM    902  CD  LYS A 103      19.758  57.439 -20.485  1.00  0.00      LA0  C
ATOM    903  CE  LYS A 103      19.576  58.943 -20.274  1.00  0.00      LA0  C
ATOM    904  NZ  LYS A 103      18.370  59.209 -19.477  1.00  0.00      LA0  N
ATOM    905  HZ1 LYS A 103      18.287  60.236 -19.327  1.00  0.00      LA0  H
ATOM    906  HZ2 LYS A 103      17.506  58.885 -19.969  1.00  0.00      LA0  H
ATOM    907  HZ3 LYS A 103      18.429  58.768 -18.536  1.00  0.00      LA0  H
ATOM    908  C   LYS A 103      19.716  53.052 -18.251  1.00  0.00      LA0  C
ATOM    909  O   LYS A 103      19.886  52.203 -19.121  1.00  0.00      LA0  O
ATOM    910  N   ILE A 104      18.856  52.945 -17.241  1.00  0.00      LA0  N
ATOM    911  H   ILE A 104      18.752  53.694 -16.586  1.00  0.00      LA0  H
ATOM    912  CA  ILE A 104      18.068  51.731 -17.130  1.00  0.00      LA0  C
ATOM    913  CB  ILE A 104      18.373  51.045 -15.785  1.00  0.00      LA0  C
ATOM    914  CG2 ILE A 104      18.109  51.959 -14.589  1.00  0.00      LA0  C
ATOM    915  CG1 ILE A 104      17.676  49.693 -15.641  1.00  0.00      LA0  C
ATOM    916  CD1 ILE A 104      18.081  48.994 -14.349  1.00  0.00      LA0  C
ATOM    917  C   ILE A 104      16.587  51.976 -17.356  1.00  0.00      LA0  C
ATOM    918  O   ILE A 104      15.958  52.872 -16.805  1.00  0.00      LA0  O
ATOM    919  N   LYS A 105      16.057  51.111 -18.216  1.00  0.00      LA0  N
ATOM    920  H   LYS A 105      16.659  50.431 -18.633  1.00  0.00      LA0  H
ATOM    921  CA  LYS A 105      14.622  50.871 -18.233  1.00  0.00      LA0  C
ATOM    922  CB  LYS A 105      14.309  50.289 -19.608  1.00  0.00      LA0  C
ATOM    923  CG  LYS A 105      12.975  49.587 -19.856  1.00  0.00      LA0  C
ATOM    924  CD  LYS A 105      13.185  48.754 -21.117  1.00  0.00      LA0  C
ATOM    925  CE  LYS A 105      12.080  47.780 -21.511  1.00  0.00      LA0  C
ATOM    926  NZ  LYS A 105      12.659  46.845 -22.484  1.00  0.00      LA0  N
ATOM    927  HZ1 LYS A 105      11.983  46.374 -23.106  1.00  0.00      LA0  H
ATOM    928  HZ2 LYS A 105      13.413  47.293 -23.053  1.00  0.00      LA0  H
ATOM    929  HZ3 LYS A 105      13.216  46.112 -21.992  1.00  0.00      LA0  H
ATOM    930  C   LYS A 105      14.339  49.891 -17.109  1.00  0.00      LA0  C
ATOM    931  O   LYS A 105      14.662  48.712 -17.200  1.00  0.00      LA0  O
ATOM    932  N   ALA A 106      13.782  50.450 -16.027  1.00  0.00      LA0  N
ATOM    933  H   ALA A 106      13.493  51.404 -16.040  1.00  0.00      LA0  H
ATOM    934  CA  ALA A 106      13.535  49.589 -14.871  1.00  0.00      LA0  C
ATOM    935  CB  ALA A 106      13.065  50.417 -13.674  1.00  0.00      LA0  C
ATOM    936  C   ALA A 106      12.504  48.517 -15.164  1.00  0.00      LA0  C
ATOM    937  O   ALA A 106      11.771  48.601 -16.144  1.00  0.00      LA0  O
ATOM    938  N   SER A 107      12.476  47.519 -14.277  1.00  0.00      LA0  N
ATOM    939  H   SER A 107      13.122  47.509 -13.507  1.00  0.00      LA0  H
ATOM    940  CA  SER A 107      11.430  46.504 -14.392  1.00  0.00      LA0  C
ATOM    941  CB  SER A 107      11.671  45.365 -13.402  1.00  0.00      LA0  C
ATOM    942  OG  SER A 107      13.043  45.359 -12.993  1.00  0.00      LA0  O
ATOM    943  HG  SER A 107      13.079  45.959 -12.238  1.00  0.00      LA0  H
ATOM    944  C   SER A 107      10.040  47.073 -14.180  1.00  0.00      LA0  C
ATOM    945  O   SER A 107       9.099  46.794 -14.914  1.00  0.00      LA0  O
ATOM    946  N   ASP A 108       9.985  47.912 -13.137  1.00  0.00      LA0  N
ATOM    947  H   ASP A 108      10.788  48.066 -12.551  1.00  0.00      LA0  H
ATOM    948  CA  ASP A 108       8.751  48.628 -12.840  1.00  0.00      LA0  C
ATOM    949  CB  ASP A 108       7.909  47.809 -11.841  1.00  0.00      LA0  C
ATOM    950  CG  ASP A 108       6.507  48.359 -11.564  1.00  0.00      LA0  C
ATOM    951  OD1 ASP A 108       6.192  49.493 -11.912  1.00  0.00      LA0  O
ATOM    952  OD2 ASP A 108       5.726  47.656 -10.934  1.00  0.00      LA0  O
ATOM    953  C   ASP A 108       9.141  49.979 -12.283  1.00  0.00      LA0  C
ATOM    954  O   ASP A 108      10.142  50.124 -11.590  1.00  0.00      LA0  O
ATOM    955  N   GLU A 109       8.314  50.976 -12.605  1.00  0.00      LA0  N
ATOM    956  H   GLU A 109       7.456  50.697 -13.041  1.00  0.00      LA0  H
ATOM    957  CA  GLU A 109       8.486  52.290 -11.987  1.00  0.00      LA0  C
ATOM    958  CB  GLU A 109       7.398  53.237 -12.502  1.00  0.00      LA0  C
ATOM    959  CG  GLU A 109       7.269  53.301 -14.033  1.00  0.00      LA0  C
ATOM    960  CD  GLU A 109       8.226  54.309 -14.642  1.00  0.00      LA0  C
ATOM    961  OE1 GLU A 109       7.802  55.422 -14.933  1.00  0.00      LA0  O
ATOM    962  OE2 GLU A 109       9.397  54.004 -14.856  1.00  0.00      LA0  O
ATOM    963  C   GLU A 109       8.465  52.223 -10.459  1.00  0.00      LA0  C
ATOM    964  O   GLU A 109       9.159  52.953  -9.759  1.00  0.00      LA0  O
ATOM    965  N   SER A 110       7.656  51.268  -9.961  1.00  0.00      LA0  N
ATOM    966  H   SER A 110       7.142  50.666 -10.578  1.00  0.00      LA0  H
ATOM    967  CA  SER A 110       7.550  51.097  -8.512  1.00  0.00      LA0  C
ATOM    968  CB  SER A 110       6.481  50.052  -8.178  1.00  0.00      LA0  C
ATOM    969  OG  SER A 110       6.914  48.755  -8.589  1.00  0.00      LA0  O
ATOM    970  HG  SER A 110       6.412  48.519  -9.375  1.00  0.00      LA0  H
ATOM    971  C   SER A 110       8.854  50.799  -7.779  1.00  0.00      LA0  C
ATOM    972  O   SER A 110       9.014  51.101  -6.599  1.00  0.00      LA0  O
ATOM    973  N   GLU A 111       9.815  50.234  -8.540  1.00  0.00      LA0  N
ATOM    974  H   GLU A 111       9.628  49.998  -9.496  1.00  0.00      LA0  H
ATOM    975  CA  GLU A 111      11.118  49.925  -7.944  1.00  0.00      LA0  C
ATOM    976  CB  GLU A 111      12.054  49.264  -8.953  1.00  0.00      LA0  C
ATOM    977  CG  GLU A 111      11.593  47.898  -9.458  1.00  0.00      LA0  C
ATOM    978  CD  GLU A 111      12.686  47.299 -10.321  1.00  0.00      LA0  C
ATOM    979  OE1 GLU A 111      12.874  47.742 -11.447  1.00  0.00      LA0  O
ATOM    980  OE2 GLU A 111      13.360  46.380  -9.873  1.00  0.00      LA0  O
ATOM    981  C   GLU A 111      11.834  51.089  -7.271  1.00  0.00      LA0  C
ATOM    982  O   GLU A 111      12.701  50.902  -6.422  1.00  0.00      LA0  O
ATOM    983  N   LEU A 112      11.404  52.311  -7.639  1.00  0.00      LA0  N
ATOM    984  H   LEU A 112      10.730  52.388  -8.378  1.00  0.00      LA0  H
ATOM    985  CA  LEU A 112      11.855  53.507  -6.920  1.00  0.00      LA0  C
ATOM    986  CB  LEU A 112      11.083  54.734  -7.403  1.00  0.00      LA0  C
ATOM    987  CG  LEU A 112      11.455  55.163  -8.821  1.00  0.00      LA0  C
ATOM    988  CD1 LEU A 112      10.500  56.226  -9.364  1.00  0.00      LA0  C
ATOM    989  CD2 LEU A 112      12.912  55.614  -8.899  1.00  0.00      LA0  C
ATOM    990  C   LEU A 112      11.805  53.447  -5.397  1.00  0.00      LA0  C
ATOM    991  O   LEU A 112      12.643  54.022  -4.704  1.00  0.00      LA0  O
ATOM    992  N   GLU A 113      10.807  52.714  -4.881  1.00  0.00      LA0  N
ATOM    993  H   GLU A 113      10.134  52.240  -5.452  1.00  0.00      LA0  H
ATOM    994  CA  GLU A 113      10.749  52.705  -3.421  1.00  0.00      LA0  C
ATOM    995  CB  GLU A 113       9.310  52.815  -2.909  1.00  0.00      LA0  C
ATOM    996  CG  GLU A 113       8.612  54.089  -3.420  1.00  0.00      LA0  C
ATOM    997  CD  GLU A 113       9.528  55.298  -3.276  1.00  0.00      LA0  C
ATOM    998  OE1 GLU A 113       9.864  55.689  -2.162  1.00  0.00      LA0  O
ATOM    999  OE2 GLU A 113       9.985  55.818  -4.289  1.00  0.00      LA0  O
ATOM   1000  C   GLU A 113      11.578  51.659  -2.704  1.00  0.00      LA0  C
ATOM   1001  O   GLU A 113      11.545  51.502  -1.492  1.00  0.00      LA0  O
ATOM   1002  N   SER A 114      12.414  51.002  -3.515  1.00  0.00      LA0  N
ATOM   1003  H   SER A 114      12.328  51.044  -4.509  1.00  0.00      LA0  H
ATOM   1004  CA  SER A 114      13.549  50.312  -2.910  1.00  0.00      LA0  C
ATOM   1005  CB  SER A 114      14.089  49.266  -3.886  1.00  0.00      LA0  C
ATOM   1006  OG  SER A 114      13.013  48.746  -4.677  1.00  0.00      LA0  O
ATOM   1007  HG  SER A 114      13.012  49.253  -5.485  1.00  0.00      LA0  H
ATOM   1008  C   SER A 114      14.673  51.257  -2.493  1.00  0.00      LA0  C
ATOM   1009  O   SER A 114      15.625  50.888  -1.815  1.00  0.00      LA0  O
ATOM   1010  N   LEU A 115      14.543  52.503  -2.981  1.00  0.00      LA0  N
ATOM   1011  H   LEU A 115      13.717  52.817  -3.447  1.00  0.00      LA0  H
ATOM   1012  CA  LEU A 115      15.685  53.399  -2.881  1.00  0.00      LA0  C
ATOM   1013  CB  LEU A 115      16.089  53.860  -4.274  1.00  0.00      LA0  C
ATOM   1014  CG  LEU A 115      16.488  52.734  -5.216  1.00  0.00      LA0  C
ATOM   1015  CD1 LEU A 115      16.725  53.302  -6.606  1.00  0.00      LA0  C
ATOM   1016  CD2 LEU A 115      17.684  51.926  -4.708  1.00  0.00      LA0  C
ATOM   1017  C   LEU A 115      15.451  54.608  -2.007  1.00  0.00      LA0  C
ATOM   1018  O   LEU A 115      14.333  55.092  -1.832  1.00  0.00      LA0  O
ATOM   1019  N   LEU A 116      16.593  55.076  -1.487  1.00  0.00      LA0  N
ATOM   1020  H   LEU A 116      17.453  54.705  -1.841  1.00  0.00      LA0  H
ATOM   1021  CA  LEU A 116      16.625  56.256  -0.627  1.00  0.00      LA0  C
ATOM   1022  CB  LEU A 116      18.036  56.453  -0.053  1.00  0.00      LA0  C
ATOM   1023  CG  LEU A 116      18.453  55.589   1.149  1.00  0.00      LA0  C
ATOM   1024  CD1 LEU A 116      18.461  54.083   0.881  1.00  0.00      LA0  C
ATOM   1025  CD2 LEU A 116      19.808  56.048   1.692  1.00  0.00      LA0  C
ATOM   1026  C   LEU A 116      16.250  57.490  -1.420  1.00  0.00      LA0  C
ATOM   1027  O   LEU A 116      16.479  57.559  -2.621  1.00  0.00      LA0  O
ATOM   1028  N   ASP A 117      15.663  58.451  -0.716  1.00  0.00      LA0  N
ATOM   1029  H   ASP A 117      15.444  58.387   0.260  1.00  0.00      LA0  H
ATOM   1030  CA  ASP A 117      15.514  59.759  -1.342  1.00  0.00      LA0  C
ATOM   1031  CB  ASP A 117      14.213  60.407  -0.848  1.00  0.00      LA0  C
ATOM   1032  CG  ASP A 117      14.291  60.643   0.648  1.00  0.00      LA0  C
ATOM   1033  OD1 ASP A 117      14.584  61.762   1.044  1.00  0.00      LA0  O
ATOM   1034  OD2 ASP A 117      14.118  59.699   1.411  1.00  0.00      LA0  O
ATOM   1035  C   ASP A 117      16.736  60.613  -1.038  1.00  0.00      LA0  C
ATOM   1036  O   ASP A 117      17.685  60.149  -0.411  1.00  0.00      LA0  O
ATOM   1037  N   ALA A 118      16.665  61.881  -1.480  1.00  0.00      LA0  N
ATOM   1038  H   ALA A 118      15.872  62.170  -2.014  1.00  0.00      LA0  H
ATOM   1039  CA  ALA A 118      17.739  62.817  -1.147  1.00  0.00      LA0  C
ATOM   1040  CB  ALA A 118      17.437  64.205  -1.716  1.00  0.00      LA0  C
ATOM   1041  C   ALA A 118      18.018  62.924   0.344  1.00  0.00      LA0  C
ATOM   1042  O   ALA A 118      19.104  62.618   0.821  1.00  0.00      LA0  O
ATOM   1043  N   THR A 119      16.959  63.314   1.064  1.00  0.00      LA0  N
ATOM   1044  H   THR A 119      16.064  63.469   0.648  1.00  0.00      LA0  H
ATOM   1045  CA  THR A 119      17.096  63.470   2.510  1.00  0.00      LA0  C
ATOM   1046  CB  THR A 119      15.800  64.014   3.120  1.00  0.00      LA0  C
ATOM   1047  OG1 THR A 119      14.832  64.328   2.104  1.00  0.00      LA0  O
ATOM   1048  HG1 THR A 119      14.494  63.483   1.805  1.00  0.00      LA0  H
ATOM   1049  CG2 THR A 119      16.079  65.226   4.010  1.00  0.00      LA0  C
ATOM   1050  C   THR A 119      17.549  62.219   3.247  1.00  0.00      LA0  C
ATOM   1051  O   THR A 119      18.330  62.261   4.190  1.00  0.00      LA0  O
ATOM   1052  N   ALA A 120      17.063  61.065   2.755  1.00  0.00      LA0  N
ATOM   1053  H   ALA A 120      16.342  61.067   2.054  1.00  0.00      LA0  H
ATOM   1054  CA  ALA A 120      17.589  59.834   3.346  1.00  0.00      LA0  C
ATOM   1055  CB  ALA A 120      16.810  58.612   2.868  1.00  0.00      LA0  C
ATOM   1056  C   ALA A 120      19.075  59.602   3.108  1.00  0.00      LA0  C
ATOM   1057  O   ALA A 120      19.805  59.137   3.977  1.00  0.00      LA0  O
ATOM   1058  N   TYR A 121      19.513  59.978   1.897  1.00  0.00      LA0  N
ATOM   1059  H   TYR A 121      18.879  60.378   1.229  1.00  0.00      LA0  H
ATOM   1060  CA  TYR A 121      20.947  59.893   1.616  1.00  0.00      LA0  C
ATOM   1061  CB  TYR A 121      21.196  60.180   0.131  1.00  0.00      LA0  C
ATOM   1062  CG  TYR A 121      22.521  59.635  -0.361  1.00  0.00      LA0  C
ATOM   1063  CD1 TYR A 121      22.772  58.247  -0.300  1.00  0.00      LA0  C
ATOM   1064  CE1 TYR A 121      23.966  57.743  -0.845  1.00  0.00      LA0  C
ATOM   1065  CD2 TYR A 121      23.459  60.535  -0.907  1.00  0.00      LA0  C
ATOM   1066  CE2 TYR A 121      24.652  60.031  -1.452  1.00  0.00      LA0  C
ATOM   1067  CZ  TYR A 121      24.882  58.640  -1.432  1.00  0.00      LA0  C
ATOM   1068  OH  TYR A 121      26.032  58.134  -2.008  1.00  0.00      LA0  O
ATOM   1069  HH  TYR A 121      26.493  58.817  -2.491  1.00  0.00      LA0  H
ATOM   1070  C   TYR A 121      21.784  60.792   2.516  1.00  0.00      LA0  C
ATOM   1071  O   TYR A 121      22.829  60.413   3.031  1.00  0.00      LA0  O
ATOM   1072  N   GLU A 122      21.233  61.995   2.737  1.00  0.00      LA0  N
ATOM   1073  H   GLU A 122      20.406  62.271   2.240  1.00  0.00      LA0  H
ATOM   1074  CA  GLU A 122      21.855  62.891   3.713  1.00  0.00      LA0  C
ATOM   1075  CB  GLU A 122      21.146  64.244   3.710  1.00  0.00      LA0  C
ATOM   1076  CG  GLU A 122      21.194  64.893   2.325  1.00  0.00      LA0  C
ATOM   1077  CD  GLU A 122      20.406  66.185   2.316  1.00  0.00      LA0  C
ATOM   1078  OE1 GLU A 122      19.178  66.126   2.350  1.00  0.00      LA0  O
ATOM   1079  OE2 GLU A 122      21.024  67.247   2.257  1.00  0.00      LA0  O
ATOM   1080  C   GLU A 122      21.923  62.298   5.113  1.00  0.00      LA0  C
ATOM   1081  O   GLU A 122      22.948  62.315   5.781  1.00  0.00      LA0  O
ATOM   1082  N   ALA A 123      20.793  61.691   5.507  1.00  0.00      LA0  N
ATOM   1083  H   ALA A 123      19.984  61.770   4.926  1.00  0.00      LA0  H
ATOM   1084  CA  ALA A 123      20.749  61.001   6.799  1.00  0.00      LA0  C
ATOM   1085  CB  ALA A 123      19.363  60.403   7.045  1.00  0.00      LA0  C
ATOM   1086  C   ALA A 123      21.798  59.912   6.976  1.00  0.00      LA0  C
ATOM   1087  O   ALA A 123      22.354  59.716   8.049  1.00  0.00      LA0  O
ATOM   1088  N   LEU A 124      22.089  59.231   5.854  1.00  0.00      LA0  N
ATOM   1089  H   LEU A 124      21.554  59.389   5.023  1.00  0.00      LA0  H
ATOM   1090  CA  LEU A 124      23.208  58.284   5.891  1.00  0.00      LA0  C
ATOM   1091  CB  LEU A 124      23.331  57.571   4.538  1.00  0.00      LA0  C
ATOM   1092  CG  LEU A 124      24.370  56.444   4.483  1.00  0.00      LA0  C
ATOM   1093  CD1 LEU A 124      24.061  55.318   5.472  1.00  0.00      LA0  C
ATOM   1094  CD2 LEU A 124      24.556  55.920   3.058  1.00  0.00      LA0  C
ATOM   1095  C   LEU A 124      24.530  58.924   6.310  1.00  0.00      LA0  C
ATOM   1096  O   LEU A 124      25.312  58.369   7.071  1.00  0.00      LA0  O
ATOM   1097  N   LEU A 125      24.725  60.144   5.792  1.00  0.00      LA0  N
ATOM   1098  H   LEU A 125      24.016  60.575   5.233  1.00  0.00      LA0  H
ATOM   1099  CA  LEU A 125      25.926  60.883   6.181  1.00  0.00      LA0  C
ATOM   1100  CB  LEU A 125      26.197  62.007   5.177  1.00  0.00      LA0  C
ATOM   1101  CG  LEU A 125      26.221  61.525   3.720  1.00  0.00      LA0  C
ATOM   1102  CD1 LEU A 125      26.229  62.695   2.736  1.00  0.00      LA0  C
ATOM   1103  CD2 LEU A 125      27.353  60.531   3.443  1.00  0.00      LA0  C
ATOM   1104  C   LEU A 125      25.902  61.397   7.616  1.00  0.00      LA0  C
ATOM   1105  O   LEU A 125      26.913  61.451   8.297  1.00  0.00      LA0  O
ATOM   1106  N   GLU A 126      24.682  61.719   8.078  1.00  0.00      LA0  N
ATOM   1107  H   GLU A 126      23.914  61.788   7.442  1.00  0.00      LA0  H
ATOM   1108  CA  GLU A 126      24.529  62.063   9.499  1.00  0.00      LA0  C
ATOM   1109  CB  GLU A 126      23.066  62.398   9.808  1.00  0.00      LA0  C
ATOM   1110  CG  GLU A 126      22.540  63.687   9.164  1.00  0.00      LA0  C
ATOM   1111  CD  GLU A 126      23.017  64.903   9.939  1.00  0.00      LA0  C
ATOM   1112  OE1 GLU A 126      23.973  65.544   9.508  1.00  0.00      LA0  O
ATOM   1113  OE2 GLU A 126      22.413  65.217  10.965  1.00  0.00      LA0  O
ATOM   1114  C   GLU A 126      25.025  60.987  10.463  1.00  0.00      LA0  C
ATOM   1115  O   GLU A 126      25.613  61.257  11.503  1.00  0.00      LA0  O
ATOM   1116  N   ASP A 127      24.765  59.732  10.053  1.00  0.00      LA0  N
ATOM   1117  H   ASP A 127      24.247  59.588   9.211  1.00  0.00      LA0  H
ATOM   1118  CA  ASP A 127      25.299  58.615  10.838  1.00  0.00      LA0  C
ATOM   1119  CB  ASP A 127      24.504  57.339  10.504  1.00  0.00      LA0  C
ATOM   1120  CG  ASP A 127      24.858  56.168  11.411  1.00  0.00      LA0  C
ATOM   1121  OD1 ASP A 127      25.654  55.324  11.009  1.00  0.00      LA0  O
ATOM   1122  OD2 ASP A 127      24.307  56.064  12.504  1.00  0.00      LA0  O
ATOM   1123  C   ASP A 127      26.802  58.426  10.644  1.00  0.00      LA0  C
ATOM   1124  O   ASP A 127      27.600  58.421  11.577  1.00  0.00      LA0  O
ATOM   1125  N   GLU A 128      27.151  58.282   9.351  1.00  0.00      LA0  N
ATOM   1126  H   GLU A 128      26.420  58.367   8.676  1.00  0.00      LA0  H
ATOM   1127  CA  GLU A 128      28.487  57.857   8.913  1.00  0.00      LA0  C
ATOM   1128  CB  GLU A 128      28.975  58.659   7.700  1.00  0.00      LA0  C
ATOM   1129  CG  GLU A 128      29.682  59.988   8.001  1.00  0.00      LA0  C
ATOM   1130  CD  GLU A 128      30.469  60.409   6.775  1.00  0.00      LA0  C
ATOM   1131  OE1 GLU A 128      29.888  60.877   5.802  1.00  0.00      LA0  O
ATOM   1132  OE2 GLU A 128      31.678  60.193   6.742  1.00  0.00      LA0  O
ATOM   1133  C   GLU A 128      29.617  57.707   9.923  1.00  0.00      LA0  C
ATOM   1134  O   GLU A 128      30.507  56.866   9.806  1.00  0.00      LA0  O
END
