# Supplementary material for: Large scale analyses of genotype-phenotype relationships of glycine decarboxylase mutations and neurological disease severity
Source: PLoS Comput Biol. 2020 May 18;16(5):e1007871. doi: 10.1371/journal.pcbi.1007871 (PMC7259800; doi:10.1371/journal.pcbi.1007871)
Supplement: S1 Appendix — (ZIP) [file pcbi.1007871.s011.zip › S1_Appendix/cluspro.TH.ecoli/model.000.07.pdb]

HEADER rec.pdb
REMARK original generated coordinate pdb file
ATOM      1  N   GLN A   4      22.318  45.643  17.313  1.00  0.00      RA0  N
ATOM      2  H   GLN A   4      21.353  45.821  17.135  1.00  0.00      RA0  H
ATOM      3  CA  GLN A   4      23.356  46.702  17.078  1.00  0.00      RA0  C
ATOM      4  CB  GLN A   4      22.868  48.052  17.604  1.00  0.00      RA0  C
ATOM      5  CG  GLN A   4      23.787  49.205  17.202  1.00  0.00      RA0  C
ATOM      6  CD  GLN A   4      23.186  50.515  17.666  1.00  0.00      RA0  C
ATOM      7  OE1 GLN A   4      22.883  50.712  18.835  1.00  0.00      RA0  O
ATOM      8  NE2 GLN A   4      23.023  51.406  16.672  1.00  0.00      RA0  N
ATOM      9 HE21 GLN A   4      23.285  51.190  15.731  1.00  0.00      RA0  H
ATOM     10 HE22 GLN A   4      22.633  52.308  16.858  1.00  0.00      RA0  H
ATOM     11  C   GLN A   4      24.669  46.292  17.706  1.00  0.00      RA0  C
ATOM     12  O   GLN A   4      24.709  45.892  18.876  1.00  0.00      RA0  O
ATOM     13  N   THR A   5      25.745  46.374  16.923  1.00  0.00      RA0  N
ATOM     14  H   THR A   5      25.673  46.794  16.023  1.00  0.00      RA0  H
ATOM     15  CA  THR A   5      27.040  45.928  17.398  1.00  0.00      RA0  C
ATOM     16  CB  THR A   5      27.993  45.733  16.194  1.00  0.00      RA0  C
ATOM     17  OG1 THR A   5      29.302  45.341  16.625  1.00  0.00      RA0  O
ATOM     18  HG1 THR A   5      29.760  44.994  15.849  1.00  0.00      RA0  H
ATOM     19  CG2 THR A   5      28.080  46.973  15.301  1.00  0.00      RA0  C
ATOM     20  C   THR A   5      27.567  46.895  18.439  1.00  0.00      RA0  C
ATOM     21  O   THR A   5      27.394  48.098  18.287  1.00  0.00      RA0  O
ATOM     22  N   PRO A   6      28.258  46.395  19.466  1.00  0.00      RA0  N
ATOM     23  CD  PRO A   6      28.411  44.983  19.788  1.00  0.00      RA0  C
ATOM     24  CA  PRO A   6      28.957  47.285  20.399  1.00  0.00      RA0  C
ATOM     25  CB  PRO A   6      29.665  46.299  21.334  1.00  0.00      RA0  C
ATOM     26  CG  PRO A   6      28.859  45.005  21.239  1.00  0.00      RA0  C
ATOM     27  C   PRO A   6      29.941  48.233  19.721  1.00  0.00      RA0  C
ATOM     28  O   PRO A   6      30.283  49.284  20.285  1.00  0.00      RA0  O
ATOM     29  N   LEU A   7      30.378  47.879  18.514  1.00  0.00      RA0  N
ATOM     30  H   LEU A   7      30.058  47.036  18.075  1.00  0.00      RA0  H
ATOM     31  CA  LEU A   7      31.322  48.712  17.757  1.00  0.00      RA0  C
ATOM     32  CB  LEU A   7      32.175  47.819  16.861  1.00  0.00      RA0  C
ATOM     33  CG  LEU A   7      33.074  46.900  17.676  1.00  0.00      RA0  C
ATOM     34  CD1 LEU A   7      33.837  45.902  16.809  1.00  0.00      RA0  C
ATOM     35  CD2 LEU A   7      34.019  47.727  18.535  1.00  0.00      RA0  C
ATOM     36  C   LEU A   7      30.719  49.845  16.928  1.00  0.00      RA0  C
ATOM     37  O   LEU A   7      31.447  50.554  16.256  1.00  0.00      RA0  O
ATOM     38  N   TYR A   8      29.406  50.055  17.033  1.00  0.00      RA0  N
ATOM     39  H   TYR A   8      28.875  49.477  17.656  1.00  0.00      RA0  H
ATOM     40  CA  TYR A   8      28.697  50.975  16.166  1.00  0.00      RA0  C
ATOM     41  CB  TYR A   8      27.231  51.035  16.581  1.00  0.00      RA0  C
ATOM     42  CG  TYR A   8      26.400  51.549  15.435  1.00  0.00      RA0  C
ATOM     43  CD1 TYR A   8      26.014  52.882  15.385  1.00  0.00      RA0  C
ATOM     44  CE1 TYR A   8      25.228  53.336  14.333  1.00  0.00      RA0  C
ATOM     45  CD2 TYR A   8      26.017  50.671  14.430  1.00  0.00      RA0  C
ATOM     46  CE2 TYR A   8      25.230  51.126  13.382  1.00  0.00      RA0  C
ATOM     47  CZ  TYR A   8      24.832  52.455  13.334  1.00  0.00      RA0  C
ATOM     48  OH  TYR A   8      24.038  52.894  12.296  1.00  0.00      RA0  O
ATOM     49  HH  TYR A   8      23.977  52.217  11.635  1.00  0.00      RA0  H
ATOM     50  C   TYR A   8      29.324  52.367  16.213  1.00  0.00      RA0  C
ATOM     51  O   TYR A   8      29.574  52.947  15.173  1.00  0.00      RA0  O
ATOM     52  N   GLU A   9      29.592  52.896  17.409  1.00  0.00      RA0  N
ATOM     53  H   GLU A   9      29.480  52.344  18.234  1.00  0.00      RA0  H
ATOM     54  CA  GLU A   9      30.170  54.230  17.533  1.00  0.00      RA0  C
ATOM     55  CB  GLU A   9      30.093  54.623  19.015  1.00  0.00      RA0  C
ATOM     56  CG  GLU A   9      30.981  55.776  19.485  1.00  0.00      RA0  C
ATOM     57  CD  GLU A   9      32.331  55.223  19.892  1.00  0.00      RA0  C
ATOM     58  OE1 GLU A   9      32.504  54.006  19.870  1.00  0.00      RA0  O
ATOM     59  OE2 GLU A   9      33.215  56.005  20.225  1.00  0.00      RA0  O
ATOM     60  C   GLU A   9      31.558  54.315  16.916  1.00  0.00      RA0  C
ATOM     61  O   GLU A   9      31.888  55.305  16.257  1.00  0.00      RA0  O
ATOM     62  N   GLN A  10      32.378  53.293  17.147  1.00  0.00      RA0  N
ATOM     63  H   GLN A  10      32.123  52.644  17.863  1.00  0.00      RA0  H
ATOM     64  CA  GLN A  10      33.695  53.234  16.494  1.00  0.00      RA0  C
ATOM     65  CB  GLN A  10      34.522  52.060  17.004  1.00  0.00      RA0  C
ATOM     66  CG  GLN A  10      35.132  52.378  18.364  1.00  0.00      RA0  C
ATOM     67  CD  GLN A  10      35.870  53.698  18.262  1.00  0.00      RA0  C
ATOM     68  OE1 GLN A  10      36.841  53.856  17.519  1.00  0.00      RA0  O
ATOM     69  NE2 GLN A  10      35.357  54.640  19.058  1.00  0.00      RA0  N
ATOM     70 HE21 GLN A  10      34.502  54.468  19.573  1.00  0.00      RA0  H
ATOM     71 HE22 GLN A  10      35.655  55.580  19.212  1.00  0.00      RA0  H
ATOM     72  C   GLN A  10      33.576  53.174  14.974  1.00  0.00      RA0  C
ATOM     73  O   GLN A  10      34.322  53.856  14.263  1.00  0.00      RA0  O
ATOM     74  N   HIS A  11      32.625  52.393  14.458  1.00  0.00      RA0  N
ATOM     75  H   HIS A  11      32.025  51.881  15.072  1.00  0.00      RA0  H
ATOM     76  CA  HIS A  11      32.386  52.402  13.014  1.00  0.00      RA0  C
ATOM     77  CB  HIS A  11      31.222  51.506  12.620  1.00  0.00      RA0  C
ATOM     78  CG  HIS A  11      31.490  50.059  12.931  1.00  0.00      RA0  C
ATOM     79  ND1 HIS A  11      32.628  49.407  12.633  1.00  0.00      RA0  N
ATOM     80  HD1 HIS A  11      33.410  49.743  12.139  1.00  0.00      RA0  H
ATOM     81  CD2 HIS A  11      30.604  49.171  13.541  1.00  0.00      RA0  C
ATOM     82  NE2 HIS A  11      31.222  47.972  13.611  1.00  0.00      RA0  N
ATOM     83  CE1 HIS A  11      32.467  48.116  13.055  1.00  0.00      RA0  C
ATOM     84  C   HIS A  11      32.086  53.799  12.504  1.00  0.00      RA0  C
ATOM     85  O   HIS A  11      32.635  54.214  11.489  1.00  0.00      RA0  O
ATOM     86  N   THR A  12      31.245  54.553  13.210  1.00  0.00      RA0  N
ATOM     87  H   THR A  12      30.754  54.206  14.015  1.00  0.00      RA0  H
ATOM     88  CA  THR A  12      30.918  55.903  12.727  1.00  0.00      RA0  C
ATOM     89  CB  THR A  12      29.739  56.401  13.542  1.00  0.00      RA0  C
ATOM     90  OG1 THR A  12      29.646  55.617  14.733  1.00  0.00      RA0  O
ATOM     91  HG1 THR A  12      30.387  55.859  15.284  1.00  0.00      RA0  H
ATOM     92  CG2 THR A  12      28.436  56.293  12.747  1.00  0.00      RA0  C
ATOM     93  C   THR A  12      32.141  56.811  12.783  1.00  0.00      RA0  C
ATOM     94  O   THR A  12      32.362  57.626  11.882  1.00  0.00      RA0  O
ATOM     95  N   LEU A  13      32.932  56.679  13.840  1.00  0.00      RA0  N
ATOM     96  H   LEU A  13      32.730  55.995  14.545  1.00  0.00      RA0  H
ATOM     97  CA  LEU A  13      34.150  57.471  13.973  1.00  0.00      RA0  C
ATOM     98  CB  LEU A  13      34.777  57.309  15.356  1.00  0.00      RA0  C
ATOM     99  CG  LEU A  13      33.908  57.907  16.461  1.00  0.00      RA0  C
ATOM    100  CD1 LEU A  13      34.619  57.859  17.811  1.00  0.00      RA0  C
ATOM    101  CD2 LEU A  13      33.442  59.324  16.121  1.00  0.00      RA0  C
ATOM    102  C   LEU A  13      35.166  57.137  12.881  1.00  0.00      RA0  C
ATOM    103  O   LEU A  13      35.982  57.983  12.507  1.00  0.00      RA0  O
ATOM    104  N   CYS A  14      35.106  55.903  12.378  1.00  0.00      RA0  N
ATOM    105  H   CYS A  14      34.452  55.249  12.763  1.00  0.00      RA0  H
ATOM    106  CA  CYS A  14      35.954  55.426  11.284  1.00  0.00      RA0  C
ATOM    107  CB  CYS A  14      36.260  53.943  11.491  1.00  0.00      RA0  C
ATOM    108  SG  CYS A  14      37.181  53.618  13.021  1.00  0.00      RA0  S
ATOM    109  C   CYS A  14      35.397  55.732   9.892  1.00  0.00      RA0  C
ATOM    110  O   CYS A  14      35.986  55.323   8.897  1.00  0.00      RA0  O
ATOM    111  N   GLY A  15      34.279  56.453   9.826  1.00  0.00      RA0  N
ATOM    112  H   GLY A  15      33.791  56.711  10.662  1.00  0.00      RA0  H
ATOM    113  CA  GLY A  15      33.716  56.889   8.549  1.00  0.00      RA0  C
ATOM    114  C   GLY A  15      32.884  55.831   7.838  1.00  0.00      RA0  C
ATOM    115  O   GLY A  15      32.760  55.840   6.615  1.00  0.00      RA0  O
ATOM    116  N   ALA A  16      32.291  54.925   8.598  1.00  0.00      RA0  N
ATOM    117  H   ALA A  16      32.387  54.970   9.594  1.00  0.00      RA0  H
ATOM    118  CA  ALA A  16      31.456  53.867   8.003  1.00  0.00      RA0  C
ATOM    119  CB  ALA A  16      30.861  52.978   9.084  1.00  0.00      RA0  C
ATOM    120  C   ALA A  16      30.290  54.405   7.149  1.00  0.00      RA0  C
ATOM    121  O   ALA A  16      29.627  55.384   7.501  1.00  0.00      RA0  O
ATOM    122  N   ARG A  17      30.083  53.784   5.991  1.00  0.00      RA0  N
ATOM    123  H   ARG A  17      30.669  53.013   5.741  1.00  0.00      RA0  H
ATOM    124  CA  ARG A  17      28.847  53.954   5.233  1.00  0.00      RA0  C
ATOM    125  CB  ARG A  17      29.109  54.028   3.725  1.00  0.00      RA0  C
ATOM    126  CG  ARG A  17      29.646  55.355   3.168  1.00  0.00      RA0  C
ATOM    127  CD  ARG A  17      31.047  55.747   3.644  1.00  0.00      RA0  C
ATOM    128  NE  ARG A  17      31.606  56.801   2.800  1.00  0.00      RA0  N
ATOM    129  HE  ARG A  17      31.122  56.986   1.941  1.00  0.00      RA0  H
ATOM    130  CZ  ARG A  17      32.790  57.370   3.140  1.00  0.00      RA0  C
ATOM    131  NH1 ARG A  17      33.360  57.086   4.329  1.00  0.00      RA0  N
ATOM    132 HH11 ARG A  17      34.271  57.406   4.603  1.00  0.00      RA0  H
ATOM    133 HH12 ARG A  17      32.892  56.521   5.027  1.00  0.00      RA0  H
ATOM    134  NH2 ARG A  17      33.369  58.201   2.254  1.00  0.00      RA0  N
ATOM    135 HH21 ARG A  17      34.243  58.669   2.416  1.00  0.00      RA0  H
ATOM    136 HH22 ARG A  17      32.924  58.373   1.374  1.00  0.00      RA0  H
ATOM    137  C   ARG A  17      28.052  52.692   5.551  1.00  0.00      RA0  C
ATOM    138  O   ARG A  17      28.424  51.601   5.152  1.00  0.00      RA0  O
ATOM    139  N   MSE A  18      26.942  52.849   6.263  1.00  0.00      RA0  N
ATOM    140  H   MSE A  18      26.561  53.766   6.373  1.00  0.00      RA0  H
ATOM    141  CA  MSE A  18      26.193  51.711   6.787  1.00  0.00      RA0  C
ATOM    142  CB  MSE A  18      25.445  52.093   8.064  1.00  0.00      RA0  C
ATOM    143  CG  MSE A  18      26.319  52.612   9.202  1.00  0.00      RA0  C
ATOM    144  SE  MSE A  18      27.430  51.366   9.862  1.00  0.00      RA0  S
ATOM    145  CE  MSE A  18      27.927  52.283  11.325  1.00  0.00      RA0  C
ATOM    146  C   MSE A  18      25.153  51.143   5.804  1.00  0.00      RA0  C
ATOM    147  O   MSE A  18      24.553  51.880   5.013  1.00  0.00      RA0  O
ATOM    148  N   VAL A  19      24.946  49.837   5.891  1.00  0.00      RA0  N
ATOM    149  H   VAL A  19      25.465  49.266   6.530  1.00  0.00      RA0  H
ATOM    150  CA  VAL A  19      23.825  49.171   5.232  1.00  0.00      RA0  C
ATOM    151  CB  VAL A  19      24.273  48.434   3.963  1.00  0.00      RA0  C
ATOM    152  CG1 VAL A  19      24.653  49.386   2.827  1.00  0.00      RA0  C
ATOM    153  CG2 VAL A  19      25.386  47.436   4.290  1.00  0.00      RA0  C
ATOM    154  C   VAL A  19      23.218  48.169   6.201  1.00  0.00      RA0  C
ATOM    155  O   VAL A  19      23.788  47.884   7.248  1.00  0.00      RA0  O
ATOM    156  N   ASP A  20      22.059  47.624   5.854  1.00  0.00      RA0  N
ATOM    157  H   ASP A  20      21.680  47.747   4.940  1.00  0.00      RA0  H
ATOM    158  CA  ASP A  20      21.501  46.561   6.663  1.00  0.00      RA0  C
ATOM    159  CB  ASP A  20      20.003  46.350   6.490  1.00  0.00      RA0  C
ATOM    160  CG  ASP A  20      19.704  45.120   7.322  1.00  0.00      RA0  C
ATOM    161  OD1 ASP A  20      19.932  45.186   8.521  1.00  0.00      RA0  O
ATOM    162  OD2 ASP A  20      19.335  44.075   6.786  1.00  0.00      RA0  O
ATOM    163  C   ASP A  20      22.132  45.251   6.279  1.00  0.00      RA0  C
ATOM    164  O   ASP A  20      22.216  44.922   5.097  1.00  0.00      RA0  O
ATOM    165  N   PHE A  21      22.592  44.496   7.272  1.00  0.00      RA0  N
ATOM    166  H   PHE A  21      22.306  44.766   8.190  1.00  0.00      RA0  H
ATOM    167  CA  PHE A  21      23.096  43.151   7.053  1.00  0.00      RA0  C
ATOM    168  CB  PHE A  21      24.582  43.112   7.389  1.00  0.00      RA0  C
ATOM    169  CG  PHE A  21      25.232  41.906   6.759  1.00  0.00      RA0  C
ATOM    170  CD1 PHE A  21      24.972  41.596   5.429  1.00  0.00      RA0  C
ATOM    171  CD2 PHE A  21      26.107  41.122   7.499  1.00  0.00      RA0  C
ATOM    172  CE1 PHE A  21      25.607  40.515   4.831  1.00  0.00      RA0  C
ATOM    173  CE2 PHE A  21      26.742  40.041   6.900  1.00  0.00      RA0  C
ATOM    174  CZ  PHE A  21      26.500  39.743   5.565  1.00  0.00      RA0  C
ATOM    175  C   PHE A  21      22.320  42.193   7.937  1.00  0.00      RA0  C
ATOM    176  O   PHE A  21      22.596  42.069   9.137  1.00  0.00      RA0  O
ATOM    177  N   HIS A  22      21.303  41.559   7.363  1.00  0.00      RA0  N
ATOM    178  H   HIS A  22      20.984  41.946   6.496  1.00  0.00      RA0  H
ATOM    179  CA  HIS A  22      20.471  40.614   8.117  1.00  0.00      RA0  C
ATOM    180  CB  HIS A  22      21.199  39.306   8.445  1.00  0.00      RA0  C
ATOM    181  CG  HIS A  22      22.001  38.790   7.277  1.00  0.00      RA0  C
ATOM    182  ND1 HIS A  22      21.532  38.651   6.023  1.00  0.00      RA0  N
ATOM    183  HD1 HIS A  22      20.633  38.878   5.705  1.00  0.00      RA0  H
ATOM    184  CD2 HIS A  22      23.329  38.360   7.313  1.00  0.00      RA0  C
ATOM    185  NE2 HIS A  22      23.658  37.957   6.064  1.00  0.00      RA0  N
ATOM    186  CE1 HIS A  22      22.555  38.136   5.267  1.00  0.00      RA0  C
ATOM    187  C   HIS A  22      19.960  41.183   9.440  1.00  0.00      RA0  C
ATOM    188  O   HIS A  22      19.955  40.491  10.463  1.00  0.00      RA0  O
ATOM    189  N   GLY A  23      19.505  42.437   9.388  1.00  0.00      RA0  N
ATOM    190  H   GLY A  23      19.615  43.020   8.573  1.00  0.00      RA0  H
ATOM    191  CA  GLY A  23      18.932  43.124  10.542  1.00  0.00      RA0  C
ATOM    192  C   GLY A  23      19.890  43.995  11.343  1.00  0.00      RA0  C
ATOM    193  O   GLY A  23      19.437  44.796  12.172  1.00  0.00      RA0  O
ATOM    194  N   TRP A  24      21.199  43.837  11.104  1.00  0.00      RA0  N
ATOM    195  H   TRP A  24      21.472  43.276  10.322  1.00  0.00      RA0  H
ATOM    196  CA  TRP A  24      22.255  44.642  11.761  1.00  0.00      RA0  C
ATOM    197  CB  TRP A  24      23.522  43.825  12.013  1.00  0.00      RA0  C
ATOM    198  CG  TRP A  24      23.335  42.672  12.965  1.00  0.00      RA0  C
ATOM    199  CD2 TRP A  24      23.852  42.552  14.306  1.00  0.00      RA0  C
ATOM    200  CE2 TRP A  24      23.489  41.276  14.793  1.00  0.00      RA0  C
ATOM    201  CE3 TRP A  24      24.594  43.408  15.111  1.00  0.00      RA0  C
ATOM    202  CD1 TRP A  24      22.682  41.457  12.714  1.00  0.00      RA0  C
ATOM    203  NE1 TRP A  24      22.775  40.632  13.789  1.00  0.00      RA0  N
ATOM    204  HE1 TRP A  24      22.432  39.712  13.824  1.00  0.00      RA0  H
ATOM    205  CZ2 TRP A  24      23.876  40.887  16.069  1.00  0.00      RA0  C
ATOM    206  CZ3 TRP A  24      24.976  43.006  16.385  1.00  0.00      RA0  C
ATOM    207  CH2 TRP A  24      24.619  41.752  16.864  1.00  0.00      RA0  C
ATOM    208  C   TRP A  24      22.688  45.819  10.866  1.00  0.00      RA0  C
ATOM    209  O   TRP A  24      22.888  45.636   9.658  1.00  0.00      RA0  O
ATOM    210  N   MSE A  25      22.893  46.987  11.457  1.00  0.00      RA0  N
ATOM    211  H   MSE A  25      22.788  47.042  12.446  1.00  0.00      RA0  H
ATOM    212  CA  MSE A  25      23.476  48.111  10.726  1.00  0.00      RA0  C
ATOM    213  CB  MSE A  25      22.976  49.439  11.283  1.00  0.00      RA0  C
ATOM    214  CG  MSE A  25      21.482  49.599  11.012  1.00  0.00      RA0  C
ATOM    215  SE  MSE A  25      21.132  49.608   9.247  1.00  0.00      RA0  S
ATOM    216  CE  MSE A  25      19.375  49.234   9.341  1.00  0.00      RA0  C
ATOM    217  C   MSE A  25      24.996  47.992  10.758  1.00  0.00      RA0  C
ATOM    218  O   MSE A  25      25.620  48.212  11.805  1.00  0.00      RA0  O
ATOM    219  N   MSE A  26      25.570  47.665   9.596  1.00  0.00      RA0  N
ATOM    220  H   MSE A  26      25.003  47.595   8.769  1.00  0.00      RA0  H
ATOM    221  CA  MSE A  26      26.991  47.305   9.476  1.00  0.00      RA0  C
ATOM    222  CB  MSE A  26      27.115  45.805   9.183  1.00  0.00      RA0  C
ATOM    223  CG  MSE A  26      26.560  44.889  10.270  1.00  0.00      RA0  C
ATOM    224  SE  MSE A  26      27.446  45.027  11.827  1.00  0.00      RA0  S
ATOM    225  CE  MSE A  26      29.013  44.353  11.255  1.00  0.00      RA0  C
ATOM    226  C   MSE A  26      27.654  48.087   8.358  1.00  0.00      RA0  C
ATOM    227  O   MSE A  26      27.010  48.437   7.362  1.00  0.00      RA0  O
ATOM    228  N   PRO A  27      28.947  48.385   8.499  1.00  0.00      RA0  N
ATOM    229  CD  PRO A  27      29.789  48.117   9.655  1.00  0.00      RA0  C
ATOM    230  CA  PRO A  27      29.642  49.103   7.432  1.00  0.00      RA0  C
ATOM    231  CB  PRO A  27      31.016  49.385   8.041  1.00  0.00      RA0  C
ATOM    232  CG  PRO A  27      30.864  49.182   9.545  1.00  0.00      RA0  C
ATOM    233  C   PRO A  27      29.809  48.337   6.132  1.00  0.00      RA0  C
ATOM    234  O   PRO A  27      30.370  47.255   6.112  1.00  0.00      RA0  O
ATOM    235  N   LEU A  28      29.304  48.907   5.043  1.00  0.00      RA0  N
ATOM    236  H   LEU A  28      28.808  49.770   5.137  1.00  0.00      RA0  H
ATOM    237  CA  LEU A  28      29.578  48.382   3.716  1.00  0.00      RA0  C
ATOM    238  CB  LEU A  28      28.657  49.046   2.693  1.00  0.00      RA0  C
ATOM    239  CG  LEU A  28      28.868  48.554   1.259  1.00  0.00      RA0  C
ATOM    240  CD1 LEU A  28      28.510  47.076   1.093  1.00  0.00      RA0  C
ATOM    241  CD2 LEU A  28      28.132  49.439   0.253  1.00  0.00      RA0  C
ATOM    242  C   LEU A  28      31.047  48.677   3.374  1.00  0.00      RA0  C
ATOM    243  O   LEU A  28      31.740  47.875   2.750  1.00  0.00      RA0  O
ATOM    244  N   HIS A  29      31.473  49.864   3.749  1.00  0.00      RA0  N
ATOM    245  H   HIS A  29      30.884  50.528   4.215  1.00  0.00      RA0  H
ATOM    246  CA  HIS A  29      32.866  50.280   3.592  1.00  0.00      RA0  C
ATOM    247  CB  HIS A  29      33.260  50.525   2.120  1.00  0.00      RA0  C
ATOM    248  CG  HIS A  29      32.352  51.497   1.393  1.00  0.00      RA0  C
ATOM    249  ND1 HIS A  29      31.469  51.135   0.441  1.00  0.00      RA0  N
ATOM    250  HD1 HIS A  29      31.298  50.229   0.086  1.00  0.00      RA0  H
ATOM    251  CD2 HIS A  29      32.294  52.885   1.542  1.00  0.00      RA0  C
ATOM    252  NE2 HIS A  29      31.372  53.356   0.674  1.00  0.00      RA0  N
ATOM    253  CE1 HIS A  29      30.861  52.280  -0.009  1.00  0.00      RA0  C
ATOM    254  C   HIS A  29      33.078  51.495   4.461  1.00  0.00      RA0  C
ATOM    255  O   HIS A  29      32.143  52.009   5.054  1.00  0.00      RA0  O
ATOM    256  N   TYR A  30      34.310  51.984   4.483  1.00  0.00      RA0  N
ATOM    257  H   TYR A  30      35.060  51.474   4.044  1.00  0.00      RA0  H
ATOM    258  CA  TYR A  30      34.651  53.153   5.285  1.00  0.00      RA0  C
ATOM    259  CB  TYR A  30      35.683  52.809   6.362  1.00  0.00      RA0  C
ATOM    260  CG  TYR A  30      35.176  51.815   7.378  1.00  0.00      RA0  C
ATOM    261  CD1 TYR A  30      35.219  50.451   7.120  1.00  0.00      RA0  C
ATOM    262  CE1 TYR A  30      34.853  49.546   8.109  1.00  0.00      RA0  C
ATOM    263  CD2 TYR A  30      34.701  52.272   8.599  1.00  0.00      RA0  C
ATOM    264  CE2 TYR A  30      34.341  51.370   9.590  1.00  0.00      RA0  C
ATOM    265  CZ  TYR A  30      34.448  50.007   9.354  1.00  0.00      RA0  C
ATOM    266  OH  TYR A  30      34.161  49.116  10.365  1.00  0.00      RA0  O
ATOM    267  HH  TYR A  30      34.240  48.227  10.033  1.00  0.00      RA0  H
ATOM    268  C   TYR A  30      35.253  54.249   4.414  1.00  0.00      RA0  C
ATOM    269  O   TYR A  30      35.986  55.144   4.908  1.00  0.00      RA0  O
ATOM    270  N   GLY A  31      34.939  54.191   3.122  1.00  0.00      RA0  N
ATOM    271  H   GLY A  31      34.357  53.439   2.816  1.00  0.00      RA0  H
ATOM    272  CA  GLY A  31      35.396  55.192   2.164  1.00  0.00      RA0  C
ATOM    273  C   GLY A  31      35.870  54.611   0.843  1.00  0.00      RA0  C
ATOM    274  O   GLY A  31      35.830  55.287  -0.186  1.00  0.00      RA0  O
ATOM    275  N   SER A  32      36.371  53.386   0.873  1.00  0.00      RA0  N
ATOM    276  H   SER A  32      36.503  52.905   1.741  1.00  0.00      RA0  H
ATOM    277  CA  SER A  32      36.822  52.713  -0.340  1.00  0.00      RA0  C
ATOM    278  CB  SER A  32      38.174  53.230  -0.825  1.00  0.00      RA0  C
ATOM    279  OG  SER A  32      38.508  52.632  -2.086  1.00  0.00      RA0  O
ATOM    280  HG  SER A  32      39.463  52.682  -2.135  1.00  0.00      RA0  H
ATOM    281  C   SER A  32      36.839  51.207  -0.179  1.00  0.00      RA0  C
ATOM    282  O   SER A  32      37.762  50.674   0.427  1.00  0.00      RA0  O
ATOM    283  N   GLN A  33      35.845  50.502  -0.721  1.00  0.00      RA0  N
ATOM    284  H   GLN A  33      35.151  50.994  -1.242  1.00  0.00      RA0  H
ATOM    285  CA  GLN A  33      35.849  49.061  -0.607  1.00  0.00      RA0  C
ATOM    286  CB  GLN A  33      34.494  48.423  -0.883  1.00  0.00      RA0  C
ATOM    287  CG  GLN A  33      33.666  49.007  -2.020  1.00  0.00      RA0  C
ATOM    288  CD  GLN A  33      32.320  48.336  -1.912  1.00  0.00      RA0  C
ATOM    289  OE1 GLN A  33      31.363  48.895  -1.384  1.00  0.00      RA0  O
ATOM    290  NE2 GLN A  33      32.315  47.078  -2.350  1.00  0.00      RA0  N
ATOM    291 HE21 GLN A  33      33.144  46.695  -2.784  1.00  0.00      RA0  H
ATOM    292 HE22 GLN A  33      31.519  46.484  -2.283  1.00  0.00      RA0  H
ATOM    293  C   GLN A  33      37.031  48.413  -1.333  1.00  0.00      RA0  C
ATOM    294  O   GLN A  33      37.523  47.372  -0.893  1.00  0.00      RA0  O
ATOM    295  N   ILE A  34      37.509  49.068  -2.395  1.00  0.00      RA0  N
ATOM    296  H   ILE A  34      37.049  49.902  -2.688  1.00  0.00      RA0  H
ATOM    297  CA  ILE A  34      38.654  48.569  -3.148  1.00  0.00      RA0  C
ATOM    298  CB  ILE A  34      38.841  49.268  -4.487  1.00  0.00      RA0  C
ATOM    299  CG2 ILE A  34      40.158  48.879  -5.171  1.00  0.00      RA0  C
ATOM    300  CG1 ILE A  34      37.659  48.893  -5.368  1.00  0.00      RA0  C
ATOM    301  CD1 ILE A  34      37.636  47.405  -5.711  1.00  0.00      RA0  C
ATOM    302  C   ILE A  34      39.923  48.647  -2.283  1.00  0.00      RA0  C
ATOM    303  O   ILE A  34      40.670  47.668  -2.171  1.00  0.00      RA0  O
ATOM    304  N   ASP A  35      40.147  49.782  -1.638  1.00  0.00      RA0  N
ATOM    305  H   ASP A  35      39.588  50.588  -1.829  1.00  0.00      RA0  H
ATOM    306  CA  ASP A  35      41.325  49.899  -0.740  1.00  0.00      RA0  C
ATOM    307  CB  ASP A  35      41.530  51.357  -0.261  1.00  0.00      RA0  C
ATOM    308  CG  ASP A  35      41.432  52.430  -1.361  1.00  0.00      RA0  C
ATOM    309  OD1 ASP A  35      41.329  52.130  -2.548  1.00  0.00      RA0  O
ATOM    310  OD2 ASP A  35      41.353  53.610  -1.035  1.00  0.00      RA0  O
ATOM    311  C   ASP A  35      41.294  48.934   0.434  1.00  0.00      RA0  C
ATOM    312  O   ASP A  35      42.322  48.467   0.867  1.00  0.00      RA0  O
ATOM    313  N   GLU A  36      40.101  48.658   0.971  1.00  0.00      RA0  N
ATOM    314  H   GLU A  36      39.292  49.094   0.570  1.00  0.00      RA0  H
ATOM    315  CA  GLU A  36      39.930  47.753   2.067  1.00  0.00      RA0  C
ATOM    316  CB  GLU A  36      38.509  47.936   2.618  1.00  0.00      RA0  C
ATOM    317  CG  GLU A  36      38.486  49.384   3.113  1.00  0.00      RA0  C
ATOM    318  CD  GLU A  36      37.155  49.917   3.623  1.00  0.00      RA0  C
ATOM    319  OE1 GLU A  36      36.266  49.145   3.964  1.00  0.00      RA0  O
ATOM    320  OE2 GLU A  36      37.032  51.140   3.724  1.00  0.00      RA0  O
ATOM    321  C   GLU A  36      40.307  46.333   1.615  1.00  0.00      RA0  C
ATOM    322  O   GLU A  36      41.005  45.602   2.312  1.00  0.00      RA0  O
ATOM    323  N   HIS A  37      39.879  45.973   0.420  1.00  0.00      RA0  N
ATOM    324  H   HIS A  37      39.294  46.596  -0.107  1.00  0.00      RA0  H
ATOM    325  CA  HIS A  37      40.215  44.681  -0.162  1.00  0.00      RA0  C
ATOM    326  CB  HIS A  37      39.557  44.553  -1.535  1.00  0.00      RA0  C
ATOM    327  CG  HIS A  37      39.754  43.165  -2.091  1.00  0.00      RA0  C
ATOM    328  ND1 HIS A  37      38.749  42.286  -2.234  1.00  0.00      RA0  N
ATOM    329  HD1 HIS A  37      37.800  42.449  -2.025  1.00  0.00      RA0  H
ATOM    330  CD2 HIS A  37      40.936  42.570  -2.538  1.00  0.00      RA0  C
ATOM    331  NE2 HIS A  37      40.630  41.320  -2.945  1.00  0.00      RA0  N
ATOM    332  CE1 HIS A  37      39.287  41.144  -2.765  1.00  0.00      RA0  C
ATOM    333  C   HIS A  37      41.729  44.562  -0.269  1.00  0.00      RA0  C
ATOM    334  O   HIS A  37      42.311  43.566   0.198  1.00  0.00      RA0  O
ATOM    335  N   HIS A  38      42.358  45.585  -0.838  1.00  0.00      RA0  N
ATOM    336  H   HIS A  38      41.828  46.374  -1.160  1.00  0.00      RA0  H
ATOM    337  CA  HIS A  38      43.808  45.520  -1.079  1.00  0.00      RA0  C
ATOM    338  CB  HIS A  38      44.275  46.648  -1.992  1.00  0.00      RA0  C
ATOM    339  CG  HIS A  38      43.813  46.403  -3.406  1.00  0.00      RA0  C
ATOM    340  ND1 HIS A  38      43.802  45.196  -4.007  1.00  0.00      RA0  N
ATOM    341  HD1 HIS A  38      44.063  44.332  -3.628  1.00  0.00      RA0  H
ATOM    342  CD2 HIS A  38      43.353  47.361  -4.311  1.00  0.00      RA0  C
ATOM    343  NE2 HIS A  38      43.066  46.716  -5.466  1.00  0.00      RA0  N
ATOM    344  CE1 HIS A  38      43.342  45.387  -5.282  1.00  0.00      RA0  C
ATOM    345  C   HIS A  38      44.615  45.560   0.230  1.00  0.00      RA0  C
ATOM    346  O   HIS A  38      45.719  44.999   0.309  1.00  0.00      RA0  O
ATOM    347  N   ALA A  39      44.057  46.171   1.266  1.00  0.00      RA0  N
ATOM    348  H   ALA A  39      43.192  46.661   1.143  1.00  0.00      RA0  H
ATOM    349  CA  ALA A  39      44.681  46.177   2.596  1.00  0.00      RA0  C
ATOM    350  CB  ALA A  39      43.873  47.027   3.576  1.00  0.00      RA0  C
ATOM    351  C   ALA A  39      44.804  44.774   3.160  1.00  0.00      RA0  C
ATOM    352  O   ALA A  39      45.803  44.428   3.774  1.00  0.00      RA0  O
ATOM    353  N   VAL A  40      43.775  43.962   2.980  1.00  0.00      RA0  N
ATOM    354  H   VAL A  40      42.983  44.270   2.446  1.00  0.00      RA0  H
ATOM    355  CA  VAL A  40      43.819  42.610   3.499  1.00  0.00      RA0  C
ATOM    356  CB  VAL A  40      42.426  41.993   3.511  1.00  0.00      RA0  C
ATOM    357  CG1 VAL A  40      42.464  40.536   3.970  1.00  0.00      RA0  C
ATOM    358  CG2 VAL A  40      41.501  42.843   4.384  1.00  0.00      RA0  C
ATOM    359  C   VAL A  40      44.815  41.795   2.686  1.00  0.00      RA0  C
ATOM    360  O   VAL A  40      45.540  40.958   3.235  1.00  0.00      RA0  O
ATOM    361  N   ARG A  41      44.833  42.021   1.384  1.00  0.00      RA0  N
ATOM    362  H   ARG A  41      44.207  42.699   0.994  1.00  0.00      RA0  H
ATOM    363  CA  ARG A  41      45.711  41.256   0.514  1.00  0.00      RA0  C
ATOM    364  CB  ARG A  41      45.380  41.517  -0.955  1.00  0.00      RA0  C
ATOM    365  CG  ARG A  41      44.059  40.913  -1.429  1.00  0.00      RA0  C
ATOM    366  CD  ARG A  41      44.073  39.384  -1.486  1.00  0.00      RA0  C
ATOM    367  NE  ARG A  41      42.801  38.888  -2.005  1.00  0.00      RA0  N
ATOM    368  HE  ARG A  41      42.417  39.335  -2.831  1.00  0.00      RA0  H
ATOM    369  CZ  ARG A  41      42.151  37.884  -1.348  1.00  0.00      RA0  C
ATOM    370  NH1 ARG A  41      42.743  37.266  -0.308  1.00  0.00      RA0  N
ATOM    371 HH11 ARG A  41      42.250  36.595   0.256  1.00  0.00      RA0  H
ATOM    372 HH12 ARG A  41      43.709  37.412  -0.041  1.00  0.00      RA0  H
ATOM    373  NH2 ARG A  41      40.915  37.526  -1.747  1.00  0.00      RA0  N
ATOM    374 HH21 ARG A  41      40.330  36.858  -1.273  1.00  0.00      RA0  H
ATOM    375 HH22 ARG A  41      40.548  37.948  -2.593  1.00  0.00      RA0  H
ATOM    376  C   ARG A  41      47.191  41.564   0.743  1.00  0.00      RA0  C
ATOM    377  O   ARG A  41      48.022  40.713   0.488  1.00  0.00      RA0  O
ATOM    378  N   THR A  42      47.504  42.765   1.203  1.00  0.00      RA0  N
ATOM    379  H   THR A  42      46.802  43.441   1.426  1.00  0.00      RA0  H
ATOM    380  CA  THR A  42      48.920  43.214   1.247  1.00  0.00      RA0  C
ATOM    381  CB  THR A  42      49.231  44.249   0.156  1.00  0.00      RA0  C
ATOM    382  OG1 THR A  42      48.280  45.313   0.158  1.00  0.00      RA0  O
ATOM    383  HG1 THR A  42      47.443  44.932  -0.073  1.00  0.00      RA0  H
ATOM    384  CG2 THR A  42      49.282  43.600  -1.229  1.00  0.00      RA0  C
ATOM    385  C   THR A  42      49.447  43.592   2.627  1.00  0.00      RA0  C
ATOM    386  O   THR A  42      50.678  43.744   2.797  1.00  0.00      RA0  O
ATOM    387  N   ASP A  43      48.563  43.801   3.601  1.00  0.00      RA0  N
ATOM    388  H   ASP A  43      47.579  43.657   3.492  1.00  0.00      RA0  H
ATOM    389  CA  ASP A  43      49.004  44.310   4.898  1.00  0.00      RA0  C
ATOM    390  CB  ASP A  43      49.094  45.840   4.899  1.00  0.00      RA0  C
ATOM    391  CG  ASP A  43      49.606  46.326   6.243  1.00  0.00      RA0  C
ATOM    392  OD1 ASP A  43      50.085  45.526   7.039  1.00  0.00      RA0  O
ATOM    393  OD2 ASP A  43      49.489  47.509   6.539  1.00  0.00      RA0  O
ATOM    394  C   ASP A  43      48.089  43.764   6.004  1.00  0.00      RA0  C
ATOM    395  O   ASP A  43      48.233  42.591   6.395  1.00  0.00      RA0  O
ATOM    396  N   ALA A  44      47.140  44.565   6.489  1.00  0.00      RA0  N
ATOM    397  H   ALA A  44      46.992  45.499   6.160  1.00  0.00      RA0  H
ATOM    398  CA  ALA A  44      46.194  44.086   7.503  1.00  0.00      RA0  C
ATOM    399  CB  ALA A  44      46.794  44.191   8.904  1.00  0.00      RA0  C
ATOM    400  C   ALA A  44      44.907  44.912   7.458  1.00  0.00      RA0  C
ATOM    401  O   ALA A  44      44.949  46.151   7.470  1.00  0.00      RA0  O
ATOM    402  N   GLY A  45      43.784  44.199   7.443  1.00  0.00      RA0  N
ATOM    403  H   GLY A  45      43.811  43.197   7.428  1.00  0.00      RA0  H
ATOM    404  CA  GLY A  45      42.471  44.813   7.598  1.00  0.00      RA0  C
ATOM    405  C   GLY A  45      41.689  44.078   8.662  1.00  0.00      RA0  C
ATOM    406  O   GLY A  45      42.001  42.941   8.989  1.00  0.00      RA0  O
ATOM    407  N   MSE A  46      40.634  44.695   9.171  1.00  0.00      RA0  N
ATOM    408  H   MSE A  46      40.382  45.620   8.875  1.00  0.00      RA0  H
ATOM    409  CA  MSE A  46      39.783  44.020  10.113  1.00  0.00      RA0  C
ATOM    410  CB  MSE A  46      40.166  44.379  11.545  1.00  0.00      RA0  C
ATOM    411  CG  MSE A  46      39.996  45.869  11.821  1.00  0.00      RA0  C
ATOM    412  SE  MSE A  46      40.452  46.303  13.499  1.00  0.00      RA0  S
ATOM    413  CE  MSE A  46      40.458  48.080  13.258  1.00  0.00      RA0  C
ATOM    414  C   MSE A  46      38.309  44.298   9.904  1.00  0.00      RA0  C
ATOM    415  O   MSE A  46      37.922  45.360   9.435  1.00  0.00      RA0  O
ATOM    416  N   PHE A  47      37.522  43.309  10.307  1.00  0.00      RA0  N
ATOM    417  H   PHE A  47      37.928  42.536  10.798  1.00  0.00      RA0  H
ATOM    418  CA  PHE A  47      36.079  43.300  10.121  1.00  0.00      RA0  C
ATOM    419  CB  PHE A  47      35.638  42.150   9.210  1.00  0.00      RA0  C
ATOM    420  CG  PHE A  47      36.359  42.151   7.885  1.00  0.00      RA0  C
ATOM    421  CD1 PHE A  47      37.558  41.461   7.743  1.00  0.00      RA0  C
ATOM    422  CD2 PHE A  47      35.812  42.826   6.802  1.00  0.00      RA0  C
ATOM    423  CE1 PHE A  47      38.208  41.441   6.516  1.00  0.00      RA0  C
ATOM    424  CE2 PHE A  47      36.459  42.803   5.573  1.00  0.00      RA0  C
ATOM    425  CZ  PHE A  47      37.655  42.110   5.431  1.00  0.00      RA0  C
ATOM    426  C   PHE A  47      35.406  43.063  11.465  1.00  0.00      RA0  C
ATOM    427  O   PHE A  47      35.855  42.232  12.288  1.00  0.00      RA0  O
ATOM    428  N   ASP A  48      34.328  43.799  11.710  1.00  0.00      RA0  N
ATOM    429  H   ASP A  48      33.951  44.388  10.999  1.00  0.00      RA0  H
ATOM    430  CA  ASP A  48      33.477  43.515  12.842  1.00  0.00      RA0  C
ATOM    431  CB  ASP A  48      32.501  44.627  13.192  1.00  0.00      RA0  C
ATOM    432  CG  ASP A  48      31.655  44.041  14.299  1.00  0.00      RA0  C
ATOM    433  OD1 ASP A  48      32.239  43.438  15.181  1.00  0.00      RA0  O
ATOM    434  OD2 ASP A  48      30.431  44.122  14.274  1.00  0.00      RA0  O
ATOM    435  C   ASP A  48      32.610  42.324  12.472  1.00  0.00      RA0  C
ATOM    436  O   ASP A  48      31.790  42.437  11.560  1.00  0.00      RA0  O
ATOM    437  N   VAL A  49      32.811  41.207  13.143  1.00  0.00      RA0  N
ATOM    438  H   VAL A  49      33.381  41.265  13.968  1.00  0.00      RA0  H
ATOM    439  CA  VAL A  49      31.989  40.024  12.914  1.00  0.00      RA0  C
ATOM    440  CB  VAL A  49      32.843  38.861  12.412  1.00  0.00      RA0  C
ATOM    441  CG1 VAL A  49      33.200  39.091  10.947  1.00  0.00      RA0  C
ATOM    442  CG2 VAL A  49      34.099  38.667  13.259  1.00  0.00      RA0  C
ATOM    443  C   VAL A  49      31.198  39.673  14.179  1.00  0.00      RA0  C
ATOM    444  O   VAL A  49      30.904  38.514  14.425  1.00  0.00      RA0  O
ATOM    445  N   SER A  50      30.753  40.704  14.897  1.00  0.00      RA0  N
ATOM    446  H   SER A  50      31.007  41.652  14.672  1.00  0.00      RA0  H
ATOM    447  CA  SER A  50      29.992  40.524  16.126  1.00  0.00      RA0  C
ATOM    448  CB  SER A  50      30.058  41.781  16.987  1.00  0.00      RA0  C
ATOM    449  OG  SER A  50      31.419  41.999  17.372  1.00  0.00      RA0  O
ATOM    450  HG  SER A  50      31.788  42.545  16.680  1.00  0.00      RA0  H
ATOM    451  C   SER A  50      28.561  40.100  15.828  1.00  0.00      RA0  C
ATOM    452  O   SER A  50      27.840  39.673  16.732  1.00  0.00      RA0  O
ATOM    453  N   HIS A  51      28.182  40.234  14.568  1.00  0.00      RA0  N
ATOM    454  H   HIS A  51      28.821  40.661  13.931  1.00  0.00      RA0  H
ATOM    455  CA  HIS A  51      26.905  39.713  14.046  1.00  0.00      RA0  C
ATOM    456  CB  HIS A  51      26.579  40.330  12.681  1.00  0.00      RA0  C
ATOM    457  CG  HIS A  51      27.299  39.602  11.571  1.00  0.00      RA0  C
ATOM    458  ND1 HIS A  51      26.663  38.843  10.662  1.00  0.00      RA0  N
ATOM    459  HD1 HIS A  51      25.693  38.722  10.604  1.00  0.00      RA0  H
ATOM    460  CD2 HIS A  51      28.670  39.582  11.295  1.00  0.00      RA0  C
ATOM    461  NE2 HIS A  51      28.851  38.794  10.206  1.00  0.00      RA0  N
ATOM    462  CE1 HIS A  51      27.618  38.340   9.816  1.00  0.00      RA0  C
ATOM    463  C   HIS A  51      26.854  38.188  14.001  1.00  0.00      RA0  C
ATOM    464  O   HIS A  51      25.781  37.616  13.793  1.00  0.00      RA0  O
ATOM    465  N   MSE A  52      27.981  37.529  14.208  1.00  0.00      RA0  N
ATOM    466  H   MSE A  52      28.812  37.987  14.529  1.00  0.00      RA0  H
ATOM    467  CA  MSE A  52      27.973  36.092  14.266  1.00  0.00      RA0  C
ATOM    468  CB  MSE A  52      29.260  35.504  13.686  1.00  0.00      RA0  C
ATOM    469  CG  MSE A  52      29.481  35.930  12.234  1.00  0.00      RA0  C
ATOM    470  SE  MSE A  52      30.927  35.176  11.471  1.00  0.00      RA0  S
ATOM    471  CE  MSE A  52      30.300  33.491  11.371  1.00  0.00      RA0  C
ATOM    472  C   MSE A  52      27.752  35.628  15.676  1.00  0.00      RA0  C
ATOM    473  O   MSE A  52      28.115  36.314  16.642  1.00  0.00      RA0  O
ATOM    474  N   THR A  53      27.146  34.449  15.781  1.00  0.00      RA0  N
ATOM    475  H   THR A  53      26.970  33.886  14.996  1.00  0.00      RA0  H
ATOM    476  CA  THR A  53      26.714  33.896  17.062  1.00  0.00      RA0  C
ATOM    477  CB  THR A  53      25.290  33.441  16.821  1.00  0.00      RA0  C
ATOM    478  OG1 THR A  53      24.511  34.600  16.481  1.00  0.00      RA0  O
ATOM    479  HG1 THR A  53      24.966  35.014  15.753  1.00  0.00      RA0  H
ATOM    480  CG2 THR A  53      24.698  32.672  18.000  1.00  0.00      RA0  C
ATOM    481  C   THR A  53      27.675  32.794  17.498  1.00  0.00      RA0  C
ATOM    482  O   THR A  53      27.947  31.852  16.754  1.00  0.00      RA0  O
ATOM    483  N   ILE A  54      28.219  32.942  18.699  1.00  0.00      RA0  N
ATOM    484  H   ILE A  54      27.928  33.701  19.283  1.00  0.00      RA0  H
ATOM    485  CA  ILE A  54      29.060  31.923  19.308  1.00  0.00      RA0  C
ATOM    486  CB  ILE A  54      30.194  32.598  20.071  1.00  0.00      RA0  C
ATOM    487  CG2 ILE A  54      31.088  31.574  20.766  1.00  0.00      RA0  C
ATOM    488  CG1 ILE A  54      30.977  33.521  19.137  1.00  0.00      RA0  C
ATOM    489  CD1 ILE A  54      32.049  34.323  19.873  1.00  0.00      RA0  C
ATOM    490  C   ILE A  54      28.161  31.103  20.242  1.00  0.00      RA0  C
ATOM    491  O   ILE A  54      27.425  31.665  21.073  1.00  0.00      RA0  O
ATOM    492  N   VAL A  55      28.184  29.787  20.052  1.00  0.00      RA0  N
ATOM    493  H   VAL A  55      28.853  29.374  19.434  1.00  0.00      RA0  H
ATOM    494  CA  VAL A  55      27.349  28.884  20.811  1.00  0.00      RA0  C
ATOM    495  CB  VAL A  55      26.453  28.086  19.863  1.00  0.00      RA0  C
ATOM    496  CG1 VAL A  55      25.564  27.117  20.639  1.00  0.00      RA0  C
ATOM    497  CG2 VAL A  55      25.652  29.007  18.943  1.00  0.00      RA0  C
ATOM    498  C   VAL A  55      28.281  27.951  21.538  1.00  0.00      RA0  C
ATOM    499  O   VAL A  55      29.040  27.205  20.907  1.00  0.00      RA0  O
ATOM    500  N   ASP A  56      28.211  27.986  22.860  1.00  0.00      RA0  N
ATOM    501  H   ASP A  56      27.577  28.599  23.319  1.00  0.00      RA0  H
ATOM    502  CA  ASP A  56      28.956  27.048  23.671  1.00  0.00      RA0  C
ATOM    503  CB  ASP A  56      29.438  27.726  24.975  1.00  0.00      RA0  C
ATOM    504  CG  ASP A  56      30.529  28.782  24.775  1.00  0.00      RA0  C
ATOM    505  OD1 ASP A  56      30.968  29.002  23.655  1.00  0.00      RA0  O
ATOM    506  OD2 ASP A  56      30.977  29.399  25.745  1.00  0.00      RA0  O
ATOM    507  C   ASP A  56      28.116  25.828  24.017  1.00  0.00      RA0  C
ATOM    508  O   ASP A  56      26.960  25.950  24.410  1.00  0.00      RA0  O
ATOM    509  N   LEU A  57      28.729  24.659  23.855  1.00  0.00      RA0  N
ATOM    510  H   LEU A  57      29.704  24.643  23.625  1.00  0.00      RA0  H
ATOM    511  CA  LEU A  57      28.103  23.379  24.134  1.00  0.00      RA0  C
ATOM    512  CB  LEU A  57      28.127  22.490  22.896  1.00  0.00      RA0  C
ATOM    513  CG  LEU A  57      27.406  23.063  21.679  1.00  0.00      RA0  C
ATOM    514  CD1 LEU A  57      27.517  22.109  20.493  1.00  0.00      RA0  C
ATOM    515  CD2 LEU A  57      25.950  23.413  21.978  1.00  0.00      RA0  C
ATOM    516  C   LEU A  57      28.813  22.653  25.271  1.00  0.00      RA0  C
ATOM    517  O   LEU A  57      30.009  22.434  25.190  1.00  0.00      RA0  O
ATOM    518  N   ARG A  58      28.069  22.237  26.300  1.00  0.00      RA0  N
ATOM    519  H   ARG A  58      27.081  22.410  26.320  1.00  0.00      RA0  H
ATOM    520  CA  ARG A  58      28.656  21.606  27.470  1.00  0.00      RA0  C
ATOM    521  CB  ARG A  58      28.585  22.568  28.639  1.00  0.00      RA0  C
ATOM    522  CG  ARG A  58      29.866  23.349  28.923  1.00  0.00      RA0  C
ATOM    523  CD  ARG A  58      30.056  23.539  30.433  1.00  0.00      RA0  C
ATOM    524  NE  ARG A  58      30.205  22.235  31.086  1.00  0.00      RA0  N
ATOM    525  HE  ARG A  58      31.067  21.718  30.964  1.00  0.00      RA0  H
ATOM    526  CZ  ARG A  58      29.126  21.606  31.640  1.00  0.00      RA0  C
ATOM    527  NH1 ARG A  58      27.971  22.289  31.804  1.00  0.00      RA0  N
ATOM    528 HH11 ARG A  58      27.088  21.922  32.124  1.00  0.00      RA0  H
ATOM    529 HH12 ARG A  58      27.859  23.263  31.542  1.00  0.00      RA0  H
ATOM    530  NH2 ARG A  58      29.235  20.300  31.959  1.00  0.00      RA0  N
ATOM    531 HH21 ARG A  58      28.511  19.762  32.387  1.00  0.00      RA0  H
ATOM    532 HH22 ARG A  58      30.097  19.803  31.725  1.00  0.00      RA0  H
ATOM    533  C   ARG A  58      27.929  20.296  27.806  1.00  0.00      RA0  C
ATOM    534  O   ARG A  58      26.718  20.205  27.682  1.00  0.00      RA0  O
ATOM    535  N   GLY A  59      28.672  19.309  28.271  1.00  0.00      RA0  N
ATOM    536  H   GLY A  59      29.662  19.428  28.407  1.00  0.00      RA0  H
ATOM    537  CA  GLY A  59      28.104  18.014  28.623  1.00  0.00      RA0  C
ATOM    538  C   GLY A  59      29.040  16.897  28.203  1.00  0.00      RA0  C
ATOM    539  O   GLY A  59      29.740  17.010  27.195  1.00  0.00      RA0  O
ATOM    540  N   SER A  60      29.039  15.806  28.966  1.00  0.00      RA0  N
ATOM    541  H   SER A  60      28.429  15.751  29.756  1.00  0.00      RA0  H
ATOM    542  CA  SER A  60      29.957  14.700  28.725  1.00  0.00      RA0  C
ATOM    543  CB  SER A  60      29.781  13.846  29.957  1.00  0.00      RA0  C
ATOM    544  OG  SER A  60      29.415  14.779  30.986  1.00  0.00      RA0  O
ATOM    545  HG  SER A  60      30.098  15.448  30.990  1.00  0.00      RA0  H
ATOM    546  C   SER A  60      29.752  14.043  27.361  1.00  0.00      RA0  C
ATOM    547  O   SER A  60      30.701  13.465  26.814  1.00  0.00      RA0  O
ATOM    548  N   ARG A  61      28.539  14.152  26.803  1.00  0.00      RA0  N
ATOM    549  H   ARG A  61      27.847  14.724  27.240  1.00  0.00      RA0  H
ATOM    550  CA  ARG A  61      28.235  13.580  25.491  1.00  0.00      RA0  C
ATOM    551  CB  ARG A  61      26.829  12.991  25.543  1.00  0.00      RA0  C
ATOM    552  CG  ARG A  61      26.640  12.139  26.802  1.00  0.00      RA0  C
ATOM    553  CD  ARG A  61      25.264  11.480  26.860  1.00  0.00      RA0  C
ATOM    554  NE  ARG A  61      25.061  10.705  25.644  1.00  0.00      RA0  N
ATOM    555  HE  ARG A  61      25.886  10.390  25.151  1.00  0.00      RA0  H
ATOM    556  CZ  ARG A  61      23.826  10.515  25.112  1.00  0.00      RA0  C
ATOM    557  NH1 ARG A  61      22.737  10.929  25.802  1.00  0.00      RA0  N
ATOM    558 HH11 ARG A  61      21.793  10.906  25.442  1.00  0.00      RA0  H
ATOM    559 HH12 ARG A  61      22.831  11.317  26.722  1.00  0.00      RA0  H
ATOM    560  NH2 ARG A  61      23.737   9.931  23.901  1.00  0.00      RA0  N
ATOM    561 HH21 ARG A  61      22.888   9.706  23.425  1.00  0.00      RA0  H
ATOM    562 HH22 ARG A  61      24.593   9.701  23.392  1.00  0.00      RA0  H
ATOM    563  C   ARG A  61      28.377  14.586  24.343  1.00  0.00      RA0  C
ATOM    564  O   ARG A  61      27.883  14.349  23.255  1.00  0.00      RA0  O
ATOM    565  N   THR A  62      29.068  15.696  24.556  1.00  0.00      RA0  N
ATOM    566  H   THR A  62      29.507  15.910  25.431  1.00  0.00      RA0  H
ATOM    567  CA  THR A  62      29.125  16.716  23.498  1.00  0.00      RA0  C
ATOM    568  CB  THR A  62      29.751  17.999  24.035  1.00  0.00      RA0  C
ATOM    569  OG1 THR A  62      29.005  18.441  25.170  1.00  0.00      RA0  O
ATOM    570  HG1 THR A  62      29.542  18.235  25.928  1.00  0.00      RA0  H
ATOM    571  CG2 THR A  62      29.771  19.098  22.976  1.00  0.00      RA0  C
ATOM    572  C   THR A  62      29.753  16.227  22.195  1.00  0.00      RA0  C
ATOM    573  O   THR A  62      29.208  16.500  21.115  1.00  0.00      RA0  O
ATOM    574  N   ARG A  63      30.862  15.494  22.279  1.00  0.00      RA0  N
ATOM    575  H   ARG A  63      31.248  15.288  23.179  1.00  0.00      RA0  H
ATOM    576  CA  ARG A  63      31.512  14.989  21.056  1.00  0.00      RA0  C
ATOM    577  CB  ARG A  63      32.853  14.314  21.350  1.00  0.00      RA0  C
ATOM    578  CG  ARG A  63      33.624  14.104  20.044  1.00  0.00      RA0  C
ATOM    579  CD  ARG A  63      34.916  13.300  20.175  1.00  0.00      RA0  C
ATOM    580  NE  ARG A  63      35.859  13.910  21.108  1.00  0.00      RA0  N
ATOM    581  HE  ARG A  63      35.762  13.763  22.109  1.00  0.00      RA0  H
ATOM    582  CZ  ARG A  63      36.923  14.642  20.674  1.00  0.00      RA0  C
ATOM    583  NH1 ARG A  63      37.051  14.967  19.372  1.00  0.00      RA0  N
ATOM    584 HH11 ARG A  63      37.859  15.471  19.050  1.00  0.00      RA0  H
ATOM    585 HH12 ARG A  63      36.366  14.749  18.670  1.00  0.00      RA0  H
ATOM    586  NH2 ARG A  63      37.847  15.033  21.566  1.00  0.00      RA0  N
ATOM    587 HH21 ARG A  63      38.681  15.535  21.341  1.00  0.00      RA0  H
ATOM    588 HH22 ARG A  63      37.670  14.803  22.543  1.00  0.00      RA0  H
ATOM    589  C   ARG A  63      30.575  14.030  20.331  1.00  0.00      RA0  C
ATOM    590  O   ARG A  63      30.398  14.108  19.117  1.00  0.00      RA0  O
ATOM    591  N   GLU A  64      29.966  13.136  21.094  1.00  0.00      RA0  N
ATOM    592  H   GLU A  64      30.095  13.169  22.083  1.00  0.00      RA0  H
ATOM    593  CA  GLU A  64      29.007  12.179  20.558  1.00  0.00      RA0  C
ATOM    594  CB  GLU A  64      28.369  11.350  21.675  1.00  0.00      RA0  C
ATOM    595  CG  GLU A  64      27.357  10.336  21.129  1.00  0.00      RA0  C
ATOM    596  CD  GLU A  64      26.444   9.863  22.243  1.00  0.00      RA0  C
ATOM    597  OE1 GLU A  64      26.637  10.266  23.382  1.00  0.00      RA0  O
ATOM    598  OE2 GLU A  64      25.505   9.119  21.979  1.00  0.00      RA0  O
ATOM    599  C   GLU A  64      27.896  12.887  19.786  1.00  0.00      RA0  C
ATOM    600  O   GLU A  64      27.583  12.517  18.641  1.00  0.00      RA0  O
ATOM    601  N   PHE A  65      27.315  13.903  20.412  1.00  0.00      RA0  N
ATOM    602  H   PHE A  65      27.592  14.105  21.353  1.00  0.00      RA0  H
ATOM    603  CA  PHE A  65      26.271  14.717  19.787  1.00  0.00      RA0  C
ATOM    604  CB  PHE A  65      25.863  15.844  20.739  1.00  0.00      RA0  C
ATOM    605  CG  PHE A  65      24.978  16.851  20.041  1.00  0.00      RA0  C
ATOM    606  CD1 PHE A  65      23.863  16.438  19.320  1.00  0.00      RA0  C
ATOM    607  CD2 PHE A  65      25.289  18.204  20.120  1.00  0.00      RA0  C
ATOM    608  CE1 PHE A  65      23.078  17.374  18.659  1.00  0.00      RA0  C
ATOM    609  CE2 PHE A  65      24.499  19.141  19.465  1.00  0.00      RA0  C
ATOM    610  CZ  PHE A  65      23.397  18.725  18.727  1.00  0.00      RA0  C
ATOM    611  C   PHE A  65      26.731  15.273  18.458  1.00  0.00      RA0  C
ATOM    612  O   PHE A  65      26.046  15.148  17.451  1.00  0.00      RA0  O
ATOM    613  N   LEU A  66      27.892  15.922  18.460  1.00  0.00      RA0  N
ATOM    614  H   LEU A  66      28.440  15.950  19.300  1.00  0.00      RA0  H
ATOM    615  CA  LEU A  66      28.377  16.573  17.243  1.00  0.00      RA0  C
ATOM    616  CB  LEU A  66      29.517  17.529  17.567  1.00  0.00      RA0  C
ATOM    617  CG  LEU A  66      29.019  18.731  18.363  1.00  0.00      RA0  C
ATOM    618  CD1 LEU A  66      30.168  19.640  18.787  1.00  0.00      RA0  C
ATOM    619  CD2 LEU A  66      27.941  19.499  17.596  1.00  0.00      RA0  C
ATOM    620  C   LEU A  66      28.764  15.604  16.132  1.00  0.00      RA0  C
ATOM    621  O   LEU A  66      28.697  15.968  14.960  1.00  0.00      RA0  O
ATOM    622  N   ARG A  67      29.192  14.397  16.484  1.00  0.00      RA0  N
ATOM    623  H   ARG A  67      29.252  14.163  17.457  1.00  0.00      RA0  H
ATOM    624  CA  ARG A  67      29.454  13.340  15.473  1.00  0.00      RA0  C
ATOM    625  CB  ARG A  67      30.073  12.065  16.057  1.00  0.00      RA0  C
ATOM    626  CG  ARG A  67      31.427  12.197  16.749  1.00  0.00      RA0  C
ATOM    627  CD  ARG A  67      32.089  10.830  16.958  1.00  0.00      RA0  C
ATOM    628  NE  ARG A  67      32.612  10.305  15.695  1.00  0.00      RA0  N
ATOM    629  HE  ARG A  67      33.069  10.968  15.079  1.00  0.00      RA0  H
ATOM    630  CZ  ARG A  67      32.551   8.981  15.364  1.00  0.00      RA0  C
ATOM    631  NH1 ARG A  67      31.872   8.115  16.150  1.00  0.00      RA0  N
ATOM    632 HH11 ARG A  67      31.797   7.135  15.930  1.00  0.00      RA0  H
ATOM    633 HH12 ARG A  67      31.405   8.426  16.982  1.00  0.00      RA0  H
ATOM    634  NH2 ARG A  67      33.171   8.565  14.241  1.00  0.00      RA0  N
ATOM    635 HH21 ARG A  67      33.179   7.613  13.920  1.00  0.00      RA0  H
ATOM    636 HH22 ARG A  67      33.660   9.245  13.667  1.00  0.00      RA0  H
ATOM    637  C   ARG A  67      28.188  12.911  14.731  1.00  0.00      RA0  C
ATOM    638  O   ARG A  67      28.254  12.355  13.637  1.00  0.00      RA0  O
ATOM    639  N   TYR A  68      27.042  13.117  15.373  1.00  0.00      RA0  N
ATOM    640  H   TYR A  68      27.043  13.518  16.290  1.00  0.00      RA0  H
ATOM    641  CA  TYR A  68      25.729  12.846  14.764  1.00  0.00      RA0  C
ATOM    642  CB  TYR A  68      24.781  12.377  15.867  1.00  0.00      RA0  C
ATOM    643  CG  TYR A  68      23.396  12.158  15.315  1.00  0.00      RA0  C
ATOM    644  CD1 TYR A  68      23.198  11.257  14.278  1.00  0.00      RA0  C
ATOM    645  CE1 TYR A  68      21.921  11.053  13.775  1.00  0.00      RA0  C
ATOM    646  CD2 TYR A  68      22.320  12.857  15.849  1.00  0.00      RA0  C
ATOM    647  CE2 TYR A  68      21.041  12.647  15.350  1.00  0.00      RA0  C
ATOM    648  CZ  TYR A  68      20.844  11.743  14.313  1.00  0.00      RA0  C
ATOM    649  OH  TYR A  68      19.577  11.531  13.811  1.00  0.00      RA0  O
ATOM    650  HH  TYR A  68      19.635  10.786  13.219  1.00  0.00      RA0  H
ATOM    651  C   TYR A  68      25.182  14.082  14.049  1.00  0.00      RA0  C
ATOM    652  O   TYR A  68      24.587  14.004  12.970  1.00  0.00      RA0  O
ATOM    653  N   LEU A  69      25.409  15.257  14.618  1.00  0.00      RA0  N
ATOM    654  H   LEU A  69      25.886  15.288  15.497  1.00  0.00      RA0  H
ATOM    655  CA  LEU A  69      24.885  16.493  14.010  1.00  0.00      RA0  C
ATOM    656  CB  LEU A  69      24.988  17.622  15.037  1.00  0.00      RA0  C
ATOM    657  CG  LEU A  69      24.235  18.891  14.637  1.00  0.00      RA0  C
ATOM    658  CD1 LEU A  69      22.722  18.679  14.681  1.00  0.00      RA0  C
ATOM    659  CD2 LEU A  69      24.664  20.100  15.467  1.00  0.00      RA0  C
ATOM    660  C   LEU A  69      25.563  16.920  12.701  1.00  0.00      RA0  C
ATOM    661  O   LEU A  69      24.902  17.411  11.761  1.00  0.00      RA0  O
ATOM    662  N   LEU A  70      26.889  16.776  12.653  1.00  0.00      RA0  N
ATOM    663  H   LEU A  70      27.367  16.244  13.355  1.00  0.00      RA0  H
ATOM    664  CA  LEU A  70      27.696  17.335  11.584  1.00  0.00      RA0  C
ATOM    665  CB  LEU A  70      28.893  18.084  12.169  1.00  0.00      RA0  C
ATOM    666  CG  LEU A  70      28.494  19.190  13.145  1.00  0.00      RA0  C
ATOM    667  CD1 LEU A  70      29.708  19.779  13.861  1.00  0.00      RA0  C
ATOM    668  CD2 LEU A  70      27.653  20.269  12.466  1.00  0.00      RA0  C
ATOM    669  C   LEU A  70      28.190  16.294  10.605  1.00  0.00      RA0  C
ATOM    670  O   LEU A  70      28.403  15.156  10.966  1.00  0.00      RA0  O
ATOM    671  N   ALA A  71      28.416  16.706   9.355  1.00  0.00      RA0  N
ATOM    672  H   ALA A  71      28.282  17.674   9.131  1.00  0.00      RA0  H
ATOM    673  CA  ALA A  71      28.853  15.767   8.340  1.00  0.00      RA0  C
ATOM    674  CB  ALA A  71      28.328  16.198   6.973  1.00  0.00      RA0  C
ATOM    675  C   ALA A  71      30.368  15.588   8.235  1.00  0.00      RA0  C
ATOM    676  O   ALA A  71      30.833  14.540   7.759  1.00  0.00      RA0  O
ATOM    677  N   ASN A  72      31.134  16.589   8.665  1.00  0.00      RA0  N
ATOM    678  H   ASN A  72      30.711  17.405   9.062  1.00  0.00      RA0  H
ATOM    679  CA  ASN A  72      32.539  16.342   8.981  1.00  0.00      RA0  C
ATOM    680  CB  ASN A  72      33.356  17.624   9.088  1.00  0.00      RA0  C
ATOM    681  CG  ASN A  72      34.812  17.373   8.743  1.00  0.00      RA0  C
ATOM    682  OD1 ASN A  72      35.364  16.275   8.871  1.00  0.00      RA0  O
ATOM    683  ND2 ASN A  72      35.420  18.480   8.280  1.00  0.00      RA0  N
ATOM    684 HD21 ASN A  72      34.887  19.333   8.201  1.00  0.00      RA0  H
ATOM    685 HD22 ASN A  72      36.370  18.556   7.981  1.00  0.00      RA0  H
ATOM    686  C   ASN A  72      32.503  15.581  10.309  1.00  0.00      RA0  C
ATOM    687  O   ASN A  72      31.427  15.435  10.899  1.00  0.00      RA0  O
ATOM    688  N   ASP A  73      33.647  15.069  10.759  1.00  0.00      RA0  N
ATOM    689  H   ASP A  73      34.516  15.306  10.329  1.00  0.00      RA0  H
ATOM    690  CA  ASP A  73      33.706  14.238  11.957  1.00  0.00      RA0  C
ATOM    691  CB  ASP A  73      34.159  12.797  11.725  1.00  0.00      RA0  C
ATOM    692  CG  ASP A  73      33.886  11.990  12.985  1.00  0.00      RA0  C
ATOM    693  OD1 ASP A  73      33.339  12.528  13.942  1.00  0.00      RA0  O
ATOM    694  OD2 ASP A  73      34.199  10.805  13.015  1.00  0.00      RA0  O
ATOM    695  C   ASP A  73      34.573  14.867  13.033  1.00  0.00      RA0  C
ATOM    696  O   ASP A  73      35.803  14.869  12.924  1.00  0.00      RA0  O
ATOM    697  N   VAL A  74      33.951  15.352  14.101  1.00  0.00      RA0  N
ATOM    698  H   VAL A  74      32.985  15.115  14.207  1.00  0.00      RA0  H
ATOM    699  CA  VAL A  74      34.717  16.007  15.148  1.00  0.00      RA0  C
ATOM    700  CB  VAL A  74      33.791  16.799  16.068  1.00  0.00      RA0  C
ATOM    701  CG1 VAL A  74      33.051  17.880  15.279  1.00  0.00      RA0  C
ATOM    702  CG2 VAL A  74      32.832  15.870  16.810  1.00  0.00      RA0  C
ATOM    703  C   VAL A  74      35.604  15.060  15.948  1.00  0.00      RA0  C
ATOM    704  O   VAL A  74      36.333  15.528  16.833  1.00  0.00      RA0  O
ATOM    705  N   ALA A  75      35.537  13.750  15.655  1.00  0.00      RA0  N
ATOM    706  H   ALA A  75      34.886  13.414  14.968  1.00  0.00      RA0  H
ATOM    707  CA  ALA A  75      36.504  12.790  16.211  1.00  0.00      RA0  C
ATOM    708  CB  ALA A  75      36.229  11.371  15.715  1.00  0.00      RA0  C
ATOM    709  C   ALA A  75      37.930  13.195  15.816  1.00  0.00      RA0  C
ATOM    710  O   ALA A  75      38.893  12.833  16.499  1.00  0.00      RA0  O
ATOM    711  N   LYS A  76      38.038  13.933  14.713  1.00  0.00      RA0  N
ATOM    712  H   LYS A  76      37.212  14.172  14.198  1.00  0.00      RA0  H
ATOM    713  CA  LYS A  76      39.319  14.412  14.204  1.00  0.00      RA0  C
ATOM    714  CB  LYS A  76      39.180  14.899  12.763  1.00  0.00      RA0  C
ATOM    715  CG  LYS A  76      38.623  13.882  11.769  1.00  0.00      RA0  C
ATOM    716  CD  LYS A  76      38.287  14.583  10.451  1.00  0.00      RA0  C
ATOM    717  CE  LYS A  76      37.642  13.667   9.414  1.00  0.00      RA0  C
ATOM    718  NZ  LYS A  76      37.246  14.473   8.250  1.00  0.00      RA0  N
ATOM    719  HZ1 LYS A  76      36.777  13.878   7.541  1.00  0.00      RA0  H
ATOM    720  HZ2 LYS A  76      36.578  15.211   8.559  1.00  0.00      RA0  H
ATOM    721  HZ3 LYS A  76      38.076  14.931   7.827  1.00  0.00      RA0  H
ATOM    722  C   LYS A  76      39.898  15.565  15.013  1.00  0.00      RA0  C
ATOM    723  O   LYS A  76      41.055  15.924  14.815  1.00  0.00      RA0  O
ATOM    724  N   LEU A  77      39.123  16.143  15.923  1.00  0.00      RA0  N
ATOM    725  H   LEU A  77      38.209  15.782  16.110  1.00  0.00      RA0  H
ATOM    726  CA  LEU A  77      39.623  17.176  16.810  1.00  0.00      RA0  C
ATOM    727  CB  LEU A  77      38.501  18.144  17.167  1.00  0.00      RA0  C
ATOM    728  CG  LEU A  77      37.834  18.784  15.950  1.00  0.00      RA0  C
ATOM    729  CD1 LEU A  77      36.698  19.732  16.342  1.00  0.00      RA0  C
ATOM    730  CD2 LEU A  77      38.856  19.469  15.049  1.00  0.00      RA0  C
ATOM    731  C   LEU A  77      40.167  16.489  18.054  1.00  0.00      RA0  C
ATOM    732  O   LEU A  77      39.427  16.189  18.980  1.00  0.00      RA0  O
ATOM    733  N   THR A  78      41.473  16.235  18.068  1.00  0.00      RA0  N
ATOM    734  H   THR A  78      42.037  16.493  17.286  1.00  0.00      RA0  H
ATOM    735  CA  THR A  78      42.107  15.488  19.185  1.00  0.00      RA0  C
ATOM    736  CB  THR A  78      42.829  14.370  18.450  1.00  0.00      RA0  C
ATOM    737  OG1 THR A  78      43.349  14.906  17.208  1.00  0.00      RA0  O
ATOM    738  HG1 THR A  78      42.653  14.729  16.571  1.00  0.00      RA0  H
ATOM    739  CG2 THR A  78      41.906  13.184  18.160  1.00  0.00      RA0  C
ATOM    740  C   THR A  78      43.078  16.304  20.027  1.00  0.00      RA0  C
ATOM    741  O   THR A  78      43.410  15.889  21.155  1.00  0.00      RA0  O
ATOM    742  N   LYS A  79      43.528  17.453  19.501  1.00  0.00      RA0  N
ATOM    743  H   LYS A  79      43.094  17.825  18.683  1.00  0.00      RA0  H
ATOM    744  CA  LYS A  79      44.312  18.401  20.272  1.00  0.00      RA0  C
ATOM    745  CB  LYS A  79      45.445  18.846  19.354  1.00  0.00      RA0  C
ATOM    746  CG  LYS A  79      46.066  17.547  18.829  1.00  0.00      RA0  C
ATOM    747  CD  LYS A  79      46.785  17.629  17.485  1.00  0.00      RA0  C
ATOM    748  CE  LYS A  79      47.190  16.231  17.001  1.00  0.00      RA0  C
ATOM    749  NZ  LYS A  79      46.006  15.370  16.820  1.00  0.00      RA0  N
ATOM    750  HZ1 LYS A  79      46.312  14.429  16.504  1.00  0.00      RA0  H
ATOM    751  HZ2 LYS A  79      45.459  15.259  17.698  1.00  0.00      RA0  H
ATOM    752  HZ3 LYS A  79      45.362  15.765  16.107  1.00  0.00      RA0  H
ATOM    753  C   LYS A  79      43.414  19.517  20.757  1.00  0.00      RA0  C
ATOM    754  O   LYS A  79      42.652  20.118  19.980  1.00  0.00      RA0  O
ATOM    755  N   SER A  80      43.494  19.801  22.042  1.00  0.00      RA0  N
ATOM    756  H   SER A  80      44.169  19.351  22.623  1.00  0.00      RA0  H
ATOM    757  CA  SER A  80      42.700  20.851  22.634  1.00  0.00      RA0  C
ATOM    758  CB  SER A  80      43.131  20.918  24.108  1.00  0.00      RA0  C
ATOM    759  OG  SER A  80      42.236  21.687  24.912  1.00  0.00      RA0  O
ATOM    760  HG  SER A  80      41.461  21.156  25.079  1.00  0.00      RA0  H
ATOM    761  C   SER A  80      42.842  22.179  21.880  1.00  0.00      RA0  C
ATOM    762  O   SER A  80      43.950  22.597  21.542  1.00  0.00      RA0  O
ATOM    763  N   GLY A  81      41.709  22.810  21.592  1.00  0.00      RA0  N
ATOM    764  H   GLY A  81      40.841  22.399  21.863  1.00  0.00      RA0  H
ATOM    765  CA  GLY A  81      41.659  24.027  20.776  1.00  0.00      RA0  C
ATOM    766  C   GLY A  81      41.477  23.854  19.277  1.00  0.00      RA0  C
ATOM    767  O   GLY A  81      41.195  24.831  18.591  1.00  0.00      RA0  O
ATOM    768  N   LYS A  82      41.617  22.633  18.765  1.00  0.00      RA0  N
ATOM    769  H   LYS A  82      41.736  21.865  19.395  1.00  0.00      RA0  H
ATOM    770  CA  LYS A  82      41.534  22.380  17.344  1.00  0.00      RA0  C
ATOM    771  CB  LYS A  82      42.047  20.961  17.045  1.00  0.00      RA0  C
ATOM    772  CG  LYS A  82      42.294  20.647  15.568  1.00  0.00      RA0  C
ATOM    773  CD  LYS A  82      43.217  21.684  14.942  1.00  0.00      RA0  C
ATOM    774  CE  LYS A  82      43.394  21.570  13.430  1.00  0.00      RA0  C
ATOM    775  NZ  LYS A  82      43.682  22.914  12.917  1.00  0.00      RA0  N
ATOM    776  HZ1 LYS A  82      43.644  22.945  11.881  1.00  0.00      RA0  H
ATOM    777  HZ2 LYS A  82      42.937  23.537  13.292  1.00  0.00      RA0  H
ATOM    778  HZ3 LYS A  82      44.590  23.317  13.227  1.00  0.00      RA0  H
ATOM    779  C   LYS A  82      40.106  22.609  16.820  1.00  0.00      RA0  C
ATOM    780  O   LYS A  82      39.126  22.282  17.484  1.00  0.00      RA0  O
ATOM    781  N   ALA A  83      40.029  23.199  15.641  1.00  0.00      RA0  N
ATOM    782  H   ALA A  83      40.860  23.439  15.143  1.00  0.00      RA0  H
ATOM    783  CA  ALA A  83      38.765  23.489  14.979  1.00  0.00      RA0  C
ATOM    784  CB  ALA A  83      38.621  24.991  14.746  1.00  0.00      RA0  C
ATOM    785  C   ALA A  83      38.671  22.791  13.623  1.00  0.00      RA0  C
ATOM    786  O   ALA A  83      39.659  22.429  13.001  1.00  0.00      RA0  O
ATOM    787  N   LEU A  84      37.443  22.581  13.172  1.00  0.00      RA0  N
ATOM    788  H   LEU A  84      36.640  22.835  13.720  1.00  0.00      RA0  H
ATOM    789  CA  LEU A  84      37.234  22.187  11.795  1.00  0.00      RA0  C
ATOM    790  CB  LEU A  84      37.205  20.656  11.591  1.00  0.00      RA0  C
ATOM    791  CG  LEU A  84      36.133  19.796  12.277  1.00  0.00      RA0  C
ATOM    792  CD1 LEU A  84      34.746  19.930  11.654  1.00  0.00      RA0  C
ATOM    793  CD2 LEU A  84      36.538  18.320  12.271  1.00  0.00      RA0  C
ATOM    794  C   LEU A  84      36.040  22.924  11.189  1.00  0.00      RA0  C
ATOM    795  O   LEU A  84      35.225  23.529  11.883  1.00  0.00      RA0  O
ATOM    796  N   TYR A  85      35.998  22.850   9.877  1.00  0.00      RA0  N
ATOM    797  H   TYR A  85      36.644  22.267   9.390  1.00  0.00      RA0  H
ATOM    798  CA  TYR A  85      34.907  23.412   9.072  1.00  0.00      RA0  C
ATOM    799  CB  TYR A  85      35.547  24.060   7.835  1.00  0.00      RA0  C
ATOM    800  CG  TYR A  85      34.564  24.664   6.852  1.00  0.00      RA0  C
ATOM    801  CD1 TYR A  85      34.362  26.038   6.835  1.00  0.00      RA0  C
ATOM    802  CE1 TYR A  85      33.538  26.614   5.875  1.00  0.00      RA0  C
ATOM    803  CD2 TYR A  85      33.898  23.866   5.928  1.00  0.00      RA0  C
ATOM    804  CE2 TYR A  85      33.065  24.438   4.974  1.00  0.00      RA0  C
ATOM    805  CZ  TYR A  85      32.891  25.816   4.939  1.00  0.00      RA0  C
ATOM    806  OH  TYR A  85      32.081  26.384   3.976  1.00  0.00      RA0  O
ATOM    807  HH  TYR A  85      31.442  26.948   4.431  1.00  0.00      RA0  H
ATOM    808  C   TYR A  85      33.967  22.272   8.678  1.00  0.00      RA0  C
ATOM    809  O   TYR A  85      34.404  21.226   8.177  1.00  0.00      RA0  O
ATOM    810  N   SER A  86      32.653  22.482   8.855  1.00  0.00      RA0  N
ATOM    811  H   SER A  86      32.286  23.354   9.198  1.00  0.00      RA0  H
ATOM    812  CA  SER A  86      31.685  21.431   8.538  1.00  0.00      RA0  C
ATOM    813  CB  SER A  86      31.443  20.594   9.806  1.00  0.00      RA0  C
ATOM    814  OG  SER A  86      30.672  19.407   9.531  1.00  0.00      RA0  O
ATOM    815  HG  SER A  86      29.757  19.688   9.496  1.00  0.00      RA0  H
ATOM    816  C   SER A  86      30.361  21.981   8.001  1.00  0.00      RA0  C
ATOM    817  O   SER A  86      29.965  23.107   8.309  1.00  0.00      RA0  O
ATOM    818  N   GLY A  87      29.716  21.168   7.167  1.00  0.00      RA0  N
ATOM    819  H   GLY A  87      30.151  20.301   6.933  1.00  0.00      RA0  H
ATOM    820  CA  GLY A  87      28.287  21.302   6.928  1.00  0.00      RA0  C
ATOM    821  C   GLY A  87      27.473  20.679   8.039  1.00  0.00      RA0  C
ATOM    822  O   GLY A  87      27.917  19.744   8.707  1.00  0.00      RA0  O
ATOM    823  N   MSE A  88      26.250  21.194   8.186  1.00  0.00      RA0  N
ATOM    824  H   MSE A  88      25.969  21.985   7.632  1.00  0.00      RA0  H
ATOM    825  CA  MSE A  88      25.238  20.667   9.074  1.00  0.00      RA0  C
ATOM    826  CB  MSE A  88      24.886  21.679  10.163  1.00  0.00      RA0  C
ATOM    827  CG  MSE A  88      23.739  21.200  11.055  1.00  0.00      RA0  C
ATOM    828  SE  MSE A  88      23.483  22.276  12.475  1.00  0.00      RA0  S
ATOM    829  CE  MSE A  88      23.349  23.837  11.590  1.00  0.00      RA0  C
ATOM    830  C   MSE A  88      24.063  20.421   8.138  1.00  0.00      RA0  C
ATOM    831  O   MSE A  88      23.555  21.362   7.509  1.00  0.00      RA0  O
ATOM    832  N   LEU A  89      23.687  19.165   8.001  1.00  0.00      RA0  N
ATOM    833  H   LEU A  89      23.955  18.466   8.666  1.00  0.00      RA0  H
ATOM    834  CA  LEU A  89      22.754  18.756   6.944  1.00  0.00      RA0  C
ATOM    835  CB  LEU A  89      23.297  17.565   6.155  1.00  0.00      RA0  C
ATOM    836  CG  LEU A  89      24.714  17.727   5.608  1.00  0.00      RA0  C
ATOM    837  CD1 LEU A  89      25.132  16.478   4.834  1.00  0.00      RA0  C
ATOM    838  CD2 LEU A  89      24.884  18.996   4.774  1.00  0.00      RA0  C
ATOM    839  C   LEU A  89      21.370  18.368   7.461  1.00  0.00      RA0  C
ATOM    840  O   LEU A  89      21.208  17.885   8.590  1.00  0.00      RA0  O
ATOM    841  N   ASN A  90      20.384  18.489   6.575  1.00  0.00      RA0  N
ATOM    842  H   ASN A  90      20.622  18.782   5.647  1.00  0.00      RA0  H
ATOM    843  CA  ASN A  90      19.064  17.944   6.872  1.00  0.00      RA0  C
ATOM    844  CB  ASN A  90      17.974  18.781   6.186  1.00  0.00      RA0  C
ATOM    845  CG  ASN A  90      18.148  18.788   4.675  1.00  0.00      RA0  C
ATOM    846  OD1 ASN A  90      18.360  17.762   4.037  1.00  0.00      RA0  O
ATOM    847  ND2 ASN A  90      18.029  20.008   4.124  1.00  0.00      RA0  N
ATOM    848 HD21 ASN A  90      17.942  20.834   4.698  1.00  0.00      RA0  H
ATOM    849 HD22 ASN A  90      18.033  20.218   3.142  1.00  0.00      RA0  H
ATOM    850  C   ASN A  90      19.018  16.487   6.403  1.00  0.00      RA0  C
ATOM    851  O   ASN A  90      19.973  15.979   5.830  1.00  0.00      RA0  O
ATOM    852  N   ALA A  91      17.918  15.791   6.668  1.00  0.00      RA0  N
ATOM    853  H   ALA A  91      17.129  16.247   7.072  1.00  0.00      RA0  H
ATOM    854  CA  ALA A  91      17.838  14.369   6.357  1.00  0.00      RA0  C
ATOM    855  CB  ALA A  91      16.558  13.765   6.935  1.00  0.00      RA0  C
ATOM    856  C   ALA A  91      17.886  14.091   4.858  1.00  0.00      RA0  C
ATOM    857  O   ALA A  91      18.229  12.989   4.455  1.00  0.00      RA0  O
ATOM    858  N   SER A  92      17.542  15.083   4.027  1.00  0.00      RA0  N
ATOM    859  H   SER A  92      17.302  15.996   4.350  1.00  0.00      RA0  H
ATOM    860  CA  SER A  92      17.594  14.959   2.575  1.00  0.00      RA0  C
ATOM    861  CB  SER A  92      16.542  15.950   2.127  1.00  0.00      RA0  C
ATOM    862  OG  SER A  92      15.732  16.211   3.288  1.00  0.00      RA0  O
ATOM    863  HG  SER A  92      15.111  16.876   3.023  1.00  0.00      RA0  H
ATOM    864  C   SER A  92      18.997  15.185   2.018  1.00  0.00      RA0  C
ATOM    865  O   SER A  92      19.215  15.090   0.808  1.00  0.00      RA0  O
ATOM    866  N   GLY A  93      19.932  15.485   2.901  1.00  0.00      RA0  N
ATOM    867  H   GLY A  93      19.695  15.646   3.861  1.00  0.00      RA0  H
ATOM    868  CA  GLY A  93      21.322  15.742   2.489  1.00  0.00      RA0  C
ATOM    869  C   GLY A  93      21.556  17.152   1.966  1.00  0.00      RA0  C
ATOM    870  O   GLY A  93      22.609  17.446   1.413  1.00  0.00      RA0  O
ATOM    871  N   GLY A  94      20.597  18.049   2.151  1.00  0.00      RA0  N
ATOM    872  H   GLY A  94      19.808  17.802   2.714  1.00  0.00      RA0  H
ATOM    873  CA  GLY A  94      20.797  19.454   1.844  1.00  0.00      RA0  C
ATOM    874  C   GLY A  94      21.469  20.174   3.011  1.00  0.00      RA0  C
ATOM    875  O   GLY A  94      21.515  19.672   4.143  1.00  0.00      RA0  O
ATOM    876  N   VAL A  95      22.004  21.355   2.748  1.00  0.00      RA0  N
ATOM    877  H   VAL A  95      21.820  21.815   1.875  1.00  0.00      RA0  H
ATOM    878  CA  VAL A  95      22.779  22.059   3.750  1.00  0.00      RA0  C
ATOM    879  CB  VAL A  95      23.938  22.807   3.094  1.00  0.00      RA0  C
ATOM    880  CG1 VAL A  95      24.865  23.417   4.144  1.00  0.00      RA0  C
ATOM    881  CG2 VAL A  95      24.701  21.902   2.130  1.00  0.00      RA0  C
ATOM    882  C   VAL A  95      21.909  23.021   4.523  1.00  0.00      RA0  C
ATOM    883  O   VAL A  95      21.337  23.957   3.934  1.00  0.00      RA0  O
ATOM    884  N   ILE A  96      21.837  22.795   5.828  1.00  0.00      RA0  N
ATOM    885  H   ILE A  96      22.351  22.025   6.204  1.00  0.00      RA0  H
ATOM    886  CA  ILE A  96      21.205  23.724   6.764  1.00  0.00      RA0  C
ATOM    887  CB  ILE A  96      20.925  23.007   8.088  1.00  0.00      RA0  C
ATOM    888  CG2 ILE A  96      20.335  23.932   9.150  1.00  0.00      RA0  C
ATOM    889  CG1 ILE A  96      20.038  21.792   7.864  1.00  0.00      RA0  C
ATOM    890  CD1 ILE A  96      19.692  21.111   9.184  1.00  0.00      RA0  C
ATOM    891  C   ILE A  96      22.105  24.922   7.010  1.00  0.00      RA0  C
ATOM    892  O   ILE A  96      21.636  26.055   7.018  1.00  0.00      RA0  O
ATOM    893  N   ASP A  97      23.403  24.677   7.207  1.00  0.00      RA0  N
ATOM    894  H   ASP A  97      23.796  23.757   7.259  1.00  0.00      RA0  H
ATOM    895  CA  ASP A  97      24.364  25.760   7.328  1.00  0.00      RA0  C
ATOM    896  CB  ASP A  97      24.226  26.774   8.496  1.00  0.00      RA0  C
ATOM    897  CG  ASP A  97      24.668  28.146   7.956  1.00  0.00      RA0  C
ATOM    898  OD1 ASP A  97      24.933  28.220   6.763  1.00  0.00      RA0  O
ATOM    899  OD2 ASP A  97      24.749  29.142   8.683  1.00  0.00      RA0  O
ATOM    900  C   ASP A  97      25.776  25.150   7.217  1.00  0.00      RA0  C
ATOM    901  O   ASP A  97      25.940  23.916   7.271  1.00  0.00      RA0  O
ATOM    902  N   ASP A  98      26.755  26.031   7.049  1.00  0.00      RA0  N
ATOM    903  H   ASP A  98      26.540  27.013   7.024  1.00  0.00      RA0  H
ATOM    904  CA  ASP A  98      28.135  25.692   7.330  1.00  0.00      RA0  C
ATOM    905  CB  ASP A  98      29.045  25.764   6.092  1.00  0.00      RA0  C
ATOM    906  CG  ASP A  98      29.867  27.034   5.979  1.00  0.00      RA0  C
ATOM    907  OD1 ASP A  98      29.705  27.753   4.996  1.00  0.00      RA0  O
ATOM    908  OD2 ASP A  98      30.759  27.248   6.794  1.00  0.00      RA0  O
ATOM    909  C   ASP A  98      28.626  26.441   8.568  1.00  0.00      RA0  C
ATOM    910  O   ASP A  98      28.047  27.450   8.983  1.00  0.00      RA0  O
ATOM    911  N   LEU A  99      29.680  25.920   9.185  1.00  0.00      RA0  N
ATOM    912  H   LEU A  99      30.199  25.169   8.773  1.00  0.00      RA0  H
ATOM    913  CA  LEU A  99      30.116  26.463  10.453  1.00  0.00      RA0  C
ATOM    914  CB  LEU A  99      29.138  26.063  11.572  1.00  0.00      RA0  C
ATOM    915  CG  LEU A  99      28.690  24.591  11.592  1.00  0.00      RA0  C
ATOM    916  CD1 LEU A  99      29.737  23.623  12.153  1.00  0.00      RA0  C
ATOM    917  CD2 LEU A  99      27.359  24.439  12.328  1.00  0.00      RA0  C
ATOM    918  C   LEU A  99      31.535  26.002  10.793  1.00  0.00      RA0  C
ATOM    919  O   LEU A  99      32.080  25.076  10.152  1.00  0.00      RA0  O
ATOM    920  N   ILE A 100      32.117  26.674  11.778  1.00  0.00      RA0  N
ATOM    921  H   ILE A 100      31.591  27.394  12.233  1.00  0.00      RA0  H
ATOM    922  CA  ILE A 100      33.357  26.250  12.405  1.00  0.00      RA0  C
ATOM    923  CB  ILE A 100      34.323  27.436  12.516  1.00  0.00      RA0  C
ATOM    924  CG2 ILE A 100      35.693  26.998  13.038  1.00  0.00      RA0  C
ATOM    925  CG1 ILE A 100      34.440  28.193  11.193  1.00  0.00      RA0  C
ATOM    926  CD1 ILE A 100      35.158  27.381  10.118  1.00  0.00      RA0  C
ATOM    927  C   ILE A 100      33.032  25.724  13.796  1.00  0.00      RA0  C
ATOM    928  O   ILE A 100      32.209  26.305  14.514  1.00  0.00      RA0  O
ATOM    929  N   VAL A 101      33.655  24.612  14.165  1.00  0.00      RA0  N
ATOM    930  H   VAL A 101      34.332  24.195  13.553  1.00  0.00      RA0  H
ATOM    931  CA  VAL A 101      33.464  24.010  15.481  1.00  0.00      RA0  C
ATOM    932  CB  VAL A 101      32.661  22.708  15.375  1.00  0.00      RA0  C
ATOM    933  CG1 VAL A 101      33.146  21.843  14.220  1.00  0.00      RA0  C
ATOM    934  CG2 VAL A 101      32.626  21.945  16.702  1.00  0.00      RA0  C
ATOM    935  C   VAL A 101      34.820  23.781  16.126  1.00  0.00      RA0  C
ATOM    936  O   VAL A 101      35.731  23.291  15.460  1.00  0.00      RA0  O
ATOM    937  N   TYR A 102      34.922  24.184  17.397  1.00  0.00      RA0  N
ATOM    938  H   TYR A 102      34.095  24.473  17.869  1.00  0.00      RA0  H
ATOM    939  CA  TYR A 102      36.137  24.019  18.230  1.00  0.00      RA0  C
ATOM    940  CB  TYR A 102      36.496  25.322  18.955  1.00  0.00      RA0  C
ATOM    941  CG  TYR A 102      36.674  26.494  18.015  1.00  0.00      RA0  C
ATOM    942  CD1 TYR A 102      35.565  27.164  17.514  1.00  0.00      RA0  C
ATOM    943  CE1 TYR A 102      35.728  28.247  16.661  1.00  0.00      RA0  C
ATOM    944  CD2 TYR A 102      37.951  26.920  17.665  1.00  0.00      RA0  C
ATOM    945  CE2 TYR A 102      38.116  28.008  16.812  1.00  0.00      RA0  C
ATOM    946  CZ  TYR A 102      37.003  28.669  16.306  1.00  0.00      RA0  C
ATOM    947  OH  TYR A 102      37.141  29.741  15.450  1.00  0.00      RA0  O
ATOM    948  HH  TYR A 102      38.055  29.941  15.278  1.00  0.00      RA0  H
ATOM    949  C   TYR A 102      35.944  22.933  19.282  1.00  0.00      RA0  C
ATOM    950  O   TYR A 102      34.884  22.843  19.913  1.00  0.00      RA0  O
ATOM    951  N   TYR A 103      36.987  22.137  19.493  1.00  0.00      RA0  N
ATOM    952  H   TYR A 103      37.828  22.287  18.966  1.00  0.00      RA0  H
ATOM    953  CA  TYR A 103      37.063  21.205  20.621  1.00  0.00      RA0  C
ATOM    954  CB  TYR A 103      37.659  19.891  20.125  1.00  0.00      RA0  C
ATOM    955  CG  TYR A 103      38.317  19.096  21.228  1.00  0.00      RA0  C
ATOM    956  CD1 TYR A 103      37.573  18.596  22.288  1.00  0.00      RA0  C
ATOM    957  CE1 TYR A 103      38.199  17.867  23.289  1.00  0.00      RA0  C
ATOM    958  CD2 TYR A 103      39.685  18.856  21.168  1.00  0.00      RA0  C
ATOM    959  CE2 TYR A 103      40.311  18.124  22.169  1.00  0.00      RA0  C
ATOM    960  CZ  TYR A 103      39.567  17.634  23.234  1.00  0.00      RA0  C
ATOM    961  OH  TYR A 103      40.184  16.915  24.235  1.00  0.00      RA0  O
ATOM    962  HH  TYR A 103      41.087  16.736  24.006  1.00  0.00      RA0  H
ATOM    963  C   TYR A 103      37.952  21.838  21.675  1.00  0.00      RA0  C
ATOM    964  O   TYR A 103      39.070  22.255  21.346  1.00  0.00      RA0  O
ATOM    965  N   PHE A 104      37.469  21.916  22.917  1.00  0.00      RA0  N
ATOM    966  H   PHE A 104      36.545  21.587  23.132  1.00  0.00      RA0  H
ATOM    967  CA  PHE A 104      38.297  22.371  24.068  1.00  0.00      RA0  C
ATOM    968  CB  PHE A 104      37.656  23.568  24.763  1.00  0.00      RA0  C
ATOM    969  CG  PHE A 104      37.588  24.726  23.798  1.00  0.00      RA0  C
ATOM    970  CD1 PHE A 104      38.761  25.279  23.298  1.00  0.00      RA0  C
ATOM    971  CD2 PHE A 104      36.356  25.242  23.417  1.00  0.00      RA0  C
ATOM    972  CE1 PHE A 104      38.704  26.362  22.429  1.00  0.00      RA0  C
ATOM    973  CE2 PHE A 104      36.299  26.326  22.552  1.00  0.00      RA0  C
ATOM    974  CZ  PHE A 104      37.472  26.891  22.065  1.00  0.00      RA0  C
ATOM    975  C   PHE A 104      38.549  21.234  25.057  1.00  0.00      RA0  C
ATOM    976  O   PHE A 104      39.695  20.881  25.318  1.00  0.00      RA0  O
ATOM    977  N   THR A 105      37.473  20.666  25.599  1.00  0.00      RA0  N
ATOM    978  H   THR A 105      36.550  21.026  25.448  1.00  0.00      RA0  H
ATOM    979  CA  THR A 105      37.528  19.428  26.379  1.00  0.00      RA0  C
ATOM    980  CB  THR A 105      37.445  19.955  27.793  1.00  0.00      RA0  C
ATOM    981  OG1 THR A 105      37.283  21.379  27.694  1.00  0.00      RA0  O
ATOM    982  HG1 THR A 105      37.372  21.724  28.572  1.00  0.00      RA0  H
ATOM    983  CG2 THR A 105      38.683  19.605  28.620  1.00  0.00      RA0  C
ATOM    984  C   THR A 105      36.371  18.515  25.975  1.00  0.00      RA0  C
ATOM    985  O   THR A 105      35.486  18.910  25.222  1.00  0.00      RA0  O
ATOM    986  N   GLU A 106      36.339  17.300  26.515  1.00  0.00      RA0  N
ATOM    987  H   GLU A 106      37.098  16.959  27.065  1.00  0.00      RA0  H
ATOM    988  CA  GLU A 106      35.233  16.397  26.204  1.00  0.00      RA0  C
ATOM    989  CB  GLU A 106      35.555  14.945  26.555  1.00  0.00      RA0  C
ATOM    990  CG  GLU A 106      36.813  14.436  25.827  1.00  0.00      RA0  C
ATOM    991  CD  GLU A 106      36.652  14.346  24.310  1.00  0.00      RA0  C
ATOM    992  OE1 GLU A 106      36.113  15.244  23.673  1.00  0.00      RA0  O
ATOM    993  OE2 GLU A 106      37.127  13.384  23.717  1.00  0.00      RA0  O
ATOM    994  C   GLU A 106      33.906  16.919  26.732  1.00  0.00      RA0  C
ATOM    995  O   GLU A 106      32.848  16.421  26.346  1.00  0.00      RA0  O
ATOM    996  N   ASP A 107      33.960  17.891  27.637  1.00  0.00      RA0  N
ATOM    997  H   ASP A 107      34.836  18.275  27.908  1.00  0.00      RA0  H
ATOM    998  CA  ASP A 107      32.769  18.505  28.199  1.00  0.00      RA0  C
ATOM    999  CB  ASP A 107      32.975  18.541  29.722  1.00  0.00      RA0  C
ATOM   1000  CG  ASP A 107      31.759  18.984  30.518  1.00  0.00      RA0  C
ATOM   1001  OD1 ASP A 107      30.709  18.350  30.454  1.00  0.00      RA0  O
ATOM   1002  OD2 ASP A 107      31.878  19.941  31.275  1.00  0.00      RA0  O
ATOM   1003  C   ASP A 107      32.470  19.884  27.594  1.00  0.00      RA0  C
ATOM   1004  O   ASP A 107      31.556  20.554  28.051  1.00  0.00      RA0  O
ATOM   1005  N   PHE A 108      33.236  20.316  26.583  1.00  0.00      RA0  N
ATOM   1006  H   PHE A 108      33.901  19.727  26.118  1.00  0.00      RA0  H
ATOM   1007  CA  PHE A 108      33.162  21.700  26.101  1.00  0.00      RA0  C
ATOM   1008  CB  PHE A 108      33.926  22.635  27.040  1.00  0.00      RA0  C
ATOM   1009  CG  PHE A 108      33.717  24.066  26.607  1.00  0.00      RA0  C
ATOM   1010  CD1 PHE A 108      32.474  24.480  26.144  1.00  0.00      RA0  C
ATOM   1011  CD2 PHE A 108      34.770  24.970  26.669  1.00  0.00      RA0  C
ATOM   1012  CE1 PHE A 108      32.294  25.789  25.718  1.00  0.00      RA0  C
ATOM   1013  CE2 PHE A 108      34.588  26.282  26.247  1.00  0.00      RA0  C
ATOM   1014  CZ  PHE A 108      33.353  26.688  25.759  1.00  0.00      RA0  C
ATOM   1015  C   PHE A 108      33.666  21.852  24.650  1.00  0.00      RA0  C
ATOM   1016  O   PHE A 108      34.880  21.753  24.368  1.00  0.00      RA0  O
ATOM   1017  N   PHE A 109      32.701  22.061  23.750  1.00  0.00      RA0  N
ATOM   1018  H   PHE A 109      31.761  22.162  24.093  1.00  0.00      RA0  H
ATOM   1019  CA  PHE A 109      32.924  22.476  22.360  1.00  0.00      RA0  C
ATOM   1020  CB  PHE A 109      32.341  21.447  21.384  1.00  0.00      RA0  C
ATOM   1021  CG  PHE A 109      33.133  20.158  21.300  1.00  0.00      RA0  C
ATOM   1022  CD1 PHE A 109      33.354  19.365  22.421  1.00  0.00      RA0  C
ATOM   1023  CD2 PHE A 109      33.615  19.742  20.064  1.00  0.00      RA0  C
ATOM   1024  CE1 PHE A 109      34.027  18.155  22.305  1.00  0.00      RA0  C
ATOM   1025  CE2 PHE A 109      34.285  18.530  19.943  1.00  0.00      RA0  C
ATOM   1026  CZ  PHE A 109      34.481  17.731  21.062  1.00  0.00      RA0  C
ATOM   1027  C   PHE A 109      32.241  23.819  22.089  1.00  0.00      RA0  C
ATOM   1028  O   PHE A 109      31.394  24.282  22.856  1.00  0.00      RA0  O
ATOM   1029  N   ARG A 110      32.585  24.424  20.962  1.00  0.00      RA0  N
ATOM   1030  H   ARG A 110      33.240  23.992  20.337  1.00  0.00      RA0  H
ATOM   1031  CA  ARG A 110      32.041  25.717  20.583  1.00  0.00      RA0  C
ATOM   1032  CB  ARG A 110      33.062  26.775  21.002  1.00  0.00      RA0  C
ATOM   1033  CG  ARG A 110      33.067  28.099  20.238  1.00  0.00      RA0  C
ATOM   1034  CD  ARG A 110      33.962  29.106  20.962  1.00  0.00      RA0  C
ATOM   1035  NE  ARG A 110      33.406  29.311  22.295  1.00  0.00      RA0  N
ATOM   1036  HE  ARG A 110      32.443  29.026  22.418  1.00  0.00      RA0  H
ATOM   1037  CZ  ARG A 110      34.083  29.864  23.338  1.00  0.00      RA0  C
ATOM   1038  NH1 ARG A 110      35.354  30.302  23.168  1.00  0.00      RA0  N
ATOM   1039 HH11 ARG A 110      35.893  30.727  23.905  1.00  0.00      RA0  H
ATOM   1040 HH12 ARG A 110      35.808  30.217  22.277  1.00  0.00      RA0  H
ATOM   1041  NH2 ARG A 110      33.452  29.957  24.526  1.00  0.00      RA0  N
ATOM   1042 HH21 ARG A 110      33.862  30.319  25.361  1.00  0.00      RA0  H
ATOM   1043 HH22 ARG A 110      32.485  29.634  24.607  1.00  0.00      RA0  H
ATOM   1044  C   ARG A 110      31.746  25.749  19.088  1.00  0.00      RA0  C
ATOM   1045  O   ARG A 110      32.562  25.276  18.300  1.00  0.00      RA0  O
ATOM   1046  N   LEU A 111      30.580  26.287  18.710  1.00  0.00      RA0  N
ATOM   1047  H   LEU A 111      29.993  26.716  19.397  1.00  0.00      RA0  H
ATOM   1048  CA  LEU A 111      30.212  26.506  17.300  1.00  0.00      RA0  C
ATOM   1049  CB  LEU A 111      28.812  25.960  17.023  1.00  0.00      RA0  C
ATOM   1050  CG  LEU A 111      28.629  24.457  17.210  1.00  0.00      RA0  C
ATOM   1051  CD1 LEU A 111      27.151  24.093  17.336  1.00  0.00      RA0  C
ATOM   1052  CD2 LEU A 111      29.283  23.662  16.086  1.00  0.00      RA0  C
ATOM   1053  C   LEU A 111      30.144  27.988  17.047  1.00  0.00      RA0  C
ATOM   1054  O   LEU A 111      29.820  28.761  17.961  1.00  0.00      RA0  O
ATOM   1055  N   VAL A 112      30.389  28.387  15.807  1.00  0.00      RA0  N
ATOM   1056  H   VAL A 112      30.680  27.732  15.104  1.00  0.00      RA0  H
ATOM   1057  CA  VAL A 112      30.190  29.775  15.392  1.00  0.00      RA0  C
ATOM   1058  CB  VAL A 112      31.527  30.473  15.118  1.00  0.00      RA0  C
ATOM   1059  CG1 VAL A 112      31.300  31.947  14.779  1.00  0.00      RA0  C
ATOM   1060  CG2 VAL A 112      32.506  30.319  16.284  1.00  0.00      RA0  C
ATOM   1061  C   VAL A 112      29.307  29.795  14.147  1.00  0.00      RA0  C
ATOM   1062  O   VAL A 112      29.639  29.175  13.139  1.00  0.00      RA0  O
ATOM   1063  N   VAL A 113      28.195  30.511  14.213  1.00  0.00      RA0  N
ATOM   1064  H   VAL A 113      27.979  31.043  15.033  1.00  0.00      RA0  H
ATOM   1065  CA  VAL A 113      27.286  30.606  13.069  1.00  0.00      RA0  C
ATOM   1066  CB  VAL A 113      26.022  29.758  13.284  1.00  0.00      RA0  C
ATOM   1067  CG1 VAL A 113      26.323  28.260  13.341  1.00  0.00      RA0  C
ATOM   1068  CG2 VAL A 113      25.242  30.239  14.510  1.00  0.00      RA0  C
ATOM   1069  C   VAL A 113      26.872  32.037  12.745  1.00  0.00      RA0  C
ATOM   1070  O   VAL A 113      26.968  32.956  13.570  1.00  0.00      RA0  O
ATOM   1071  N   ASN A 114      26.368  32.203  11.529  1.00  0.00      RA0  N
ATOM   1072  H   ASN A 114      26.147  31.378  11.003  1.00  0.00      RA0  H
ATOM   1073  CA  ASN A 114      25.969  33.509  11.022  1.00  0.00      RA0  C
ATOM   1074  CB  ASN A 114      25.822  33.435   9.495  1.00  0.00      RA0  C
ATOM   1075  CG  ASN A 114      27.051  32.847   8.837  1.00  0.00      RA0  C
ATOM   1076  OD1 ASN A 114      28.057  33.536   8.687  1.00  0.00      RA0  O
ATOM   1077  ND2 ASN A 114      26.922  31.551   8.467  1.00  0.00      RA0  N
ATOM   1078 HD21 ASN A 114      26.096  30.977   8.564  1.00  0.00      RA0  H
ATOM   1079 HD22 ASN A 114      27.660  31.016   8.048  1.00  0.00      RA0  H
ATOM   1080  C   ASN A 114      24.621  33.987  11.529  1.00  0.00      RA0  C
ATOM   1081  O   ASN A 114      23.769  33.189  11.905  1.00  0.00      RA0  O
ATOM   1082  N   SER A 115      24.446  35.308  11.508  1.00  0.00      RA0  N
ATOM   1083  H   SER A 115      25.218  35.898  11.284  1.00  0.00      RA0  H
ATOM   1084  CA  SER A 115      23.211  35.933  11.928  1.00  0.00      RA0  C
ATOM   1085  CB  SER A 115      23.336  37.458  11.881  1.00  0.00      RA0  C
ATOM   1086  OG  SER A 115      22.485  38.056  12.867  1.00  0.00      RA0  O
ATOM   1087  HG  SER A 115      21.600  37.751  12.689  1.00  0.00      RA0  H
ATOM   1088  C   SER A 115      22.004  35.426  11.128  1.00  0.00      RA0  C
ATOM   1089  O   SER A 115      20.951  35.137  11.684  1.00  0.00      RA0  O
ATOM   1090  N   ALA A 116      22.161  35.353   9.815  1.00  0.00      RA0  N
ATOM   1091  H   ALA A 116      23.061  35.500   9.412  1.00  0.00      RA0  H
ATOM   1092  CA  ALA A 116      21.043  35.018   8.928  1.00  0.00      RA0  C
ATOM   1093  CB  ALA A 116      21.508  34.976   7.473  1.00  0.00      RA0  C
ATOM   1094  C   ALA A 116      20.420  33.676   9.263  1.00  0.00      RA0  C
ATOM   1095  O   ALA A 116      19.203  33.489   9.107  1.00  0.00      RA0  O
ATOM   1096  N   THR A 117      21.240  32.742   9.737  1.00  0.00      RA0  N
ATOM   1097  H   THR A 117      22.226  32.864   9.841  1.00  0.00      RA0  H
ATOM   1098  CA  THR A 117      20.803  31.366  10.039  1.00  0.00      RA0  C
ATOM   1099  CB  THR A 117      21.822  30.526   9.299  1.00  0.00      RA0  C
ATOM   1100  OG1 THR A 117      22.896  31.382   8.870  1.00  0.00      RA0  O
ATOM   1101  HG1 THR A 117      23.573  30.726   8.657  1.00  0.00      RA0  H
ATOM   1102  CG2 THR A 117      21.207  29.836   8.088  1.00  0.00      RA0  C
ATOM   1103  C   THR A 117      20.765  31.032  11.528  1.00  0.00      RA0  C
ATOM   1104  O   THR A 117      20.453  29.895  11.901  1.00  0.00      RA0  O
ATOM   1105  N   ARG A 118      21.031  32.024  12.371  1.00  0.00      RA0  N
ATOM   1106  H   ARG A 118      21.284  32.916  11.998  1.00  0.00      RA0  H
ATOM   1107  CA  ARG A 118      21.119  31.830  13.819  1.00  0.00      RA0  C
ATOM   1108  CB  ARG A 118      21.348  33.197  14.470  1.00  0.00      RA0  C
ATOM   1109  CG  ARG A 118      21.226  33.222  15.992  1.00  0.00      RA0  C
ATOM   1110  CD  ARG A 118      21.376  34.638  16.553  1.00  0.00      RA0  C
ATOM   1111  NE  ARG A 118      20.920  34.705  17.940  1.00  0.00      RA0  N
ATOM   1112  HE  ARG A 118      19.953  34.420  18.053  1.00  0.00      RA0  H
ATOM   1113  CZ  ARG A 118      21.752  35.190  18.913  1.00  0.00      RA0  C
ATOM   1114  NH1 ARG A 118      23.022  35.524  18.610  1.00  0.00      RA0  N
ATOM   1115 HH11 ARG A 118      23.612  35.934  19.325  1.00  0.00      RA0  H
ATOM   1116 HH12 ARG A 118      23.434  35.372  17.701  1.00  0.00      RA0  H
ATOM   1117  NH2 ARG A 118      21.310  35.332  20.178  1.00  0.00      RA0  N
ATOM   1118 HH21 ARG A 118      21.933  35.667  20.914  1.00  0.00      RA0  H
ATOM   1119 HH22 ARG A 118      20.373  35.114  20.453  1.00  0.00      RA0  H
ATOM   1120  C   ARG A 118      19.916  31.116  14.423  1.00  0.00      RA0  C
ATOM   1121  O   ARG A 118      20.052  30.100  15.112  1.00  0.00      RA0  O
ATOM   1122  N   GLU A 119      18.728  31.646  14.183  1.00  0.00      RA0  N
ATOM   1123  H   GLU A 119      18.662  32.472  13.627  1.00  0.00      RA0  H
ATOM   1124  CA  GLU A 119      17.547  31.080  14.828  1.00  0.00      RA0  C
ATOM   1125  CB  GLU A 119      16.390  32.078  14.818  1.00  0.00      RA0  C
ATOM   1126  CG  GLU A 119      16.792  33.437  15.411  1.00  0.00      RA0  C
ATOM   1127  CD  GLU A 119      17.300  33.295  16.838  1.00  0.00      RA0  C
ATOM   1128  OE1 GLU A 119      16.833  32.416  17.556  1.00  0.00      RA0  O
ATOM   1129  OE2 GLU A 119      18.166  34.073  17.235  1.00  0.00      RA0  O
ATOM   1130  C   GLU A 119      17.167  29.693  14.294  1.00  0.00      RA0  C
ATOM   1131  O   GLU A 119      16.825  28.813  15.062  1.00  0.00      RA0  O
ATOM   1132  N   LYS A 120      17.286  29.493  12.992  1.00  0.00      RA0  N
ATOM   1133  H   LYS A 120      17.704  30.217  12.448  1.00  0.00      RA0  H
ATOM   1134  CA  LYS A 120      17.100  28.161  12.407  1.00  0.00      RA0  C
ATOM   1135  CB  LYS A 120      17.267  28.232  10.884  1.00  0.00      RA0  C
ATOM   1136  CG  LYS A 120      17.036  26.879  10.205  1.00  0.00      RA0  C
ATOM   1137  CD  LYS A 120      17.360  26.844   8.707  1.00  0.00      RA0  C
ATOM   1138  CE  LYS A 120      18.827  27.159   8.402  1.00  0.00      RA0  C
ATOM   1139  NZ  LYS A 120      19.194  26.668   7.065  1.00  0.00      RA0  N
ATOM   1140  HZ1 LYS A 120      20.199  26.854   6.858  1.00  0.00      RA0  H
ATOM   1141  HZ2 LYS A 120      19.082  25.632   7.038  1.00  0.00      RA0  H
ATOM   1142  HZ3 LYS A 120      18.626  27.029   6.279  1.00  0.00      RA0  H
ATOM   1143  C   LYS A 120      18.073  27.158  12.976  1.00  0.00      RA0  C
ATOM   1144  O   LYS A 120      17.715  26.044  13.303  1.00  0.00      RA0  O
ATOM   1145  N   ASP A 121      19.339  27.552  13.045  1.00  0.00      RA0  N
ATOM   1146  H   ASP A 121      19.664  28.410  12.650  1.00  0.00      RA0  H
ATOM   1147  CA  ASP A 121      20.385  26.683  13.575  1.00  0.00      RA0  C
ATOM   1148  CB  ASP A 121      21.775  27.258  13.345  1.00  0.00      RA0  C
ATOM   1149  CG  ASP A 121      22.003  27.407  11.858  1.00  0.00      RA0  C
ATOM   1150  OD1 ASP A 121      21.299  26.766  11.072  1.00  0.00      RA0  O
ATOM   1151  OD2 ASP A 121      22.874  28.189  11.494  1.00  0.00      RA0  O
ATOM   1152  C   ASP A 121      20.154  26.364  15.050  1.00  0.00      RA0  C
ATOM   1153  O   ASP A 121      20.295  25.218  15.483  1.00  0.00      RA0  O
ATOM   1154  N   LEU A 122      19.828  27.387  15.828  1.00  0.00      RA0  N
ATOM   1155  H   LEU A 122      19.743  28.294  15.416  1.00  0.00      RA0  H
ATOM   1156  CA  LEU A 122      19.602  27.193  17.256  1.00  0.00      RA0  C
ATOM   1157  CB  LEU A 122      19.361  28.517  17.979  1.00  0.00      RA0  C
ATOM   1158  CG  LEU A 122      20.638  29.345  18.120  1.00  0.00      RA0  C
ATOM   1159  CD1 LEU A 122      20.368  30.693  18.791  1.00  0.00      RA0  C
ATOM   1160  CD2 LEU A 122      21.744  28.557  18.822  1.00  0.00      RA0  C
ATOM   1161  C   LEU A 122      18.452  26.245  17.509  1.00  0.00      RA0  C
ATOM   1162  O   LEU A 122      18.522  25.412  18.398  1.00  0.00      RA0  O
ATOM   1163  N   SER A 123      17.383  26.364  16.730  1.00  0.00      RA0  N
ATOM   1164  H   SER A 123      17.359  27.059  16.009  1.00  0.00      RA0  H
ATOM   1165  CA  SER A 123      16.226  25.489  16.918  1.00  0.00      RA0  C
ATOM   1166  CB  SER A 123      15.086  26.071  16.093  1.00  0.00      RA0  C
ATOM   1167  OG  SER A 123      14.900  27.433  16.496  1.00  0.00      RA0  O
ATOM   1168  HG  SER A 123      15.583  27.959  16.089  1.00  0.00      RA0  H
ATOM   1169  C   SER A 123      16.595  24.052  16.582  1.00  0.00      RA0  C
ATOM   1170  O   SER A 123      16.212  23.125  17.291  1.00  0.00      RA0  O
ATOM   1171  N   TRP A 124      17.343  23.880  15.498  1.00  0.00      RA0  N
ATOM   1172  H   TRP A 124      17.647  24.674  14.964  1.00  0.00      RA0  H
ATOM   1173  CA  TRP A 124      17.787  22.548  15.055  1.00  0.00      RA0  C
ATOM   1174  CB  TRP A 124      18.418  22.676  13.668  1.00  0.00      RA0  C
ATOM   1175  CG  TRP A 124      18.818  21.330  13.109  1.00  0.00      RA0  C
ATOM   1176  CD2 TRP A 124      17.969  20.325  12.516  1.00  0.00      RA0  C
ATOM   1177  CE2 TRP A 124      18.797  19.254  12.107  1.00  0.00      RA0  C
ATOM   1178  CE3 TRP A 124      16.598  20.257  12.295  1.00  0.00      RA0  C
ATOM   1179  CD1 TRP A 124      20.115  20.804  13.030  1.00  0.00      RA0  C
ATOM   1180  NE1 TRP A 124      20.108  19.579  12.439  1.00  0.00      RA0  N
ATOM   1181  HE1 TRP A 124      20.895  19.022  12.256  1.00  0.00      RA0  H
ATOM   1182  CZ2 TRP A 124      18.234  18.146  11.486  1.00  0.00      RA0  C
ATOM   1183  CZ3 TRP A 124      16.047  19.142  11.674  1.00  0.00      RA0  C
ATOM   1184  CH2 TRP A 124      16.862  18.092  11.268  1.00  0.00      RA0  C
ATOM   1185  C   TRP A 124      18.760  21.909  16.045  1.00  0.00      RA0  C
ATOM   1186  O   TRP A 124      18.593  20.764  16.438  1.00  0.00      RA0  O
ATOM   1187  N   ILE A 125      19.761  22.681  16.455  1.00  0.00      RA0  N
ATOM   1188  H   ILE A 125      19.820  23.605  16.091  1.00  0.00      RA0  H
ATOM   1189  CA  ILE A 125      20.746  22.218  17.430  1.00  0.00      RA0  C
ATOM   1190  CB  ILE A 125      21.849  23.258  17.656  1.00  0.00      RA0  C
ATOM   1191  CG2 ILE A 125      22.771  22.872  18.815  1.00  0.00      RA0  C
ATOM   1192  CG1 ILE A 125      22.652  23.461  16.370  1.00  0.00      RA0  C
ATOM   1193  CD1 ILE A 125      23.550  24.696  16.437  1.00  0.00      RA0  C
ATOM   1194  C   ILE A 125      20.050  21.835  18.742  1.00  0.00      RA0  C
ATOM   1195  O   ILE A 125      20.290  20.760  19.269  1.00  0.00      RA0  O
ATOM   1196  N   THR A 126      19.185  22.715  19.246  1.00  0.00      RA0  N
ATOM   1197  H   THR A 126      19.020  23.584  18.781  1.00  0.00      RA0  H
ATOM   1198  CA  THR A 126      18.413  22.427  20.459  1.00  0.00      RA0  C
ATOM   1199  CB  THR A 126      17.577  23.644  20.843  1.00  0.00      RA0  C
ATOM   1200  OG1 THR A 126      18.450  24.768  21.012  1.00  0.00      RA0  O
ATOM   1201  HG1 THR A 126      18.612  25.118  20.145  1.00  0.00      RA0  H
ATOM   1202  CG2 THR A 126      16.765  23.409  22.119  1.00  0.00      RA0  C
ATOM   1203  C   THR A 126      17.638  21.140  20.388  1.00  0.00      RA0  C
ATOM   1204  O   THR A 126      17.679  20.344  21.333  1.00  0.00      RA0  O
ATOM   1205  N   GLN A 127      16.919  20.950  19.285  1.00  0.00      RA0  N
ATOM   1206  H   GLN A 127      16.931  21.647  18.565  1.00  0.00      RA0  H
ATOM   1207  CA  GLN A 127      16.103  19.760  19.063  1.00  0.00      RA0  C
ATOM   1208  CB  GLN A 127      15.406  19.880  17.707  1.00  0.00      RA0  C
ATOM   1209  CG  GLN A 127      14.535  18.679  17.336  1.00  0.00      RA0  C
ATOM   1210  CD  GLN A 127      13.852  18.963  16.014  1.00  0.00      RA0  C
ATOM   1211  OE1 GLN A 127      12.817  19.616  15.950  1.00  0.00      RA0  O
ATOM   1212  NE2 GLN A 127      14.490  18.442  14.952  1.00  0.00      RA0  N
ATOM   1213 HE21 GLN A 127      15.329  17.902  15.047  1.00  0.00      RA0  H
ATOM   1214 HE22 GLN A 127      14.152  18.575  14.021  1.00  0.00      RA0  H
ATOM   1215  C   GLN A 127      16.927  18.464  19.147  1.00  0.00      RA0  C
ATOM   1216  O   GLN A 127      16.596  17.540  19.877  1.00  0.00      RA0  O
ATOM   1217  N   HIS A 128      18.018  18.419  18.397  1.00  0.00      RA0  N
ATOM   1218  H   HIS A 128      18.299  19.240  17.892  1.00  0.00      RA0  H
ATOM   1219  CA  HIS A 128      18.844  17.228  18.341  1.00  0.00      RA0  C
ATOM   1220  CB  HIS A 128      19.639  17.158  17.036  1.00  0.00      RA0  C
ATOM   1221  CG  HIS A 128      18.689  16.790  15.924  1.00  0.00      RA0  C
ATOM   1222  ND1 HIS A 128      18.525  15.537  15.459  1.00  0.00      RA0  N
ATOM   1223  HD1 HIS A 128      19.007  14.732  15.749  1.00  0.00      RA0  H
ATOM   1224  CD2 HIS A 128      17.817  17.640  15.242  1.00  0.00      RA0  C
ATOM   1225  NE2 HIS A 128      17.115  16.883  14.363  1.00  0.00      RA0  N
ATOM   1226  CE1 HIS A 128      17.553  15.588  14.494  1.00  0.00      RA0  C
ATOM   1227  C   HIS A 128      19.769  17.062  19.563  1.00  0.00      RA0  C
ATOM   1228  O   HIS A 128      20.225  15.953  19.833  1.00  0.00      RA0  O
ATOM   1229  N   ALA A 129      20.027  18.136  20.308  1.00  0.00      RA0  N
ATOM   1230  H   ALA A 129      19.633  19.024  20.066  1.00  0.00      RA0  H
ATOM   1231  CA  ALA A 129      20.873  18.057  21.500  1.00  0.00      RA0  C
ATOM   1232  CB  ALA A 129      21.303  19.444  21.974  1.00  0.00      RA0  C
ATOM   1233  C   ALA A 129      20.202  17.338  22.680  1.00  0.00      RA0  C
ATOM   1234  O   ALA A 129      20.880  16.738  23.501  1.00  0.00      RA0  O
ATOM   1235  N   GLU A 130      18.881  17.425  22.754  1.00  0.00      RA0  N
ATOM   1236  H   GLU A 130      18.372  17.866  22.013  1.00  0.00      RA0  H
ATOM   1237  CA  GLU A 130      18.113  17.027  23.947  1.00  0.00      RA0  C
ATOM   1238  CB  GLU A 130      16.624  17.367  23.738  1.00  0.00      RA0  C
ATOM   1239  CG  GLU A 130      15.687  17.117  24.926  1.00  0.00      RA0  C
ATOM   1240  CD  GLU A 130      15.349  15.643  25.033  1.00  0.00      RA0  C
ATOM   1241  OE1 GLU A 130      15.296  14.976  24.001  1.00  0.00      RA0  O
ATOM   1242  OE2 GLU A 130      15.145  15.163  26.145  1.00  0.00      RA0  O
ATOM   1243  C   GLU A 130      18.400  15.609  24.440  1.00  0.00      RA0  C
ATOM   1244  O   GLU A 130      18.651  15.430  25.640  1.00  0.00      RA0  O
ATOM   1245  N   PRO A 131      18.393  14.603  23.570  1.00  0.00      RA0  N
ATOM   1246  CD  PRO A 131      18.043  14.605  22.145  1.00  0.00      RA0  C
ATOM   1247  CA  PRO A 131      18.648  13.234  24.018  1.00  0.00      RA0  C
ATOM   1248  CB  PRO A 131      18.323  12.359  22.801  1.00  0.00      RA0  C
ATOM   1249  CG  PRO A 131      17.472  13.223  21.883  1.00  0.00      RA0  C
ATOM   1250  C   PRO A 131      20.074  12.993  24.479  1.00  0.00      RA0  C
ATOM   1251  O   PRO A 131      20.319  12.039  25.221  1.00  0.00      RA0  O
ATOM   1252  N   PHE A 132      20.994  13.857  24.056  1.00  0.00      RA0  N
ATOM   1253  H   PHE A 132      20.708  14.667  23.540  1.00  0.00      RA0  H
ATOM   1254  CA  PHE A 132      22.381  13.799  24.487  1.00  0.00      RA0  C
ATOM   1255  CB  PHE A 132      23.314  14.295  23.381  1.00  0.00      RA0  C
ATOM   1256  CG  PHE A 132      23.126  13.528  22.094  1.00  0.00      RA0  C
ATOM   1257  CD1 PHE A 132      23.930  12.429  21.820  1.00  0.00      RA0  C
ATOM   1258  CD2 PHE A 132      22.166  13.929  21.171  1.00  0.00      RA0  C
ATOM   1259  CE1 PHE A 132      23.781  11.739  20.623  1.00  0.00      RA0  C
ATOM   1260  CE2 PHE A 132      22.016  13.239  19.975  1.00  0.00      RA0  C
ATOM   1261  CZ  PHE A 132      22.828  12.146  19.698  1.00  0.00      RA0  C
ATOM   1262  C   PHE A 132      22.668  14.592  25.770  1.00  0.00      RA0  C
ATOM   1263  O   PHE A 132      23.759  14.469  26.353  1.00  0.00      RA0  O
ATOM   1264  N   GLY A 133      21.702  15.400  26.203  1.00  0.00      RA0  N
ATOM   1265  H   GLY A 133      20.862  15.516  25.669  1.00  0.00      RA0  H
ATOM   1266  CA  GLY A 133      21.820  16.178  27.431  1.00  0.00      RA0  C
ATOM   1267  C   GLY A 133      22.832  17.306  27.350  1.00  0.00      RA0  C
ATOM   1268  O   GLY A 133      23.558  17.570  28.316  1.00  0.00      RA0  O
ATOM   1269  N   ILE A 134      22.864  17.993  26.212  1.00  0.00      RA0  N
ATOM   1270  H   ILE A 134      22.136  17.870  25.538  1.00  0.00      RA0  H
ATOM   1271  CA  ILE A 134      23.862  19.032  25.986  1.00  0.00      RA0  C
ATOM   1272  CB  ILE A 134      24.285  19.069  24.518  1.00  0.00      RA0  C
ATOM   1273  CG2 ILE A 134      25.362  20.125  24.269  1.00  0.00      RA0  C
ATOM   1274  CG1 ILE A 134      24.751  17.683  24.087  1.00  0.00      RA0  C
ATOM   1275  CD1 ILE A 134      25.853  17.145  24.999  1.00  0.00      RA0  C
ATOM   1276  C   ILE A 134      23.293  20.373  26.433  1.00  0.00      RA0  C
ATOM   1277  O   ILE A 134      22.166  20.722  26.075  1.00  0.00      RA0  O
ATOM   1278  N   GLU A 135      24.065  21.094  27.242  1.00  0.00      RA0  N
ATOM   1279  H   GLU A 135      24.978  20.754  27.462  1.00  0.00      RA0  H
ATOM   1280  CA  GLU A 135      23.728  22.449  27.678  1.00  0.00      RA0  C
ATOM   1281  CB  GLU A 135      24.454  22.621  29.014  1.00  0.00      RA0  C
ATOM   1282  CG  GLU A 135      24.695  24.016  29.589  1.00  0.00      RA0  C
ATOM   1283  CD  GLU A 135      25.613  23.834  30.788  1.00  0.00      RA0  C
ATOM   1284  OE1 GLU A 135      26.632  24.519  30.881  1.00  0.00      RA0  O
ATOM   1285  OE2 GLU A 135      25.355  22.952  31.608  1.00  0.00      RA0  O
ATOM   1286  C   GLU A 135      24.204  23.447  26.613  1.00  0.00      RA0  C
ATOM   1287  O   GLU A 135      25.387  23.508  26.304  1.00  0.00      RA0  O
ATOM   1288  N   ILE A 136      23.267  24.219  26.067  1.00  0.00      RA0  N
ATOM   1289  H   ILE A 136      22.356  24.245  26.475  1.00  0.00      RA0  H
ATOM   1290  CA  ILE A 136      23.543  25.167  24.980  1.00  0.00      RA0  C
ATOM   1291  CB  ILE A 136      22.477  25.002  23.902  1.00  0.00      RA0  C
ATOM   1292  CG2 ILE A 136      22.673  25.979  22.742  1.00  0.00      RA0  C
ATOM   1293  CG1 ILE A 136      22.428  23.546  23.446  1.00  0.00      RA0  C
ATOM   1294  CD1 ILE A 136      21.335  23.310  22.412  1.00  0.00      RA0  C
ATOM   1295  C   ILE A 136      23.525  26.578  25.545  1.00  0.00      RA0  C
ATOM   1296  O   ILE A 136      22.514  26.993  26.112  1.00  0.00      RA0  O
ATOM   1297  N   THR A 137      24.636  27.308  25.390  1.00  0.00      RA0  N
ATOM   1298  H   THR A 137      25.457  26.901  24.992  1.00  0.00      RA0  H
ATOM   1299  CA  THR A 137      24.751  28.675  25.878  1.00  0.00      RA0  C
ATOM   1300  CB  THR A 137      25.770  28.547  26.994  1.00  0.00      RA0  C
ATOM   1301  OG1 THR A 137      25.434  27.363  27.731  1.00  0.00      RA0  O
ATOM   1302  HG1 THR A 137      26.193  27.098  28.237  1.00  0.00      RA0  H
ATOM   1303  CG2 THR A 137      25.840  29.780  27.896  1.00  0.00      RA0  C
ATOM   1304  C   THR A 137      25.140  29.591  24.728  1.00  0.00      RA0  C
ATOM   1305  O   THR A 137      26.202  29.420  24.130  1.00  0.00      RA0  O
ATOM   1306  N   VAL A 138      24.276  30.548  24.409  1.00  0.00      RA0  N
ATOM   1307  H   VAL A 138      23.496  30.726  25.006  1.00  0.00      RA0  H
ATOM   1308  CA  VAL A 138      24.569  31.510  23.345  1.00  0.00      RA0  C
ATOM   1309  CB  VAL A 138      23.271  31.978  22.696  1.00  0.00      RA0  C
ATOM   1310  CG1 VAL A 138      23.557  32.879  21.499  1.00  0.00      RA0  C
ATOM   1311  CG2 VAL A 138      22.410  30.775  22.306  1.00  0.00      RA0  C
ATOM   1312  C   VAL A 138      25.368  32.678  23.936  1.00  0.00      RA0  C
ATOM   1313  O   VAL A 138      24.944  33.289  24.920  1.00  0.00      RA0  O
ATOM   1314  N   ARG A 139      26.488  33.018  23.307  1.00  0.00      RA0  N
ATOM   1315  H   ARG A 139      26.673  32.628  22.409  1.00  0.00      RA0  H
ATOM   1316  CA  ARG A 139      27.450  33.974  23.874  1.00  0.00      RA0  C
ATOM   1317  CB  ARG A 139      28.871  33.478  23.642  1.00  0.00      RA0  C
ATOM   1318  CG  ARG A 139      29.075  32.058  24.174  1.00  0.00      RA0  C
ATOM   1319  CD  ARG A 139      28.616  31.916  25.627  1.00  0.00      RA0  C
ATOM   1320  NE  ARG A 139      29.093  33.047  26.413  1.00  0.00      RA0  N
ATOM   1321  HE  ARG A 139      28.572  33.912  26.370  1.00  0.00      RA0  H
ATOM   1322  CZ  ARG A 139      30.281  32.996  27.059  1.00  0.00      RA0  C
ATOM   1323  NH1 ARG A 139      30.958  31.824  27.118  1.00  0.00      RA0  N
ATOM   1324 HH11 ARG A 139      31.801  31.709  27.640  1.00  0.00      RA0  H
ATOM   1325 HH12 ARG A 139      30.635  30.995  26.625  1.00  0.00      RA0  H
ATOM   1326  NH2 ARG A 139      30.744  34.132  27.617  1.00  0.00      RA0  N
ATOM   1327 HH21 ARG A 139      31.580  34.227  28.156  1.00  0.00      RA0  H
ATOM   1328 HH22 ARG A 139      30.229  35.005  27.483  1.00  0.00      RA0  H
ATOM   1329  C   ARG A 139      27.259  35.386  23.330  1.00  0.00      RA0  C
ATOM   1330  O   ARG A 139      28.145  35.986  22.706  1.00  0.00      RA0  O
ATOM   1331  N   ASP A 140      26.099  35.947  23.626  1.00  0.00      RA0  N
ATOM   1332  H   ASP A 140      25.418  35.428  24.145  1.00  0.00      RA0  H
ATOM   1333  CA  ASP A 140      25.763  37.288  23.171  1.00  0.00      RA0  C
ATOM   1334  CB  ASP A 140      24.240  37.499  23.141  1.00  0.00      RA0  C
ATOM   1335  CG  ASP A 140      23.530  36.528  22.199  1.00  0.00      RA0  C
ATOM   1336  OD1 ASP A 140      23.940  36.364  21.052  1.00  0.00      RA0  O
ATOM   1337  OD2 ASP A 140      22.527  35.941  22.596  1.00  0.00      RA0  O
ATOM   1338  C   ASP A 140      26.461  38.356  24.001  1.00  0.00      RA0  C
ATOM   1339  O   ASP A 140      26.303  39.538  23.728  1.00  0.00      RA0  O
ATOM   1340  N   ASP A 141      27.195  37.921  25.031  1.00  0.00      RA0  N
ATOM   1341  H   ASP A 141      27.324  36.945  25.205  1.00  0.00      RA0  H
ATOM   1342  CA  ASP A 141      28.079  38.774  25.811  1.00  0.00      RA0  C
ATOM   1343  CB  ASP A 141      28.319  38.135  27.184  1.00  0.00      RA0  C
ATOM   1344  CG  ASP A 141      29.137  36.853  27.065  1.00  0.00      RA0  C
ATOM   1345  OD1 ASP A 141      28.679  35.885  26.461  1.00  0.00      RA0  O
ATOM   1346  OD2 ASP A 141      30.229  36.790  27.618  1.00  0.00      RA0  O
ATOM   1347  C   ASP A 141      29.436  39.080  25.147  1.00  0.00      RA0  C
ATOM   1348  O   ASP A 141      30.193  39.924  25.662  1.00  0.00      RA0  O
ATOM   1349  N   LEU A 142      29.715  38.394  24.033  1.00  0.00      RA0  N
ATOM   1350  H   LEU A 142      29.034  37.792  23.612  1.00  0.00      RA0  H
ATOM   1351  CA  LEU A 142      30.966  38.532  23.283  1.00  0.00      RA0  C
ATOM   1352  CB  LEU A 142      31.614  37.166  23.048  1.00  0.00      RA0  C
ATOM   1353  CG  LEU A 142      31.907  36.376  24.325  1.00  0.00      RA0  C
ATOM   1354  CD1 LEU A 142      32.443  34.979  24.012  1.00  0.00      RA0  C
ATOM   1355  CD2 LEU A 142      32.840  37.132  25.271  1.00  0.00      RA0  C
ATOM   1356  C   LEU A 142      30.768  39.226  21.951  1.00  0.00      RA0  C
ATOM   1357  O   LEU A 142      29.785  38.975  21.236  1.00  0.00      RA0  O
ATOM   1358  N   SER A 143      31.742  40.055  21.608  1.00  0.00      RA0  N
ATOM   1359  H   SER A 143      32.496  40.277  22.223  1.00  0.00      RA0  H
ATOM   1360  CA  SER A 143      31.886  40.617  20.278  1.00  0.00      RA0  C
ATOM   1361  CB  SER A 143      32.142  42.087  20.495  1.00  0.00      RA0  C
ATOM   1362  OG  SER A 143      32.031  42.280  21.901  1.00  0.00      RA0  O
ATOM   1363  HG  SER A 143      31.128  42.044  22.099  1.00  0.00      RA0  H
ATOM   1364  C   SER A 143      33.074  39.904  19.640  1.00  0.00      RA0  C
ATOM   1365  O   SER A 143      33.806  39.158  20.310  1.00  0.00      RA0  O
ATOM   1366  N   MSE A 144      33.253  40.097  18.350  1.00  0.00      RA0  N
ATOM   1367  H   MSE A 144      32.690  40.718  17.800  1.00  0.00      RA0  H
ATOM   1368  CA  MSE A 144      34.328  39.411  17.655  1.00  0.00      RA0  C
ATOM   1369  CB  MSE A 144      33.844  38.029  17.201  1.00  0.00      RA0  C
ATOM   1370  CG  MSE A 144      34.950  37.122  16.659  1.00  0.00      RA0  C
ATOM   1371  SE  MSE A 144      34.393  35.422  16.451  1.00  0.00      RA0  S
ATOM   1372  CE  MSE A 144      32.872  35.762  15.550  1.00  0.00      RA0  C
ATOM   1373  C   MSE A 144      34.823  40.277  16.518  1.00  0.00      RA0  C
ATOM   1374  O   MSE A 144      34.018  40.927  15.822  1.00  0.00      RA0  O
ATOM   1375  N   ILE A 145      36.145  40.281  16.350  1.00  0.00      RA0  N
ATOM   1376  H   ILE A 145      36.722  39.722  16.950  1.00  0.00      RA0  H
ATOM   1377  CA  ILE A 145      36.817  41.057  15.315  1.00  0.00      RA0  C
ATOM   1378  CB  ILE A 145      37.632  42.196  15.942  1.00  0.00      RA0  C
ATOM   1379  CG2 ILE A 145      38.308  43.046  14.864  1.00  0.00      RA0  C
ATOM   1380  CG1 ILE A 145      36.780  43.050  16.886  1.00  0.00      RA0  C
ATOM   1381  CD1 ILE A 145      37.595  44.109  17.630  1.00  0.00      RA0  C
ATOM   1382  C   ILE A 145      37.729  40.128  14.530  1.00  0.00      RA0  C
ATOM   1383  O   ILE A 145      38.504  39.373  15.126  1.00  0.00      RA0  O
ATOM   1384  N   ALA A 146      37.627  40.164  13.204  1.00  0.00      RA0  N
ATOM   1385  H   ALA A 146      37.039  40.862  12.794  1.00  0.00      RA0  H
ATOM   1386  CA  ALA A 146      38.491  39.366  12.339  1.00  0.00      RA0  C
ATOM   1387  CB  ALA A 146      37.700  38.854  11.135  1.00  0.00      RA0  C
ATOM   1388  C   ALA A 146      39.592  40.260  11.825  1.00  0.00      RA0  C
ATOM   1389  O   ALA A 146      39.320  41.270  11.191  1.00  0.00      RA0  O
ATOM   1390  N   VAL A 147      40.832  39.879  12.100  1.00  0.00      RA0  N
ATOM   1391  H   VAL A 147      40.995  39.036  12.598  1.00  0.00      RA0  H
ATOM   1392  CA  VAL A 147      41.994  40.689  11.695  1.00  0.00      RA0  C
ATOM   1393  CB  VAL A 147      42.872  40.978  12.915  1.00  0.00      RA0  C
ATOM   1394  CG1 VAL A 147      44.032  41.906  12.561  1.00  0.00      RA0  C
ATOM   1395  CG2 VAL A 147      42.038  41.525  14.075  1.00  0.00      RA0  C
ATOM   1396  C   VAL A 147      42.735  39.835  10.682  1.00  0.00      RA0  C
ATOM   1397  O   VAL A 147      43.186  38.736  11.015  1.00  0.00      RA0  O
ATOM   1398  N   GLN A 148      42.820  40.325   9.451  1.00  0.00      RA0  N
ATOM   1399  H   GLN A 148      42.571  41.270   9.258  1.00  0.00      RA0  H
ATOM   1400  CA  GLN A 148      43.218  39.503   8.302  1.00  0.00      RA0  C
ATOM   1401  CB  GLN A 148      41.970  39.168   7.478  1.00  0.00      RA0  C
ATOM   1402  CG  GLN A 148      40.689  38.943   8.299  1.00  0.00      RA0  C
ATOM   1403  CD  GLN A 148      40.412  37.473   8.556  1.00  0.00      RA0  C
ATOM   1404  OE1 GLN A 148      39.693  36.845   7.778  1.00  0.00      RA0  O
ATOM   1405  NE2 GLN A 148      40.957  36.975   9.683  1.00  0.00      RA0  N
ATOM   1406 HE21 GLN A 148      41.553  37.511  10.289  1.00  0.00      RA0  H
ATOM   1407 HE22 GLN A 148      40.786  36.037  10.008  1.00  0.00      RA0  H
ATOM   1408  C   GLN A 148      44.283  40.159   7.421  1.00  0.00      RA0  C
ATOM   1409  O   GLN A 148      44.236  41.371   7.132  1.00  0.00      RA0  O
ATOM   1410  N   GLY A 149      45.222  39.347   6.947  1.00  0.00      RA0  N
ATOM   1411  H   GLY A 149      45.306  38.403   7.261  1.00  0.00      RA0  H
ATOM   1412  CA  GLY A 149      46.256  39.825   6.042  1.00  0.00      RA0  C
ATOM   1413  C   GLY A 149      47.621  39.353   6.499  1.00  0.00      RA0  C
ATOM   1414  O   GLY A 149      47.767  38.836   7.614  1.00  0.00      RA0  O
ATOM   1415  N   PRO A 150      48.615  39.532   5.647  1.00  0.00      RA0  N
ATOM   1416  CD  PRO A 150      48.492  40.150   4.333  1.00  0.00      RA0  C
ATOM   1417  CA  PRO A 150      49.959  39.020   5.916  1.00  0.00      RA0  C
ATOM   1418  CB  PRO A 150      50.689  39.248   4.587  1.00  0.00      RA0  C
ATOM   1419  CG  PRO A 150      49.933  40.379   3.898  1.00  0.00      RA0  C
ATOM   1420  C   PRO A 150      50.669  39.625   7.147  1.00  0.00      RA0  C
ATOM   1421  O   PRO A 150      51.533  38.974   7.746  1.00  0.00      RA0  O
ATOM   1422  N   ASN A 151      50.253  40.809   7.565  1.00  0.00      RA0  N
ATOM   1423  H   ASN A 151      49.535  41.287   7.052  1.00  0.00      RA0  H
ATOM   1424  CA  ASN A 151      50.760  41.443   8.778  1.00  0.00      RA0  C
ATOM   1425  CB  ASN A 151      51.188  42.892   8.550  1.00  0.00      RA0  C
ATOM   1426  CG  ASN A 151      52.499  42.982   7.806  1.00  0.00      RA0  C
ATOM   1427  OD1 ASN A 151      53.500  42.383   8.184  1.00  0.00      RA0  O
ATOM   1428  ND2 ASN A 151      52.434  43.765   6.716  1.00  0.00      RA0  N
ATOM   1429 HD21 ASN A 151      51.595  44.284   6.518  1.00  0.00      RA0  H
ATOM   1430 HD22 ASN A 151      53.190  43.877   6.072  1.00  0.00      RA0  H
ATOM   1431  C   ASN A 151      49.733  41.475   9.912  1.00  0.00      RA0  C
ATOM   1432  O   ASN A 151      49.956  42.116  10.946  1.00  0.00      RA0  O
ATOM   1433  N   ALA A 152      48.610  40.780   9.739  1.00  0.00      RA0  N
ATOM   1434  H   ALA A 152      48.500  40.203   8.927  1.00  0.00      RA0  H
ATOM   1435  CA  ALA A 152      47.525  40.831  10.724  1.00  0.00      RA0  C
ATOM   1436  CB  ALA A 152      46.307  40.084  10.210  1.00  0.00      RA0  C
ATOM   1437  C   ALA A 152      47.870  40.232  12.082  1.00  0.00      RA0  C
ATOM   1438  O   ALA A 152      47.643  40.855  13.112  1.00  0.00      RA0  O
ATOM   1439  N   GLN A 153      48.417  39.025  12.076  1.00  0.00      RA0  N
ATOM   1440  H   GLN A 153      48.620  38.601  11.194  1.00  0.00      RA0  H
ATOM   1441  CA  GLN A 153      48.786  38.360  13.322  1.00  0.00      RA0  C
ATOM   1442  CB  GLN A 153      49.246  36.938  13.023  1.00  0.00      RA0  C
ATOM   1443  CG  GLN A 153      48.073  36.158  12.431  1.00  0.00      RA0  C
ATOM   1444  CD  GLN A 153      48.530  34.801  11.953  1.00  0.00      RA0  C
ATOM   1445  OE1 GLN A 153      49.633  34.644  11.446  1.00  0.00      RA0  O
ATOM   1446  NE2 GLN A 153      47.620  33.829  12.139  1.00  0.00      RA0  N
ATOM   1447 HE21 GLN A 153      46.695  34.016  12.485  1.00  0.00      RA0  H
ATOM   1448 HE22 GLN A 153      47.849  32.875  11.947  1.00  0.00      RA0  H
ATOM   1449  C   GLN A 153      49.832  39.187  14.072  1.00  0.00      RA0  C
ATOM   1450  O   GLN A 153      49.689  39.419  15.253  1.00  0.00      RA0  O
ATOM   1451  N   ALA A 154      50.851  39.664  13.363  1.00  0.00      RA0  N
ATOM   1452  H   ALA A 154      50.899  39.474  12.385  1.00  0.00      RA0  H
ATOM   1453  CA  ALA A 154      51.905  40.471  13.987  1.00  0.00      RA0  C
ATOM   1454  CB  ALA A 154      52.976  40.833  12.957  1.00  0.00      RA0  C
ATOM   1455  C   ALA A 154      51.351  41.767  14.598  1.00  0.00      RA0  C
ATOM   1456  O   ALA A 154      51.682  42.119  15.731  1.00  0.00      RA0  O
ATOM   1457  N   LYS A 155      50.525  42.479  13.847  1.00  0.00      RA0  N
ATOM   1458  H   LYS A 155      50.271  42.156  12.933  1.00  0.00      RA0  H
ATOM   1459  CA  LYS A 155      49.955  43.733  14.328  1.00  0.00      RA0  C
ATOM   1460  CB  LYS A 155      49.236  44.476  13.205  1.00  0.00      RA0  C
ATOM   1461  CG  LYS A 155      50.192  45.186  12.245  1.00  0.00      RA0  C
ATOM   1462  CD  LYS A 155      49.437  45.829  11.082  1.00  0.00      RA0  C
ATOM   1463  CE  LYS A 155      50.314  46.696  10.178  1.00  0.00      RA0  C
ATOM   1464  NZ  LYS A 155      49.525  47.102   9.010  1.00  0.00      RA0  N
ATOM   1465  HZ1 LYS A 155      50.064  47.641   8.297  1.00  0.00      RA0  H
ATOM   1466  HZ2 LYS A 155      49.267  46.274   8.434  1.00  0.00      RA0  H
ATOM   1467  HZ3 LYS A 155      48.659  47.629   9.226  1.00  0.00      RA0  H
ATOM   1468  C   LYS A 155      49.019  43.509  15.502  1.00  0.00      RA0  C
ATOM   1469  O   LYS A 155      49.099  44.228  16.516  1.00  0.00      RA0  O
ATOM   1470  N   ALA A 156      48.162  42.490  15.413  1.00  0.00      RA0  N
ATOM   1471  H   ALA A 156      48.142  41.923  14.590  1.00  0.00      RA0  H
ATOM   1472  CA  ALA A 156      47.302  42.150  16.552  1.00  0.00      RA0  C
ATOM   1473  CB  ALA A 156      46.380  40.978  16.210  1.00  0.00      RA0  C
ATOM   1474  C   ALA A 156      48.114  41.792  17.779  1.00  0.00      RA0  C
ATOM   1475  O   ALA A 156      47.756  42.196  18.881  1.00  0.00      RA0  O
ATOM   1476  N   ALA A 157      49.205  41.055  17.580  1.00  0.00      RA0  N
ATOM   1477  H   ALA A 157      49.470  40.791  16.651  1.00  0.00      RA0  H
ATOM   1478  CA  ALA A 157      49.982  40.538  18.704  1.00  0.00      RA0  C
ATOM   1479  CB  ALA A 157      51.041  39.543  18.228  1.00  0.00      RA0  C
ATOM   1480  C   ALA A 157      50.677  41.640  19.516  1.00  0.00      RA0  C
ATOM   1481  O   ALA A 157      50.990  41.430  20.683  1.00  0.00      RA0  O
ATOM   1482  N   THR A 158      50.868  42.824  18.922  1.00  0.00      RA0  N
ATOM   1483  H   THR A 158      50.593  42.960  17.970  1.00  0.00      RA0  H
ATOM   1484  CA  THR A 158      51.429  43.975  19.664  1.00  0.00      RA0  C
ATOM   1485  CB  THR A 158      51.828  45.120  18.719  1.00  0.00      RA0  C
ATOM   1486  OG1 THR A 158      50.708  45.710  18.057  1.00  0.00      RA0  O
ATOM   1487  HG1 THR A 158      50.311  45.056  17.496  1.00  0.00      RA0  H
ATOM   1488  CG2 THR A 158      52.855  44.636  17.695  1.00  0.00      RA0  C
ATOM   1489  C   THR A 158      50.521  44.382  20.809  1.00  0.00      RA0  C
ATOM   1490  O   THR A 158      50.962  45.065  21.722  1.00  0.00      RA0  O
ATOM   1491  N   LEU A 159      49.248  43.993  20.740  1.00  0.00      RA0  N
ATOM   1492  H   LEU A 159      48.926  43.433  19.975  1.00  0.00      RA0  H
ATOM   1493  CA  LEU A 159      48.252  44.320  21.759  1.00  0.00      RA0  C
ATOM   1494  CB  LEU A 159      46.926  44.644  21.084  1.00  0.00      RA0  C
ATOM   1495  CG  LEU A 159      47.124  45.696  19.992  1.00  0.00      RA0  C
ATOM   1496  CD1 LEU A 159      45.869  45.864  19.150  1.00  0.00      RA0  C
ATOM   1497  CD2 LEU A 159      47.626  47.030  20.548  1.00  0.00      RA0  C
ATOM   1498  C   LEU A 159      48.105  43.238  22.813  1.00  0.00      RA0  C
ATOM   1499  O   LEU A 159      47.451  43.472  23.828  1.00  0.00      RA0  O
ATOM   1500  N   PHE A 160      48.698  42.073  22.573  1.00  0.00      RA0  N
ATOM   1501  H   PHE A 160      49.362  42.013  21.829  1.00  0.00      RA0  H
ATOM   1502  CA  PHE A 160      48.603  40.937  23.502  1.00  0.00      RA0  C
ATOM   1503  CB  PHE A 160      48.953  39.618  22.808  1.00  0.00      RA0  C
ATOM   1504  CG  PHE A 160      47.980  39.274  21.700  1.00  0.00      RA0  C
ATOM   1505  CD1 PHE A 160      46.777  39.957  21.558  1.00  0.00      RA0  C
ATOM   1506  CD2 PHE A 160      48.300  38.253  20.811  1.00  0.00      RA0  C
ATOM   1507  CE1 PHE A 160      45.916  39.646  20.511  1.00  0.00      RA0  C
ATOM   1508  CE2 PHE A 160      47.439  37.940  19.765  1.00  0.00      RA0  C
ATOM   1509  CZ  PHE A 160      46.254  38.647  19.606  1.00  0.00      RA0  C
ATOM   1510  C   PHE A 160      49.512  41.150  24.702  1.00  0.00      RA0  C
ATOM   1511  O   PHE A 160      50.613  41.693  24.567  1.00  0.00      RA0  O
ATOM   1512  N   ASN A 161      49.063  40.712  25.872  1.00  0.00      RA0  N
ATOM   1513  H   ASN A 161      48.166  40.272  25.880  1.00  0.00      RA0  H
ATOM   1514  CA  ASN A 161      49.950  40.653  27.032  1.00  0.00      RA0  C
ATOM   1515  CB  ASN A 161      49.201  40.736  28.366  1.00  0.00      RA0  C
ATOM   1516  CG  ASN A 161      48.436  39.465  28.669  1.00  0.00      RA0  C
ATOM   1517  OD1 ASN A 161      48.945  38.351  28.611  1.00  0.00      RA0  O
ATOM   1518  ND2 ASN A 161      47.165  39.700  29.035  1.00  0.00      RA0  N
ATOM   1519 HD21 ASN A 161      46.800  40.633  29.004  1.00  0.00      RA0  H
ATOM   1520 HD22 ASN A 161      46.542  38.979  29.338  1.00  0.00      RA0  H
ATOM   1521  C   ASN A 161      50.853  39.435  26.959  1.00  0.00      RA0  C
ATOM   1522  O   ASN A 161      50.729  38.619  26.053  1.00  0.00      RA0  O
ATOM   1523  N   ASP A 162      51.794  39.296  27.889  1.00  0.00      RA0  N
ATOM   1524  H   ASP A 162      52.004  40.008  28.560  1.00  0.00      RA0  H
ATOM   1525  CA  ASP A 162      52.735  38.177  27.810  1.00  0.00      RA0  C
ATOM   1526  CB  ASP A 162      53.885  38.412  28.783  1.00  0.00      RA0  C
ATOM   1527  CG  ASP A 162      54.664  39.571  28.179  1.00  0.00      RA0  C
ATOM   1528  OD1 ASP A 162      55.715  39.332  27.595  1.00  0.00      RA0  O
ATOM   1529  OD2 ASP A 162      54.178  40.703  28.190  1.00  0.00      RA0  O
ATOM   1530  C   ASP A 162      52.051  36.797  27.793  1.00  0.00      RA0  C
ATOM   1531  O   ASP A 162      52.419  35.931  27.012  1.00  0.00      RA0  O
ATOM   1532  N   ALA A 163      51.038  36.602  28.628  1.00  0.00      RA0  N
ATOM   1533  H   ALA A 163      50.660  37.387  29.118  1.00  0.00      RA0  H
ATOM   1534  CA  ALA A 163      50.345  35.322  28.698  1.00  0.00      RA0  C
ATOM   1535  CB  ALA A 163      49.338  35.305  29.849  1.00  0.00      RA0  C
ATOM   1536  C   ALA A 163      49.621  35.020  27.395  1.00  0.00      RA0  C
ATOM   1537  O   ALA A 163      49.547  33.860  26.982  1.00  0.00      RA0  O
ATOM   1538  N   GLN A 164      49.090  36.067  26.761  1.00  0.00      RA0  N
ATOM   1539  H   GLN A 164      49.264  36.980  27.136  1.00  0.00      RA0  H
ATOM   1540  CA  GLN A 164      48.368  35.918  25.499  1.00  0.00      RA0  C
ATOM   1541  CB  GLN A 164      47.535  37.165  25.232  1.00  0.00      RA0  C
ATOM   1542  CG  GLN A 164      46.503  37.342  26.344  1.00  0.00      RA0  C
ATOM   1543  CD  GLN A 164      45.803  38.668  26.190  1.00  0.00      RA0  C
ATOM   1544  OE1 GLN A 164      46.419  39.678  25.874  1.00  0.00      RA0  O
ATOM   1545  NE2 GLN A 164      44.491  38.621  26.461  1.00  0.00      RA0  N
ATOM   1546 HE21 GLN A 164      44.055  37.744  26.682  1.00  0.00      RA0  H
ATOM   1547 HE22 GLN A 164      43.907  39.432  26.427  1.00  0.00      RA0  H
ATOM   1548  C   GLN A 164      49.346  35.587  24.361  1.00  0.00      RA0  C
ATOM   1549  O   GLN A 164      49.126  34.668  23.565  1.00  0.00      RA0  O
ATOM   1550  N   ARG A 165      50.458  36.308  24.315  1.00  0.00      RA0  N
ATOM   1551  H   ARG A 165      50.612  37.031  24.988  1.00  0.00      RA0  H
ATOM   1552  CA  ARG A 165      51.531  35.935  23.381  1.00  0.00      RA0  C
ATOM   1553  CB  ARG A 165      52.674  36.946  23.474  1.00  0.00      RA0  C
ATOM   1554  CG  ARG A 165      52.473  38.065  22.446  1.00  0.00      RA0  C
ATOM   1555  CD  ARG A 165      53.427  39.256  22.584  1.00  0.00      RA0  C
ATOM   1556  NE  ARG A 165      52.952  40.214  23.582  1.00  0.00      RA0  N
ATOM   1557  HE  ARG A 165      52.133  40.756  23.348  1.00  0.00      RA0  H
ATOM   1558  CZ  ARG A 165      53.593  40.352  24.780  1.00  0.00      RA0  C
ATOM   1559  NH1 ARG A 165      54.668  39.591  25.062  1.00  0.00      RA0  N
ATOM   1560 HH11 ARG A 165      55.122  39.651  25.969  1.00  0.00      RA0  H
ATOM   1561 HH12 ARG A 165      55.059  38.933  24.417  1.00  0.00      RA0  H
ATOM   1562  NH2 ARG A 165      53.135  41.252  25.670  1.00  0.00      RA0  N
ATOM   1563 HH21 ARG A 165      53.572  41.345  26.582  1.00  0.00      RA0  H
ATOM   1564 HH22 ARG A 165      52.341  41.835  25.451  1.00  0.00      RA0  H
ATOM   1565  C   ARG A 165      51.980  34.494  23.535  1.00  0.00      RA0  C
ATOM   1566  O   ARG A 165      52.159  33.776  22.545  1.00  0.00      RA0  O
ATOM   1567  N   GLN A 166      52.157  34.057  24.776  1.00  0.00      RA0  N
ATOM   1568  H   GLN A 166      52.008  34.683  25.542  1.00  0.00      RA0  H
ATOM   1569  CA  GLN A 166      52.576  32.684  25.045  1.00  0.00      RA0  C
ATOM   1570  CB  GLN A 166      52.862  32.529  26.536  1.00  0.00      RA0  C
ATOM   1571  CG  GLN A 166      53.456  31.173  26.909  1.00  0.00      RA0  C
ATOM   1572  CD  GLN A 166      53.795  31.184  28.383  1.00  0.00      RA0  C
ATOM   1573  OE1 GLN A 166      53.220  30.464  29.191  1.00  0.00      RA0  O
ATOM   1574  NE2 GLN A 166      54.770  32.057  28.695  1.00  0.00      RA0  N
ATOM   1575 HE21 GLN A 166      55.204  32.615  27.987  1.00  0.00      RA0  H
ATOM   1576 HE22 GLN A 166      55.079  32.166  29.639  1.00  0.00      RA0  H
ATOM   1577  C   GLN A 166      51.533  31.681  24.562  1.00  0.00      RA0  C
ATOM   1578  O   GLN A 166      51.876  30.670  23.956  1.00  0.00      RA0  O
ATOM   1579  N   ALA A 167      50.258  31.982  24.804  1.00  0.00      RA0  N
ATOM   1580  H   ALA A 167      50.036  32.816  25.310  1.00  0.00      RA0  H
ATOM   1581  CA  ALA A 167      49.158  31.086  24.378  1.00  0.00      RA0  C
ATOM   1582  CB  ALA A 167      47.807  31.660  24.807  1.00  0.00      RA0  C
ATOM   1583  C   ALA A 167      49.116  30.813  22.872  1.00  0.00      RA0  C
ATOM   1584  O   ALA A 167      48.801  29.685  22.428  1.00  0.00      RA0  O
ATOM   1585  N   VAL A 168      49.425  31.834  22.089  1.00  0.00      RA0  N
ATOM   1586  H   VAL A 168      49.768  32.683  22.496  1.00  0.00      RA0  H
ATOM   1587  CA  VAL A 168      49.321  31.743  20.625  1.00  0.00      RA0  C
ATOM   1588  CB  VAL A 168      48.665  33.004  20.059  1.00  0.00      RA0  C
ATOM   1589  CG1 VAL A 168      47.308  33.231  20.721  1.00  0.00      RA0  C
ATOM   1590  CG2 VAL A 168      49.573  34.230  20.187  1.00  0.00      RA0  C
ATOM   1591  C   VAL A 168      50.657  31.484  19.929  1.00  0.00      RA0  C
ATOM   1592  O   VAL A 168      50.715  31.423  18.695  1.00  0.00      RA0  O
ATOM   1593  N   GLU A 169      51.728  31.355  20.708  1.00  0.00      RA0  N
ATOM   1594  H   GLU A 169      51.651  31.323  21.704  1.00  0.00      RA0  H
ATOM   1595  CA  GLU A 169      53.048  31.167  20.125  1.00  0.00      RA0  C
ATOM   1596  CB  GLU A 169      54.147  31.191  21.188  1.00  0.00      RA0  C
ATOM   1597  CG  GLU A 169      55.536  30.970  20.579  1.00  0.00      RA0  C
ATOM   1598  CD  GLU A 169      55.741  31.921  19.414  1.00  0.00      RA0  C
ATOM   1599  OE1 GLU A 169      55.843  33.123  19.644  1.00  0.00      RA0  O
ATOM   1600  OE2 GLU A 169      55.792  31.456  18.275  1.00  0.00      RA0  O
ATOM   1601  C   GLU A 169      53.058  29.870  19.317  1.00  0.00      RA0  C
ATOM   1602  O   GLU A 169      52.779  28.805  19.838  1.00  0.00      RA0  O
ATOM   1603  N   GLY A 170      53.408  29.971  18.043  1.00  0.00      RA0  N
ATOM   1604  H   GLY A 170      53.797  30.860  17.782  1.00  0.00      RA0  H
ATOM   1605  CA  GLY A 170      53.506  28.805  17.182  1.00  0.00      RA0  C
ATOM   1606  C   GLY A 170      52.162  28.201  16.796  1.00  0.00      RA0  C
ATOM   1607  O   GLY A 170      52.104  27.085  16.275  1.00  0.00      RA0  O
ATOM   1608  N   MSE A 171      51.077  28.930  17.048  1.00  0.00      RA0  N
ATOM   1609  H   MSE A 171      51.154  29.872  17.387  1.00  0.00      RA0  H
ATOM   1610  CA  MSE A 171      49.757  28.348  16.869  1.00  0.00      RA0  C
ATOM   1611  CB  MSE A 171      48.683  29.209  17.542  1.00  0.00      RA0  C
ATOM   1612  CG  MSE A 171      47.298  28.564  17.512  1.00  0.00      RA0  C
ATOM   1613  SE  MSE A 171      46.071  29.396  18.536  1.00  0.00      RA0  S
ATOM   1614  CE  MSE A 171      46.003  30.967  17.664  1.00  0.00      RA0  C
ATOM   1615  C   MSE A 171      49.476  28.143  15.389  1.00  0.00      RA0  C
ATOM   1616  O   MSE A 171      49.657  29.058  14.559  1.00  0.00      RA0  O
ATOM   1617  N   LYS A 172      49.040  26.931  15.073  1.00  0.00      RA0  N
ATOM   1618  H   LYS A 172      48.719  26.357  15.824  1.00  0.00      RA0  H
ATOM   1619  CA  LYS A 172      48.779  26.534  13.705  1.00  0.00      RA0  C
ATOM   1620  CB  LYS A 172      48.993  25.013  13.660  1.00  0.00      RA0  C
ATOM   1621  CG  LYS A 172      50.401  24.603  14.106  1.00  0.00      RA0  C
ATOM   1622  CD  LYS A 172      51.502  25.183  13.213  1.00  0.00      RA0  C
ATOM   1623  CE  LYS A 172      52.913  24.779  13.652  1.00  0.00      RA0  C
ATOM   1624  NZ  LYS A 172      53.192  25.295  14.998  1.00  0.00      RA0  N
ATOM   1625  HZ1 LYS A 172      54.179  25.132  15.275  1.00  0.00      RA0  H
ATOM   1626  HZ2 LYS A 172      52.998  26.320  15.038  1.00  0.00      RA0  H
ATOM   1627  HZ3 LYS A 172      52.558  24.880  15.709  1.00  0.00      RA0  H
ATOM   1628  C   LYS A 172      47.375  26.970  13.306  1.00  0.00      RA0  C
ATOM   1629  O   LYS A 172      46.557  27.358  14.161  1.00  0.00      RA0  O
ATOM   1630  N   PRO A 173      47.092  26.928  12.007  1.00  0.00      RA0  N
ATOM   1631  CD  PRO A 173      48.024  26.693  10.905  1.00  0.00      RA0  C
ATOM   1632  CA  PRO A 173      45.761  27.243  11.526  1.00  0.00      RA0  C
ATOM   1633  CB  PRO A 173      45.871  27.080  10.007  1.00  0.00      RA0  C
ATOM   1634  CG  PRO A 173      47.344  27.317   9.696  1.00  0.00      RA0  C
ATOM   1635  C   PRO A 173      44.672  26.386  12.117  1.00  0.00      RA0  C
ATOM   1636  O   PRO A 173      44.882  25.207  12.420  1.00  0.00      RA0  O
ATOM   1637  N   PHE A 174      43.490  26.985  12.253  1.00  0.00      RA0  N
ATOM   1638  H   PHE A 174      43.402  27.956  12.028  1.00  0.00      RA0  H
ATOM   1639  CA  PHE A 174      42.322  26.266  12.761  1.00  0.00      RA0  C
ATOM   1640  CB  PHE A 174      41.799  25.208  11.784  1.00  0.00      RA0  C
ATOM   1641  CG  PHE A 174      40.794  25.828  10.844  1.00  0.00      RA0  C
ATOM   1642  CD1 PHE A 174      41.175  26.837   9.967  1.00  0.00      RA0  C
ATOM   1643  CD2 PHE A 174      39.478  25.382  10.862  1.00  0.00      RA0  C
ATOM   1644  CE1 PHE A 174      40.239  27.400   9.109  1.00  0.00      RA0  C
ATOM   1645  CE2 PHE A 174      38.542  25.944  10.003  1.00  0.00      RA0  C
ATOM   1646  CZ  PHE A 174      38.922  26.954   9.127  1.00  0.00      RA0  C
ATOM   1647  C   PHE A 174      42.534  25.730  14.172  1.00  0.00      RA0  C
ATOM   1648  O   PHE A 174      42.263  24.574  14.453  1.00  0.00      RA0  O
ATOM   1649  N   PHE A 175      42.978  26.638  15.037  1.00  0.00      RA0  N
ATOM   1650  H   PHE A 175      43.191  27.584  14.770  1.00  0.00      RA0  H
ATOM   1651  CA  PHE A 175      42.992  26.464  16.470  1.00  0.00      RA0  C
ATOM   1652  CB  PHE A 175      44.412  26.334  17.014  1.00  0.00      RA0  C
ATOM   1653  CG  PHE A 175      45.002  24.957  16.844  1.00  0.00      RA0  C
ATOM   1654  CD1 PHE A 175      45.705  24.629  15.691  1.00  0.00      RA0  C
ATOM   1655  CD2 PHE A 175      44.875  24.027  17.869  1.00  0.00      RA0  C
ATOM   1656  CE1 PHE A 175      46.322  23.389  15.586  1.00  0.00      RA0  C
ATOM   1657  CE2 PHE A 175      45.492  22.786  17.764  1.00  0.00      RA0  C
ATOM   1658  CZ  PHE A 175      46.236  22.477  16.632  1.00  0.00      RA0  C
ATOM   1659  C   PHE A 175      42.410  27.704  17.092  1.00  0.00      RA0  C
ATOM   1660  O   PHE A 175      42.512  28.793  16.518  1.00  0.00      RA0  O
ATOM   1661  N   GLY A 176      41.847  27.534  18.283  1.00  0.00      RA0  N
ATOM   1662  H   GLY A 176      41.795  26.633  18.718  1.00  0.00      RA0  H
ATOM   1663  CA  GLY A 176      41.388  28.641  19.101  1.00  0.00      RA0  C
ATOM   1664  C   GLY A 176      41.825  28.478  20.534  1.00  0.00      RA0  C
ATOM   1665  O   GLY A 176      41.907  27.354  21.041  1.00  0.00      RA0  O
ATOM   1666  N   VAL A 177      42.139  29.584  21.200  1.00  0.00      RA0  N
ATOM   1667  H   VAL A 177      42.168  30.476  20.742  1.00  0.00      RA0  H
ATOM   1668  CA  VAL A 177      42.519  29.532  22.587  1.00  0.00      RA0  C
ATOM   1669  CB  VAL A 177      44.043  29.344  22.681  1.00  0.00      RA0  C
ATOM   1670  CG1 VAL A 177      44.791  30.477  21.975  1.00  0.00      RA0  C
ATOM   1671  CG2 VAL A 177      44.520  29.129  24.119  1.00  0.00      RA0  C
ATOM   1672  C   VAL A 177      42.041  30.750  23.388  1.00  0.00      RA0  C
ATOM   1673  O   VAL A 177      42.105  31.891  22.928  1.00  0.00      RA0  O
ATOM   1674  N   GLN A 178      41.555  30.479  24.588  1.00  0.00      RA0  N
ATOM   1675  H   GLN A 178      41.657  29.545  24.927  1.00  0.00      RA0  H
ATOM   1676  CA  GLN A 178      41.186  31.500  25.553  1.00  0.00      RA0  C
ATOM   1677  CB  GLN A 178      40.079  30.978  26.470  1.00  0.00      RA0  C
ATOM   1678  CG  GLN A 178      39.308  32.079  27.201  1.00  0.00      RA0  C
ATOM   1679  CD  GLN A 178      38.415  32.813  26.220  1.00  0.00      RA0  C
ATOM   1680  OE1 GLN A 178      37.714  32.208  25.406  1.00  0.00      RA0  O
ATOM   1681  NE2 GLN A 178      38.474  34.152  26.354  1.00  0.00      RA0  N
ATOM   1682 HE21 GLN A 178      39.035  34.572  27.078  1.00  0.00      RA0  H
ATOM   1683 HE22 GLN A 178      37.974  34.795  25.772  1.00  0.00      RA0  H
ATOM   1684  C   GLN A 178      42.415  31.912  26.358  1.00  0.00      RA0  C
ATOM   1685  O   GLN A 178      43.094  31.076  26.975  1.00  0.00      RA0  O
ATOM   1686  N   ALA A 179      42.707  33.204  26.330  1.00  0.00      RA0  N
ATOM   1687  H   ALA A 179      42.171  33.840  25.782  1.00  0.00      RA0  H
ATOM   1688  CA  ALA A 179      43.784  33.759  27.131  1.00  0.00      RA0  C
ATOM   1689  CB  ALA A 179      44.993  34.048  26.247  1.00  0.00      RA0  C
ATOM   1690  C   ALA A 179      43.255  35.042  27.758  1.00  0.00      RA0  C
ATOM   1691  O   ALA A 179      43.239  36.105  27.120  1.00  0.00      RA0  O
ATOM   1692  N   GLY A 180      42.746  34.898  28.984  1.00  0.00      RA0  N
ATOM   1693  H   GLY A 180      42.714  33.978  29.371  1.00  0.00      RA0  H
ATOM   1694  CA  GLY A 180      42.057  35.972  29.670  1.00  0.00      RA0  C
ATOM   1695  C   GLY A 180      40.810  36.407  28.929  1.00  0.00      RA0  C
ATOM   1696  O   GLY A 180      39.985  35.568  28.546  1.00  0.00      RA0  O
ATOM   1697  N   ASP A 181      40.701  37.712  28.683  1.00  0.00      RA0  N
ATOM   1698  H   ASP A 181      41.343  38.363  29.085  1.00  0.00      RA0  H
ATOM   1699  CA  ASP A 181      39.529  38.296  28.017  1.00  0.00      RA0  C
ATOM   1700  CB  ASP A 181      39.482  39.829  28.141  1.00  0.00      RA0  C
ATOM   1701  CG  ASP A 181      38.878  40.287  29.456  1.00  0.00      RA0  C
ATOM   1702  OD1 ASP A 181      39.517  40.099  30.486  1.00  0.00      RA0  O
ATOM   1703  OD2 ASP A 181      37.788  40.869  29.449  1.00  0.00      RA0  O
ATOM   1704  C   ASP A 181      39.459  37.959  26.533  1.00  0.00      RA0  C
ATOM   1705  O   ASP A 181      38.399  38.139  25.930  1.00  0.00      RA0  O
ATOM   1706  N   LEU A 182      40.560  37.449  25.952  1.00  0.00      RA0  N
ATOM   1707  H   LEU A 182      41.332  37.133  26.503  1.00  0.00      RA0  H
ATOM   1708  CA  LEU A 182      40.642  37.233  24.509  1.00  0.00      RA0  C
ATOM   1709  CB  LEU A 182      41.921  37.831  23.921  1.00  0.00      RA0  C
ATOM   1710  CG  LEU A 182      42.087  39.342  24.108  1.00  0.00      RA0  C
ATOM   1711  CD1 LEU A 182      43.357  39.850  23.423  1.00  0.00      RA0  C
ATOM   1712  CD2 LEU A 182      40.865  40.129  23.644  1.00  0.00      RA0  C
ATOM   1713  C   LEU A 182      40.566  35.774  24.165  1.00  0.00      RA0  C
ATOM   1714  O   LEU A 182      41.315  34.957  24.688  1.00  0.00      RA0  O
ATOM   1715  N   PHE A 183      39.626  35.464  23.275  1.00  0.00      RA0  N
ATOM   1716  H   PHE A 183      39.045  36.198  22.915  1.00  0.00      RA0  H
ATOM   1717  CA  PHE A 183      39.596  34.178  22.589  1.00  0.00      RA0  C
ATOM   1718  CB  PHE A 183      38.155  33.688  22.465  1.00  0.00      RA0  C
ATOM   1719  CG  PHE A 183      38.114  32.406  21.670  1.00  0.00      RA0  C
ATOM   1720  CD1 PHE A 183      38.716  31.259  22.171  1.00  0.00      RA0  C
ATOM   1721  CD2 PHE A 183      37.471  32.374  20.437  1.00  0.00      RA0  C
ATOM   1722  CE1 PHE A 183      38.674  30.080  21.439  1.00  0.00      RA0  C
ATOM   1723  CE2 PHE A 183      37.430  31.193  19.705  1.00  0.00      RA0  C
ATOM   1724  CZ  PHE A 183      38.031  30.046  20.207  1.00  0.00      RA0  C
ATOM   1725  C   PHE A 183      40.194  34.416  21.213  1.00  0.00      RA0  C
ATOM   1726  O   PHE A 183      39.650  35.194  20.429  1.00  0.00      RA0  O
ATOM   1727  N   ILE A 184      41.337  33.787  20.943  1.00  0.00      RA0  N
ATOM   1728  H   ILE A 184      41.708  33.091  21.559  1.00  0.00      RA0  H
ATOM   1729  CA  ILE A 184      42.100  34.086  19.731  1.00  0.00      RA0  C
ATOM   1730  CB  ILE A 184      43.507  34.550  20.111  1.00  0.00      RA0  C
ATOM   1731  CG2 ILE A 184      44.306  34.967  18.877  1.00  0.00      RA0  C
ATOM   1732  CG1 ILE A 184      43.448  35.657  21.165  1.00  0.00      RA0  C
ATOM   1733  CD1 ILE A 184      44.807  35.974  21.789  1.00  0.00      RA0  C
ATOM   1734  C   ILE A 184      42.159  32.841  18.879  1.00  0.00      RA0  C
ATOM   1735  O   ILE A 184      42.575  31.784  19.353  1.00  0.00      RA0  O
ATOM   1736  N   ALA A 185      41.710  32.970  17.637  1.00  0.00      RA0  N
ATOM   1737  H   ALA A 185      41.385  33.853  17.291  1.00  0.00      RA0  H
ATOM   1738  CA  ALA A 185      41.616  31.830  16.725  1.00  0.00      RA0  C
ATOM   1739  CB  ALA A 185      40.152  31.452  16.501  1.00  0.00      RA0  C
ATOM   1740  C   ALA A 185      42.277  32.134  15.389  1.00  0.00      RA0  C
ATOM   1741  O   ALA A 185      42.167  33.234  14.874  1.00  0.00      RA0  O
ATOM   1742  N   THR A 186      42.990  31.141  14.862  1.00  0.00      RA0  N
ATOM   1743  H   THR A 186      43.052  30.256  15.329  1.00  0.00      RA0  H
ATOM   1744  CA  THR A 186      43.633  31.230  13.551  1.00  0.00      RA0  C
ATOM   1745  CB  THR A 186      44.840  30.305  13.632  1.00  0.00      RA0  C
ATOM   1746  OG1 THR A 186      44.632  29.352  14.687  1.00  0.00      RA0  O
ATOM   1747  HG1 THR A 186      45.433  28.833  14.741  1.00  0.00      RA0  H
ATOM   1748  CG2 THR A 186      46.155  31.053  13.834  1.00  0.00      RA0  C
ATOM   1749  C   THR A 186      42.669  30.774  12.458  1.00  0.00      RA0  C
ATOM   1750  O   THR A 186      42.839  29.702  11.833  1.00  0.00      RA0  O
ATOM   1751  N   THR A 187      41.649  31.616  12.254  1.00  0.00      RA0  N
ATOM   1752  H   THR A 187      41.526  32.446  12.801  1.00  0.00      RA0  H
ATOM   1753  CA  THR A 187      40.588  31.408  11.282  1.00  0.00      RA0  C
ATOM   1754  CB  THR A 187      39.376  30.990  12.107  1.00  0.00      RA0  C
ATOM   1755  OG1 THR A 187      39.406  31.707  13.346  1.00  0.00      RA0  O
ATOM   1756  HG1 THR A 187      38.805  32.442  13.186  1.00  0.00      RA0  H
ATOM   1757  CG2 THR A 187      39.350  29.484  12.382  1.00  0.00      RA0  C
ATOM   1758  C   THR A 187      40.383  32.686  10.472  1.00  0.00      RA0  C
ATOM   1759  O   THR A 187      40.945  33.751  10.779  1.00  0.00      RA0  O
ATOM   1760  N   GLY A 188      39.570  32.584   9.423  1.00  0.00      RA0  N
ATOM   1761  H   GLY A 188      39.052  31.765   9.172  1.00  0.00      RA0  H
ATOM   1762  CA  GLY A 188      39.319  33.722   8.585  1.00  0.00      RA0  C
ATOM   1763  C   GLY A 188      38.484  33.350   7.377  1.00  0.00      RA0  C
ATOM   1764  O   GLY A 188      38.259  32.169   7.109  1.00  0.00      RA0  O
ATOM   1765  N   TYR A 189      38.034  34.376   6.693  1.00  0.00      RA0  N
ATOM   1766  H   TYR A 189      38.351  35.280   6.992  1.00  0.00      RA0  H
ATOM   1767  CA  TYR A 189      37.176  34.275   5.523  1.00  0.00      RA0  C
ATOM   1768  CB  TYR A 189      35.850  34.872   6.008  1.00  0.00      RA0  C
ATOM   1769  CG  TYR A 189      34.639  34.672   5.127  1.00  0.00      RA0  C
ATOM   1770  CD1 TYR A 189      34.289  33.426   4.620  1.00  0.00      RA0  C
ATOM   1771  CE1 TYR A 189      33.105  33.283   3.899  1.00  0.00      RA0  C
ATOM   1772  CD2 TYR A 189      33.828  35.771   4.877  1.00  0.00      RA0  C
ATOM   1773  CE2 TYR A 189      32.645  35.631   4.166  1.00  0.00      RA0  C
ATOM   1774  CZ  TYR A 189      32.283  34.385   3.675  1.00  0.00      RA0  C
ATOM   1775  OH  TYR A 189      31.113  34.260   2.955  1.00  0.00      RA0  O
ATOM   1776  HH  TYR A 189      30.859  35.100   2.587  1.00  0.00      RA0  H
ATOM   1777  C   TYR A 189      37.773  35.015   4.324  1.00  0.00      RA0  C
ATOM   1778  O   TYR A 189      37.037  35.478   3.454  1.00  0.00      RA0  O
ATOM   1779  N   THR A 190      39.113  35.092   4.246  1.00  0.00      RA0  N
ATOM   1780  H   THR A 190      39.683  34.692   4.961  1.00  0.00      RA0  H
ATOM   1781  CA  THR A 190      39.760  35.962   3.272  1.00  0.00      RA0  C
ATOM   1782  CB  THR A 190      40.401  36.952   4.204  1.00  0.00      RA0  C
ATOM   1783  OG1 THR A 190      40.697  36.192   5.384  1.00  0.00      RA0  O
ATOM   1784  HG1 THR A 190      40.486  36.743   6.133  1.00  0.00      RA0  H
ATOM   1785  CG2 THR A 190      39.465  38.110   4.559  1.00  0.00      RA0  C
ATOM   1786  C   THR A 190      40.745  35.308   2.321  1.00  0.00      RA0  C
ATOM   1787  O   THR A 190      41.059  35.900   1.287  1.00  0.00      RA0  O
ATOM   1788  N   GLY A 191      41.231  34.122   2.655  1.00  0.00      RA0  N
ATOM   1789  H   GLY A 191      40.941  33.719   3.522  1.00  0.00      RA0  H
ATOM   1790  CA  GLY A 191      42.315  33.493   1.897  1.00  0.00      RA0  C
ATOM   1791  C   GLY A 191      43.697  33.959   2.369  1.00  0.00      RA0  C
ATOM   1792  O   GLY A 191      44.704  33.636   1.746  1.00  0.00      RA0  O
ATOM   1793  N   GLU A 192      43.716  34.765   3.436  1.00  0.00      RA0  N
ATOM   1794  H   GLU A 192      42.899  34.949   3.982  1.00  0.00      RA0  H
ATOM   1795  CA  GLU A 192      44.948  35.243   4.050  1.00  0.00      RA0  C
ATOM   1796  CB  GLU A 192      44.963  36.772   4.081  1.00  0.00      RA0  C
ATOM   1797  CG  GLU A 192      44.666  37.385   2.711  1.00  0.00      RA0  C
ATOM   1798  CD  GLU A 192      45.600  36.781   1.684  1.00  0.00      RA0  C
ATOM   1799  OE1 GLU A 192      46.782  36.638   1.978  1.00  0.00      RA0  O
ATOM   1800  OE2 GLU A 192      45.143  36.422   0.599  1.00  0.00      RA0  O
ATOM   1801  C   GLU A 192      45.079  34.658   5.443  1.00  0.00      RA0  C
ATOM   1802  O   GLU A 192      44.120  34.139   6.001  1.00  0.00      RA0  O
ATOM   1803  N   ALA A 193      46.273  34.795   6.018  1.00  0.00      RA0  N
ATOM   1804  H   ALA A 193      46.951  35.329   5.515  1.00  0.00      RA0  H
ATOM   1805  CA  ALA A 193      46.501  34.558   7.441  1.00  0.00      RA0  C
ATOM   1806  CB  ALA A 193      47.996  34.587   7.762  1.00  0.00      RA0  C
ATOM   1807  C   ALA A 193      45.797  35.615   8.278  1.00  0.00      RA0  C
ATOM   1808  O   ALA A 193      45.417  36.662   7.786  1.00  0.00      RA0  O
ATOM   1809  N   GLY A 194      45.619  35.310   9.551  1.00  0.00      RA0  N
ATOM   1810  H   GLY A 194      45.855  34.423   9.951  1.00  0.00      RA0  H
ATOM   1811  CA  GLY A 194      44.989  36.252  10.455  1.00  0.00      RA0  C
ATOM   1812  C   GLY A 194      44.460  35.601  11.697  1.00  0.00      RA0  C
ATOM   1813  O   GLY A 194      44.756  34.437  11.964  1.00  0.00      RA0  O
ATOM   1814  N   TYR A 195      43.694  36.388  12.467  1.00  0.00      RA0  N
ATOM   1815  H   TYR A 195      43.414  37.302  12.172  1.00  0.00      RA0  H
ATOM   1816  CA  TYR A 195      43.018  35.893  13.639  1.00  0.00      RA0  C
ATOM   1817  CB  TYR A 195      43.584  36.522  14.914  1.00  0.00      RA0  C
ATOM   1818  CG  TYR A 195      44.939  35.977  15.285  1.00  0.00      RA0  C
ATOM   1819  CD1 TYR A 195      45.220  34.628  15.122  1.00  0.00      RA0  C
ATOM   1820  CE1 TYR A 195      46.456  34.131  15.513  1.00  0.00      RA0  C
ATOM   1821  CD2 TYR A 195      45.896  36.829  15.825  1.00  0.00      RA0  C
ATOM   1822  CE2 TYR A 195      47.130  36.329  16.222  1.00  0.00      RA0  C
ATOM   1823  CZ  TYR A 195      47.409  34.977  16.064  1.00  0.00      RA0  C
ATOM   1824  OH  TYR A 195      48.631  34.466  16.444  1.00  0.00      RA0  O
ATOM   1825  HH  TYR A 195      49.121  35.106  16.945  1.00  0.00      RA0  H
ATOM   1826  C   TYR A 195      41.549  36.328  13.574  1.00  0.00      RA0  C
ATOM   1827  O   TYR A 195      41.222  37.317  12.900  1.00  0.00      RA0  O
ATOM   1828  N   GLU A 196      40.713  35.591  14.292  1.00  0.00      RA0  N
ATOM   1829  H   GLU A 196      41.028  34.738  14.710  1.00  0.00      RA0  H
ATOM   1830  CA  GLU A 196      39.442  36.110  14.790  1.00  0.00      RA0  C
ATOM   1831  CB  GLU A 196      38.297  35.294  14.172  1.00  0.00      RA0  C
ATOM   1832  CG  GLU A 196      38.338  35.560  12.655  1.00  0.00      RA0  C
ATOM   1833  CD  GLU A 196      37.372  34.719  11.846  1.00  0.00      RA0  C
ATOM   1834  OE1 GLU A 196      37.421  33.497  11.981  1.00  0.00      RA0  O
ATOM   1835  OE2 GLU A 196      36.614  35.284  11.046  1.00  0.00      RA0  O
ATOM   1836  C   GLU A 196      39.548  36.155  16.312  1.00  0.00      RA0  C
ATOM   1837  O   GLU A 196      40.030  35.204  16.966  1.00  0.00      RA0  O
ATOM   1838  N   ILE A 197      39.134  37.269  16.880  1.00  0.00      RA0  N
ATOM   1839  H   ILE A 197      38.680  37.979  16.343  1.00  0.00      RA0  H
ATOM   1840  CA  ILE A 197      39.331  37.519  18.301  1.00  0.00      RA0  C
ATOM   1841  CB  ILE A 197      40.350  38.637  18.533  1.00  0.00      RA0  C
ATOM   1842  CG2 ILE A 197      40.530  38.890  20.030  1.00  0.00      RA0  C
ATOM   1843  CG1 ILE A 197      41.684  38.321  17.852  1.00  0.00      RA0  C
ATOM   1844  CD1 ILE A 197      42.716  39.441  17.989  1.00  0.00      RA0  C
ATOM   1845  C   ILE A 197      37.992  37.864  18.938  1.00  0.00      RA0  C
ATOM   1846  O   ILE A 197      37.379  38.861  18.577  1.00  0.00      RA0  O
ATOM   1847  N   ALA A 198      37.529  37.025  19.869  1.00  0.00      RA0  N
ATOM   1848  H   ALA A 198      38.120  36.285  20.191  1.00  0.00      RA0  H
ATOM   1849  CA  ALA A 198      36.277  37.299  20.579  1.00  0.00      RA0  C
ATOM   1850  CB  ALA A 198      35.434  36.031  20.701  1.00  0.00      RA0  C
ATOM   1851  C   ALA A 198      36.610  37.807  21.973  1.00  0.00      RA0  C
ATOM   1852  O   ALA A 198      37.544  37.323  22.614  1.00  0.00      RA0  O
ATOM   1853  N   LEU A 199      35.836  38.781  22.442  1.00  0.00      RA0  N
ATOM   1854  H   LEU A 199      35.048  39.132  21.923  1.00  0.00      RA0  H
ATOM   1855  CA  LEU A 199      36.077  39.382  23.745  1.00  0.00      RA0  C
ATOM   1856  CB  LEU A 199      37.192  40.430  23.560  1.00  0.00      RA0  C
ATOM   1857  CG  LEU A 199      36.849  41.722  22.797  1.00  0.00      RA0  C
ATOM   1858  CD1 LEU A 199      37.923  42.767  23.066  1.00  0.00      RA0  C
ATOM   1859  CD2 LEU A 199      36.652  41.566  21.284  1.00  0.00      RA0  C
ATOM   1860  C   LEU A 199      34.791  40.024  24.251  1.00  0.00      RA0  C
ATOM   1861  O   LEU A 199      33.848  40.211  23.482  1.00  0.00      RA0  O
ATOM   1862  N   PRO A 200      34.731  40.356  25.543  1.00  0.00      RA0  N
ATOM   1863  CD  PRO A 200      35.719  40.063  26.577  1.00  0.00      RA0  C
ATOM   1864  CA  PRO A 200      33.512  40.955  26.107  1.00  0.00      RA0  C
ATOM   1865  CB  PRO A 200      33.854  41.103  27.587  1.00  0.00      RA0  C
ATOM   1866  CG  PRO A 200      34.906  40.035  27.861  1.00  0.00      RA0  C
ATOM   1867  C   PRO A 200      33.071  42.178  25.358  1.00  0.00      RA0  C
ATOM   1868  O   PRO A 200      33.899  42.999  24.964  1.00  0.00      RA0  O
ATOM   1869  N   ASN A 201      31.760  42.311  25.160  1.00  0.00      RA0  N
ATOM   1870  H   ASN A 201      31.178  41.542  25.430  1.00  0.00      RA0  H
ATOM   1871  CA  ASN A 201      31.212  43.471  24.462  1.00  0.00      RA0  C
ATOM   1872  CB  ASN A 201      29.685  43.515  24.633  1.00  0.00      RA0  C
ATOM   1873  CG  ASN A 201      28.998  42.445  23.804  1.00  0.00      RA0  C
ATOM   1874  OD1 ASN A 201      29.467  42.066  22.739  1.00  0.00      RA0  O
ATOM   1875  ND2 ASN A 201      27.860  41.972  24.344  1.00  0.00      RA0  N
ATOM   1876 HD21 ASN A 201      27.504  42.296  25.219  1.00  0.00      RA0  H
ATOM   1877 HD22 ASN A 201      27.323  41.253  23.887  1.00  0.00      RA0  H
ATOM   1878  C   ASN A 201      31.800  44.788  24.983  1.00  0.00      RA0  C
ATOM   1879  O   ASN A 201      32.125  45.698  24.208  1.00  0.00      RA0  O
ATOM   1880  N   GLU A 202      31.935  44.870  26.299  1.00  0.00      RA0  N
ATOM   1881  H   GLU A 202      31.873  44.053  26.873  1.00  0.00      RA0  H
ATOM   1882  CA  GLU A 202      32.386  46.099  26.965  1.00  0.00      RA0  C
ATOM   1883  CB  GLU A 202      31.957  46.095  28.447  1.00  0.00      RA0  C
ATOM   1884  CG  GLU A 202      33.024  45.933  29.547  1.00  0.00      RA0  C
ATOM   1885  CD  GLU A 202      33.592  44.529  29.633  1.00  0.00      RA0  C
ATOM   1886  OE1 GLU A 202      33.810  43.907  28.606  1.00  0.00      RA0  O
ATOM   1887  OE2 GLU A 202      33.878  44.050  30.729  1.00  0.00      RA0  O
ATOM   1888  C   GLU A 202      33.868  46.439  26.747  1.00  0.00      RA0  C
ATOM   1889  O   GLU A 202      34.297  47.572  27.036  1.00  0.00      RA0  O
ATOM   1890  N   LYS A 203      34.639  45.457  26.281  1.00  0.00      RA0  N
ATOM   1891  H   LYS A 203      34.225  44.561  26.122  1.00  0.00      RA0  H
ATOM   1892  CA  LYS A 203      36.055  45.639  25.902  1.00  0.00      RA0  C
ATOM   1893  CB  LYS A 203      36.947  44.436  26.197  1.00  0.00      RA0  C
ATOM   1894  CG  LYS A 203      36.911  43.798  27.574  1.00  0.00      RA0  C
ATOM   1895  CD  LYS A 203      37.168  44.753  28.732  1.00  0.00      RA0  C
ATOM   1896  CE  LYS A 203      37.132  43.980  30.047  1.00  0.00      RA0  C
ATOM   1897  NZ  LYS A 203      36.064  42.976  29.973  1.00  0.00      RA0  N
ATOM   1898  HZ1 LYS A 203      36.471  42.038  29.755  1.00  0.00      RA0  H
ATOM   1899  HZ2 LYS A 203      35.506  42.971  30.851  1.00  0.00      RA0  H
ATOM   1900  HZ3 LYS A 203      35.342  43.254  29.272  1.00  0.00      RA0  H
ATOM   1901  C   LYS A 203      36.285  45.904  24.414  1.00  0.00      RA0  C
ATOM   1902  O   LYS A 203      37.393  46.235  23.996  1.00  0.00      RA0  O
ATOM   1903  N   ALA A 204      35.250  45.707  23.604  1.00  0.00      RA0  N
ATOM   1904  H   ALA A 204      34.350  45.514  23.998  1.00  0.00      RA0  H
ATOM   1905  CA  ALA A 204      35.403  45.662  22.157  1.00  0.00      RA0  C
ATOM   1906  CB  ALA A 204      34.088  45.253  21.494  1.00  0.00      RA0  C
ATOM   1907  C   ALA A 204      35.881  46.979  21.553  1.00  0.00      RA0  C
ATOM   1908  O   ALA A 204      36.794  46.997  20.704  1.00  0.00      RA0  O
ATOM   1909  N   ALA A 205      35.277  48.078  21.979  1.00  0.00      RA0  N
ATOM   1910  H   ALA A 205      34.668  48.022  22.769  1.00  0.00      RA0  H
ATOM   1911  CA  ALA A 205      35.531  49.388  21.340  1.00  0.00      RA0  C
ATOM   1912  CB  ALA A 205      34.616  50.461  21.930  1.00  0.00      RA0  C
ATOM   1913  C   ALA A 205      36.972  49.794  21.545  1.00  0.00      RA0  C
ATOM   1914  O   ALA A 205      37.616  50.274  20.637  1.00  0.00      RA0  O
ATOM   1915  N   ASP A 206      37.483  49.586  22.747  1.00  0.00      RA0  N
ATOM   1916  H   ASP A 206      36.937  49.273  23.529  1.00  0.00      RA0  H
ATOM   1917  CA  ASP A 206      38.866  49.965  23.032  1.00  0.00      RA0  C
ATOM   1918  CB  ASP A 206      39.164  49.814  24.523  1.00  0.00      RA0  C
ATOM   1919  CG  ASP A 206      38.030  50.398  25.336  1.00  0.00      RA0  C
ATOM   1920  OD1 ASP A 206      38.150  51.537  25.778  1.00  0.00      RA0  O
ATOM   1921  OD2 ASP A 206      37.031  49.705  25.524  1.00  0.00      RA0  O
ATOM   1922  C   ASP A 206      39.848  49.089  22.256  1.00  0.00      RA0  C
ATOM   1923  O   ASP A 206      40.889  49.562  21.834  1.00  0.00      RA0  O
ATOM   1924  N   PHE A 207      39.524  47.812  22.099  1.00  0.00      RA0  N
ATOM   1925  H   PHE A 207      38.659  47.489  22.490  1.00  0.00      RA0  H
ATOM   1926  CA  PHE A 207      40.396  46.894  21.394  1.00  0.00      RA0  C
ATOM   1927  CB  PHE A 207      39.935  45.459  21.620  1.00  0.00      RA0  C
ATOM   1928  CG  PHE A 207      40.924  44.489  21.023  1.00  0.00      RA0  C
ATOM   1929  CD1 PHE A 207      42.281  44.619  21.298  1.00  0.00      RA0  C
ATOM   1930  CD2 PHE A 207      40.476  43.458  20.206  1.00  0.00      RA0  C
ATOM   1931  CE1 PHE A 207      43.188  43.714  20.760  1.00  0.00      RA0  C
ATOM   1932  CE2 PHE A 207      41.383  42.554  19.669  1.00  0.00      RA0  C
ATOM   1933  CZ  PHE A 207      42.739  42.680  19.947  1.00  0.00      RA0  C
ATOM   1934  C   PHE A 207      40.414  47.237  19.906  1.00  0.00      RA0  C
ATOM   1935  O   PHE A 207      41.479  47.299  19.293  1.00  0.00      RA0  O
ATOM   1936  N   TRP A 208      39.238  47.512  19.343  1.00  0.00      RA0  N
ATOM   1937  H   TRP A 208      38.416  47.436  19.906  1.00  0.00      RA0  H
ATOM   1938  CA  TRP A 208      39.124  48.045  17.980  1.00  0.00      RA0  C
ATOM   1939  CB  TRP A 208      37.654  48.363  17.689  1.00  0.00      RA0  C
ATOM   1940  CG  TRP A 208      37.427  48.889  16.288  1.00  0.00      RA0  C
ATOM   1941  CD2 TRP A 208      37.068  48.146  15.103  1.00  0.00      RA0  C
ATOM   1942  CE2 TRP A 208      36.918  49.073  14.044  1.00  0.00      RA0  C
ATOM   1943  CE3 TRP A 208      36.863  46.792  14.863  1.00  0.00      RA0  C
ATOM   1944  CD1 TRP A 208      37.476  50.228  15.871  1.00  0.00      RA0  C
ATOM   1945  NE1 TRP A 208      37.175  50.344  14.550  1.00  0.00      RA0  N
ATOM   1946  HE1 TRP A 208      37.133  51.186  14.047  1.00  0.00      RA0  H
ATOM   1947  CZ2 TRP A 208      36.562  48.620  12.778  1.00  0.00      RA0  C
ATOM   1948  CZ3 TRP A 208      36.508  46.352  13.593  1.00  0.00      RA0  C
ATOM   1949  CH2 TRP A 208      36.358  47.263  12.553  1.00  0.00      RA0  C
ATOM   1950  C   TRP A 208      40.012  49.281  17.774  1.00  0.00      RA0  C
ATOM   1951  O   TRP A 208      40.789  49.361  16.814  1.00  0.00      RA0  O
ATOM   1952  N   ARG A 209      39.881  50.268  18.660  1.00  0.00      RA0  N
ATOM   1953  H   ARG A 209      39.240  50.172  19.426  1.00  0.00      RA0  H
ATOM   1954  CA  ARG A 209      40.678  51.485  18.541  1.00  0.00      RA0  C
ATOM   1955  CB  ARG A 209      40.388  52.361  19.759  1.00  0.00      RA0  C
ATOM   1956  CG  ARG A 209      39.176  53.266  19.625  1.00  0.00      RA0  C
ATOM   1957  CD  ARG A 209      39.613  54.713  19.393  1.00  0.00      RA0  C
ATOM   1958  NE  ARG A 209      40.723  54.794  18.443  1.00  0.00      RA0  N
ATOM   1959  HE  ARG A 209      41.670  54.824  18.812  1.00  0.00      RA0  H
ATOM   1960  CZ  ARG A 209      40.500  54.769  17.098  1.00  0.00      RA0  C
ATOM   1961  NH1 ARG A 209      39.242  54.652  16.609  1.00  0.00      RA0  N
ATOM   1962 HH11 ARG A 209      39.025  54.675  15.632  1.00  0.00      RA0  H
ATOM   1963 HH12 ARG A 209      38.441  54.516  17.215  1.00  0.00      RA0  H
ATOM   1964  NH2 ARG A 209      41.566  54.857  16.282  1.00  0.00      RA0  N
ATOM   1965 HH21 ARG A 209      41.531  54.866  15.284  1.00  0.00      RA0  H
ATOM   1966 HH22 ARG A 209      42.487  54.913  16.706  1.00  0.00      RA0  H
ATOM   1967  C   ARG A 209      42.182  51.183  18.623  1.00  0.00      RA0  C
ATOM   1968  O   ARG A 209      42.974  51.759  17.883  1.00  0.00      RA0  O
ATOM   1969  N   ALA A 210      42.564  50.281  19.527  1.00  0.00      RA0  N
ATOM   1970  H   ALA A 210      41.894  49.880  20.154  1.00  0.00      RA0  H
ATOM   1971  CA  ALA A 210      43.973  49.900  19.650  1.00  0.00      RA0  C
ATOM   1972  CB  ALA A 210      44.159  48.927  20.814  1.00  0.00      RA0  C
ATOM   1973  C   ALA A 210      44.485  49.255  18.351  1.00  0.00      RA0  C
ATOM   1974  O   ALA A 210      45.640  49.465  17.961  1.00  0.00      RA0  O
ATOM   1975  N   LEU A 211      43.615  48.486  17.688  1.00  0.00      RA0  N
ATOM   1976  H   LEU A 211      42.695  48.362  18.065  1.00  0.00      RA0  H
ATOM   1977  CA  LEU A 211      43.980  47.816  16.445  1.00  0.00      RA0  C
ATOM   1978  CB  LEU A 211      42.893  46.823  16.035  1.00  0.00      RA0  C
ATOM   1979  CG  LEU A 211      42.904  45.480  16.760  1.00  0.00      RA0  C
ATOM   1980  CD1 LEU A 211      41.538  44.798  16.689  1.00  0.00      RA0  C
ATOM   1981  CD2 LEU A 211      44.010  44.566  16.231  1.00  0.00      RA0  C
ATOM   1982  C   LEU A 211      44.160  48.818  15.300  1.00  0.00      RA0  C
ATOM   1983  O   LEU A 211      45.096  48.693  14.533  1.00  0.00      RA0  O
ATOM   1984  N   VAL A 212      43.303  49.829  15.232  1.00  0.00      RA0  N
ATOM   1985  H   VAL A 212      42.562  49.856  15.907  1.00  0.00      RA0  H
ATOM   1986  CA  VAL A 212      43.474  50.924  14.281  1.00  0.00      RA0  C
ATOM   1987  CB  VAL A 212      42.413  52.017  14.449  1.00  0.00      RA0  C
ATOM   1988  CG1 VAL A 212      42.636  53.125  13.418  1.00  0.00      RA0  C
ATOM   1989  CG2 VAL A 212      40.985  51.481  14.382  1.00  0.00      RA0  C
ATOM   1990  C   VAL A 212      44.844  51.543  14.477  1.00  0.00      RA0  C
ATOM   1991  O   VAL A 212      45.622  51.698  13.519  1.00  0.00      RA0  O
ATOM   1992  N   GLU A 213      45.154  51.866  15.726  1.00  0.00      RA0  N
ATOM   1993  H   GLU A 213      44.510  51.730  16.486  1.00  0.00      RA0  H
ATOM   1994  CA  GLU A 213      46.448  52.480  16.040  1.00  0.00      RA0  C
ATOM   1995  CB  GLU A 213      46.461  52.995  17.487  1.00  0.00      RA0  C
ATOM   1996  CG  GLU A 213      45.877  54.416  17.604  1.00  0.00      RA0  C
ATOM   1997  CD  GLU A 213      44.532  54.462  18.323  1.00  0.00      RA0  C
ATOM   1998  OE1 GLU A 213      43.670  55.242  17.922  1.00  0.00      RA0  O
ATOM   1999  OE2 GLU A 213      44.343  53.752  19.304  1.00  0.00      RA0  O
ATOM   2000  C   GLU A 213      47.628  51.559  15.686  1.00  0.00      RA0  C
ATOM   2001  O   GLU A 213      48.710  52.037  15.319  1.00  0.00      RA0  O
ATOM   2002  N   ALA A 214      47.415  50.247  15.776  1.00  0.00      RA0  N
ATOM   2003  H   ALA A 214      46.538  49.931  16.143  1.00  0.00      RA0  H
ATOM   2004  CA  ALA A 214      48.424  49.241  15.402  1.00  0.00      RA0  C
ATOM   2005  CB  ALA A 214      48.064  47.869  15.978  1.00  0.00      RA0  C
ATOM   2006  C   ALA A 214      48.627  49.103  13.890  1.00  0.00      RA0  C
ATOM   2007  O   ALA A 214      49.448  48.297  13.454  1.00  0.00      RA0  O
ATOM   2008  N   GLY A 215      47.862  49.854  13.101  1.00  0.00      RA0  N
ATOM   2009  H   GLY A 215      47.133  50.412  13.501  1.00  0.00      RA0  H
ATOM   2010  CA  GLY A 215      48.031  49.877  11.666  1.00  0.00      RA0  C
ATOM   2011  C   GLY A 215      47.119  48.898  10.949  1.00  0.00      RA0  C
ATOM   2012  O   GLY A 215      47.398  48.508   9.817  1.00  0.00      RA0  O
ATOM   2013  N   VAL A 216      46.016  48.507  11.586  1.00  0.00      RA0  N
ATOM   2014  H   VAL A 216      45.763  48.902  12.474  1.00  0.00      RA0  H
ATOM   2015  CA  VAL A 216      45.030  47.614  10.938  1.00  0.00      RA0  C
ATOM   2016  CB  VAL A 216      44.544  46.567  11.937  1.00  0.00      RA0  C
ATOM   2017  CG1 VAL A 216      43.723  45.500  11.227  1.00  0.00      RA0  C
ATOM   2018  CG2 VAL A 216      45.713  45.948  12.702  1.00  0.00      RA0  C
ATOM   2019  C   VAL A 216      43.867  48.464  10.407  1.00  0.00      RA0  C
ATOM   2020  O   VAL A 216      43.235  49.198  11.162  1.00  0.00      RA0  O
ATOM   2021  N   LYS A 217      43.595  48.357   9.112  1.00  0.00      RA0  N
ATOM   2022  H   LYS A 217      44.060  47.651   8.572  1.00  0.00      RA0  H
ATOM   2023  CA  LYS A 217      42.593  49.191   8.446  1.00  0.00      RA0  C
ATOM   2024  CB  LYS A 217      42.901  49.270   6.943  1.00  0.00      RA0  C
ATOM   2025  CG  LYS A 217      41.814  49.839   6.005  1.00  0.00      RA0  C
ATOM   2026  CD  LYS A 217      41.521  51.341   6.136  1.00  0.00      RA0  C
ATOM   2027  CE  LYS A 217      40.519  51.890   5.105  1.00  0.00      RA0  C
ATOM   2028  NZ  LYS A 217      39.149  51.411   5.345  1.00  0.00      RA0  N
ATOM   2029  HZ1 LYS A 217      38.502  51.641   4.559  1.00  0.00      RA0  H
ATOM   2030  HZ2 LYS A 217      39.101  50.373   5.428  1.00  0.00      RA0  H
ATOM   2031  HZ3 LYS A 217      38.737  51.783   6.216  1.00  0.00      RA0  H
ATOM   2032  C   LYS A 217      41.187  48.640   8.645  1.00  0.00      RA0  C
ATOM   2033  O   LYS A 217      40.949  47.459   8.367  1.00  0.00      RA0  O
ATOM   2034  N   PRO A 218      40.240  49.470   9.110  1.00  0.00      RA0  N
ATOM   2035  CD  PRO A 218      40.442  50.785   9.703  1.00  0.00      RA0  C
ATOM   2036  CA  PRO A 218      38.845  49.048   9.072  1.00  0.00      RA0  C
ATOM   2037  CB  PRO A 218      38.124  50.266   9.661  1.00  0.00      RA0  C
ATOM   2038  CG  PRO A 218      39.165  51.005  10.501  1.00  0.00      RA0  C
ATOM   2039  C   PRO A 218      38.347  48.677   7.649  1.00  0.00      RA0  C
ATOM   2040  O   PRO A 218      38.499  49.440   6.697  1.00  0.00      RA0  O
ATOM   2041  N   CYS A 219      37.719  47.510   7.563  1.00  0.00      RA0  N
ATOM   2042  H   CYS A 219      37.573  46.916   8.358  1.00  0.00      RA0  H
ATOM   2043  CA  CYS A 219      37.224  46.966   6.307  1.00  0.00      RA0  C
ATOM   2044  CB  CYS A 219      38.158  45.846   5.860  1.00  0.00      RA0  C
ATOM   2045  SG  CYS A 219      39.874  46.402   5.718  1.00  0.00      RA0  S
ATOM   2046  C   CYS A 219      35.773  46.522   6.465  1.00  0.00      RA0  C
ATOM   2047  O   CYS A 219      35.413  45.922   7.468  1.00  0.00      RA0  O
ATOM   2048  N   GLY A 220      34.983  46.773   5.422  1.00  0.00      RA0  N
ATOM   2049  H   GLY A 220      35.390  47.221   4.621  1.00  0.00      RA0  H
ATOM   2050  CA  GLY A 220      33.552  46.565   5.440  1.00  0.00      RA0  C
ATOM   2051  C   GLY A 220      33.083  45.327   4.699  1.00  0.00      RA0  C
ATOM   2052  O   GLY A 220      33.852  44.474   4.286  1.00  0.00      RA0  O
ATOM   2053  N   LEU A 221      31.771  45.231   4.564  1.00  0.00      RA0  N
ATOM   2054  H   LEU A 221      31.209  45.979   4.921  1.00  0.00      RA0  H
ATOM   2055  CA  LEU A 221      31.127  44.069   3.968  1.00  0.00      RA0  C
ATOM   2056  CB  LEU A 221      29.614  44.155   4.133  1.00  0.00      RA0  C
ATOM   2057  CG  LEU A 221      29.167  44.263   5.589  1.00  0.00      RA0  C
ATOM   2058  CD1 LEU A 221      27.682  44.601   5.674  1.00  0.00      RA0  C
ATOM   2059  CD2 LEU A 221      29.536  43.023   6.407  1.00  0.00      RA0  C
ATOM   2060  C   LEU A 221      31.454  43.911   2.501  1.00  0.00      RA0  C
ATOM   2061  O   LEU A 221      31.499  42.783   1.981  1.00  0.00      RA0  O
ATOM   2062  N   GLY A 222      31.651  45.020   1.799  1.00  0.00      RA0  N
ATOM   2063  H   GLY A 222      31.601  45.913   2.254  1.00  0.00      RA0  H
ATOM   2064  CA  GLY A 222      31.971  44.962   0.369  1.00  0.00      RA0  C
ATOM   2065  C   GLY A 222      33.273  44.205   0.122  1.00  0.00      RA0  C
ATOM   2066  O   GLY A 222      33.332  43.260  -0.639  1.00  0.00      RA0  O
ATOM   2067  N   ALA A 223      34.314  44.594   0.835  1.00  0.00      RA0  N
ATOM   2068  H   ALA A 223      34.199  45.361   1.459  1.00  0.00      RA0  H
ATOM   2069  CA  ALA A 223      35.586  43.875   0.781  1.00  0.00      RA0  C
ATOM   2070  CB  ALA A 223      36.655  44.640   1.557  1.00  0.00      RA0  C
ATOM   2071  C   ALA A 223      35.477  42.455   1.366  1.00  0.00      RA0  C
ATOM   2072  O   ALA A 223      36.089  41.507   0.856  1.00  0.00      RA0  O
ATOM   2073  N   ARG A 224      34.691  42.279   2.425  1.00  0.00      RA0  N
ATOM   2074  H   ARG A 224      34.227  43.066   2.834  1.00  0.00      RA0  H
ATOM   2075  CA  ARG A 224      34.478  40.940   2.972  1.00  0.00      RA0  C
ATOM   2076  CB  ARG A 224      33.584  40.890   4.224  1.00  0.00      RA0  C
ATOM   2077  CG  ARG A 224      33.630  39.512   4.915  1.00  0.00      RA0  C
ATOM   2078  CD  ARG A 224      33.267  39.527   6.412  1.00  0.00      RA0  C
ATOM   2079  NE  ARG A 224      33.074  38.178   6.968  1.00  0.00      RA0  N
ATOM   2080  HE  ARG A 224      32.221  37.730   6.675  1.00  0.00      RA0  H
ATOM   2081  CZ  ARG A 224      33.967  37.612   7.851  1.00  0.00      RA0  C
ATOM   2082  NH1 ARG A 224      35.118  38.256   8.144  1.00  0.00      RA0  N
ATOM   2083 HH11 ARG A 224      35.787  37.874   8.795  1.00  0.00      RA0  H
ATOM   2084 HH12 ARG A 224      35.346  39.139   7.726  1.00  0.00      RA0  H
ATOM   2085  NH2 ARG A 224      33.691  36.416   8.431  1.00  0.00      RA0  N
ATOM   2086 HH21 ARG A 224      34.318  35.972   9.088  1.00  0.00      RA0  H
ATOM   2087 HH22 ARG A 224      32.841  35.914   8.241  1.00  0.00      RA0  H
ATOM   2088  C   ARG A 224      34.041  40.003   1.827  1.00  0.00      RA0  C
ATOM   2089  O   ARG A 224      34.525  38.876   1.697  1.00  0.00      RA0  O
ATOM   2090  N   ASP A 225      33.130  40.476   0.983  1.00  0.00      RA0  N
ATOM   2091  H   ASP A 225      32.759  41.403   1.066  1.00  0.00      RA0  H
ATOM   2092  CA  ASP A 225      32.631  39.627  -0.077  1.00  0.00      RA0  C
ATOM   2093  CB  ASP A 225      31.185  39.844  -0.519  1.00  0.00      RA0  C
ATOM   2094  CG  ASP A 225      30.557  38.453  -0.556  1.00  0.00      RA0  C
ATOM   2095  OD1 ASP A 225      30.396  37.845   0.501  1.00  0.00      RA0  O
ATOM   2096  OD2 ASP A 225      30.293  37.929  -1.634  1.00  0.00      RA0  O
ATOM   2097  C   ASP A 225      33.641  39.385  -1.205  1.00  0.00      RA0  C
ATOM   2098  O   ASP A 225      33.788  38.242  -1.635  1.00  0.00      RA0  O
ATOM   2099  N   THR A 226      34.304  40.433  -1.695  1.00  0.00      RA0  N
ATOM   2100  H   THR A 226      34.138  41.356  -1.335  1.00  0.00      RA0  H
ATOM   2101  CA  THR A 226      35.314  40.237  -2.754  1.00  0.00      RA0  C
ATOM   2102  CB  THR A 226      35.743  41.564  -3.345  1.00  0.00      RA0  C
ATOM   2103  OG1 THR A 226      35.859  42.585  -2.340  1.00  0.00      RA0  O
ATOM   2104  HG1 THR A 226      35.317  43.328  -2.638  1.00  0.00      RA0  H
ATOM   2105  CG2 THR A 226      34.696  41.924  -4.385  1.00  0.00      RA0  C
ATOM   2106  C   THR A 226      36.448  39.327  -2.276  1.00  0.00      RA0  C
ATOM   2107  O   THR A 226      36.926  38.467  -3.028  1.00  0.00      RA0  O
ATOM   2108  N   LEU A 227      36.856  39.517  -1.033  1.00  0.00      RA0  N
ATOM   2109  H   LEU A 227      36.405  40.216  -0.475  1.00  0.00      RA0  H
ATOM   2110  CA  LEU A 227      37.914  38.685  -0.456  1.00  0.00      RA0  C
ATOM   2111  CB  LEU A 227      38.295  39.173   0.940  1.00  0.00      RA0  C
ATOM   2112  CG  LEU A 227      39.069  40.489   0.936  1.00  0.00      RA0  C
ATOM   2113  CD1 LEU A 227      38.916  41.241   2.251  1.00  0.00      RA0  C
ATOM   2114  CD2 LEU A 227      40.538  40.288   0.581  1.00  0.00      RA0  C
ATOM   2115  C   LEU A 227      37.532  37.211  -0.385  1.00  0.00      RA0  C
ATOM   2116  O   LEU A 227      38.288  36.330  -0.819  1.00  0.00      RA0  O
ATOM   2117  N   ARG A 228      36.357  36.916   0.162  1.00  0.00      RA0  N
ATOM   2118  H   ARG A 228      35.729  37.641   0.461  1.00  0.00      RA0  H
ATOM   2119  CA  ARG A 228      35.964  35.525   0.333  1.00  0.00      RA0  C
ATOM   2120  CB  ARG A 228      34.731  35.408   1.242  1.00  0.00      RA0  C
ATOM   2121  CG  ARG A 228      33.369  35.844   0.667  1.00  0.00      RA0  C
ATOM   2122  CD  ARG A 228      32.544  34.751  -0.038  1.00  0.00      RA0  C
ATOM   2123  NE  ARG A 228      31.395  35.337  -0.724  1.00  0.00      RA0  N
ATOM   2124  HE  ARG A 228      31.216  36.325  -0.579  1.00  0.00      RA0  H
ATOM   2125  CZ  ARG A 228      30.550  34.600  -1.499  1.00  0.00      RA0  C
ATOM   2126  NH1 ARG A 228      30.756  33.274  -1.676  1.00  0.00      RA0  N
ATOM   2127 HH11 ARG A 228      30.105  32.699  -2.202  1.00  0.00      RA0  H
ATOM   2128 HH12 ARG A 228      31.551  32.790  -1.285  1.00  0.00      RA0  H
ATOM   2129  NH2 ARG A 228      29.512  35.242  -2.062  1.00  0.00      RA0  N
ATOM   2130 HH21 ARG A 228      28.796  34.806  -2.632  1.00  0.00      RA0  H
ATOM   2131 HH22 ARG A 228      29.436  36.238  -1.899  1.00  0.00      RA0  H
ATOM   2132  C   ARG A 228      35.668  34.814  -1.003  1.00  0.00      RA0  C
ATOM   2133  O   ARG A 228      35.923  33.623  -1.156  1.00  0.00      RA0  O
ATOM   2134  N   LEU A 229      35.145  35.532  -1.977  1.00  0.00      RA0  N
ATOM   2135  H   LEU A 229      34.912  36.497  -1.826  1.00  0.00      RA0  H
ATOM   2136  CA  LEU A 229      34.809  34.909  -3.261  1.00  0.00      RA0  C
ATOM   2137  CB  LEU A 229      33.916  35.816  -4.104  1.00  0.00      RA0  C
ATOM   2138  CG  LEU A 229      33.383  35.035  -5.302  1.00  0.00      RA0  C
ATOM   2139  CD1 LEU A 229      32.636  33.795  -4.826  1.00  0.00      RA0  C
ATOM   2140  CD2 LEU A 229      32.530  35.881  -6.242  1.00  0.00      RA0  C
ATOM   2141  C   LEU A 229      36.111  34.576  -4.022  1.00  0.00      RA0  C
ATOM   2142  O   LEU A 229      36.287  33.467  -4.555  1.00  0.00      RA0  O
ATOM   2143  N   GLU A 230      37.034  35.540  -4.032  1.00  0.00      RA0  N
ATOM   2144  H   GLU A 230      36.832  36.436  -3.628  1.00  0.00      RA0  H
ATOM   2145  CA  GLU A 230      38.381  35.294  -4.562  1.00  0.00      RA0  C
ATOM   2146  CB  GLU A 230      39.309  36.492  -4.404  1.00  0.00      RA0  C
ATOM   2147  CG  GLU A 230      39.011  37.680  -5.316  1.00  0.00      RA0  C
ATOM   2148  CD  GLU A 230      40.082  38.728  -5.102  1.00  0.00      RA0  C
ATOM   2149  OE1 GLU A 230      40.956  38.509  -4.274  1.00  0.00      RA0  O
ATOM   2150  OE2 GLU A 230      40.059  39.763  -5.761  1.00  0.00      RA0  O
ATOM   2151  C   GLU A 230      39.019  34.066  -3.917  1.00  0.00      RA0  C
ATOM   2152  O   GLU A 230      39.668  33.269  -4.598  1.00  0.00      RA0  O
ATOM   2153  N   ALA A 231      38.831  33.907  -2.617  1.00  0.00      RA0  N
ATOM   2154  H   ALA A 231      38.267  34.572  -2.124  1.00  0.00      RA0  H
ATOM   2155  CA  ALA A 231      39.380  32.767  -1.858  1.00  0.00      RA0  C
ATOM   2156  CB  ALA A 231      39.396  33.100  -0.370  1.00  0.00      RA0  C
ATOM   2157  C   ALA A 231      38.647  31.439  -2.040  1.00  0.00      RA0  C
ATOM   2158  O   ALA A 231      39.074  30.408  -1.501  1.00  0.00      RA0  O
ATOM   2159  N   GLY A 232      37.567  31.457  -2.827  1.00  0.00      RA0  N
ATOM   2160  H   GLY A 232      37.240  32.322  -3.205  1.00  0.00      RA0  H
ATOM   2161  CA  GLY A 232      36.742  30.290  -3.072  1.00  0.00      RA0  C
ATOM   2162  C   GLY A 232      35.941  29.830  -1.874  1.00  0.00      RA0  C
ATOM   2163  O   GLY A 232      35.687  28.643  -1.730  1.00  0.00      RA0  O
ATOM   2164  N   MSE A 233      35.543  30.755  -1.019  1.00  0.00      RA0  N
ATOM   2165  H   MSE A 233      35.609  31.724  -1.255  1.00  0.00      RA0  H
ATOM   2166  CA  MSE A 233      34.851  30.396   0.205  1.00  0.00      RA0  C
ATOM   2167  CB  MSE A 233      35.381  31.214   1.380  1.00  0.00      RA0  C
ATOM   2168  CG  MSE A 233      36.840  30.890   1.694  1.00  0.00      RA0  C
ATOM   2169  SE  MSE A 233      37.501  31.894   3.033  1.00  0.00      RA0  S
ATOM   2170  CE  MSE A 233      39.095  31.077   3.199  1.00  0.00      RA0  C
ATOM   2171  C   MSE A 233      33.343  30.613   0.033  1.00  0.00      RA0  C
ATOM   2172  O   MSE A 233      32.922  31.559  -0.633  1.00  0.00      RA0  O
ATOM   2173  N   ASN A 234      32.553  29.646   0.524  1.00  0.00      RA0  N
ATOM   2174  H   ASN A 234      32.934  28.964   1.145  1.00  0.00      RA0  H
ATOM   2175  CA  ASN A 234      31.112  29.673   0.312  1.00  0.00      RA0  C
ATOM   2176  CB  ASN A 234      30.488  28.310   0.624  1.00  0.00      RA0  C
ATOM   2177  CG  ASN A 234      30.850  27.282  -0.425  1.00  0.00      RA0  C
ATOM   2178  OD1 ASN A 234      31.472  27.574  -1.440  1.00  0.00      RA0  O
ATOM   2179  ND2 ASN A 234      30.414  26.048  -0.123  1.00  0.00      RA0  N
ATOM   2180 HD21 ASN A 234      29.947  25.866   0.744  1.00  0.00      RA0  H
ATOM   2181 HD22 ASN A 234      30.562  25.285  -0.757  1.00  0.00      RA0  H
ATOM   2182  C   ASN A 234      30.404  30.690   1.155  1.00  0.00      RA0  C
ATOM   2183  O   ASN A 234      30.860  31.034   2.257  1.00  0.00      RA0  O
ATOM   2184  N   LEU A 235      29.266  31.150   0.627  1.00  0.00      RA0  N
ATOM   2185  H   LEU A 235      29.001  30.885  -0.305  1.00  0.00      RA0  H
ATOM   2186  CA  LEU A 235      28.326  31.974   1.328  1.00  0.00      RA0  C
ATOM   2187  CB  LEU A 235      28.250  33.396   0.777  1.00  0.00      RA0  C
ATOM   2188  CG  LEU A 235      27.428  34.327   1.675  1.00  0.00      RA0  C
ATOM   2189  CD1 LEU A 235      27.817  34.205   3.150  1.00  0.00      RA0  C
ATOM   2190  CD2 LEU A 235      27.504  35.779   1.207  1.00  0.00      RA0  C
ATOM   2191  C   LEU A 235      26.971  31.277   1.303  1.00  0.00      RA0  C
ATOM   2192  O   LEU A 235      26.360  31.076   0.224  1.00  0.00      RA0  O
ATOM   2193  N   TYR A 236      26.522  30.899   2.494  1.00  0.00      RA0  N
ATOM   2194  H   TYR A 236      27.061  31.114   3.308  1.00  0.00      RA0  H
ATOM   2195  CA  TYR A 236      25.247  30.214   2.640  1.00  0.00      RA0  C
ATOM   2196  CB  TYR A 236      24.916  29.899   4.091  1.00  0.00      RA0  C
ATOM   2197  CG  TYR A 236      23.674  29.032   4.161  1.00  0.00      RA0  C
ATOM   2198  CD1 TYR A 236      23.737  27.685   3.823  1.00  0.00      RA0  C
ATOM   2199  CE1 TYR A 236      22.613  26.875   3.958  1.00  0.00      RA0  C
ATOM   2200  CD2 TYR A 236      22.468  29.576   4.585  1.00  0.00      RA0  C
ATOM   2201  CE2 TYR A 236      21.343  28.768   4.710  1.00  0.00      RA0  C
ATOM   2202  CZ  TYR A 236      21.418  27.412   4.423  1.00  0.00      RA0  C
ATOM   2203  OH  TYR A 236      20.304  26.608   4.615  1.00  0.00      RA0  O
ATOM   2204  HH  TYR A 236      20.529  25.710   4.355  1.00  0.00      RA0  H
ATOM   2205  C   TYR A 236      24.144  31.086   2.032  1.00  0.00      RA0  C
ATOM   2206  O   TYR A 236      24.106  32.313   2.217  1.00  0.00      RA0  O
ATOM   2207  N   GLY A 237      23.246  30.435   1.316  1.00  0.00      RA0  N
ATOM   2208  H   GLY A 237      23.351  29.451   1.179  1.00  0.00      RA0  H
ATOM   2209  CA  GLY A 237      22.192  31.105   0.599  1.00  0.00      RA0  C
ATOM   2210  C   GLY A 237      22.547  31.302  -0.857  1.00  0.00      RA0  C
ATOM   2211  O   GLY A 237      21.666  31.439  -1.692  1.00  0.00      RA0  O
ATOM   2212  N   GLN A 238      23.843  31.343  -1.166  1.00  0.00      RA0  N
ATOM   2213  H   GLN A 238      24.544  31.226  -0.463  1.00  0.00      RA0  H
ATOM   2214  CA  GLN A 238      24.307  31.522  -2.538  1.00  0.00      RA0  C
ATOM   2215  CB  GLN A 238      25.344  32.640  -2.655  1.00  0.00      RA0  C
ATOM   2216  CG  GLN A 238      24.772  34.054  -2.636  1.00  0.00      RA0  C
ATOM   2217  CD  GLN A 238      25.909  35.044  -2.791  1.00  0.00      RA0  C
ATOM   2218  OE1 GLN A 238      26.606  35.379  -1.841  1.00  0.00      RA0  O
ATOM   2219  NE2 GLN A 238      26.047  35.536  -4.024  1.00  0.00      RA0  N
ATOM   2220 HE21 GLN A 238      25.599  35.137  -4.834  1.00  0.00      RA0  H
ATOM   2221 HE22 GLN A 238      26.675  36.286  -4.229  1.00  0.00      RA0  H
ATOM   2222  C   GLN A 238      24.942  30.239  -3.057  1.00  0.00      RA0  C
ATOM   2223  O   GLN A 238      24.418  29.622  -3.995  1.00  0.00      RA0  O
ATOM   2224  N   GLU A 239      26.053  29.798  -2.480  1.00  0.00      RA0  N
ATOM   2225  H   GLU A 239      26.501  30.343  -1.767  1.00  0.00      RA0  H
ATOM   2226  CA  GLU A 239      26.675  28.534  -2.930  1.00  0.00      RA0  C
ATOM   2227  CB  GLU A 239      28.118  28.458  -2.441  1.00  0.00      RA0  C
ATOM   2228  CG  GLU A 239      29.151  29.135  -3.345  1.00  0.00      RA0  C
ATOM   2229  CD  GLU A 239      28.894  30.618  -3.490  1.00  0.00      RA0  C
ATOM   2230  OE1 GLU A 239      28.899  31.332  -2.487  1.00  0.00      RA0  O
ATOM   2231  OE2 GLU A 239      28.706  31.062  -4.618  1.00  0.00      RA0  O
ATOM   2232  C   GLU A 239      25.933  27.271  -2.514  1.00  0.00      RA0  C
ATOM   2233  O   GLU A 239      26.139  26.226  -3.112  1.00  0.00      RA0  O
ATOM   2234  N   MSE A 240      25.119  27.368  -1.464  1.00  0.00      RA0  N
ATOM   2235  H   MSE A 240      24.986  28.230  -0.975  1.00  0.00      RA0  H
ATOM   2236  CA  MSE A 240      24.269  26.270  -1.053  1.00  0.00      RA0  C
ATOM   2237  CB  MSE A 240      25.051  25.206  -0.278  1.00  0.00      RA0  C
ATOM   2238  CG  MSE A 240      25.628  25.676   1.061  1.00  0.00      RA0  C
ATOM   2239  SE  MSE A 240      26.947  26.893   0.928  1.00  0.00      RA0  S
ATOM   2240  CE  MSE A 240      27.385  26.948   2.672  1.00  0.00      RA0  C
ATOM   2241  C   MSE A 240      23.074  26.743  -0.209  1.00  0.00      RA0  C
ATOM   2242  O   MSE A 240      23.028  27.868   0.285  1.00  0.00      RA0  O
ATOM   2243  N   ASP A 241      22.115  25.848  -0.068  1.00  0.00      RA0  N
ATOM   2244  H   ASP A 241      22.066  24.962  -0.534  1.00  0.00      RA0  H
ATOM   2245  CA  ASP A 241      20.985  26.060   0.851  1.00  0.00      RA0  C
ATOM   2246  CB  ASP A 241      19.934  26.956   0.193  1.00  0.00      RA0  C
ATOM   2247  CG  ASP A 241      19.082  26.091  -0.715  1.00  0.00      RA0  C
ATOM   2248  OD1 ASP A 241      19.615  25.453  -1.613  1.00  0.00      RA0  O
ATOM   2249  OD2 ASP A 241      17.889  25.964  -0.464  1.00  0.00      RA0  O
ATOM   2250  C   ASP A 241      20.379  24.703   1.105  1.00  0.00      RA0  C
ATOM   2251  O   ASP A 241      20.979  23.675   0.726  1.00  0.00      RA0  O
ATOM   2252  N   GLU A 242      19.212  24.647   1.743  1.00  0.00      RA0  N
ATOM   2253  H   GLU A 242      18.644  25.468   1.786  1.00  0.00      RA0  H
ATOM   2254  CA  GLU A 242      18.651  23.352   2.133  1.00  0.00      RA0  C
ATOM   2255  CB  GLU A 242      17.365  23.586   2.925  1.00  0.00      RA0  C
ATOM   2256  CG  GLU A 242      17.470  24.575   4.084  1.00  0.00      RA0  C
ATOM   2257  CD  GLU A 242      17.933  23.865   5.334  1.00  0.00      RA0  C
ATOM   2258  OE1 GLU A 242      18.238  22.680   5.269  1.00  0.00      RA0  O
ATOM   2259  OE2 GLU A 242      17.963  24.497   6.385  1.00  0.00      RA0  O
ATOM   2260  C   GLU A 242      18.278  22.431   0.982  1.00  0.00      RA0  C
ATOM   2261  O   GLU A 242      18.046  21.243   1.204  1.00  0.00      RA0  O
ATOM   2262  N   THR A 243      18.251  22.974  -0.234  1.00  0.00      RA0  N
ATOM   2263  H   THR A 243      18.481  23.940  -0.378  1.00  0.00      RA0  H
ATOM   2264  CA  THR A 243      17.926  22.200  -1.441  1.00  0.00      RA0  C
ATOM   2265  CB  THR A 243      16.908  22.986  -2.286  1.00  0.00      RA0  C
ATOM   2266  OG1 THR A 243      17.409  24.238  -2.768  1.00  0.00      RA0  O
ATOM   2267  HG1 THR A 243      17.772  24.746  -2.035  1.00  0.00      RA0  H
ATOM   2268  CG2 THR A 243      15.627  23.210  -1.480  1.00  0.00      RA0  C
ATOM   2269  C   THR A 243      19.141  21.692  -2.195  1.00  0.00      RA0  C
ATOM   2270  O   THR A 243      18.994  20.964  -3.182  1.00  0.00      RA0  O
ATOM   2271  N   ILE A 244      20.331  22.094  -1.749  1.00  0.00      RA0  N
ATOM   2272  H   ILE A 244      20.399  22.642  -0.912  1.00  0.00      RA0  H
ATOM   2273  CA  ILE A 244      21.581  21.781  -2.428  1.00  0.00      RA0  C
ATOM   2274  CB  ILE A 244      22.320  23.071  -2.809  1.00  0.00      RA0  C
ATOM   2275  CG2 ILE A 244      23.717  22.810  -3.378  1.00  0.00      RA0  C
ATOM   2276  CG1 ILE A 244      21.471  23.861  -3.802  1.00  0.00      RA0  C
ATOM   2277  CD1 ILE A 244      21.084  23.003  -5.007  1.00  0.00      RA0  C
ATOM   2278  C   ILE A 244      22.465  20.857  -1.601  1.00  0.00      RA0  C
ATOM   2279  O   ILE A 244      22.743  21.144  -0.436  1.00  0.00      RA0  O
ATOM   2280  N   SER A 245      22.978  19.801  -2.244  1.00  0.00      RA0  N
ATOM   2281  H   SER A 245      22.798  19.693  -3.218  1.00  0.00      RA0  H
ATOM   2282  CA  SER A 245      23.866  18.868  -1.601  1.00  0.00      RA0  C
ATOM   2283  CB  SER A 245      23.975  17.658  -2.534  1.00  0.00      RA0  C
ATOM   2284  OG  SER A 245      24.959  16.727  -2.069  1.00  0.00      RA0  O
ATOM   2285  HG  SER A 245      24.451  15.992  -1.720  1.00  0.00      RA0  H
ATOM   2286  C   SER A 245      25.237  19.526  -1.367  1.00  0.00      RA0  C
ATOM   2287  O   SER A 245      25.682  20.283  -2.225  1.00  0.00      RA0  O
ATOM   2288  N   PRO A 246      25.924  19.234  -0.270  1.00  0.00      RA0  N
ATOM   2289  CD  PRO A 246      25.503  18.382   0.832  1.00  0.00      RA0  C
ATOM   2290  CA  PRO A 246      27.298  19.749  -0.108  1.00  0.00      RA0  C
ATOM   2291  CB  PRO A 246      27.702  19.197   1.264  1.00  0.00      RA0  C
ATOM   2292  CG  PRO A 246      26.812  17.980   1.496  1.00  0.00      RA0  C
ATOM   2293  C   PRO A 246      28.197  19.301  -1.264  1.00  0.00      RA0  C
ATOM   2294  O   PRO A 246      29.143  20.032  -1.632  1.00  0.00      RA0  O
ATOM   2295  N   LEU A 247      27.880  18.149  -1.874  1.00  0.00      RA0  N
ATOM   2296  H   LEU A 247      27.051  17.648  -1.612  1.00  0.00      RA0  H
ATOM   2297  CA  LEU A 247      28.665  17.623  -2.980  1.00  0.00      RA0  C
ATOM   2298  CB  LEU A 247      28.188  16.221  -3.357  1.00  0.00      RA0  C
ATOM   2299  CG  LEU A 247      28.184  15.236  -2.186  1.00  0.00      RA0  C
ATOM   2300  CD1 LEU A 247      27.603  13.884  -2.599  1.00  0.00      RA0  C
ATOM   2301  CD2 LEU A 247      29.562  15.088  -1.541  1.00  0.00      RA0  C
ATOM   2302  C   LEU A 247      28.625  18.535  -4.204  1.00  0.00      RA0  C
ATOM   2303  O   LEU A 247      29.546  18.526  -5.009  1.00  0.00      RA0  O
ATOM   2304  N   ALA A 248      27.568  19.327  -4.321  1.00  0.00      RA0  N
ATOM   2305  H   ALA A 248      26.885  19.363  -3.591  1.00  0.00      RA0  H
ATOM   2306  CA  ALA A 248      27.369  20.270  -5.437  1.00  0.00      RA0  C
ATOM   2307  CB  ALA A 248      25.898  20.290  -5.858  1.00  0.00      RA0  C
ATOM   2308  C   ALA A 248      27.794  21.707  -5.074  1.00  0.00      RA0  C
ATOM   2309  O   ALA A 248      27.575  22.639  -5.859  1.00  0.00      RA0  O
ATOM   2310  N   ALA A 249      28.371  21.860  -3.885  1.00  0.00      RA0  N
ATOM   2311  H   ALA A 249      28.528  21.073  -3.289  1.00  0.00      RA0  H
ATOM   2312  CA  ALA A 249      28.788  23.152  -3.359  1.00  0.00      RA0  C
ATOM   2313  CB  ALA A 249      27.959  23.517  -2.129  1.00  0.00      RA0  C
ATOM   2314  C   ALA A 249      30.270  23.147  -2.963  1.00  0.00      RA0  C
ATOM   2315  O   ALA A 249      30.702  23.907  -2.115  1.00  0.00      RA0  O
ATOM   2316  N   ASN A 250      31.036  22.280  -3.607  1.00  0.00      RA0  N
ATOM   2317  H   ASN A 250      30.618  21.700  -4.303  1.00  0.00      RA0  H
ATOM   2318  CA  ASN A 250      32.482  22.179  -3.337  1.00  0.00      RA0  C
ATOM   2319  CB  ASN A 250      33.254  23.406  -3.836  1.00  0.00      RA0  C
ATOM   2320  CG  ASN A 250      34.745  23.175  -3.692  1.00  0.00      RA0  C
ATOM   2321  OD1 ASN A 250      35.255  22.089  -3.957  1.00  0.00      RA0  O
ATOM   2322  ND2 ASN A 250      35.413  24.265  -3.269  1.00  0.00      RA0  N
ATOM   2323 HD21 ASN A 250      34.920  25.113  -3.058  1.00  0.00      RA0  H
ATOM   2324 HD22 ASN A 250      36.403  24.282  -3.137  1.00  0.00      RA0  H
ATOM   2325  C   ASN A 250      32.761  21.910  -1.864  1.00  0.00      RA0  C
ATOM   2326  O   ASN A 250      33.743  22.427  -1.336  1.00  0.00      RA0  O
ATOM   2327  N   MSE A 251      31.903  21.100  -1.211  1.00  0.00      RA0  N
ATOM   2328  H   MSE A 251      31.083  20.756  -1.673  1.00  0.00      RA0  H
ATOM   2329  CA  MSE A 251      32.087  20.727   0.185  1.00  0.00      RA0  C
ATOM   2330  CB  MSE A 251      30.920  21.204   1.048  1.00  0.00      RA0  C
ATOM   2331  CG  MSE A 251      30.718  22.718   1.020  1.00  0.00      RA0  C
ATOM   2332  SE  MSE A 251      29.282  23.237   1.972  1.00  0.00      RA0  S
ATOM   2333  CE  MSE A 251      29.881  22.737   3.594  1.00  0.00      RA0  C
ATOM   2334  C   MSE A 251      32.289  19.230   0.356  1.00  0.00      RA0  C
ATOM   2335  O   MSE A 251      32.310  18.724   1.466  1.00  0.00      RA0  O
ATOM   2336  N   GLY A 252      32.527  18.521  -0.744  1.00  0.00      RA0  N
ATOM   2337  H   GLY A 252      32.520  18.972  -1.634  1.00  0.00      RA0  H
ATOM   2338  CA  GLY A 252      32.811  17.085  -0.658  1.00  0.00      RA0  C
ATOM   2339  C   GLY A 252      33.976  16.799   0.295  1.00  0.00      RA0  C
ATOM   2340  O   GLY A 252      33.971  15.798   1.058  1.00  0.00      RA0  O
ATOM   2341  N   TRP A 253      34.991  17.641   0.210  1.00  0.00      RA0  N
ATOM   2342  H   TRP A 253      34.925  18.405  -0.428  1.00  0.00      RA0  H
ATOM   2343  CA  TRP A 253      36.197  17.479   0.996  1.00  0.00      RA0  C
ATOM   2344  CB  TRP A 253      37.295  18.464   0.567  1.00  0.00      RA0  C
ATOM   2345  CG  TRP A 253      36.860  19.901   0.739  1.00  0.00      RA0  C
ATOM   2346  CD2 TRP A 253      37.256  20.835   1.765  1.00  0.00      RA0  C
ATOM   2347  CE2 TRP A 253      36.592  22.058   1.510  1.00  0.00      RA0  C
ATOM   2348  CE3 TRP A 253      38.109  20.729   2.857  1.00  0.00      RA0  C
ATOM   2349  CD1 TRP A 253      35.981  20.619  -0.081  1.00  0.00      RA0  C
ATOM   2350  NE1 TRP A 253      35.817  21.888   0.368  1.00  0.00      RA0  N
ATOM   2351  HE1 TRP A 253      35.239  22.562  -0.063  1.00  0.00      RA0  H
ATOM   2352  CZ2 TRP A 253      36.798  23.142   2.355  1.00  0.00      RA0  C
ATOM   2353  CZ3 TRP A 253      38.307  21.821   3.694  1.00  0.00      RA0  C
ATOM   2354  CH2 TRP A 253      37.653  23.023   3.445  1.00  0.00      RA0  C
ATOM   2355  C   TRP A 253      35.916  17.534   2.484  1.00  0.00      RA0  C
ATOM   2356  O   TRP A 253      36.757  17.128   3.276  1.00  0.00      RA0  O
ATOM   2357  N   THR A 254      34.758  18.071   2.869  1.00  0.00      RA0  N
ATOM   2358  H   THR A 254      34.045  18.291   2.209  1.00  0.00      RA0  H
ATOM   2359  CA  THR A 254      34.404  18.171   4.283  1.00  0.00      RA0  C
ATOM   2360  CB  THR A 254      33.794  19.537   4.640  1.00  0.00      RA0  C
ATOM   2361  OG1 THR A 254      32.682  19.880   3.811  1.00  0.00      RA0  O
ATOM   2362  HG1 THR A 254      32.904  19.653   2.919  1.00  0.00      RA0  H
ATOM   2363  CG2 THR A 254      34.852  20.632   4.585  1.00  0.00      RA0  C
ATOM   2364  C   THR A 254      33.587  16.989   4.797  1.00  0.00      RA0  C
ATOM   2365  O   THR A 254      33.267  16.939   5.988  1.00  0.00      RA0  O
ATOM   2366  N   ILE A 255      33.257  16.046   3.925  1.00  0.00      RA0  N
ATOM   2367  H   ILE A 255      33.649  16.014   3.004  1.00  0.00      RA0  H
ATOM   2368  CA  ILE A 255      32.444  14.906   4.342  1.00  0.00      RA0  C
ATOM   2369  CB  ILE A 255      31.504  14.423   3.245  1.00  0.00      RA0  C
ATOM   2370  CG2 ILE A 255      30.522  13.419   3.851  1.00  0.00      RA0  C
ATOM   2371  CG1 ILE A 255      30.799  15.589   2.544  1.00  0.00      RA0  C
ATOM   2372  CD1 ILE A 255      29.958  16.452   3.486  1.00  0.00      RA0  C
ATOM   2373  C   ILE A 255      33.352  13.791   4.823  1.00  0.00      RA0  C
ATOM   2374  O   ILE A 255      34.159  13.254   4.058  1.00  0.00      RA0  O
ATOM   2375  N   ALA A 256      33.192  13.431   6.087  1.00  0.00      RA0  N
ATOM   2376  H   ALA A 256      32.430  13.855   6.584  1.00  0.00      RA0  H
ATOM   2377  CA  ALA A 256      33.960  12.356   6.709  1.00  0.00      RA0  C
ATOM   2378  CB  ALA A 256      34.188  12.642   8.183  1.00  0.00      RA0  C
ATOM   2379  C   ALA A 256      33.215  11.032   6.566  1.00  0.00      RA0  C
ATOM   2380  O   ALA A 256      32.539  10.595   7.469  1.00  0.00      RA0  O
ATOM   2381  N   TRP A 257      33.338  10.385   5.405  1.00  0.00      RA0  N
ATOM   2382  H   TRP A 257      33.910  10.793   4.692  1.00  0.00      RA0  H
ATOM   2383  CA  TRP A 257      32.592   9.142   5.141  1.00  0.00      RA0  C
ATOM   2384  CB  TRP A 257      32.775   8.683   3.691  1.00  0.00      RA0  C
ATOM   2385  CG  TRP A 257      32.530   9.796   2.695  1.00  0.00      RA0  C
ATOM   2386  CD2 TRP A 257      31.285  10.199   2.084  1.00  0.00      RA0  C
ATOM   2387  CE2 TRP A 257      31.570  11.255   1.185  1.00  0.00      RA0  C
ATOM   2388  CE3 TRP A 257      29.975   9.756   2.224  1.00  0.00      RA0  C
ATOM   2389  CD1 TRP A 257      33.498  10.642   2.131  1.00  0.00      RA0  C
ATOM   2390  NE1 TRP A 257      32.937  11.504   1.243  1.00  0.00      RA0  N
ATOM   2391  HE1 TRP A 257      33.418  12.201   0.746  1.00  0.00      RA0  H
ATOM   2392  CZ2 TRP A 257      30.542  11.832   0.448  1.00  0.00      RA0  C
ATOM   2393  CZ3 TRP A 257      28.957  10.345   1.483  1.00  0.00      RA0  C
ATOM   2394  CH2 TRP A 257      29.238  11.376   0.596  1.00  0.00      RA0  C
ATOM   2395  C   TRP A 257      33.013   8.009   6.068  1.00  0.00      RA0  C
ATOM   2396  O   TRP A 257      32.180   7.220   6.548  1.00  0.00      RA0  O
ATOM   2397  N   GLU A 258      34.316   7.914   6.324  1.00  0.00      RA0  N
ATOM   2398  H   GLU A 258      34.955   8.617   6.027  1.00  0.00      RA0  H
ATOM   2399  CA  GLU A 258      34.824   6.879   7.215  1.00  0.00      RA0  C
ATOM   2400  CB  GLU A 258      36.090   6.250   6.639  1.00  0.00      RA0  C
ATOM   2401  CG  GLU A 258      35.685   5.413   5.428  1.00  0.00      RA0  C
ATOM   2402  CD  GLU A 258      34.528   4.528   5.850  1.00  0.00      RA0  C
ATOM   2403  OE1 GLU A 258      34.719   3.702   6.741  1.00  0.00      RA0  O
ATOM   2404  OE2 GLU A 258      33.432   4.688   5.313  1.00  0.00      RA0  O
ATOM   2405  C   GLU A 258      35.008   7.492   8.597  1.00  0.00      RA0  C
ATOM   2406  O   GLU A 258      35.400   8.650   8.685  1.00  0.00      RA0  O
ATOM   2407  N   PRO A 259      34.736   6.765   9.685  1.00  0.00      RA0  N
ATOM   2408  CD  PRO A 259      34.883   7.311  11.030  1.00  0.00      RA0  C
ATOM   2409  CA  PRO A 259      34.299   5.371   9.697  1.00  0.00      RA0  C
ATOM   2410  CB  PRO A 259      34.594   4.958  11.139  1.00  0.00      RA0  C
ATOM   2411  CG  PRO A 259      34.357   6.222  11.956  1.00  0.00      RA0  C
ATOM   2412  C   PRO A 259      32.834   5.247   9.296  1.00  0.00      RA0  C
ATOM   2413  O   PRO A 259      32.029   6.113   9.667  1.00  0.00      RA0  O
ATOM   2414  N   ALA A 260      32.529   4.188   8.555  1.00  0.00      RA0  N
ATOM   2415  H   ALA A 260      33.293   3.656   8.177  1.00  0.00      RA0  H
ATOM   2416  CA  ALA A 260      31.192   3.923   8.026  1.00  0.00      RA0  C
ATOM   2417  CB  ALA A 260      31.186   2.640   7.194  1.00  0.00      RA0  C
ATOM   2418  C   ALA A 260      30.138   3.805   9.102  1.00  0.00      RA0  C
ATOM   2419  O   ALA A 260      28.960   4.052   8.837  1.00  0.00      RA0  O
ATOM   2420  N   ASP A 261      30.539   3.435  10.314  1.00  0.00      RA0  N
ATOM   2421  H   ASP A 261      31.507   3.314  10.550  1.00  0.00      RA0  H
ATOM   2422  CA  ASP A 261      29.585   3.218  11.397  1.00  0.00      RA0  C
ATOM   2423  CB  ASP A 261      30.258   2.318  12.427  1.00  0.00      RA0  C
ATOM   2424  CG  ASP A 261      31.574   2.984  12.826  1.00  0.00      RA0  C
ATOM   2425  OD1 ASP A 261      32.587   2.668  12.207  1.00  0.00      RA0  O
ATOM   2426  OD2 ASP A 261      31.595   3.836  13.717  1.00  0.00      RA0  O
ATOM   2427  C   ASP A 261      29.212   4.466  12.159  1.00  0.00      RA0  C
ATOM   2428  O   ASP A 261      28.453   4.397  13.132  1.00  0.00      RA0  O
ATOM   2429  N   ARG A 262      29.736   5.609  11.747  1.00  0.00      RA0  N
ATOM   2430  H   ARG A 262      30.356   5.607  10.963  1.00  0.00      RA0  H
ATOM   2431  CA  ARG A 262      29.318   6.867  12.343  1.00  0.00      RA0  C
ATOM   2432  CB  ARG A 262      30.381   7.958  12.221  1.00  0.00      RA0  C
ATOM   2433  CG  ARG A 262      29.817   9.279  12.756  1.00  0.00      RA0  C
ATOM   2434  CD  ARG A 262      30.706  10.499  12.533  1.00  0.00      RA0  C
ATOM   2435  NE  ARG A 262      30.956  10.756  11.118  1.00  0.00      RA0  N
ATOM   2436  HE  ARG A 262      31.501  10.067  10.628  1.00  0.00      RA0  H
ATOM   2437  CZ  ARG A 262      30.538  11.943  10.586  1.00  0.00      RA0  C
ATOM   2438  NH1 ARG A 262      29.767  12.777  11.328  1.00  0.00      RA0  N
ATOM   2439 HH11 ARG A 262      29.499  13.711  11.044  1.00  0.00      RA0  H
ATOM   2440 HH12 ARG A 262      29.387  12.502  12.224  1.00  0.00      RA0  H
ATOM   2441  NH2 ARG A 262      30.907  12.242   9.318  1.00  0.00      RA0  N
ATOM   2442 HH21 ARG A 262      30.661  13.110   8.867  1.00  0.00      RA0  H
ATOM   2443 HH22 ARG A 262      31.449  11.592   8.766  1.00  0.00      RA0  H
ATOM   2444  C   ARG A 262      28.042   7.389  11.657  1.00  0.00      RA0  C
ATOM   2445  O   ARG A 262      28.080   7.868  10.541  1.00  0.00      RA0  O
ATOM   2446  N   ASP A 263      26.942   7.332  12.388  1.00  0.00      RA0  N
ATOM   2447  H   ASP A 263      26.995   6.971  13.316  1.00  0.00      RA0  H
ATOM   2448  CA  ASP A 263      25.668   7.872  11.955  1.00  0.00      RA0  C
ATOM   2449  CB  ASP A 263      24.506   7.285  12.749  1.00  0.00      RA0  C
ATOM   2450  CG  ASP A 263      23.219   7.866  12.203  1.00  0.00      RA0  C
ATOM   2451  OD1 ASP A 263      23.154   8.112  11.001  1.00  0.00      RA0  O
ATOM   2452  OD2 ASP A 263      22.291   8.079  12.979  1.00  0.00      RA0  O
ATOM   2453  C   ASP A 263      25.683   9.379  12.085  1.00  0.00      RA0  C
ATOM   2454  O   ASP A 263      26.083   9.924  13.117  1.00  0.00      RA0  O
ATOM   2455  N   PHE A 264      25.256  10.062  11.034  1.00  0.00      RA0  N
ATOM   2456  H   PHE A 264      24.736   9.567  10.331  1.00  0.00      RA0  H
ATOM   2457  CA  PHE A 264      25.059  11.496  11.096  1.00  0.00      RA0  C
ATOM   2458  CB  PHE A 264      26.328  12.286  10.744  1.00  0.00      RA0  C
ATOM   2459  CG  PHE A 264      26.778  12.107   9.313  1.00  0.00      RA0  C
ATOM   2460  CD1 PHE A 264      26.301  12.955   8.319  1.00  0.00      RA0  C
ATOM   2461  CD2 PHE A 264      27.702  11.120   8.993  1.00  0.00      RA0  C
ATOM   2462  CE1 PHE A 264      26.781  12.845   7.019  1.00  0.00      RA0  C
ATOM   2463  CE2 PHE A 264      28.189  11.015   7.695  1.00  0.00      RA0  C
ATOM   2464  CZ  PHE A 264      27.744  11.891   6.712  1.00  0.00      RA0  C
ATOM   2465  C   PHE A 264      23.870  11.875  10.224  1.00  0.00      RA0  C
ATOM   2466  O   PHE A 264      23.512  11.145   9.305  1.00  0.00      RA0  O
ATOM   2467  N   ILE A 265      23.266  13.012  10.523  1.00  0.00      RA0  N
ATOM   2468  H   ILE A 265      23.693  13.594  11.219  1.00  0.00      RA0  H
ATOM   2469  CA  ILE A 265      22.069  13.439   9.815  1.00  0.00      RA0  C
ATOM   2470  CB  ILE A 265      21.448  14.656  10.505  1.00  0.00      RA0  C
ATOM   2471  CG2 ILE A 265      20.094  15.012   9.886  1.00  0.00      RA0  C
ATOM   2472  CG1 ILE A 265      21.353  14.460  12.015  1.00  0.00      RA0  C
ATOM   2473  CD1 ILE A 265      20.968  15.748  12.740  1.00  0.00      RA0  C
ATOM   2474  C   ILE A 265      22.411  13.803   8.383  1.00  0.00      RA0  C
ATOM   2475  O   ILE A 265      23.336  14.573   8.142  1.00  0.00      RA0  O
ATOM   2476  N   GLY A 266      21.694  13.189   7.447  1.00  0.00      RA0  N
ATOM   2477  H   GLY A 266      21.036  12.480   7.702  1.00  0.00      RA0  H
ATOM   2478  CA  GLY A 266      21.956  13.377   6.009  1.00  0.00      RA0  C
ATOM   2479  C   GLY A 266      22.772  12.263   5.385  1.00  0.00      RA0  C
ATOM   2480  O   GLY A 266      22.902  12.218   4.166  1.00  0.00      RA0  O
ATOM   2481  N   ARG A 267      23.273  11.338   6.203  1.00  0.00      RA0  N
ATOM   2482  H   ARG A 267      23.031  11.331   7.175  1.00  0.00      RA0  H
ATOM   2483  CA  ARG A 267      24.264  10.372   5.743  1.00  0.00      RA0  C
ATOM   2484  CB  ARG A 267      24.817   9.441   6.834  1.00  0.00      RA0  C
ATOM   2485  CG  ARG A 267      25.923   8.588   6.192  1.00  0.00      RA0  C
ATOM   2486  CD  ARG A 267      26.709   7.582   7.039  1.00  0.00      RA0  C
ATOM   2487  NE  ARG A 267      27.633   6.885   6.141  1.00  0.00      RA0  N
ATOM   2488  HE  ARG A 267      27.245   6.577   5.257  1.00  0.00      RA0  H
ATOM   2489  CZ  ARG A 267      28.962   6.712   6.408  1.00  0.00      RA0  C
ATOM   2490  NH1 ARG A 267      29.458   7.007   7.633  1.00  0.00      RA0  N
ATOM   2491 HH11 ARG A 267      30.449   6.941   7.817  1.00  0.00      RA0  H
ATOM   2492 HH12 ARG A 267      28.863   7.283   8.399  1.00  0.00      RA0  H
ATOM   2493  NH2 ARG A 267      29.765   6.257   5.420  1.00  0.00      RA0  N
ATOM   2494 HH21 ARG A 267      30.753   6.083   5.557  1.00  0.00      RA0  H
ATOM   2495 HH22 ARG A 267      29.383   6.091   4.493  1.00  0.00      RA0  H
ATOM   2496  C   ARG A 267      23.779   9.532   4.586  1.00  0.00      RA0  C
ATOM   2497  O   ARG A 267      24.436   9.471   3.571  1.00  0.00      RA0  O
ATOM   2498  N   GLU A 268      22.630   8.882   4.712  1.00  0.00      RA0  N
ATOM   2499  H   GLU A 268      22.001   9.181   5.432  1.00  0.00      RA0  H
ATOM   2500  CA  GLU A 268      22.198   7.978   3.636  1.00  0.00      RA0  C
ATOM   2501  CB  GLU A 268      21.060   7.052   4.099  1.00  0.00      RA0  C
ATOM   2502  CG  GLU A 268      20.196   7.569   5.260  1.00  0.00      RA0  C
ATOM   2503  CD  GLU A 268      19.663   8.949   4.935  1.00  0.00      RA0  C
ATOM   2504  OE1 GLU A 268      18.830   9.058   4.045  1.00  0.00      RA0  O
ATOM   2505  OE2 GLU A 268      20.141   9.922   5.520  1.00  0.00      RA0  O
ATOM   2506  C   GLU A 268      21.822   8.751   2.370  1.00  0.00      RA0  C
ATOM   2507  O   GLU A 268      22.071   8.283   1.265  1.00  0.00      RA0  O
ATOM   2508  N   ALA A 269      21.224   9.927   2.516  1.00  0.00      RA0  N
ATOM   2509  H   ALA A 269      20.860  10.169   3.423  1.00  0.00      RA0  H
ATOM   2510  CA  ALA A 269      20.878  10.736   1.313  1.00  0.00      RA0  C
ATOM   2511  CB  ALA A 269      20.114  11.984   1.728  1.00  0.00      RA0  C
ATOM   2512  C   ALA A 269      22.157  11.136   0.573  1.00  0.00      RA0  C
ATOM   2513  O   ALA A 269      22.237  11.113  -0.660  1.00  0.00      RA0  O
ATOM   2514  N   LEU A 270      23.169  11.466   1.347  1.00  0.00      RA0  N
ATOM   2515  H   LEU A 270      23.041  11.436   2.342  1.00  0.00      RA0  H
ATOM   2516  CA  LEU A 270      24.458  11.851   0.806  1.00  0.00      RA0  C
ATOM   2517  CB  LEU A 270      25.341  12.375   1.928  1.00  0.00      RA0  C
ATOM   2518  CG  LEU A 270      26.295  13.440   1.416  1.00  0.00      RA0  C
ATOM   2519  CD1 LEU A 270      25.538  14.516   0.642  1.00  0.00      RA0  C
ATOM   2520  CD2 LEU A 270      27.120  14.034   2.551  1.00  0.00      RA0  C
ATOM   2521  C   LEU A 270      25.115  10.691   0.071  1.00  0.00      RA0  C
ATOM   2522  O   LEU A 270      25.678  10.870  -1.011  1.00  0.00      RA0  O
ATOM   2523  N   GLU A 271      25.041   9.490   0.650  1.00  0.00      RA0  N
ATOM   2524  H   GLU A 271      24.571   9.399   1.532  1.00  0.00      RA0  H
ATOM   2525  CA  GLU A 271      25.599   8.306   0.008  1.00  0.00      RA0  C
ATOM   2526  CB  GLU A 271      25.763   7.133   0.988  1.00  0.00      RA0  C
ATOM   2527  CG  GLU A 271      26.614   7.666   2.156  1.00  0.00      RA0  C
ATOM   2528  CD  GLU A 271      27.496   6.628   2.836  1.00  0.00      RA0  C
ATOM   2529  OE1 GLU A 271      26.985   5.732   3.489  1.00  0.00      RA0  O
ATOM   2530  OE2 GLU A 271      28.719   6.744   2.771  1.00  0.00      RA0  O
ATOM   2531  C   GLU A 271      24.949   8.043  -1.335  1.00  0.00      RA0  C
ATOM   2532  O   GLU A 271      25.613   7.631  -2.296  1.00  0.00      RA0  O
ATOM   2533  N   VAL A 272      23.629   8.230  -1.400  1.00  0.00      RA0  N
ATOM   2534  H   VAL A 272      23.133   8.507  -0.573  1.00  0.00      RA0  H
ATOM   2535  CA  VAL A 272      22.913   8.064  -2.654  1.00  0.00      RA0  C
ATOM   2536  CB  VAL A 272      21.402   8.123  -2.416  1.00  0.00      RA0  C
ATOM   2537  CG1 VAL A 272      20.619   8.115  -3.730  1.00  0.00      RA0  C
ATOM   2538  CG2 VAL A 272      20.966   6.987  -1.490  1.00  0.00      RA0  C
ATOM   2539  C   VAL A 272      23.351   9.134  -3.669  1.00  0.00      RA0  C
ATOM   2540  O   VAL A 272      23.580   8.838  -4.844  1.00  0.00      RA0  O
ATOM   2541  N   GLN A 273      23.486  10.370  -3.202  1.00  0.00      RA0  N
ATOM   2542  H   GLN A 273      23.307  10.541  -2.231  1.00  0.00      RA0  H
ATOM   2543  CA  GLN A 273      23.943  11.461  -4.065  1.00  0.00      RA0  C
ATOM   2544  CB  GLN A 273      23.835  12.775  -3.295  1.00  0.00      RA0  C
ATOM   2545  CG  GLN A 273      22.355  13.076  -3.037  1.00  0.00      RA0  C
ATOM   2546  CD  GLN A 273      22.205  14.029  -1.871  1.00  0.00      RA0  C
ATOM   2547  OE1 GLN A 273      23.103  14.800  -1.555  1.00  0.00      RA0  O
ATOM   2548  NE2 GLN A 273      21.008  13.946  -1.262  1.00  0.00      RA0  N
ATOM   2549 HE21 GLN A 273      20.357  13.240  -1.539  1.00  0.00      RA0  H
ATOM   2550 HE22 GLN A 273      20.699  14.541  -0.513  1.00  0.00      RA0  H
ATOM   2551  C   GLN A 273      25.334  11.173  -4.634  1.00  0.00      RA0  C
ATOM   2552  O   GLN A 273      25.568  11.387  -5.817  1.00  0.00      RA0  O
ATOM   2553  N   ARG A 274      26.231  10.646  -3.796  1.00  0.00      RA0  N
ATOM   2554  H   ARG A 274      25.968  10.466  -2.848  1.00  0.00      RA0  H
ATOM   2555  CA  ARG A 274      27.565  10.283  -4.262  1.00  0.00      RA0  C
ATOM   2556  CB  ARG A 274      28.360   9.803  -3.047  1.00  0.00      RA0  C
ATOM   2557  CG  ARG A 274      29.784   9.332  -3.344  1.00  0.00      RA0  C
ATOM   2558  CD  ARG A 274      30.302   8.407  -2.241  1.00  0.00      RA0  C
ATOM   2559  NE  ARG A 274      29.472   7.205  -2.180  1.00  0.00      RA0  N
ATOM   2560  HE  ARG A 274      29.196   6.754  -3.043  1.00  0.00      RA0  H
ATOM   2561  CZ  ARG A 274      29.048   6.679  -0.996  1.00  0.00      RA0  C
ATOM   2562  NH1 ARG A 274      29.424   7.256   0.162  1.00  0.00      RA0  N
ATOM   2563 HH11 ARG A 274      29.109   6.908   1.061  1.00  0.00      RA0  H
ATOM   2564 HH12 ARG A 274      30.017   8.061   0.193  1.00  0.00      RA0  H
ATOM   2565  NH2 ARG A 274      28.249   5.598  -1.002  1.00  0.00      RA0  N
ATOM   2566 HH21 ARG A 274      27.925   5.142  -0.171  1.00  0.00      RA0  H
ATOM   2567 HH22 ARG A 274      27.917   5.206  -1.887  1.00  0.00      RA0  H
ATOM   2568  C   ARG A 274      27.530   9.170  -5.311  1.00  0.00      RA0  C
ATOM   2569  O   ARG A 274      28.216   9.245  -6.333  1.00  0.00      RA0  O
ATOM   2570  N   GLU A 275      26.704   8.163  -5.069  1.00  0.00      RA0  N
ATOM   2571  H   GLU A 275      26.226   8.093  -4.191  1.00  0.00      RA0  H
ATOM   2572  CA  GLU A 275      26.486   7.079  -6.026  1.00  0.00      RA0  C
ATOM   2573  CB  GLU A 275      25.553   6.006  -5.448  1.00  0.00      RA0  C
ATOM   2574  CG  GLU A 275      26.246   4.678  -5.104  1.00  0.00      RA0  C
ATOM   2575  CD  GLU A 275      27.084   4.789  -3.835  1.00  0.00      RA0  C
ATOM   2576  OE1 GLU A 275      26.632   4.331  -2.790  1.00  0.00      RA0  O
ATOM   2577  OE2 GLU A 275      28.203   5.300  -3.870  1.00  0.00      RA0  O
ATOM   2578  C   GLU A 275      25.951   7.572  -7.361  1.00  0.00      RA0  C
ATOM   2579  O   GLU A 275      26.364   7.113  -8.426  1.00  0.00      RA0  O
ATOM   2580  N   HIS A 276      24.971   8.463  -7.308  1.00  0.00      RA0  N
ATOM   2581  H   HIS A 276      24.708   8.839  -6.419  1.00  0.00      RA0  H
ATOM   2582  CA  HIS A 276      24.309   8.917  -8.514  1.00  0.00      RA0  C
ATOM   2583  CB  HIS A 276      22.923   9.483  -8.194  1.00  0.00      RA0  C
ATOM   2584  CG  HIS A 276      21.903   8.384  -8.005  1.00  0.00      RA0  C
ATOM   2585  ND1 HIS A 276      20.668   8.437  -8.539  1.00  0.00      RA0  N
ATOM   2586  HD1 HIS A 276      20.314   9.161  -9.096  1.00  0.00      RA0  H
ATOM   2587  CD2 HIS A 276      22.026   7.192  -7.282  1.00  0.00      RA0  C
ATOM   2588  NE2 HIS A 276      20.847   6.528  -7.389  1.00  0.00      RA0  N
ATOM   2589  CE1 HIS A 276      20.013   7.294  -8.161  1.00  0.00      RA0  C
ATOM   2590  C   HIS A 276      25.104   9.966  -9.265  1.00  0.00      RA0  C
ATOM   2591  O   HIS A 276      24.933  10.098 -10.475  1.00  0.00      RA0  O
ATOM   2592  N   GLY A 277      25.919  10.718  -8.523  1.00  0.00      RA0  N
ATOM   2593  H   GLY A 277      25.927  10.597  -7.531  1.00  0.00      RA0  H
ATOM   2594  CA  GLY A 277      26.588  11.904  -9.048  1.00  0.00      RA0  C
ATOM   2595  C   GLY A 277      25.760  13.145  -8.814  1.00  0.00      RA0  C
ATOM   2596  O   GLY A 277      24.514  13.078  -8.742  1.00  0.00      RA0  O
ATOM   2597  N   THR A 278      26.440  14.288  -8.703  1.00  0.00      RA0  N
ATOM   2598  H   THR A 278      27.435  14.324  -8.744  1.00  0.00      RA0  H
ATOM   2599  CA  THR A 278      25.757  15.568  -8.526  1.00  0.00      RA0  C
ATOM   2600  CB  THR A 278      26.009  15.881  -7.062  1.00  0.00      RA0  C
ATOM   2601  OG1 THR A 278      27.181  15.155  -6.660  1.00  0.00      RA0  O
ATOM   2602  HG1 THR A 278      27.916  15.646  -7.010  1.00  0.00      RA0  H
ATOM   2603  CG2 THR A 278      24.825  15.505  -6.167  1.00  0.00      RA0  C
ATOM   2604  C   THR A 278      26.320  16.617  -9.470  1.00  0.00      RA0  C
ATOM   2605  O   THR A 278      27.309  16.391 -10.188  1.00  0.00      RA0  O
ATOM   2606  N   GLU A 279      25.679  17.769  -9.444  1.00  0.00      RA0  N
ATOM   2607  H   GLU A 279      24.893  17.879  -8.841  1.00  0.00      RA0  H
ATOM   2608  CA  GLU A 279      26.239  18.968 -10.038  1.00  0.00      RA0  C
ATOM   2609  CB  GLU A 279      25.306  20.164  -9.878  1.00  0.00      RA0  C
ATOM   2610  CG  GLU A 279      23.867  20.022 -10.359  1.00  0.00      RA0  C
ATOM   2611  CD  GLU A 279      23.152  21.277  -9.908  1.00  0.00      RA0  C
ATOM   2612  OE1 GLU A 279      21.950  21.243  -9.668  1.00  0.00      RA0  O
ATOM   2613  OE2 GLU A 279      23.808  22.301  -9.747  1.00  0.00      RA0  O
ATOM   2614  C   GLU A 279      27.507  19.356  -9.262  1.00  0.00      RA0  C
ATOM   2615  O   GLU A 279      27.809  18.772  -8.218  1.00  0.00      RA0  O
ATOM   2616  N   LYS A 280      28.275  20.295  -9.804  1.00  0.00      RA0  N
ATOM   2617  H   LYS A 280      28.003  20.779 -10.640  1.00  0.00      RA0  H
ATOM   2618  CA  LYS A 280      29.527  20.680  -9.184  1.00  0.00      RA0  C
ATOM   2619  CB  LYS A 280      30.718  19.960  -9.809  1.00  0.00      RA0  C
ATOM   2620  CG  LYS A 280      30.939  20.238 -11.293  1.00  0.00      RA0  C
ATOM   2621  CD  LYS A 280      32.093  19.376 -11.790  1.00  0.00      RA0  C
ATOM   2622  CE  LYS A 280      32.358  19.473 -13.289  1.00  0.00      RA0  C
ATOM   2623  NZ  LYS A 280      33.156  18.304 -13.680  1.00  0.00      RA0  N
ATOM   2624  HZ1 LYS A 280      33.310  18.249 -14.703  1.00  0.00      RA0  H
ATOM   2625  HZ2 LYS A 280      34.036  18.218 -13.145  1.00  0.00      RA0  H
ATOM   2626  HZ3 LYS A 280      32.591  17.454 -13.452  1.00  0.00      RA0  H
ATOM   2627  C   LYS A 280      29.683  22.178  -9.211  1.00  0.00      RA0  C
ATOM   2628  O   LYS A 280      29.246  22.849 -10.129  1.00  0.00      RA0  O
ATOM   2629  N   LEU A 281      30.353  22.677  -8.200  1.00  0.00      RA0  N
ATOM   2630  H   LEU A 281      30.804  22.061  -7.559  1.00  0.00      RA0  H
ATOM   2631  CA  LEU A 281      30.658  24.089  -8.112  1.00  0.00      RA0  C
ATOM   2632  CB  LEU A 281      30.675  24.520  -6.647  1.00  0.00      RA0  C
ATOM   2633  CG  LEU A 281      30.821  26.028  -6.437  1.00  0.00      RA0  C
ATOM   2634  CD1 LEU A 281      29.552  26.780  -6.833  1.00  0.00      RA0  C
ATOM   2635  CD2 LEU A 281      31.235  26.360  -5.005  1.00  0.00      RA0  C
ATOM   2636  C   LEU A 281      32.011  24.336  -8.760  1.00  0.00      RA0  C
ATOM   2637  O   LEU A 281      33.034  23.759  -8.374  1.00  0.00      RA0  O
ATOM   2638  N   VAL A 282      32.001  25.160  -9.805  1.00  0.00      RA0  N
ATOM   2639  H   VAL A 282      31.163  25.646 -10.041  1.00  0.00      RA0  H
ATOM   2640  CA  VAL A 282      33.204  25.528 -10.522  1.00  0.00      RA0  C
ATOM   2641  CB  VAL A 282      33.129  25.105 -11.991  1.00  0.00      RA0  C
ATOM   2642  CG1 VAL A 282      33.015  23.587 -12.127  1.00  0.00      RA0  C
ATOM   2643  CG2 VAL A 282      32.013  25.855 -12.722  1.00  0.00      RA0  C
ATOM   2644  C   VAL A 282      33.445  27.044 -10.439  1.00  0.00      RA0  C
ATOM   2645  O   VAL A 282      32.574  27.810 -10.004  1.00  0.00      RA0  O
ATOM   2646  N   GLY A 283      34.626  27.468 -10.858  1.00  0.00      RA0  N
ATOM   2647  H   GLY A 283      35.244  26.817 -11.299  1.00  0.00      RA0  H
ATOM   2648  CA  GLY A 283      34.939  28.875 -11.012  1.00  0.00      RA0  C
ATOM   2649  C   GLY A 283      34.754  29.281 -12.453  1.00  0.00      RA0  C
ATOM   2650  O   GLY A 283      34.875  28.456 -13.373  1.00  0.00      RA0  O
ATOM   2651  N   LEU A 284      34.425  30.550 -12.656  1.00  0.00      RA0  N
ATOM   2652  H   LEU A 284      34.307  31.168 -11.875  1.00  0.00      RA0  H
ATOM   2653  CA  LEU A 284      34.368  31.156 -13.992  1.00  0.00      RA0  C
ATOM   2654  CB  LEU A 284      32.943  31.551 -14.376  1.00  0.00      RA0  C
ATOM   2655  CG  LEU A 284      31.933  30.409 -14.452  1.00  0.00      RA0  C
ATOM   2656  CD1 LEU A 284      30.536  30.950 -14.752  1.00  0.00      RA0  C
ATOM   2657  CD2 LEU A 284      32.344  29.328 -15.451  1.00  0.00      RA0  C
ATOM   2658  C   LEU A 284      35.194  32.425 -13.939  1.00  0.00      RA0  C
ATOM   2659  O   LEU A 284      35.170  33.133 -12.939  1.00  0.00      RA0  O
ATOM   2660  N   VAL A 285      35.932  32.657 -15.018  1.00  0.00      RA0  N
ATOM   2661  H   VAL A 285      35.891  32.010 -15.782  1.00  0.00      RA0  H
ATOM   2662  CA  VAL A 285      36.717  33.865 -15.231  1.00  0.00      RA0  C
ATOM   2663  CB  VAL A 285      38.198  33.471 -15.269  1.00  0.00      RA0  C
ATOM   2664  CG1 VAL A 285      39.080  34.568 -15.865  1.00  0.00      RA0  C
ATOM   2665  CG2 VAL A 285      38.672  33.013 -13.889  1.00  0.00      RA0  C
ATOM   2666  C   VAL A 285      36.307  34.525 -16.554  1.00  0.00      RA0  C
ATOM   2667  O   VAL A 285      36.271  33.894 -17.616  1.00  0.00      RA0  O
ATOM   2668  N   MSE A 286      36.020  35.818 -16.490  1.00  0.00      RA0  N
ATOM   2669  H   MSE A 286      36.098  36.317 -15.621  1.00  0.00      RA0  H
ATOM   2670  CA  MSE A 286      35.698  36.579 -17.670  1.00  0.00      RA0  C
ATOM   2671  CB  MSE A 286      34.248  37.041 -17.602  1.00  0.00      RA0  C
ATOM   2672  CG  MSE A 286      33.763  37.689 -18.895  1.00  0.00      RA0  C
ATOM   2673  SE  MSE A 286      32.040  38.179 -18.755  1.00  0.00      RA0  S
ATOM   2674  CE  MSE A 286      32.274  39.471 -17.534  1.00  0.00      RA0  C
ATOM   2675  C   MSE A 286      36.644  37.771 -17.754  1.00  0.00      RA0  C
ATOM   2676  O   MSE A 286      36.491  38.724 -17.011  1.00  0.00      RA0  O
ATOM   2677  N   THR A 287      37.660  37.670 -18.609  1.00  0.00      RA0  N
ATOM   2678  H   THR A 287      37.756  36.836 -19.153  1.00  0.00      RA0  H
ATOM   2679  CA  THR A 287      38.602  38.789 -18.835  1.00  0.00      RA0  C
ATOM   2680  CB  THR A 287      39.806  38.136 -19.463  1.00  0.00      RA0  C
ATOM   2681  OG1 THR A 287      39.353  36.898 -20.024  1.00  0.00      RA0  O
ATOM   2682  HG1 THR A 287      40.119  36.476 -20.397  1.00  0.00      RA0  H
ATOM   2683  CG2 THR A 287      40.910  37.864 -18.440  1.00  0.00      RA0  C
ATOM   2684  C   THR A 287      38.007  39.900 -19.698  1.00  0.00      RA0  C
ATOM   2685  O   THR A 287      38.496  41.041 -19.694  1.00  0.00      RA0  O
ATOM   2686  N   GLU A 288      36.976  39.563 -20.459  1.00  0.00      RA0  N
ATOM   2687  H   GLU A 288      36.576  38.660 -20.347  1.00  0.00      RA0  H
ATOM   2688  CA  GLU A 288      36.258  40.542 -21.252  1.00  0.00      RA0  C
ATOM   2689  CB  GLU A 288      35.290  39.842 -22.226  1.00  0.00      RA0  C
ATOM   2690  CG  GLU A 288      35.094  40.418 -23.652  1.00  0.00      RA0  C
ATOM   2691  CD  GLU A 288      33.910  41.382 -23.786  1.00  0.00      RA0  C
ATOM   2692  OE1 GLU A 288      33.977  42.476 -23.245  1.00  0.00      RA0  O
ATOM   2693  OE2 GLU A 288      32.920  41.066 -24.458  1.00  0.00      RA0  O
ATOM   2694  C   GLU A 288      35.578  41.524 -20.326  1.00  0.00      RA0  C
ATOM   2695  O   GLU A 288      35.261  41.196 -19.186  1.00  0.00      RA0  O
ATOM   2696  N   LYS A 289      35.355  42.734 -20.814  1.00  0.00      RA0  N
ATOM   2697  H   LYS A 289      35.327  42.824 -21.813  1.00  0.00      RA0  H
ATOM   2698  CA  LYS A 289      34.808  43.781 -19.965  1.00  0.00      RA0  C
ATOM   2699  CB  LYS A 289      34.842  45.144 -20.672  1.00  0.00      RA0  C
ATOM   2700  CG  LYS A 289      36.107  45.410 -21.499  1.00  0.00      RA0  C
ATOM   2701  CD  LYS A 289      37.384  45.168 -20.697  1.00  0.00      RA0  C
ATOM   2702  CE  LYS A 289      38.309  44.135 -21.353  1.00  0.00      RA0  C
ATOM   2703  NZ  LYS A 289      39.246  43.651 -20.337  1.00  0.00      RA0  N
ATOM   2704  HZ1 LYS A 289      40.219  43.590 -20.707  1.00  0.00      RA0  H
ATOM   2705  HZ2 LYS A 289      39.384  44.409 -19.633  1.00  0.00      RA0  H
ATOM   2706  HZ3 LYS A 289      38.966  42.757 -19.877  1.00  0.00      RA0  H
ATOM   2707  C   LYS A 289      33.379  43.426 -19.595  1.00  0.00      RA0  C
ATOM   2708  O   LYS A 289      32.632  42.874 -20.400  1.00  0.00      RA0  O
ATOM   2709  N   GLY A 290      33.013  43.721 -18.356  1.00  0.00      RA0  N
ATOM   2710  H   GLY A 290      33.662  44.187 -17.749  1.00  0.00      RA0  H
ATOM   2711  CA  GLY A 290      31.687  43.389 -17.865  1.00  0.00      RA0  C
ATOM   2712  C   GLY A 290      31.833  42.752 -16.507  1.00  0.00      RA0  C
ATOM   2713  O   GLY A 290      32.950  42.444 -16.062  1.00  0.00      RA0  O
ATOM   2714  N   VAL A 291      30.708  42.562 -15.838  1.00  0.00      RA0  N
ATOM   2715  H   VAL A 291      29.837  42.841 -16.236  1.00  0.00      RA0  H
ATOM   2716  CA  VAL A 291      30.709  41.920 -14.517  1.00  0.00      RA0  C
ATOM   2717  CB  VAL A 291      30.403  42.907 -13.385  1.00  0.00      RA0  C
ATOM   2718  CG1 VAL A 291      30.841  42.306 -12.053  1.00  0.00      RA0  C
ATOM   2719  CG2 VAL A 291      31.052  44.272 -13.592  1.00  0.00      RA0  C
ATOM   2720  C   VAL A 291      29.698  40.769 -14.489  1.00  0.00      RA0  C
ATOM   2721  O   VAL A 291      28.548  40.905 -14.924  1.00  0.00      RA0  O
ATOM   2722  N   LEU A 292      30.166  39.625 -14.000  1.00  0.00      RA0  N
ATOM   2723  H   LEU A 292      31.071  39.674 -13.579  1.00  0.00      RA0  H
ATOM   2724  CA  LEU A 292      29.327  38.462 -13.794  1.00  0.00      RA0  C
ATOM   2725  CB  LEU A 292      30.201  37.228 -13.563  1.00  0.00      RA0  C
ATOM   2726  CG  LEU A 292      31.035  36.839 -14.784  1.00  0.00      RA0  C
ATOM   2727  CD1 LEU A 292      32.068  35.759 -14.461  1.00  0.00      RA0  C
ATOM   2728  CD2 LEU A 292      30.148  36.449 -15.965  1.00  0.00      RA0  C
ATOM   2729  C   LEU A 292      28.431  38.707 -12.569  1.00  0.00      RA0  C
ATOM   2730  O   LEU A 292      28.914  39.162 -11.524  1.00  0.00      RA0  O
ATOM   2731  N   ARG A 293      27.134  38.411 -12.709  1.00  0.00      RA0  N
ATOM   2732  H   ARG A 293      26.836  37.941 -13.536  1.00  0.00      RA0  H
ATOM   2733  CA  ARG A 293      26.157  38.651 -11.644  1.00  0.00      RA0  C
ATOM   2734  CB  ARG A 293      25.027  39.510 -12.203  1.00  0.00      RA0  C
ATOM   2735  CG  ARG A 293      25.494  40.927 -12.530  1.00  0.00      RA0  C
ATOM   2736  CD  ARG A 293      24.481  41.702 -13.367  1.00  0.00      RA0  C
ATOM   2737  NE  ARG A 293      24.541  41.308 -14.777  1.00  0.00      RA0  N
ATOM   2738  HE  ARG A 293      25.330  40.766 -15.072  1.00  0.00      RA0  H
ATOM   2739  CZ  ARG A 293      23.663  41.846 -15.653  1.00  0.00      RA0  C
ATOM   2740  NH1 ARG A 293      22.644  42.579 -15.228  1.00  0.00      RA0  N
ATOM   2741 HH11 ARG A 293      22.017  42.973 -15.914  1.00  0.00      RA0  H
ATOM   2742 HH12 ARG A 293      22.491  42.790 -14.255  1.00  0.00      RA0  H
ATOM   2743  NH2 ARG A 293      23.825  41.680 -16.961  1.00  0.00      RA0  N
ATOM   2744 HH21 ARG A 293      23.242  42.216 -17.603  1.00  0.00      RA0  H
ATOM   2745 HH22 ARG A 293      24.513  41.078 -17.355  1.00  0.00      RA0  H
ATOM   2746  C   ARG A 293      25.599  37.355 -11.079  1.00  0.00      RA0  C
ATOM   2747  O   ARG A 293      25.424  36.381 -11.806  1.00  0.00      RA0  O
ATOM   2748  N   ASN A 294      25.240  37.378  -9.799  1.00  0.00      RA0  N
ATOM   2749  H   ASN A 294      25.543  38.146  -9.225  1.00  0.00      RA0  H
ATOM   2750  CA  ASN A 294      24.497  36.266  -9.191  1.00  0.00      RA0  C
ATOM   2751  CB  ASN A 294      23.816  36.662  -7.890  1.00  0.00      RA0  C
ATOM   2752  CG  ASN A 294      24.807  36.663  -6.776  1.00  0.00      RA0  C
ATOM   2753  OD1 ASN A 294      25.831  36.006  -6.845  1.00  0.00      RA0  O
ATOM   2754  ND2 ASN A 294      24.489  37.479  -5.770  1.00  0.00      RA0  N
ATOM   2755 HD21 ASN A 294      23.594  37.894  -5.635  1.00  0.00      RA0  H
ATOM   2756 HD22 ASN A 294      25.283  37.733  -5.209  1.00  0.00      RA0  H
ATOM   2757  C   ASN A 294      23.291  35.885 -10.049  1.00  0.00      RA0  C
ATOM   2758  O   ASN A 294      22.611  36.762 -10.617  1.00  0.00      RA0  O
ATOM   2759  N   GLU A 295      23.046  34.590 -10.131  1.00  0.00      RA0  N
ATOM   2760  H   GLU A 295      23.667  33.968  -9.657  1.00  0.00      RA0  H
ATOM   2761  CA  GLU A 295      21.881  34.003 -10.797  1.00  0.00      RA0  C
ATOM   2762  CB  GLU A 295      20.550  34.519 -10.237  1.00  0.00      RA0  C
ATOM   2763  CG  GLU A 295      20.380  34.185  -8.753  1.00  0.00      RA0  C
ATOM   2764  CD  GLU A 295      19.014  34.638  -8.280  1.00  0.00      RA0  C
ATOM   2765  OE1 GLU A 295      18.048  34.462  -9.020  1.00  0.00      RA0  O
ATOM   2766  OE2 GLU A 295      18.920  35.163  -7.171  1.00  0.00      RA0  O
ATOM   2767  C   GLU A 295      21.911  34.023 -12.341  1.00  0.00      RA0  C
ATOM   2768  O   GLU A 295      20.986  33.530 -12.981  1.00  0.00      RA0  O
ATOM   2769  N   LEU A 296      22.949  34.586 -12.954  1.00  0.00      RA0  N
ATOM   2770  H   LEU A 296      23.666  35.010 -12.399  1.00  0.00      RA0  H
ATOM   2771  CA  LEU A 296      23.110  34.493 -14.398  1.00  0.00      RA0  C
ATOM   2772  CB  LEU A 296      24.351  35.308 -14.783  1.00  0.00      RA0  C
ATOM   2773  CG  LEU A 296      24.524  35.662 -16.262  1.00  0.00      RA0  C
ATOM   2774  CD1 LEU A 296      23.402  36.565 -16.777  1.00  0.00      RA0  C
ATOM   2775  CD2 LEU A 296      25.890  36.299 -16.516  1.00  0.00      RA0  C
ATOM   2776  C   LEU A 296      23.217  33.013 -14.834  1.00  0.00      RA0  C
ATOM   2777  O   LEU A 296      23.923  32.228 -14.197  1.00  0.00      RA0  O
ATOM   2778  N   PRO A 297      22.509  32.611 -15.885  1.00  0.00      RA0  N
ATOM   2779  CD  PRO A 297      21.464  33.367 -16.558  1.00  0.00      RA0  C
ATOM   2780  CA  PRO A 297      22.690  31.265 -16.443  1.00  0.00      RA0  C
ATOM   2781  CB  PRO A 297      21.585  31.187 -17.500  1.00  0.00      RA0  C
ATOM   2782  CG  PRO A 297      20.579  32.283 -17.153  1.00  0.00      RA0  C
ATOM   2783  C   PRO A 297      24.068  31.043 -17.084  1.00  0.00      RA0  C
ATOM   2784  O   PRO A 297      24.695  31.984 -17.585  1.00  0.00      RA0  O
ATOM   2785  N   VAL A 298      24.496  29.790 -17.072  1.00  0.00      RA0  N
ATOM   2786  H   VAL A 298      23.908  29.075 -16.681  1.00  0.00      RA0  H
ATOM   2787  CA  VAL A 298      25.767  29.376 -17.650  1.00  0.00      RA0  C
ATOM   2788  CB  VAL A 298      26.714  28.918 -16.538  1.00  0.00      RA0  C
ATOM   2789  CG1 VAL A 298      28.072  28.511 -17.105  1.00  0.00      RA0  C
ATOM   2790  CG2 VAL A 298      26.841  29.961 -15.430  1.00  0.00      RA0  C
ATOM   2791  C   VAL A 298      25.457  28.200 -18.559  1.00  0.00      RA0  C
ATOM   2792  O   VAL A 298      24.972  27.172 -18.079  1.00  0.00      RA0  O
ATOM   2793  N   ARG A 299      25.730  28.330 -19.853  1.00  0.00      RA0  N
ATOM   2794  H   ARG A 299      26.207  29.133 -20.206  1.00  0.00      RA0  H
ATOM   2795  CA  ARG A 299      25.339  27.304 -20.783  1.00  0.00      RA0  C
ATOM   2796  CB  ARG A 299      24.390  27.849 -21.840  1.00  0.00      RA0  C
ATOM   2797  CG  ARG A 299      23.057  28.211 -21.215  1.00  0.00      RA0  C
ATOM   2798  CD  ARG A 299      22.006  28.609 -22.240  1.00  0.00      RA0  C
ATOM   2799  NE  ARG A 299      20.746  28.756 -21.531  1.00  0.00      RA0  N
ATOM   2800  HE  ARG A 299      20.436  27.965 -20.983  1.00  0.00      RA0  H
ATOM   2801  CZ  ARG A 299      20.096  29.944 -21.471  1.00  0.00      RA0  C
ATOM   2802  NH1 ARG A 299      20.512  30.966 -22.256  1.00  0.00      RA0  N
ATOM   2803 HH11 ARG A 299      20.078  31.868 -22.248  1.00  0.00      RA0  H
ATOM   2804 HH12 ARG A 299      21.291  30.851 -22.884  1.00  0.00      RA0  H
ATOM   2805  NH2 ARG A 299      19.060  30.058 -20.617  1.00  0.00      RA0  N
ATOM   2806 HH21 ARG A 299      18.452  30.846 -20.527  1.00  0.00      RA0  H
ATOM   2807 HH22 ARG A 299      18.887  29.288 -19.964  1.00  0.00      RA0  H
ATOM   2808  C   ARG A 299      26.519  26.656 -21.488  1.00  0.00      RA0  C
ATOM   2809  O   ARG A 299      27.532  27.302 -21.806  1.00  0.00      RA0  O
ATOM   2810  N   PHE A 300      26.362  25.362 -21.718  1.00  0.00      RA0  N
ATOM   2811  H   PHE A 300      25.521  24.876 -21.455  1.00  0.00      RA0  H
ATOM   2812  CA  PHE A 300      27.330  24.589 -22.461  1.00  0.00      RA0  C
ATOM   2813  CB  PHE A 300      28.558  24.257 -21.598  1.00  0.00      RA0  C
ATOM   2814  CG  PHE A 300      28.184  23.441 -20.378  1.00  0.00      RA0  C
ATOM   2815  CD1 PHE A 300      27.728  24.071 -19.223  1.00  0.00      RA0  C
ATOM   2816  CD2 PHE A 300      28.312  22.056 -20.401  1.00  0.00      RA0  C
ATOM   2817  CE1 PHE A 300      27.419  23.322 -18.093  1.00  0.00      RA0  C
ATOM   2818  CE2 PHE A 300      28.005  21.307 -19.271  1.00  0.00      RA0  C
ATOM   2819  CZ  PHE A 300      27.570  21.941 -18.113  1.00  0.00      RA0  C
ATOM   2820  C   PHE A 300      26.674  23.306 -22.983  1.00  0.00      RA0  C
ATOM   2821  O   PHE A 300      25.535  22.967 -22.621  1.00  0.00      RA0  O
ATOM   2822  N   THR A 301      27.376  22.629 -23.884  1.00  0.00      RA0  N
ATOM   2823  H   THR A 301      28.279  22.910 -24.201  1.00  0.00      RA0  H
ATOM   2824  CA  THR A 301      26.934  21.344 -24.416  1.00  0.00      RA0  C
ATOM   2825  CB  THR A 301      26.796  21.601 -25.899  1.00  0.00      RA0  C
ATOM   2826  OG1 THR A 301      26.372  22.963 -26.068  1.00  0.00      RA0  O
ATOM   2827  HG1 THR A 301      26.257  23.093 -26.999  1.00  0.00      RA0  H
ATOM   2828  CG2 THR A 301      25.852  20.619 -26.591  1.00  0.00      RA0  C
ATOM   2829  C   THR A 301      27.989  20.306 -24.065  1.00  0.00      RA0  C
ATOM   2830  O   THR A 301      29.174  20.558 -24.288  1.00  0.00      RA0  O
ATOM   2831  N   ASP A 302      27.580  19.152 -23.528  1.00  0.00      RA0  N
ATOM   2832  H   ASP A 302      26.609  18.912 -23.480  1.00  0.00      RA0  H
ATOM   2833  CA  ASP A 302      28.564  18.123 -23.156  1.00  0.00      RA0  C
ATOM   2834  CB  ASP A 302      27.981  17.210 -22.072  1.00  0.00      RA0  C
ATOM   2835  CG  ASP A 302      27.503  15.917 -22.700  1.00  0.00      RA0  C
ATOM   2836  OD1 ASP A 302      26.585  15.939 -23.510  1.00  0.00      RA0  O
ATOM   2837  OD2 ASP A 302      28.101  14.882 -22.438  1.00  0.00      RA0  O
ATOM   2838  C   ASP A 302      28.993  17.345 -24.374  1.00  0.00      RA0  C
ATOM   2839  O   ASP A 302      28.489  17.576 -25.474  1.00  0.00      RA0  O
ATOM   2840  N   ALA A 303      29.948  16.438 -24.178  1.00  0.00      RA0  N
ATOM   2841  H   ALA A 303      30.076  16.116 -23.239  1.00  0.00      RA0  H
ATOM   2842  CA  ALA A 303      30.554  15.735 -25.303  1.00  0.00      RA0  C
ATOM   2843  CB  ALA A 303      31.693  14.837 -24.821  1.00  0.00      RA0  C
ATOM   2844  C   ALA A 303      29.544  14.886 -26.056  1.00  0.00      RA0  C
ATOM   2845  O   ALA A 303      29.715  14.642 -27.238  1.00  0.00      RA0  O
ATOM   2846  N   GLN A 304      28.482  14.467 -25.370  1.00  0.00      RA0  N
ATOM   2847  H   GLN A 304      28.325  14.778 -24.428  1.00  0.00      RA0  H
ATOM   2848  CA  GLN A 304      27.435  13.648 -25.963  1.00  0.00      RA0  C
ATOM   2849  CB  GLN A 304      26.869  12.648 -24.958  1.00  0.00      RA0  C
ATOM   2850  CG  GLN A 304      27.413  11.231 -25.192  1.00  0.00      RA0  C
ATOM   2851  CD  GLN A 304      28.905  11.128 -24.910  1.00  0.00      RA0  C
ATOM   2852  OE1 GLN A 304      29.323  10.672 -23.852  1.00  0.00      RA0  O
ATOM   2853  NE2 GLN A 304      29.700  11.496 -25.935  1.00  0.00      RA0  N
ATOM   2854 HE21 GLN A 304      29.324  11.907 -26.767  1.00  0.00      RA0  H
ATOM   2855 HE22 GLN A 304      30.692  11.389 -25.880  1.00  0.00      RA0  H
ATOM   2856  C   GLN A 304      26.352  14.498 -26.663  1.00  0.00      RA0  C
ATOM   2857  O   GLN A 304      25.423  13.951 -27.245  1.00  0.00      RA0  O
ATOM   2858  N   GLY A 305      26.476  15.823 -26.599  1.00  0.00      RA0  N
ATOM   2859  H   GLY A 305      27.162  16.212 -25.980  1.00  0.00      RA0  H
ATOM   2860  CA  GLY A 305      25.537  16.742 -27.241  1.00  0.00      RA0  C
ATOM   2861  C   GLY A 305      24.366  17.210 -26.386  1.00  0.00      RA0  C
ATOM   2862  O   GLY A 305      23.473  17.922 -26.886  1.00  0.00      RA0  O
ATOM   2863  N   ASN A 306      24.350  16.828 -25.110  1.00  0.00      RA0  N
ATOM   2864  H   ASN A 306      25.162  16.389 -24.727  1.00  0.00      RA0  H
ATOM   2865  CA  ASN A 306      23.293  17.265 -24.215  1.00  0.00      RA0  C
ATOM   2866  CB  ASN A 306      23.328  16.525 -22.876  1.00  0.00      RA0  C
ATOM   2867  CG  ASN A 306      23.101  15.040 -23.032  1.00  0.00      RA0  C
ATOM   2868  OD1 ASN A 306      21.980  14.575 -23.215  1.00  0.00      RA0  O
ATOM   2869  ND2 ASN A 306      24.229  14.314 -22.919  1.00  0.00      RA0  N
ATOM   2870 HD21 ASN A 306      25.118  14.777 -22.792  1.00  0.00      RA0  H
ATOM   2871 HD22 ASN A 306      24.259  13.318 -22.959  1.00  0.00      RA0  H
ATOM   2872  C   ASN A 306      23.555  18.737 -23.892  1.00  0.00      RA0  C
ATOM   2873  O   ASN A 306      24.662  19.087 -23.502  1.00  0.00      RA0  O
ATOM   2874  N   GLN A 307      22.558  19.592 -24.094  1.00  0.00      RA0  N
ATOM   2875  H   GLN A 307      21.655  19.227 -24.310  1.00  0.00      RA0  H
ATOM   2876  CA  GLN A 307      22.691  21.008 -23.702  1.00  0.00      RA0  C
ATOM   2877  CB  GLN A 307      21.762  21.846 -24.570  1.00  0.00      RA0  C
ATOM   2878  CG  GLN A 307      22.129  21.621 -26.035  1.00  0.00      RA0  C
ATOM   2879  CD  GLN A 307      21.061  22.196 -26.935  1.00  0.00      RA0  C
ATOM   2880  OE1 GLN A 307      20.544  23.286 -26.724  1.00  0.00      RA0  O
ATOM   2881  NE2 GLN A 307      20.752  21.380 -27.958  1.00  0.00      RA0  N
ATOM   2882 HE21 GLN A 307      21.226  20.502 -28.058  1.00  0.00      RA0  H
ATOM   2883 HE22 GLN A 307      20.054  21.627 -28.629  1.00  0.00      RA0  H
ATOM   2884  C   GLN A 307      22.391  21.139 -22.219  1.00  0.00      RA0  C
ATOM   2885  O   GLN A 307      21.406  20.566 -21.713  1.00  0.00      RA0  O
ATOM   2886  N   HIS A 308      23.245  21.895 -21.530  1.00  0.00      RA0  N
ATOM   2887  H   HIS A 308      23.928  22.440 -22.011  1.00  0.00      RA0  H
ATOM   2888  CA  HIS A 308      23.174  22.063 -20.094  1.00  0.00      RA0  C
ATOM   2889  CB  HIS A 308      24.328  21.328 -19.425  1.00  0.00      RA0  C
ATOM   2890  CG  HIS A 308      24.069  19.838 -19.436  1.00  0.00      RA0  C
ATOM   2891  ND1 HIS A 308      22.872  19.277 -19.695  1.00  0.00      RA0  N
ATOM   2892  HD1 HIS A 308      22.046  19.729 -19.983  1.00  0.00      RA0  H
ATOM   2893  CD2 HIS A 308      24.986  18.820 -19.158  1.00  0.00      RA0  C
ATOM   2894  NE2 HIS A 308      24.324  17.642 -19.245  1.00  0.00      RA0  N
ATOM   2895  CE1 HIS A 308      23.026  17.923 -19.575  1.00  0.00      RA0  C
ATOM   2896  C   HIS A 308      23.109  23.530 -19.723  1.00  0.00      RA0  C
ATOM   2897  O   HIS A 308      23.609  24.399 -20.439  1.00  0.00      RA0  O
ATOM   2898  N   GLU A 309      22.458  23.777 -18.599  1.00  0.00      RA0  N
ATOM   2899  H   GLU A 309      22.043  23.056 -18.044  1.00  0.00      RA0  H
ATOM   2900  CA  GLU A 309      22.377  25.103 -18.018  1.00  0.00      RA0  C
ATOM   2901  CB  GLU A 309      21.026  25.745 -18.362  1.00  0.00      RA0  C
ATOM   2902  CG  GLU A 309      20.891  27.202 -17.911  1.00  0.00      RA0  C
ATOM   2903  CD  GLU A 309      19.698  27.850 -18.595  1.00  0.00      RA0  C
ATOM   2904  OE1 GLU A 309      19.226  27.339 -19.606  1.00  0.00      RA0  O
ATOM   2905  OE2 GLU A 309      19.262  28.913 -18.170  1.00  0.00      RA0  O
ATOM   2906  C   GLU A 309      22.650  25.033 -16.528  1.00  0.00      RA0  C
ATOM   2907  O   GLU A 309      21.931  24.375 -15.789  1.00  0.00      RA0  O
ATOM   2908  N   GLY A 310      23.709  25.710 -16.106  1.00  0.00      RA0  N
ATOM   2909  H   GLY A 310      24.195  26.265 -16.769  1.00  0.00      RA0  H
ATOM   2910  CA  GLY A 310      23.991  25.941 -14.712  1.00  0.00      RA0  C
ATOM   2911  C   GLY A 310      23.645  27.360 -14.335  1.00  0.00      RA0  C
ATOM   2912  O   GLY A 310      22.960  28.061 -15.068  1.00  0.00      RA0  O
ATOM   2913  N   ILE A 311      24.158  27.787 -13.192  1.00  0.00      RA0  N
ATOM   2914  H   ILE A 311      24.730  27.188 -12.625  1.00  0.00      RA0  H
ATOM   2915  CA  ILE A 311      23.850  29.107 -12.679  1.00  0.00      RA0  C
ATOM   2916  CB  ILE A 311      22.547  29.012 -11.872  1.00  0.00      RA0  C
ATOM   2917  CG2 ILE A 311      22.664  27.993 -10.734  1.00  0.00      RA0  C
ATOM   2918  CG1 ILE A 311      22.060  30.375 -11.390  1.00  0.00      RA0  C
ATOM   2919  CD1 ILE A 311      20.731  30.279 -10.640  1.00  0.00      RA0  C
ATOM   2920  C   ILE A 311      24.996  29.670 -11.857  1.00  0.00      RA0  C
ATOM   2921  O   ILE A 311      25.632  28.948 -11.116  1.00  0.00      RA0  O
ATOM   2922  N   ILE A 312      25.275  30.961 -12.016  1.00  0.00      RA0  N
ATOM   2923  H   ILE A 312      24.696  31.501 -12.627  1.00  0.00      RA0  H
ATOM   2924  CA  ILE A 312      26.184  31.649 -11.097  1.00  0.00      RA0  C
ATOM   2925  CB  ILE A 312      26.553  33.020 -11.666  1.00  0.00      RA0  C
ATOM   2926  CG2 ILE A 312      27.360  33.857 -10.676  1.00  0.00      RA0  C
ATOM   2927  CG1 ILE A 312      27.298  32.842 -12.986  1.00  0.00      RA0  C
ATOM   2928  CD1 ILE A 312      27.770  34.168 -13.577  1.00  0.00      RA0  C
ATOM   2929  C   ILE A 312      25.583  31.771  -9.706  1.00  0.00      RA0  C
ATOM   2930  O   ILE A 312      24.445  32.273  -9.526  1.00  0.00      RA0  O
ATOM   2931  N   THR A 313      26.355  31.344  -8.720  1.00  0.00      RA0  N
ATOM   2932  H   THR A 313      27.272  30.966  -8.861  1.00  0.00      RA0  H
ATOM   2933  CA  THR A 313      25.942  31.436  -7.336  1.00  0.00      RA0  C
ATOM   2934  CB  THR A 313      26.460  30.171  -6.670  1.00  0.00      RA0  C
ATOM   2935  OG1 THR A 313      27.801  29.918  -7.104  1.00  0.00      RA0  O
ATOM   2936  HG1 THR A 313      28.331  30.174  -6.344  1.00  0.00      RA0  H
ATOM   2937  CG2 THR A 313      25.583  28.975  -7.043  1.00  0.00      RA0  C
ATOM   2938  C   THR A 313      26.412  32.753  -6.728  1.00  0.00      RA0  C
ATOM   2939  O   THR A 313      25.665  33.424  -5.992  1.00  0.00      RA0  O
ATOM   2940  N   SER A 314      27.657  33.130  -7.030  1.00  0.00      RA0  N
ATOM   2941  H   SER A 314      28.253  32.509  -7.543  1.00  0.00      RA0  H
ATOM   2942  CA  SER A 314      28.190  34.438  -6.623  1.00  0.00      RA0  C
ATOM   2943  CB  SER A 314      29.019  34.331  -5.344  1.00  0.00      RA0  C
ATOM   2944  OG  SER A 314      28.285  33.812  -4.232  1.00  0.00      RA0  O
ATOM   2945  HG  SER A 314      28.270  32.858  -4.330  1.00  0.00      RA0  H
ATOM   2946  C   SER A 314      29.105  34.945  -7.690  1.00  0.00      RA0  C
ATOM   2947  O   SER A 314      29.994  34.209  -8.140  1.00  0.00      RA0  O
ATOM   2948  N   GLY A 315      28.901  36.186  -8.097  1.00  0.00      RA0  N
ATOM   2949  H   GLY A 315      28.182  36.748  -7.663  1.00  0.00      RA0  H
ATOM   2950  CA  GLY A 315      29.794  36.828  -9.023  1.00  0.00      RA0  C
ATOM   2951  C   GLY A 315      30.290  38.164  -8.514  1.00  0.00      RA0  C
ATOM   2952  O   GLY A 315      29.679  38.787  -7.626  1.00  0.00      RA0  O
ATOM   2953  N   THR A 316      31.434  38.590  -9.028  1.00  0.00      RA0  N
ATOM   2954  H   THR A 316      31.919  38.024  -9.698  1.00  0.00      RA0  H
ATOM   2955  CA  THR A 316      31.988  39.885  -8.655  1.00  0.00      RA0  C
ATOM   2956  CB  THR A 316      32.455  39.958  -7.190  1.00  0.00      RA0  C
ATOM   2957  OG1 THR A 316      32.505  41.331  -6.781  1.00  0.00      RA0  O
ATOM   2958  HG1 THR A 316      32.254  41.352  -5.863  1.00  0.00      RA0  H
ATOM   2959  CG2 THR A 316      33.790  39.251  -6.926  1.00  0.00      RA0  C
ATOM   2960  C   THR A 316      33.059  40.335  -9.637  1.00  0.00      RA0  C
ATOM   2961  O   THR A 316      33.493  39.572 -10.521  1.00  0.00      RA0  O
ATOM   2962  N   PHE A 317      33.474  41.591  -9.496  1.00  0.00      RA0  N
ATOM   2963  H   PHE A 317      33.036  42.132  -8.773  1.00  0.00      RA0  H
ATOM   2964  CA  PHE A 317      34.704  42.043 -10.130  1.00  0.00      RA0  C
ATOM   2965  CB  PHE A 317      34.558  43.490 -10.599  1.00  0.00      RA0  C
ATOM   2966  CG  PHE A 317      35.390  43.728 -11.838  1.00  0.00      RA0  C
ATOM   2967  CD1 PHE A 317      36.781  43.947 -11.724  1.00  0.00      RA0  C
ATOM   2968  CD2 PHE A 317      34.751  43.741 -13.096  1.00  0.00      RA0  C
ATOM   2969  CE1 PHE A 317      37.535  44.210 -12.883  1.00  0.00      RA0  C
ATOM   2970  CE2 PHE A 317      35.505  43.992 -14.258  1.00  0.00      RA0  C
ATOM   2971  CZ  PHE A 317      36.889  44.232 -14.137  1.00  0.00      RA0  C
ATOM   2972  C   PHE A 317      35.833  41.884  -9.098  1.00  0.00      RA0  C
ATOM   2973  O   PHE A 317      35.757  42.443  -7.987  1.00  0.00      RA0  O
ATOM   2974  N   SER A 318      36.827  41.062  -9.440  1.00  0.00      RA0  N
ATOM   2975  H   SER A 318      36.887  40.714 -10.374  1.00  0.00      RA0  H
ATOM   2976  CA  SER A 318      37.974  40.804  -8.559  1.00  0.00      RA0  C
ATOM   2977  CB  SER A 318      38.631  39.503  -9.057  1.00  0.00      RA0  C
ATOM   2978  OG  SER A 318      39.893  39.219  -8.433  1.00  0.00      RA0  O
ATOM   2979  HG  SER A 318      39.729  39.139  -7.493  1.00  0.00      RA0  H
ATOM   2980  C   SER A 318      38.959  41.989  -8.500  1.00  0.00      RA0  C
ATOM   2981  O   SER A 318      39.617  42.278  -9.506  1.00  0.00      RA0  O
ATOM   2982  N   PRO A 319      39.077  42.671  -7.354  1.00  0.00      RA0  N
ATOM   2983  CD  PRO A 319      38.288  42.490  -6.145  1.00  0.00      RA0  C
ATOM   2984  CA  PRO A 319      40.064  43.743  -7.245  1.00  0.00      RA0  C
ATOM   2985  CB  PRO A 319      39.811  44.288  -5.835  1.00  0.00      RA0  C
ATOM   2986  CG  PRO A 319      38.402  43.836  -5.454  1.00  0.00      RA0  C
ATOM   2987  C   PRO A 319      41.499  43.247  -7.414  1.00  0.00      RA0  C
ATOM   2988  O   PRO A 319      42.308  43.949  -7.980  1.00  0.00      RA0  O
ATOM   2989  N   THR A 320      41.809  42.052  -6.922  1.00  0.00      RA0  N
ATOM   2990  H   THR A 320      41.153  41.483  -6.424  1.00  0.00      RA0  H
ATOM   2991  CA  THR A 320      43.177  41.529  -7.035  1.00  0.00      RA0  C
ATOM   2992  CB  THR A 320      43.274  40.375  -6.052  1.00  0.00      RA0  C
ATOM   2993  OG1 THR A 320      42.617  40.762  -4.840  1.00  0.00      RA0  O
ATOM   2994  HG1 THR A 320      41.774  40.292  -4.826  1.00  0.00      RA0  H
ATOM   2995  CG2 THR A 320      44.719  39.950  -5.785  1.00  0.00      RA0  C
ATOM   2996  C   THR A 320      43.516  41.153  -8.466  1.00  0.00      RA0  C
ATOM   2997  O   THR A 320      44.624  41.454  -8.958  1.00  0.00      RA0  O
ATOM   2998  N   LEU A 321      42.585  40.511  -9.159  1.00  0.00      RA0  N
ATOM   2999  H   LEU A 321      41.691  40.318  -8.742  1.00  0.00      RA0  H
ATOM   3000  CA  LEU A 321      42.878  40.035 -10.511  1.00  0.00      RA0  C
ATOM   3001  CB  LEU A 321      42.068  38.778 -10.805  1.00  0.00      RA0  C
ATOM   3002  CG  LEU A 321      42.402  37.638  -9.849  1.00  0.00      RA0  C
ATOM   3003  CD1 LEU A 321      41.439  36.461  -9.997  1.00  0.00      RA0  C
ATOM   3004  CD2 LEU A 321      43.859  37.212  -9.991  1.00  0.00      RA0  C
ATOM   3005  C   LEU A 321      42.640  41.067 -11.603  1.00  0.00      RA0  C
ATOM   3006  O   LEU A 321      43.277  41.029 -12.647  1.00  0.00      RA0  O
ATOM   3007  N   GLY A 322      41.710  41.986 -11.366  1.00  0.00      RA0  N
ATOM   3008  H   GLY A 322      41.234  41.962 -10.487  1.00  0.00      RA0  H
ATOM   3009  CA  GLY A 322      41.354  43.001 -12.326  1.00  0.00      RA0  C
ATOM   3010  C   GLY A 322      40.411  42.552 -13.429  1.00  0.00      RA0  C
ATOM   3011  O   GLY A 322      40.387  43.142 -14.494  1.00  0.00      RA0  O
ATOM   3012  N   TYR A 323      39.611  41.518 -13.164  1.00  0.00      RA0  N
ATOM   3013  H   TYR A 323      39.665  41.080 -12.266  1.00  0.00      RA0  H
ATOM   3014  CA  TYR A 323      38.576  41.082 -14.083  1.00  0.00      RA0  C
ATOM   3015  CB  TYR A 323      39.146  40.202 -15.212  1.00  0.00      RA0  C
ATOM   3016  CG  TYR A 323      40.034  39.081 -14.706  1.00  0.00      RA0  C
ATOM   3017  CD1 TYR A 323      39.459  37.960 -14.072  1.00  0.00      RA0  C
ATOM   3018  CE1 TYR A 323      40.293  36.916 -13.641  1.00  0.00      RA0  C
ATOM   3019  CD2 TYR A 323      41.426  39.185 -14.906  1.00  0.00      RA0  C
ATOM   3020  CE2 TYR A 323      42.260  38.134 -14.487  1.00  0.00      RA0  C
ATOM   3021  CZ  TYR A 323      41.680  37.008 -13.867  1.00  0.00      RA0  C
ATOM   3022  OH  TYR A 323      42.487  35.961 -13.468  1.00  0.00      RA0  O
ATOM   3023  HH  TYR A 323      43.400  36.185 -13.602  1.00  0.00      RA0  H
ATOM   3024  C   TYR A 323      37.495  40.349 -13.273  1.00  0.00      RA0  C
ATOM   3025  O   TYR A 323      37.658  40.139 -12.075  1.00  0.00      RA0  O
ATOM   3026  N   SER A 324      36.418  39.952 -13.952  1.00  0.00      RA0  N
ATOM   3027  H   SER A 324      36.416  40.006 -14.952  1.00  0.00      RA0  H
ATOM   3028  CA  SER A 324      35.267  39.346 -13.283  1.00  0.00      RA0  C
ATOM   3029  CB  SER A 324      33.986  39.625 -14.073  1.00  0.00      RA0  C
ATOM   3030  OG  SER A 324      33.626  41.003 -13.927  1.00  0.00      RA0  O
ATOM   3031  HG  SER A 324      33.754  41.430 -14.772  1.00  0.00      RA0  H
ATOM   3032  C   SER A 324      35.474  37.865 -12.982  1.00  0.00      RA0  C
ATOM   3033  O   SER A 324      36.028  37.139 -13.800  1.00  0.00      RA0  O
ATOM   3034  N   ILE A 325      35.016  37.433 -11.809  1.00  0.00      RA0  N
ATOM   3035  H   ILE A 325      34.502  38.042 -11.198  1.00  0.00      RA0  H
ATOM   3036  CA  ILE A 325      35.057  36.023 -11.440  1.00  0.00      RA0  C
ATOM   3037  CB  ILE A 325      36.155  35.748 -10.410  1.00  0.00      RA0  C
ATOM   3038  CG2 ILE A 325      37.560  35.925 -10.988  1.00  0.00      RA0  C
ATOM   3039  CG1 ILE A 325      35.914  36.597  -9.162  1.00  0.00      RA0  C
ATOM   3040  CD1 ILE A 325      36.816  36.203  -7.998  1.00  0.00      RA0  C
ATOM   3041  C   ILE A 325      33.720  35.598 -10.854  1.00  0.00      RA0  C
ATOM   3042  O   ILE A 325      32.936  36.431 -10.374  1.00  0.00      RA0  O
ATOM   3043  N   ALA A 326      33.504  34.293 -10.824  1.00  0.00      RA0  N
ATOM   3044  H   ALA A 326      34.140  33.637 -11.238  1.00  0.00      RA0  H
ATOM   3045  CA  ALA A 326      32.285  33.768 -10.225  1.00  0.00      RA0  C
ATOM   3046  CB  ALA A 326      31.139  33.809 -11.235  1.00  0.00      RA0  C
ATOM   3047  C   ALA A 326      32.440  32.346  -9.779  1.00  0.00      RA0  C
ATOM   3048  O   ALA A 326      33.253  31.591 -10.332  1.00  0.00      RA0  O
ATOM   3049  N   LEU A 327      31.649  31.977  -8.775  1.00  0.00      RA0  N
ATOM   3050  H   LEU A 327      31.005  32.650  -8.409  1.00  0.00      RA0  H
ATOM   3051  CA  LEU A 327      31.360  30.590  -8.485  1.00  0.00      RA0  C
ATOM   3052  CB  LEU A 327      31.277  30.328  -6.982  1.00  0.00      RA0  C
ATOM   3053  CG  LEU A 327      32.642  30.470  -6.307  1.00  0.00      RA0  C
ATOM   3054  CD1 LEU A 327      32.615  30.040  -4.840  1.00  0.00      RA0  C
ATOM   3055  CD2 LEU A 327      33.734  29.745  -7.089  1.00  0.00      RA0  C
ATOM   3056  C   LEU A 327      30.035  30.255  -9.205  1.00  0.00      RA0  C
ATOM   3057  O   LEU A 327      29.129  31.098  -9.287  1.00  0.00      RA0  O
ATOM   3058  N   ALA A 328      29.974  29.054  -9.764  1.00  0.00      RA0  N
ATOM   3059  H   ALA A 328      30.746  28.417  -9.688  1.00  0.00      RA0  H
ATOM   3060  CA  ALA A 328      28.781  28.571 -10.476  1.00  0.00      RA0  C
ATOM   3061  CB  ALA A 328      28.922  28.807 -11.979  1.00  0.00      RA0  C
ATOM   3062  C   ALA A 328      28.548  27.092 -10.243  1.00  0.00      RA0  C
ATOM   3063  O   ALA A 328      29.489  26.294 -10.209  1.00  0.00      RA0  O
ATOM   3064  N   ARG A 329      27.274  26.747 -10.086  1.00  0.00      RA0  N
ATOM   3065  H   ARG A 329      26.577  27.454 -10.224  1.00  0.00      RA0  H
ATOM   3066  CA  ARG A 329      26.834  25.349 -10.011  1.00  0.00      RA0  C
ATOM   3067  CB  ARG A 329      25.654  25.223  -9.067  1.00  0.00      RA0  C
ATOM   3068  CG  ARG A 329      26.035  25.014  -7.604  1.00  0.00      RA0  C
ATOM   3069  CD  ARG A 329      24.762  24.858  -6.778  1.00  0.00      RA0  C
ATOM   3070  NE  ARG A 329      23.813  24.038  -7.528  1.00  0.00      RA0  N
ATOM   3071  HE  ARG A 329      24.149  23.192  -7.969  1.00  0.00      RA0  H
ATOM   3072  CZ  ARG A 329      22.542  24.471  -7.751  1.00  0.00      RA0  C
ATOM   3073  NH1 ARG A 329      22.114  25.601  -7.140  1.00  0.00      RA0  N
ATOM   3074 HH11 ARG A 329      21.189  25.968  -7.260  1.00  0.00      RA0  H
ATOM   3075 HH12 ARG A 329      22.722  26.114  -6.526  1.00  0.00      RA0  H
ATOM   3076  NH2 ARG A 329      21.748  23.761  -8.577  1.00  0.00      RA0  N
ATOM   3077 HH21 ARG A 329      20.791  23.957  -8.788  1.00  0.00      RA0  H
ATOM   3078 HH22 ARG A 329      22.133  22.941  -9.050  1.00  0.00      RA0  H
ATOM   3079  C   ARG A 329      26.426  24.886 -11.388  1.00  0.00      RA0  C
ATOM   3080  O   ARG A 329      25.532  25.466 -11.999  1.00  0.00      RA0  O
ATOM   3081  N   VAL A 330      27.076  23.837 -11.877  1.00  0.00      RA0  N
ATOM   3082  H   VAL A 330      27.745  23.342 -11.315  1.00  0.00      RA0  H
ATOM   3083  CA  VAL A 330      26.872  23.373 -13.250  1.00  0.00      RA0  C
ATOM   3084  CB  VAL A 330      28.030  23.818 -14.159  1.00  0.00      RA0  C
ATOM   3085  CG1 VAL A 330      28.072  25.337 -14.344  1.00  0.00      RA0  C
ATOM   3086  CG2 VAL A 330      29.361  23.250 -13.667  1.00  0.00      RA0  C
ATOM   3087  C   VAL A 330      26.727  21.859 -13.287  1.00  0.00      RA0  C
ATOM   3088  O   VAL A 330      27.312  21.162 -12.449  1.00  0.00      RA0  O
ATOM   3089  N   PRO A 331      25.943  21.344 -14.233  1.00  0.00      RA0  N
ATOM   3090  CD  PRO A 331      25.023  22.078 -15.090  1.00  0.00      RA0  C
ATOM   3091  CA  PRO A 331      25.950  19.905 -14.494  1.00  0.00      RA0  C
ATOM   3092  CB  PRO A 331      24.979  19.774 -15.669  1.00  0.00      RA0  C
ATOM   3093  CG  PRO A 331      24.069  21.000 -15.581  1.00  0.00      RA0  C
ATOM   3094  C   PRO A 331      27.348  19.347 -14.784  1.00  0.00      RA0  C
ATOM   3095  O   PRO A 331      28.232  20.051 -15.286  1.00  0.00      RA0  O
ATOM   3096  N   GLU A 332      27.531  18.066 -14.471  1.00  0.00      RA0  N
ATOM   3097  H   GLU A 332      26.766  17.548 -14.096  1.00  0.00      RA0  H
ATOM   3098  CA  GLU A 332      28.723  17.330 -14.878  1.00  0.00      RA0  C
ATOM   3099  CB  GLU A 332      28.800  15.901 -14.346  1.00  0.00      RA0  C
ATOM   3100  CG  GLU A 332      29.714  15.740 -13.120  1.00  0.00      RA0  C
ATOM   3101  CD  GLU A 332      31.167  16.122 -13.401  1.00  0.00      RA0  C
ATOM   3102  OE1 GLU A 332      31.962  16.180 -12.468  1.00  0.00      RA0  O
ATOM   3103  OE2 GLU A 332      31.540  16.439 -14.530  1.00  0.00      RA0  O
ATOM   3104  C   GLU A 332      28.862  17.352 -16.391  1.00  0.00      RA0  C
ATOM   3105  O   GLU A 332      27.873  17.349 -17.132  1.00  0.00      RA0  O
ATOM   3106  N   GLY A 333      30.109  17.367 -16.828  1.00  0.00      RA0  N
ATOM   3107  H   GLY A 333      30.832  17.328 -16.141  1.00  0.00      RA0  H
ATOM   3108  CA  GLY A 333      30.447  17.276 -18.229  1.00  0.00      RA0  C
ATOM   3109  C   GLY A 333      30.902  18.586 -18.822  1.00  0.00      RA0  C
ATOM   3110  O   GLY A 333      31.150  18.640 -20.008  1.00  0.00      RA0  O
ATOM   3111  N   ILE A 334      31.018  19.642 -18.012  1.00  0.00      RA0  N
ATOM   3112  H   ILE A 334      30.755  19.548 -17.055  1.00  0.00      RA0  H
ATOM   3113  CA  ILE A 334      31.517  20.923 -18.524  1.00  0.00      RA0  C
ATOM   3114  CB  ILE A 334      31.321  22.026 -17.470  1.00  0.00      RA0  C
ATOM   3115  CG2 ILE A 334      32.256  21.845 -16.275  1.00  0.00      RA0  C
ATOM   3116  CG1 ILE A 334      31.401  23.427 -18.078  1.00  0.00      RA0  C
ATOM   3117  CD1 ILE A 334      30.958  24.506 -17.090  1.00  0.00      RA0  C
ATOM   3118  C   ILE A 334      32.975  20.818 -19.015  1.00  0.00      RA0  C
ATOM   3119  O   ILE A 334      33.771  20.034 -18.478  1.00  0.00      RA0  O
ATOM   3120  N   GLY A 335      33.296  21.587 -20.051  1.00  0.00      RA0  N
ATOM   3121  H   GLY A 335      32.608  22.227 -20.389  1.00  0.00      RA0  H
ATOM   3122  CA  GLY A 335      34.659  21.696 -20.582  1.00  0.00      RA0  C
ATOM   3123  C   GLY A 335      35.442  22.889 -20.041  1.00  0.00      RA0  C
ATOM   3124  O   GLY A 335      35.270  23.319 -18.883  1.00  0.00      RA0  O
ATOM   3125  N   GLU A 336      36.312  23.417 -20.896  1.00  0.00      RA0  N
ATOM   3126  H   GLU A 336      36.343  23.079 -21.834  1.00  0.00      RA0  H
ATOM   3127  CA  GLU A 336      37.242  24.464 -20.519  1.00  0.00      RA0  C
ATOM   3128  CB  GLU A 336      38.487  24.392 -21.408  1.00  0.00      RA0  C
ATOM   3129  CG  GLU A 336      39.735  23.910 -20.660  1.00  0.00      RA0  C
ATOM   3130  CD  GLU A 336      40.245  25.017 -19.760  1.00  0.00      RA0  C
ATOM   3131  OE1 GLU A 336      40.370  26.150 -20.224  1.00  0.00      RA0  O
ATOM   3132  OE2 GLU A 336      40.532  24.766 -18.591  1.00  0.00      RA0  O
ATOM   3133  C   GLU A 336      36.572  25.829 -20.582  1.00  0.00      RA0  C
ATOM   3134  O   GLU A 336      37.055  26.778 -19.986  1.00  0.00      RA0  O
ATOM   3135  N   THR A 337      35.461  25.909 -21.305  1.00  0.00      RA0  N
ATOM   3136  H   THR A 337      35.072  25.133 -21.794  1.00  0.00      RA0  H
ATOM   3137  CA  THR A 337      34.717  27.161 -21.467  1.00  0.00      RA0  C
ATOM   3138  CB  THR A 337      35.173  27.571 -22.866  1.00  0.00      RA0  C
ATOM   3139  OG1 THR A 337      36.516  27.096 -23.032  1.00  0.00      RA0  O
ATOM   3140  HG1 THR A 337      37.015  27.455 -22.304  1.00  0.00      RA0  H
ATOM   3141  CG2 THR A 337      35.056  29.055 -23.217  1.00  0.00      RA0  C
ATOM   3142  C   THR A 337      33.204  26.953 -21.365  1.00  0.00      RA0  C
ATOM   3143  O   THR A 337      32.696  25.840 -21.477  1.00  0.00      RA0  O
ATOM   3144  N   ALA A 338      32.487  28.051 -21.176  1.00  0.00      RA0  N
ATOM   3145  H   ALA A 338      32.916  28.955 -21.089  1.00  0.00      RA0  H
ATOM   3146  CA  ALA A 338      31.041  28.030 -21.187  1.00  0.00      RA0  C
ATOM   3147  CB  ALA A 338      30.492  27.752 -19.788  1.00  0.00      RA0  C
ATOM   3148  C   ALA A 338      30.565  29.390 -21.661  1.00  0.00      RA0  C
ATOM   3149  O   ALA A 338      31.390  30.274 -21.979  1.00  0.00      RA0  O
ATOM   3150  N   ILE A 339      29.248  29.554 -21.759  1.00  0.00      RA0  N
ATOM   3151  H   ILE A 339      28.601  28.840 -21.486  1.00  0.00      RA0  H
ATOM   3152  CA  ILE A 339      28.680  30.798 -22.271  1.00  0.00      RA0  C
ATOM   3153  CB  ILE A 339      27.895  30.484 -23.546  1.00  0.00      RA0  C
ATOM   3154  CG2 ILE A 339      27.186  31.728 -24.062  1.00  0.00      RA0  C
ATOM   3155  CG1 ILE A 339      28.763  29.841 -24.627  1.00  0.00      RA0  C
ATOM   3156  CD1 ILE A 339      29.745  30.834 -25.246  1.00  0.00      RA0  C
ATOM   3157  C   ILE A 339      27.754  31.433 -21.261  1.00  0.00      RA0  C
ATOM   3158  O   ILE A 339      26.894  30.753 -20.693  1.00  0.00      RA0  O
ATOM   3159  N   VAL A 340      27.913  32.744 -21.070  1.00  0.00      RA0  N
ATOM   3160  H   VAL A 340      28.602  33.256 -21.588  1.00  0.00      RA0  H
ATOM   3161  CA  VAL A 340      26.991  33.543 -20.267  1.00  0.00      RA0  C
ATOM   3162  CB  VAL A 340      27.650  34.073 -18.991  1.00  0.00      RA0  C
ATOM   3163  CG1 VAL A 340      28.098  32.935 -18.071  1.00  0.00      RA0  C
ATOM   3164  CG2 VAL A 340      28.784  35.038 -19.321  1.00  0.00      RA0  C
ATOM   3165  C   VAL A 340      26.496  34.702 -21.155  1.00  0.00      RA0  C
ATOM   3166  O   VAL A 340      27.145  35.050 -22.142  1.00  0.00      RA0  O
ATOM   3167  N   GLN A 341      25.339  35.269 -20.835  1.00  0.00      RA0  N
ATOM   3168  H   GLN A 341      24.895  35.008 -19.980  1.00  0.00      RA0  H
ATOM   3169  CA  GLN A 341      24.821  36.437 -21.565  1.00  0.00      RA0  C
ATOM   3170  CB  GLN A 341      23.303  36.399 -21.433  1.00  0.00      RA0  C
ATOM   3171  CG  GLN A 341      22.612  35.956 -22.712  1.00  0.00      RA0  C
ATOM   3172  CD  GLN A 341      22.727  37.095 -23.691  1.00  0.00      RA0  C
ATOM   3173  OE1 GLN A 341      22.853  38.252 -23.297  1.00  0.00      RA0  O
ATOM   3174  NE2 GLN A 341      22.617  36.719 -24.973  1.00  0.00      RA0  N
ATOM   3175 HE21 GLN A 341      22.724  35.736 -25.174  1.00  0.00      RA0  H
ATOM   3176 HE22 GLN A 341      22.470  37.339 -25.742  1.00  0.00      RA0  H
ATOM   3177  C   GLN A 341      25.349  37.761 -20.982  1.00  0.00      RA0  C
ATOM   3178  O   GLN A 341      25.161  38.040 -19.801  1.00  0.00      RA0  O
ATOM   3179  N   ILE A 342      26.028  38.563 -21.807  1.00  0.00      RA0  N
ATOM   3180  H   ILE A 342      26.168  38.309 -22.759  1.00  0.00      RA0  H
ATOM   3181  CA  ILE A 342      26.585  39.864 -21.359  1.00  0.00      RA0  C
ATOM   3182  CB  ILE A 342      28.088  39.821 -21.023  1.00  0.00      RA0  C
ATOM   3183  CG2 ILE A 342      28.638  41.216 -20.692  1.00  0.00      RA0  C
ATOM   3184  CG1 ILE A 342      28.393  38.859 -19.866  1.00  0.00      RA0  C
ATOM   3185  CD1 ILE A 342      27.910  39.346 -18.494  1.00  0.00      RA0  C
ATOM   3186  C   ILE A 342      26.260  40.925 -22.412  1.00  0.00      RA0  C
ATOM   3187  O   ILE A 342      26.634  40.773 -23.577  1.00  0.00      RA0  O
ATOM   3188  N   ARG A 343      25.548  41.979 -22.001  1.00  0.00      RA0  N
ATOM   3189  H   ARG A 343      25.285  42.039 -21.037  1.00  0.00      RA0  H
ATOM   3190  CA  ARG A 343      25.081  43.025 -22.916  1.00  0.00      RA0  C
ATOM   3191  CB  ARG A 343      26.268  43.878 -23.402  1.00  0.00      RA0  C
ATOM   3192  CG  ARG A 343      27.049  44.529 -22.252  1.00  0.00      RA0  C
ATOM   3193  CD  ARG A 343      28.382  45.160 -22.676  1.00  0.00      RA0  C
ATOM   3194  NE  ARG A 343      29.361  44.152 -23.093  1.00  0.00      RA0  N
ATOM   3195  HE  ARG A 343      29.140  43.585 -23.883  1.00  0.00      RA0  H
ATOM   3196  CZ  ARG A 343      30.514  43.991 -22.397  1.00  0.00      RA0  C
ATOM   3197  NH1 ARG A 343      30.787  44.743 -21.341  1.00  0.00      RA0  N
ATOM   3198 HH11 ARG A 343      31.573  44.554 -20.750  1.00  0.00      RA0  H
ATOM   3199 HH12 ARG A 343      30.244  45.547 -21.059  1.00  0.00      RA0  H
ATOM   3200  NH2 ARG A 343      31.397  43.069 -22.764  1.00  0.00      RA0  N
ATOM   3201 HH21 ARG A 343      32.242  42.931 -22.226  1.00  0.00      RA0  H
ATOM   3202 HH22 ARG A 343      31.336  42.480 -23.566  1.00  0.00      RA0  H
ATOM   3203  C   ARG A 343      24.265  42.442 -24.067  1.00  0.00      RA0  C
ATOM   3204  O   ARG A 343      24.450  42.807 -25.229  1.00  0.00      RA0  O
ATOM   3205  N   ASN A 344      23.366  41.521 -23.721  1.00  0.00      RA0  N
ATOM   3206  H   ASN A 344      23.310  41.250 -22.762  1.00  0.00      RA0  H
ATOM   3207  CA  ASN A 344      22.421  40.918 -24.669  1.00  0.00      RA0  C
ATOM   3208  CB  ASN A 344      21.496  41.945 -25.332  1.00  0.00      RA0  C
ATOM   3209  CG  ASN A 344      20.290  41.248 -25.939  1.00  0.00      RA0  C
ATOM   3210  OD1 ASN A 344      19.373  40.829 -25.240  1.00  0.00      RA0  O
ATOM   3211  ND2 ASN A 344      20.285  41.225 -27.284  1.00  0.00      RA0  N
ATOM   3212 HD21 ASN A 344      21.134  41.450 -27.763  1.00  0.00      RA0  H
ATOM   3213 HD22 ASN A 344      19.487  40.943 -27.813  1.00  0.00      RA0  H
ATOM   3214  C   ASN A 344      23.093  40.014 -25.721  1.00  0.00      RA0  C
ATOM   3215  O   ASN A 344      22.540  39.768 -26.793  1.00  0.00      RA0  O
ATOM   3216  N   ARG A 345      24.282  39.515 -25.398  1.00  0.00      RA0  N
ATOM   3217  H   ARG A 345      24.653  39.595 -24.472  1.00  0.00      RA0  H
ATOM   3218  CA  ARG A 345      25.063  38.723 -26.332  1.00  0.00      RA0  C
ATOM   3219  CB  ARG A 345      26.149  39.692 -26.831  1.00  0.00      RA0  C
ATOM   3220  CG  ARG A 345      27.145  39.275 -27.918  1.00  0.00      RA0  C
ATOM   3221  CD  ARG A 345      28.498  39.998 -27.765  1.00  0.00      RA0  C
ATOM   3222  NE  ARG A 345      29.274  39.369 -26.695  1.00  0.00      RA0  N
ATOM   3223  HE  ARG A 345      28.924  38.463 -26.431  1.00  0.00      RA0  H
ATOM   3224  CZ  ARG A 345      30.428  39.875 -26.158  1.00  0.00      RA0  C
ATOM   3225  NH1 ARG A 345      31.101  39.150 -25.245  1.00  0.00      RA0  N
ATOM   3226 HH11 ARG A 345      31.937  39.521 -24.803  1.00  0.00      RA0  H
ATOM   3227 HH12 ARG A 345      30.807  38.232 -24.969  1.00  0.00      RA0  H
ATOM   3228  NH2 ARG A 345      30.906  41.082 -26.526  1.00  0.00      RA0  N
ATOM   3229 HH21 ARG A 345      31.758  41.431 -26.100  1.00  0.00      RA0  H
ATOM   3230 HH22 ARG A 345      30.452  41.654 -27.213  1.00  0.00      RA0  H
ATOM   3231  C   ARG A 345      25.727  37.587 -25.583  1.00  0.00      RA0  C
ATOM   3232  O   ARG A 345      25.883  37.655 -24.383  1.00  0.00      RA0  O
ATOM   3233  N   GLU A 346      26.084  36.536 -26.309  1.00  0.00      RA0  N
ATOM   3234  H   GLU A 346      25.909  36.524 -27.290  1.00  0.00      RA0  H
ATOM   3235  CA  GLU A 346      26.852  35.451 -25.729  1.00  0.00      RA0  C
ATOM   3236  CB  GLU A 346      26.793  34.242 -26.663  1.00  0.00      RA0  C
ATOM   3237  CG  GLU A 346      25.362  33.856 -27.076  1.00  0.00      RA0  C
ATOM   3238  CD  GLU A 346      24.520  33.391 -25.895  1.00  0.00      RA0  C
ATOM   3239  OE1 GLU A 346      24.344  32.186 -25.734  1.00  0.00      RA0  O
ATOM   3240  OE2 GLU A 346      24.001  34.229 -25.161  1.00  0.00      RA0  O
ATOM   3241  C   GLU A 346      28.269  35.924 -25.459  1.00  0.00      RA0  C
ATOM   3242  O   GLU A 346      28.894  36.633 -26.287  1.00  0.00      RA0  O
ATOM   3243  N   MSE A 347      28.756  35.515 -24.305  1.00  0.00      RA0  N
ATOM   3244  H   MSE A 347      28.180  34.957 -23.702  1.00  0.00      RA0  H
ATOM   3245  CA  MSE A 347      30.084  35.818 -23.850  1.00  0.00      RA0  C
ATOM   3246  CB  MSE A 347      29.981  36.768 -22.664  1.00  0.00      RA0  C
ATOM   3247  CG  MSE A 347      31.290  36.878 -21.889  1.00  0.00      RA0  C
ATOM   3248  SE  MSE A 347      32.414  38.057 -22.625  1.00  0.00      RA0  S
ATOM   3249  CE  MSE A 347      31.676  39.513 -21.868  1.00  0.00      RA0  C
ATOM   3250  C   MSE A 347      30.685  34.509 -23.359  1.00  0.00      RA0  C
ATOM   3251  O   MSE A 347      30.230  33.957 -22.361  1.00  0.00      RA0  O
ATOM   3252  N   PRO A 348      31.711  34.019 -24.045  1.00  0.00      RA0  N
ATOM   3253  CD  PRO A 348      32.205  34.519 -25.318  1.00  0.00      RA0  C
ATOM   3254  CA  PRO A 348      32.458  32.885 -23.541  1.00  0.00      RA0  C
ATOM   3255  CB  PRO A 348      33.430  32.573 -24.686  1.00  0.00      RA0  C
ATOM   3256  CG  PRO A 348      32.894  33.303 -25.919  1.00  0.00      RA0  C
ATOM   3257  C   PRO A 348      33.202  33.247 -22.267  1.00  0.00      RA0  C
ATOM   3258  O   PRO A 348      33.696  34.375 -22.104  1.00  0.00      RA0  O
ATOM   3259  N   VAL A 349      33.222  32.312 -21.336  1.00  0.00      RA0  N
ATOM   3260  H   VAL A 349      32.828  31.409 -21.509  1.00  0.00      RA0  H
ATOM   3261  CA  VAL A 349      33.948  32.492 -20.109  1.00  0.00      RA0  C
ATOM   3262  CB  VAL A 349      33.014  32.639 -18.903  1.00  0.00      RA0  C
ATOM   3263  CG1 VAL A 349      32.299  33.986 -18.915  1.00  0.00      RA0  C
ATOM   3264  CG2 VAL A 349      32.035  31.468 -18.802  1.00  0.00      RA0  C
ATOM   3265  C   VAL A 349      34.827  31.280 -19.931  1.00  0.00      RA0  C
ATOM   3266  O   VAL A 349      34.558  30.225 -20.490  1.00  0.00      RA0  O
ATOM   3267  N   LYS A 350      35.887  31.447 -19.159  1.00  0.00      RA0  N
ATOM   3268  H   LYS A 350      35.998  32.303 -18.650  1.00  0.00      RA0  H
ATOM   3269  CA  LYS A 350      36.790  30.350 -18.882  1.00  0.00      RA0  C
ATOM   3270  CB  LYS A 350      38.241  30.819 -18.741  1.00  0.00      RA0  C
ATOM   3271  CG  LYS A 350      39.001  29.628 -18.161  1.00  0.00      RA0  C
ATOM   3272  CD  LYS A 350      40.512  29.666 -18.016  1.00  0.00      RA0  C
ATOM   3273  CE  LYS A 350      40.979  28.365 -17.349  1.00  0.00      RA0  C
ATOM   3274  NZ  LYS A 350      40.279  27.215 -17.932  1.00  0.00      RA0  N
ATOM   3275  HZ1 LYS A 350      39.427  26.891 -17.428  1.00  0.00      RA0  H
ATOM   3276  HZ2 LYS A 350      40.034  27.361 -18.932  1.00  0.00      RA0  H
ATOM   3277  HZ3 LYS A 350      40.893  26.376 -18.019  1.00  0.00      RA0  H
ATOM   3278  C   LYS A 350      36.316  29.641 -17.614  1.00  0.00      RA0  C
ATOM   3279  O   LYS A 350      35.999  30.274 -16.601  1.00  0.00      RA0  O
ATOM   3280  N   VAL A 351      36.255  28.318 -17.676  1.00  0.00      RA0  N
ATOM   3281  H   VAL A 351      36.592  27.846 -18.492  1.00  0.00      RA0  H
ATOM   3282  CA  VAL A 351      35.904  27.497 -16.539  1.00  0.00      RA0  C
ATOM   3283  CB  VAL A 351      35.116  26.273 -16.999  1.00  0.00      RA0  C
ATOM   3284  CG1 VAL A 351      34.714  25.377 -15.826  1.00  0.00      RA0  C
ATOM   3285  CG2 VAL A 351      33.913  26.716 -17.827  1.00  0.00      RA0  C
ATOM   3286  C   VAL A 351      37.164  27.076 -15.787  1.00  0.00      RA0  C
ATOM   3287  O   VAL A 351      38.088  26.550 -16.388  1.00  0.00      RA0  O
ATOM   3288  N   THR A 352      37.174  27.295 -14.482  1.00  0.00      RA0  N
ATOM   3289  H   THR A 352      36.342  27.565 -14.003  1.00  0.00      RA0  H
ATOM   3290  CA  THR A 352      38.346  27.051 -13.661  1.00  0.00      RA0  C
ATOM   3291  CB  THR A 352      38.917  28.463 -13.495  1.00  0.00      RA0  C
ATOM   3292  OG1 THR A 352      38.596  29.215 -14.680  1.00  0.00      RA0  O
ATOM   3293  HG1 THR A 352      37.670  29.428 -14.629  1.00  0.00      RA0  H
ATOM   3294  CG2 THR A 352      40.424  28.507 -13.219  1.00  0.00      RA0  C
ATOM   3295  C   THR A 352      37.972  26.343 -12.384  1.00  0.00      RA0  C
ATOM   3296  O   THR A 352      36.804  26.043 -12.109  1.00  0.00      RA0  O
ATOM   3297  N   LYS A 353      38.988  26.084 -11.576  1.00  0.00      RA0  N
ATOM   3298  H   LYS A 353      39.896  26.405 -11.832  1.00  0.00      RA0  H
ATOM   3299  CA  LYS A 353      38.787  25.613 -10.208  1.00  0.00      RA0  C
ATOM   3300  CB  LYS A 353      40.139  25.239  -9.587  1.00  0.00      RA0  C
ATOM   3301  CG  LYS A 353      40.697  23.978 -10.253  1.00  0.00      RA0  C
ATOM   3302  CD  LYS A 353      41.914  23.385  -9.539  1.00  0.00      RA0  C
ATOM   3303  CE  LYS A 353      42.367  22.073 -10.188  1.00  0.00      RA0  C
ATOM   3304  NZ  LYS A 353      43.461  21.472  -9.410  1.00  0.00      RA0  N
ATOM   3305  HZ1 LYS A 353      43.755  20.582  -9.862  1.00  0.00      RA0  H
ATOM   3306  HZ2 LYS A 353      44.269  22.124  -9.375  1.00  0.00      RA0  H
ATOM   3307  HZ3 LYS A 353      43.132  21.272  -8.443  1.00  0.00      RA0  H
ATOM   3308  C   LYS A 353      38.029  26.695  -9.424  1.00  0.00      RA0  C
ATOM   3309  O   LYS A 353      38.202  27.881  -9.719  1.00  0.00      RA0  O
ATOM   3310  N   PRO A 354      37.258  26.302  -8.410  1.00  0.00      RA0  N
ATOM   3311  CD  PRO A 354      36.986  24.916  -8.036  1.00  0.00      RA0  C
ATOM   3312  CA  PRO A 354      36.501  27.253  -7.598  1.00  0.00      RA0  C
ATOM   3313  CB  PRO A 354      35.412  26.359  -6.997  1.00  0.00      RA0  C
ATOM   3314  CG  PRO A 354      36.097  25.011  -6.804  1.00  0.00      RA0  C
ATOM   3315  C   PRO A 354      37.339  27.971  -6.530  1.00  0.00      RA0  C
ATOM   3316  O   PRO A 354      37.011  27.956  -5.349  1.00  0.00      RA0  O
ATOM   3317  N   VAL A 355      38.428  28.601  -6.960  1.00  0.00      RA0  N
ATOM   3318  H   VAL A 355      38.679  28.668  -7.931  1.00  0.00      RA0  H
ATOM   3319  CA  VAL A 355      39.315  29.351  -6.064  1.00  0.00      RA0  C
ATOM   3320  CB  VAL A 355      40.161  28.399  -5.201  1.00  0.00      RA0  C
ATOM   3321  CG1 VAL A 355      40.972  27.420  -6.053  1.00  0.00      RA0  C
ATOM   3322  CG2 VAL A 355      41.021  29.161  -4.188  1.00  0.00      RA0  C
ATOM   3323  C   VAL A 355      40.171  30.197  -7.002  1.00  0.00      RA0  C
ATOM   3324  O   VAL A 355      40.488  29.763  -8.113  1.00  0.00      RA0  O
ATOM   3325  N   PHE A 356      40.529  31.393  -6.555  1.00  0.00      RA0  N
ATOM   3326  H   PHE A 356      40.255  31.700  -5.641  1.00  0.00      RA0  H
ATOM   3327  CA  PHE A 356      41.155  32.376  -7.446  1.00  0.00      RA0  C
ATOM   3328  CB  PHE A 356      40.146  33.458  -7.848  1.00  0.00      RA0  C
ATOM   3329  CG  PHE A 356      38.873  32.843  -8.385  1.00  0.00      RA0  C
ATOM   3330  CD1 PHE A 356      37.750  32.751  -7.570  1.00  0.00      RA0  C
ATOM   3331  CD2 PHE A 356      38.821  32.373  -9.692  1.00  0.00      RA0  C
ATOM   3332  CE1 PHE A 356      36.574  32.198  -8.063  1.00  0.00      RA0  C
ATOM   3333  CE2 PHE A 356      37.646  31.820 -10.186  1.00  0.00      RA0  C
ATOM   3334  CZ  PHE A 356      36.522  31.738  -9.373  1.00  0.00      RA0  C
ATOM   3335  C   PHE A 356      42.409  33.037  -6.865  1.00  0.00      RA0  C
ATOM   3336  O   PHE A 356      43.353  33.247  -7.599  1.00  0.00      RA0  O
ATOM   3337  N   VAL A 357      42.399  33.345  -5.575  1.00  0.00      RA0  N
ATOM   3338  H   VAL A 357      41.607  33.143  -4.993  1.00  0.00      RA0  H
ATOM   3339  CA  VAL A 357      43.499  34.057  -4.912  1.00  0.00      RA0  C
ATOM   3340  CB  VAL A 357      43.204  35.562  -4.786  1.00  0.00      RA0  C
ATOM   3341  CG1 VAL A 357      44.299  36.278  -3.993  1.00  0.00      RA0  C
ATOM   3342  CG2 VAL A 357      42.995  36.237  -6.143  1.00  0.00      RA0  C
ATOM   3343  C   VAL A 357      43.699  33.458  -3.520  1.00  0.00      RA0  C
ATOM   3344  O   VAL A 357      42.740  33.229  -2.797  1.00  0.00      RA0  O
ATOM   3345  N   ARG A 358      44.946  33.183  -3.150  1.00  0.00      RA0  N
ATOM   3346  H   ARG A 358      45.728  33.390  -3.748  1.00  0.00      RA0  H
ATOM   3347  CA  ARG A 358      45.290  32.775  -1.790  1.00  0.00      RA0  C
ATOM   3348  CB  ARG A 358      45.505  31.260  -1.776  1.00  0.00      RA0  C
ATOM   3349  CG  ARG A 358      44.405  30.444  -1.095  1.00  0.00      RA0  C
ATOM   3350  CD  ARG A 358      44.848  29.915   0.273  1.00  0.00      RA0  C
ATOM   3351  NE  ARG A 358      45.222  31.019   1.149  1.00  0.00      RA0  N
ATOM   3352  HE  ARG A 358      44.560  31.775   1.214  1.00  0.00      RA0  H
ATOM   3353  CZ  ARG A 358      46.428  31.061   1.787  1.00  0.00      RA0  C
ATOM   3354  NH1 ARG A 358      47.304  30.043   1.646  1.00  0.00      RA0  N
ATOM   3355 HH11 ARG A 358      48.217  30.078   2.068  1.00  0.00      RA0  H
ATOM   3356 HH12 ARG A 358      47.076  29.225   1.111  1.00  0.00      RA0  H
ATOM   3357  NH2 ARG A 358      46.731  32.139   2.534  1.00  0.00      RA0  N
ATOM   3358 HH21 ARG A 358      47.606  32.232   3.033  1.00  0.00      RA0  H
ATOM   3359 HH22 ARG A 358      46.100  32.927   2.575  1.00  0.00      RA0  H
ATOM   3360  C   ARG A 358      46.601  33.472  -1.436  1.00  0.00      RA0  C
ATOM   3361  O   ARG A 358      47.474  33.559  -2.291  1.00  0.00      RA0  O
ATOM   3362  N   ASN A 359      46.729  33.924  -0.197  1.00  0.00      RA0  N
ATOM   3363  H   ASN A 359      45.904  34.139   0.331  1.00  0.00      RA0  H
ATOM   3364  CA  ASN A 359      47.998  34.501   0.307  1.00  0.00      RA0  C
ATOM   3365  CB  ASN A 359      49.088  33.456   0.520  1.00  0.00      RA0  C
ATOM   3366  CG  ASN A 359      49.540  33.504   1.959  1.00  0.00      RA0  C
ATOM   3367  OD1 ASN A 359      49.319  32.549   2.710  1.00  0.00      RA0  O
ATOM   3368  ND2 ASN A 359      50.149  34.649   2.315  1.00  0.00      RA0  N
ATOM   3369 HD21 ASN A 359      50.299  35.377   1.637  1.00  0.00      RA0  H
ATOM   3370 HD22 ASN A 359      50.472  34.831   3.244  1.00  0.00      RA0  H
ATOM   3371  C   ASN A 359      48.561  35.541  -0.626  1.00  0.00      RA0  C
ATOM   3372  O   ASN A 359      49.753  35.507  -1.003  1.00  0.00      RA0  O
ATOM   3373  N   GLY A 360      47.702  36.480  -1.005  1.00  0.00      RA0  N
ATOM   3374  H   GLY A 360      46.815  36.483  -0.535  1.00  0.00      RA0  H
ATOM   3375  CA  GLY A 360      48.109  37.622  -1.768  1.00  0.00      RA0  C
ATOM   3376  C   GLY A 360      48.455  37.393  -3.200  1.00  0.00      RA0  C
ATOM   3377  O   GLY A 360      48.970  38.312  -3.858  1.00  0.00      RA0  O
ATOM   3378  N   LYS A 361      48.157  36.206  -3.727  1.00  0.00      RA0  N
ATOM   3379  H   LYS A 361      47.744  35.467  -3.190  1.00  0.00      RA0  H
ATOM   3380  CA  LYS A 361      48.555  35.894  -5.075  1.00  0.00      RA0  C
ATOM   3381  CB  LYS A 361      49.894  35.147  -5.038  1.00  0.00      RA0  C
ATOM   3382  CG  LYS A 361      50.411  34.752  -6.423  1.00  0.00      RA0  C
ATOM   3383  CD  LYS A 361      51.594  33.787  -6.414  1.00  0.00      RA0  C
ATOM   3384  CE  LYS A 361      51.860  33.227  -7.814  1.00  0.00      RA0  C
ATOM   3385  NZ  LYS A 361      50.687  32.470  -8.269  1.00  0.00      RA0  N
ATOM   3386  HZ1 LYS A 361      50.812  32.132  -9.243  1.00  0.00      RA0  H
ATOM   3387  HZ2 LYS A 361      50.502  31.671  -7.634  1.00  0.00      RA0  H
ATOM   3388  HZ3 LYS A 361      49.828  33.061  -8.257  1.00  0.00      RA0  H
ATOM   3389  C   LYS A 361      47.501  35.067  -5.793  1.00  0.00      RA0  C
ATOM   3390  O   LYS A 361      46.890  34.198  -5.193  1.00  0.00      RA0  O
ATOM   3391  N   ALA A 362      47.345  35.328  -7.092  1.00  0.00      RA0  N
ATOM   3392  H   ALA A 362      47.832  36.115  -7.466  1.00  0.00      RA0  H
ATOM   3393  CA  ALA A 362      46.536  34.514  -7.970  1.00  0.00      RA0  C
ATOM   3394  CB  ALA A 362      46.690  34.967  -9.420  1.00  0.00      RA0  C
ATOM   3395  C   ALA A 362      47.009  33.070  -7.892  1.00  0.00      RA0  C
ATOM   3396  O   ALA A 362      48.212  32.796  -7.850  1.00  0.00      RA0  O
ATOM   3397  N   VAL A 363      46.048  32.154  -7.859  1.00  0.00      RA0  N
ATOM   3398  H   VAL A 363      45.103  32.479  -7.944  1.00  0.00      RA0  H
ATOM   3399  CA  VAL A 363      46.343  30.718  -7.868  1.00  0.00      RA0  C
ATOM   3400  CB  VAL A 363      45.084  29.873  -7.652  1.00  0.00      RA0  C
ATOM   3401  CG1 VAL A 363      44.488  30.146  -6.270  1.00  0.00      RA0  C
ATOM   3402  CG2 VAL A 363      44.074  30.056  -8.787  1.00  0.00      RA0  C
ATOM   3403  C   VAL A 363      47.023  30.360  -9.192  1.00  0.00      RA0  C
ATOM   3404  O   VAL A 363      46.891  31.065 -10.242  1.00  0.00      RA0  O
ATOM   3405  N   ALA A 364      47.768  29.261  -9.159  1.00  0.00      RA0  N
ATOM   3406  H   ALA A 364      47.783  28.717  -8.322  1.00  0.00      RA0  H
ATOM   3407  CA  ALA A 364      48.611  28.868 -10.295  1.00  0.00      RA0  C
ATOM   3408  CB  ALA A 364      49.230  27.492 -10.047  1.00  0.00      RA0  C
ATOM   3409  C   ALA A 364      47.902  28.848 -11.638  1.00  0.00      RA0  C
ATOM   3410  O   ALA A 364      48.486  29.249 -12.620  1.00  0.00      RA0  O
ATOM   3411  N   GLY A 365      46.645  28.411 -11.692  1.00  0.00      RA0  N
ATOM   3412  H   GLY A 365      46.161  28.187 -10.851  1.00  0.00      RA0  H
ATOM   3413  CA  GLY A 365      45.936  28.351 -12.980  1.00  0.00      RA0  C
ATOM   3414  C   GLY A 365      45.653  29.709 -13.591  1.00  0.00      RA0  C
ATOM   3415  O   GLY A 365      45.342  29.814 -14.775  1.00  0.00      RA0  O
ATOM   3416  N   LEU A 366      45.784  30.757 -12.792  1.00  0.00      RA0  N
ATOM   3417  H   LEU A 366      46.118  30.656 -11.860  1.00  0.00      RA0  H
ATOM   3418  CA  LEU A 366      45.544  32.127 -13.278  1.00  0.00      RA0  C
ATOM   3419  CB  LEU A 366      44.561  32.850 -12.357  1.00  0.00      RA0  C
ATOM   3420  CG  LEU A 366      43.191  32.173 -12.313  1.00  0.00      RA0  C
ATOM   3421  CD1 LEU A 366      42.271  32.826 -11.283  1.00  0.00      RA0  C
ATOM   3422  CD2 LEU A 366      42.543  32.111 -13.697  1.00  0.00      RA0  C
ATOM   3423  C   LEU A 366      46.807  32.966 -13.459  1.00  0.00      RA0  C
ATOM   3424  O   LEU A 366      46.720  34.191 -13.624  1.00  0.00      RA0  O
ATOM   3425  N   CYS A 367      47.976  32.332 -13.390  1.00  0.00      RA0  N
ATOM   3426  H   CYS A 367      48.055  31.338 -13.268  1.00  0.00      RA0  H
ATOM   3427  CA  CYS A 367      49.235  33.019 -13.722  1.00  0.00      RA0  C
ATOM   3428  CB  CYS A 367      49.739  33.755 -12.481  1.00  0.00      RA0  C
ATOM   3429  SG  CYS A 367      49.874  32.695 -11.013  1.00  0.00      RA0  S
ATOM   3430  C   CYS A 367      50.294  32.088 -14.318  1.00  0.00      RA0  C
ATOM   3431  O   CYS A 367      50.122  30.864 -14.369  1.00  0.00      RA0  O
END
HEADER lig.000.07.pdb
ATOM      1  N   ASN A   2      20.215  66.930  -6.351  1.00  0.00      LA0  N
ATOM      2  H   ASN A   2      20.073  66.281  -7.101  1.00  0.00      LA0  H
ATOM      3  CA  ASN A   2      21.384  66.748  -5.493  1.00  0.00      LA0  C
ATOM      4  CB  ASN A   2      21.292  65.406  -4.757  1.00  0.00      LA0  C
ATOM      5  CG  ASN A   2      22.463  65.226  -3.807  1.00  0.00      LA0  C
ATOM      6  OD1 ASN A   2      23.099  66.177  -3.370  1.00  0.00      LA0  O
ATOM      7  ND2 ASN A   2      22.716  63.955  -3.498  1.00  0.00      LA0  N
ATOM      8 HD21 ASN A   2      22.196  63.227  -3.962  1.00  0.00      LA0  H
ATOM      9 HD22 ASN A   2      23.422  63.699  -2.845  1.00  0.00      LA0  H
ATOM     10  C   ASN A   2      22.685  66.861  -6.266  1.00  0.00      LA0  C
ATOM     11  O   ASN A   2      23.120  65.937  -6.944  1.00  0.00      LA0  O
ATOM     12  N   VAL A   3      23.280  68.054  -6.139  1.00  0.00      LA0  N
ATOM     13  H   VAL A   3      22.866  68.768  -5.577  1.00  0.00      LA0  H
ATOM     14  CA  VAL A   3      24.567  68.280  -6.795  1.00  0.00      LA0  C
ATOM     15  CB  VAL A   3      24.406  69.359  -7.888  1.00  0.00      LA0  C
ATOM     16  CG1 VAL A   3      25.704  69.641  -8.645  1.00  0.00      LA0  C
ATOM     17  CG2 VAL A   3      23.296  68.989  -8.876  1.00  0.00      LA0  C
ATOM     18  C   VAL A   3      25.635  68.653  -5.767  1.00  0.00      LA0  C
ATOM     19  O   VAL A   3      25.826  69.810  -5.415  1.00  0.00      LA0  O
ATOM     20  N   PRO A   4      26.322  67.610  -5.243  1.00  0.00      LA0  N
ATOM     21  CD  PRO A   4      26.119  66.194  -5.501  1.00  0.00      LA0  C
ATOM     22  CA  PRO A   4      27.370  67.851  -4.246  1.00  0.00      LA0  C
ATOM     23  CB  PRO A   4      27.854  66.439  -3.908  1.00  0.00      LA0  C
ATOM     24  CG  PRO A   4      26.684  65.527  -4.256  1.00  0.00      LA0  C
ATOM     25  C   PRO A   4      28.474  68.787  -4.714  1.00  0.00      LA0  C
ATOM     26  O   PRO A   4      29.052  68.662  -5.792  1.00  0.00      LA0  O
ATOM     27  N   ALA A   5      28.715  69.771  -3.838  1.00  0.00      LA0  N
ATOM     28  H   ALA A   5      28.253  69.744  -2.955  1.00  0.00      LA0  H
ATOM     29  CA  ALA A   5      29.569  70.890  -4.230  1.00  0.00      LA0  C
ATOM     30  CB  ALA A   5      29.493  72.005  -3.186  1.00  0.00      LA0  C
ATOM     31  C   ALA A   5      31.031  70.560  -4.481  1.00  0.00      LA0  C
ATOM     32  O   ALA A   5      31.750  71.295  -5.144  1.00  0.00      LA0  O
ATOM     33  N   GLU A   6      31.449  69.424  -3.912  1.00  0.00      LA0  N
ATOM     34  H   GLU A   6      30.834  68.786  -3.444  1.00  0.00      LA0  H
ATOM     35  CA  GLU A   6      32.852  69.060  -4.064  1.00  0.00      LA0  C
ATOM     36  CB  GLU A   6      33.316  68.239  -2.848  1.00  0.00      LA0  C
ATOM     37  CG  GLU A   6      33.104  66.711  -2.847  1.00  0.00      LA0  C
ATOM     38  CD  GLU A   6      31.657  66.229  -2.764  1.00  0.00      LA0  C
ATOM     39  OE1 GLU A   6      31.445  65.023  -2.916  1.00  0.00      LA0  O
ATOM     40  OE2 GLU A   6      30.752  67.030  -2.534  1.00  0.00      LA0  O
ATOM     41  C   GLU A   6      33.212  68.398  -5.387  1.00  0.00      LA0  C
ATOM     42  O   GLU A   6      34.372  68.142  -5.695  1.00  0.00      LA0  O
ATOM     43  N   LEU A   7      32.158  68.109  -6.161  1.00  0.00      LA0  N
ATOM     44  H   LEU A   7      31.231  68.407  -5.932  1.00  0.00      LA0  H
ATOM     45  CA  LEU A   7      32.432  67.332  -7.361  1.00  0.00      LA0  C
ATOM     46  CB  LEU A   7      31.270  66.393  -7.661  1.00  0.00      LA0  C
ATOM     47  CG  LEU A   7      30.884  65.499  -6.492  1.00  0.00      LA0  C
ATOM     48  CD1 LEU A   7      29.591  64.748  -6.762  1.00  0.00      LA0  C
ATOM     49  CD2 LEU A   7      32.003  64.536  -6.137  1.00  0.00      LA0  C
ATOM     50  C   LEU A   7      32.738  68.148  -8.594  1.00  0.00      LA0  C
ATOM     51  O   LEU A   7      32.178  69.207  -8.855  1.00  0.00      LA0  O
ATOM     52  N   LYS A   8      33.635  67.550  -9.380  1.00  0.00      LA0  N
ATOM     53  H   LYS A   8      34.067  66.711  -9.046  1.00  0.00      LA0  H
ATOM     54  CA  LYS A   8      33.665  67.898 -10.794  1.00  0.00      LA0  C
ATOM     55  CB  LYS A   8      35.088  67.702 -11.308  1.00  0.00      LA0  C
ATOM     56  CG  LYS A   8      35.952  68.935 -11.045  1.00  0.00      LA0  C
ATOM     57  CD  LYS A   8      35.751  69.968 -12.151  1.00  0.00      LA0  C
ATOM     58  CE  LYS A   8      36.424  71.316 -11.918  1.00  0.00      LA0  C
ATOM     59  NZ  LYS A   8      36.788  71.892 -13.218  1.00  0.00      LA0  N
ATOM     60  HZ1 LYS A   8      37.295  72.799 -13.087  1.00  0.00      LA0  H
ATOM     61  HZ2 LYS A   8      37.518  71.297 -13.658  1.00  0.00      LA0  H
ATOM     62  HZ3 LYS A   8      35.997  72.002 -13.884  1.00  0.00      LA0  H
ATOM     63  C   LYS A   8      32.661  67.023 -11.521  1.00  0.00      LA0  C
ATOM     64  O   LYS A   8      32.239  65.999 -10.999  1.00  0.00      LA0  O
ATOM     65  N   TYR A   9      32.275  67.458 -12.720  1.00  0.00      LA0  N
ATOM     66  H   TYR A   9      32.631  68.316 -13.091  1.00  0.00      LA0  H
ATOM     67  CA  TYR A   9      31.216  66.737 -13.422  1.00  0.00      LA0  C
ATOM     68  CB  TYR A   9      29.879  67.472 -13.290  1.00  0.00      LA0  C
ATOM     69  CG  TYR A   9      29.374  67.471 -11.866  1.00  0.00      LA0  C
ATOM     70  CD1 TYR A   9      29.703  68.541 -11.009  1.00  0.00      LA0  C
ATOM     71  CE1 TYR A   9      29.213  68.533  -9.693  1.00  0.00      LA0  C
ATOM     72  CD2 TYR A   9      28.571  66.397 -11.439  1.00  0.00      LA0  C
ATOM     73  CE2 TYR A   9      28.078  66.394 -10.125  1.00  0.00      LA0  C
ATOM     74  CZ  TYR A   9      28.409  67.458  -9.268  1.00  0.00      LA0  C
ATOM     75  OH  TYR A   9      27.929  67.431  -7.974  1.00  0.00      LA0  O
ATOM     76  HH  TYR A   9      28.446  68.018  -7.425  1.00  0.00      LA0  H
ATOM     77  C   TYR A   9      31.551  66.621 -14.887  1.00  0.00      LA0  C
ATOM     78  O   TYR A   9      32.180  67.508 -15.456  1.00  0.00      LA0  O
ATOM     79  N   SER A  10      31.122  65.509 -15.488  1.00  0.00      LA0  N
ATOM     80  H   SER A  10      30.533  64.841 -15.030  1.00  0.00      LA0  H
ATOM     81  CA  SER A  10      31.268  65.513 -16.936  1.00  0.00      LA0  C
ATOM     82  CB  SER A  10      31.464  64.083 -17.458  1.00  0.00      LA0  C
ATOM     83  OG  SER A  10      30.284  63.304 -17.252  1.00  0.00      LA0  O
ATOM     84  HG  SER A  10      30.535  62.408 -17.519  1.00  0.00      LA0  H
ATOM     85  C   SER A  10      30.097  66.233 -17.583  1.00  0.00      LA0  C
ATOM     86  O   SER A  10      29.199  66.726 -16.911  1.00  0.00      LA0  O
ATOM     87  N   LYS A  11      30.136  66.270 -18.920  1.00  0.00      LA0  N
ATOM     88  H   LYS A  11      30.850  65.774 -19.415  1.00  0.00      LA0  H
ATOM     89  CA  LYS A  11      28.910  66.689 -19.603  1.00  0.00      LA0  C
ATOM     90  CB  LYS A  11      29.257  67.285 -20.974  1.00  0.00      LA0  C
ATOM     91  CG  LYS A  11      30.575  68.072 -20.943  1.00  0.00      LA0  C
ATOM     92  CD  LYS A  11      31.121  68.532 -22.299  1.00  0.00      LA0  C
ATOM     93  CE  LYS A  11      31.256  67.423 -23.351  1.00  0.00      LA0  C
ATOM     94  NZ  LYS A  11      31.948  66.240 -22.818  1.00  0.00      LA0  N
ATOM     95  HZ1 LYS A  11      31.778  65.424 -23.447  1.00  0.00      LA0  H
ATOM     96  HZ2 LYS A  11      32.954  66.349 -22.606  1.00  0.00      LA0  H
ATOM     97  HZ3 LYS A  11      31.445  65.874 -21.978  1.00  0.00      LA0  H
ATOM     98  C   LYS A  11      27.959  65.505 -19.752  1.00  0.00      LA0  C
ATOM     99  O   LYS A  11      26.747  65.624 -19.845  1.00  0.00      LA0  O
ATOM    100  N   GLU A  12      28.630  64.347 -19.753  1.00  0.00      LA0  N
ATOM    101  H   GLU A  12      29.626  64.353 -19.699  1.00  0.00      LA0  H
ATOM    102  CA  GLU A  12      28.079  63.027 -20.011  1.00  0.00      LA0  C
ATOM    103  CB  GLU A  12      29.268  62.144 -20.402  1.00  0.00      LA0  C
ATOM    104  CG  GLU A  12      29.988  62.430 -21.738  1.00  0.00      LA0  C
ATOM    105  CD  GLU A  12      30.530  63.848 -21.919  1.00  0.00      LA0  C
ATOM    106  OE1 GLU A  12      31.203  64.407 -21.046  1.00  0.00      LA0  O
ATOM    107  OE2 GLU A  12      30.286  64.423 -22.973  1.00  0.00      LA0  O
ATOM    108  C   GLU A  12      27.270  62.436 -18.856  1.00  0.00      LA0  C
ATOM    109  O   GLU A  12      26.525  61.481 -19.034  1.00  0.00      LA0  O
ATOM    110  N   HIS A  13      27.422  63.106 -17.688  1.00  0.00      LA0  N
ATOM    111  H   HIS A  13      28.232  63.691 -17.656  1.00  0.00      LA0  H
ATOM    112  CA  HIS A  13      26.625  62.957 -16.456  1.00  0.00      LA0  C
ATOM    113  CB  HIS A  13      25.172  62.472 -16.635  1.00  0.00      LA0  C
ATOM    114  CG  HIS A  13      24.349  63.424 -17.474  1.00  0.00      LA0  C
ATOM    115  ND1 HIS A  13      23.977  64.650 -17.069  1.00  0.00      LA0  N
ATOM    116  HD1 HIS A  13      24.178  65.059 -16.201  1.00  0.00      LA0  H
ATOM    117  CD2 HIS A  13      23.832  63.202 -18.754  1.00  0.00      LA0  C
ATOM    118  NE2 HIS A  13      23.144  64.314 -19.108  1.00  0.00      LA0  N
ATOM    119  CE1 HIS A  13      23.233  65.207 -18.074  1.00  0.00      LA0  C
ATOM    120  C   HIS A  13      27.274  62.174 -15.325  1.00  0.00      LA0  C
ATOM    121  O   HIS A  13      26.652  61.896 -14.297  1.00  0.00      LA0  O
ATOM    122  N   GLU A  14      28.560  61.866 -15.522  1.00  0.00      LA0  N
ATOM    123  H   GLU A  14      28.989  61.986 -16.420  1.00  0.00      LA0  H
ATOM    124  CA  GLU A  14      29.348  61.407 -14.381  1.00  0.00      LA0  C
ATOM    125  CB  GLU A  14      30.634  60.677 -14.792  1.00  0.00      LA0  C
ATOM    126  CG  GLU A  14      30.535  59.573 -15.845  1.00  0.00      LA0  C
ATOM    127  CD  GLU A  14      30.523  60.194 -17.223  1.00  0.00      LA0  C
ATOM    128  OE1 GLU A  14      29.492  60.137 -17.877  1.00  0.00      LA0  O
ATOM    129  OE2 GLU A  14      31.526  60.774 -17.629  1.00  0.00      LA0  O
ATOM    130  C   GLU A  14      29.745  62.543 -13.453  1.00  0.00      LA0  C
ATOM    131  O   GLU A  14      29.586  63.724 -13.747  1.00  0.00      LA0  O
ATOM    132  N   TRP A  15      30.303  62.118 -12.316  1.00  0.00      LA0  N
ATOM    133  H   TRP A  15      30.385  61.137 -12.150  1.00  0.00      LA0  H
ATOM    134  CA  TRP A  15      30.977  63.044 -11.420  1.00  0.00      LA0  C
ATOM    135  CB  TRP A  15      30.171  63.293 -10.140  1.00  0.00      LA0  C
ATOM    136  CG  TRP A  15      29.895  62.028  -9.355  1.00  0.00      LA0  C
ATOM    137  CD2 TRP A  15      30.736  61.338  -8.402  1.00  0.00      LA0  C
ATOM    138  CE2 TRP A  15      29.991  60.212  -7.916  1.00  0.00      LA0  C
ATOM    139  CE3 TRP A  15      32.041  61.569  -7.919  1.00  0.00      LA0  C
ATOM    140  CD1 TRP A  15      28.708  61.288  -9.389  1.00  0.00      LA0  C
ATOM    141  NE1 TRP A  15      28.753  60.222  -8.548  1.00  0.00      LA0  N
ATOM    142  HE1 TRP A  15      28.024  59.573  -8.389  1.00  0.00      LA0  H
ATOM    143  CZ2 TRP A  15      30.564  59.345  -6.962  1.00  0.00      LA0  C
ATOM    144  CZ3 TRP A  15      32.602  60.696  -6.964  1.00  0.00      LA0  C
ATOM    145  CH2 TRP A  15      31.868  59.590  -6.489  1.00  0.00      LA0  C
ATOM    146  C   TRP A  15      32.356  62.521 -11.096  1.00  0.00      LA0  C
ATOM    147  O   TRP A  15      32.667  61.361 -11.349  1.00  0.00      LA0  O
ATOM    148  N   LEU A  16      33.147  63.428 -10.520  1.00  0.00      LA0  N
ATOM    149  H   LEU A  16      32.795  64.346 -10.335  1.00  0.00      LA0  H
ATOM    150  CA  LEU A  16      34.535  63.120 -10.226  1.00  0.00      LA0  C
ATOM    151  CB  LEU A  16      35.415  63.651 -11.355  1.00  0.00      LA0  C
ATOM    152  CG  LEU A  16      36.775  62.968 -11.402  1.00  0.00      LA0  C
ATOM    153  CD1 LEU A  16      36.629  61.528 -11.870  1.00  0.00      LA0  C
ATOM    154  CD2 LEU A  16      37.785  63.724 -12.256  1.00  0.00      LA0  C
ATOM    155  C   LEU A  16      34.946  63.755  -8.915  1.00  0.00      LA0  C
ATOM    156  O   LEU A  16      34.824  64.962  -8.744  1.00  0.00      LA0  O
ATOM    157  N   ARG A  17      35.438  62.912  -8.003  1.00  0.00      LA0  N
ATOM    158  H   ARG A  17      35.472  61.928  -8.190  1.00  0.00      LA0  H
ATOM    159  CA  ARG A  17      35.943  63.491  -6.761  1.00  0.00      LA0  C
ATOM    160  CB  ARG A  17      35.124  62.992  -5.566  1.00  0.00      LA0  C
ATOM    161  CG  ARG A  17      35.449  63.651  -4.217  1.00  0.00      LA0  C
ATOM    162  CD  ARG A  17      34.424  63.355  -3.121  1.00  0.00      LA0  C
ATOM    163  NE  ARG A  17      34.147  61.928  -3.039  1.00  0.00      LA0  N
ATOM    164  HE  ARG A  17      34.920  61.295  -2.911  1.00  0.00      LA0  H
ATOM    165  CZ  ARG A  17      32.907  61.442  -3.216  1.00  0.00      LA0  C
ATOM    166  NH1 ARG A  17      31.842  62.244  -3.288  1.00  0.00      LA0  N
ATOM    167 HH11 ARG A  17      30.931  61.865  -3.454  1.00  0.00      LA0  H
ATOM    168 HH12 ARG A  17      31.914  63.249  -3.176  1.00  0.00      LA0  H
ATOM    169  NH2 ARG A  17      32.770  60.129  -3.330  1.00  0.00      LA0  N
ATOM    170 HH21 ARG A  17      31.868  59.704  -3.456  1.00  0.00      LA0  H
ATOM    171 HH22 ARG A  17      33.603  59.554  -3.309  1.00  0.00      LA0  H
ATOM    172  C   ARG A  17      37.413  63.208  -6.562  1.00  0.00      LA0  C
ATOM    173  O   ARG A  17      37.900  62.130  -6.879  1.00  0.00      LA0  O
ATOM    174  N   LYS A  18      38.087  64.229  -6.009  1.00  0.00      LA0  N
ATOM    175  H   LYS A  18      37.585  65.061  -5.781  1.00  0.00      LA0  H
ATOM    176  CA  LYS A  18      39.415  63.992  -5.447  1.00  0.00      LA0  C
ATOM    177  CB  LYS A  18      40.116  65.335  -5.224  1.00  0.00      LA0  C
ATOM    178  CG  LYS A  18      41.594  65.249  -4.827  1.00  0.00      LA0  C
ATOM    179  CD  LYS A  18      42.416  64.578  -5.921  1.00  0.00      LA0  C
ATOM    180  CE  LYS A  18      43.924  64.779  -5.798  1.00  0.00      LA0  C
ATOM    181  NZ  LYS A  18      44.547  64.266  -7.022  1.00  0.00      LA0  N
ATOM    182  HZ1 LYS A  18      45.540  64.576  -7.119  1.00  0.00      LA0  H
ATOM    183  HZ2 LYS A  18      44.489  63.233  -7.120  1.00  0.00      LA0  H
ATOM    184  HZ3 LYS A  18      44.134  64.724  -7.863  1.00  0.00      LA0  H
ATOM    185  C   LYS A  18      39.292  63.232  -4.140  1.00  0.00      LA0  C
ATOM    186  O   LYS A  18      38.973  63.796  -3.101  1.00  0.00      LA0  O
ATOM    187  N   GLU A  19      39.510  61.924  -4.255  1.00  0.00      LA0  N
ATOM    188  H   GLU A  19      39.855  61.535  -5.112  1.00  0.00      LA0  H
ATOM    189  CA  GLU A  19      39.297  61.115  -3.062  1.00  0.00      LA0  C
ATOM    190  CB  GLU A  19      38.846  59.717  -3.465  1.00  0.00      LA0  C
ATOM    191  CG  GLU A  19      37.507  59.792  -4.196  1.00  0.00      LA0  C
ATOM    192  CD  GLU A  19      36.302  59.630  -3.279  1.00  0.00      LA0  C
ATOM    193  OE1 GLU A  19      36.316  60.100  -2.145  1.00  0.00      LA0  O
ATOM    194  OE2 GLU A  19      35.306  59.061  -3.722  1.00  0.00      LA0  O
ATOM    195  C   GLU A  19      40.504  61.081  -2.157  1.00  0.00      LA0  C
ATOM    196  O   GLU A  19      41.577  61.572  -2.490  1.00  0.00      LA0  O
ATOM    197  N   ALA A  20      40.274  60.471  -0.984  1.00  0.00      LA0  N
ATOM    198  H   ALA A  20      39.354  60.108  -0.839  1.00  0.00      LA0  H
ATOM    199  CA  ALA A  20      41.279  60.494   0.083  1.00  0.00      LA0  C
ATOM    200  CB  ALA A  20      40.781  59.697   1.290  1.00  0.00      LA0  C
ATOM    201  C   ALA A  20      42.677  60.006  -0.272  1.00  0.00      LA0  C
ATOM    202  O   ALA A  20      43.675  60.481   0.253  1.00  0.00      LA0  O
ATOM    203  N   ASP A  21      42.703  59.022  -1.180  1.00  0.00      LA0  N
ATOM    204  H   ASP A  21      41.887  58.723  -1.675  1.00  0.00      LA0  H
ATOM    205  CA  ASP A  21      43.998  58.489  -1.606  1.00  0.00      LA0  C
ATOM    206  CB  ASP A  21      43.829  57.059  -2.143  1.00  0.00      LA0  C
ATOM    207  CG  ASP A  21      43.031  56.998  -3.442  1.00  0.00      LA0  C
ATOM    208  OD1 ASP A  21      42.094  57.763  -3.636  1.00  0.00      LA0  O
ATOM    209  OD2 ASP A  21      43.319  56.145  -4.269  1.00  0.00      LA0  O
ATOM    210  C   ASP A  21      44.744  59.362  -2.606  1.00  0.00      LA0  C
ATOM    211  O   ASP A  21      45.946  59.249  -2.814  1.00  0.00      LA0  O
ATOM    212  N   GLY A  22      43.963  60.250  -3.230  1.00  0.00      LA0  N
ATOM    213  H   GLY A  22      42.986  60.300  -3.025  1.00  0.00      LA0  H
ATOM    214  CA  GLY A  22      44.567  61.088  -4.253  1.00  0.00      LA0  C
ATOM    215  C   GLY A  22      44.025  60.824  -5.642  1.00  0.00      LA0  C
ATOM    216  O   GLY A  22      44.194  61.638  -6.551  1.00  0.00      LA0  O
ATOM    217  N   THR A  23      43.373  59.658  -5.782  1.00  0.00      LA0  N
ATOM    218  H   THR A  23      43.162  59.062  -5.004  1.00  0.00      LA0  H
ATOM    219  CA  THR A  23      42.808  59.392  -7.099  1.00  0.00      LA0  C
ATOM    220  CB  THR A  23      42.749  57.883  -7.375  1.00  0.00      LA0  C
ATOM    221  OG1 THR A  23      41.875  57.213  -6.465  1.00  0.00      LA0  O
ATOM    222  HG1 THR A  23      42.307  57.191  -5.605  1.00  0.00      LA0  H
ATOM    223  CG2 THR A  23      44.144  57.255  -7.371  1.00  0.00      LA0  C
ATOM    224  C   THR A  23      41.469  60.083  -7.308  1.00  0.00      LA0  C
ATOM    225  O   THR A  23      41.068  60.950  -6.536  1.00  0.00      LA0  O
ATOM    226  N   TYR A  24      40.810  59.688  -8.403  1.00  0.00      LA0  N
ATOM    227  H   TYR A  24      41.151  58.982  -9.024  1.00  0.00      LA0  H
ATOM    228  CA  TYR A  24      39.554  60.340  -8.730  1.00  0.00      LA0  C
ATOM    229  CB  TYR A  24      39.706  61.112 -10.038  1.00  0.00      LA0  C
ATOM    230  CG  TYR A  24      40.616  62.296  -9.852  1.00  0.00      LA0  C
ATOM    231  CD1 TYR A  24      41.969  62.189 -10.233  1.00  0.00      LA0  C
ATOM    232  CE1 TYR A  24      42.823  63.279 -10.008  1.00  0.00      LA0  C
ATOM    233  CD2 TYR A  24      40.081  63.473  -9.295  1.00  0.00      LA0  C
ATOM    234  CE2 TYR A  24      40.934  64.561  -9.073  1.00  0.00      LA0  C
ATOM    235  CZ  TYR A  24      42.298  64.436  -9.401  1.00  0.00      LA0  C
ATOM    236  OH  TYR A  24      43.142  65.476  -9.073  1.00  0.00      LA0  O
ATOM    237  HH  TYR A  24      43.927  65.459  -9.631  1.00  0.00      LA0  H
ATOM    238  C   TYR A  24      38.431  59.344  -8.864  1.00  0.00      LA0  C
ATOM    239  O   TYR A  24      38.387  58.569  -9.811  1.00  0.00      LA0  O
ATOM    240  N   THR A  25      37.506  59.386  -7.906  1.00  0.00      LA0  N
ATOM    241  H   THR A  25      37.552  60.055  -7.162  1.00  0.00      LA0  H
ATOM    242  CA  THR A  25      36.364  58.510  -8.144  1.00  0.00      LA0  C
ATOM    243  CB  THR A  25      35.677  58.127  -6.833  1.00  0.00      LA0  C
ATOM    244  OG1 THR A  25      36.612  57.505  -5.950  1.00  0.00      LA0  O
ATOM    245  HG1 THR A  25      36.310  57.750  -5.072  1.00  0.00      LA0  H
ATOM    246  CG2 THR A  25      34.488  57.195  -7.034  1.00  0.00      LA0  C
ATOM    247  C   THR A  25      35.374  59.102  -9.130  1.00  0.00      LA0  C
ATOM    248  O   THR A  25      34.877  60.210  -8.972  1.00  0.00      LA0  O
ATOM    249  N   VAL A  26      35.124  58.281 -10.152  1.00  0.00      LA0  N
ATOM    250  H   VAL A  26      35.659  57.441 -10.202  1.00  0.00      LA0  H
ATOM    251  CA  VAL A  26      33.988  58.472 -11.042  1.00  0.00      LA0  C
ATOM    252  CB  VAL A  26      34.297  57.860 -12.413  1.00  0.00      LA0  C
ATOM    253  CG1 VAL A  26      33.179  58.094 -13.431  1.00  0.00      LA0  C
ATOM    254  CG2 VAL A  26      35.648  58.327 -12.939  1.00  0.00      LA0  C
ATOM    255  C   VAL A  26      32.782  57.768 -10.457  1.00  0.00      LA0  C
ATOM    256  O   VAL A  26      32.877  56.637  -9.991  1.00  0.00      LA0  O
ATOM    257  N   GLY A  27      31.649  58.459 -10.536  1.00  0.00      LA0  N
ATOM    258  H   GLY A  27      31.669  59.407 -10.867  1.00  0.00      LA0  H
ATOM    259  CA  GLY A  27      30.376  57.777 -10.333  1.00  0.00      LA0  C
ATOM    260  C   GLY A  27      29.384  58.445 -11.251  1.00  0.00      LA0  C
ATOM    261  O   GLY A  27      29.734  59.425 -11.892  1.00  0.00      LA0  O
ATOM    262  N   ILE A  28      28.156  57.922 -11.314  1.00  0.00      LA0  N
ATOM    263  H   ILE A  28      27.859  57.189 -10.704  1.00  0.00      LA0  H
ATOM    264  CA  ILE A  28      27.214  58.760 -12.055  1.00  0.00      LA0  C
ATOM    265  CB  ILE A  28      26.310  57.964 -13.000  1.00  0.00      LA0  C
ATOM    266  CG2 ILE A  28      27.096  57.527 -14.236  1.00  0.00      LA0  C
ATOM    267  CG1 ILE A  28      25.583  56.819 -12.295  1.00  0.00      LA0  C
ATOM    268  CD1 ILE A  28      24.573  56.111 -13.198  1.00  0.00      LA0  C
ATOM    269  C   ILE A  28      26.406  59.619 -11.115  1.00  0.00      LA0  C
ATOM    270  O   ILE A  28      26.305  59.335  -9.928  1.00  0.00      LA0  O
ATOM    271  N   THR A  29      25.878  60.706 -11.682  1.00  0.00      LA0  N
ATOM    272  H   THR A  29      25.962  60.861 -12.667  1.00  0.00      LA0  H
ATOM    273  CA  THR A  29      25.142  61.613 -10.808  1.00  0.00      LA0  C
ATOM    274  CB  THR A  29      25.085  62.995 -11.451  1.00  0.00      LA0  C
ATOM    275  OG1 THR A  29      24.523  62.921 -12.770  1.00  0.00      LA0  O
ATOM    276  HG1 THR A  29      25.227  62.605 -13.342  1.00  0.00      LA0  H
ATOM    277  CG2 THR A  29      26.473  63.621 -11.508  1.00  0.00      LA0  C
ATOM    278  C   THR A  29      23.745  61.124 -10.487  1.00  0.00      LA0  C
ATOM    279  O   THR A  29      23.248  60.186 -11.099  1.00  0.00      LA0  O
ATOM    280  N   GLU A  30      23.120  61.857  -9.551  1.00  0.00      LA0  N
ATOM    281  H   GLU A  30      23.650  62.518  -9.023  1.00  0.00      LA0  H
ATOM    282  CA  GLU A  30      21.701  61.686  -9.235  1.00  0.00      LA0  C
ATOM    283  CB  GLU A  30      21.237  62.851  -8.355  1.00  0.00      LA0  C
ATOM    284  CG  GLU A  30      20.154  62.485  -7.340  1.00  0.00      LA0  C
ATOM    285  CD  GLU A  30      20.764  61.620  -6.257  1.00  0.00      LA0  C
ATOM    286  OE1 GLU A  30      20.482  60.428  -6.228  1.00  0.00      LA0  O
ATOM    287  OE2 GLU A  30      21.530  62.137  -5.448  1.00  0.00      LA0  O
ATOM    288  C   GLU A  30      20.843  61.589 -10.484  1.00  0.00      LA0  C
ATOM    289  O   GLU A  30      20.247  60.570 -10.802  1.00  0.00      LA0  O
ATOM    290  N   HIS A  31      20.909  62.691 -11.251  1.00  0.00      LA0  N
ATOM    291  H   HIS A  31      21.351  63.514 -10.903  1.00  0.00      LA0  H
ATOM    292  CA  HIS A  31      20.117  62.699 -12.478  1.00  0.00      LA0  C
ATOM    293  CB  HIS A  31      20.165  64.069 -13.154  1.00  0.00      LA0  C
ATOM    294  CG  HIS A  31      18.943  64.229 -14.028  1.00  0.00      LA0  C
ATOM    295  ND1 HIS A  31      17.682  64.044 -13.594  1.00  0.00      LA0  N
ATOM    296  HD1 HIS A  31      17.381  63.774 -12.688  1.00  0.00      LA0  H
ATOM    297  CD2 HIS A  31      18.903  64.571 -15.382  1.00  0.00      LA0  C
ATOM    298  NE2 HIS A  31      17.600  64.588 -15.755  1.00  0.00      LA0  N
ATOM    299  CE1 HIS A  31      16.848  64.263 -14.654  1.00  0.00      LA0  C
ATOM    300  C   HIS A  31      20.416  61.574 -13.455  1.00  0.00      LA0  C
ATOM    301  O   HIS A  31      19.541  61.022 -14.103  1.00  0.00      LA0  O
ATOM    302  N   ALA A  32      21.706  61.207 -13.509  1.00  0.00      LA0  N
ATOM    303  H   ALA A  32      22.393  61.648 -12.931  1.00  0.00      LA0  H
ATOM    304  CA  ALA A  32      22.018  60.048 -14.345  1.00  0.00      LA0  C
ATOM    305  CB  ALA A  32      23.527  59.861 -14.468  1.00  0.00      LA0  C
ATOM    306  C   ALA A  32      21.386  58.747 -13.865  1.00  0.00      LA0  C
ATOM    307  O   ALA A  32      20.897  57.934 -14.643  1.00  0.00      LA0  O
ATOM    308  N   GLN A  33      21.388  58.588 -12.532  1.00  0.00      LA0  N
ATOM    309  H   GLN A  33      21.719  59.311 -11.921  1.00  0.00      LA0  H
ATOM    310  CA  GLN A  33      20.749  57.386 -12.011  1.00  0.00      LA0  C
ATOM    311  CB  GLN A  33      21.308  57.013 -10.624  1.00  0.00      LA0  C
ATOM    312  CG  GLN A  33      20.989  57.918  -9.427  1.00  0.00      LA0  C
ATOM    313  CD  GLN A  33      19.689  57.506  -8.768  1.00  0.00      LA0  C
ATOM    314  OE1 GLN A  33      18.928  56.694  -9.281  1.00  0.00      LA0  O
ATOM    315  NE2 GLN A  33      19.520  58.012  -7.549  1.00  0.00      LA0  N
ATOM    316 HE21 GLN A  33      20.062  58.782  -7.198  1.00  0.00      LA0  H
ATOM    317 HE22 GLN A  33      18.851  57.622  -6.917  1.00  0.00      LA0  H
ATOM    318  C   GLN A  33      19.231  57.376 -12.130  1.00  0.00      LA0  C
ATOM    319  O   GLN A  33      18.629  56.325 -12.298  1.00  0.00      LA0  O
ATOM    320  N   GLU A  34      18.649  58.589 -12.145  1.00  0.00      LA0  N
ATOM    321  H   GLU A  34      19.178  59.394 -11.872  1.00  0.00      LA0  H
ATOM    322  CA  GLU A  34      17.241  58.725 -12.539  1.00  0.00      LA0  C
ATOM    323  CB  GLU A  34      16.787  60.180 -12.420  1.00  0.00      LA0  C
ATOM    324  CG  GLU A  34      16.892  60.823 -11.035  1.00  0.00      LA0  C
ATOM    325  CD  GLU A  34      16.670  62.319 -11.180  1.00  0.00      LA0  C
ATOM    326  OE1 GLU A  34      15.677  62.725 -11.782  1.00  0.00      LA0  O
ATOM    327  OE2 GLU A  34      17.519  63.091 -10.740  1.00  0.00      LA0  O
ATOM    328  C   GLU A  34      16.989  58.274 -13.974  1.00  0.00      LA0  C
ATOM    329  O   GLU A  34      16.147  57.433 -14.287  1.00  0.00      LA0  O
ATOM    330  N   LEU A  35      17.805  58.874 -14.863  1.00  0.00      LA0  N
ATOM    331  H   LEU A  35      18.428  59.580 -14.524  1.00  0.00      LA0  H
ATOM    332  CA  LEU A  35      17.713  58.570 -16.293  1.00  0.00      LA0  C
ATOM    333  CB  LEU A  35      18.812  59.282 -17.087  1.00  0.00      LA0  C
ATOM    334  CG  LEU A  35      18.693  60.809 -17.084  1.00  0.00      LA0  C
ATOM    335  CD1 LEU A  35      19.925  61.471 -17.703  1.00  0.00      LA0  C
ATOM    336  CD2 LEU A  35      17.391  61.294 -17.723  1.00  0.00      LA0  C
ATOM    337  C   LEU A  35      17.745  57.084 -16.582  1.00  0.00      LA0  C
ATOM    338  O   LEU A  35      16.902  56.538 -17.289  1.00  0.00      LA0  O
ATOM    339  N   LEU A  36      18.720  56.436 -15.933  1.00  0.00      LA0  N
ATOM    340  H   LEU A  36      19.388  56.958 -15.395  1.00  0.00      LA0  H
ATOM    341  CA  LEU A  36      18.714  54.979 -15.956  1.00  0.00      LA0  C
ATOM    342  CB  LEU A  36      20.021  54.447 -15.374  1.00  0.00      LA0  C
ATOM    343  CG  LEU A  36      21.075  54.300 -16.468  1.00  0.00      LA0  C
ATOM    344  CD1 LEU A  36      22.498  54.380 -15.921  1.00  0.00      LA0  C
ATOM    345  CD2 LEU A  36      20.836  53.032 -17.290  1.00  0.00      LA0  C
ATOM    346  C   LEU A  36      17.496  54.353 -15.300  1.00  0.00      LA0  C
ATOM    347  O   LEU A  36      16.664  53.736 -15.959  1.00  0.00      LA0  O
ATOM    348  N   GLY A  37      17.397  54.544 -13.992  1.00  0.00      LA0  N
ATOM    349  H   GLY A  37      18.097  55.059 -13.502  1.00  0.00      LA0  H
ATOM    350  CA  GLY A  37      16.425  53.772 -13.229  1.00  0.00      LA0  C
ATOM    351  C   GLY A  37      17.164  52.650 -12.539  1.00  0.00      LA0  C
ATOM    352  O   GLY A  37      18.373  52.520 -12.701  1.00  0.00      LA0  O
ATOM    353  N   ASP A  38      16.395  51.866 -11.782  1.00  0.00      LA0  N
ATOM    354  H   ASP A  38      15.415  52.047 -11.662  1.00  0.00      LA0  H
ATOM    355  CA  ASP A  38      16.957  50.831 -10.908  1.00  0.00      LA0  C
ATOM    356  CB  ASP A  38      15.837  50.027 -10.235  1.00  0.00      LA0  C
ATOM    357  CG  ASP A  38      14.750  50.956  -9.722  1.00  0.00      LA0  C
ATOM    358  OD1 ASP A  38      14.785  51.312  -8.549  1.00  0.00      LA0  O
ATOM    359  OD2 ASP A  38      13.888  51.345 -10.513  1.00  0.00      LA0  O
ATOM    360  C   ASP A  38      17.929  49.899 -11.602  1.00  0.00      LA0  C
ATOM    361  O   ASP A  38      17.618  49.242 -12.593  1.00  0.00      LA0  O
ATOM    362  N   MET A  39      19.152  49.923 -11.067  1.00  0.00      LA0  N
ATOM    363  H   MET A  39      19.318  50.442 -10.227  1.00  0.00      LA0  H
ATOM    364  CA  MET A  39      20.243  49.297 -11.800  1.00  0.00      LA0  C
ATOM    365  CB  MET A  39      21.582  49.874 -11.345  1.00  0.00      LA0  C
ATOM    366  CG  MET A  39      22.552  50.121 -12.500  1.00  0.00      LA0  C
ATOM    367  SD  MET A  39      21.986  51.435 -13.591  1.00  0.00      LA0  S
ATOM    368  CE  MET A  39      21.953  52.765 -12.375  1.00  0.00      LA0  C
ATOM    369  C   MET A  39      20.265  47.787 -11.735  1.00  0.00      LA0  C
ATOM    370  O   MET A  39      20.246  47.175 -10.678  1.00  0.00      LA0  O
ATOM    371  N   VAL A  40      20.327  47.215 -12.940  1.00  0.00      LA0  N
ATOM    372  H   VAL A  40      20.324  47.805 -13.746  1.00  0.00      LA0  H
ATOM    373  CA  VAL A  40      20.494  45.768 -13.047  1.00  0.00      LA0  C
ATOM    374  CB  VAL A  40      19.515  45.213 -14.100  1.00  0.00      LA0  C
ATOM    375  CG1 VAL A  40      19.540  43.687 -14.234  1.00  0.00      LA0  C
ATOM    376  CG2 VAL A  40      18.096  45.672 -13.777  1.00  0.00      LA0  C
ATOM    377  C   VAL A  40      21.939  45.373 -13.345  1.00  0.00      LA0  C
ATOM    378  O   VAL A  40      22.359  44.240 -13.129  1.00  0.00      LA0  O
ATOM    379  N   PHE A  41      22.692  46.361 -13.859  1.00  0.00      LA0  N
ATOM    380  H   PHE A  41      22.287  47.240 -14.120  1.00  0.00      LA0  H
ATOM    381  CA  PHE A  41      24.077  46.078 -14.229  1.00  0.00      LA0  C
ATOM    382  CB  PHE A  41      24.098  45.381 -15.588  1.00  0.00      LA0  C
ATOM    383  CG  PHE A  41      25.452  44.912 -16.070  1.00  0.00      LA0  C
ATOM    384  CD1 PHE A  41      26.355  44.277 -15.191  1.00  0.00      LA0  C
ATOM    385  CD2 PHE A  41      25.764  45.090 -17.435  1.00  0.00      LA0  C
ATOM    386  CE1 PHE A  41      27.571  43.782 -15.695  1.00  0.00      LA0  C
ATOM    387  CE2 PHE A  41      26.977  44.591 -17.942  1.00  0.00      LA0  C
ATOM    388  CZ  PHE A  41      27.862  43.929 -17.068  1.00  0.00      LA0  C
ATOM    389  C   PHE A  41      24.880  47.345 -14.345  1.00  0.00      LA0  C
ATOM    390  O   PHE A  41      24.477  48.273 -15.034  1.00  0.00      LA0  O
ATOM    391  N   VAL A  42      26.045  47.314 -13.693  1.00  0.00      LA0  N
ATOM    392  H   VAL A  42      26.295  46.558 -13.086  1.00  0.00      LA0  H
ATOM    393  CA  VAL A  42      27.077  48.237 -14.146  1.00  0.00      LA0  C
ATOM    394  CB  VAL A  42      27.584  49.110 -12.988  1.00  0.00      LA0  C
ATOM    395  CG1 VAL A  42      28.653  50.109 -13.444  1.00  0.00      LA0  C
ATOM    396  CG2 VAL A  42      26.420  49.837 -12.311  1.00  0.00      LA0  C
ATOM    397  C   VAL A  42      28.190  47.413 -14.764  1.00  0.00      LA0  C
ATOM    398  O   VAL A  42      28.691  46.472 -14.164  1.00  0.00      LA0  O
ATOM    399  N   ASP A  43      28.501  47.777 -16.006  1.00  0.00      LA0  N
ATOM    400  H   ASP A  43      28.075  48.591 -16.405  1.00  0.00      LA0  H
ATOM    401  CA  ASP A  43      29.611  47.149 -16.720  1.00  0.00      LA0  C
ATOM    402  CB  ASP A  43      29.251  47.333 -18.195  1.00  0.00      LA0  C
ATOM    403  CG  ASP A  43      30.232  46.871 -19.247  1.00  0.00      LA0  C
ATOM    404  OD1 ASP A  43      31.181  46.158 -18.955  1.00  0.00      LA0  O
ATOM    405  OD2 ASP A  43      30.009  47.204 -20.404  1.00  0.00      LA0  O
ATOM    406  C   ASP A  43      30.899  47.814 -16.262  1.00  0.00      LA0  C
ATOM    407  O   ASP A  43      30.856  48.910 -15.719  1.00  0.00      LA0  O
ATOM    408  N   LEU A  44      32.018  47.097 -16.422  1.00  0.00      LA0  N
ATOM    409  H   LEU A  44      31.987  46.313 -17.044  1.00  0.00      LA0  H
ATOM    410  CA  LEU A  44      33.280  47.583 -15.863  1.00  0.00      LA0  C
ATOM    411  CB  LEU A  44      33.465  47.139 -14.397  1.00  0.00      LA0  C
ATOM    412  CG  LEU A  44      32.609  47.881 -13.356  1.00  0.00      LA0  C
ATOM    413  CD1 LEU A  44      32.652  47.217 -11.979  1.00  0.00      LA0  C
ATOM    414  CD2 LEU A  44      32.959  49.368 -13.273  1.00  0.00      LA0  C
ATOM    415  C   LEU A  44      34.470  47.128 -16.692  1.00  0.00      LA0  C
ATOM    416  O   LEU A  44      34.575  45.967 -17.084  1.00  0.00      LA0  O
ATOM    417  N   PRO A  45      35.378  48.101 -16.952  1.00  0.00      LA0  N
ATOM    418  CD  PRO A  45      35.251  49.524 -16.646  1.00  0.00      LA0  C
ATOM    419  CA  PRO A  45      36.654  47.766 -17.594  1.00  0.00      LA0  C
ATOM    420  CB  PRO A  45      37.150  49.147 -18.035  1.00  0.00      LA0  C
ATOM    421  CG  PRO A  45      36.618  50.111 -16.975  1.00  0.00      LA0  C
ATOM    422  C   PRO A  45      37.586  47.087 -16.601  1.00  0.00      LA0  C
ATOM    423  O   PRO A  45      37.289  46.995 -15.414  1.00  0.00      LA0  O
ATOM    424  N   GLU A  46      38.725  46.606 -17.125  1.00  0.00      LA0  N
ATOM    425  H   GLU A  46      39.017  46.797 -18.064  1.00  0.00      LA0  H
ATOM    426  CA  GLU A  46      39.642  45.980 -16.177  1.00  0.00      LA0  C
ATOM    427  CB  GLU A  46      40.628  45.004 -16.843  1.00  0.00      LA0  C
ATOM    428  CG  GLU A  46      41.664  45.573 -17.819  1.00  0.00      LA0  C
ATOM    429  CD  GLU A  46      41.132  45.402 -19.222  1.00  0.00      LA0  C
ATOM    430  OE1 GLU A  46      41.587  44.512 -19.938  1.00  0.00      LA0  O
ATOM    431  OE2 GLU A  46      40.172  46.075 -19.582  1.00  0.00      LA0  O
ATOM    432  C   GLU A  46      40.395  46.970 -15.316  1.00  0.00      LA0  C
ATOM    433  O   GLU A  46      40.614  48.125 -15.671  1.00  0.00      LA0  O
ATOM    434  N   VAL A  47      40.803  46.445 -14.155  1.00  0.00      LA0  N
ATOM    435  H   VAL A  47      40.679  45.464 -14.011  1.00  0.00      LA0  H
ATOM    436  CA  VAL A  47      41.739  47.244 -13.371  1.00  0.00      LA0  C
ATOM    437  CB  VAL A  47      41.793  46.732 -11.923  1.00  0.00      LA0  C
ATOM    438  CG1 VAL A  47      42.825  47.472 -11.065  1.00  0.00      LA0  C
ATOM    439  CG2 VAL A  47      40.401  46.792 -11.288  1.00  0.00      LA0  C
ATOM    440  C   VAL A  47      43.095  47.202 -14.053  1.00  0.00      LA0  C
ATOM    441  O   VAL A  47      43.627  46.140 -14.345  1.00  0.00      LA0  O
ATOM    442  N   GLY A  48      43.589  48.405 -14.349  1.00  0.00      LA0  N
ATOM    443  H   GLY A  48      43.090  49.219 -14.053  1.00  0.00      LA0  H
ATOM    444  CA  GLY A  48      44.794  48.466 -15.169  1.00  0.00      LA0  C
ATOM    445  C   GLY A  48      44.543  48.803 -16.630  1.00  0.00      LA0  C
ATOM    446  O   GLY A  48      45.468  48.913 -17.424  1.00  0.00      LA0  O
ATOM    447  N   ALA A  49      43.253  48.986 -16.965  1.00  0.00      LA0  N
ATOM    448  H   ALA A  49      42.505  48.875 -16.310  1.00  0.00      LA0  H
ATOM    449  CA  ALA A  49      43.010  49.535 -18.299  1.00  0.00      LA0  C
ATOM    450  CB  ALA A  49      41.561  49.299 -18.731  1.00  0.00      LA0  C
ATOM    451  C   ALA A  49      43.285  51.026 -18.326  1.00  0.00      LA0  C
ATOM    452  O   ALA A  49      43.306  51.677 -17.289  1.00  0.00      LA0  O
ATOM    453  N   THR A  50      43.464  51.540 -19.543  1.00  0.00      LA0  N
ATOM    454  H   THR A  50      43.467  50.977 -20.366  1.00  0.00      LA0  H
ATOM    455  CA  THR A  50      43.687  52.978 -19.635  1.00  0.00      LA0  C
ATOM    456  CB  THR A  50      45.149  53.238 -20.009  1.00  0.00      LA0  C
ATOM    457  OG1 THR A  50      46.003  52.420 -19.199  1.00  0.00      LA0  O
ATOM    458  HG1 THR A  50      46.898  52.632 -19.421  1.00  0.00      LA0  H
ATOM    459  CG2 THR A  50      45.546  54.713 -19.891  1.00  0.00      LA0  C
ATOM    460  C   THR A  50      42.737  53.582 -20.646  1.00  0.00      LA0  C
ATOM    461  O   THR A  50      42.618  53.082 -21.757  1.00  0.00      LA0  O
ATOM    462  N   VAL A  51      42.048  54.640 -20.202  1.00  0.00      LA0  N
ATOM    463  H   VAL A  51      42.251  55.024 -19.299  1.00  0.00      LA0  H
ATOM    464  CA  VAL A  51      41.088  55.294 -21.092  1.00  0.00      LA0  C
ATOM    465  CB  VAL A  51      39.655  55.126 -20.562  1.00  0.00      LA0  C
ATOM    466  CG1 VAL A  51      39.171  53.680 -20.693  1.00  0.00      LA0  C
ATOM    467  CG2 VAL A  51      39.526  55.647 -19.128  1.00  0.00      LA0  C
ATOM    468  C   VAL A  51      41.431  56.764 -21.246  1.00  0.00      LA0  C
ATOM    469  O   VAL A  51      42.331  57.265 -20.577  1.00  0.00      LA0  O
ATOM    470  N   SER A  52      40.676  57.429 -22.120  1.00  0.00      LA0  N
ATOM    471  H   SER A  52      39.994  56.966 -22.690  1.00  0.00      LA0  H
ATOM    472  CA  SER A  52      40.899  58.858 -22.289  1.00  0.00      LA0  C
ATOM    473  CB  SER A  52      41.297  59.170 -23.735  1.00  0.00      LA0  C
ATOM    474  OG  SER A  52      41.826  57.996 -24.365  1.00  0.00      LA0  O
ATOM    475  HG  SER A  52      41.044  57.488 -24.617  1.00  0.00      LA0  H
ATOM    476  C   SER A  52      39.703  59.688 -21.858  1.00  0.00      LA0  C
ATOM    477  O   SER A  52      38.601  59.187 -21.671  1.00  0.00      LA0  O
ATOM    478  N   ALA A  53      39.961  60.996 -21.709  1.00  0.00      LA0  N
ATOM    479  H   ALA A  53      40.904  61.323 -21.789  1.00  0.00      LA0  H
ATOM    480  CA  ALA A  53      38.868  61.911 -21.388  1.00  0.00      LA0  C
ATOM    481  CB  ALA A  53      39.419  63.292 -21.029  1.00  0.00      LA0  C
ATOM    482  C   ALA A  53      37.876  62.057 -22.527  1.00  0.00      LA0  C
ATOM    483  O   ALA A  53      38.059  62.838 -23.454  1.00  0.00      LA0  O
ATOM    484  N   GLY A  54      36.816  61.257 -22.416  1.00  0.00      LA0  N
ATOM    485  H   GLY A  54      36.736  60.653 -21.618  1.00  0.00      LA0  H
ATOM    486  CA  GLY A  54      35.847  61.251 -23.504  1.00  0.00      LA0  C
ATOM    487  C   GLY A  54      35.579  59.877 -24.085  1.00  0.00      LA0  C
ATOM    488  O   GLY A  54      34.630  59.686 -24.837  1.00  0.00      LA0  O
ATOM    489  N   ASP A  55      36.440  58.927 -23.688  1.00  0.00      LA0  N
ATOM    490  H   ASP A  55      37.236  59.117 -23.117  1.00  0.00      LA0  H
ATOM    491  CA  ASP A  55      36.161  57.537 -24.048  1.00  0.00      LA0  C
ATOM    492  CB  ASP A  55      37.368  56.624 -23.769  1.00  0.00      LA0  C
ATOM    493  CG  ASP A  55      38.626  56.959 -24.564  1.00  0.00      LA0  C
ATOM    494  OD1 ASP A  55      38.705  58.003 -25.207  1.00  0.00      LA0  O
ATOM    495  OD2 ASP A  55      39.574  56.181 -24.499  1.00  0.00      LA0  O
ATOM    496  C   ASP A  55      34.979  57.044 -23.237  1.00  0.00      LA0  C
ATOM    497  O   ASP A  55      34.530  57.712 -22.308  1.00  0.00      LA0  O
ATOM    498  N   ASP A  56      34.485  55.860 -23.608  1.00  0.00      LA0  N
ATOM    499  H   ASP A  56      34.883  55.273 -24.316  1.00  0.00      LA0  H
ATOM    500  CA  ASP A  56      33.483  55.287 -22.719  1.00  0.00      LA0  C
ATOM    501  CB  ASP A  56      32.544  54.348 -23.496  1.00  0.00      LA0  C
ATOM    502  CG  ASP A  56      33.272  53.097 -23.952  1.00  0.00      LA0  C
ATOM    503  OD1 ASP A  56      33.984  53.161 -24.953  1.00  0.00      LA0  O
ATOM    504  OD2 ASP A  56      33.135  52.072 -23.288  1.00  0.00      LA0  O
ATOM    505  C   ASP A  56      34.137  54.616 -21.522  1.00  0.00      LA0  C
ATOM    506  O   ASP A  56      35.349  54.663 -21.327  1.00  0.00      LA0  O
ATOM    507  N   CYS A  57      33.279  53.992 -20.715  1.00  0.00      LA0  N
ATOM    508  H   CYS A  57      32.299  54.106 -20.874  1.00  0.00      LA0  H
ATOM    509  CA  CYS A  57      33.835  53.132 -19.680  1.00  0.00      LA0  C
ATOM    510  CB  CYS A  57      34.176  53.926 -18.418  1.00  0.00      LA0  C
ATOM    511  SG  CYS A  57      32.722  54.558 -17.543  1.00  0.00      LA0  S
ATOM    512  C   CYS A  57      32.951  51.956 -19.335  1.00  0.00      LA0  C
ATOM    513  O   CYS A  57      33.422  50.897 -18.936  1.00  0.00      LA0  O
ATOM    514  N   ALA A  58      31.637  52.199 -19.471  1.00  0.00      LA0  N
ATOM    515  H   ALA A  58      31.289  53.083 -19.786  1.00  0.00      LA0  H
ATOM    516  CA  ALA A  58      30.711  51.186 -18.982  1.00  0.00      LA0  C
ATOM    517  CB  ALA A  58      30.473  51.380 -17.485  1.00  0.00      LA0  C
ATOM    518  C   ALA A  58      29.367  51.292 -19.657  1.00  0.00      LA0  C
ATOM    519  O   ALA A  58      28.841  52.379 -19.849  1.00  0.00      LA0  O
ATOM    520  N   VAL A  59      28.809  50.124 -19.974  1.00  0.00      LA0  N
ATOM    521  H   VAL A  59      29.333  49.272 -19.892  1.00  0.00      LA0  H
ATOM    522  CA  VAL A  59      27.370  50.110 -20.228  1.00  0.00      LA0  C
ATOM    523  CB  VAL A  59      27.062  48.991 -21.251  1.00  0.00      LA0  C
ATOM    524  CG1 VAL A  59      25.606  48.925 -21.725  1.00  0.00      LA0  C
ATOM    525  CG2 VAL A  59      27.986  49.140 -22.464  1.00  0.00      LA0  C
ATOM    526  C   VAL A  59      26.637  49.942 -18.892  1.00  0.00      LA0  C
ATOM    527  O   VAL A  59      27.228  49.577 -17.882  1.00  0.00      LA0  O
ATOM    528  N   ALA A  60      25.333  50.220 -18.900  1.00  0.00      LA0  N
ATOM    529  H   ALA A  60      24.916  50.631 -19.709  1.00  0.00      LA0  H
ATOM    530  CA  ALA A  60      24.541  49.946 -17.712  1.00  0.00      LA0  C
ATOM    531  CB  ALA A  60      24.411  51.195 -16.840  1.00  0.00      LA0  C
ATOM    532  C   ALA A  60      23.164  49.475 -18.112  1.00  0.00      LA0  C
ATOM    533  O   ALA A  60      22.477  50.117 -18.901  1.00  0.00      LA0  O
ATOM    534  N   GLU A  61      22.808  48.314 -17.551  1.00  0.00      LA0  N
ATOM    535  H   GLU A  61      23.400  47.945 -16.833  1.00  0.00      LA0  H
ATOM    536  CA  GLU A  61      21.448  47.815 -17.757  1.00  0.00      LA0  C
ATOM    537  CB  GLU A  61      21.410  46.279 -17.784  1.00  0.00      LA0  C
ATOM    538  CG  GLU A  61      22.256  45.549 -18.846  1.00  0.00      LA0  C
ATOM    539  CD  GLU A  61      22.452  44.069 -18.489  1.00  0.00      LA0  C
ATOM    540  OE1 GLU A  61      23.336  43.425 -19.054  1.00  0.00      LA0  O
ATOM    541  OE2 GLU A  61      21.767  43.545 -17.612  1.00  0.00      LA0  O
ATOM    542  C   GLU A  61      20.612  48.267 -16.578  1.00  0.00      LA0  C
ATOM    543  O   GLU A  61      21.066  48.196 -15.439  1.00  0.00      LA0  O
ATOM    544  N   SER A  62      19.386  48.707 -16.862  1.00  0.00      LA0  N
ATOM    545  H   SER A  62      19.039  48.860 -17.791  1.00  0.00      LA0  H
ATOM    546  CA  SER A  62      18.498  48.927 -15.729  1.00  0.00      LA0  C
ATOM    547  CB  SER A  62      18.457  50.418 -15.356  1.00  0.00      LA0  C
ATOM    548  OG  SER A  62      17.575  51.144 -16.221  1.00  0.00      LA0  O
ATOM    549  HG  SER A  62      17.713  52.067 -16.039  1.00  0.00      LA0  H
ATOM    550  C   SER A  62      17.127  48.352 -16.024  1.00  0.00      LA0  C
ATOM    551  O   SER A  62      16.880  47.858 -17.117  1.00  0.00      LA0  O
ATOM    552  N   VAL A  63      16.223  48.465 -15.038  1.00  0.00      LA0  N
ATOM    553  H   VAL A  63      16.488  48.811 -14.135  1.00  0.00      LA0  H
ATOM    554  CA  VAL A  63      14.838  48.133 -15.385  1.00  0.00      LA0  C
ATOM    555  CB  VAL A  63      13.990  47.855 -14.134  1.00  0.00      LA0  C
ATOM    556  CG1 VAL A  63      14.524  46.654 -13.354  1.00  0.00      LA0  C
ATOM    557  CG2 VAL A  63      13.834  49.096 -13.249  1.00  0.00      LA0  C
ATOM    558  C   VAL A  63      14.142  49.172 -16.259  1.00  0.00      LA0  C
ATOM    559  O   VAL A  63      13.055  48.964 -16.780  1.00  0.00      LA0  O
ATOM    560  N   LYS A  64      14.804  50.334 -16.363  1.00  0.00      LA0  N
ATOM    561  H   LYS A  64      15.727  50.442 -15.995  1.00  0.00      LA0  H
ATOM    562  CA  LYS A  64      14.085  51.464 -16.930  1.00  0.00      LA0  C
ATOM    563  CB  LYS A  64      13.739  52.424 -15.787  1.00  0.00      LA0  C
ATOM    564  CG  LYS A  64      12.587  53.406 -16.028  1.00  0.00      LA0  C
ATOM    565  CD  LYS A  64      12.831  54.741 -15.315  1.00  0.00      LA0  C
ATOM    566  CE  LYS A  64      13.521  55.815 -16.174  1.00  0.00      LA0  C
ATOM    567  NZ  LYS A  64      14.716  55.300 -16.852  1.00  0.00      LA0  N
ATOM    568  HZ1 LYS A  64      15.309  56.078 -17.203  1.00  0.00      LA0  H
ATOM    569  HZ2 LYS A  64      15.306  54.740 -16.206  1.00  0.00      LA0  H
ATOM    570  HZ3 LYS A  64      14.464  54.693 -17.659  1.00  0.00      LA0  H
ATOM    571  C   LYS A  64      14.835  52.179 -18.047  1.00  0.00      LA0  C
ATOM    572  O   LYS A  64      14.414  53.244 -18.496  1.00  0.00      LA0  O
ATOM    573  N   ALA A  65      15.971  51.582 -18.451  1.00  0.00      LA0  N
ATOM    574  H   ALA A  65      16.328  50.769 -17.981  1.00  0.00      LA0  H
ATOM    575  CA  ALA A  65      16.796  52.113 -19.538  1.00  0.00      LA0  C
ATOM    576  CB  ALA A  65      17.301  53.538 -19.257  1.00  0.00      LA0  C
ATOM    577  C   ALA A  65      18.027  51.250 -19.718  1.00  0.00      LA0  C
ATOM    578  O   ALA A  65      18.303  50.350 -18.937  1.00  0.00      LA0  O
ATOM    579  N   ALA A  66      18.774  51.604 -20.765  1.00  0.00      LA0  N
ATOM    580  H   ALA A  66      18.488  52.305 -21.420  1.00  0.00      LA0  H
ATOM    581  CA  ALA A  66      20.167  51.185 -20.815  1.00  0.00      LA0  C
ATOM    582  CB  ALA A  66      20.381  50.092 -21.863  1.00  0.00      LA0  C
ATOM    583  C   ALA A  66      20.932  52.423 -21.211  1.00  0.00      LA0  C
ATOM    584  O   ALA A  66      20.362  53.300 -21.850  1.00  0.00      LA0  O
ATOM    585  N   SER A  67      22.198  52.479 -20.796  1.00  0.00      LA0  N
ATOM    586  H   SER A  67      22.603  51.741 -20.250  1.00  0.00      LA0  H
ATOM    587  CA  SER A  67      22.989  53.657 -21.145  1.00  0.00      LA0  C
ATOM    588  CB  SER A  67      22.802  54.760 -20.092  1.00  0.00      LA0  C
ATOM    589  OG  SER A  67      23.280  56.027 -20.557  1.00  0.00      LA0  O
ATOM    590  HG  SER A  67      24.228  56.066 -20.400  1.00  0.00      LA0  H
ATOM    591  C   SER A  67      24.435  53.250 -21.221  1.00  0.00      LA0  C
ATOM    592  O   SER A  67      24.811  52.210 -20.693  1.00  0.00      LA0  O
ATOM    593  N   ASP A  68      25.221  54.105 -21.867  1.00  0.00      LA0  N
ATOM    594  H   ASP A  68      24.898  54.923 -22.350  1.00  0.00      LA0  H
ATOM    595  CA  ASP A  68      26.649  54.060 -21.590  1.00  0.00      LA0  C
ATOM    596  CB  ASP A  68      27.471  54.313 -22.868  1.00  0.00      LA0  C
ATOM    597  CG  ASP A  68      26.864  55.390 -23.758  1.00  0.00      LA0  C
ATOM    598  OD1 ASP A  68      26.904  55.238 -24.973  1.00  0.00      LA0  O
ATOM    599  OD2 ASP A  68      26.341  56.376 -23.250  1.00  0.00      LA0  O
ATOM    600  C   ASP A  68      26.965  55.041 -20.473  1.00  0.00      LA0  C
ATOM    601  O   ASP A  68      26.084  55.743 -19.979  1.00  0.00      LA0  O
ATOM    602  N   ILE A  69      28.240  55.002 -20.063  1.00  0.00      LA0  N
ATOM    603  H   ILE A  69      28.836  54.317 -20.486  1.00  0.00      LA0  H
ATOM    604  CA  ILE A  69      28.815  55.829 -19.001  1.00  0.00      LA0  C
ATOM    605  CB  ILE A  69      28.864  55.042 -17.671  1.00  0.00      LA0  C
ATOM    606  CG2 ILE A  69      29.589  55.813 -16.561  1.00  0.00      LA0  C
ATOM    607  CG1 ILE A  69      27.474  54.587 -17.210  1.00  0.00      LA0  C
ATOM    608  CD1 ILE A  69      27.511  53.587 -16.053  1.00  0.00      LA0  C
ATOM    609  C   ILE A  69      30.222  56.133 -19.483  1.00  0.00      LA0  C
ATOM    610  O   ILE A  69      30.872  55.253 -20.043  1.00  0.00      LA0  O
ATOM    611  N   TYR A  70      30.645  57.391 -19.302  1.00  0.00      LA0  N
ATOM    612  H   TYR A  70      30.156  58.081 -18.759  1.00  0.00      LA0  H
ATOM    613  CA  TYR A  70      31.901  57.752 -19.950  1.00  0.00      LA0  C
ATOM    614  CB  TYR A  70      31.695  58.992 -20.830  1.00  0.00      LA0  C
ATOM    615  CG  TYR A  70      30.780  58.672 -21.993  1.00  0.00      LA0  C
ATOM    616  CD1 TYR A  70      31.350  58.291 -23.224  1.00  0.00      LA0  C
ATOM    617  CE1 TYR A  70      30.504  57.995 -24.307  1.00  0.00      LA0  C
ATOM    618  CD2 TYR A  70      29.383  58.767 -21.819  1.00  0.00      LA0  C
ATOM    619  CE2 TYR A  70      28.538  58.473 -22.901  1.00  0.00      LA0  C
ATOM    620  CZ  TYR A  70      29.108  58.088 -24.131  1.00  0.00      LA0  C
ATOM    621  OH  TYR A  70      28.280  57.796 -25.196  1.00  0.00      LA0  O
ATOM    622  HH  TYR A  70      27.625  57.151 -24.898  1.00  0.00      LA0  H
ATOM    623  C   TYR A  70      33.067  57.919 -18.990  1.00  0.00      LA0  C
ATOM    624  O   TYR A  70      32.979  57.670 -17.793  1.00  0.00      LA0  O
ATOM    625  N   ALA A  71      34.192  58.335 -19.586  1.00  0.00      LA0  N
ATOM    626  H   ALA A  71      34.225  58.461 -20.579  1.00  0.00      LA0  H
ATOM    627  CA  ALA A  71      35.365  58.620 -18.774  1.00  0.00      LA0  C
ATOM    628  CB  ALA A  71      36.579  57.871 -19.319  1.00  0.00      LA0  C
ATOM    629  C   ALA A  71      35.671  60.106 -18.738  1.00  0.00      LA0  C
ATOM    630  O   ALA A  71      36.084  60.710 -19.721  1.00  0.00      LA0  O
ATOM    631  N   PRO A  72      35.446  60.694 -17.540  1.00  0.00      LA0  N
ATOM    632  CD  PRO A  72      34.917  60.046 -16.346  1.00  0.00      LA0  C
ATOM    633  CA  PRO A  72      35.665  62.134 -17.355  1.00  0.00      LA0  C
ATOM    634  CB  PRO A  72      35.327  62.336 -15.873  1.00  0.00      LA0  C
ATOM    635  CG  PRO A  72      34.381  61.199 -15.511  1.00  0.00      LA0  C
ATOM    636  C   PRO A  72      37.059  62.640 -17.704  1.00  0.00      LA0  C
ATOM    637  O   PRO A  72      37.234  63.672 -18.340  1.00  0.00      LA0  O
ATOM    638  N   VAL A  73      38.044  61.881 -17.204  1.00  0.00      LA0  N
ATOM    639  H   VAL A  73      37.849  60.987 -16.807  1.00  0.00      LA0  H
ATOM    640  CA  VAL A  73      39.442  62.254 -17.413  1.00  0.00      LA0  C
ATOM    641  CB  VAL A  73      40.085  62.736 -16.104  1.00  0.00      LA0  C
ATOM    642  CG1 VAL A  73      39.509  64.085 -15.674  1.00  0.00      LA0  C
ATOM    643  CG2 VAL A  73      39.975  61.695 -14.988  1.00  0.00      LA0  C
ATOM    644  C   VAL A  73      40.173  61.054 -17.972  1.00  0.00      LA0  C
ATOM    645  O   VAL A  73      39.599  59.970 -18.029  1.00  0.00      LA0  O
ATOM    646  N   SER A  74      41.424  61.273 -18.385  1.00  0.00      LA0  N
ATOM    647  H   SER A  74      41.929  62.123 -18.205  1.00  0.00      LA0  H
ATOM    648  CA  SER A  74      42.130  60.097 -18.878  1.00  0.00      LA0  C
ATOM    649  CB  SER A  74      43.101  60.485 -19.996  1.00  0.00      LA0  C
ATOM    650  OG  SER A  74      42.542  61.547 -20.784  1.00  0.00      LA0  O
ATOM    651  HG  SER A  74      42.779  62.340 -20.296  1.00  0.00      LA0  H
ATOM    652  C   SER A  74      42.833  59.364 -17.754  1.00  0.00      LA0  C
ATOM    653  O   SER A  74      42.855  59.812 -16.612  1.00  0.00      LA0  O
ATOM    654  N   GLY A  75      43.411  58.216 -18.111  1.00  0.00      LA0  N
ATOM    655  H   GLY A  75      43.270  57.814 -19.017  1.00  0.00      LA0  H
ATOM    656  CA  GLY A  75      44.237  57.578 -17.101  1.00  0.00      LA0  C
ATOM    657  C   GLY A  75      43.871  56.137 -16.838  1.00  0.00      LA0  C
ATOM    658  O   GLY A  75      43.170  55.477 -17.599  1.00  0.00      LA0  O
ATOM    659  N   GLU A  76      44.442  55.684 -15.723  1.00  0.00      LA0  N
ATOM    660  H   GLU A  76      44.812  56.363 -15.087  1.00  0.00      LA0  H
ATOM    661  CA  GLU A  76      44.477  54.266 -15.392  1.00  0.00      LA0  C
ATOM    662  CB  GLU A  76      45.852  54.019 -14.775  1.00  0.00      LA0  C
ATOM    663  CG  GLU A  76      46.304  52.591 -14.464  1.00  0.00      LA0  C
ATOM    664  CD  GLU A  76      47.693  52.697 -13.856  1.00  0.00      LA0  C
ATOM    665  OE1 GLU A  76      48.635  53.063 -14.557  1.00  0.00      LA0  O
ATOM    666  OE2 GLU A  76      47.845  52.510 -12.651  1.00  0.00      LA0  O
ATOM    667  C   GLU A  76      43.344  53.899 -14.455  1.00  0.00      LA0  C
ATOM    668  O   GLU A  76      43.083  54.570 -13.463  1.00  0.00      LA0  O
ATOM    669  N   ILE A  77      42.658  52.810 -14.804  1.00  0.00      LA0  N
ATOM    670  H   ILE A  77      42.966  52.279 -15.592  1.00  0.00      LA0  H
ATOM    671  CA  ILE A  77      41.555  52.378 -13.950  1.00  0.00      LA0  C
ATOM    672  CB  ILE A  77      40.544  51.520 -14.731  1.00  0.00      LA0  C
ATOM    673  CG2 ILE A  77      39.285  51.266 -13.896  1.00  0.00      LA0  C
ATOM    674  CG1 ILE A  77      40.206  52.107 -16.106  1.00  0.00      LA0  C
ATOM    675  CD1 ILE A  77      39.509  53.465 -16.048  1.00  0.00      LA0  C
ATOM    676  C   ILE A  77      42.086  51.609 -12.756  1.00  0.00      LA0  C
ATOM    677  O   ILE A  77      42.286  50.403 -12.807  1.00  0.00      LA0  O
ATOM    678  N   VAL A  78      42.336  52.361 -11.681  1.00  0.00      LA0  N
ATOM    679  H   VAL A  78      42.061  53.324 -11.667  1.00  0.00      LA0  H
ATOM    680  CA  VAL A  78      42.920  51.660 -10.539  1.00  0.00      LA0  C
ATOM    681  CB  VAL A  78      43.830  52.571  -9.707  1.00  0.00      LA0  C
ATOM    682  CG1 VAL A  78      45.086  52.909 -10.506  1.00  0.00      LA0  C
ATOM    683  CG2 VAL A  78      43.115  53.817  -9.178  1.00  0.00      LA0  C
ATOM    684  C   VAL A  78      41.927  50.926  -9.661  1.00  0.00      LA0  C
ATOM    685  O   VAL A  78      42.284  50.052  -8.884  1.00  0.00      LA0  O
ATOM    686  N   ALA A  79      40.654  51.306  -9.822  1.00  0.00      LA0  N
ATOM    687  H   ALA A  79      40.393  52.074 -10.411  1.00  0.00      LA0  H
ATOM    688  CA  ALA A  79      39.653  50.589  -9.044  1.00  0.00      LA0  C
ATOM    689  CB  ALA A  79      39.469  51.245  -7.683  1.00  0.00      LA0  C
ATOM    690  C   ALA A  79      38.325  50.632  -9.741  1.00  0.00      LA0  C
ATOM    691  O   ALA A  79      38.044  51.571 -10.472  1.00  0.00      LA0  O
ATOM    692  N   VAL A  80      37.521  49.603  -9.468  1.00  0.00      LA0  N
ATOM    693  H   VAL A  80      37.799  48.892  -8.821  1.00  0.00      LA0  H
ATOM    694  CA  VAL A  80      36.143  49.580  -9.957  1.00  0.00      LA0  C
ATOM    695  CB  VAL A  80      35.989  48.525 -11.060  1.00  0.00      LA0  C
ATOM    696  CG1 VAL A  80      36.702  48.933 -12.350  1.00  0.00      LA0  C
ATOM    697  CG2 VAL A  80      36.442  47.146 -10.580  1.00  0.00      LA0  C
ATOM    698  C   VAL A  80      35.275  49.242  -8.764  1.00  0.00      LA0  C
ATOM    699  O   VAL A  80      35.792  48.713  -7.795  1.00  0.00      LA0  O
ATOM    700  N   ASN A  81      33.979  49.554  -8.821  1.00  0.00      LA0  N
ATOM    701  H   ASN A  81      33.576  49.984  -9.629  1.00  0.00      LA0  H
ATOM    702  CA  ASN A  81      33.208  49.220  -7.624  1.00  0.00      LA0  C
ATOM    703  CB  ASN A  81      32.001  50.137  -7.454  1.00  0.00      LA0  C
ATOM    704  CG  ASN A  81      31.334  49.942  -6.098  1.00  0.00      LA0  C
ATOM    705  OD1 ASN A  81      31.708  49.101  -5.292  1.00  0.00      LA0  O
ATOM    706  ND2 ASN A  81      30.326  50.788  -5.874  1.00  0.00      LA0  N
ATOM    707 HD21 ASN A  81      30.063  51.420  -6.605  1.00  0.00      LA0  H
ATOM    708 HD22 ASN A  81      29.844  50.828  -4.996  1.00  0.00      LA0  H
ATOM    709  C   ASN A  81      32.789  47.772  -7.571  1.00  0.00      LA0  C
ATOM    710  O   ASN A  81      31.835  47.341  -8.208  1.00  0.00      LA0  O
ATOM    711  N   ASP A  82      33.552  47.051  -6.756  1.00  0.00      LA0  N
ATOM    712  H   ASP A  82      34.265  47.490  -6.203  1.00  0.00      LA0  H
ATOM    713  CA  ASP A  82      33.329  45.624  -6.562  1.00  0.00      LA0  C
ATOM    714  CB  ASP A  82      34.454  45.076  -5.674  1.00  0.00      LA0  C
ATOM    715  CG  ASP A  82      34.468  45.690  -4.281  1.00  0.00      LA0  C
ATOM    716  OD1 ASP A  82      34.256  44.974  -3.307  1.00  0.00      LA0  O
ATOM    717  OD2 ASP A  82      34.676  46.892  -4.160  1.00  0.00      LA0  O
ATOM    718  C   ASP A  82      31.933  45.236  -6.082  1.00  0.00      LA0  C
ATOM    719  O   ASP A  82      31.398  44.181  -6.410  1.00  0.00      LA0  O
ATOM    720  N   ALA A  83      31.318  46.172  -5.335  1.00  0.00      LA0  N
ATOM    721  H   ALA A  83      31.822  47.003  -5.084  1.00  0.00      LA0  H
ATOM    722  CA  ALA A  83      29.932  45.934  -4.923  1.00  0.00      LA0  C
ATOM    723  CB  ALA A  83      29.436  47.035  -3.988  1.00  0.00      LA0  C
ATOM    724  C   ALA A  83      28.927  45.825  -6.058  1.00  0.00      LA0  C
ATOM    725  O   ALA A  83      27.947  45.091  -5.989  1.00  0.00      LA0  O
ATOM    726  N   LEU A  84      29.206  46.594  -7.124  1.00  0.00      LA0  N
ATOM    727  H   LEU A  84      30.097  47.042  -7.212  1.00  0.00      LA0  H
ATOM    728  CA  LEU A  84      28.180  46.711  -8.164  1.00  0.00      LA0  C
ATOM    729  CB  LEU A  84      28.468  47.876  -9.112  1.00  0.00      LA0  C
ATOM    730  CG  LEU A  84      28.502  49.237  -8.413  1.00  0.00      LA0  C
ATOM    731  CD1 LEU A  84      28.775  50.359  -9.411  1.00  0.00      LA0  C
ATOM    732  CD2 LEU A  84      27.254  49.511  -7.573  1.00  0.00      LA0  C
ATOM    733  C   LEU A  84      27.874  45.453  -8.956  1.00  0.00      LA0  C
ATOM    734  O   LEU A  84      26.912  45.397  -9.710  1.00  0.00      LA0  O
ATOM    735  N   SER A  85      28.718  44.440  -8.722  1.00  0.00      LA0  N
ATOM    736  H   SER A  85      29.571  44.575  -8.217  1.00  0.00      LA0  H
ATOM    737  CA  SER A  85      28.427  43.092  -9.198  1.00  0.00      LA0  C
ATOM    738  CB  SER A  85      29.529  42.181  -8.673  1.00  0.00      LA0  C
ATOM    739  OG  SER A  85      30.788  42.879  -8.694  1.00  0.00      LA0  O
ATOM    740  HG  SER A  85      31.107  42.888  -7.788  1.00  0.00      LA0  H
ATOM    741  C   SER A  85      27.063  42.559  -8.782  1.00  0.00      LA0  C
ATOM    742  O   SER A  85      26.149  42.387  -9.580  1.00  0.00      LA0  O
ATOM    743  N   ASP A  86      26.985  42.329  -7.464  1.00  0.00      LA0  N
ATOM    744  H   ASP A  86      27.732  42.548  -6.840  1.00  0.00      LA0  H
ATOM    745  CA  ASP A  86      25.775  41.704  -6.942  1.00  0.00      LA0  C
ATOM    746  CB  ASP A  86      26.132  40.596  -5.948  1.00  0.00      LA0  C
ATOM    747  CG  ASP A  86      26.671  39.347  -6.632  1.00  0.00      LA0  C
ATOM    748  OD1 ASP A  86      26.523  39.196  -7.848  1.00  0.00      LA0  O
ATOM    749  OD2 ASP A  86      27.190  38.488  -5.921  1.00  0.00      LA0  O
ATOM    750  C   ASP A  86      24.822  42.692  -6.310  1.00  0.00      LA0  C
ATOM    751  O   ASP A  86      23.701  42.371  -5.931  1.00  0.00      LA0  O
ATOM    752  N   SER A  87      25.306  43.938  -6.219  1.00  0.00      LA0  N
ATOM    753  H   SER A  87      26.269  44.151  -6.375  1.00  0.00      LA0  H
ATOM    754  CA  SER A  87      24.383  44.986  -5.797  1.00  0.00      LA0  C
ATOM    755  CB  SER A  87      24.507  45.171  -4.283  1.00  0.00      LA0  C
ATOM    756  OG  SER A  87      24.450  43.882  -3.652  1.00  0.00      LA0  O
ATOM    757  HG  SER A  87      23.821  43.385  -4.173  1.00  0.00      LA0  H
ATOM    758  C   SER A  87      24.549  46.290  -6.572  1.00  0.00      LA0  C
ATOM    759  O   SER A  87      25.109  47.277  -6.104  1.00  0.00      LA0  O
ATOM    760  N   PRO A  88      24.074  46.263  -7.844  1.00  0.00      LA0  N
ATOM    761  CD  PRO A  88      23.462  45.139  -8.551  1.00  0.00      LA0  C
ATOM    762  CA  PRO A  88      24.201  47.466  -8.672  1.00  0.00      LA0  C
ATOM    763  CB  PRO A  88      23.942  46.920 -10.080  1.00  0.00      LA0  C
ATOM    764  CG  PRO A  88      23.023  45.715  -9.888  1.00  0.00      LA0  C
ATOM    765  C   PRO A  88      23.283  48.614  -8.261  1.00  0.00      LA0  C
ATOM    766  O   PRO A  88      23.601  49.788  -8.436  1.00  0.00      LA0  O
ATOM    767  N   GLU A  89      22.128  48.234  -7.699  1.00  0.00      LA0  N
ATOM    768  H   GLU A  89      21.969  47.269  -7.467  1.00  0.00      LA0  H
ATOM    769  CA  GLU A  89      21.125  49.207  -7.261  1.00  0.00      LA0  C
ATOM    770  CB  GLU A  89      19.859  48.477  -6.779  1.00  0.00      LA0  C
ATOM    771  CG  GLU A  89      19.937  47.787  -5.403  1.00  0.00      LA0  C
ATOM    772  CD  GLU A  89      21.166  46.902  -5.310  1.00  0.00      LA0  C
ATOM    773  OE1 GLU A  89      21.257  45.922  -6.044  1.00  0.00      LA0  O
ATOM    774  OE2 GLU A  89      22.073  47.244  -4.561  1.00  0.00      LA0  O
ATOM    775  C   GLU A  89      21.614  50.234  -6.249  1.00  0.00      LA0  C
ATOM    776  O   GLU A  89      21.079  51.333  -6.142  1.00  0.00      LA0  O
ATOM    777  N   LEU A  90      22.720  49.871  -5.570  1.00  0.00      LA0  N
ATOM    778  H   LEU A  90      22.911  48.885  -5.520  1.00  0.00      LA0  H
ATOM    779  CA  LEU A  90      23.437  50.834  -4.731  1.00  0.00      LA0  C
ATOM    780  CB  LEU A  90      24.798  50.291  -4.297  1.00  0.00      LA0  C
ATOM    781  CG  LEU A  90      24.704  49.143  -3.293  1.00  0.00      LA0  C
ATOM    782  CD1 LEU A  90      26.085  48.573  -2.977  1.00  0.00      LA0  C
ATOM    783  CD2 LEU A  90      23.952  49.543  -2.021  1.00  0.00      LA0  C
ATOM    784  C   LEU A  90      23.613  52.222  -5.323  1.00  0.00      LA0  C
ATOM    785  O   LEU A  90      23.509  53.231  -4.630  1.00  0.00      LA0  O
ATOM    786  N   VAL A  91      23.847  52.237  -6.650  1.00  0.00      LA0  N
ATOM    787  H   VAL A  91      23.876  51.367  -7.150  1.00  0.00      LA0  H
ATOM    788  CA  VAL A  91      23.911  53.531  -7.334  1.00  0.00      LA0  C
ATOM    789  CB  VAL A  91      24.203  53.359  -8.834  1.00  0.00      LA0  C
ATOM    790  CG1 VAL A  91      24.401  54.715  -9.511  1.00  0.00      LA0  C
ATOM    791  CG2 VAL A  91      25.411  52.460  -9.091  1.00  0.00      LA0  C
ATOM    792  C   VAL A  91      22.657  54.371  -7.134  1.00  0.00      LA0  C
ATOM    793  O   VAL A  91      22.702  55.528  -6.746  1.00  0.00      LA0  O
ATOM    794  N   ASN A  92      21.522  53.712  -7.393  1.00  0.00      LA0  N
ATOM    795  H   ASN A  92      21.533  52.727  -7.579  1.00  0.00      LA0  H
ATOM    796  CA  ASN A  92      20.248  54.424  -7.280  1.00  0.00      LA0  C
ATOM    797  CB  ASN A  92      19.080  53.613  -7.849  1.00  0.00      LA0  C
ATOM    798  CG  ASN A  92      19.392  53.170  -9.260  1.00  0.00      LA0  C
ATOM    799  OD1 ASN A  92      19.958  52.108  -9.481  1.00  0.00      LA0  O
ATOM    800  ND2 ASN A  92      19.005  54.014 -10.216  1.00  0.00      LA0  N
ATOM    801 HD21 ASN A  92      18.622  54.918  -9.997  1.00  0.00      LA0  H
ATOM    802 HD22 ASN A  92      19.106  53.747 -11.174  1.00  0.00      LA0  H
ATOM    803  C   ASN A  92      19.906  54.871  -5.874  1.00  0.00      LA0  C
ATOM    804  O   ASN A  92      19.210  55.853  -5.658  1.00  0.00      LA0  O
ATOM    805  N   SER A  93      20.446  54.113  -4.910  1.00  0.00      LA0  N
ATOM    806  H   SER A  93      20.919  53.252  -5.111  1.00  0.00      LA0  H
ATOM    807  CA  SER A  93      20.269  54.579  -3.539  1.00  0.00      LA0  C
ATOM    808  CB  SER A  93      20.410  53.402  -2.575  1.00  0.00      LA0  C
ATOM    809  OG  SER A  93      21.424  52.503  -3.042  1.00  0.00      LA0  O
ATOM    810  HG  SER A  93      22.207  53.018  -3.224  1.00  0.00      LA0  H
ATOM    811  C   SER A  93      21.160  55.736  -3.113  1.00  0.00      LA0  C
ATOM    812  O   SER A  93      20.769  56.564  -2.300  1.00  0.00      LA0  O
ATOM    813  N   GLU A  94      22.386  55.721  -3.666  1.00  0.00      LA0  N
ATOM    814  H   GLU A  94      22.627  55.061  -4.380  1.00  0.00      LA0  H
ATOM    815  CA  GLU A  94      23.400  56.673  -3.207  1.00  0.00      LA0  C
ATOM    816  CB  GLU A  94      23.890  56.266  -1.807  1.00  0.00      LA0  C
ATOM    817  CG  GLU A  94      24.367  57.412  -0.907  1.00  0.00      LA0  C
ATOM    818  CD  GLU A  94      25.736  57.901  -1.327  1.00  0.00      LA0  C
ATOM    819  OE1 GLU A  94      25.825  58.737  -2.218  1.00  0.00      LA0  O
ATOM    820  OE2 GLU A  94      26.722  57.447  -0.761  1.00  0.00      LA0  O
ATOM    821  C   GLU A  94      24.554  56.759  -4.196  1.00  0.00      LA0  C
ATOM    822  O   GLU A  94      25.556  56.059  -4.092  1.00  0.00      LA0  O
ATOM    823  N   PRO A  95      24.381  57.627  -5.216  1.00  0.00      LA0  N
ATOM    824  CD  PRO A  95      23.272  58.557  -5.422  1.00  0.00      LA0  C
ATOM    825  CA  PRO A  95      25.345  57.622  -6.322  1.00  0.00      LA0  C
ATOM    826  CB  PRO A  95      24.537  58.292  -7.434  1.00  0.00      LA0  C
ATOM    827  CG  PRO A  95      23.641  59.291  -6.706  1.00  0.00      LA0  C
ATOM    828  C   PRO A  95      26.669  58.323  -6.040  1.00  0.00      LA0  C
ATOM    829  O   PRO A  95      27.580  58.312  -6.861  1.00  0.00      LA0  O
ATOM    830  N   TYR A  96      26.739  58.972  -4.871  1.00  0.00      LA0  N
ATOM    831  H   TYR A  96      26.030  58.871  -4.171  1.00  0.00      LA0  H
ATOM    832  CA  TYR A  96      27.895  59.822  -4.613  1.00  0.00      LA0  C
ATOM    833  CB  TYR A  96      27.432  61.192  -4.107  1.00  0.00      LA0  C
ATOM    834  CG  TYR A  96      26.629  61.883  -5.187  1.00  0.00      LA0  C
ATOM    835  CD1 TYR A  96      27.266  62.204  -6.401  1.00  0.00      LA0  C
ATOM    836  CE1 TYR A  96      26.545  62.869  -7.403  1.00  0.00      LA0  C
ATOM    837  CD2 TYR A  96      25.273  62.196  -4.960  1.00  0.00      LA0  C
ATOM    838  CE2 TYR A  96      24.551  62.868  -5.963  1.00  0.00      LA0  C
ATOM    839  CZ  TYR A  96      25.202  63.207  -7.166  1.00  0.00      LA0  C
ATOM    840  OH  TYR A  96      24.523  63.899  -8.149  1.00  0.00      LA0  O
ATOM    841  HH  TYR A  96      23.906  64.493  -7.718  1.00  0.00      LA0  H
ATOM    842  C   TYR A  96      28.979  59.222  -3.736  1.00  0.00      LA0  C
ATOM    843  O   TYR A  96      30.120  59.689  -3.722  1.00  0.00      LA0  O
ATOM    844  N   ALA A  97      28.607  58.141  -3.039  1.00  0.00      LA0  N
ATOM    845  H   ALA A  97      27.633  57.981  -2.840  1.00  0.00      LA0  H
ATOM    846  CA  ALA A  97      29.656  57.325  -2.440  1.00  0.00      LA0  C
ATOM    847  CB  ALA A  97      29.919  57.707  -0.978  1.00  0.00      LA0  C
ATOM    848  C   ALA A  97      29.412  55.831  -2.540  1.00  0.00      LA0  C
ATOM    849  O   ALA A  97      30.301  55.087  -2.923  1.00  0.00      LA0  O
ATOM    850  N   GLY A  98      28.188  55.406  -2.193  1.00  0.00      LA0  N
ATOM    851  H   GLY A  98      27.489  56.073  -1.922  1.00  0.00      LA0  H
ATOM    852  CA  GLY A  98      27.930  53.963  -2.157  1.00  0.00      LA0  C
ATOM    853  C   GLY A  98      28.032  53.287  -3.514  1.00  0.00      LA0  C
ATOM    854  O   GLY A  98      28.828  52.388  -3.768  1.00  0.00      LA0  O
ATOM    855  N   GLY A  99      27.185  53.795  -4.407  1.00  0.00      LA0  N
ATOM    856  H   GLY A  99      26.588  54.549  -4.133  1.00  0.00      LA0  H
ATOM    857  CA  GLY A  99      27.265  53.343  -5.788  1.00  0.00      LA0  C
ATOM    858  C   GLY A  99      28.224  54.161  -6.628  1.00  0.00      LA0  C
ATOM    859  O   GLY A  99      27.900  54.650  -7.704  1.00  0.00      LA0  O
ATOM    860  N   TRP A 100      29.446  54.272  -6.087  1.00  0.00      LA0  N
ATOM    861  H   TRP A 100      29.640  53.823  -5.214  1.00  0.00      LA0  H
ATOM    862  CA  TRP A 100      30.514  54.819  -6.918  1.00  0.00      LA0  C
ATOM    863  CB  TRP A 100      31.735  55.153  -6.046  1.00  0.00      LA0  C
ATOM    864  CG  TRP A 100      32.422  53.926  -5.475  1.00  0.00      LA0  C
ATOM    865  CD2 TRP A 100      33.660  53.326  -5.910  1.00  0.00      LA0  C
ATOM    866  CE2 TRP A 100      33.910  52.194  -5.062  1.00  0.00      LA0  C
ATOM    867  CE3 TRP A 100      34.572  53.648  -6.937  1.00  0.00      LA0  C
ATOM    868  CD1 TRP A 100      31.996  53.128  -4.402  1.00  0.00      LA0  C
ATOM    869  NE1 TRP A 100      32.859  52.108  -4.156  1.00  0.00      LA0  N
ATOM    870  HE1 TRP A 100      32.728  51.410  -3.481  1.00  0.00      LA0  H
ATOM    871  CZ2 TRP A 100      35.065  51.410  -5.259  1.00  0.00      LA0  C
ATOM    872  CZ3 TRP A 100      35.723  52.857  -7.123  1.00  0.00      LA0  C
ATOM    873  CH2 TRP A 100      35.968  51.747  -6.289  1.00  0.00      LA0  C
ATOM    874  C   TRP A 100      30.839  53.858  -8.050  1.00  0.00      LA0  C
ATOM    875  O   TRP A 100      30.449  52.700  -7.989  1.00  0.00      LA0  O
ATOM    876  N   ILE A 101      31.529  54.357  -9.082  1.00  0.00      LA0  N
ATOM    877  H   ILE A 101      31.868  55.297  -9.086  1.00  0.00      LA0  H
ATOM    878  CA  ILE A 101      31.782  53.423 -10.178  1.00  0.00      LA0  C
ATOM    879  CB  ILE A 101      31.181  53.923 -11.504  1.00  0.00      LA0  C
ATOM    880  CG2 ILE A 101      31.432  52.948 -12.663  1.00  0.00      LA0  C
ATOM    881  CG1 ILE A 101      29.677  54.162 -11.333  1.00  0.00      LA0  C
ATOM    882  CD1 ILE A 101      28.997  54.650 -12.610  1.00  0.00      LA0  C
ATOM    883  C   ILE A 101      33.234  52.999 -10.314  1.00  0.00      LA0  C
ATOM    884  O   ILE A 101      33.541  51.818 -10.230  1.00  0.00      LA0  O
ATOM    885  N   PHE A 102      34.124  53.984 -10.516  1.00  0.00      LA0  N
ATOM    886  H   PHE A 102      33.858  54.949 -10.563  1.00  0.00      LA0  H
ATOM    887  CA  PHE A 102      35.523  53.568 -10.640  1.00  0.00      LA0  C
ATOM    888  CB  PHE A 102      35.833  52.991 -12.041  1.00  0.00      LA0  C
ATOM    889  CG  PHE A 102      35.804  53.995 -13.172  1.00  0.00      LA0  C
ATOM    890  CD1 PHE A 102      34.594  54.232 -13.859  1.00  0.00      LA0  C
ATOM    891  CD2 PHE A 102      36.998  54.646 -13.550  1.00  0.00      LA0  C
ATOM    892  CE1 PHE A 102      34.586  55.105 -14.963  1.00  0.00      LA0  C
ATOM    893  CE2 PHE A 102      36.990  55.519 -14.655  1.00  0.00      LA0  C
ATOM    894  CZ  PHE A 102      35.787  55.727 -15.362  1.00  0.00      LA0  C
ATOM    895  C   PHE A 102      36.526  54.622 -10.221  1.00  0.00      LA0  C
ATOM    896  O   PHE A 102      36.372  55.792 -10.536  1.00  0.00      LA0  O
ATOM    897  N   LYS A 103      37.558  54.175  -9.490  1.00  0.00      LA0  N
ATOM    898  H   LYS A 103      37.683  53.188  -9.400  1.00  0.00      LA0  H
ATOM    899  CA  LYS A 103      38.644  55.123  -9.245  1.00  0.00      LA0  C
ATOM    900  CB  LYS A 103      39.515  54.779  -8.034  1.00  0.00      LA0  C
ATOM    901  CG  LYS A 103      39.008  55.020  -6.610  1.00  0.00      LA0  C
ATOM    902  CD  LYS A 103      40.136  54.633  -5.641  1.00  0.00      LA0  C
ATOM    903  CE  LYS A 103      39.919  54.960  -4.161  1.00  0.00      LA0  C
ATOM    904  NZ  LYS A 103      41.155  54.648  -3.426  1.00  0.00      LA0  N
ATOM    905  HZ1 LYS A 103      41.065  54.787  -2.399  1.00  0.00      LA0  H
ATOM    906  HZ2 LYS A 103      41.427  53.645  -3.505  1.00  0.00      LA0  H
ATOM    907  HZ3 LYS A 103      41.937  55.246  -3.764  1.00  0.00      LA0  H
ATOM    908  C   LYS A 103      39.574  55.159 -10.436  1.00  0.00      LA0  C
ATOM    909  O   LYS A 103      40.230  54.180 -10.784  1.00  0.00      LA0  O
ATOM    910  N   ILE A 104      39.611  56.345 -11.034  1.00  0.00      LA0  N
ATOM    911  H   ILE A 104      39.018  57.085 -10.717  1.00  0.00      LA0  H
ATOM    912  CA  ILE A 104      40.643  56.562 -12.029  1.00  0.00      LA0  C
ATOM    913  CB  ILE A 104      40.028  57.179 -13.298  1.00  0.00      LA0  C
ATOM    914  CG2 ILE A 104      39.411  58.556 -13.041  1.00  0.00      LA0  C
ATOM    915  CG1 ILE A 104      41.001  57.168 -14.478  1.00  0.00      LA0  C
ATOM    916  CD1 ILE A 104      40.315  57.533 -15.794  1.00  0.00      LA0  C
ATOM    917  C   ILE A 104      41.809  57.359 -11.463  1.00  0.00      LA0  C
ATOM    918  O   ILE A 104      41.685  58.398 -10.824  1.00  0.00      LA0  O
ATOM    919  N   LYS A 105      42.981  56.792 -11.726  1.00  0.00      LA0  N
ATOM    920  H   LYS A 105      42.984  55.936 -12.238  1.00  0.00      LA0  H
ATOM    921  CA  LYS A 105      44.211  57.557 -11.597  1.00  0.00      LA0  C
ATOM    922  CB  LYS A 105      45.335  56.538 -11.445  1.00  0.00      LA0  C
ATOM    923  CG  LYS A 105      46.792  56.985 -11.549  1.00  0.00      LA0  C
ATOM    924  CD  LYS A 105      47.588  55.699 -11.745  1.00  0.00      LA0  C
ATOM    925  CE  LYS A 105      49.068  55.822 -12.091  1.00  0.00      LA0  C
ATOM    926  NZ  LYS A 105      49.495  54.508 -12.587  1.00  0.00      LA0  N
ATOM    927  HZ1 LYS A 105      50.513  54.333 -12.563  1.00  0.00      LA0  H
ATOM    928  HZ2 LYS A 105      48.989  53.728 -12.109  1.00  0.00      LA0  H
ATOM    929  HZ3 LYS A 105      49.161  54.367 -13.566  1.00  0.00      LA0  H
ATOM    930  C   LYS A 105      44.350  58.385 -12.857  1.00  0.00      LA0  C
ATOM    931  O   LYS A 105      44.725  57.881 -13.908  1.00  0.00      LA0  O
ATOM    932  N   ALA A 106      43.980  59.663 -12.701  1.00  0.00      LA0  N
ATOM    933  H   ALA A 106      43.674  59.989 -11.809  1.00  0.00      LA0  H
ATOM    934  CA  ALA A 106      44.049  60.554 -13.858  1.00  0.00      LA0  C
ATOM    935  CB  ALA A 106      43.518  61.943 -13.502  1.00  0.00      LA0  C
ATOM    936  C   ALA A 106      45.457  60.703 -14.396  1.00  0.00      LA0  C
ATOM    937  O   ALA A 106      46.433  60.442 -13.700  1.00  0.00      LA0  O
ATOM    938  N   SER A 107      45.514  61.140 -15.656  1.00  0.00      LA0  N
ATOM    939  H   SER A 107      44.668  61.318 -16.167  1.00  0.00      LA0  H
ATOM    940  CA  SER A 107      46.816  61.440 -16.246  1.00  0.00      LA0  C
ATOM    941  CB  SER A 107      46.667  61.734 -17.738  1.00  0.00      LA0  C
ATOM    942  OG  SER A 107      45.424  61.206 -18.212  1.00  0.00      LA0  O
ATOM    943  HG  SER A 107      44.785  61.921 -18.099  1.00  0.00      LA0  H
ATOM    944  C   SER A 107      47.520  62.601 -15.570  1.00  0.00      LA0  C
ATOM    945  O   SER A 107      48.705  62.556 -15.261  1.00  0.00      LA0  O
ATOM    946  N   ASP A 108      46.705  63.642 -15.351  1.00  0.00      LA0  N
ATOM    947  H   ASP A 108      45.743  63.621 -15.643  1.00  0.00      LA0  H
ATOM    948  CA  ASP A 108      47.223  64.844 -14.708  1.00  0.00      LA0  C
ATOM    949  CB  ASP A 108      47.730  65.820 -15.789  1.00  0.00      LA0  C
ATOM    950  CG  ASP A 108      48.463  67.058 -15.268  1.00  0.00      LA0  C
ATOM    951  OD1 ASP A 108      48.423  67.365 -14.081  1.00  0.00      LA0  O
ATOM    952  OD2 ASP A 108      49.045  67.768 -16.081  1.00  0.00      LA0  O
ATOM    953  C   ASP A 108      46.105  65.441 -13.882  1.00  0.00      LA0  C
ATOM    954  O   ASP A 108      44.933  65.368 -14.236  1.00  0.00      LA0  O
ATOM    955  N   GLU A 109      46.504  66.046 -12.760  1.00  0.00      LA0  N
ATOM    956  H   GLU A 109      47.495  66.162 -12.665  1.00  0.00      LA0  H
ATOM    957  CA  GLU A 109      45.550  66.823 -11.971  1.00  0.00      LA0  C
ATOM    958  CB  GLU A 109      46.269  67.450 -10.771  1.00  0.00      LA0  C
ATOM    959  CG  GLU A 109      47.110  66.478  -9.929  1.00  0.00      LA0  C
ATOM    960  CD  GLU A 109      46.260  65.698  -8.942  1.00  0.00      LA0  C
ATOM    961  OE1 GLU A 109      46.192  66.089  -7.782  1.00  0.00      LA0  O
ATOM    962  OE2 GLU A 109      45.676  64.678  -9.299  1.00  0.00      LA0  O
ATOM    963  C   GLU A 109      44.854  67.904 -12.798  1.00  0.00      LA0  C
ATOM    964  O   GLU A 109      43.680  68.212 -12.623  1.00  0.00      LA0  O
ATOM    965  N   SER A 110      45.628  68.452 -13.754  1.00  0.00      LA0  N
ATOM    966  H   SER A 110      46.571  68.134 -13.888  1.00  0.00      LA0  H
ATOM    967  CA  SER A 110      45.075  69.500 -14.612  1.00  0.00      LA0  C
ATOM    968  CB  SER A 110      46.162  70.058 -15.536  1.00  0.00      LA0  C
ATOM    969  OG  SER A 110      46.548  69.072 -16.494  1.00  0.00      LA0  O
ATOM    970  HG  SER A 110      47.412  68.740 -16.233  1.00  0.00      LA0  H
ATOM    971  C   SER A 110      43.827  69.121 -15.402  1.00  0.00      LA0  C
ATOM    972  O   SER A 110      42.990  69.958 -15.731  1.00  0.00      LA0  O
ATOM    973  N   GLU A 111      43.701  67.801 -15.655  1.00  0.00      LA0  N
ATOM    974  H   GLU A 111      44.417  67.163 -15.366  1.00  0.00      LA0  H
ATOM    975  CA  GLU A 111      42.530  67.319 -16.390  1.00  0.00      LA0  C
ATOM    976  CB  GLU A 111      42.591  65.809 -16.614  1.00  0.00      LA0  C
ATOM    977  CG  GLU A 111      43.770  65.330 -17.461  1.00  0.00      LA0  C
ATOM    978  CD  GLU A 111      43.624  63.844 -17.729  1.00  0.00      LA0  C
ATOM    979  OE1 GLU A 111      43.725  63.048 -16.804  1.00  0.00      LA0  O
ATOM    980  OE2 GLU A 111      43.418  63.462 -18.874  1.00  0.00      LA0  O
ATOM    981  C   GLU A 111      41.177  67.694 -15.798  1.00  0.00      LA0  C
ATOM    982  O   GLU A 111      40.160  67.716 -16.485  1.00  0.00      LA0  O
ATOM    983  N   LEU A 112      41.204  68.044 -14.497  1.00  0.00      LA0  N
ATOM    984  H   LEU A 112      42.063  67.968 -13.985  1.00  0.00      LA0  H
ATOM    985  CA  LEU A 112      40.007  68.598 -13.857  1.00  0.00      LA0  C
ATOM    986  CB  LEU A 112      40.321  69.031 -12.425  1.00  0.00      LA0  C
ATOM    987  CG  LEU A 112      40.614  67.861 -11.486  1.00  0.00      LA0  C
ATOM    988  CD1 LEU A 112      41.146  68.336 -10.134  1.00  0.00      LA0  C
ATOM    989  CD2 LEU A 112      39.397  66.951 -11.329  1.00  0.00      LA0  C
ATOM    990  C   LEU A 112      39.312  69.740 -14.588  1.00  0.00      LA0  C
ATOM    991  O   LEU A 112      38.095  69.901 -14.512  1.00  0.00      LA0  O
ATOM    992  N   GLU A 113      40.109  70.528 -15.325  1.00  0.00      LA0  N
ATOM    993  H   GLU A 113      41.100  70.390 -15.385  1.00  0.00      LA0  H
ATOM    994  CA  GLU A 113      39.425  71.633 -15.993  1.00  0.00      LA0  C
ATOM    995  CB  GLU A 113      40.248  72.924 -15.944  1.00  0.00      LA0  C
ATOM    996  CG  GLU A 113      40.570  73.348 -14.499  1.00  0.00      LA0  C
ATOM    997  CD  GLU A 113      39.332  73.241 -13.618  1.00  0.00      LA0  C
ATOM    998  OE1 GLU A 113      38.363  73.967 -13.824  1.00  0.00      LA0  O
ATOM    999  OE2 GLU A 113      39.291  72.368 -12.757  1.00  0.00      LA0  O
ATOM   1000  C   GLU A 113      38.815  71.344 -17.350  1.00  0.00      LA0  C
ATOM   1001  O   GLU A 113      38.267  72.202 -18.026  1.00  0.00      LA0  O
ATOM   1002  N   SER A 114      38.847  70.048 -17.678  1.00  0.00      LA0  N
ATOM   1003  H   SER A 114      39.418  69.393 -17.187  1.00  0.00      LA0  H
ATOM   1004  CA  SER A 114      37.928  69.585 -18.714  1.00  0.00      LA0  C
ATOM   1005  CB  SER A 114      38.409  68.238 -19.254  1.00  0.00      LA0  C
ATOM   1006  OG  SER A 114      39.842  68.188 -19.214  1.00  0.00      LA0  O
ATOM   1007  HG  SER A 114      40.067  67.745 -18.400  1.00  0.00      LA0  H
ATOM   1008  C   SER A 114      36.485  69.465 -18.231  1.00  0.00      LA0  C
ATOM   1009  O   SER A 114      35.549  69.265 -18.997  1.00  0.00      LA0  O
ATOM   1010  N   LEU A 115      36.351  69.547 -16.895  1.00  0.00      LA0  N
ATOM   1011  H   LEU A 115      37.106  69.804 -16.294  1.00  0.00      LA0  H
ATOM   1012  CA  LEU A 115      35.068  69.193 -16.308  1.00  0.00      LA0  C
ATOM   1013  CB  LEU A 115      35.259  68.047 -15.321  1.00  0.00      LA0  C
ATOM   1014  CG  LEU A 115      35.897  66.796 -15.917  1.00  0.00      LA0  C
ATOM   1015  CD1 LEU A 115      36.186  65.788 -14.815  1.00  0.00      LA0  C
ATOM   1016  CD2 LEU A 115      35.071  66.187 -17.052  1.00  0.00      LA0  C
ATOM   1017  C   LEU A 115      34.369  70.346 -15.621  1.00  0.00      LA0  C
ATOM   1018  O   LEU A 115      34.984  71.281 -15.109  1.00  0.00      LA0  O
ATOM   1019  N   LEU A 116      33.038  70.204 -15.632  1.00  0.00      LA0  N
ATOM   1020  H   LEU A 116      32.673  69.327 -15.947  1.00  0.00      LA0  H
ATOM   1021  CA  LEU A 116      32.141  71.183 -15.021  1.00  0.00      LA0  C
ATOM   1022  CB  LEU A 116      30.674  70.848 -15.334  1.00  0.00      LA0  C
ATOM   1023  CG  LEU A 116      30.162  71.064 -16.766  1.00  0.00      LA0  C
ATOM   1024  CD1 LEU A 116      30.750  70.102 -17.799  1.00  0.00      LA0  C
ATOM   1025  CD2 LEU A 116      28.636  71.000 -16.804  1.00  0.00      LA0  C
ATOM   1026  C   LEU A 116      32.308  71.194 -13.516  1.00  0.00      LA0  C
ATOM   1027  O   LEU A 116      32.714  70.201 -12.923  1.00  0.00      LA0  O
ATOM   1028  N   ASP A 117      31.981  72.342 -12.929  1.00  0.00      LA0  N
ATOM   1029  H   ASP A 117      31.670  73.160 -13.420  1.00  0.00      LA0  H
ATOM   1030  CA  ASP A 117      31.862  72.369 -11.476  1.00  0.00      LA0  C
ATOM   1031  CB  ASP A 117      32.295  73.749 -10.960  1.00  0.00      LA0  C
ATOM   1032  CG  ASP A 117      31.349  74.816 -11.480  1.00  0.00      LA0  C
ATOM   1033  OD1 ASP A 117      30.451  75.205 -10.745  1.00  0.00      LA0  O
ATOM   1034  OD2 ASP A 117      31.475  75.212 -12.633  1.00  0.00      LA0  O
ATOM   1035  C   ASP A 117      30.437  72.029 -11.065  1.00  0.00      LA0  C
ATOM   1036  O   ASP A 117      29.595  71.717 -11.905  1.00  0.00      LA0  O
ATOM   1037  N   ALA A 118      30.193  72.127  -9.746  1.00  0.00      LA0  N
ATOM   1038  H   ALA A 118      30.939  72.367  -9.128  1.00  0.00      LA0  H
ATOM   1039  CA  ALA A 118      28.833  71.915  -9.251  1.00  0.00      LA0  C
ATOM   1040  CB  ALA A 118      28.782  72.088  -7.732  1.00  0.00      LA0  C
ATOM   1041  C   ALA A 118      27.790  72.810  -9.899  1.00  0.00      LA0  C
ATOM   1042  O   ALA A 118      26.852  72.346 -10.535  1.00  0.00      LA0  O
ATOM   1043  N   THR A 119      28.026  74.119  -9.751  1.00  0.00      LA0  N
ATOM   1044  H   THR A 119      28.855  74.455  -9.304  1.00  0.00      LA0  H
ATOM   1045  CA  THR A 119      27.084  75.093 -10.301  1.00  0.00      LA0  C
ATOM   1046  CB  THR A 119      27.537  76.519  -9.967  1.00  0.00      LA0  C
ATOM   1047  OG1 THR A 119      28.651  76.514  -9.058  1.00  0.00      LA0  O
ATOM   1048  HG1 THR A 119      29.414  76.288  -9.592  1.00  0.00      LA0  H
ATOM   1049  CG2 THR A 119      26.381  77.360  -9.426  1.00  0.00      LA0  C
ATOM   1050  C   THR A 119      26.841  74.953 -11.796  1.00  0.00      LA0  C
ATOM   1051  O   THR A 119      25.724  75.026 -12.299  1.00  0.00      LA0  O
ATOM   1052  N   ALA A 120      27.952  74.696 -12.511  1.00  0.00      LA0  N
ATOM   1053  H   ALA A 120      28.861  74.712 -12.080  1.00  0.00      LA0  H
ATOM   1054  CA  ALA A 120      27.770  74.438 -13.939  1.00  0.00      LA0  C
ATOM   1055  CB  ALA A 120      29.112  74.322 -14.657  1.00  0.00      LA0  C
ATOM   1056  C   ALA A 120      26.937  73.205 -14.251  1.00  0.00      LA0  C
ATOM   1057  O   ALA A 120      26.169  73.168 -15.205  1.00  0.00      LA0  O
ATOM   1058  N   TYR A 121      27.094  72.191 -13.387  1.00  0.00      LA0  N
ATOM   1059  H   TYR A 121      27.723  72.263 -12.609  1.00  0.00      LA0  H
ATOM   1060  CA  TYR A 121      26.238  71.021 -13.563  1.00  0.00      LA0  C
ATOM   1061  CB  TYR A 121      26.757  69.847 -12.731  1.00  0.00      LA0  C
ATOM   1062  CG  TYR A 121      26.088  68.558 -13.150  1.00  0.00      LA0  C
ATOM   1063  CD1 TYR A 121      26.338  68.044 -14.439  1.00  0.00      LA0  C
ATOM   1064  CE1 TYR A 121      25.700  66.858 -14.833  1.00  0.00      LA0  C
ATOM   1065  CD2 TYR A 121      25.229  67.910 -12.240  1.00  0.00      LA0  C
ATOM   1066  CE2 TYR A 121      24.594  66.722 -12.633  1.00  0.00      LA0  C
ATOM   1067  CZ  TYR A 121      24.834  66.217 -13.927  1.00  0.00      LA0  C
ATOM   1068  OH  TYR A 121      24.201  65.061 -14.332  1.00  0.00      LA0  O
ATOM   1069  HH  TYR A 121      24.028  64.503 -13.576  1.00  0.00      LA0  H
ATOM   1070  C   TYR A 121      24.765  71.282 -13.294  1.00  0.00      LA0  C
ATOM   1071  O   TYR A 121      23.891  70.790 -13.999  1.00  0.00      LA0  O
ATOM   1072  N   GLU A 122      24.528  72.109 -12.260  1.00  0.00      LA0  N
ATOM   1073  H   GLU A 122      25.286  72.440 -11.694  1.00  0.00      LA0  H
ATOM   1074  CA  GLU A 122      23.151  72.534 -11.997  1.00  0.00      LA0  C
ATOM   1075  CB  GLU A 122      23.080  73.467 -10.788  1.00  0.00      LA0  C
ATOM   1076  CG  GLU A 122      23.631  72.840  -9.508  1.00  0.00      LA0  C
ATOM   1077  CD  GLU A 122      23.514  73.821  -8.361  1.00  0.00      LA0  C
ATOM   1078  OE1 GLU A 122      24.284  74.779  -8.324  1.00  0.00      LA0  O
ATOM   1079  OE2 GLU A 122      22.656  73.619  -7.504  1.00  0.00      LA0  O
ATOM   1080  C   GLU A 122      22.521  73.202 -13.203  1.00  0.00      LA0  C
ATOM   1081  O   GLU A 122      21.454  72.826 -13.674  1.00  0.00      LA0  O
ATOM   1082  N   ALA A 123      23.292  74.174 -13.729  1.00  0.00      LA0  N
ATOM   1083  H   ALA A 123      24.123  74.442 -13.239  1.00  0.00      LA0  H
ATOM   1084  CA  ALA A 123      22.893  74.833 -14.974  1.00  0.00      LA0  C
ATOM   1085  CB  ALA A 123      24.001  75.761 -15.479  1.00  0.00      LA0  C
ATOM   1086  C   ALA A 123      22.509  73.852 -16.069  1.00  0.00      LA0  C
ATOM   1087  O   ALA A 123      21.377  73.839 -16.525  1.00  0.00      LA0  O
ATOM   1088  N   LEU A 124      23.475  72.967 -16.381  1.00  0.00      LA0  N
ATOM   1089  H   LEU A 124      24.379  73.097 -15.974  1.00  0.00      LA0  H
ATOM   1090  CA  LEU A 124      23.265  71.931 -17.399  1.00  0.00      LA0  C
ATOM   1091  CB  LEU A 124      24.421  70.924 -17.335  1.00  0.00      LA0  C
ATOM   1092  CG  LEU A 124      24.476  69.915 -18.487  1.00  0.00      LA0  C
ATOM   1093  CD1 LEU A 124      24.698  70.597 -19.839  1.00  0.00      LA0  C
ATOM   1094  CD2 LEU A 124      25.502  68.811 -18.227  1.00  0.00      LA0  C
ATOM   1095  C   LEU A 124      21.920  71.211 -17.350  1.00  0.00      LA0  C
ATOM   1096  O   LEU A 124      21.287  70.920 -18.360  1.00  0.00      LA0  O
ATOM   1097  N   LEU A 125      21.502  70.930 -16.105  1.00  0.00      LA0  N
ATOM   1098  H   LEU A 125      22.022  71.261 -15.315  1.00  0.00      LA0  H
ATOM   1099  CA  LEU A 125      20.206  70.268 -15.963  1.00  0.00      LA0  C
ATOM   1100  CB  LEU A 125      19.995  69.821 -14.513  1.00  0.00      LA0  C
ATOM   1101  CG  LEU A 125      21.132  68.936 -13.984  1.00  0.00      LA0  C
ATOM   1102  CD1 LEU A 125      20.984  68.654 -12.489  1.00  0.00      LA0  C
ATOM   1103  CD2 LEU A 125      21.307  67.652 -14.799  1.00  0.00      LA0  C
ATOM   1104  C   LEU A 125      19.039  71.103 -16.471  1.00  0.00      LA0  C
ATOM   1105  O   LEU A 125      18.194  70.637 -17.229  1.00  0.00      LA0  O
ATOM   1106  N   GLU A 126      19.068  72.375 -16.048  1.00  0.00      LA0  N
ATOM   1107  H   GLU A 126      19.836  72.702 -15.494  1.00  0.00      LA0  H
ATOM   1108  CA  GLU A 126      18.048  73.316 -16.515  1.00  0.00      LA0  C
ATOM   1109  CB  GLU A 126      18.133  74.625 -15.724  1.00  0.00      LA0  C
ATOM   1110  CG  GLU A 126      17.939  74.475 -14.207  1.00  0.00      LA0  C
ATOM   1111  CD  GLU A 126      16.497  74.132 -13.869  1.00  0.00      LA0  C
ATOM   1112  OE1 GLU A 126      16.213  72.965 -13.602  1.00  0.00      LA0  O
ATOM   1113  OE2 GLU A 126      15.665  75.039 -13.848  1.00  0.00      LA0  O
ATOM   1114  C   GLU A 126      18.109  73.591 -18.013  1.00  0.00      LA0  C
ATOM   1115  O   GLU A 126      17.094  73.695 -18.691  1.00  0.00      LA0  O
ATOM   1116  N   ASP A 127      19.359  73.660 -18.514  1.00  0.00      LA0  N
ATOM   1117  H   ASP A 127      20.144  73.678 -17.897  1.00  0.00      LA0  H
ATOM   1118  CA  ASP A 127      19.593  73.832 -19.953  1.00  0.00      LA0  C
ATOM   1119  CB  ASP A 127      21.093  73.785 -20.292  1.00  0.00      LA0  C
ATOM   1120  CG  ASP A 127      21.857  74.986 -19.751  1.00  0.00      LA0  C
ATOM   1121  OD1 ASP A 127      21.455  76.118 -20.015  1.00  0.00      LA0  O
ATOM   1122  OD2 ASP A 127      22.878  74.786 -19.093  1.00  0.00      LA0  O
ATOM   1123  C   ASP A 127      18.852  72.816 -20.806  1.00  0.00      LA0  C
ATOM   1124  O   ASP A 127      18.243  73.132 -21.823  1.00  0.00      LA0  O
ATOM   1125  N   GLU A 128      18.899  71.567 -20.314  1.00  0.00      LA0  N
ATOM   1126  H   GLU A 128      19.485  71.359 -19.527  1.00  0.00      LA0  H
ATOM   1127  CA  GLU A 128      17.920  70.624 -20.847  1.00  0.00      LA0  C
ATOM   1128  CB  GLU A 128      18.591  69.357 -21.391  1.00  0.00      LA0  C
ATOM   1129  CG  GLU A 128      17.636  68.557 -22.288  1.00  0.00      LA0  C
ATOM   1130  CD  GLU A 128      18.319  67.329 -22.860  1.00  0.00      LA0  C
ATOM   1131  OE1 GLU A 128      18.968  67.445 -23.898  1.00  0.00      LA0  O
ATOM   1132  OE2 GLU A 128      18.173  66.254 -22.281  1.00  0.00      LA0  O
ATOM   1133  C   GLU A 128      16.824  70.295 -19.846  1.00  0.00      LA0  C
ATOM   1134  O   GLU A 128      15.630  70.290 -20.138  1.00  0.00      LA0  O
END
