# Supplementary material for: Large scale analyses of genotype-phenotype relationships of glycine decarboxylase mutations and neurological disease severity
Source: PLoS Comput Biol. 2020 May 18;16(5):e1007871. doi: 10.1371/journal.pcbi.1007871 (PMC7259800; doi:10.1371/journal.pcbi.1007871)
Supplement: S1 Appendix — (ZIP) [file pcbi.1007871.s011.zip › S1_Appendix/cluspro.TH.ecoli/model.000.08.pdb]

HEADER rec.pdb
REMARK original generated coordinate pdb file
ATOM      1  N   GLN A   4      22.318  45.643  17.313  1.00  0.00      RA0  N
ATOM      2  H   GLN A   4      21.354  45.818  17.129  1.00  0.00      RA0  H
ATOM      3  CA  GLN A   4      23.356  46.702  17.078  1.00  0.00      RA0  C
ATOM      4  CB  GLN A   4      22.868  48.052  17.603  1.00  0.00      RA0  C
ATOM      5  CG  GLN A   4      23.787  49.205  17.201  1.00  0.00      RA0  C
ATOM      6  CD  GLN A   4      23.188  50.515  17.664  1.00  0.00      RA0  C
ATOM      7  OE1 GLN A   4      22.890  50.715  18.834  1.00  0.00      RA0  O
ATOM      8  NE2 GLN A   4      23.018  51.403  16.668  1.00  0.00      RA0  N
ATOM      9 HE21 GLN A   4      23.275  51.184  15.727  1.00  0.00      RA0  H
ATOM     10 HE22 GLN A   4      22.628  52.306  16.854  1.00  0.00      RA0  H
ATOM     11  C   GLN A   4      24.669  46.292  17.706  1.00  0.00      RA0  C
ATOM     12  O   GLN A   4      24.709  45.892  18.876  1.00  0.00      RA0  O
ATOM     13  N   THR A   5      25.745  46.374  16.923  1.00  0.00      RA0  N
ATOM     14  H   THR A   5      25.673  46.794  16.023  1.00  0.00      RA0  H
ATOM     15  CA  THR A   5      27.040  45.928  17.398  1.00  0.00      RA0  C
ATOM     16  CB  THR A   5      27.992  45.734  16.193  1.00  0.00      RA0  C
ATOM     17  OG1 THR A   5      29.301  45.341  16.624  1.00  0.00      RA0  O
ATOM     18  HG1 THR A   5      29.759  44.994  15.849  1.00  0.00      RA0  H
ATOM     19  CG2 THR A   5      28.082  46.973  15.301  1.00  0.00      RA0  C
ATOM     20  C   THR A   5      27.567  46.895  18.439  1.00  0.00      RA0  C
ATOM     21  O   THR A   5      27.394  48.098  18.287  1.00  0.00      RA0  O
ATOM     22  N   PRO A   6      28.258  46.395  19.466  1.00  0.00      RA0  N
ATOM     23  CD  PRO A   6      28.411  44.983  19.788  1.00  0.00      RA0  C
ATOM     24  CA  PRO A   6      28.957  47.285  20.399  1.00  0.00      RA0  C
ATOM     25  CB  PRO A   6      29.665  46.299  21.334  1.00  0.00      RA0  C
ATOM     26  CG  PRO A   6      28.859  45.005  21.239  1.00  0.00      RA0  C
ATOM     27  C   PRO A   6      29.941  48.233  19.721  1.00  0.00      RA0  C
ATOM     28  O   PRO A   6      30.283  49.284  20.285  1.00  0.00      RA0  O
ATOM     29  N   LEU A   7      30.378  47.879  18.514  1.00  0.00      RA0  N
ATOM     30  H   LEU A   7      30.058  47.036  18.075  1.00  0.00      RA0  H
ATOM     31  CA  LEU A   7      31.322  48.712  17.757  1.00  0.00      RA0  C
ATOM     32  CB  LEU A   7      32.175  47.819  16.861  1.00  0.00      RA0  C
ATOM     33  CG  LEU A   7      33.074  46.900  17.677  1.00  0.00      RA0  C
ATOM     34  CD1 LEU A   7      33.834  45.900  16.811  1.00  0.00      RA0  C
ATOM     35  CD2 LEU A   7      34.020  47.726  18.535  1.00  0.00      RA0  C
ATOM     36  C   LEU A   7      30.719  49.845  16.928  1.00  0.00      RA0  C
ATOM     37  O   LEU A   7      31.447  50.554  16.256  1.00  0.00      RA0  O
ATOM     38  N   TYR A   8      29.406  50.055  17.033  1.00  0.00      RA0  N
ATOM     39  H   TYR A   8      28.875  49.478  17.656  1.00  0.00      RA0  H
ATOM     40  CA  TYR A   8      28.697  50.975  16.166  1.00  0.00      RA0  C
ATOM     41  CB  TYR A   8      27.232  51.034  16.582  1.00  0.00      RA0  C
ATOM     42  CG  TYR A   8      26.400  51.550  15.437  1.00  0.00      RA0  C
ATOM     43  CD1 TYR A   8      26.014  52.884  15.388  1.00  0.00      RA0  C
ATOM     44  CE1 TYR A   8      25.227  53.339  14.336  1.00  0.00      RA0  C
ATOM     45  CD2 TYR A   8      26.015  50.673  14.431  1.00  0.00      RA0  C
ATOM     46  CE2 TYR A   8      25.227  51.128  13.384  1.00  0.00      RA0  C
ATOM     47  CZ  TYR A   8      24.829  52.458  13.337  1.00  0.00      RA0  C
ATOM     48  OH  TYR A   8      24.035  52.899  12.299  1.00  0.00      RA0  O
ATOM     49  HH  TYR A   8      23.975  52.223  11.637  1.00  0.00      RA0  H
ATOM     50  C   TYR A   8      29.324  52.367  16.213  1.00  0.00      RA0  C
ATOM     51  O   TYR A   8      29.574  52.947  15.173  1.00  0.00      RA0  O
ATOM     52  N   GLU A   9      29.592  52.896  17.409  1.00  0.00      RA0  N
ATOM     53  H   GLU A   9      29.481  52.343  18.234  1.00  0.00      RA0  H
ATOM     54  CA  GLU A   9      30.170  54.230  17.533  1.00  0.00      RA0  C
ATOM     55  CB  GLU A   9      30.096  54.625  19.014  1.00  0.00      RA0  C
ATOM     56  CG  GLU A   9      30.987  55.772  19.489  1.00  0.00      RA0  C
ATOM     57  CD  GLU A   9      32.335  55.215  19.897  1.00  0.00      RA0  C
ATOM     58  OE1 GLU A   9      32.506  53.997  19.873  1.00  0.00      RA0  O
ATOM     59  OE2 GLU A   9      33.218  55.995  20.236  1.00  0.00      RA0  O
ATOM     60  C   GLU A   9      31.558  54.315  16.916  1.00  0.00      RA0  C
ATOM     61  O   GLU A   9      31.888  55.305  16.257  1.00  0.00      RA0  O
ATOM     62  N   GLN A  10      32.378  53.293  17.147  1.00  0.00      RA0  N
ATOM     63  H   GLN A  10      32.125  52.645  17.865  1.00  0.00      RA0  H
ATOM     64  CA  GLN A  10      33.695  53.234  16.494  1.00  0.00      RA0  C
ATOM     65  CB  GLN A  10      34.524  52.061  17.004  1.00  0.00      RA0  C
ATOM     66  CG  GLN A  10      35.137  52.381  18.362  1.00  0.00      RA0  C
ATOM     67  CD  GLN A  10      35.871  53.701  18.257  1.00  0.00      RA0  C
ATOM     68  OE1 GLN A  10      36.839  53.859  17.510  1.00  0.00      RA0  O
ATOM     69  NE2 GLN A  10      35.361  54.642  19.056  1.00  0.00      RA0  N
ATOM     70 HE21 GLN A  10      34.507  54.475  19.576  1.00  0.00      RA0  H
ATOM     71 HE22 GLN A  10      35.658  55.582  19.211  1.00  0.00      RA0  H
ATOM     72  C   GLN A  10      33.576  53.174  14.974  1.00  0.00      RA0  C
ATOM     73  O   GLN A  10      34.322  53.856  14.263  1.00  0.00      RA0  O
ATOM     74  N   HIS A  11      32.625  52.393  14.458  1.00  0.00      RA0  N
ATOM     75  H   HIS A  11      32.025  51.880  15.072  1.00  0.00      RA0  H
ATOM     76  CA  HIS A  11      32.386  52.402  13.014  1.00  0.00      RA0  C
ATOM     77  CB  HIS A  11      31.224  51.503  12.619  1.00  0.00      RA0  C
ATOM     78  CG  HIS A  11      31.500  50.057  12.924  1.00  0.00      RA0  C
ATOM     79  ND1 HIS A  11      32.635  49.408  12.606  1.00  0.00      RA0  N
ATOM     80  HD1 HIS A  11      33.407  49.745  12.097  1.00  0.00      RA0  H
ATOM     81  CD2 HIS A  11      30.627  49.166  13.547  1.00  0.00      RA0  C
ATOM     82  NE2 HIS A  11      31.249  47.968  13.606  1.00  0.00      RA0  N
ATOM     83  CE1 HIS A  11      32.484  48.116  13.030  1.00  0.00      RA0  C
ATOM     84  C   HIS A  11      32.086  53.799  12.504  1.00  0.00      RA0  C
ATOM     85  O   HIS A  11      32.635  54.214  11.489  1.00  0.00      RA0  O
ATOM     86  N   THR A  12      31.245  54.553  13.210  1.00  0.00      RA0  N
ATOM     87  H   THR A  12      30.754  54.206  14.014  1.00  0.00      RA0  H
ATOM     88  CA  THR A  12      30.918  55.903  12.727  1.00  0.00      RA0  C
ATOM     89  CB  THR A  12      29.742  56.404  13.543  1.00  0.00      RA0  C
ATOM     90  OG1 THR A  12      29.648  55.619  14.732  1.00  0.00      RA0  O
ATOM     91  HG1 THR A  12      30.389  55.858  15.283  1.00  0.00      RA0  H
ATOM     92  CG2 THR A  12      28.440  56.291  12.749  1.00  0.00      RA0  C
ATOM     93  C   THR A  12      32.141  56.811  12.783  1.00  0.00      RA0  C
ATOM     94  O   THR A  12      32.362  57.626  11.882  1.00  0.00      RA0  O
ATOM     95  N   LEU A  13      32.932  56.679  13.840  1.00  0.00      RA0  N
ATOM     96  H   LEU A  13      32.731  55.994  14.545  1.00  0.00      RA0  H
ATOM     97  CA  LEU A  13      34.150  57.471  13.973  1.00  0.00      RA0  C
ATOM     98  CB  LEU A  13      34.778  57.309  15.356  1.00  0.00      RA0  C
ATOM     99  CG  LEU A  13      33.909  57.906  16.462  1.00  0.00      RA0  C
ATOM    100  CD1 LEU A  13      34.619  57.855  17.812  1.00  0.00      RA0  C
ATOM    101  CD2 LEU A  13      33.444  59.323  16.124  1.00  0.00      RA0  C
ATOM    102  C   LEU A  13      35.166  57.137  12.881  1.00  0.00      RA0  C
ATOM    103  O   LEU A  13      35.982  57.983  12.507  1.00  0.00      RA0  O
ATOM    104  N   CYS A  14      35.106  55.903  12.378  1.00  0.00      RA0  N
ATOM    105  H   CYS A  14      34.453  55.247  12.761  1.00  0.00      RA0  H
ATOM    106  CA  CYS A  14      35.954  55.426  11.284  1.00  0.00      RA0  C
ATOM    107  CB  CYS A  14      36.264  53.944  11.489  1.00  0.00      RA0  C
ATOM    108  SG  CYS A  14      37.161  53.620  13.034  1.00  0.00      RA0  S
ATOM    109  C   CYS A  14      35.397  55.732   9.892  1.00  0.00      RA0  C
ATOM    110  O   CYS A  14      35.986  55.323   8.897  1.00  0.00      RA0  O
ATOM    111  N   GLY A  15      34.279  56.453   9.826  1.00  0.00      RA0  N
ATOM    112  H   GLY A  15      33.790  56.711  10.661  1.00  0.00      RA0  H
ATOM    113  CA  GLY A  15      33.716  56.889   8.549  1.00  0.00      RA0  C
ATOM    114  C   GLY A  15      32.884  55.831   7.838  1.00  0.00      RA0  C
ATOM    115  O   GLY A  15      32.760  55.840   6.615  1.00  0.00      RA0  O
ATOM    116  N   ALA A  16      32.291  54.925   8.598  1.00  0.00      RA0  N
ATOM    117  H   ALA A  16      32.399  54.965   9.592  1.00  0.00      RA0  H
ATOM    118  CA  ALA A  16      31.456  53.867   8.003  1.00  0.00      RA0  C
ATOM    119  CB  ALA A  16      30.861  52.978   9.084  1.00  0.00      RA0  C
ATOM    120  C   ALA A  16      30.290  54.405   7.149  1.00  0.00      RA0  C
ATOM    121  O   ALA A  16      29.627  55.384   7.501  1.00  0.00      RA0  O
ATOM    122  N   ARG A  17      30.083  53.784   5.991  1.00  0.00      RA0  N
ATOM    123  H   ARG A  17      30.685  53.030   5.724  1.00  0.00      RA0  H
ATOM    124  CA  ARG A  17      28.847  53.954   5.233  1.00  0.00      RA0  C
ATOM    125  CB  ARG A  17      29.049  54.075   3.727  1.00  0.00      RA0  C
ATOM    126  CG  ARG A  17      29.520  55.444   3.233  1.00  0.00      RA0  C
ATOM    127  CD  ARG A  17      30.957  55.795   3.615  1.00  0.00      RA0  C
ATOM    128  NE  ARG A  17      31.372  57.003   2.916  1.00  0.00      RA0  N
ATOM    129  HE  ARG A  17      30.890  57.280   2.077  1.00  0.00      RA0  H
ATOM    130  CZ  ARG A  17      32.443  57.716   3.302  1.00  0.00      RA0  C
ATOM    131  NH1 ARG A  17      33.161  57.388   4.376  1.00  0.00      RA0  N
ATOM    132 HH11 ARG A  17      33.995  57.893   4.599  1.00  0.00      RA0  H
ATOM    133 HH12 ARG A  17      32.887  56.637   4.990  1.00  0.00      RA0  H
ATOM    134  NH2 ARG A  17      32.756  58.764   2.571  1.00  0.00      RA0  N
ATOM    135 HH21 ARG A  17      33.526  59.405   2.709  1.00  0.00      RA0  H
ATOM    136 HH22 ARG A  17      32.196  59.013   1.773  1.00  0.00      RA0  H
ATOM    137  C   ARG A  17      28.052  52.692   5.551  1.00  0.00      RA0  C
ATOM    138  O   ARG A  17      28.424  51.601   5.152  1.00  0.00      RA0  O
ATOM    139  N   MSE A  18      26.942  52.849   6.263  1.00  0.00      RA0  N
ATOM    140  H   MSE A  18      26.562  53.767   6.368  1.00  0.00      RA0  H
ATOM    141  CA  MSE A  18      26.193  51.711   6.787  1.00  0.00      RA0  C
ATOM    142  CB  MSE A  18      25.446  52.093   8.064  1.00  0.00      RA0  C
ATOM    143  CG  MSE A  18      26.320  52.609   9.203  1.00  0.00      RA0  C
ATOM    144  SE  MSE A  18      27.427  51.360   9.864  1.00  0.00      RA0  S
ATOM    145  CE  MSE A  18      27.927  52.276  11.327  1.00  0.00      RA0  C
ATOM    146  C   MSE A  18      25.153  51.143   5.804  1.00  0.00      RA0  C
ATOM    147  O   MSE A  18      24.553  51.880   5.013  1.00  0.00      RA0  O
ATOM    148  N   VAL A  19      24.946  49.837   5.891  1.00  0.00      RA0  N
ATOM    149  H   VAL A  19      25.465  49.256   6.524  1.00  0.00      RA0  H
ATOM    150  CA  VAL A  19      23.825  49.171   5.232  1.00  0.00      RA0  C
ATOM    151  CB  VAL A  19      24.259  48.435   3.960  1.00  0.00      RA0  C
ATOM    152  CG1 VAL A  19      24.581  49.393   2.813  1.00  0.00      RA0  C
ATOM    153  CG2 VAL A  19      25.395  47.458   4.263  1.00  0.00      RA0  C
ATOM    154  C   VAL A  19      23.218  48.169   6.201  1.00  0.00      RA0  C
ATOM    155  O   VAL A  19      23.788  47.884   7.248  1.00  0.00      RA0  O
ATOM    156  N   ASP A  20      22.059  47.624   5.854  1.00  0.00      RA0  N
ATOM    157  H   ASP A  20      21.683  47.747   4.939  1.00  0.00      RA0  H
ATOM    158  CA  ASP A  20      21.501  46.561   6.663  1.00  0.00      RA0  C
ATOM    159  CB  ASP A  20      20.003  46.350   6.492  1.00  0.00      RA0  C
ATOM    160  CG  ASP A  20      19.704  45.122   7.327  1.00  0.00      RA0  C
ATOM    161  OD1 ASP A  20      19.935  45.191   8.525  1.00  0.00      RA0  O
ATOM    162  OD2 ASP A  20      19.333  44.075   6.794  1.00  0.00      RA0  O
ATOM    163  C   ASP A  20      22.132  45.251   6.279  1.00  0.00      RA0  C
ATOM    164  O   ASP A  20      22.216  44.922   5.097  1.00  0.00      RA0  O
ATOM    165  N   PHE A  21      22.592  44.496   7.272  1.00  0.00      RA0  N
ATOM    166  H   PHE A  21      22.305  44.767   8.190  1.00  0.00      RA0  H
ATOM    167  CA  PHE A  21      23.096  43.151   7.053  1.00  0.00      RA0  C
ATOM    168  CB  PHE A  21      24.582  43.114   7.390  1.00  0.00      RA0  C
ATOM    169  CG  PHE A  21      25.236  41.908   6.764  1.00  0.00      RA0  C
ATOM    170  CD1 PHE A  21      24.984  41.599   5.433  1.00  0.00      RA0  C
ATOM    171  CD2 PHE A  21      26.106  41.124   7.511  1.00  0.00      RA0  C
ATOM    172  CE1 PHE A  21      25.624  40.518   4.840  1.00  0.00      RA0  C
ATOM    173  CE2 PHE A  21      26.745  40.043   6.916  1.00  0.00      RA0  C
ATOM    174  CZ  PHE A  21      26.513  39.746   5.579  1.00  0.00      RA0  C
ATOM    175  C   PHE A  21      22.320  42.193   7.937  1.00  0.00      RA0  C
ATOM    176  O   PHE A  21      22.596  42.069   9.137  1.00  0.00      RA0  O
ATOM    177  N   HIS A  22      21.303  41.559   7.363  1.00  0.00      RA0  N
ATOM    178  H   HIS A  22      20.985  41.944   6.495  1.00  0.00      RA0  H
ATOM    179  CA  HIS A  22      20.471  40.614   8.117  1.00  0.00      RA0  C
ATOM    180  CB  HIS A  22      21.198  39.306   8.448  1.00  0.00      RA0  C
ATOM    181  CG  HIS A  22      22.017  38.792   7.292  1.00  0.00      RA0  C
ATOM    182  ND1 HIS A  22      21.572  38.660   6.029  1.00  0.00      RA0  N
ATOM    183  HD1 HIS A  22      20.680  38.891   5.695  1.00  0.00      RA0  H
ATOM    184  CD2 HIS A  22      23.343  38.358   7.351  1.00  0.00      RA0  C
ATOM    185  NE2 HIS A  22      23.694  37.958   6.107  1.00  0.00      RA0  N
ATOM    186  CE1 HIS A  22      22.607  38.144   5.291  1.00  0.00      RA0  C
ATOM    187  C   HIS A  22      19.960  41.183   9.440  1.00  0.00      RA0  C
ATOM    188  O   HIS A  22      19.955  40.491  10.463  1.00  0.00      RA0  O
ATOM    189  N   GLY A  23      19.505  42.437   9.388  1.00  0.00      RA0  N
ATOM    190  H   GLY A  23      19.615  43.020   8.573  1.00  0.00      RA0  H
ATOM    191  CA  GLY A  23      18.932  43.124  10.542  1.00  0.00      RA0  C
ATOM    192  C   GLY A  23      19.890  43.995  11.343  1.00  0.00      RA0  C
ATOM    193  O   GLY A  23      19.437  44.796  12.172  1.00  0.00      RA0  O
ATOM    194  N   TRP A  24      21.199  43.837  11.104  1.00  0.00      RA0  N
ATOM    195  H   TRP A  24      21.472  43.276  10.322  1.00  0.00      RA0  H
ATOM    196  CA  TRP A  24      22.255  44.642  11.761  1.00  0.00      RA0  C
ATOM    197  CB  TRP A  24      23.522  43.825  12.012  1.00  0.00      RA0  C
ATOM    198  CG  TRP A  24      23.335  42.671  12.965  1.00  0.00      RA0  C
ATOM    199  CD2 TRP A  24      23.852  42.552  14.306  1.00  0.00      RA0  C
ATOM    200  CE2 TRP A  24      23.490  41.275  14.792  1.00  0.00      RA0  C
ATOM    201  CE3 TRP A  24      24.594  43.408  15.110  1.00  0.00      RA0  C
ATOM    202  CD1 TRP A  24      22.683  41.457  12.713  1.00  0.00      RA0  C
ATOM    203  NE1 TRP A  24      22.775  40.632  13.789  1.00  0.00      RA0  N
ATOM    204  HE1 TRP A  24      22.432  39.711  13.823  1.00  0.00      RA0  H
ATOM    205  CZ2 TRP A  24      23.877  40.887  16.068  1.00  0.00      RA0  C
ATOM    206  CZ3 TRP A  24      24.976  43.006  16.385  1.00  0.00      RA0  C
ATOM    207  CH2 TRP A  24      24.619  41.751  16.863  1.00  0.00      RA0  C
ATOM    208  C   TRP A  24      22.688  45.819  10.866  1.00  0.00      RA0  C
ATOM    209  O   TRP A  24      22.888  45.636   9.658  1.00  0.00      RA0  O
ATOM    210  N   MSE A  25      22.893  46.987  11.457  1.00  0.00      RA0  N
ATOM    211  H   MSE A  25      22.788  47.042  12.446  1.00  0.00      RA0  H
ATOM    212  CA  MSE A  25      23.476  48.111  10.726  1.00  0.00      RA0  C
ATOM    213  CB  MSE A  25      22.976  49.439  11.284  1.00  0.00      RA0  C
ATOM    214  CG  MSE A  25      21.481  49.597  11.017  1.00  0.00      RA0  C
ATOM    215  SE  MSE A  25      21.125  49.602   9.253  1.00  0.00      RA0  S
ATOM    216  CE  MSE A  25      19.369  49.219   9.353  1.00  0.00      RA0  C
ATOM    217  C   MSE A  25      24.996  47.992  10.758  1.00  0.00      RA0  C
ATOM    218  O   MSE A  25      25.620  48.212  11.805  1.00  0.00      RA0  O
ATOM    219  N   MSE A  26      25.570  47.665   9.596  1.00  0.00      RA0  N
ATOM    220  H   MSE A  26      25.003  47.595   8.769  1.00  0.00      RA0  H
ATOM    221  CA  MSE A  26      26.991  47.305   9.476  1.00  0.00      RA0  C
ATOM    222  CB  MSE A  26      27.115  45.805   9.183  1.00  0.00      RA0  C
ATOM    223  CG  MSE A  26      26.561  44.889  10.271  1.00  0.00      RA0  C
ATOM    224  SE  MSE A  26      27.447  45.028  11.827  1.00  0.00      RA0  S
ATOM    225  CE  MSE A  26      29.014  44.354  11.256  1.00  0.00      RA0  C
ATOM    226  C   MSE A  26      27.654  48.087   8.358  1.00  0.00      RA0  C
ATOM    227  O   MSE A  26      27.010  48.437   7.362  1.00  0.00      RA0  O
ATOM    228  N   PRO A  27      28.947  48.385   8.499  1.00  0.00      RA0  N
ATOM    229  CD  PRO A  27      29.790  48.116   9.654  1.00  0.00      RA0  C
ATOM    230  CA  PRO A  27      29.642  49.103   7.432  1.00  0.00      RA0  C
ATOM    231  CB  PRO A  27      31.016  49.385   8.040  1.00  0.00      RA0  C
ATOM    232  CG  PRO A  27      30.864  49.182   9.544  1.00  0.00      RA0  C
ATOM    233  C   PRO A  27      29.809  48.337   6.132  1.00  0.00      RA0  C
ATOM    234  O   PRO A  27      30.370  47.255   6.112  1.00  0.00      RA0  O
ATOM    235  N   LEU A  28      29.304  48.907   5.043  1.00  0.00      RA0  N
ATOM    236  H   LEU A  28      28.816  49.775   5.132  1.00  0.00      RA0  H
ATOM    237  CA  LEU A  28      29.578  48.382   3.716  1.00  0.00      RA0  C
ATOM    238  CB  LEU A  28      28.612  49.074   2.760  1.00  0.00      RA0  C
ATOM    239  CG  LEU A  28      28.665  48.640   1.301  1.00  0.00      RA0  C
ATOM    240  CD1 LEU A  28      28.492  47.130   1.127  1.00  0.00      RA0  C
ATOM    241  CD2 LEU A  28      27.649  49.448   0.496  1.00  0.00      RA0  C
ATOM    242  C   LEU A  28      31.047  48.677   3.374  1.00  0.00      RA0  C
ATOM    243  O   LEU A  28      31.740  47.875   2.750  1.00  0.00      RA0  O
ATOM    244  N   HIS A  29      31.473  49.864   3.749  1.00  0.00      RA0  N
ATOM    245  H   HIS A  29      30.884  50.529   4.208  1.00  0.00      RA0  H
ATOM    246  CA  HIS A  29      32.866  50.280   3.592  1.00  0.00      RA0  C
ATOM    247  CB  HIS A  29      33.229  50.557   2.119  1.00  0.00      RA0  C
ATOM    248  CG  HIS A  29      32.606  51.825   1.578  1.00  0.00      RA0  C
ATOM    249  ND1 HIS A  29      33.274  52.701   0.810  1.00  0.00      RA0  N
ATOM    250  HD1 HIS A  29      34.177  52.591   0.452  1.00  0.00      RA0  H
ATOM    251  CD2 HIS A  29      31.307  52.301   1.762  1.00  0.00      RA0  C
ATOM    252  NE2 HIS A  29      31.208  53.476   1.103  1.00  0.00      RA0  N
ATOM    253  CE1 HIS A  29      32.416  53.727   0.513  1.00  0.00      RA0  C
ATOM    254  C   HIS A  29      33.078  51.495   4.461  1.00  0.00      RA0  C
ATOM    255  O   HIS A  29      32.143  52.009   5.054  1.00  0.00      RA0  O
ATOM    256  N   TYR A  30      34.310  51.984   4.483  1.00  0.00      RA0  N
ATOM    257  H   TYR A  30      35.046  51.480   4.020  1.00  0.00      RA0  H
ATOM    258  CA  TYR A  30      34.651  53.153   5.285  1.00  0.00      RA0  C
ATOM    259  CB  TYR A  30      35.694  52.801   6.347  1.00  0.00      RA0  C
ATOM    260  CG  TYR A  30      35.188  51.805   7.363  1.00  0.00      RA0  C
ATOM    261  CD1 TYR A  30      35.233  50.440   7.100  1.00  0.00      RA0  C
ATOM    262  CE1 TYR A  30      34.866  49.534   8.087  1.00  0.00      RA0  C
ATOM    263  CD2 TYR A  30      34.712  52.261   8.585  1.00  0.00      RA0  C
ATOM    264  CE2 TYR A  30      34.350  51.356   9.573  1.00  0.00      RA0  C
ATOM    265  CZ  TYR A  30      34.458  49.992   9.333  1.00  0.00      RA0  C
ATOM    266  OH  TYR A  30      34.165  49.095  10.339  1.00  0.00      RA0  O
ATOM    267  HH  TYR A  30      34.301  48.213  10.008  1.00  0.00      RA0  H
ATOM    268  C   TYR A  30      35.253  54.249   4.414  1.00  0.00      RA0  C
ATOM    269  O   TYR A  30      35.986  55.144   4.908  1.00  0.00      RA0  O
ATOM    270  N   GLY A  31      34.939  54.191   3.122  1.00  0.00      RA0  N
ATOM    271  H   GLY A  31      34.349  53.445   2.813  1.00  0.00      RA0  H
ATOM    272  CA  GLY A  31      35.396  55.192   2.164  1.00  0.00      RA0  C
ATOM    273  C   GLY A  31      35.870  54.611   0.843  1.00  0.00      RA0  C
ATOM    274  O   GLY A  31      35.830  55.287  -0.186  1.00  0.00      RA0  O
ATOM    275  N   SER A  32      36.371  53.386   0.873  1.00  0.00      RA0  N
ATOM    276  H   SER A  32      36.482  52.844   1.712  1.00  0.00      RA0  H
ATOM    277  CA  SER A  32      36.822  52.713  -0.340  1.00  0.00      RA0  C
ATOM    278  CB  SER A  32      38.198  53.226  -0.789  1.00  0.00      RA0  C
ATOM    279  OG  SER A  32      38.562  52.670  -2.063  1.00  0.00      RA0  O
ATOM    280  HG  SER A  32      38.482  53.377  -2.693  1.00  0.00      RA0  H
ATOM    281  C   SER A  32      36.839  51.207  -0.179  1.00  0.00      RA0  C
ATOM    282  O   SER A  32      37.762  50.674   0.427  1.00  0.00      RA0  O
ATOM    283  N   GLN A  33      35.845  50.502  -0.721  1.00  0.00      RA0  N
ATOM    284  H   GLN A  33      35.230  50.922  -1.390  1.00  0.00      RA0  H
ATOM    285  CA  GLN A  33      35.849  49.061  -0.607  1.00  0.00      RA0  C
ATOM    286  CB  GLN A  33      34.473  48.589  -1.085  1.00  0.00      RA0  C
ATOM    287  CG  GLN A  33      34.281  47.163  -1.596  1.00  0.00      RA0  C
ATOM    288  CD  GLN A  33      32.891  47.059  -2.205  1.00  0.00      RA0  C
ATOM    289  OE1 GLN A  33      31.881  47.195  -1.530  1.00  0.00      RA0  O
ATOM    290  NE2 GLN A  33      32.858  46.748  -3.499  1.00  0.00      RA0  N
ATOM    291 HE21 GLN A  33      33.718  46.825  -4.014  1.00  0.00      RA0  H
ATOM    292 HE22 GLN A  33      31.993  46.497  -3.933  1.00  0.00      RA0  H
ATOM    293  C   GLN A  33      37.031  48.413  -1.333  1.00  0.00      RA0  C
ATOM    294  O   GLN A  33      37.523  47.372  -0.893  1.00  0.00      RA0  O
ATOM    295  N   ILE A  34      37.509  49.068  -2.395  1.00  0.00      RA0  N
ATOM    296  H   ILE A  34      36.882  49.731  -2.814  1.00  0.00      RA0  H
ATOM    297  CA  ILE A  34      38.654  48.569  -3.148  1.00  0.00      RA0  C
ATOM    298  CB  ILE A  34      38.914  49.417  -4.431  1.00  0.00      RA0  C
ATOM    299  CG2 ILE A  34      40.346  49.327  -4.983  1.00  0.00      RA0  C
ATOM    300  CG1 ILE A  34      37.970  49.098  -5.584  1.00  0.00      RA0  C
ATOM    301  CD1 ILE A  34      38.133  47.696  -6.173  1.00  0.00      RA0  C
ATOM    302  C   ILE A  34      39.923  48.647  -2.283  1.00  0.00      RA0  C
ATOM    303  O   ILE A  34      40.670  47.668  -2.171  1.00  0.00      RA0  O
ATOM    304  N   ASP A  35      40.147  49.782  -1.638  1.00  0.00      RA0  N
ATOM    305  H   ASP A  35      39.498  50.544  -1.704  1.00  0.00      RA0  H
ATOM    306  CA  ASP A  35      41.325  49.899  -0.740  1.00  0.00      RA0  C
ATOM    307  CB  ASP A  35      41.347  51.379  -0.351  1.00  0.00      RA0  C
ATOM    308  CG  ASP A  35      42.629  51.843   0.295  1.00  0.00      RA0  C
ATOM    309  OD1 ASP A  35      42.726  53.022   0.628  1.00  0.00      RA0  O
ATOM    310  OD2 ASP A  35      43.502  51.037   0.593  1.00  0.00      RA0  O
ATOM    311  C   ASP A  35      41.294  48.934   0.434  1.00  0.00      RA0  C
ATOM    312  O   ASP A  35      42.322  48.467   0.867  1.00  0.00      RA0  O
ATOM    313  N   GLU A  36      40.101  48.658   0.971  1.00  0.00      RA0  N
ATOM    314  H   GLU A  36      39.288  49.117   0.600  1.00  0.00      RA0  H
ATOM    315  CA  GLU A  36      39.930  47.753   2.067  1.00  0.00      RA0  C
ATOM    316  CB  GLU A  36      38.489  47.921   2.581  1.00  0.00      RA0  C
ATOM    317  CG  GLU A  36      38.290  49.318   3.201  1.00  0.00      RA0  C
ATOM    318  CD  GLU A  36      36.821  49.722   3.294  1.00  0.00      RA0  C
ATOM    319  OE1 GLU A  36      35.996  48.908   3.705  1.00  0.00      RA0  O
ATOM    320  OE2 GLU A  36      36.500  50.868   2.963  1.00  0.00      RA0  O
ATOM    321  C   GLU A  36      40.307  46.333   1.615  1.00  0.00      RA0  C
ATOM    322  O   GLU A  36      41.005  45.602   2.312  1.00  0.00      RA0  O
ATOM    323  N   HIS A  37      39.879  45.973   0.420  1.00  0.00      RA0  N
ATOM    324  H   HIS A  37      39.298  46.606  -0.099  1.00  0.00      RA0  H
ATOM    325  CA  HIS A  37      40.215  44.681  -0.162  1.00  0.00      RA0  C
ATOM    326  CB  HIS A  37      39.550  44.559  -1.532  1.00  0.00      RA0  C
ATOM    327  CG  HIS A  37      39.745  43.172  -2.089  1.00  0.00      RA0  C
ATOM    328  ND1 HIS A  37      38.748  42.278  -2.187  1.00  0.00      RA0  N
ATOM    329  HD1 HIS A  37      37.810  42.424  -1.919  1.00  0.00      RA0  H
ATOM    330  CD2 HIS A  37      40.920  42.599  -2.585  1.00  0.00      RA0  C
ATOM    331  NE2 HIS A  37      40.618  41.343  -2.979  1.00  0.00      RA0  N
ATOM    332  CE1 HIS A  37      39.286  41.145  -2.741  1.00  0.00      RA0  C
ATOM    333  C   HIS A  37      41.729  44.562  -0.269  1.00  0.00      RA0  C
ATOM    334  O   HIS A  37      42.311  43.566   0.198  1.00  0.00      RA0  O
ATOM    335  N   HIS A  38      42.358  45.585  -0.838  1.00  0.00      RA0  N
ATOM    336  H   HIS A  38      41.832  46.383  -1.144  1.00  0.00      RA0  H
ATOM    337  CA  HIS A  38      43.808  45.520  -1.079  1.00  0.00      RA0  C
ATOM    338  CB  HIS A  38      44.275  46.651  -1.989  1.00  0.00      RA0  C
ATOM    339  CG  HIS A  38      43.815  46.413  -3.405  1.00  0.00      RA0  C
ATOM    340  ND1 HIS A  38      43.794  45.208  -4.009  1.00  0.00      RA0  N
ATOM    341  HD1 HIS A  38      44.046  44.341  -3.626  1.00  0.00      RA0  H
ATOM    342  CD2 HIS A  38      43.371  47.379  -4.309  1.00  0.00      RA0  C
ATOM    343  NE2 HIS A  38      43.081  46.745  -5.470  1.00  0.00      RA0  N
ATOM    344  CE1 HIS A  38      43.342  45.412  -5.287  1.00  0.00      RA0  C
ATOM    345  C   HIS A  38      44.615  45.560   0.230  1.00  0.00      RA0  C
ATOM    346  O   HIS A  38      45.719  44.999   0.309  1.00  0.00      RA0  O
ATOM    347  N   ALA A  39      44.057  46.171   1.266  1.00  0.00      RA0  N
ATOM    348  H   ALA A  39      43.200  46.675   1.138  1.00  0.00      RA0  H
ATOM    349  CA  ALA A  39      44.681  46.177   2.596  1.00  0.00      RA0  C
ATOM    350  CB  ALA A  39      43.870  47.021   3.578  1.00  0.00      RA0  C
ATOM    351  C   ALA A  39      44.804  44.774   3.160  1.00  0.00      RA0  C
ATOM    352  O   ALA A  39      45.803  44.428   3.774  1.00  0.00      RA0  O
ATOM    353  N   VAL A  40      43.775  43.962   2.980  1.00  0.00      RA0  N
ATOM    354  H   VAL A  40      42.981  44.274   2.451  1.00  0.00      RA0  H
ATOM    355  CA  VAL A  40      43.819  42.610   3.499  1.00  0.00      RA0  C
ATOM    356  CB  VAL A  40      42.427  41.993   3.511  1.00  0.00      RA0  C
ATOM    357  CG1 VAL A  40      42.464  40.536   3.970  1.00  0.00      RA0  C
ATOM    358  CG2 VAL A  40      41.502  42.842   4.384  1.00  0.00      RA0  C
ATOM    359  C   VAL A  40      44.815  41.795   2.686  1.00  0.00      RA0  C
ATOM    360  O   VAL A  40      45.540  40.958   3.235  1.00  0.00      RA0  O
ATOM    361  N   ARG A  41      44.833  42.021   1.384  1.00  0.00      RA0  N
ATOM    362  H   ARG A  41      44.209  42.701   0.995  1.00  0.00      RA0  H
ATOM    363  CA  ARG A  41      45.711  41.256   0.514  1.00  0.00      RA0  C
ATOM    364  CB  ARG A  41      45.377  41.517  -0.955  1.00  0.00      RA0  C
ATOM    365  CG  ARG A  41      44.055  40.912  -1.427  1.00  0.00      RA0  C
ATOM    366  CD  ARG A  41      44.072  39.383  -1.487  1.00  0.00      RA0  C
ATOM    367  NE  ARG A  41      42.800  38.884  -2.006  1.00  0.00      RA0  N
ATOM    368  HE  ARG A  41      42.417  39.328  -2.834  1.00  0.00      RA0  H
ATOM    369  CZ  ARG A  41      42.153  37.879  -1.348  1.00  0.00      RA0  C
ATOM    370  NH1 ARG A  41      42.746  37.264  -0.306  1.00  0.00      RA0  N
ATOM    371 HH11 ARG A  41      42.253  36.593   0.259  1.00  0.00      RA0  H
ATOM    372 HH12 ARG A  41      43.710  37.414  -0.037  1.00  0.00      RA0  H
ATOM    373  NH2 ARG A  41      40.920  37.515  -1.748  1.00  0.00      RA0  N
ATOM    374 HH21 ARG A  41      40.337  36.844  -1.273  1.00  0.00      RA0  H
ATOM    375 HH22 ARG A  41      40.551  37.933  -2.595  1.00  0.00      RA0  H
ATOM    376  C   ARG A  41      47.191  41.564   0.743  1.00  0.00      RA0  C
ATOM    377  O   ARG A  41      48.022  40.713   0.488  1.00  0.00      RA0  O
ATOM    378  N   THR A  42      47.504  42.765   1.203  1.00  0.00      RA0  N
ATOM    379  H   THR A  42      46.803  43.442   1.424  1.00  0.00      RA0  H
ATOM    380  CA  THR A  42      48.920  43.214   1.247  1.00  0.00      RA0  C
ATOM    381  CB  THR A  42      49.226  44.253   0.159  1.00  0.00      RA0  C
ATOM    382  OG1 THR A  42      48.284  45.325   0.179  1.00  0.00      RA0  O
ATOM    383  HG1 THR A  42      47.445  44.954  -0.062  1.00  0.00      RA0  H
ATOM    384  CG2 THR A  42      49.259  43.614  -1.231  1.00  0.00      RA0  C
ATOM    385  C   THR A  42      49.447  43.592   2.627  1.00  0.00      RA0  C
ATOM    386  O   THR A  42      50.678  43.744   2.797  1.00  0.00      RA0  O
ATOM    387  N   ASP A  43      48.563  43.801   3.601  1.00  0.00      RA0  N
ATOM    388  H   ASP A  43      47.579  43.657   3.492  1.00  0.00      RA0  H
ATOM    389  CA  ASP A  43      49.004  44.310   4.898  1.00  0.00      RA0  C
ATOM    390  CB  ASP A  43      49.090  45.840   4.894  1.00  0.00      RA0  C
ATOM    391  CG  ASP A  43      49.586  46.332   6.243  1.00  0.00      RA0  C
ATOM    392  OD1 ASP A  43      50.088  45.540   7.034  1.00  0.00      RA0  O
ATOM    393  OD2 ASP A  43      49.434  47.510   6.547  1.00  0.00      RA0  O
ATOM    394  C   ASP A  43      48.089  43.764   6.004  1.00  0.00      RA0  C
ATOM    395  O   ASP A  43      48.233  42.591   6.395  1.00  0.00      RA0  O
ATOM    396  N   ALA A  44      47.140  44.565   6.489  1.00  0.00      RA0  N
ATOM    397  H   ALA A  44      46.992  45.499   6.160  1.00  0.00      RA0  H
ATOM    398  CA  ALA A  44      46.194  44.086   7.503  1.00  0.00      RA0  C
ATOM    399  CB  ALA A  44      46.794  44.191   8.904  1.00  0.00      RA0  C
ATOM    400  C   ALA A  44      44.907  44.912   7.458  1.00  0.00      RA0  C
ATOM    401  O   ALA A  44      44.949  46.151   7.470  1.00  0.00      RA0  O
ATOM    402  N   GLY A  45      43.784  44.199   7.443  1.00  0.00      RA0  N
ATOM    403  H   GLY A  45      43.809  43.197   7.428  1.00  0.00      RA0  H
ATOM    404  CA  GLY A  45      42.471  44.813   7.598  1.00  0.00      RA0  C
ATOM    405  C   GLY A  45      41.689  44.078   8.662  1.00  0.00      RA0  C
ATOM    406  O   GLY A  45      42.001  42.941   8.989  1.00  0.00      RA0  O
ATOM    407  N   MSE A  46      40.634  44.695   9.171  1.00  0.00      RA0  N
ATOM    408  H   MSE A  46      40.379  45.619   8.870  1.00  0.00      RA0  H
ATOM    409  CA  MSE A  46      39.783  44.020  10.113  1.00  0.00      RA0  C
ATOM    410  CB  MSE A  46      40.166  44.381  11.545  1.00  0.00      RA0  C
ATOM    411  CG  MSE A  46      39.998  45.872  11.816  1.00  0.00      RA0  C
ATOM    412  SE  MSE A  46      40.453  46.311  13.493  1.00  0.00      RA0  S
ATOM    413  CE  MSE A  46      40.463  48.087  13.243  1.00  0.00      RA0  C
ATOM    414  C   MSE A  46      38.309  44.298   9.904  1.00  0.00      RA0  C
ATOM    415  O   MSE A  46      37.922  45.360   9.435  1.00  0.00      RA0  O
ATOM    416  N   PHE A  47      37.522  43.309  10.307  1.00  0.00      RA0  N
ATOM    417  H   PHE A  47      37.929  42.538  10.800  1.00  0.00      RA0  H
ATOM    418  CA  PHE A  47      36.079  43.300  10.121  1.00  0.00      RA0  C
ATOM    419  CB  PHE A  47      35.637  42.149   9.212  1.00  0.00      RA0  C
ATOM    420  CG  PHE A  47      36.362  42.145   7.889  1.00  0.00      RA0  C
ATOM    421  CD1 PHE A  47      37.555  41.445   7.750  1.00  0.00      RA0  C
ATOM    422  CD2 PHE A  47      35.822  42.823   6.804  1.00  0.00      RA0  C
ATOM    423  CE1 PHE A  47      38.207  41.419   6.524  1.00  0.00      RA0  C
ATOM    424  CE2 PHE A  47      36.471  42.793   5.577  1.00  0.00      RA0  C
ATOM    425  CZ  PHE A  47      37.661  42.090   5.438  1.00  0.00      RA0  C
ATOM    426  C   PHE A  47      35.406  43.063  11.465  1.00  0.00      RA0  C
ATOM    427  O   PHE A  47      35.855  42.232  12.288  1.00  0.00      RA0  O
ATOM    428  N   ASP A  48      34.328  43.799  11.710  1.00  0.00      RA0  N
ATOM    429  H   ASP A  48      33.953  44.390  11.000  1.00  0.00      RA0  H
ATOM    430  CA  ASP A  48      33.477  43.515  12.842  1.00  0.00      RA0  C
ATOM    431  CB  ASP A  48      32.502  44.626  13.193  1.00  0.00      RA0  C
ATOM    432  CG  ASP A  48      31.655  44.040  14.300  1.00  0.00      RA0  C
ATOM    433  OD1 ASP A  48      32.240  43.436  15.181  1.00  0.00      RA0  O
ATOM    434  OD2 ASP A  48      30.431  44.120  14.275  1.00  0.00      RA0  O
ATOM    435  C   ASP A  48      32.610  42.324  12.472  1.00  0.00      RA0  C
ATOM    436  O   ASP A  48      31.790  42.437  11.560  1.00  0.00      RA0  O
ATOM    437  N   VAL A  49      32.811  41.207  13.143  1.00  0.00      RA0  N
ATOM    438  H   VAL A  49      33.380  41.265  13.969  1.00  0.00      RA0  H
ATOM    439  CA  VAL A  49      31.989  40.024  12.914  1.00  0.00      RA0  C
ATOM    440  CB  VAL A  49      32.842  38.862  12.410  1.00  0.00      RA0  C
ATOM    441  CG1 VAL A  49      33.191  39.090  10.943  1.00  0.00      RA0  C
ATOM    442  CG2 VAL A  49      34.102  38.669  13.252  1.00  0.00      RA0  C
ATOM    443  C   VAL A  49      31.198  39.673  14.179  1.00  0.00      RA0  C
ATOM    444  O   VAL A  49      30.904  38.514  14.425  1.00  0.00      RA0  O
ATOM    445  N   SER A  50      30.753  40.704  14.897  1.00  0.00      RA0  N
ATOM    446  H   SER A  50      31.007  41.652  14.672  1.00  0.00      RA0  H
ATOM    447  CA  SER A  50      29.992  40.524  16.126  1.00  0.00      RA0  C
ATOM    448  CB  SER A  50      30.058  41.782  16.986  1.00  0.00      RA0  C
ATOM    449  OG  SER A  50      31.418  41.999  17.373  1.00  0.00      RA0  O
ATOM    450  HG  SER A  50      31.788  42.545  16.681  1.00  0.00      RA0  H
ATOM    451  C   SER A  50      28.561  40.100  15.828  1.00  0.00      RA0  C
ATOM    452  O   SER A  50      27.840  39.673  16.732  1.00  0.00      RA0  O
ATOM    453  N   HIS A  51      28.182  40.234  14.568  1.00  0.00      RA0  N
ATOM    454  H   HIS A  51      28.821  40.660  13.931  1.00  0.00      RA0  H
ATOM    455  CA  HIS A  51      26.905  39.713  14.046  1.00  0.00      RA0  C
ATOM    456  CB  HIS A  51      26.578  40.329  12.681  1.00  0.00      RA0  C
ATOM    457  CG  HIS A  51      27.305  39.603  11.573  1.00  0.00      RA0  C
ATOM    458  ND1 HIS A  51      26.676  38.834  10.668  1.00  0.00      RA0  N
ATOM    459  HD1 HIS A  51      25.707  38.704  10.610  1.00  0.00      RA0  H
ATOM    460  CD2 HIS A  51      28.675  39.595  11.296  1.00  0.00      RA0  C
ATOM    461  NE2 HIS A  51      28.864  38.805  10.211  1.00  0.00      RA0  N
ATOM    462  CE1 HIS A  51      27.634  38.337   9.823  1.00  0.00      RA0  C
ATOM    463  C   HIS A  51      26.854  38.188  14.001  1.00  0.00      RA0  C
ATOM    464  O   HIS A  51      25.781  37.616  13.793  1.00  0.00      RA0  O
ATOM    465  N   MSE A  52      27.981  37.529  14.208  1.00  0.00      RA0  N
ATOM    466  H   MSE A  52      28.812  37.987  14.528  1.00  0.00      RA0  H
ATOM    467  CA  MSE A  52      27.973  36.092  14.266  1.00  0.00      RA0  C
ATOM    468  CB  MSE A  52      29.261  35.504  13.688  1.00  0.00      RA0  C
ATOM    469  CG  MSE A  52      29.489  35.932  12.239  1.00  0.00      RA0  C
ATOM    470  SE  MSE A  52      30.935  35.173  11.482  1.00  0.00      RA0  S
ATOM    471  CE  MSE A  52      30.298  33.492  11.370  1.00  0.00      RA0  C
ATOM    472  C   MSE A  52      27.752  35.628  15.676  1.00  0.00      RA0  C
ATOM    473  O   MSE A  52      28.115  36.314  16.642  1.00  0.00      RA0  O
ATOM    474  N   THR A  53      27.146  34.449  15.781  1.00  0.00      RA0  N
ATOM    475  H   THR A  53      26.970  33.886  14.995  1.00  0.00      RA0  H
ATOM    476  CA  THR A  53      26.714  33.896  17.062  1.00  0.00      RA0  C
ATOM    477  CB  THR A  53      25.290  33.441  16.821  1.00  0.00      RA0  C
ATOM    478  OG1 THR A  53      24.511  34.601  16.482  1.00  0.00      RA0  O
ATOM    479  HG1 THR A  53      24.966  35.014  15.753  1.00  0.00      RA0  H
ATOM    480  CG2 THR A  53      24.698  32.672  18.000  1.00  0.00      RA0  C
ATOM    481  C   THR A  53      27.675  32.794  17.498  1.00  0.00      RA0  C
ATOM    482  O   THR A  53      27.947  31.852  16.754  1.00  0.00      RA0  O
ATOM    483  N   ILE A  54      28.219  32.942  18.699  1.00  0.00      RA0  N
ATOM    484  H   ILE A  54      27.928  33.701  19.283  1.00  0.00      RA0  H
ATOM    485  CA  ILE A  54      29.060  31.923  19.308  1.00  0.00      RA0  C
ATOM    486  CB  ILE A  54      30.195  32.598  20.071  1.00  0.00      RA0  C
ATOM    487  CG2 ILE A  54      31.088  31.575  20.767  1.00  0.00      RA0  C
ATOM    488  CG1 ILE A  54      30.978  33.521  19.137  1.00  0.00      RA0  C
ATOM    489  CD1 ILE A  54      32.049  34.324  19.873  1.00  0.00      RA0  C
ATOM    490  C   ILE A  54      28.161  31.103  20.242  1.00  0.00      RA0  C
ATOM    491  O   ILE A  54      27.425  31.665  21.073  1.00  0.00      RA0  O
ATOM    492  N   VAL A  55      28.184  29.787  20.052  1.00  0.00      RA0  N
ATOM    493  H   VAL A  55      28.853  29.373  19.434  1.00  0.00      RA0  H
ATOM    494  CA  VAL A  55      27.349  28.884  20.811  1.00  0.00      RA0  C
ATOM    495  CB  VAL A  55      26.453  28.086  19.863  1.00  0.00      RA0  C
ATOM    496  CG1 VAL A  55      25.564  27.118  20.639  1.00  0.00      RA0  C
ATOM    497  CG2 VAL A  55      25.652  29.007  18.943  1.00  0.00      RA0  C
ATOM    498  C   VAL A  55      28.281  27.951  21.538  1.00  0.00      RA0  C
ATOM    499  O   VAL A  55      29.040  27.205  20.907  1.00  0.00      RA0  O
ATOM    500  N   ASP A  56      28.211  27.986  22.860  1.00  0.00      RA0  N
ATOM    501  H   ASP A  56      27.577  28.599  23.319  1.00  0.00      RA0  H
ATOM    502  CA  ASP A  56      28.956  27.048  23.671  1.00  0.00      RA0  C
ATOM    503  CB  ASP A  56      29.438  27.725  24.978  1.00  0.00      RA0  C
ATOM    504  CG  ASP A  56      30.529  28.782  24.776  1.00  0.00      RA0  C
ATOM    505  OD1 ASP A  56      30.969  29.002  23.655  1.00  0.00      RA0  O
ATOM    506  OD2 ASP A  56      30.977  29.399  25.747  1.00  0.00      RA0  O
ATOM    507  C   ASP A  56      28.116  25.828  24.017  1.00  0.00      RA0  C
ATOM    508  O   ASP A  56      26.960  25.950  24.410  1.00  0.00      RA0  O
ATOM    509  N   LEU A  57      28.729  24.659  23.855  1.00  0.00      RA0  N
ATOM    510  H   LEU A  57      29.703  24.643  23.624  1.00  0.00      RA0  H
ATOM    511  CA  LEU A  57      28.103  23.379  24.134  1.00  0.00      RA0  C
ATOM    512  CB  LEU A  57      28.128  22.490  22.896  1.00  0.00      RA0  C
ATOM    513  CG  LEU A  57      27.406  23.062  21.679  1.00  0.00      RA0  C
ATOM    514  CD1 LEU A  57      27.517  22.109  20.494  1.00  0.00      RA0  C
ATOM    515  CD2 LEU A  57      25.949  23.413  21.978  1.00  0.00      RA0  C
ATOM    516  C   LEU A  57      28.813  22.653  25.271  1.00  0.00      RA0  C
ATOM    517  O   LEU A  57      30.009  22.434  25.190  1.00  0.00      RA0  O
ATOM    518  N   ARG A  58      28.069  22.237  26.300  1.00  0.00      RA0  N
ATOM    519  H   ARG A  58      27.081  22.410  26.321  1.00  0.00      RA0  H
ATOM    520  CA  ARG A  58      28.656  21.606  27.470  1.00  0.00      RA0  C
ATOM    521  CB  ARG A  58      28.530  22.600  28.602  1.00  0.00      RA0  C
ATOM    522  CG  ARG A  58      29.776  23.450  28.820  1.00  0.00      RA0  C
ATOM    523  CD  ARG A  58      30.025  23.558  30.324  1.00  0.00      RA0  C
ATOM    524  NE  ARG A  58      30.142  22.211  30.885  1.00  0.00      RA0  N
ATOM    525  HE  ARG A  58      30.952  21.654  30.642  1.00  0.00      RA0  H
ATOM    526  CZ  ARG A  58      29.118  21.631  31.581  1.00  0.00      RA0  C
ATOM    527  NH1 ARG A  58      28.002  22.341  31.863  1.00  0.00      RA0  N
ATOM    528 HH11 ARG A  58      27.177  21.991  32.319  1.00  0.00      RA0  H
ATOM    529 HH12 ARG A  58      27.853  23.300  31.565  1.00  0.00      RA0  H
ATOM    530  NH2 ARG A  58      29.245  20.335  31.925  1.00  0.00      RA0  N
ATOM    531 HH21 ARG A  58      28.567  19.815  32.441  1.00  0.00      RA0  H
ATOM    532 HH22 ARG A  58      30.081  19.831  31.624  1.00  0.00      RA0  H
ATOM    533  C   ARG A  58      27.929  20.296  27.806  1.00  0.00      RA0  C
ATOM    534  O   ARG A  58      26.718  20.205  27.682  1.00  0.00      RA0  O
ATOM    535  N   GLY A  59      28.672  19.309  28.271  1.00  0.00      RA0  N
ATOM    536  H   GLY A  59      29.663  19.423  28.400  1.00  0.00      RA0  H
ATOM    537  CA  GLY A  59      28.104  18.014  28.623  1.00  0.00      RA0  C
ATOM    538  C   GLY A  59      29.040  16.897  28.203  1.00  0.00      RA0  C
ATOM    539  O   GLY A  59      29.740  17.010  27.195  1.00  0.00      RA0  O
ATOM    540  N   SER A  60      29.039  15.806  28.966  1.00  0.00      RA0  N
ATOM    541  H   SER A  60      28.428  15.752  29.755  1.00  0.00      RA0  H
ATOM    542  CA  SER A  60      29.957  14.700  28.725  1.00  0.00      RA0  C
ATOM    543  CB  SER A  60      29.781  13.846  29.957  1.00  0.00      RA0  C
ATOM    544  OG  SER A  60      29.421  14.781  30.986  1.00  0.00      RA0  O
ATOM    545  HG  SER A  60      30.102  15.452  30.984  1.00  0.00      RA0  H
ATOM    546  C   SER A  60      29.752  14.043  27.361  1.00  0.00      RA0  C
ATOM    547  O   SER A  60      30.701  13.465  26.814  1.00  0.00      RA0  O
ATOM    548  N   ARG A  61      28.539  14.152  26.803  1.00  0.00      RA0  N
ATOM    549  H   ARG A  61      27.846  14.723  27.240  1.00  0.00      RA0  H
ATOM    550  CA  ARG A  61      28.235  13.580  25.491  1.00  0.00      RA0  C
ATOM    551  CB  ARG A  61      26.829  12.991  25.543  1.00  0.00      RA0  C
ATOM    552  CG  ARG A  61      26.640  12.140  26.803  1.00  0.00      RA0  C
ATOM    553  CD  ARG A  61      25.264  11.481  26.861  1.00  0.00      RA0  C
ATOM    554  NE  ARG A  61      25.062  10.706  25.644  1.00  0.00      RA0  N
ATOM    555  HE  ARG A  61      25.887  10.390  25.152  1.00  0.00      RA0  H
ATOM    556  CZ  ARG A  61      23.826  10.515  25.112  1.00  0.00      RA0  C
ATOM    557  NH1 ARG A  61      22.738  10.930  25.803  1.00  0.00      RA0  N
ATOM    558 HH11 ARG A  61      21.793  10.906  25.442  1.00  0.00      RA0  H
ATOM    559 HH12 ARG A  61      22.832  11.319  26.722  1.00  0.00      RA0  H
ATOM    560  NH2 ARG A  61      23.738   9.931  23.902  1.00  0.00      RA0  N
ATOM    561 HH21 ARG A  61      22.888   9.705  23.425  1.00  0.00      RA0  H
ATOM    562 HH22 ARG A  61      24.594   9.701  23.394  1.00  0.00      RA0  H
ATOM    563  C   ARG A  61      28.377  14.586  24.343  1.00  0.00      RA0  C
ATOM    564  O   ARG A  61      27.883  14.349  23.255  1.00  0.00      RA0  O
ATOM    565  N   THR A  62      29.068  15.696  24.556  1.00  0.00      RA0  N
ATOM    566  H   THR A  62      29.507  15.910  25.431  1.00  0.00      RA0  H
ATOM    567  CA  THR A  62      29.125  16.716  23.498  1.00  0.00      RA0  C
ATOM    568  CB  THR A  62      29.750  17.999  24.034  1.00  0.00      RA0  C
ATOM    569  OG1 THR A  62      29.004  18.441  25.168  1.00  0.00      RA0  O
ATOM    570  HG1 THR A  62      29.537  18.233  25.928  1.00  0.00      RA0  H
ATOM    571  CG2 THR A  62      29.771  19.098  22.976  1.00  0.00      RA0  C
ATOM    572  C   THR A  62      29.753  16.227  22.195  1.00  0.00      RA0  C
ATOM    573  O   THR A  62      29.208  16.500  21.115  1.00  0.00      RA0  O
ATOM    574  N   ARG A  63      30.862  15.494  22.279  1.00  0.00      RA0  N
ATOM    575  H   ARG A  63      31.248  15.288  23.179  1.00  0.00      RA0  H
ATOM    576  CA  ARG A  63      31.512  14.989  21.056  1.00  0.00      RA0  C
ATOM    577  CB  ARG A  63      32.853  14.314  21.350  1.00  0.00      RA0  C
ATOM    578  CG  ARG A  63      33.623  14.105  20.044  1.00  0.00      RA0  C
ATOM    579  CD  ARG A  63      34.916  13.301  20.175  1.00  0.00      RA0  C
ATOM    580  NE  ARG A  63      35.859  13.911  21.107  1.00  0.00      RA0  N
ATOM    581  HE  ARG A  63      35.763  13.765  22.108  1.00  0.00      RA0  H
ATOM    582  CZ  ARG A  63      36.924  14.641  20.673  1.00  0.00      RA0  C
ATOM    583  NH1 ARG A  63      37.053  14.965  19.371  1.00  0.00      RA0  N
ATOM    584 HH11 ARG A  63      37.862  15.468  19.048  1.00  0.00      RA0  H
ATOM    585 HH12 ARG A  63      36.367  14.748  18.670  1.00  0.00      RA0  H
ATOM    586  NH2 ARG A  63      37.848  15.031  21.565  1.00  0.00      RA0  N
ATOM    587 HH21 ARG A  63      38.683  15.532  21.340  1.00  0.00      RA0  H
ATOM    588 HH22 ARG A  63      37.671  14.802  22.543  1.00  0.00      RA0  H
ATOM    589  C   ARG A  63      30.575  14.030  20.331  1.00  0.00      RA0  C
ATOM    590  O   ARG A  63      30.398  14.108  19.117  1.00  0.00      RA0  O
ATOM    591  N   GLU A  64      29.966  13.136  21.094  1.00  0.00      RA0  N
ATOM    592  H   GLU A  64      30.095  13.168  22.083  1.00  0.00      RA0  H
ATOM    593  CA  GLU A  64      29.007  12.179  20.558  1.00  0.00      RA0  C
ATOM    594  CB  GLU A  64      28.369  11.351  21.674  1.00  0.00      RA0  C
ATOM    595  CG  GLU A  64      27.357  10.336  21.130  1.00  0.00      RA0  C
ATOM    596  CD  GLU A  64      26.445   9.863  22.244  1.00  0.00      RA0  C
ATOM    597  OE1 GLU A  64      26.637  10.267  23.382  1.00  0.00      RA0  O
ATOM    598  OE2 GLU A  64      25.506   9.118  21.980  1.00  0.00      RA0  O
ATOM    599  C   GLU A  64      27.896  12.887  19.786  1.00  0.00      RA0  C
ATOM    600  O   GLU A  64      27.583  12.517  18.641  1.00  0.00      RA0  O
ATOM    601  N   PHE A  65      27.315  13.903  20.412  1.00  0.00      RA0  N
ATOM    602  H   PHE A  65      27.592  14.105  21.353  1.00  0.00      RA0  H
ATOM    603  CA  PHE A  65      26.271  14.717  19.787  1.00  0.00      RA0  C
ATOM    604  CB  PHE A  65      25.862  15.844  20.739  1.00  0.00      RA0  C
ATOM    605  CG  PHE A  65      24.977  16.851  20.041  1.00  0.00      RA0  C
ATOM    606  CD1 PHE A  65      23.863  16.437  19.319  1.00  0.00      RA0  C
ATOM    607  CD2 PHE A  65      25.288  18.204  20.119  1.00  0.00      RA0  C
ATOM    608  CE1 PHE A  65      23.078  17.373  18.658  1.00  0.00      RA0  C
ATOM    609  CE2 PHE A  65      24.498  19.141  19.464  1.00  0.00      RA0  C
ATOM    610  CZ  PHE A  65      23.397  18.724  18.726  1.00  0.00      RA0  C
ATOM    611  C   PHE A  65      26.731  15.273  18.458  1.00  0.00      RA0  C
ATOM    612  O   PHE A  65      26.046  15.148  17.451  1.00  0.00      RA0  O
ATOM    613  N   LEU A  66      27.892  15.922  18.460  1.00  0.00      RA0  N
ATOM    614  H   LEU A  66      28.440  15.950  19.300  1.00  0.00      RA0  H
ATOM    615  CA  LEU A  66      28.377  16.573  17.243  1.00  0.00      RA0  C
ATOM    616  CB  LEU A  66      29.517  17.529  17.567  1.00  0.00      RA0  C
ATOM    617  CG  LEU A  66      29.019  18.731  18.363  1.00  0.00      RA0  C
ATOM    618  CD1 LEU A  66      30.168  19.640  18.787  1.00  0.00      RA0  C
ATOM    619  CD2 LEU A  66      27.941  19.499  17.596  1.00  0.00      RA0  C
ATOM    620  C   LEU A  66      28.764  15.604  16.132  1.00  0.00      RA0  C
ATOM    621  O   LEU A  66      28.697  15.968  14.960  1.00  0.00      RA0  O
ATOM    622  N   ARG A  67      29.192  14.397  16.484  1.00  0.00      RA0  N
ATOM    623  H   ARG A  67      29.252  14.163  17.457  1.00  0.00      RA0  H
ATOM    624  CA  ARG A  67      29.454  13.340  15.473  1.00  0.00      RA0  C
ATOM    625  CB  ARG A  67      30.071  12.065  16.058  1.00  0.00      RA0  C
ATOM    626  CG  ARG A  67      31.427  12.197  16.747  1.00  0.00      RA0  C
ATOM    627  CD  ARG A  67      32.088  10.829  16.956  1.00  0.00      RA0  C
ATOM    628  NE  ARG A  67      32.612  10.304  15.693  1.00  0.00      RA0  N
ATOM    629  HE  ARG A  67      33.069  10.968  15.078  1.00  0.00      RA0  H
ATOM    630  CZ  ARG A  67      32.550   8.981  15.362  1.00  0.00      RA0  C
ATOM    631  NH1 ARG A  67      31.872   8.114  16.149  1.00  0.00      RA0  N
ATOM    632 HH11 ARG A  67      31.797   7.134  15.928  1.00  0.00      RA0  H
ATOM    633 HH12 ARG A  67      31.407   8.423  16.983  1.00  0.00      RA0  H
ATOM    634  NH2 ARG A  67      33.168   8.564  14.239  1.00  0.00      RA0  N
ATOM    635 HH21 ARG A  67      33.175   7.612  13.918  1.00  0.00      RA0  H
ATOM    636 HH22 ARG A  67      33.658   9.243  13.665  1.00  0.00      RA0  H
ATOM    637  C   ARG A  67      28.188  12.911  14.731  1.00  0.00      RA0  C
ATOM    638  O   ARG A  67      28.254  12.355  13.637  1.00  0.00      RA0  O
ATOM    639  N   TYR A  68      27.042  13.117  15.373  1.00  0.00      RA0  N
ATOM    640  H   TYR A  68      27.043  13.518  16.290  1.00  0.00      RA0  H
ATOM    641  CA  TYR A  68      25.729  12.846  14.764  1.00  0.00      RA0  C
ATOM    642  CB  TYR A  68      24.783  12.375  15.869  1.00  0.00      RA0  C
ATOM    643  CG  TYR A  68      23.392  12.176  15.327  1.00  0.00      RA0  C
ATOM    644  CD1 TYR A  68      23.171  11.276  14.292  1.00  0.00      RA0  C
ATOM    645  CE1 TYR A  68      21.886  11.092  13.802  1.00  0.00      RA0  C
ATOM    646  CD2 TYR A  68      22.332  12.891  15.872  1.00  0.00      RA0  C
ATOM    647  CE2 TYR A  68      21.045  12.701  15.384  1.00  0.00      RA0  C
ATOM    648  CZ  TYR A  68      20.824  11.799  14.349  1.00  0.00      RA0  C
ATOM    649  OH  TYR A  68      19.549  11.608  13.859  1.00  0.00      RA0  O
ATOM    650  HH  TYR A  68      19.590  10.868  13.261  1.00  0.00      RA0  H
ATOM    651  C   TYR A  68      25.182  14.082  14.049  1.00  0.00      RA0  C
ATOM    652  O   TYR A  68      24.587  14.004  12.970  1.00  0.00      RA0  O
ATOM    653  N   LEU A  69      25.409  15.257  14.618  1.00  0.00      RA0  N
ATOM    654  H   LEU A  69      25.886  15.288  15.497  1.00  0.00      RA0  H
ATOM    655  CA  LEU A  69      24.885  16.493  14.010  1.00  0.00      RA0  C
ATOM    656  CB  LEU A  69      24.988  17.623  15.037  1.00  0.00      RA0  C
ATOM    657  CG  LEU A  69      24.235  18.891  14.637  1.00  0.00      RA0  C
ATOM    658  CD1 LEU A  69      22.723  18.679  14.680  1.00  0.00      RA0  C
ATOM    659  CD2 LEU A  69      24.664  20.100  15.467  1.00  0.00      RA0  C
ATOM    660  C   LEU A  69      25.563  16.920  12.701  1.00  0.00      RA0  C
ATOM    661  O   LEU A  69      24.902  17.411  11.761  1.00  0.00      RA0  O
ATOM    662  N   LEU A  70      26.889  16.776  12.653  1.00  0.00      RA0  N
ATOM    663  H   LEU A  70      27.367  16.244  13.355  1.00  0.00      RA0  H
ATOM    664  CA  LEU A  70      27.696  17.335  11.584  1.00  0.00      RA0  C
ATOM    665  CB  LEU A  70      28.893  18.084  12.170  1.00  0.00      RA0  C
ATOM    666  CG  LEU A  70      28.494  19.190  13.145  1.00  0.00      RA0  C
ATOM    667  CD1 LEU A  70      29.708  19.779  13.862  1.00  0.00      RA0  C
ATOM    668  CD2 LEU A  70      27.653  20.270  12.466  1.00  0.00      RA0  C
ATOM    669  C   LEU A  70      28.190  16.294  10.605  1.00  0.00      RA0  C
ATOM    670  O   LEU A  70      28.403  15.156  10.966  1.00  0.00      RA0  O
ATOM    671  N   ALA A  71      28.416  16.706   9.355  1.00  0.00      RA0  N
ATOM    672  H   ALA A  71      28.282  17.674   9.131  1.00  0.00      RA0  H
ATOM    673  CA  ALA A  71      28.853  15.767   8.340  1.00  0.00      RA0  C
ATOM    674  CB  ALA A  71      28.328  16.198   6.973  1.00  0.00      RA0  C
ATOM    675  C   ALA A  71      30.368  15.588   8.235  1.00  0.00      RA0  C
ATOM    676  O   ALA A  71      30.833  14.540   7.759  1.00  0.00      RA0  O
ATOM    677  N   ASN A  72      31.134  16.589   8.665  1.00  0.00      RA0  N
ATOM    678  H   ASN A  72      30.712  17.405   9.062  1.00  0.00      RA0  H
ATOM    679  CA  ASN A  72      32.539  16.342   8.981  1.00  0.00      RA0  C
ATOM    680  CB  ASN A  72      33.354  17.624   9.088  1.00  0.00      RA0  C
ATOM    681  CG  ASN A  72      34.811  17.372   8.744  1.00  0.00      RA0  C
ATOM    682  OD1 ASN A  72      35.363  16.274   8.872  1.00  0.00      RA0  O
ATOM    683  ND2 ASN A  72      35.419  18.480   8.279  1.00  0.00      RA0  N
ATOM    684 HD21 ASN A  72      34.884  19.331   8.203  1.00  0.00      RA0  H
ATOM    685 HD22 ASN A  72      36.368  18.565   7.979  1.00  0.00      RA0  H
ATOM    686  C   ASN A  72      32.503  15.581  10.309  1.00  0.00      RA0  C
ATOM    687  O   ASN A  72      31.427  15.435  10.899  1.00  0.00      RA0  O
ATOM    688  N   ASP A  73      33.647  15.069  10.759  1.00  0.00      RA0  N
ATOM    689  H   ASP A  73      34.516  15.306  10.329  1.00  0.00      RA0  H
ATOM    690  CA  ASP A  73      33.706  14.238  11.957  1.00  0.00      RA0  C
ATOM    691  CB  ASP A  73      34.158  12.797  11.724  1.00  0.00      RA0  C
ATOM    692  CG  ASP A  73      33.886  11.989  12.984  1.00  0.00      RA0  C
ATOM    693  OD1 ASP A  73      33.340  12.528  13.942  1.00  0.00      RA0  O
ATOM    694  OD2 ASP A  73      34.198  10.804  13.014  1.00  0.00      RA0  O
ATOM    695  C   ASP A  73      34.573  14.867  13.033  1.00  0.00      RA0  C
ATOM    696  O   ASP A  73      35.803  14.869  12.924  1.00  0.00      RA0  O
ATOM    697  N   VAL A  74      33.951  15.352  14.101  1.00  0.00      RA0  N
ATOM    698  H   VAL A  74      32.985  15.115  14.207  1.00  0.00      RA0  H
ATOM    699  CA  VAL A  74      34.717  16.007  15.148  1.00  0.00      RA0  C
ATOM    700  CB  VAL A  74      33.791  16.799  16.069  1.00  0.00      RA0  C
ATOM    701  CG1 VAL A  74      33.051  17.880  15.280  1.00  0.00      RA0  C
ATOM    702  CG2 VAL A  74      32.832  15.871  16.811  1.00  0.00      RA0  C
ATOM    703  C   VAL A  74      35.604  15.060  15.948  1.00  0.00      RA0  C
ATOM    704  O   VAL A  74      36.333  15.528  16.833  1.00  0.00      RA0  O
ATOM    705  N   ALA A  75      35.537  13.750  15.655  1.00  0.00      RA0  N
ATOM    706  H   ALA A  75      34.887  13.414  14.968  1.00  0.00      RA0  H
ATOM    707  CA  ALA A  75      36.504  12.790  16.211  1.00  0.00      RA0  C
ATOM    708  CB  ALA A  75      36.229  11.371  15.715  1.00  0.00      RA0  C
ATOM    709  C   ALA A  75      37.930  13.195  15.816  1.00  0.00      RA0  C
ATOM    710  O   ALA A  75      38.893  12.833  16.499  1.00  0.00      RA0  O
ATOM    711  N   LYS A  76      38.038  13.933  14.713  1.00  0.00      RA0  N
ATOM    712  H   LYS A  76      37.212  14.172  14.198  1.00  0.00      RA0  H
ATOM    713  CA  LYS A  76      39.319  14.412  14.204  1.00  0.00      RA0  C
ATOM    714  CB  LYS A  76      39.180  14.897  12.763  1.00  0.00      RA0  C
ATOM    715  CG  LYS A  76      38.625  13.879  11.769  1.00  0.00      RA0  C
ATOM    716  CD  LYS A  76      38.291  14.582  10.452  1.00  0.00      RA0  C
ATOM    717  CE  LYS A  76      37.644  13.668   9.414  1.00  0.00      RA0  C
ATOM    718  NZ  LYS A  76      37.246  14.474   8.250  1.00  0.00      RA0  N
ATOM    719  HZ1 LYS A  76      36.777  13.876   7.543  1.00  0.00      RA0  H
ATOM    720  HZ2 LYS A  76      36.574  15.209   8.558  1.00  0.00      RA0  H
ATOM    721  HZ3 LYS A  76      38.074  14.935   7.827  1.00  0.00      RA0  H
ATOM    722  C   LYS A  76      39.898  15.565  15.013  1.00  0.00      RA0  C
ATOM    723  O   LYS A  76      41.055  15.924  14.815  1.00  0.00      RA0  O
ATOM    724  N   LEU A  77      39.123  16.143  15.923  1.00  0.00      RA0  N
ATOM    725  H   LEU A  77      38.209  15.781  16.110  1.00  0.00      RA0  H
ATOM    726  CA  LEU A  77      39.623  17.176  16.810  1.00  0.00      RA0  C
ATOM    727  CB  LEU A  77      38.500  18.145  17.168  1.00  0.00      RA0  C
ATOM    728  CG  LEU A  77      37.833  18.784  15.950  1.00  0.00      RA0  C
ATOM    729  CD1 LEU A  77      36.698  19.731  16.343  1.00  0.00      RA0  C
ATOM    730  CD2 LEU A  77      38.856  19.469  15.049  1.00  0.00      RA0  C
ATOM    731  C   LEU A  77      40.167  16.489  18.054  1.00  0.00      RA0  C
ATOM    732  O   LEU A  77      39.427  16.189  18.980  1.00  0.00      RA0  O
ATOM    733  N   THR A  78      41.473  16.235  18.068  1.00  0.00      RA0  N
ATOM    734  H   THR A  78      42.039  16.483  17.284  1.00  0.00      RA0  H
ATOM    735  CA  THR A  78      42.107  15.488  19.185  1.00  0.00      RA0  C
ATOM    736  CB  THR A  78      42.816  14.365  18.447  1.00  0.00      RA0  C
ATOM    737  OG1 THR A  78      43.288  14.890  17.184  1.00  0.00      RA0  O
ATOM    738  HG1 THR A  78      42.583  14.692  16.564  1.00  0.00      RA0  H
ATOM    739  CG2 THR A  78      41.895  13.168  18.203  1.00  0.00      RA0  C
ATOM    740  C   THR A  78      43.078  16.304  20.027  1.00  0.00      RA0  C
ATOM    741  O   THR A  78      43.410  15.889  21.155  1.00  0.00      RA0  O
ATOM    742  N   LYS A  79      43.528  17.453  19.501  1.00  0.00      RA0  N
ATOM    743  H   LYS A  79      43.097  17.819  18.679  1.00  0.00      RA0  H
ATOM    744  CA  LYS A  79      44.312  18.401  20.272  1.00  0.00      RA0  C
ATOM    745  CB  LYS A  79      45.448  18.856  19.363  1.00  0.00      RA0  C
ATOM    746  CG  LYS A  79      46.104  17.572  18.845  1.00  0.00      RA0  C
ATOM    747  CD  LYS A  79      46.922  17.699  17.563  1.00  0.00      RA0  C
ATOM    748  CE  LYS A  79      47.410  16.323  17.092  1.00  0.00      RA0  C
ATOM    749  NZ  LYS A  79      46.270  15.418  16.852  1.00  0.00      RA0  N
ATOM    750  HZ1 LYS A  79      46.630  14.497  16.529  1.00  0.00      RA0  H
ATOM    751  HZ2 LYS A  79      45.712  15.270  17.718  1.00  0.00      RA0  H
ATOM    752  HZ3 LYS A  79      45.638  15.804  16.124  1.00  0.00      RA0  H
ATOM    753  C   LYS A  79      43.414  19.517  20.757  1.00  0.00      RA0  C
ATOM    754  O   LYS A  79      42.652  20.118  19.980  1.00  0.00      RA0  O
ATOM    755  N   SER A  80      43.494  19.801  22.042  1.00  0.00      RA0  N
ATOM    756  H   SER A  80      44.168  19.350  22.623  1.00  0.00      RA0  H
ATOM    757  CA  SER A  80      42.700  20.851  22.634  1.00  0.00      RA0  C
ATOM    758  CB  SER A  80      43.131  20.917  24.108  1.00  0.00      RA0  C
ATOM    759  OG  SER A  80      42.236  21.687  24.912  1.00  0.00      RA0  O
ATOM    760  HG  SER A  80      41.461  21.157  25.080  1.00  0.00      RA0  H
ATOM    761  C   SER A  80      42.842  22.179  21.880  1.00  0.00      RA0  C
ATOM    762  O   SER A  80      43.950  22.597  21.542  1.00  0.00      RA0  O
ATOM    763  N   GLY A  81      41.709  22.810  21.592  1.00  0.00      RA0  N
ATOM    764  H   GLY A  81      40.841  22.398  21.863  1.00  0.00      RA0  H
ATOM    765  CA  GLY A  81      41.659  24.027  20.776  1.00  0.00      RA0  C
ATOM    766  C   GLY A  81      41.477  23.854  19.277  1.00  0.00      RA0  C
ATOM    767  O   GLY A  81      41.195  24.831  18.591  1.00  0.00      RA0  O
ATOM    768  N   LYS A  82      41.617  22.633  18.765  1.00  0.00      RA0  N
ATOM    769  H   LYS A  82      41.736  21.864  19.395  1.00  0.00      RA0  H
ATOM    770  CA  LYS A  82      41.534  22.380  17.344  1.00  0.00      RA0  C
ATOM    771  CB  LYS A  82      42.046  20.961  17.046  1.00  0.00      RA0  C
ATOM    772  CG  LYS A  82      42.294  20.647  15.570  1.00  0.00      RA0  C
ATOM    773  CD  LYS A  82      43.216  21.683  14.942  1.00  0.00      RA0  C
ATOM    774  CE  LYS A  82      43.393  21.568  13.430  1.00  0.00      RA0  C
ATOM    775  NZ  LYS A  82      43.679  22.913  12.917  1.00  0.00      RA0  N
ATOM    776  HZ1 LYS A  82      43.640  22.943  11.881  1.00  0.00      RA0  H
ATOM    777  HZ2 LYS A  82      42.934  23.535  13.293  1.00  0.00      RA0  H
ATOM    778  HZ3 LYS A  82      44.588  23.316  13.225  1.00  0.00      RA0  H
ATOM    779  C   LYS A  82      40.106  22.609  16.820  1.00  0.00      RA0  C
ATOM    780  O   LYS A  82      39.126  22.282  17.484  1.00  0.00      RA0  O
ATOM    781  N   ALA A  83      40.029  23.199  15.641  1.00  0.00      RA0  N
ATOM    782  H   ALA A  83      40.860  23.438  15.143  1.00  0.00      RA0  H
ATOM    783  CA  ALA A  83      38.765  23.489  14.979  1.00  0.00      RA0  C
ATOM    784  CB  ALA A  83      38.620  24.991  14.747  1.00  0.00      RA0  C
ATOM    785  C   ALA A  83      38.671  22.791  13.623  1.00  0.00      RA0  C
ATOM    786  O   ALA A  83      39.659  22.429  13.001  1.00  0.00      RA0  O
ATOM    787  N   LEU A  84      37.443  22.581  13.172  1.00  0.00      RA0  N
ATOM    788  H   LEU A  84      36.640  22.834  13.720  1.00  0.00      RA0  H
ATOM    789  CA  LEU A  84      37.234  22.187  11.795  1.00  0.00      RA0  C
ATOM    790  CB  LEU A  84      37.206  20.656  11.591  1.00  0.00      RA0  C
ATOM    791  CG  LEU A  84      36.133  19.796  12.277  1.00  0.00      RA0  C
ATOM    792  CD1 LEU A  84      34.747  19.931  11.653  1.00  0.00      RA0  C
ATOM    793  CD2 LEU A  84      36.538  18.320  12.271  1.00  0.00      RA0  C
ATOM    794  C   LEU A  84      36.040  22.924  11.189  1.00  0.00      RA0  C
ATOM    795  O   LEU A  84      35.225  23.529  11.883  1.00  0.00      RA0  O
ATOM    796  N   TYR A  85      35.998  22.850   9.877  1.00  0.00      RA0  N
ATOM    797  H   TYR A  85      36.644  22.267   9.390  1.00  0.00      RA0  H
ATOM    798  CA  TYR A  85      34.907  23.412   9.072  1.00  0.00      RA0  C
ATOM    799  CB  TYR A  85      35.553  24.058   7.838  1.00  0.00      RA0  C
ATOM    800  CG  TYR A  85      34.570  24.650   6.849  1.00  0.00      RA0  C
ATOM    801  CD1 TYR A  85      34.320  26.016   6.858  1.00  0.00      RA0  C
ATOM    802  CE1 TYR A  85      33.490  26.580   5.895  1.00  0.00      RA0  C
ATOM    803  CD2 TYR A  85      33.950  23.846   5.899  1.00  0.00      RA0  C
ATOM    804  CE2 TYR A  85      33.110  24.407   4.943  1.00  0.00      RA0  C
ATOM    805  CZ  TYR A  85      32.885  25.779   4.934  1.00  0.00      RA0  C
ATOM    806  OH  TYR A  85      32.066  26.336   3.972  1.00  0.00      RA0  O
ATOM    807  HH  TYR A  85      31.438  26.912   4.426  1.00  0.00      RA0  H
ATOM    808  C   TYR A  85      33.967  22.272   8.678  1.00  0.00      RA0  C
ATOM    809  O   TYR A  85      34.404  21.226   8.177  1.00  0.00      RA0  O
ATOM    810  N   SER A  86      32.653  22.482   8.855  1.00  0.00      RA0  N
ATOM    811  H   SER A  86      32.286  23.353   9.199  1.00  0.00      RA0  H
ATOM    812  CA  SER A  86      31.685  21.431   8.538  1.00  0.00      RA0  C
ATOM    813  CB  SER A  86      31.442  20.595   9.806  1.00  0.00      RA0  C
ATOM    814  OG  SER A  86      30.672  19.407   9.532  1.00  0.00      RA0  O
ATOM    815  HG  SER A  86      29.756  19.688   9.496  1.00  0.00      RA0  H
ATOM    816  C   SER A  86      30.361  21.981   8.001  1.00  0.00      RA0  C
ATOM    817  O   SER A  86      29.965  23.107   8.309  1.00  0.00      RA0  O
ATOM    818  N   GLY A  87      29.716  21.168   7.167  1.00  0.00      RA0  N
ATOM    819  H   GLY A  87      30.150  20.301   6.933  1.00  0.00      RA0  H
ATOM    820  CA  GLY A  87      28.287  21.302   6.928  1.00  0.00      RA0  C
ATOM    821  C   GLY A  87      27.473  20.679   8.039  1.00  0.00      RA0  C
ATOM    822  O   GLY A  87      27.917  19.744   8.707  1.00  0.00      RA0  O
ATOM    823  N   MSE A  88      26.250  21.194   8.186  1.00  0.00      RA0  N
ATOM    824  H   MSE A  88      25.969  21.984   7.632  1.00  0.00      RA0  H
ATOM    825  CA  MSE A  88      25.238  20.667   9.074  1.00  0.00      RA0  C
ATOM    826  CB  MSE A  88      24.886  21.678  10.163  1.00  0.00      RA0  C
ATOM    827  CG  MSE A  88      23.740  21.200  11.055  1.00  0.00      RA0  C
ATOM    828  SE  MSE A  88      23.484  22.276  12.475  1.00  0.00      RA0  S
ATOM    829  CE  MSE A  88      23.349  23.837  11.589  1.00  0.00      RA0  C
ATOM    830  C   MSE A  88      24.063  20.421   8.138  1.00  0.00      RA0  C
ATOM    831  O   MSE A  88      23.555  21.362   7.509  1.00  0.00      RA0  O
ATOM    832  N   LEU A  89      23.687  19.165   8.001  1.00  0.00      RA0  N
ATOM    833  H   LEU A  89      23.955  18.466   8.666  1.00  0.00      RA0  H
ATOM    834  CA  LEU A  89      22.754  18.756   6.944  1.00  0.00      RA0  C
ATOM    835  CB  LEU A  89      23.296  17.564   6.155  1.00  0.00      RA0  C
ATOM    836  CG  LEU A  89      24.713  17.728   5.608  1.00  0.00      RA0  C
ATOM    837  CD1 LEU A  89      25.132  16.478   4.836  1.00  0.00      RA0  C
ATOM    838  CD2 LEU A  89      24.883  18.996   4.772  1.00  0.00      RA0  C
ATOM    839  C   LEU A  89      21.370  18.368   7.461  1.00  0.00      RA0  C
ATOM    840  O   LEU A  89      21.208  17.885   8.590  1.00  0.00      RA0  O
ATOM    841  N   ASN A  90      20.384  18.489   6.575  1.00  0.00      RA0  N
ATOM    842  H   ASN A  90      20.622  18.782   5.647  1.00  0.00      RA0  H
ATOM    843  CA  ASN A  90      19.064  17.944   6.872  1.00  0.00      RA0  C
ATOM    844  CB  ASN A  90      17.974  18.781   6.186  1.00  0.00      RA0  C
ATOM    845  CG  ASN A  90      18.148  18.787   4.675  1.00  0.00      RA0  C
ATOM    846  OD1 ASN A  90      18.360  17.761   4.037  1.00  0.00      RA0  O
ATOM    847  ND2 ASN A  90      18.030  20.008   4.124  1.00  0.00      RA0  N
ATOM    848 HD21 ASN A  90      17.943  20.834   4.698  1.00  0.00      RA0  H
ATOM    849 HD22 ASN A  90      18.033  20.218   3.142  1.00  0.00      RA0  H
ATOM    850  C   ASN A  90      19.018  16.487   6.403  1.00  0.00      RA0  C
ATOM    851  O   ASN A  90      19.973  15.979   5.830  1.00  0.00      RA0  O
ATOM    852  N   ALA A  91      17.918  15.791   6.668  1.00  0.00      RA0  N
ATOM    853  H   ALA A  91      17.129  16.247   7.072  1.00  0.00      RA0  H
ATOM    854  CA  ALA A  91      17.838  14.369   6.357  1.00  0.00      RA0  C
ATOM    855  CB  ALA A  91      16.559  13.765   6.935  1.00  0.00      RA0  C
ATOM    856  C   ALA A  91      17.886  14.091   4.858  1.00  0.00      RA0  C
ATOM    857  O   ALA A  91      18.229  12.989   4.455  1.00  0.00      RA0  O
ATOM    858  N   SER A  92      17.542  15.083   4.027  1.00  0.00      RA0  N
ATOM    859  H   SER A  92      17.301  15.996   4.351  1.00  0.00      RA0  H
ATOM    860  CA  SER A  92      17.594  14.959   2.575  1.00  0.00      RA0  C
ATOM    861  CB  SER A  92      16.542  15.950   2.128  1.00  0.00      RA0  C
ATOM    862  OG  SER A  92      15.732  16.210   3.290  1.00  0.00      RA0  O
ATOM    863  HG  SER A  92      15.111  16.875   3.024  1.00  0.00      RA0  H
ATOM    864  C   SER A  92      18.997  15.185   2.018  1.00  0.00      RA0  C
ATOM    865  O   SER A  92      19.215  15.090   0.808  1.00  0.00      RA0  O
ATOM    866  N   GLY A  93      19.932  15.485   2.901  1.00  0.00      RA0  N
ATOM    867  H   GLY A  93      19.695  15.646   3.861  1.00  0.00      RA0  H
ATOM    868  CA  GLY A  93      21.322  15.742   2.489  1.00  0.00      RA0  C
ATOM    869  C   GLY A  93      21.556  17.152   1.966  1.00  0.00      RA0  C
ATOM    870  O   GLY A  93      22.609  17.446   1.413  1.00  0.00      RA0  O
ATOM    871  N   GLY A  94      20.597  18.049   2.151  1.00  0.00      RA0  N
ATOM    872  H   GLY A  94      19.808  17.802   2.714  1.00  0.00      RA0  H
ATOM    873  CA  GLY A  94      20.797  19.454   1.844  1.00  0.00      RA0  C
ATOM    874  C   GLY A  94      21.469  20.174   3.011  1.00  0.00      RA0  C
ATOM    875  O   GLY A  94      21.515  19.672   4.143  1.00  0.00      RA0  O
ATOM    876  N   VAL A  95      22.004  21.355   2.748  1.00  0.00      RA0  N
ATOM    877  H   VAL A  95      21.820  21.815   1.875  1.00  0.00      RA0  H
ATOM    878  CA  VAL A  95      22.779  22.059   3.750  1.00  0.00      RA0  C
ATOM    879  CB  VAL A  95      23.939  22.807   3.094  1.00  0.00      RA0  C
ATOM    880  CG1 VAL A  95      24.865  23.416   4.144  1.00  0.00      RA0  C
ATOM    881  CG2 VAL A  95      24.702  21.902   2.130  1.00  0.00      RA0  C
ATOM    882  C   VAL A  95      21.909  23.021   4.523  1.00  0.00      RA0  C
ATOM    883  O   VAL A  95      21.337  23.957   3.934  1.00  0.00      RA0  O
ATOM    884  N   ILE A  96      21.837  22.795   5.828  1.00  0.00      RA0  N
ATOM    885  H   ILE A  96      22.351  22.025   6.204  1.00  0.00      RA0  H
ATOM    886  CA  ILE A  96      21.205  23.724   6.764  1.00  0.00      RA0  C
ATOM    887  CB  ILE A  96      20.925  23.007   8.089  1.00  0.00      RA0  C
ATOM    888  CG2 ILE A  96      20.335  23.933   9.149  1.00  0.00      RA0  C
ATOM    889  CG1 ILE A  96      20.038  21.791   7.864  1.00  0.00      RA0  C
ATOM    890  CD1 ILE A  96      19.692  21.110   9.183  1.00  0.00      RA0  C
ATOM    891  C   ILE A  96      22.105  24.922   7.010  1.00  0.00      RA0  C
ATOM    892  O   ILE A  96      21.636  26.055   7.018  1.00  0.00      RA0  O
ATOM    893  N   ASP A  97      23.403  24.677   7.207  1.00  0.00      RA0  N
ATOM    894  H   ASP A  97      23.796  23.757   7.258  1.00  0.00      RA0  H
ATOM    895  CA  ASP A  97      24.364  25.760   7.328  1.00  0.00      RA0  C
ATOM    896  CB  ASP A  97      24.226  26.773   8.496  1.00  0.00      RA0  C
ATOM    897  CG  ASP A  97      24.668  28.145   7.957  1.00  0.00      RA0  C
ATOM    898  OD1 ASP A  97      24.933  28.220   6.765  1.00  0.00      RA0  O
ATOM    899  OD2 ASP A  97      24.749  29.141   8.684  1.00  0.00      RA0  O
ATOM    900  C   ASP A  97      25.776  25.150   7.217  1.00  0.00      RA0  C
ATOM    901  O   ASP A  97      25.940  23.916   7.271  1.00  0.00      RA0  O
ATOM    902  N   ASP A  98      26.755  26.031   7.049  1.00  0.00      RA0  N
ATOM    903  H   ASP A  98      26.541  27.013   7.023  1.00  0.00      RA0  H
ATOM    904  CA  ASP A  98      28.135  25.692   7.330  1.00  0.00      RA0  C
ATOM    905  CB  ASP A  98      29.043  25.763   6.092  1.00  0.00      RA0  C
ATOM    906  CG  ASP A  98      29.859  27.037   5.967  1.00  0.00      RA0  C
ATOM    907  OD1 ASP A  98      29.707  27.738   4.968  1.00  0.00      RA0  O
ATOM    908  OD2 ASP A  98      30.735  27.273   6.793  1.00  0.00      RA0  O
ATOM    909  C   ASP A  98      28.626  26.441   8.568  1.00  0.00      RA0  C
ATOM    910  O   ASP A  98      28.047  27.450   8.983  1.00  0.00      RA0  O
ATOM    911  N   LEU A  99      29.680  25.920   9.185  1.00  0.00      RA0  N
ATOM    912  H   LEU A  99      30.198  25.168   8.774  1.00  0.00      RA0  H
ATOM    913  CA  LEU A  99      30.116  26.463  10.453  1.00  0.00      RA0  C
ATOM    914  CB  LEU A  99      29.138  26.063  11.572  1.00  0.00      RA0  C
ATOM    915  CG  LEU A  99      28.690  24.590  11.593  1.00  0.00      RA0  C
ATOM    916  CD1 LEU A  99      29.737  23.623  12.154  1.00  0.00      RA0  C
ATOM    917  CD2 LEU A  99      27.359  24.438  12.328  1.00  0.00      RA0  C
ATOM    918  C   LEU A  99      31.535  26.002  10.793  1.00  0.00      RA0  C
ATOM    919  O   LEU A  99      32.080  25.076  10.152  1.00  0.00      RA0  O
ATOM    920  N   ILE A 100      32.117  26.674  11.778  1.00  0.00      RA0  N
ATOM    921  H   ILE A 100      31.591  27.394  12.233  1.00  0.00      RA0  H
ATOM    922  CA  ILE A 100      33.357  26.250  12.405  1.00  0.00      RA0  C
ATOM    923  CB  ILE A 100      34.323  27.435  12.515  1.00  0.00      RA0  C
ATOM    924  CG2 ILE A 100      35.694  26.996  13.034  1.00  0.00      RA0  C
ATOM    925  CG1 ILE A 100      34.439  28.193  11.192  1.00  0.00      RA0  C
ATOM    926  CD1 ILE A 100      35.154  27.379  10.115  1.00  0.00      RA0  C
ATOM    927  C   ILE A 100      33.032  25.724  13.796  1.00  0.00      RA0  C
ATOM    928  O   ILE A 100      32.209  26.305  14.514  1.00  0.00      RA0  O
ATOM    929  N   VAL A 101      33.655  24.612  14.165  1.00  0.00      RA0  N
ATOM    930  H   VAL A 101      34.332  24.195  13.553  1.00  0.00      RA0  H
ATOM    931  CA  VAL A 101      33.464  24.010  15.481  1.00  0.00      RA0  C
ATOM    932  CB  VAL A 101      32.661  22.708  15.375  1.00  0.00      RA0  C
ATOM    933  CG1 VAL A 101      33.147  21.844  14.219  1.00  0.00      RA0  C
ATOM    934  CG2 VAL A 101      32.626  21.945  16.702  1.00  0.00      RA0  C
ATOM    935  C   VAL A 101      34.820  23.781  16.126  1.00  0.00      RA0  C
ATOM    936  O   VAL A 101      35.731  23.291  15.460  1.00  0.00      RA0  O
ATOM    937  N   TYR A 102      34.922  24.184  17.397  1.00  0.00      RA0  N
ATOM    938  H   TYR A 102      34.095  24.473  17.869  1.00  0.00      RA0  H
ATOM    939  CA  TYR A 102      36.137  24.019  18.230  1.00  0.00      RA0  C
ATOM    940  CB  TYR A 102      36.495  25.322  18.955  1.00  0.00      RA0  C
ATOM    941  CG  TYR A 102      36.674  26.494  18.015  1.00  0.00      RA0  C
ATOM    942  CD1 TYR A 102      35.563  27.164  17.514  1.00  0.00      RA0  C
ATOM    943  CE1 TYR A 102      35.727  28.246  16.661  1.00  0.00      RA0  C
ATOM    944  CD2 TYR A 102      37.951  26.921  17.666  1.00  0.00      RA0  C
ATOM    945  CE2 TYR A 102      38.116  28.008  16.813  1.00  0.00      RA0  C
ATOM    946  CZ  TYR A 102      37.002  28.669  16.306  1.00  0.00      RA0  C
ATOM    947  OH  TYR A 102      37.141  29.741  15.450  1.00  0.00      RA0  O
ATOM    948  HH  TYR A 102      38.055  29.942  15.283  1.00  0.00      RA0  H
ATOM    949  C   TYR A 102      35.944  22.933  19.282  1.00  0.00      RA0  C
ATOM    950  O   TYR A 102      34.884  22.843  19.913  1.00  0.00      RA0  O
ATOM    951  N   TYR A 103      36.987  22.137  19.493  1.00  0.00      RA0  N
ATOM    952  H   TYR A 103      37.828  22.287  18.966  1.00  0.00      RA0  H
ATOM    953  CA  TYR A 103      37.063  21.205  20.621  1.00  0.00      RA0  C
ATOM    954  CB  TYR A 103      37.659  19.890  20.125  1.00  0.00      RA0  C
ATOM    955  CG  TYR A 103      38.318  19.096  21.227  1.00  0.00      RA0  C
ATOM    956  CD1 TYR A 103      37.573  18.597  22.288  1.00  0.00      RA0  C
ATOM    957  CE1 TYR A 103      38.200  17.867  23.289  1.00  0.00      RA0  C
ATOM    958  CD2 TYR A 103      39.686  18.855  21.166  1.00  0.00      RA0  C
ATOM    959  CE2 TYR A 103      40.311  18.123  22.167  1.00  0.00      RA0  C
ATOM    960  CZ  TYR A 103      39.568  17.634  23.233  1.00  0.00      RA0  C
ATOM    961  OH  TYR A 103      40.186  16.914  24.234  1.00  0.00      RA0  O
ATOM    962  HH  TYR A 103      41.087  16.732  24.001  1.00  0.00      RA0  H
ATOM    963  C   TYR A 103      37.952  21.838  21.675  1.00  0.00      RA0  C
ATOM    964  O   TYR A 103      39.070  22.255  21.346  1.00  0.00      RA0  O
ATOM    965  N   PHE A 104      37.469  21.916  22.917  1.00  0.00      RA0  N
ATOM    966  H   PHE A 104      36.545  21.587  23.132  1.00  0.00      RA0  H
ATOM    967  CA  PHE A 104      38.297  22.371  24.068  1.00  0.00      RA0  C
ATOM    968  CB  PHE A 104      37.656  23.569  24.762  1.00  0.00      RA0  C
ATOM    969  CG  PHE A 104      37.587  24.726  23.797  1.00  0.00      RA0  C
ATOM    970  CD1 PHE A 104      38.759  25.278  23.294  1.00  0.00      RA0  C
ATOM    971  CD2 PHE A 104      36.354  25.242  23.418  1.00  0.00      RA0  C
ATOM    972  CE1 PHE A 104      38.700  26.361  22.426  1.00  0.00      RA0  C
ATOM    973  CE2 PHE A 104      36.296  26.327  22.554  1.00  0.00      RA0  C
ATOM    974  CZ  PHE A 104      37.467  26.891  22.065  1.00  0.00      RA0  C
ATOM    975  C   PHE A 104      38.549  21.234  25.057  1.00  0.00      RA0  C
ATOM    976  O   PHE A 104      39.695  20.881  25.318  1.00  0.00      RA0  O
ATOM    977  N   THR A 105      37.473  20.666  25.599  1.00  0.00      RA0  N
ATOM    978  H   THR A 105      36.550  21.025  25.448  1.00  0.00      RA0  H
ATOM    979  CA  THR A 105      37.528  19.428  26.379  1.00  0.00      RA0  C
ATOM    980  CB  THR A 105      37.443  19.953  27.793  1.00  0.00      RA0  C
ATOM    981  OG1 THR A 105      37.281  21.377  27.696  1.00  0.00      RA0  O
ATOM    982  HG1 THR A 105      37.368  21.722  28.575  1.00  0.00      RA0  H
ATOM    983  CG2 THR A 105      38.681  19.604  28.621  1.00  0.00      RA0  C
ATOM    984  C   THR A 105      36.371  18.515  25.975  1.00  0.00      RA0  C
ATOM    985  O   THR A 105      35.486  18.910  25.222  1.00  0.00      RA0  O
ATOM    986  N   GLU A 106      36.339  17.300  26.515  1.00  0.00      RA0  N
ATOM    987  H   GLU A 106      37.098  16.959  27.065  1.00  0.00      RA0  H
ATOM    988  CA  GLU A 106      35.233  16.397  26.204  1.00  0.00      RA0  C
ATOM    989  CB  GLU A 106      35.557  14.945  26.555  1.00  0.00      RA0  C
ATOM    990  CG  GLU A 106      36.814  14.435  25.827  1.00  0.00      RA0  C
ATOM    991  CD  GLU A 106      36.652  14.346  24.309  1.00  0.00      RA0  C
ATOM    992  OE1 GLU A 106      36.115  15.246  23.673  1.00  0.00      RA0  O
ATOM    993  OE2 GLU A 106      37.124  13.384  23.716  1.00  0.00      RA0  O
ATOM    994  C   GLU A 106      33.906  16.919  26.732  1.00  0.00      RA0  C
ATOM    995  O   GLU A 106      32.848  16.421  26.346  1.00  0.00      RA0  O
ATOM    996  N   ASP A 107      33.960  17.891  27.637  1.00  0.00      RA0  N
ATOM    997  H   ASP A 107      34.835  18.277  27.909  1.00  0.00      RA0  H
ATOM    998  CA  ASP A 107      32.769  18.505  28.199  1.00  0.00      RA0  C
ATOM    999  CB  ASP A 107      32.975  18.557  29.719  1.00  0.00      RA0  C
ATOM   1000  CG  ASP A 107      31.757  19.008  30.505  1.00  0.00      RA0  C
ATOM   1001  OD1 ASP A 107      30.715  18.357  30.466  1.00  0.00      RA0  O
ATOM   1002  OD2 ASP A 107      31.866  19.994  31.224  1.00  0.00      RA0  O
ATOM   1003  C   ASP A 107      32.470  19.884  27.594  1.00  0.00      RA0  C
ATOM   1004  O   ASP A 107      31.556  20.554  28.051  1.00  0.00      RA0  O
ATOM   1005  N   PHE A 108      33.236  20.316  26.583  1.00  0.00      RA0  N
ATOM   1006  H   PHE A 108      33.900  19.727  26.118  1.00  0.00      RA0  H
ATOM   1007  CA  PHE A 108      33.162  21.700  26.101  1.00  0.00      RA0  C
ATOM   1008  CB  PHE A 108      33.922  22.634  27.044  1.00  0.00      RA0  C
ATOM   1009  CG  PHE A 108      33.720  24.066  26.611  1.00  0.00      RA0  C
ATOM   1010  CD1 PHE A 108      32.480  24.487  26.147  1.00  0.00      RA0  C
ATOM   1011  CD2 PHE A 108      34.779  24.963  26.673  1.00  0.00      RA0  C
ATOM   1012  CE1 PHE A 108      32.309  25.797  25.719  1.00  0.00      RA0  C
ATOM   1013  CE2 PHE A 108      34.606  26.275  26.248  1.00  0.00      RA0  C
ATOM   1014  CZ  PHE A 108      33.374  26.688  25.758  1.00  0.00      RA0  C
ATOM   1015  C   PHE A 108      33.666  21.852  24.650  1.00  0.00      RA0  C
ATOM   1016  O   PHE A 108      34.880  21.753  24.368  1.00  0.00      RA0  O
ATOM   1017  N   PHE A 109      32.701  22.061  23.750  1.00  0.00      RA0  N
ATOM   1018  H   PHE A 109      31.761  22.162  24.093  1.00  0.00      RA0  H
ATOM   1019  CA  PHE A 109      32.924  22.476  22.360  1.00  0.00      RA0  C
ATOM   1020  CB  PHE A 109      32.342  21.447  21.384  1.00  0.00      RA0  C
ATOM   1021  CG  PHE A 109      33.134  20.158  21.300  1.00  0.00      RA0  C
ATOM   1022  CD1 PHE A 109      33.355  19.365  22.421  1.00  0.00      RA0  C
ATOM   1023  CD2 PHE A 109      33.616  19.742  20.064  1.00  0.00      RA0  C
ATOM   1024  CE1 PHE A 109      34.028  18.155  22.305  1.00  0.00      RA0  C
ATOM   1025  CE2 PHE A 109      34.285  18.530  19.943  1.00  0.00      RA0  C
ATOM   1026  CZ  PHE A 109      34.482  17.731  21.062  1.00  0.00      RA0  C
ATOM   1027  C   PHE A 109      32.241  23.819  22.089  1.00  0.00      RA0  C
ATOM   1028  O   PHE A 109      31.394  24.282  22.856  1.00  0.00      RA0  O
ATOM   1029  N   ARG A 110      32.585  24.424  20.962  1.00  0.00      RA0  N
ATOM   1030  H   ARG A 110      33.240  23.992  20.336  1.00  0.00      RA0  H
ATOM   1031  CA  ARG A 110      32.041  25.717  20.583  1.00  0.00      RA0  C
ATOM   1032  CB  ARG A 110      33.061  26.776  21.003  1.00  0.00      RA0  C
ATOM   1033  CG  ARG A 110      33.068  28.099  20.238  1.00  0.00      RA0  C
ATOM   1034  CD  ARG A 110      33.962  29.105  20.964  1.00  0.00      RA0  C
ATOM   1035  NE  ARG A 110      33.406  29.310  22.296  1.00  0.00      RA0  N
ATOM   1036  HE  ARG A 110      32.443  29.025  22.418  1.00  0.00      RA0  H
ATOM   1037  CZ  ARG A 110      34.083  29.866  23.339  1.00  0.00      RA0  C
ATOM   1038  NH1 ARG A 110      35.354  30.304  23.168  1.00  0.00      RA0  N
ATOM   1039 HH11 ARG A 110      35.891  30.732  23.905  1.00  0.00      RA0  H
ATOM   1040 HH12 ARG A 110      35.809  30.219  22.278  1.00  0.00      RA0  H
ATOM   1041  NH2 ARG A 110      33.451  29.960  24.526  1.00  0.00      RA0  N
ATOM   1042 HH21 ARG A 110      33.860  30.324  25.361  1.00  0.00      RA0  H
ATOM   1043 HH22 ARG A 110      32.484  29.637  24.608  1.00  0.00      RA0  H
ATOM   1044  C   ARG A 110      31.746  25.749  19.088  1.00  0.00      RA0  C
ATOM   1045  O   ARG A 110      32.562  25.276  18.300  1.00  0.00      RA0  O
ATOM   1046  N   LEU A 111      30.580  26.287  18.710  1.00  0.00      RA0  N
ATOM   1047  H   LEU A 111      29.993  26.716  19.397  1.00  0.00      RA0  H
ATOM   1048  CA  LEU A 111      30.212  26.506  17.300  1.00  0.00      RA0  C
ATOM   1049  CB  LEU A 111      28.812  25.960  17.023  1.00  0.00      RA0  C
ATOM   1050  CG  LEU A 111      28.629  24.457  17.211  1.00  0.00      RA0  C
ATOM   1051  CD1 LEU A 111      27.151  24.094  17.337  1.00  0.00      RA0  C
ATOM   1052  CD2 LEU A 111      29.283  23.661  16.087  1.00  0.00      RA0  C
ATOM   1053  C   LEU A 111      30.144  27.988  17.047  1.00  0.00      RA0  C
ATOM   1054  O   LEU A 111      29.820  28.761  17.961  1.00  0.00      RA0  O
ATOM   1055  N   VAL A 112      30.389  28.387  15.807  1.00  0.00      RA0  N
ATOM   1056  H   VAL A 112      30.680  27.732  15.104  1.00  0.00      RA0  H
ATOM   1057  CA  VAL A 112      30.190  29.775  15.392  1.00  0.00      RA0  C
ATOM   1058  CB  VAL A 112      31.528  30.473  15.118  1.00  0.00      RA0  C
ATOM   1059  CG1 VAL A 112      31.300  31.947  14.777  1.00  0.00      RA0  C
ATOM   1060  CG2 VAL A 112      32.506  30.320  16.285  1.00  0.00      RA0  C
ATOM   1061  C   VAL A 112      29.307  29.795  14.147  1.00  0.00      RA0  C
ATOM   1062  O   VAL A 112      29.639  29.175  13.139  1.00  0.00      RA0  O
ATOM   1063  N   VAL A 113      28.195  30.511  14.213  1.00  0.00      RA0  N
ATOM   1064  H   VAL A 113      27.979  31.043  15.033  1.00  0.00      RA0  H
ATOM   1065  CA  VAL A 113      27.286  30.606  13.069  1.00  0.00      RA0  C
ATOM   1066  CB  VAL A 113      26.022  29.759  13.284  1.00  0.00      RA0  C
ATOM   1067  CG1 VAL A 113      26.323  28.260  13.341  1.00  0.00      RA0  C
ATOM   1068  CG2 VAL A 113      25.242  30.239  14.510  1.00  0.00      RA0  C
ATOM   1069  C   VAL A 113      26.872  32.037  12.745  1.00  0.00      RA0  C
ATOM   1070  O   VAL A 113      26.968  32.956  13.570  1.00  0.00      RA0  O
ATOM   1071  N   ASN A 114      26.368  32.203  11.529  1.00  0.00      RA0  N
ATOM   1072  H   ASN A 114      26.147  31.378  11.002  1.00  0.00      RA0  H
ATOM   1073  CA  ASN A 114      25.969  33.509  11.022  1.00  0.00      RA0  C
ATOM   1074  CB  ASN A 114      25.819  33.433   9.496  1.00  0.00      RA0  C
ATOM   1075  CG  ASN A 114      27.045  32.838   8.836  1.00  0.00      RA0  C
ATOM   1076  OD1 ASN A 114      28.053  33.522   8.681  1.00  0.00      RA0  O
ATOM   1077  ND2 ASN A 114      26.910  31.541   8.472  1.00  0.00      RA0  N
ATOM   1078 HD21 ASN A 114      26.083  30.969   8.571  1.00  0.00      RA0  H
ATOM   1079 HD22 ASN A 114      27.646  31.002   8.054  1.00  0.00      RA0  H
ATOM   1080  C   ASN A 114      24.621  33.987  11.529  1.00  0.00      RA0  C
ATOM   1081  O   ASN A 114      23.769  33.189  11.905  1.00  0.00      RA0  O
ATOM   1082  N   SER A 115      24.446  35.308  11.508  1.00  0.00      RA0  N
ATOM   1083  H   SER A 115      25.218  35.898  11.283  1.00  0.00      RA0  H
ATOM   1084  CA  SER A 115      23.211  35.933  11.928  1.00  0.00      RA0  C
ATOM   1085  CB  SER A 115      23.335  37.459  11.881  1.00  0.00      RA0  C
ATOM   1086  OG  SER A 115      22.483  38.056  12.865  1.00  0.00      RA0  O
ATOM   1087  HG  SER A 115      21.598  37.754  12.683  1.00  0.00      RA0  H
ATOM   1088  C   SER A 115      22.004  35.426  11.128  1.00  0.00      RA0  C
ATOM   1089  O   SER A 115      20.951  35.137  11.684  1.00  0.00      RA0  O
ATOM   1090  N   ALA A 116      22.161  35.353   9.815  1.00  0.00      RA0  N
ATOM   1091  H   ALA A 116      23.061  35.500   9.411  1.00  0.00      RA0  H
ATOM   1092  CA  ALA A 116      21.043  35.018   8.928  1.00  0.00      RA0  C
ATOM   1093  CB  ALA A 116      21.508  34.977   7.472  1.00  0.00      RA0  C
ATOM   1094  C   ALA A 116      20.420  33.676   9.263  1.00  0.00      RA0  C
ATOM   1095  O   ALA A 116      19.203  33.489   9.107  1.00  0.00      RA0  O
ATOM   1096  N   THR A 117      21.240  32.742   9.737  1.00  0.00      RA0  N
ATOM   1097  H   THR A 117      22.227  32.863   9.841  1.00  0.00      RA0  H
ATOM   1098  CA  THR A 117      20.803  31.366  10.039  1.00  0.00      RA0  C
ATOM   1099  CB  THR A 117      21.820  30.526   9.299  1.00  0.00      RA0  C
ATOM   1100  OG1 THR A 117      22.894  31.382   8.870  1.00  0.00      RA0  O
ATOM   1101  HG1 THR A 117      23.572  30.727   8.659  1.00  0.00      RA0  H
ATOM   1102  CG2 THR A 117      21.205  29.836   8.088  1.00  0.00      RA0  C
ATOM   1103  C   THR A 117      20.765  31.032  11.528  1.00  0.00      RA0  C
ATOM   1104  O   THR A 117      20.453  29.895  11.901  1.00  0.00      RA0  O
ATOM   1105  N   ARG A 118      21.031  32.024  12.371  1.00  0.00      RA0  N
ATOM   1106  H   ARG A 118      21.285  32.915  11.998  1.00  0.00      RA0  H
ATOM   1107  CA  ARG A 118      21.119  31.830  13.819  1.00  0.00      RA0  C
ATOM   1108  CB  ARG A 118      21.347  33.197  14.470  1.00  0.00      RA0  C
ATOM   1109  CG  ARG A 118      21.227  33.221  15.993  1.00  0.00      RA0  C
ATOM   1110  CD  ARG A 118      21.375  34.637  16.553  1.00  0.00      RA0  C
ATOM   1111  NE  ARG A 118      20.920  34.705  17.940  1.00  0.00      RA0  N
ATOM   1112  HE  ARG A 118      19.953  34.420  18.055  1.00  0.00      RA0  H
ATOM   1113  CZ  ARG A 118      21.752  35.190  18.913  1.00  0.00      RA0  C
ATOM   1114  NH1 ARG A 118      23.022  35.524  18.610  1.00  0.00      RA0  N
ATOM   1115 HH11 ARG A 118      23.612  35.934  19.325  1.00  0.00      RA0  H
ATOM   1116 HH12 ARG A 118      23.434  35.372  17.701  1.00  0.00      RA0  H
ATOM   1117  NH2 ARG A 118      21.310  35.331  20.178  1.00  0.00      RA0  N
ATOM   1118 HH21 ARG A 118      21.933  35.667  20.914  1.00  0.00      RA0  H
ATOM   1119 HH22 ARG A 118      20.373  35.114  20.452  1.00  0.00      RA0  H
ATOM   1120  C   ARG A 118      19.916  31.116  14.423  1.00  0.00      RA0  C
ATOM   1121  O   ARG A 118      20.052  30.100  15.112  1.00  0.00      RA0  O
ATOM   1122  N   GLU A 119      18.728  31.646  14.183  1.00  0.00      RA0  N
ATOM   1123  H   GLU A 119      18.662  32.472  13.627  1.00  0.00      RA0  H
ATOM   1124  CA  GLU A 119      17.547  31.080  14.828  1.00  0.00      RA0  C
ATOM   1125  CB  GLU A 119      16.390  32.078  14.818  1.00  0.00      RA0  C
ATOM   1126  CG  GLU A 119      16.791  33.437  15.411  1.00  0.00      RA0  C
ATOM   1127  CD  GLU A 119      17.300  33.294  16.838  1.00  0.00      RA0  C
ATOM   1128  OE1 GLU A 119      16.833  32.415  17.556  1.00  0.00      RA0  O
ATOM   1129  OE2 GLU A 119      18.166  34.072  17.236  1.00  0.00      RA0  O
ATOM   1130  C   GLU A 119      17.167  29.693  14.294  1.00  0.00      RA0  C
ATOM   1131  O   GLU A 119      16.825  28.813  15.062  1.00  0.00      RA0  O
ATOM   1132  N   LYS A 120      17.286  29.493  12.992  1.00  0.00      RA0  N
ATOM   1133  H   LYS A 120      17.704  30.217  12.448  1.00  0.00      RA0  H
ATOM   1134  CA  LYS A 120      17.100  28.161  12.407  1.00  0.00      RA0  C
ATOM   1135  CB  LYS A 120      17.267  28.233  10.884  1.00  0.00      RA0  C
ATOM   1136  CG  LYS A 120      17.035  26.880  10.205  1.00  0.00      RA0  C
ATOM   1137  CD  LYS A 120      17.360  26.845   8.708  1.00  0.00      RA0  C
ATOM   1138  CE  LYS A 120      18.827  27.158   8.402  1.00  0.00      RA0  C
ATOM   1139  NZ  LYS A 120      19.193  26.668   7.065  1.00  0.00      RA0  N
ATOM   1140  HZ1 LYS A 120      20.197  26.855   6.859  1.00  0.00      RA0  H
ATOM   1141  HZ2 LYS A 120      19.082  25.632   7.038  1.00  0.00      RA0  H
ATOM   1142  HZ3 LYS A 120      18.627  27.031   6.279  1.00  0.00      RA0  H
ATOM   1143  C   LYS A 120      18.073  27.158  12.976  1.00  0.00      RA0  C
ATOM   1144  O   LYS A 120      17.715  26.044  13.303  1.00  0.00      RA0  O
ATOM   1145  N   ASP A 121      19.339  27.552  13.045  1.00  0.00      RA0  N
ATOM   1146  H   ASP A 121      19.664  28.410  12.651  1.00  0.00      RA0  H
ATOM   1147  CA  ASP A 121      20.385  26.683  13.575  1.00  0.00      RA0  C
ATOM   1148  CB  ASP A 121      21.776  27.257  13.346  1.00  0.00      RA0  C
ATOM   1149  CG  ASP A 121      22.003  27.407  11.858  1.00  0.00      RA0  C
ATOM   1150  OD1 ASP A 121      21.298  26.765  11.071  1.00  0.00      RA0  O
ATOM   1151  OD2 ASP A 121      22.874  28.190  11.495  1.00  0.00      RA0  O
ATOM   1152  C   ASP A 121      20.154  26.364  15.050  1.00  0.00      RA0  C
ATOM   1153  O   ASP A 121      20.295  25.218  15.483  1.00  0.00      RA0  O
ATOM   1154  N   LEU A 122      19.828  27.387  15.828  1.00  0.00      RA0  N
ATOM   1155  H   LEU A 122      19.743  28.295  15.416  1.00  0.00      RA0  H
ATOM   1156  CA  LEU A 122      19.602  27.193  17.256  1.00  0.00      RA0  C
ATOM   1157  CB  LEU A 122      19.361  28.517  17.979  1.00  0.00      RA0  C
ATOM   1158  CG  LEU A 122      20.638  29.345  18.120  1.00  0.00      RA0  C
ATOM   1159  CD1 LEU A 122      20.368  30.693  18.792  1.00  0.00      RA0  C
ATOM   1160  CD2 LEU A 122      21.744  28.557  18.822  1.00  0.00      RA0  C
ATOM   1161  C   LEU A 122      18.452  26.245  17.509  1.00  0.00      RA0  C
ATOM   1162  O   LEU A 122      18.522  25.412  18.398  1.00  0.00      RA0  O
ATOM   1163  N   SER A 123      17.383  26.364  16.730  1.00  0.00      RA0  N
ATOM   1164  H   SER A 123      17.359  27.058  16.009  1.00  0.00      RA0  H
ATOM   1165  CA  SER A 123      16.226  25.489  16.918  1.00  0.00      RA0  C
ATOM   1166  CB  SER A 123      15.086  26.071  16.093  1.00  0.00      RA0  C
ATOM   1167  OG  SER A 123      14.899  27.433  16.495  1.00  0.00      RA0  O
ATOM   1168  HG  SER A 123      15.583  27.959  16.089  1.00  0.00      RA0  H
ATOM   1169  C   SER A 123      16.595  24.052  16.582  1.00  0.00      RA0  C
ATOM   1170  O   SER A 123      16.212  23.125  17.291  1.00  0.00      RA0  O
ATOM   1171  N   TRP A 124      17.343  23.880  15.498  1.00  0.00      RA0  N
ATOM   1172  H   TRP A 124      17.646  24.674  14.964  1.00  0.00      RA0  H
ATOM   1173  CA  TRP A 124      17.787  22.548  15.055  1.00  0.00      RA0  C
ATOM   1174  CB  TRP A 124      18.419  22.676  13.667  1.00  0.00      RA0  C
ATOM   1175  CG  TRP A 124      18.817  21.330  13.110  1.00  0.00      RA0  C
ATOM   1176  CD2 TRP A 124      17.969  20.324  12.518  1.00  0.00      RA0  C
ATOM   1177  CE2 TRP A 124      18.797  19.253  12.109  1.00  0.00      RA0  C
ATOM   1178  CE3 TRP A 124      16.598  20.255  12.299  1.00  0.00      RA0  C
ATOM   1179  CD1 TRP A 124      20.115  20.805  13.028  1.00  0.00      RA0  C
ATOM   1180  NE1 TRP A 124      20.108  19.579  12.438  1.00  0.00      RA0  N
ATOM   1181  HE1 TRP A 124      20.895  19.023  12.255  1.00  0.00      RA0  H
ATOM   1182  CZ2 TRP A 124      18.233  18.145  11.489  1.00  0.00      RA0  C
ATOM   1183  CZ3 TRP A 124      16.047  19.140  11.679  1.00  0.00      RA0  C
ATOM   1184  CH2 TRP A 124      16.862  18.090  11.273  1.00  0.00      RA0  C
ATOM   1185  C   TRP A 124      18.760  21.909  16.045  1.00  0.00      RA0  C
ATOM   1186  O   TRP A 124      18.593  20.764  16.438  1.00  0.00      RA0  O
ATOM   1187  N   ILE A 125      19.761  22.681  16.455  1.00  0.00      RA0  N
ATOM   1188  H   ILE A 125      19.820  23.605  16.091  1.00  0.00      RA0  H
ATOM   1189  CA  ILE A 125      20.746  22.218  17.430  1.00  0.00      RA0  C
ATOM   1190  CB  ILE A 125      21.849  23.257  17.656  1.00  0.00      RA0  C
ATOM   1191  CG2 ILE A 125      22.771  22.872  18.815  1.00  0.00      RA0  C
ATOM   1192  CG1 ILE A 125      22.651  23.461  16.370  1.00  0.00      RA0  C
ATOM   1193  CD1 ILE A 125      23.550  24.696  16.437  1.00  0.00      RA0  C
ATOM   1194  C   ILE A 125      20.050  21.835  18.742  1.00  0.00      RA0  C
ATOM   1195  O   ILE A 125      20.290  20.760  19.269  1.00  0.00      RA0  O
ATOM   1196  N   THR A 126      19.185  22.715  19.246  1.00  0.00      RA0  N
ATOM   1197  H   THR A 126      19.020  23.584  18.781  1.00  0.00      RA0  H
ATOM   1198  CA  THR A 126      18.413  22.427  20.459  1.00  0.00      RA0  C
ATOM   1199  CB  THR A 126      17.576  23.644  20.843  1.00  0.00      RA0  C
ATOM   1200  OG1 THR A 126      18.449  24.768  21.012  1.00  0.00      RA0  O
ATOM   1201  HG1 THR A 126      18.612  25.118  20.145  1.00  0.00      RA0  H
ATOM   1202  CG2 THR A 126      16.766  23.409  22.119  1.00  0.00      RA0  C
ATOM   1203  C   THR A 126      17.638  21.140  20.388  1.00  0.00      RA0  C
ATOM   1204  O   THR A 126      17.679  20.344  21.333  1.00  0.00      RA0  O
ATOM   1205  N   GLN A 127      16.919  20.950  19.285  1.00  0.00      RA0  N
ATOM   1206  H   GLN A 127      16.931  21.647  18.564  1.00  0.00      RA0  H
ATOM   1207  CA  GLN A 127      16.103  19.760  19.063  1.00  0.00      RA0  C
ATOM   1208  CB  GLN A 127      15.406  19.880  17.706  1.00  0.00      RA0  C
ATOM   1209  CG  GLN A 127      14.535  18.680  17.336  1.00  0.00      RA0  C
ATOM   1210  CD  GLN A 127      13.854  18.962  16.013  1.00  0.00      RA0  C
ATOM   1211  OE1 GLN A 127      12.821  19.619  15.948  1.00  0.00      RA0  O
ATOM   1212  NE2 GLN A 127      14.489  18.433  14.952  1.00  0.00      RA0  N
ATOM   1213 HE21 GLN A 127      15.327  17.892  15.049  1.00  0.00      RA0  H
ATOM   1214 HE22 GLN A 127      14.151  18.566  14.021  1.00  0.00      RA0  H
ATOM   1215  C   GLN A 127      16.927  18.464  19.147  1.00  0.00      RA0  C
ATOM   1216  O   GLN A 127      16.596  17.540  19.877  1.00  0.00      RA0  O
ATOM   1217  N   HIS A 128      18.018  18.419  18.397  1.00  0.00      RA0  N
ATOM   1218  H   HIS A 128      18.299  19.239  17.892  1.00  0.00      RA0  H
ATOM   1219  CA  HIS A 128      18.844  17.228  18.341  1.00  0.00      RA0  C
ATOM   1220  CB  HIS A 128      19.639  17.156  17.036  1.00  0.00      RA0  C
ATOM   1221  CG  HIS A 128      18.689  16.785  15.924  1.00  0.00      RA0  C
ATOM   1222  ND1 HIS A 128      18.529  15.532  15.457  1.00  0.00      RA0  N
ATOM   1223  HD1 HIS A 128      19.015  14.728  15.745  1.00  0.00      RA0  H
ATOM   1224  CD2 HIS A 128      17.812  17.633  15.245  1.00  0.00      RA0  C
ATOM   1225  NE2 HIS A 128      17.113  16.875  14.365  1.00  0.00      RA0  N
ATOM   1226  CE1 HIS A 128      17.556  15.582  14.494  1.00  0.00      RA0  C
ATOM   1227  C   HIS A 128      19.769  17.062  19.563  1.00  0.00      RA0  C
ATOM   1228  O   HIS A 128      20.225  15.953  19.833  1.00  0.00      RA0  O
ATOM   1229  N   ALA A 129      20.027  18.136  20.308  1.00  0.00      RA0  N
ATOM   1230  H   ALA A 129      19.633  19.024  20.066  1.00  0.00      RA0  H
ATOM   1231  CA  ALA A 129      20.873  18.057  21.500  1.00  0.00      RA0  C
ATOM   1232  CB  ALA A 129      21.303  19.444  21.974  1.00  0.00      RA0  C
ATOM   1233  C   ALA A 129      20.202  17.338  22.680  1.00  0.00      RA0  C
ATOM   1234  O   ALA A 129      20.880  16.738  23.501  1.00  0.00      RA0  O
ATOM   1235  N   GLU A 130      18.881  17.425  22.754  1.00  0.00      RA0  N
ATOM   1236  H   GLU A 130      18.372  17.866  22.013  1.00  0.00      RA0  H
ATOM   1237  CA  GLU A 130      18.113  17.027  23.947  1.00  0.00      RA0  C
ATOM   1238  CB  GLU A 130      16.623  17.367  23.738  1.00  0.00      RA0  C
ATOM   1239  CG  GLU A 130      15.687  17.118  24.927  1.00  0.00      RA0  C
ATOM   1240  CD  GLU A 130      15.349  15.644  25.035  1.00  0.00      RA0  C
ATOM   1241  OE1 GLU A 130      15.297  14.976  24.004  1.00  0.00      RA0  O
ATOM   1242  OE2 GLU A 130      15.144  15.165  26.147  1.00  0.00      RA0  O
ATOM   1243  C   GLU A 130      18.400  15.609  24.440  1.00  0.00      RA0  C
ATOM   1244  O   GLU A 130      18.651  15.430  25.640  1.00  0.00      RA0  O
ATOM   1245  N   PRO A 131      18.393  14.603  23.570  1.00  0.00      RA0  N
ATOM   1246  CD  PRO A 131      18.043  14.605  22.145  1.00  0.00      RA0  C
ATOM   1247  CA  PRO A 131      18.648  13.234  24.018  1.00  0.00      RA0  C
ATOM   1248  CB  PRO A 131      18.323  12.359  22.801  1.00  0.00      RA0  C
ATOM   1249  CG  PRO A 131      17.473  13.223  21.882  1.00  0.00      RA0  C
ATOM   1250  C   PRO A 131      20.074  12.993  24.479  1.00  0.00      RA0  C
ATOM   1251  O   PRO A 131      20.319  12.039  25.221  1.00  0.00      RA0  O
ATOM   1252  N   PHE A 132      20.994  13.857  24.056  1.00  0.00      RA0  N
ATOM   1253  H   PHE A 132      20.708  14.667  23.540  1.00  0.00      RA0  H
ATOM   1254  CA  PHE A 132      22.381  13.799  24.487  1.00  0.00      RA0  C
ATOM   1255  CB  PHE A 132      23.314  14.295  23.381  1.00  0.00      RA0  C
ATOM   1256  CG  PHE A 132      23.126  13.527  22.094  1.00  0.00      RA0  C
ATOM   1257  CD1 PHE A 132      23.930  12.428  21.821  1.00  0.00      RA0  C
ATOM   1258  CD2 PHE A 132      22.167  13.928  21.171  1.00  0.00      RA0  C
ATOM   1259  CE1 PHE A 132      23.781  11.738  20.624  1.00  0.00      RA0  C
ATOM   1260  CE2 PHE A 132      22.017  13.238  19.975  1.00  0.00      RA0  C
ATOM   1261  CZ  PHE A 132      22.828  12.145  19.698  1.00  0.00      RA0  C
ATOM   1262  C   PHE A 132      22.668  14.592  25.770  1.00  0.00      RA0  C
ATOM   1263  O   PHE A 132      23.759  14.469  26.353  1.00  0.00      RA0  O
ATOM   1264  N   GLY A 133      21.702  15.400  26.203  1.00  0.00      RA0  N
ATOM   1265  H   GLY A 133      20.862  15.515  25.669  1.00  0.00      RA0  H
ATOM   1266  CA  GLY A 133      21.820  16.178  27.431  1.00  0.00      RA0  C
ATOM   1267  C   GLY A 133      22.832  17.306  27.350  1.00  0.00      RA0  C
ATOM   1268  O   GLY A 133      23.558  17.570  28.316  1.00  0.00      RA0  O
ATOM   1269  N   ILE A 134      22.864  17.993  26.212  1.00  0.00      RA0  N
ATOM   1270  H   ILE A 134      22.136  17.870  25.538  1.00  0.00      RA0  H
ATOM   1271  CA  ILE A 134      23.862  19.032  25.986  1.00  0.00      RA0  C
ATOM   1272  CB  ILE A 134      24.285  19.070  24.518  1.00  0.00      RA0  C
ATOM   1273  CG2 ILE A 134      25.363  20.125  24.269  1.00  0.00      RA0  C
ATOM   1274  CG1 ILE A 134      24.750  17.683  24.087  1.00  0.00      RA0  C
ATOM   1275  CD1 ILE A 134      25.852  17.144  24.998  1.00  0.00      RA0  C
ATOM   1276  C   ILE A 134      23.293  20.373  26.433  1.00  0.00      RA0  C
ATOM   1277  O   ILE A 134      22.166  20.722  26.075  1.00  0.00      RA0  O
ATOM   1278  N   GLU A 135      24.065  21.094  27.242  1.00  0.00      RA0  N
ATOM   1279  H   GLU A 135      24.978  20.754  27.461  1.00  0.00      RA0  H
ATOM   1280  CA  GLU A 135      23.728  22.449  27.678  1.00  0.00      RA0  C
ATOM   1281  CB  GLU A 135      24.472  22.609  29.010  1.00  0.00      RA0  C
ATOM   1282  CG  GLU A 135      24.580  23.972  29.698  1.00  0.00      RA0  C
ATOM   1283  CD  GLU A 135      25.569  23.813  30.848  1.00  0.00      RA0  C
ATOM   1284  OE1 GLU A 135      26.593  24.496  30.862  1.00  0.00      RA0  O
ATOM   1285  OE2 GLU A 135      25.355  22.962  31.714  1.00  0.00      RA0  O
ATOM   1286  C   GLU A 135      24.204  23.447  26.613  1.00  0.00      RA0  C
ATOM   1287  O   GLU A 135      25.387  23.508  26.304  1.00  0.00      RA0  O
ATOM   1288  N   ILE A 136      23.267  24.219  26.067  1.00  0.00      RA0  N
ATOM   1289  H   ILE A 136      22.356  24.245  26.475  1.00  0.00      RA0  H
ATOM   1290  CA  ILE A 136      23.543  25.167  24.980  1.00  0.00      RA0  C
ATOM   1291  CB  ILE A 136      22.476  25.002  23.901  1.00  0.00      RA0  C
ATOM   1292  CG2 ILE A 136      22.673  25.979  22.742  1.00  0.00      RA0  C
ATOM   1293  CG1 ILE A 136      22.428  23.545  23.446  1.00  0.00      RA0  C
ATOM   1294  CD1 ILE A 136      21.335  23.309  22.412  1.00  0.00      RA0  C
ATOM   1295  C   ILE A 136      23.525  26.578  25.545  1.00  0.00      RA0  C
ATOM   1296  O   ILE A 136      22.514  26.993  26.112  1.00  0.00      RA0  O
ATOM   1297  N   THR A 137      24.636  27.308  25.390  1.00  0.00      RA0  N
ATOM   1298  H   THR A 137      25.459  26.901  24.995  1.00  0.00      RA0  H
ATOM   1299  CA  THR A 137      24.751  28.675  25.878  1.00  0.00      RA0  C
ATOM   1300  CB  THR A 137      25.773  28.552  26.991  1.00  0.00      RA0  C
ATOM   1301  OG1 THR A 137      25.452  27.361  27.725  1.00  0.00      RA0  O
ATOM   1302  HG1 THR A 137      26.201  27.127  28.259  1.00  0.00      RA0  H
ATOM   1303  CG2 THR A 137      25.831  29.782  27.898  1.00  0.00      RA0  C
ATOM   1304  C   THR A 137      25.140  29.591  24.728  1.00  0.00      RA0  C
ATOM   1305  O   THR A 137      26.202  29.420  24.130  1.00  0.00      RA0  O
ATOM   1306  N   VAL A 138      24.276  30.548  24.409  1.00  0.00      RA0  N
ATOM   1307  H   VAL A 138      23.496  30.726  25.006  1.00  0.00      RA0  H
ATOM   1308  CA  VAL A 138      24.569  31.510  23.345  1.00  0.00      RA0  C
ATOM   1309  CB  VAL A 138      23.271  31.978  22.696  1.00  0.00      RA0  C
ATOM   1310  CG1 VAL A 138      23.557  32.879  21.499  1.00  0.00      RA0  C
ATOM   1311  CG2 VAL A 138      22.410  30.775  22.307  1.00  0.00      RA0  C
ATOM   1312  C   VAL A 138      25.368  32.678  23.936  1.00  0.00      RA0  C
ATOM   1313  O   VAL A 138      24.944  33.289  24.920  1.00  0.00      RA0  O
ATOM   1314  N   ARG A 139      26.488  33.018  23.307  1.00  0.00      RA0  N
ATOM   1315  H   ARG A 139      26.673  32.628  22.409  1.00  0.00      RA0  H
ATOM   1316  CA  ARG A 139      27.450  33.974  23.874  1.00  0.00      RA0  C
ATOM   1317  CB  ARG A 139      28.872  33.477  23.642  1.00  0.00      RA0  C
ATOM   1318  CG  ARG A 139      29.075  32.058  24.174  1.00  0.00      RA0  C
ATOM   1319  CD  ARG A 139      28.615  31.915  25.627  1.00  0.00      RA0  C
ATOM   1320  NE  ARG A 139      29.092  33.047  26.413  1.00  0.00      RA0  N
ATOM   1321  HE  ARG A 139      28.572  33.912  26.368  1.00  0.00      RA0  H
ATOM   1322  CZ  ARG A 139      30.278  32.994  27.062  1.00  0.00      RA0  C
ATOM   1323  NH1 ARG A 139      30.953  31.822  27.123  1.00  0.00      RA0  N
ATOM   1324 HH11 ARG A 139      31.795  31.706  27.648  1.00  0.00      RA0  H
ATOM   1325 HH12 ARG A 139      30.631  30.994  26.629  1.00  0.00      RA0  H
ATOM   1326  NH2 ARG A 139      30.741  34.130  27.621  1.00  0.00      RA0  N
ATOM   1327 HH21 ARG A 139      31.576  34.225  28.162  1.00  0.00      RA0  H
ATOM   1328 HH22 ARG A 139      30.227  35.003  27.485  1.00  0.00      RA0  H
ATOM   1329  C   ARG A 139      27.259  35.386  23.330  1.00  0.00      RA0  C
ATOM   1330  O   ARG A 139      28.145  35.986  22.706  1.00  0.00      RA0  O
ATOM   1331  N   ASP A 140      26.099  35.947  23.626  1.00  0.00      RA0  N
ATOM   1332  H   ASP A 140      25.418  35.428  24.145  1.00  0.00      RA0  H
ATOM   1333  CA  ASP A 140      25.763  37.288  23.171  1.00  0.00      RA0  C
ATOM   1334  CB  ASP A 140      24.240  37.498  23.143  1.00  0.00      RA0  C
ATOM   1335  CG  ASP A 140      23.530  36.527  22.200  1.00  0.00      RA0  C
ATOM   1336  OD1 ASP A 140      23.941  36.364  21.053  1.00  0.00      RA0  O
ATOM   1337  OD2 ASP A 140      22.526  35.940  22.595  1.00  0.00      RA0  O
ATOM   1338  C   ASP A 140      26.461  38.356  24.001  1.00  0.00      RA0  C
ATOM   1339  O   ASP A 140      26.303  39.538  23.728  1.00  0.00      RA0  O
ATOM   1340  N   ASP A 141      27.195  37.921  25.031  1.00  0.00      RA0  N
ATOM   1341  H   ASP A 141      27.323  36.945  25.205  1.00  0.00      RA0  H
ATOM   1342  CA  ASP A 141      28.079  38.774  25.811  1.00  0.00      RA0  C
ATOM   1343  CB  ASP A 141      28.319  38.135  27.184  1.00  0.00      RA0  C
ATOM   1344  CG  ASP A 141      29.136  36.852  27.066  1.00  0.00      RA0  C
ATOM   1345  OD1 ASP A 141      28.678  35.884  26.462  1.00  0.00      RA0  O
ATOM   1346  OD2 ASP A 141      30.229  36.789  27.619  1.00  0.00      RA0  O
ATOM   1347  C   ASP A 141      29.436  39.080  25.147  1.00  0.00      RA0  C
ATOM   1348  O   ASP A 141      30.193  39.924  25.662  1.00  0.00      RA0  O
ATOM   1349  N   LEU A 142      29.715  38.394  24.033  1.00  0.00      RA0  N
ATOM   1350  H   LEU A 142      29.034  37.792  23.612  1.00  0.00      RA0  H
ATOM   1351  CA  LEU A 142      30.966  38.532  23.283  1.00  0.00      RA0  C
ATOM   1352  CB  LEU A 142      31.614  37.166  23.048  1.00  0.00      RA0  C
ATOM   1353  CG  LEU A 142      31.907  36.377  24.326  1.00  0.00      RA0  C
ATOM   1354  CD1 LEU A 142      32.443  34.979  24.013  1.00  0.00      RA0  C
ATOM   1355  CD2 LEU A 142      32.839  37.133  25.272  1.00  0.00      RA0  C
ATOM   1356  C   LEU A 142      30.768  39.226  21.951  1.00  0.00      RA0  C
ATOM   1357  O   LEU A 142      29.785  38.975  21.236  1.00  0.00      RA0  O
ATOM   1358  N   SER A 143      31.742  40.055  21.608  1.00  0.00      RA0  N
ATOM   1359  H   SER A 143      32.496  40.277  22.223  1.00  0.00      RA0  H
ATOM   1360  CA  SER A 143      31.886  40.617  20.278  1.00  0.00      RA0  C
ATOM   1361  CB  SER A 143      32.142  42.087  20.497  1.00  0.00      RA0  C
ATOM   1362  OG  SER A 143      32.032  42.276  21.904  1.00  0.00      RA0  O
ATOM   1363  HG  SER A 143      31.129  42.042  22.102  1.00  0.00      RA0  H
ATOM   1364  C   SER A 143      33.074  39.904  19.640  1.00  0.00      RA0  C
ATOM   1365  O   SER A 143      33.806  39.158  20.310  1.00  0.00      RA0  O
ATOM   1366  N   MSE A 144      33.253  40.097  18.350  1.00  0.00      RA0  N
ATOM   1367  H   MSE A 144      32.690  40.718  17.800  1.00  0.00      RA0  H
ATOM   1368  CA  MSE A 144      34.328  39.411  17.655  1.00  0.00      RA0  C
ATOM   1369  CB  MSE A 144      33.845  38.029  17.201  1.00  0.00      RA0  C
ATOM   1370  CG  MSE A 144      34.950  37.123  16.656  1.00  0.00      RA0  C
ATOM   1371  SE  MSE A 144      34.393  35.424  16.446  1.00  0.00      RA0  S
ATOM   1372  CE  MSE A 144      32.872  35.765  15.547  1.00  0.00      RA0  C
ATOM   1373  C   MSE A 144      34.823  40.277  16.518  1.00  0.00      RA0  C
ATOM   1374  O   MSE A 144      34.018  40.927  15.822  1.00  0.00      RA0  O
ATOM   1375  N   ILE A 145      36.145  40.281  16.350  1.00  0.00      RA0  N
ATOM   1376  H   ILE A 145      36.722  39.722  16.950  1.00  0.00      RA0  H
ATOM   1377  CA  ILE A 145      36.817  41.057  15.315  1.00  0.00      RA0  C
ATOM   1378  CB  ILE A 145      37.632  42.195  15.943  1.00  0.00      RA0  C
ATOM   1379  CG2 ILE A 145      38.310  43.044  14.865  1.00  0.00      RA0  C
ATOM   1380  CG1 ILE A 145      36.781  43.049  16.886  1.00  0.00      RA0  C
ATOM   1381  CD1 ILE A 145      37.596  44.106  17.633  1.00  0.00      RA0  C
ATOM   1382  C   ILE A 145      37.729  40.128  14.530  1.00  0.00      RA0  C
ATOM   1383  O   ILE A 145      38.504  39.373  15.126  1.00  0.00      RA0  O
ATOM   1384  N   ALA A 146      37.627  40.164  13.204  1.00  0.00      RA0  N
ATOM   1385  H   ALA A 146      37.039  40.863  12.795  1.00  0.00      RA0  H
ATOM   1386  CA  ALA A 146      38.491  39.366  12.339  1.00  0.00      RA0  C
ATOM   1387  CB  ALA A 146      37.700  38.861  11.132  1.00  0.00      RA0  C
ATOM   1388  C   ALA A 146      39.592  40.260  11.825  1.00  0.00      RA0  C
ATOM   1389  O   ALA A 146      39.320  41.270  11.191  1.00  0.00      RA0  O
ATOM   1390  N   VAL A 147      40.832  39.879  12.100  1.00  0.00      RA0  N
ATOM   1391  H   VAL A 147      40.995  39.036  12.599  1.00  0.00      RA0  H
ATOM   1392  CA  VAL A 147      41.994  40.689  11.695  1.00  0.00      RA0  C
ATOM   1393  CB  VAL A 147      42.872  40.977  12.915  1.00  0.00      RA0  C
ATOM   1394  CG1 VAL A 147      44.032  41.906  12.561  1.00  0.00      RA0  C
ATOM   1395  CG2 VAL A 147      42.038  41.524  14.075  1.00  0.00      RA0  C
ATOM   1396  C   VAL A 147      42.735  39.835  10.682  1.00  0.00      RA0  C
ATOM   1397  O   VAL A 147      43.186  38.736  11.015  1.00  0.00      RA0  O
ATOM   1398  N   GLN A 148      42.820  40.325   9.451  1.00  0.00      RA0  N
ATOM   1399  H   GLN A 148      42.573  41.271   9.258  1.00  0.00      RA0  H
ATOM   1400  CA  GLN A 148      43.218  39.503   8.302  1.00  0.00      RA0  C
ATOM   1401  CB  GLN A 148      41.971  39.167   7.477  1.00  0.00      RA0  C
ATOM   1402  CG  GLN A 148      40.688  38.952   8.297  1.00  0.00      RA0  C
ATOM   1403  CD  GLN A 148      40.400  37.484   8.555  1.00  0.00      RA0  C
ATOM   1404  OE1 GLN A 148      39.666  36.864   7.785  1.00  0.00      RA0  O
ATOM   1405  NE2 GLN A 148      40.951  36.980   9.677  1.00  0.00      RA0  N
ATOM   1406 HE21 GLN A 148      41.559  37.509  10.276  1.00  0.00      RA0  H
ATOM   1407 HE22 GLN A 148      40.778  36.042  10.002  1.00  0.00      RA0  H
ATOM   1408  C   GLN A 148      44.283  40.159   7.421  1.00  0.00      RA0  C
ATOM   1409  O   GLN A 148      44.236  41.371   7.132  1.00  0.00      RA0  O
ATOM   1410  N   GLY A 149      45.222  39.347   6.947  1.00  0.00      RA0  N
ATOM   1411  H   GLY A 149      45.306  38.403   7.261  1.00  0.00      RA0  H
ATOM   1412  CA  GLY A 149      46.256  39.825   6.042  1.00  0.00      RA0  C
ATOM   1413  C   GLY A 149      47.621  39.353   6.499  1.00  0.00      RA0  C
ATOM   1414  O   GLY A 149      47.767  38.836   7.614  1.00  0.00      RA0  O
ATOM   1415  N   PRO A 150      48.615  39.532   5.647  1.00  0.00      RA0  N
ATOM   1416  CD  PRO A 150      48.492  40.149   4.333  1.00  0.00      RA0  C
ATOM   1417  CA  PRO A 150      49.959  39.020   5.916  1.00  0.00      RA0  C
ATOM   1418  CB  PRO A 150      50.689  39.248   4.587  1.00  0.00      RA0  C
ATOM   1419  CG  PRO A 150      49.933  40.378   3.898  1.00  0.00      RA0  C
ATOM   1420  C   PRO A 150      50.669  39.625   7.147  1.00  0.00      RA0  C
ATOM   1421  O   PRO A 150      51.533  38.974   7.746  1.00  0.00      RA0  O
ATOM   1422  N   ASN A 151      50.253  40.809   7.565  1.00  0.00      RA0  N
ATOM   1423  H   ASN A 151      49.535  41.287   7.052  1.00  0.00      RA0  H
ATOM   1424  CA  ASN A 151      50.760  41.443   8.778  1.00  0.00      RA0  C
ATOM   1425  CB  ASN A 151      51.186  42.893   8.550  1.00  0.00      RA0  C
ATOM   1426  CG  ASN A 151      52.496  42.984   7.806  1.00  0.00      RA0  C
ATOM   1427  OD1 ASN A 151      53.498  42.386   8.184  1.00  0.00      RA0  O
ATOM   1428  ND2 ASN A 151      52.431  43.767   6.715  1.00  0.00      RA0  N
ATOM   1429 HD21 ASN A 151      51.591  44.286   6.517  1.00  0.00      RA0  H
ATOM   1430 HD22 ASN A 151      53.187  43.879   6.071  1.00  0.00      RA0  H
ATOM   1431  C   ASN A 151      49.733  41.475   9.912  1.00  0.00      RA0  C
ATOM   1432  O   ASN A 151      49.956  42.116  10.946  1.00  0.00      RA0  O
ATOM   1433  N   ALA A 152      48.610  40.780   9.739  1.00  0.00      RA0  N
ATOM   1434  H   ALA A 152      48.500  40.203   8.927  1.00  0.00      RA0  H
ATOM   1435  CA  ALA A 152      47.525  40.831  10.724  1.00  0.00      RA0  C
ATOM   1436  CB  ALA A 152      46.308  40.084  10.210  1.00  0.00      RA0  C
ATOM   1437  C   ALA A 152      47.870  40.232  12.082  1.00  0.00      RA0  C
ATOM   1438  O   ALA A 152      47.643  40.855  13.112  1.00  0.00      RA0  O
ATOM   1439  N   GLN A 153      48.417  39.025  12.076  1.00  0.00      RA0  N
ATOM   1440  H   GLN A 153      48.620  38.601  11.194  1.00  0.00      RA0  H
ATOM   1441  CA  GLN A 153      48.786  38.360  13.322  1.00  0.00      RA0  C
ATOM   1442  CB  GLN A 153      49.246  36.938  13.023  1.00  0.00      RA0  C
ATOM   1443  CG  GLN A 153      48.073  36.158  12.431  1.00  0.00      RA0  C
ATOM   1444  CD  GLN A 153      48.530  34.801  11.952  1.00  0.00      RA0  C
ATOM   1445  OE1 GLN A 153      49.632  34.644  11.443  1.00  0.00      RA0  O
ATOM   1446  NE2 GLN A 153      47.620  33.829  12.138  1.00  0.00      RA0  N
ATOM   1447 HE21 GLN A 153      46.696  34.017  12.486  1.00  0.00      RA0  H
ATOM   1448 HE22 GLN A 153      47.849  32.875  11.946  1.00  0.00      RA0  H
ATOM   1449  C   GLN A 153      49.832  39.187  14.072  1.00  0.00      RA0  C
ATOM   1450  O   GLN A 153      49.689  39.419  15.253  1.00  0.00      RA0  O
ATOM   1451  N   ALA A 154      50.851  39.664  13.363  1.00  0.00      RA0  N
ATOM   1452  H   ALA A 154      50.899  39.474  12.385  1.00  0.00      RA0  H
ATOM   1453  CA  ALA A 154      51.905  40.471  13.987  1.00  0.00      RA0  C
ATOM   1454  CB  ALA A 154      52.976  40.833  12.957  1.00  0.00      RA0  C
ATOM   1455  C   ALA A 154      51.351  41.767  14.598  1.00  0.00      RA0  C
ATOM   1456  O   ALA A 154      51.682  42.119  15.731  1.00  0.00      RA0  O
ATOM   1457  N   LYS A 155      50.525  42.479  13.847  1.00  0.00      RA0  N
ATOM   1458  H   LYS A 155      50.271  42.156  12.933  1.00  0.00      RA0  H
ATOM   1459  CA  LYS A 155      49.955  43.733  14.328  1.00  0.00      RA0  C
ATOM   1460  CB  LYS A 155      49.236  44.476  13.206  1.00  0.00      RA0  C
ATOM   1461  CG  LYS A 155      50.193  45.184  12.247  1.00  0.00      RA0  C
ATOM   1462  CD  LYS A 155      49.438  45.828  11.085  1.00  0.00      RA0  C
ATOM   1463  CE  LYS A 155      50.316  46.693  10.180  1.00  0.00      RA0  C
ATOM   1464  NZ  LYS A 155      49.524  47.097   9.013  1.00  0.00      RA0  N
ATOM   1465  HZ1 LYS A 155      50.059  47.636   8.298  1.00  0.00      RA0  H
ATOM   1466  HZ2 LYS A 155      49.266  46.268   8.438  1.00  0.00      RA0  H
ATOM   1467  HZ3 LYS A 155      48.659  47.625   9.231  1.00  0.00      RA0  H
ATOM   1468  C   LYS A 155      49.019  43.509  15.502  1.00  0.00      RA0  C
ATOM   1469  O   LYS A 155      49.099  44.228  16.516  1.00  0.00      RA0  O
ATOM   1470  N   ALA A 156      48.162  42.490  15.413  1.00  0.00      RA0  N
ATOM   1471  H   ALA A 156      48.142  41.923  14.590  1.00  0.00      RA0  H
ATOM   1472  CA  ALA A 156      47.302  42.150  16.552  1.00  0.00      RA0  C
ATOM   1473  CB  ALA A 156      46.380  40.978  16.209  1.00  0.00      RA0  C
ATOM   1474  C   ALA A 156      48.114  41.792  17.779  1.00  0.00      RA0  C
ATOM   1475  O   ALA A 156      47.756  42.196  18.881  1.00  0.00      RA0  O
ATOM   1476  N   ALA A 157      49.205  41.055  17.580  1.00  0.00      RA0  N
ATOM   1477  H   ALA A 157      49.470  40.791  16.651  1.00  0.00      RA0  H
ATOM   1478  CA  ALA A 157      49.982  40.538  18.704  1.00  0.00      RA0  C
ATOM   1479  CB  ALA A 157      51.041  39.543  18.228  1.00  0.00      RA0  C
ATOM   1480  C   ALA A 157      50.677  41.640  19.516  1.00  0.00      RA0  C
ATOM   1481  O   ALA A 157      50.990  41.430  20.683  1.00  0.00      RA0  O
ATOM   1482  N   THR A 158      50.868  42.824  18.922  1.00  0.00      RA0  N
ATOM   1483  H   THR A 158      50.593  42.961  17.970  1.00  0.00      RA0  H
ATOM   1484  CA  THR A 158      51.429  43.975  19.664  1.00  0.00      RA0  C
ATOM   1485  CB  THR A 158      51.828  45.120  18.719  1.00  0.00      RA0  C
ATOM   1486  OG1 THR A 158      50.707  45.710  18.057  1.00  0.00      RA0  O
ATOM   1487  HG1 THR A 158      50.311  45.057  17.495  1.00  0.00      RA0  H
ATOM   1488  CG2 THR A 158      52.855  44.636  17.695  1.00  0.00      RA0  C
ATOM   1489  C   THR A 158      50.521  44.382  20.809  1.00  0.00      RA0  C
ATOM   1490  O   THR A 158      50.962  45.065  21.722  1.00  0.00      RA0  O
ATOM   1491  N   LEU A 159      49.248  43.993  20.740  1.00  0.00      RA0  N
ATOM   1492  H   LEU A 159      48.926  43.434  19.975  1.00  0.00      RA0  H
ATOM   1493  CA  LEU A 159      48.252  44.320  21.759  1.00  0.00      RA0  C
ATOM   1494  CB  LEU A 159      46.925  44.643  21.083  1.00  0.00      RA0  C
ATOM   1495  CG  LEU A 159      47.124  45.696  19.992  1.00  0.00      RA0  C
ATOM   1496  CD1 LEU A 159      45.869  45.864  19.149  1.00  0.00      RA0  C
ATOM   1497  CD2 LEU A 159      47.625  47.030  20.548  1.00  0.00      RA0  C
ATOM   1498  C   LEU A 159      48.105  43.238  22.813  1.00  0.00      RA0  C
ATOM   1499  O   LEU A 159      47.451  43.472  23.828  1.00  0.00      RA0  O
ATOM   1500  N   PHE A 160      48.698  42.073  22.573  1.00  0.00      RA0  N
ATOM   1501  H   PHE A 160      49.362  42.013  21.828  1.00  0.00      RA0  H
ATOM   1502  CA  PHE A 160      48.603  40.937  23.502  1.00  0.00      RA0  C
ATOM   1503  CB  PHE A 160      48.952  39.618  22.807  1.00  0.00      RA0  C
ATOM   1504  CG  PHE A 160      47.979  39.275  21.699  1.00  0.00      RA0  C
ATOM   1505  CD1 PHE A 160      46.777  39.960  21.555  1.00  0.00      RA0  C
ATOM   1506  CD2 PHE A 160      48.298  38.254  20.812  1.00  0.00      RA0  C
ATOM   1507  CE1 PHE A 160      45.916  39.649  20.509  1.00  0.00      RA0  C
ATOM   1508  CE2 PHE A 160      47.437  37.940  19.766  1.00  0.00      RA0  C
ATOM   1509  CZ  PHE A 160      46.253  38.648  19.605  1.00  0.00      RA0  C
ATOM   1510  C   PHE A 160      49.512  41.150  24.702  1.00  0.00      RA0  C
ATOM   1511  O   PHE A 160      50.613  41.693  24.567  1.00  0.00      RA0  O
ATOM   1512  N   ASN A 161      49.063  40.712  25.872  1.00  0.00      RA0  N
ATOM   1513  H   ASN A 161      48.167  40.272  25.880  1.00  0.00      RA0  H
ATOM   1514  CA  ASN A 161      49.950  40.653  27.032  1.00  0.00      RA0  C
ATOM   1515  CB  ASN A 161      49.201  40.736  28.366  1.00  0.00      RA0  C
ATOM   1516  CG  ASN A 161      48.436  39.465  28.668  1.00  0.00      RA0  C
ATOM   1517  OD1 ASN A 161      48.945  38.350  28.612  1.00  0.00      RA0  O
ATOM   1518  ND2 ASN A 161      47.165  39.700  29.035  1.00  0.00      RA0  N
ATOM   1519 HD21 ASN A 161      46.800  40.634  29.005  1.00  0.00      RA0  H
ATOM   1520 HD22 ASN A 161      46.542  38.979  29.337  1.00  0.00      RA0  H
ATOM   1521  C   ASN A 161      50.853  39.435  26.959  1.00  0.00      RA0  C
ATOM   1522  O   ASN A 161      50.729  38.619  26.053  1.00  0.00      RA0  O
ATOM   1523  N   ASP A 162      51.794  39.296  27.889  1.00  0.00      RA0  N
ATOM   1524  H   ASP A 162      52.007  40.011  28.557  1.00  0.00      RA0  H
ATOM   1525  CA  ASP A 162      52.735  38.177  27.810  1.00  0.00      RA0  C
ATOM   1526  CB  ASP A 162      53.891  38.405  28.775  1.00  0.00      RA0  C
ATOM   1527  CG  ASP A 162      54.664  39.566  28.170  1.00  0.00      RA0  C
ATOM   1528  OD1 ASP A 162      55.726  39.335  27.602  1.00  0.00      RA0  O
ATOM   1529  OD2 ASP A 162      54.163  40.690  28.160  1.00  0.00      RA0  O
ATOM   1530  C   ASP A 162      52.051  36.797  27.793  1.00  0.00      RA0  C
ATOM   1531  O   ASP A 162      52.419  35.931  27.012  1.00  0.00      RA0  O
ATOM   1532  N   ALA A 163      51.038  36.602  28.628  1.00  0.00      RA0  N
ATOM   1533  H   ALA A 163      50.660  37.388  29.117  1.00  0.00      RA0  H
ATOM   1534  CA  ALA A 163      50.345  35.322  28.698  1.00  0.00      RA0  C
ATOM   1535  CB  ALA A 163      49.338  35.305  29.850  1.00  0.00      RA0  C
ATOM   1536  C   ALA A 163      49.621  35.020  27.395  1.00  0.00      RA0  C
ATOM   1537  O   ALA A 163      49.547  33.860  26.982  1.00  0.00      RA0  O
ATOM   1538  N   GLN A 164      49.090  36.067  26.761  1.00  0.00      RA0  N
ATOM   1539  H   GLN A 164      49.264  36.980  27.136  1.00  0.00      RA0  H
ATOM   1540  CA  GLN A 164      48.368  35.918  25.499  1.00  0.00      RA0  C
ATOM   1541  CB  GLN A 164      47.535  37.165  25.232  1.00  0.00      RA0  C
ATOM   1542  CG  GLN A 164      46.504  37.342  26.344  1.00  0.00      RA0  C
ATOM   1543  CD  GLN A 164      45.803  38.668  26.191  1.00  0.00      RA0  C
ATOM   1544  OE1 GLN A 164      46.419  39.678  25.875  1.00  0.00      RA0  O
ATOM   1545  NE2 GLN A 164      44.491  38.621  26.460  1.00  0.00      RA0  N
ATOM   1546 HE21 GLN A 164      44.054  37.744  26.681  1.00  0.00      RA0  H
ATOM   1547 HE22 GLN A 164      43.907  39.432  26.426  1.00  0.00      RA0  H
ATOM   1548  C   GLN A 164      49.346  35.587  24.361  1.00  0.00      RA0  C
ATOM   1549  O   GLN A 164      49.126  34.668  23.565  1.00  0.00      RA0  O
ATOM   1550  N   ARG A 165      50.458  36.308  24.315  1.00  0.00      RA0  N
ATOM   1551  H   ARG A 165      50.612  37.031  24.988  1.00  0.00      RA0  H
ATOM   1552  CA  ARG A 165      51.531  35.935  23.381  1.00  0.00      RA0  C
ATOM   1553  CB  ARG A 165      52.675  36.946  23.475  1.00  0.00      RA0  C
ATOM   1554  CG  ARG A 165      52.476  38.066  22.448  1.00  0.00      RA0  C
ATOM   1555  CD  ARG A 165      53.435  39.253  22.587  1.00  0.00      RA0  C
ATOM   1556  NE  ARG A 165      52.959  40.222  23.575  1.00  0.00      RA0  N
ATOM   1557  HE  ARG A 165      52.142  40.763  23.332  1.00  0.00      RA0  H
ATOM   1558  CZ  ARG A 165      53.596  40.366  24.774  1.00  0.00      RA0  C
ATOM   1559  NH1 ARG A 165      54.668  39.604  25.068  1.00  0.00      RA0  N
ATOM   1560 HH11 ARG A 165      55.114  39.669  25.980  1.00  0.00      RA0  H
ATOM   1561 HH12 ARG A 165      55.064  38.941  24.432  1.00  0.00      RA0  H
ATOM   1562  NH2 ARG A 165      53.136  41.272  25.657  1.00  0.00      RA0  N
ATOM   1563 HH21 ARG A 165      53.572  41.368  26.570  1.00  0.00      RA0  H
ATOM   1564 HH22 ARG A 165      52.343  41.855  25.435  1.00  0.00      RA0  H
ATOM   1565  C   ARG A 165      51.980  34.494  23.535  1.00  0.00      RA0  C
ATOM   1566  O   ARG A 165      52.159  33.776  22.545  1.00  0.00      RA0  O
ATOM   1567  N   GLN A 166      52.157  34.057  24.776  1.00  0.00      RA0  N
ATOM   1568  H   GLN A 166      52.008  34.683  25.542  1.00  0.00      RA0  H
ATOM   1569  CA  GLN A 166      52.576  32.684  25.045  1.00  0.00      RA0  C
ATOM   1570  CB  GLN A 166      52.862  32.529  26.536  1.00  0.00      RA0  C
ATOM   1571  CG  GLN A 166      53.452  31.171  26.909  1.00  0.00      RA0  C
ATOM   1572  CD  GLN A 166      53.792  31.181  28.383  1.00  0.00      RA0  C
ATOM   1573  OE1 GLN A 166      53.212  30.468  29.192  1.00  0.00      RA0  O
ATOM   1574  NE2 GLN A 166      54.775  32.046  28.692  1.00  0.00      RA0  N
ATOM   1575 HE21 GLN A 166      55.214  32.599  27.982  1.00  0.00      RA0  H
ATOM   1576 HE22 GLN A 166      55.086  32.154  29.636  1.00  0.00      RA0  H
ATOM   1577  C   GLN A 166      51.533  31.681  24.562  1.00  0.00      RA0  C
ATOM   1578  O   GLN A 166      51.876  30.670  23.956  1.00  0.00      RA0  O
ATOM   1579  N   ALA A 167      50.258  31.982  24.804  1.00  0.00      RA0  N
ATOM   1580  H   ALA A 167      50.036  32.816  25.310  1.00  0.00      RA0  H
ATOM   1581  CA  ALA A 167      49.158  31.086  24.378  1.00  0.00      RA0  C
ATOM   1582  CB  ALA A 167      47.807  31.660  24.807  1.00  0.00      RA0  C
ATOM   1583  C   ALA A 167      49.116  30.813  22.872  1.00  0.00      RA0  C
ATOM   1584  O   ALA A 167      48.801  29.685  22.428  1.00  0.00      RA0  O
ATOM   1585  N   VAL A 168      49.425  31.834  22.089  1.00  0.00      RA0  N
ATOM   1586  H   VAL A 168      49.768  32.683  22.496  1.00  0.00      RA0  H
ATOM   1587  CA  VAL A 168      49.321  31.743  20.625  1.00  0.00      RA0  C
ATOM   1588  CB  VAL A 168      48.665  33.004  20.059  1.00  0.00      RA0  C
ATOM   1589  CG1 VAL A 168      47.308  33.231  20.721  1.00  0.00      RA0  C
ATOM   1590  CG2 VAL A 168      49.573  34.230  20.187  1.00  0.00      RA0  C
ATOM   1591  C   VAL A 168      50.657  31.484  19.929  1.00  0.00      RA0  C
ATOM   1592  O   VAL A 168      50.715  31.423  18.695  1.00  0.00      RA0  O
ATOM   1593  N   GLU A 169      51.728  31.355  20.708  1.00  0.00      RA0  N
ATOM   1594  H   GLU A 169      51.651  31.324  21.704  1.00  0.00      RA0  H
ATOM   1595  CA  GLU A 169      53.048  31.167  20.125  1.00  0.00      RA0  C
ATOM   1596  CB  GLU A 169      54.147  31.191  21.188  1.00  0.00      RA0  C
ATOM   1597  CG  GLU A 169      55.536  30.974  20.578  1.00  0.00      RA0  C
ATOM   1598  CD  GLU A 169      55.740  31.928  19.415  1.00  0.00      RA0  C
ATOM   1599  OE1 GLU A 169      55.846  33.129  19.649  1.00  0.00      RA0  O
ATOM   1600  OE2 GLU A 169      55.785  31.467  18.274  1.00  0.00      RA0  O
ATOM   1601  C   GLU A 169      53.058  29.870  19.317  1.00  0.00      RA0  C
ATOM   1602  O   GLU A 169      52.779  28.805  19.838  1.00  0.00      RA0  O
ATOM   1603  N   GLY A 170      53.408  29.971  18.043  1.00  0.00      RA0  N
ATOM   1604  H   GLY A 170      53.796  30.860  17.781  1.00  0.00      RA0  H
ATOM   1605  CA  GLY A 170      53.506  28.805  17.182  1.00  0.00      RA0  C
ATOM   1606  C   GLY A 170      52.162  28.201  16.796  1.00  0.00      RA0  C
ATOM   1607  O   GLY A 170      52.104  27.085  16.275  1.00  0.00      RA0  O
ATOM   1608  N   MSE A 171      51.077  28.930  17.048  1.00  0.00      RA0  N
ATOM   1609  H   MSE A 171      51.154  29.872  17.387  1.00  0.00      RA0  H
ATOM   1610  CA  MSE A 171      49.757  28.348  16.869  1.00  0.00      RA0  C
ATOM   1611  CB  MSE A 171      48.683  29.209  17.542  1.00  0.00      RA0  C
ATOM   1612  CG  MSE A 171      47.297  28.565  17.511  1.00  0.00      RA0  C
ATOM   1613  SE  MSE A 171      46.071  29.397  18.535  1.00  0.00      RA0  S
ATOM   1614  CE  MSE A 171      46.003  30.968  17.664  1.00  0.00      RA0  C
ATOM   1615  C   MSE A 171      49.476  28.143  15.389  1.00  0.00      RA0  C
ATOM   1616  O   MSE A 171      49.657  29.058  14.559  1.00  0.00      RA0  O
ATOM   1617  N   LYS A 172      49.040  26.931  15.073  1.00  0.00      RA0  N
ATOM   1618  H   LYS A 172      48.719  26.357  15.824  1.00  0.00      RA0  H
ATOM   1619  CA  LYS A 172      48.779  26.534  13.705  1.00  0.00      RA0  C
ATOM   1620  CB  LYS A 172      48.992  25.013  13.661  1.00  0.00      RA0  C
ATOM   1621  CG  LYS A 172      50.401  24.604  14.105  1.00  0.00      RA0  C
ATOM   1622  CD  LYS A 172      51.501  25.185  13.210  1.00  0.00      RA0  C
ATOM   1623  CE  LYS A 172      52.914  24.782  13.648  1.00  0.00      RA0  C
ATOM   1624  NZ  LYS A 172      53.194  25.299  14.994  1.00  0.00      RA0  N
ATOM   1625  HZ1 LYS A 172      54.181  25.139  15.270  1.00  0.00      RA0  H
ATOM   1626  HZ2 LYS A 172      52.998  26.324  15.034  1.00  0.00      RA0  H
ATOM   1627  HZ3 LYS A 172      52.562  24.884  15.706  1.00  0.00      RA0  H
ATOM   1628  C   LYS A 172      47.375  26.970  13.306  1.00  0.00      RA0  C
ATOM   1629  O   LYS A 172      46.557  27.358  14.161  1.00  0.00      RA0  O
ATOM   1630  N   PRO A 173      47.092  26.928  12.007  1.00  0.00      RA0  N
ATOM   1631  CD  PRO A 173      48.024  26.692  10.905  1.00  0.00      RA0  C
ATOM   1632  CA  PRO A 173      45.761  27.243  11.526  1.00  0.00      RA0  C
ATOM   1633  CB  PRO A 173      45.871  27.080  10.007  1.00  0.00      RA0  C
ATOM   1634  CG  PRO A 173      47.344  27.317   9.696  1.00  0.00      RA0  C
ATOM   1635  C   PRO A 173      44.672  26.386  12.117  1.00  0.00      RA0  C
ATOM   1636  O   PRO A 173      44.882  25.207  12.420  1.00  0.00      RA0  O
ATOM   1637  N   PHE A 174      43.490  26.985  12.253  1.00  0.00      RA0  N
ATOM   1638  H   PHE A 174      43.402  27.956  12.028  1.00  0.00      RA0  H
ATOM   1639  CA  PHE A 174      42.322  26.266  12.761  1.00  0.00      RA0  C
ATOM   1640  CB  PHE A 174      41.798  25.208  11.783  1.00  0.00      RA0  C
ATOM   1641  CG  PHE A 174      40.792  25.829  10.846  1.00  0.00      RA0  C
ATOM   1642  CD1 PHE A 174      41.171  26.843   9.973  1.00  0.00      RA0  C
ATOM   1643  CD2 PHE A 174      39.478  25.378  10.861  1.00  0.00      RA0  C
ATOM   1644  CE1 PHE A 174      40.233  27.407   9.117  1.00  0.00      RA0  C
ATOM   1645  CE2 PHE A 174      38.541  25.941  10.005  1.00  0.00      RA0  C
ATOM   1646  CZ  PHE A 174      38.918  26.957   9.134  1.00  0.00      RA0  C
ATOM   1647  C   PHE A 174      42.534  25.730  14.172  1.00  0.00      RA0  C
ATOM   1648  O   PHE A 174      42.263  24.574  14.453  1.00  0.00      RA0  O
ATOM   1649  N   PHE A 175      42.978  26.638  15.037  1.00  0.00      RA0  N
ATOM   1650  H   PHE A 175      43.192  27.584  14.771  1.00  0.00      RA0  H
ATOM   1651  CA  PHE A 175      42.992  26.464  16.470  1.00  0.00      RA0  C
ATOM   1652  CB  PHE A 175      44.412  26.334  17.014  1.00  0.00      RA0  C
ATOM   1653  CG  PHE A 175      45.002  24.956  16.844  1.00  0.00      RA0  C
ATOM   1654  CD1 PHE A 175      45.704  24.629  15.690  1.00  0.00      RA0  C
ATOM   1655  CD2 PHE A 175      44.876  24.026  17.869  1.00  0.00      RA0  C
ATOM   1656  CE1 PHE A 175      46.321  23.388  15.585  1.00  0.00      RA0  C
ATOM   1657  CE2 PHE A 175      45.492  22.785  17.764  1.00  0.00      RA0  C
ATOM   1658  CZ  PHE A 175      46.235  22.476  16.631  1.00  0.00      RA0  C
ATOM   1659  C   PHE A 175      42.410  27.704  17.092  1.00  0.00      RA0  C
ATOM   1660  O   PHE A 175      42.512  28.793  16.518  1.00  0.00      RA0  O
ATOM   1661  N   GLY A 176      41.847  27.534  18.283  1.00  0.00      RA0  N
ATOM   1662  H   GLY A 176      41.795  26.633  18.719  1.00  0.00      RA0  H
ATOM   1663  CA  GLY A 176      41.388  28.641  19.101  1.00  0.00      RA0  C
ATOM   1664  C   GLY A 176      41.825  28.478  20.534  1.00  0.00      RA0  C
ATOM   1665  O   GLY A 176      41.907  27.354  21.041  1.00  0.00      RA0  O
ATOM   1666  N   VAL A 177      42.139  29.584  21.200  1.00  0.00      RA0  N
ATOM   1667  H   VAL A 177      42.168  30.476  20.742  1.00  0.00      RA0  H
ATOM   1668  CA  VAL A 177      42.519  29.532  22.587  1.00  0.00      RA0  C
ATOM   1669  CB  VAL A 177      44.043  29.344  22.681  1.00  0.00      RA0  C
ATOM   1670  CG1 VAL A 177      44.791  30.477  21.975  1.00  0.00      RA0  C
ATOM   1671  CG2 VAL A 177      44.520  29.129  24.119  1.00  0.00      RA0  C
ATOM   1672  C   VAL A 177      42.041  30.750  23.388  1.00  0.00      RA0  C
ATOM   1673  O   VAL A 177      42.105  31.891  22.928  1.00  0.00      RA0  O
ATOM   1674  N   GLN A 178      41.555  30.479  24.588  1.00  0.00      RA0  N
ATOM   1675  H   GLN A 178      41.657  29.545  24.927  1.00  0.00      RA0  H
ATOM   1676  CA  GLN A 178      41.186  31.500  25.553  1.00  0.00      RA0  C
ATOM   1677  CB  GLN A 178      40.079  30.978  26.470  1.00  0.00      RA0  C
ATOM   1678  CG  GLN A 178      39.307  32.078  27.201  1.00  0.00      RA0  C
ATOM   1679  CD  GLN A 178      38.415  32.813  26.219  1.00  0.00      RA0  C
ATOM   1680  OE1 GLN A 178      37.715  32.208  25.405  1.00  0.00      RA0  O
ATOM   1681  NE2 GLN A 178      38.474  34.151  26.354  1.00  0.00      RA0  N
ATOM   1682 HE21 GLN A 178      39.034  34.571  27.079  1.00  0.00      RA0  H
ATOM   1683 HE22 GLN A 178      37.974  34.794  25.772  1.00  0.00      RA0  H
ATOM   1684  C   GLN A 178      42.415  31.912  26.358  1.00  0.00      RA0  C
ATOM   1685  O   GLN A 178      43.094  31.076  26.975  1.00  0.00      RA0  O
ATOM   1686  N   ALA A 179      42.707  33.204  26.330  1.00  0.00      RA0  N
ATOM   1687  H   ALA A 179      42.170  33.840  25.782  1.00  0.00      RA0  H
ATOM   1688  CA  ALA A 179      43.784  33.759  27.131  1.00  0.00      RA0  C
ATOM   1689  CB  ALA A 179      44.993  34.049  26.247  1.00  0.00      RA0  C
ATOM   1690  C   ALA A 179      43.255  35.042  27.758  1.00  0.00      RA0  C
ATOM   1691  O   ALA A 179      43.239  36.105  27.120  1.00  0.00      RA0  O
ATOM   1692  N   GLY A 180      42.746  34.898  28.984  1.00  0.00      RA0  N
ATOM   1693  H   GLY A 180      42.714  33.978  29.371  1.00  0.00      RA0  H
ATOM   1694  CA  GLY A 180      42.057  35.972  29.670  1.00  0.00      RA0  C
ATOM   1695  C   GLY A 180      40.810  36.407  28.929  1.00  0.00      RA0  C
ATOM   1696  O   GLY A 180      39.985  35.568  28.546  1.00  0.00      RA0  O
ATOM   1697  N   ASP A 181      40.701  37.712  28.683  1.00  0.00      RA0  N
ATOM   1698  H   ASP A 181      41.343  38.361  29.088  1.00  0.00      RA0  H
ATOM   1699  CA  ASP A 181      39.529  38.296  28.017  1.00  0.00      RA0  C
ATOM   1700  CB  ASP A 181      39.472  39.828  28.140  1.00  0.00      RA0  C
ATOM   1701  CG  ASP A 181      38.873  40.284  29.459  1.00  0.00      RA0  C
ATOM   1702  OD1 ASP A 181      39.513  40.087  30.488  1.00  0.00      RA0  O
ATOM   1703  OD2 ASP A 181      37.786  40.872  29.454  1.00  0.00      RA0  O
ATOM   1704  C   ASP A 181      39.459  37.959  26.533  1.00  0.00      RA0  C
ATOM   1705  O   ASP A 181      38.399  38.139  25.930  1.00  0.00      RA0  O
ATOM   1706  N   LEU A 182      40.560  37.449  25.952  1.00  0.00      RA0  N
ATOM   1707  H   LEU A 182      41.333  37.133  26.502  1.00  0.00      RA0  H
ATOM   1708  CA  LEU A 182      40.642  37.233  24.509  1.00  0.00      RA0  C
ATOM   1709  CB  LEU A 182      41.922  37.831  23.922  1.00  0.00      RA0  C
ATOM   1710  CG  LEU A 182      42.088  39.341  24.109  1.00  0.00      RA0  C
ATOM   1711  CD1 LEU A 182      43.359  39.848  23.425  1.00  0.00      RA0  C
ATOM   1712  CD2 LEU A 182      40.868  40.129  23.643  1.00  0.00      RA0  C
ATOM   1713  C   LEU A 182      40.566  35.774  24.165  1.00  0.00      RA0  C
ATOM   1714  O   LEU A 182      41.315  34.957  24.688  1.00  0.00      RA0  O
ATOM   1715  N   PHE A 183      39.626  35.464  23.275  1.00  0.00      RA0  N
ATOM   1716  H   PHE A 183      39.045  36.198  22.915  1.00  0.00      RA0  H
ATOM   1717  CA  PHE A 183      39.596  34.178  22.589  1.00  0.00      RA0  C
ATOM   1718  CB  PHE A 183      38.155  33.688  22.464  1.00  0.00      RA0  C
ATOM   1719  CG  PHE A 183      38.114  32.406  21.670  1.00  0.00      RA0  C
ATOM   1720  CD1 PHE A 183      38.716  31.259  22.171  1.00  0.00      RA0  C
ATOM   1721  CD2 PHE A 183      37.471  32.373  20.438  1.00  0.00      RA0  C
ATOM   1722  CE1 PHE A 183      38.674  30.080  21.440  1.00  0.00      RA0  C
ATOM   1723  CE2 PHE A 183      37.430  31.193  19.706  1.00  0.00      RA0  C
ATOM   1724  CZ  PHE A 183      38.031  30.045  20.208  1.00  0.00      RA0  C
ATOM   1725  C   PHE A 183      40.194  34.416  21.213  1.00  0.00      RA0  C
ATOM   1726  O   PHE A 183      39.650  35.194  20.429  1.00  0.00      RA0  O
ATOM   1727  N   ILE A 184      41.337  33.787  20.943  1.00  0.00      RA0  N
ATOM   1728  H   ILE A 184      41.708  33.091  21.559  1.00  0.00      RA0  H
ATOM   1729  CA  ILE A 184      42.100  34.086  19.731  1.00  0.00      RA0  C
ATOM   1730  CB  ILE A 184      43.507  34.550  20.111  1.00  0.00      RA0  C
ATOM   1731  CG2 ILE A 184      44.305  34.969  18.876  1.00  0.00      RA0  C
ATOM   1732  CG1 ILE A 184      43.447  35.657  21.165  1.00  0.00      RA0  C
ATOM   1733  CD1 ILE A 184      44.806  35.976  21.788  1.00  0.00      RA0  C
ATOM   1734  C   ILE A 184      42.159  32.841  18.879  1.00  0.00      RA0  C
ATOM   1735  O   ILE A 184      42.575  31.784  19.353  1.00  0.00      RA0  O
ATOM   1736  N   ALA A 185      41.710  32.970  17.637  1.00  0.00      RA0  N
ATOM   1737  H   ALA A 185      41.385  33.853  17.291  1.00  0.00      RA0  H
ATOM   1738  CA  ALA A 185      41.616  31.830  16.725  1.00  0.00      RA0  C
ATOM   1739  CB  ALA A 185      40.152  31.453  16.499  1.00  0.00      RA0  C
ATOM   1740  C   ALA A 185      42.277  32.134  15.389  1.00  0.00      RA0  C
ATOM   1741  O   ALA A 185      42.167  33.234  14.874  1.00  0.00      RA0  O
ATOM   1742  N   THR A 186      42.990  31.141  14.862  1.00  0.00      RA0  N
ATOM   1743  H   THR A 186      43.053  30.256  15.329  1.00  0.00      RA0  H
ATOM   1744  CA  THR A 186      43.633  31.230  13.551  1.00  0.00      RA0  C
ATOM   1745  CB  THR A 186      44.840  30.307  13.633  1.00  0.00      RA0  C
ATOM   1746  OG1 THR A 186      44.632  29.351  14.686  1.00  0.00      RA0  O
ATOM   1747  HG1 THR A 186      45.432  28.832  14.742  1.00  0.00      RA0  H
ATOM   1748  CG2 THR A 186      46.155  31.053  13.836  1.00  0.00      RA0  C
ATOM   1749  C   THR A 186      42.669  30.774  12.458  1.00  0.00      RA0  C
ATOM   1750  O   THR A 186      42.839  29.702  11.833  1.00  0.00      RA0  O
ATOM   1751  N   THR A 187      41.649  31.616  12.254  1.00  0.00      RA0  N
ATOM   1752  H   THR A 187      41.527  32.447  12.800  1.00  0.00      RA0  H
ATOM   1753  CA  THR A 187      40.588  31.408  11.282  1.00  0.00      RA0  C
ATOM   1754  CB  THR A 187      39.375  30.998  12.107  1.00  0.00      RA0  C
ATOM   1755  OG1 THR A 187      39.396  31.727  13.338  1.00  0.00      RA0  O
ATOM   1756  HG1 THR A 187      38.802  32.465  13.168  1.00  0.00      RA0  H
ATOM   1757  CG2 THR A 187      39.346  29.495  12.397  1.00  0.00      RA0  C
ATOM   1758  C   THR A 187      40.383  32.686  10.472  1.00  0.00      RA0  C
ATOM   1759  O   THR A 187      40.945  33.751  10.779  1.00  0.00      RA0  O
ATOM   1760  N   GLY A 188      39.570  32.584   9.423  1.00  0.00      RA0  N
ATOM   1761  H   GLY A 188      39.053  31.765   9.170  1.00  0.00      RA0  H
ATOM   1762  CA  GLY A 188      39.319  33.722   8.585  1.00  0.00      RA0  C
ATOM   1763  C   GLY A 188      38.484  33.350   7.377  1.00  0.00      RA0  C
ATOM   1764  O   GLY A 188      38.259  32.169   7.109  1.00  0.00      RA0  O
ATOM   1765  N   TYR A 189      38.034  34.376   6.693  1.00  0.00      RA0  N
ATOM   1766  H   TYR A 189      38.351  35.280   6.990  1.00  0.00      RA0  H
ATOM   1767  CA  TYR A 189      37.176  34.275   5.523  1.00  0.00      RA0  C
ATOM   1768  CB  TYR A 189      35.848  34.870   6.005  1.00  0.00      RA0  C
ATOM   1769  CG  TYR A 189      34.633  34.649   5.133  1.00  0.00      RA0  C
ATOM   1770  CD1 TYR A 189      34.315  33.402   4.605  1.00  0.00      RA0  C
ATOM   1771  CE1 TYR A 189      33.131  33.240   3.889  1.00  0.00      RA0  C
ATOM   1772  CD2 TYR A 189      33.787  35.728   4.913  1.00  0.00      RA0  C
ATOM   1773  CE2 TYR A 189      32.605  35.567   4.206  1.00  0.00      RA0  C
ATOM   1774  CZ  TYR A 189      32.276  34.321   3.690  1.00  0.00      RA0  C
ATOM   1775  OH  TYR A 189      31.108  34.179   2.970  1.00  0.00      RA0  O
ATOM   1776  HH  TYR A 189      30.800  35.028   2.672  1.00  0.00      RA0  H
ATOM   1777  C   TYR A 189      37.773  35.015   4.324  1.00  0.00      RA0  C
ATOM   1778  O   TYR A 189      37.037  35.478   3.454  1.00  0.00      RA0  O
ATOM   1779  N   THR A 190      39.113  35.092   4.246  1.00  0.00      RA0  N
ATOM   1780  H   THR A 190      39.683  34.688   4.959  1.00  0.00      RA0  H
ATOM   1781  CA  THR A 190      39.760  35.962   3.272  1.00  0.00      RA0  C
ATOM   1782  CB  THR A 190      40.396  36.952   4.206  1.00  0.00      RA0  C
ATOM   1783  OG1 THR A 190      40.677  36.197   5.393  1.00  0.00      RA0  O
ATOM   1784  HG1 THR A 190      40.466  36.754   6.138  1.00  0.00      RA0  H
ATOM   1785  CG2 THR A 190      39.464  38.115   4.549  1.00  0.00      RA0  C
ATOM   1786  C   THR A 190      40.745  35.308   2.321  1.00  0.00      RA0  C
ATOM   1787  O   THR A 190      41.059  35.900   1.287  1.00  0.00      RA0  O
ATOM   1788  N   GLY A 191      41.231  34.122   2.655  1.00  0.00      RA0  N
ATOM   1789  H   GLY A 191      40.940  33.718   3.521  1.00  0.00      RA0  H
ATOM   1790  CA  GLY A 191      42.315  33.493   1.897  1.00  0.00      RA0  C
ATOM   1791  C   GLY A 191      43.697  33.959   2.369  1.00  0.00      RA0  C
ATOM   1792  O   GLY A 191      44.704  33.636   1.746  1.00  0.00      RA0  O
ATOM   1793  N   GLU A 192      43.716  34.765   3.436  1.00  0.00      RA0  N
ATOM   1794  H   GLU A 192      42.899  34.949   3.982  1.00  0.00      RA0  H
ATOM   1795  CA  GLU A 192      44.948  35.243   4.050  1.00  0.00      RA0  C
ATOM   1796  CB  GLU A 192      44.964  36.772   4.084  1.00  0.00      RA0  C
ATOM   1797  CG  GLU A 192      44.672  37.390   2.715  1.00  0.00      RA0  C
ATOM   1798  CD  GLU A 192      45.606  36.787   1.687  1.00  0.00      RA0  C
ATOM   1799  OE1 GLU A 192      46.788  36.644   1.981  1.00  0.00      RA0  O
ATOM   1800  OE2 GLU A 192      45.148  36.431   0.602  1.00  0.00      RA0  O
ATOM   1801  C   GLU A 192      45.079  34.658   5.443  1.00  0.00      RA0  C
ATOM   1802  O   GLU A 192      44.120  34.139   6.001  1.00  0.00      RA0  O
ATOM   1803  N   ALA A 193      46.273  34.795   6.018  1.00  0.00      RA0  N
ATOM   1804  H   ALA A 193      46.951  35.328   5.514  1.00  0.00      RA0  H
ATOM   1805  CA  ALA A 193      46.501  34.558   7.441  1.00  0.00      RA0  C
ATOM   1806  CB  ALA A 193      47.996  34.587   7.762  1.00  0.00      RA0  C
ATOM   1807  C   ALA A 193      45.797  35.615   8.278  1.00  0.00      RA0  C
ATOM   1808  O   ALA A 193      45.417  36.662   7.786  1.00  0.00      RA0  O
ATOM   1809  N   GLY A 194      45.619  35.310   9.551  1.00  0.00      RA0  N
ATOM   1810  H   GLY A 194      45.856  34.424   9.951  1.00  0.00      RA0  H
ATOM   1811  CA  GLY A 194      44.989  36.252  10.455  1.00  0.00      RA0  C
ATOM   1812  C   GLY A 194      44.460  35.601  11.697  1.00  0.00      RA0  C
ATOM   1813  O   GLY A 194      44.756  34.437  11.964  1.00  0.00      RA0  O
ATOM   1814  N   TYR A 195      43.694  36.388  12.467  1.00  0.00      RA0  N
ATOM   1815  H   TYR A 195      43.415  37.302  12.173  1.00  0.00      RA0  H
ATOM   1816  CA  TYR A 195      43.018  35.893  13.639  1.00  0.00      RA0  C
ATOM   1817  CB  TYR A 195      43.584  36.523  14.915  1.00  0.00      RA0  C
ATOM   1818  CG  TYR A 195      44.940  35.978  15.285  1.00  0.00      RA0  C
ATOM   1819  CD1 TYR A 195      45.222  34.629  15.121  1.00  0.00      RA0  C
ATOM   1820  CE1 TYR A 195      46.458  34.135  15.513  1.00  0.00      RA0  C
ATOM   1821  CD2 TYR A 195      45.895  36.832  15.824  1.00  0.00      RA0  C
ATOM   1822  CE2 TYR A 195      47.130  36.334  16.222  1.00  0.00      RA0  C
ATOM   1823  CZ  TYR A 195      47.411  34.982  16.064  1.00  0.00      RA0  C
ATOM   1824  OH  TYR A 195      48.634  34.472  16.443  1.00  0.00      RA0  O
ATOM   1825  HH  TYR A 195      49.122  35.113  16.944  1.00  0.00      RA0  H
ATOM   1826  C   TYR A 195      41.549  36.328  13.574  1.00  0.00      RA0  C
ATOM   1827  O   TYR A 195      41.222  37.317  12.900  1.00  0.00      RA0  O
ATOM   1828  N   GLU A 196      40.713  35.591  14.292  1.00  0.00      RA0  N
ATOM   1829  H   GLU A 196      41.028  34.738  14.710  1.00  0.00      RA0  H
ATOM   1830  CA  GLU A 196      39.442  36.110  14.790  1.00  0.00      RA0  C
ATOM   1831  CB  GLU A 196      38.293  35.305  14.158  1.00  0.00      RA0  C
ATOM   1832  CG  GLU A 196      38.334  35.593  12.644  1.00  0.00      RA0  C
ATOM   1833  CD  GLU A 196      37.363  34.777  11.812  1.00  0.00      RA0  C
ATOM   1834  OE1 GLU A 196      37.403  33.552  11.919  1.00  0.00      RA0  O
ATOM   1835  OE2 GLU A 196      36.612  35.364  11.018  1.00  0.00      RA0  O
ATOM   1836  C   GLU A 196      39.548  36.155  16.312  1.00  0.00      RA0  C
ATOM   1837  O   GLU A 196      40.030  35.204  16.966  1.00  0.00      RA0  O
ATOM   1838  N   ILE A 197      39.134  37.269  16.880  1.00  0.00      RA0  N
ATOM   1839  H   ILE A 197      38.680  37.980  16.343  1.00  0.00      RA0  H
ATOM   1840  CA  ILE A 197      39.331  37.519  18.301  1.00  0.00      RA0  C
ATOM   1841  CB  ILE A 197      40.350  38.637  18.533  1.00  0.00      RA0  C
ATOM   1842  CG2 ILE A 197      40.529  38.891  20.030  1.00  0.00      RA0  C
ATOM   1843  CG1 ILE A 197      41.684  38.321  17.852  1.00  0.00      RA0  C
ATOM   1844  CD1 ILE A 197      42.716  39.440  17.989  1.00  0.00      RA0  C
ATOM   1845  C   ILE A 197      37.992  37.864  18.938  1.00  0.00      RA0  C
ATOM   1846  O   ILE A 197      37.379  38.861  18.577  1.00  0.00      RA0  O
ATOM   1847  N   ALA A 198      37.529  37.025  19.869  1.00  0.00      RA0  N
ATOM   1848  H   ALA A 198      38.120  36.285  20.191  1.00  0.00      RA0  H
ATOM   1849  CA  ALA A 198      36.277  37.299  20.579  1.00  0.00      RA0  C
ATOM   1850  CB  ALA A 198      35.434  36.031  20.701  1.00  0.00      RA0  C
ATOM   1851  C   ALA A 198      36.610  37.807  21.973  1.00  0.00      RA0  C
ATOM   1852  O   ALA A 198      37.544  37.323  22.614  1.00  0.00      RA0  O
ATOM   1853  N   LEU A 199      35.836  38.781  22.442  1.00  0.00      RA0  N
ATOM   1854  H   LEU A 199      35.048  39.132  21.924  1.00  0.00      RA0  H
ATOM   1855  CA  LEU A 199      36.077  39.382  23.745  1.00  0.00      RA0  C
ATOM   1856  CB  LEU A 199      37.194  40.427  23.556  1.00  0.00      RA0  C
ATOM   1857  CG  LEU A 199      36.853  41.718  22.792  1.00  0.00      RA0  C
ATOM   1858  CD1 LEU A 199      37.932  42.759  23.055  1.00  0.00      RA0  C
ATOM   1859  CD2 LEU A 199      36.648  41.564  21.280  1.00  0.00      RA0  C
ATOM   1860  C   LEU A 199      34.791  40.024  24.251  1.00  0.00      RA0  C
ATOM   1861  O   LEU A 199      33.848  40.211  23.482  1.00  0.00      RA0  O
ATOM   1862  N   PRO A 200      34.731  40.356  25.543  1.00  0.00      RA0  N
ATOM   1863  CD  PRO A 200      35.719  40.063  26.577  1.00  0.00      RA0  C
ATOM   1864  CA  PRO A 200      33.512  40.955  26.107  1.00  0.00      RA0  C
ATOM   1865  CB  PRO A 200      33.856  41.104  27.587  1.00  0.00      RA0  C
ATOM   1866  CG  PRO A 200      34.906  40.036  27.862  1.00  0.00      RA0  C
ATOM   1867  C   PRO A 200      33.071  42.178  25.358  1.00  0.00      RA0  C
ATOM   1868  O   PRO A 200      33.899  42.999  24.964  1.00  0.00      RA0  O
ATOM   1869  N   ASN A 201      31.760  42.311  25.160  1.00  0.00      RA0  N
ATOM   1870  H   ASN A 201      31.178  41.542  25.430  1.00  0.00      RA0  H
ATOM   1871  CA  ASN A 201      31.212  43.471  24.462  1.00  0.00      RA0  C
ATOM   1872  CB  ASN A 201      29.686  43.517  24.636  1.00  0.00      RA0  C
ATOM   1873  CG  ASN A 201      28.999  42.446  23.804  1.00  0.00      RA0  C
ATOM   1874  OD1 ASN A 201      29.467  42.066  22.738  1.00  0.00      RA0  O
ATOM   1875  ND2 ASN A 201      27.860  41.973  24.346  1.00  0.00      RA0  N
ATOM   1876 HD21 ASN A 201      27.504  42.298  25.222  1.00  0.00      RA0  H
ATOM   1877 HD22 ASN A 201      27.321  41.254  23.888  1.00  0.00      RA0  H
ATOM   1878  C   ASN A 201      31.800  44.788  24.983  1.00  0.00      RA0  C
ATOM   1879  O   ASN A 201      32.125  45.698  24.208  1.00  0.00      RA0  O
ATOM   1880  N   GLU A 202      31.935  44.870  26.299  1.00  0.00      RA0  N
ATOM   1881  H   GLU A 202      31.874  44.053  26.872  1.00  0.00      RA0  H
ATOM   1882  CA  GLU A 202      32.386  46.099  26.965  1.00  0.00      RA0  C
ATOM   1883  CB  GLU A 202      31.961  46.102  28.449  1.00  0.00      RA0  C
ATOM   1884  CG  GLU A 202      33.020  45.926  29.554  1.00  0.00      RA0  C
ATOM   1885  CD  GLU A 202      33.590  44.521  29.626  1.00  0.00      RA0  C
ATOM   1886  OE1 GLU A 202      33.826  43.914  28.594  1.00  0.00      RA0  O
ATOM   1887  OE2 GLU A 202      33.863  44.032  30.720  1.00  0.00      RA0  O
ATOM   1888  C   GLU A 202      33.868  46.439  26.747  1.00  0.00      RA0  C
ATOM   1889  O   GLU A 202      34.297  47.572  27.036  1.00  0.00      RA0  O
ATOM   1890  N   LYS A 203      34.639  45.457  26.281  1.00  0.00      RA0  N
ATOM   1891  H   LYS A 203      34.224  44.562  26.119  1.00  0.00      RA0  H
ATOM   1892  CA  LYS A 203      36.055  45.639  25.902  1.00  0.00      RA0  C
ATOM   1893  CB  LYS A 203      36.937  44.428  26.190  1.00  0.00      RA0  C
ATOM   1894  CG  LYS A 203      36.907  43.799  27.570  1.00  0.00      RA0  C
ATOM   1895  CD  LYS A 203      37.183  44.754  28.725  1.00  0.00      RA0  C
ATOM   1896  CE  LYS A 203      37.144  43.980  30.041  1.00  0.00      RA0  C
ATOM   1897  NZ  LYS A 203      36.068  42.982  29.978  1.00  0.00      RA0  N
ATOM   1898  HZ1 LYS A 203      36.466  42.038  29.773  1.00  0.00      RA0  H
ATOM   1899  HZ2 LYS A 203      35.510  42.986  30.856  1.00  0.00      RA0  H
ATOM   1900  HZ3 LYS A 203      35.348  43.251  29.270  1.00  0.00      RA0  H
ATOM   1901  C   LYS A 203      36.285  45.904  24.414  1.00  0.00      RA0  C
ATOM   1902  O   LYS A 203      37.393  46.235  23.996  1.00  0.00      RA0  O
ATOM   1903  N   ALA A 204      35.250  45.707  23.604  1.00  0.00      RA0  N
ATOM   1904  H   ALA A 204      34.350  45.514  23.998  1.00  0.00      RA0  H
ATOM   1905  CA  ALA A 204      35.403  45.662  22.157  1.00  0.00      RA0  C
ATOM   1906  CB  ALA A 204      34.088  45.253  21.495  1.00  0.00      RA0  C
ATOM   1907  C   ALA A 204      35.881  46.979  21.553  1.00  0.00      RA0  C
ATOM   1908  O   ALA A 204      36.794  46.997  20.704  1.00  0.00      RA0  O
ATOM   1909  N   ALA A 205      35.277  48.078  21.979  1.00  0.00      RA0  N
ATOM   1910  H   ALA A 205      34.669  48.022  22.770  1.00  0.00      RA0  H
ATOM   1911  CA  ALA A 205      35.531  49.388  21.340  1.00  0.00      RA0  C
ATOM   1912  CB  ALA A 205      34.616  50.462  21.930  1.00  0.00      RA0  C
ATOM   1913  C   ALA A 205      36.972  49.794  21.545  1.00  0.00      RA0  C
ATOM   1914  O   ALA A 205      37.616  50.274  20.637  1.00  0.00      RA0  O
ATOM   1915  N   ASP A 206      37.483  49.586  22.747  1.00  0.00      RA0  N
ATOM   1916  H   ASP A 206      36.936  49.271  23.527  1.00  0.00      RA0  H
ATOM   1917  CA  ASP A 206      38.866  49.965  23.032  1.00  0.00      RA0  C
ATOM   1918  CB  ASP A 206      39.156  49.816  24.526  1.00  0.00      RA0  C
ATOM   1919  CG  ASP A 206      38.016  50.394  25.335  1.00  0.00      RA0  C
ATOM   1920  OD1 ASP A 206      38.135  51.529  25.790  1.00  0.00      RA0  O
ATOM   1921  OD2 ASP A 206      37.012  49.701  25.507  1.00  0.00      RA0  O
ATOM   1922  C   ASP A 206      39.848  49.089  22.256  1.00  0.00      RA0  C
ATOM   1923  O   ASP A 206      40.889  49.562  21.834  1.00  0.00      RA0  O
ATOM   1924  N   PHE A 207      39.524  47.812  22.099  1.00  0.00      RA0  N
ATOM   1925  H   PHE A 207      38.659  47.489  22.490  1.00  0.00      RA0  H
ATOM   1926  CA  PHE A 207      40.396  46.894  21.394  1.00  0.00      RA0  C
ATOM   1927  CB  PHE A 207      39.935  45.459  21.619  1.00  0.00      RA0  C
ATOM   1928  CG  PHE A 207      40.925  44.489  21.022  1.00  0.00      RA0  C
ATOM   1929  CD1 PHE A 207      42.282  44.619  21.298  1.00  0.00      RA0  C
ATOM   1930  CD2 PHE A 207      40.477  43.458  20.206  1.00  0.00      RA0  C
ATOM   1931  CE1 PHE A 207      43.189  43.713  20.761  1.00  0.00      RA0  C
ATOM   1932  CE2 PHE A 207      41.385  42.553  19.670  1.00  0.00      RA0  C
ATOM   1933  CZ  PHE A 207      42.740  42.679  19.949  1.00  0.00      RA0  C
ATOM   1934  C   PHE A 207      40.414  47.237  19.906  1.00  0.00      RA0  C
ATOM   1935  O   PHE A 207      41.479  47.299  19.293  1.00  0.00      RA0  O
ATOM   1936  N   TRP A 208      39.238  47.512  19.343  1.00  0.00      RA0  N
ATOM   1937  H   TRP A 208      38.416  47.436  19.906  1.00  0.00      RA0  H
ATOM   1938  CA  TRP A 208      39.124  48.045  17.980  1.00  0.00      RA0  C
ATOM   1939  CB  TRP A 208      37.654  48.363  17.687  1.00  0.00      RA0  C
ATOM   1940  CG  TRP A 208      37.429  48.882  16.283  1.00  0.00      RA0  C
ATOM   1941  CD2 TRP A 208      37.070  48.131  15.102  1.00  0.00      RA0  C
ATOM   1942  CE2 TRP A 208      36.921  49.051  14.037  1.00  0.00      RA0  C
ATOM   1943  CE3 TRP A 208      36.863  46.776  14.871  1.00  0.00      RA0  C
ATOM   1944  CD1 TRP A 208      37.479  50.218  15.857  1.00  0.00      RA0  C
ATOM   1945  NE1 TRP A 208      37.180  50.325  14.535  1.00  0.00      RA0  N
ATOM   1946  HE1 TRP A 208      37.141  51.162  14.024  1.00  0.00      RA0  H
ATOM   1947  CZ2 TRP A 208      36.566  48.590  12.775  1.00  0.00      RA0  C
ATOM   1948  CZ3 TRP A 208      36.509  46.328  13.604  1.00  0.00      RA0  C
ATOM   1949  CH2 TRP A 208      36.361  47.232  12.558  1.00  0.00      RA0  C
ATOM   1950  C   TRP A 208      40.012  49.281  17.774  1.00  0.00      RA0  C
ATOM   1951  O   TRP A 208      40.789  49.361  16.814  1.00  0.00      RA0  O
ATOM   1952  N   ARG A 209      39.881  50.268  18.660  1.00  0.00      RA0  N
ATOM   1953  H   ARG A 209      39.240  50.172  19.426  1.00  0.00      RA0  H
ATOM   1954  CA  ARG A 209      40.678  51.485  18.541  1.00  0.00      RA0  C
ATOM   1955  CB  ARG A 209      40.386  52.364  19.755  1.00  0.00      RA0  C
ATOM   1956  CG  ARG A 209      39.166  53.259  19.624  1.00  0.00      RA0  C
ATOM   1957  CD  ARG A 209      39.587  54.713  19.399  1.00  0.00      RA0  C
ATOM   1958  NE  ARG A 209      40.702  54.805  18.456  1.00  0.00      RA0  N
ATOM   1959  HE  ARG A 209      41.646  54.847  18.831  1.00  0.00      RA0  H
ATOM   1960  CZ  ARG A 209      40.496  54.772  17.108  1.00  0.00      RA0  C
ATOM   1961  NH1 ARG A 209      39.244  54.648  16.605  1.00  0.00      RA0  N
ATOM   1962 HH11 ARG A 209      39.038  54.661  15.626  1.00  0.00      RA0  H
ATOM   1963 HH12 ARG A 209      38.437  54.516  17.205  1.00  0.00      RA0  H
ATOM   1964  NH2 ARG A 209      41.572  54.860  16.304  1.00  0.00      RA0  N
ATOM   1965 HH21 ARG A 209      41.548  54.863  15.305  1.00  0.00      RA0  H
ATOM   1966 HH22 ARG A 209      42.488  54.923  16.740  1.00  0.00      RA0  H
ATOM   1967  C   ARG A 209      42.182  51.183  18.623  1.00  0.00      RA0  C
ATOM   1968  O   ARG A 209      42.974  51.759  17.883  1.00  0.00      RA0  O
ATOM   1969  N   ALA A 210      42.564  50.281  19.527  1.00  0.00      RA0  N
ATOM   1970  H   ALA A 210      41.895  49.881  20.155  1.00  0.00      RA0  H
ATOM   1971  CA  ALA A 210      43.973  49.900  19.650  1.00  0.00      RA0  C
ATOM   1972  CB  ALA A 210      44.159  48.927  20.814  1.00  0.00      RA0  C
ATOM   1973  C   ALA A 210      44.485  49.255  18.351  1.00  0.00      RA0  C
ATOM   1974  O   ALA A 210      45.640  49.465  17.961  1.00  0.00      RA0  O
ATOM   1975  N   LEU A 211      43.615  48.486  17.688  1.00  0.00      RA0  N
ATOM   1976  H   LEU A 211      42.695  48.362  18.065  1.00  0.00      RA0  H
ATOM   1977  CA  LEU A 211      43.980  47.816  16.445  1.00  0.00      RA0  C
ATOM   1978  CB  LEU A 211      42.893  46.823  16.035  1.00  0.00      RA0  C
ATOM   1979  CG  LEU A 211      42.903  45.480  16.760  1.00  0.00      RA0  C
ATOM   1980  CD1 LEU A 211      41.537  44.799  16.689  1.00  0.00      RA0  C
ATOM   1981  CD2 LEU A 211      44.009  44.565  16.231  1.00  0.00      RA0  C
ATOM   1982  C   LEU A 211      44.160  48.818  15.300  1.00  0.00      RA0  C
ATOM   1983  O   LEU A 211      45.096  48.693  14.533  1.00  0.00      RA0  O
ATOM   1984  N   VAL A 212      43.303  49.829  15.232  1.00  0.00      RA0  N
ATOM   1985  H   VAL A 212      42.560  49.855  15.905  1.00  0.00      RA0  H
ATOM   1986  CA  VAL A 212      43.474  50.924  14.281  1.00  0.00      RA0  C
ATOM   1987  CB  VAL A 212      42.413  52.018  14.450  1.00  0.00      RA0  C
ATOM   1988  CG1 VAL A 212      42.635  53.127  13.420  1.00  0.00      RA0  C
ATOM   1989  CG2 VAL A 212      40.985  51.482  14.385  1.00  0.00      RA0  C
ATOM   1990  C   VAL A 212      44.844  51.543  14.477  1.00  0.00      RA0  C
ATOM   1991  O   VAL A 212      45.622  51.698  13.519  1.00  0.00      RA0  O
ATOM   1992  N   GLU A 213      45.154  51.866  15.726  1.00  0.00      RA0  N
ATOM   1993  H   GLU A 213      44.511  51.726  16.486  1.00  0.00      RA0  H
ATOM   1994  CA  GLU A 213      46.448  52.480  16.040  1.00  0.00      RA0  C
ATOM   1995  CB  GLU A 213      46.440  53.018  17.480  1.00  0.00      RA0  C
ATOM   1996  CG  GLU A 213      45.802  54.421  17.546  1.00  0.00      RA0  C
ATOM   1997  CD  GLU A 213      44.514  54.458  18.359  1.00  0.00      RA0  C
ATOM   1998  OE1 GLU A 213      43.621  55.234  18.018  1.00  0.00      RA0  O
ATOM   1999  OE2 GLU A 213      44.401  53.737  19.343  1.00  0.00      RA0  O
ATOM   2000  C   GLU A 213      47.628  51.559  15.686  1.00  0.00      RA0  C
ATOM   2001  O   GLU A 213      48.710  52.037  15.319  1.00  0.00      RA0  O
ATOM   2002  N   ALA A 214      47.415  50.247  15.776  1.00  0.00      RA0  N
ATOM   2003  H   ALA A 214      46.539  49.931  16.143  1.00  0.00      RA0  H
ATOM   2004  CA  ALA A 214      48.424  49.241  15.402  1.00  0.00      RA0  C
ATOM   2005  CB  ALA A 214      48.064  47.868  15.978  1.00  0.00      RA0  C
ATOM   2006  C   ALA A 214      48.627  49.103  13.890  1.00  0.00      RA0  C
ATOM   2007  O   ALA A 214      49.448  48.297  13.454  1.00  0.00      RA0  O
ATOM   2008  N   GLY A 215      47.862  49.854  13.101  1.00  0.00      RA0  N
ATOM   2009  H   GLY A 215      47.132  50.411  13.501  1.00  0.00      RA0  H
ATOM   2010  CA  GLY A 215      48.031  49.877  11.666  1.00  0.00      RA0  C
ATOM   2011  C   GLY A 215      47.119  48.898  10.949  1.00  0.00      RA0  C
ATOM   2012  O   GLY A 215      47.398  48.508   9.817  1.00  0.00      RA0  O
ATOM   2013  N   VAL A 216      46.016  48.507  11.586  1.00  0.00      RA0  N
ATOM   2014  H   VAL A 216      45.762  48.903  12.473  1.00  0.00      RA0  H
ATOM   2015  CA  VAL A 216      45.030  47.614  10.938  1.00  0.00      RA0  C
ATOM   2016  CB  VAL A 216      44.544  46.567  11.937  1.00  0.00      RA0  C
ATOM   2017  CG1 VAL A 216      43.724  45.499  11.227  1.00  0.00      RA0  C
ATOM   2018  CG2 VAL A 216      45.713  45.949  12.702  1.00  0.00      RA0  C
ATOM   2019  C   VAL A 216      43.867  48.464  10.407  1.00  0.00      RA0  C
ATOM   2020  O   VAL A 216      43.235  49.198  11.162  1.00  0.00      RA0  O
ATOM   2021  N   LYS A 217      43.595  48.357   9.112  1.00  0.00      RA0  N
ATOM   2022  H   LYS A 217      44.051  47.646   8.571  1.00  0.00      RA0  H
ATOM   2023  CA  LYS A 217      42.593  49.191   8.446  1.00  0.00      RA0  C
ATOM   2024  CB  LYS A 217      42.967  49.279   6.973  1.00  0.00      RA0  C
ATOM   2025  CG  LYS A 217      42.138  50.281   6.185  1.00  0.00      RA0  C
ATOM   2026  CD  LYS A 217      42.815  50.532   4.848  1.00  0.00      RA0  C
ATOM   2027  CE  LYS A 217      42.176  51.661   4.058  1.00  0.00      RA0  C
ATOM   2028  NZ  LYS A 217      43.090  51.981   2.963  1.00  0.00      RA0  N
ATOM   2029  HZ1 LYS A 217      42.681  52.696   2.323  1.00  0.00      RA0  H
ATOM   2030  HZ2 LYS A 217      44.025  52.305   3.257  1.00  0.00      RA0  H
ATOM   2031  HZ3 LYS A 217      43.222  51.173   2.312  1.00  0.00      RA0  H
ATOM   2032  C   LYS A 217      41.187  48.640   8.645  1.00  0.00      RA0  C
ATOM   2033  O   LYS A 217      40.949  47.459   8.367  1.00  0.00      RA0  O
ATOM   2034  N   PRO A 218      40.240  49.470   9.110  1.00  0.00      RA0  N
ATOM   2035  CD  PRO A 218      40.438  50.800   9.667  1.00  0.00      RA0  C
ATOM   2036  CA  PRO A 218      38.845  49.048   9.072  1.00  0.00      RA0  C
ATOM   2037  CB  PRO A 218      38.123  50.266   9.661  1.00  0.00      RA0  C
ATOM   2038  CG  PRO A 218      39.169  51.027  10.475  1.00  0.00      RA0  C
ATOM   2039  C   PRO A 218      38.347  48.677   7.649  1.00  0.00      RA0  C
ATOM   2040  O   PRO A 218      38.499  49.440   6.697  1.00  0.00      RA0  O
ATOM   2041  N   CYS A 219      37.719  47.510   7.563  1.00  0.00      RA0  N
ATOM   2042  H   CYS A 219      37.575  46.920   8.360  1.00  0.00      RA0  H
ATOM   2043  CA  CYS A 219      37.224  46.966   6.307  1.00  0.00      RA0  C
ATOM   2044  CB  CYS A 219      38.147  45.837   5.858  1.00  0.00      RA0  C
ATOM   2045  SG  CYS A 219      39.883  46.336   5.738  1.00  0.00      RA0  S
ATOM   2046  C   CYS A 219      35.773  46.522   6.465  1.00  0.00      RA0  C
ATOM   2047  O   CYS A 219      35.413  45.922   7.468  1.00  0.00      RA0  O
ATOM   2048  N   GLY A 220      34.983  46.773   5.422  1.00  0.00      RA0  N
ATOM   2049  H   GLY A 220      35.384  47.221   4.616  1.00  0.00      RA0  H
ATOM   2050  CA  GLY A 220      33.552  46.565   5.440  1.00  0.00      RA0  C
ATOM   2051  C   GLY A 220      33.083  45.327   4.699  1.00  0.00      RA0  C
ATOM   2052  O   GLY A 220      33.852  44.474   4.286  1.00  0.00      RA0  O
ATOM   2053  N   LEU A 221      31.771  45.231   4.564  1.00  0.00      RA0  N
ATOM   2054  H   LEU A 221      31.214  45.989   4.907  1.00  0.00      RA0  H
ATOM   2055  CA  LEU A 221      31.127  44.069   3.968  1.00  0.00      RA0  C
ATOM   2056  CB  LEU A 221      29.613  44.157   4.131  1.00  0.00      RA0  C
ATOM   2057  CG  LEU A 221      29.164  44.271   5.586  1.00  0.00      RA0  C
ATOM   2058  CD1 LEU A 221      27.679  44.613   5.666  1.00  0.00      RA0  C
ATOM   2059  CD2 LEU A 221      29.527  43.034   6.410  1.00  0.00      RA0  C
ATOM   2060  C   LEU A 221      31.454  43.911   2.501  1.00  0.00      RA0  C
ATOM   2061  O   LEU A 221      31.499  42.783   1.981  1.00  0.00      RA0  O
ATOM   2062  N   GLY A 222      31.651  45.020   1.799  1.00  0.00      RA0  N
ATOM   2063  H   GLY A 222      31.632  45.920   2.239  1.00  0.00      RA0  H
ATOM   2064  CA  GLY A 222      31.971  44.962   0.369  1.00  0.00      RA0  C
ATOM   2065  C   GLY A 222      33.273  44.205   0.122  1.00  0.00      RA0  C
ATOM   2066  O   GLY A 222      33.332  43.260  -0.639  1.00  0.00      RA0  O
ATOM   2067  N   ALA A 223      34.314  44.594   0.835  1.00  0.00      RA0  N
ATOM   2068  H   ALA A 223      34.200  45.364   1.458  1.00  0.00      RA0  H
ATOM   2069  CA  ALA A 223      35.586  43.875   0.781  1.00  0.00      RA0  C
ATOM   2070  CB  ALA A 223      36.655  44.640   1.558  1.00  0.00      RA0  C
ATOM   2071  C   ALA A 223      35.477  42.455   1.366  1.00  0.00      RA0  C
ATOM   2072  O   ALA A 223      36.089  41.507   0.856  1.00  0.00      RA0  O
ATOM   2073  N   ARG A 224      34.691  42.279   2.425  1.00  0.00      RA0  N
ATOM   2074  H   ARG A 224      34.235  43.068   2.840  1.00  0.00      RA0  H
ATOM   2075  CA  ARG A 224      34.478  40.940   2.972  1.00  0.00      RA0  C
ATOM   2076  CB  ARG A 224      33.612  40.870   4.245  1.00  0.00      RA0  C
ATOM   2077  CG  ARG A 224      33.720  39.495   4.944  1.00  0.00      RA0  C
ATOM   2078  CD  ARG A 224      33.467  39.504   6.466  1.00  0.00      RA0  C
ATOM   2079  NE  ARG A 224      33.339  38.155   7.045  1.00  0.00      RA0  N
ATOM   2080  HE  ARG A 224      32.504  37.664   6.768  1.00  0.00      RA0  H
ATOM   2081  CZ  ARG A 224      34.254  37.647   7.943  1.00  0.00      RA0  C
ATOM   2082  NH1 ARG A 224      35.377  38.346   8.218  1.00  0.00      RA0  N
ATOM   2083 HH11 ARG A 224      36.060  38.003   8.875  1.00  0.00      RA0  H
ATOM   2084 HH12 ARG A 224      35.568  39.228   7.781  1.00  0.00      RA0  H
ATOM   2085  NH2 ARG A 224      34.034  36.457   8.560  1.00  0.00      RA0  N
ATOM   2086 HH21 ARG A 224      34.681  36.059   9.230  1.00  0.00      RA0  H
ATOM   2087 HH22 ARG A 224      33.208  35.910   8.388  1.00  0.00      RA0  H
ATOM   2088  C   ARG A 224      34.041  40.003   1.827  1.00  0.00      RA0  C
ATOM   2089  O   ARG A 224      34.525  38.876   1.697  1.00  0.00      RA0  O
ATOM   2090  N   ASP A 225      33.130  40.476   0.983  1.00  0.00      RA0  N
ATOM   2091  H   ASP A 225      32.741  41.394   1.082  1.00  0.00      RA0  H
ATOM   2092  CA  ASP A 225      32.631  39.627  -0.077  1.00  0.00      RA0  C
ATOM   2093  CB  ASP A 225      31.191  39.841  -0.555  1.00  0.00      RA0  C
ATOM   2094  CG  ASP A 225      30.571  38.447  -0.703  1.00  0.00      RA0  C
ATOM   2095  OD1 ASP A 225      30.335  37.796   0.312  1.00  0.00      RA0  O
ATOM   2096  OD2 ASP A 225      30.373  37.965  -1.819  1.00  0.00      RA0  O
ATOM   2097  C   ASP A 225      33.641  39.385  -1.205  1.00  0.00      RA0  C
ATOM   2098  O   ASP A 225      33.788  38.242  -1.635  1.00  0.00      RA0  O
ATOM   2099  N   THR A 226      34.304  40.433  -1.695  1.00  0.00      RA0  N
ATOM   2100  H   THR A 226      34.198  41.326  -1.260  1.00  0.00      RA0  H
ATOM   2101  CA  THR A 226      35.314  40.237  -2.754  1.00  0.00      RA0  C
ATOM   2102  CB  THR A 226      35.710  41.645  -3.165  1.00  0.00      RA0  C
ATOM   2103  OG1 THR A 226      35.654  42.493  -2.006  1.00  0.00      RA0  O
ATOM   2104  HG1 THR A 226      34.774  42.869  -1.971  1.00  0.00      RA0  H
ATOM   2105  CG2 THR A 226      34.785  42.200  -4.250  1.00  0.00      RA0  C
ATOM   2106  C   THR A 226      36.448  39.327  -2.276  1.00  0.00      RA0  C
ATOM   2107  O   THR A 226      36.926  38.467  -3.028  1.00  0.00      RA0  O
ATOM   2108  N   LEU A 227      36.856  39.517  -1.033  1.00  0.00      RA0  N
ATOM   2109  H   LEU A 227      36.402  40.213  -0.474  1.00  0.00      RA0  H
ATOM   2110  CA  LEU A 227      37.914  38.685  -0.456  1.00  0.00      RA0  C
ATOM   2111  CB  LEU A 227      38.295  39.174   0.940  1.00  0.00      RA0  C
ATOM   2112  CG  LEU A 227      39.071  40.490   0.934  1.00  0.00      RA0  C
ATOM   2113  CD1 LEU A 227      38.917  41.243   2.248  1.00  0.00      RA0  C
ATOM   2114  CD2 LEU A 227      40.540  40.286   0.581  1.00  0.00      RA0  C
ATOM   2115  C   LEU A 227      37.532  37.211  -0.385  1.00  0.00      RA0  C
ATOM   2116  O   LEU A 227      38.288  36.330  -0.819  1.00  0.00      RA0  O
ATOM   2117  N   ARG A 228      36.357  36.916   0.162  1.00  0.00      RA0  N
ATOM   2118  H   ARG A 228      35.730  37.640   0.465  1.00  0.00      RA0  H
ATOM   2119  CA  ARG A 228      35.964  35.525   0.333  1.00  0.00      RA0  C
ATOM   2120  CB  ARG A 228      34.756  35.408   1.271  1.00  0.00      RA0  C
ATOM   2121  CG  ARG A 228      33.394  35.847   0.713  1.00  0.00      RA0  C
ATOM   2122  CD  ARG A 228      32.585  34.743   0.018  1.00  0.00      RA0  C
ATOM   2123  NE  ARG A 228      31.483  35.331  -0.731  1.00  0.00      RA0  N
ATOM   2124  HE  ARG A 228      31.322  36.327  -0.620  1.00  0.00      RA0  H
ATOM   2125  CZ  ARG A 228      30.654  34.588  -1.514  1.00  0.00      RA0  C
ATOM   2126  NH1 ARG A 228      30.846  33.251  -1.640  1.00  0.00      RA0  N
ATOM   2127 HH11 ARG A 228      30.203  32.660  -2.156  1.00  0.00      RA0  H
ATOM   2128 HH12 ARG A 228      31.628  32.772  -1.214  1.00  0.00      RA0  H
ATOM   2129  NH2 ARG A 228      29.650  35.232  -2.144  1.00  0.00      RA0  N
ATOM   2130 HH21 ARG A 228      28.972  34.769  -2.733  1.00  0.00      RA0  H
ATOM   2131 HH22 ARG A 228      29.574  36.239  -2.025  1.00  0.00      RA0  H
ATOM   2132  C   ARG A 228      35.668  34.814  -1.003  1.00  0.00      RA0  C
ATOM   2133  O   ARG A 228      35.923  33.623  -1.156  1.00  0.00      RA0  O
ATOM   2134  N   LEU A 229      35.145  35.532  -1.977  1.00  0.00      RA0  N
ATOM   2135  H   LEU A 229      34.917  36.498  -1.827  1.00  0.00      RA0  H
ATOM   2136  CA  LEU A 229      34.809  34.909  -3.261  1.00  0.00      RA0  C
ATOM   2137  CB  LEU A 229      33.918  35.822  -4.100  1.00  0.00      RA0  C
ATOM   2138  CG  LEU A 229      33.380  35.059  -5.308  1.00  0.00      RA0  C
ATOM   2139  CD1 LEU A 229      32.623  33.817  -4.855  1.00  0.00      RA0  C
ATOM   2140  CD2 LEU A 229      32.534  35.926  -6.236  1.00  0.00      RA0  C
ATOM   2141  C   LEU A 229      36.111  34.576  -4.022  1.00  0.00      RA0  C
ATOM   2142  O   LEU A 229      36.287  33.467  -4.555  1.00  0.00      RA0  O
ATOM   2143  N   GLU A 230      37.034  35.540  -4.032  1.00  0.00      RA0  N
ATOM   2144  H   GLU A 230      36.833  36.436  -3.628  1.00  0.00      RA0  H
ATOM   2145  CA  GLU A 230      38.381  35.294  -4.562  1.00  0.00      RA0  C
ATOM   2146  CB  GLU A 230      39.309  36.495  -4.407  1.00  0.00      RA0  C
ATOM   2147  CG  GLU A 230      39.005  37.680  -5.321  1.00  0.00      RA0  C
ATOM   2148  CD  GLU A 230      40.070  38.734  -5.103  1.00  0.00      RA0  C
ATOM   2149  OE1 GLU A 230      40.940  38.522  -4.267  1.00  0.00      RA0  O
ATOM   2150  OE2 GLU A 230      40.046  39.767  -5.764  1.00  0.00      RA0  O
ATOM   2151  C   GLU A 230      39.019  34.066  -3.917  1.00  0.00      RA0  C
ATOM   2152  O   GLU A 230      39.668  33.269  -4.598  1.00  0.00      RA0  O
ATOM   2153  N   ALA A 231      38.831  33.907  -2.617  1.00  0.00      RA0  N
ATOM   2154  H   ALA A 231      38.267  34.571  -2.124  1.00  0.00      RA0  H
ATOM   2155  CA  ALA A 231      39.380  32.767  -1.858  1.00  0.00      RA0  C
ATOM   2156  CB  ALA A 231      39.396  33.100  -0.371  1.00  0.00      RA0  C
ATOM   2157  C   ALA A 231      38.647  31.439  -2.040  1.00  0.00      RA0  C
ATOM   2158  O   ALA A 231      39.074  30.408  -1.501  1.00  0.00      RA0  O
ATOM   2159  N   GLY A 232      37.567  31.457  -2.827  1.00  0.00      RA0  N
ATOM   2160  H   GLY A 232      37.241  32.322  -3.206  1.00  0.00      RA0  H
ATOM   2161  CA  GLY A 232      36.742  30.290  -3.072  1.00  0.00      RA0  C
ATOM   2162  C   GLY A 232      35.941  29.830  -1.874  1.00  0.00      RA0  C
ATOM   2163  O   GLY A 232      35.687  28.643  -1.730  1.00  0.00      RA0  O
ATOM   2164  N   MSE A 233      35.543  30.755  -1.019  1.00  0.00      RA0  N
ATOM   2165  H   MSE A 233      35.614  31.724  -1.254  1.00  0.00      RA0  H
ATOM   2166  CA  MSE A 233      34.851  30.396   0.205  1.00  0.00      RA0  C
ATOM   2167  CB  MSE A 233      35.382  31.214   1.380  1.00  0.00      RA0  C
ATOM   2168  CG  MSE A 233      36.842  30.889   1.694  1.00  0.00      RA0  C
ATOM   2169  SE  MSE A 233      37.503  31.894   3.031  1.00  0.00      RA0  S
ATOM   2170  CE  MSE A 233      39.096  31.076   3.198  1.00  0.00      RA0  C
ATOM   2171  C   MSE A 233      33.343  30.613   0.033  1.00  0.00      RA0  C
ATOM   2172  O   MSE A 233      32.922  31.559  -0.633  1.00  0.00      RA0  O
ATOM   2173  N   ASN A 234      32.553  29.646   0.524  1.00  0.00      RA0  N
ATOM   2174  H   ASN A 234      32.934  28.967   1.148  1.00  0.00      RA0  H
ATOM   2175  CA  ASN A 234      31.112  29.673   0.312  1.00  0.00      RA0  C
ATOM   2176  CB  ASN A 234      30.489  28.311   0.624  1.00  0.00      RA0  C
ATOM   2177  CG  ASN A 234      30.843  27.288  -0.432  1.00  0.00      RA0  C
ATOM   2178  OD1 ASN A 234      31.413  27.597  -1.472  1.00  0.00      RA0  O
ATOM   2179  ND2 ASN A 234      30.463  26.041  -0.107  1.00  0.00      RA0  N
ATOM   2180 HD21 ASN A 234      30.041  25.848   0.781  1.00  0.00      RA0  H
ATOM   2181 HD22 ASN A 234      30.606  25.279  -0.745  1.00  0.00      RA0  H
ATOM   2182  C   ASN A 234      30.404  30.690   1.155  1.00  0.00      RA0  C
ATOM   2183  O   ASN A 234      30.860  31.034   2.257  1.00  0.00      RA0  O
ATOM   2184  N   LEU A 235      29.266  31.150   0.627  1.00  0.00      RA0  N
ATOM   2185  H   LEU A 235      28.996  30.876  -0.301  1.00  0.00      RA0  H
ATOM   2186  CA  LEU A 235      28.326  31.974   1.328  1.00  0.00      RA0  C
ATOM   2187  CB  LEU A 235      28.244  33.365   0.705  1.00  0.00      RA0  C
ATOM   2188  CG  LEU A 235      27.350  34.334   1.480  1.00  0.00      RA0  C
ATOM   2189  CD1 LEU A 235      27.728  34.414   2.961  1.00  0.00      RA0  C
ATOM   2190  CD2 LEU A 235      27.334  35.715   0.828  1.00  0.00      RA0  C
ATOM   2191  C   LEU A 235      26.971  31.277   1.303  1.00  0.00      RA0  C
ATOM   2192  O   LEU A 235      26.360  31.076   0.224  1.00  0.00      RA0  O
ATOM   2193  N   TYR A 236      26.522  30.899   2.494  1.00  0.00      RA0  N
ATOM   2194  H   TYR A 236      27.060  31.111   3.310  1.00  0.00      RA0  H
ATOM   2195  CA  TYR A 236      25.247  30.214   2.640  1.00  0.00      RA0  C
ATOM   2196  CB  TYR A 236      24.916  29.900   4.091  1.00  0.00      RA0  C
ATOM   2197  CG  TYR A 236      23.674  29.033   4.162  1.00  0.00      RA0  C
ATOM   2198  CD1 TYR A 236      23.737  27.685   3.824  1.00  0.00      RA0  C
ATOM   2199  CE1 TYR A 236      22.613  26.875   3.959  1.00  0.00      RA0  C
ATOM   2200  CD2 TYR A 236      22.467  29.577   4.585  1.00  0.00      RA0  C
ATOM   2201  CE2 TYR A 236      21.342  28.770   4.710  1.00  0.00      RA0  C
ATOM   2202  CZ  TYR A 236      21.417  27.413   4.423  1.00  0.00      RA0  C
ATOM   2203  OH  TYR A 236      20.302  26.610   4.614  1.00  0.00      RA0  O
ATOM   2204  HH  TYR A 236      20.528  25.711   4.357  1.00  0.00      RA0  H
ATOM   2205  C   TYR A 236      24.144  31.086   2.032  1.00  0.00      RA0  C
ATOM   2206  O   TYR A 236      24.106  32.313   2.217  1.00  0.00      RA0  O
ATOM   2207  N   GLY A 237      23.246  30.435   1.316  1.00  0.00      RA0  N
ATOM   2208  H   GLY A 237      23.349  29.451   1.179  1.00  0.00      RA0  H
ATOM   2209  CA  GLY A 237      22.192  31.105   0.599  1.00  0.00      RA0  C
ATOM   2210  C   GLY A 237      22.547  31.302  -0.857  1.00  0.00      RA0  C
ATOM   2211  O   GLY A 237      21.666  31.439  -1.692  1.00  0.00      RA0  O
ATOM   2212  N   GLN A 238      23.843  31.343  -1.166  1.00  0.00      RA0  N
ATOM   2213  H   GLN A 238      24.541  31.226  -0.460  1.00  0.00      RA0  H
ATOM   2214  CA  GLN A 238      24.307  31.522  -2.538  1.00  0.00      RA0  C
ATOM   2215  CB  GLN A 238      25.211  32.750  -2.622  1.00  0.00      RA0  C
ATOM   2216  CG  GLN A 238      24.332  33.982  -2.401  1.00  0.00      RA0  C
ATOM   2217  CD  GLN A 238      25.134  35.262  -2.316  1.00  0.00      RA0  C
ATOM   2218  OE1 GLN A 238      24.885  36.113  -1.472  1.00  0.00      RA0  O
ATOM   2219  NE2 GLN A 238      26.084  35.399  -3.244  1.00  0.00      RA0  N
ATOM   2220 HE21 GLN A 238      26.356  34.695  -3.911  1.00  0.00      RA0  H
ATOM   2221 HE22 GLN A 238      26.559  36.276  -3.273  1.00  0.00      RA0  H
ATOM   2222  C   GLN A 238      24.942  30.239  -3.057  1.00  0.00      RA0  C
ATOM   2223  O   GLN A 238      24.418  29.622  -3.995  1.00  0.00      RA0  O
ATOM   2224  N   GLU A 239      26.053  29.798  -2.480  1.00  0.00      RA0  N
ATOM   2225  H   GLU A 239      26.492  30.341  -1.760  1.00  0.00      RA0  H
ATOM   2226  CA  GLU A 239      26.675  28.534  -2.930  1.00  0.00      RA0  C
ATOM   2227  CB  GLU A 239      28.123  28.486  -2.449  1.00  0.00      RA0  C
ATOM   2228  CG  GLU A 239      29.142  29.223  -3.327  1.00  0.00      RA0  C
ATOM   2229  CD  GLU A 239      28.853  30.705  -3.458  1.00  0.00      RA0  C
ATOM   2230  OE1 GLU A 239      28.872  31.423  -2.458  1.00  0.00      RA0  O
ATOM   2231  OE2 GLU A 239      28.633  31.151  -4.579  1.00  0.00      RA0  O
ATOM   2232  C   GLU A 239      25.933  27.271  -2.514  1.00  0.00      RA0  C
ATOM   2233  O   GLU A 239      26.139  26.226  -3.112  1.00  0.00      RA0  O
ATOM   2234  N   MSE A 240      25.119  27.368  -1.464  1.00  0.00      RA0  N
ATOM   2235  H   MSE A 240      24.982  28.231  -0.977  1.00  0.00      RA0  H
ATOM   2236  CA  MSE A 240      24.269  26.270  -1.053  1.00  0.00      RA0  C
ATOM   2237  CB  MSE A 240      25.051  25.206  -0.277  1.00  0.00      RA0  C
ATOM   2238  CG  MSE A 240      25.628  25.672   1.062  1.00  0.00      RA0  C
ATOM   2239  SE  MSE A 240      26.938  26.898   0.931  1.00  0.00      RA0  S
ATOM   2240  CE  MSE A 240      27.378  26.944   2.674  1.00  0.00      RA0  C
ATOM   2241  C   MSE A 240      23.074  26.743  -0.209  1.00  0.00      RA0  C
ATOM   2242  O   MSE A 240      23.028  27.868   0.285  1.00  0.00      RA0  O
ATOM   2243  N   ASP A 241      22.115  25.848  -0.068  1.00  0.00      RA0  N
ATOM   2244  H   ASP A 241      22.064  24.962  -0.534  1.00  0.00      RA0  H
ATOM   2245  CA  ASP A 241      20.985  26.060   0.851  1.00  0.00      RA0  C
ATOM   2246  CB  ASP A 241      19.934  26.955   0.197  1.00  0.00      RA0  C
ATOM   2247  CG  ASP A 241      19.080  26.096  -0.713  1.00  0.00      RA0  C
ATOM   2248  OD1 ASP A 241      19.612  25.459  -1.612  1.00  0.00      RA0  O
ATOM   2249  OD2 ASP A 241      17.888  25.967  -0.460  1.00  0.00      RA0  O
ATOM   2250  C   ASP A 241      20.379  24.703   1.105  1.00  0.00      RA0  C
ATOM   2251  O   ASP A 241      20.979  23.675   0.726  1.00  0.00      RA0  O
ATOM   2252  N   GLU A 242      19.212  24.647   1.743  1.00  0.00      RA0  N
ATOM   2253  H   GLU A 242      18.643  25.467   1.784  1.00  0.00      RA0  H
ATOM   2254  CA  GLU A 242      18.651  23.352   2.133  1.00  0.00      RA0  C
ATOM   2255  CB  GLU A 242      17.365  23.585   2.925  1.00  0.00      RA0  C
ATOM   2256  CG  GLU A 242      17.470  24.575   4.084  1.00  0.00      RA0  C
ATOM   2257  CD  GLU A 242      17.933  23.865   5.334  1.00  0.00      RA0  C
ATOM   2258  OE1 GLU A 242      18.237  22.679   5.270  1.00  0.00      RA0  O
ATOM   2259  OE2 GLU A 242      17.964  24.497   6.384  1.00  0.00      RA0  O
ATOM   2260  C   GLU A 242      18.278  22.431   0.982  1.00  0.00      RA0  C
ATOM   2261  O   GLU A 242      18.046  21.243   1.204  1.00  0.00      RA0  O
ATOM   2262  N   THR A 243      18.251  22.974  -0.234  1.00  0.00      RA0  N
ATOM   2263  H   THR A 243      18.478  23.941  -0.378  1.00  0.00      RA0  H
ATOM   2264  CA  THR A 243      17.926  22.200  -1.441  1.00  0.00      RA0  C
ATOM   2265  CB  THR A 243      16.909  22.987  -2.284  1.00  0.00      RA0  C
ATOM   2266  OG1 THR A 243      17.410  24.240  -2.766  1.00  0.00      RA0  O
ATOM   2267  HG1 THR A 243      17.775  24.747  -2.034  1.00  0.00      RA0  H
ATOM   2268  CG2 THR A 243      15.628  23.210  -1.480  1.00  0.00      RA0  C
ATOM   2269  C   THR A 243      19.141  21.692  -2.195  1.00  0.00      RA0  C
ATOM   2270  O   THR A 243      18.994  20.964  -3.182  1.00  0.00      RA0  O
ATOM   2271  N   ILE A 244      20.331  22.094  -1.749  1.00  0.00      RA0  N
ATOM   2272  H   ILE A 244      20.399  22.641  -0.912  1.00  0.00      RA0  H
ATOM   2273  CA  ILE A 244      21.581  21.781  -2.428  1.00  0.00      RA0  C
ATOM   2274  CB  ILE A 244      22.320  23.071  -2.810  1.00  0.00      RA0  C
ATOM   2275  CG2 ILE A 244      23.713  22.808  -3.387  1.00  0.00      RA0  C
ATOM   2276  CG1 ILE A 244      21.468  23.863  -3.798  1.00  0.00      RA0  C
ATOM   2277  CD1 ILE A 244      21.074  23.010  -5.004  1.00  0.00      RA0  C
ATOM   2278  C   ILE A 244      22.465  20.857  -1.601  1.00  0.00      RA0  C
ATOM   2279  O   ILE A 244      22.743  21.144  -0.436  1.00  0.00      RA0  O
ATOM   2280  N   SER A 245      22.978  19.801  -2.244  1.00  0.00      RA0  N
ATOM   2281  H   SER A 245      22.798  19.693  -3.218  1.00  0.00      RA0  H
ATOM   2282  CA  SER A 245      23.866  18.868  -1.601  1.00  0.00      RA0  C
ATOM   2283  CB  SER A 245      23.975  17.658  -2.534  1.00  0.00      RA0  C
ATOM   2284  OG  SER A 245      24.959  16.728  -2.069  1.00  0.00      RA0  O
ATOM   2285  HG  SER A 245      24.452  15.992  -1.720  1.00  0.00      RA0  H
ATOM   2286  C   SER A 245      25.237  19.526  -1.367  1.00  0.00      RA0  C
ATOM   2287  O   SER A 245      25.682  20.283  -2.225  1.00  0.00      RA0  O
ATOM   2288  N   PRO A 246      25.924  19.234  -0.270  1.00  0.00      RA0  N
ATOM   2289  CD  PRO A 246      25.503  18.382   0.832  1.00  0.00      RA0  C
ATOM   2290  CA  PRO A 246      27.298  19.749  -0.108  1.00  0.00      RA0  C
ATOM   2291  CB  PRO A 246      27.702  19.197   1.264  1.00  0.00      RA0  C
ATOM   2292  CG  PRO A 246      26.812  17.980   1.496  1.00  0.00      RA0  C
ATOM   2293  C   PRO A 246      28.197  19.301  -1.264  1.00  0.00      RA0  C
ATOM   2294  O   PRO A 246      29.143  20.032  -1.632  1.00  0.00      RA0  O
ATOM   2295  N   LEU A 247      27.880  18.149  -1.874  1.00  0.00      RA0  N
ATOM   2296  H   LEU A 247      27.051  17.648  -1.612  1.00  0.00      RA0  H
ATOM   2297  CA  LEU A 247      28.665  17.623  -2.980  1.00  0.00      RA0  C
ATOM   2298  CB  LEU A 247      28.188  16.221  -3.358  1.00  0.00      RA0  C
ATOM   2299  CG  LEU A 247      28.185  15.235  -2.188  1.00  0.00      RA0  C
ATOM   2300  CD1 LEU A 247      27.608  13.883  -2.603  1.00  0.00      RA0  C
ATOM   2301  CD2 LEU A 247      29.561  15.090  -1.539  1.00  0.00      RA0  C
ATOM   2302  C   LEU A 247      28.625  18.535  -4.204  1.00  0.00      RA0  C
ATOM   2303  O   LEU A 247      29.546  18.526  -5.009  1.00  0.00      RA0  O
ATOM   2304  N   ALA A 248      27.568  19.327  -4.321  1.00  0.00      RA0  N
ATOM   2305  H   ALA A 248      26.885  19.363  -3.591  1.00  0.00      RA0  H
ATOM   2306  CA  ALA A 248      27.369  20.270  -5.437  1.00  0.00      RA0  C
ATOM   2307  CB  ALA A 248      25.897  20.292  -5.855  1.00  0.00      RA0  C
ATOM   2308  C   ALA A 248      27.794  21.707  -5.074  1.00  0.00      RA0  C
ATOM   2309  O   ALA A 248      27.575  22.639  -5.859  1.00  0.00      RA0  O
ATOM   2310  N   ALA A 249      28.371  21.860  -3.885  1.00  0.00      RA0  N
ATOM   2311  H   ALA A 249      28.528  21.073  -3.289  1.00  0.00      RA0  H
ATOM   2312  CA  ALA A 249      28.788  23.152  -3.359  1.00  0.00      RA0  C
ATOM   2313  CB  ALA A 249      27.960  23.517  -2.129  1.00  0.00      RA0  C
ATOM   2314  C   ALA A 249      30.270  23.147  -2.963  1.00  0.00      RA0  C
ATOM   2315  O   ALA A 249      30.702  23.907  -2.115  1.00  0.00      RA0  O
ATOM   2316  N   ASN A 250      31.036  22.280  -3.607  1.00  0.00      RA0  N
ATOM   2317  H   ASN A 250      30.618  21.700  -4.303  1.00  0.00      RA0  H
ATOM   2318  CA  ASN A 250      32.482  22.179  -3.337  1.00  0.00      RA0  C
ATOM   2319  CB  ASN A 250      33.254  23.406  -3.835  1.00  0.00      RA0  C
ATOM   2320  CG  ASN A 250      34.745  23.171  -3.693  1.00  0.00      RA0  C
ATOM   2321  OD1 ASN A 250      35.252  22.084  -3.958  1.00  0.00      RA0  O
ATOM   2322  ND2 ASN A 250      35.417  24.261  -3.273  1.00  0.00      RA0  N
ATOM   2323 HD21 ASN A 250      34.927  25.111  -3.064  1.00  0.00      RA0  H
ATOM   2324 HD22 ASN A 250      36.407  24.274  -3.142  1.00  0.00      RA0  H
ATOM   2325  C   ASN A 250      32.761  21.910  -1.864  1.00  0.00      RA0  C
ATOM   2326  O   ASN A 250      33.743  22.427  -1.336  1.00  0.00      RA0  O
ATOM   2327  N   MSE A 251      31.903  21.100  -1.211  1.00  0.00      RA0  N
ATOM   2328  H   MSE A 251      31.083  20.755  -1.673  1.00  0.00      RA0  H
ATOM   2329  CA  MSE A 251      32.087  20.727   0.185  1.00  0.00      RA0  C
ATOM   2330  CB  MSE A 251      30.920  21.203   1.049  1.00  0.00      RA0  C
ATOM   2331  CG  MSE A 251      30.718  22.717   1.022  1.00  0.00      RA0  C
ATOM   2332  SE  MSE A 251      29.290  23.237   1.984  1.00  0.00      RA0  S
ATOM   2333  CE  MSE A 251      29.901  22.738   3.602  1.00  0.00      RA0  C
ATOM   2334  C   MSE A 251      32.289  19.230   0.356  1.00  0.00      RA0  C
ATOM   2335  O   MSE A 251      32.310  18.724   1.466  1.00  0.00      RA0  O
ATOM   2336  N   GLY A 252      32.527  18.521  -0.744  1.00  0.00      RA0  N
ATOM   2337  H   GLY A 252      32.520  18.972  -1.634  1.00  0.00      RA0  H
ATOM   2338  CA  GLY A 252      32.811  17.085  -0.658  1.00  0.00      RA0  C
ATOM   2339  C   GLY A 252      33.976  16.799   0.295  1.00  0.00      RA0  C
ATOM   2340  O   GLY A 252      33.971  15.798   1.058  1.00  0.00      RA0  O
ATOM   2341  N   TRP A 253      34.991  17.641   0.210  1.00  0.00      RA0  N
ATOM   2342  H   TRP A 253      34.925  18.405  -0.428  1.00  0.00      RA0  H
ATOM   2343  CA  TRP A 253      36.197  17.479   0.996  1.00  0.00      RA0  C
ATOM   2344  CB  TRP A 253      37.294  18.464   0.567  1.00  0.00      RA0  C
ATOM   2345  CG  TRP A 253      36.859  19.901   0.740  1.00  0.00      RA0  C
ATOM   2346  CD2 TRP A 253      37.256  20.835   1.766  1.00  0.00      RA0  C
ATOM   2347  CE2 TRP A 253      36.592  22.058   1.511  1.00  0.00      RA0  C
ATOM   2348  CE3 TRP A 253      38.110  20.730   2.857  1.00  0.00      RA0  C
ATOM   2349  CD1 TRP A 253      35.980  20.620  -0.080  1.00  0.00      RA0  C
ATOM   2350  NE1 TRP A 253      35.816  21.888   0.370  1.00  0.00      RA0  N
ATOM   2351  HE1 TRP A 253      35.238  22.562  -0.061  1.00  0.00      RA0  H
ATOM   2352  CZ2 TRP A 253      36.798  23.142   2.357  1.00  0.00      RA0  C
ATOM   2353  CZ3 TRP A 253      38.308  21.822   3.695  1.00  0.00      RA0  C
ATOM   2354  CH2 TRP A 253      37.653  23.023   3.446  1.00  0.00      RA0  C
ATOM   2355  C   TRP A 253      35.916  17.534   2.484  1.00  0.00      RA0  C
ATOM   2356  O   TRP A 253      36.757  17.128   3.276  1.00  0.00      RA0  O
ATOM   2357  N   THR A 254      34.758  18.071   2.869  1.00  0.00      RA0  N
ATOM   2358  H   THR A 254      34.045  18.291   2.209  1.00  0.00      RA0  H
ATOM   2359  CA  THR A 254      34.404  18.171   4.283  1.00  0.00      RA0  C
ATOM   2360  CB  THR A 254      33.797  19.537   4.641  1.00  0.00      RA0  C
ATOM   2361  OG1 THR A 254      32.688  19.885   3.808  1.00  0.00      RA0  O
ATOM   2362  HG1 THR A 254      32.909  19.651   2.918  1.00  0.00      RA0  H
ATOM   2363  CG2 THR A 254      34.859  20.627   4.588  1.00  0.00      RA0  C
ATOM   2364  C   THR A 254      33.587  16.989   4.797  1.00  0.00      RA0  C
ATOM   2365  O   THR A 254      33.267  16.939   5.988  1.00  0.00      RA0  O
ATOM   2366  N   ILE A 255      33.257  16.046   3.925  1.00  0.00      RA0  N
ATOM   2367  H   ILE A 255      33.649  16.014   3.004  1.00  0.00      RA0  H
ATOM   2368  CA  ILE A 255      32.444  14.906   4.342  1.00  0.00      RA0  C
ATOM   2369  CB  ILE A 255      31.502  14.424   3.246  1.00  0.00      RA0  C
ATOM   2370  CG2 ILE A 255      30.516  13.425   3.854  1.00  0.00      RA0  C
ATOM   2371  CG1 ILE A 255      30.800  15.592   2.544  1.00  0.00      RA0  C
ATOM   2372  CD1 ILE A 255      29.960  16.459   3.485  1.00  0.00      RA0  C
ATOM   2373  C   ILE A 255      33.352  13.791   4.823  1.00  0.00      RA0  C
ATOM   2374  O   ILE A 255      34.159  13.254   4.058  1.00  0.00      RA0  O
ATOM   2375  N   ALA A 256      33.192  13.431   6.087  1.00  0.00      RA0  N
ATOM   2376  H   ALA A 256      32.430  13.855   6.584  1.00  0.00      RA0  H
ATOM   2377  CA  ALA A 256      33.960  12.356   6.709  1.00  0.00      RA0  C
ATOM   2378  CB  ALA A 256      34.190  12.642   8.183  1.00  0.00      RA0  C
ATOM   2379  C   ALA A 256      33.215  11.032   6.566  1.00  0.00      RA0  C
ATOM   2380  O   ALA A 256      32.539  10.595   7.469  1.00  0.00      RA0  O
ATOM   2381  N   TRP A 257      33.338  10.385   5.405  1.00  0.00      RA0  N
ATOM   2382  H   TRP A 257      33.909  10.793   4.692  1.00  0.00      RA0  H
ATOM   2383  CA  TRP A 257      32.592   9.142   5.141  1.00  0.00      RA0  C
ATOM   2384  CB  TRP A 257      32.779   8.679   3.692  1.00  0.00      RA0  C
ATOM   2385  CG  TRP A 257      32.537   9.791   2.695  1.00  0.00      RA0  C
ATOM   2386  CD2 TRP A 257      31.291  10.203   2.091  1.00  0.00      RA0  C
ATOM   2387  CE2 TRP A 257      31.579  11.254   1.189  1.00  0.00      RA0  C
ATOM   2388  CE3 TRP A 257      29.979   9.772   2.241  1.00  0.00      RA0  C
ATOM   2389  CD1 TRP A 257      33.508  10.627   2.122  1.00  0.00      RA0  C
ATOM   2390  NE1 TRP A 257      32.948  11.491   1.236  1.00  0.00      RA0  N
ATOM   2391  HE1 TRP A 257      33.431  12.183   0.734  1.00  0.00      RA0  H
ATOM   2392  CZ2 TRP A 257      30.551  11.838   0.458  1.00  0.00      RA0  C
ATOM   2393  CZ3 TRP A 257      28.960  10.367   1.505  1.00  0.00      RA0  C
ATOM   2394  CH2 TRP A 257      29.245  11.394   0.615  1.00  0.00      RA0  C
ATOM   2395  C   TRP A 257      33.013   8.009   6.068  1.00  0.00      RA0  C
ATOM   2396  O   TRP A 257      32.180   7.220   6.548  1.00  0.00      RA0  O
ATOM   2397  N   GLU A 258      34.316   7.914   6.324  1.00  0.00      RA0  N
ATOM   2398  H   GLU A 258      34.955   8.617   6.027  1.00  0.00      RA0  H
ATOM   2399  CA  GLU A 258      34.824   6.879   7.215  1.00  0.00      RA0  C
ATOM   2400  CB  GLU A 258      36.087   6.247   6.636  1.00  0.00      RA0  C
ATOM   2401  CG  GLU A 258      35.674   5.409   5.427  1.00  0.00      RA0  C
ATOM   2402  CD  GLU A 258      34.520   4.523   5.855  1.00  0.00      RA0  C
ATOM   2403  OE1 GLU A 258      34.717   3.694   6.742  1.00  0.00      RA0  O
ATOM   2404  OE2 GLU A 258      33.420   4.686   5.326  1.00  0.00      RA0  O
ATOM   2405  C   GLU A 258      35.008   7.492   8.597  1.00  0.00      RA0  C
ATOM   2406  O   GLU A 258      35.400   8.650   8.685  1.00  0.00      RA0  O
ATOM   2407  N   PRO A 259      34.736   6.765   9.685  1.00  0.00      RA0  N
ATOM   2408  CD  PRO A 259      34.883   7.311  11.030  1.00  0.00      RA0  C
ATOM   2409  CA  PRO A 259      34.299   5.371   9.697  1.00  0.00      RA0  C
ATOM   2410  CB  PRO A 259      34.595   4.958  11.139  1.00  0.00      RA0  C
ATOM   2411  CG  PRO A 259      34.357   6.222  11.955  1.00  0.00      RA0  C
ATOM   2412  C   PRO A 259      32.834   5.247   9.296  1.00  0.00      RA0  C
ATOM   2413  O   PRO A 259      32.029   6.113   9.667  1.00  0.00      RA0  O
ATOM   2414  N   ALA A 260      32.529   4.188   8.555  1.00  0.00      RA0  N
ATOM   2415  H   ALA A 260      33.292   3.656   8.177  1.00  0.00      RA0  H
ATOM   2416  CA  ALA A 260      31.192   3.923   8.026  1.00  0.00      RA0  C
ATOM   2417  CB  ALA A 260      31.186   2.640   7.195  1.00  0.00      RA0  C
ATOM   2418  C   ALA A 260      30.138   3.805   9.102  1.00  0.00      RA0  C
ATOM   2419  O   ALA A 260      28.960   4.052   8.837  1.00  0.00      RA0  O
ATOM   2420  N   ASP A 261      30.539   3.435  10.314  1.00  0.00      RA0  N
ATOM   2421  H   ASP A 261      31.507   3.315  10.550  1.00  0.00      RA0  H
ATOM   2422  CA  ASP A 261      29.585   3.218  11.397  1.00  0.00      RA0  C
ATOM   2423  CB  ASP A 261      30.263   2.325  12.430  1.00  0.00      RA0  C
ATOM   2424  CG  ASP A 261      31.580   2.993  12.822  1.00  0.00      RA0  C
ATOM   2425  OD1 ASP A 261      32.592   2.669  12.206  1.00  0.00      RA0  O
ATOM   2426  OD2 ASP A 261      31.601   3.856  13.703  1.00  0.00      RA0  O
ATOM   2427  C   ASP A 261      29.212   4.466  12.159  1.00  0.00      RA0  C
ATOM   2428  O   ASP A 261      28.453   4.397  13.132  1.00  0.00      RA0  O
ATOM   2429  N   ARG A 262      29.736   5.609  11.747  1.00  0.00      RA0  N
ATOM   2430  H   ARG A 262      30.357   5.607  10.963  1.00  0.00      RA0  H
ATOM   2431  CA  ARG A 262      29.318   6.867  12.343  1.00  0.00      RA0  C
ATOM   2432  CB  ARG A 262      30.381   7.958  12.221  1.00  0.00      RA0  C
ATOM   2433  CG  ARG A 262      29.816   9.279  12.758  1.00  0.00      RA0  C
ATOM   2434  CD  ARG A 262      30.706  10.499  12.534  1.00  0.00      RA0  C
ATOM   2435  NE  ARG A 262      30.955  10.756  11.119  1.00  0.00      RA0  N
ATOM   2436  HE  ARG A 262      31.499  10.067  10.628  1.00  0.00      RA0  H
ATOM   2437  CZ  ARG A 262      30.537  11.943  10.586  1.00  0.00      RA0  C
ATOM   2438  NH1 ARG A 262      29.766  12.777  11.328  1.00  0.00      RA0  N
ATOM   2439 HH11 ARG A 262      29.498  13.711  11.046  1.00  0.00      RA0  H
ATOM   2440 HH12 ARG A 262      29.387  12.501  12.225  1.00  0.00      RA0  H
ATOM   2441  NH2 ARG A 262      30.906  12.242   9.318  1.00  0.00      RA0  N
ATOM   2442 HH21 ARG A 262      30.660  13.109   8.867  1.00  0.00      RA0  H
ATOM   2443 HH22 ARG A 262      31.447  11.591   8.765  1.00  0.00      RA0  H
ATOM   2444  C   ARG A 262      28.042   7.389  11.657  1.00  0.00      RA0  C
ATOM   2445  O   ARG A 262      28.080   7.868  10.541  1.00  0.00      RA0  O
ATOM   2446  N   ASP A 263      26.942   7.332  12.388  1.00  0.00      RA0  N
ATOM   2447  H   ASP A 263      26.996   6.971  13.317  1.00  0.00      RA0  H
ATOM   2448  CA  ASP A 263      25.668   7.872  11.955  1.00  0.00      RA0  C
ATOM   2449  CB  ASP A 263      24.507   7.286  12.751  1.00  0.00      RA0  C
ATOM   2450  CG  ASP A 263      23.222   7.880  12.214  1.00  0.00      RA0  C
ATOM   2451  OD1 ASP A 263      23.147   8.116  11.010  1.00  0.00      RA0  O
ATOM   2452  OD2 ASP A 263      22.306   8.114  12.998  1.00  0.00      RA0  O
ATOM   2453  C   ASP A 263      25.683   9.379  12.085  1.00  0.00      RA0  C
ATOM   2454  O   ASP A 263      26.083   9.924  13.117  1.00  0.00      RA0  O
ATOM   2455  N   PHE A 264      25.256  10.062  11.034  1.00  0.00      RA0  N
ATOM   2456  H   PHE A 264      24.735   9.567  10.331  1.00  0.00      RA0  H
ATOM   2457  CA  PHE A 264      25.059  11.496  11.096  1.00  0.00      RA0  C
ATOM   2458  CB  PHE A 264      26.328  12.286  10.744  1.00  0.00      RA0  C
ATOM   2459  CG  PHE A 264      26.776  12.109   9.311  1.00  0.00      RA0  C
ATOM   2460  CD1 PHE A 264      26.296  12.958   8.319  1.00  0.00      RA0  C
ATOM   2461  CD2 PHE A 264      27.700  11.124   8.988  1.00  0.00      RA0  C
ATOM   2462  CE1 PHE A 264      26.773  12.850   7.018  1.00  0.00      RA0  C
ATOM   2463  CE2 PHE A 264      28.184  11.021   7.689  1.00  0.00      RA0  C
ATOM   2464  CZ  PHE A 264      27.736  11.897   6.708  1.00  0.00      RA0  C
ATOM   2465  C   PHE A 264      23.870  11.875  10.224  1.00  0.00      RA0  C
ATOM   2466  O   PHE A 264      23.512  11.145   9.305  1.00  0.00      RA0  O
ATOM   2467  N   ILE A 265      23.266  13.012  10.523  1.00  0.00      RA0  N
ATOM   2468  H   ILE A 265      23.693  13.594  11.219  1.00  0.00      RA0  H
ATOM   2469  CA  ILE A 265      22.069  13.439   9.815  1.00  0.00      RA0  C
ATOM   2470  CB  ILE A 265      21.448  14.658  10.503  1.00  0.00      RA0  C
ATOM   2471  CG2 ILE A 265      20.094  15.011   9.885  1.00  0.00      RA0  C
ATOM   2472  CG1 ILE A 265      21.356  14.466  12.014  1.00  0.00      RA0  C
ATOM   2473  CD1 ILE A 265      20.970  15.756  12.736  1.00  0.00      RA0  C
ATOM   2474  C   ILE A 265      22.411  13.803   8.383  1.00  0.00      RA0  C
ATOM   2475  O   ILE A 265      23.336  14.573   8.142  1.00  0.00      RA0  O
ATOM   2476  N   GLY A 266      21.694  13.189   7.447  1.00  0.00      RA0  N
ATOM   2477  H   GLY A 266      21.035  12.480   7.702  1.00  0.00      RA0  H
ATOM   2478  CA  GLY A 266      21.956  13.377   6.009  1.00  0.00      RA0  C
ATOM   2479  C   GLY A 266      22.772  12.263   5.385  1.00  0.00      RA0  C
ATOM   2480  O   GLY A 266      22.902  12.218   4.166  1.00  0.00      RA0  O
ATOM   2481  N   ARG A 267      23.273  11.338   6.203  1.00  0.00      RA0  N
ATOM   2482  H   ARG A 267      23.029  11.331   7.175  1.00  0.00      RA0  H
ATOM   2483  CA  ARG A 267      24.264  10.372   5.743  1.00  0.00      RA0  C
ATOM   2484  CB  ARG A 267      24.822   9.439   6.832  1.00  0.00      RA0  C
ATOM   2485  CG  ARG A 267      25.925   8.590   6.180  1.00  0.00      RA0  C
ATOM   2486  CD  ARG A 267      26.721   7.581   7.016  1.00  0.00      RA0  C
ATOM   2487  NE  ARG A 267      27.640   6.887   6.111  1.00  0.00      RA0  N
ATOM   2488  HE  ARG A 267      27.252   6.584   5.225  1.00  0.00      RA0  H
ATOM   2489  CZ  ARG A 267      28.968   6.705   6.379  1.00  0.00      RA0  C
ATOM   2490  NH1 ARG A 267      29.469   6.994   7.603  1.00  0.00      RA0  N
ATOM   2491 HH11 ARG A 267      30.461   6.927   7.779  1.00  0.00      RA0  H
ATOM   2492 HH12 ARG A 267      28.879   7.268   8.373  1.00  0.00      RA0  H
ATOM   2493  NH2 ARG A 267      29.767   6.244   5.392  1.00  0.00      RA0  N
ATOM   2494 HH21 ARG A 267      30.754   6.068   5.522  1.00  0.00      RA0  H
ATOM   2495 HH22 ARG A 267      29.378   6.077   4.468  1.00  0.00      RA0  H
ATOM   2496  C   ARG A 267      23.779   9.532   4.586  1.00  0.00      RA0  C
ATOM   2497  O   ARG A 267      24.436   9.471   3.571  1.00  0.00      RA0  O
ATOM   2498  N   GLU A 268      22.630   8.882   4.712  1.00  0.00      RA0  N
ATOM   2499  H   GLU A 268      22.001   9.177   5.434  1.00  0.00      RA0  H
ATOM   2500  CA  GLU A 268      22.198   7.978   3.636  1.00  0.00      RA0  C
ATOM   2501  CB  GLU A 268      21.053   7.062   4.102  1.00  0.00      RA0  C
ATOM   2502  CG  GLU A 268      20.191   7.580   5.265  1.00  0.00      RA0  C
ATOM   2503  CD  GLU A 268      19.653   8.958   4.942  1.00  0.00      RA0  C
ATOM   2504  OE1 GLU A 268      18.806   9.061   4.062  1.00  0.00      RA0  O
ATOM   2505  OE2 GLU A 268      20.134   9.934   5.520  1.00  0.00      RA0  O
ATOM   2506  C   GLU A 268      21.822   8.751   2.370  1.00  0.00      RA0  C
ATOM   2507  O   GLU A 268      22.071   8.283   1.265  1.00  0.00      RA0  O
ATOM   2508  N   ALA A 269      21.224   9.927   2.516  1.00  0.00      RA0  N
ATOM   2509  H   ALA A 269      20.876  10.178   3.427  1.00  0.00      RA0  H
ATOM   2510  CA  ALA A 269      20.878  10.736   1.313  1.00  0.00      RA0  C
ATOM   2511  CB  ALA A 269      20.113  11.983   1.728  1.00  0.00      RA0  C
ATOM   2512  C   ALA A 269      22.157  11.136   0.573  1.00  0.00      RA0  C
ATOM   2513  O   ALA A 269      22.237  11.113  -0.660  1.00  0.00      RA0  O
ATOM   2514  N   LEU A 270      23.169  11.466   1.347  1.00  0.00      RA0  N
ATOM   2515  H   LEU A 270      23.041  11.437   2.342  1.00  0.00      RA0  H
ATOM   2516  CA  LEU A 270      24.458  11.851   0.806  1.00  0.00      RA0  C
ATOM   2517  CB  LEU A 270      25.340  12.375   1.929  1.00  0.00      RA0  C
ATOM   2518  CG  LEU A 270      26.293  13.445   1.422  1.00  0.00      RA0  C
ATOM   2519  CD1 LEU A 270      25.536  14.515   0.640  1.00  0.00      RA0  C
ATOM   2520  CD2 LEU A 270      27.107  14.044   2.562  1.00  0.00      RA0  C
ATOM   2521  C   LEU A 270      25.115  10.691   0.071  1.00  0.00      RA0  C
ATOM   2522  O   LEU A 270      25.678  10.870  -1.011  1.00  0.00      RA0  O
ATOM   2523  N   GLU A 271      25.041   9.490   0.650  1.00  0.00      RA0  N
ATOM   2524  H   GLU A 271      24.573   9.398   1.533  1.00  0.00      RA0  H
ATOM   2525  CA  GLU A 271      25.599   8.306   0.008  1.00  0.00      RA0  C
ATOM   2526  CB  GLU A 271      25.780   7.150   1.004  1.00  0.00      RA0  C
ATOM   2527  CG  GLU A 271      26.657   7.682   2.156  1.00  0.00      RA0  C
ATOM   2528  CD  GLU A 271      27.524   6.628   2.832  1.00  0.00      RA0  C
ATOM   2529  OE1 GLU A 271      26.997   5.710   3.442  1.00  0.00      RA0  O
ATOM   2530  OE2 GLU A 271      28.747   6.748   2.799  1.00  0.00      RA0  O
ATOM   2531  C   GLU A 271      24.949   8.043  -1.335  1.00  0.00      RA0  C
ATOM   2532  O   GLU A 271      25.613   7.631  -2.296  1.00  0.00      RA0  O
ATOM   2533  N   VAL A 272      23.629   8.230  -1.400  1.00  0.00      RA0  N
ATOM   2534  H   VAL A 272      23.133   8.508  -0.574  1.00  0.00      RA0  H
ATOM   2535  CA  VAL A 272      22.913   8.064  -2.654  1.00  0.00      RA0  C
ATOM   2536  CB  VAL A 272      21.402   8.123  -2.416  1.00  0.00      RA0  C
ATOM   2537  CG1 VAL A 272      20.620   8.113  -3.731  1.00  0.00      RA0  C
ATOM   2538  CG2 VAL A 272      20.966   6.988  -1.490  1.00  0.00      RA0  C
ATOM   2539  C   VAL A 272      23.351   9.134  -3.669  1.00  0.00      RA0  C
ATOM   2540  O   VAL A 272      23.580   8.838  -4.844  1.00  0.00      RA0  O
ATOM   2541  N   GLN A 273      23.486  10.370  -3.202  1.00  0.00      RA0  N
ATOM   2542  H   GLN A 273      23.308  10.541  -2.231  1.00  0.00      RA0  H
ATOM   2543  CA  GLN A 273      23.943  11.461  -4.065  1.00  0.00      RA0  C
ATOM   2544  CB  GLN A 273      23.834  12.775  -3.296  1.00  0.00      RA0  C
ATOM   2545  CG  GLN A 273      22.354  13.076  -3.037  1.00  0.00      RA0  C
ATOM   2546  CD  GLN A 273      22.204  14.031  -1.872  1.00  0.00      RA0  C
ATOM   2547  OE1 GLN A 273      23.104  14.800  -1.555  1.00  0.00      RA0  O
ATOM   2548  NE2 GLN A 273      21.008  13.950  -1.263  1.00  0.00      RA0  N
ATOM   2549 HE21 GLN A 273      20.355  13.246  -1.541  1.00  0.00      RA0  H
ATOM   2550 HE22 GLN A 273      20.699  14.545  -0.513  1.00  0.00      RA0  H
ATOM   2551  C   GLN A 273      25.334  11.173  -4.634  1.00  0.00      RA0  C
ATOM   2552  O   GLN A 273      25.568  11.387  -5.817  1.00  0.00      RA0  O
ATOM   2553  N   ARG A 274      26.231  10.646  -3.796  1.00  0.00      RA0  N
ATOM   2554  H   ARG A 274      25.968  10.464  -2.849  1.00  0.00      RA0  H
ATOM   2555  CA  ARG A 274      27.565  10.283  -4.262  1.00  0.00      RA0  C
ATOM   2556  CB  ARG A 274      28.372   9.826  -3.048  1.00  0.00      RA0  C
ATOM   2557  CG  ARG A 274      29.793   9.347  -3.342  1.00  0.00      RA0  C
ATOM   2558  CD  ARG A 274      30.287   8.424  -2.230  1.00  0.00      RA0  C
ATOM   2559  NE  ARG A 274      29.416   7.254  -2.157  1.00  0.00      RA0  N
ATOM   2560  HE  ARG A 274      29.099   6.833  -3.021  1.00  0.00      RA0  H
ATOM   2561  CZ  ARG A 274      29.035   6.705  -0.970  1.00  0.00      RA0  C
ATOM   2562  NH1 ARG A 274      29.487   7.237   0.185  1.00  0.00      RA0  N
ATOM   2563 HH11 ARG A 274      29.200   6.885   1.092  1.00  0.00      RA0  H
ATOM   2564 HH12 ARG A 274      30.117   8.013   0.202  1.00  0.00      RA0  H
ATOM   2565  NH2 ARG A 274      28.205   5.647  -0.979  1.00  0.00      RA0  N
ATOM   2566 HH21 ARG A 274      27.881   5.171  -0.160  1.00  0.00      RA0  H
ATOM   2567 HH22 ARG A 274      27.845   5.287  -1.865  1.00  0.00      RA0  H
ATOM   2568  C   ARG A 274      27.530   9.170  -5.311  1.00  0.00      RA0  C
ATOM   2569  O   ARG A 274      28.216   9.245  -6.333  1.00  0.00      RA0  O
ATOM   2570  N   GLU A 275      26.704   8.163  -5.069  1.00  0.00      RA0  N
ATOM   2571  H   GLU A 275      26.238   8.087  -4.185  1.00  0.00      RA0  H
ATOM   2572  CA  GLU A 275      26.486   7.079  -6.026  1.00  0.00      RA0  C
ATOM   2573  CB  GLU A 275      25.546   6.018  -5.462  1.00  0.00      RA0  C
ATOM   2574  CG  GLU A 275      26.236   4.700  -5.091  1.00  0.00      RA0  C
ATOM   2575  CD  GLU A 275      27.046   4.833  -3.809  1.00  0.00      RA0  C
ATOM   2576  OE1 GLU A 275      26.572   4.397  -2.762  1.00  0.00      RA0  O
ATOM   2577  OE2 GLU A 275      28.166   5.343  -3.839  1.00  0.00      RA0  O
ATOM   2578  C   GLU A 275      25.951   7.572  -7.361  1.00  0.00      RA0  C
ATOM   2579  O   GLU A 275      26.364   7.113  -8.426  1.00  0.00      RA0  O
ATOM   2580  N   HIS A 276      24.971   8.463  -7.308  1.00  0.00      RA0  N
ATOM   2581  H   HIS A 276      24.706   8.837  -6.419  1.00  0.00      RA0  H
ATOM   2582  CA  HIS A 276      24.309   8.917  -8.514  1.00  0.00      RA0  C
ATOM   2583  CB  HIS A 276      22.924   9.484  -8.194  1.00  0.00      RA0  C
ATOM   2584  CG  HIS A 276      21.903   8.385  -8.000  1.00  0.00      RA0  C
ATOM   2585  ND1 HIS A 276      20.661   8.447  -8.517  1.00  0.00      RA0  N
ATOM   2586  HD1 HIS A 276      20.302   9.178  -9.063  1.00  0.00      RA0  H
ATOM   2587  CD2 HIS A 276      22.033   7.185  -7.291  1.00  0.00      RA0  C
ATOM   2588  NE2 HIS A 276      20.850   6.527  -7.389  1.00  0.00      RA0  N
ATOM   2589  CE1 HIS A 276      20.007   7.302  -8.142  1.00  0.00      RA0  C
ATOM   2590  C   HIS A 276      25.104   9.966  -9.265  1.00  0.00      RA0  C
ATOM   2591  O   HIS A 276      24.933  10.098 -10.475  1.00  0.00      RA0  O
ATOM   2592  N   GLY A 277      25.919  10.718  -8.523  1.00  0.00      RA0  N
ATOM   2593  H   GLY A 277      25.928  10.596  -7.532  1.00  0.00      RA0  H
ATOM   2594  CA  GLY A 277      26.588  11.904  -9.048  1.00  0.00      RA0  C
ATOM   2595  C   GLY A 277      25.760  13.145  -8.814  1.00  0.00      RA0  C
ATOM   2596  O   GLY A 277      24.514  13.078  -8.742  1.00  0.00      RA0  O
ATOM   2597  N   THR A 278      26.440  14.288  -8.703  1.00  0.00      RA0  N
ATOM   2598  H   THR A 278      27.435  14.324  -8.744  1.00  0.00      RA0  H
ATOM   2599  CA  THR A 278      25.757  15.568  -8.526  1.00  0.00      RA0  C
ATOM   2600  CB  THR A 278      26.008  15.881  -7.062  1.00  0.00      RA0  C
ATOM   2601  OG1 THR A 278      27.179  15.154  -6.659  1.00  0.00      RA0  O
ATOM   2602  HG1 THR A 278      27.915  15.644  -7.008  1.00  0.00      RA0  H
ATOM   2603  CG2 THR A 278      24.825  15.507  -6.168  1.00  0.00      RA0  C
ATOM   2604  C   THR A 278      26.320  16.617  -9.470  1.00  0.00      RA0  C
ATOM   2605  O   THR A 278      27.309  16.391 -10.188  1.00  0.00      RA0  O
ATOM   2606  N   GLU A 279      25.679  17.769  -9.444  1.00  0.00      RA0  N
ATOM   2607  H   GLU A 279      24.893  17.879  -8.840  1.00  0.00      RA0  H
ATOM   2608  CA  GLU A 279      26.239  18.968 -10.038  1.00  0.00      RA0  C
ATOM   2609  CB  GLU A 279      25.307  20.160  -9.882  1.00  0.00      RA0  C
ATOM   2610  CG  GLU A 279      23.863  20.021 -10.346  1.00  0.00      RA0  C
ATOM   2611  CD  GLU A 279      23.155  21.277  -9.890  1.00  0.00      RA0  C
ATOM   2612  OE1 GLU A 279      21.956  21.245  -9.634  1.00  0.00      RA0  O
ATOM   2613  OE2 GLU A 279      23.817  22.297  -9.735  1.00  0.00      RA0  O
ATOM   2614  C   GLU A 279      27.507  19.356  -9.262  1.00  0.00      RA0  C
ATOM   2615  O   GLU A 279      27.809  18.772  -8.218  1.00  0.00      RA0  O
ATOM   2616  N   LYS A 280      28.275  20.295  -9.804  1.00  0.00      RA0  N
ATOM   2617  H   LYS A 280      28.003  20.779 -10.640  1.00  0.00      RA0  H
ATOM   2618  CA  LYS A 280      29.527  20.680  -9.184  1.00  0.00      RA0  C
ATOM   2619  CB  LYS A 280      30.719  19.959  -9.809  1.00  0.00      RA0  C
ATOM   2620  CG  LYS A 280      30.942  20.238 -11.292  1.00  0.00      RA0  C
ATOM   2621  CD  LYS A 280      32.096  19.376 -11.791  1.00  0.00      RA0  C
ATOM   2622  CE  LYS A 280      32.358  19.475 -13.291  1.00  0.00      RA0  C
ATOM   2623  NZ  LYS A 280      33.159  18.308 -13.681  1.00  0.00      RA0  N
ATOM   2624  HZ1 LYS A 280      33.313  18.249 -14.704  1.00  0.00      RA0  H
ATOM   2625  HZ2 LYS A 280      34.037  18.223 -13.143  1.00  0.00      RA0  H
ATOM   2626  HZ3 LYS A 280      32.592  17.460 -13.452  1.00  0.00      RA0  H
ATOM   2627  C   LYS A 280      29.683  22.178  -9.211  1.00  0.00      RA0  C
ATOM   2628  O   LYS A 280      29.246  22.849 -10.129  1.00  0.00      RA0  O
ATOM   2629  N   LEU A 281      30.353  22.677  -8.200  1.00  0.00      RA0  N
ATOM   2630  H   LEU A 281      30.804  22.060  -7.559  1.00  0.00      RA0  H
ATOM   2631  CA  LEU A 281      30.658  24.089  -8.112  1.00  0.00      RA0  C
ATOM   2632  CB  LEU A 281      30.673  24.521  -6.646  1.00  0.00      RA0  C
ATOM   2633  CG  LEU A 281      30.810  26.029  -6.432  1.00  0.00      RA0  C
ATOM   2634  CD1 LEU A 281      29.542  26.777  -6.837  1.00  0.00      RA0  C
ATOM   2635  CD2 LEU A 281      31.208  26.362  -4.995  1.00  0.00      RA0  C
ATOM   2636  C   LEU A 281      32.011  24.336  -8.760  1.00  0.00      RA0  C
ATOM   2637  O   LEU A 281      33.034  23.759  -8.374  1.00  0.00      RA0  O
ATOM   2638  N   VAL A 282      32.001  25.160  -9.805  1.00  0.00      RA0  N
ATOM   2639  H   VAL A 282      31.163  25.645 -10.042  1.00  0.00      RA0  H
ATOM   2640  CA  VAL A 282      33.204  25.528 -10.522  1.00  0.00      RA0  C
ATOM   2641  CB  VAL A 282      33.129  25.105 -11.991  1.00  0.00      RA0  C
ATOM   2642  CG1 VAL A 282      33.015  23.587 -12.128  1.00  0.00      RA0  C
ATOM   2643  CG2 VAL A 282      32.012  25.855 -12.721  1.00  0.00      RA0  C
ATOM   2644  C   VAL A 282      33.445  27.044 -10.439  1.00  0.00      RA0  C
ATOM   2645  O   VAL A 282      32.574  27.810 -10.004  1.00  0.00      RA0  O
ATOM   2646  N   GLY A 283      34.626  27.468 -10.858  1.00  0.00      RA0  N
ATOM   2647  H   GLY A 283      35.244  26.817 -11.300  1.00  0.00      RA0  H
ATOM   2648  CA  GLY A 283      34.939  28.875 -11.012  1.00  0.00      RA0  C
ATOM   2649  C   GLY A 283      34.754  29.281 -12.453  1.00  0.00      RA0  C
ATOM   2650  O   GLY A 283      34.875  28.456 -13.373  1.00  0.00      RA0  O
ATOM   2651  N   LEU A 284      34.425  30.550 -12.656  1.00  0.00      RA0  N
ATOM   2652  H   LEU A 284      34.307  31.168 -11.876  1.00  0.00      RA0  H
ATOM   2653  CA  LEU A 284      34.368  31.156 -13.992  1.00  0.00      RA0  C
ATOM   2654  CB  LEU A 284      32.943  31.551 -14.376  1.00  0.00      RA0  C
ATOM   2655  CG  LEU A 284      31.932  30.409 -14.450  1.00  0.00      RA0  C
ATOM   2656  CD1 LEU A 284      30.536  30.950 -14.754  1.00  0.00      RA0  C
ATOM   2657  CD2 LEU A 284      32.343  29.325 -15.446  1.00  0.00      RA0  C
ATOM   2658  C   LEU A 284      35.194  32.425 -13.939  1.00  0.00      RA0  C
ATOM   2659  O   LEU A 284      35.170  33.133 -12.939  1.00  0.00      RA0  O
ATOM   2660  N   VAL A 285      35.932  32.657 -15.018  1.00  0.00      RA0  N
ATOM   2661  H   VAL A 285      35.892  32.011 -15.783  1.00  0.00      RA0  H
ATOM   2662  CA  VAL A 285      36.717  33.865 -15.231  1.00  0.00      RA0  C
ATOM   2663  CB  VAL A 285      38.199  33.477 -15.266  1.00  0.00      RA0  C
ATOM   2664  CG1 VAL A 285      39.081  34.585 -15.842  1.00  0.00      RA0  C
ATOM   2665  CG2 VAL A 285      38.669  33.004 -13.889  1.00  0.00      RA0  C
ATOM   2666  C   VAL A 285      36.307  34.525 -16.554  1.00  0.00      RA0  C
ATOM   2667  O   VAL A 285      36.271  33.894 -17.616  1.00  0.00      RA0  O
ATOM   2668  N   MSE A 286      36.020  35.818 -16.490  1.00  0.00      RA0  N
ATOM   2669  H   MSE A 286      36.105  36.321 -15.624  1.00  0.00      RA0  H
ATOM   2670  CA  MSE A 286      35.698  36.579 -17.670  1.00  0.00      RA0  C
ATOM   2671  CB  MSE A 286      34.250  37.045 -17.608  1.00  0.00      RA0  C
ATOM   2672  CG  MSE A 286      33.784  37.700 -18.905  1.00  0.00      RA0  C
ATOM   2673  SE  MSE A 286      32.063  38.202 -18.786  1.00  0.00      RA0  S
ATOM   2674  CE  MSE A 286      32.289  39.478 -17.547  1.00  0.00      RA0  C
ATOM   2675  C   MSE A 286      36.644  37.771 -17.754  1.00  0.00      RA0  C
ATOM   2676  O   MSE A 286      36.491  38.724 -17.011  1.00  0.00      RA0  O
ATOM   2677  N   THR A 287      37.660  37.670 -18.609  1.00  0.00      RA0  N
ATOM   2678  H   THR A 287      37.820  36.830 -19.125  1.00  0.00      RA0  H
ATOM   2679  CA  THR A 287      38.602  38.789 -18.835  1.00  0.00      RA0  C
ATOM   2680  CB  THR A 287      39.809  38.100 -19.427  1.00  0.00      RA0  C
ATOM   2681  OG1 THR A 287      39.695  36.706 -19.092  1.00  0.00      RA0  O
ATOM   2682  HG1 THR A 287      40.540  36.318 -19.285  1.00  0.00      RA0  H
ATOM   2683  CG2 THR A 287      41.129  38.691 -18.926  1.00  0.00      RA0  C
ATOM   2684  C   THR A 287      38.007  39.900 -19.698  1.00  0.00      RA0  C
ATOM   2685  O   THR A 287      38.496  41.041 -19.694  1.00  0.00      RA0  O
ATOM   2686  N   GLU A 288      36.976  39.563 -20.459  1.00  0.00      RA0  N
ATOM   2687  H   GLU A 288      36.592  38.647 -20.364  1.00  0.00      RA0  H
ATOM   2688  CA  GLU A 288      36.258  40.542 -21.252  1.00  0.00      RA0  C
ATOM   2689  CB  GLU A 288      35.239  40.001 -22.297  1.00  0.00      RA0  C
ATOM   2690  CG  GLU A 288      34.966  41.011 -23.453  1.00  0.00      RA0  C
ATOM   2691  CD  GLU A 288      33.626  40.846 -24.189  1.00  0.00      RA0  C
ATOM   2692  OE1 GLU A 288      32.765  41.730 -24.106  1.00  0.00      RA0  O
ATOM   2693  OE2 GLU A 288      33.431  39.861 -24.893  1.00  0.00      RA0  O
ATOM   2694  C   GLU A 288      35.578  41.524 -20.326  1.00  0.00      RA0  C
ATOM   2695  O   GLU A 288      35.261  41.196 -19.186  1.00  0.00      RA0  O
ATOM   2696  N   LYS A 289      35.355  42.734 -20.814  1.00  0.00      RA0  N
ATOM   2697  H   LYS A 289      35.547  42.904 -21.778  1.00  0.00      RA0  H
ATOM   2698  CA  LYS A 289      34.808  43.781 -19.965  1.00  0.00      RA0  C
ATOM   2699  CB  LYS A 289      35.145  45.130 -20.582  1.00  0.00      RA0  C
ATOM   2700  CG  LYS A 289      36.674  45.313 -20.542  1.00  0.00      RA0  C
ATOM   2701  CD  LYS A 289      37.308  44.842 -19.215  1.00  0.00      RA0  C
ATOM   2702  CE  LYS A 289      38.140  45.887 -18.478  1.00  0.00      RA0  C
ATOM   2703  NZ  LYS A 289      37.296  47.049 -18.216  1.00  0.00      RA0  N
ATOM   2704  HZ1 LYS A 289      37.767  47.779 -17.639  1.00  0.00      RA0  H
ATOM   2705  HZ2 LYS A 289      37.140  47.580 -19.100  1.00  0.00      RA0  H
ATOM   2706  HZ3 LYS A 289      36.353  46.830 -17.832  1.00  0.00      RA0  H
ATOM   2707  C   LYS A 289      33.379  43.426 -19.595  1.00  0.00      RA0  C
ATOM   2708  O   LYS A 289      32.632  42.874 -20.400  1.00  0.00      RA0  O
ATOM   2709  N   GLY A 290      33.013  43.721 -18.356  1.00  0.00      RA0  N
ATOM   2710  H   GLY A 290      33.637  44.211 -17.739  1.00  0.00      RA0  H
ATOM   2711  CA  GLY A 290      31.687  43.389 -17.865  1.00  0.00      RA0  C
ATOM   2712  C   GLY A 290      31.833  42.752 -16.507  1.00  0.00      RA0  C
ATOM   2713  O   GLY A 290      32.950  42.444 -16.062  1.00  0.00      RA0  O
ATOM   2714  N   VAL A 291      30.708  42.562 -15.838  1.00  0.00      RA0  N
ATOM   2715  H   VAL A 291      29.839  42.854 -16.234  1.00  0.00      RA0  H
ATOM   2716  CA  VAL A 291      30.709  41.920 -14.517  1.00  0.00      RA0  C
ATOM   2717  CB  VAL A 291      30.497  42.886 -13.348  1.00  0.00      RA0  C
ATOM   2718  CG1 VAL A 291      30.822  42.190 -12.023  1.00  0.00      RA0  C
ATOM   2719  CG2 VAL A 291      31.373  44.124 -13.489  1.00  0.00      RA0  C
ATOM   2720  C   VAL A 291      29.698  40.769 -14.489  1.00  0.00      RA0  C
ATOM   2721  O   VAL A 291      28.548  40.905 -14.924  1.00  0.00      RA0  O
ATOM   2722  N   LEU A 292      30.166  39.625 -14.000  1.00  0.00      RA0  N
ATOM   2723  H   LEU A 292      31.088  39.662 -13.613  1.00  0.00      RA0  H
ATOM   2724  CA  LEU A 292      29.327  38.462 -13.794  1.00  0.00      RA0  C
ATOM   2725  CB  LEU A 292      30.201  37.227 -13.566  1.00  0.00      RA0  C
ATOM   2726  CG  LEU A 292      31.042  36.850 -14.787  1.00  0.00      RA0  C
ATOM   2727  CD1 LEU A 292      32.071  35.765 -14.469  1.00  0.00      RA0  C
ATOM   2728  CD2 LEU A 292      30.160  36.475 -15.978  1.00  0.00      RA0  C
ATOM   2729  C   LEU A 292      28.431  38.707 -12.569  1.00  0.00      RA0  C
ATOM   2730  O   LEU A 292      28.914  39.162 -11.524  1.00  0.00      RA0  O
ATOM   2731  N   ARG A 293      27.134  38.411 -12.709  1.00  0.00      RA0  N
ATOM   2732  H   ARG A 293      26.867  37.898 -13.522  1.00  0.00      RA0  H
ATOM   2733  CA  ARG A 293      26.157  38.651 -11.644  1.00  0.00      RA0  C
ATOM   2734  CB  ARG A 293      25.069  39.564 -12.246  1.00  0.00      RA0  C
ATOM   2735  CG  ARG A 293      24.662  39.119 -13.665  1.00  0.00      RA0  C
ATOM   2736  CD  ARG A 293      24.097  40.181 -14.620  1.00  0.00      RA0  C
ATOM   2737  NE  ARG A 293      24.277  39.717 -16.001  1.00  0.00      RA0  N
ATOM   2738  HE  ARG A 293      24.900  38.950 -16.161  1.00  0.00      RA0  H
ATOM   2739  CZ  ARG A 293      23.718  40.315 -17.080  1.00  0.00      RA0  C
ATOM   2740  NH1 ARG A 293      22.882  41.339 -16.963  1.00  0.00      RA0  N
ATOM   2741 HH11 ARG A 293      22.498  41.736 -17.814  1.00  0.00      RA0  H
ATOM   2742 HH12 ARG A 293      22.616  41.726 -16.083  1.00  0.00      RA0  H
ATOM   2743  NH2 ARG A 293      24.004  39.873 -18.294  1.00  0.00      RA0  N
ATOM   2744 HH21 ARG A 293      23.605  40.344 -19.097  1.00  0.00      RA0  H
ATOM   2745 HH22 ARG A 293      24.588  39.084 -18.510  1.00  0.00      RA0  H
ATOM   2746  C   ARG A 293      25.599  37.355 -11.079  1.00  0.00      RA0  C
ATOM   2747  O   ARG A 293      25.424  36.381 -11.806  1.00  0.00      RA0  O
ATOM   2748  N   ASN A 294      25.240  37.378  -9.799  1.00  0.00      RA0  N
ATOM   2749  H   ASN A 294      25.505  38.150  -9.228  1.00  0.00      RA0  H
ATOM   2750  CA  ASN A 294      24.497  36.266  -9.191  1.00  0.00      RA0  C
ATOM   2751  CB  ASN A 294      23.939  36.795  -7.885  1.00  0.00      RA0  C
ATOM   2752  CG  ASN A 294      24.798  36.364  -6.742  1.00  0.00      RA0  C
ATOM   2753  OD1 ASN A 294      25.977  36.700  -6.652  1.00  0.00      RA0  O
ATOM   2754  ND2 ASN A 294      24.141  35.582  -5.897  1.00  0.00      RA0  N
ATOM   2755 HD21 ASN A 294      23.171  35.366  -6.074  1.00  0.00      RA0  H
ATOM   2756 HD22 ASN A 294      24.606  35.095  -5.163  1.00  0.00      RA0  H
ATOM   2757  C   ASN A 294      23.291  35.885 -10.049  1.00  0.00      RA0  C
ATOM   2758  O   ASN A 294      22.611  36.762 -10.617  1.00  0.00      RA0  O
ATOM   2759  N   GLU A 295      23.046  34.590 -10.131  1.00  0.00      RA0  N
ATOM   2760  H   GLU A 295      23.558  33.978  -9.529  1.00  0.00      RA0  H
ATOM   2761  CA  GLU A 295      21.881  34.003 -10.797  1.00  0.00      RA0  C
ATOM   2762  CB  GLU A 295      20.538  34.513 -10.240  1.00  0.00      RA0  C
ATOM   2763  CG  GLU A 295      20.195  34.081  -8.803  1.00  0.00      RA0  C
ATOM   2764  CD  GLU A 295      21.095  34.754  -7.779  1.00  0.00      RA0  C
ATOM   2765  OE1 GLU A 295      20.840  35.904  -7.424  1.00  0.00      RA0  O
ATOM   2766  OE2 GLU A 295      22.054  34.130  -7.331  1.00  0.00      RA0  O
ATOM   2767  C   GLU A 295      21.911  34.023 -12.341  1.00  0.00      RA0  C
ATOM   2768  O   GLU A 295      20.986  33.530 -12.981  1.00  0.00      RA0  O
ATOM   2769  N   LEU A 296      22.949  34.586 -12.954  1.00  0.00      RA0  N
ATOM   2770  H   LEU A 296      23.650  35.011 -12.380  1.00  0.00      RA0  H
ATOM   2771  CA  LEU A 296      23.110  34.493 -14.398  1.00  0.00      RA0  C
ATOM   2772  CB  LEU A 296      24.346  35.312 -14.793  1.00  0.00      RA0  C
ATOM   2773  CG  LEU A 296      24.588  35.559 -16.286  1.00  0.00      RA0  C
ATOM   2774  CD1 LEU A 296      23.461  36.359 -16.942  1.00  0.00      RA0  C
ATOM   2775  CD2 LEU A 296      25.934  36.248 -16.511  1.00  0.00      RA0  C
ATOM   2776  C   LEU A 296      23.217  33.013 -14.834  1.00  0.00      RA0  C
ATOM   2777  O   LEU A 296      23.923  32.228 -14.197  1.00  0.00      RA0  O
ATOM   2778  N   PRO A 297      22.509  32.611 -15.885  1.00  0.00      RA0  N
ATOM   2779  CD  PRO A 297      21.448  33.356 -16.545  1.00  0.00      RA0  C
ATOM   2780  CA  PRO A 297      22.690  31.265 -16.443  1.00  0.00      RA0  C
ATOM   2781  CB  PRO A 297      21.584  31.184 -17.498  1.00  0.00      RA0  C
ATOM   2782  CG  PRO A 297      20.568  32.265 -17.137  1.00  0.00      RA0  C
ATOM   2783  C   PRO A 297      24.068  31.043 -17.084  1.00  0.00      RA0  C
ATOM   2784  O   PRO A 297      24.695  31.984 -17.585  1.00  0.00      RA0  O
ATOM   2785  N   VAL A 298      24.496  29.790 -17.072  1.00  0.00      RA0  N
ATOM   2786  H   VAL A 298      23.910  29.075 -16.679  1.00  0.00      RA0  H
ATOM   2787  CA  VAL A 298      25.767  29.376 -17.650  1.00  0.00      RA0  C
ATOM   2788  CB  VAL A 298      26.715  28.918 -16.538  1.00  0.00      RA0  C
ATOM   2789  CG1 VAL A 298      28.072  28.512 -17.105  1.00  0.00      RA0  C
ATOM   2790  CG2 VAL A 298      26.841  29.962 -15.430  1.00  0.00      RA0  C
ATOM   2791  C   VAL A 298      25.457  28.200 -18.559  1.00  0.00      RA0  C
ATOM   2792  O   VAL A 298      24.972  27.172 -18.079  1.00  0.00      RA0  O
ATOM   2793  N   ARG A 299      25.730  28.330 -19.853  1.00  0.00      RA0  N
ATOM   2794  H   ARG A 299      26.215  29.128 -20.206  1.00  0.00      RA0  H
ATOM   2795  CA  ARG A 299      25.339  27.304 -20.783  1.00  0.00      RA0  C
ATOM   2796  CB  ARG A 299      24.365  27.853 -21.819  1.00  0.00      RA0  C
ATOM   2797  CG  ARG A 299      23.038  28.190 -21.158  1.00  0.00      RA0  C
ATOM   2798  CD  ARG A 299      21.963  28.667 -22.127  1.00  0.00      RA0  C
ATOM   2799  NE  ARG A 299      20.711  28.746 -21.389  1.00  0.00      RA0  N
ATOM   2800  HE  ARG A 299      20.548  28.034 -20.688  1.00  0.00      RA0  H
ATOM   2801  CZ  ARG A 299      19.789  29.721 -21.586  1.00  0.00      RA0  C
ATOM   2802  NH1 ARG A 299      19.978  30.623 -22.577  1.00  0.00      RA0  N
ATOM   2803 HH11 ARG A 299      19.338  31.374 -22.754  1.00  0.00      RA0  H
ATOM   2804 HH12 ARG A 299      20.782  30.562 -23.176  1.00  0.00      RA0  H
ATOM   2805  NH2 ARG A 299      18.716  29.756 -20.772  1.00  0.00      RA0  N
ATOM   2806 HH21 ARG A 299      17.948  30.391 -20.831  1.00  0.00      RA0  H
ATOM   2807 HH22 ARG A 299      18.684  29.083 -20.000  1.00  0.00      RA0  H
ATOM   2808  C   ARG A 299      26.519  26.656 -21.488  1.00  0.00      RA0  C
ATOM   2809  O   ARG A 299      27.532  27.302 -21.806  1.00  0.00      RA0  O
ATOM   2810  N   PHE A 300      26.362  25.362 -21.718  1.00  0.00      RA0  N
ATOM   2811  H   PHE A 300      25.521  24.875 -21.457  1.00  0.00      RA0  H
ATOM   2812  CA  PHE A 300      27.330  24.589 -22.461  1.00  0.00      RA0  C
ATOM   2813  CB  PHE A 300      28.558  24.257 -21.598  1.00  0.00      RA0  C
ATOM   2814  CG  PHE A 300      28.184  23.441 -20.378  1.00  0.00      RA0  C
ATOM   2815  CD1 PHE A 300      27.728  24.069 -19.223  1.00  0.00      RA0  C
ATOM   2816  CD2 PHE A 300      28.312  22.056 -20.401  1.00  0.00      RA0  C
ATOM   2817  CE1 PHE A 300      27.421  23.321 -18.093  1.00  0.00      RA0  C
ATOM   2818  CE2 PHE A 300      28.006  21.306 -19.271  1.00  0.00      RA0  C
ATOM   2819  CZ  PHE A 300      27.573  21.940 -18.112  1.00  0.00      RA0  C
ATOM   2820  C   PHE A 300      26.674  23.306 -22.983  1.00  0.00      RA0  C
ATOM   2821  O   PHE A 300      25.535  22.967 -22.621  1.00  0.00      RA0  O
ATOM   2822  N   THR A 301      27.376  22.629 -23.884  1.00  0.00      RA0  N
ATOM   2823  H   THR A 301      28.277  22.913 -24.204  1.00  0.00      RA0  H
ATOM   2824  CA  THR A 301      26.934  21.344 -24.416  1.00  0.00      RA0  C
ATOM   2825  CB  THR A 301      26.795  21.605 -25.898  1.00  0.00      RA0  C
ATOM   2826  OG1 THR A 301      26.376  22.969 -26.060  1.00  0.00      RA0  O
ATOM   2827  HG1 THR A 301      26.283  23.113 -26.992  1.00  0.00      RA0  H
ATOM   2828  CG2 THR A 301      25.847  20.627 -26.592  1.00  0.00      RA0  C
ATOM   2829  C   THR A 301      27.989  20.306 -24.065  1.00  0.00      RA0  C
ATOM   2830  O   THR A 301      29.174  20.558 -24.288  1.00  0.00      RA0  O
ATOM   2831  N   ASP A 302      27.580  19.152 -23.528  1.00  0.00      RA0  N
ATOM   2832  H   ASP A 302      26.609  18.912 -23.479  1.00  0.00      RA0  H
ATOM   2833  CA  ASP A 302      28.564  18.123 -23.156  1.00  0.00      RA0  C
ATOM   2834  CB  ASP A 302      27.981  17.209 -22.073  1.00  0.00      RA0  C
ATOM   2835  CG  ASP A 302      27.503  15.917 -22.700  1.00  0.00      RA0  C
ATOM   2836  OD1 ASP A 302      26.587  15.939 -23.511  1.00  0.00      RA0  O
ATOM   2837  OD2 ASP A 302      28.102  14.881 -22.438  1.00  0.00      RA0  O
ATOM   2838  C   ASP A 302      28.993  17.345 -24.374  1.00  0.00      RA0  C
ATOM   2839  O   ASP A 302      28.489  17.576 -25.474  1.00  0.00      RA0  O
ATOM   2840  N   ALA A 303      29.948  16.438 -24.178  1.00  0.00      RA0  N
ATOM   2841  H   ALA A 303      30.075  16.114 -23.240  1.00  0.00      RA0  H
ATOM   2842  CA  ALA A 303      30.554  15.735 -25.303  1.00  0.00      RA0  C
ATOM   2843  CB  ALA A 303      31.694  14.837 -24.821  1.00  0.00      RA0  C
ATOM   2844  C   ALA A 303      29.544  14.886 -26.056  1.00  0.00      RA0  C
ATOM   2845  O   ALA A 303      29.715  14.642 -27.238  1.00  0.00      RA0  O
ATOM   2846  N   GLN A 304      28.482  14.467 -25.370  1.00  0.00      RA0  N
ATOM   2847  H   GLN A 304      28.325  14.778 -24.428  1.00  0.00      RA0  H
ATOM   2848  CA  GLN A 304      27.435  13.648 -25.963  1.00  0.00      RA0  C
ATOM   2849  CB  GLN A 304      26.869  12.647 -24.958  1.00  0.00      RA0  C
ATOM   2850  CG  GLN A 304      27.424  11.233 -25.183  1.00  0.00      RA0  C
ATOM   2851  CD  GLN A 304      28.915  11.139 -24.893  1.00  0.00      RA0  C
ATOM   2852  OE1 GLN A 304      29.329  10.686 -23.832  1.00  0.00      RA0  O
ATOM   2853  NE2 GLN A 304      29.714  11.509 -25.914  1.00  0.00      RA0  N
ATOM   2854 HE21 GLN A 304      29.341  11.919 -26.749  1.00  0.00      RA0  H
ATOM   2855 HE22 GLN A 304      30.706  11.406 -25.854  1.00  0.00      RA0  H
ATOM   2856  C   GLN A 304      26.352  14.498 -26.663  1.00  0.00      RA0  C
ATOM   2857  O   GLN A 304      25.423  13.951 -27.245  1.00  0.00      RA0  O
ATOM   2858  N   GLY A 305      26.476  15.823 -26.599  1.00  0.00      RA0  N
ATOM   2859  H   GLY A 305      27.162  16.212 -25.980  1.00  0.00      RA0  H
ATOM   2860  CA  GLY A 305      25.537  16.742 -27.241  1.00  0.00      RA0  C
ATOM   2861  C   GLY A 305      24.366  17.210 -26.386  1.00  0.00      RA0  C
ATOM   2862  O   GLY A 305      23.473  17.922 -26.886  1.00  0.00      RA0  O
ATOM   2863  N   ASN A 306      24.350  16.828 -25.110  1.00  0.00      RA0  N
ATOM   2864  H   ASN A 306      25.163  16.390 -24.727  1.00  0.00      RA0  H
ATOM   2865  CA  ASN A 306      23.293  17.265 -24.215  1.00  0.00      RA0  C
ATOM   2866  CB  ASN A 306      23.329  16.526 -22.876  1.00  0.00      RA0  C
ATOM   2867  CG  ASN A 306      23.102  15.041 -23.029  1.00  0.00      RA0  C
ATOM   2868  OD1 ASN A 306      21.979  14.576 -23.207  1.00  0.00      RA0  O
ATOM   2869  ND2 ASN A 306      24.230  14.316 -22.920  1.00  0.00      RA0  N
ATOM   2870 HD21 ASN A 306      25.120  14.779 -22.795  1.00  0.00      RA0  H
ATOM   2871 HD22 ASN A 306      24.261  13.320 -22.963  1.00  0.00      RA0  H
ATOM   2872  C   ASN A 306      23.555  18.737 -23.892  1.00  0.00      RA0  C
ATOM   2873  O   ASN A 306      24.662  19.087 -23.502  1.00  0.00      RA0  O
ATOM   2874  N   GLN A 307      22.558  19.592 -24.094  1.00  0.00      RA0  N
ATOM   2875  H   GLN A 307      21.655  19.227 -24.309  1.00  0.00      RA0  H
ATOM   2876  CA  GLN A 307      22.691  21.008 -23.702  1.00  0.00      RA0  C
ATOM   2877  CB  GLN A 307      21.758  21.843 -24.566  1.00  0.00      RA0  C
ATOM   2878  CG  GLN A 307      22.113  21.619 -26.034  1.00  0.00      RA0  C
ATOM   2879  CD  GLN A 307      21.029  22.176 -26.924  1.00  0.00      RA0  C
ATOM   2880  OE1 GLN A 307      20.478  23.245 -26.693  1.00  0.00      RA0  O
ATOM   2881  NE2 GLN A 307      20.745  21.371 -27.962  1.00  0.00      RA0  N
ATOM   2882 HE21 GLN A 307      21.243  20.509 -28.075  1.00  0.00      RA0  H
ATOM   2883 HE22 GLN A 307      20.040  21.608 -28.629  1.00  0.00      RA0  H
ATOM   2884  C   GLN A 307      22.391  21.139 -22.219  1.00  0.00      RA0  C
ATOM   2885  O   GLN A 307      21.406  20.566 -21.713  1.00  0.00      RA0  O
ATOM   2886  N   HIS A 308      23.245  21.895 -21.530  1.00  0.00      RA0  N
ATOM   2887  H   HIS A 308      23.927  22.440 -22.011  1.00  0.00      RA0  H
ATOM   2888  CA  HIS A 308      23.174  22.063 -20.094  1.00  0.00      RA0  C
ATOM   2889  CB  HIS A 308      24.331  21.333 -19.425  1.00  0.00      RA0  C
ATOM   2890  CG  HIS A 308      24.073  19.842 -19.438  1.00  0.00      RA0  C
ATOM   2891  ND1 HIS A 308      22.872  19.284 -19.694  1.00  0.00      RA0  N
ATOM   2892  HD1 HIS A 308      22.047  19.741 -19.976  1.00  0.00      RA0  H
ATOM   2893  CD2 HIS A 308      24.990  18.823 -19.168  1.00  0.00      RA0  C
ATOM   2894  NE2 HIS A 308      24.324  17.646 -19.256  1.00  0.00      RA0  N
ATOM   2895  CE1 HIS A 308      23.024  17.929 -19.579  1.00  0.00      RA0  C
ATOM   2896  C   HIS A 308      23.109  23.530 -19.723  1.00  0.00      RA0  C
ATOM   2897  O   HIS A 308      23.609  24.399 -20.439  1.00  0.00      RA0  O
ATOM   2898  N   GLU A 309      22.458  23.777 -18.599  1.00  0.00      RA0  N
ATOM   2899  H   GLU A 309      22.043  23.056 -18.045  1.00  0.00      RA0  H
ATOM   2900  CA  GLU A 309      22.377  25.103 -18.018  1.00  0.00      RA0  C
ATOM   2901  CB  GLU A 309      21.022  25.733 -18.354  1.00  0.00      RA0  C
ATOM   2902  CG  GLU A 309      20.844  27.169 -17.854  1.00  0.00      RA0  C
ATOM   2903  CD  GLU A 309      19.671  27.810 -18.574  1.00  0.00      RA0  C
ATOM   2904  OE1 GLU A 309      19.165  27.235 -19.533  1.00  0.00      RA0  O
ATOM   2905  OE2 GLU A 309      19.295  28.929 -18.247  1.00  0.00      RA0  O
ATOM   2906  C   GLU A 309      22.650  25.033 -16.528  1.00  0.00      RA0  C
ATOM   2907  O   GLU A 309      21.931  24.375 -15.789  1.00  0.00      RA0  O
ATOM   2908  N   GLY A 310      23.709  25.710 -16.106  1.00  0.00      RA0  N
ATOM   2909  H   GLY A 310      24.196  26.264 -16.769  1.00  0.00      RA0  H
ATOM   2910  CA  GLY A 310      23.991  25.941 -14.712  1.00  0.00      RA0  C
ATOM   2911  C   GLY A 310      23.645  27.360 -14.335  1.00  0.00      RA0  C
ATOM   2912  O   GLY A 310      22.960  28.061 -15.068  1.00  0.00      RA0  O
ATOM   2913  N   ILE A 311      24.158  27.787 -13.192  1.00  0.00      RA0  N
ATOM   2914  H   ILE A 311      24.731  27.189 -12.624  1.00  0.00      RA0  H
ATOM   2915  CA  ILE A 311      23.850  29.107 -12.679  1.00  0.00      RA0  C
ATOM   2916  CB  ILE A 311      22.547  29.010 -11.871  1.00  0.00      RA0  C
ATOM   2917  CG2 ILE A 311      22.667  27.988 -10.736  1.00  0.00      RA0  C
ATOM   2918  CG1 ILE A 311      22.064  30.372 -11.383  1.00  0.00      RA0  C
ATOM   2919  CD1 ILE A 311      20.741  30.272 -10.623  1.00  0.00      RA0  C
ATOM   2920  C   ILE A 311      24.996  29.670 -11.857  1.00  0.00      RA0  C
ATOM   2921  O   ILE A 311      25.632  28.948 -11.116  1.00  0.00      RA0  O
ATOM   2922  N   ILE A 312      25.275  30.961 -12.016  1.00  0.00      RA0  N
ATOM   2923  H   ILE A 312      24.690  31.501 -12.622  1.00  0.00      RA0  H
ATOM   2924  CA  ILE A 312      26.184  31.649 -11.097  1.00  0.00      RA0  C
ATOM   2925  CB  ILE A 312      26.552  33.020 -11.665  1.00  0.00      RA0  C
ATOM   2926  CG2 ILE A 312      27.361  33.856 -10.676  1.00  0.00      RA0  C
ATOM   2927  CG1 ILE A 312      27.296  32.843 -12.987  1.00  0.00      RA0  C
ATOM   2928  CD1 ILE A 312      27.769  34.170 -13.575  1.00  0.00      RA0  C
ATOM   2929  C   ILE A 312      25.583  31.771  -9.706  1.00  0.00      RA0  C
ATOM   2930  O   ILE A 312      24.445  32.273  -9.526  1.00  0.00      RA0  O
ATOM   2931  N   THR A 313      26.355  31.344  -8.720  1.00  0.00      RA0  N
ATOM   2932  H   THR A 313      27.268  30.957  -8.863  1.00  0.00      RA0  H
ATOM   2933  CA  THR A 313      25.942  31.436  -7.336  1.00  0.00      RA0  C
ATOM   2934  CB  THR A 313      26.459  30.172  -6.668  1.00  0.00      RA0  C
ATOM   2935  OG1 THR A 313      27.813  29.937  -7.070  1.00  0.00      RA0  O
ATOM   2936  HG1 THR A 313      28.322  30.200  -6.298  1.00  0.00      RA0  H
ATOM   2937  CG2 THR A 313      25.602  28.969  -7.064  1.00  0.00      RA0  C
ATOM   2938  C   THR A 313      26.412  32.753  -6.728  1.00  0.00      RA0  C
ATOM   2939  O   THR A 313      25.665  33.424  -5.992  1.00  0.00      RA0  O
ATOM   2940  N   SER A 314      27.657  33.130  -7.030  1.00  0.00      RA0  N
ATOM   2941  H   SER A 314      28.263  32.541  -7.568  1.00  0.00      RA0  H
ATOM   2942  CA  SER A 314      28.190  34.438  -6.623  1.00  0.00      RA0  C
ATOM   2943  CB  SER A 314      28.971  34.326  -5.313  1.00  0.00      RA0  C
ATOM   2944  OG  SER A 314      28.162  33.894  -4.208  1.00  0.00      RA0  O
ATOM   2945  HG  SER A 314      28.174  32.930  -4.233  1.00  0.00      RA0  H
ATOM   2946  C   SER A 314      29.105  34.945  -7.690  1.00  0.00      RA0  C
ATOM   2947  O   SER A 314      29.994  34.209  -8.140  1.00  0.00      RA0  O
ATOM   2948  N   GLY A 315      28.901  36.186  -8.097  1.00  0.00      RA0  N
ATOM   2949  H   GLY A 315      28.159  36.708  -7.668  1.00  0.00      RA0  H
ATOM   2950  CA  GLY A 315      29.794  36.828  -9.023  1.00  0.00      RA0  C
ATOM   2951  C   GLY A 315      30.290  38.164  -8.514  1.00  0.00      RA0  C
ATOM   2952  O   GLY A 315      29.679  38.787  -7.626  1.00  0.00      RA0  O
ATOM   2953  N   THR A 316      31.434  38.590  -9.028  1.00  0.00      RA0  N
ATOM   2954  H   THR A 316      31.933  38.021  -9.687  1.00  0.00      RA0  H
ATOM   2955  CA  THR A 316      31.988  39.885  -8.655  1.00  0.00      RA0  C
ATOM   2956  CB  THR A 316      32.472  39.944  -7.193  1.00  0.00      RA0  C
ATOM   2957  OG1 THR A 316      32.453  41.304  -6.749  1.00  0.00      RA0  O
ATOM   2958  HG1 THR A 316      31.527  41.546  -6.703  1.00  0.00      RA0  H
ATOM   2959  CG2 THR A 316      33.844  39.300  -6.951  1.00  0.00      RA0  C
ATOM   2960  C   THR A 316      33.059  40.335  -9.637  1.00  0.00      RA0  C
ATOM   2961  O   THR A 316      33.493  39.572 -10.521  1.00  0.00      RA0  O
ATOM   2962  N   PHE A 317      33.474  41.591  -9.496  1.00  0.00      RA0  N
ATOM   2963  H   PHE A 317      33.121  42.092  -8.703  1.00  0.00      RA0  H
ATOM   2964  CA  PHE A 317      34.704  42.043 -10.130  1.00  0.00      RA0  C
ATOM   2965  CB  PHE A 317      34.549  43.489 -10.590  1.00  0.00      RA0  C
ATOM   2966  CG  PHE A 317      35.564  43.850 -11.649  1.00  0.00      RA0  C
ATOM   2967  CD1 PHE A 317      36.822  44.367 -11.269  1.00  0.00      RA0  C
ATOM   2968  CD2 PHE A 317      35.225  43.677 -13.009  1.00  0.00      RA0  C
ATOM   2969  CE1 PHE A 317      37.748  44.733 -12.264  1.00  0.00      RA0  C
ATOM   2970  CE2 PHE A 317      36.149  44.044 -14.006  1.00  0.00      RA0  C
ATOM   2971  CZ  PHE A 317      37.398  44.576 -13.623  1.00  0.00      RA0  C
ATOM   2972  C   PHE A 317      35.833  41.884  -9.098  1.00  0.00      RA0  C
ATOM   2973  O   PHE A 317      35.757  42.443  -7.987  1.00  0.00      RA0  O
ATOM   2974  N   SER A 318      36.827  41.062  -9.440  1.00  0.00      RA0  N
ATOM   2975  H   SER A 318      36.891  40.714 -10.374  1.00  0.00      RA0  H
ATOM   2976  CA  SER A 318      37.974  40.804  -8.559  1.00  0.00      RA0  C
ATOM   2977  CB  SER A 318      38.621  39.503  -9.062  1.00  0.00      RA0  C
ATOM   2978  OG  SER A 318      39.882  39.226  -8.443  1.00  0.00      RA0  O
ATOM   2979  HG  SER A 318      39.721  39.144  -7.502  1.00  0.00      RA0  H
ATOM   2980  C   SER A 318      38.959  41.989  -8.500  1.00  0.00      RA0  C
ATOM   2981  O   SER A 318      39.617  42.278  -9.506  1.00  0.00      RA0  O
ATOM   2982  N   PRO A 319      39.077  42.671  -7.354  1.00  0.00      RA0  N
ATOM   2983  CD  PRO A 319      38.281  42.505  -6.146  1.00  0.00      RA0  C
ATOM   2984  CA  PRO A 319      40.064  43.743  -7.245  1.00  0.00      RA0  C
ATOM   2985  CB  PRO A 319      39.806  44.294  -5.838  1.00  0.00      RA0  C
ATOM   2986  CG  PRO A 319      38.385  43.865  -5.477  1.00  0.00      RA0  C
ATOM   2987  C   PRO A 319      41.499  43.247  -7.414  1.00  0.00      RA0  C
ATOM   2988  O   PRO A 319      42.308  43.949  -7.980  1.00  0.00      RA0  O
ATOM   2989  N   THR A 320      41.809  42.052  -6.922  1.00  0.00      RA0  N
ATOM   2990  H   THR A 320      41.154  41.476  -6.427  1.00  0.00      RA0  H
ATOM   2991  CA  THR A 320      43.177  41.529  -7.035  1.00  0.00      RA0  C
ATOM   2992  CB  THR A 320      43.272  40.373  -6.054  1.00  0.00      RA0  C
ATOM   2993  OG1 THR A 320      42.613  40.759  -4.843  1.00  0.00      RA0  O
ATOM   2994  HG1 THR A 320      41.772  40.286  -4.828  1.00  0.00      RA0  H
ATOM   2995  CG2 THR A 320      44.715  39.946  -5.786  1.00  0.00      RA0  C
ATOM   2996  C   THR A 320      43.516  41.153  -8.466  1.00  0.00      RA0  C
ATOM   2997  O   THR A 320      44.624  41.454  -8.958  1.00  0.00      RA0  O
ATOM   2998  N   LEU A 321      42.585  40.511  -9.159  1.00  0.00      RA0  N
ATOM   2999  H   LEU A 321      41.677  40.339  -8.769  1.00  0.00      RA0  H
ATOM   3000  CA  LEU A 321      42.878  40.035 -10.511  1.00  0.00      RA0  C
ATOM   3001  CB  LEU A 321      42.068  38.777 -10.803  1.00  0.00      RA0  C
ATOM   3002  CG  LEU A 321      42.400  37.640  -9.841  1.00  0.00      RA0  C
ATOM   3003  CD1 LEU A 321      41.436  36.464  -9.984  1.00  0.00      RA0  C
ATOM   3004  CD2 LEU A 321      43.856  37.212  -9.982  1.00  0.00      RA0  C
ATOM   3005  C   LEU A 321      42.640  41.067 -11.603  1.00  0.00      RA0  C
ATOM   3006  O   LEU A 321      43.277  41.029 -12.647  1.00  0.00      RA0  O
ATOM   3007  N   GLY A 322      41.710  41.986 -11.366  1.00  0.00      RA0  N
ATOM   3008  H   GLY A 322      41.197  41.952 -10.509  1.00  0.00      RA0  H
ATOM   3009  CA  GLY A 322      41.354  43.001 -12.326  1.00  0.00      RA0  C
ATOM   3010  C   GLY A 322      40.411  42.552 -13.429  1.00  0.00      RA0  C
ATOM   3011  O   GLY A 322      40.387  43.142 -14.494  1.00  0.00      RA0  O
ATOM   3012  N   TYR A 323      39.611  41.518 -13.164  1.00  0.00      RA0  N
ATOM   3013  H   TYR A 323      39.604  41.069 -12.269  1.00  0.00      RA0  H
ATOM   3014  CA  TYR A 323      38.576  41.082 -14.083  1.00  0.00      RA0  C
ATOM   3015  CB  TYR A 323      39.141  40.209 -15.213  1.00  0.00      RA0  C
ATOM   3016  CG  TYR A 323      40.010  39.082 -14.698  1.00  0.00      RA0  C
ATOM   3017  CD1 TYR A 323      39.451  37.999 -14.028  1.00  0.00      RA0  C
ATOM   3018  CE1 TYR A 323      40.258  36.954 -13.598  1.00  0.00      RA0  C
ATOM   3019  CD2 TYR A 323      41.381  39.120 -14.920  1.00  0.00      RA0  C
ATOM   3020  CE2 TYR A 323      42.188  38.069 -14.501  1.00  0.00      RA0  C
ATOM   3021  CZ  TYR A 323      41.625  36.980 -13.847  1.00  0.00      RA0  C
ATOM   3022  OH  TYR A 323      42.418  35.924 -13.443  1.00  0.00      RA0  O
ATOM   3023  HH  TYR A 323      43.329  36.130 -13.615  1.00  0.00      RA0  H
ATOM   3024  C   TYR A 323      37.495  40.349 -13.273  1.00  0.00      RA0  C
ATOM   3025  O   TYR A 323      37.658  40.139 -12.075  1.00  0.00      RA0  O
ATOM   3026  N   SER A 324      36.418  39.952 -13.952  1.00  0.00      RA0  N
ATOM   3027  H   SER A 324      36.397  39.973 -14.953  1.00  0.00      RA0  H
ATOM   3028  CA  SER A 324      35.267  39.346 -13.283  1.00  0.00      RA0  C
ATOM   3029  CB  SER A 324      34.012  39.614 -14.103  1.00  0.00      RA0  C
ATOM   3030  OG  SER A 324      33.606  40.970 -13.903  1.00  0.00      RA0  O
ATOM   3031  HG  SER A 324      33.732  41.439 -14.729  1.00  0.00      RA0  H
ATOM   3032  C   SER A 324      35.474  37.865 -12.982  1.00  0.00      RA0  C
ATOM   3033  O   SER A 324      36.028  37.139 -13.800  1.00  0.00      RA0  O
ATOM   3034  N   ILE A 325      35.016  37.433 -11.809  1.00  0.00      RA0  N
ATOM   3035  H   ILE A 325      34.507  38.044 -11.196  1.00  0.00      RA0  H
ATOM   3036  CA  ILE A 325      35.057  36.023 -11.440  1.00  0.00      RA0  C
ATOM   3037  CB  ILE A 325      36.154  35.747 -10.411  1.00  0.00      RA0  C
ATOM   3038  CG2 ILE A 325      37.560  35.924 -10.988  1.00  0.00      RA0  C
ATOM   3039  CG1 ILE A 325      35.914  36.594  -9.161  1.00  0.00      RA0  C
ATOM   3040  CD1 ILE A 325      36.816  36.198  -7.998  1.00  0.00      RA0  C
ATOM   3041  C   ILE A 325      33.720  35.598 -10.854  1.00  0.00      RA0  C
ATOM   3042  O   ILE A 325      32.936  36.431 -10.374  1.00  0.00      RA0  O
ATOM   3043  N   ALA A 326      33.504  34.293 -10.824  1.00  0.00      RA0  N
ATOM   3044  H   ALA A 326      34.141  33.637 -11.238  1.00  0.00      RA0  H
ATOM   3045  CA  ALA A 326      32.285  33.768 -10.225  1.00  0.00      RA0  C
ATOM   3046  CB  ALA A 326      31.139  33.809 -11.236  1.00  0.00      RA0  C
ATOM   3047  C   ALA A 326      32.440  32.346  -9.779  1.00  0.00      RA0  C
ATOM   3048  O   ALA A 326      33.253  31.591 -10.332  1.00  0.00      RA0  O
ATOM   3049  N   LEU A 327      31.649  31.977  -8.775  1.00  0.00      RA0  N
ATOM   3050  H   LEU A 327      31.004  32.649  -8.410  1.00  0.00      RA0  H
ATOM   3051  CA  LEU A 327      31.360  30.590  -8.485  1.00  0.00      RA0  C
ATOM   3052  CB  LEU A 327      31.274  30.330  -6.981  1.00  0.00      RA0  C
ATOM   3053  CG  LEU A 327      32.638  30.474  -6.304  1.00  0.00      RA0  C
ATOM   3054  CD1 LEU A 327      32.608  30.051  -4.835  1.00  0.00      RA0  C
ATOM   3055  CD2 LEU A 327      33.731  29.746  -7.080  1.00  0.00      RA0  C
ATOM   3056  C   LEU A 327      30.035  30.255  -9.205  1.00  0.00      RA0  C
ATOM   3057  O   LEU A 327      29.129  31.098  -9.287  1.00  0.00      RA0  O
ATOM   3058  N   ALA A 328      29.974  29.054  -9.764  1.00  0.00      RA0  N
ATOM   3059  H   ALA A 328      30.745  28.417  -9.690  1.00  0.00      RA0  H
ATOM   3060  CA  ALA A 328      28.781  28.571 -10.476  1.00  0.00      RA0  C
ATOM   3061  CB  ALA A 328      28.922  28.806 -11.979  1.00  0.00      RA0  C
ATOM   3062  C   ALA A 328      28.548  27.092 -10.243  1.00  0.00      RA0  C
ATOM   3063  O   ALA A 328      29.489  26.294 -10.209  1.00  0.00      RA0  O
ATOM   3064  N   ARG A 329      27.274  26.747 -10.086  1.00  0.00      RA0  N
ATOM   3065  H   ARG A 329      26.577  27.454 -10.223  1.00  0.00      RA0  H
ATOM   3066  CA  ARG A 329      26.834  25.349 -10.011  1.00  0.00      RA0  C
ATOM   3067  CB  ARG A 329      25.658  25.224  -9.060  1.00  0.00      RA0  C
ATOM   3068  CG  ARG A 329      26.050  25.027  -7.599  1.00  0.00      RA0  C
ATOM   3069  CD  ARG A 329      24.783  24.861  -6.767  1.00  0.00      RA0  C
ATOM   3070  NE  ARG A 329      23.835  24.042  -7.518  1.00  0.00      RA0  N
ATOM   3071  HE  ARG A 329      24.169  23.196  -7.964  1.00  0.00      RA0  H
ATOM   3072  CZ  ARG A 329      22.561  24.476  -7.734  1.00  0.00      RA0  C
ATOM   3073  NH1 ARG A 329      22.136  25.611  -7.130  1.00  0.00      RA0  N
ATOM   3074 HH11 ARG A 329      21.208  25.971  -7.249  1.00  0.00      RA0  H
ATOM   3075 HH12 ARG A 329      22.744  26.137  -6.525  1.00  0.00      RA0  H
ATOM   3076  NH2 ARG A 329      21.760  23.760  -8.548  1.00  0.00      RA0  N
ATOM   3077 HH21 ARG A 329      20.802  23.959  -8.749  1.00  0.00      RA0  H
ATOM   3078 HH22 ARG A 329      22.138  22.935  -9.020  1.00  0.00      RA0  H
ATOM   3079  C   ARG A 329      26.426  24.886 -11.388  1.00  0.00      RA0  C
ATOM   3080  O   ARG A 329      25.532  25.466 -11.999  1.00  0.00      RA0  O
ATOM   3081  N   VAL A 330      27.076  23.837 -11.877  1.00  0.00      RA0  N
ATOM   3082  H   VAL A 330      27.746  23.343 -11.316  1.00  0.00      RA0  H
ATOM   3083  CA  VAL A 330      26.872  23.373 -13.250  1.00  0.00      RA0  C
ATOM   3084  CB  VAL A 330      28.030  23.818 -14.159  1.00  0.00      RA0  C
ATOM   3085  CG1 VAL A 330      28.072  25.337 -14.343  1.00  0.00      RA0  C
ATOM   3086  CG2 VAL A 330      29.361  23.250 -13.668  1.00  0.00      RA0  C
ATOM   3087  C   VAL A 330      26.727  21.859 -13.287  1.00  0.00      RA0  C
ATOM   3088  O   VAL A 330      27.312  21.162 -12.449  1.00  0.00      RA0  O
ATOM   3089  N   PRO A 331      25.943  21.344 -14.233  1.00  0.00      RA0  N
ATOM   3090  CD  PRO A 331      25.024  22.079 -15.091  1.00  0.00      RA0  C
ATOM   3091  CA  PRO A 331      25.950  19.905 -14.494  1.00  0.00      RA0  C
ATOM   3092  CB  PRO A 331      24.981  19.774 -15.671  1.00  0.00      RA0  C
ATOM   3093  CG  PRO A 331      24.072  21.000 -15.586  1.00  0.00      RA0  C
ATOM   3094  C   PRO A 331      27.348  19.347 -14.784  1.00  0.00      RA0  C
ATOM   3095  O   PRO A 331      28.232  20.051 -15.286  1.00  0.00      RA0  O
ATOM   3096  N   GLU A 332      27.531  18.066 -14.471  1.00  0.00      RA0  N
ATOM   3097  H   GLU A 332      26.766  17.548 -14.096  1.00  0.00      RA0  H
ATOM   3098  CA  GLU A 332      28.723  17.330 -14.878  1.00  0.00      RA0  C
ATOM   3099  CB  GLU A 332      28.801  15.898 -14.345  1.00  0.00      RA0  C
ATOM   3100  CG  GLU A 332      29.714  15.739 -13.118  1.00  0.00      RA0  C
ATOM   3101  CD  GLU A 332      31.167  16.124 -13.403  1.00  0.00      RA0  C
ATOM   3102  OE1 GLU A 332      31.964  16.185 -12.471  1.00  0.00      RA0  O
ATOM   3103  OE2 GLU A 332      31.542  16.443 -14.531  1.00  0.00      RA0  O
ATOM   3104  C   GLU A 332      28.862  17.352 -16.391  1.00  0.00      RA0  C
ATOM   3105  O   GLU A 332      27.873  17.349 -17.132  1.00  0.00      RA0  O
ATOM   3106  N   GLY A 333      30.109  17.367 -16.828  1.00  0.00      RA0  N
ATOM   3107  H   GLY A 333      30.833  17.328 -16.141  1.00  0.00      RA0  H
ATOM   3108  CA  GLY A 333      30.447  17.276 -18.229  1.00  0.00      RA0  C
ATOM   3109  C   GLY A 333      30.902  18.586 -18.822  1.00  0.00      RA0  C
ATOM   3110  O   GLY A 333      31.150  18.640 -20.008  1.00  0.00      RA0  O
ATOM   3111  N   ILE A 334      31.018  19.642 -18.012  1.00  0.00      RA0  N
ATOM   3112  H   ILE A 334      30.755  19.549 -17.055  1.00  0.00      RA0  H
ATOM   3113  CA  ILE A 334      31.517  20.923 -18.524  1.00  0.00      RA0  C
ATOM   3114  CB  ILE A 334      31.319  22.026 -17.470  1.00  0.00      RA0  C
ATOM   3115  CG2 ILE A 334      32.255  21.845 -16.276  1.00  0.00      RA0  C
ATOM   3116  CG1 ILE A 334      31.401  23.427 -18.078  1.00  0.00      RA0  C
ATOM   3117  CD1 ILE A 334      30.958  24.507 -17.091  1.00  0.00      RA0  C
ATOM   3118  C   ILE A 334      32.975  20.818 -19.015  1.00  0.00      RA0  C
ATOM   3119  O   ILE A 334      33.771  20.034 -18.478  1.00  0.00      RA0  O
ATOM   3120  N   GLY A 335      33.296  21.587 -20.051  1.00  0.00      RA0  N
ATOM   3121  H   GLY A 335      32.609  22.227 -20.389  1.00  0.00      RA0  H
ATOM   3122  CA  GLY A 335      34.659  21.696 -20.582  1.00  0.00      RA0  C
ATOM   3123  C   GLY A 335      35.442  22.889 -20.041  1.00  0.00      RA0  C
ATOM   3124  O   GLY A 335      35.270  23.319 -18.883  1.00  0.00      RA0  O
ATOM   3125  N   GLU A 336      36.312  23.417 -20.896  1.00  0.00      RA0  N
ATOM   3126  H   GLU A 336      36.345  23.083 -21.835  1.00  0.00      RA0  H
ATOM   3127  CA  GLU A 336      37.242  24.464 -20.519  1.00  0.00      RA0  C
ATOM   3128  CB  GLU A 336      38.451  24.328 -21.427  1.00  0.00      RA0  C
ATOM   3129  CG  GLU A 336      39.667  23.808 -20.667  1.00  0.00      RA0  C
ATOM   3130  CD  GLU A 336      40.196  24.936 -19.814  1.00  0.00      RA0  C
ATOM   3131  OE1 GLU A 336      40.150  26.081 -20.255  1.00  0.00      RA0  O
ATOM   3132  OE2 GLU A 336      40.663  24.692 -18.706  1.00  0.00      RA0  O
ATOM   3133  C   GLU A 336      36.572  25.829 -20.582  1.00  0.00      RA0  C
ATOM   3134  O   GLU A 336      37.055  26.778 -19.986  1.00  0.00      RA0  O
ATOM   3135  N   THR A 337      35.461  25.909 -21.305  1.00  0.00      RA0  N
ATOM   3136  H   THR A 337      35.075  25.133 -21.796  1.00  0.00      RA0  H
ATOM   3137  CA  THR A 337      34.717  27.161 -21.467  1.00  0.00      RA0  C
ATOM   3138  CB  THR A 337      35.173  27.571 -22.866  1.00  0.00      RA0  C
ATOM   3139  OG1 THR A 337      36.519  27.105 -23.027  1.00  0.00      RA0  O
ATOM   3140  HG1 THR A 337      37.007  27.433 -22.276  1.00  0.00      RA0  H
ATOM   3141  CG2 THR A 337      35.044  29.054 -23.220  1.00  0.00      RA0  C
ATOM   3142  C   THR A 337      33.204  26.953 -21.365  1.00  0.00      RA0  C
ATOM   3143  O   THR A 337      32.696  25.840 -21.477  1.00  0.00      RA0  O
ATOM   3144  N   ALA A 338      32.487  28.051 -21.176  1.00  0.00      RA0  N
ATOM   3145  H   ALA A 338      32.916  28.955 -21.090  1.00  0.00      RA0  H
ATOM   3146  CA  ALA A 338      31.041  28.030 -21.187  1.00  0.00      RA0  C
ATOM   3147  CB  ALA A 338      30.492  27.752 -19.789  1.00  0.00      RA0  C
ATOM   3148  C   ALA A 338      30.565  29.390 -21.661  1.00  0.00      RA0  C
ATOM   3149  O   ALA A 338      31.390  30.274 -21.979  1.00  0.00      RA0  O
ATOM   3150  N   ILE A 339      29.248  29.554 -21.759  1.00  0.00      RA0  N
ATOM   3151  H   ILE A 339      28.602  28.837 -21.493  1.00  0.00      RA0  H
ATOM   3152  CA  ILE A 339      28.680  30.798 -22.271  1.00  0.00      RA0  C
ATOM   3153  CB  ILE A 339      27.882  30.486 -23.538  1.00  0.00      RA0  C
ATOM   3154  CG2 ILE A 339      27.071  31.699 -23.978  1.00  0.00      RA0  C
ATOM   3155  CG1 ILE A 339      28.759  29.944 -24.666  1.00  0.00      RA0  C
ATOM   3156  CD1 ILE A 339      29.641  31.030 -25.279  1.00  0.00      RA0  C
ATOM   3157  C   ILE A 339      27.754  31.433 -21.261  1.00  0.00      RA0  C
ATOM   3158  O   ILE A 339      26.894  30.753 -20.693  1.00  0.00      RA0  O
ATOM   3159  N   VAL A 340      27.913  32.744 -21.070  1.00  0.00      RA0  N
ATOM   3160  H   VAL A 340      28.610  33.252 -21.582  1.00  0.00      RA0  H
ATOM   3161  CA  VAL A 340      26.991  33.543 -20.267  1.00  0.00      RA0  C
ATOM   3162  CB  VAL A 340      27.652  34.072 -18.992  1.00  0.00      RA0  C
ATOM   3163  CG1 VAL A 340      28.116  32.932 -18.082  1.00  0.00      RA0  C
ATOM   3164  CG2 VAL A 340      28.772  35.054 -19.319  1.00  0.00      RA0  C
ATOM   3165  C   VAL A 340      26.496  34.702 -21.155  1.00  0.00      RA0  C
ATOM   3166  O   VAL A 340      27.145  35.050 -22.142  1.00  0.00      RA0  O
ATOM   3167  N   GLN A 341      25.339  35.269 -20.835  1.00  0.00      RA0  N
ATOM   3168  H   GLN A 341      24.900  35.014 -19.975  1.00  0.00      RA0  H
ATOM   3169  CA  GLN A 341      24.821  36.437 -21.565  1.00  0.00      RA0  C
ATOM   3170  CB  GLN A 341      23.297  36.426 -21.584  1.00  0.00      RA0  C
ATOM   3171  CG  GLN A 341      22.774  35.153 -22.241  1.00  0.00      RA0  C
ATOM   3172  CD  GLN A 341      23.338  35.052 -23.643  1.00  0.00      RA0  C
ATOM   3173  OE1 GLN A 341      23.329  36.005 -24.414  1.00  0.00      RA0  O
ATOM   3174  NE2 GLN A 341      23.799  33.824 -23.932  1.00  0.00      RA0  N
ATOM   3175 HE21 GLN A 341      23.867  33.075 -23.278  1.00  0.00      RA0  H
ATOM   3176 HE22 GLN A 341      24.099  33.556 -24.857  1.00  0.00      RA0  H
ATOM   3177  C   GLN A 341      25.349  37.761 -20.982  1.00  0.00      RA0  C
ATOM   3178  O   GLN A 341      25.161  38.040 -19.801  1.00  0.00      RA0  O
ATOM   3179  N   ILE A 342      26.028  38.563 -21.807  1.00  0.00      RA0  N
ATOM   3180  H   ILE A 342      26.157  38.334 -22.767  1.00  0.00      RA0  H
ATOM   3181  CA  ILE A 342      26.585  39.864 -21.359  1.00  0.00      RA0  C
ATOM   3182  CB  ILE A 342      28.084  39.823 -21.051  1.00  0.00      RA0  C
ATOM   3183  CG2 ILE A 342      28.619  41.238 -20.812  1.00  0.00      RA0  C
ATOM   3184  CG1 ILE A 342      28.395  38.934 -19.842  1.00  0.00      RA0  C
ATOM   3185  CD1 ILE A 342      27.890  39.523 -18.523  1.00  0.00      RA0  C
ATOM   3186  C   ILE A 342      26.260  40.925 -22.412  1.00  0.00      RA0  C
ATOM   3187  O   ILE A 342      26.634  40.773 -23.577  1.00  0.00      RA0  O
ATOM   3188  N   ARG A 343      25.548  41.979 -22.001  1.00  0.00      RA0  N
ATOM   3189  H   ARG A 343      25.114  41.900 -21.102  1.00  0.00      RA0  H
ATOM   3190  CA  ARG A 343      25.081  43.025 -22.916  1.00  0.00      RA0  C
ATOM   3191  CB  ARG A 343      26.246  43.865 -23.445  1.00  0.00      RA0  C
ATOM   3192  CG  ARG A 343      26.961  44.637 -22.342  1.00  0.00      RA0  C
ATOM   3193  CD  ARG A 343      28.211  45.334 -22.869  1.00  0.00      RA0  C
ATOM   3194  NE  ARG A 343      29.314  44.404 -23.102  1.00  0.00      RA0  N
ATOM   3195  HE  ARG A 343      29.208  43.707 -23.811  1.00  0.00      RA0  H
ATOM   3196  CZ  ARG A 343      30.422  44.498 -22.337  1.00  0.00      RA0  C
ATOM   3197  NH1 ARG A 343      30.495  45.424 -21.374  1.00  0.00      RA0  N
ATOM   3198 HH11 ARG A 343      31.313  45.551 -20.796  1.00  0.00      RA0  H
ATOM   3199 HH12 ARG A 343      29.731  46.050 -21.195  1.00  0.00      RA0  H
ATOM   3200  NH2 ARG A 343      31.432  43.657 -22.547  1.00  0.00      RA0  N
ATOM   3201 HH21 ARG A 343      32.188  43.607 -21.889  1.00  0.00      RA0  H
ATOM   3202 HH22 ARG A 343      31.507  43.012 -23.316  1.00  0.00      RA0  H
ATOM   3203  C   ARG A 343      24.265  42.442 -24.067  1.00  0.00      RA0  C
ATOM   3204  O   ARG A 343      24.450  42.807 -25.229  1.00  0.00      RA0  O
ATOM   3205  N   ASN A 344      23.366  41.521 -23.721  1.00  0.00      RA0  N
ATOM   3206  H   ASN A 344      23.284  41.289 -22.750  1.00  0.00      RA0  H
ATOM   3207  CA  ASN A 344      22.421  40.918 -24.669  1.00  0.00      RA0  C
ATOM   3208  CB  ASN A 344      21.505  41.971 -25.300  1.00  0.00      RA0  C
ATOM   3209  CG  ASN A 344      20.245  41.332 -25.835  1.00  0.00      RA0  C
ATOM   3210  OD1 ASN A 344      19.871  40.227 -25.468  1.00  0.00      RA0  O
ATOM   3211  ND2 ASN A 344      19.587  42.113 -26.698  1.00  0.00      RA0  N
ATOM   3212 HD21 ASN A 344      19.939  42.995 -26.991  1.00  0.00      RA0  H
ATOM   3213 HD22 ASN A 344      18.682  41.845 -27.045  1.00  0.00      RA0  H
ATOM   3214  C   ASN A 344      23.093  40.014 -25.721  1.00  0.00      RA0  C
ATOM   3215  O   ASN A 344      22.540  39.768 -26.793  1.00  0.00      RA0  O
ATOM   3216  N   ARG A 345      24.282  39.515 -25.398  1.00  0.00      RA0  N
ATOM   3217  H   ARG A 345      24.691  39.647 -24.495  1.00  0.00      RA0  H
ATOM   3218  CA  ARG A 345      25.063  38.723 -26.332  1.00  0.00      RA0  C
ATOM   3219  CB  ARG A 345      26.140  39.724 -26.784  1.00  0.00      RA0  C
ATOM   3220  CG  ARG A 345      27.130  39.441 -27.916  1.00  0.00      RA0  C
ATOM   3221  CD  ARG A 345      28.480  40.151 -27.678  1.00  0.00      RA0  C
ATOM   3222  NE  ARG A 345      29.341  39.253 -26.911  1.00  0.00      RA0  N
ATOM   3223  HE  ARG A 345      29.028  38.300 -26.965  1.00  0.00      RA0  H
ATOM   3224  CZ  ARG A 345      30.489  39.560 -26.228  1.00  0.00      RA0  C
ATOM   3225  NH1 ARG A 345      31.161  38.558 -25.635  1.00  0.00      RA0  N
ATOM   3226 HH11 ARG A 345      32.034  38.750 -25.153  1.00  0.00      RA0  H
ATOM   3227 HH12 ARG A 345      30.822  37.613 -25.658  1.00  0.00      RA0  H
ATOM   3228  NH2 ARG A 345      30.959  40.821 -26.142  1.00  0.00      RA0  N
ATOM   3229 HH21 ARG A 345      31.812  41.006 -25.608  1.00  0.00      RA0  H
ATOM   3230 HH22 ARG A 345      30.507  41.597 -26.580  1.00  0.00      RA0  H
ATOM   3231  C   ARG A 345      25.727  37.587 -25.583  1.00  0.00      RA0  C
ATOM   3232  O   ARG A 345      25.883  37.655 -24.383  1.00  0.00      RA0  O
ATOM   3233  N   GLU A 346      26.084  36.536 -26.309  1.00  0.00      RA0  N
ATOM   3234  H   GLU A 346      25.903  36.536 -27.289  1.00  0.00      RA0  H
ATOM   3235  CA  GLU A 346      26.852  35.451 -25.729  1.00  0.00      RA0  C
ATOM   3236  CB  GLU A 346      26.856  34.267 -26.688  1.00  0.00      RA0  C
ATOM   3237  CG  GLU A 346      25.443  33.869 -27.117  1.00  0.00      RA0  C
ATOM   3238  CD  GLU A 346      25.236  32.402 -26.813  1.00  0.00      RA0  C
ATOM   3239  OE1 GLU A 346      26.079  31.603 -27.211  1.00  0.00      RA0  O
ATOM   3240  OE2 GLU A 346      24.255  32.066 -26.150  1.00  0.00      RA0  O
ATOM   3241  C   GLU A 346      28.269  35.924 -25.459  1.00  0.00      RA0  C
ATOM   3242  O   GLU A 346      28.894  36.633 -26.287  1.00  0.00      RA0  O
ATOM   3243  N   MSE A 347      28.756  35.515 -24.305  1.00  0.00      RA0  N
ATOM   3244  H   MSE A 347      28.186  34.957 -23.699  1.00  0.00      RA0  H
ATOM   3245  CA  MSE A 347      30.084  35.818 -23.850  1.00  0.00      RA0  C
ATOM   3246  CB  MSE A 347      29.975  36.761 -22.660  1.00  0.00      RA0  C
ATOM   3247  CG  MSE A 347      31.259  36.813 -21.838  1.00  0.00      RA0  C
ATOM   3248  SE  MSE A 347      32.445  37.943 -22.544  1.00  0.00      RA0  S
ATOM   3249  CE  MSE A 347      31.585  39.423 -22.002  1.00  0.00      RA0  C
ATOM   3250  C   MSE A 347      30.685  34.509 -23.359  1.00  0.00      RA0  C
ATOM   3251  O   MSE A 347      30.230  33.957 -22.361  1.00  0.00      RA0  O
ATOM   3252  N   PRO A 348      31.711  34.019 -24.045  1.00  0.00      RA0  N
ATOM   3253  CD  PRO A 348      32.208  34.522 -25.316  1.00  0.00      RA0  C
ATOM   3254  CA  PRO A 348      32.458  32.885 -23.541  1.00  0.00      RA0  C
ATOM   3255  CB  PRO A 348      33.430  32.573 -24.686  1.00  0.00      RA0  C
ATOM   3256  CG  PRO A 348      32.899  33.308 -25.918  1.00  0.00      RA0  C
ATOM   3257  C   PRO A 348      33.202  33.247 -22.267  1.00  0.00      RA0  C
ATOM   3258  O   PRO A 348      33.696  34.375 -22.104  1.00  0.00      RA0  O
ATOM   3259  N   VAL A 349      33.222  32.312 -21.336  1.00  0.00      RA0  N
ATOM   3260  H   VAL A 349      32.830  31.408 -21.511  1.00  0.00      RA0  H
ATOM   3261  CA  VAL A 349      33.948  32.492 -20.109  1.00  0.00      RA0  C
ATOM   3262  CB  VAL A 349      33.013  32.638 -18.903  1.00  0.00      RA0  C
ATOM   3263  CG1 VAL A 349      32.297  33.985 -18.916  1.00  0.00      RA0  C
ATOM   3264  CG2 VAL A 349      32.035  31.467 -18.803  1.00  0.00      RA0  C
ATOM   3265  C   VAL A 349      34.827  31.280 -19.931  1.00  0.00      RA0  C
ATOM   3266  O   VAL A 349      34.558  30.225 -20.490  1.00  0.00      RA0  O
ATOM   3267  N   LYS A 350      35.887  31.447 -19.159  1.00  0.00      RA0  N
ATOM   3268  H   LYS A 350      35.997  32.302 -18.650  1.00  0.00      RA0  H
ATOM   3269  CA  LYS A 350      36.790  30.350 -18.882  1.00  0.00      RA0  C
ATOM   3270  CB  LYS A 350      38.259  30.780 -18.700  1.00  0.00      RA0  C
ATOM   3271  CG  LYS A 350      39.032  29.703 -17.918  1.00  0.00      RA0  C
ATOM   3272  CD  LYS A 350      40.499  29.488 -18.282  1.00  0.00      RA0  C
ATOM   3273  CE  LYS A 350      41.079  28.279 -17.532  1.00  0.00      RA0  C
ATOM   3274  NZ  LYS A 350      40.314  27.073 -17.880  1.00  0.00      RA0  N
ATOM   3275  HZ1 LYS A 350      39.448  26.933 -17.321  1.00  0.00      RA0  H
ATOM   3276  HZ2 LYS A 350      40.037  27.075 -18.886  1.00  0.00      RA0  H
ATOM   3277  HZ3 LYS A 350      40.872  26.190 -17.835  1.00  0.00      RA0  H
ATOM   3278  C   LYS A 350      36.316  29.641 -17.614  1.00  0.00      RA0  C
ATOM   3279  O   LYS A 350      35.999  30.274 -16.601  1.00  0.00      RA0  O
ATOM   3280  N   VAL A 351      36.255  28.318 -17.676  1.00  0.00      RA0  N
ATOM   3281  H   VAL A 351      36.603  27.848 -18.489  1.00  0.00      RA0  H
ATOM   3282  CA  VAL A 351      35.904  27.497 -16.539  1.00  0.00      RA0  C
ATOM   3283  CB  VAL A 351      35.116  26.273 -16.999  1.00  0.00      RA0  C
ATOM   3284  CG1 VAL A 351      34.714  25.377 -15.826  1.00  0.00      RA0  C
ATOM   3285  CG2 VAL A 351      33.914  26.716 -17.827  1.00  0.00      RA0  C
ATOM   3286  C   VAL A 351      37.164  27.076 -15.787  1.00  0.00      RA0  C
ATOM   3287  O   VAL A 351      38.088  26.550 -16.388  1.00  0.00      RA0  O
ATOM   3288  N   THR A 352      37.174  27.295 -14.482  1.00  0.00      RA0  N
ATOM   3289  H   THR A 352      36.341  27.568 -14.004  1.00  0.00      RA0  H
ATOM   3290  CA  THR A 352      38.346  27.051 -13.661  1.00  0.00      RA0  C
ATOM   3291  CB  THR A 352      38.921  28.457 -13.486  1.00  0.00      RA0  C
ATOM   3292  OG1 THR A 352      38.565  29.226 -14.646  1.00  0.00      RA0  O
ATOM   3293  HG1 THR A 352      37.640  29.435 -14.567  1.00  0.00      RA0  H
ATOM   3294  CG2 THR A 352      40.437  28.492 -13.275  1.00  0.00      RA0  C
ATOM   3295  C   THR A 352      37.972  26.343 -12.384  1.00  0.00      RA0  C
ATOM   3296  O   THR A 352      36.804  26.043 -12.109  1.00  0.00      RA0  O
ATOM   3297  N   LYS A 353      38.988  26.084 -11.576  1.00  0.00      RA0  N
ATOM   3298  H   LYS A 353      39.893  26.418 -11.823  1.00  0.00      RA0  H
ATOM   3299  CA  LYS A 353      38.787  25.613 -10.208  1.00  0.00      RA0  C
ATOM   3300  CB  LYS A 353      40.140  25.240  -9.588  1.00  0.00      RA0  C
ATOM   3301  CG  LYS A 353      40.703  23.983 -10.255  1.00  0.00      RA0  C
ATOM   3302  CD  LYS A 353      41.924  23.394  -9.542  1.00  0.00      RA0  C
ATOM   3303  CE  LYS A 353      42.383  22.085 -10.193  1.00  0.00      RA0  C
ATOM   3304  NZ  LYS A 353      43.481  21.488  -9.417  1.00  0.00      RA0  N
ATOM   3305  HZ1 LYS A 353      43.778  20.600  -9.869  1.00  0.00      RA0  H
ATOM   3306  HZ2 LYS A 353      44.287  22.144  -9.382  1.00  0.00      RA0  H
ATOM   3307  HZ3 LYS A 353      43.154  21.287  -8.450  1.00  0.00      RA0  H
ATOM   3308  C   LYS A 353      38.029  26.695  -9.424  1.00  0.00      RA0  C
ATOM   3309  O   LYS A 353      38.202  27.881  -9.719  1.00  0.00      RA0  O
ATOM   3310  N   PRO A 354      37.258  26.302  -8.410  1.00  0.00      RA0  N
ATOM   3311  CD  PRO A 354      36.986  24.916  -8.036  1.00  0.00      RA0  C
ATOM   3312  CA  PRO A 354      36.501  27.253  -7.598  1.00  0.00      RA0  C
ATOM   3313  CB  PRO A 354      35.412  26.359  -6.997  1.00  0.00      RA0  C
ATOM   3314  CG  PRO A 354      36.097  25.011  -6.804  1.00  0.00      RA0  C
ATOM   3315  C   PRO A 354      37.339  27.971  -6.530  1.00  0.00      RA0  C
ATOM   3316  O   PRO A 354      37.011  27.956  -5.349  1.00  0.00      RA0  O
ATOM   3317  N   VAL A 355      38.428  28.601  -6.960  1.00  0.00      RA0  N
ATOM   3318  H   VAL A 355      38.679  28.669  -7.931  1.00  0.00      RA0  H
ATOM   3319  CA  VAL A 355      39.315  29.351  -6.064  1.00  0.00      RA0  C
ATOM   3320  CB  VAL A 355      40.161  28.399  -5.201  1.00  0.00      RA0  C
ATOM   3321  CG1 VAL A 355      40.972  27.420  -6.053  1.00  0.00      RA0  C
ATOM   3322  CG2 VAL A 355      41.020  29.161  -4.188  1.00  0.00      RA0  C
ATOM   3323  C   VAL A 355      40.171  30.197  -7.002  1.00  0.00      RA0  C
ATOM   3324  O   VAL A 355      40.488  29.763  -8.113  1.00  0.00      RA0  O
ATOM   3325  N   PHE A 356      40.529  31.393  -6.555  1.00  0.00      RA0  N
ATOM   3326  H   PHE A 356      40.255  31.700  -5.641  1.00  0.00      RA0  H
ATOM   3327  CA  PHE A 356      41.155  32.376  -7.446  1.00  0.00      RA0  C
ATOM   3328  CB  PHE A 356      40.145  33.458  -7.849  1.00  0.00      RA0  C
ATOM   3329  CG  PHE A 356      38.873  32.842  -8.385  1.00  0.00      RA0  C
ATOM   3330  CD1 PHE A 356      37.750  32.748  -7.570  1.00  0.00      RA0  C
ATOM   3331  CD2 PHE A 356      38.821  32.373  -9.692  1.00  0.00      RA0  C
ATOM   3332  CE1 PHE A 356      36.575  32.195  -8.063  1.00  0.00      RA0  C
ATOM   3333  CE2 PHE A 356      37.646  31.819 -10.186  1.00  0.00      RA0  C
ATOM   3334  CZ  PHE A 356      36.522  31.736  -9.373  1.00  0.00      RA0  C
ATOM   3335  C   PHE A 356      42.409  33.037  -6.865  1.00  0.00      RA0  C
ATOM   3336  O   PHE A 356      43.353  33.247  -7.599  1.00  0.00      RA0  O
ATOM   3337  N   VAL A 357      42.399  33.345  -5.575  1.00  0.00      RA0  N
ATOM   3338  H   VAL A 357      41.607  33.143  -4.993  1.00  0.00      RA0  H
ATOM   3339  CA  VAL A 357      43.499  34.057  -4.912  1.00  0.00      RA0  C
ATOM   3340  CB  VAL A 357      43.203  35.562  -4.785  1.00  0.00      RA0  C
ATOM   3341  CG1 VAL A 357      44.301  36.278  -3.996  1.00  0.00      RA0  C
ATOM   3342  CG2 VAL A 357      42.988  36.237  -6.140  1.00  0.00      RA0  C
ATOM   3343  C   VAL A 357      43.699  33.458  -3.520  1.00  0.00      RA0  C
ATOM   3344  O   VAL A 357      42.740  33.229  -2.797  1.00  0.00      RA0  O
ATOM   3345  N   ARG A 358      44.946  33.183  -3.150  1.00  0.00      RA0  N
ATOM   3346  H   ARG A 358      45.728  33.390  -3.748  1.00  0.00      RA0  H
ATOM   3347  CA  ARG A 358      45.290  32.775  -1.790  1.00  0.00      RA0  C
ATOM   3348  CB  ARG A 358      45.510  31.261  -1.775  1.00  0.00      RA0  C
ATOM   3349  CG  ARG A 358      44.399  30.434  -1.124  1.00  0.00      RA0  C
ATOM   3350  CD  ARG A 358      44.821  29.889   0.245  1.00  0.00      RA0  C
ATOM   3351  NE  ARG A 358      45.185  30.982   1.141  1.00  0.00      RA0  N
ATOM   3352  HE  ARG A 358      44.521  31.734   1.218  1.00  0.00      RA0  H
ATOM   3353  CZ  ARG A 358      46.394  31.022   1.773  1.00  0.00      RA0  C
ATOM   3354  NH1 ARG A 358      47.277  30.012   1.617  1.00  0.00      RA0  N
ATOM   3355 HH11 ARG A 358      48.188  30.049   2.040  1.00  0.00      RA0  H
ATOM   3356 HH12 ARG A 358      47.057  29.199   1.070  1.00  0.00      RA0  H
ATOM   3357  NH2 ARG A 358      46.696  32.091   2.532  1.00  0.00      RA0  N
ATOM   3358 HH21 ARG A 358      47.578  32.188   3.017  1.00  0.00      RA0  H
ATOM   3359 HH22 ARG A 358      46.055  32.869   2.598  1.00  0.00      RA0  H
ATOM   3360  C   ARG A 358      46.601  33.472  -1.436  1.00  0.00      RA0  C
ATOM   3361  O   ARG A 358      47.474  33.559  -2.291  1.00  0.00      RA0  O
ATOM   3362  N   ASN A 359      46.729  33.924  -0.197  1.00  0.00      RA0  N
ATOM   3363  H   ASN A 359      45.905  34.135   0.334  1.00  0.00      RA0  H
ATOM   3364  CA  ASN A 359      47.998  34.501   0.307  1.00  0.00      RA0  C
ATOM   3365  CB  ASN A 359      49.081  33.454   0.533  1.00  0.00      RA0  C
ATOM   3366  CG  ASN A 359      49.509  33.496   1.981  1.00  0.00      RA0  C
ATOM   3367  OD1 ASN A 359      49.282  32.536   2.720  1.00  0.00      RA0  O
ATOM   3368  ND2 ASN A 359      50.095  34.641   2.365  1.00  0.00      RA0  N
ATOM   3369 HD21 ASN A 359      50.229  35.391   1.711  1.00  0.00      RA0  H
ATOM   3370 HD22 ASN A 359      50.408  34.810   3.299  1.00  0.00      RA0  H
ATOM   3371  C   ASN A 359      48.561  35.541  -0.626  1.00  0.00      RA0  C
ATOM   3372  O   ASN A 359      49.753  35.507  -1.003  1.00  0.00      RA0  O
ATOM   3373  N   GLY A 360      47.702  36.480  -1.005  1.00  0.00      RA0  N
ATOM   3374  H   GLY A 360      46.815  36.483  -0.534  1.00  0.00      RA0  H
ATOM   3375  CA  GLY A 360      48.109  37.622  -1.768  1.00  0.00      RA0  C
ATOM   3376  C   GLY A 360      48.455  37.393  -3.200  1.00  0.00      RA0  C
ATOM   3377  O   GLY A 360      48.970  38.312  -3.858  1.00  0.00      RA0  O
ATOM   3378  N   LYS A 361      48.157  36.206  -3.727  1.00  0.00      RA0  N
ATOM   3379  H   LYS A 361      47.745  35.466  -3.190  1.00  0.00      RA0  H
ATOM   3380  CA  LYS A 361      48.555  35.894  -5.075  1.00  0.00      RA0  C
ATOM   3381  CB  LYS A 361      49.896  35.147  -5.028  1.00  0.00      RA0  C
ATOM   3382  CG  LYS A 361      50.422  34.762  -6.410  1.00  0.00      RA0  C
ATOM   3383  CD  LYS A 361      51.592  33.784  -6.388  1.00  0.00      RA0  C
ATOM   3384  CE  LYS A 361      51.866  33.246  -7.791  1.00  0.00      RA0  C
ATOM   3385  NZ  LYS A 361      50.695  32.485  -8.244  1.00  0.00      RA0  N
ATOM   3386  HZ1 LYS A 361      50.828  32.155  -9.220  1.00  0.00      RA0  H
ATOM   3387  HZ2 LYS A 361      50.511  31.679  -7.618  1.00  0.00      RA0  H
ATOM   3388  HZ3 LYS A 361      49.834  33.074  -8.221  1.00  0.00      RA0  H
ATOM   3389  C   LYS A 361      47.501  35.067  -5.793  1.00  0.00      RA0  C
ATOM   3390  O   LYS A 361      46.890  34.198  -5.193  1.00  0.00      RA0  O
ATOM   3391  N   ALA A 362      47.345  35.328  -7.092  1.00  0.00      RA0  N
ATOM   3392  H   ALA A 362      47.831  36.115  -7.466  1.00  0.00      RA0  H
ATOM   3393  CA  ALA A 362      46.536  34.514  -7.970  1.00  0.00      RA0  C
ATOM   3394  CB  ALA A 362      46.689  34.968  -9.421  1.00  0.00      RA0  C
ATOM   3395  C   ALA A 362      47.009  33.070  -7.892  1.00  0.00      RA0  C
ATOM   3396  O   ALA A 362      48.212  32.796  -7.850  1.00  0.00      RA0  O
ATOM   3397  N   VAL A 363      46.048  32.154  -7.859  1.00  0.00      RA0  N
ATOM   3398  H   VAL A 363      45.103  32.479  -7.944  1.00  0.00      RA0  H
ATOM   3399  CA  VAL A 363      46.343  30.718  -7.868  1.00  0.00      RA0  C
ATOM   3400  CB  VAL A 363      45.085  29.873  -7.652  1.00  0.00      RA0  C
ATOM   3401  CG1 VAL A 363      44.489  30.146  -6.269  1.00  0.00      RA0  C
ATOM   3402  CG2 VAL A 363      44.074  30.056  -8.786  1.00  0.00      RA0  C
ATOM   3403  C   VAL A 363      47.023  30.360  -9.192  1.00  0.00      RA0  C
ATOM   3404  O   VAL A 363      46.891  31.065 -10.242  1.00  0.00      RA0  O
ATOM   3405  N   ALA A 364      47.768  29.261  -9.159  1.00  0.00      RA0  N
ATOM   3406  H   ALA A 364      47.784  28.718  -8.321  1.00  0.00      RA0  H
ATOM   3407  CA  ALA A 364      48.611  28.868 -10.295  1.00  0.00      RA0  C
ATOM   3408  CB  ALA A 364      49.230  27.492 -10.047  1.00  0.00      RA0  C
ATOM   3409  C   ALA A 364      47.902  28.848 -11.638  1.00  0.00      RA0  C
ATOM   3410  O   ALA A 364      48.486  29.249 -12.620  1.00  0.00      RA0  O
ATOM   3411  N   GLY A 365      46.645  28.411 -11.692  1.00  0.00      RA0  N
ATOM   3412  H   GLY A 365      46.162  28.188 -10.850  1.00  0.00      RA0  H
ATOM   3413  CA  GLY A 365      45.936  28.351 -12.980  1.00  0.00      RA0  C
ATOM   3414  C   GLY A 365      45.653  29.709 -13.591  1.00  0.00      RA0  C
ATOM   3415  O   GLY A 365      45.342  29.814 -14.775  1.00  0.00      RA0  O
ATOM   3416  N   LEU A 366      45.784  30.757 -12.792  1.00  0.00      RA0  N
ATOM   3417  H   LEU A 366      46.119  30.657 -11.861  1.00  0.00      RA0  H
ATOM   3418  CA  LEU A 366      45.544  32.127 -13.278  1.00  0.00      RA0  C
ATOM   3419  CB  LEU A 366      44.562  32.851 -12.356  1.00  0.00      RA0  C
ATOM   3420  CG  LEU A 366      43.191  32.176 -12.311  1.00  0.00      RA0  C
ATOM   3421  CD1 LEU A 366      42.274  32.829 -11.279  1.00  0.00      RA0  C
ATOM   3422  CD2 LEU A 366      42.542  32.115 -13.694  1.00  0.00      RA0  C
ATOM   3423  C   LEU A 366      46.807  32.966 -13.459  1.00  0.00      RA0  C
ATOM   3424  O   LEU A 366      46.720  34.191 -13.624  1.00  0.00      RA0  O
ATOM   3425  N   CYS A 367      47.976  32.332 -13.390  1.00  0.00      RA0  N
ATOM   3426  H   CYS A 367      48.056  31.338 -13.268  1.00  0.00      RA0  H
ATOM   3427  CA  CYS A 367      49.235  33.019 -13.722  1.00  0.00      RA0  C
ATOM   3428  CB  CYS A 367      49.746  33.770 -12.492  1.00  0.00      RA0  C
ATOM   3429  SG  CYS A 367      49.938  32.727 -11.019  1.00  0.00      RA0  S
ATOM   3430  C   CYS A 367      50.294  32.088 -14.318  1.00  0.00      RA0  C
ATOM   3431  O   CYS A 367      50.122  30.864 -14.369  1.00  0.00      RA0  O
END
HEADER lig.000.08.pdb
ATOM      1  N   ASN A   2      13.381  53.300 -17.093  1.00  0.00      LA0  N
ATOM      2  H   ASN A   2      14.097  52.690 -16.749  1.00  0.00      LA0  H
ATOM      3  CA  ASN A   2      13.710  54.705 -17.333  1.00  0.00      LA0  C
ATOM      4  CB  ASN A   2      14.064  55.399 -16.013  1.00  0.00      LA0  C
ATOM      5  CG  ASN A   2      14.327  56.877 -16.238  1.00  0.00      LA0  C
ATOM      6  OD1 ASN A   2      13.827  57.495 -17.169  1.00  0.00      LA0  O
ATOM      7  ND2 ASN A   2      15.135  57.427 -15.333  1.00  0.00      LA0  N
ATOM      8 HD21 ASN A   2      15.569  56.837 -14.641  1.00  0.00      LA0  H
ATOM      9 HD22 ASN A   2      15.337  58.400 -15.339  1.00  0.00      LA0  H
ATOM     10  C   ASN A   2      14.823  54.872 -18.351  1.00  0.00      LA0  C
ATOM     11  O   ASN A   2      16.005  54.803 -18.038  1.00  0.00      LA0  O
ATOM     12  N   VAL A   3      14.386  55.091 -19.597  1.00  0.00      LA0  N
ATOM     13  H   VAL A   3      13.409  55.090 -19.806  1.00  0.00      LA0  H
ATOM     14  CA  VAL A   3      15.371  55.357 -20.644  1.00  0.00      LA0  C
ATOM     15  CB  VAL A   3      15.366  54.197 -21.662  1.00  0.00      LA0  C
ATOM     16  CG1 VAL A   3      16.373  54.384 -22.795  1.00  0.00      LA0  C
ATOM     17  CG2 VAL A   3      15.619  52.856 -20.964  1.00  0.00      LA0  C
ATOM     18  C   VAL A   3      15.113  56.718 -21.291  1.00  0.00      LA0  C
ATOM     19  O   VAL A   3      14.362  56.863 -22.248  1.00  0.00      LA0  O
ATOM     20  N   PRO A   4      15.739  57.761 -20.694  1.00  0.00      LA0  N
ATOM     21  CD  PRO A   4      16.596  57.722 -19.520  1.00  0.00      LA0  C
ATOM     22  CA  PRO A   4      15.535  59.125 -21.191  1.00  0.00      LA0  C
ATOM     23  CB  PRO A   4      16.372  59.967 -20.224  1.00  0.00      LA0  C
ATOM     24  CG  PRO A   4      16.495  59.131 -18.957  1.00  0.00      LA0  C
ATOM     25  C   PRO A   4      15.892  59.321 -22.657  1.00  0.00      LA0  C
ATOM     26  O   PRO A   4      16.964  58.970 -23.142  1.00  0.00      LA0  O
ATOM     27  N   ALA A   5      14.901  59.886 -23.357  1.00  0.00      LA0  N
ATOM     28  H   ALA A   5      14.081  60.187 -22.875  1.00  0.00      LA0  H
ATOM     29  CA  ALA A   5      15.000  59.925 -24.814  1.00  0.00      LA0  C
ATOM     30  CB  ALA A   5      13.634  60.234 -25.429  1.00  0.00      LA0  C
ATOM     31  C   ALA A   5      16.030  60.876 -25.401  1.00  0.00      LA0  C
ATOM     32  O   ALA A   5      16.326  60.824 -26.587  1.00  0.00      LA0  O
ATOM     33  N   GLU A   6      16.567  61.756 -24.538  1.00  0.00      LA0  N
ATOM     34  H   GLU A   6      16.390  61.761 -23.552  1.00  0.00      LA0  H
ATOM     35  CA  GLU A   6      17.599  62.648 -25.065  1.00  0.00      LA0  C
ATOM     36  CB  GLU A   6      17.685  63.949 -24.238  1.00  0.00      LA0  C
ATOM     37  CG  GLU A   6      18.636  64.027 -23.020  1.00  0.00      LA0  C
ATOM     38  CD  GLU A   6      18.189  63.248 -21.786  1.00  0.00      LA0  C
ATOM     39  OE1 GLU A   6      18.894  63.305 -20.774  1.00  0.00      LA0  O
ATOM     40  OE2 GLU A   6      17.149  62.594 -21.821  1.00  0.00      LA0  O
ATOM     41  C   GLU A   6      18.963  62.001 -25.253  1.00  0.00      LA0  C
ATOM     42  O   GLU A   6      19.868  62.540 -25.881  1.00  0.00      LA0  O
ATOM     43  N   LEU A   7      19.081  60.812 -24.649  1.00  0.00      LA0  N
ATOM     44  H   LEU A   7      18.299  60.354 -24.225  1.00  0.00      LA0  H
ATOM     45  CA  LEU A   7      20.410  60.228 -24.592  1.00  0.00      LA0  C
ATOM     46  CB  LEU A   7      20.550  59.410 -23.315  1.00  0.00      LA0  C
ATOM     47  CG  LEU A   7      20.231  60.228 -22.072  1.00  0.00      LA0  C
ATOM     48  CD1 LEU A   7      20.007  59.361 -20.847  1.00  0.00      LA0  C
ATOM     49  CD2 LEU A   7      21.309  61.262 -21.814  1.00  0.00      LA0  C
ATOM     50  C   LEU A   7      20.785  59.378 -25.782  1.00  0.00      LA0  C
ATOM     51  O   LEU A   7      19.997  58.625 -26.341  1.00  0.00      LA0  O
ATOM     52  N   LYS A   8      22.076  59.499 -26.102  1.00  0.00      LA0  N
ATOM     53  H   LYS A   8      22.630  60.159 -25.594  1.00  0.00      LA0  H
ATOM     54  CA  LYS A   8      22.690  58.400 -26.837  1.00  0.00      LA0  C
ATOM     55  CB  LYS A   8      23.905  58.928 -27.595  1.00  0.00      LA0  C
ATOM     56  CG  LYS A   8      23.522  59.442 -28.983  1.00  0.00      LA0  C
ATOM     57  CD  LYS A   8      23.405  58.285 -29.973  1.00  0.00      LA0  C
ATOM     58  CE  LYS A   8      22.870  58.678 -31.347  1.00  0.00      LA0  C
ATOM     59  NZ  LYS A   8      23.523  57.859 -32.374  1.00  0.00      LA0  N
ATOM     60  HZ1 LYS A   8      23.198  58.151 -33.324  1.00  0.00      LA0  H
ATOM     61  HZ2 LYS A   8      24.535  58.096 -32.408  1.00  0.00      LA0  H
ATOM     62  HZ3 LYS A   8      23.415  56.832 -32.244  1.00  0.00      LA0  H
ATOM     63  C   LYS A   8      23.070  57.322 -25.844  1.00  0.00      LA0  C
ATOM     64  O   LYS A   8      23.204  57.584 -24.655  1.00  0.00      LA0  O
ATOM     65  N   TYR A   9      23.220  56.104 -26.356  1.00  0.00      LA0  N
ATOM     66  H   TYR A   9      23.068  55.923 -27.329  1.00  0.00      LA0  H
ATOM     67  CA  TYR A   9      23.529  55.016 -25.436  1.00  0.00      LA0  C
ATOM     68  CB  TYR A   9      22.306  54.124 -25.224  1.00  0.00      LA0  C
ATOM     69  CG  TYR A   9      21.246  54.837 -24.420  1.00  0.00      LA0  C
ATOM     70  CD1 TYR A   9      20.238  55.563 -25.086  1.00  0.00      LA0  C
ATOM     71  CE1 TYR A   9      19.268  56.235 -24.326  1.00  0.00      LA0  C
ATOM     72  CD2 TYR A   9      21.297  54.751 -23.016  1.00  0.00      LA0  C
ATOM     73  CE2 TYR A   9      20.322  55.417 -22.257  1.00  0.00      LA0  C
ATOM     74  CZ  TYR A   9      19.328  56.158 -22.920  1.00  0.00      LA0  C
ATOM     75  OH  TYR A   9      18.390  56.827 -22.161  1.00  0.00      LA0  O
ATOM     76  HH  TYR A   9      17.976  57.502 -22.697  1.00  0.00      LA0  H
ATOM     77  C   TYR A   9      24.656  54.186 -25.984  1.00  0.00      LA0  C
ATOM     78  O   TYR A   9      24.812  54.049 -27.193  1.00  0.00      LA0  O
ATOM     79  N   SER A  10      25.445  53.628 -25.068  1.00  0.00      LA0  N
ATOM     80  H   SER A  10      25.264  53.687 -24.084  1.00  0.00      LA0  H
ATOM     81  CA  SER A  10      26.332  52.612 -25.606  1.00  0.00      LA0  C
ATOM     82  CB  SER A  10      27.641  52.590 -24.806  1.00  0.00      LA0  C
ATOM     83  OG  SER A  10      27.398  52.220 -23.447  1.00  0.00      LA0  O
ATOM     84  HG  SER A  10      28.209  52.427 -22.972  1.00  0.00      LA0  H
ATOM     85  C   SER A  10      25.600  51.280 -25.644  1.00  0.00      LA0  C
ATOM     86  O   SER A  10      24.461  51.163 -25.211  1.00  0.00      LA0  O
ATOM     87  N   LYS A  11      26.299  50.272 -26.175  1.00  0.00      LA0  N
ATOM     88  H   LYS A  11      27.236  50.429 -26.487  1.00  0.00      LA0  H
ATOM     89  CA  LYS A  11      25.814  48.921 -25.874  1.00  0.00      LA0  C
ATOM     90  CB  LYS A  11      26.258  47.944 -26.967  1.00  0.00      LA0  C
ATOM     91  CG  LYS A  11      26.263  48.584 -28.359  1.00  0.00      LA0  C
ATOM     92  CD  LYS A  11      26.946  47.755 -29.450  1.00  0.00      LA0  C
ATOM     93  CE  LYS A  11      28.367  47.294 -29.099  1.00  0.00      LA0  C
ATOM     94  NZ  LYS A  11      29.205  48.409 -28.633  1.00  0.00      LA0  N
ATOM     95  HZ1 LYS A  11      30.058  48.038 -28.159  1.00  0.00      LA0  H
ATOM     96  HZ2 LYS A  11      29.452  49.117 -29.346  1.00  0.00      LA0  H
ATOM     97  HZ3 LYS A  11      28.767  48.878 -27.810  1.00  0.00      LA0  H
ATOM     98  C   LYS A  11      26.356  48.456 -24.527  1.00  0.00      LA0  C
ATOM     99  O   LYS A  11      25.852  47.563 -23.862  1.00  0.00      LA0  O
ATOM    100  N   GLU A  12      27.460  49.135 -24.197  1.00  0.00      LA0  N
ATOM    101  H   GLU A  12      27.818  49.834 -24.810  1.00  0.00      LA0  H
ATOM    102  CA  GLU A  12      28.372  48.787 -23.127  1.00  0.00      LA0  C
ATOM    103  CB  GLU A  12      29.638  49.616 -23.353  1.00  0.00      LA0  C
ATOM    104  CG  GLU A  12      30.569  49.159 -24.497  1.00  0.00      LA0  C
ATOM    105  CD  GLU A  12      29.866  48.915 -25.831  1.00  0.00      LA0  C
ATOM    106  OE1 GLU A  12      29.233  49.812 -26.394  1.00  0.00      LA0  O
ATOM    107  OE2 GLU A  12      29.941  47.797 -26.330  1.00  0.00      LA0  O
ATOM    108  C   GLU A  12      27.795  48.882 -21.726  1.00  0.00      LA0  C
ATOM    109  O   GLU A  12      28.095  48.014 -20.911  1.00  0.00      LA0  O
ATOM    110  N   HIS A  13      26.932  49.919 -21.560  1.00  0.00      LA0  N
ATOM    111  H   HIS A  13      26.933  50.567 -22.323  1.00  0.00      LA0  H
ATOM    112  CA  HIS A  13      25.957  50.159 -20.472  1.00  0.00      LA0  C
ATOM    113  CB  HIS A  13      26.185  49.390 -19.161  1.00  0.00      LA0  C
ATOM    114  CG  HIS A  13      25.536  48.023 -19.229  1.00  0.00      LA0  C
ATOM    115  ND1 HIS A  13      24.363  47.769 -19.842  1.00  0.00      LA0  N
ATOM    116  HD1 HIS A  13      23.796  48.416 -20.320  1.00  0.00      LA0  H
ATOM    117  CD2 HIS A  13      26.016  46.831 -18.678  1.00  0.00      LA0  C
ATOM    118  NE2 HIS A  13      25.116  45.857 -18.968  1.00  0.00      LA0  N
ATOM    119  CE1 HIS A  13      24.100  46.435 -19.685  1.00  0.00      LA0  C
ATOM    120  C   HIS A  13      25.712  51.619 -20.109  1.00  0.00      LA0  C
ATOM    121  O   HIS A  13      24.858  51.950 -19.286  1.00  0.00      LA0  O
ATOM    122  N   GLU A  14      26.493  52.484 -20.757  1.00  0.00      LA0  N
ATOM    123  H   GLU A  14      27.235  52.160 -21.344  1.00  0.00      LA0  H
ATOM    124  CA  GLU A  14      26.401  53.910 -20.468  1.00  0.00      LA0  C
ATOM    125  CB  GLU A  14      27.727  54.630 -20.746  1.00  0.00      LA0  C
ATOM    126  CG  GLU A  14      28.951  54.159 -19.958  1.00  0.00      LA0  C
ATOM    127  CD  GLU A  14      29.341  52.755 -20.362  1.00  0.00      LA0  C
ATOM    128  OE1 GLU A  14      29.513  51.928 -19.475  1.00  0.00      LA0  O
ATOM    129  OE2 GLU A  14      29.433  52.477 -21.557  1.00  0.00      LA0  O
ATOM    130  C   GLU A  14      25.327  54.634 -21.246  1.00  0.00      LA0  C
ATOM    131  O   GLU A  14      24.813  54.185 -22.267  1.00  0.00      LA0  O
ATOM    132  N   TRP A  15      25.046  55.826 -20.718  1.00  0.00      LA0  N
ATOM    133  H   TRP A  15      25.503  56.099 -19.872  1.00  0.00      LA0  H
ATOM    134  CA  TRP A  15      24.349  56.818 -21.520  1.00  0.00      LA0  C
ATOM    135  CB  TRP A  15      23.089  57.327 -20.817  1.00  0.00      LA0  C
ATOM    136  CG  TRP A  15      23.394  57.902 -19.453  1.00  0.00      LA0  C
ATOM    137  CD2 TRP A  15      23.787  59.247 -19.095  1.00  0.00      LA0  C
ATOM    138  CE2 TRP A  15      23.940  59.277 -17.669  1.00  0.00      LA0  C
ATOM    139  CE3 TRP A  15      24.019  60.419 -19.844  1.00  0.00      LA0  C
ATOM    140  CD1 TRP A  15      23.336  57.206 -18.241  1.00  0.00      LA0  C
ATOM    141  NE1 TRP A  15      23.652  58.004 -17.192  1.00  0.00      LA0  N
ATOM    142  HE1 TRP A  15      23.662  57.730 -16.244  1.00  0.00      LA0  H
ATOM    143  CZ2 TRP A  15      24.323  60.472 -17.024  1.00  0.00      LA0  C
ATOM    144  CZ3 TRP A  15      24.399  61.608 -19.188  1.00  0.00      LA0  C
ATOM    145  CH2 TRP A  15      24.552  61.635 -17.786  1.00  0.00      LA0  C
ATOM    146  C   TRP A  15      25.284  57.965 -21.821  1.00  0.00      LA0  C
ATOM    147  O   TRP A  15      26.331  58.120 -21.200  1.00  0.00      LA0  O
ATOM    148  N   LEU A  16      24.836  58.766 -22.786  1.00  0.00      LA0  N
ATOM    149  H   LEU A  16      23.979  58.558 -23.258  1.00  0.00      LA0  H
ATOM    150  CA  LEU A  16      25.650  59.887 -23.214  1.00  0.00      LA0  C
ATOM    151  CB  LEU A  16      26.479  59.484 -24.428  1.00  0.00      LA0  C
ATOM    152  CG  LEU A  16      27.692  60.388 -24.587  1.00  0.00      LA0  C
ATOM    153  CD1 LEU A  16      28.637  60.228 -23.403  1.00  0.00      LA0  C
ATOM    154  CD2 LEU A  16      28.409  60.164 -25.910  1.00  0.00      LA0  C
ATOM    155  C   LEU A  16      24.789  61.083 -23.541  1.00  0.00      LA0  C
ATOM    156  O   LEU A  16      23.934  61.032 -24.419  1.00  0.00      LA0  O
ATOM    157  N   ARG A  17      25.045  62.161 -22.799  1.00  0.00      LA0  N
ATOM    158  H   ARG A  17      25.766  62.137 -22.105  1.00  0.00      LA0  H
ATOM    159  CA  ARG A  17      24.293  63.368 -23.113  1.00  0.00      LA0  C
ATOM    160  CB  ARG A  17      23.608  63.908 -21.856  1.00  0.00      LA0  C
ATOM    161  CG  ARG A  17      22.593  65.030 -22.101  1.00  0.00      LA0  C
ATOM    162  CD  ARG A  17      21.581  65.182 -20.964  1.00  0.00      LA0  C
ATOM    163  NE  ARG A  17      22.245  65.215 -19.667  1.00  0.00      LA0  N
ATOM    164  HE  ARG A  17      23.020  65.839 -19.524  1.00  0.00      LA0  H
ATOM    165  CZ  ARG A  17      21.880  64.390 -18.667  1.00  0.00      LA0  C
ATOM    166  NH1 ARG A  17      20.836  63.566 -18.777  1.00  0.00      LA0  N
ATOM    167 HH11 ARG A  17      20.607  62.936 -18.034  1.00  0.00      LA0  H
ATOM    168 HH12 ARG A  17      20.240  63.550 -19.599  1.00  0.00      LA0  H
ATOM    169  NH2 ARG A  17      22.607  64.419 -17.556  1.00  0.00      LA0  N
ATOM    170 HH21 ARG A  17      22.398  63.814 -16.780  1.00  0.00      LA0  H
ATOM    171 HH22 ARG A  17      23.387  65.059 -17.502  1.00  0.00      LA0  H
ATOM    172  C   ARG A  17      25.162  64.421 -23.750  1.00  0.00      LA0  C
ATOM    173  O   ARG A  17      26.261  64.701 -23.290  1.00  0.00      LA0  O
ATOM    174  N   LYS A  18      24.597  65.010 -24.813  1.00  0.00      LA0  N
ATOM    175  H   LYS A  18      23.696  64.703 -25.117  1.00  0.00      LA0  H
ATOM    176  CA  LYS A  18      25.137  66.294 -25.248  1.00  0.00      LA0  C
ATOM    177  CB  LYS A  18      24.681  66.597 -26.677  1.00  0.00      LA0  C
ATOM    178  CG  LYS A  18      25.308  67.851 -27.294  1.00  0.00      LA0  C
ATOM    179  CD  LYS A  18      26.827  67.729 -27.369  1.00  0.00      LA0  C
ATOM    180  CE  LYS A  18      27.498  68.786 -28.240  1.00  0.00      LA0  C
ATOM    181  NZ  LYS A  18      28.895  68.391 -28.441  1.00  0.00      LA0  N
ATOM    182  HZ1 LYS A  18      29.343  68.946 -29.204  1.00  0.00      LA0  H
ATOM    183  HZ2 LYS A  18      29.472  68.445 -27.578  1.00  0.00      LA0  H
ATOM    184  HZ3 LYS A  18      28.948  67.434 -28.855  1.00  0.00      LA0  H
ATOM    185  C   LYS A  18      24.663  67.368 -24.291  1.00  0.00      LA0  C
ATOM    186  O   LYS A  18      23.540  67.849 -24.370  1.00  0.00      LA0  O
ATOM    187  N   GLU A  19      25.542  67.671 -23.339  1.00  0.00      LA0  N
ATOM    188  H   GLU A  19      26.485  67.330 -23.371  1.00  0.00      LA0  H
ATOM    189  CA  GLU A  19      25.050  68.592 -22.327  1.00  0.00      LA0  C
ATOM    190  CB  GLU A  19      25.612  68.192 -20.968  1.00  0.00      LA0  C
ATOM    191  CG  GLU A  19      24.512  68.090 -19.907  1.00  0.00      LA0  C
ATOM    192  CD  GLU A  19      25.065  67.384 -18.690  1.00  0.00      LA0  C
ATOM    193  OE1 GLU A  19      24.579  66.308 -18.349  1.00  0.00      LA0  O
ATOM    194  OE2 GLU A  19      26.041  67.865 -18.124  1.00  0.00      LA0  O
ATOM    195  C   GLU A  19      25.281  70.043 -22.699  1.00  0.00      LA0  C
ATOM    196  O   GLU A  19      25.892  70.345 -23.716  1.00  0.00      LA0  O
ATOM    197  N   ALA A  20      24.754  70.936 -21.843  1.00  0.00      LA0  N
ATOM    198  H   ALA A  20      24.304  70.606 -21.015  1.00  0.00      LA0  H
ATOM    199  CA  ALA A  20      24.778  72.364 -22.174  1.00  0.00      LA0  C
ATOM    200  CB  ALA A  20      24.013  73.164 -21.119  1.00  0.00      LA0  C
ATOM    201  C   ALA A  20      26.160  72.980 -22.340  1.00  0.00      LA0  C
ATOM    202  O   ALA A  20      26.355  73.964 -23.040  1.00  0.00      LA0  O
ATOM    203  N   ASP A  21      27.117  72.340 -21.660  1.00  0.00      LA0  N
ATOM    204  H   ASP A  21      26.942  71.490 -21.164  1.00  0.00      LA0  H
ATOM    205  CA  ASP A  21      28.510  72.762 -21.780  1.00  0.00      LA0  C
ATOM    206  CB  ASP A  21      29.290  72.296 -20.541  1.00  0.00      LA0  C
ATOM    207  CG  ASP A  21      29.345  70.778 -20.380  1.00  0.00      LA0  C
ATOM    208  OD1 ASP A  21      28.557  70.035 -20.960  1.00  0.00      LA0  O
ATOM    209  OD2 ASP A  21      30.196  70.300 -19.649  1.00  0.00      LA0  O
ATOM    210  C   ASP A  21      29.207  72.328 -23.065  1.00  0.00      LA0  C
ATOM    211  O   ASP A  21      30.344  72.681 -23.349  1.00  0.00      LA0  O
ATOM    212  N   GLY A  22      28.469  71.527 -23.844  1.00  0.00      LA0  N
ATOM    213  H   GLY A  22      27.575  71.209 -23.537  1.00  0.00      LA0  H
ATOM    214  CA  GLY A  22      29.048  71.038 -25.086  1.00  0.00      LA0  C
ATOM    215  C   GLY A  22      29.646  69.650 -24.970  1.00  0.00      LA0  C
ATOM    216  O   GLY A  22      29.854  68.962 -25.970  1.00  0.00      LA0  O
ATOM    217  N   THR A  23      29.926  69.266 -23.714  1.00  0.00      LA0  N
ATOM    218  H   THR A  23      29.589  69.771 -22.916  1.00  0.00      LA0  H
ATOM    219  CA  THR A  23      30.584  67.977 -23.557  1.00  0.00      LA0  C
ATOM    220  CB  THR A  23      31.373  67.911 -22.243  1.00  0.00      LA0  C
ATOM    221  OG1 THR A  23      30.504  67.989 -21.108  1.00  0.00      LA0  O
ATOM    222  HG1 THR A  23      30.328  68.925 -20.991  1.00  0.00      LA0  H
ATOM    223  CG2 THR A  23      32.449  68.995 -22.181  1.00  0.00      LA0  C
ATOM    224  C   THR A  23      29.622  66.815 -23.667  1.00  0.00      LA0  C
ATOM    225  O   THR A  23      28.413  66.969 -23.823  1.00  0.00      LA0  O
ATOM    226  N   TYR A  24      30.237  65.636 -23.569  1.00  0.00      LA0  N
ATOM    227  H   TYR A  24      31.230  65.556 -23.482  1.00  0.00      LA0  H
ATOM    228  CA  TYR A  24      29.430  64.440 -23.451  1.00  0.00      LA0  C
ATOM    229  CB  TYR A  24      29.923  63.408 -24.461  1.00  0.00      LA0  C
ATOM    230  CG  TYR A  24      29.614  63.925 -25.841  1.00  0.00      LA0  C
ATOM    231  CD1 TYR A  24      30.650  64.488 -26.611  1.00  0.00      LA0  C
ATOM    232  CE1 TYR A  24      30.330  65.084 -27.840  1.00  0.00      LA0  C
ATOM    233  CD2 TYR A  24      28.283  63.861 -26.299  1.00  0.00      LA0  C
ATOM    234  CE2 TYR A  24      27.967  64.455 -27.527  1.00  0.00      LA0  C
ATOM    235  CZ  TYR A  24      28.985  65.096 -28.257  1.00  0.00      LA0  C
ATOM    236  OH  TYR A  24      28.632  65.793 -29.393  1.00  0.00      LA0  O
ATOM    237  HH  TYR A  24      29.395  65.903 -29.968  1.00  0.00      LA0  H
ATOM    238  C   TYR A  24      29.471  63.928 -22.036  1.00  0.00      LA0  C
ATOM    239  O   TYR A  24      30.458  63.369 -21.572  1.00  0.00      LA0  O
ATOM    240  N   THR A  25      28.355  64.166 -21.352  1.00  0.00      LA0  N
ATOM    241  H   THR A  25      27.572  64.611 -21.790  1.00  0.00      LA0  H
ATOM    242  CA  THR A  25      28.293  63.617 -20.006  1.00  0.00      LA0  C
ATOM    243  CB  THR A  25      27.297  64.422 -19.178  1.00  0.00      LA0  C
ATOM    244  OG1 THR A  25      27.545  65.824 -19.339  1.00  0.00      LA0  O
ATOM    245  HG1 THR A  25      26.776  66.216 -18.912  1.00  0.00      LA0  H
ATOM    246  CG2 THR A  25      27.337  64.063 -17.693  1.00  0.00      LA0  C
ATOM    247  C   THR A  25      27.956  62.136 -20.031  1.00  0.00      LA0  C
ATOM    248  O   THR A  25      27.067  61.692 -20.748  1.00  0.00      LA0  O
ATOM    249  N   VAL A  26      28.747  61.406 -19.244  1.00  0.00      LA0  N
ATOM    250  H   VAL A  26      29.401  61.868 -18.648  1.00  0.00      LA0  H
ATOM    251  CA  VAL A  26      28.670  59.953 -19.208  1.00  0.00      LA0  C
ATOM    252  CB  VAL A  26      30.057  59.344 -19.464  1.00  0.00      LA0  C
ATOM    253  CG1 VAL A  26      29.979  57.838 -19.713  1.00  0.00      LA0  C
ATOM    254  CG2 VAL A  26      30.810  60.064 -20.580  1.00  0.00      LA0  C
ATOM    255  C   VAL A  26      28.196  59.511 -17.843  1.00  0.00      LA0  C
ATOM    256  O   VAL A  26      28.615  60.045 -16.819  1.00  0.00      LA0  O
ATOM    257  N   GLY A  27      27.338  58.495 -17.869  1.00  0.00      LA0  N
ATOM    258  H   GLY A  27      26.988  58.135 -18.739  1.00  0.00      LA0  H
ATOM    259  CA  GLY A  27      27.000  57.818 -16.625  1.00  0.00      LA0  C
ATOM    260  C   GLY A  27      26.491  56.446 -16.986  1.00  0.00      LA0  C
ATOM    261  O   GLY A  27      26.288  56.157 -18.158  1.00  0.00      LA0  O
ATOM    262  N   ILE A  28      26.296  55.611 -15.963  1.00  0.00      LA0  N
ATOM    263  H   ILE A  28      26.365  55.932 -15.020  1.00  0.00      LA0  H
ATOM    264  CA  ILE A  28      25.674  54.337 -16.318  1.00  0.00      LA0  C
ATOM    265  CB  ILE A  28      26.126  53.206 -15.389  1.00  0.00      LA0  C
ATOM    266  CG2 ILE A  28      27.600  52.876 -15.637  1.00  0.00      LA0  C
ATOM    267  CG1 ILE A  28      25.813  53.508 -13.920  1.00  0.00      LA0  C
ATOM    268  CD1 ILE A  28      26.149  52.345 -12.990  1.00  0.00      LA0  C
ATOM    269  C   ILE A  28      24.165  54.460 -16.347  1.00  0.00      LA0  C
ATOM    270  O   ILE A  28      23.593  55.374 -15.764  1.00  0.00      LA0  O
ATOM    271  N   THR A  29      23.551  53.527 -17.076  1.00  0.00      LA0  N
ATOM    272  H   THR A  29      24.073  52.788 -17.505  1.00  0.00      LA0  H
ATOM    273  CA  THR A  29      22.096  53.607 -17.167  1.00  0.00      LA0  C
ATOM    274  CB  THR A  29      21.637  52.895 -18.436  1.00  0.00      LA0  C
ATOM    275  OG1 THR A  29      22.211  51.582 -18.522  1.00  0.00      LA0  O
ATOM    276  HG1 THR A  29      23.110  51.711 -18.830  1.00  0.00      LA0  H
ATOM    277  CG2 THR A  29      22.017  53.712 -19.666  1.00  0.00      LA0  C
ATOM    278  C   THR A  29      21.379  53.066 -15.943  1.00  0.00      LA0  C
ATOM    279  O   THR A  29      21.978  52.432 -15.082  1.00  0.00      LA0  O
ATOM    280  N   GLU A  30      20.057  53.311 -15.936  1.00  0.00      LA0  N
ATOM    281  H   GLU A  30      19.669  53.885 -16.654  1.00  0.00      LA0  H
ATOM    282  CA  GLU A  30      19.171  52.800 -14.887  1.00  0.00      LA0  C
ATOM    283  CB  GLU A  30      17.716  53.093 -15.269  1.00  0.00      LA0  C
ATOM    284  CG  GLU A  30      16.749  53.215 -14.090  1.00  0.00      LA0  C
ATOM    285  CD  GLU A  30      17.048  54.489 -13.326  1.00  0.00      LA0  C
ATOM    286  OE1 GLU A  30      17.508  54.399 -12.195  1.00  0.00      LA0  O
ATOM    287  OE2 GLU A  30      16.832  55.572 -13.866  1.00  0.00      LA0  O
ATOM    288  C   GLU A  30      19.372  51.316 -14.645  1.00  0.00      LA0  C
ATOM    289  O   GLU A  30      19.860  50.871 -13.614  1.00  0.00      LA0  O
ATOM    290  N   HIS A  31      19.072  50.567 -15.721  1.00  0.00      LA0  N
ATOM    291  H   HIS A  31      18.596  50.975 -16.495  1.00  0.00      LA0  H
ATOM    292  CA  HIS A  31      19.233  49.121 -15.603  1.00  0.00      LA0  C
ATOM    293  CB  HIS A  31      18.664  48.412 -16.831  1.00  0.00      LA0  C
ATOM    294  CG  HIS A  31      18.320  46.985 -16.473  1.00  0.00      LA0  C
ATOM    295  ND1 HIS A  31      17.450  46.649 -15.505  1.00  0.00      LA0  N
ATOM    296  HD1 HIS A  31      16.942  47.257 -14.908  1.00  0.00      LA0  H
ATOM    297  CD2 HIS A  31      18.828  45.816 -17.044  1.00  0.00      LA0  C
ATOM    298  NE2 HIS A  31      18.252  44.770 -16.403  1.00  0.00      LA0  N
ATOM    299  CE1 HIS A  31      17.402  45.284 -15.455  1.00  0.00      LA0  C
ATOM    300  C   HIS A  31      20.635  48.643 -15.271  1.00  0.00      LA0  C
ATOM    301  O   HIS A  31      20.842  47.625 -14.626  1.00  0.00      LA0  O
ATOM    302  N   ALA A  32      21.617  49.450 -15.707  1.00  0.00      LA0  N
ATOM    303  H   ALA A  32      21.413  50.300 -16.187  1.00  0.00      LA0  H
ATOM    304  CA  ALA A  32      22.970  49.120 -15.264  1.00  0.00      LA0  C
ATOM    305  CB  ALA A  32      24.008  50.006 -15.952  1.00  0.00      LA0  C
ATOM    306  C   ALA A  32      23.140  49.207 -13.755  1.00  0.00      LA0  C
ATOM    307  O   ALA A  32      23.665  48.300 -13.119  1.00  0.00      LA0  O
ATOM    308  N   GLN A  33      22.640  50.321 -13.189  1.00  0.00      LA0  N
ATOM    309  H   GLN A  33      22.129  50.992 -13.731  1.00  0.00      LA0  H
ATOM    310  CA  GLN A  33      22.739  50.412 -11.733  1.00  0.00      LA0  C
ATOM    311  CB  GLN A  33      22.570  51.863 -11.234  1.00  0.00      LA0  C
ATOM    312  CG  GLN A  33      21.220  52.581 -11.387  1.00  0.00      LA0  C
ATOM    313  CD  GLN A  33      20.234  52.133 -10.326  1.00  0.00      LA0  C
ATOM    314  OE1 GLN A  33      20.583  51.474  -9.354  1.00  0.00      LA0  O
ATOM    315  NE2 GLN A  33      18.983  52.531 -10.540  1.00  0.00      LA0  N
ATOM    316 HE21 GLN A  33      18.709  53.100 -11.324  1.00  0.00      LA0  H
ATOM    317 HE22 GLN A  33      18.251  52.298  -9.907  1.00  0.00      LA0  H
ATOM    318  C   GLN A  33      21.931  49.364 -10.978  1.00  0.00      LA0  C
ATOM    319  O   GLN A  33      22.393  48.810  -9.989  1.00  0.00      LA0  O
ATOM    320  N   GLU A  34      20.755  49.036 -11.547  1.00  0.00      LA0  N
ATOM    321  H   GLU A  34      20.397  49.598 -12.294  1.00  0.00      LA0  H
ATOM    322  CA  GLU A  34      19.982  47.897 -11.036  1.00  0.00      LA0  C
ATOM    323  CB  GLU A  34      18.753  47.643 -11.907  1.00  0.00      LA0  C
ATOM    324  CG  GLU A  34      17.726  48.773 -11.988  1.00  0.00      LA0  C
ATOM    325  CD  GLU A  34      16.695  48.401 -13.038  1.00  0.00      LA0  C
ATOM    326  OE1 GLU A  34      16.094  47.334 -12.935  1.00  0.00      LA0  O
ATOM    327  OE2 GLU A  34      16.531  49.146 -14.001  1.00  0.00      LA0  O
ATOM    328  C   GLU A  34      20.785  46.604 -10.965  1.00  0.00      LA0  C
ATOM    329  O   GLU A  34      20.920  45.951  -9.934  1.00  0.00      LA0  O
ATOM    330  N   LEU A  35      21.364  46.272 -12.133  1.00  0.00      LA0  N
ATOM    331  H   LEU A  35      21.182  46.840 -12.937  1.00  0.00      LA0  H
ATOM    332  CA  LEU A  35      22.210  45.080 -12.211  1.00  0.00      LA0  C
ATOM    333  CB  LEU A  35      22.821  44.921 -13.605  1.00  0.00      LA0  C
ATOM    334  CG  LEU A  35      21.805  44.639 -14.711  1.00  0.00      LA0  C
ATOM    335  CD1 LEU A  35      22.449  44.730 -16.095  1.00  0.00      LA0  C
ATOM    336  CD2 LEU A  35      21.066  43.317 -14.496  1.00  0.00      LA0  C
ATOM    337  C   LEU A  35      23.321  45.069 -11.181  1.00  0.00      LA0  C
ATOM    338  O   LEU A  35      23.599  44.072 -10.513  1.00  0.00      LA0  O
ATOM    339  N   LEU A  36      23.941  46.249 -11.056  1.00  0.00      LA0  N
ATOM    340  H   LEU A  36      23.655  47.033 -11.614  1.00  0.00      LA0  H
ATOM    341  CA  LEU A  36      25.034  46.341 -10.097  1.00  0.00      LA0  C
ATOM    342  CB  LEU A  36      25.782  47.674 -10.187  1.00  0.00      LA0  C
ATOM    343  CG  LEU A  36      26.348  48.055 -11.557  1.00  0.00      LA0  C
ATOM    344  CD1 LEU A  36      27.372  49.178 -11.405  1.00  0.00      LA0  C
ATOM    345  CD2 LEU A  36      26.908  46.873 -12.352  1.00  0.00      LA0  C
ATOM    346  C   LEU A  36      24.600  46.094  -8.666  1.00  0.00      LA0  C
ATOM    347  O   LEU A  36      25.118  45.208  -7.983  1.00  0.00      LA0  O
ATOM    348  N   GLY A  37      23.619  46.897  -8.259  1.00  0.00      LA0  N
ATOM    349  H   GLY A  37      23.224  47.567  -8.890  1.00  0.00      LA0  H
ATOM    350  CA  GLY A  37      23.308  47.027  -6.843  1.00  0.00      LA0  C
ATOM    351  C   GLY A  37      23.859  48.348  -6.349  1.00  0.00      LA0  C
ATOM    352  O   GLY A  37      24.441  49.115  -7.110  1.00  0.00      LA0  O
ATOM    353  N   ASP A  38      23.660  48.563  -5.050  1.00  0.00      LA0  N
ATOM    354  H   ASP A  38      23.113  47.939  -4.487  1.00  0.00      LA0  H
ATOM    355  CA  ASP A  38      24.059  49.816  -4.404  1.00  0.00      LA0  C
ATOM    356  CB  ASP A  38      23.706  49.778  -2.911  1.00  0.00      LA0  C
ATOM    357  CG  ASP A  38      22.315  49.203  -2.706  1.00  0.00      LA0  C
ATOM    358  OD1 ASP A  38      21.366  49.975  -2.615  1.00  0.00      LA0  O
ATOM    359  OD2 ASP A  38      22.187  47.978  -2.672  1.00  0.00      LA0  O
ATOM    360  C   ASP A  38      25.530  50.136  -4.581  1.00  0.00      LA0  C
ATOM    361  O   ASP A  38      26.397  49.273  -4.454  1.00  0.00      LA0  O
ATOM    362  N   MET A  39      25.769  51.405  -4.930  1.00  0.00      LA0  N
ATOM    363  H   MET A  39      25.015  52.062  -4.972  1.00  0.00      LA0  H
ATOM    364  CA  MET A  39      27.134  51.809  -5.247  1.00  0.00      LA0  C
ATOM    365  CB  MET A  39      27.114  53.047  -6.147  1.00  0.00      LA0  C
ATOM    366  CG  MET A  39      28.056  52.948  -7.348  1.00  0.00      LA0  C
ATOM    367  SD  MET A  39      27.689  51.550  -8.428  1.00  0.00      LA0  S
ATOM    368  CE  MET A  39      25.995  51.971  -8.867  1.00  0.00      LA0  C
ATOM    369  C   MET A  39      27.980  52.045  -4.015  1.00  0.00      LA0  C
ATOM    370  O   MET A  39      27.542  52.616  -3.026  1.00  0.00      LA0  O
ATOM    371  N   VAL A  40      29.220  51.558  -4.123  1.00  0.00      LA0  N
ATOM    372  H   VAL A  40      29.487  51.136  -4.986  1.00  0.00      LA0  H
ATOM    373  CA  VAL A  40      30.105  51.637  -2.966  1.00  0.00      LA0  C
ATOM    374  CB  VAL A  40      30.622  50.250  -2.586  1.00  0.00      LA0  C
ATOM    375  CG1 VAL A  40      31.296  50.286  -1.223  1.00  0.00      LA0  C
ATOM    376  CG2 VAL A  40      29.501  49.220  -2.571  1.00  0.00      LA0  C
ATOM    377  C   VAL A  40      31.255  52.609  -3.147  1.00  0.00      LA0  C
ATOM    378  O   VAL A  40      31.686  53.281  -2.224  1.00  0.00      LA0  O
ATOM    379  N   PHE A  41      31.724  52.692  -4.393  1.00  0.00      LA0  N
ATOM    380  H   PHE A  41      31.419  52.089  -5.130  1.00  0.00      LA0  H
ATOM    381  CA  PHE A  41      32.760  53.682  -4.668  1.00  0.00      LA0  C
ATOM    382  CB  PHE A  41      34.127  53.143  -4.221  1.00  0.00      LA0  C
ATOM    383  CG  PHE A  41      35.258  54.123  -4.428  1.00  0.00      LA0  C
ATOM    384  CD1 PHE A  41      35.451  55.167  -3.498  1.00  0.00      LA0  C
ATOM    385  CD2 PHE A  41      36.112  53.965  -5.541  1.00  0.00      LA0  C
ATOM    386  CE1 PHE A  41      36.519  56.066  -3.682  1.00  0.00      LA0  C
ATOM    387  CE2 PHE A  41      37.179  54.864  -5.728  1.00  0.00      LA0  C
ATOM    388  CZ  PHE A  41      37.370  55.906  -4.796  1.00  0.00      LA0  C
ATOM    389  C   PHE A  41      32.725  53.942  -6.147  1.00  0.00      LA0  C
ATOM    390  O   PHE A  41      32.489  53.025  -6.922  1.00  0.00      LA0  O
ATOM    391  N   VAL A  42      32.939  55.203  -6.526  1.00  0.00      LA0  N
ATOM    392  H   VAL A  42      33.057  55.968  -5.889  1.00  0.00      LA0  H
ATOM    393  CA  VAL A  42      33.107  55.365  -7.962  1.00  0.00      LA0  C
ATOM    394  CB  VAL A  42      32.020  56.263  -8.566  1.00  0.00      LA0  C
ATOM    395  CG1 VAL A  42      32.103  56.289 -10.094  1.00  0.00      LA0  C
ATOM    396  CG2 VAL A  42      30.624  55.829  -8.110  1.00  0.00      LA0  C
ATOM    397  C   VAL A  42      34.497  55.866  -8.276  1.00  0.00      LA0  C
ATOM    398  O   VAL A  42      34.872  56.981  -7.941  1.00  0.00      LA0  O
ATOM    399  N   ASP A  43      35.243  54.962  -8.917  1.00  0.00      LA0  N
ATOM    400  H   ASP A  43      34.856  54.071  -9.154  1.00  0.00      LA0  H
ATOM    401  CA  ASP A  43      36.542  55.347  -9.460  1.00  0.00      LA0  C
ATOM    402  CB  ASP A  43      37.302  54.049  -9.775  1.00  0.00      LA0  C
ATOM    403  CG  ASP A  43      38.467  54.260 -10.715  1.00  0.00      LA0  C
ATOM    404  OD1 ASP A  43      39.391  54.984 -10.355  1.00  0.00      LA0  O
ATOM    405  OD2 ASP A  43      38.414  53.728 -11.819  1.00  0.00      LA0  O
ATOM    406  C   ASP A  43      36.354  56.298 -10.638  1.00  0.00      LA0  C
ATOM    407  O   ASP A  43      35.292  56.346 -11.255  1.00  0.00      LA0  O
ATOM    408  N   LEU A  44      37.398  57.107 -10.860  1.00  0.00      LA0  N
ATOM    409  H   LEU A  44      38.290  56.827 -10.492  1.00  0.00      LA0  H
ATOM    410  CA  LEU A  44      37.241  58.284 -11.709  1.00  0.00      LA0  C
ATOM    411  CB  LEU A  44      37.009  59.535 -10.851  1.00  0.00      LA0  C
ATOM    412  CG  LEU A  44      35.686  59.568 -10.078  1.00  0.00      LA0  C
ATOM    413  CD1 LEU A  44      35.696  60.656  -9.007  1.00  0.00      LA0  C
ATOM    414  CD2 LEU A  44      34.467  59.682 -10.997  1.00  0.00      LA0  C
ATOM    415  C   LEU A  44      38.446  58.501 -12.606  1.00  0.00      LA0  C
ATOM    416  O   LEU A  44      39.576  58.622 -12.151  1.00  0.00      LA0  O
ATOM    417  N   PRO A  45      38.167  58.574 -13.926  1.00  0.00      LA0  N
ATOM    418  CD  PRO A  45      36.862  58.452 -14.564  1.00  0.00      LA0  C
ATOM    419  CA  PRO A  45      39.263  58.799 -14.874  1.00  0.00      LA0  C
ATOM    420  CB  PRO A  45      38.572  58.617 -16.227  1.00  0.00      LA0  C
ATOM    421  CG  PRO A  45      37.096  58.933 -15.989  1.00  0.00      LA0  C
ATOM    422  C   PRO A  45      39.910  60.164 -14.716  1.00  0.00      LA0  C
ATOM    423  O   PRO A  45      39.254  61.197 -14.762  1.00  0.00      LA0  O
ATOM    424  N   GLU A  46      41.239  60.113 -14.552  1.00  0.00      LA0  N
ATOM    425  H   GLU A  46      41.670  59.226 -14.403  1.00  0.00      LA0  H
ATOM    426  CA  GLU A  46      42.001  61.357 -14.417  1.00  0.00      LA0  C
ATOM    427  CB  GLU A  46      43.494  61.026 -14.280  1.00  0.00      LA0  C
ATOM    428  CG  GLU A  46      44.409  62.208 -13.920  1.00  0.00      LA0  C
ATOM    429  CD  GLU A  46      44.001  62.808 -12.587  1.00  0.00      LA0  C
ATOM    430  OE1 GLU A  46      44.518  62.366 -11.564  1.00  0.00      LA0  O
ATOM    431  OE2 GLU A  46      43.173  63.718 -12.576  1.00  0.00      LA0  O
ATOM    432  C   GLU A  46      41.753  62.374 -15.526  1.00  0.00      LA0  C
ATOM    433  O   GLU A  46      41.650  62.045 -16.707  1.00  0.00      LA0  O
ATOM    434  N   VAL A  47      41.640  63.632 -15.086  1.00  0.00      LA0  N
ATOM    435  H   VAL A  47      41.926  63.812 -14.140  1.00  0.00      LA0  H
ATOM    436  CA  VAL A  47      41.412  64.697 -16.055  1.00  0.00      LA0  C
ATOM    437  CB  VAL A  47      40.988  65.981 -15.323  1.00  0.00      LA0  C
ATOM    438  CG1 VAL A  47      40.767  67.170 -16.264  1.00  0.00      LA0  C
ATOM    439  CG2 VAL A  47      39.737  65.708 -14.481  1.00  0.00      LA0  C
ATOM    440  C   VAL A  47      42.631  64.904 -16.943  1.00  0.00      LA0  C
ATOM    441  O   VAL A  47      43.759  65.049 -16.492  1.00  0.00      LA0  O
ATOM    442  N   GLY A  48      42.349  64.871 -18.248  1.00  0.00      LA0  N
ATOM    443  H   GLY A  48      41.399  64.761 -18.541  1.00  0.00      LA0  H
ATOM    444  CA  GLY A  48      43.465  64.923 -19.185  1.00  0.00      LA0  C
ATOM    445  C   GLY A  48      43.901  63.564 -19.702  1.00  0.00      LA0  C
ATOM    446  O   GLY A  48      44.784  63.451 -20.543  1.00  0.00      LA0  O
ATOM    447  N   ALA A  49      43.237  62.516 -19.186  1.00  0.00      LA0  N
ATOM    448  H   ALA A  49      42.536  62.615 -18.478  1.00  0.00      LA0  H
ATOM    449  CA  ALA A  49      43.466  61.236 -19.847  1.00  0.00      LA0  C
ATOM    450  CB  ALA A  49      43.102  60.070 -18.925  1.00  0.00      LA0  C
ATOM    451  C   ALA A  49      42.646  61.133 -21.117  1.00  0.00      LA0  C
ATOM    452  O   ALA A  49      41.550  61.671 -21.209  1.00  0.00      LA0  O
ATOM    453  N   THR A  50      43.221  60.413 -22.080  1.00  0.00      LA0  N
ATOM    454  H   THR A  50      44.129  60.016 -21.973  1.00  0.00      LA0  H
ATOM    455  CA  THR A  50      42.490  60.244 -23.329  1.00  0.00      LA0  C
ATOM    456  CB  THR A  50      43.295  60.888 -24.461  1.00  0.00      LA0  C
ATOM    457  OG1 THR A  50      43.712  62.198 -24.055  1.00  0.00      LA0  O
ATOM    458  HG1 THR A  50      44.173  62.591 -24.783  1.00  0.00      LA0  H
ATOM    459  CG2 THR A  50      42.537  60.950 -25.790  1.00  0.00      LA0  C
ATOM    460  C   THR A  50      42.232  58.774 -23.582  1.00  0.00      LA0  C
ATOM    461  O   THR A  50      43.143  57.959 -23.493  1.00  0.00      LA0  O
ATOM    462  N   VAL A  51      40.958  58.473 -23.857  1.00  0.00      LA0  N
ATOM    463  H   VAL A  51      40.286  59.210 -23.965  1.00  0.00      LA0  H
ATOM    464  CA  VAL A  51      40.571  57.080 -24.088  1.00  0.00      LA0  C
ATOM    465  CB  VAL A  51      39.752  56.540 -22.905  1.00  0.00      LA0  C
ATOM    466  CG1 VAL A  51      40.649  56.217 -21.708  1.00  0.00      LA0  C
ATOM    467  CG2 VAL A  51      38.613  57.490 -22.525  1.00  0.00      LA0  C
ATOM    468  C   VAL A  51      39.796  56.961 -25.386  1.00  0.00      LA0  C
ATOM    469  O   VAL A  51      39.432  57.968 -25.985  1.00  0.00      LA0  O
ATOM    470  N   SER A  52      39.565  55.715 -25.796  1.00  0.00      LA0  N
ATOM    471  H   SER A  52      39.881  54.913 -25.285  1.00  0.00      LA0  H
ATOM    472  CA  SER A  52      38.837  55.528 -27.046  1.00  0.00      LA0  C
ATOM    473  CB  SER A  52      39.576  54.535 -27.948  1.00  0.00      LA0  C
ATOM    474  OG  SER A  52      40.966  54.497 -27.601  1.00  0.00      LA0  O
ATOM    475  HG  SER A  52      41.006  53.894 -26.849  1.00  0.00      LA0  H
ATOM    476  C   SER A  52      37.393  55.107 -26.838  1.00  0.00      LA0  C
ATOM    477  O   SER A  52      36.982  54.717 -25.752  1.00  0.00      LA0  O
ATOM    478  N   ALA A  53      36.631  55.196 -27.940  1.00  0.00      LA0  N
ATOM    479  H   ALA A  53      37.007  55.622 -28.764  1.00  0.00      LA0  H
ATOM    480  CA  ALA A  53      35.241  54.747 -27.906  1.00  0.00      LA0  C
ATOM    481  CB  ALA A  53      34.508  55.170 -29.181  1.00  0.00      LA0  C
ATOM    482  C   ALA A  53      35.113  53.246 -27.734  1.00  0.00      LA0  C
ATOM    483  O   ALA A  53      35.138  52.470 -28.683  1.00  0.00      LA0  O
ATOM    484  N   GLY A  54      34.992  52.876 -26.460  1.00  0.00      LA0  N
ATOM    485  H   GLY A  54      34.966  53.596 -25.760  1.00  0.00      LA0  H
ATOM    486  CA  GLY A  54      34.969  51.457 -26.139  1.00  0.00      LA0  C
ATOM    487  C   GLY A  54      35.852  51.119 -24.957  1.00  0.00      LA0  C
ATOM    488  O   GLY A  54      35.575  50.198 -24.198  1.00  0.00      LA0  O
ATOM    489  N   ASP A  55      36.919  51.920 -24.824  1.00  0.00      LA0  N
ATOM    490  H   ASP A  55      37.130  52.657 -25.466  1.00  0.00      LA0  H
ATOM    491  CA  ASP A  55      37.815  51.735 -23.683  1.00  0.00      LA0  C
ATOM    492  CB  ASP A  55      39.035  52.670 -23.728  1.00  0.00      LA0  C
ATOM    493  CG  ASP A  55      39.886  52.598 -24.991  1.00  0.00      LA0  C
ATOM    494  OD1 ASP A  55      39.497  51.979 -25.978  1.00  0.00      LA0  O
ATOM    495  OD2 ASP A  55      40.941  53.227 -25.008  1.00  0.00      LA0  O
ATOM    496  C   ASP A  55      37.075  52.056 -22.407  1.00  0.00      LA0  C
ATOM    497  O   ASP A  55      36.241  52.956 -22.363  1.00  0.00      LA0  O
ATOM    498  N   ASP A  56      37.393  51.294 -21.367  1.00  0.00      LA0  N
ATOM    499  H   ASP A  56      38.079  50.565 -21.383  1.00  0.00      LA0  H
ATOM    500  CA  ASP A  56      36.845  51.733 -20.095  1.00  0.00      LA0  C
ATOM    501  CB  ASP A  56      36.434  50.544 -19.225  1.00  0.00      LA0  C
ATOM    502  CG  ASP A  56      37.611  49.647 -18.910  1.00  0.00      LA0  C
ATOM    503  OD1 ASP A  56      38.090  48.950 -19.801  1.00  0.00      LA0  O
ATOM    504  OD2 ASP A  56      37.986  49.540 -17.746  1.00  0.00      LA0  O
ATOM    505  C   ASP A  56      37.801  52.659 -19.383  1.00  0.00      LA0  C
ATOM    506  O   ASP A  56      38.979  52.760 -19.709  1.00  0.00      LA0  O
ATOM    507  N   CYS A  57      37.229  53.365 -18.405  1.00  0.00      LA0  N
ATOM    508  H   CYS A  57      36.239  53.303 -18.275  1.00  0.00      LA0  H
ATOM    509  CA  CYS A  57      38.081  54.318 -17.707  1.00  0.00      LA0  C
ATOM    510  CB  CYS A  57      38.176  55.624 -18.502  1.00  0.00      LA0  C
ATOM    511  SG  CYS A  57      36.570  56.398 -18.824  1.00  0.00      LA0  S
ATOM    512  C   CYS A  57      37.702  54.588 -16.266  1.00  0.00      LA0  C
ATOM    513  O   CYS A  57      38.232  55.498 -15.644  1.00  0.00      LA0  O
ATOM    514  N   ALA A  58      36.759  53.775 -15.764  1.00  0.00      LA0  N
ATOM    515  H   ALA A  58      36.344  53.035 -16.294  1.00  0.00      LA0  H
ATOM    516  CA  ALA A  58      36.345  53.959 -14.375  1.00  0.00      LA0  C
ATOM    517  CB  ALA A  58      35.311  55.081 -14.262  1.00  0.00      LA0  C
ATOM    518  C   ALA A  58      35.702  52.692 -13.869  1.00  0.00      LA0  C
ATOM    519  O   ALA A  58      35.100  51.958 -14.644  1.00  0.00      LA0  O
ATOM    520  N   VAL A  59      35.835  52.464 -12.559  1.00  0.00      LA0  N
ATOM    521  H   VAL A  59      36.471  53.038 -12.034  1.00  0.00      LA0  H
ATOM    522  CA  VAL A  59      35.117  51.338 -11.962  1.00  0.00      LA0  C
ATOM    523  CB  VAL A  59      36.095  50.271 -11.430  1.00  0.00      LA0  C
ATOM    524  CG1 VAL A  59      35.364  49.052 -10.856  1.00  0.00      LA0  C
ATOM    525  CG2 VAL A  59      37.099  49.840 -12.503  1.00  0.00      LA0  C
ATOM    526  C   VAL A  59      34.163  51.788 -10.865  1.00  0.00      LA0  C
ATOM    527  O   VAL A  59      34.556  52.298  -9.823  1.00  0.00      LA0  O
ATOM    528  N   ALA A  60      32.871  51.574 -11.129  1.00  0.00      LA0  N
ATOM    529  H   ALA A  60      32.617  51.106 -11.975  1.00  0.00      LA0  H
ATOM    530  CA  ALA A  60      31.925  51.778 -10.038  1.00  0.00      LA0  C
ATOM    531  CB  ALA A  60      30.570  52.257 -10.560  1.00  0.00      LA0  C
ATOM    532  C   ALA A  60      31.714  50.503  -9.254  1.00  0.00      LA0  C
ATOM    533  O   ALA A  60      31.078  49.558  -9.711  1.00  0.00      LA0  O
ATOM    534  N   GLU A  61      32.279  50.513  -8.042  1.00  0.00      LA0  N
ATOM    535  H   GLU A  61      32.772  51.332  -7.745  1.00  0.00      LA0  H
ATOM    536  CA  GLU A  61      32.005  49.399  -7.139  1.00  0.00      LA0  C
ATOM    537  CB  GLU A  61      32.773  49.500  -5.829  1.00  0.00      LA0  C
ATOM    538  CG  GLU A  61      34.279  49.656  -5.957  1.00  0.00      LA0  C
ATOM    539  CD  GLU A  61      34.888  49.297  -4.620  1.00  0.00      LA0  C
ATOM    540  OE1 GLU A  61      35.172  48.120  -4.421  1.00  0.00      LA0  O
ATOM    541  OE2 GLU A  61      35.101  50.175  -3.786  1.00  0.00      LA0  O
ATOM    542  C   GLU A  61      30.550  49.316  -6.759  1.00  0.00      LA0  C
ATOM    543  O   GLU A  61      29.885  50.330  -6.592  1.00  0.00      LA0  O
ATOM    544  N   SER A  62      30.096  48.078  -6.575  1.00  0.00      LA0  N
ATOM    545  H   SER A  62      30.645  47.261  -6.743  1.00  0.00      LA0  H
ATOM    546  CA  SER A  62      28.808  47.977  -5.915  1.00  0.00      LA0  C
ATOM    547  CB  SER A  62      27.682  47.758  -6.932  1.00  0.00      LA0  C
ATOM    548  OG  SER A  62      27.570  46.375  -7.299  1.00  0.00      LA0  O
ATOM    549  HG  SER A  62      26.821  46.353  -7.883  1.00  0.00      LA0  H
ATOM    550  C   SER A  62      28.859  46.894  -4.865  1.00  0.00      LA0  C
ATOM    551  O   SER A  62      29.882  46.237  -4.698  1.00  0.00      LA0  O
ATOM    552  N   VAL A  63      27.696  46.682  -4.232  1.00  0.00      LA0  N
ATOM    553  H   VAL A  63      26.982  47.379  -4.329  1.00  0.00      LA0  H
ATOM    554  CA  VAL A  63      27.516  45.533  -3.339  1.00  0.00      LA0  C
ATOM    555  CB  VAL A  63      26.155  45.627  -2.634  1.00  0.00      LA0  C
ATOM    556  CG1 VAL A  63      26.057  46.895  -1.790  1.00  0.00      LA0  C
ATOM    557  CG2 VAL A  63      24.986  45.521  -3.620  1.00  0.00      LA0  C
ATOM    558  C   VAL A  63      27.668  44.145  -3.965  1.00  0.00      LA0  C
ATOM    559  O   VAL A  63      27.494  43.132  -3.303  1.00  0.00      LA0  O
ATOM    560  N   LYS A  64      27.946  44.128  -5.279  1.00  0.00      LA0  N
ATOM    561  H   LYS A  64      28.100  44.983  -5.772  1.00  0.00      LA0  H
ATOM    562  CA  LYS A  64      28.026  42.848  -5.975  1.00  0.00      LA0  C
ATOM    563  CB  LYS A  64      26.602  42.419  -6.363  1.00  0.00      LA0  C
ATOM    564  CG  LYS A  64      26.470  41.070  -7.070  1.00  0.00      LA0  C
ATOM    565  CD  LYS A  64      25.033  40.723  -7.482  1.00  0.00      LA0  C
ATOM    566  CE  LYS A  64      24.432  41.553  -8.628  1.00  0.00      LA0  C
ATOM    567  NZ  LYS A  64      23.960  42.882  -8.205  1.00  0.00      LA0  N
ATOM    568  HZ1 LYS A  64      23.497  43.336  -9.022  1.00  0.00      LA0  H
ATOM    569  HZ2 LYS A  64      23.276  42.812  -7.429  1.00  0.00      LA0  H
ATOM    570  HZ3 LYS A  64      24.741  43.514  -7.928  1.00  0.00      LA0  H
ATOM    571  C   LYS A  64      28.914  42.976  -7.198  1.00  0.00      LA0  C
ATOM    572  O   LYS A  64      29.941  42.333  -7.375  1.00  0.00      LA0  O
ATOM    573  N   ALA A  65      28.423  43.861  -8.067  1.00  0.00      LA0  N
ATOM    574  H   ALA A  65      27.719  44.507  -7.776  1.00  0.00      LA0  H
ATOM    575  CA  ALA A  65      29.017  43.978  -9.385  1.00  0.00      LA0  C
ATOM    576  CB  ALA A  65      27.929  43.799 -10.446  1.00  0.00      LA0  C
ATOM    577  C   ALA A  65      29.700  45.315  -9.562  1.00  0.00      LA0  C
ATOM    578  O   ALA A  65      29.081  46.315  -9.900  1.00  0.00      LA0  O
ATOM    579  N   ALA A  66      31.013  45.283  -9.306  1.00  0.00      LA0  N
ATOM    580  H   ALA A  66      31.460  44.421  -9.070  1.00  0.00      LA0  H
ATOM    581  CA  ALA A  66      31.788  46.500  -9.532  1.00  0.00      LA0  C
ATOM    582  CB  ALA A  66      33.105  46.432  -8.756  1.00  0.00      LA0  C
ATOM    583  C   ALA A  66      32.081  46.722 -11.005  1.00  0.00      LA0  C
ATOM    584  O   ALA A  66      33.050  46.207 -11.545  1.00  0.00      LA0  O
ATOM    585  N   SER A  67      31.175  47.467 -11.649  1.00  0.00      LA0  N
ATOM    586  H   SER A  67      30.522  48.012 -11.119  1.00  0.00      LA0  H
ATOM    587  CA  SER A  67      31.329  47.555 -13.097  1.00  0.00      LA0  C
ATOM    588  CB  SER A  67      30.039  47.990 -13.794  1.00  0.00      LA0  C
ATOM    589  OG  SER A  67      29.995  47.491 -15.139  1.00  0.00      LA0  O
ATOM    590  HG  SER A  67      30.498  48.098 -15.688  1.00  0.00      LA0  H
ATOM    591  C   SER A  67      32.449  48.453 -13.537  1.00  0.00      LA0  C
ATOM    592  O   SER A  67      32.653  49.537 -13.005  1.00  0.00      LA0  O
ATOM    593  N   ASP A  68      33.125  47.970 -14.577  1.00  0.00      LA0  N
ATOM    594  H   ASP A  68      32.957  47.063 -14.971  1.00  0.00      LA0  H
ATOM    595  CA  ASP A  68      33.852  48.941 -15.373  1.00  0.00      LA0  C
ATOM    596  CB  ASP A  68      34.954  48.232 -16.169  1.00  0.00      LA0  C
ATOM    597  CG  ASP A  68      34.449  47.161 -17.130  1.00  0.00      LA0  C
ATOM    598  OD1 ASP A  68      33.901  46.148 -16.714  1.00  0.00      LA0  O
ATOM    599  OD2 ASP A  68      34.693  47.297 -18.318  1.00  0.00      LA0  O
ATOM    600  C   ASP A  68      32.884  49.754 -16.218  1.00  0.00      LA0  C
ATOM    601  O   ASP A  68      31.767  49.323 -16.492  1.00  0.00      LA0  O
ATOM    602  N   ILE A  69      33.332  50.978 -16.522  1.00  0.00      LA0  N
ATOM    603  H   ILE A  69      34.263  51.226 -16.249  1.00  0.00      LA0  H
ATOM    604  CA  ILE A  69      32.479  51.986 -17.150  1.00  0.00      LA0  C
ATOM    605  CB  ILE A  69      32.195  53.130 -16.164  1.00  0.00      LA0  C
ATOM    606  CG2 ILE A  69      31.288  54.213 -16.761  1.00  0.00      LA0  C
ATOM    607  CG1 ILE A  69      31.661  52.610 -14.830  1.00  0.00      LA0  C
ATOM    608  CD1 ILE A  69      31.818  53.654 -13.730  1.00  0.00      LA0  C
ATOM    609  C   ILE A  69      33.221  52.529 -18.348  1.00  0.00      LA0  C
ATOM    610  O   ILE A  69      34.392  52.883 -18.248  1.00  0.00      LA0  O
ATOM    611  N   TYR A  70      32.517  52.536 -19.477  1.00  0.00      LA0  N
ATOM    612  H   TYR A  70      31.524  52.376 -19.476  1.00  0.00      LA0  H
ATOM    613  CA  TYR A  70      33.227  52.762 -20.729  1.00  0.00      LA0  C
ATOM    614  CB  TYR A  70      32.716  51.800 -21.815  1.00  0.00      LA0  C
ATOM    615  CG  TYR A  70      32.642  50.372 -21.310  1.00  0.00      LA0  C
ATOM    616  CD1 TYR A  70      33.685  49.479 -21.621  1.00  0.00      LA0  C
ATOM    617  CE1 TYR A  70      33.611  48.160 -21.144  1.00  0.00      LA0  C
ATOM    618  CD2 TYR A  70      31.527  49.967 -20.546  1.00  0.00      LA0  C
ATOM    619  CE2 TYR A  70      31.455  48.655 -20.060  1.00  0.00      LA0  C
ATOM    620  CZ  TYR A  70      32.505  47.770 -20.358  1.00  0.00      LA0  C
ATOM    621  OH  TYR A  70      32.447  46.483 -19.853  1.00  0.00      LA0  O
ATOM    622  HH  TYR A  70      32.988  46.517 -19.051  1.00  0.00      LA0  H
ATOM    623  C   TYR A  70      33.147  54.200 -21.201  1.00  0.00      LA0  C
ATOM    624  O   TYR A  70      32.432  55.036 -20.659  1.00  0.00      LA0  O
ATOM    625  N   ALA A  71      33.919  54.454 -22.261  1.00  0.00      LA0  N
ATOM    626  H   ALA A  71      34.544  53.753 -22.608  1.00  0.00      LA0  H
ATOM    627  CA  ALA A  71      33.792  55.734 -22.942  1.00  0.00      LA0  C
ATOM    628  CB  ALA A  71      35.168  56.339 -23.207  1.00  0.00      LA0  C
ATOM    629  C   ALA A  71      33.064  55.556 -24.258  1.00  0.00      LA0  C
ATOM    630  O   ALA A  71      33.558  54.952 -25.201  1.00  0.00      LA0  O
ATOM    631  N   PRO A  72      31.822  56.089 -24.288  1.00  0.00      LA0  N
ATOM    632  CD  PRO A  72      31.125  56.742 -23.188  1.00  0.00      LA0  C
ATOM    633  CA  PRO A  72      30.996  55.964 -25.493  1.00  0.00      LA0  C
ATOM    634  CB  PRO A  72      29.672  56.599 -25.053  1.00  0.00      LA0  C
ATOM    635  CG  PRO A  72      29.660  56.524 -23.529  1.00  0.00      LA0  C
ATOM    636  C   PRO A  72      31.583  56.600 -26.750  1.00  0.00      LA0  C
ATOM    637  O   PRO A  72      31.449  56.091 -27.855  1.00  0.00      LA0  O
ATOM    638  N   VAL A  73      32.222  57.756 -26.525  1.00  0.00      LA0  N
ATOM    639  H   VAL A  73      32.383  58.075 -25.594  1.00  0.00      LA0  H
ATOM    640  CA  VAL A  73      32.968  58.395 -27.608  1.00  0.00      LA0  C
ATOM    641  CB  VAL A  73      32.432  59.808 -27.882  1.00  0.00      LA0  C
ATOM    642  CG1 VAL A  73      31.040  59.752 -28.510  1.00  0.00      LA0  C
ATOM    643  CG2 VAL A  73      32.441  60.686 -26.629  1.00  0.00      LA0  C
ATOM    644  C   VAL A  73      34.421  58.435 -27.185  1.00  0.00      LA0  C
ATOM    645  O   VAL A  73      34.709  58.195 -26.017  1.00  0.00      LA0  O
ATOM    646  N   SER A  74      35.309  58.729 -28.141  1.00  0.00      LA0  N
ATOM    647  H   SER A  74      35.048  59.054 -29.055  1.00  0.00      LA0  H
ATOM    648  CA  SER A  74      36.688  58.853 -27.681  1.00  0.00      LA0  C
ATOM    649  CB  SER A  74      37.672  58.481 -28.793  1.00  0.00      LA0  C
ATOM    650  OG  SER A  74      37.163  57.379 -29.557  1.00  0.00      LA0  O
ATOM    651  HG  SER A  74      36.581  57.793 -30.199  1.00  0.00      LA0  H
ATOM    652  C   SER A  74      36.960  60.248 -27.154  1.00  0.00      LA0  C
ATOM    653  O   SER A  74      36.101  61.124 -27.196  1.00  0.00      LA0  O
ATOM    654  N   GLY A  75      38.186  60.433 -26.662  1.00  0.00      LA0  N
ATOM    655  H   GLY A  75      38.817  59.670 -26.515  1.00  0.00      LA0  H
ATOM    656  CA  GLY A  75      38.545  61.799 -26.330  1.00  0.00      LA0  C
ATOM    657  C   GLY A  75      39.065  61.962 -24.923  1.00  0.00      LA0  C
ATOM    658  O   GLY A  75      39.550  61.035 -24.282  1.00  0.00      LA0  O
ATOM    659  N   GLU A  76      38.977  63.225 -24.511  1.00  0.00      LA0  N
ATOM    660  H   GLU A  76      38.363  63.830 -25.021  1.00  0.00      LA0  H
ATOM    661  CA  GLU A  76      39.691  63.711 -23.338  1.00  0.00      LA0  C
ATOM    662  CB  GLU A  76      40.283  65.057 -23.748  1.00  0.00      LA0  C
ATOM    663  CG  GLU A  76      41.182  65.826 -22.779  1.00  0.00      LA0  C
ATOM    664  CD  GLU A  76      41.536  67.135 -23.464  1.00  0.00      LA0  C
ATOM    665  OE1 GLU A  76      42.269  67.122 -24.451  1.00  0.00      LA0  O
ATOM    666  OE2 GLU A  76      41.008  68.179 -23.090  1.00  0.00      LA0  O
ATOM    667  C   GLU A  76      38.756  63.832 -22.152  1.00  0.00      LA0  C
ATOM    668  O   GLU A  76      37.677  64.407 -22.242  1.00  0.00      LA0  O
ATOM    669  N   ILE A  77      39.194  63.262 -21.027  1.00  0.00      LA0  N
ATOM    670  H   ILE A  77      40.098  62.835 -21.011  1.00  0.00      LA0  H
ATOM    671  CA  ILE A  77      38.367  63.407 -19.832  1.00  0.00      LA0  C
ATOM    672  CB  ILE A  77      38.718  62.351 -18.774  1.00  0.00      LA0  C
ATOM    673  CG2 ILE A  77      37.739  62.416 -17.596  1.00  0.00      LA0  C
ATOM    674  CG1 ILE A  77      38.822  60.941 -19.370  1.00  0.00      LA0  C
ATOM    675  CD1 ILE A  77      37.512  60.409 -19.953  1.00  0.00      LA0  C
ATOM    676  C   ILE A  77      38.516  64.799 -19.252  1.00  0.00      LA0  C
ATOM    677  O   ILE A  77      39.560  65.160 -18.727  1.00  0.00      LA0  O
ATOM    678  N   VAL A  78      37.440  65.575 -19.391  1.00  0.00      LA0  N
ATOM    679  H   VAL A  78      36.599  65.199 -19.783  1.00  0.00      LA0  H
ATOM    680  CA  VAL A  78      37.576  66.949 -18.914  1.00  0.00      LA0  C
ATOM    681  CB  VAL A  78      36.990  67.949 -19.916  1.00  0.00      LA0  C
ATOM    682  CG1 VAL A  78      37.866  68.003 -21.166  1.00  0.00      LA0  C
ATOM    683  CG2 VAL A  78      35.520  67.668 -20.242  1.00  0.00      LA0  C
ATOM    684  C   VAL A  78      37.063  67.207 -17.510  1.00  0.00      LA0  C
ATOM    685  O   VAL A  78      37.454  68.162 -16.853  1.00  0.00      LA0  O
ATOM    686  N   ALA A  79      36.169  66.314 -17.064  1.00  0.00      LA0  N
ATOM    687  H   ALA A  79      35.854  65.547 -17.626  1.00  0.00      LA0  H
ATOM    688  CA  ALA A  79      35.670  66.497 -15.704  1.00  0.00      LA0  C
ATOM    689  CB  ALA A  79      34.466  67.445 -15.678  1.00  0.00      LA0  C
ATOM    690  C   ALA A  79      35.241  65.175 -15.127  1.00  0.00      LA0  C
ATOM    691  O   ALA A  79      34.908  64.254 -15.862  1.00  0.00      LA0  O
ATOM    692  N   VAL A  80      35.252  65.121 -13.794  1.00  0.00      LA0  N
ATOM    693  H   VAL A  80      35.515  65.907 -13.233  1.00  0.00      LA0  H
ATOM    694  CA  VAL A  80      34.715  63.940 -13.125  1.00  0.00      LA0  C
ATOM    695  CB  VAL A  80      35.827  63.054 -12.547  1.00  0.00      LA0  C
ATOM    696  CG1 VAL A  80      36.551  62.304 -13.659  1.00  0.00      LA0  C
ATOM    697  CG2 VAL A  80      36.792  63.828 -11.641  1.00  0.00      LA0  C
ATOM    698  C   VAL A  80      33.784  64.387 -12.026  1.00  0.00      LA0  C
ATOM    699  O   VAL A  80      33.819  65.538 -11.611  1.00  0.00      LA0  O
ATOM    700  N   ASN A  81      32.960  63.439 -11.578  1.00  0.00      LA0  N
ATOM    701  H   ASN A  81      32.964  62.521 -11.980  1.00  0.00      LA0  H
ATOM    702  CA  ASN A  81      32.155  63.738 -10.398  1.00  0.00      LA0  C
ATOM    703  CB  ASN A  81      30.828  62.996 -10.506  1.00  0.00      LA0  C
ATOM    704  CG  ASN A  81      29.857  63.355  -9.397  1.00  0.00      LA0  C
ATOM    705  OD1 ASN A  81      30.211  63.817  -8.321  1.00  0.00      LA0  O
ATOM    706  ND2 ASN A  81      28.587  63.112  -9.728  1.00  0.00      LA0  N
ATOM    707 HD21 ASN A  81      28.396  62.677 -10.610  1.00  0.00      LA0  H
ATOM    708 HD22 ASN A  81      27.802  63.321  -9.144  1.00  0.00      LA0  H
ATOM    709  C   ASN A  81      32.910  63.356  -9.143  1.00  0.00      LA0  C
ATOM    710  O   ASN A  81      32.819  62.238  -8.649  1.00  0.00      LA0  O
ATOM    711  N   ASP A  82      33.694  64.333  -8.674  1.00  0.00      LA0  N
ATOM    712  H   ASP A  82      33.605  65.271  -9.018  1.00  0.00      LA0  H
ATOM    713  CA  ASP A  82      34.563  64.107  -7.516  1.00  0.00      LA0  C
ATOM    714  CB  ASP A  82      35.343  65.391  -7.187  1.00  0.00      LA0  C
ATOM    715  CG  ASP A  82      34.418  66.493  -6.691  1.00  0.00      LA0  C
ATOM    716  OD1 ASP A  82      34.636  66.981  -5.587  1.00  0.00      LA0  O
ATOM    717  OD2 ASP A  82      33.455  66.821  -7.384  1.00  0.00      LA0  O
ATOM    718  C   ASP A  82      33.846  63.548  -6.295  1.00  0.00      LA0  C
ATOM    719  O   ASP A  82      34.295  62.604  -5.648  1.00  0.00      LA0  O
ATOM    720  N   ALA A  83      32.657  64.131  -6.064  1.00  0.00      LA0  N
ATOM    721  H   ALA A  83      32.497  64.992  -6.558  1.00  0.00      LA0  H
ATOM    722  CA  ALA A  83      31.780  63.673  -4.987  1.00  0.00      LA0  C
ATOM    723  CB  ALA A  83      30.416  64.358  -5.073  1.00  0.00      LA0  C
ATOM    724  C   ALA A  83      31.569  62.169  -4.915  1.00  0.00      LA0  C
ATOM    725  O   ALA A  83      31.544  61.584  -3.839  1.00  0.00      LA0  O
ATOM    726  N   LEU A  84      31.467  61.553  -6.106  1.00  0.00      LA0  N
ATOM    727  H   LEU A  84      31.547  62.095  -6.946  1.00  0.00      LA0  H
ATOM    728  CA  LEU A  84      31.253  60.101  -6.154  1.00  0.00      LA0  C
ATOM    729  CB  LEU A  84      31.067  59.624  -7.589  1.00  0.00      LA0  C
ATOM    730  CG  LEU A  84      29.751  60.056  -8.226  1.00  0.00      LA0  C
ATOM    731  CD1 LEU A  84      29.612  59.479  -9.632  1.00  0.00      LA0  C
ATOM    732  CD2 LEU A  84      28.545  59.716  -7.354  1.00  0.00      LA0  C
ATOM    733  C   LEU A  84      32.289  59.218  -5.472  1.00  0.00      LA0  C
ATOM    734  O   LEU A  84      32.046  58.053  -5.171  1.00  0.00      LA0  O
ATOM    735  N   SER A  85      33.454  59.826  -5.216  1.00  0.00      LA0  N
ATOM    736  H   SER A  85      33.628  60.749  -5.556  1.00  0.00      LA0  H
ATOM    737  CA  SER A  85      34.428  59.120  -4.389  1.00  0.00      LA0  C
ATOM    738  CB  SER A  85      35.755  59.880  -4.367  1.00  0.00      LA0  C
ATOM    739  OG  SER A  85      36.042  60.418  -5.663  1.00  0.00      LA0  O
ATOM    740  HG  SER A  85      35.557  61.237  -5.733  1.00  0.00      LA0  H
ATOM    741  C   SER A  85      33.955  58.890  -2.959  1.00  0.00      LA0  C
ATOM    742  O   SER A  85      34.069  57.812  -2.395  1.00  0.00      LA0  O
ATOM    743  N   ASP A  86      33.428  59.984  -2.393  1.00  0.00      LA0  N
ATOM    744  H   ASP A  86      33.194  60.784  -2.946  1.00  0.00      LA0  H
ATOM    745  CA  ASP A  86      33.117  59.926  -0.967  1.00  0.00      LA0  C
ATOM    746  CB  ASP A  86      33.516  61.255  -0.309  1.00  0.00      LA0  C
ATOM    747  CG  ASP A  86      33.646  61.080   1.192  1.00  0.00      LA0  C
ATOM    748  OD1 ASP A  86      34.636  60.514   1.655  1.00  0.00      LA0  O
ATOM    749  OD2 ASP A  86      32.722  61.442   1.911  1.00  0.00      LA0  O
ATOM    750  C   ASP A  86      31.677  59.520  -0.677  1.00  0.00      LA0  C
ATOM    751  O   ASP A  86      31.380  58.751   0.236  1.00  0.00      LA0  O
ATOM    752  N   SER A  87      30.803  60.048  -1.547  1.00  0.00      LA0  N
ATOM    753  H   SER A  87      31.117  60.699  -2.234  1.00  0.00      LA0  H
ATOM    754  CA  SER A  87      29.401  59.637  -1.550  1.00  0.00      LA0  C
ATOM    755  CB  SER A  87      28.511  60.833  -1.210  1.00  0.00      LA0  C
ATOM    756  OG  SER A  87      27.684  60.523  -0.084  1.00  0.00      LA0  O
ATOM    757  HG  SER A  87      27.080  59.837  -0.397  1.00  0.00      LA0  H
ATOM    758  C   SER A  87      29.011  59.016  -2.888  1.00  0.00      LA0  C
ATOM    759  O   SER A  87      28.692  59.686  -3.865  1.00  0.00      LA0  O
ATOM    760  N   PRO A  88      29.108  57.670  -2.916  1.00  0.00      LA0  N
ATOM    761  CD  PRO A  88      29.539  56.807  -1.817  1.00  0.00      LA0  C
ATOM    762  CA  PRO A  88      28.846  56.940  -4.162  1.00  0.00      LA0  C
ATOM    763  CB  PRO A  88      29.549  55.616  -3.879  1.00  0.00      LA0  C
ATOM    764  CG  PRO A  88      29.383  55.405  -2.373  1.00  0.00      LA0  C
ATOM    765  C   PRO A  88      27.372  56.759  -4.518  1.00  0.00      LA0  C
ATOM    766  O   PRO A  88      26.992  56.677  -5.683  1.00  0.00      LA0  O
ATOM    767  N   GLU A  89      26.554  56.662  -3.459  1.00  0.00      LA0  N
ATOM    768  H   GLU A  89      26.897  56.907  -2.549  1.00  0.00      LA0  H
ATOM    769  CA  GLU A  89      25.141  56.296  -3.578  1.00  0.00      LA0  C
ATOM    770  CB  GLU A  89      24.496  56.240  -2.181  1.00  0.00      LA0  C
ATOM    771  CG  GLU A  89      24.306  57.575  -1.434  1.00  0.00      LA0  C
ATOM    772  CD  GLU A  89      25.616  58.337  -1.338  1.00  0.00      LA0  C
ATOM    773  OE1 GLU A  89      26.523  57.898  -0.641  1.00  0.00      LA0  O
ATOM    774  OE2 GLU A  89      25.765  59.336  -2.027  1.00  0.00      LA0  O
ATOM    775  C   GLU A  89      24.331  57.131  -4.556  1.00  0.00      LA0  C
ATOM    776  O   GLU A  89      23.403  56.651  -5.200  1.00  0.00      LA0  O
ATOM    777  N   LEU A  90      24.790  58.389  -4.702  1.00  0.00      LA0  N
ATOM    778  H   LEU A  90      25.416  58.717  -3.987  1.00  0.00      LA0  H
ATOM    779  CA  LEU A  90      24.261  59.294  -5.726  1.00  0.00      LA0  C
ATOM    780  CB  LEU A  90      25.199  60.483  -5.943  1.00  0.00      LA0  C
ATOM    781  CG  LEU A  90      25.450  61.331  -4.695  1.00  0.00      LA0  C
ATOM    782  CD1 LEU A  90      26.555  62.363  -4.929  1.00  0.00      LA0  C
ATOM    783  CD2 LEU A  90      24.166  61.970  -4.162  1.00  0.00      LA0  C
ATOM    784  C   LEU A  90      23.932  58.663  -7.073  1.00  0.00      LA0  C
ATOM    785  O   LEU A  90      22.924  58.980  -7.697  1.00  0.00      LA0  O
ATOM    786  N   VAL A  91      24.812  57.730  -7.490  1.00  0.00      LA0  N
ATOM    787  H   VAL A  91      25.584  57.486  -6.897  1.00  0.00      LA0  H
ATOM    788  CA  VAL A  91      24.538  57.035  -8.751  1.00  0.00      LA0  C
ATOM    789  CB  VAL A  91      25.674  56.077  -9.143  1.00  0.00      LA0  C
ATOM    790  CG1 VAL A  91      25.460  55.494 -10.544  1.00  0.00      LA0  C
ATOM    791  CG2 VAL A  91      27.034  56.762  -9.070  1.00  0.00      LA0  C
ATOM    792  C   VAL A  91      23.203  56.305  -8.778  1.00  0.00      LA0  C
ATOM    793  O   VAL A  91      22.417  56.458  -9.700  1.00  0.00      LA0  O
ATOM    794  N   ASN A  92      22.968  55.511  -7.722  1.00  0.00      LA0  N
ATOM    795  H   ASN A  92      23.573  55.514  -6.923  1.00  0.00      LA0  H
ATOM    796  CA  ASN A  92      21.721  54.737  -7.731  1.00  0.00      LA0  C
ATOM    797  CB  ASN A  92      21.673  53.649  -6.652  1.00  0.00      LA0  C
ATOM    798  CG  ASN A  92      22.862  52.722  -6.761  1.00  0.00      LA0  C
ATOM    799  OD1 ASN A  92      23.942  53.031  -6.280  1.00  0.00      LA0  O
ATOM    800  ND2 ASN A  92      22.633  51.566  -7.390  1.00  0.00      LA0  N
ATOM    801 HD21 ASN A  92      21.749  51.375  -7.827  1.00  0.00      LA0  H
ATOM    802 HD22 ASN A  92      23.346  50.865  -7.443  1.00  0.00      LA0  H
ATOM    803  C   ASN A  92      20.477  55.590  -7.609  1.00  0.00      LA0  C
ATOM    804  O   ASN A  92      19.407  55.237  -8.081  1.00  0.00      LA0  O
ATOM    805  N   SER A  93      20.660  56.751  -6.963  1.00  0.00      LA0  N
ATOM    806  H   SER A  93      21.521  56.995  -6.511  1.00  0.00      LA0  H
ATOM    807  CA  SER A  93      19.532  57.680  -6.945  1.00  0.00      LA0  C
ATOM    808  CB  SER A  93      19.740  58.706  -5.832  1.00  0.00      LA0  C
ATOM    809  OG  SER A  93      21.142  58.934  -5.641  1.00  0.00      LA0  O
ATOM    810  HG  SER A  93      21.459  59.401  -6.412  1.00  0.00      LA0  H
ATOM    811  C   SER A  93      19.249  58.363  -8.274  1.00  0.00      LA0  C
ATOM    812  O   SER A  93      18.108  58.583  -8.658  1.00  0.00      LA0  O
ATOM    813  N   GLU A  94      20.354  58.713  -8.949  1.00  0.00      LA0  N
ATOM    814  H   GLU A  94      21.265  58.475  -8.610  1.00  0.00      LA0  H
ATOM    815  CA  GLU A  94      20.205  59.488 -10.178  1.00  0.00      LA0  C
ATOM    816  CB  GLU A  94      20.384  60.983  -9.930  1.00  0.00      LA0  C
ATOM    817  CG  GLU A  94      19.427  61.741  -9.020  1.00  0.00      LA0  C
ATOM    818  CD  GLU A  94      19.933  63.166  -8.993  1.00  0.00      LA0  C
ATOM    819  OE1 GLU A  94      19.642  63.912  -9.925  1.00  0.00      LA0  O
ATOM    820  OE2 GLU A  94      20.673  63.511  -8.077  1.00  0.00      LA0  O
ATOM    821  C   GLU A  94      21.239  59.141 -11.231  1.00  0.00      LA0  C
ATOM    822  O   GLU A  94      22.141  59.929 -11.506  1.00  0.00      LA0  O
ATOM    823  N   PRO A  95      21.091  57.967 -11.882  1.00  0.00      LA0  N
ATOM    824  CD  PRO A  95      20.013  56.985 -11.778  1.00  0.00      LA0  C
ATOM    825  CA  PRO A  95      22.137  57.586 -12.840  1.00  0.00      LA0  C
ATOM    826  CB  PRO A  95      21.729  56.162 -13.227  1.00  0.00      LA0  C
ATOM    827  CG  PRO A  95      20.222  56.101 -13.000  1.00  0.00      LA0  C
ATOM    828  C   PRO A  95      22.264  58.551 -14.013  1.00  0.00      LA0  C
ATOM    829  O   PRO A  95      23.325  58.735 -14.591  1.00  0.00      LA0  O
ATOM    830  N   TYR A  96      21.120  59.184 -14.329  1.00  0.00      LA0  N
ATOM    831  H   TYR A  96      20.293  58.981 -13.808  1.00  0.00      LA0  H
ATOM    832  CA  TYR A  96      21.103  60.119 -15.452  1.00  0.00      LA0  C
ATOM    833  CB  TYR A  96      19.744  60.048 -16.155  1.00  0.00      LA0  C
ATOM    834  CG  TYR A  96      19.477  58.638 -16.630  1.00  0.00      LA0  C
ATOM    835  CD1 TYR A  96      20.235  58.133 -17.701  1.00  0.00      LA0  C
ATOM    836  CE1 TYR A  96      19.994  56.830 -18.162  1.00  0.00      LA0  C
ATOM    837  CD2 TYR A  96      18.481  57.867 -15.997  1.00  0.00      LA0  C
ATOM    838  CE2 TYR A  96      18.236  56.563 -16.461  1.00  0.00      LA0  C
ATOM    839  CZ  TYR A  96      18.994  56.064 -17.540  1.00  0.00      LA0  C
ATOM    840  OH  TYR A  96      18.757  54.789 -18.012  1.00  0.00      LA0  O
ATOM    841  HH  TYR A  96      17.810  54.644 -17.978  1.00  0.00      LA0  H
ATOM    842  C   TYR A  96      21.451  61.566 -15.133  1.00  0.00      LA0  C
ATOM    843  O   TYR A  96      21.546  62.411 -16.026  1.00  0.00      LA0  O
ATOM    844  N   ALA A  97      21.601  61.832 -13.825  1.00  0.00      LA0  N
ATOM    845  H   ALA A  97      21.622  61.110 -13.132  1.00  0.00      LA0  H
ATOM    846  CA  ALA A  97      21.781  63.226 -13.434  1.00  0.00      LA0  C
ATOM    847  CB  ALA A  97      20.439  63.861 -13.057  1.00  0.00      LA0  C
ATOM    848  C   ALA A  97      22.844  63.406 -12.360  1.00  0.00      LA0  C
ATOM    849  O   ALA A  97      24.022  63.410 -12.689  1.00  0.00      LA0  O
ATOM    850  N   GLY A  98      22.434  63.534 -11.084  1.00  0.00      LA0  N
ATOM    851  H   GLY A  98      21.470  63.550 -10.796  1.00  0.00      LA0  H
ATOM    852  CA  GLY A  98      23.432  63.770 -10.034  1.00  0.00      LA0  C
ATOM    853  C   GLY A  98      24.552  62.745  -9.942  1.00  0.00      LA0  C
ATOM    854  O   GLY A  98      25.707  63.057  -9.674  1.00  0.00      LA0  O
ATOM    855  N   GLY A  99      24.168  61.491 -10.218  1.00  0.00      LA0  N
ATOM    856  H   GLY A  99      23.219  61.291 -10.465  1.00  0.00      LA0  H
ATOM    857  CA  GLY A  99      25.192  60.451 -10.256  1.00  0.00      LA0  C
ATOM    858  C   GLY A  99      25.865  60.253 -11.605  1.00  0.00      LA0  C
ATOM    859  O   GLY A  99      26.269  59.152 -11.963  1.00  0.00      LA0  O
ATOM    860  N   TRP A 100      26.000  61.372 -12.340  1.00  0.00      LA0  N
ATOM    861  H   TRP A 100      25.606  62.236 -12.027  1.00  0.00      LA0  H
ATOM    862  CA  TRP A 100      26.861  61.329 -13.521  1.00  0.00      LA0  C
ATOM    863  CB  TRP A 100      26.777  62.644 -14.313  1.00  0.00      LA0  C
ATOM    864  CG  TRP A 100      27.430  63.803 -13.580  1.00  0.00      LA0  C
ATOM    865  CD2 TRP A 100      28.745  64.362 -13.798  1.00  0.00      LA0  C
ATOM    866  CE2 TRP A 100      28.918  65.431 -12.856  1.00  0.00      LA0  C
ATOM    867  CE3 TRP A 100      29.784  64.050 -14.701  1.00  0.00      LA0  C
ATOM    868  CD1 TRP A 100      26.887  64.559 -12.529  1.00  0.00      LA0  C
ATOM    869  NE1 TRP A 100      27.755  65.514 -12.099  1.00  0.00      LA0  N
ATOM    870  HE1 TRP A 100      27.587  66.142 -11.365  1.00  0.00      LA0  H
ATOM    871  CZ2 TRP A 100      30.122  66.167 -12.838  1.00  0.00      LA0  C
ATOM    872  CZ3 TRP A 100      30.983  64.792 -14.671  1.00  0.00      LA0  C
ATOM    873  CH2 TRP A 100      31.152  65.845 -13.747  1.00  0.00      LA0  C
ATOM    874  C   TRP A 100      28.293  61.024 -13.127  1.00  0.00      LA0  C
ATOM    875  O   TRP A 100      28.728  61.394 -12.047  1.00  0.00      LA0  O
ATOM    876  N   ILE A 101      28.993  60.327 -14.020  1.00  0.00      LA0  N
ATOM    877  H   ILE A 101      28.615  60.133 -14.925  1.00  0.00      LA0  H
ATOM    878  CA  ILE A 101      30.319  59.884 -13.603  1.00  0.00      LA0  C
ATOM    879  CB  ILE A 101      30.493  58.404 -13.974  1.00  0.00      LA0  C
ATOM    880  CG2 ILE A 101      31.868  57.842 -13.592  1.00  0.00      LA0  C
ATOM    881  CG1 ILE A 101      29.353  57.607 -13.327  1.00  0.00      LA0  C
ATOM    882  CD1 ILE A 101      29.205  56.179 -13.844  1.00  0.00      LA0  C
ATOM    883  C   ILE A 101      31.435  60.776 -14.119  1.00  0.00      LA0  C
ATOM    884  O   ILE A 101      32.246  61.302 -13.364  1.00  0.00      LA0  O
ATOM    885  N   PHE A 102      31.436  60.947 -15.448  1.00  0.00      LA0  N
ATOM    886  H   PHE A 102      30.722  60.563 -16.038  1.00  0.00      LA0  H
ATOM    887  CA  PHE A 102      32.475  61.815 -15.997  1.00  0.00      LA0  C
ATOM    888  CB  PHE A 102      33.795  61.059 -16.251  1.00  0.00      LA0  C
ATOM    889  CG  PHE A 102      33.697  59.955 -17.283  1.00  0.00      LA0  C
ATOM    890  CD1 PHE A 102      33.261  58.669 -16.895  1.00  0.00      LA0  C
ATOM    891  CD2 PHE A 102      34.085  60.221 -18.615  1.00  0.00      LA0  C
ATOM    892  CE1 PHE A 102      33.239  57.627 -17.842  1.00  0.00      LA0  C
ATOM    893  CE2 PHE A 102      34.066  59.179 -19.563  1.00  0.00      LA0  C
ATOM    894  CZ  PHE A 102      33.653  57.891 -19.164  1.00  0.00      LA0  C
ATOM    895  C   PHE A 102      31.995  62.581 -17.206  1.00  0.00      LA0  C
ATOM    896  O   PHE A 102      30.936  62.304 -17.748  1.00  0.00      LA0  O
ATOM    897  N   LYS A 103      32.804  63.563 -17.599  1.00  0.00      LA0  N
ATOM    898  H   LYS A 103      33.669  63.718 -17.123  1.00  0.00      LA0  H
ATOM    899  CA  LYS A 103      32.498  64.304 -18.813  1.00  0.00      LA0  C
ATOM    900  CB  LYS A 103      32.274  65.782 -18.514  1.00  0.00      LA0  C
ATOM    901  CG  LYS A 103      30.832  66.125 -18.156  1.00  0.00      LA0  C
ATOM    902  CD  LYS A 103      30.699  67.586 -17.730  1.00  0.00      LA0  C
ATOM    903  CE  LYS A 103      29.249  68.055 -17.587  1.00  0.00      LA0  C
ATOM    904  NZ  LYS A 103      28.606  68.157 -18.905  1.00  0.00      LA0  N
ATOM    905  HZ1 LYS A 103      27.604  68.407 -18.770  1.00  0.00      LA0  H
ATOM    906  HZ2 LYS A 103      29.054  68.899 -19.490  1.00  0.00      LA0  H
ATOM    907  HZ3 LYS A 103      28.628  67.248 -19.413  1.00  0.00      LA0  H
ATOM    908  C   LYS A 103      33.644  64.163 -19.776  1.00  0.00      LA0  C
ATOM    909  O   LYS A 103      34.794  64.454 -19.456  1.00  0.00      LA0  O
ATOM    910  N   ILE A 104      33.276  63.694 -20.966  1.00  0.00      LA0  N
ATOM    911  H   ILE A 104      32.316  63.496 -21.170  1.00  0.00      LA0  H
ATOM    912  CA  ILE A 104      34.304  63.575 -21.983  1.00  0.00      LA0  C
ATOM    913  CB  ILE A 104      34.390  62.112 -22.464  1.00  0.00      LA0  C
ATOM    914  CG2 ILE A 104      33.084  61.629 -23.095  1.00  0.00      LA0  C
ATOM    915  CG1 ILE A 104      35.610  61.851 -23.349  1.00  0.00      LA0  C
ATOM    916  CD1 ILE A 104      35.827  60.362 -23.624  1.00  0.00      LA0  C
ATOM    917  C   ILE A 104      34.097  64.584 -23.101  1.00  0.00      LA0  C
ATOM    918  O   ILE A 104      33.001  64.828 -23.595  1.00  0.00      LA0  O
ATOM    919  N   LYS A 105      35.224  65.193 -23.453  1.00  0.00      LA0  N
ATOM    920  H   LYS A 105      36.067  64.924 -22.989  1.00  0.00      LA0  H
ATOM    921  CA  LYS A 105      35.307  65.957 -24.688  1.00  0.00      LA0  C
ATOM    922  CB  LYS A 105      36.435  66.962 -24.484  1.00  0.00      LA0  C
ATOM    923  CG  LYS A 105      37.088  67.631 -25.693  1.00  0.00      LA0  C
ATOM    924  CD  LYS A 105      38.419  68.178 -25.188  1.00  0.00      LA0  C
ATOM    925  CE  LYS A 105      39.390  68.730 -26.227  1.00  0.00      LA0  C
ATOM    926  NZ  LYS A 105      40.699  68.843 -25.572  1.00  0.00      LA0  N
ATOM    927  HZ1 LYS A 105      41.365  69.494 -26.018  1.00  0.00      LA0  H
ATOM    928  HZ2 LYS A 105      40.610  69.068 -24.555  1.00  0.00      LA0  H
ATOM    929  HZ3 LYS A 105      41.155  67.906 -25.509  1.00  0.00      LA0  H
ATOM    930  C   LYS A 105      35.614  64.962 -25.786  1.00  0.00      LA0  C
ATOM    931  O   LYS A 105      36.655  64.319 -25.767  1.00  0.00      LA0  O
ATOM    932  N   ALA A 106      34.646  64.841 -26.703  1.00  0.00      LA0  N
ATOM    933  H   ALA A 106      33.852  65.442 -26.689  1.00  0.00      LA0  H
ATOM    934  CA  ALA A 106      34.836  63.861 -27.770  1.00  0.00      LA0  C
ATOM    935  CB  ALA A 106      33.567  63.726 -28.610  1.00  0.00      LA0  C
ATOM    936  C   ALA A 106      35.976  64.219 -28.699  1.00  0.00      LA0  C
ATOM    937  O   ALA A 106      36.440  65.355 -28.728  1.00  0.00      LA0  O
ATOM    938  N   SER A 107      36.375  63.210 -29.475  1.00  0.00      LA0  N
ATOM    939  H   SER A 107      35.994  62.289 -29.349  1.00  0.00      LA0  H
ATOM    940  CA  SER A 107      37.253  63.499 -30.605  1.00  0.00      LA0  C
ATOM    941  CB  SER A 107      37.831  62.205 -31.179  1.00  0.00      LA0  C
ATOM    942  OG  SER A 107      37.683  61.145 -30.230  1.00  0.00      LA0  O
ATOM    943  HG  SER A 107      36.833  60.735 -30.437  1.00  0.00      LA0  H
ATOM    944  C   SER A 107      36.532  64.265 -31.698  1.00  0.00      LA0  C
ATOM    945  O   SER A 107      37.015  65.260 -32.225  1.00  0.00      LA0  O
ATOM    946  N   ASP A 108      35.329  63.747 -31.984  1.00  0.00      LA0  N
ATOM    947  H   ASP A 108      34.998  62.910 -31.534  1.00  0.00      LA0  H
ATOM    948  CA  ASP A 108      34.478  64.389 -32.979  1.00  0.00      LA0  C
ATOM    949  CB  ASP A 108      34.756  63.776 -34.367  1.00  0.00      LA0  C
ATOM    950  CG  ASP A 108      34.059  64.470 -35.540  1.00  0.00      LA0  C
ATOM    951  OD1 ASP A 108      33.164  65.287 -35.351  1.00  0.00      LA0  O
ATOM    952  OD2 ASP A 108      34.381  64.143 -36.677  1.00  0.00      LA0  O
ATOM    953  C   ASP A 108      33.039  64.195 -32.551  1.00  0.00      LA0  C
ATOM    954  O   ASP A 108      32.662  63.173 -31.989  1.00  0.00      LA0  O
ATOM    955  N   GLU A 109      32.231  65.219 -32.839  1.00  0.00      LA0  N
ATOM    956  H   GLU A 109      32.622  65.917 -33.441  1.00  0.00      LA0  H
ATOM    957  CA  GLU A 109      30.791  65.085 -32.622  1.00  0.00      LA0  C
ATOM    958  CB  GLU A 109      30.093  66.382 -33.046  1.00  0.00      LA0  C
ATOM    959  CG  GLU A 109      30.700  67.666 -32.458  1.00  0.00      LA0  C
ATOM    960  CD  GLU A 109      30.161  67.973 -31.072  1.00  0.00      LA0  C
ATOM    961  OE1 GLU A 109      29.274  68.811 -30.958  1.00  0.00      LA0  O
ATOM    962  OE2 GLU A 109      30.625  67.406 -30.085  1.00  0.00      LA0  O
ATOM    963  C   GLU A 109      30.195  63.885 -33.360  1.00  0.00      LA0  C
ATOM    964  O   GLU A 109      29.272  63.222 -32.900  1.00  0.00      LA0  O
ATOM    965  N   SER A 110      30.800  63.603 -34.531  1.00  0.00      LA0  N
ATOM    966  H   SER A 110      31.584  64.148 -34.842  1.00  0.00      LA0  H
ATOM    967  CA  SER A 110      30.321  62.481 -35.338  1.00  0.00      LA0  C
ATOM    968  CB  SER A 110      31.069  62.433 -36.673  1.00  0.00      LA0  C
ATOM    969  OG  SER A 110      32.436  62.075 -36.459  1.00  0.00      LA0  O
ATOM    970  HG  SER A 110      32.964  62.870 -36.580  1.00  0.00      LA0  H
ATOM    971  C   SER A 110      30.333  61.116 -34.658  1.00  0.00      LA0  C
ATOM    972  O   SER A 110      29.549  60.227 -34.979  1.00  0.00      LA0  O
ATOM    973  N   GLU A 111      31.230  60.992 -33.657  1.00  0.00      LA0  N
ATOM    974  H   GLU A 111      31.848  61.751 -33.440  1.00  0.00      LA0  H
ATOM    975  CA  GLU A 111      31.325  59.726 -32.925  1.00  0.00      LA0  C
ATOM    976  CB  GLU A 111      32.418  59.781 -31.857  1.00  0.00      LA0  C
ATOM    977  CG  GLU A 111      33.823  60.089 -32.376  1.00  0.00      LA0  C
ATOM    978  CD  GLU A 111      34.804  60.070 -31.219  1.00  0.00      LA0  C
ATOM    979  OE1 GLU A 111      34.800  60.980 -30.400  1.00  0.00      LA0  O
ATOM    980  OE2 GLU A 111      35.600  59.146 -31.129  1.00  0.00      LA0  O
ATOM    981  C   GLU A 111      30.022  59.226 -32.308  1.00  0.00      LA0  C
ATOM    982  O   GLU A 111      29.847  58.039 -32.046  1.00  0.00      LA0  O
ATOM    983  N   LEU A 112      29.081  60.174 -32.133  1.00  0.00      LA0  N
ATOM    984  H   LEU A 112      29.306  61.129 -32.339  1.00  0.00      LA0  H
ATOM    985  CA  LEU A 112      27.725  59.809 -31.712  1.00  0.00      LA0  C
ATOM    986  CB  LEU A 112      26.820  61.039 -31.694  1.00  0.00      LA0  C
ATOM    987  CG  LEU A 112      27.177  62.041 -30.599  1.00  0.00      LA0  C
ATOM    988  CD1 LEU A 112      26.370  63.332 -30.734  1.00  0.00      LA0  C
ATOM    989  CD2 LEU A 112      27.040  61.423 -29.208  1.00  0.00      LA0  C
ATOM    990  C   LEU A 112      27.035  58.695 -32.490  1.00  0.00      LA0  C
ATOM    991  O   LEU A 112      26.198  57.969 -31.955  1.00  0.00      LA0  O
ATOM    992  N   GLU A 113      27.414  58.555 -33.768  1.00  0.00      LA0  N
ATOM    993  H   GLU A 113      28.090  59.155 -34.202  1.00  0.00      LA0  H
ATOM    994  CA  GLU A 113      26.724  57.490 -34.492  1.00  0.00      LA0  C
ATOM    995  CB  GLU A 113      26.359  57.912 -35.919  1.00  0.00      LA0  C
ATOM    996  CG  GLU A 113      25.464  59.165 -35.936  1.00  0.00      LA0  C
ATOM    997  CD  GLU A 113      24.346  59.043 -34.907  1.00  0.00      LA0  C
ATOM    998  OE1 GLU A 113      23.474  58.188 -35.040  1.00  0.00      LA0  O
ATOM    999  OE2 GLU A 113      24.380  59.757 -33.910  1.00  0.00      LA0  O
ATOM   1000  C   GLU A 113      27.313  56.097 -34.392  1.00  0.00      LA0  C
ATOM   1001  O   GLU A 113      26.856  55.138 -34.996  1.00  0.00      LA0  O
ATOM   1002  N   SER A 114      28.306  56.010 -33.501  1.00  0.00      LA0  N
ATOM   1003  H   SER A 114      28.754  56.821 -33.130  1.00  0.00      LA0  H
ATOM   1004  CA  SER A 114      28.647  54.687 -32.984  1.00  0.00      LA0  C
ATOM   1005  CB  SER A 114      30.052  54.728 -32.382  1.00  0.00      LA0  C
ATOM   1006  OG  SER A 114      30.859  55.663 -33.111  1.00  0.00      LA0  O
ATOM   1007  HG  SER A 114      30.804  56.487 -32.633  1.00  0.00      LA0  H
ATOM   1008  C   SER A 114      27.653  54.170 -31.944  1.00  0.00      LA0  C
ATOM   1009  O   SER A 114      27.704  53.032 -31.491  1.00  0.00      LA0  O
ATOM   1010  N   LEU A 115      26.764  55.094 -31.540  1.00  0.00      LA0  N
ATOM   1011  H   LEU A 115      26.669  55.981 -31.989  1.00  0.00      LA0  H
ATOM   1012  CA  LEU A 115      25.966  54.824 -30.354  1.00  0.00      LA0  C
ATOM   1013  CB  LEU A 115      26.223  55.919 -29.325  1.00  0.00      LA0  C
ATOM   1014  CG  LEU A 115      27.703  56.078 -28.991  1.00  0.00      LA0  C
ATOM   1015  CD1 LEU A 115      27.963  57.406 -28.295  1.00  0.00      LA0  C
ATOM   1016  CD2 LEU A 115      28.254  54.875 -28.224  1.00  0.00      LA0  C
ATOM   1017  C   LEU A 115      24.486  54.700 -30.636  1.00  0.00      LA0  C
ATOM   1018  O   LEU A 115      23.928  55.338 -31.529  1.00  0.00      LA0  O
ATOM   1019  N   LEU A 116      23.895  53.831 -29.809  1.00  0.00      LA0  N
ATOM   1020  H   LEU A 116      24.427  53.522 -29.020  1.00  0.00      LA0  H
ATOM   1021  CA  LEU A 116      22.478  53.486 -29.894  1.00  0.00      LA0  C
ATOM   1022  CB  LEU A 116      22.181  52.320 -28.942  1.00  0.00      LA0  C
ATOM   1023  CG  LEU A 116      22.374  50.895 -29.482  1.00  0.00      LA0  C
ATOM   1024  CD1 LEU A 116      23.715  50.652 -30.176  1.00  0.00      LA0  C
ATOM   1025  CD2 LEU A 116      22.123  49.869 -28.374  1.00  0.00      LA0  C
ATOM   1026  C   LEU A 116      21.592  54.658 -29.528  1.00  0.00      LA0  C
ATOM   1027  O   LEU A 116      22.020  55.610 -28.884  1.00  0.00      LA0  O
ATOM   1028  N   ASP A 117      20.341  54.533 -29.966  1.00  0.00      LA0  N
ATOM   1029  H   ASP A 117      20.018  53.757 -30.512  1.00  0.00      LA0  H
ATOM   1030  CA  ASP A 117      19.315  55.447 -29.484  1.00  0.00      LA0  C
ATOM   1031  CB  ASP A 117      18.295  55.688 -30.606  1.00  0.00      LA0  C
ATOM   1032  CG  ASP A 117      17.581  54.391 -30.947  1.00  0.00      LA0  C
ATOM   1033  OD1 ASP A 117      16.470  54.197 -30.473  1.00  0.00      LA0  O
ATOM   1034  OD2 ASP A 117      18.157  53.558 -31.637  1.00  0.00      LA0  O
ATOM   1035  C   ASP A 117      18.658  54.882 -28.233  1.00  0.00      LA0  C
ATOM   1036  O   ASP A 117      19.048  53.833 -27.726  1.00  0.00      LA0  O
ATOM   1037  N   ALA A 118      17.627  55.613 -27.773  1.00  0.00      LA0  N
ATOM   1038  H   ALA A 118      17.367  56.446 -28.256  1.00  0.00      LA0  H
ATOM   1039  CA  ALA A 118      16.855  55.123 -26.633  1.00  0.00      LA0  C
ATOM   1040  CB  ALA A 118      15.765  56.129 -26.252  1.00  0.00      LA0  C
ATOM   1041  C   ALA A 118      16.236  53.754 -26.862  1.00  0.00      LA0  C
ATOM   1042  O   ALA A 118      16.564  52.784 -26.190  1.00  0.00      LA0  O
ATOM   1043  N   THR A 119      15.361  53.712 -27.875  1.00  0.00      LA0  N
ATOM   1044  H   THR A 119      15.179  54.514 -28.442  1.00  0.00      LA0  H
ATOM   1045  CA  THR A 119      14.632  52.480 -28.178  1.00  0.00      LA0  C
ATOM   1046  CB  THR A 119      13.727  52.692 -29.396  1.00  0.00      LA0  C
ATOM   1047  OG1 THR A 119      13.751  54.062 -29.833  1.00  0.00      LA0  O
ATOM   1048  HG1 THR A 119      14.590  54.171 -30.282  1.00  0.00      LA0  H
ATOM   1049  CG2 THR A 119      12.298  52.225 -29.117  1.00  0.00      LA0  C
ATOM   1050  C   THR A 119      15.499  51.243 -28.371  1.00  0.00      LA0  C
ATOM   1051  O   THR A 119      15.225  50.154 -27.875  1.00  0.00      LA0  O
ATOM   1052  N   ALA A 120      16.608  51.460 -29.100  1.00  0.00      LA0  N
ATOM   1053  H   ALA A 120      16.776  52.351 -29.536  1.00  0.00      LA0  H
ATOM   1054  CA  ALA A 120      17.528  50.333 -29.256  1.00  0.00      LA0  C
ATOM   1055  CB  ALA A 120      18.665  50.679 -30.213  1.00  0.00      LA0  C
ATOM   1056  C   ALA A 120      18.119  49.832 -27.947  1.00  0.00      LA0  C
ATOM   1057  O   ALA A 120      18.276  48.637 -27.721  1.00  0.00      LA0  O
ATOM   1058  N   TYR A 121      18.420  50.804 -27.072  1.00  0.00      LA0  N
ATOM   1059  H   TYR A 121      18.228  51.768 -27.275  1.00  0.00      LA0  H
ATOM   1060  CA  TYR A 121      18.896  50.392 -25.754  1.00  0.00      LA0  C
ATOM   1061  CB  TYR A 121      19.508  51.583 -25.012  1.00  0.00      LA0  C
ATOM   1062  CG  TYR A 121      20.324  51.122 -23.825  1.00  0.00      LA0  C
ATOM   1063  CD1 TYR A 121      21.550  50.458 -24.041  1.00  0.00      LA0  C
ATOM   1064  CE1 TYR A 121      22.298  50.023 -22.934  1.00  0.00      LA0  C
ATOM   1065  CD2 TYR A 121      19.832  51.369 -22.528  1.00  0.00      LA0  C
ATOM   1066  CE2 TYR A 121      20.579  50.934 -21.423  1.00  0.00      LA0  C
ATOM   1067  CZ  TYR A 121      21.800  50.262 -21.638  1.00  0.00      LA0  C
ATOM   1068  OH  TYR A 121      22.524  49.823 -20.545  1.00  0.00      LA0  O
ATOM   1069  HH  TYR A 121      22.138  50.198 -19.756  1.00  0.00      LA0  H
ATOM   1070  C   TYR A 121      17.847  49.678 -24.913  1.00  0.00      LA0  C
ATOM   1071  O   TYR A 121      18.147  48.729 -24.198  1.00  0.00      LA0  O
ATOM   1072  N   GLU A 122      16.596  50.146 -25.058  1.00  0.00      LA0  N
ATOM   1073  H   GLU A 122      16.422  50.949 -25.630  1.00  0.00      LA0  H
ATOM   1074  CA  GLU A 122      15.493  49.461 -24.378  1.00  0.00      LA0  C
ATOM   1075  CB  GLU A 122      14.155  50.149 -24.651  1.00  0.00      LA0  C
ATOM   1076  CG  GLU A 122      14.157  51.615 -24.221  1.00  0.00      LA0  C
ATOM   1077  CD  GLU A 122      12.814  52.259 -24.490  1.00  0.00      LA0  C
ATOM   1078  OE1 GLU A 122      12.469  52.440 -25.656  1.00  0.00      LA0  O
ATOM   1079  OE2 GLU A 122      12.124  52.594 -23.529  1.00  0.00      LA0  O
ATOM   1080  C   GLU A 122      15.412  47.992 -24.746  1.00  0.00      LA0  C
ATOM   1081  O   GLU A 122      15.467  47.110 -23.900  1.00  0.00      LA0  O
ATOM   1082  N   ALA A 123      15.364  47.771 -26.074  1.00  0.00      LA0  N
ATOM   1083  H   ALA A 123      15.282  48.559 -26.688  1.00  0.00      LA0  H
ATOM   1084  CA  ALA A 123      15.394  46.393 -26.574  1.00  0.00      LA0  C
ATOM   1085  CB  ALA A 123      15.473  46.378 -28.101  1.00  0.00      LA0  C
ATOM   1086  C   ALA A 123      16.542  45.572 -26.005  1.00  0.00      LA0  C
ATOM   1087  O   ALA A 123      16.362  44.515 -25.421  1.00  0.00      LA0  O
ATOM   1088  N   LEU A 124      17.741  46.173 -26.129  1.00  0.00      LA0  N
ATOM   1089  H   LEU A 124      17.797  47.031 -26.642  1.00  0.00      LA0  H
ATOM   1090  CA  LEU A 124      18.945  45.556 -25.564  1.00  0.00      LA0  C
ATOM   1091  CB  LEU A 124      20.109  46.549 -25.635  1.00  0.00      LA0  C
ATOM   1092  CG  LEU A 124      21.498  45.911 -25.594  1.00  0.00      LA0  C
ATOM   1093  CD1 LEU A 124      21.885  45.323 -26.952  1.00  0.00      LA0  C
ATOM   1094  CD2 LEU A 124      22.556  46.884 -25.077  1.00  0.00      LA0  C
ATOM   1095  C   LEU A 124      18.800  45.018 -24.142  1.00  0.00      LA0  C
ATOM   1096  O   LEU A 124      19.312  43.964 -23.787  1.00  0.00      LA0  O
ATOM   1097  N   LEU A 125      18.067  45.807 -23.340  1.00  0.00      LA0  N
ATOM   1098  H   LEU A 125      17.633  46.632 -23.706  1.00  0.00      LA0  H
ATOM   1099  CA  LEU A 125      17.789  45.341 -21.984  1.00  0.00      LA0  C
ATOM   1100  CB  LEU A 125      17.306  46.500 -21.111  1.00  0.00      LA0  C
ATOM   1101  CG  LEU A 125      18.252  47.703 -21.125  1.00  0.00      LA0  C
ATOM   1102  CD1 LEU A 125      17.604  48.930 -20.484  1.00  0.00      LA0  C
ATOM   1103  CD2 LEU A 125      19.627  47.376 -20.535  1.00  0.00      LA0  C
ATOM   1104  C   LEU A 125      16.799  44.190 -21.932  1.00  0.00      LA0  C
ATOM   1105  O   LEU A 125      17.046  43.164 -21.307  1.00  0.00      LA0  O
ATOM   1106  N   GLU A 126      15.676  44.411 -22.636  1.00  0.00      LA0  N
ATOM   1107  H   GLU A 126      15.576  45.259 -23.159  1.00  0.00      LA0  H
ATOM   1108  CA  GLU A 126      14.593  43.424 -22.647  1.00  0.00      LA0  C
ATOM   1109  CB  GLU A 126      13.444  43.900 -23.544  1.00  0.00      LA0  C
ATOM   1110  CG  GLU A 126      12.686  45.127 -23.021  1.00  0.00      LA0  C
ATOM   1111  CD  GLU A 126      11.833  44.763 -21.816  1.00  0.00      LA0  C
ATOM   1112  OE1 GLU A 126      12.246  45.041 -20.692  1.00  0.00      LA0  O
ATOM   1113  OE2 GLU A 126      10.745  44.218 -22.007  1.00  0.00      LA0  O
ATOM   1114  C   GLU A 126      15.023  42.019 -23.035  1.00  0.00      LA0  C
ATOM   1115  O   GLU A 126      14.786  41.055 -22.314  1.00  0.00      LA0  O
ATOM   1116  N   ASP A 127      15.709  41.935 -24.191  1.00  0.00      LA0  N
ATOM   1117  H   ASP A 127      15.830  42.717 -24.808  1.00  0.00      LA0  H
ATOM   1118  CA  ASP A 127      16.141  40.599 -24.611  1.00  0.00      LA0  C
ATOM   1119  CB  ASP A 127      16.736  40.564 -26.028  1.00  0.00      LA0  C
ATOM   1120  CG  ASP A 127      16.060  41.485 -27.034  1.00  0.00      LA0  C
ATOM   1121  OD1 ASP A 127      14.861  41.347 -27.267  1.00  0.00      LA0  O
ATOM   1122  OD2 ASP A 127      16.755  42.326 -27.608  1.00  0.00      LA0  O
ATOM   1123  C   ASP A 127      17.114  39.941 -23.636  1.00  0.00      LA0  C
ATOM   1124  O   ASP A 127      17.055  38.746 -23.359  1.00  0.00      LA0  O
ATOM   1125  N   GLU A 128      17.986  40.797 -23.067  1.00  0.00      LA0  N
ATOM   1126  H   GLU A 128      18.003  41.758 -23.341  1.00  0.00      LA0  H
ATOM   1127  CA  GLU A 128      18.700  40.304 -21.890  1.00  0.00      LA0  C
ATOM   1128  CB  GLU A 128      20.052  41.014 -21.695  1.00  0.00      LA0  C
ATOM   1129  CG  GLU A 128      20.968  40.224 -20.747  1.00  0.00      LA0  C
ATOM   1130  CD  GLU A 128      22.287  40.925 -20.456  1.00  0.00      LA0  C
ATOM   1131  OE1 GLU A 128      23.326  40.483 -20.940  1.00  0.00      LA0  O
ATOM   1132  OE2 GLU A 128      22.332  41.821 -19.620  1.00  0.00      LA0  O
ATOM   1133  C   GLU A 128      17.843  40.383 -20.632  1.00  0.00      LA0  C
ATOM   1134  O   GLU A 128      17.913  39.554 -19.725  1.00  0.00      LA0  O
END
