# Supplementary material for: Large scale analyses of genotype-phenotype relationships of glycine decarboxylase mutations and neurological disease severity
Source: PLoS Comput Biol. 2020 May 18;16(5):e1007871. doi: 10.1371/journal.pcbi.1007871 (PMC7259800; doi:10.1371/journal.pcbi.1007871)
Supplement: S1 Appendix — (ZIP) [file pcbi.1007871.s011.zip › S1_Appendix/cluspro.TH.ecoli/model.000.09.pdb]

HEADER rec.pdb
REMARK original generated coordinate pdb file
ATOM      1  N   GLN A   4      22.318  45.643  17.313  1.00  0.00      RA0  N
ATOM      2  H   GLN A   4      21.352  45.823  17.142  1.00  0.00      RA0  H
ATOM      3  CA  GLN A   4      23.356  46.702  17.078  1.00  0.00      RA0  C
ATOM      4  CB  GLN A   4      22.868  48.051  17.604  1.00  0.00      RA0  C
ATOM      5  CG  GLN A   4      23.786  49.206  17.203  1.00  0.00      RA0  C
ATOM      6  CD  GLN A   4      23.185  50.514  17.668  1.00  0.00      RA0  C
ATOM      7  OE1 GLN A   4      22.879  50.709  18.837  1.00  0.00      RA0  O
ATOM      8  NE2 GLN A   4      23.027  51.409  16.676  1.00  0.00      RA0  N
ATOM      9 HE21 GLN A   4      23.291  51.195  15.736  1.00  0.00      RA0  H
ATOM     10 HE22 GLN A   4      22.637  52.310  16.864  1.00  0.00      RA0  H
ATOM     11  C   GLN A   4      24.669  46.292  17.706  1.00  0.00      RA0  C
ATOM     12  O   GLN A   4      24.709  45.892  18.876  1.00  0.00      RA0  O
ATOM     13  N   THR A   5      25.745  46.374  16.923  1.00  0.00      RA0  N
ATOM     14  H   THR A   5      25.673  46.794  16.023  1.00  0.00      RA0  H
ATOM     15  CA  THR A   5      27.040  45.928  17.398  1.00  0.00      RA0  C
ATOM     16  CB  THR A   5      27.993  45.734  16.194  1.00  0.00      RA0  C
ATOM     17  OG1 THR A   5      29.302  45.344  16.626  1.00  0.00      RA0  O
ATOM     18  HG1 THR A   5      29.760  44.997  15.851  1.00  0.00      RA0  H
ATOM     19  CG2 THR A   5      28.080  46.973  15.301  1.00  0.00      RA0  C
ATOM     20  C   THR A   5      27.567  46.895  18.439  1.00  0.00      RA0  C
ATOM     21  O   THR A   5      27.394  48.098  18.287  1.00  0.00      RA0  O
ATOM     22  N   PRO A   6      28.258  46.395  19.466  1.00  0.00      RA0  N
ATOM     23  CD  PRO A   6      28.411  44.983  19.788  1.00  0.00      RA0  C
ATOM     24  CA  PRO A   6      28.957  47.285  20.399  1.00  0.00      RA0  C
ATOM     25  CB  PRO A   6      29.665  46.299  21.334  1.00  0.00      RA0  C
ATOM     26  CG  PRO A   6      28.859  45.005  21.239  1.00  0.00      RA0  C
ATOM     27  C   PRO A   6      29.941  48.233  19.721  1.00  0.00      RA0  C
ATOM     28  O   PRO A   6      30.283  49.284  20.285  1.00  0.00      RA0  O
ATOM     29  N   LEU A   7      30.378  47.879  18.514  1.00  0.00      RA0  N
ATOM     30  H   LEU A   7      30.058  47.036  18.075  1.00  0.00      RA0  H
ATOM     31  CA  LEU A   7      31.322  48.712  17.757  1.00  0.00      RA0  C
ATOM     32  CB  LEU A   7      32.175  47.819  16.862  1.00  0.00      RA0  C
ATOM     33  CG  LEU A   7      33.074  46.901  17.677  1.00  0.00      RA0  C
ATOM     34  CD1 LEU A   7      33.837  45.901  16.811  1.00  0.00      RA0  C
ATOM     35  CD2 LEU A   7      34.020  47.728  18.535  1.00  0.00      RA0  C
ATOM     36  C   LEU A   7      30.719  49.845  16.928  1.00  0.00      RA0  C
ATOM     37  O   LEU A   7      31.447  50.554  16.256  1.00  0.00      RA0  O
ATOM     38  N   TYR A   8      29.406  50.055  17.033  1.00  0.00      RA0  N
ATOM     39  H   TYR A   8      28.875  49.478  17.656  1.00  0.00      RA0  H
ATOM     40  CA  TYR A   8      28.697  50.975  16.166  1.00  0.00      RA0  C
ATOM     41  CB  TYR A   8      27.231  51.034  16.580  1.00  0.00      RA0  C
ATOM     42  CG  TYR A   8      26.401  51.546  15.433  1.00  0.00      RA0  C
ATOM     43  CD1 TYR A   8      26.010  52.879  15.383  1.00  0.00      RA0  C
ATOM     44  CE1 TYR A   8      25.226  53.330  14.328  1.00  0.00      RA0  C
ATOM     45  CD2 TYR A   8      26.024  50.668  14.426  1.00  0.00      RA0  C
ATOM     46  CE2 TYR A   8      25.239  51.120  13.376  1.00  0.00      RA0  C
ATOM     47  CZ  TYR A   8      24.835  52.448  13.327  1.00  0.00      RA0  C
ATOM     48  OH  TYR A   8      24.044  52.885  12.286  1.00  0.00      RA0  O
ATOM     49  HH  TYR A   8      23.988  52.208  11.624  1.00  0.00      RA0  H
ATOM     50  C   TYR A   8      29.324  52.367  16.213  1.00  0.00      RA0  C
ATOM     51  O   TYR A   8      29.574  52.947  15.173  1.00  0.00      RA0  O
ATOM     52  N   GLU A   9      29.592  52.896  17.409  1.00  0.00      RA0  N
ATOM     53  H   GLU A   9      29.482  52.343  18.234  1.00  0.00      RA0  H
ATOM     54  CA  GLU A   9      30.170  54.230  17.533  1.00  0.00      RA0  C
ATOM     55  CB  GLU A   9      30.087  54.625  19.013  1.00  0.00      RA0  C
ATOM     56  CG  GLU A   9      30.981  55.772  19.480  1.00  0.00      RA0  C
ATOM     57  CD  GLU A   9      32.328  55.218  19.891  1.00  0.00      RA0  C
ATOM     58  OE1 GLU A   9      32.501  54.001  19.875  1.00  0.00      RA0  O
ATOM     59  OE2 GLU A   9      33.210  56.001  20.222  1.00  0.00      RA0  O
ATOM     60  C   GLU A   9      31.558  54.315  16.916  1.00  0.00      RA0  C
ATOM     61  O   GLU A   9      31.888  55.305  16.257  1.00  0.00      RA0  O
ATOM     62  N   GLN A  10      32.378  53.293  17.147  1.00  0.00      RA0  N
ATOM     63  H   GLN A  10      32.124  52.644  17.863  1.00  0.00      RA0  H
ATOM     64  CA  GLN A  10      33.695  53.234  16.494  1.00  0.00      RA0  C
ATOM     65  CB  GLN A  10      34.534  52.066  17.003  1.00  0.00      RA0  C
ATOM     66  CG  GLN A  10      35.140  52.369  18.369  1.00  0.00      RA0  C
ATOM     67  CD  GLN A  10      35.891  53.684  18.291  1.00  0.00      RA0  C
ATOM     68  OE1 GLN A  10      36.885  53.839  17.578  1.00  0.00      RA0  O
ATOM     69  NE2 GLN A  10      35.363  54.627  19.077  1.00  0.00      RA0  N
ATOM     70 HE21 GLN A  10      34.497  54.460  19.576  1.00  0.00      RA0  H
ATOM     71 HE22 GLN A  10      35.659  55.566  19.239  1.00  0.00      RA0  H
ATOM     72  C   GLN A  10      33.576  53.174  14.974  1.00  0.00      RA0  C
ATOM     73  O   GLN A  10      34.322  53.856  14.263  1.00  0.00      RA0  O
ATOM     74  N   HIS A  11      32.625  52.393  14.458  1.00  0.00      RA0  N
ATOM     75  H   HIS A  11      32.025  51.880  15.072  1.00  0.00      RA0  H
ATOM     76  CA  HIS A  11      32.386  52.402  13.014  1.00  0.00      RA0  C
ATOM     77  CB  HIS A  11      31.223  51.504  12.619  1.00  0.00      RA0  C
ATOM     78  CG  HIS A  11      31.496  50.058  12.927  1.00  0.00      RA0  C
ATOM     79  ND1 HIS A  11      32.632  49.408  12.616  1.00  0.00      RA0  N
ATOM     80  HD1 HIS A  11      33.409  49.745  12.113  1.00  0.00      RA0  H
ATOM     81  CD2 HIS A  11      30.618  49.168  13.545  1.00  0.00      RA0  C
ATOM     82  NE2 HIS A  11      31.239  47.970  13.609  1.00  0.00      RA0  N
ATOM     83  CE1 HIS A  11      32.478  48.116  13.039  1.00  0.00      RA0  C
ATOM     84  C   HIS A  11      32.086  53.799  12.504  1.00  0.00      RA0  C
ATOM     85  O   HIS A  11      32.635  54.214  11.489  1.00  0.00      RA0  O
ATOM     86  N   THR A  12      31.245  54.553  13.210  1.00  0.00      RA0  N
ATOM     87  H   THR A  12      30.754  54.205  14.014  1.00  0.00      RA0  H
ATOM     88  CA  THR A  12      30.918  55.903  12.727  1.00  0.00      RA0  C
ATOM     89  CB  THR A  12      29.742  56.403  13.543  1.00  0.00      RA0  C
ATOM     90  OG1 THR A  12      29.646  55.618  14.731  1.00  0.00      RA0  O
ATOM     91  HG1 THR A  12      30.388  55.854  15.282  1.00  0.00      RA0  H
ATOM     92  CG2 THR A  12      28.439  56.294  12.751  1.00  0.00      RA0  C
ATOM     93  C   THR A  12      32.141  56.811  12.783  1.00  0.00      RA0  C
ATOM     94  O   THR A  12      32.362  57.626  11.882  1.00  0.00      RA0  O
ATOM     95  N   LEU A  13      32.932  56.679  13.840  1.00  0.00      RA0  N
ATOM     96  H   LEU A  13      32.730  55.995  14.545  1.00  0.00      RA0  H
ATOM     97  CA  LEU A  13      34.150  57.471  13.973  1.00  0.00      RA0  C
ATOM     98  CB  LEU A  13      34.779  57.307  15.355  1.00  0.00      RA0  C
ATOM     99  CG  LEU A  13      33.913  57.903  16.463  1.00  0.00      RA0  C
ATOM    100  CD1 LEU A  13      34.626  57.848  17.812  1.00  0.00      RA0  C
ATOM    101  CD2 LEU A  13      33.449  59.321  16.130  1.00  0.00      RA0  C
ATOM    102  C   LEU A  13      35.166  57.137  12.881  1.00  0.00      RA0  C
ATOM    103  O   LEU A  13      35.982  57.983  12.507  1.00  0.00      RA0  O
ATOM    104  N   CYS A  14      35.106  55.903  12.378  1.00  0.00      RA0  N
ATOM    105  H   CYS A  14      34.453  55.248  12.762  1.00  0.00      RA0  H
ATOM    106  CA  CYS A  14      35.954  55.426  11.284  1.00  0.00      RA0  C
ATOM    107  CB  CYS A  14      36.264  53.944  11.491  1.00  0.00      RA0  C
ATOM    108  SG  CYS A  14      37.169  53.623  13.032  1.00  0.00      RA0  S
ATOM    109  C   CYS A  14      35.397  55.732   9.892  1.00  0.00      RA0  C
ATOM    110  O   CYS A  14      35.986  55.323   8.897  1.00  0.00      RA0  O
ATOM    111  N   GLY A  15      34.279  56.453   9.826  1.00  0.00      RA0  N
ATOM    112  H   GLY A  15      33.791  56.709  10.662  1.00  0.00      RA0  H
ATOM    113  CA  GLY A  15      33.716  56.889   8.549  1.00  0.00      RA0  C
ATOM    114  C   GLY A  15      32.884  55.831   7.838  1.00  0.00      RA0  C
ATOM    115  O   GLY A  15      32.760  55.840   6.615  1.00  0.00      RA0  O
ATOM    116  N   ALA A  16      32.291  54.925   8.598  1.00  0.00      RA0  N
ATOM    117  H   ALA A  16      32.392  54.967   9.594  1.00  0.00      RA0  H
ATOM    118  CA  ALA A  16      31.456  53.867   8.003  1.00  0.00      RA0  C
ATOM    119  CB  ALA A  16      30.862  52.977   9.084  1.00  0.00      RA0  C
ATOM    120  C   ALA A  16      30.290  54.405   7.149  1.00  0.00      RA0  C
ATOM    121  O   ALA A  16      29.627  55.384   7.501  1.00  0.00      RA0  O
ATOM    122  N   ARG A  17      30.083  53.784   5.991  1.00  0.00      RA0  N
ATOM    123  H   ARG A  17      30.670  53.012   5.744  1.00  0.00      RA0  H
ATOM    124  CA  ARG A  17      28.847  53.954   5.233  1.00  0.00      RA0  C
ATOM    125  CB  ARG A  17      29.122  54.048   3.729  1.00  0.00      RA0  C
ATOM    126  CG  ARG A  17      29.688  55.379   3.206  1.00  0.00      RA0  C
ATOM    127  CD  ARG A  17      31.107  55.737   3.666  1.00  0.00      RA0  C
ATOM    128  NE  ARG A  17      31.643  56.856   2.890  1.00  0.00      RA0  N
ATOM    129  HE  ARG A  17      31.099  57.105   2.082  1.00  0.00      RA0  H
ATOM    130  CZ  ARG A  17      32.854  57.389   3.235  1.00  0.00      RA0  C
ATOM    131  NH1 ARG A  17      33.466  56.977   4.365  1.00  0.00      RA0  N
ATOM    132 HH11 ARG A  17      34.403  57.226   4.632  1.00  0.00      RA0  H
ATOM    133 HH12 ARG A  17      32.999  56.376   5.030  1.00  0.00      RA0  H
ATOM    134  NH2 ARG A  17      33.431  58.312   2.432  1.00  0.00      RA0  N
ATOM    135 HH21 ARG A  17      34.318  58.730   2.648  1.00  0.00      RA0  H
ATOM    136 HH22 ARG A  17      32.991  58.616   1.582  1.00  0.00      RA0  H
ATOM    137  C   ARG A  17      28.052  52.692   5.551  1.00  0.00      RA0  C
ATOM    138  O   ARG A  17      28.424  51.601   5.152  1.00  0.00      RA0  O
ATOM    139  N   MSE A  18      26.942  52.849   6.263  1.00  0.00      RA0  N
ATOM    140  H   MSE A  18      26.565  53.766   6.385  1.00  0.00      RA0  H
ATOM    141  CA  MSE A  18      26.193  51.711   6.787  1.00  0.00      RA0  C
ATOM    142  CB  MSE A  18      25.446  52.092   8.064  1.00  0.00      RA0  C
ATOM    143  CG  MSE A  18      26.319  52.616   9.201  1.00  0.00      RA0  C
ATOM    144  SE  MSE A  18      27.435  51.375   9.863  1.00  0.00      RA0  S
ATOM    145  CE  MSE A  18      27.930  52.299  11.324  1.00  0.00      RA0  C
ATOM    146  C   MSE A  18      25.153  51.143   5.804  1.00  0.00      RA0  C
ATOM    147  O   MSE A  18      24.553  51.880   5.013  1.00  0.00      RA0  O
ATOM    148  N   VAL A  19      24.946  49.837   5.891  1.00  0.00      RA0  N
ATOM    149  H   VAL A  19      25.460  49.257   6.528  1.00  0.00      RA0  H
ATOM    150  CA  VAL A  19      23.825  49.171   5.232  1.00  0.00      RA0  C
ATOM    151  CB  VAL A  19      24.274  48.433   3.965  1.00  0.00      RA0  C
ATOM    152  CG1 VAL A  19      24.669  49.389   2.838  1.00  0.00      RA0  C
ATOM    153  CG2 VAL A  19      25.376  47.426   4.295  1.00  0.00      RA0  C
ATOM    154  C   VAL A  19      23.218  48.169   6.201  1.00  0.00      RA0  C
ATOM    155  O   VAL A  19      23.788  47.884   7.248  1.00  0.00      RA0  O
ATOM    156  N   ASP A  20      22.059  47.624   5.854  1.00  0.00      RA0  N
ATOM    157  H   ASP A  20      21.676  47.750   4.943  1.00  0.00      RA0  H
ATOM    158  CA  ASP A  20      21.501  46.561   6.663  1.00  0.00      RA0  C
ATOM    159  CB  ASP A  20      20.003  46.350   6.490  1.00  0.00      RA0  C
ATOM    160  CG  ASP A  20      19.704  45.119   7.320  1.00  0.00      RA0  C
ATOM    161  OD1 ASP A  20      19.931  45.185   8.519  1.00  0.00      RA0  O
ATOM    162  OD2 ASP A  20      19.337  44.074   6.783  1.00  0.00      RA0  O
ATOM    163  C   ASP A  20      22.132  45.251   6.279  1.00  0.00      RA0  C
ATOM    164  O   ASP A  20      22.216  44.922   5.097  1.00  0.00      RA0  O
ATOM    165  N   PHE A  21      22.592  44.496   7.272  1.00  0.00      RA0  N
ATOM    166  H   PHE A  21      22.305  44.766   8.190  1.00  0.00      RA0  H
ATOM    167  CA  PHE A  21      23.096  43.151   7.053  1.00  0.00      RA0  C
ATOM    168  CB  PHE A  21      24.583  43.110   7.388  1.00  0.00      RA0  C
ATOM    169  CG  PHE A  21      25.233  41.916   6.737  1.00  0.00      RA0  C
ATOM    170  CD1 PHE A  21      24.967  41.625   5.405  1.00  0.00      RA0  C
ATOM    171  CD2 PHE A  21      26.114  41.124   7.462  1.00  0.00      RA0  C
ATOM    172  CE1 PHE A  21      25.602  40.554   4.788  1.00  0.00      RA0  C
ATOM    173  CE2 PHE A  21      26.748  40.053   6.844  1.00  0.00      RA0  C
ATOM    174  CZ  PHE A  21      26.501  39.774   5.505  1.00  0.00      RA0  C
ATOM    175  C   PHE A  21      22.320  42.193   7.937  1.00  0.00      RA0  C
ATOM    176  O   PHE A  21      22.596  42.069   9.137  1.00  0.00      RA0  O
ATOM    177  N   HIS A  22      21.303  41.559   7.363  1.00  0.00      RA0  N
ATOM    178  H   HIS A  22      20.984  41.945   6.496  1.00  0.00      RA0  H
ATOM    179  CA  HIS A  22      20.471  40.614   8.117  1.00  0.00      RA0  C
ATOM    180  CB  HIS A  22      21.198  39.306   8.449  1.00  0.00      RA0  C
ATOM    181  CG  HIS A  22      22.023  38.796   7.295  1.00  0.00      RA0  C
ATOM    182  ND1 HIS A  22      21.579  38.657   6.032  1.00  0.00      RA0  N
ATOM    183  HD1 HIS A  22      20.685  38.881   5.697  1.00  0.00      RA0  H
ATOM    184  CD2 HIS A  22      23.353  38.372   7.356  1.00  0.00      RA0  C
ATOM    185  NE2 HIS A  22      23.707  37.973   6.112  1.00  0.00      RA0  N
ATOM    186  CE1 HIS A  22      22.619  38.149   5.295  1.00  0.00      RA0  C
ATOM    187  C   HIS A  22      19.960  41.183   9.440  1.00  0.00      RA0  C
ATOM    188  O   HIS A  22      19.955  40.491  10.463  1.00  0.00      RA0  O
ATOM    189  N   GLY A  23      19.505  42.437   9.388  1.00  0.00      RA0  N
ATOM    190  H   GLY A  23      19.615  43.020   8.573  1.00  0.00      RA0  H
ATOM    191  CA  GLY A  23      18.932  43.124  10.542  1.00  0.00      RA0  C
ATOM    192  C   GLY A  23      19.890  43.995  11.343  1.00  0.00      RA0  C
ATOM    193  O   GLY A  23      19.437  44.796  12.172  1.00  0.00      RA0  O
ATOM    194  N   TRP A  24      21.199  43.837  11.104  1.00  0.00      RA0  N
ATOM    195  H   TRP A  24      21.472  43.275  10.322  1.00  0.00      RA0  H
ATOM    196  CA  TRP A  24      22.255  44.642  11.761  1.00  0.00      RA0  C
ATOM    197  CB  TRP A  24      23.523  43.824  12.013  1.00  0.00      RA0  C
ATOM    198  CG  TRP A  24      23.333  42.671  12.965  1.00  0.00      RA0  C
ATOM    199  CD2 TRP A  24      23.848  42.552  14.308  1.00  0.00      RA0  C
ATOM    200  CE2 TRP A  24      23.486  41.275  14.792  1.00  0.00      RA0  C
ATOM    201  CE3 TRP A  24      24.590  43.408  15.113  1.00  0.00      RA0  C
ATOM    202  CD1 TRP A  24      22.680  41.457  12.713  1.00  0.00      RA0  C
ATOM    203  NE1 TRP A  24      22.772  40.632  13.789  1.00  0.00      RA0  N
ATOM    204  HE1 TRP A  24      22.429  39.711  13.824  1.00  0.00      RA0  H
ATOM    205  CZ2 TRP A  24      23.870  40.887  16.070  1.00  0.00      RA0  C
ATOM    206  CZ3 TRP A  24      24.970  43.006  16.388  1.00  0.00      RA0  C
ATOM    207  CH2 TRP A  24      24.612  41.751  16.866  1.00  0.00      RA0  C
ATOM    208  C   TRP A  24      22.688  45.819  10.866  1.00  0.00      RA0  C
ATOM    209  O   TRP A  24      22.888  45.636   9.658  1.00  0.00      RA0  O
ATOM    210  N   MSE A  25      22.893  46.987  11.457  1.00  0.00      RA0  N
ATOM    211  H   MSE A  25      22.787  47.042  12.446  1.00  0.00      RA0  H
ATOM    212  CA  MSE A  25      23.476  48.111  10.726  1.00  0.00      RA0  C
ATOM    213  CB  MSE A  25      22.976  49.439  11.284  1.00  0.00      RA0  C
ATOM    214  CG  MSE A  25      21.486  49.606  10.999  1.00  0.00      RA0  C
ATOM    215  SE  MSE A  25      21.150  49.623   9.232  1.00  0.00      RA0  S
ATOM    216  CE  MSE A  25      19.387  49.269   9.309  1.00  0.00      RA0  C
ATOM    217  C   MSE A  25      24.996  47.992  10.758  1.00  0.00      RA0  C
ATOM    218  O   MSE A  25      25.620  48.212  11.805  1.00  0.00      RA0  O
ATOM    219  N   MSE A  26      25.570  47.665   9.596  1.00  0.00      RA0  N
ATOM    220  H   MSE A  26      25.003  47.594   8.769  1.00  0.00      RA0  H
ATOM    221  CA  MSE A  26      26.991  47.305   9.476  1.00  0.00      RA0  C
ATOM    222  CB  MSE A  26      27.115  45.805   9.183  1.00  0.00      RA0  C
ATOM    223  CG  MSE A  26      26.559  44.889  10.270  1.00  0.00      RA0  C
ATOM    224  SE  MSE A  26      27.443  45.028  11.828  1.00  0.00      RA0  S
ATOM    225  CE  MSE A  26      29.010  44.351  11.260  1.00  0.00      RA0  C
ATOM    226  C   MSE A  26      27.654  48.087   8.358  1.00  0.00      RA0  C
ATOM    227  O   MSE A  26      27.010  48.437   7.362  1.00  0.00      RA0  O
ATOM    228  N   PRO A  27      28.947  48.385   8.499  1.00  0.00      RA0  N
ATOM    229  CD  PRO A  27      29.790  48.116   9.654  1.00  0.00      RA0  C
ATOM    230  CA  PRO A  27      29.642  49.103   7.432  1.00  0.00      RA0  C
ATOM    231  CB  PRO A  27      31.016  49.385   8.040  1.00  0.00      RA0  C
ATOM    232  CG  PRO A  27      30.865  49.181   9.544  1.00  0.00      RA0  C
ATOM    233  C   PRO A  27      29.809  48.337   6.132  1.00  0.00      RA0  C
ATOM    234  O   PRO A  27      30.370  47.255   6.112  1.00  0.00      RA0  O
ATOM    235  N   LEU A  28      29.304  48.907   5.043  1.00  0.00      RA0  N
ATOM    236  H   LEU A  28      28.809  49.771   5.139  1.00  0.00      RA0  H
ATOM    237  CA  LEU A  28      29.578  48.382   3.716  1.00  0.00      RA0  C
ATOM    238  CB  LEU A  28      28.649  49.021   2.688  1.00  0.00      RA0  C
ATOM    239  CG  LEU A  28      28.776  48.380   1.306  1.00  0.00      RA0  C
ATOM    240  CD1 LEU A  28      28.440  46.888   1.343  1.00  0.00      RA0  C
ATOM    241  CD2 LEU A  28      27.955  49.126   0.255  1.00  0.00      RA0  C
ATOM    242  C   LEU A  28      31.047  48.677   3.374  1.00  0.00      RA0  C
ATOM    243  O   LEU A  28      31.740  47.875   2.750  1.00  0.00      RA0  O
ATOM    244  N   HIS A  29      31.473  49.864   3.749  1.00  0.00      RA0  N
ATOM    245  H   HIS A  29      30.891  50.527   4.225  1.00  0.00      RA0  H
ATOM    246  CA  HIS A  29      32.866  50.280   3.592  1.00  0.00      RA0  C
ATOM    247  CB  HIS A  29      33.257  50.533   2.127  1.00  0.00      RA0  C
ATOM    248  CG  HIS A  29      32.271  51.428   1.416  1.00  0.00      RA0  C
ATOM    249  ND1 HIS A  29      31.364  50.974   0.530  1.00  0.00      RA0  N
ATOM    250  HD1 HIS A  29      31.241  50.040   0.244  1.00  0.00      RA0  H
ATOM    251  CD2 HIS A  29      32.140  52.814   1.523  1.00  0.00      RA0  C
ATOM    252  NE2 HIS A  29      31.143  53.195   0.691  1.00  0.00      RA0  N
ATOM    253  CE1 HIS A  29      30.663  52.063   0.078  1.00  0.00      RA0  C
ATOM    254  C   HIS A  29      33.078  51.495   4.461  1.00  0.00      RA0  C
ATOM    255  O   HIS A  29      32.143  52.009   5.054  1.00  0.00      RA0  O
ATOM    256  N   TYR A  30      34.310  51.984   4.483  1.00  0.00      RA0  N
ATOM    257  H   TYR A  30      35.057  51.471   4.037  1.00  0.00      RA0  H
ATOM    258  CA  TYR A  30      34.651  53.153   5.285  1.00  0.00      RA0  C
ATOM    259  CB  TYR A  30      35.694  52.801   6.346  1.00  0.00      RA0  C
ATOM    260  CG  TYR A  30      35.189  51.808   7.364  1.00  0.00      RA0  C
ATOM    261  CD1 TYR A  30      35.233  50.443   7.105  1.00  0.00      RA0  C
ATOM    262  CE1 TYR A  30      34.865  49.538   8.093  1.00  0.00      RA0  C
ATOM    263  CD2 TYR A  30      34.715  52.266   8.586  1.00  0.00      RA0  C
ATOM    264  CE2 TYR A  30      34.352  51.363   9.576  1.00  0.00      RA0  C
ATOM    265  CZ  TYR A  30      34.458  49.999   9.338  1.00  0.00      RA0  C
ATOM    266  OH  TYR A  30      34.165  49.106  10.348  1.00  0.00      RA0  O
ATOM    267  HH  TYR A  30      34.285  48.221  10.020  1.00  0.00      RA0  H
ATOM    268  C   TYR A  30      35.253  54.249   4.414  1.00  0.00      RA0  C
ATOM    269  O   TYR A  30      35.986  55.144   4.908  1.00  0.00      RA0  O
ATOM    270  N   GLY A  31      34.939  54.191   3.122  1.00  0.00      RA0  N
ATOM    271  H   GLY A  31      34.408  53.418   2.779  1.00  0.00      RA0  H
ATOM    272  CA  GLY A  31      35.396  55.192   2.164  1.00  0.00      RA0  C
ATOM    273  C   GLY A  31      35.870  54.611   0.843  1.00  0.00      RA0  C
ATOM    274  O   GLY A  31      35.830  55.287  -0.186  1.00  0.00      RA0  O
ATOM    275  N   SER A  32      36.371  53.386   0.873  1.00  0.00      RA0  N
ATOM    276  H   SER A  32      36.516  52.845   1.706  1.00  0.00      RA0  H
ATOM    277  CA  SER A  32      36.822  52.713  -0.340  1.00  0.00      RA0  C
ATOM    278  CB  SER A  32      38.069  53.431  -0.904  1.00  0.00      RA0  C
ATOM    279  OG  SER A  32      38.999  52.520  -1.481  1.00  0.00      RA0  O
ATOM    280  HG  SER A  32      39.550  52.325  -0.720  1.00  0.00      RA0  H
ATOM    281  C   SER A  32      36.839  51.207  -0.179  1.00  0.00      RA0  C
ATOM    282  O   SER A  32      37.762  50.674   0.427  1.00  0.00      RA0  O
ATOM    283  N   GLN A  33      35.845  50.502  -0.721  1.00  0.00      RA0  N
ATOM    284  H   GLN A  33      35.117  50.974  -1.213  1.00  0.00      RA0  H
ATOM    285  CA  GLN A  33      35.849  49.061  -0.607  1.00  0.00      RA0  C
ATOM    286  CB  GLN A  33      34.510  48.411  -0.951  1.00  0.00      RA0  C
ATOM    287  CG  GLN A  33      34.172  48.294  -2.433  1.00  0.00      RA0  C
ATOM    288  CD  GLN A  33      32.875  47.524  -2.530  1.00  0.00      RA0  C
ATOM    289  OE1 GLN A  33      31.896  47.850  -1.868  1.00  0.00      RA0  O
ATOM    290  NE2 GLN A  33      32.935  46.470  -3.363  1.00  0.00      RA0  N
ATOM    291 HE21 GLN A  33      33.768  46.256  -3.875  1.00  0.00      RA0  H
ATOM    292 HE22 GLN A  33      32.149  45.863  -3.495  1.00  0.00      RA0  H
ATOM    293  C   GLN A  33      37.031  48.413  -1.333  1.00  0.00      RA0  C
ATOM    294  O   GLN A  33      37.523  47.372  -0.893  1.00  0.00      RA0  O
ATOM    295  N   ILE A  34      37.509  49.068  -2.395  1.00  0.00      RA0  N
ATOM    296  H   ILE A  34      37.149  49.974  -2.603  1.00  0.00      RA0  H
ATOM    297  CA  ILE A  34      38.654  48.569  -3.148  1.00  0.00      RA0  C
ATOM    298  CB  ILE A  34      38.802  49.357  -4.449  1.00  0.00      RA0  C
ATOM    299  CG2 ILE A  34      39.996  48.867  -5.269  1.00  0.00      RA0  C
ATOM    300  CG1 ILE A  34      37.503  49.292  -5.255  1.00  0.00      RA0  C
ATOM    301  CD1 ILE A  34      37.156  47.867  -5.692  1.00  0.00      RA0  C
ATOM    302  C   ILE A  34      39.923  48.647  -2.283  1.00  0.00      RA0  C
ATOM    303  O   ILE A  34      40.670  47.668  -2.171  1.00  0.00      RA0  O
ATOM    304  N   ASP A  35      40.147  49.782  -1.638  1.00  0.00      RA0  N
ATOM    305  H   ASP A  35      39.509  50.552  -1.684  1.00  0.00      RA0  H
ATOM    306  CA  ASP A  35      41.325  49.899  -0.740  1.00  0.00      RA0  C
ATOM    307  CB  ASP A  35      41.679  51.333  -0.311  1.00  0.00      RA0  C
ATOM    308  CG  ASP A  35      41.134  51.664   1.070  1.00  0.00      RA0  C
ATOM    309  OD1 ASP A  35      41.736  51.275   2.060  1.00  0.00      RA0  O
ATOM    310  OD2 ASP A  35      40.116  52.339   1.187  1.00  0.00      RA0  O
ATOM    311  C   ASP A  35      41.294  48.934   0.434  1.00  0.00      RA0  C
ATOM    312  O   ASP A  35      42.322  48.467   0.867  1.00  0.00      RA0  O
ATOM    313  N   GLU A  36      40.101  48.658   0.971  1.00  0.00      RA0  N
ATOM    314  H   GLU A  36      39.308  49.165   0.626  1.00  0.00      RA0  H
ATOM    315  CA  GLU A  36      39.930  47.753   2.067  1.00  0.00      RA0  C
ATOM    316  CB  GLU A  36      38.458  47.847   2.497  1.00  0.00      RA0  C
ATOM    317  CG  GLU A  36      38.277  48.980   3.503  1.00  0.00      RA0  C
ATOM    318  CD  GLU A  36      36.936  49.700   3.454  1.00  0.00      RA0  C
ATOM    319  OE1 GLU A  36      35.900  49.052   3.597  1.00  0.00      RA0  O
ATOM    320  OE2 GLU A  36      36.939  50.931   3.326  1.00  0.00      RA0  O
ATOM    321  C   GLU A  36      40.307  46.333   1.615  1.00  0.00      RA0  C
ATOM    322  O   GLU A  36      41.005  45.602   2.312  1.00  0.00      RA0  O
ATOM    323  N   HIS A  37      39.879  45.973   0.420  1.00  0.00      RA0  N
ATOM    324  H   HIS A  37      39.312  46.613  -0.103  1.00  0.00      RA0  H
ATOM    325  CA  HIS A  37      40.215  44.681  -0.162  1.00  0.00      RA0  C
ATOM    326  CB  HIS A  37      39.546  44.557  -1.530  1.00  0.00      RA0  C
ATOM    327  CG  HIS A  37      39.747  43.173  -2.091  1.00  0.00      RA0  C
ATOM    328  ND1 HIS A  37      38.761  42.264  -2.167  1.00  0.00      RA0  N
ATOM    329  HD1 HIS A  37      37.829  42.387  -1.871  1.00  0.00      RA0  H
ATOM    330  CD2 HIS A  37      40.918  42.618  -2.612  1.00  0.00      RA0  C
ATOM    331  NE2 HIS A  37      40.626  41.359  -3.001  1.00  0.00      RA0  N
ATOM    332  CE1 HIS A  37      39.304  41.139  -2.734  1.00  0.00      RA0  C
ATOM    333  C   HIS A  37      41.729  44.562  -0.269  1.00  0.00      RA0  C
ATOM    334  O   HIS A  37      42.311  43.566   0.198  1.00  0.00      RA0  O
ATOM    335  N   HIS A  38      42.358  45.585  -0.838  1.00  0.00      RA0  N
ATOM    336  H   HIS A  38      41.834  46.386  -1.139  1.00  0.00      RA0  H
ATOM    337  CA  HIS A  38      43.808  45.520  -1.079  1.00  0.00      RA0  C
ATOM    338  CB  HIS A  38      44.279  46.652  -1.986  1.00  0.00      RA0  C
ATOM    339  CG  HIS A  38      43.776  46.449  -3.393  1.00  0.00      RA0  C
ATOM    340  ND1 HIS A  38      43.804  45.273  -4.051  1.00  0.00      RA0  N
ATOM    341  HD1 HIS A  38      44.125  44.408  -3.719  1.00  0.00      RA0  H
ATOM    342  CD2 HIS A  38      43.237  47.425  -4.234  1.00  0.00      RA0  C
ATOM    343  NE2 HIS A  38      42.938  46.825  -5.411  1.00  0.00      RA0  N
ATOM    344  CE1 HIS A  38      43.288  45.503  -5.301  1.00  0.00      RA0  C
ATOM    345  C   HIS A  38      44.615  45.560   0.230  1.00  0.00      RA0  C
ATOM    346  O   HIS A  38      45.719  44.999   0.309  1.00  0.00      RA0  O
ATOM    347  N   ALA A  39      44.057  46.171   1.266  1.00  0.00      RA0  N
ATOM    348  H   ALA A  39      43.198  46.674   1.148  1.00  0.00      RA0  H
ATOM    349  CA  ALA A  39      44.681  46.177   2.596  1.00  0.00      RA0  C
ATOM    350  CB  ALA A  39      43.873  47.029   3.577  1.00  0.00      RA0  C
ATOM    351  C   ALA A  39      44.804  44.774   3.160  1.00  0.00      RA0  C
ATOM    352  O   ALA A  39      45.803  44.428   3.774  1.00  0.00      RA0  O
ATOM    353  N   VAL A  40      43.775  43.962   2.980  1.00  0.00      RA0  N
ATOM    354  H   VAL A  40      42.982  44.275   2.451  1.00  0.00      RA0  H
ATOM    355  CA  VAL A  40      43.819  42.610   3.499  1.00  0.00      RA0  C
ATOM    356  CB  VAL A  40      42.426  41.994   3.510  1.00  0.00      RA0  C
ATOM    357  CG1 VAL A  40      42.464  40.539   3.975  1.00  0.00      RA0  C
ATOM    358  CG2 VAL A  40      41.501  42.846   4.379  1.00  0.00      RA0  C
ATOM    359  C   VAL A  40      44.815  41.795   2.686  1.00  0.00      RA0  C
ATOM    360  O   VAL A  40      45.540  40.958   3.235  1.00  0.00      RA0  O
ATOM    361  N   ARG A  41      44.833  42.021   1.384  1.00  0.00      RA0  N
ATOM    362  H   ARG A  41      44.208  42.699   0.994  1.00  0.00      RA0  H
ATOM    363  CA  ARG A  41      45.711  41.256   0.514  1.00  0.00      RA0  C
ATOM    364  CB  ARG A  41      45.374  41.515  -0.955  1.00  0.00      RA0  C
ATOM    365  CG  ARG A  41      44.045  40.925  -1.426  1.00  0.00      RA0  C
ATOM    366  CD  ARG A  41      44.042  39.395  -1.488  1.00  0.00      RA0  C
ATOM    367  NE  ARG A  41      42.766  38.909  -2.009  1.00  0.00      RA0  N
ATOM    368  HE  ARG A  41      42.385  39.362  -2.832  1.00  0.00      RA0  H
ATOM    369  CZ  ARG A  41      42.122  37.892  -1.365  1.00  0.00      RA0  C
ATOM    370  NH1 ARG A  41      42.713  37.269  -0.330  1.00  0.00      RA0  N
ATOM    371 HH11 ARG A  41      42.235  36.577   0.223  1.00  0.00      RA0  H
ATOM    372 HH12 ARG A  41      43.674  37.432  -0.053  1.00  0.00      RA0  H
ATOM    373  NH2 ARG A  41      40.892  37.526  -1.771  1.00  0.00      RA0  N
ATOM    374 HH21 ARG A  41      40.314  36.846  -1.304  1.00  0.00      RA0  H
ATOM    375 HH22 ARG A  41      40.523  37.949  -2.616  1.00  0.00      RA0  H
ATOM    376  C   ARG A  41      47.191  41.564   0.743  1.00  0.00      RA0  C
ATOM    377  O   ARG A  41      48.022  40.713   0.488  1.00  0.00      RA0  O
ATOM    378  N   THR A  42      47.504  42.765   1.203  1.00  0.00      RA0  N
ATOM    379  H   THR A  42      46.802  43.439   1.429  1.00  0.00      RA0  H
ATOM    380  CA  THR A  42      48.920  43.214   1.247  1.00  0.00      RA0  C
ATOM    381  CB  THR A  42      49.232  44.243   0.153  1.00  0.00      RA0  C
ATOM    382  OG1 THR A  42      48.282  45.307   0.142  1.00  0.00      RA0  O
ATOM    383  HG1 THR A  42      47.443  44.918  -0.067  1.00  0.00      RA0  H
ATOM    384  CG2 THR A  42      49.294  43.588  -1.228  1.00  0.00      RA0  C
ATOM    385  C   THR A  42      49.447  43.592   2.627  1.00  0.00      RA0  C
ATOM    386  O   THR A  42      50.678  43.744   2.797  1.00  0.00      RA0  O
ATOM    387  N   ASP A  43      48.563  43.801   3.601  1.00  0.00      RA0  N
ATOM    388  H   ASP A  43      47.579  43.655   3.493  1.00  0.00      RA0  H
ATOM    389  CA  ASP A  43      49.004  44.310   4.898  1.00  0.00      RA0  C
ATOM    390  CB  ASP A  43      49.099  45.841   4.903  1.00  0.00      RA0  C
ATOM    391  CG  ASP A  43      49.623  46.322   6.244  1.00  0.00      RA0  C
ATOM    392  OD1 ASP A  43      50.084  45.515   7.044  1.00  0.00      RA0  O
ATOM    393  OD2 ASP A  43      49.538  47.510   6.535  1.00  0.00      RA0  O
ATOM    394  C   ASP A  43      48.089  43.764   6.004  1.00  0.00      RA0  C
ATOM    395  O   ASP A  43      48.233  42.591   6.395  1.00  0.00      RA0  O
ATOM    396  N   ALA A  44      47.140  44.565   6.489  1.00  0.00      RA0  N
ATOM    397  H   ALA A  44      46.988  45.497   6.155  1.00  0.00      RA0  H
ATOM    398  CA  ALA A  44      46.194  44.086   7.503  1.00  0.00      RA0  C
ATOM    399  CB  ALA A  44      46.794  44.191   8.905  1.00  0.00      RA0  C
ATOM    400  C   ALA A  44      44.907  44.912   7.458  1.00  0.00      RA0  C
ATOM    401  O   ALA A  44      44.949  46.151   7.470  1.00  0.00      RA0  O
ATOM    402  N   GLY A  45      43.784  44.199   7.443  1.00  0.00      RA0  N
ATOM    403  H   GLY A  45      43.810  43.197   7.426  1.00  0.00      RA0  H
ATOM    404  CA  GLY A  45      42.471  44.813   7.598  1.00  0.00      RA0  C
ATOM    405  C   GLY A  45      41.689  44.078   8.662  1.00  0.00      RA0  C
ATOM    406  O   GLY A  45      42.001  42.941   8.989  1.00  0.00      RA0  O
ATOM    407  N   MSE A  46      40.634  44.695   9.171  1.00  0.00      RA0  N
ATOM    408  H   MSE A  46      40.382  45.621   8.874  1.00  0.00      RA0  H
ATOM    409  CA  MSE A  46      39.783  44.020  10.113  1.00  0.00      RA0  C
ATOM    410  CB  MSE A  46      40.166  44.377  11.544  1.00  0.00      RA0  C
ATOM    411  CG  MSE A  46      39.996  45.867  11.819  1.00  0.00      RA0  C
ATOM    412  SE  MSE A  46      40.450  46.304  13.496  1.00  0.00      RA0  S
ATOM    413  CE  MSE A  46      40.463  48.080  13.250  1.00  0.00      RA0  C
ATOM    414  C   MSE A  46      38.309  44.298   9.904  1.00  0.00      RA0  C
ATOM    415  O   MSE A  46      37.922  45.360   9.435  1.00  0.00      RA0  O
ATOM    416  N   PHE A  47      37.522  43.309  10.307  1.00  0.00      RA0  N
ATOM    417  H   PHE A  47      37.927  42.540  10.806  1.00  0.00      RA0  H
ATOM    418  CA  PHE A  47      36.079  43.300  10.121  1.00  0.00      RA0  C
ATOM    419  CB  PHE A  47      35.654  42.163   9.190  1.00  0.00      RA0  C
ATOM    420  CG  PHE A  47      36.400  42.188   7.877  1.00  0.00      RA0  C
ATOM    421  CD1 PHE A  47      37.629  41.546   7.757  1.00  0.00      RA0  C
ATOM    422  CD2 PHE A  47      35.844  42.833   6.780  1.00  0.00      RA0  C
ATOM    423  CE1 PHE A  47      38.291  41.530   6.537  1.00  0.00      RA0  C
ATOM    424  CE2 PHE A  47      36.504  42.813   5.557  1.00  0.00      RA0  C
ATOM    425  CZ  PHE A  47      37.722  42.157   5.436  1.00  0.00      RA0  C
ATOM    426  C   PHE A  47      35.406  43.063  11.465  1.00  0.00      RA0  C
ATOM    427  O   PHE A  47      35.855  42.232  12.288  1.00  0.00      RA0  O
ATOM    428  N   ASP A  48      34.328  43.799  11.710  1.00  0.00      RA0  N
ATOM    429  H   ASP A  48      33.950  44.387  10.998  1.00  0.00      RA0  H
ATOM    430  CA  ASP A  48      33.477  43.515  12.842  1.00  0.00      RA0  C
ATOM    431  CB  ASP A  48      32.502  44.626  13.193  1.00  0.00      RA0  C
ATOM    432  CG  ASP A  48      31.657  44.043  14.301  1.00  0.00      RA0  C
ATOM    433  OD1 ASP A  48      32.242  43.441  15.183  1.00  0.00      RA0  O
ATOM    434  OD2 ASP A  48      30.432  44.124  14.278  1.00  0.00      RA0  O
ATOM    435  C   ASP A  48      32.610  42.324  12.472  1.00  0.00      RA0  C
ATOM    436  O   ASP A  48      31.790  42.437  11.560  1.00  0.00      RA0  O
ATOM    437  N   VAL A  49      32.811  41.207  13.143  1.00  0.00      RA0  N
ATOM    438  H   VAL A  49      33.381  41.264  13.968  1.00  0.00      RA0  H
ATOM    439  CA  VAL A  49      31.989  40.024  12.914  1.00  0.00      RA0  C
ATOM    440  CB  VAL A  49      32.839  38.858  12.404  1.00  0.00      RA0  C
ATOM    441  CG1 VAL A  49      33.153  39.045  10.920  1.00  0.00      RA0  C
ATOM    442  CG2 VAL A  49      34.117  38.690  13.224  1.00  0.00      RA0  C
ATOM    443  C   VAL A  49      31.198  39.673  14.179  1.00  0.00      RA0  C
ATOM    444  O   VAL A  49      30.904  38.514  14.425  1.00  0.00      RA0  O
ATOM    445  N   SER A  50      30.753  40.704  14.897  1.00  0.00      RA0  N
ATOM    446  H   SER A  50      31.007  41.652  14.670  1.00  0.00      RA0  H
ATOM    447  CA  SER A  50      29.992  40.524  16.126  1.00  0.00      RA0  C
ATOM    448  CB  SER A  50      30.058  41.781  16.986  1.00  0.00      RA0  C
ATOM    449  OG  SER A  50      31.419  41.998  17.372  1.00  0.00      RA0  O
ATOM    450  HG  SER A  50      31.789  42.542  16.678  1.00  0.00      RA0  H
ATOM    451  C   SER A  50      28.561  40.100  15.828  1.00  0.00      RA0  C
ATOM    452  O   SER A  50      27.840  39.673  16.732  1.00  0.00      RA0  O
ATOM    453  N   HIS A  51      28.182  40.234  14.568  1.00  0.00      RA0  N
ATOM    454  H   HIS A  51      28.822  40.657  13.930  1.00  0.00      RA0  H
ATOM    455  CA  HIS A  51      26.905  39.713  14.046  1.00  0.00      RA0  C
ATOM    456  CB  HIS A  51      26.573  40.332  12.686  1.00  0.00      RA0  C
ATOM    457  CG  HIS A  51      27.298  39.618  11.571  1.00  0.00      RA0  C
ATOM    458  ND1 HIS A  51      26.668  38.882  10.640  1.00  0.00      RA0  N
ATOM    459  HD1 HIS A  51      25.698  38.769  10.564  1.00  0.00      RA0  H
ATOM    460  CD2 HIS A  51      28.671  39.592  11.312  1.00  0.00      RA0  C
ATOM    461  NE2 HIS A  51      28.860  38.823  10.212  1.00  0.00      RA0  N
ATOM    462  CE1 HIS A  51      27.629  38.385   9.797  1.00  0.00      RA0  C
ATOM    463  C   HIS A  51      26.854  38.188  14.001  1.00  0.00      RA0  C
ATOM    464  O   HIS A  51      25.781  37.616  13.793  1.00  0.00      RA0  O
ATOM    465  N   MSE A  52      27.981  37.529  14.208  1.00  0.00      RA0  N
ATOM    466  H   MSE A  52      28.814  37.987  14.525  1.00  0.00      RA0  H
ATOM    467  CA  MSE A  52      27.973  36.092  14.266  1.00  0.00      RA0  C
ATOM    468  CB  MSE A  52      29.262  35.502  13.691  1.00  0.00      RA0  C
ATOM    469  CG  MSE A  52      29.499  35.932  12.244  1.00  0.00      RA0  C
ATOM    470  SE  MSE A  52      30.941  35.156  11.499  1.00  0.00      RA0  S
ATOM    471  CE  MSE A  52      30.280  33.487  11.362  1.00  0.00      RA0  C
ATOM    472  C   MSE A  52      27.752  35.628  15.676  1.00  0.00      RA0  C
ATOM    473  O   MSE A  52      28.115  36.314  16.642  1.00  0.00      RA0  O
ATOM    474  N   THR A  53      27.146  34.449  15.781  1.00  0.00      RA0  N
ATOM    475  H   THR A  53      26.971  33.886  14.995  1.00  0.00      RA0  H
ATOM    476  CA  THR A  53      26.714  33.896  17.062  1.00  0.00      RA0  C
ATOM    477  CB  THR A  53      25.291  33.441  16.821  1.00  0.00      RA0  C
ATOM    478  OG1 THR A  53      24.512  34.600  16.481  1.00  0.00      RA0  O
ATOM    479  HG1 THR A  53      24.966  35.013  15.751  1.00  0.00      RA0  H
ATOM    480  CG2 THR A  53      24.698  32.672  17.999  1.00  0.00      RA0  C
ATOM    481  C   THR A  53      27.675  32.794  17.498  1.00  0.00      RA0  C
ATOM    482  O   THR A  53      27.947  31.852  16.754  1.00  0.00      RA0  O
ATOM    483  N   ILE A  54      28.219  32.942  18.699  1.00  0.00      RA0  N
ATOM    484  H   ILE A  54      27.929  33.701  19.283  1.00  0.00      RA0  H
ATOM    485  CA  ILE A  54      29.060  31.923  19.308  1.00  0.00      RA0  C
ATOM    486  CB  ILE A  54      30.194  32.599  20.071  1.00  0.00      RA0  C
ATOM    487  CG2 ILE A  54      31.087  31.574  20.765  1.00  0.00      RA0  C
ATOM    488  CG1 ILE A  54      30.978  33.521  19.136  1.00  0.00      RA0  C
ATOM    489  CD1 ILE A  54      32.049  34.323  19.873  1.00  0.00      RA0  C
ATOM    490  C   ILE A  54      28.161  31.103  20.242  1.00  0.00      RA0  C
ATOM    491  O   ILE A  54      27.425  31.665  21.073  1.00  0.00      RA0  O
ATOM    492  N   VAL A  55      28.184  29.787  20.052  1.00  0.00      RA0  N
ATOM    493  H   VAL A  55      28.853  29.373  19.434  1.00  0.00      RA0  H
ATOM    494  CA  VAL A  55      27.349  28.884  20.811  1.00  0.00      RA0  C
ATOM    495  CB  VAL A  55      26.453  28.087  19.863  1.00  0.00      RA0  C
ATOM    496  CG1 VAL A  55      25.565  27.118  20.639  1.00  0.00      RA0  C
ATOM    497  CG2 VAL A  55      25.652  29.007  18.942  1.00  0.00      RA0  C
ATOM    498  C   VAL A  55      28.281  27.951  21.538  1.00  0.00      RA0  C
ATOM    499  O   VAL A  55      29.040  27.205  20.907  1.00  0.00      RA0  O
ATOM    500  N   ASP A  56      28.211  27.986  22.860  1.00  0.00      RA0  N
ATOM    501  H   ASP A  56      27.577  28.599  23.319  1.00  0.00      RA0  H
ATOM    502  CA  ASP A  56      28.956  27.048  23.671  1.00  0.00      RA0  C
ATOM    503  CB  ASP A  56      29.437  27.726  24.974  1.00  0.00      RA0  C
ATOM    504  CG  ASP A  56      30.529  28.781  24.775  1.00  0.00      RA0  C
ATOM    505  OD1 ASP A  56      30.970  29.000  23.656  1.00  0.00      RA0  O
ATOM    506  OD2 ASP A  56      30.978  29.399  25.745  1.00  0.00      RA0  O
ATOM    507  C   ASP A  56      28.116  25.828  24.017  1.00  0.00      RA0  C
ATOM    508  O   ASP A  56      26.960  25.950  24.410  1.00  0.00      RA0  O
ATOM    509  N   LEU A  57      28.729  24.659  23.855  1.00  0.00      RA0  N
ATOM    510  H   LEU A  57      29.703  24.642  23.624  1.00  0.00      RA0  H
ATOM    511  CA  LEU A  57      28.103  23.379  24.134  1.00  0.00      RA0  C
ATOM    512  CB  LEU A  57      28.128  22.489  22.895  1.00  0.00      RA0  C
ATOM    513  CG  LEU A  57      27.406  23.062  21.679  1.00  0.00      RA0  C
ATOM    514  CD1 LEU A  57      27.517  22.109  20.493  1.00  0.00      RA0  C
ATOM    515  CD2 LEU A  57      25.950  23.413  21.978  1.00  0.00      RA0  C
ATOM    516  C   LEU A  57      28.813  22.653  25.271  1.00  0.00      RA0  C
ATOM    517  O   LEU A  57      30.009  22.434  25.190  1.00  0.00      RA0  O
ATOM    518  N   ARG A  58      28.069  22.237  26.300  1.00  0.00      RA0  N
ATOM    519  H   ARG A  58      27.080  22.404  26.319  1.00  0.00      RA0  H
ATOM    520  CA  ARG A  58      28.656  21.606  27.470  1.00  0.00      RA0  C
ATOM    521  CB  ARG A  58      28.549  22.582  28.618  1.00  0.00      RA0  C
ATOM    522  CG  ARG A  58      29.811  23.385  28.914  1.00  0.00      RA0  C
ATOM    523  CD  ARG A  58      30.020  23.477  30.429  1.00  0.00      RA0  C
ATOM    524  NE  ARG A  58      30.138  22.138  31.009  1.00  0.00      RA0  N
ATOM    525  HE  ARG A  58      30.984  21.609  30.848  1.00  0.00      RA0  H
ATOM    526  CZ  ARG A  58      29.066  21.522  31.587  1.00  0.00      RA0  C
ATOM    527  NH1 ARG A  58      27.925  22.217  31.770  1.00  0.00      RA0  N
ATOM    528 HH11 ARG A  58      27.048  21.865  32.118  1.00  0.00      RA0  H
ATOM    529 HH12 ARG A  58      27.804  23.187  31.501  1.00  0.00      RA0  H
ATOM    530  NH2 ARG A  58      29.168  20.217  31.912  1.00  0.00      RA0  N
ATOM    531 HH21 ARG A  58      28.445  19.683  32.344  1.00  0.00      RA0  H
ATOM    532 HH22 ARG A  58      30.027  19.716  31.685  1.00  0.00      RA0  H
ATOM    533  C   ARG A  58      27.929  20.296  27.806  1.00  0.00      RA0  C
ATOM    534  O   ARG A  58      26.718  20.205  27.682  1.00  0.00      RA0  O
ATOM    535  N   GLY A  59      28.672  19.309  28.271  1.00  0.00      RA0  N
ATOM    536  H   GLY A  59      29.662  19.426  28.407  1.00  0.00      RA0  H
ATOM    537  CA  GLY A  59      28.104  18.014  28.623  1.00  0.00      RA0  C
ATOM    538  C   GLY A  59      29.040  16.897  28.203  1.00  0.00      RA0  C
ATOM    539  O   GLY A  59      29.740  17.010  27.195  1.00  0.00      RA0  O
ATOM    540  N   SER A  60      29.039  15.806  28.966  1.00  0.00      RA0  N
ATOM    541  H   SER A  60      28.431  15.757  29.758  1.00  0.00      RA0  H
ATOM    542  CA  SER A  60      29.957  14.700  28.725  1.00  0.00      RA0  C
ATOM    543  CB  SER A  60      29.788  13.852  29.963  1.00  0.00      RA0  C
ATOM    544  OG  SER A  60      29.450  14.798  30.990  1.00  0.00      RA0  O
ATOM    545  HG  SER A  60      30.124  15.477  30.958  1.00  0.00      RA0  H
ATOM    546  C   SER A  60      29.752  14.043  27.361  1.00  0.00      RA0  C
ATOM    547  O   SER A  60      30.701  13.465  26.814  1.00  0.00      RA0  O
ATOM    548  N   ARG A  61      28.539  14.152  26.803  1.00  0.00      RA0  N
ATOM    549  H   ARG A  61      27.846  14.723  27.239  1.00  0.00      RA0  H
ATOM    550  CA  ARG A  61      28.235  13.580  25.491  1.00  0.00      RA0  C
ATOM    551  CB  ARG A  61      26.830  12.992  25.544  1.00  0.00      RA0  C
ATOM    552  CG  ARG A  61      26.640  12.141  26.804  1.00  0.00      RA0  C
ATOM    553  CD  ARG A  61      25.264  11.481  26.862  1.00  0.00      RA0  C
ATOM    554  NE  ARG A  61      25.062  10.707  25.646  1.00  0.00      RA0  N
ATOM    555  HE  ARG A  61      25.887  10.390  25.154  1.00  0.00      RA0  H
ATOM    556  CZ  ARG A  61      23.826  10.516  25.114  1.00  0.00      RA0  C
ATOM    557  NH1 ARG A  61      22.738  10.930  25.805  1.00  0.00      RA0  N
ATOM    558 HH11 ARG A  61      21.793  10.906  25.445  1.00  0.00      RA0  H
ATOM    559 HH12 ARG A  61      22.831  11.319  26.724  1.00  0.00      RA0  H
ATOM    560  NH2 ARG A  61      23.737   9.931  23.905  1.00  0.00      RA0  N
ATOM    561 HH21 ARG A  61      22.889   9.705  23.428  1.00  0.00      RA0  H
ATOM    562 HH22 ARG A  61      24.594   9.701  23.397  1.00  0.00      RA0  H
ATOM    563  C   ARG A  61      28.377  14.586  24.343  1.00  0.00      RA0  C
ATOM    564  O   ARG A  61      27.883  14.349  23.255  1.00  0.00      RA0  O
ATOM    565  N   THR A  62      29.068  15.696  24.556  1.00  0.00      RA0  N
ATOM    566  H   THR A  62      29.506  15.911  25.431  1.00  0.00      RA0  H
ATOM    567  CA  THR A  62      29.125  16.716  23.498  1.00  0.00      RA0  C
ATOM    568  CB  THR A  62      29.754  17.998  24.035  1.00  0.00      RA0  C
ATOM    569  OG1 THR A  62      29.008  18.442  25.169  1.00  0.00      RA0  O
ATOM    570  HG1 THR A  62      29.544  18.235  25.928  1.00  0.00      RA0  H
ATOM    571  CG2 THR A  62      29.779  19.097  22.976  1.00  0.00      RA0  C
ATOM    572  C   THR A  62      29.753  16.227  22.195  1.00  0.00      RA0  C
ATOM    573  O   THR A  62      29.208  16.500  21.115  1.00  0.00      RA0  O
ATOM    574  N   ARG A  63      30.862  15.494  22.279  1.00  0.00      RA0  N
ATOM    575  H   ARG A  63      31.248  15.287  23.179  1.00  0.00      RA0  H
ATOM    576  CA  ARG A  63      31.512  14.989  21.056  1.00  0.00      RA0  C
ATOM    577  CB  ARG A  63      32.855  14.319  21.351  1.00  0.00      RA0  C
ATOM    578  CG  ARG A  63      33.628  14.115  20.046  1.00  0.00      RA0  C
ATOM    579  CD  ARG A  63      34.926  13.319  20.179  1.00  0.00      RA0  C
ATOM    580  NE  ARG A  63      35.870  13.941  21.102  1.00  0.00      RA0  N
ATOM    581  HE  ARG A  63      35.778  13.807  22.105  1.00  0.00      RA0  H
ATOM    582  CZ  ARG A  63      36.940  14.655  20.653  1.00  0.00      RA0  C
ATOM    583  NH1 ARG A  63      37.064  14.960  19.348  1.00  0.00      RA0  N
ATOM    584 HH11 ARG A  63      37.877  15.452  19.014  1.00  0.00      RA0  H
ATOM    585 HH12 ARG A  63      36.375  14.744  18.650  1.00  0.00      RA0  H
ATOM    586  NH2 ARG A  63      37.874  15.047  21.534  1.00  0.00      RA0  N
ATOM    587 HH21 ARG A  63      38.713  15.534  21.292  1.00  0.00      RA0  H
ATOM    588 HH22 ARG A  63      37.703  14.836  22.517  1.00  0.00      RA0  H
ATOM    589  C   ARG A  63      30.575  14.030  20.331  1.00  0.00      RA0  C
ATOM    590  O   ARG A  63      30.398  14.108  19.117  1.00  0.00      RA0  O
ATOM    591  N   GLU A  64      29.966  13.136  21.094  1.00  0.00      RA0  N
ATOM    592  H   GLU A  64      30.094  13.169  22.083  1.00  0.00      RA0  H
ATOM    593  CA  GLU A  64      29.007  12.179  20.558  1.00  0.00      RA0  C
ATOM    594  CB  GLU A  64      28.368  11.350  21.676  1.00  0.00      RA0  C
ATOM    595  CG  GLU A  64      27.356  10.337  21.130  1.00  0.00      RA0  C
ATOM    596  CD  GLU A  64      26.444   9.864  22.245  1.00  0.00      RA0  C
ATOM    597  OE1 GLU A  64      26.636  10.267  23.384  1.00  0.00      RA0  O
ATOM    598  OE2 GLU A  64      25.505   9.119  21.981  1.00  0.00      RA0  O
ATOM    599  C   GLU A  64      27.896  12.887  19.786  1.00  0.00      RA0  C
ATOM    600  O   GLU A  64      27.583  12.517  18.641  1.00  0.00      RA0  O
ATOM    601  N   PHE A  65      27.315  13.903  20.412  1.00  0.00      RA0  N
ATOM    602  H   PHE A  65      27.592  14.106  21.353  1.00  0.00      RA0  H
ATOM    603  CA  PHE A  65      26.271  14.717  19.787  1.00  0.00      RA0  C
ATOM    604  CB  PHE A  65      25.863  15.845  20.740  1.00  0.00      RA0  C
ATOM    605  CG  PHE A  65      24.978  16.852  20.041  1.00  0.00      RA0  C
ATOM    606  CD1 PHE A  65      23.863  16.439  19.320  1.00  0.00      RA0  C
ATOM    607  CD2 PHE A  65      25.289  18.204  20.121  1.00  0.00      RA0  C
ATOM    608  CE1 PHE A  65      23.079  17.376  18.659  1.00  0.00      RA0  C
ATOM    609  CE2 PHE A  65      24.500  19.141  19.466  1.00  0.00      RA0  C
ATOM    610  CZ  PHE A  65      23.398  18.726  18.728  1.00  0.00      RA0  C
ATOM    611  C   PHE A  65      26.731  15.273  18.458  1.00  0.00      RA0  C
ATOM    612  O   PHE A  65      26.046  15.148  17.451  1.00  0.00      RA0  O
ATOM    613  N   LEU A  66      27.892  15.922  18.460  1.00  0.00      RA0  N
ATOM    614  H   LEU A  66      28.440  15.950  19.300  1.00  0.00      RA0  H
ATOM    615  CA  LEU A  66      28.377  16.573  17.243  1.00  0.00      RA0  C
ATOM    616  CB  LEU A  66      29.517  17.530  17.568  1.00  0.00      RA0  C
ATOM    617  CG  LEU A  66      29.018  18.732  18.362  1.00  0.00      RA0  C
ATOM    618  CD1 LEU A  66      30.166  19.641  18.786  1.00  0.00      RA0  C
ATOM    619  CD2 LEU A  66      27.940  19.498  17.596  1.00  0.00      RA0  C
ATOM    620  C   LEU A  66      28.764  15.604  16.132  1.00  0.00      RA0  C
ATOM    621  O   LEU A  66      28.697  15.968  14.960  1.00  0.00      RA0  O
ATOM    622  N   ARG A  67      29.192  14.397  16.484  1.00  0.00      RA0  N
ATOM    623  H   ARG A  67      29.254  14.163  17.457  1.00  0.00      RA0  H
ATOM    624  CA  ARG A  67      29.454  13.340  15.473  1.00  0.00      RA0  C
ATOM    625  CB  ARG A  67      30.066  12.064  16.060  1.00  0.00      RA0  C
ATOM    626  CG  ARG A  67      31.418  12.190  16.759  1.00  0.00      RA0  C
ATOM    627  CD  ARG A  67      32.074  10.820  16.963  1.00  0.00      RA0  C
ATOM    628  NE  ARG A  67      32.581  10.288  15.696  1.00  0.00      RA0  N
ATOM    629  HE  ARG A  67      33.030  10.947  15.068  1.00  0.00      RA0  H
ATOM    630  CZ  ARG A  67      32.515   8.961  15.378  1.00  0.00      RA0  C
ATOM    631  NH1 ARG A  67      31.841   8.103  16.179  1.00  0.00      RA0  N
ATOM    632 HH11 ARG A  67      31.764   7.122  15.969  1.00  0.00      RA0  H
ATOM    633 HH12 ARG A  67      31.383   8.424  17.012  1.00  0.00      RA0  H
ATOM    634  NH2 ARG A  67      33.123   8.530  14.254  1.00  0.00      RA0  N
ATOM    635 HH21 ARG A  67      33.127   7.577  13.939  1.00  0.00      RA0  H
ATOM    636 HH22 ARG A  67      33.610   9.206  13.673  1.00  0.00      RA0  H
ATOM    637  C   ARG A  67      28.188  12.911  14.731  1.00  0.00      RA0  C
ATOM    638  O   ARG A  67      28.254  12.355  13.637  1.00  0.00      RA0  O
ATOM    639  N   TYR A  68      27.042  13.117  15.373  1.00  0.00      RA0  N
ATOM    640  H   TYR A  68      27.043  13.518  16.290  1.00  0.00      RA0  H
ATOM    641  CA  TYR A  68      25.729  12.846  14.764  1.00  0.00      RA0  C
ATOM    642  CB  TYR A  68      24.779  12.376  15.865  1.00  0.00      RA0  C
ATOM    643  CG  TYR A  68      23.400  12.140  15.305  1.00  0.00      RA0  C
ATOM    644  CD1 TYR A  68      23.221  11.239  14.264  1.00  0.00      RA0  C
ATOM    645  CE1 TYR A  68      21.951  11.020  13.751  1.00  0.00      RA0  C
ATOM    646  CD2 TYR A  68      22.311  12.821  15.835  1.00  0.00      RA0  C
ATOM    647  CE2 TYR A  68      21.038  12.596  15.326  1.00  0.00      RA0  C
ATOM    648  CZ  TYR A  68      20.860  11.694  14.284  1.00  0.00      RA0  C
ATOM    649  OH  TYR A  68      19.600  11.465  13.773  1.00  0.00      RA0  O
ATOM    650  HH  TYR A  68      19.673  10.723  13.180  1.00  0.00      RA0  H
ATOM    651  C   TYR A  68      25.182  14.082  14.049  1.00  0.00      RA0  C
ATOM    652  O   TYR A  68      24.587  14.004  12.970  1.00  0.00      RA0  O
ATOM    653  N   LEU A  69      25.409  15.257  14.618  1.00  0.00      RA0  N
ATOM    654  H   LEU A  69      25.887  15.289  15.496  1.00  0.00      RA0  H
ATOM    655  CA  LEU A  69      24.885  16.493  14.010  1.00  0.00      RA0  C
ATOM    656  CB  LEU A  69      24.987  17.622  15.037  1.00  0.00      RA0  C
ATOM    657  CG  LEU A  69      24.233  18.890  14.637  1.00  0.00      RA0  C
ATOM    658  CD1 LEU A  69      22.721  18.675  14.680  1.00  0.00      RA0  C
ATOM    659  CD2 LEU A  69      24.660  20.100  15.468  1.00  0.00      RA0  C
ATOM    660  C   LEU A  69      25.563  16.920  12.701  1.00  0.00      RA0  C
ATOM    661  O   LEU A  69      24.902  17.411  11.761  1.00  0.00      RA0  O
ATOM    662  N   LEU A  70      26.889  16.776  12.653  1.00  0.00      RA0  N
ATOM    663  H   LEU A  70      27.369  16.243  13.353  1.00  0.00      RA0  H
ATOM    664  CA  LEU A  70      27.696  17.335  11.584  1.00  0.00      RA0  C
ATOM    665  CB  LEU A  70      28.893  18.083  12.170  1.00  0.00      RA0  C
ATOM    666  CG  LEU A  70      28.494  19.190  13.146  1.00  0.00      RA0  C
ATOM    667  CD1 LEU A  70      29.708  19.779  13.862  1.00  0.00      RA0  C
ATOM    668  CD2 LEU A  70      27.654  20.270  12.465  1.00  0.00      RA0  C
ATOM    669  C   LEU A  70      28.190  16.294  10.605  1.00  0.00      RA0  C
ATOM    670  O   LEU A  70      28.403  15.156  10.966  1.00  0.00      RA0  O
ATOM    671  N   ALA A  71      28.416  16.706   9.355  1.00  0.00      RA0  N
ATOM    672  H   ALA A  71      28.296  17.676   9.132  1.00  0.00      RA0  H
ATOM    673  CA  ALA A  71      28.853  15.767   8.340  1.00  0.00      RA0  C
ATOM    674  CB  ALA A  71      28.331  16.199   6.972  1.00  0.00      RA0  C
ATOM    675  C   ALA A  71      30.368  15.588   8.235  1.00  0.00      RA0  C
ATOM    676  O   ALA A  71      30.833  14.540   7.759  1.00  0.00      RA0  O
ATOM    677  N   ASN A  72      31.134  16.589   8.665  1.00  0.00      RA0  N
ATOM    678  H   ASN A  72      30.720  17.408   9.062  1.00  0.00      RA0  H
ATOM    679  CA  ASN A  72      32.539  16.342   8.981  1.00  0.00      RA0  C
ATOM    680  CB  ASN A  72      33.313  17.657   9.071  1.00  0.00      RA0  C
ATOM    681  CG  ASN A  72      34.781  17.448   8.769  1.00  0.00      RA0  C
ATOM    682  OD1 ASN A  72      35.368  16.419   9.060  1.00  0.00      RA0  O
ATOM    683  ND2 ASN A  72      35.367  18.487   8.169  1.00  0.00      RA0  N
ATOM    684 HD21 ASN A  72      34.872  19.339   7.981  1.00  0.00      RA0  H
ATOM    685 HD22 ASN A  72      36.323  18.393   7.902  1.00  0.00      RA0  H
ATOM    686  C   ASN A  72      32.503  15.581  10.309  1.00  0.00      RA0  C
ATOM    687  O   ASN A  72      31.427  15.435  10.899  1.00  0.00      RA0  O
ATOM    688  N   ASP A  73      33.647  15.069  10.759  1.00  0.00      RA0  N
ATOM    689  H   ASP A  73      34.500  15.236  10.259  1.00  0.00      RA0  H
ATOM    690  CA  ASP A  73      33.706  14.238  11.957  1.00  0.00      RA0  C
ATOM    691  CB  ASP A  73      34.124  12.780  11.760  1.00  0.00      RA0  C
ATOM    692  CG  ASP A  73      33.811  12.005  13.038  1.00  0.00      RA0  C
ATOM    693  OD1 ASP A  73      33.264  12.575  13.979  1.00  0.00      RA0  O
ATOM    694  OD2 ASP A  73      34.085  10.812  13.103  1.00  0.00      RA0  O
ATOM    695  C   ASP A  73      34.573  14.867  13.033  1.00  0.00      RA0  C
ATOM    696  O   ASP A  73      35.803  14.869  12.924  1.00  0.00      RA0  O
ATOM    697  N   VAL A  74      33.951  15.352  14.101  1.00  0.00      RA0  N
ATOM    698  H   VAL A  74      32.989  15.100  14.201  1.00  0.00      RA0  H
ATOM    699  CA  VAL A  74      34.717  16.007  15.148  1.00  0.00      RA0  C
ATOM    700  CB  VAL A  74      33.789  16.797  16.068  1.00  0.00      RA0  C
ATOM    701  CG1 VAL A  74      33.049  17.878  15.280  1.00  0.00      RA0  C
ATOM    702  CG2 VAL A  74      32.830  15.866  16.807  1.00  0.00      RA0  C
ATOM    703  C   VAL A  74      35.604  15.060  15.948  1.00  0.00      RA0  C
ATOM    704  O   VAL A  74      36.333  15.528  16.833  1.00  0.00      RA0  O
ATOM    705  N   ALA A  75      35.537  13.750  15.655  1.00  0.00      RA0  N
ATOM    706  H   ALA A  75      34.903  13.421  14.949  1.00  0.00      RA0  H
ATOM    707  CA  ALA A  75      36.504  12.790  16.211  1.00  0.00      RA0  C
ATOM    708  CB  ALA A  75      36.227  11.372  15.715  1.00  0.00      RA0  C
ATOM    709  C   ALA A  75      37.930  13.195  15.816  1.00  0.00      RA0  C
ATOM    710  O   ALA A  75      38.893  12.833  16.499  1.00  0.00      RA0  O
ATOM    711  N   LYS A  76      38.038  13.933  14.713  1.00  0.00      RA0  N
ATOM    712  H   LYS A  76      37.225  14.157  14.169  1.00  0.00      RA0  H
ATOM    713  CA  LYS A  76      39.319  14.412  14.204  1.00  0.00      RA0  C
ATOM    714  CB  LYS A  76      39.173  14.786  12.728  1.00  0.00      RA0  C
ATOM    715  CG  LYS A  76      40.470  14.781  11.912  1.00  0.00      RA0  C
ATOM    716  CD  LYS A  76      40.161  15.073  10.447  1.00  0.00      RA0  C
ATOM    717  CE  LYS A  76      41.302  14.800   9.464  1.00  0.00      RA0  C
ATOM    718  NZ  LYS A  76      40.708  14.646   8.132  1.00  0.00      RA0  N
ATOM    719  HZ1 LYS A  76      40.745  13.654   7.810  1.00  0.00      RA0  H
ATOM    720  HZ2 LYS A  76      39.677  14.784   8.194  1.00  0.00      RA0  H
ATOM    721  HZ3 LYS A  76      41.107  15.258   7.389  1.00  0.00      RA0  H
ATOM    722  C   LYS A  76      39.898  15.565  15.013  1.00  0.00      RA0  C
ATOM    723  O   LYS A  76      41.055  15.924  14.815  1.00  0.00      RA0  O
ATOM    724  N   LEU A  77      39.123  16.143  15.923  1.00  0.00      RA0  N
ATOM    725  H   LEU A  77      38.208  15.781  16.098  1.00  0.00      RA0  H
ATOM    726  CA  LEU A  77      39.623  17.176  16.810  1.00  0.00      RA0  C
ATOM    727  CB  LEU A  77      38.499  18.142  17.170  1.00  0.00      RA0  C
ATOM    728  CG  LEU A  77      37.822  18.775  15.955  1.00  0.00      RA0  C
ATOM    729  CD1 LEU A  77      36.685  19.719  16.351  1.00  0.00      RA0  C
ATOM    730  CD2 LEU A  77      38.835  19.461  15.046  1.00  0.00      RA0  C
ATOM    731  C   LEU A  77      40.167  16.489  18.054  1.00  0.00      RA0  C
ATOM    732  O   LEU A  77      39.427  16.189  18.980  1.00  0.00      RA0  O
ATOM    733  N   THR A  78      41.473  16.235  18.068  1.00  0.00      RA0  N
ATOM    734  H   THR A  78      41.984  16.298  17.209  1.00  0.00      RA0  H
ATOM    735  CA  THR A  78      42.107  15.488  19.185  1.00  0.00      RA0  C
ATOM    736  CB  THR A  78      42.702  14.310  18.457  1.00  0.00      RA0  C
ATOM    737  OG1 THR A  78      42.020  14.254  17.195  1.00  0.00      RA0  O
ATOM    738  HG1 THR A  78      41.259  13.691  17.308  1.00  0.00      RA0  H
ATOM    739  CG2 THR A  78      42.586  12.990  19.222  1.00  0.00      RA0  C
ATOM    740  C   THR A  78      43.078  16.304  20.027  1.00  0.00      RA0  C
ATOM    741  O   THR A  78      43.410  15.889  21.155  1.00  0.00      RA0  O
ATOM    742  N   LYS A  79      43.528  17.453  19.501  1.00  0.00      RA0  N
ATOM    743  H   LYS A  79      43.134  17.789  18.648  1.00  0.00      RA0  H
ATOM    744  CA  LYS A  79      44.312  18.401  20.272  1.00  0.00      RA0  C
ATOM    745  CB  LYS A  79      45.423  18.933  19.362  1.00  0.00      RA0  C
ATOM    746  CG  LYS A  79      46.133  17.779  18.644  1.00  0.00      RA0  C
ATOM    747  CD  LYS A  79      47.090  18.201  17.522  1.00  0.00      RA0  C
ATOM    748  CE  LYS A  79      47.690  16.972  16.823  1.00  0.00      RA0  C
ATOM    749  NZ  LYS A  79      48.534  17.352  15.684  1.00  0.00      RA0  N
ATOM    750  HZ1 LYS A  79      48.964  16.513  15.231  1.00  0.00      RA0  H
ATOM    751  HZ2 LYS A  79      48.061  17.854  14.913  1.00  0.00      RA0  H
ATOM    752  HZ3 LYS A  79      49.399  17.881  15.932  1.00  0.00      RA0  H
ATOM    753  C   LYS A  79      43.414  19.517  20.757  1.00  0.00      RA0  C
ATOM    754  O   LYS A  79      42.652  20.118  19.980  1.00  0.00      RA0  O
ATOM    755  N   SER A  80      43.494  19.801  22.042  1.00  0.00      RA0  N
ATOM    756  H   SER A  80      44.166  19.344  22.619  1.00  0.00      RA0  H
ATOM    757  CA  SER A  80      42.700  20.851  22.634  1.00  0.00      RA0  C
ATOM    758  CB  SER A  80      43.133  20.917  24.107  1.00  0.00      RA0  C
ATOM    759  OG  SER A  80      42.237  21.682  24.915  1.00  0.00      RA0  O
ATOM    760  HG  SER A  80      41.462  21.149  25.077  1.00  0.00      RA0  H
ATOM    761  C   SER A  80      42.842  22.179  21.880  1.00  0.00      RA0  C
ATOM    762  O   SER A  80      43.950  22.597  21.542  1.00  0.00      RA0  O
ATOM    763  N   GLY A  81      41.709  22.810  21.592  1.00  0.00      RA0  N
ATOM    764  H   GLY A  81      40.842  22.394  21.857  1.00  0.00      RA0  H
ATOM    765  CA  GLY A  81      41.659  24.027  20.776  1.00  0.00      RA0  C
ATOM    766  C   GLY A  81      41.477  23.854  19.277  1.00  0.00      RA0  C
ATOM    767  O   GLY A  81      41.195  24.831  18.591  1.00  0.00      RA0  O
ATOM    768  N   LYS A  82      41.617  22.633  18.765  1.00  0.00      RA0  N
ATOM    769  H   LYS A  82      41.741  21.860  19.389  1.00  0.00      RA0  H
ATOM    770  CA  LYS A  82      41.534  22.380  17.344  1.00  0.00      RA0  C
ATOM    771  CB  LYS A  82      42.125  21.019  16.923  1.00  0.00      RA0  C
ATOM    772  CG  LYS A  82      42.212  20.767  15.400  1.00  0.00      RA0  C
ATOM    773  CD  LYS A  82      43.174  21.650  14.582  1.00  0.00      RA0  C
ATOM    774  CE  LYS A  82      42.872  21.630  13.070  1.00  0.00      RA0  C
ATOM    775  NZ  LYS A  82      43.798  22.454  12.269  1.00  0.00      RA0  N
ATOM    776  HZ1 LYS A  82      43.344  22.706  11.363  1.00  0.00      RA0  H
ATOM    777  HZ2 LYS A  82      44.133  23.343  12.693  1.00  0.00      RA0  H
ATOM    778  HZ3 LYS A  82      44.588  21.892  11.882  1.00  0.00      RA0  H
ATOM    779  C   LYS A  82      40.106  22.609  16.820  1.00  0.00      RA0  C
ATOM    780  O   LYS A  82      39.126  22.282  17.484  1.00  0.00      RA0  O
ATOM    781  N   ALA A  83      40.029  23.199  15.641  1.00  0.00      RA0  N
ATOM    782  H   ALA A  83      40.860  23.420  15.128  1.00  0.00      RA0  H
ATOM    783  CA  ALA A  83      38.765  23.489  14.979  1.00  0.00      RA0  C
ATOM    784  CB  ALA A  83      38.621  24.991  14.745  1.00  0.00      RA0  C
ATOM    785  C   ALA A  83      38.671  22.791  13.623  1.00  0.00      RA0  C
ATOM    786  O   ALA A  83      39.659  22.429  13.001  1.00  0.00      RA0  O
ATOM    787  N   LEU A  84      37.443  22.581  13.172  1.00  0.00      RA0  N
ATOM    788  H   LEU A  84      36.640  22.832  13.721  1.00  0.00      RA0  H
ATOM    789  CA  LEU A  84      37.234  22.187  11.795  1.00  0.00      RA0  C
ATOM    790  CB  LEU A  84      37.208  20.656  11.589  1.00  0.00      RA0  C
ATOM    791  CG  LEU A  84      36.137  19.793  12.272  1.00  0.00      RA0  C
ATOM    792  CD1 LEU A  84      34.750  19.928  11.650  1.00  0.00      RA0  C
ATOM    793  CD2 LEU A  84      36.545  18.318  12.262  1.00  0.00      RA0  C
ATOM    794  C   LEU A  84      36.040  22.924  11.189  1.00  0.00      RA0  C
ATOM    795  O   LEU A  84      35.225  23.529  11.883  1.00  0.00      RA0  O
ATOM    796  N   TYR A  85      35.998  22.850   9.877  1.00  0.00      RA0  N
ATOM    797  H   TYR A  85      36.643  22.263   9.390  1.00  0.00      RA0  H
ATOM    798  CA  TYR A  85      34.907  23.412   9.072  1.00  0.00      RA0  C
ATOM    799  CB  TYR A  85      35.554  24.055   7.835  1.00  0.00      RA0  C
ATOM    800  CG  TYR A  85      34.582  24.671   6.848  1.00  0.00      RA0  C
ATOM    801  CD1 TYR A  85      34.451  26.053   6.781  1.00  0.00      RA0  C
ATOM    802  CE1 TYR A  85      33.627  26.634   5.824  1.00  0.00      RA0  C
ATOM    803  CD2 TYR A  85      33.852  23.876   5.971  1.00  0.00      RA0  C
ATOM    804  CE2 TYR A  85      33.019  24.454   5.020  1.00  0.00      RA0  C
ATOM    805  CZ  TYR A  85      32.908  25.836   4.941  1.00  0.00      RA0  C
ATOM    806  OH  TYR A  85      32.083  26.409   3.994  1.00  0.00      RA0  O
ATOM    807  HH  TYR A  85      31.459  26.975   4.466  1.00  0.00      RA0  H
ATOM    808  C   TYR A  85      33.967  22.272   8.678  1.00  0.00      RA0  C
ATOM    809  O   TYR A  85      34.404  21.226   8.177  1.00  0.00      RA0  O
ATOM    810  N   SER A  86      32.653  22.482   8.855  1.00  0.00      RA0  N
ATOM    811  H   SER A  86      32.286  23.353   9.198  1.00  0.00      RA0  H
ATOM    812  CA  SER A  86      31.685  21.431   8.538  1.00  0.00      RA0  C
ATOM    813  CB  SER A  86      31.438  20.602   9.810  1.00  0.00      RA0  C
ATOM    814  OG  SER A  86      30.647  19.425   9.547  1.00  0.00      RA0  O
ATOM    815  HG  SER A  86      29.736  19.718   9.502  1.00  0.00      RA0  H
ATOM    816  C   SER A  86      30.361  21.981   8.001  1.00  0.00      RA0  C
ATOM    817  O   SER A  86      29.965  23.107   8.309  1.00  0.00      RA0  O
ATOM    818  N   GLY A  87      29.716  21.168   7.167  1.00  0.00      RA0  N
ATOM    819  H   GLY A  87      30.155  20.303   6.927  1.00  0.00      RA0  H
ATOM    820  CA  GLY A  87      28.287  21.302   6.928  1.00  0.00      RA0  C
ATOM    821  C   GLY A  87      27.473  20.679   8.039  1.00  0.00      RA0  C
ATOM    822  O   GLY A  87      27.917  19.744   8.707  1.00  0.00      RA0  O
ATOM    823  N   MSE A  88      26.250  21.194   8.186  1.00  0.00      RA0  N
ATOM    824  H   MSE A  88      25.968  21.984   7.632  1.00  0.00      RA0  H
ATOM    825  CA  MSE A  88      25.238  20.667   9.074  1.00  0.00      RA0  C
ATOM    826  CB  MSE A  88      24.886  21.679  10.163  1.00  0.00      RA0  C
ATOM    827  CG  MSE A  88      23.739  21.201  11.055  1.00  0.00      RA0  C
ATOM    828  SE  MSE A  88      23.484  22.277  12.475  1.00  0.00      RA0  S
ATOM    829  CE  MSE A  88      23.349  23.838  11.589  1.00  0.00      RA0  C
ATOM    830  C   MSE A  88      24.063  20.421   8.138  1.00  0.00      RA0  C
ATOM    831  O   MSE A  88      23.555  21.362   7.509  1.00  0.00      RA0  O
ATOM    832  N   LEU A  89      23.687  19.165   8.001  1.00  0.00      RA0  N
ATOM    833  H   LEU A  89      23.956  18.466   8.665  1.00  0.00      RA0  H
ATOM    834  CA  LEU A  89      22.754  18.756   6.944  1.00  0.00      RA0  C
ATOM    835  CB  LEU A  89      23.297  17.565   6.157  1.00  0.00      RA0  C
ATOM    836  CG  LEU A  89      24.714  17.729   5.616  1.00  0.00      RA0  C
ATOM    837  CD1 LEU A  89      25.138  16.476   4.853  1.00  0.00      RA0  C
ATOM    838  CD2 LEU A  89      24.885  18.993   4.776  1.00  0.00      RA0  C
ATOM    839  C   LEU A  89      21.370  18.368   7.461  1.00  0.00      RA0  C
ATOM    840  O   LEU A  89      21.208  17.885   8.590  1.00  0.00      RA0  O
ATOM    841  N   ASN A  90      20.384  18.489   6.575  1.00  0.00      RA0  N
ATOM    842  H   ASN A  90      20.622  18.782   5.647  1.00  0.00      RA0  H
ATOM    843  CA  ASN A  90      19.064  17.944   6.872  1.00  0.00      RA0  C
ATOM    844  CB  ASN A  90      17.973  18.779   6.187  1.00  0.00      RA0  C
ATOM    845  CG  ASN A  90      18.148  18.786   4.676  1.00  0.00      RA0  C
ATOM    846  OD1 ASN A  90      18.359  17.759   4.038  1.00  0.00      RA0  O
ATOM    847  ND2 ASN A  90      18.031  20.007   4.124  1.00  0.00      RA0  N
ATOM    848 HD21 ASN A  90      17.946  20.834   4.696  1.00  0.00      RA0  H
ATOM    849 HD22 ASN A  90      18.036  20.219   3.142  1.00  0.00      RA0  H
ATOM    850  C   ASN A  90      19.018  16.487   6.403  1.00  0.00      RA0  C
ATOM    851  O   ASN A  90      19.973  15.979   5.830  1.00  0.00      RA0  O
ATOM    852  N   ALA A  91      17.918  15.791   6.668  1.00  0.00      RA0  N
ATOM    853  H   ALA A  91      17.129  16.247   7.072  1.00  0.00      RA0  H
ATOM    854  CA  ALA A  91      17.838  14.369   6.357  1.00  0.00      RA0  C
ATOM    855  CB  ALA A  91      16.559  13.764   6.935  1.00  0.00      RA0  C
ATOM    856  C   ALA A  91      17.886  14.091   4.858  1.00  0.00      RA0  C
ATOM    857  O   ALA A  91      18.229  12.989   4.455  1.00  0.00      RA0  O
ATOM    858  N   SER A  92      17.542  15.083   4.027  1.00  0.00      RA0  N
ATOM    859  H   SER A  92      17.301  15.996   4.350  1.00  0.00      RA0  H
ATOM    860  CA  SER A  92      17.594  14.959   2.575  1.00  0.00      RA0  C
ATOM    861  CB  SER A  92      16.542  15.951   2.127  1.00  0.00      RA0  C
ATOM    862  OG  SER A  92      15.732  16.211   3.289  1.00  0.00      RA0  O
ATOM    863  HG  SER A  92      15.115  16.880   3.023  1.00  0.00      RA0  H
ATOM    864  C   SER A  92      18.997  15.185   2.018  1.00  0.00      RA0  C
ATOM    865  O   SER A  92      19.215  15.090   0.808  1.00  0.00      RA0  O
ATOM    866  N   GLY A  93      19.932  15.485   2.901  1.00  0.00      RA0  N
ATOM    867  H   GLY A  93      19.695  15.645   3.861  1.00  0.00      RA0  H
ATOM    868  CA  GLY A  93      21.322  15.742   2.489  1.00  0.00      RA0  C
ATOM    869  C   GLY A  93      21.556  17.152   1.966  1.00  0.00      RA0  C
ATOM    870  O   GLY A  93      22.609  17.446   1.413  1.00  0.00      RA0  O
ATOM    871  N   GLY A  94      20.597  18.049   2.151  1.00  0.00      RA0  N
ATOM    872  H   GLY A  94      19.808  17.802   2.714  1.00  0.00      RA0  H
ATOM    873  CA  GLY A  94      20.797  19.454   1.844  1.00  0.00      RA0  C
ATOM    874  C   GLY A  94      21.469  20.174   3.011  1.00  0.00      RA0  C
ATOM    875  O   GLY A  94      21.515  19.672   4.143  1.00  0.00      RA0  O
ATOM    876  N   VAL A  95      22.004  21.355   2.748  1.00  0.00      RA0  N
ATOM    877  H   VAL A  95      21.821  21.815   1.874  1.00  0.00      RA0  H
ATOM    878  CA  VAL A  95      22.779  22.059   3.750  1.00  0.00      RA0  C
ATOM    879  CB  VAL A  95      23.938  22.808   3.094  1.00  0.00      RA0  C
ATOM    880  CG1 VAL A  95      24.863  23.419   4.143  1.00  0.00      RA0  C
ATOM    881  CG2 VAL A  95      24.702  21.904   2.130  1.00  0.00      RA0  C
ATOM    882  C   VAL A  95      21.909  23.021   4.523  1.00  0.00      RA0  C
ATOM    883  O   VAL A  95      21.337  23.957   3.934  1.00  0.00      RA0  O
ATOM    884  N   ILE A  96      21.837  22.795   5.828  1.00  0.00      RA0  N
ATOM    885  H   ILE A  96      22.351  22.025   6.204  1.00  0.00      RA0  H
ATOM    886  CA  ILE A  96      21.205  23.724   6.764  1.00  0.00      RA0  C
ATOM    887  CB  ILE A  96      20.924  23.008   8.088  1.00  0.00      RA0  C
ATOM    888  CG2 ILE A  96      20.336  23.931   9.150  1.00  0.00      RA0  C
ATOM    889  CG1 ILE A  96      20.039  21.792   7.866  1.00  0.00      RA0  C
ATOM    890  CD1 ILE A  96      19.693  21.109   9.185  1.00  0.00      RA0  C
ATOM    891  C   ILE A  96      22.105  24.922   7.010  1.00  0.00      RA0  C
ATOM    892  O   ILE A  96      21.636  26.055   7.018  1.00  0.00      RA0  O
ATOM    893  N   ASP A  97      23.403  24.677   7.207  1.00  0.00      RA0  N
ATOM    894  H   ASP A  97      23.796  23.757   7.259  1.00  0.00      RA0  H
ATOM    895  CA  ASP A  97      24.364  25.760   7.328  1.00  0.00      RA0  C
ATOM    896  CB  ASP A  97      24.227  26.772   8.496  1.00  0.00      RA0  C
ATOM    897  CG  ASP A  97      24.667  28.144   7.958  1.00  0.00      RA0  C
ATOM    898  OD1 ASP A  97      24.936  28.219   6.767  1.00  0.00      RA0  O
ATOM    899  OD2 ASP A  97      24.743  29.141   8.685  1.00  0.00      RA0  O
ATOM    900  C   ASP A  97      25.776  25.150   7.217  1.00  0.00      RA0  C
ATOM    901  O   ASP A  97      25.940  23.916   7.271  1.00  0.00      RA0  O
ATOM    902  N   ASP A  98      26.755  26.031   7.049  1.00  0.00      RA0  N
ATOM    903  H   ASP A  98      26.541  27.013   7.024  1.00  0.00      RA0  H
ATOM    904  CA  ASP A  98      28.135  25.692   7.330  1.00  0.00      RA0  C
ATOM    905  CB  ASP A  98      29.036  25.770   6.088  1.00  0.00      RA0  C
ATOM    906  CG  ASP A  98      29.899  27.014   6.013  1.00  0.00      RA0  C
ATOM    907  OD1 ASP A  98      29.734  27.789   5.075  1.00  0.00      RA0  O
ATOM    908  OD2 ASP A  98      30.821  27.153   6.812  1.00  0.00      RA0  O
ATOM    909  C   ASP A  98      28.626  26.441   8.568  1.00  0.00      RA0  C
ATOM    910  O   ASP A  98      28.047  27.450   8.983  1.00  0.00      RA0  O
ATOM    911  N   LEU A  99      29.680  25.920   9.185  1.00  0.00      RA0  N
ATOM    912  H   LEU A  99      30.206  25.177   8.767  1.00  0.00      RA0  H
ATOM    913  CA  LEU A  99      30.116  26.463  10.453  1.00  0.00      RA0  C
ATOM    914  CB  LEU A  99      29.139  26.064  11.574  1.00  0.00      RA0  C
ATOM    915  CG  LEU A  99      28.691  24.592  11.595  1.00  0.00      RA0  C
ATOM    916  CD1 LEU A  99      29.738  23.625  12.157  1.00  0.00      RA0  C
ATOM    917  CD2 LEU A  99      27.358  24.437  12.328  1.00  0.00      RA0  C
ATOM    918  C   LEU A  99      31.535  26.002  10.793  1.00  0.00      RA0  C
ATOM    919  O   LEU A  99      32.080  25.076  10.152  1.00  0.00      RA0  O
ATOM    920  N   ILE A 100      32.117  26.674  11.778  1.00  0.00      RA0  N
ATOM    921  H   ILE A 100      31.591  27.395  12.232  1.00  0.00      RA0  H
ATOM    922  CA  ILE A 100      33.357  26.250  12.405  1.00  0.00      RA0  C
ATOM    923  CB  ILE A 100      34.325  27.434  12.509  1.00  0.00      RA0  C
ATOM    924  CG2 ILE A 100      35.689  26.999  13.051  1.00  0.00      RA0  C
ATOM    925  CG1 ILE A 100      34.460  28.168  11.176  1.00  0.00      RA0  C
ATOM    926  CD1 ILE A 100      35.187  27.334  10.123  1.00  0.00      RA0  C
ATOM    927  C   ILE A 100      33.032  25.724  13.796  1.00  0.00      RA0  C
ATOM    928  O   ILE A 100      32.209  26.305  14.514  1.00  0.00      RA0  O
ATOM    929  N   VAL A 101      33.655  24.612  14.165  1.00  0.00      RA0  N
ATOM    930  H   VAL A 101      34.332  24.195  13.553  1.00  0.00      RA0  H
ATOM    931  CA  VAL A 101      33.464  24.010  15.481  1.00  0.00      RA0  C
ATOM    932  CB  VAL A 101      32.662  22.708  15.374  1.00  0.00      RA0  C
ATOM    933  CG1 VAL A 101      33.148  21.844  14.218  1.00  0.00      RA0  C
ATOM    934  CG2 VAL A 101      32.628  21.943  16.701  1.00  0.00      RA0  C
ATOM    935  C   VAL A 101      34.820  23.781  16.126  1.00  0.00      RA0  C
ATOM    936  O   VAL A 101      35.731  23.291  15.460  1.00  0.00      RA0  O
ATOM    937  N   TYR A 102      34.922  24.184  17.397  1.00  0.00      RA0  N
ATOM    938  H   TYR A 102      34.095  24.472  17.869  1.00  0.00      RA0  H
ATOM    939  CA  TYR A 102      36.137  24.019  18.230  1.00  0.00      RA0  C
ATOM    940  CB  TYR A 102      36.492  25.321  18.956  1.00  0.00      RA0  C
ATOM    941  CG  TYR A 102      36.685  26.491  18.016  1.00  0.00      RA0  C
ATOM    942  CD1 TYR A 102      35.584  27.172  17.510  1.00  0.00      RA0  C
ATOM    943  CE1 TYR A 102      35.764  28.256  16.661  1.00  0.00      RA0  C
ATOM    944  CD2 TYR A 102      37.968  26.904  17.674  1.00  0.00      RA0  C
ATOM    945  CE2 TYR A 102      38.149  27.991  16.825  1.00  0.00      RA0  C
ATOM    946  CZ  TYR A 102      37.046  28.665  16.315  1.00  0.00      RA0  C
ATOM    947  OH  TYR A 102      37.205  29.739  15.463  1.00  0.00      RA0  O
ATOM    948  HH  TYR A 102      38.124  29.897  15.275  1.00  0.00      RA0  H
ATOM    949  C   TYR A 102      35.944  22.933  19.282  1.00  0.00      RA0  C
ATOM    950  O   TYR A 102      34.884  22.843  19.913  1.00  0.00      RA0  O
ATOM    951  N   TYR A 103      36.987  22.137  19.493  1.00  0.00      RA0  N
ATOM    952  H   TYR A 103      37.827  22.284  18.964  1.00  0.00      RA0  H
ATOM    953  CA  TYR A 103      37.063  21.205  20.621  1.00  0.00      RA0  C
ATOM    954  CB  TYR A 103      37.650  19.886  20.122  1.00  0.00      RA0  C
ATOM    955  CG  TYR A 103      38.340  19.096  21.208  1.00  0.00      RA0  C
ATOM    956  CD1 TYR A 103      37.634  18.618  22.305  1.00  0.00      RA0  C
ATOM    957  CE1 TYR A 103      38.296  17.886  23.283  1.00  0.00      RA0  C
ATOM    958  CD2 TYR A 103      39.700  18.837  21.089  1.00  0.00      RA0  C
ATOM    959  CE2 TYR A 103      40.357  18.099  22.065  1.00  0.00      RA0  C
ATOM    960  CZ  TYR A 103      39.656  17.627  23.166  1.00  0.00      RA0  C
ATOM    961  OH  TYR A 103      40.309  16.900  24.140  1.00  0.00      RA0  O
ATOM    962  HH  TYR A 103      41.179  16.665  23.843  1.00  0.00      RA0  H
ATOM    963  C   TYR A 103      37.952  21.838  21.675  1.00  0.00      RA0  C
ATOM    964  O   TYR A 103      39.070  22.255  21.346  1.00  0.00      RA0  O
ATOM    965  N   PHE A 104      37.469  21.916  22.917  1.00  0.00      RA0  N
ATOM    966  H   PHE A 104      36.545  21.587  23.133  1.00  0.00      RA0  H
ATOM    967  CA  PHE A 104      38.297  22.371  24.068  1.00  0.00      RA0  C
ATOM    968  CB  PHE A 104      37.656  23.568  24.762  1.00  0.00      RA0  C
ATOM    969  CG  PHE A 104      37.590  24.726  23.798  1.00  0.00      RA0  C
ATOM    970  CD1 PHE A 104      38.764  25.280  23.299  1.00  0.00      RA0  C
ATOM    971  CD2 PHE A 104      36.358  25.241  23.414  1.00  0.00      RA0  C
ATOM    972  CE1 PHE A 104      38.708  26.362  22.430  1.00  0.00      RA0  C
ATOM    973  CE2 PHE A 104      36.302  26.326  22.548  1.00  0.00      RA0  C
ATOM    974  CZ  PHE A 104      37.476  26.890  22.064  1.00  0.00      RA0  C
ATOM    975  C   PHE A 104      38.549  21.234  25.057  1.00  0.00      RA0  C
ATOM    976  O   PHE A 104      39.695  20.881  25.318  1.00  0.00      RA0  O
ATOM    977  N   THR A 105      37.473  20.666  25.599  1.00  0.00      RA0  N
ATOM    978  H   THR A 105      36.550  21.024  25.447  1.00  0.00      RA0  H
ATOM    979  CA  THR A 105      37.528  19.428  26.379  1.00  0.00      RA0  C
ATOM    980  CB  THR A 105      37.446  19.953  27.793  1.00  0.00      RA0  C
ATOM    981  OG1 THR A 105      37.286  21.377  27.697  1.00  0.00      RA0  O
ATOM    982  HG1 THR A 105      37.386  21.722  28.575  1.00  0.00      RA0  H
ATOM    983  CG2 THR A 105      38.683  19.601  28.619  1.00  0.00      RA0  C
ATOM    984  C   THR A 105      36.371  18.515  25.975  1.00  0.00      RA0  C
ATOM    985  O   THR A 105      35.486  18.910  25.222  1.00  0.00      RA0  O
ATOM    986  N   GLU A 106      36.339  17.300  26.515  1.00  0.00      RA0  N
ATOM    987  H   GLU A 106      37.097  16.960  27.067  1.00  0.00      RA0  H
ATOM    988  CA  GLU A 106      35.233  16.397  26.204  1.00  0.00      RA0  C
ATOM    989  CB  GLU A 106      35.562  14.945  26.545  1.00  0.00      RA0  C
ATOM    990  CG  GLU A 106      36.829  14.453  25.820  1.00  0.00      RA0  C
ATOM    991  CD  GLU A 106      36.682  14.388  24.299  1.00  0.00      RA0  C
ATOM    992  OE1 GLU A 106      36.197  15.320  23.666  1.00  0.00      RA0  O
ATOM    993  OE2 GLU A 106      37.115  13.410  23.700  1.00  0.00      RA0  O
ATOM    994  C   GLU A 106      33.906  16.919  26.732  1.00  0.00      RA0  C
ATOM    995  O   GLU A 106      32.848  16.421  26.346  1.00  0.00      RA0  O
ATOM    996  N   ASP A 107      33.960  17.891  27.637  1.00  0.00      RA0  N
ATOM    997  H   ASP A 107      34.835  18.276  27.909  1.00  0.00      RA0  H
ATOM    998  CA  ASP A 107      32.769  18.505  28.199  1.00  0.00      RA0  C
ATOM    999  CB  ASP A 107      32.969  18.540  29.722  1.00  0.00      RA0  C
ATOM   1000  CG  ASP A 107      31.738  18.935  30.522  1.00  0.00      RA0  C
ATOM   1001  OD1 ASP A 107      30.701  18.286  30.427  1.00  0.00      RA0  O
ATOM   1002  OD2 ASP A 107      31.829  19.873  31.306  1.00  0.00      RA0  O
ATOM   1003  C   ASP A 107      32.470  19.884  27.594  1.00  0.00      RA0  C
ATOM   1004  O   ASP A 107      31.556  20.554  28.051  1.00  0.00      RA0  O
ATOM   1005  N   PHE A 108      33.236  20.316  26.583  1.00  0.00      RA0  N
ATOM   1006  H   PHE A 108      33.901  19.728  26.118  1.00  0.00      RA0  H
ATOM   1007  CA  PHE A 108      33.162  21.700  26.101  1.00  0.00      RA0  C
ATOM   1008  CB  PHE A 108      33.928  22.634  27.040  1.00  0.00      RA0  C
ATOM   1009  CG  PHE A 108      33.720  24.065  26.607  1.00  0.00      RA0  C
ATOM   1010  CD1 PHE A 108      32.476  24.481  26.149  1.00  0.00      RA0  C
ATOM   1011  CD2 PHE A 108      34.776  24.967  26.665  1.00  0.00      RA0  C
ATOM   1012  CE1 PHE A 108      32.297  25.790  25.724  1.00  0.00      RA0  C
ATOM   1013  CE2 PHE A 108      34.595  26.278  26.243  1.00  0.00      RA0  C
ATOM   1014  CZ  PHE A 108      33.358  26.687  25.760  1.00  0.00      RA0  C
ATOM   1015  C   PHE A 108      33.666  21.852  24.650  1.00  0.00      RA0  C
ATOM   1016  O   PHE A 108      34.880  21.753  24.368  1.00  0.00      RA0  O
ATOM   1017  N   PHE A 109      32.701  22.061  23.750  1.00  0.00      RA0  N
ATOM   1018  H   PHE A 109      31.761  22.162  24.093  1.00  0.00      RA0  H
ATOM   1019  CA  PHE A 109      32.924  22.476  22.360  1.00  0.00      RA0  C
ATOM   1020  CB  PHE A 109      32.344  21.446  21.384  1.00  0.00      RA0  C
ATOM   1021  CG  PHE A 109      33.141  20.159  21.299  1.00  0.00      RA0  C
ATOM   1022  CD1 PHE A 109      33.378  19.373  22.423  1.00  0.00      RA0  C
ATOM   1023  CD2 PHE A 109      33.613  19.738  20.061  1.00  0.00      RA0  C
ATOM   1024  CE1 PHE A 109      34.058  18.167  22.307  1.00  0.00      RA0  C
ATOM   1025  CE2 PHE A 109      34.290  18.530  19.940  1.00  0.00      RA0  C
ATOM   1026  CZ  PHE A 109      34.505  17.740  21.063  1.00  0.00      RA0  C
ATOM   1027  C   PHE A 109      32.241  23.819  22.089  1.00  0.00      RA0  C
ATOM   1028  O   PHE A 109      31.394  24.282  22.856  1.00  0.00      RA0  O
ATOM   1029  N   ARG A 110      32.585  24.424  20.962  1.00  0.00      RA0  N
ATOM   1030  H   ARG A 110      33.240  23.993  20.336  1.00  0.00      RA0  H
ATOM   1031  CA  ARG A 110      32.041  25.717  20.583  1.00  0.00      RA0  C
ATOM   1032  CB  ARG A 110      33.062  26.775  21.002  1.00  0.00      RA0  C
ATOM   1033  CG  ARG A 110      33.069  28.098  20.237  1.00  0.00      RA0  C
ATOM   1034  CD  ARG A 110      33.965  29.103  20.963  1.00  0.00      RA0  C
ATOM   1035  NE  ARG A 110      33.408  29.309  22.295  1.00  0.00      RA0  N
ATOM   1036  HE  ARG A 110      32.445  29.025  22.417  1.00  0.00      RA0  H
ATOM   1037  CZ  ARG A 110      34.085  29.861  23.339  1.00  0.00      RA0  C
ATOM   1038  NH1 ARG A 110      35.357  30.296  23.170  1.00  0.00      RA0  N
ATOM   1039 HH11 ARG A 110      35.895  30.721  23.908  1.00  0.00      RA0  H
ATOM   1040 HH12 ARG A 110      35.812  30.211  22.280  1.00  0.00      RA0  H
ATOM   1041  NH2 ARG A 110      33.453  29.954  24.527  1.00  0.00      RA0  N
ATOM   1042 HH21 ARG A 110      33.862  30.313  25.363  1.00  0.00      RA0  H
ATOM   1043 HH22 ARG A 110      32.485  29.632  24.608  1.00  0.00      RA0  H
ATOM   1044  C   ARG A 110      31.746  25.749  19.088  1.00  0.00      RA0  C
ATOM   1045  O   ARG A 110      32.562  25.276  18.300  1.00  0.00      RA0  O
ATOM   1046  N   LEU A 111      30.580  26.287  18.710  1.00  0.00      RA0  N
ATOM   1047  H   LEU A 111      29.992  26.716  19.396  1.00  0.00      RA0  H
ATOM   1048  CA  LEU A 111      30.212  26.506  17.300  1.00  0.00      RA0  C
ATOM   1049  CB  LEU A 111      28.812  25.959  17.023  1.00  0.00      RA0  C
ATOM   1050  CG  LEU A 111      28.628  24.457  17.212  1.00  0.00      RA0  C
ATOM   1051  CD1 LEU A 111      27.151  24.094  17.337  1.00  0.00      RA0  C
ATOM   1052  CD2 LEU A 111      29.284  23.660  16.092  1.00  0.00      RA0  C
ATOM   1053  C   LEU A 111      30.144  27.988  17.047  1.00  0.00      RA0  C
ATOM   1054  O   LEU A 111      29.820  28.761  17.961  1.00  0.00      RA0  O
ATOM   1055  N   VAL A 112      30.389  28.387  15.807  1.00  0.00      RA0  N
ATOM   1056  H   VAL A 112      30.679  27.733  15.103  1.00  0.00      RA0  H
ATOM   1057  CA  VAL A 112      30.190  29.775  15.392  1.00  0.00      RA0  C
ATOM   1058  CB  VAL A 112      31.527  30.473  15.117  1.00  0.00      RA0  C
ATOM   1059  CG1 VAL A 112      31.300  31.946  14.776  1.00  0.00      RA0  C
ATOM   1060  CG2 VAL A 112      32.507  30.319  16.284  1.00  0.00      RA0  C
ATOM   1061  C   VAL A 112      29.307  29.795  14.147  1.00  0.00      RA0  C
ATOM   1062  O   VAL A 112      29.639  29.175  13.139  1.00  0.00      RA0  O
ATOM   1063  N   VAL A 113      28.195  30.511  14.213  1.00  0.00      RA0  N
ATOM   1064  H   VAL A 113      27.978  31.044  15.032  1.00  0.00      RA0  H
ATOM   1065  CA  VAL A 113      27.286  30.606  13.069  1.00  0.00      RA0  C
ATOM   1066  CB  VAL A 113      26.022  29.759  13.284  1.00  0.00      RA0  C
ATOM   1067  CG1 VAL A 113      26.323  28.260  13.341  1.00  0.00      RA0  C
ATOM   1068  CG2 VAL A 113      25.241  30.239  14.510  1.00  0.00      RA0  C
ATOM   1069  C   VAL A 113      26.872  32.037  12.745  1.00  0.00      RA0  C
ATOM   1070  O   VAL A 113      26.968  32.956  13.570  1.00  0.00      RA0  O
ATOM   1071  N   ASN A 114      26.368  32.203  11.529  1.00  0.00      RA0  N
ATOM   1072  H   ASN A 114      26.150  31.378  11.001  1.00  0.00      RA0  H
ATOM   1073  CA  ASN A 114      25.969  33.509  11.022  1.00  0.00      RA0  C
ATOM   1074  CB  ASN A 114      25.810  33.431   9.498  1.00  0.00      RA0  C
ATOM   1075  CG  ASN A 114      27.025  32.822   8.830  1.00  0.00      RA0  C
ATOM   1076  OD1 ASN A 114      28.035  33.498   8.660  1.00  0.00      RA0  O
ATOM   1077  ND2 ASN A 114      26.879  31.523   8.474  1.00  0.00      RA0  N
ATOM   1078 HD21 ASN A 114      26.050  30.953   8.583  1.00  0.00      RA0  H
ATOM   1079 HD22 ASN A 114      27.609  30.978   8.053  1.00  0.00      RA0  H
ATOM   1080  C   ASN A 114      24.621  33.987  11.529  1.00  0.00      RA0  C
ATOM   1081  O   ASN A 114      23.769  33.189  11.905  1.00  0.00      RA0  O
ATOM   1082  N   SER A 115      24.446  35.308  11.508  1.00  0.00      RA0  N
ATOM   1083  H   SER A 115      25.218  35.898  11.282  1.00  0.00      RA0  H
ATOM   1084  CA  SER A 115      23.211  35.933  11.928  1.00  0.00      RA0  C
ATOM   1085  CB  SER A 115      23.336  37.458  11.882  1.00  0.00      RA0  C
ATOM   1086  OG  SER A 115      22.481  38.057  12.863  1.00  0.00      RA0  O
ATOM   1087  HG  SER A 115      21.597  37.750  12.683  1.00  0.00      RA0  H
ATOM   1088  C   SER A 115      22.004  35.426  11.128  1.00  0.00      RA0  C
ATOM   1089  O   SER A 115      20.951  35.137  11.684  1.00  0.00      RA0  O
ATOM   1090  N   ALA A 116      22.161  35.353   9.815  1.00  0.00      RA0  N
ATOM   1091  H   ALA A 116      23.061  35.500   9.412  1.00  0.00      RA0  H
ATOM   1092  CA  ALA A 116      21.043  35.018   8.928  1.00  0.00      RA0  C
ATOM   1093  CB  ALA A 116      21.508  34.978   7.472  1.00  0.00      RA0  C
ATOM   1094  C   ALA A 116      20.420  33.676   9.263  1.00  0.00      RA0  C
ATOM   1095  O   ALA A 116      19.203  33.489   9.107  1.00  0.00      RA0  O
ATOM   1096  N   THR A 117      21.240  32.742   9.737  1.00  0.00      RA0  N
ATOM   1097  H   THR A 117      22.227  32.864   9.839  1.00  0.00      RA0  H
ATOM   1098  CA  THR A 117      20.803  31.366  10.039  1.00  0.00      RA0  C
ATOM   1099  CB  THR A 117      21.820  30.526   9.298  1.00  0.00      RA0  C
ATOM   1100  OG1 THR A 117      22.891  31.383   8.861  1.00  0.00      RA0  O
ATOM   1101  HG1 THR A 117      23.568  30.727   8.648  1.00  0.00      RA0  H
ATOM   1102  CG2 THR A 117      21.202  29.831   8.092  1.00  0.00      RA0  C
ATOM   1103  C   THR A 117      20.765  31.032  11.528  1.00  0.00      RA0  C
ATOM   1104  O   THR A 117      20.453  29.895  11.901  1.00  0.00      RA0  O
ATOM   1105  N   ARG A 118      21.031  32.024  12.371  1.00  0.00      RA0  N
ATOM   1106  H   ARG A 118      21.284  32.916  11.998  1.00  0.00      RA0  H
ATOM   1107  CA  ARG A 118      21.119  31.830  13.819  1.00  0.00      RA0  C
ATOM   1108  CB  ARG A 118      21.347  33.197  14.470  1.00  0.00      RA0  C
ATOM   1109  CG  ARG A 118      21.227  33.222  15.992  1.00  0.00      RA0  C
ATOM   1110  CD  ARG A 118      21.376  34.639  16.552  1.00  0.00      RA0  C
ATOM   1111  NE  ARG A 118      20.921  34.707  17.939  1.00  0.00      RA0  N
ATOM   1112  HE  ARG A 118      19.954  34.422  18.054  1.00  0.00      RA0  H
ATOM   1113  CZ  ARG A 118      21.753  35.191  18.912  1.00  0.00      RA0  C
ATOM   1114  NH1 ARG A 118      23.023  35.525  18.609  1.00  0.00      RA0  N
ATOM   1115 HH11 ARG A 118      23.613  35.934  19.325  1.00  0.00      RA0  H
ATOM   1116 HH12 ARG A 118      23.435  35.373  17.700  1.00  0.00      RA0  H
ATOM   1117  NH2 ARG A 118      21.311  35.332  20.177  1.00  0.00      RA0  N
ATOM   1118 HH21 ARG A 118      21.934  35.667  20.913  1.00  0.00      RA0  H
ATOM   1119 HH22 ARG A 118      20.373  35.115  20.451  1.00  0.00      RA0  H
ATOM   1120  C   ARG A 118      19.916  31.116  14.423  1.00  0.00      RA0  C
ATOM   1121  O   ARG A 118      20.052  30.100  15.112  1.00  0.00      RA0  O
ATOM   1122  N   GLU A 119      18.728  31.646  14.183  1.00  0.00      RA0  N
ATOM   1123  H   GLU A 119      18.662  32.472  13.628  1.00  0.00      RA0  H
ATOM   1124  CA  GLU A 119      17.547  31.080  14.828  1.00  0.00      RA0  C
ATOM   1125  CB  GLU A 119      16.390  32.078  14.820  1.00  0.00      RA0  C
ATOM   1126  CG  GLU A 119      16.791  33.439  15.409  1.00  0.00      RA0  C
ATOM   1127  CD  GLU A 119      17.302  33.297  16.836  1.00  0.00      RA0  C
ATOM   1128  OE1 GLU A 119      16.837  32.416  17.554  1.00  0.00      RA0  O
ATOM   1129  OE2 GLU A 119      18.167  34.078  17.233  1.00  0.00      RA0  O
ATOM   1130  C   GLU A 119      17.167  29.693  14.294  1.00  0.00      RA0  C
ATOM   1131  O   GLU A 119      16.825  28.813  15.062  1.00  0.00      RA0  O
ATOM   1132  N   LYS A 120      17.286  29.493  12.992  1.00  0.00      RA0  N
ATOM   1133  H   LYS A 120      17.705  30.217  12.448  1.00  0.00      RA0  H
ATOM   1134  CA  LYS A 120      17.100  28.161  12.407  1.00  0.00      RA0  C
ATOM   1135  CB  LYS A 120      17.266  28.234  10.884  1.00  0.00      RA0  C
ATOM   1136  CG  LYS A 120      17.037  26.880  10.206  1.00  0.00      RA0  C
ATOM   1137  CD  LYS A 120      17.358  26.843   8.707  1.00  0.00      RA0  C
ATOM   1138  CE  LYS A 120      18.826  27.154   8.400  1.00  0.00      RA0  C
ATOM   1139  NZ  LYS A 120      19.191  26.663   7.062  1.00  0.00      RA0  N
ATOM   1140  HZ1 LYS A 120      20.195  26.850   6.854  1.00  0.00      RA0  H
ATOM   1141  HZ2 LYS A 120      19.078  25.628   7.035  1.00  0.00      RA0  H
ATOM   1142  HZ3 LYS A 120      18.623  27.025   6.278  1.00  0.00      RA0  H
ATOM   1143  C   LYS A 120      18.073  27.158  12.976  1.00  0.00      RA0  C
ATOM   1144  O   LYS A 120      17.715  26.044  13.303  1.00  0.00      RA0  O
ATOM   1145  N   ASP A 121      19.339  27.552  13.045  1.00  0.00      RA0  N
ATOM   1146  H   ASP A 121      19.664  28.410  12.650  1.00  0.00      RA0  H
ATOM   1147  CA  ASP A 121      20.385  26.683  13.575  1.00  0.00      RA0  C
ATOM   1148  CB  ASP A 121      21.775  27.258  13.346  1.00  0.00      RA0  C
ATOM   1149  CG  ASP A 121      22.006  27.408  11.858  1.00  0.00      RA0  C
ATOM   1150  OD1 ASP A 121      21.302  26.767  11.071  1.00  0.00      RA0  O
ATOM   1151  OD2 ASP A 121      22.877  28.190  11.496  1.00  0.00      RA0  O
ATOM   1152  C   ASP A 121      20.154  26.364  15.050  1.00  0.00      RA0  C
ATOM   1153  O   ASP A 121      20.295  25.218  15.483  1.00  0.00      RA0  O
ATOM   1154  N   LEU A 122      19.828  27.387  15.828  1.00  0.00      RA0  N
ATOM   1155  H   LEU A 122      19.743  28.295  15.417  1.00  0.00      RA0  H
ATOM   1156  CA  LEU A 122      19.602  27.193  17.256  1.00  0.00      RA0  C
ATOM   1157  CB  LEU A 122      19.361  28.517  17.979  1.00  0.00      RA0  C
ATOM   1158  CG  LEU A 122      20.638  29.345  18.120  1.00  0.00      RA0  C
ATOM   1159  CD1 LEU A 122      20.369  30.693  18.791  1.00  0.00      RA0  C
ATOM   1160  CD2 LEU A 122      21.744  28.557  18.822  1.00  0.00      RA0  C
ATOM   1161  C   LEU A 122      18.452  26.245  17.509  1.00  0.00      RA0  C
ATOM   1162  O   LEU A 122      18.522  25.412  18.398  1.00  0.00      RA0  O
ATOM   1163  N   SER A 123      17.383  26.364  16.730  1.00  0.00      RA0  N
ATOM   1164  H   SER A 123      17.357  27.058  16.009  1.00  0.00      RA0  H
ATOM   1165  CA  SER A 123      16.226  25.489  16.918  1.00  0.00      RA0  C
ATOM   1166  CB  SER A 123      15.086  26.072  16.093  1.00  0.00      RA0  C
ATOM   1167  OG  SER A 123      14.899  27.434  16.495  1.00  0.00      RA0  O
ATOM   1168  HG  SER A 123      15.583  27.959  16.089  1.00  0.00      RA0  H
ATOM   1169  C   SER A 123      16.595  24.052  16.582  1.00  0.00      RA0  C
ATOM   1170  O   SER A 123      16.212  23.125  17.291  1.00  0.00      RA0  O
ATOM   1171  N   TRP A 124      17.343  23.880  15.498  1.00  0.00      RA0  N
ATOM   1172  H   TRP A 124      17.647  24.674  14.964  1.00  0.00      RA0  H
ATOM   1173  CA  TRP A 124      17.787  22.548  15.055  1.00  0.00      RA0  C
ATOM   1174  CB  TRP A 124      18.419  22.677  13.666  1.00  0.00      RA0  C
ATOM   1175  CG  TRP A 124      18.819  21.331  13.110  1.00  0.00      RA0  C
ATOM   1176  CD2 TRP A 124      17.971  20.325  12.515  1.00  0.00      RA0  C
ATOM   1177  CE2 TRP A 124      18.801  19.255  12.107  1.00  0.00      RA0  C
ATOM   1178  CE3 TRP A 124      16.602  20.257  12.291  1.00  0.00      RA0  C
ATOM   1179  CD1 TRP A 124      20.117  20.805  13.032  1.00  0.00      RA0  C
ATOM   1180  NE1 TRP A 124      20.112  19.580  12.441  1.00  0.00      RA0  N
ATOM   1181  HE1 TRP A 124      20.899  19.024  12.259  1.00  0.00      RA0  H
ATOM   1182  CZ2 TRP A 124      18.239  18.147  11.485  1.00  0.00      RA0  C
ATOM   1183  CZ3 TRP A 124      16.052  19.142  11.670  1.00  0.00      RA0  C
ATOM   1184  CH2 TRP A 124      16.868  18.091  11.265  1.00  0.00      RA0  C
ATOM   1185  C   TRP A 124      18.760  21.909  16.045  1.00  0.00      RA0  C
ATOM   1186  O   TRP A 124      18.593  20.764  16.438  1.00  0.00      RA0  O
ATOM   1187  N   ILE A 125      19.761  22.681  16.455  1.00  0.00      RA0  N
ATOM   1188  H   ILE A 125      19.820  23.605  16.091  1.00  0.00      RA0  H
ATOM   1189  CA  ILE A 125      20.746  22.218  17.430  1.00  0.00      RA0  C
ATOM   1190  CB  ILE A 125      21.849  23.257  17.656  1.00  0.00      RA0  C
ATOM   1191  CG2 ILE A 125      22.771  22.872  18.815  1.00  0.00      RA0  C
ATOM   1192  CG1 ILE A 125      22.652  23.461  16.370  1.00  0.00      RA0  C
ATOM   1193  CD1 ILE A 125      23.550  24.696  16.437  1.00  0.00      RA0  C
ATOM   1194  C   ILE A 125      20.050  21.835  18.742  1.00  0.00      RA0  C
ATOM   1195  O   ILE A 125      20.290  20.760  19.269  1.00  0.00      RA0  O
ATOM   1196  N   THR A 126      19.185  22.715  19.246  1.00  0.00      RA0  N
ATOM   1197  H   THR A 126      19.020  23.584  18.781  1.00  0.00      RA0  H
ATOM   1198  CA  THR A 126      18.413  22.427  20.459  1.00  0.00      RA0  C
ATOM   1199  CB  THR A 126      17.576  23.644  20.843  1.00  0.00      RA0  C
ATOM   1200  OG1 THR A 126      18.449  24.768  21.013  1.00  0.00      RA0  O
ATOM   1201  HG1 THR A 126      18.613  25.118  20.146  1.00  0.00      RA0  H
ATOM   1202  CG2 THR A 126      16.766  23.409  22.119  1.00  0.00      RA0  C
ATOM   1203  C   THR A 126      17.638  21.140  20.388  1.00  0.00      RA0  C
ATOM   1204  O   THR A 126      17.679  20.344  21.333  1.00  0.00      RA0  O
ATOM   1205  N   GLN A 127      16.919  20.950  19.285  1.00  0.00      RA0  N
ATOM   1206  H   GLN A 127      16.931  21.647  18.565  1.00  0.00      RA0  H
ATOM   1207  CA  GLN A 127      16.103  19.760  19.063  1.00  0.00      RA0  C
ATOM   1208  CB  GLN A 127      15.407  19.880  17.707  1.00  0.00      RA0  C
ATOM   1209  CG  GLN A 127      14.534  18.682  17.335  1.00  0.00      RA0  C
ATOM   1210  CD  GLN A 127      13.851  18.969  16.013  1.00  0.00      RA0  C
ATOM   1211  OE1 GLN A 127      12.815  19.621  15.952  1.00  0.00      RA0  O
ATOM   1212  NE2 GLN A 127      14.491  18.452  14.949  1.00  0.00      RA0  N
ATOM   1213 HE21 GLN A 127      15.332  17.914  15.043  1.00  0.00      RA0  H
ATOM   1214 HE22 GLN A 127      14.152  18.590  14.019  1.00  0.00      RA0  H
ATOM   1215  C   GLN A 127      16.927  18.464  19.147  1.00  0.00      RA0  C
ATOM   1216  O   GLN A 127      16.596  17.540  19.877  1.00  0.00      RA0  O
ATOM   1217  N   HIS A 128      18.018  18.419  18.397  1.00  0.00      RA0  N
ATOM   1218  H   HIS A 128      18.299  19.240  17.892  1.00  0.00      RA0  H
ATOM   1219  CA  HIS A 128      18.844  17.228  18.341  1.00  0.00      RA0  C
ATOM   1220  CB  HIS A 128      19.639  17.158  17.034  1.00  0.00      RA0  C
ATOM   1221  CG  HIS A 128      18.686  16.793  15.924  1.00  0.00      RA0  C
ATOM   1222  ND1 HIS A 128      18.517  15.541  15.460  1.00  0.00      RA0  N
ATOM   1223  HD1 HIS A 128      18.995  14.735  15.751  1.00  0.00      RA0  H
ATOM   1224  CD2 HIS A 128      17.817  17.646  15.242  1.00  0.00      RA0  C
ATOM   1225  NE2 HIS A 128      17.112  16.892  14.363  1.00  0.00      RA0  N
ATOM   1226  CE1 HIS A 128      17.545  15.596  14.496  1.00  0.00      RA0  C
ATOM   1227  C   HIS A 128      19.769  17.062  19.563  1.00  0.00      RA0  C
ATOM   1228  O   HIS A 128      20.225  15.953  19.833  1.00  0.00      RA0  O
ATOM   1229  N   ALA A 129      20.027  18.136  20.308  1.00  0.00      RA0  N
ATOM   1230  H   ALA A 129      19.633  19.024  20.066  1.00  0.00      RA0  H
ATOM   1231  CA  ALA A 129      20.873  18.057  21.500  1.00  0.00      RA0  C
ATOM   1232  CB  ALA A 129      21.304  19.444  21.975  1.00  0.00      RA0  C
ATOM   1233  C   ALA A 129      20.202  17.338  22.680  1.00  0.00      RA0  C
ATOM   1234  O   ALA A 129      20.880  16.738  23.501  1.00  0.00      RA0  O
ATOM   1235  N   GLU A 130      18.881  17.425  22.754  1.00  0.00      RA0  N
ATOM   1236  H   GLU A 130      18.372  17.866  22.014  1.00  0.00      RA0  H
ATOM   1237  CA  GLU A 130      18.113  17.027  23.947  1.00  0.00      RA0  C
ATOM   1238  CB  GLU A 130      16.623  17.367  23.739  1.00  0.00      RA0  C
ATOM   1239  CG  GLU A 130      15.686  17.116  24.926  1.00  0.00      RA0  C
ATOM   1240  CD  GLU A 130      15.348  15.643  25.033  1.00  0.00      RA0  C
ATOM   1241  OE1 GLU A 130      15.296  14.977  24.002  1.00  0.00      RA0  O
ATOM   1242  OE2 GLU A 130      15.145  15.163  26.144  1.00  0.00      RA0  O
ATOM   1243  C   GLU A 130      18.400  15.609  24.440  1.00  0.00      RA0  C
ATOM   1244  O   GLU A 130      18.651  15.430  25.640  1.00  0.00      RA0  O
ATOM   1245  N   PRO A 131      18.393  14.603  23.570  1.00  0.00      RA0  N
ATOM   1246  CD  PRO A 131      18.043  14.605  22.145  1.00  0.00      RA0  C
ATOM   1247  CA  PRO A 131      18.648  13.234  24.018  1.00  0.00      RA0  C
ATOM   1248  CB  PRO A 131      18.322  12.358  22.802  1.00  0.00      RA0  C
ATOM   1249  CG  PRO A 131      17.473  13.223  21.882  1.00  0.00      RA0  C
ATOM   1250  C   PRO A 131      20.074  12.993  24.479  1.00  0.00      RA0  C
ATOM   1251  O   PRO A 131      20.319  12.039  25.221  1.00  0.00      RA0  O
ATOM   1252  N   PHE A 132      20.994  13.857  24.056  1.00  0.00      RA0  N
ATOM   1253  H   PHE A 132      20.708  14.667  23.540  1.00  0.00      RA0  H
ATOM   1254  CA  PHE A 132      22.381  13.799  24.487  1.00  0.00      RA0  C
ATOM   1255  CB  PHE A 132      23.314  14.295  23.381  1.00  0.00      RA0  C
ATOM   1256  CG  PHE A 132      23.127  13.527  22.094  1.00  0.00      RA0  C
ATOM   1257  CD1 PHE A 132      23.930  12.427  21.823  1.00  0.00      RA0  C
ATOM   1258  CD2 PHE A 132      22.168  13.927  21.171  1.00  0.00      RA0  C
ATOM   1259  CE1 PHE A 132      23.782  11.736  20.626  1.00  0.00      RA0  C
ATOM   1260  CE2 PHE A 132      22.019  13.237  19.974  1.00  0.00      RA0  C
ATOM   1261  CZ  PHE A 132      22.830  12.143  19.699  1.00  0.00      RA0  C
ATOM   1262  C   PHE A 132      22.668  14.592  25.770  1.00  0.00      RA0  C
ATOM   1263  O   PHE A 132      23.759  14.469  26.353  1.00  0.00      RA0  O
ATOM   1264  N   GLY A 133      21.702  15.400  26.203  1.00  0.00      RA0  N
ATOM   1265  H   GLY A 133      20.862  15.515  25.669  1.00  0.00      RA0  H
ATOM   1266  CA  GLY A 133      21.820  16.178  27.431  1.00  0.00      RA0  C
ATOM   1267  C   GLY A 133      22.832  17.306  27.350  1.00  0.00      RA0  C
ATOM   1268  O   GLY A 133      23.558  17.570  28.316  1.00  0.00      RA0  O
ATOM   1269  N   ILE A 134      22.864  17.993  26.212  1.00  0.00      RA0  N
ATOM   1270  H   ILE A 134      22.136  17.870  25.538  1.00  0.00      RA0  H
ATOM   1271  CA  ILE A 134      23.862  19.032  25.986  1.00  0.00      RA0  C
ATOM   1272  CB  ILE A 134      24.285  19.069  24.518  1.00  0.00      RA0  C
ATOM   1273  CG2 ILE A 134      25.362  20.126  24.269  1.00  0.00      RA0  C
ATOM   1274  CG1 ILE A 134      24.751  17.682  24.088  1.00  0.00      RA0  C
ATOM   1275  CD1 ILE A 134      25.854  17.146  25.000  1.00  0.00      RA0  C
ATOM   1276  C   ILE A 134      23.293  20.373  26.433  1.00  0.00      RA0  C
ATOM   1277  O   ILE A 134      22.166  20.722  26.075  1.00  0.00      RA0  O
ATOM   1278  N   GLU A 135      24.065  21.094  27.242  1.00  0.00      RA0  N
ATOM   1279  H   GLU A 135      24.977  20.753  27.462  1.00  0.00      RA0  H
ATOM   1280  CA  GLU A 135      23.728  22.449  27.678  1.00  0.00      RA0  C
ATOM   1281  CB  GLU A 135      24.467  22.611  29.013  1.00  0.00      RA0  C
ATOM   1282  CG  GLU A 135      24.686  23.998  29.619  1.00  0.00      RA0  C
ATOM   1283  CD  GLU A 135      25.608  23.821  30.818  1.00  0.00      RA0  C
ATOM   1284  OE1 GLU A 135      26.619  24.516  30.910  1.00  0.00      RA0  O
ATOM   1285  OE2 GLU A 135      25.357  22.940  31.642  1.00  0.00      RA0  O
ATOM   1286  C   GLU A 135      24.204  23.447  26.613  1.00  0.00      RA0  C
ATOM   1287  O   GLU A 135      25.387  23.508  26.304  1.00  0.00      RA0  O
ATOM   1288  N   ILE A 136      23.267  24.219  26.067  1.00  0.00      RA0  N
ATOM   1289  H   ILE A 136      22.356  24.245  26.475  1.00  0.00      RA0  H
ATOM   1290  CA  ILE A 136      23.543  25.167  24.980  1.00  0.00      RA0  C
ATOM   1291  CB  ILE A 136      22.477  25.002  23.902  1.00  0.00      RA0  C
ATOM   1292  CG2 ILE A 136      22.673  25.979  22.742  1.00  0.00      RA0  C
ATOM   1293  CG1 ILE A 136      22.428  23.545  23.446  1.00  0.00      RA0  C
ATOM   1294  CD1 ILE A 136      21.335  23.309  22.412  1.00  0.00      RA0  C
ATOM   1295  C   ILE A 136      23.525  26.578  25.545  1.00  0.00      RA0  C
ATOM   1296  O   ILE A 136      22.514  26.993  26.112  1.00  0.00      RA0  O
ATOM   1297  N   THR A 137      24.636  27.308  25.390  1.00  0.00      RA0  N
ATOM   1298  H   THR A 137      25.457  26.903  24.989  1.00  0.00      RA0  H
ATOM   1299  CA  THR A 137      24.751  28.675  25.878  1.00  0.00      RA0  C
ATOM   1300  CB  THR A 137      25.771  28.553  26.993  1.00  0.00      RA0  C
ATOM   1301  OG1 THR A 137      25.442  27.369  27.734  1.00  0.00      RA0  O
ATOM   1302  HG1 THR A 137      26.209  27.101  28.225  1.00  0.00      RA0  H
ATOM   1303  CG2 THR A 137      25.834  29.788  27.893  1.00  0.00      RA0  C
ATOM   1304  C   THR A 137      25.140  29.591  24.728  1.00  0.00      RA0  C
ATOM   1305  O   THR A 137      26.202  29.420  24.130  1.00  0.00      RA0  O
ATOM   1306  N   VAL A 138      24.276  30.548  24.409  1.00  0.00      RA0  N
ATOM   1307  H   VAL A 138      23.496  30.727  25.006  1.00  0.00      RA0  H
ATOM   1308  CA  VAL A 138      24.569  31.510  23.345  1.00  0.00      RA0  C
ATOM   1309  CB  VAL A 138      23.271  31.978  22.696  1.00  0.00      RA0  C
ATOM   1310  CG1 VAL A 138      23.557  32.879  21.499  1.00  0.00      RA0  C
ATOM   1311  CG2 VAL A 138      22.410  30.775  22.307  1.00  0.00      RA0  C
ATOM   1312  C   VAL A 138      25.368  32.678  23.936  1.00  0.00      RA0  C
ATOM   1313  O   VAL A 138      24.944  33.289  24.920  1.00  0.00      RA0  O
ATOM   1314  N   ARG A 139      26.488  33.018  23.307  1.00  0.00      RA0  N
ATOM   1315  H   ARG A 139      26.673  32.628  22.409  1.00  0.00      RA0  H
ATOM   1316  CA  ARG A 139      27.450  33.974  23.874  1.00  0.00      RA0  C
ATOM   1317  CB  ARG A 139      28.871  33.477  23.641  1.00  0.00      RA0  C
ATOM   1318  CG  ARG A 139      29.074  32.058  24.175  1.00  0.00      RA0  C
ATOM   1319  CD  ARG A 139      28.615  31.916  25.628  1.00  0.00      RA0  C
ATOM   1320  NE  ARG A 139      29.092  33.047  26.414  1.00  0.00      RA0  N
ATOM   1321  HE  ARG A 139      28.570  33.912  26.370  1.00  0.00      RA0  H
ATOM   1322  CZ  ARG A 139      30.282  32.996  27.058  1.00  0.00      RA0  C
ATOM   1323  NH1 ARG A 139      30.958  31.824  27.117  1.00  0.00      RA0  N
ATOM   1324 HH11 ARG A 139      31.803  31.709  27.638  1.00  0.00      RA0  H
ATOM   1325 HH12 ARG A 139      30.635  30.996  26.625  1.00  0.00      RA0  H
ATOM   1326  NH2 ARG A 139      30.746  34.133  27.614  1.00  0.00      RA0  N
ATOM   1327 HH21 ARG A 139      31.583  34.228  28.151  1.00  0.00      RA0  H
ATOM   1328 HH22 ARG A 139      30.230  35.005  27.481  1.00  0.00      RA0  H
ATOM   1329  C   ARG A 139      27.259  35.386  23.330  1.00  0.00      RA0  C
ATOM   1330  O   ARG A 139      28.145  35.986  22.706  1.00  0.00      RA0  O
ATOM   1331  N   ASP A 140      26.099  35.947  23.626  1.00  0.00      RA0  N
ATOM   1332  H   ASP A 140      25.417  35.429  24.145  1.00  0.00      RA0  H
ATOM   1333  CA  ASP A 140      25.763  37.288  23.171  1.00  0.00      RA0  C
ATOM   1334  CB  ASP A 140      24.239  37.497  23.142  1.00  0.00      RA0  C
ATOM   1335  CG  ASP A 140      23.530  36.527  22.199  1.00  0.00      RA0  C
ATOM   1336  OD1 ASP A 140      23.941  36.364  21.052  1.00  0.00      RA0  O
ATOM   1337  OD2 ASP A 140      22.527  35.940  22.594  1.00  0.00      RA0  O
ATOM   1338  C   ASP A 140      26.461  38.356  24.001  1.00  0.00      RA0  C
ATOM   1339  O   ASP A 140      26.303  39.538  23.728  1.00  0.00      RA0  O
ATOM   1340  N   ASP A 141      27.195  37.921  25.031  1.00  0.00      RA0  N
ATOM   1341  H   ASP A 141      27.324  36.945  25.205  1.00  0.00      RA0  H
ATOM   1342  CA  ASP A 141      28.079  38.774  25.811  1.00  0.00      RA0  C
ATOM   1343  CB  ASP A 141      28.320  38.136  27.184  1.00  0.00      RA0  C
ATOM   1344  CG  ASP A 141      29.137  36.853  27.066  1.00  0.00      RA0  C
ATOM   1345  OD1 ASP A 141      28.679  35.885  26.462  1.00  0.00      RA0  O
ATOM   1346  OD2 ASP A 141      30.230  36.790  27.619  1.00  0.00      RA0  O
ATOM   1347  C   ASP A 141      29.436  39.080  25.147  1.00  0.00      RA0  C
ATOM   1348  O   ASP A 141      30.193  39.924  25.662  1.00  0.00      RA0  O
ATOM   1349  N   LEU A 142      29.715  38.394  24.033  1.00  0.00      RA0  N
ATOM   1350  H   LEU A 142      29.034  37.792  23.612  1.00  0.00      RA0  H
ATOM   1351  CA  LEU A 142      30.966  38.532  23.283  1.00  0.00      RA0  C
ATOM   1352  CB  LEU A 142      31.614  37.166  23.048  1.00  0.00      RA0  C
ATOM   1353  CG  LEU A 142      31.907  36.377  24.326  1.00  0.00      RA0  C
ATOM   1354  CD1 LEU A 142      32.443  34.979  24.014  1.00  0.00      RA0  C
ATOM   1355  CD2 LEU A 142      32.840  37.133  25.271  1.00  0.00      RA0  C
ATOM   1356  C   LEU A 142      30.768  39.226  21.951  1.00  0.00      RA0  C
ATOM   1357  O   LEU A 142      29.785  38.975  21.236  1.00  0.00      RA0  O
ATOM   1358  N   SER A 143      31.742  40.055  21.608  1.00  0.00      RA0  N
ATOM   1359  H   SER A 143      32.497  40.278  22.222  1.00  0.00      RA0  H
ATOM   1360  CA  SER A 143      31.886  40.617  20.278  1.00  0.00      RA0  C
ATOM   1361  CB  SER A 143      32.142  42.086  20.497  1.00  0.00      RA0  C
ATOM   1362  OG  SER A 143      32.033  42.277  21.904  1.00  0.00      RA0  O
ATOM   1363  HG  SER A 143      31.131  42.042  22.102  1.00  0.00      RA0  H
ATOM   1364  C   SER A 143      33.074  39.904  19.640  1.00  0.00      RA0  C
ATOM   1365  O   SER A 143      33.806  39.158  20.310  1.00  0.00      RA0  O
ATOM   1366  N   MSE A 144      33.253  40.097  18.350  1.00  0.00      RA0  N
ATOM   1367  H   MSE A 144      32.690  40.718  17.800  1.00  0.00      RA0  H
ATOM   1368  CA  MSE A 144      34.328  39.411  17.655  1.00  0.00      RA0  C
ATOM   1369  CB  MSE A 144      33.845  38.030  17.199  1.00  0.00      RA0  C
ATOM   1370  CG  MSE A 144      34.949  37.130  16.642  1.00  0.00      RA0  C
ATOM   1371  SE  MSE A 144      34.396  35.433  16.413  1.00  0.00      RA0  S
ATOM   1372  CE  MSE A 144      32.878  35.778  15.511  1.00  0.00      RA0  C
ATOM   1373  C   MSE A 144      34.823  40.277  16.518  1.00  0.00      RA0  C
ATOM   1374  O   MSE A 144      34.018  40.927  15.822  1.00  0.00      RA0  O
ATOM   1375  N   ILE A 145      36.145  40.281  16.350  1.00  0.00      RA0  N
ATOM   1376  H   ILE A 145      36.723  39.724  16.951  1.00  0.00      RA0  H
ATOM   1377  CA  ILE A 145      36.817  41.057  15.315  1.00  0.00      RA0  C
ATOM   1378  CB  ILE A 145      37.632  42.196  15.942  1.00  0.00      RA0  C
ATOM   1379  CG2 ILE A 145      38.310  43.044  14.865  1.00  0.00      RA0  C
ATOM   1380  CG1 ILE A 145      36.781  43.050  16.886  1.00  0.00      RA0  C
ATOM   1381  CD1 ILE A 145      37.597  44.106  17.632  1.00  0.00      RA0  C
ATOM   1382  C   ILE A 145      37.729  40.128  14.530  1.00  0.00      RA0  C
ATOM   1383  O   ILE A 145      38.504  39.373  15.126  1.00  0.00      RA0  O
ATOM   1384  N   ALA A 146      37.627  40.164  13.204  1.00  0.00      RA0  N
ATOM   1385  H   ALA A 146      37.036  40.860  12.796  1.00  0.00      RA0  H
ATOM   1386  CA  ALA A 146      38.491  39.366  12.339  1.00  0.00      RA0  C
ATOM   1387  CB  ALA A 146      37.698  38.882  11.134  1.00  0.00      RA0  C
ATOM   1388  C   ALA A 146      39.592  40.260  11.825  1.00  0.00      RA0  C
ATOM   1389  O   ALA A 146      39.320  41.270  11.191  1.00  0.00      RA0  O
ATOM   1390  N   VAL A 147      40.832  39.879  12.100  1.00  0.00      RA0  N
ATOM   1391  H   VAL A 147      40.996  39.036  12.599  1.00  0.00      RA0  H
ATOM   1392  CA  VAL A 147      41.994  40.689  11.695  1.00  0.00      RA0  C
ATOM   1393  CB  VAL A 147      42.872  40.977  12.915  1.00  0.00      RA0  C
ATOM   1394  CG1 VAL A 147      44.032  41.906  12.561  1.00  0.00      RA0  C
ATOM   1395  CG2 VAL A 147      42.038  41.524  14.075  1.00  0.00      RA0  C
ATOM   1396  C   VAL A 147      42.735  39.835  10.682  1.00  0.00      RA0  C
ATOM   1397  O   VAL A 147      43.186  38.736  11.015  1.00  0.00      RA0  O
ATOM   1398  N   GLN A 148      42.820  40.325   9.451  1.00  0.00      RA0  N
ATOM   1399  H   GLN A 148      42.581  41.273   9.260  1.00  0.00      RA0  H
ATOM   1400  CA  GLN A 148      43.218  39.503   8.302  1.00  0.00      RA0  C
ATOM   1401  CB  GLN A 148      41.976  39.165   7.471  1.00  0.00      RA0  C
ATOM   1402  CG  GLN A 148      40.677  39.034   8.280  1.00  0.00      RA0  C
ATOM   1403  CD  GLN A 148      40.301  37.590   8.553  1.00  0.00      RA0  C
ATOM   1404  OE1 GLN A 148      39.468  37.036   7.833  1.00  0.00      RA0  O
ATOM   1405  NE2 GLN A 148      40.895  37.038   9.628  1.00  0.00      RA0  N
ATOM   1406 HE21 GLN A 148      41.577  37.520  10.185  1.00  0.00      RA0  H
ATOM   1407 HE22 GLN A 148      40.687  36.112   9.965  1.00  0.00      RA0  H
ATOM   1408  C   GLN A 148      44.283  40.159   7.421  1.00  0.00      RA0  C
ATOM   1409  O   GLN A 148      44.236  41.371   7.132  1.00  0.00      RA0  O
ATOM   1410  N   GLY A 149      45.222  39.347   6.947  1.00  0.00      RA0  N
ATOM   1411  H   GLY A 149      45.308  38.401   7.254  1.00  0.00      RA0  H
ATOM   1412  CA  GLY A 149      46.256  39.825   6.042  1.00  0.00      RA0  C
ATOM   1413  C   GLY A 149      47.621  39.353   6.499  1.00  0.00      RA0  C
ATOM   1414  O   GLY A 149      47.767  38.836   7.614  1.00  0.00      RA0  O
ATOM   1415  N   PRO A 150      48.615  39.532   5.647  1.00  0.00      RA0  N
ATOM   1416  CD  PRO A 150      48.491  40.146   4.332  1.00  0.00      RA0  C
ATOM   1417  CA  PRO A 150      49.959  39.020   5.916  1.00  0.00      RA0  C
ATOM   1418  CB  PRO A 150      50.689  39.248   4.588  1.00  0.00      RA0  C
ATOM   1419  CG  PRO A 150      49.932  40.377   3.897  1.00  0.00      RA0  C
ATOM   1420  C   PRO A 150      50.669  39.625   7.147  1.00  0.00      RA0  C
ATOM   1421  O   PRO A 150      51.533  38.974   7.746  1.00  0.00      RA0  O
ATOM   1422  N   ASN A 151      50.253  40.809   7.565  1.00  0.00      RA0  N
ATOM   1423  H   ASN A 151      49.535  41.286   7.050  1.00  0.00      RA0  H
ATOM   1424  CA  ASN A 151      50.760  41.443   8.778  1.00  0.00      RA0  C
ATOM   1425  CB  ASN A 151      51.182  42.894   8.557  1.00  0.00      RA0  C
ATOM   1426  CG  ASN A 151      52.504  42.992   7.830  1.00  0.00      RA0  C
ATOM   1427  OD1 ASN A 151      53.506  42.406   8.227  1.00  0.00      RA0  O
ATOM   1428  ND2 ASN A 151      52.446  43.767   6.730  1.00  0.00      RA0  N
ATOM   1429 HD21 ASN A 151      51.604  44.277   6.517  1.00  0.00      RA0  H
ATOM   1430 HD22 ASN A 151      53.208  43.883   6.093  1.00  0.00      RA0  H
ATOM   1431  C   ASN A 151      49.733  41.475   9.912  1.00  0.00      RA0  C
ATOM   1432  O   ASN A 151      49.956  42.116  10.946  1.00  0.00      RA0  O
ATOM   1433  N   ALA A 152      48.610  40.780   9.739  1.00  0.00      RA0  N
ATOM   1434  H   ALA A 152      48.501  40.202   8.927  1.00  0.00      RA0  H
ATOM   1435  CA  ALA A 152      47.525  40.831  10.724  1.00  0.00      RA0  C
ATOM   1436  CB  ALA A 152      46.307  40.084  10.210  1.00  0.00      RA0  C
ATOM   1437  C   ALA A 152      47.870  40.232  12.082  1.00  0.00      RA0  C
ATOM   1438  O   ALA A 152      47.643  40.855  13.112  1.00  0.00      RA0  O
ATOM   1439  N   GLN A 153      48.417  39.025  12.076  1.00  0.00      RA0  N
ATOM   1440  H   GLN A 153      48.620  38.600  11.194  1.00  0.00      RA0  H
ATOM   1441  CA  GLN A 153      48.786  38.360  13.322  1.00  0.00      RA0  C
ATOM   1442  CB  GLN A 153      49.249  36.940  13.027  1.00  0.00      RA0  C
ATOM   1443  CG  GLN A 153      48.085  36.140  12.445  1.00  0.00      RA0  C
ATOM   1444  CD  GLN A 153      48.563  34.784  11.990  1.00  0.00      RA0  C
ATOM   1445  OE1 GLN A 153      49.700  34.624  11.566  1.00  0.00      RA0  O
ATOM   1446  NE2 GLN A 153      47.633  33.819  12.093  1.00  0.00      RA0  N
ATOM   1447 HE21 GLN A 153      46.694  34.003  12.399  1.00  0.00      RA0  H
ATOM   1448 HE22 GLN A 153      47.864  32.870  11.880  1.00  0.00      RA0  H
ATOM   1449  C   GLN A 153      49.832  39.187  14.072  1.00  0.00      RA0  C
ATOM   1450  O   GLN A 153      49.689  39.419  15.253  1.00  0.00      RA0  O
ATOM   1451  N   ALA A 154      50.851  39.664  13.363  1.00  0.00      RA0  N
ATOM   1452  H   ALA A 154      50.899  39.473  12.385  1.00  0.00      RA0  H
ATOM   1453  CA  ALA A 154      51.905  40.471  13.987  1.00  0.00      RA0  C
ATOM   1454  CB  ALA A 154      52.976  40.833  12.957  1.00  0.00      RA0  C
ATOM   1455  C   ALA A 154      51.351  41.767  14.598  1.00  0.00      RA0  C
ATOM   1456  O   ALA A 154      51.682  42.119  15.731  1.00  0.00      RA0  O
ATOM   1457  N   LYS A 155      50.525  42.479  13.847  1.00  0.00      RA0  N
ATOM   1458  H   LYS A 155      50.271  42.157  12.933  1.00  0.00      RA0  H
ATOM   1459  CA  LYS A 155      49.955  43.733  14.328  1.00  0.00      RA0  C
ATOM   1460  CB  LYS A 155      49.235  44.476  13.206  1.00  0.00      RA0  C
ATOM   1461  CG  LYS A 155      50.190  45.186  12.245  1.00  0.00      RA0  C
ATOM   1462  CD  LYS A 155      49.436  45.830  11.081  1.00  0.00      RA0  C
ATOM   1463  CE  LYS A 155      50.312  46.698  10.175  1.00  0.00      RA0  C
ATOM   1464  NZ  LYS A 155      49.524  47.102   9.007  1.00  0.00      RA0  N
ATOM   1465  HZ1 LYS A 155      50.064  47.642   8.297  1.00  0.00      RA0  H
ATOM   1466  HZ2 LYS A 155      49.270  46.272   8.430  1.00  0.00      RA0  H
ATOM   1467  HZ3 LYS A 155      48.657  47.630   9.219  1.00  0.00      RA0  H
ATOM   1468  C   LYS A 155      49.019  43.509  15.502  1.00  0.00      RA0  C
ATOM   1469  O   LYS A 155      49.099  44.228  16.516  1.00  0.00      RA0  O
ATOM   1470  N   ALA A 156      48.162  42.490  15.413  1.00  0.00      RA0  N
ATOM   1471  H   ALA A 156      48.142  41.922  14.590  1.00  0.00      RA0  H
ATOM   1472  CA  ALA A 156      47.302  42.150  16.552  1.00  0.00      RA0  C
ATOM   1473  CB  ALA A 156      46.380  40.978  16.210  1.00  0.00      RA0  C
ATOM   1474  C   ALA A 156      48.114  41.792  17.779  1.00  0.00      RA0  C
ATOM   1475  O   ALA A 156      47.756  42.196  18.881  1.00  0.00      RA0  O
ATOM   1476  N   ALA A 157      49.205  41.055  17.580  1.00  0.00      RA0  N
ATOM   1477  H   ALA A 157      49.470  40.791  16.651  1.00  0.00      RA0  H
ATOM   1478  CA  ALA A 157      49.982  40.538  18.704  1.00  0.00      RA0  C
ATOM   1479  CB  ALA A 157      51.042  39.544  18.228  1.00  0.00      RA0  C
ATOM   1480  C   ALA A 157      50.677  41.640  19.516  1.00  0.00      RA0  C
ATOM   1481  O   ALA A 157      50.990  41.430  20.683  1.00  0.00      RA0  O
ATOM   1482  N   THR A 158      50.868  42.824  18.922  1.00  0.00      RA0  N
ATOM   1483  H   THR A 158      50.593  42.962  17.970  1.00  0.00      RA0  H
ATOM   1484  CA  THR A 158      51.429  43.975  19.664  1.00  0.00      RA0  C
ATOM   1485  CB  THR A 158      51.827  45.120  18.719  1.00  0.00      RA0  C
ATOM   1486  OG1 THR A 158      50.706  45.709  18.057  1.00  0.00      RA0  O
ATOM   1487  HG1 THR A 158      50.313  45.057  17.492  1.00  0.00      RA0  H
ATOM   1488  CG2 THR A 158      52.855  44.637  17.695  1.00  0.00      RA0  C
ATOM   1489  C   THR A 158      50.521  44.382  20.809  1.00  0.00      RA0  C
ATOM   1490  O   THR A 158      50.962  45.065  21.722  1.00  0.00      RA0  O
ATOM   1491  N   LEU A 159      49.248  43.993  20.740  1.00  0.00      RA0  N
ATOM   1492  H   LEU A 159      48.926  43.433  19.976  1.00  0.00      RA0  H
ATOM   1493  CA  LEU A 159      48.252  44.320  21.759  1.00  0.00      RA0  C
ATOM   1494  CB  LEU A 159      46.925  44.644  21.084  1.00  0.00      RA0  C
ATOM   1495  CG  LEU A 159      47.125  45.696  19.993  1.00  0.00      RA0  C
ATOM   1496  CD1 LEU A 159      45.870  45.864  19.149  1.00  0.00      RA0  C
ATOM   1497  CD2 LEU A 159      47.626  47.031  20.549  1.00  0.00      RA0  C
ATOM   1498  C   LEU A 159      48.105  43.238  22.813  1.00  0.00      RA0  C
ATOM   1499  O   LEU A 159      47.451  43.472  23.828  1.00  0.00      RA0  O
ATOM   1500  N   PHE A 160      48.698  42.073  22.573  1.00  0.00      RA0  N
ATOM   1501  H   PHE A 160      49.361  42.013  21.828  1.00  0.00      RA0  H
ATOM   1502  CA  PHE A 160      48.603  40.937  23.502  1.00  0.00      RA0  C
ATOM   1503  CB  PHE A 160      48.956  39.618  22.808  1.00  0.00      RA0  C
ATOM   1504  CG  PHE A 160      47.985  39.272  21.700  1.00  0.00      RA0  C
ATOM   1505  CD1 PHE A 160      46.783  39.956  21.551  1.00  0.00      RA0  C
ATOM   1506  CD2 PHE A 160      48.306  38.247  20.817  1.00  0.00      RA0  C
ATOM   1507  CE1 PHE A 160      45.925  39.641  20.504  1.00  0.00      RA0  C
ATOM   1508  CE2 PHE A 160      47.448  37.930  19.770  1.00  0.00      RA0  C
ATOM   1509  CZ  PHE A 160      46.264  38.638  19.604  1.00  0.00      RA0  C
ATOM   1510  C   PHE A 160      49.512  41.150  24.702  1.00  0.00      RA0  C
ATOM   1511  O   PHE A 160      50.613  41.693  24.567  1.00  0.00      RA0  O
ATOM   1512  N   ASN A 161      49.063  40.712  25.872  1.00  0.00      RA0  N
ATOM   1513  H   ASN A 161      48.167  40.272  25.881  1.00  0.00      RA0  H
ATOM   1514  CA  ASN A 161      49.950  40.653  27.032  1.00  0.00      RA0  C
ATOM   1515  CB  ASN A 161      49.201  40.737  28.366  1.00  0.00      RA0  C
ATOM   1516  CG  ASN A 161      48.437  39.465  28.669  1.00  0.00      RA0  C
ATOM   1517  OD1 ASN A 161      48.946  38.351  28.611  1.00  0.00      RA0  O
ATOM   1518  ND2 ASN A 161      47.165  39.700  29.037  1.00  0.00      RA0  N
ATOM   1519 HD21 ASN A 161      46.800  40.633  29.007  1.00  0.00      RA0  H
ATOM   1520 HD22 ASN A 161      46.542  38.979  29.339  1.00  0.00      RA0  H
ATOM   1521  C   ASN A 161      50.853  39.435  26.959  1.00  0.00      RA0  C
ATOM   1522  O   ASN A 161      50.729  38.619  26.053  1.00  0.00      RA0  O
ATOM   1523  N   ASP A 162      51.794  39.296  27.889  1.00  0.00      RA0  N
ATOM   1524  H   ASP A 162      52.006  40.009  28.559  1.00  0.00      RA0  H
ATOM   1525  CA  ASP A 162      52.735  38.177  27.810  1.00  0.00      RA0  C
ATOM   1526  CB  ASP A 162      53.896  38.413  28.771  1.00  0.00      RA0  C
ATOM   1527  CG  ASP A 162      54.675  39.561  28.144  1.00  0.00      RA0  C
ATOM   1528  OD1 ASP A 162      55.739  39.316  27.585  1.00  0.00      RA0  O
ATOM   1529  OD2 ASP A 162      54.181  40.689  28.113  1.00  0.00      RA0  O
ATOM   1530  C   ASP A 162      52.051  36.797  27.793  1.00  0.00      RA0  C
ATOM   1531  O   ASP A 162      52.419  35.931  27.012  1.00  0.00      RA0  O
ATOM   1532  N   ALA A 163      51.038  36.602  28.628  1.00  0.00      RA0  N
ATOM   1533  H   ALA A 163      50.659  37.387  29.118  1.00  0.00      RA0  H
ATOM   1534  CA  ALA A 163      50.345  35.322  28.698  1.00  0.00      RA0  C
ATOM   1535  CB  ALA A 163      49.338  35.305  29.849  1.00  0.00      RA0  C
ATOM   1536  C   ALA A 163      49.621  35.020  27.395  1.00  0.00      RA0  C
ATOM   1537  O   ALA A 163      49.547  33.860  26.982  1.00  0.00      RA0  O
ATOM   1538  N   GLN A 164      49.090  36.067  26.761  1.00  0.00      RA0  N
ATOM   1539  H   GLN A 164      49.264  36.980  27.136  1.00  0.00      RA0  H
ATOM   1540  CA  GLN A 164      48.368  35.918  25.499  1.00  0.00      RA0  C
ATOM   1541  CB  GLN A 164      47.535  37.165  25.232  1.00  0.00      RA0  C
ATOM   1542  CG  GLN A 164      46.505  37.343  26.345  1.00  0.00      RA0  C
ATOM   1543  CD  GLN A 164      45.804  38.668  26.190  1.00  0.00      RA0  C
ATOM   1544  OE1 GLN A 164      46.420  39.679  25.876  1.00  0.00      RA0  O
ATOM   1545  NE2 GLN A 164      44.491  38.620  26.457  1.00  0.00      RA0  N
ATOM   1546 HE21 GLN A 164      44.055  37.743  26.677  1.00  0.00      RA0  H
ATOM   1547 HE22 GLN A 164      43.905  39.430  26.422  1.00  0.00      RA0  H
ATOM   1548  C   GLN A 164      49.346  35.587  24.361  1.00  0.00      RA0  C
ATOM   1549  O   GLN A 164      49.126  34.668  23.565  1.00  0.00      RA0  O
ATOM   1550  N   ARG A 165      50.458  36.308  24.315  1.00  0.00      RA0  N
ATOM   1551  H   ARG A 165      50.613  37.031  24.989  1.00  0.00      RA0  H
ATOM   1552  CA  ARG A 165      51.531  35.935  23.381  1.00  0.00      RA0  C
ATOM   1553  CB  ARG A 165      52.677  36.943  23.482  1.00  0.00      RA0  C
ATOM   1554  CG  ARG A 165      52.505  38.044  22.430  1.00  0.00      RA0  C
ATOM   1555  CD  ARG A 165      53.449  39.241  22.584  1.00  0.00      RA0  C
ATOM   1556  NE  ARG A 165      52.945  40.204  23.564  1.00  0.00      RA0  N
ATOM   1557  HE  ARG A 165      52.115  40.722  23.313  1.00  0.00      RA0  H
ATOM   1558  CZ  ARG A 165      53.576  40.375  24.763  1.00  0.00      RA0  C
ATOM   1559  NH1 ARG A 165      54.665  39.641  25.066  1.00  0.00      RA0  N
ATOM   1560 HH11 ARG A 165      55.105  39.721  25.980  1.00  0.00      RA0  H
ATOM   1561 HH12 ARG A 165      55.081  38.983  24.438  1.00  0.00      RA0  H
ATOM   1562  NH2 ARG A 165      53.096  41.276  25.639  1.00  0.00      RA0  N
ATOM   1563 HH21 ARG A 165      53.528  41.390  26.550  1.00  0.00      RA0  H
ATOM   1564 HH22 ARG A 165      52.288  41.839  25.413  1.00  0.00      RA0  H
ATOM   1565  C   ARG A 165      51.980  34.494  23.535  1.00  0.00      RA0  C
ATOM   1566  O   ARG A 165      52.159  33.776  22.545  1.00  0.00      RA0  O
ATOM   1567  N   GLN A 166      52.157  34.057  24.776  1.00  0.00      RA0  N
ATOM   1568  H   GLN A 166      52.009  34.683  25.542  1.00  0.00      RA0  H
ATOM   1569  CA  GLN A 166      52.576  32.684  25.045  1.00  0.00      RA0  C
ATOM   1570  CB  GLN A 166      52.861  32.529  26.536  1.00  0.00      RA0  C
ATOM   1571  CG  GLN A 166      53.450  31.171  26.909  1.00  0.00      RA0  C
ATOM   1572  CD  GLN A 166      53.789  31.181  28.384  1.00  0.00      RA0  C
ATOM   1573  OE1 GLN A 166      53.209  30.465  29.192  1.00  0.00      RA0  O
ATOM   1574  NE2 GLN A 166      54.768  32.049  28.695  1.00  0.00      RA0  N
ATOM   1575 HE21 GLN A 166      55.206  32.604  27.987  1.00  0.00      RA0  H
ATOM   1576 HE22 GLN A 166      55.077  32.157  29.640  1.00  0.00      RA0  H
ATOM   1577  C   GLN A 166      51.533  31.681  24.562  1.00  0.00      RA0  C
ATOM   1578  O   GLN A 166      51.876  30.670  23.956  1.00  0.00      RA0  O
ATOM   1579  N   ALA A 167      50.258  31.982  24.804  1.00  0.00      RA0  N
ATOM   1580  H   ALA A 167      50.035  32.816  25.310  1.00  0.00      RA0  H
ATOM   1581  CA  ALA A 167      49.158  31.086  24.378  1.00  0.00      RA0  C
ATOM   1582  CB  ALA A 167      47.807  31.660  24.807  1.00  0.00      RA0  C
ATOM   1583  C   ALA A 167      49.116  30.813  22.872  1.00  0.00      RA0  C
ATOM   1584  O   ALA A 167      48.801  29.685  22.428  1.00  0.00      RA0  O
ATOM   1585  N   VAL A 168      49.425  31.834  22.089  1.00  0.00      RA0  N
ATOM   1586  H   VAL A 168      49.769  32.683  22.496  1.00  0.00      RA0  H
ATOM   1587  CA  VAL A 168      49.321  31.743  20.625  1.00  0.00      RA0  C
ATOM   1588  CB  VAL A 168      48.664  33.004  20.058  1.00  0.00      RA0  C
ATOM   1589  CG1 VAL A 168      47.306  33.227  20.717  1.00  0.00      RA0  C
ATOM   1590  CG2 VAL A 168      49.571  34.230  20.188  1.00  0.00      RA0  C
ATOM   1591  C   VAL A 168      50.657  31.484  19.929  1.00  0.00      RA0  C
ATOM   1592  O   VAL A 168      50.715  31.423  18.695  1.00  0.00      RA0  O
ATOM   1593  N   GLU A 169      51.728  31.355  20.708  1.00  0.00      RA0  N
ATOM   1594  H   GLU A 169      51.651  31.323  21.704  1.00  0.00      RA0  H
ATOM   1595  CA  GLU A 169      53.048  31.167  20.125  1.00  0.00      RA0  C
ATOM   1596  CB  GLU A 169      54.147  31.191  21.187  1.00  0.00      RA0  C
ATOM   1597  CG  GLU A 169      55.537  30.990  20.574  1.00  0.00      RA0  C
ATOM   1598  CD  GLU A 169      55.733  31.964  19.425  1.00  0.00      RA0  C
ATOM   1599  OE1 GLU A 169      55.861  33.159  19.681  1.00  0.00      RA0  O
ATOM   1600  OE2 GLU A 169      55.754  31.524  18.275  1.00  0.00      RA0  O
ATOM   1601  C   GLU A 169      53.058  29.870  19.317  1.00  0.00      RA0  C
ATOM   1602  O   GLU A 169      52.779  28.805  19.838  1.00  0.00      RA0  O
ATOM   1603  N   GLY A 170      53.408  29.971  18.043  1.00  0.00      RA0  N
ATOM   1604  H   GLY A 170      53.790  30.862  17.779  1.00  0.00      RA0  H
ATOM   1605  CA  GLY A 170      53.506  28.805  17.182  1.00  0.00      RA0  C
ATOM   1606  C   GLY A 170      52.162  28.201  16.796  1.00  0.00      RA0  C
ATOM   1607  O   GLY A 170      52.104  27.085  16.275  1.00  0.00      RA0  O
ATOM   1608  N   MSE A 171      51.077  28.930  17.048  1.00  0.00      RA0  N
ATOM   1609  H   MSE A 171      51.154  29.873  17.387  1.00  0.00      RA0  H
ATOM   1610  CA  MSE A 171      49.757  28.348  16.869  1.00  0.00      RA0  C
ATOM   1611  CB  MSE A 171      48.682  29.211  17.540  1.00  0.00      RA0  C
ATOM   1612  CG  MSE A 171      47.296  28.568  17.508  1.00  0.00      RA0  C
ATOM   1613  SE  MSE A 171      46.067  29.421  18.512  1.00  0.00      RA0  S
ATOM   1614  CE  MSE A 171      46.019  30.979  17.616  1.00  0.00      RA0  C
ATOM   1615  C   MSE A 171      49.476  28.143  15.389  1.00  0.00      RA0  C
ATOM   1616  O   MSE A 171      49.657  29.058  14.559  1.00  0.00      RA0  O
ATOM   1617  N   LYS A 172      49.040  26.931  15.073  1.00  0.00      RA0  N
ATOM   1618  H   LYS A 172      48.711  26.353  15.817  1.00  0.00      RA0  H
ATOM   1619  CA  LYS A 172      48.779  26.534  13.705  1.00  0.00      RA0  C
ATOM   1620  CB  LYS A 172      48.986  25.014  13.655  1.00  0.00      RA0  C
ATOM   1621  CG  LYS A 172      50.413  24.616  14.038  1.00  0.00      RA0  C
ATOM   1622  CD  LYS A 172      51.461  25.238  13.112  1.00  0.00      RA0  C
ATOM   1623  CE  LYS A 172      52.891  24.843  13.486  1.00  0.00      RA0  C
ATOM   1624  NZ  LYS A 172      53.164  25.263  14.867  1.00  0.00      RA0  N
ATOM   1625  HZ1 LYS A 172      54.178  25.195  15.078  1.00  0.00      RA0  H
ATOM   1626  HZ2 LYS A 172      52.854  26.249  15.015  1.00  0.00      RA0  H
ATOM   1627  HZ3 LYS A 172      52.629  24.686  15.543  1.00  0.00      RA0  H
ATOM   1628  C   LYS A 172      47.375  26.970  13.306  1.00  0.00      RA0  C
ATOM   1629  O   LYS A 172      46.557  27.358  14.161  1.00  0.00      RA0  O
ATOM   1630  N   PRO A 173      47.092  26.928  12.007  1.00  0.00      RA0  N
ATOM   1631  CD  PRO A 173      48.020  26.707  10.898  1.00  0.00      RA0  C
ATOM   1632  CA  PRO A 173      45.761  27.243  11.526  1.00  0.00      RA0  C
ATOM   1633  CB  PRO A 173      45.864  27.074  10.008  1.00  0.00      RA0  C
ATOM   1634  CG  PRO A 173      47.330  27.336   9.699  1.00  0.00      RA0  C
ATOM   1635  C   PRO A 173      44.672  26.386  12.117  1.00  0.00      RA0  C
ATOM   1636  O   PRO A 173      44.882  25.207  12.420  1.00  0.00      RA0  O
ATOM   1637  N   PHE A 174      43.490  26.985  12.253  1.00  0.00      RA0  N
ATOM   1638  H   PHE A 174      43.396  27.945  11.991  1.00  0.00      RA0  H
ATOM   1639  CA  PHE A 174      42.322  26.266  12.761  1.00  0.00      RA0  C
ATOM   1640  CB  PHE A 174      41.833  25.177  11.804  1.00  0.00      RA0  C
ATOM   1641  CG  PHE A 174      40.838  25.760  10.830  1.00  0.00      RA0  C
ATOM   1642  CD1 PHE A 174      41.230  26.734   9.918  1.00  0.00      RA0  C
ATOM   1643  CD2 PHE A 174      39.521  25.318  10.853  1.00  0.00      RA0  C
ATOM   1644  CE1 PHE A 174      40.302  27.269   9.033  1.00  0.00      RA0  C
ATOM   1645  CE2 PHE A 174      38.593  25.851   9.967  1.00  0.00      RA0  C
ATOM   1646  CZ  PHE A 174      38.983  26.828   9.059  1.00  0.00      RA0  C
ATOM   1647  C   PHE A 174      42.534  25.730  14.172  1.00  0.00      RA0  C
ATOM   1648  O   PHE A 174      42.263  24.574  14.453  1.00  0.00      RA0  O
ATOM   1649  N   PHE A 175      42.978  26.638  15.037  1.00  0.00      RA0  N
ATOM   1650  H   PHE A 175      43.196  27.578  14.758  1.00  0.00      RA0  H
ATOM   1651  CA  PHE A 175      42.992  26.464  16.470  1.00  0.00      RA0  C
ATOM   1652  CB  PHE A 175      44.413  26.302  17.011  1.00  0.00      RA0  C
ATOM   1653  CG  PHE A 175      44.986  24.927  16.768  1.00  0.00      RA0  C
ATOM   1654  CD1 PHE A 175      45.630  24.633  15.573  1.00  0.00      RA0  C
ATOM   1655  CD2 PHE A 175      44.897  23.963  17.764  1.00  0.00      RA0  C
ATOM   1656  CE1 PHE A 175      46.219  23.388  15.390  1.00  0.00      RA0  C
ATOM   1657  CE2 PHE A 175      45.487  22.718  17.583  1.00  0.00      RA0  C
ATOM   1658  CZ  PHE A 175      46.163  22.436  16.402  1.00  0.00      RA0  C
ATOM   1659  C   PHE A 175      42.410  27.704  17.092  1.00  0.00      RA0  C
ATOM   1660  O   PHE A 175      42.512  28.793  16.518  1.00  0.00      RA0  O
ATOM   1661  N   GLY A 176      41.847  27.534  18.283  1.00  0.00      RA0  N
ATOM   1662  H   GLY A 176      41.795  26.630  18.713  1.00  0.00      RA0  H
ATOM   1663  CA  GLY A 176      41.388  28.641  19.101  1.00  0.00      RA0  C
ATOM   1664  C   GLY A 176      41.825  28.478  20.534  1.00  0.00      RA0  C
ATOM   1665  O   GLY A 176      41.907  27.354  21.041  1.00  0.00      RA0  O
ATOM   1666  N   VAL A 177      42.139  29.584  21.200  1.00  0.00      RA0  N
ATOM   1667  H   VAL A 177      42.170  30.476  20.741  1.00  0.00      RA0  H
ATOM   1668  CA  VAL A 177      42.519  29.532  22.587  1.00  0.00      RA0  C
ATOM   1669  CB  VAL A 177      44.043  29.344  22.681  1.00  0.00      RA0  C
ATOM   1670  CG1 VAL A 177      44.792  30.476  21.973  1.00  0.00      RA0  C
ATOM   1671  CG2 VAL A 177      44.520  29.131  24.119  1.00  0.00      RA0  C
ATOM   1672  C   VAL A 177      42.041  30.750  23.388  1.00  0.00      RA0  C
ATOM   1673  O   VAL A 177      42.105  31.891  22.928  1.00  0.00      RA0  O
ATOM   1674  N   GLN A 178      41.555  30.479  24.588  1.00  0.00      RA0  N
ATOM   1675  H   GLN A 178      41.657  29.545  24.926  1.00  0.00      RA0  H
ATOM   1676  CA  GLN A 178      41.186  31.500  25.553  1.00  0.00      RA0  C
ATOM   1677  CB  GLN A 178      40.080  30.977  26.470  1.00  0.00      RA0  C
ATOM   1678  CG  GLN A 178      39.308  32.078  27.201  1.00  0.00      RA0  C
ATOM   1679  CD  GLN A 178      38.415  32.812  26.220  1.00  0.00      RA0  C
ATOM   1680  OE1 GLN A 178      37.715  32.206  25.406  1.00  0.00      RA0  O
ATOM   1681  NE2 GLN A 178      38.472  34.149  26.356  1.00  0.00      RA0  N
ATOM   1682 HE21 GLN A 178      39.032  34.570  27.080  1.00  0.00      RA0  H
ATOM   1683 HE22 GLN A 178      37.972  34.792  25.774  1.00  0.00      RA0  H
ATOM   1684  C   GLN A 178      42.415  31.912  26.358  1.00  0.00      RA0  C
ATOM   1685  O   GLN A 178      43.094  31.076  26.975  1.00  0.00      RA0  O
ATOM   1686  N   ALA A 179      42.707  33.204  26.330  1.00  0.00      RA0  N
ATOM   1687  H   ALA A 179      42.170  33.840  25.782  1.00  0.00      RA0  H
ATOM   1688  CA  ALA A 179      43.784  33.759  27.131  1.00  0.00      RA0  C
ATOM   1689  CB  ALA A 179      44.993  34.048  26.247  1.00  0.00      RA0  C
ATOM   1690  C   ALA A 179      43.255  35.042  27.758  1.00  0.00      RA0  C
ATOM   1691  O   ALA A 179      43.239  36.105  27.120  1.00  0.00      RA0  O
ATOM   1692  N   GLY A 180      42.746  34.898  28.984  1.00  0.00      RA0  N
ATOM   1693  H   GLY A 180      42.714  33.978  29.371  1.00  0.00      RA0  H
ATOM   1694  CA  GLY A 180      42.057  35.972  29.670  1.00  0.00      RA0  C
ATOM   1695  C   GLY A 180      40.810  36.407  28.929  1.00  0.00      RA0  C
ATOM   1696  O   GLY A 180      39.985  35.568  28.546  1.00  0.00      RA0  O
ATOM   1697  N   ASP A 181      40.701  37.712  28.683  1.00  0.00      RA0  N
ATOM   1698  H   ASP A 181      41.342  38.363  29.085  1.00  0.00      RA0  H
ATOM   1699  CA  ASP A 181      39.529  38.296  28.017  1.00  0.00      RA0  C
ATOM   1700  CB  ASP A 181      39.485  39.827  28.134  1.00  0.00      RA0  C
ATOM   1701  CG  ASP A 181      38.871  40.287  29.446  1.00  0.00      RA0  C
ATOM   1702  OD1 ASP A 181      39.499  40.090  30.481  1.00  0.00      RA0  O
ATOM   1703  OD2 ASP A 181      37.781  40.869  29.434  1.00  0.00      RA0  O
ATOM   1704  C   ASP A 181      39.459  37.959  26.533  1.00  0.00      RA0  C
ATOM   1705  O   ASP A 181      38.399  38.139  25.930  1.00  0.00      RA0  O
ATOM   1706  N   LEU A 182      40.560  37.449  25.952  1.00  0.00      RA0  N
ATOM   1707  H   LEU A 182      41.332  37.133  26.503  1.00  0.00      RA0  H
ATOM   1708  CA  LEU A 182      40.642  37.233  24.509  1.00  0.00      RA0  C
ATOM   1709  CB  LEU A 182      41.922  37.830  23.922  1.00  0.00      RA0  C
ATOM   1710  CG  LEU A 182      42.091  39.340  24.106  1.00  0.00      RA0  C
ATOM   1711  CD1 LEU A 182      43.360  39.846  23.419  1.00  0.00      RA0  C
ATOM   1712  CD2 LEU A 182      40.870  40.128  23.643  1.00  0.00      RA0  C
ATOM   1713  C   LEU A 182      40.566  35.774  24.165  1.00  0.00      RA0  C
ATOM   1714  O   LEU A 182      41.315  34.957  24.688  1.00  0.00      RA0  O
ATOM   1715  N   PHE A 183      39.626  35.464  23.275  1.00  0.00      RA0  N
ATOM   1716  H   PHE A 183      39.045  36.197  22.916  1.00  0.00      RA0  H
ATOM   1717  CA  PHE A 183      39.596  34.178  22.589  1.00  0.00      RA0  C
ATOM   1718  CB  PHE A 183      38.156  33.689  22.465  1.00  0.00      RA0  C
ATOM   1719  CG  PHE A 183      38.113  32.406  21.670  1.00  0.00      RA0  C
ATOM   1720  CD1 PHE A 183      38.717  31.259  22.170  1.00  0.00      RA0  C
ATOM   1721  CD2 PHE A 183      37.469  32.374  20.438  1.00  0.00      RA0  C
ATOM   1722  CE1 PHE A 183      38.675  30.080  21.438  1.00  0.00      RA0  C
ATOM   1723  CE2 PHE A 183      37.428  31.194  19.705  1.00  0.00      RA0  C
ATOM   1724  CZ  PHE A 183      38.030  30.046  20.207  1.00  0.00      RA0  C
ATOM   1725  C   PHE A 183      40.194  34.416  21.213  1.00  0.00      RA0  C
ATOM   1726  O   PHE A 183      39.650  35.194  20.429  1.00  0.00      RA0  O
ATOM   1727  N   ILE A 184      41.337  33.787  20.943  1.00  0.00      RA0  N
ATOM   1728  H   ILE A 184      41.708  33.091  21.558  1.00  0.00      RA0  H
ATOM   1729  CA  ILE A 184      42.100  34.086  19.731  1.00  0.00      RA0  C
ATOM   1730  CB  ILE A 184      43.507  34.550  20.112  1.00  0.00      RA0  C
ATOM   1731  CG2 ILE A 184      44.305  34.968  18.877  1.00  0.00      RA0  C
ATOM   1732  CG1 ILE A 184      43.447  35.656  21.166  1.00  0.00      RA0  C
ATOM   1733  CD1 ILE A 184      44.807  35.974  21.789  1.00  0.00      RA0  C
ATOM   1734  C   ILE A 184      42.159  32.841  18.879  1.00  0.00      RA0  C
ATOM   1735  O   ILE A 184      42.575  31.784  19.353  1.00  0.00      RA0  O
ATOM   1736  N   ALA A 185      41.710  32.970  17.637  1.00  0.00      RA0  N
ATOM   1737  H   ALA A 185      41.387  33.854  17.292  1.00  0.00      RA0  H
ATOM   1738  CA  ALA A 185      41.616  31.830  16.725  1.00  0.00      RA0  C
ATOM   1739  CB  ALA A 185      40.151  31.447  16.517  1.00  0.00      RA0  C
ATOM   1740  C   ALA A 185      42.277  32.134  15.389  1.00  0.00      RA0  C
ATOM   1741  O   ALA A 185      42.167  33.234  14.874  1.00  0.00      RA0  O
ATOM   1742  N   THR A 186      42.990  31.141  14.862  1.00  0.00      RA0  N
ATOM   1743  H   THR A 186      43.056  30.258  15.333  1.00  0.00      RA0  H
ATOM   1744  CA  THR A 186      43.633  31.230  13.551  1.00  0.00      RA0  C
ATOM   1745  CB  THR A 186      44.839  30.302  13.631  1.00  0.00      RA0  C
ATOM   1746  OG1 THR A 186      44.685  29.433  14.764  1.00  0.00      RA0  O
ATOM   1747  HG1 THR A 186      45.436  28.841  14.753  1.00  0.00      RA0  H
ATOM   1748  CG2 THR A 186      46.168  31.049  13.699  1.00  0.00      RA0  C
ATOM   1749  C   THR A 186      42.669  30.774  12.458  1.00  0.00      RA0  C
ATOM   1750  O   THR A 186      42.839  29.702  11.833  1.00  0.00      RA0  O
ATOM   1751  N   THR A 187      41.649  31.616  12.254  1.00  0.00      RA0  N
ATOM   1752  H   THR A 187      41.535  32.441  12.809  1.00  0.00      RA0  H
ATOM   1753  CA  THR A 187      40.588  31.408  11.282  1.00  0.00      RA0  C
ATOM   1754  CB  THR A 187      39.391  31.020  12.136  1.00  0.00      RA0  C
ATOM   1755  OG1 THR A 187      39.567  31.627  13.422  1.00  0.00      RA0  O
ATOM   1756  HG1 THR A 187      39.053  32.432  13.365  1.00  0.00      RA0  H
ATOM   1757  CG2 THR A 187      39.263  29.502  12.296  1.00  0.00      RA0  C
ATOM   1758  C   THR A 187      40.383  32.686  10.472  1.00  0.00      RA0  C
ATOM   1759  O   THR A 187      40.945  33.751  10.779  1.00  0.00      RA0  O
ATOM   1760  N   GLY A 188      39.570  32.584   9.423  1.00  0.00      RA0  N
ATOM   1761  H   GLY A 188      39.065  31.761   9.159  1.00  0.00      RA0  H
ATOM   1762  CA  GLY A 188      39.319  33.722   8.585  1.00  0.00      RA0  C
ATOM   1763  C   GLY A 188      38.484  33.350   7.377  1.00  0.00      RA0  C
ATOM   1764  O   GLY A 188      38.259  32.169   7.109  1.00  0.00      RA0  O
ATOM   1765  N   TYR A 189      38.034  34.376   6.693  1.00  0.00      RA0  N
ATOM   1766  H   TYR A 189      38.351  35.283   6.982  1.00  0.00      RA0  H
ATOM   1767  CA  TYR A 189      37.176  34.275   5.523  1.00  0.00      RA0  C
ATOM   1768  CB  TYR A 189      35.841  34.862   5.997  1.00  0.00      RA0  C
ATOM   1769  CG  TYR A 189      34.627  34.617   5.133  1.00  0.00      RA0  C
ATOM   1770  CD1 TYR A 189      34.361  33.378   4.558  1.00  0.00      RA0  C
ATOM   1771  CE1 TYR A 189      33.180  33.192   3.841  1.00  0.00      RA0  C
ATOM   1772  CD2 TYR A 189      33.730  35.664   4.965  1.00  0.00      RA0  C
ATOM   1773  CE2 TYR A 189      32.554  35.479   4.254  1.00  0.00      RA0  C
ATOM   1774  CZ  TYR A 189      32.278  34.242   3.687  1.00  0.00      RA0  C
ATOM   1775  OH  TYR A 189      31.117  34.080   2.959  1.00  0.00      RA0  O
ATOM   1776  HH  TYR A 189      30.725  34.926   2.781  1.00  0.00      RA0  H
ATOM   1777  C   TYR A 189      37.773  35.015   4.324  1.00  0.00      RA0  C
ATOM   1778  O   TYR A 189      37.037  35.478   3.454  1.00  0.00      RA0  O
ATOM   1779  N   THR A 190      39.113  35.092   4.246  1.00  0.00      RA0  N
ATOM   1780  H   THR A 190      39.683  34.666   4.946  1.00  0.00      RA0  H
ATOM   1781  CA  THR A 190      39.760  35.962   3.272  1.00  0.00      RA0  C
ATOM   1782  CB  THR A 190      40.370  36.950   4.230  1.00  0.00      RA0  C
ATOM   1783  OG1 THR A 190      40.497  36.226   5.466  1.00  0.00      RA0  O
ATOM   1784  HG1 THR A 190      40.303  36.835   6.173  1.00  0.00      RA0  H
ATOM   1785  CG2 THR A 190      39.467  38.165   4.458  1.00  0.00      RA0  C
ATOM   1786  C   THR A 190      40.745  35.308   2.321  1.00  0.00      RA0  C
ATOM   1787  O   THR A 190      41.059  35.900   1.287  1.00  0.00      RA0  O
ATOM   1788  N   GLY A 191      41.231  34.122   2.655  1.00  0.00      RA0  N
ATOM   1789  H   GLY A 191      40.946  33.699   3.513  1.00  0.00      RA0  H
ATOM   1790  CA  GLY A 191      42.315  33.493   1.897  1.00  0.00      RA0  C
ATOM   1791  C   GLY A 191      43.697  33.959   2.369  1.00  0.00      RA0  C
ATOM   1792  O   GLY A 191      44.704  33.636   1.746  1.00  0.00      RA0  O
ATOM   1793  N   GLU A 192      43.716  34.765   3.436  1.00  0.00      RA0  N
ATOM   1794  H   GLU A 192      42.903  34.919   3.992  1.00  0.00      RA0  H
ATOM   1795  CA  GLU A 192      44.948  35.243   4.050  1.00  0.00      RA0  C
ATOM   1796  CB  GLU A 192      44.958  36.772   4.085  1.00  0.00      RA0  C
ATOM   1797  CG  GLU A 192      44.623  37.406   2.732  1.00  0.00      RA0  C
ATOM   1798  CD  GLU A 192      45.577  36.891   1.673  1.00  0.00      RA0  C
ATOM   1799  OE1 GLU A 192      46.767  36.797   1.949  1.00  0.00      RA0  O
ATOM   1800  OE2 GLU A 192      45.131  36.569   0.574  1.00  0.00      RA0  O
ATOM   1801  C   GLU A 192      45.079  34.658   5.443  1.00  0.00      RA0  C
ATOM   1802  O   GLU A 192      44.120  34.139   6.001  1.00  0.00      RA0  O
ATOM   1803  N   ALA A 193      46.273  34.795   6.018  1.00  0.00      RA0  N
ATOM   1804  H   ALA A 193      46.970  35.281   5.492  1.00  0.00      RA0  H
ATOM   1805  CA  ALA A 193      46.501  34.558   7.441  1.00  0.00      RA0  C
ATOM   1806  CB  ALA A 193      47.996  34.586   7.762  1.00  0.00      RA0  C
ATOM   1807  C   ALA A 193      45.797  35.615   8.278  1.00  0.00      RA0  C
ATOM   1808  O   ALA A 193      45.417  36.662   7.786  1.00  0.00      RA0  O
ATOM   1809  N   GLY A 194      45.619  35.310   9.551  1.00  0.00      RA0  N
ATOM   1810  H   GLY A 194      45.857  34.420   9.943  1.00  0.00      RA0  H
ATOM   1811  CA  GLY A 194      44.989  36.252  10.455  1.00  0.00      RA0  C
ATOM   1812  C   GLY A 194      44.460  35.601  11.697  1.00  0.00      RA0  C
ATOM   1813  O   GLY A 194      44.756  34.437  11.964  1.00  0.00      RA0  O
ATOM   1814  N   TYR A 195      43.694  36.388  12.467  1.00  0.00      RA0  N
ATOM   1815  H   TYR A 195      43.415  37.303  12.175  1.00  0.00      RA0  H
ATOM   1816  CA  TYR A 195      43.018  35.893  13.639  1.00  0.00      RA0  C
ATOM   1817  CB  TYR A 195      43.590  36.516  14.911  1.00  0.00      RA0  C
ATOM   1818  CG  TYR A 195      44.938  35.951  15.282  1.00  0.00      RA0  C
ATOM   1819  CD1 TYR A 195      45.200  34.599  15.109  1.00  0.00      RA0  C
ATOM   1820  CE1 TYR A 195      46.427  34.080  15.496  1.00  0.00      RA0  C
ATOM   1821  CD2 TYR A 195      45.908  36.783  15.830  1.00  0.00      RA0  C
ATOM   1822  CE2 TYR A 195      47.135  36.262  16.224  1.00  0.00      RA0  C
ATOM   1823  CZ  TYR A 195      47.392  34.907  16.055  1.00  0.00      RA0  C
ATOM   1824  OH  TYR A 195      48.604  34.374  16.434  1.00  0.00      RA0  O
ATOM   1825  HH  TYR A 195      49.109  35.003  16.933  1.00  0.00      RA0  H
ATOM   1826  C   TYR A 195      41.549  36.328  13.574  1.00  0.00      RA0  C
ATOM   1827  O   TYR A 195      41.222  37.317  12.900  1.00  0.00      RA0  O
ATOM   1828  N   GLU A 196      40.713  35.591  14.292  1.00  0.00      RA0  N
ATOM   1829  H   GLU A 196      41.036  34.746  14.720  1.00  0.00      RA0  H
ATOM   1830  CA  GLU A 196      39.442  36.110  14.790  1.00  0.00      RA0  C
ATOM   1831  CB  GLU A 196      38.284  35.350  14.101  1.00  0.00      RA0  C
ATOM   1832  CG  GLU A 196      38.420  35.623  12.581  1.00  0.00      RA0  C
ATOM   1833  CD  GLU A 196      37.389  34.976  11.662  1.00  0.00      RA0  C
ATOM   1834  OE1 GLU A 196      37.263  33.755  11.698  1.00  0.00      RA0  O
ATOM   1835  OE2 GLU A 196      36.772  35.688  10.853  1.00  0.00      RA0  O
ATOM   1836  C   GLU A 196      39.548  36.155  16.312  1.00  0.00      RA0  C
ATOM   1837  O   GLU A 196      40.030  35.204  16.966  1.00  0.00      RA0  O
ATOM   1838  N   ILE A 197      39.134  37.269  16.880  1.00  0.00      RA0  N
ATOM   1839  H   ILE A 197      38.681  37.981  16.344  1.00  0.00      RA0  H
ATOM   1840  CA  ILE A 197      39.331  37.519  18.301  1.00  0.00      RA0  C
ATOM   1841  CB  ILE A 197      40.351  38.637  18.533  1.00  0.00      RA0  C
ATOM   1842  CG2 ILE A 197      40.529  38.890  20.030  1.00  0.00      RA0  C
ATOM   1843  CG1 ILE A 197      41.685  38.319  17.854  1.00  0.00      RA0  C
ATOM   1844  CD1 ILE A 197      42.719  39.436  17.994  1.00  0.00      RA0  C
ATOM   1845  C   ILE A 197      37.992  37.864  18.938  1.00  0.00      RA0  C
ATOM   1846  O   ILE A 197      37.379  38.861  18.577  1.00  0.00      RA0  O
ATOM   1847  N   ALA A 198      37.529  37.025  19.869  1.00  0.00      RA0  N
ATOM   1848  H   ALA A 198      38.120  36.286  20.193  1.00  0.00      RA0  H
ATOM   1849  CA  ALA A 198      36.277  37.299  20.579  1.00  0.00      RA0  C
ATOM   1850  CB  ALA A 198      35.434  36.031  20.700  1.00  0.00      RA0  C
ATOM   1851  C   ALA A 198      36.610  37.807  21.973  1.00  0.00      RA0  C
ATOM   1852  O   ALA A 198      37.544  37.323  22.614  1.00  0.00      RA0  O
ATOM   1853  N   LEU A 199      35.836  38.781  22.442  1.00  0.00      RA0  N
ATOM   1854  H   LEU A 199      35.048  39.133  21.925  1.00  0.00      RA0  H
ATOM   1855  CA  LEU A 199      36.077  39.382  23.745  1.00  0.00      RA0  C
ATOM   1856  CB  LEU A 199      37.195  40.426  23.559  1.00  0.00      RA0  C
ATOM   1857  CG  LEU A 199      36.855  41.719  22.795  1.00  0.00      RA0  C
ATOM   1858  CD1 LEU A 199      37.932  42.763  23.056  1.00  0.00      RA0  C
ATOM   1859  CD2 LEU A 199      36.648  41.561  21.284  1.00  0.00      RA0  C
ATOM   1860  C   LEU A 199      34.791  40.024  24.251  1.00  0.00      RA0  C
ATOM   1861  O   LEU A 199      33.848  40.211  23.482  1.00  0.00      RA0  O
ATOM   1862  N   PRO A 200      34.731  40.356  25.543  1.00  0.00      RA0  N
ATOM   1863  CD  PRO A 200      35.718  40.059  26.577  1.00  0.00      RA0  C
ATOM   1864  CA  PRO A 200      33.512  40.955  26.107  1.00  0.00      RA0  C
ATOM   1865  CB  PRO A 200      33.856  41.101  27.587  1.00  0.00      RA0  C
ATOM   1866  CG  PRO A 200      34.905  40.031  27.861  1.00  0.00      RA0  C
ATOM   1867  C   PRO A 200      33.071  42.178  25.358  1.00  0.00      RA0  C
ATOM   1868  O   PRO A 200      33.899  42.999  24.964  1.00  0.00      RA0  O
ATOM   1869  N   ASN A 201      31.760  42.311  25.160  1.00  0.00      RA0  N
ATOM   1870  H   ASN A 201      31.179  41.541  25.430  1.00  0.00      RA0  H
ATOM   1871  CA  ASN A 201      31.212  43.471  24.462  1.00  0.00      RA0  C
ATOM   1872  CB  ASN A 201      29.685  43.515  24.634  1.00  0.00      RA0  C
ATOM   1873  CG  ASN A 201      28.998  42.445  23.805  1.00  0.00      RA0  C
ATOM   1874  OD1 ASN A 201      29.467  42.066  22.740  1.00  0.00      RA0  O
ATOM   1875  ND2 ASN A 201      27.860  41.974  24.345  1.00  0.00      RA0  N
ATOM   1876 HD21 ASN A 201      27.504  42.298  25.220  1.00  0.00      RA0  H
ATOM   1877 HD22 ASN A 201      27.322  41.254  23.888  1.00  0.00      RA0  H
ATOM   1878  C   ASN A 201      31.800  44.788  24.983  1.00  0.00      RA0  C
ATOM   1879  O   ASN A 201      32.125  45.698  24.208  1.00  0.00      RA0  O
ATOM   1880  N   GLU A 202      31.935  44.870  26.299  1.00  0.00      RA0  N
ATOM   1881  H   GLU A 202      31.872  44.053  26.872  1.00  0.00      RA0  H
ATOM   1882  CA  GLU A 202      32.386  46.099  26.965  1.00  0.00      RA0  C
ATOM   1883  CB  GLU A 202      31.967  46.099  28.445  1.00  0.00      RA0  C
ATOM   1884  CG  GLU A 202      33.026  45.929  29.550  1.00  0.00      RA0  C
ATOM   1885  CD  GLU A 202      33.585  44.516  29.620  1.00  0.00      RA0  C
ATOM   1886  OE1 GLU A 202      33.810  43.906  28.587  1.00  0.00      RA0  O
ATOM   1887  OE2 GLU A 202      33.864  44.020  30.709  1.00  0.00      RA0  O
ATOM   1888  C   GLU A 202      33.868  46.439  26.747  1.00  0.00      RA0  C
ATOM   1889  O   GLU A 202      34.297  47.572  27.036  1.00  0.00      RA0  O
ATOM   1890  N   LYS A 203      34.639  45.457  26.281  1.00  0.00      RA0  N
ATOM   1891  H   LYS A 203      34.223  44.561  26.127  1.00  0.00      RA0  H
ATOM   1892  CA  LYS A 203      36.055  45.639  25.902  1.00  0.00      RA0  C
ATOM   1893  CB  LYS A 203      36.958  44.437  26.196  1.00  0.00      RA0  C
ATOM   1894  CG  LYS A 203      36.909  43.792  27.569  1.00  0.00      RA0  C
ATOM   1895  CD  LYS A 203      37.172  44.753  28.722  1.00  0.00      RA0  C
ATOM   1896  CE  LYS A 203      37.150  43.983  30.039  1.00  0.00      RA0  C
ATOM   1897  NZ  LYS A 203      36.081  42.980  29.968  1.00  0.00      RA0  N
ATOM   1898  HZ1 LYS A 203      36.475  42.040  29.734  1.00  0.00      RA0  H
ATOM   1899  HZ2 LYS A 203      35.533  42.961  30.851  1.00  0.00      RA0  H
ATOM   1900  HZ3 LYS A 203      35.351  43.273  29.280  1.00  0.00      RA0  H
ATOM   1901  C   LYS A 203      36.285  45.904  24.414  1.00  0.00      RA0  C
ATOM   1902  O   LYS A 203      37.393  46.235  23.996  1.00  0.00      RA0  O
ATOM   1903  N   ALA A 204      35.250  45.707  23.604  1.00  0.00      RA0  N
ATOM   1904  H   ALA A 204      34.349  45.514  23.998  1.00  0.00      RA0  H
ATOM   1905  CA  ALA A 204      35.403  45.662  22.157  1.00  0.00      RA0  C
ATOM   1906  CB  ALA A 204      34.088  45.253  21.495  1.00  0.00      RA0  C
ATOM   1907  C   ALA A 204      35.881  46.979  21.553  1.00  0.00      RA0  C
ATOM   1908  O   ALA A 204      36.794  46.997  20.704  1.00  0.00      RA0  O
ATOM   1909  N   ALA A 205      35.277  48.078  21.979  1.00  0.00      RA0  N
ATOM   1910  H   ALA A 205      34.669  48.023  22.770  1.00  0.00      RA0  H
ATOM   1911  CA  ALA A 205      35.531  49.388  21.340  1.00  0.00      RA0  C
ATOM   1912  CB  ALA A 205      34.615  50.461  21.930  1.00  0.00      RA0  C
ATOM   1913  C   ALA A 205      36.972  49.794  21.545  1.00  0.00      RA0  C
ATOM   1914  O   ALA A 205      37.616  50.274  20.637  1.00  0.00      RA0  O
ATOM   1915  N   ASP A 206      37.483  49.586  22.747  1.00  0.00      RA0  N
ATOM   1916  H   ASP A 206      36.930  49.269  23.523  1.00  0.00      RA0  H
ATOM   1917  CA  ASP A 206      38.866  49.965  23.032  1.00  0.00      RA0  C
ATOM   1918  CB  ASP A 206      39.153  49.814  24.524  1.00  0.00      RA0  C
ATOM   1919  CG  ASP A 206      38.016  50.400  25.334  1.00  0.00      RA0  C
ATOM   1920  OD1 ASP A 206      38.137  51.540  25.778  1.00  0.00      RA0  O
ATOM   1921  OD2 ASP A 206      37.012  49.709  25.517  1.00  0.00      RA0  O
ATOM   1922  C   ASP A 206      39.848  49.089  22.256  1.00  0.00      RA0  C
ATOM   1923  O   ASP A 206      40.889  49.562  21.834  1.00  0.00      RA0  O
ATOM   1924  N   PHE A 207      39.524  47.812  22.099  1.00  0.00      RA0  N
ATOM   1925  H   PHE A 207      38.659  47.488  22.489  1.00  0.00      RA0  H
ATOM   1926  CA  PHE A 207      40.396  46.894  21.394  1.00  0.00      RA0  C
ATOM   1927  CB  PHE A 207      39.935  45.459  21.619  1.00  0.00      RA0  C
ATOM   1928  CG  PHE A 207      40.925  44.489  21.022  1.00  0.00      RA0  C
ATOM   1929  CD1 PHE A 207      42.281  44.619  21.297  1.00  0.00      RA0  C
ATOM   1930  CD2 PHE A 207      40.476  43.458  20.206  1.00  0.00      RA0  C
ATOM   1931  CE1 PHE A 207      43.188  43.713  20.760  1.00  0.00      RA0  C
ATOM   1932  CE2 PHE A 207      41.384  42.553  19.670  1.00  0.00      RA0  C
ATOM   1933  CZ  PHE A 207      42.740  42.679  19.948  1.00  0.00      RA0  C
ATOM   1934  C   PHE A 207      40.414  47.237  19.906  1.00  0.00      RA0  C
ATOM   1935  O   PHE A 207      41.479  47.299  19.293  1.00  0.00      RA0  O
ATOM   1936  N   TRP A 208      39.238  47.512  19.343  1.00  0.00      RA0  N
ATOM   1937  H   TRP A 208      38.415  47.435  19.905  1.00  0.00      RA0  H
ATOM   1938  CA  TRP A 208      39.124  48.045  17.980  1.00  0.00      RA0  C
ATOM   1939  CB  TRP A 208      37.654  48.362  17.688  1.00  0.00      RA0  C
ATOM   1940  CG  TRP A 208      37.427  48.882  16.284  1.00  0.00      RA0  C
ATOM   1941  CD2 TRP A 208      37.068  48.132  15.103  1.00  0.00      RA0  C
ATOM   1942  CE2 TRP A 208      36.917  49.054  14.040  1.00  0.00      RA0  C
ATOM   1943  CE3 TRP A 208      36.864  46.778  14.871  1.00  0.00      RA0  C
ATOM   1944  CD1 TRP A 208      37.475  50.219  15.860  1.00  0.00      RA0  C
ATOM   1945  NE1 TRP A 208      37.174  50.327  14.539  1.00  0.00      RA0  N
ATOM   1946  HE1 TRP A 208      37.135  51.165  14.030  1.00  0.00      RA0  H
ATOM   1947  CZ2 TRP A 208      36.562  48.593  12.777  1.00  0.00      RA0  C
ATOM   1948  CZ3 TRP A 208      36.509  46.330  13.603  1.00  0.00      RA0  C
ATOM   1949  CH2 TRP A 208      36.359  47.235  12.559  1.00  0.00      RA0  C
ATOM   1950  C   TRP A 208      40.012  49.281  17.774  1.00  0.00      RA0  C
ATOM   1951  O   TRP A 208      40.789  49.361  16.814  1.00  0.00      RA0  O
ATOM   1952  N   ARG A 209      39.881  50.268  18.660  1.00  0.00      RA0  N
ATOM   1953  H   ARG A 209      39.235  50.175  19.422  1.00  0.00      RA0  H
ATOM   1954  CA  ARG A 209      40.678  51.485  18.541  1.00  0.00      RA0  C
ATOM   1955  CB  ARG A 209      40.393  52.340  19.772  1.00  0.00      RA0  C
ATOM   1956  CG  ARG A 209      39.300  53.384  19.625  1.00  0.00      RA0  C
ATOM   1957  CD  ARG A 209      39.883  54.764  19.322  1.00  0.00      RA0  C
ATOM   1958  NE  ARG A 209      40.891  54.716  18.266  1.00  0.00      RA0  N
ATOM   1959  HE  ARG A 209      41.863  54.681  18.548  1.00  0.00      RA0  H
ATOM   1960  CZ  ARG A 209      40.555  54.706  16.951  1.00  0.00      RA0  C
ATOM   1961  NH1 ARG A 209      39.254  54.631  16.586  1.00  0.00      RA0  N
ATOM   1962 HH11 ARG A 209      38.937  54.671  15.638  1.00  0.00      RA0  H
ATOM   1963 HH12 ARG A 209      38.519  54.506  17.272  1.00  0.00      RA0  H
ATOM   1964  NH2 ARG A 209      41.543  54.770  16.042  1.00  0.00      RA0  N
ATOM   1965 HH21 ARG A 209      41.410  54.785  15.052  1.00  0.00      RA0  H
ATOM   1966 HH22 ARG A 209      42.510  54.796  16.359  1.00  0.00      RA0  H
ATOM   1967  C   ARG A 209      42.182  51.183  18.623  1.00  0.00      RA0  C
ATOM   1968  O   ARG A 209      42.974  51.759  17.883  1.00  0.00      RA0  O
ATOM   1969  N   ALA A 210      42.564  50.281  19.527  1.00  0.00      RA0  N
ATOM   1970  H   ALA A 210      41.891  49.869  20.144  1.00  0.00      RA0  H
ATOM   1971  CA  ALA A 210      43.973  49.900  19.650  1.00  0.00      RA0  C
ATOM   1972  CB  ALA A 210      44.159  48.927  20.814  1.00  0.00      RA0  C
ATOM   1973  C   ALA A 210      44.485  49.255  18.351  1.00  0.00      RA0  C
ATOM   1974  O   ALA A 210      45.640  49.465  17.961  1.00  0.00      RA0  O
ATOM   1975  N   LEU A 211      43.615  48.486  17.688  1.00  0.00      RA0  N
ATOM   1976  H   LEU A 211      42.694  48.361  18.061  1.00  0.00      RA0  H
ATOM   1977  CA  LEU A 211      43.980  47.816  16.445  1.00  0.00      RA0  C
ATOM   1978  CB  LEU A 211      42.893  46.823  16.035  1.00  0.00      RA0  C
ATOM   1979  CG  LEU A 211      42.904  45.480  16.760  1.00  0.00      RA0  C
ATOM   1980  CD1 LEU A 211      41.537  44.799  16.690  1.00  0.00      RA0  C
ATOM   1981  CD2 LEU A 211      44.010  44.565  16.231  1.00  0.00      RA0  C
ATOM   1982  C   LEU A 211      44.160  48.818  15.300  1.00  0.00      RA0  C
ATOM   1983  O   LEU A 211      45.096  48.693  14.533  1.00  0.00      RA0  O
ATOM   1984  N   VAL A 212      43.303  49.829  15.232  1.00  0.00      RA0  N
ATOM   1985  H   VAL A 212      42.562  49.860  15.906  1.00  0.00      RA0  H
ATOM   1986  CA  VAL A 212      43.474  50.924  14.281  1.00  0.00      RA0  C
ATOM   1987  CB  VAL A 212      42.406  52.013  14.401  1.00  0.00      RA0  C
ATOM   1988  CG1 VAL A 212      42.609  53.045  13.290  1.00  0.00      RA0  C
ATOM   1989  CG2 VAL A 212      40.981  51.466  14.385  1.00  0.00      RA0  C
ATOM   1990  C   VAL A 212      44.844  51.543  14.477  1.00  0.00      RA0  C
ATOM   1991  O   VAL A 212      45.622  51.698  13.519  1.00  0.00      RA0  O
ATOM   1992  N   GLU A 213      45.154  51.866  15.726  1.00  0.00      RA0  N
ATOM   1993  H   GLU A 213      44.482  51.795  16.469  1.00  0.00      RA0  H
ATOM   1994  CA  GLU A 213      46.448  52.480  16.040  1.00  0.00      RA0  C
ATOM   1995  CB  GLU A 213      46.464  52.804  17.544  1.00  0.00      RA0  C
ATOM   1996  CG  GLU A 213      46.000  54.190  18.036  1.00  0.00      RA0  C
ATOM   1997  CD  GLU A 213      44.541  54.508  17.753  1.00  0.00      RA0  C
ATOM   1998  OE1 GLU A 213      44.210  54.843  16.617  1.00  0.00      RA0  O
ATOM   1999  OE2 GLU A 213      43.733  54.488  18.681  1.00  0.00      RA0  O
ATOM   2000  C   GLU A 213      47.628  51.559  15.686  1.00  0.00      RA0  C
ATOM   2001  O   GLU A 213      48.710  52.037  15.319  1.00  0.00      RA0  O
ATOM   2002  N   ALA A 214      47.415  50.247  15.776  1.00  0.00      RA0  N
ATOM   2003  H   ALA A 214      46.533  49.933  16.131  1.00  0.00      RA0  H
ATOM   2004  CA  ALA A 214      48.424  49.241  15.402  1.00  0.00      RA0  C
ATOM   2005  CB  ALA A 214      48.064  47.869  15.979  1.00  0.00      RA0  C
ATOM   2006  C   ALA A 214      48.627  49.103  13.890  1.00  0.00      RA0  C
ATOM   2007  O   ALA A 214      49.448  48.297  13.454  1.00  0.00      RA0  O
ATOM   2008  N   GLY A 215      47.862  49.854  13.101  1.00  0.00      RA0  N
ATOM   2009  H   GLY A 215      47.134  50.415  13.500  1.00  0.00      RA0  H
ATOM   2010  CA  GLY A 215      48.031  49.877  11.666  1.00  0.00      RA0  C
ATOM   2011  C   GLY A 215      47.119  48.898  10.949  1.00  0.00      RA0  C
ATOM   2012  O   GLY A 215      47.398  48.508   9.817  1.00  0.00      RA0  O
ATOM   2013  N   VAL A 216      46.016  48.507  11.586  1.00  0.00      RA0  N
ATOM   2014  H   VAL A 216      45.760  48.907  12.471  1.00  0.00      RA0  H
ATOM   2015  CA  VAL A 216      45.030  47.614  10.938  1.00  0.00      RA0  C
ATOM   2016  CB  VAL A 216      44.544  46.567  11.937  1.00  0.00      RA0  C
ATOM   2017  CG1 VAL A 216      43.724  45.500  11.227  1.00  0.00      RA0  C
ATOM   2018  CG2 VAL A 216      45.713  45.948  12.703  1.00  0.00      RA0  C
ATOM   2019  C   VAL A 216      43.867  48.464  10.407  1.00  0.00      RA0  C
ATOM   2020  O   VAL A 216      43.235  49.198  11.162  1.00  0.00      RA0  O
ATOM   2021  N   LYS A 217      43.595  48.357   9.112  1.00  0.00      RA0  N
ATOM   2022  H   LYS A 217      44.058  47.654   8.566  1.00  0.00      RA0  H
ATOM   2023  CA  LYS A 217      42.593  49.191   8.446  1.00  0.00      RA0  C
ATOM   2024  CB  LYS A 217      42.859  49.401   6.948  1.00  0.00      RA0  C
ATOM   2025  CG  LYS A 217      42.099  50.652   6.479  1.00  0.00      RA0  C
ATOM   2026  CD  LYS A 217      41.297  50.521   5.184  1.00  0.00      RA0  C
ATOM   2027  CE  LYS A 217      40.395  51.745   4.931  1.00  0.00      RA0  C
ATOM   2028  NZ  LYS A 217      39.724  51.616   3.629  1.00  0.00      RA0  N
ATOM   2029  HZ1 LYS A 217      38.714  51.352   3.668  1.00  0.00      RA0  H
ATOM   2030  HZ2 LYS A 217      39.858  52.442   3.009  1.00  0.00      RA0  H
ATOM   2031  HZ3 LYS A 217      40.236  50.908   3.060  1.00  0.00      RA0  H
ATOM   2032  C   LYS A 217      41.187  48.640   8.645  1.00  0.00      RA0  C
ATOM   2033  O   LYS A 217      40.949  47.459   8.367  1.00  0.00      RA0  O
ATOM   2034  N   PRO A 218      40.240  49.470   9.110  1.00  0.00      RA0  N
ATOM   2035  CD  PRO A 218      40.437  50.783   9.710  1.00  0.00      RA0  C
ATOM   2036  CA  PRO A 218      38.845  49.048   9.072  1.00  0.00      RA0  C
ATOM   2037  CB  PRO A 218      38.121  50.265   9.659  1.00  0.00      RA0  C
ATOM   2038  CG  PRO A 218      39.158  51.000  10.505  1.00  0.00      RA0  C
ATOM   2039  C   PRO A 218      38.347  48.677   7.649  1.00  0.00      RA0  C
ATOM   2040  O   PRO A 218      38.499  49.440   6.697  1.00  0.00      RA0  O
ATOM   2041  N   CYS A 219      37.719  47.510   7.563  1.00  0.00      RA0  N
ATOM   2042  H   CYS A 219      37.577  46.919   8.360  1.00  0.00      RA0  H
ATOM   2043  CA  CYS A 219      37.224  46.966   6.307  1.00  0.00      RA0  C
ATOM   2044  CB  CYS A 219      38.148  45.835   5.868  1.00  0.00      RA0  C
ATOM   2045  SG  CYS A 219      39.880  46.340   5.737  1.00  0.00      RA0  S
ATOM   2046  C   CYS A 219      35.773  46.522   6.465  1.00  0.00      RA0  C
ATOM   2047  O   CYS A 219      35.413  45.922   7.468  1.00  0.00      RA0  O
ATOM   2048  N   GLY A 220      34.983  46.773   5.422  1.00  0.00      RA0  N
ATOM   2049  H   GLY A 220      35.378  47.233   4.620  1.00  0.00      RA0  H
ATOM   2050  CA  GLY A 220      33.552  46.565   5.440  1.00  0.00      RA0  C
ATOM   2051  C   GLY A 220      33.083  45.327   4.699  1.00  0.00      RA0  C
ATOM   2052  O   GLY A 220      33.852  44.474   4.286  1.00  0.00      RA0  O
ATOM   2053  N   LEU A 221      31.771  45.231   4.564  1.00  0.00      RA0  N
ATOM   2054  H   LEU A 221      31.211  45.978   4.926  1.00  0.00      RA0  H
ATOM   2055  CA  LEU A 221      31.127  44.069   3.968  1.00  0.00      RA0  C
ATOM   2056  CB  LEU A 221      29.613  44.151   4.136  1.00  0.00      RA0  C
ATOM   2057  CG  LEU A 221      29.168  44.272   5.591  1.00  0.00      RA0  C
ATOM   2058  CD1 LEU A 221      27.683  44.611   5.673  1.00  0.00      RA0  C
ATOM   2059  CD2 LEU A 221      29.537  43.042   6.421  1.00  0.00      RA0  C
ATOM   2060  C   LEU A 221      31.454  43.911   2.501  1.00  0.00      RA0  C
ATOM   2061  O   LEU A 221      31.499  42.783   1.981  1.00  0.00      RA0  O
ATOM   2062  N   GLY A 222      31.651  45.020   1.799  1.00  0.00      RA0  N
ATOM   2063  H   GLY A 222      31.629  45.912   2.255  1.00  0.00      RA0  H
ATOM   2064  CA  GLY A 222      31.971  44.962   0.369  1.00  0.00      RA0  C
ATOM   2065  C   GLY A 222      33.273  44.205   0.122  1.00  0.00      RA0  C
ATOM   2066  O   GLY A 222      33.332  43.260  -0.639  1.00  0.00      RA0  O
ATOM   2067  N   ALA A 223      34.314  44.594   0.835  1.00  0.00      RA0  N
ATOM   2068  H   ALA A 223      34.195  45.334   1.496  1.00  0.00      RA0  H
ATOM   2069  CA  ALA A 223      35.586  43.875   0.781  1.00  0.00      RA0  C
ATOM   2070  CB  ALA A 223      36.655  44.637   1.560  1.00  0.00      RA0  C
ATOM   2071  C   ALA A 223      35.477  42.455   1.366  1.00  0.00      RA0  C
ATOM   2072  O   ALA A 223      36.089  41.507   0.856  1.00  0.00      RA0  O
ATOM   2073  N   ARG A 224      34.691  42.279   2.425  1.00  0.00      RA0  N
ATOM   2074  H   ARG A 224      34.235  43.063   2.848  1.00  0.00      RA0  H
ATOM   2075  CA  ARG A 224      34.478  40.940   2.972  1.00  0.00      RA0  C
ATOM   2076  CB  ARG A 224      33.681  40.824   4.290  1.00  0.00      RA0  C
ATOM   2077  CG  ARG A 224      33.908  39.451   4.981  1.00  0.00      RA0  C
ATOM   2078  CD  ARG A 224      34.164  39.489   6.506  1.00  0.00      RA0  C
ATOM   2079  NE  ARG A 224      34.171  38.160   7.152  1.00  0.00      RA0  N
ATOM   2080  HE  ARG A 224      33.355  37.598   6.978  1.00  0.00      RA0  H
ATOM   2081  CZ  ARG A 224      35.169  37.787   8.032  1.00  0.00      RA0  C
ATOM   2082  NH1 ARG A 224      36.267  38.559   8.140  1.00  0.00      RA0  N
ATOM   2083 HH11 ARG A 224      37.024  38.295   8.749  1.00  0.00      RA0  H
ATOM   2084 HH12 ARG A 224      36.369  39.411   7.621  1.00  0.00      RA0  H
ATOM   2085  NH2 ARG A 224      35.062  36.660   8.785  1.00  0.00      RA0  N
ATOM   2086 HH21 ARG A 224      35.761  36.367   9.470  1.00  0.00      RA0  H
ATOM   2087 HH22 ARG A 224      34.277  36.039   8.724  1.00  0.00      RA0  H
ATOM   2088  C   ARG A 224      34.041  40.003   1.827  1.00  0.00      RA0  C
ATOM   2089  O   ARG A 224      34.525  38.876   1.697  1.00  0.00      RA0  O
ATOM   2090  N   ASP A 225      33.130  40.476   0.983  1.00  0.00      RA0  N
ATOM   2091  H   ASP A 225      32.737  41.391   1.094  1.00  0.00      RA0  H
ATOM   2092  CA  ASP A 225      32.631  39.627  -0.077  1.00  0.00      RA0  C
ATOM   2093  CB  ASP A 225      31.206  39.868  -0.590  1.00  0.00      RA0  C
ATOM   2094  CG  ASP A 225      30.590  38.487  -0.851  1.00  0.00      RA0  C
ATOM   2095  OD1 ASP A 225      30.236  37.809   0.109  1.00  0.00      RA0  O
ATOM   2096  OD2 ASP A 225      30.484  38.049  -1.997  1.00  0.00      RA0  O
ATOM   2097  C   ASP A 225      33.641  39.385  -1.205  1.00  0.00      RA0  C
ATOM   2098  O   ASP A 225      33.788  38.242  -1.635  1.00  0.00      RA0  O
ATOM   2099  N   THR A 226      34.304  40.433  -1.695  1.00  0.00      RA0  N
ATOM   2100  H   THR A 226      34.202  41.315  -1.239  1.00  0.00      RA0  H
ATOM   2101  CA  THR A 226      35.314  40.237  -2.754  1.00  0.00      RA0  C
ATOM   2102  CB  THR A 226      35.719  41.648  -3.151  1.00  0.00      RA0  C
ATOM   2103  OG1 THR A 226      35.691  42.484  -1.986  1.00  0.00      RA0  O
ATOM   2104  HG1 THR A 226      34.787  42.777  -1.880  1.00  0.00      RA0  H
ATOM   2105  CG2 THR A 226      34.770  42.237  -4.193  1.00  0.00      RA0  C
ATOM   2106  C   THR A 226      36.448  39.327  -2.276  1.00  0.00      RA0  C
ATOM   2107  O   THR A 226      36.926  38.467  -3.028  1.00  0.00      RA0  O
ATOM   2108  N   LEU A 227      36.856  39.517  -1.033  1.00  0.00      RA0  N
ATOM   2109  H   LEU A 227      36.399  40.206  -0.469  1.00  0.00      RA0  H
ATOM   2110  CA  LEU A 227      37.914  38.685  -0.456  1.00  0.00      RA0  C
ATOM   2111  CB  LEU A 227      38.296  39.179   0.937  1.00  0.00      RA0  C
ATOM   2112  CG  LEU A 227      39.073  40.496   0.923  1.00  0.00      RA0  C
ATOM   2113  CD1 LEU A 227      38.912  41.265   2.230  1.00  0.00      RA0  C
ATOM   2114  CD2 LEU A 227      40.546  40.287   0.585  1.00  0.00      RA0  C
ATOM   2115  C   LEU A 227      37.532  37.211  -0.385  1.00  0.00      RA0  C
ATOM   2116  O   LEU A 227      38.288  36.330  -0.819  1.00  0.00      RA0  O
ATOM   2117  N   ARG A 228      36.357  36.916   0.162  1.00  0.00      RA0  N
ATOM   2118  H   ARG A 228      35.731  37.639   0.468  1.00  0.00      RA0  H
ATOM   2119  CA  ARG A 228      35.964  35.525   0.333  1.00  0.00      RA0  C
ATOM   2120  CB  ARG A 228      34.765  35.409   1.283  1.00  0.00      RA0  C
ATOM   2121  CG  ARG A 228      33.403  35.856   0.738  1.00  0.00      RA0  C
ATOM   2122  CD  ARG A 228      32.596  34.757   0.035  1.00  0.00      RA0  C
ATOM   2123  NE  ARG A 228      31.523  35.360  -0.742  1.00  0.00      RA0  N
ATOM   2124  HE  ARG A 228      31.380  36.359  -0.648  1.00  0.00      RA0  H
ATOM   2125  CZ  ARG A 228      30.695  34.622  -1.531  1.00  0.00      RA0  C
ATOM   2126  NH1 ARG A 228      30.865  33.280  -1.641  1.00  0.00      RA0  N
ATOM   2127 HH11 ARG A 228      30.219  32.692  -2.158  1.00  0.00      RA0  H
ATOM   2128 HH12 ARG A 228      31.635  32.793  -1.202  1.00  0.00      RA0  H
ATOM   2129  NH2 ARG A 228      29.715  35.281  -2.182  1.00  0.00      RA0  N
ATOM   2130 HH21 ARG A 228      29.038  34.822  -2.774  1.00  0.00      RA0  H
ATOM   2131 HH22 ARG A 228      29.661  36.292  -2.074  1.00  0.00      RA0  H
ATOM   2132  C   ARG A 228      35.668  34.814  -1.003  1.00  0.00      RA0  C
ATOM   2133  O   ARG A 228      35.923  33.623  -1.156  1.00  0.00      RA0  O
ATOM   2134  N   LEU A 229      35.145  35.532  -1.977  1.00  0.00      RA0  N
ATOM   2135  H   LEU A 229      34.917  36.498  -1.827  1.00  0.00      RA0  H
ATOM   2136  CA  LEU A 229      34.809  34.909  -3.261  1.00  0.00      RA0  C
ATOM   2137  CB  LEU A 229      33.935  35.841  -4.098  1.00  0.00      RA0  C
ATOM   2138  CG  LEU A 229      33.467  35.143  -5.372  1.00  0.00      RA0  C
ATOM   2139  CD1 LEU A 229      32.674  33.887  -5.033  1.00  0.00      RA0  C
ATOM   2140  CD2 LEU A 229      32.690  36.068  -6.304  1.00  0.00      RA0  C
ATOM   2141  C   LEU A 229      36.111  34.576  -4.022  1.00  0.00      RA0  C
ATOM   2142  O   LEU A 229      36.287  33.467  -4.555  1.00  0.00      RA0  O
ATOM   2143  N   GLU A 230      37.034  35.540  -4.032  1.00  0.00      RA0  N
ATOM   2144  H   GLU A 230      36.834  36.435  -3.625  1.00  0.00      RA0  H
ATOM   2145  CA  GLU A 230      38.381  35.294  -4.562  1.00  0.00      RA0  C
ATOM   2146  CB  GLU A 230      39.308  36.499  -4.418  1.00  0.00      RA0  C
ATOM   2147  CG  GLU A 230      38.989  37.681  -5.333  1.00  0.00      RA0  C
ATOM   2148  CD  GLU A 230      40.046  38.742  -5.119  1.00  0.00      RA0  C
ATOM   2149  OE1 GLU A 230      40.919  38.538  -4.287  1.00  0.00      RA0  O
ATOM   2150  OE2 GLU A 230      40.013  39.774  -5.780  1.00  0.00      RA0  O
ATOM   2151  C   GLU A 230      39.019  34.066  -3.917  1.00  0.00      RA0  C
ATOM   2152  O   GLU A 230      39.668  33.269  -4.598  1.00  0.00      RA0  O
ATOM   2153  N   ALA A 231      38.831  33.907  -2.617  1.00  0.00      RA0  N
ATOM   2154  H   ALA A 231      38.291  34.594  -2.126  1.00  0.00      RA0  H
ATOM   2155  CA  ALA A 231      39.380  32.767  -1.858  1.00  0.00      RA0  C
ATOM   2156  CB  ALA A 231      39.396  33.103  -0.371  1.00  0.00      RA0  C
ATOM   2157  C   ALA A 231      38.647  31.439  -2.040  1.00  0.00      RA0  C
ATOM   2158  O   ALA A 231      39.074  30.408  -1.501  1.00  0.00      RA0  O
ATOM   2159  N   GLY A 232      37.567  31.457  -2.827  1.00  0.00      RA0  N
ATOM   2160  H   GLY A 232      37.278  32.326  -3.225  1.00  0.00      RA0  H
ATOM   2161  CA  GLY A 232      36.742  30.290  -3.072  1.00  0.00      RA0  C
ATOM   2162  C   GLY A 232      35.941  29.830  -1.874  1.00  0.00      RA0  C
ATOM   2163  O   GLY A 232      35.687  28.643  -1.730  1.00  0.00      RA0  O
ATOM   2164  N   MSE A 233      35.543  30.755  -1.019  1.00  0.00      RA0  N
ATOM   2165  H   MSE A 233      35.627  31.718  -1.263  1.00  0.00      RA0  H
ATOM   2166  CA  MSE A 233      34.851  30.396   0.205  1.00  0.00      RA0  C
ATOM   2167  CB  MSE A 233      35.391  31.206   1.381  1.00  0.00      RA0  C
ATOM   2168  CG  MSE A 233      36.850  30.870   1.689  1.00  0.00      RA0  C
ATOM   2169  SE  MSE A 233      37.531  31.873   3.018  1.00  0.00      RA0  S
ATOM   2170  CE  MSE A 233      39.114  31.032   3.165  1.00  0.00      RA0  C
ATOM   2171  C   MSE A 233      33.343  30.613   0.033  1.00  0.00      RA0  C
ATOM   2172  O   MSE A 233      32.922  31.559  -0.633  1.00  0.00      RA0  O
ATOM   2173  N   ASN A 234      32.553  29.646   0.524  1.00  0.00      RA0  N
ATOM   2174  H   ASN A 234      32.943  28.961   1.137  1.00  0.00      RA0  H
ATOM   2175  CA  ASN A 234      31.112  29.673   0.312  1.00  0.00      RA0  C
ATOM   2176  CB  ASN A 234      30.502  28.302   0.609  1.00  0.00      RA0  C
ATOM   2177  CG  ASN A 234      30.892  27.302  -0.456  1.00  0.00      RA0  C
ATOM   2178  OD1 ASN A 234      31.268  27.662  -1.565  1.00  0.00      RA0  O
ATOM   2179  ND2 ASN A 234      30.771  26.023  -0.065  1.00  0.00      RA0  N
ATOM   2180 HD21 ASN A 234      30.520  25.791   0.877  1.00  0.00      RA0  H
ATOM   2181 HD22 ASN A 234      30.943  25.272  -0.710  1.00  0.00      RA0  H
ATOM   2182  C   ASN A 234      30.404  30.690   1.155  1.00  0.00      RA0  C
ATOM   2183  O   ASN A 234      30.860  31.034   2.257  1.00  0.00      RA0  O
ATOM   2184  N   LEU A 235      29.266  31.150   0.627  1.00  0.00      RA0  N
ATOM   2185  H   LEU A 235      28.996  30.872  -0.300  1.00  0.00      RA0  H
ATOM   2186  CA  LEU A 235      28.326  31.974   1.328  1.00  0.00      RA0  C
ATOM   2187  CB  LEU A 235      28.229  33.345   0.665  1.00  0.00      RA0  C
ATOM   2188  CG  LEU A 235      27.255  34.301   1.354  1.00  0.00      RA0  C
ATOM   2189  CD1 LEU A 235      27.652  34.576   2.806  1.00  0.00      RA0  C
ATOM   2190  CD2 LEU A 235      27.079  35.591   0.552  1.00  0.00      RA0  C
ATOM   2191  C   LEU A 235      26.971  31.277   1.303  1.00  0.00      RA0  C
ATOM   2192  O   LEU A 235      26.360  31.076   0.224  1.00  0.00      RA0  O
ATOM   2193  N   TYR A 236      26.522  30.899   2.494  1.00  0.00      RA0  N
ATOM   2194  H   TYR A 236      27.061  31.109   3.310  1.00  0.00      RA0  H
ATOM   2195  CA  TYR A 236      25.247  30.214   2.640  1.00  0.00      RA0  C
ATOM   2196  CB  TYR A 236      24.917  29.898   4.091  1.00  0.00      RA0  C
ATOM   2197  CG  TYR A 236      23.675  29.032   4.163  1.00  0.00      RA0  C
ATOM   2198  CD1 TYR A 236      23.738  27.684   3.823  1.00  0.00      RA0  C
ATOM   2199  CE1 TYR A 236      22.614  26.874   3.957  1.00  0.00      RA0  C
ATOM   2200  CD2 TYR A 236      22.468  29.575   4.587  1.00  0.00      RA0  C
ATOM   2201  CE2 TYR A 236      21.344  28.767   4.711  1.00  0.00      RA0  C
ATOM   2202  CZ  TYR A 236      21.418  27.410   4.422  1.00  0.00      RA0  C
ATOM   2203  OH  TYR A 236      20.304  26.606   4.613  1.00  0.00      RA0  O
ATOM   2204  HH  TYR A 236      20.529  25.707   4.353  1.00  0.00      RA0  H
ATOM   2205  C   TYR A 236      24.144  31.086   2.032  1.00  0.00      RA0  C
ATOM   2206  O   TYR A 236      24.106  32.313   2.217  1.00  0.00      RA0  O
ATOM   2207  N   GLY A 237      23.246  30.435   1.316  1.00  0.00      RA0  N
ATOM   2208  H   GLY A 237      23.348  29.450   1.182  1.00  0.00      RA0  H
ATOM   2209  CA  GLY A 237      22.192  31.105   0.599  1.00  0.00      RA0  C
ATOM   2210  C   GLY A 237      22.547  31.302  -0.857  1.00  0.00      RA0  C
ATOM   2211  O   GLY A 237      21.666  31.439  -1.692  1.00  0.00      RA0  O
ATOM   2212  N   GLN A 238      23.843  31.343  -1.166  1.00  0.00      RA0  N
ATOM   2213  H   GLN A 238      24.540  31.221  -0.460  1.00  0.00      RA0  H
ATOM   2214  CA  GLN A 238      24.307  31.522  -2.538  1.00  0.00      RA0  C
ATOM   2215  CB  GLN A 238      25.173  32.773  -2.664  1.00  0.00      RA0  C
ATOM   2216  CG  GLN A 238      24.237  33.986  -2.620  1.00  0.00      RA0  C
ATOM   2217  CD  GLN A 238      24.972  35.299  -2.791  1.00  0.00      RA0  C
ATOM   2218  OE1 GLN A 238      24.597  36.320  -2.226  1.00  0.00      RA0  O
ATOM   2219  NE2 GLN A 238      26.039  35.240  -3.597  1.00  0.00      RA0  N
ATOM   2220 HE21 GLN A 238      26.268  34.429  -4.149  1.00  0.00      RA0  H
ATOM   2221 HE22 GLN A 238      26.688  35.991  -3.702  1.00  0.00      RA0  H
ATOM   2222  C   GLN A 238      24.942  30.239  -3.057  1.00  0.00      RA0  C
ATOM   2223  O   GLN A 238      24.418  29.622  -3.995  1.00  0.00      RA0  O
ATOM   2224  N   GLU A 239      26.053  29.798  -2.480  1.00  0.00      RA0  N
ATOM   2225  H   GLU A 239      26.490  30.337  -1.756  1.00  0.00      RA0  H
ATOM   2226  CA  GLU A 239      26.675  28.534  -2.930  1.00  0.00      RA0  C
ATOM   2227  CB  GLU A 239      28.125  28.504  -2.456  1.00  0.00      RA0  C
ATOM   2228  CG  GLU A 239      29.126  29.256  -3.344  1.00  0.00      RA0  C
ATOM   2229  CD  GLU A 239      28.817  30.733  -3.494  1.00  0.00      RA0  C
ATOM   2230  OE1 GLU A 239      28.867  31.477  -2.513  1.00  0.00      RA0  O
ATOM   2231  OE2 GLU A 239      28.555  31.151  -4.617  1.00  0.00      RA0  O
ATOM   2232  C   GLU A 239      25.933  27.271  -2.514  1.00  0.00      RA0  C
ATOM   2233  O   GLU A 239      26.139  26.226  -3.112  1.00  0.00      RA0  O
ATOM   2234  N   MSE A 240      25.119  27.368  -1.464  1.00  0.00      RA0  N
ATOM   2235  H   MSE A 240      24.987  28.228  -0.972  1.00  0.00      RA0  H
ATOM   2236  CA  MSE A 240      24.269  26.270  -1.053  1.00  0.00      RA0  C
ATOM   2237  CB  MSE A 240      25.055  25.210  -0.274  1.00  0.00      RA0  C
ATOM   2238  CG  MSE A 240      25.631  25.685   1.064  1.00  0.00      RA0  C
ATOM   2239  SE  MSE A 240      26.938  26.915   0.930  1.00  0.00      RA0  S
ATOM   2240  CE  MSE A 240      27.399  26.958   2.669  1.00  0.00      RA0  C
ATOM   2241  C   MSE A 240      23.074  26.743  -0.209  1.00  0.00      RA0  C
ATOM   2242  O   MSE A 240      23.028  27.868   0.285  1.00  0.00      RA0  O
ATOM   2243  N   ASP A 241      22.115  25.848  -0.068  1.00  0.00      RA0  N
ATOM   2244  H   ASP A 241      22.064  24.961  -0.532  1.00  0.00      RA0  H
ATOM   2245  CA  ASP A 241      20.985  26.060   0.851  1.00  0.00      RA0  C
ATOM   2246  CB  ASP A 241      19.934  26.956   0.195  1.00  0.00      RA0  C
ATOM   2247  CG  ASP A 241      19.083  26.093  -0.716  1.00  0.00      RA0  C
ATOM   2248  OD1 ASP A 241      19.616  25.458  -1.616  1.00  0.00      RA0  O
ATOM   2249  OD2 ASP A 241      17.889  25.964  -0.465  1.00  0.00      RA0  O
ATOM   2250  C   ASP A 241      20.379  24.703   1.105  1.00  0.00      RA0  C
ATOM   2251  O   ASP A 241      20.979  23.675   0.726  1.00  0.00      RA0  O
ATOM   2252  N   GLU A 242      19.212  24.647   1.743  1.00  0.00      RA0  N
ATOM   2253  H   GLU A 242      18.645  25.469   1.785  1.00  0.00      RA0  H
ATOM   2254  CA  GLU A 242      18.651  23.352   2.133  1.00  0.00      RA0  C
ATOM   2255  CB  GLU A 242      17.367  23.582   2.930  1.00  0.00      RA0  C
ATOM   2256  CG  GLU A 242      17.471  24.576   4.086  1.00  0.00      RA0  C
ATOM   2257  CD  GLU A 242      17.933  23.864   5.335  1.00  0.00      RA0  C
ATOM   2258  OE1 GLU A 242      18.241  22.680   5.265  1.00  0.00      RA0  O
ATOM   2259  OE2 GLU A 242      17.959  24.492   6.388  1.00  0.00      RA0  O
ATOM   2260  C   GLU A 242      18.278  22.431   0.982  1.00  0.00      RA0  C
ATOM   2261  O   GLU A 242      18.046  21.243   1.204  1.00  0.00      RA0  O
ATOM   2262  N   THR A 243      18.251  22.974  -0.234  1.00  0.00      RA0  N
ATOM   2263  H   THR A 243      18.481  23.940  -0.379  1.00  0.00      RA0  H
ATOM   2264  CA  THR A 243      17.926  22.200  -1.441  1.00  0.00      RA0  C
ATOM   2265  CB  THR A 243      16.909  22.987  -2.286  1.00  0.00      RA0  C
ATOM   2266  OG1 THR A 243      17.412  24.239  -2.769  1.00  0.00      RA0  O
ATOM   2267  HG1 THR A 243      17.774  24.748  -2.035  1.00  0.00      RA0  H
ATOM   2268  CG2 THR A 243      15.627  23.212  -1.483  1.00  0.00      RA0  C
ATOM   2269  C   THR A 243      19.141  21.692  -2.195  1.00  0.00      RA0  C
ATOM   2270  O   THR A 243      18.994  20.964  -3.182  1.00  0.00      RA0  O
ATOM   2271  N   ILE A 244      20.331  22.094  -1.749  1.00  0.00      RA0  N
ATOM   2272  H   ILE A 244      20.399  22.641  -0.911  1.00  0.00      RA0  H
ATOM   2273  CA  ILE A 244      21.581  21.781  -2.428  1.00  0.00      RA0  C
ATOM   2274  CB  ILE A 244      22.320  23.071  -2.811  1.00  0.00      RA0  C
ATOM   2275  CG2 ILE A 244      23.717  22.809  -3.380  1.00  0.00      RA0  C
ATOM   2276  CG1 ILE A 244      21.468  23.857  -3.805  1.00  0.00      RA0  C
ATOM   2277  CD1 ILE A 244      21.068  22.994  -5.002  1.00  0.00      RA0  C
ATOM   2278  C   ILE A 244      22.465  20.857  -1.601  1.00  0.00      RA0  C
ATOM   2279  O   ILE A 244      22.743  21.144  -0.436  1.00  0.00      RA0  O
ATOM   2280  N   SER A 245      22.978  19.801  -2.244  1.00  0.00      RA0  N
ATOM   2281  H   SER A 245      22.799  19.691  -3.218  1.00  0.00      RA0  H
ATOM   2282  CA  SER A 245      23.866  18.868  -1.601  1.00  0.00      RA0  C
ATOM   2283  CB  SER A 245      23.978  17.672  -2.549  1.00  0.00      RA0  C
ATOM   2284  OG  SER A 245      24.929  16.715  -2.074  1.00  0.00      RA0  O
ATOM   2285  HG  SER A 245      24.394  15.986  -1.753  1.00  0.00      RA0  H
ATOM   2286  C   SER A 245      25.237  19.526  -1.367  1.00  0.00      RA0  C
ATOM   2287  O   SER A 245      25.682  20.283  -2.225  1.00  0.00      RA0  O
ATOM   2288  N   PRO A 246      25.924  19.234  -0.270  1.00  0.00      RA0  N
ATOM   2289  CD  PRO A 246      25.500  18.390   0.836  1.00  0.00      RA0  C
ATOM   2290  CA  PRO A 246      27.298  19.749  -0.108  1.00  0.00      RA0  C
ATOM   2291  CB  PRO A 246      27.702  19.204   1.266  1.00  0.00      RA0  C
ATOM   2292  CG  PRO A 246      26.807  17.993   1.505  1.00  0.00      RA0  C
ATOM   2293  C   PRO A 246      28.197  19.301  -1.264  1.00  0.00      RA0  C
ATOM   2294  O   PRO A 246      29.143  20.032  -1.632  1.00  0.00      RA0  O
ATOM   2295  N   LEU A 247      27.880  18.149  -1.874  1.00  0.00      RA0  N
ATOM   2296  H   LEU A 247      27.068  17.638  -1.579  1.00  0.00      RA0  H
ATOM   2297  CA  LEU A 247      28.665  17.623  -2.980  1.00  0.00      RA0  C
ATOM   2298  CB  LEU A 247      28.219  16.204  -3.344  1.00  0.00      RA0  C
ATOM   2299  CG  LEU A 247      28.070  15.251  -2.150  1.00  0.00      RA0  C
ATOM   2300  CD1 LEU A 247      27.613  13.866  -2.605  1.00  0.00      RA0  C
ATOM   2301  CD2 LEU A 247      29.317  15.179  -1.265  1.00  0.00      RA0  C
ATOM   2302  C   LEU A 247      28.625  18.535  -4.204  1.00  0.00      RA0  C
ATOM   2303  O   LEU A 247      29.546  18.526  -5.009  1.00  0.00      RA0  O
ATOM   2304  N   ALA A 248      27.568  19.327  -4.321  1.00  0.00      RA0  N
ATOM   2305  H   ALA A 248      26.901  19.371  -3.580  1.00  0.00      RA0  H
ATOM   2306  CA  ALA A 248      27.369  20.270  -5.437  1.00  0.00      RA0  C
ATOM   2307  CB  ALA A 248      25.897  20.292  -5.855  1.00  0.00      RA0  C
ATOM   2308  C   ALA A 248      27.794  21.707  -5.074  1.00  0.00      RA0  C
ATOM   2309  O   ALA A 248      27.575  22.639  -5.859  1.00  0.00      RA0  O
ATOM   2310  N   ALA A 249      28.371  21.860  -3.885  1.00  0.00      RA0  N
ATOM   2311  H   ALA A 249      28.567  21.073  -3.300  1.00  0.00      RA0  H
ATOM   2312  CA  ALA A 249      28.788  23.152  -3.359  1.00  0.00      RA0  C
ATOM   2313  CB  ALA A 249      27.961  23.516  -2.128  1.00  0.00      RA0  C
ATOM   2314  C   ALA A 249      30.270  23.147  -2.963  1.00  0.00      RA0  C
ATOM   2315  O   ALA A 249      30.702  23.907  -2.115  1.00  0.00      RA0  O
ATOM   2316  N   ASN A 250      31.036  22.280  -3.607  1.00  0.00      RA0  N
ATOM   2317  H   ASN A 250      30.639  21.706  -4.321  1.00  0.00      RA0  H
ATOM   2318  CA  ASN A 250      32.482  22.179  -3.337  1.00  0.00      RA0  C
ATOM   2319  CB  ASN A 250      33.223  23.432  -3.839  1.00  0.00      RA0  C
ATOM   2320  CG  ASN A 250      34.710  23.210  -4.041  1.00  0.00      RA0  C
ATOM   2321  OD1 ASN A 250      35.147  22.774  -5.098  1.00  0.00      RA0  O
ATOM   2322  ND2 ASN A 250      35.481  23.650  -3.040  1.00  0.00      RA0  N
ATOM   2323 HD21 ASN A 250      35.077  23.846  -2.144  1.00  0.00      RA0  H
ATOM   2324 HD22 ASN A 250      36.468  23.779  -3.102  1.00  0.00      RA0  H
ATOM   2325  C   ASN A 250      32.761  21.910  -1.864  1.00  0.00      RA0  C
ATOM   2326  O   ASN A 250      33.743  22.427  -1.336  1.00  0.00      RA0  O
ATOM   2327  N   MSE A 251      31.903  21.100  -1.211  1.00  0.00      RA0  N
ATOM   2328  H   MSE A 251      31.121  20.736  -1.718  1.00  0.00      RA0  H
ATOM   2329  CA  MSE A 251      32.087  20.727   0.185  1.00  0.00      RA0  C
ATOM   2330  CB  MSE A 251      30.919  21.203   1.050  1.00  0.00      RA0  C
ATOM   2331  CG  MSE A 251      30.718  22.717   1.036  1.00  0.00      RA0  C
ATOM   2332  SE  MSE A 251      29.292  23.225   2.010  1.00  0.00      RA0  S
ATOM   2333  CE  MSE A 251      29.897  22.682   3.615  1.00  0.00      RA0  C
ATOM   2334  C   MSE A 251      32.289  19.230   0.356  1.00  0.00      RA0  C
ATOM   2335  O   MSE A 251      32.310  18.724   1.466  1.00  0.00      RA0  O
ATOM   2336  N   GLY A 252      32.527  18.521  -0.744  1.00  0.00      RA0  N
ATOM   2337  H   GLY A 252      32.756  18.994  -1.599  1.00  0.00      RA0  H
ATOM   2338  CA  GLY A 252      32.811  17.085  -0.658  1.00  0.00      RA0  C
ATOM   2339  C   GLY A 252      33.976  16.799   0.295  1.00  0.00      RA0  C
ATOM   2340  O   GLY A 252      33.971  15.798   1.058  1.00  0.00      RA0  O
ATOM   2341  N   TRP A 253      34.991  17.641   0.210  1.00  0.00      RA0  N
ATOM   2342  H   TRP A 253      34.952  18.338  -0.511  1.00  0.00      RA0  H
ATOM   2343  CA  TRP A 253      36.197  17.479   0.996  1.00  0.00      RA0  C
ATOM   2344  CB  TRP A 253      37.259  18.513   0.601  1.00  0.00      RA0  C
ATOM   2345  CG  TRP A 253      36.801  19.927   0.903  1.00  0.00      RA0  C
ATOM   2346  CD2 TRP A 253      37.161  20.760   2.028  1.00  0.00      RA0  C
ATOM   2347  CE2 TRP A 253      36.477  22.012   1.866  1.00  0.00      RA0  C
ATOM   2348  CE3 TRP A 253      38.004  20.557   3.143  1.00  0.00      RA0  C
ATOM   2349  CD1 TRP A 253      35.932  20.714   0.135  1.00  0.00      RA0  C
ATOM   2350  NE1 TRP A 253      35.737  21.934   0.691  1.00  0.00      RA0  N
ATOM   2351  HE1 TRP A 253      35.224  22.664   0.275  1.00  0.00      RA0  H
ATOM   2352  CZ2 TRP A 253      36.643  23.035   2.825  1.00  0.00      RA0  C
ATOM   2353  CZ3 TRP A 253      38.165  21.587   4.094  1.00  0.00      RA0  C
ATOM   2354  CH2 TRP A 253      37.488  22.818   3.935  1.00  0.00      RA0  C
ATOM   2355  C   TRP A 253      35.916  17.534   2.484  1.00  0.00      RA0  C
ATOM   2356  O   TRP A 253      36.757  17.128   3.276  1.00  0.00      RA0  O
ATOM   2357  N   THR A 254      34.758  18.071   2.869  1.00  0.00      RA0  N
ATOM   2358  H   THR A 254      34.104  18.359   2.173  1.00  0.00      RA0  H
ATOM   2359  CA  THR A 254      34.404  18.171   4.283  1.00  0.00      RA0  C
ATOM   2360  CB  THR A 254      33.643  19.458   4.653  1.00  0.00      RA0  C
ATOM   2361  OG1 THR A 254      32.342  19.519   4.053  1.00  0.00      RA0  O
ATOM   2362  HG1 THR A 254      32.462  19.446   3.113  1.00  0.00      RA0  H
ATOM   2363  CG2 THR A 254      34.433  20.716   4.345  1.00  0.00      RA0  C
ATOM   2364  C   THR A 254      33.587  16.989   4.797  1.00  0.00      RA0  C
ATOM   2365  O   THR A 254      33.267  16.939   5.988  1.00  0.00      RA0  O
ATOM   2366  N   ILE A 255      33.257  16.046   3.925  1.00  0.00      RA0  N
ATOM   2367  H   ILE A 255      33.642  16.053   3.001  1.00  0.00      RA0  H
ATOM   2368  CA  ILE A 255      32.444  14.906   4.342  1.00  0.00      RA0  C
ATOM   2369  CB  ILE A 255      31.499  14.434   3.230  1.00  0.00      RA0  C
ATOM   2370  CG2 ILE A 255      30.489  13.434   3.798  1.00  0.00      RA0  C
ATOM   2371  CG1 ILE A 255      30.807  15.605   2.518  1.00  0.00      RA0  C
ATOM   2372  CD1 ILE A 255      29.963  16.498   3.434  1.00  0.00      RA0  C
ATOM   2373  C   ILE A 255      33.352  13.791   4.823  1.00  0.00      RA0  C
ATOM   2374  O   ILE A 255      34.159  13.254   4.058  1.00  0.00      RA0  O
ATOM   2375  N   ALA A 256      33.192  13.431   6.087  1.00  0.00      RA0  N
ATOM   2376  H   ALA A 256      32.493  13.925   6.607  1.00  0.00      RA0  H
ATOM   2377  CA  ALA A 256      33.960  12.356   6.709  1.00  0.00      RA0  C
ATOM   2378  CB  ALA A 256      34.206  12.662   8.183  1.00  0.00      RA0  C
ATOM   2379  C   ALA A 256      33.215  11.032   6.566  1.00  0.00      RA0  C
ATOM   2380  O   ALA A 256      32.539  10.595   7.469  1.00  0.00      RA0  O
ATOM   2381  N   TRP A 257      33.338  10.385   5.405  1.00  0.00      RA0  N
ATOM   2382  H   TRP A 257      33.963  10.781   4.729  1.00  0.00      RA0  H
ATOM   2383  CA  TRP A 257      32.592   9.142   5.141  1.00  0.00      RA0  C
ATOM   2384  CB  TRP A 257      32.790   8.664   3.710  1.00  0.00      RA0  C
ATOM   2385  CG  TRP A 257      31.940   9.465   2.760  1.00  0.00      RA0  C
ATOM   2386  CD2 TRP A 257      30.542   9.798   2.863  1.00  0.00      RA0  C
ATOM   2387  CE2 TRP A 257      30.194  10.523   1.674  1.00  0.00      RA0  C
ATOM   2388  CE3 TRP A 257      29.564   9.542   3.849  1.00  0.00      RA0  C
ATOM   2389  CD1 TRP A 257      32.354  10.014   1.545  1.00  0.00      RA0  C
ATOM   2390  NE1 TRP A 257      31.341  10.637   0.901  1.00  0.00      RA0  N
ATOM   2391  HE1 TRP A 257      31.430  11.083   0.031  1.00  0.00      RA0  H
ATOM   2392  CZ2 TRP A 257      28.874  10.975   1.493  1.00  0.00      RA0  C
ATOM   2393  CZ3 TRP A 257      28.249  10.003   3.664  1.00  0.00      RA0  C
ATOM   2394  CH2 TRP A 257      27.914  10.703   2.489  1.00  0.00      RA0  C
ATOM   2395  C   TRP A 257      33.013   8.009   6.068  1.00  0.00      RA0  C
ATOM   2396  O   TRP A 257      32.180   7.220   6.548  1.00  0.00      RA0  O
ATOM   2397  N   GLU A 258      34.316   7.914   6.324  1.00  0.00      RA0  N
ATOM   2398  H   GLU A 258      34.947   8.603   5.970  1.00  0.00      RA0  H
ATOM   2399  CA  GLU A 258      34.824   6.879   7.215  1.00  0.00      RA0  C
ATOM   2400  CB  GLU A 258      36.054   6.211   6.606  1.00  0.00      RA0  C
ATOM   2401  CG  GLU A 258      35.617   5.476   5.331  1.00  0.00      RA0  C
ATOM   2402  CD  GLU A 258      34.353   4.673   5.616  1.00  0.00      RA0  C
ATOM   2403  OE1 GLU A 258      34.410   3.760   6.440  1.00  0.00      RA0  O
ATOM   2404  OE2 GLU A 258      33.311   4.969   5.023  1.00  0.00      RA0  O
ATOM   2405  C   GLU A 258      35.008   7.492   8.597  1.00  0.00      RA0  C
ATOM   2406  O   GLU A 258      35.400   8.650   8.685  1.00  0.00      RA0  O
ATOM   2407  N   PRO A 259      34.736   6.765   9.685  1.00  0.00      RA0  N
ATOM   2408  CD  PRO A 259      34.887   7.312  11.029  1.00  0.00      RA0  C
ATOM   2409  CA  PRO A 259      34.299   5.371   9.697  1.00  0.00      RA0  C
ATOM   2410  CB  PRO A 259      34.603   4.961  11.137  1.00  0.00      RA0  C
ATOM   2411  CG  PRO A 259      34.358   6.224  11.953  1.00  0.00      RA0  C
ATOM   2412  C   PRO A 259      32.834   5.247   9.296  1.00  0.00      RA0  C
ATOM   2413  O   PRO A 259      32.029   6.113   9.667  1.00  0.00      RA0  O
ATOM   2414  N   ALA A 260      32.529   4.188   8.555  1.00  0.00      RA0  N
ATOM   2415  H   ALA A 260      33.289   3.657   8.169  1.00  0.00      RA0  H
ATOM   2416  CA  ALA A 260      31.192   3.923   8.026  1.00  0.00      RA0  C
ATOM   2417  CB  ALA A 260      31.183   2.642   7.192  1.00  0.00      RA0  C
ATOM   2418  C   ALA A 260      30.138   3.805   9.102  1.00  0.00      RA0  C
ATOM   2419  O   ALA A 260      28.960   4.052   8.837  1.00  0.00      RA0  O
ATOM   2420  N   ASP A 261      30.539   3.435  10.314  1.00  0.00      RA0  N
ATOM   2421  H   ASP A 261      31.506   3.317  10.552  1.00  0.00      RA0  H
ATOM   2422  CA  ASP A 261      29.585   3.218  11.397  1.00  0.00      RA0  C
ATOM   2423  CB  ASP A 261      30.262   2.322  12.430  1.00  0.00      RA0  C
ATOM   2424  CG  ASP A 261      31.575   2.995  12.826  1.00  0.00      RA0  C
ATOM   2425  OD1 ASP A 261      32.588   2.689  12.201  1.00  0.00      RA0  O
ATOM   2426  OD2 ASP A 261      31.594   3.843  13.721  1.00  0.00      RA0  O
ATOM   2427  C   ASP A 261      29.212   4.466  12.159  1.00  0.00      RA0  C
ATOM   2428  O   ASP A 261      28.453   4.397  13.132  1.00  0.00      RA0  O
ATOM   2429  N   ARG A 262      29.736   5.609  11.747  1.00  0.00      RA0  N
ATOM   2430  H   ARG A 262      30.356   5.610  10.963  1.00  0.00      RA0  H
ATOM   2431  CA  ARG A 262      29.318   6.867  12.343  1.00  0.00      RA0  C
ATOM   2432  CB  ARG A 262      30.378   7.959  12.218  1.00  0.00      RA0  C
ATOM   2433  CG  ARG A 262      29.802   9.283  12.734  1.00  0.00      RA0  C
ATOM   2434  CD  ARG A 262      30.694  10.506  12.537  1.00  0.00      RA0  C
ATOM   2435  NE  ARG A 262      30.993  10.770  11.133  1.00  0.00      RA0  N
ATOM   2436  HE  ARG A 262      31.564  10.094  10.655  1.00  0.00      RA0  H
ATOM   2437  CZ  ARG A 262      30.612  11.969  10.599  1.00  0.00      RA0  C
ATOM   2438  NH1 ARG A 262      29.828  12.806  11.324  1.00  0.00      RA0  N
ATOM   2439 HH11 ARG A 262      29.588  13.747  11.040  1.00  0.00      RA0  H
ATOM   2440 HH12 ARG A 262      29.418  12.529  12.205  1.00  0.00      RA0  H
ATOM   2441  NH2 ARG A 262      31.031  12.276   9.349  1.00  0.00      RA0  N
ATOM   2442 HH21 ARG A 262      30.811  13.149   8.894  1.00  0.00      RA0  H
ATOM   2443 HH22 ARG A 262      31.594  11.632   8.810  1.00  0.00      RA0  H
ATOM   2444  C   ARG A 262      28.042   7.389  11.657  1.00  0.00      RA0  C
ATOM   2445  O   ARG A 262      28.080   7.868  10.541  1.00  0.00      RA0  O
ATOM   2446  N   ASP A 263      26.942   7.332  12.388  1.00  0.00      RA0  N
ATOM   2447  H   ASP A 263      26.996   6.972  13.317  1.00  0.00      RA0  H
ATOM   2448  CA  ASP A 263      25.668   7.872  11.955  1.00  0.00      RA0  C
ATOM   2449  CB  ASP A 263      24.500   7.286  12.741  1.00  0.00      RA0  C
ATOM   2450  CG  ASP A 263      23.220   7.846  12.157  1.00  0.00      RA0  C
ATOM   2451  OD1 ASP A 263      23.183   8.072  10.949  1.00  0.00      RA0  O
ATOM   2452  OD2 ASP A 263      22.270   8.062  12.905  1.00  0.00      RA0  O
ATOM   2453  C   ASP A 263      25.683   9.379  12.085  1.00  0.00      RA0  C
ATOM   2454  O   ASP A 263      26.083   9.924  13.117  1.00  0.00      RA0  O
ATOM   2455  N   PHE A 264      25.256  10.062  11.034  1.00  0.00      RA0  N
ATOM   2456  H   PHE A 264      24.738   9.567  10.329  1.00  0.00      RA0  H
ATOM   2457  CA  PHE A 264      25.059  11.496  11.096  1.00  0.00      RA0  C
ATOM   2458  CB  PHE A 264      26.330  12.289  10.754  1.00  0.00      RA0  C
ATOM   2459  CG  PHE A 264      26.792  12.119   9.325  1.00  0.00      RA0  C
ATOM   2460  CD1 PHE A 264      26.294  12.946   8.324  1.00  0.00      RA0  C
ATOM   2461  CD2 PHE A 264      27.751  11.161   9.014  1.00  0.00      RA0  C
ATOM   2462  CE1 PHE A 264      26.786  12.848   7.028  1.00  0.00      RA0  C
ATOM   2463  CE2 PHE A 264      28.250  11.068   7.720  1.00  0.00      RA0  C
ATOM   2464  CZ  PHE A 264      27.782  11.926   6.732  1.00  0.00      RA0  C
ATOM   2465  C   PHE A 264      23.870  11.875  10.224  1.00  0.00      RA0  C
ATOM   2466  O   PHE A 264      23.512  11.145   9.305  1.00  0.00      RA0  O
ATOM   2467  N   ILE A 265      23.266  13.012  10.523  1.00  0.00      RA0  N
ATOM   2468  H   ILE A 265      23.693  13.594  11.218  1.00  0.00      RA0  H
ATOM   2469  CA  ILE A 265      22.069  13.439   9.815  1.00  0.00      RA0  C
ATOM   2470  CB  ILE A 265      21.447  14.655  10.507  1.00  0.00      RA0  C
ATOM   2471  CG2 ILE A 265      20.095  15.013   9.887  1.00  0.00      RA0  C
ATOM   2472  CG1 ILE A 265      21.350  14.454  12.016  1.00  0.00      RA0  C
ATOM   2473  CD1 ILE A 265      20.965  15.739  12.746  1.00  0.00      RA0  C
ATOM   2474  C   ILE A 265      22.411  13.803   8.383  1.00  0.00      RA0  C
ATOM   2475  O   ILE A 265      23.336  14.573   8.142  1.00  0.00      RA0  O
ATOM   2476  N   GLY A 266      21.694  13.189   7.447  1.00  0.00      RA0  N
ATOM   2477  H   GLY A 266      21.033  12.482   7.702  1.00  0.00      RA0  H
ATOM   2478  CA  GLY A 266      21.956  13.377   6.009  1.00  0.00      RA0  C
ATOM   2479  C   GLY A 266      22.772  12.263   5.385  1.00  0.00      RA0  C
ATOM   2480  O   GLY A 266      22.902  12.218   4.166  1.00  0.00      RA0  O
ATOM   2481  N   ARG A 267      23.273  11.338   6.203  1.00  0.00      RA0  N
ATOM   2482  H   ARG A 267      23.032  11.333   7.175  1.00  0.00      RA0  H
ATOM   2483  CA  ARG A 267      24.264  10.372   5.743  1.00  0.00      RA0  C
ATOM   2484  CB  ARG A 267      24.862   9.445   6.814  1.00  0.00      RA0  C
ATOM   2485  CG  ARG A 267      25.982   8.660   6.109  1.00  0.00      RA0  C
ATOM   2486  CD  ARG A 267      26.874   7.675   6.872  1.00  0.00      RA0  C
ATOM   2487  NE  ARG A 267      27.838   7.104   5.923  1.00  0.00      RA0  N
ATOM   2488  HE  ARG A 267      27.520   6.954   4.976  1.00  0.00      RA0  H
ATOM   2489  CZ  ARG A 267      29.134   6.825   6.264  1.00  0.00      RA0  C
ATOM   2490  NH1 ARG A 267      29.567   7.014   7.533  1.00  0.00      RA0  N
ATOM   2491 HH11 ARG A 267      30.545   6.896   7.759  1.00  0.00      RA0  H
ATOM   2492 HH12 ARG A 267      28.949   7.267   8.286  1.00  0.00      RA0  H
ATOM   2493  NH2 ARG A 267      29.972   6.373   5.306  1.00  0.00      RA0  N
ATOM   2494 HH21 ARG A 267      30.946   6.160   5.497  1.00  0.00      RA0  H
ATOM   2495 HH22 ARG A 267      29.646   6.249   4.355  1.00  0.00      RA0  H
ATOM   2496  C   ARG A 267      23.779   9.532   4.586  1.00  0.00      RA0  C
ATOM   2497  O   ARG A 267      24.436   9.471   3.571  1.00  0.00      RA0  O
ATOM   2498  N   GLU A 268      22.630   8.882   4.712  1.00  0.00      RA0  N
ATOM   2499  H   GLU A 268      21.997   9.180   5.430  1.00  0.00      RA0  H
ATOM   2500  CA  GLU A 268      22.198   7.978   3.636  1.00  0.00      RA0  C
ATOM   2501  CB  GLU A 268      21.047   7.072   4.104  1.00  0.00      RA0  C
ATOM   2502  CG  GLU A 268      20.169   7.610   5.247  1.00  0.00      RA0  C
ATOM   2503  CD  GLU A 268      19.641   8.987   4.903  1.00  0.00      RA0  C
ATOM   2504  OE1 GLU A 268      18.807   9.085   4.010  1.00  0.00      RA0  O
ATOM   2505  OE2 GLU A 268      20.122   9.966   5.476  1.00  0.00      RA0  O
ATOM   2506  C   GLU A 268      21.822   8.751   2.370  1.00  0.00      RA0  C
ATOM   2507  O   GLU A 268      22.071   8.283   1.265  1.00  0.00      RA0  O
ATOM   2508  N   ALA A 269      21.224   9.927   2.516  1.00  0.00      RA0  N
ATOM   2509  H   ALA A 269      20.878  10.190   3.423  1.00  0.00      RA0  H
ATOM   2510  CA  ALA A 269      20.878  10.736   1.313  1.00  0.00      RA0  C
ATOM   2511  CB  ALA A 269      20.113  11.983   1.729  1.00  0.00      RA0  C
ATOM   2512  C   ALA A 269      22.157  11.136   0.573  1.00  0.00      RA0  C
ATOM   2513  O   ALA A 269      22.237  11.113  -0.660  1.00  0.00      RA0  O
ATOM   2514  N   LEU A 270      23.169  11.466   1.347  1.00  0.00      RA0  N
ATOM   2515  H   LEU A 270      23.044  11.430   2.342  1.00  0.00      RA0  H
ATOM   2516  CA  LEU A 270      24.458  11.851   0.806  1.00  0.00      RA0  C
ATOM   2517  CB  LEU A 270      25.289  12.494   1.902  1.00  0.00      RA0  C
ATOM   2518  CG  LEU A 270      26.165  13.597   1.329  1.00  0.00      RA0  C
ATOM   2519  CD1 LEU A 270      25.316  14.608   0.566  1.00  0.00      RA0  C
ATOM   2520  CD2 LEU A 270      27.018  14.258   2.405  1.00  0.00      RA0  C
ATOM   2521  C   LEU A 270      25.115  10.691   0.071  1.00  0.00      RA0  C
ATOM   2522  O   LEU A 270      25.678  10.870  -1.011  1.00  0.00      RA0  O
ATOM   2523  N   GLU A 271      25.041   9.490   0.650  1.00  0.00      RA0  N
ATOM   2524  H   GLU A 271      24.608   9.398   1.549  1.00  0.00      RA0  H
ATOM   2525  CA  GLU A 271      25.599   8.306   0.008  1.00  0.00      RA0  C
ATOM   2526  CB  GLU A 271      25.548   7.065   0.916  1.00  0.00      RA0  C
ATOM   2527  CG  GLU A 271      26.337   7.134   2.240  1.00  0.00      RA0  C
ATOM   2528  CD  GLU A 271      27.851   7.136   2.040  1.00  0.00      RA0  C
ATOM   2529  OE1 GLU A 271      28.575   6.572   2.864  1.00  0.00      RA0  O
ATOM   2530  OE2 GLU A 271      28.330   7.724   1.078  1.00  0.00      RA0  O
ATOM   2531  C   GLU A 271      24.949   8.043  -1.335  1.00  0.00      RA0  C
ATOM   2532  O   GLU A 271      25.613   7.631  -2.296  1.00  0.00      RA0  O
ATOM   2533  N   VAL A 272      23.629   8.230  -1.400  1.00  0.00      RA0  N
ATOM   2534  H   VAL A 272      23.134   8.495  -0.569  1.00  0.00      RA0  H
ATOM   2535  CA  VAL A 272      22.913   8.064  -2.654  1.00  0.00      RA0  C
ATOM   2536  CB  VAL A 272      21.402   8.120  -2.417  1.00  0.00      RA0  C
ATOM   2537  CG1 VAL A 272      20.621   8.107  -3.732  1.00  0.00      RA0  C
ATOM   2538  CG2 VAL A 272      20.968   6.984  -1.490  1.00  0.00      RA0  C
ATOM   2539  C   VAL A 272      23.351   9.134  -3.669  1.00  0.00      RA0  C
ATOM   2540  O   VAL A 272      23.580   8.838  -4.844  1.00  0.00      RA0  O
ATOM   2541  N   GLN A 273      23.486  10.370  -3.202  1.00  0.00      RA0  N
ATOM   2542  H   GLN A 273      23.316  10.534  -2.228  1.00  0.00      RA0  H
ATOM   2543  CA  GLN A 273      23.943  11.461  -4.065  1.00  0.00      RA0  C
ATOM   2544  CB  GLN A 273      23.813  12.777  -3.304  1.00  0.00      RA0  C
ATOM   2545  CG  GLN A 273      22.322  13.042  -3.065  1.00  0.00      RA0  C
ATOM   2546  CD  GLN A 273      22.128  14.024  -1.931  1.00  0.00      RA0  C
ATOM   2547  OE1 GLN A 273      22.970  14.876  -1.672  1.00  0.00      RA0  O
ATOM   2548  NE2 GLN A 273      20.959  13.873  -1.281  1.00  0.00      RA0  N
ATOM   2549 HE21 GLN A 273      20.363  13.102  -1.506  1.00  0.00      RA0  H
ATOM   2550 HE22 GLN A 273      20.625  14.480  -0.552  1.00  0.00      RA0  H
ATOM   2551  C   GLN A 273      25.334  11.173  -4.634  1.00  0.00      RA0  C
ATOM   2552  O   GLN A 273      25.568  11.387  -5.817  1.00  0.00      RA0  O
ATOM   2553  N   ARG A 274      26.231  10.646  -3.796  1.00  0.00      RA0  N
ATOM   2554  H   ARG A 274      25.965  10.454  -2.851  1.00  0.00      RA0  H
ATOM   2555  CA  ARG A 274      27.565  10.283  -4.262  1.00  0.00      RA0  C
ATOM   2556  CB  ARG A 274      28.401   9.865  -3.029  1.00  0.00      RA0  C
ATOM   2557  CG  ARG A 274      29.676   9.055  -3.317  1.00  0.00      RA0  C
ATOM   2558  CD  ARG A 274      30.671   8.926  -2.155  1.00  0.00      RA0  C
ATOM   2559  NE  ARG A 274      30.225   8.091  -1.037  1.00  0.00      RA0  N
ATOM   2560  HE  ARG A 274      29.313   8.199  -0.621  1.00  0.00      RA0  H
ATOM   2561  CZ  ARG A 274      31.110   7.275  -0.419  1.00  0.00      RA0  C
ATOM   2562  NH1 ARG A 274      32.330   7.094  -0.924  1.00  0.00      RA0  N
ATOM   2563 HH11 ARG A 274      33.017   6.522  -0.483  1.00  0.00      RA0  H
ATOM   2564 HH12 ARG A 274      32.614   7.529  -1.790  1.00  0.00      RA0  H
ATOM   2565  NH2 ARG A 274      30.761   6.650   0.703  1.00  0.00      RA0  N
ATOM   2566 HH21 ARG A 274      31.355   6.021   1.198  1.00  0.00      RA0  H
ATOM   2567 HH22 ARG A 274      29.840   6.818   1.097  1.00  0.00      RA0  H
ATOM   2568  C   ARG A 274      27.530   9.170  -5.311  1.00  0.00      RA0  C
ATOM   2569  O   ARG A 274      28.216   9.245  -6.333  1.00  0.00      RA0  O
ATOM   2570  N   GLU A 275      26.704   8.163  -5.069  1.00  0.00      RA0  N
ATOM   2571  H   GLU A 275      26.186   8.115  -4.211  1.00  0.00      RA0  H
ATOM   2572  CA  GLU A 275      26.486   7.079  -6.026  1.00  0.00      RA0  C
ATOM   2573  CB  GLU A 275      25.630   5.957  -5.441  1.00  0.00      RA0  C
ATOM   2574  CG  GLU A 275      26.394   5.204  -4.351  1.00  0.00      RA0  C
ATOM   2575  CD  GLU A 275      25.645   3.947  -3.963  1.00  0.00      RA0  C
ATOM   2576  OE1 GLU A 275      24.427   4.010  -3.805  1.00  0.00      RA0  O
ATOM   2577  OE2 GLU A 275      26.285   2.903  -3.833  1.00  0.00      RA0  O
ATOM   2578  C   GLU A 275      25.951   7.572  -7.361  1.00  0.00      RA0  C
ATOM   2579  O   GLU A 275      26.364   7.113  -8.426  1.00  0.00      RA0  O
ATOM   2580  N   HIS A 276      24.971   8.463  -7.308  1.00  0.00      RA0  N
ATOM   2581  H   HIS A 276      24.692   8.821  -6.417  1.00  0.00      RA0  H
ATOM   2582  CA  HIS A 276      24.309   8.917  -8.514  1.00  0.00      RA0  C
ATOM   2583  CB  HIS A 276      22.933   9.502  -8.187  1.00  0.00      RA0  C
ATOM   2584  CG  HIS A 276      21.878   8.426  -8.090  1.00  0.00      RA0  C
ATOM   2585  ND1 HIS A 276      20.702   8.504  -8.736  1.00  0.00      RA0  N
ATOM   2586  HD1 HIS A 276      20.418   9.232  -9.326  1.00  0.00      RA0  H
ATOM   2587  CD2 HIS A 276      21.910   7.237  -7.355  1.00  0.00      RA0  C
ATOM   2588  NE2 HIS A 276      20.732   6.600  -7.569  1.00  0.00      RA0  N
ATOM   2589  CE1 HIS A 276      19.991   7.379  -8.418  1.00  0.00      RA0  C
ATOM   2590  C   HIS A 276      25.104   9.966  -9.265  1.00  0.00      RA0  C
ATOM   2591  O   HIS A 276      24.933  10.098 -10.475  1.00  0.00      RA0  O
ATOM   2592  N   GLY A 277      25.919  10.718  -8.523  1.00  0.00      RA0  N
ATOM   2593  H   GLY A 277      25.923  10.599  -7.531  1.00  0.00      RA0  H
ATOM   2594  CA  GLY A 277      26.588  11.904  -9.048  1.00  0.00      RA0  C
ATOM   2595  C   GLY A 277      25.760  13.145  -8.814  1.00  0.00      RA0  C
ATOM   2596  O   GLY A 277      24.514  13.078  -8.742  1.00  0.00      RA0  O
ATOM   2597  N   THR A 278      26.440  14.288  -8.703  1.00  0.00      RA0  N
ATOM   2598  H   THR A 278      27.436  14.329  -8.735  1.00  0.00      RA0  H
ATOM   2599  CA  THR A 278      25.757  15.568  -8.526  1.00  0.00      RA0  C
ATOM   2600  CB  THR A 278      26.023  15.875  -7.063  1.00  0.00      RA0  C
ATOM   2601  OG1 THR A 278      27.145  15.076  -6.653  1.00  0.00      RA0  O
ATOM   2602  HG1 THR A 278      27.921  15.584  -6.869  1.00  0.00      RA0  H
ATOM   2603  CG2 THR A 278      24.815  15.575  -6.173  1.00  0.00      RA0  C
ATOM   2604  C   THR A 278      26.320  16.617  -9.470  1.00  0.00      RA0  C
ATOM   2605  O   THR A 278      27.309  16.391 -10.188  1.00  0.00      RA0  O
ATOM   2606  N   GLU A 279      25.679  17.769  -9.444  1.00  0.00      RA0  N
ATOM   2607  H   GLU A 279      24.865  17.856  -8.872  1.00  0.00      RA0  H
ATOM   2608  CA  GLU A 279      26.239  18.968 -10.038  1.00  0.00      RA0  C
ATOM   2609  CB  GLU A 279      25.287  20.152  -9.896  1.00  0.00      RA0  C
ATOM   2610  CG  GLU A 279      23.865  19.990 -10.417  1.00  0.00      RA0  C
ATOM   2611  CD  GLU A 279      23.134  21.238  -9.975  1.00  0.00      RA0  C
ATOM   2612  OE1 GLU A 279      21.941  21.187  -9.698  1.00  0.00      RA0  O
ATOM   2613  OE2 GLU A 279      23.773  22.277  -9.849  1.00  0.00      RA0  O
ATOM   2614  C   GLU A 279      27.507  19.356  -9.262  1.00  0.00      RA0  C
ATOM   2615  O   GLU A 279      27.809  18.772  -8.218  1.00  0.00      RA0  O
ATOM   2616  N   LYS A 280      28.275  20.295  -9.804  1.00  0.00      RA0  N
ATOM   2617  H   LYS A 280      27.994  20.719 -10.668  1.00  0.00      RA0  H
ATOM   2618  CA  LYS A 280      29.527  20.680  -9.184  1.00  0.00      RA0  C
ATOM   2619  CB  LYS A 280      30.736  19.846  -9.652  1.00  0.00      RA0  C
ATOM   2620  CG  LYS A 280      31.301  19.926 -11.075  1.00  0.00      RA0  C
ATOM   2621  CD  LYS A 280      32.265  18.740 -11.252  1.00  0.00      RA0  C
ATOM   2622  CE  LYS A 280      33.100  18.677 -12.538  1.00  0.00      RA0  C
ATOM   2623  NZ  LYS A 280      33.597  17.301 -12.707  1.00  0.00      RA0  N
ATOM   2624  HZ1 LYS A 280      34.476  17.207 -13.255  1.00  0.00      RA0  H
ATOM   2625  HZ2 LYS A 280      33.756  16.838 -11.791  1.00  0.00      RA0  H
ATOM   2626  HZ3 LYS A 280      32.867  16.709 -13.166  1.00  0.00      RA0  H
ATOM   2627  C   LYS A 280      29.683  22.178  -9.211  1.00  0.00      RA0  C
ATOM   2628  O   LYS A 280      29.246  22.849 -10.129  1.00  0.00      RA0  O
ATOM   2629  N   LEU A 281      30.353  22.677  -8.200  1.00  0.00      RA0  N
ATOM   2630  H   LEU A 281      30.771  22.045  -7.548  1.00  0.00      RA0  H
ATOM   2631  CA  LEU A 281      30.658  24.089  -8.112  1.00  0.00      RA0  C
ATOM   2632  CB  LEU A 281      30.662  24.528  -6.646  1.00  0.00      RA0  C
ATOM   2633  CG  LEU A 281      30.757  26.040  -6.421  1.00  0.00      RA0  C
ATOM   2634  CD1 LEU A 281      29.466  26.761  -6.805  1.00  0.00      RA0  C
ATOM   2635  CD2 LEU A 281      31.167  26.373  -4.988  1.00  0.00      RA0  C
ATOM   2636  C   LEU A 281      32.011  24.336  -8.760  1.00  0.00      RA0  C
ATOM   2637  O   LEU A 281      33.034  23.759  -8.374  1.00  0.00      RA0  O
ATOM   2638  N   VAL A 282      32.001  25.160  -9.805  1.00  0.00      RA0  N
ATOM   2639  H   VAL A 282      31.162  25.640 -10.039  1.00  0.00      RA0  H
ATOM   2640  CA  VAL A 282      33.204  25.528 -10.522  1.00  0.00      RA0  C
ATOM   2641  CB  VAL A 282      33.138  25.098 -11.990  1.00  0.00      RA0  C
ATOM   2642  CG1 VAL A 282      33.048  23.577 -12.130  1.00  0.00      RA0  C
ATOM   2643  CG2 VAL A 282      32.015  25.835 -12.724  1.00  0.00      RA0  C
ATOM   2644  C   VAL A 282      33.445  27.044 -10.439  1.00  0.00      RA0  C
ATOM   2645  O   VAL A 282      32.574  27.810 -10.004  1.00  0.00      RA0  O
ATOM   2646  N   GLY A 283      34.626  27.468 -10.858  1.00  0.00      RA0  N
ATOM   2647  H   GLY A 283      35.249  26.813 -11.288  1.00  0.00      RA0  H
ATOM   2648  CA  GLY A 283      34.939  28.875 -11.012  1.00  0.00      RA0  C
ATOM   2649  C   GLY A 283      34.754  29.281 -12.453  1.00  0.00      RA0  C
ATOM   2650  O   GLY A 283      34.875  28.456 -13.373  1.00  0.00      RA0  O
ATOM   2651  N   LEU A 284      34.425  30.550 -12.656  1.00  0.00      RA0  N
ATOM   2652  H   LEU A 284      34.308  31.167 -11.875  1.00  0.00      RA0  H
ATOM   2653  CA  LEU A 284      34.368  31.156 -13.992  1.00  0.00      RA0  C
ATOM   2654  CB  LEU A 284      32.943  31.551 -14.376  1.00  0.00      RA0  C
ATOM   2655  CG  LEU A 284      31.932  30.410 -14.449  1.00  0.00      RA0  C
ATOM   2656  CD1 LEU A 284      30.536  30.952 -14.752  1.00  0.00      RA0  C
ATOM   2657  CD2 LEU A 284      32.342  29.325 -15.445  1.00  0.00      RA0  C
ATOM   2658  C   LEU A 284      35.194  32.425 -13.939  1.00  0.00      RA0  C
ATOM   2659  O   LEU A 284      35.170  33.133 -12.939  1.00  0.00      RA0  O
ATOM   2660  N   VAL A 285      35.932  32.657 -15.018  1.00  0.00      RA0  N
ATOM   2661  H   VAL A 285      35.886  32.011 -15.782  1.00  0.00      RA0  H
ATOM   2662  CA  VAL A 285      36.717  33.865 -15.231  1.00  0.00      RA0  C
ATOM   2663  CB  VAL A 285      38.198  33.470 -15.271  1.00  0.00      RA0  C
ATOM   2664  CG1 VAL A 285      39.080  34.564 -15.873  1.00  0.00      RA0  C
ATOM   2665  CG2 VAL A 285      38.674  33.015 -13.890  1.00  0.00      RA0  C
ATOM   2666  C   VAL A 285      36.307  34.525 -16.554  1.00  0.00      RA0  C
ATOM   2667  O   VAL A 285      36.271  33.894 -17.616  1.00  0.00      RA0  O
ATOM   2668  N   MSE A 286      36.020  35.818 -16.490  1.00  0.00      RA0  N
ATOM   2669  H   MSE A 286      36.097  36.318 -15.621  1.00  0.00      RA0  H
ATOM   2670  CA  MSE A 286      35.698  36.579 -17.670  1.00  0.00      RA0  C
ATOM   2671  CB  MSE A 286      34.249  37.045 -17.610  1.00  0.00      RA0  C
ATOM   2672  CG  MSE A 286      33.781  37.685 -18.913  1.00  0.00      RA0  C
ATOM   2673  SE  MSE A 286      32.063  38.194 -18.800  1.00  0.00      RA0  S
ATOM   2674  CE  MSE A 286      32.293  39.478 -17.570  1.00  0.00      RA0  C
ATOM   2675  C   MSE A 286      36.644  37.771 -17.754  1.00  0.00      RA0  C
ATOM   2676  O   MSE A 286      36.491  38.724 -17.011  1.00  0.00      RA0  O
ATOM   2677  N   THR A 287      37.660  37.670 -18.609  1.00  0.00      RA0  N
ATOM   2678  H   THR A 287      37.821  36.825 -19.118  1.00  0.00      RA0  H
ATOM   2679  CA  THR A 287      38.602  38.789 -18.835  1.00  0.00      RA0  C
ATOM   2680  CB  THR A 287      39.803  38.097 -19.435  1.00  0.00      RA0  C
ATOM   2681  OG1 THR A 287      39.698  36.707 -19.088  1.00  0.00      RA0  O
ATOM   2682  HG1 THR A 287      40.497  36.292 -19.391  1.00  0.00      RA0  H
ATOM   2683  CG2 THR A 287      41.127  38.697 -18.963  1.00  0.00      RA0  C
ATOM   2684  C   THR A 287      38.007  39.900 -19.698  1.00  0.00      RA0  C
ATOM   2685  O   THR A 287      38.496  41.041 -19.694  1.00  0.00      RA0  O
ATOM   2686  N   GLU A 288      36.976  39.563 -20.459  1.00  0.00      RA0  N
ATOM   2687  H   GLU A 288      36.560  38.663 -20.349  1.00  0.00      RA0  H
ATOM   2688  CA  GLU A 288      36.258  40.542 -21.252  1.00  0.00      RA0  C
ATOM   2689  CB  GLU A 288      35.321  39.920 -22.307  1.00  0.00      RA0  C
ATOM   2690  CG  GLU A 288      35.225  40.692 -23.646  1.00  0.00      RA0  C
ATOM   2691  CD  GLU A 288      33.850  41.311 -23.889  1.00  0.00      RA0  C
ATOM   2692  OE1 GLU A 288      33.454  42.203 -23.147  1.00  0.00      RA0  O
ATOM   2693  OE2 GLU A 288      33.158  40.923 -24.836  1.00  0.00      RA0  O
ATOM   2694  C   GLU A 288      35.578  41.524 -20.326  1.00  0.00      RA0  C
ATOM   2695  O   GLU A 288      35.261  41.196 -19.186  1.00  0.00      RA0  O
ATOM   2696  N   LYS A 289      35.355  42.734 -20.814  1.00  0.00      RA0  N
ATOM   2697  H   LYS A 289      35.260  42.807 -21.809  1.00  0.00      RA0  H
ATOM   2698  CA  LYS A 289      34.808  43.781 -19.965  1.00  0.00      RA0  C
ATOM   2699  CB  LYS A 289      35.123  45.183 -20.477  1.00  0.00      RA0  C
ATOM   2700  CG  LYS A 289      36.653  45.305 -20.390  1.00  0.00      RA0  C
ATOM   2701  CD  LYS A 289      37.167  44.708 -19.066  1.00  0.00      RA0  C
ATOM   2702  CE  LYS A 289      38.671  44.414 -19.033  1.00  0.00      RA0  C
ATOM   2703  NZ  LYS A 289      38.922  43.239 -18.181  1.00  0.00      RA0  N
ATOM   2704  HZ1 LYS A 289      39.940  43.141 -17.995  1.00  0.00      RA0  H
ATOM   2705  HZ2 LYS A 289      38.419  43.332 -17.278  1.00  0.00      RA0  H
ATOM   2706  HZ3 LYS A 289      38.595  42.377 -18.673  1.00  0.00      RA0  H
ATOM   2707  C   LYS A 289      33.379  43.426 -19.595  1.00  0.00      RA0  C
ATOM   2708  O   LYS A 289      32.632  42.874 -20.400  1.00  0.00      RA0  O
ATOM   2709  N   GLY A 290      33.013  43.721 -18.356  1.00  0.00      RA0  N
ATOM   2710  H   GLY A 290      33.672  44.008 -17.662  1.00  0.00      RA0  H
ATOM   2711  CA  GLY A 290      31.687  43.389 -17.865  1.00  0.00      RA0  C
ATOM   2712  C   GLY A 290      31.833  42.752 -16.507  1.00  0.00      RA0  C
ATOM   2713  O   GLY A 290      32.950  42.444 -16.062  1.00  0.00      RA0  O
ATOM   2714  N   VAL A 291      30.708  42.562 -15.838  1.00  0.00      RA0  N
ATOM   2715  H   VAL A 291      29.805  42.745 -16.228  1.00  0.00      RA0  H
ATOM   2716  CA  VAL A 291      30.709  41.920 -14.517  1.00  0.00      RA0  C
ATOM   2717  CB  VAL A 291      30.399  42.936 -13.405  1.00  0.00      RA0  C
ATOM   2718  CG1 VAL A 291      30.406  42.275 -12.024  1.00  0.00      RA0  C
ATOM   2719  CG2 VAL A 291      31.355  44.130 -13.443  1.00  0.00      RA0  C
ATOM   2720  C   VAL A 291      29.698  40.769 -14.489  1.00  0.00      RA0  C
ATOM   2721  O   VAL A 291      28.548  40.905 -14.924  1.00  0.00      RA0  O
ATOM   2722  N   LEU A 292      30.166  39.625 -14.000  1.00  0.00      RA0  N
ATOM   2723  H   LEU A 292      31.055  39.640 -13.547  1.00  0.00      RA0  H
ATOM   2724  CA  LEU A 292      29.327  38.462 -13.794  1.00  0.00      RA0  C
ATOM   2725  CB  LEU A 292      30.204  37.232 -13.563  1.00  0.00      RA0  C
ATOM   2726  CG  LEU A 292      31.063  36.878 -14.777  1.00  0.00      RA0  C
ATOM   2727  CD1 LEU A 292      32.110  35.810 -14.454  1.00  0.00      RA0  C
ATOM   2728  CD2 LEU A 292      30.200  36.488 -15.977  1.00  0.00      RA0  C
ATOM   2729  C   LEU A 292      28.431  38.707 -12.569  1.00  0.00      RA0  C
ATOM   2730  O   LEU A 292      28.914  39.162 -11.524  1.00  0.00      RA0  O
ATOM   2731  N   ARG A 293      27.134  38.411 -12.709  1.00  0.00      RA0  N
ATOM   2732  H   ARG A 293      26.816  37.917 -13.517  1.00  0.00      RA0  H
ATOM   2733  CA  ARG A 293      26.157  38.651 -11.644  1.00  0.00      RA0  C
ATOM   2734  CB  ARG A 293      24.831  39.240 -12.099  1.00  0.00      RA0  C
ATOM   2735  CG  ARG A 293      24.611  40.633 -12.660  1.00  0.00      RA0  C
ATOM   2736  CD  ARG A 293      23.094  40.894 -12.576  1.00  0.00      RA0  C
ATOM   2737  NE  ARG A 293      22.314  39.757 -13.087  1.00  0.00      RA0  N
ATOM   2738  HE  ARG A 293      22.420  39.568 -14.067  1.00  0.00      RA0  H
ATOM   2739  CZ  ARG A 293      21.542  38.971 -12.252  1.00  0.00      RA0  C
ATOM   2740  NH1 ARG A 293      21.424  39.253 -10.942  1.00  0.00      RA0  N
ATOM   2741 HH11 ARG A 293      20.926  38.597 -10.335  1.00  0.00      RA0  H
ATOM   2742 HH12 ARG A 293      21.815  40.059 -10.504  1.00  0.00      RA0  H
ATOM   2743  NH2 ARG A 293      20.904  37.890 -12.738  1.00  0.00      RA0  N
ATOM   2744 HH21 ARG A 293      20.377  37.312 -12.088  1.00  0.00      RA0  H
ATOM   2745 HH22 ARG A 293      20.923  37.615 -13.697  1.00  0.00      RA0  H
ATOM   2746  C   ARG A 293      25.599  37.355 -11.079  1.00  0.00      RA0  C
ATOM   2747  O   ARG A 293      25.424  36.381 -11.806  1.00  0.00      RA0  O
ATOM   2748  N   ASN A 294      25.240  37.378  -9.799  1.00  0.00      RA0  N
ATOM   2749  H   ASN A 294      25.480  38.163  -9.231  1.00  0.00      RA0  H
ATOM   2750  CA  ASN A 294      24.497  36.266  -9.191  1.00  0.00      RA0  C
ATOM   2751  CB  ASN A 294      23.951  36.611  -7.802  1.00  0.00      RA0  C
ATOM   2752  CG  ASN A 294      25.048  36.841  -6.790  1.00  0.00      RA0  C
ATOM   2753  OD1 ASN A 294      26.237  36.879  -7.106  1.00  0.00      RA0  O
ATOM   2754  ND2 ASN A 294      24.567  37.034  -5.549  1.00  0.00      RA0  N
ATOM   2755 HD21 ASN A 294      23.581  36.985  -5.382  1.00  0.00      RA0  H
ATOM   2756 HD22 ASN A 294      25.131  37.206  -4.740  1.00  0.00      RA0  H
ATOM   2757  C   ASN A 294      23.291  35.885 -10.049  1.00  0.00      RA0  C
ATOM   2758  O   ASN A 294      22.611  36.762 -10.617  1.00  0.00      RA0  O
ATOM   2759  N   GLU A 295      23.046  34.590 -10.131  1.00  0.00      RA0  N
ATOM   2760  H   GLU A 295      23.678  33.960  -9.683  1.00  0.00      RA0  H
ATOM   2761  CA  GLU A 295      21.881  34.003 -10.797  1.00  0.00      RA0  C
ATOM   2762  CB  GLU A 295      20.471  34.450 -10.322  1.00  0.00      RA0  C
ATOM   2763  CG  GLU A 295      20.246  35.317  -9.070  1.00  0.00      RA0  C
ATOM   2764  CD  GLU A 295      20.063  36.776  -9.476  1.00  0.00      RA0  C
ATOM   2765  OE1 GLU A 295      19.479  37.037 -10.525  1.00  0.00      RA0  O
ATOM   2766  OE2 GLU A 295      20.555  37.668  -8.787  1.00  0.00      RA0  O
ATOM   2767  C   GLU A 295      21.911  34.023 -12.341  1.00  0.00      RA0  C
ATOM   2768  O   GLU A 295      20.986  33.530 -12.981  1.00  0.00      RA0  O
ATOM   2769  N   LEU A 296      22.949  34.586 -12.954  1.00  0.00      RA0  N
ATOM   2770  H   LEU A 296      23.691  34.965 -12.400  1.00  0.00      RA0  H
ATOM   2771  CA  LEU A 296      23.110  34.493 -14.398  1.00  0.00      RA0  C
ATOM   2772  CB  LEU A 296      24.349  35.309 -14.784  1.00  0.00      RA0  C
ATOM   2773  CG  LEU A 296      24.498  35.682 -16.260  1.00  0.00      RA0  C
ATOM   2774  CD1 LEU A 296      23.370  36.597 -16.739  1.00  0.00      RA0  C
ATOM   2775  CD2 LEU A 296      25.864  36.312 -16.533  1.00  0.00      RA0  C
ATOM   2776  C   LEU A 296      23.217  33.013 -14.834  1.00  0.00      RA0  C
ATOM   2777  O   LEU A 296      23.923  32.228 -14.197  1.00  0.00      RA0  O
ATOM   2778  N   PRO A 297      22.509  32.611 -15.885  1.00  0.00      RA0  N
ATOM   2779  CD  PRO A 297      21.465  33.366 -16.561  1.00  0.00      RA0  C
ATOM   2780  CA  PRO A 297      22.690  31.265 -16.443  1.00  0.00      RA0  C
ATOM   2781  CB  PRO A 297      21.585  31.185 -17.500  1.00  0.00      RA0  C
ATOM   2782  CG  PRO A 297      20.580  32.283 -17.156  1.00  0.00      RA0  C
ATOM   2783  C   PRO A 297      24.068  31.043 -17.084  1.00  0.00      RA0  C
ATOM   2784  O   PRO A 297      24.695  31.984 -17.585  1.00  0.00      RA0  O
ATOM   2785  N   VAL A 298      24.496  29.790 -17.072  1.00  0.00      RA0  N
ATOM   2786  H   VAL A 298      23.910  29.073 -16.681  1.00  0.00      RA0  H
ATOM   2787  CA  VAL A 298      25.767  29.376 -17.650  1.00  0.00      RA0  C
ATOM   2788  CB  VAL A 298      26.714  28.918 -16.538  1.00  0.00      RA0  C
ATOM   2789  CG1 VAL A 298      28.072  28.512 -17.105  1.00  0.00      RA0  C
ATOM   2790  CG2 VAL A 298      26.840  29.961 -15.429  1.00  0.00      RA0  C
ATOM   2791  C   VAL A 298      25.457  28.200 -18.559  1.00  0.00      RA0  C
ATOM   2792  O   VAL A 298      24.972  27.172 -18.079  1.00  0.00      RA0  O
ATOM   2793  N   ARG A 299      25.730  28.330 -19.853  1.00  0.00      RA0  N
ATOM   2794  H   ARG A 299      26.209  29.132 -20.203  1.00  0.00      RA0  H
ATOM   2795  CA  ARG A 299      25.339  27.304 -20.783  1.00  0.00      RA0  C
ATOM   2796  CB  ARG A 299      24.374  27.857 -21.824  1.00  0.00      RA0  C
ATOM   2797  CG  ARG A 299      23.052  28.218 -21.168  1.00  0.00      RA0  C
ATOM   2798  CD  ARG A 299      21.990  28.691 -22.150  1.00  0.00      RA0  C
ATOM   2799  NE  ARG A 299      20.737  28.802 -21.420  1.00  0.00      RA0  N
ATOM   2800  HE  ARG A 299      20.472  28.010 -20.849  1.00  0.00      RA0  H
ATOM   2801  CZ  ARG A 299      19.997  29.938 -21.408  1.00  0.00      RA0  C
ATOM   2802  NH1 ARG A 299      20.347  30.968 -22.214  1.00  0.00      RA0  N
ATOM   2803 HH11 ARG A 299      19.841  31.833 -22.241  1.00  0.00      RA0  H
ATOM   2804 HH12 ARG A 299      21.144  30.899 -22.822  1.00  0.00      RA0  H
ATOM   2805  NH2 ARG A 299      18.938  29.998 -20.577  1.00  0.00      RA0  N
ATOM   2806 HH21 ARG A 299      18.273  30.740 -20.519  1.00  0.00      RA0  H
ATOM   2807 HH22 ARG A 299      18.807  29.231 -19.912  1.00  0.00      RA0  H
ATOM   2808  C   ARG A 299      26.519  26.656 -21.488  1.00  0.00      RA0  C
ATOM   2809  O   ARG A 299      27.532  27.302 -21.806  1.00  0.00      RA0  O
ATOM   2810  N   PHE A 300      26.362  25.362 -21.718  1.00  0.00      RA0  N
ATOM   2811  H   PHE A 300      25.523  24.873 -21.454  1.00  0.00      RA0  H
ATOM   2812  CA  PHE A 300      27.330  24.589 -22.461  1.00  0.00      RA0  C
ATOM   2813  CB  PHE A 300      28.560  24.259 -21.600  1.00  0.00      RA0  C
ATOM   2814  CG  PHE A 300      28.189  23.449 -20.375  1.00  0.00      RA0  C
ATOM   2815  CD1 PHE A 300      27.747  24.084 -19.219  1.00  0.00      RA0  C
ATOM   2816  CD2 PHE A 300      28.305  22.062 -20.396  1.00  0.00      RA0  C
ATOM   2817  CE1 PHE A 300      27.439  23.341 -18.085  1.00  0.00      RA0  C
ATOM   2818  CE2 PHE A 300      27.999  21.318 -19.263  1.00  0.00      RA0  C
ATOM   2819  CZ  PHE A 300      27.577  21.959 -18.103  1.00  0.00      RA0  C
ATOM   2820  C   PHE A 300      26.674  23.306 -22.983  1.00  0.00      RA0  C
ATOM   2821  O   PHE A 300      25.535  22.967 -22.621  1.00  0.00      RA0  O
ATOM   2822  N   THR A 301      27.376  22.629 -23.884  1.00  0.00      RA0  N
ATOM   2823  H   THR A 301      28.280  22.908 -24.198  1.00  0.00      RA0  H
ATOM   2824  CA  THR A 301      26.934  21.344 -24.416  1.00  0.00      RA0  C
ATOM   2825  CB  THR A 301      26.796  21.600 -25.899  1.00  0.00      RA0  C
ATOM   2826  OG1 THR A 301      26.368  22.961 -26.071  1.00  0.00      RA0  O
ATOM   2827  HG1 THR A 301      26.255  23.088 -27.003  1.00  0.00      RA0  H
ATOM   2828  CG2 THR A 301      25.857  20.613 -26.591  1.00  0.00      RA0  C
ATOM   2829  C   THR A 301      27.989  20.306 -24.065  1.00  0.00      RA0  C
ATOM   2830  O   THR A 301      29.174  20.558 -24.288  1.00  0.00      RA0  O
ATOM   2831  N   ASP A 302      27.580  19.152 -23.528  1.00  0.00      RA0  N
ATOM   2832  H   ASP A 302      26.609  18.911 -23.479  1.00  0.00      RA0  H
ATOM   2833  CA  ASP A 302      28.564  18.123 -23.156  1.00  0.00      RA0  C
ATOM   2834  CB  ASP A 302      27.984  17.208 -22.072  1.00  0.00      RA0  C
ATOM   2835  CG  ASP A 302      27.497  15.920 -22.702  1.00  0.00      RA0  C
ATOM   2836  OD1 ASP A 302      26.584  15.951 -23.515  1.00  0.00      RA0  O
ATOM   2837  OD2 ASP A 302      28.083  14.878 -22.439  1.00  0.00      RA0  O
ATOM   2838  C   ASP A 302      28.993  17.345 -24.374  1.00  0.00      RA0  C
ATOM   2839  O   ASP A 302      28.489  17.576 -25.474  1.00  0.00      RA0  O
ATOM   2840  N   ALA A 303      29.948  16.438 -24.178  1.00  0.00      RA0  N
ATOM   2841  H   ALA A 303      30.083  16.119 -23.239  1.00  0.00      RA0  H
ATOM   2842  CA  ALA A 303      30.554  15.735 -25.303  1.00  0.00      RA0  C
ATOM   2843  CB  ALA A 303      31.694  14.837 -24.821  1.00  0.00      RA0  C
ATOM   2844  C   ALA A 303      29.544  14.886 -26.056  1.00  0.00      RA0  C
ATOM   2845  O   ALA A 303      29.715  14.642 -27.238  1.00  0.00      RA0  O
ATOM   2846  N   GLN A 304      28.482  14.467 -25.370  1.00  0.00      RA0  N
ATOM   2847  H   GLN A 304      28.327  14.776 -24.428  1.00  0.00      RA0  H
ATOM   2848  CA  GLN A 304      27.435  13.648 -25.963  1.00  0.00      RA0  C
ATOM   2849  CB  GLN A 304      26.858  12.655 -24.959  1.00  0.00      RA0  C
ATOM   2850  CG  GLN A 304      27.113  11.209 -25.395  1.00  0.00      RA0  C
ATOM   2851  CD  GLN A 304      28.598  10.881 -25.366  1.00  0.00      RA0  C
ATOM   2852  OE1 GLN A 304      29.113  10.337 -24.396  1.00  0.00      RA0  O
ATOM   2853  NE2 GLN A 304      29.263  11.185 -26.499  1.00  0.00      RA0  N
ATOM   2854 HE21 GLN A 304      28.808  11.657 -27.256  1.00  0.00      RA0  H
ATOM   2855 HE22 GLN A 304      30.233  10.970 -26.601  1.00  0.00      RA0  H
ATOM   2856  C   GLN A 304      26.352  14.498 -26.663  1.00  0.00      RA0  C
ATOM   2857  O   GLN A 304      25.423  13.951 -27.245  1.00  0.00      RA0  O
ATOM   2858  N   GLY A 305      26.476  15.823 -26.599  1.00  0.00      RA0  N
ATOM   2859  H   GLY A 305      27.161  16.212 -25.979  1.00  0.00      RA0  H
ATOM   2860  CA  GLY A 305      25.537  16.742 -27.241  1.00  0.00      RA0  C
ATOM   2861  C   GLY A 305      24.366  17.210 -26.386  1.00  0.00      RA0  C
ATOM   2862  O   GLY A 305      23.473  17.922 -26.886  1.00  0.00      RA0  O
ATOM   2863  N   ASN A 306      24.350  16.828 -25.110  1.00  0.00      RA0  N
ATOM   2864  H   ASN A 306      25.162  16.388 -24.728  1.00  0.00      RA0  H
ATOM   2865  CA  ASN A 306      23.293  17.265 -24.215  1.00  0.00      RA0  C
ATOM   2866  CB  ASN A 306      23.329  16.525 -22.876  1.00  0.00      RA0  C
ATOM   2867  CG  ASN A 306      23.107  15.040 -23.029  1.00  0.00      RA0  C
ATOM   2868  OD1 ASN A 306      21.986  14.572 -23.209  1.00  0.00      RA0  O
ATOM   2869  ND2 ASN A 306      24.237  14.318 -22.916  1.00  0.00      RA0  N
ATOM   2870 HD21 ASN A 306      25.125  14.783 -22.791  1.00  0.00      RA0  H
ATOM   2871 HD22 ASN A 306      24.270  13.322 -22.955  1.00  0.00      RA0  H
ATOM   2872  C   ASN A 306      23.555  18.737 -23.892  1.00  0.00      RA0  C
ATOM   2873  O   ASN A 306      24.662  19.087 -23.502  1.00  0.00      RA0  O
ATOM   2874  N   GLN A 307      22.558  19.592 -24.094  1.00  0.00      RA0  N
ATOM   2875  H   GLN A 307      21.655  19.227 -24.310  1.00  0.00      RA0  H
ATOM   2876  CA  GLN A 307      22.691  21.008 -23.702  1.00  0.00      RA0  C
ATOM   2877  CB  GLN A 307      21.764  21.849 -24.572  1.00  0.00      RA0  C
ATOM   2878  CG  GLN A 307      22.142  21.627 -26.036  1.00  0.00      RA0  C
ATOM   2879  CD  GLN A 307      21.093  22.232 -26.940  1.00  0.00      RA0  C
ATOM   2880  OE1 GLN A 307      20.610  23.340 -26.736  1.00  0.00      RA0  O
ATOM   2881  NE2 GLN A 307      20.756  21.420 -27.958  1.00  0.00      RA0  N
ATOM   2882 HE21 GLN A 307      21.204  20.528 -28.054  1.00  0.00      RA0  H
ATOM   2883 HE22 GLN A 307      20.069  21.686 -28.634  1.00  0.00      RA0  H
ATOM   2884  C   GLN A 307      22.391  21.139 -22.219  1.00  0.00      RA0  C
ATOM   2885  O   GLN A 307      21.406  20.566 -21.713  1.00  0.00      RA0  O
ATOM   2886  N   HIS A 308      23.245  21.895 -21.530  1.00  0.00      RA0  N
ATOM   2887  H   HIS A 308      23.929  22.439 -22.011  1.00  0.00      RA0  H
ATOM   2888  CA  HIS A 308      23.174  22.063 -20.094  1.00  0.00      RA0  C
ATOM   2889  CB  HIS A 308      24.328  21.328 -19.425  1.00  0.00      RA0  C
ATOM   2890  CG  HIS A 308      24.069  19.838 -19.442  1.00  0.00      RA0  C
ATOM   2891  ND1 HIS A 308      22.869  19.279 -19.702  1.00  0.00      RA0  N
ATOM   2892  HD1 HIS A 308      22.043  19.735 -19.986  1.00  0.00      RA0  H
ATOM   2893  CD2 HIS A 308      24.985  18.818 -19.170  1.00  0.00      RA0  C
ATOM   2894  NE2 HIS A 308      24.320  17.641 -19.261  1.00  0.00      RA0  N
ATOM   2895  CE1 HIS A 308      23.021  17.923 -19.587  1.00  0.00      RA0  C
ATOM   2896  C   HIS A 308      23.109  23.530 -19.723  1.00  0.00      RA0  C
ATOM   2897  O   HIS A 308      23.609  24.399 -20.439  1.00  0.00      RA0  O
ATOM   2898  N   GLU A 309      22.458  23.777 -18.599  1.00  0.00      RA0  N
ATOM   2899  H   GLU A 309      22.043  23.056 -18.044  1.00  0.00      RA0  H
ATOM   2900  CA  GLU A 309      22.377  25.103 -18.018  1.00  0.00      RA0  C
ATOM   2901  CB  GLU A 309      21.023  25.742 -18.355  1.00  0.00      RA0  C
ATOM   2902  CG  GLU A 309      20.874  27.187 -17.871  1.00  0.00      RA0  C
ATOM   2903  CD  GLU A 309      19.678  27.836 -18.546  1.00  0.00      RA0  C
ATOM   2904  OE1 GLU A 309      19.199  27.324 -19.554  1.00  0.00      RA0  O
ATOM   2905  OE2 GLU A 309      19.247  28.901 -18.120  1.00  0.00      RA0  O
ATOM   2906  C   GLU A 309      22.650  25.033 -16.528  1.00  0.00      RA0  C
ATOM   2907  O   GLU A 309      21.931  24.375 -15.789  1.00  0.00      RA0  O
ATOM   2908  N   GLY A 310      23.709  25.710 -16.106  1.00  0.00      RA0  N
ATOM   2909  H   GLY A 310      24.196  26.264 -16.769  1.00  0.00      RA0  H
ATOM   2910  CA  GLY A 310      23.991  25.941 -14.712  1.00  0.00      RA0  C
ATOM   2911  C   GLY A 310      23.645  27.360 -14.335  1.00  0.00      RA0  C
ATOM   2912  O   GLY A 310      22.960  28.061 -15.068  1.00  0.00      RA0  O
ATOM   2913  N   ILE A 311      24.158  27.787 -13.192  1.00  0.00      RA0  N
ATOM   2914  H   ILE A 311      24.730  27.187 -12.625  1.00  0.00      RA0  H
ATOM   2915  CA  ILE A 311      23.850  29.107 -12.679  1.00  0.00      RA0  C
ATOM   2916  CB  ILE A 311      22.547  29.011 -11.872  1.00  0.00      RA0  C
ATOM   2917  CG2 ILE A 311      22.664  27.993 -10.734  1.00  0.00      RA0  C
ATOM   2918  CG1 ILE A 311      22.060  30.374 -11.391  1.00  0.00      RA0  C
ATOM   2919  CD1 ILE A 311      20.732  30.279 -10.641  1.00  0.00      RA0  C
ATOM   2920  C   ILE A 311      24.996  29.670 -11.857  1.00  0.00      RA0  C
ATOM   2921  O   ILE A 311      25.632  28.948 -11.116  1.00  0.00      RA0  O
ATOM   2922  N   ILE A 312      25.275  30.961 -12.016  1.00  0.00      RA0  N
ATOM   2923  H   ILE A 312      24.705  31.496 -12.640  1.00  0.00      RA0  H
ATOM   2924  CA  ILE A 312      26.184  31.649 -11.097  1.00  0.00      RA0  C
ATOM   2925  CB  ILE A 312      26.552  33.020 -11.666  1.00  0.00      RA0  C
ATOM   2926  CG2 ILE A 312      27.362  33.856 -10.677  1.00  0.00      RA0  C
ATOM   2927  CG1 ILE A 312      27.295  32.843 -12.988  1.00  0.00      RA0  C
ATOM   2928  CD1 ILE A 312      27.767  34.169 -13.581  1.00  0.00      RA0  C
ATOM   2929  C   ILE A 312      25.583  31.771  -9.706  1.00  0.00      RA0  C
ATOM   2930  O   ILE A 312      24.445  32.273  -9.526  1.00  0.00      RA0  O
ATOM   2931  N   THR A 313      26.355  31.344  -8.720  1.00  0.00      RA0  N
ATOM   2932  H   THR A 313      27.267  30.952  -8.862  1.00  0.00      RA0  H
ATOM   2933  CA  THR A 313      25.942  31.436  -7.336  1.00  0.00      RA0  C
ATOM   2934  CB  THR A 313      26.453  30.165  -6.678  1.00  0.00      RA0  C
ATOM   2935  OG1 THR A 313      27.798  29.923  -7.102  1.00  0.00      RA0  O
ATOM   2936  HG1 THR A 313      28.318  30.162  -6.330  1.00  0.00      RA0  H
ATOM   2937  CG2 THR A 313      25.583  28.969  -7.065  1.00  0.00      RA0  C
ATOM   2938  C   THR A 313      26.412  32.753  -6.728  1.00  0.00      RA0  C
ATOM   2939  O   THR A 313      25.665  33.424  -5.992  1.00  0.00      RA0  O
ATOM   2940  N   SER A 314      27.657  33.130  -7.030  1.00  0.00      RA0  N
ATOM   2941  H   SER A 314      28.270  32.539  -7.559  1.00  0.00      RA0  H
ATOM   2942  CA  SER A 314      28.190  34.438  -6.623  1.00  0.00      RA0  C
ATOM   2943  CB  SER A 314      29.016  34.308  -5.340  1.00  0.00      RA0  C
ATOM   2944  OG  SER A 314      28.246  33.901  -4.200  1.00  0.00      RA0  O
ATOM   2945  HG  SER A 314      28.276  32.937  -4.186  1.00  0.00      RA0  H
ATOM   2946  C   SER A 314      29.105  34.945  -7.690  1.00  0.00      RA0  C
ATOM   2947  O   SER A 314      29.994  34.209  -8.140  1.00  0.00      RA0  O
ATOM   2948  N   GLY A 315      28.901  36.186  -8.097  1.00  0.00      RA0  N
ATOM   2949  H   GLY A 315      28.174  36.745  -7.686  1.00  0.00      RA0  H
ATOM   2950  CA  GLY A 315      29.794  36.828  -9.023  1.00  0.00      RA0  C
ATOM   2951  C   GLY A 315      30.290  38.164  -8.514  1.00  0.00      RA0  C
ATOM   2952  O   GLY A 315      29.679  38.787  -7.626  1.00  0.00      RA0  O
ATOM   2953  N   THR A 316      31.434  38.590  -9.028  1.00  0.00      RA0  N
ATOM   2954  H   THR A 316      31.964  38.052  -9.690  1.00  0.00      RA0  H
ATOM   2955  CA  THR A 316      31.988  39.885  -8.655  1.00  0.00      RA0  C
ATOM   2956  CB  THR A 316      32.454  39.658  -7.204  1.00  0.00      RA0  C
ATOM   2957  OG1 THR A 316      31.574  40.343  -6.314  1.00  0.00      RA0  O
ATOM   2958  HG1 THR A 316      30.716  39.937  -6.448  1.00  0.00      RA0  H
ATOM   2959  CG2 THR A 316      33.933  39.884  -6.890  1.00  0.00      RA0  C
ATOM   2960  C   THR A 316      33.059  40.335  -9.637  1.00  0.00      RA0  C
ATOM   2961  O   THR A 316      33.493  39.572 -10.521  1.00  0.00      RA0  O
ATOM   2962  N   PHE A 317      33.474  41.591  -9.496  1.00  0.00      RA0  N
ATOM   2963  H   PHE A 317      33.124  42.138  -8.736  1.00  0.00      RA0  H
ATOM   2964  CA  PHE A 317      34.704  42.043 -10.130  1.00  0.00      RA0  C
ATOM   2965  CB  PHE A 317      34.551  43.494 -10.575  1.00  0.00      RA0  C
ATOM   2966  CG  PHE A 317      35.674  43.877 -11.508  1.00  0.00      RA0  C
ATOM   2967  CD1 PHE A 317      36.847  44.430 -11.006  1.00  0.00      RA0  C
ATOM   2968  CD2 PHE A 317      35.524  43.683 -12.876  1.00  0.00      RA0  C
ATOM   2969  CE1 PHE A 317      37.861  44.811 -11.876  1.00  0.00      RA0  C
ATOM   2970  CE2 PHE A 317      36.537  44.066 -13.747  1.00  0.00      RA0  C
ATOM   2971  CZ  PHE A 317      37.698  44.643 -13.247  1.00  0.00      RA0  C
ATOM   2972  C   PHE A 317      35.833  41.884  -9.098  1.00  0.00      RA0  C
ATOM   2973  O   PHE A 317      35.757  42.443  -7.987  1.00  0.00      RA0  O
ATOM   2974  N   SER A 318      36.827  41.062  -9.440  1.00  0.00      RA0  N
ATOM   2975  H   SER A 318      36.899  40.700 -10.370  1.00  0.00      RA0  H
ATOM   2976  CA  SER A 318      37.974  40.804  -8.559  1.00  0.00      RA0  C
ATOM   2977  CB  SER A 318      38.613  39.504  -9.066  1.00  0.00      RA0  C
ATOM   2978  OG  SER A 318      39.880  39.229  -8.461  1.00  0.00      RA0  O
ATOM   2979  HG  SER A 318      39.727  39.135  -7.519  1.00  0.00      RA0  H
ATOM   2980  C   SER A 318      38.959  41.989  -8.500  1.00  0.00      RA0  C
ATOM   2981  O   SER A 318      39.617  42.278  -9.506  1.00  0.00      RA0  O
ATOM   2982  N   PRO A 319      39.077  42.671  -7.354  1.00  0.00      RA0  N
ATOM   2983  CD  PRO A 319      38.281  42.504  -6.148  1.00  0.00      RA0  C
ATOM   2984  CA  PRO A 319      40.064  43.743  -7.245  1.00  0.00      RA0  C
ATOM   2985  CB  PRO A 319      39.789  44.314  -5.848  1.00  0.00      RA0  C
ATOM   2986  CG  PRO A 319      38.371  43.873  -5.491  1.00  0.00      RA0  C
ATOM   2987  C   PRO A 319      41.499  43.247  -7.414  1.00  0.00      RA0  C
ATOM   2988  O   PRO A 319      42.308  43.949  -7.980  1.00  0.00      RA0  O
ATOM   2989  N   THR A 320      41.809  42.052  -6.922  1.00  0.00      RA0  N
ATOM   2990  H   THR A 320      41.157  41.474  -6.425  1.00  0.00      RA0  H
ATOM   2991  CA  THR A 320      43.177  41.529  -7.035  1.00  0.00      RA0  C
ATOM   2992  CB  THR A 320      43.266  40.373  -6.056  1.00  0.00      RA0  C
ATOM   2993  OG1 THR A 320      42.596  40.761  -4.852  1.00  0.00      RA0  O
ATOM   2994  HG1 THR A 320      41.759  40.281  -4.840  1.00  0.00      RA0  H
ATOM   2995  CG2 THR A 320      44.708  39.949  -5.774  1.00  0.00      RA0  C
ATOM   2996  C   THR A 320      43.516  41.153  -8.466  1.00  0.00      RA0  C
ATOM   2997  O   THR A 320      44.624  41.454  -8.958  1.00  0.00      RA0  O
ATOM   2998  N   LEU A 321      42.585  40.511  -9.159  1.00  0.00      RA0  N
ATOM   2999  H   LEU A 321      41.678  40.335  -8.767  1.00  0.00      RA0  H
ATOM   3000  CA  LEU A 321      42.878  40.035 -10.511  1.00  0.00      RA0  C
ATOM   3001  CB  LEU A 321      42.063  38.782 -10.810  1.00  0.00      RA0  C
ATOM   3002  CG  LEU A 321      42.384  37.638  -9.853  1.00  0.00      RA0  C
ATOM   3003  CD1 LEU A 321      41.417  36.466 -10.009  1.00  0.00      RA0  C
ATOM   3004  CD2 LEU A 321      43.839  37.205  -9.992  1.00  0.00      RA0  C
ATOM   3005  C   LEU A 321      42.640  41.067 -11.603  1.00  0.00      RA0  C
ATOM   3006  O   LEU A 321      43.277  41.029 -12.647  1.00  0.00      RA0  O
ATOM   3007  N   GLY A 322      41.710  41.986 -11.366  1.00  0.00      RA0  N
ATOM   3008  H   GLY A 322      41.205  41.954 -10.504  1.00  0.00      RA0  H
ATOM   3009  CA  GLY A 322      41.354  43.001 -12.326  1.00  0.00      RA0  C
ATOM   3010  C   GLY A 322      40.411  42.552 -13.429  1.00  0.00      RA0  C
ATOM   3011  O   GLY A 322      40.387  43.142 -14.494  1.00  0.00      RA0  O
ATOM   3012  N   TYR A 323      39.611  41.518 -13.164  1.00  0.00      RA0  N
ATOM   3013  H   TYR A 323      39.606  41.066 -12.269  1.00  0.00      RA0  H
ATOM   3014  CA  TYR A 323      38.576  41.082 -14.083  1.00  0.00      RA0  C
ATOM   3015  CB  TYR A 323      39.141  40.211 -15.214  1.00  0.00      RA0  C
ATOM   3016  CG  TYR A 323      40.008  39.082 -14.703  1.00  0.00      RA0  C
ATOM   3017  CD1 TYR A 323      39.446  37.983 -14.063  1.00  0.00      RA0  C
ATOM   3018  CE1 TYR A 323      40.252  36.931 -13.648  1.00  0.00      RA0  C
ATOM   3019  CD2 TYR A 323      41.384  39.132 -14.902  1.00  0.00      RA0  C
ATOM   3020  CE2 TYR A 323      42.189  38.074 -14.496  1.00  0.00      RA0  C
ATOM   3021  CZ  TYR A 323      41.621  36.965 -13.882  1.00  0.00      RA0  C
ATOM   3022  OH  TYR A 323      42.412  35.897 -13.508  1.00  0.00      RA0  O
ATOM   3023  HH  TYR A 323      43.324  36.165 -13.507  1.00  0.00      RA0  H
ATOM   3024  C   TYR A 323      37.495  40.349 -13.273  1.00  0.00      RA0  C
ATOM   3025  O   TYR A 323      37.658  40.139 -12.075  1.00  0.00      RA0  O
ATOM   3026  N   SER A 324      36.418  39.952 -13.952  1.00  0.00      RA0  N
ATOM   3027  H   SER A 324      36.369  39.986 -14.951  1.00  0.00      RA0  H
ATOM   3028  CA  SER A 324      35.267  39.346 -13.283  1.00  0.00      RA0  C
ATOM   3029  CB  SER A 324      34.190  39.747 -14.245  1.00  0.00      RA0  C
ATOM   3030  OG  SER A 324      34.766  40.901 -14.877  1.00  0.00      RA0  O
ATOM   3031  HG  SER A 324      34.116  41.239 -15.484  1.00  0.00      RA0  H
ATOM   3032  C   SER A 324      35.474  37.865 -12.982  1.00  0.00      RA0  C
ATOM   3033  O   SER A 324      36.028  37.139 -13.800  1.00  0.00      RA0  O
ATOM   3034  N   ILE A 325      35.016  37.433 -11.809  1.00  0.00      RA0  N
ATOM   3035  H   ILE A 325      34.510  38.038 -11.189  1.00  0.00      RA0  H
ATOM   3036  CA  ILE A 325      35.057  36.023 -11.440  1.00  0.00      RA0  C
ATOM   3037  CB  ILE A 325      36.152  35.754 -10.407  1.00  0.00      RA0  C
ATOM   3038  CG2 ILE A 325      37.558  35.937 -10.981  1.00  0.00      RA0  C
ATOM   3039  CG1 ILE A 325      35.904  36.603  -9.160  1.00  0.00      RA0  C
ATOM   3040  CD1 ILE A 325      36.799  36.207  -7.991  1.00  0.00      RA0  C
ATOM   3041  C   ILE A 325      33.720  35.598 -10.854  1.00  0.00      RA0  C
ATOM   3042  O   ILE A 325      32.936  36.431 -10.374  1.00  0.00      RA0  O
ATOM   3043  N   ALA A 326      33.504  34.293 -10.824  1.00  0.00      RA0  N
ATOM   3044  H   ALA A 326      34.140  33.636 -11.238  1.00  0.00      RA0  H
ATOM   3045  CA  ALA A 326      32.285  33.768 -10.225  1.00  0.00      RA0  C
ATOM   3046  CB  ALA A 326      31.140  33.810 -11.237  1.00  0.00      RA0  C
ATOM   3047  C   ALA A 326      32.440  32.346  -9.779  1.00  0.00      RA0  C
ATOM   3048  O   ALA A 326      33.253  31.591 -10.332  1.00  0.00      RA0  O
ATOM   3049  N   LEU A 327      31.649  31.977  -8.775  1.00  0.00      RA0  N
ATOM   3050  H   LEU A 327      31.005  32.648  -8.409  1.00  0.00      RA0  H
ATOM   3051  CA  LEU A 327      31.360  30.590  -8.485  1.00  0.00      RA0  C
ATOM   3052  CB  LEU A 327      31.271  30.330  -6.982  1.00  0.00      RA0  C
ATOM   3053  CG  LEU A 327      32.628  30.496  -6.296  1.00  0.00      RA0  C
ATOM   3054  CD1 LEU A 327      32.590  30.093  -4.821  1.00  0.00      RA0  C
ATOM   3055  CD2 LEU A 327      33.736  29.771  -7.055  1.00  0.00      RA0  C
ATOM   3056  C   LEU A 327      30.035  30.255  -9.205  1.00  0.00      RA0  C
ATOM   3057  O   LEU A 327      29.129  31.098  -9.287  1.00  0.00      RA0  O
ATOM   3058  N   ALA A 328      29.974  29.054  -9.764  1.00  0.00      RA0  N
ATOM   3059  H   ALA A 328      30.745  28.415  -9.689  1.00  0.00      RA0  H
ATOM   3060  CA  ALA A 328      28.781  28.571 -10.476  1.00  0.00      RA0  C
ATOM   3061  CB  ALA A 328      28.922  28.806 -11.979  1.00  0.00      RA0  C
ATOM   3062  C   ALA A 328      28.548  27.092 -10.243  1.00  0.00      RA0  C
ATOM   3063  O   ALA A 328      29.489  26.294 -10.209  1.00  0.00      RA0  O
ATOM   3064  N   ARG A 329      27.274  26.747 -10.086  1.00  0.00      RA0  N
ATOM   3065  H   ARG A 329      26.577  27.453 -10.225  1.00  0.00      RA0  H
ATOM   3066  CA  ARG A 329      26.834  25.349 -10.011  1.00  0.00      RA0  C
ATOM   3067  CB  ARG A 329      25.650  25.220  -9.072  1.00  0.00      RA0  C
ATOM   3068  CG  ARG A 329      26.034  24.976  -7.617  1.00  0.00      RA0  C
ATOM   3069  CD  ARG A 329      24.763  24.777  -6.800  1.00  0.00      RA0  C
ATOM   3070  NE  ARG A 329      23.820  23.975  -7.579  1.00  0.00      RA0  N
ATOM   3071  HE  ARG A 329      24.163  23.147  -8.052  1.00  0.00      RA0  H
ATOM   3072  CZ  ARG A 329      22.537  24.399  -7.768  1.00  0.00      RA0  C
ATOM   3073  NH1 ARG A 329      22.107  25.510  -7.120  1.00  0.00      RA0  N
ATOM   3074 HH11 ARG A 329      21.172  25.860  -7.211  1.00  0.00      RA0  H
ATOM   3075 HH12 ARG A 329      22.721  26.021  -6.509  1.00  0.00      RA0  H
ATOM   3076  NH2 ARG A 329      21.734  23.698  -8.596  1.00  0.00      RA0  N
ATOM   3077 HH21 ARG A 329      20.770  23.890  -8.785  1.00  0.00      RA0  H
ATOM   3078 HH22 ARG A 329      22.119  22.890  -9.091  1.00  0.00      RA0  H
ATOM   3079  C   ARG A 329      26.426  24.886 -11.388  1.00  0.00      RA0  C
ATOM   3080  O   ARG A 329      25.532  25.466 -11.999  1.00  0.00      RA0  O
ATOM   3081  N   VAL A 330      27.076  23.837 -11.877  1.00  0.00      RA0  N
ATOM   3082  H   VAL A 330      27.748  23.342 -11.319  1.00  0.00      RA0  H
ATOM   3083  CA  VAL A 330      26.872  23.373 -13.250  1.00  0.00      RA0  C
ATOM   3084  CB  VAL A 330      28.034  23.815 -14.154  1.00  0.00      RA0  C
ATOM   3085  CG1 VAL A 330      28.077  25.334 -14.342  1.00  0.00      RA0  C
ATOM   3086  CG2 VAL A 330      29.361  23.248 -13.652  1.00  0.00      RA0  C
ATOM   3087  C   VAL A 330      26.727  21.859 -13.287  1.00  0.00      RA0  C
ATOM   3088  O   VAL A 330      27.312  21.162 -12.449  1.00  0.00      RA0  O
ATOM   3089  N   PRO A 331      25.943  21.344 -14.233  1.00  0.00      RA0  N
ATOM   3090  CD  PRO A 331      25.024  22.079 -15.091  1.00  0.00      RA0  C
ATOM   3091  CA  PRO A 331      25.950  19.905 -14.494  1.00  0.00      RA0  C
ATOM   3092  CB  PRO A 331      24.980  19.774 -15.671  1.00  0.00      RA0  C
ATOM   3093  CG  PRO A 331      24.071  21.001 -15.585  1.00  0.00      RA0  C
ATOM   3094  C   PRO A 331      27.348  19.347 -14.784  1.00  0.00      RA0  C
ATOM   3095  O   PRO A 331      28.232  20.051 -15.286  1.00  0.00      RA0  O
ATOM   3096  N   GLU A 332      27.531  18.066 -14.471  1.00  0.00      RA0  N
ATOM   3097  H   GLU A 332      26.772  17.548 -14.085  1.00  0.00      RA0  H
ATOM   3098  CA  GLU A 332      28.723  17.330 -14.878  1.00  0.00      RA0  C
ATOM   3099  CB  GLU A 332      28.714  15.894 -14.358  1.00  0.00      RA0  C
ATOM   3100  CG  GLU A 332      29.519  15.714 -13.066  1.00  0.00      RA0  C
ATOM   3101  CD  GLU A 332      31.022  15.902 -13.268  1.00  0.00      RA0  C
ATOM   3102  OE1 GLU A 332      31.475  16.494 -14.251  1.00  0.00      RA0  O
ATOM   3103  OE2 GLU A 332      31.779  15.492 -12.398  1.00  0.00      RA0  O
ATOM   3104  C   GLU A 332      28.862  17.352 -16.391  1.00  0.00      RA0  C
ATOM   3105  O   GLU A 332      27.873  17.349 -17.132  1.00  0.00      RA0  O
ATOM   3106  N   GLY A 333      30.109  17.367 -16.828  1.00  0.00      RA0  N
ATOM   3107  H   GLY A 333      30.814  17.308 -16.116  1.00  0.00      RA0  H
ATOM   3108  CA  GLY A 333      30.447  17.276 -18.229  1.00  0.00      RA0  C
ATOM   3109  C   GLY A 333      30.902  18.586 -18.822  1.00  0.00      RA0  C
ATOM   3110  O   GLY A 333      31.150  18.640 -20.008  1.00  0.00      RA0  O
ATOM   3111  N   ILE A 334      31.018  19.642 -18.012  1.00  0.00      RA0  N
ATOM   3112  H   ILE A 334      30.835  19.524 -17.038  1.00  0.00      RA0  H
ATOM   3113  CA  ILE A 334      31.517  20.923 -18.524  1.00  0.00      RA0  C
ATOM   3114  CB  ILE A 334      31.321  22.010 -17.455  1.00  0.00      RA0  C
ATOM   3115  CG2 ILE A 334      32.205  21.769 -16.230  1.00  0.00      RA0  C
ATOM   3116  CG1 ILE A 334      31.457  23.421 -18.028  1.00  0.00      RA0  C
ATOM   3117  CD1 ILE A 334      30.987  24.491 -17.043  1.00  0.00      RA0  C
ATOM   3118  C   ILE A 334      32.975  20.818 -19.015  1.00  0.00      RA0  C
ATOM   3119  O   ILE A 334      33.771  20.034 -18.478  1.00  0.00      RA0  O
ATOM   3120  N   GLY A 335      33.296  21.587 -20.051  1.00  0.00      RA0  N
ATOM   3121  H   GLY A 335      32.580  22.193 -20.389  1.00  0.00      RA0  H
ATOM   3122  CA  GLY A 335      34.659  21.696 -20.582  1.00  0.00      RA0  C
ATOM   3123  C   GLY A 335      35.442  22.889 -20.041  1.00  0.00      RA0  C
ATOM   3124  O   GLY A 335      35.270  23.319 -18.883  1.00  0.00      RA0  O
ATOM   3125  N   GLU A 336      36.312  23.417 -20.896  1.00  0.00      RA0  N
ATOM   3126  H   GLU A 336      36.362  23.073 -21.831  1.00  0.00      RA0  H
ATOM   3127  CA  GLU A 336      37.242  24.464 -20.519  1.00  0.00      RA0  C
ATOM   3128  CB  GLU A 336      38.468  24.453 -21.435  1.00  0.00      RA0  C
ATOM   3129  CG  GLU A 336      39.296  23.165 -21.376  1.00  0.00      RA0  C
ATOM   3130  CD  GLU A 336      39.900  22.998 -19.996  1.00  0.00      RA0  C
ATOM   3131  OE1 GLU A 336      40.869  23.687 -19.676  1.00  0.00      RA0  O
ATOM   3132  OE2 GLU A 336      39.404  22.179 -19.226  1.00  0.00      RA0  O
ATOM   3133  C   GLU A 336      36.572  25.829 -20.582  1.00  0.00      RA0  C
ATOM   3134  O   GLU A 336      37.055  26.778 -19.986  1.00  0.00      RA0  O
ATOM   3135  N   THR A 337      35.461  25.909 -21.305  1.00  0.00      RA0  N
ATOM   3136  H   THR A 337      35.124  25.164 -21.873  1.00  0.00      RA0  H
ATOM   3137  CA  THR A 337      34.717  27.161 -21.467  1.00  0.00      RA0  C
ATOM   3138  CB  THR A 337      35.199  27.554 -22.844  1.00  0.00      RA0  C
ATOM   3139  OG1 THR A 337      35.924  26.416 -23.344  1.00  0.00      RA0  O
ATOM   3140  HG1 THR A 337      36.390  26.716 -24.114  1.00  0.00      RA0  H
ATOM   3141  CG2 THR A 337      36.105  28.787 -22.846  1.00  0.00      RA0  C
ATOM   3142  C   THR A 337      33.204  26.953 -21.365  1.00  0.00      RA0  C
ATOM   3143  O   THR A 337      32.696  25.840 -21.477  1.00  0.00      RA0  O
ATOM   3144  N   ALA A 338      32.487  28.051 -21.176  1.00  0.00      RA0  N
ATOM   3145  H   ALA A 338      32.921  28.952 -21.081  1.00  0.00      RA0  H
ATOM   3146  CA  ALA A 338      31.041  28.030 -21.187  1.00  0.00      RA0  C
ATOM   3147  CB  ALA A 338      30.492  27.751 -19.789  1.00  0.00      RA0  C
ATOM   3148  C   ALA A 338      30.565  29.390 -21.661  1.00  0.00      RA0  C
ATOM   3149  O   ALA A 338      31.390  30.274 -21.979  1.00  0.00      RA0  O
ATOM   3150  N   ILE A 339      29.248  29.554 -21.759  1.00  0.00      RA0  N
ATOM   3151  H   ILE A 339      28.602  28.840 -21.483  1.00  0.00      RA0  H
ATOM   3152  CA  ILE A 339      28.680  30.798 -22.271  1.00  0.00      RA0  C
ATOM   3153  CB  ILE A 339      27.881  30.456 -23.532  1.00  0.00      RA0  C
ATOM   3154  CG2 ILE A 339      27.100  31.659 -24.044  1.00  0.00      RA0  C
ATOM   3155  CG1 ILE A 339      28.751  29.830 -24.621  1.00  0.00      RA0  C
ATOM   3156  CD1 ILE A 339      29.729  30.833 -25.230  1.00  0.00      RA0  C
ATOM   3157  C   ILE A 339      27.754  31.433 -21.261  1.00  0.00      RA0  C
ATOM   3158  O   ILE A 339      26.894  30.753 -20.693  1.00  0.00      RA0  O
ATOM   3159  N   VAL A 340      27.913  32.744 -21.070  1.00  0.00      RA0  N
ATOM   3160  H   VAL A 340      28.601  33.258 -21.586  1.00  0.00      RA0  H
ATOM   3161  CA  VAL A 340      26.991  33.543 -20.267  1.00  0.00      RA0  C
ATOM   3162  CB  VAL A 340      27.651  34.072 -18.992  1.00  0.00      RA0  C
ATOM   3163  CG1 VAL A 340      28.100  32.934 -18.073  1.00  0.00      RA0  C
ATOM   3164  CG2 VAL A 340      28.783  35.040 -19.320  1.00  0.00      RA0  C
ATOM   3165  C   VAL A 340      26.496  34.702 -21.155  1.00  0.00      RA0  C
ATOM   3166  O   VAL A 340      27.145  35.050 -22.142  1.00  0.00      RA0  O
ATOM   3167  N   GLN A 341      25.339  35.269 -20.835  1.00  0.00      RA0  N
ATOM   3168  H   GLN A 341      24.896  35.008 -19.980  1.00  0.00      RA0  H
ATOM   3169  CA  GLN A 341      24.821  36.437 -21.565  1.00  0.00      RA0  C
ATOM   3170  CB  GLN A 341      23.302  36.382 -21.456  1.00  0.00      RA0  C
ATOM   3171  CG  GLN A 341      22.638  35.985 -22.766  1.00  0.00      RA0  C
ATOM   3172  CD  GLN A 341      22.718  37.180 -23.678  1.00  0.00      RA0  C
ATOM   3173  OE1 GLN A 341      22.889  38.310 -23.222  1.00  0.00      RA0  O
ATOM   3174  NE2 GLN A 341      22.532  36.883 -24.973  1.00  0.00      RA0  N
ATOM   3175 HE21 GLN A 341      22.572  35.915 -25.256  1.00  0.00      RA0  H
ATOM   3176 HE22 GLN A 341      22.383  37.528 -25.722  1.00  0.00      RA0  H
ATOM   3177  C   GLN A 341      25.349  37.761 -20.982  1.00  0.00      RA0  C
ATOM   3178  O   GLN A 341      25.161  38.040 -19.801  1.00  0.00      RA0  O
ATOM   3179  N   ILE A 342      26.028  38.563 -21.807  1.00  0.00      RA0  N
ATOM   3180  H   ILE A 342      26.169  38.300 -22.756  1.00  0.00      RA0  H
ATOM   3181  CA  ILE A 342      26.585  39.864 -21.359  1.00  0.00      RA0  C
ATOM   3182  CB  ILE A 342      28.089  39.806 -21.060  1.00  0.00      RA0  C
ATOM   3183  CG2 ILE A 342      28.628  41.199 -20.733  1.00  0.00      RA0  C
ATOM   3184  CG1 ILE A 342      28.413  38.855 -19.903  1.00  0.00      RA0  C
ATOM   3185  CD1 ILE A 342      27.967  39.396 -18.542  1.00  0.00      RA0  C
ATOM   3186  C   ILE A 342      26.260  40.925 -22.412  1.00  0.00      RA0  C
ATOM   3187  O   ILE A 342      26.634  40.773 -23.577  1.00  0.00      RA0  O
ATOM   3188  N   ARG A 343      25.548  41.979 -22.001  1.00  0.00      RA0  N
ATOM   3189  H   ARG A 343      25.267  42.000 -21.043  1.00  0.00      RA0  H
ATOM   3190  CA  ARG A 343      25.081  43.025 -22.916  1.00  0.00      RA0  C
ATOM   3191  CB  ARG A 343      26.265  43.849 -23.443  1.00  0.00      RA0  C
ATOM   3192  CG  ARG A 343      27.223  44.267 -22.323  1.00  0.00      RA0  C
ATOM   3193  CD  ARG A 343      28.540  44.861 -22.831  1.00  0.00      RA0  C
ATOM   3194  NE  ARG A 343      29.201  43.961 -23.778  1.00  0.00      RA0  N
ATOM   3195  HE  ARG A 343      28.717  43.824 -24.648  1.00  0.00      RA0  H
ATOM   3196  CZ  ARG A 343      30.409  43.388 -23.479  1.00  0.00      RA0  C
ATOM   3197  NH1 ARG A 343      30.975  43.567 -22.272  1.00  0.00      RA0  N
ATOM   3198 HH11 ARG A 343      31.861  43.120 -22.037  1.00  0.00      RA0  H
ATOM   3199 HH12 ARG A 343      30.569  44.124 -21.547  1.00  0.00      RA0  H
ATOM   3200  NH2 ARG A 343      31.033  42.641 -24.404  1.00  0.00      RA0  N
ATOM   3201 HH21 ARG A 343      31.952  42.240 -24.208  1.00  0.00      RA0  H
ATOM   3202 HH22 ARG A 343      30.647  42.458 -25.305  1.00  0.00      RA0  H
ATOM   3203  C   ARG A 343      24.265  42.442 -24.067  1.00  0.00      RA0  C
ATOM   3204  O   ARG A 343      24.450  42.807 -25.229  1.00  0.00      RA0  O
ATOM   3205  N   ASN A 344      23.366  41.521 -23.721  1.00  0.00      RA0  N
ATOM   3206  H   ASN A 344      23.346  41.165 -22.789  1.00  0.00      RA0  H
ATOM   3207  CA  ASN A 344      22.421  40.918 -24.669  1.00  0.00      RA0  C
ATOM   3208  CB  ASN A 344      21.500  41.942 -25.343  1.00  0.00      RA0  C
ATOM   3209  CG  ASN A 344      20.202  41.280 -25.775  1.00  0.00      RA0  C
ATOM   3210  OD1 ASN A 344      19.261  41.176 -24.996  1.00  0.00      RA0  O
ATOM   3211  ND2 ASN A 344      20.152  40.924 -27.070  1.00  0.00      RA0  N
ATOM   3212 HD21 ASN A 344      21.013  40.891 -27.585  1.00  0.00      RA0  H
ATOM   3213 HD22 ASN A 344      19.310  40.642 -27.526  1.00  0.00      RA0  H
ATOM   3214  C   ASN A 344      23.093  40.014 -25.721  1.00  0.00      RA0  C
ATOM   3215  O   ASN A 344      22.540  39.768 -26.793  1.00  0.00      RA0  O
ATOM   3216  N   ARG A 345      24.282  39.515 -25.398  1.00  0.00      RA0  N
ATOM   3217  H   ARG A 345      24.649  39.577 -24.469  1.00  0.00      RA0  H
ATOM   3218  CA  ARG A 345      25.063  38.723 -26.332  1.00  0.00      RA0  C
ATOM   3219  CB  ARG A 345      26.161  39.661 -26.869  1.00  0.00      RA0  C
ATOM   3220  CG  ARG A 345      27.132  39.151 -27.944  1.00  0.00      RA0  C
ATOM   3221  CD  ARG A 345      28.526  39.804 -27.859  1.00  0.00      RA0  C
ATOM   3222  NE  ARG A 345      29.256  39.297 -26.694  1.00  0.00      RA0  N
ATOM   3223  HE  ARG A 345      28.788  38.547 -26.209  1.00  0.00      RA0  H
ATOM   3224  CZ  ARG A 345      30.522  39.696 -26.356  1.00  0.00      RA0  C
ATOM   3225  NH1 ARG A 345      31.125  39.163 -25.276  1.00  0.00      RA0  N
ATOM   3226 HH11 ARG A 345      32.034  39.494 -24.967  1.00  0.00      RA0  H
ATOM   3227 HH12 ARG A 345      30.711  38.431 -24.729  1.00  0.00      RA0  H
ATOM   3228  NH2 ARG A 345      31.178  40.622 -27.088  1.00  0.00      RA0  N
ATOM   3229 HH21 ARG A 345      32.105  40.917 -26.812  1.00  0.00      RA0  H
ATOM   3230 HH22 ARG A 345      30.784  41.021 -27.920  1.00  0.00      RA0  H
ATOM   3231  C   ARG A 345      25.727  37.587 -25.583  1.00  0.00      RA0  C
ATOM   3232  O   ARG A 345      25.883  37.655 -24.383  1.00  0.00      RA0  O
ATOM   3233  N   GLU A 346      26.084  36.536 -26.309  1.00  0.00      RA0  N
ATOM   3234  H   GLU A 346      25.866  36.505 -27.281  1.00  0.00      RA0  H
ATOM   3235  CA  GLU A 346      26.852  35.451 -25.729  1.00  0.00      RA0  C
ATOM   3236  CB  GLU A 346      26.745  34.197 -26.592  1.00  0.00      RA0  C
ATOM   3237  CG  GLU A 346      25.326  33.925 -27.123  1.00  0.00      RA0  C
ATOM   3238  CD  GLU A 346      24.242  33.996 -26.051  1.00  0.00      RA0  C
ATOM   3239  OE1 GLU A 346      24.474  33.612 -24.906  1.00  0.00      RA0  O
ATOM   3240  OE2 GLU A 346      23.146  34.446 -26.374  1.00  0.00      RA0  O
ATOM   3241  C   GLU A 346      28.269  35.924 -25.459  1.00  0.00      RA0  C
ATOM   3242  O   GLU A 346      28.894  36.633 -26.287  1.00  0.00      RA0  O
ATOM   3243  N   MSE A 347      28.756  35.515 -24.305  1.00  0.00      RA0  N
ATOM   3244  H   MSE A 347      28.179  34.957 -23.702  1.00  0.00      RA0  H
ATOM   3245  CA  MSE A 347      30.084  35.818 -23.850  1.00  0.00      RA0  C
ATOM   3246  CB  MSE A 347      29.993  36.774 -22.669  1.00  0.00      RA0  C
ATOM   3247  CG  MSE A 347      31.316  36.891 -21.919  1.00  0.00      RA0  C
ATOM   3248  SE  MSE A 347      32.427  38.060 -22.692  1.00  0.00      RA0  S
ATOM   3249  CE  MSE A 347      31.679  39.532 -21.979  1.00  0.00      RA0  C
ATOM   3250  C   MSE A 347      30.685  34.509 -23.359  1.00  0.00      RA0  C
ATOM   3251  O   MSE A 347      30.230  33.957 -22.361  1.00  0.00      RA0  O
ATOM   3252  N   PRO A 348      31.711  34.019 -24.045  1.00  0.00      RA0  N
ATOM   3253  CD  PRO A 348      32.204  34.517 -25.319  1.00  0.00      RA0  C
ATOM   3254  CA  PRO A 348      32.458  32.885 -23.541  1.00  0.00      RA0  C
ATOM   3255  CB  PRO A 348      33.429  32.571 -24.686  1.00  0.00      RA0  C
ATOM   3256  CG  PRO A 348      32.892  33.300 -25.919  1.00  0.00      RA0  C
ATOM   3257  C   PRO A 348      33.202  33.247 -22.267  1.00  0.00      RA0  C
ATOM   3258  O   PRO A 348      33.696  34.375 -22.104  1.00  0.00      RA0  O
ATOM   3259  N   VAL A 349      33.222  32.312 -21.336  1.00  0.00      RA0  N
ATOM   3260  H   VAL A 349      32.829  31.408 -21.506  1.00  0.00      RA0  H
ATOM   3261  CA  VAL A 349      33.948  32.492 -20.109  1.00  0.00      RA0  C
ATOM   3262  CB  VAL A 349      33.013  32.640 -18.903  1.00  0.00      RA0  C
ATOM   3263  CG1 VAL A 349      32.303  33.990 -18.915  1.00  0.00      RA0  C
ATOM   3264  CG2 VAL A 349      32.031  31.472 -18.803  1.00  0.00      RA0  C
ATOM   3265  C   VAL A 349      34.827  31.280 -19.931  1.00  0.00      RA0  C
ATOM   3266  O   VAL A 349      34.558  30.225 -20.490  1.00  0.00      RA0  O
ATOM   3267  N   LYS A 350      35.887  31.447 -19.159  1.00  0.00      RA0  N
ATOM   3268  H   LYS A 350      35.991  32.300 -18.645  1.00  0.00      RA0  H
ATOM   3269  CA  LYS A 350      36.790  30.350 -18.882  1.00  0.00      RA0  C
ATOM   3270  CB  LYS A 350      38.224  30.870 -18.636  1.00  0.00      RA0  C
ATOM   3271  CG  LYS A 350      39.209  29.848 -18.025  1.00  0.00      RA0  C
ATOM   3272  CD  LYS A 350      40.579  30.415 -17.592  1.00  0.00      RA0  C
ATOM   3273  CE  LYS A 350      41.498  29.382 -16.903  1.00  0.00      RA0  C
ATOM   3274  NZ  LYS A 350      42.789  29.981 -16.494  1.00  0.00      RA0  N
ATOM   3275  HZ1 LYS A 350      43.391  29.299 -15.982  1.00  0.00      RA0  H
ATOM   3276  HZ2 LYS A 350      43.322  30.304 -17.325  1.00  0.00      RA0  H
ATOM   3277  HZ3 LYS A 350      42.622  30.787 -15.861  1.00  0.00      RA0  H
ATOM   3278  C   LYS A 350      36.316  29.641 -17.614  1.00  0.00      RA0  C
ATOM   3279  O   LYS A 350      35.999  30.274 -16.601  1.00  0.00      RA0  O
ATOM   3280  N   VAL A 351      36.255  28.318 -17.676  1.00  0.00      RA0  N
ATOM   3281  H   VAL A 351      36.628  27.841 -18.474  1.00  0.00      RA0  H
ATOM   3282  CA  VAL A 351      35.904  27.497 -16.539  1.00  0.00      RA0  C
ATOM   3283  CB  VAL A 351      35.116  26.273 -17.000  1.00  0.00      RA0  C
ATOM   3284  CG1 VAL A 351      34.718  25.374 -15.827  1.00  0.00      RA0  C
ATOM   3285  CG2 VAL A 351      33.912  26.718 -17.824  1.00  0.00      RA0  C
ATOM   3286  C   VAL A 351      37.164  27.076 -15.787  1.00  0.00      RA0  C
ATOM   3287  O   VAL A 351      38.088  26.550 -16.388  1.00  0.00      RA0  O
ATOM   3288  N   THR A 352      37.174  27.295 -14.482  1.00  0.00      RA0  N
ATOM   3289  H   THR A 352      36.333  27.541 -14.009  1.00  0.00      RA0  H
ATOM   3290  CA  THR A 352      38.346  27.051 -13.661  1.00  0.00      RA0  C
ATOM   3291  CB  THR A 352      38.968  28.440 -13.468  1.00  0.00      RA0  C
ATOM   3292  OG1 THR A 352      38.697  29.244 -14.630  1.00  0.00      RA0  O
ATOM   3293  HG1 THR A 352      37.752  29.353 -14.669  1.00  0.00      RA0  H
ATOM   3294  CG2 THR A 352      40.475  28.420 -13.189  1.00  0.00      RA0  C
ATOM   3295  C   THR A 352      37.972  26.343 -12.384  1.00  0.00      RA0  C
ATOM   3296  O   THR A 352      36.804  26.043 -12.109  1.00  0.00      RA0  O
ATOM   3297  N   LYS A 353      38.988  26.084 -11.576  1.00  0.00      RA0  N
ATOM   3298  H   LYS A 353      39.928  26.231 -11.880  1.00  0.00      RA0  H
ATOM   3299  CA  LYS A 353      38.787  25.613 -10.208  1.00  0.00      RA0  C
ATOM   3300  CB  LYS A 353      40.119  25.314  -9.538  1.00  0.00      RA0  C
ATOM   3301  CG  LYS A 353      40.384  23.817  -9.565  1.00  0.00      RA0  C
ATOM   3302  CD  LYS A 353      41.655  23.498  -8.803  1.00  0.00      RA0  C
ATOM   3303  CE  LYS A 353      42.071  22.047  -8.979  1.00  0.00      RA0  C
ATOM   3304  NZ  LYS A 353      43.530  22.026  -8.973  1.00  0.00      RA0  N
ATOM   3305  HZ1 LYS A 353      43.908  21.064  -9.080  1.00  0.00      RA0  H
ATOM   3306  HZ2 LYS A 353      43.900  22.601  -9.758  1.00  0.00      RA0  H
ATOM   3307  HZ3 LYS A 353      43.964  22.350  -8.083  1.00  0.00      RA0  H
ATOM   3308  C   LYS A 353      38.029  26.695  -9.424  1.00  0.00      RA0  C
ATOM   3309  O   LYS A 353      38.202  27.881  -9.719  1.00  0.00      RA0  O
ATOM   3310  N   PRO A 354      37.258  26.302  -8.410  1.00  0.00      RA0  N
ATOM   3311  CD  PRO A 354      36.923  24.927  -8.076  1.00  0.00      RA0  C
ATOM   3312  CA  PRO A 354      36.501  27.253  -7.598  1.00  0.00      RA0  C
ATOM   3313  CB  PRO A 354      35.379  26.389  -7.022  1.00  0.00      RA0  C
ATOM   3314  CG  PRO A 354      36.043  25.036  -6.847  1.00  0.00      RA0  C
ATOM   3315  C   PRO A 354      37.339  27.971  -6.530  1.00  0.00      RA0  C
ATOM   3316  O   PRO A 354      37.011  27.956  -5.349  1.00  0.00      RA0  O
ATOM   3317  N   VAL A 355      38.428  28.601  -6.960  1.00  0.00      RA0  N
ATOM   3318  H   VAL A 355      38.660  28.598  -7.936  1.00  0.00      RA0  H
ATOM   3319  CA  VAL A 355      39.315  29.351  -6.064  1.00  0.00      RA0  C
ATOM   3320  CB  VAL A 355      40.160  28.394  -5.190  1.00  0.00      RA0  C
ATOM   3321  CG1 VAL A 355      40.972  27.391  -6.019  1.00  0.00      RA0  C
ATOM   3322  CG2 VAL A 355      41.014  29.146  -4.164  1.00  0.00      RA0  C
ATOM   3323  C   VAL A 355      40.171  30.197  -7.002  1.00  0.00      RA0  C
ATOM   3324  O   VAL A 355      40.488  29.763  -8.113  1.00  0.00      RA0  O
ATOM   3325  N   PHE A 356      40.529  31.393  -6.555  1.00  0.00      RA0  N
ATOM   3326  H   PHE A 356      40.232  31.670  -5.640  1.00  0.00      RA0  H
ATOM   3327  CA  PHE A 356      41.155  32.376  -7.446  1.00  0.00      RA0  C
ATOM   3328  CB  PHE A 356      40.146  33.459  -7.859  1.00  0.00      RA0  C
ATOM   3329  CG  PHE A 356      38.872  32.863  -8.419  1.00  0.00      RA0  C
ATOM   3330  CD1 PHE A 356      37.747  32.745  -7.608  1.00  0.00      RA0  C
ATOM   3331  CD2 PHE A 356      38.817  32.435  -9.742  1.00  0.00      RA0  C
ATOM   3332  CE1 PHE A 356      36.571  32.209  -8.118  1.00  0.00      RA0  C
ATOM   3333  CE2 PHE A 356      37.641  31.898 -10.252  1.00  0.00      RA0  C
ATOM   3334  CZ  PHE A 356      36.517  31.791  -9.441  1.00  0.00      RA0  C
ATOM   3335  C   PHE A 356      42.409  33.037  -6.865  1.00  0.00      RA0  C
ATOM   3336  O   PHE A 356      43.353  33.247  -7.599  1.00  0.00      RA0  O
ATOM   3337  N   VAL A 357      42.399  33.345  -5.575  1.00  0.00      RA0  N
ATOM   3338  H   VAL A 357      41.584  33.140  -5.029  1.00  0.00      RA0  H
ATOM   3339  CA  VAL A 357      43.499  34.057  -4.912  1.00  0.00      RA0  C
ATOM   3340  CB  VAL A 357      43.201  35.562  -4.785  1.00  0.00      RA0  C
ATOM   3341  CG1 VAL A 357      44.294  36.279  -3.992  1.00  0.00      RA0  C
ATOM   3342  CG2 VAL A 357      42.988  36.238  -6.140  1.00  0.00      RA0  C
ATOM   3343  C   VAL A 357      43.699  33.458  -3.520  1.00  0.00      RA0  C
ATOM   3344  O   VAL A 357      42.740  33.229  -2.797  1.00  0.00      RA0  O
ATOM   3345  N   ARG A 358      44.946  33.183  -3.150  1.00  0.00      RA0  N
ATOM   3346  H   ARG A 358      45.698  33.345  -3.795  1.00  0.00      RA0  H
ATOM   3347  CA  ARG A 358      45.290  32.775  -1.790  1.00  0.00      RA0  C
ATOM   3348  CB  ARG A 358      45.452  31.270  -1.711  1.00  0.00      RA0  C
ATOM   3349  CG  ARG A 358      45.189  30.759  -0.302  1.00  0.00      RA0  C
ATOM   3350  CD  ARG A 358      45.689  29.332  -0.220  1.00  0.00      RA0  C
ATOM   3351  NE  ARG A 358      45.229  28.637   0.974  1.00  0.00      RA0  N
ATOM   3352  HE  ARG A 358      44.385  28.086   0.900  1.00  0.00      RA0  H
ATOM   3353  CZ  ARG A 358      45.960  28.527   2.095  1.00  0.00      RA0  C
ATOM   3354  NH1 ARG A 358      47.094  29.191   2.269  1.00  0.00      RA0  N
ATOM   3355 HH11 ARG A 358      47.581  29.050   3.148  1.00  0.00      RA0  H
ATOM   3356 HH12 ARG A 358      47.493  29.787   1.569  1.00  0.00      RA0  H
ATOM   3357  NH2 ARG A 358      45.554  27.705   3.039  1.00  0.00      RA0  N
ATOM   3358 HH21 ARG A 358      46.115  27.599   3.870  1.00  0.00      RA0  H
ATOM   3359 HH22 ARG A 358      44.727  27.143   2.903  1.00  0.00      RA0  H
ATOM   3360  C   ARG A 358      46.601  33.472  -1.436  1.00  0.00      RA0  C
ATOM   3361  O   ARG A 358      47.474  33.559  -2.291  1.00  0.00      RA0  O
ATOM   3362  N   ASN A 359      46.729  33.924  -0.197  1.00  0.00      RA0  N
ATOM   3363  H   ASN A 359      45.904  34.024   0.361  1.00  0.00      RA0  H
ATOM   3364  CA  ASN A 359      47.998  34.501   0.307  1.00  0.00      RA0  C
ATOM   3365  CB  ASN A 359      49.031  33.401   0.548  1.00  0.00      RA0  C
ATOM   3366  CG  ASN A 359      49.009  32.885   1.971  1.00  0.00      RA0  C
ATOM   3367  OD1 ASN A 359      50.055  32.577   2.526  1.00  0.00      RA0  O
ATOM   3368  ND2 ASN A 359      47.803  32.743   2.542  1.00  0.00      RA0  N
ATOM   3369 HD21 ASN A 359      46.948  33.044   2.115  1.00  0.00      RA0  H
ATOM   3370 HD22 ASN A 359      47.775  32.319   3.445  1.00  0.00      RA0  H
ATOM   3371  C   ASN A 359      48.561  35.541  -0.626  1.00  0.00      RA0  C
ATOM   3372  O   ASN A 359      49.753  35.507  -1.003  1.00  0.00      RA0  O
ATOM   3373  N   GLY A 360      47.702  36.480  -1.005  1.00  0.00      RA0  N
ATOM   3374  H   GLY A 360      46.830  36.486  -0.511  1.00  0.00      RA0  H
ATOM   3375  CA  GLY A 360      48.109  37.622  -1.768  1.00  0.00      RA0  C
ATOM   3376  C   GLY A 360      48.455  37.393  -3.200  1.00  0.00      RA0  C
ATOM   3377  O   GLY A 360      48.970  38.312  -3.858  1.00  0.00      RA0  O
ATOM   3378  N   LYS A 361      48.157  36.206  -3.727  1.00  0.00      RA0  N
ATOM   3379  H   LYS A 361      47.756  35.460  -3.190  1.00  0.00      RA0  H
ATOM   3380  CA  LYS A 361      48.555  35.894  -5.075  1.00  0.00      RA0  C
ATOM   3381  CB  LYS A 361      49.885  35.126  -5.082  1.00  0.00      RA0  C
ATOM   3382  CG  LYS A 361      50.374  34.837  -6.506  1.00  0.00      RA0  C
ATOM   3383  CD  LYS A 361      51.515  33.828  -6.628  1.00  0.00      RA0  C
ATOM   3384  CE  LYS A 361      51.800  33.487  -8.098  1.00  0.00      RA0  C
ATOM   3385  NZ  LYS A 361      50.829  32.527  -8.651  1.00  0.00      RA0  N
ATOM   3386  HZ1 LYS A 361      51.232  31.566  -8.579  1.00  0.00      RA0  H
ATOM   3387  HZ2 LYS A 361      49.869  32.567  -8.250  1.00  0.00      RA0  H
ATOM   3388  HZ3 LYS A 361      50.766  32.612  -9.691  1.00  0.00      RA0  H
ATOM   3389  C   LYS A 361      47.501  35.067  -5.793  1.00  0.00      RA0  C
ATOM   3390  O   LYS A 361      46.890  34.198  -5.193  1.00  0.00      RA0  O
ATOM   3391  N   ALA A 362      47.345  35.328  -7.092  1.00  0.00      RA0  N
ATOM   3392  H   ALA A 362      47.882  36.072  -7.483  1.00  0.00      RA0  H
ATOM   3393  CA  ALA A 362      46.536  34.514  -7.970  1.00  0.00      RA0  C
ATOM   3394  CB  ALA A 362      46.649  34.997  -9.413  1.00  0.00      RA0  C
ATOM   3395  C   ALA A 362      47.009  33.070  -7.892  1.00  0.00      RA0  C
ATOM   3396  O   ALA A 362      48.212  32.796  -7.850  1.00  0.00      RA0  O
ATOM   3397  N   VAL A 363      46.048  32.154  -7.859  1.00  0.00      RA0  N
ATOM   3398  H   VAL A 363      45.102  32.487  -7.905  1.00  0.00      RA0  H
ATOM   3399  CA  VAL A 363      46.343  30.718  -7.868  1.00  0.00      RA0  C
ATOM   3400  CB  VAL A 363      45.089  29.860  -7.631  1.00  0.00      RA0  C
ATOM   3401  CG1 VAL A 363      44.535  30.100  -6.224  1.00  0.00      RA0  C
ATOM   3402  CG2 VAL A 363      44.028  30.036  -8.724  1.00  0.00      RA0  C
ATOM   3403  C   VAL A 363      47.023  30.360  -9.192  1.00  0.00      RA0  C
ATOM   3404  O   VAL A 363      46.891  31.065 -10.242  1.00  0.00      RA0  O
ATOM   3405  N   ALA A 364      47.768  29.261  -9.159  1.00  0.00      RA0  N
ATOM   3406  H   ALA A 364      47.833  28.759  -8.298  1.00  0.00      RA0  H
ATOM   3407  CA  ALA A 364      48.611  28.868 -10.295  1.00  0.00      RA0  C
ATOM   3408  CB  ALA A 364      49.275  27.524 -10.033  1.00  0.00      RA0  C
ATOM   3409  C   ALA A 364      47.902  28.848 -11.638  1.00  0.00      RA0  C
ATOM   3410  O   ALA A 364      48.486  29.249 -12.620  1.00  0.00      RA0  O
ATOM   3411  N   GLY A 365      46.645  28.411 -11.692  1.00  0.00      RA0  N
ATOM   3412  H   GLY A 365      46.216  28.087 -10.853  1.00  0.00      RA0  H
ATOM   3413  CA  GLY A 365      45.936  28.351 -12.980  1.00  0.00      RA0  C
ATOM   3414  C   GLY A 365      45.653  29.709 -13.591  1.00  0.00      RA0  C
ATOM   3415  O   GLY A 365      45.342  29.814 -14.775  1.00  0.00      RA0  O
ATOM   3416  N   LEU A 366      45.784  30.757 -12.792  1.00  0.00      RA0  N
ATOM   3417  H   LEU A 366      46.137  30.628 -11.868  1.00  0.00      RA0  H
ATOM   3418  CA  LEU A 366      45.544  32.127 -13.278  1.00  0.00      RA0  C
ATOM   3419  CB  LEU A 366      44.570  32.855 -12.350  1.00  0.00      RA0  C
ATOM   3420  CG  LEU A 366      43.192  32.196 -12.288  1.00  0.00      RA0  C
ATOM   3421  CD1 LEU A 366      42.299  32.847 -11.234  1.00  0.00      RA0  C
ATOM   3422  CD2 LEU A 366      42.519  32.162 -13.660  1.00  0.00      RA0  C
ATOM   3423  C   LEU A 366      46.807  32.966 -13.459  1.00  0.00      RA0  C
ATOM   3424  O   LEU A 366      46.720  34.191 -13.624  1.00  0.00      RA0  O
ATOM   3425  N   CYS A 367      47.976  32.332 -13.390  1.00  0.00      RA0  N
ATOM   3426  H   CYS A 367      48.055  31.350 -13.194  1.00  0.00      RA0  H
ATOM   3427  CA  CYS A 367      49.235  33.019 -13.722  1.00  0.00      RA0  C
ATOM   3428  CB  CYS A 367      49.765  33.830 -12.544  1.00  0.00      RA0  C
ATOM   3429  SG  CYS A 367      49.025  33.361 -10.960  1.00  0.00      RA0  S
ATOM   3430  C   CYS A 367      50.294  32.088 -14.318  1.00  0.00      RA0  C
ATOM   3431  O   CYS A 367      50.122  30.864 -14.369  1.00  0.00      RA0  O
END
HEADER lig.000.09.pdb
ATOM      1  N   ASN A   2      61.955  20.111 -13.527  1.00  0.00      LA0  N
ATOM      2  H   ASN A   2      61.430  20.833 -13.073  1.00  0.00      LA0  H
ATOM      3  CA  ASN A   2      61.604  18.715 -13.269  1.00  0.00      LA0  C
ATOM      4  CB  ASN A   2      61.900  18.348 -11.809  1.00  0.00      LA0  C
ATOM      5  CG  ASN A   2      61.692  16.860 -11.586  1.00  0.00      LA0  C
ATOM      6  OD1 ASN A   2      61.578  16.073 -12.517  1.00  0.00      LA0  O
ATOM      7  ND2 ASN A   2      61.655  16.502 -10.304  1.00  0.00      LA0  N
ATOM      8 HD21 ASN A   2      61.684  17.181  -9.560  1.00  0.00      LA0  H
ATOM      9 HD22 ASN A   2      61.570  15.546 -10.041  1.00  0.00      LA0  H
ATOM     10  C   ASN A   2      60.160  18.408 -13.622  1.00  0.00      LA0  C
ATOM     11  O   ASN A   2      59.246  18.625 -12.833  1.00  0.00      LA0  O
ATOM     12  N   VAL A   3      60.006  17.902 -14.853  1.00  0.00      LA0  N
ATOM     13  H   VAL A   3      60.804  17.739 -15.429  1.00  0.00      LA0  H
ATOM     14  CA  VAL A   3      58.669  17.519 -15.309  1.00  0.00      LA0  C
ATOM     15  CB  VAL A   3      58.290  18.328 -16.568  1.00  0.00      LA0  C
ATOM     16  CG1 VAL A   3      56.860  18.047 -17.043  1.00  0.00      LA0  C
ATOM     17  CG2 VAL A   3      58.509  19.829 -16.362  1.00  0.00      LA0  C
ATOM     18  C   VAL A   3      58.599  16.018 -15.581  1.00  0.00      LA0  C
ATOM     19  O   VAL A   3      58.884  15.550 -16.677  1.00  0.00      LA0  O
ATOM     20  N   PRO A   4      58.232  15.244 -14.533  1.00  0.00      LA0  N
ATOM     21  CD  PRO A   4      58.016  15.646 -13.153  1.00  0.00      LA0  C
ATOM     22  CA  PRO A   4      58.053  13.802 -14.731  1.00  0.00      LA0  C
ATOM     23  CB  PRO A   4      57.750  13.298 -13.317  1.00  0.00      LA0  C
ATOM     24  CG  PRO A   4      58.295  14.368 -12.377  1.00  0.00      LA0  C
ATOM     25  C   PRO A   4      56.967  13.484 -15.748  1.00  0.00      LA0  C
ATOM     26  O   PRO A   4      55.822  13.920 -15.660  1.00  0.00      LA0  O
ATOM     27  N   ALA A   5      57.404  12.729 -16.763  1.00  0.00      LA0  N
ATOM     28  H   ALA A   5      58.320  12.336 -16.714  1.00  0.00      LA0  H
ATOM     29  CA  ALA A   5      56.540  12.553 -17.929  1.00  0.00      LA0  C
ATOM     30  CB  ALA A   5      57.354  12.042 -19.118  1.00  0.00      LA0  C
ATOM     31  C   ALA A   5      55.340  11.642 -17.727  1.00  0.00      LA0  C
ATOM     32  O   ALA A   5      54.436  11.578 -18.549  1.00  0.00      LA0  O
ATOM     33  N   GLU A   6      55.371  10.925 -16.598  1.00  0.00      LA0  N
ATOM     34  H   GLU A   6      56.092  11.022 -15.910  1.00  0.00      LA0  H
ATOM     35  CA  GLU A   6      54.259  10.026 -16.319  1.00  0.00      LA0  C
ATOM     36  CB  GLU A   6      54.786   8.774 -15.598  1.00  0.00      LA0  C
ATOM     37  CG  GLU A   6      54.945   8.789 -14.065  1.00  0.00      LA0  C
ATOM     38  CD  GLU A   6      55.912   9.824 -13.499  1.00  0.00      LA0  C
ATOM     39  OE1 GLU A   6      55.784  10.138 -12.315  1.00  0.00      LA0  O
ATOM     40  OE2 GLU A   6      56.793  10.301 -14.211  1.00  0.00      LA0  O
ATOM     41  C   GLU A   6      53.069  10.677 -15.623  1.00  0.00      LA0  C
ATOM     42  O   GLU A   6      52.041  10.063 -15.353  1.00  0.00      LA0  O
ATOM     43  N   LEU A   7      53.250  11.974 -15.344  1.00  0.00      LA0  N
ATOM     44  H   LEU A   7      54.077  12.464 -15.621  1.00  0.00      LA0  H
ATOM     45  CA  LEU A   7      52.145  12.685 -14.717  1.00  0.00      LA0  C
ATOM     46  CB  LEU A   7      52.673  13.753 -13.762  1.00  0.00      LA0  C
ATOM     47  CG  LEU A   7      53.820  13.321 -12.856  1.00  0.00      LA0  C
ATOM     48  CD1 LEU A   7      54.446  14.520 -12.165  1.00  0.00      LA0  C
ATOM     49  CD2 LEU A   7      53.398  12.286 -11.830  1.00  0.00      LA0  C
ATOM     50  C   LEU A   7      51.277  13.382 -15.741  1.00  0.00      LA0  C
ATOM     51  O   LEU A   7      51.767  14.007 -16.673  1.00  0.00      LA0  O
ATOM     52  N   LYS A   8      49.962  13.321 -15.492  1.00  0.00      LA0  N
ATOM     53  H   LYS A   8      49.600  12.753 -14.752  1.00  0.00      LA0  H
ATOM     54  CA  LYS A   8      49.231  14.479 -15.995  1.00  0.00      LA0  C
ATOM     55  CB  LYS A   8      47.787  14.146 -16.370  1.00  0.00      LA0  C
ATOM     56  CG  LYS A   8      47.676  14.037 -17.891  1.00  0.00      LA0  C
ATOM     57  CD  LYS A   8      46.293  14.422 -18.417  1.00  0.00      LA0  C
ATOM     58  CE  LYS A   8      46.310  14.671 -19.927  1.00  0.00      LA0  C
ATOM     59  NZ  LYS A   8      45.003  15.170 -20.359  1.00  0.00      LA0  N
ATOM     60  HZ1 LYS A   8      44.911  15.170 -21.397  1.00  0.00      LA0  H
ATOM     61  HZ2 LYS A   8      44.260  14.495 -20.077  1.00  0.00      LA0  H
ATOM     62  HZ3 LYS A   8      44.762  16.102 -19.964  1.00  0.00      LA0  H
ATOM     63  C   LYS A   8      49.310  15.597 -14.976  1.00  0.00      LA0  C
ATOM     64  O   LYS A   8      49.816  15.408 -13.877  1.00  0.00      LA0  O
ATOM     65  N   TYR A   9      48.829  16.769 -15.378  1.00  0.00      LA0  N
ATOM     66  H   TYR A   9      48.379  16.879 -16.264  1.00  0.00      LA0  H
ATOM     67  CA  TYR A   9      48.967  17.917 -14.494  1.00  0.00      LA0  C
ATOM     68  CB  TYR A   9      50.059  18.863 -15.008  1.00  0.00      LA0  C
ATOM     69  CG  TYR A   9      51.424  18.210 -14.946  1.00  0.00      LA0  C
ATOM     70  CD1 TYR A   9      51.873  17.427 -16.031  1.00  0.00      LA0  C
ATOM     71  CE1 TYR A   9      53.142  16.828 -15.967  1.00  0.00      LA0  C
ATOM     72  CD2 TYR A   9      52.221  18.411 -13.801  1.00  0.00      LA0  C
ATOM     73  CE2 TYR A   9      53.494  17.821 -13.741  1.00  0.00      LA0  C
ATOM     74  CZ  TYR A   9      53.936  17.033 -14.822  1.00  0.00      LA0  C
ATOM     75  OH  TYR A   9      55.183  16.448 -14.747  1.00  0.00      LA0  O
ATOM     76  HH  TYR A   9      55.185  15.634 -15.249  1.00  0.00      LA0  H
ATOM     77  C   TYR A   9      47.642  18.630 -14.421  1.00  0.00      LA0  C
ATOM     78  O   TYR A   9      46.813  18.516 -15.317  1.00  0.00      LA0  O
ATOM     79  N   SER A  10      47.445  19.355 -13.321  1.00  0.00      LA0  N
ATOM     80  H   SER A  10      48.162  19.497 -12.637  1.00  0.00      LA0  H
ATOM     81  CA  SER A  10      46.222  20.144 -13.318  1.00  0.00      LA0  C
ATOM     82  CB  SER A  10      45.773  20.366 -11.877  1.00  0.00      LA0  C
ATOM     83  OG  SER A  10      46.776  21.077 -11.143  1.00  0.00      LA0  O
ATOM     84  HG  SER A  10      46.527  20.949 -10.224  1.00  0.00      LA0  H
ATOM     85  C   SER A  10      46.413  21.433 -14.096  1.00  0.00      LA0  C
ATOM     86  O   SER A  10      47.425  21.619 -14.763  1.00  0.00      LA0  O
ATOM     87  N   LYS A  11      45.426  22.335 -13.979  1.00  0.00      LA0  N
ATOM     88  H   LYS A  11      44.649  22.242 -13.351  1.00  0.00      LA0  H
ATOM     89  CA  LYS A  11      45.755  23.660 -14.497  1.00  0.00      LA0  C
ATOM     90  CB  LYS A  11      44.483  24.416 -14.904  1.00  0.00      LA0  C
ATOM     91  CG  LYS A  11      43.367  23.538 -15.489  1.00  0.00      LA0  C
ATOM     92  CD  LYS A  11      42.075  24.327 -15.726  1.00  0.00      LA0  C
ATOM     93  CE  LYS A  11      40.840  23.465 -16.021  1.00  0.00      LA0  C
ATOM     94  NZ  LYS A  11      40.989  22.727 -17.278  1.00  0.00      LA0  N
ATOM     95  HZ1 LYS A  11      40.065  22.421 -17.649  1.00  0.00      LA0  H
ATOM     96  HZ2 LYS A  11      41.328  23.323 -18.061  1.00  0.00      LA0  H
ATOM     97  HZ3 LYS A  11      41.575  21.872 -17.229  1.00  0.00      LA0  H
ATOM     98  C   LYS A  11      46.566  24.467 -13.485  1.00  0.00      LA0  C
ATOM     99  O   LYS A  11      47.128  25.512 -13.776  1.00  0.00      LA0  O
ATOM    100  N   GLU A  12      46.592  23.927 -12.256  1.00  0.00      LA0  N
ATOM    101  H   GLU A  12      46.127  23.065 -12.059  1.00  0.00      LA0  H
ATOM    102  CA  GLU A  12      47.020  24.716 -11.113  1.00  0.00      LA0  C
ATOM    103  CB  GLU A  12      45.875  24.842 -10.094  1.00  0.00      LA0  C
ATOM    104  CG  GLU A  12      44.524  25.366 -10.615  1.00  0.00      LA0  C
ATOM    105  CD  GLU A  12      43.730  24.341 -11.424  1.00  0.00      LA0  C
ATOM    106  OE1 GLU A  12      44.040  23.148 -11.397  1.00  0.00      LA0  O
ATOM    107  OE2 GLU A  12      42.773  24.740 -12.076  1.00  0.00      LA0  O
ATOM    108  C   GLU A  12      48.255  24.171 -10.421  1.00  0.00      LA0  C
ATOM    109  O   GLU A  12      48.343  24.150  -9.202  1.00  0.00      LA0  O
ATOM    110  N   HIS A  13      49.218  23.736 -11.256  1.00  0.00      LA0  N
ATOM    111  H   HIS A  13      49.029  23.757 -12.237  1.00  0.00      LA0  H
ATOM    112  CA  HIS A  13      50.519  23.292 -10.727  1.00  0.00      LA0  C
ATOM    113  CB  HIS A  13      51.278  24.452 -10.061  1.00  0.00      LA0  C
ATOM    114  CG  HIS A  13      52.325  25.031 -10.980  1.00  0.00      LA0  C
ATOM    115  ND1 HIS A  13      52.100  25.949 -11.941  1.00  0.00      LA0  N
ATOM    116  HD1 HIS A  13      51.253  26.388 -12.168  1.00  0.00      LA0  H
ATOM    117  CD2 HIS A  13      53.682  24.713 -10.980  1.00  0.00      LA0  C
ATOM    118  NE2 HIS A  13      54.276  25.443 -11.954  1.00  0.00      LA0  N
ATOM    119  CE1 HIS A  13      53.303  26.210 -12.546  1.00  0.00      LA0  C
ATOM    120  C   HIS A  13      50.525  22.067  -9.813  1.00  0.00      LA0  C
ATOM    121  O   HIS A  13      51.507  21.768  -9.138  1.00  0.00      LA0  O
ATOM    122  N   GLU A  14      49.396  21.348  -9.831  1.00  0.00      LA0  N
ATOM    123  H   GLU A  14      48.634  21.586 -10.432  1.00  0.00      LA0  H
ATOM    124  CA  GLU A  14      49.418  20.059  -9.148  1.00  0.00      LA0  C
ATOM    125  CB  GLU A  14      48.087  19.778  -8.450  1.00  0.00      LA0  C
ATOM    126  CG  GLU A  14      47.519  20.946  -7.631  1.00  0.00      LA0  C
ATOM    127  CD  GLU A  14      46.008  21.035  -7.816  1.00  0.00      LA0  C
ATOM    128  OE1 GLU A  14      45.353  21.792  -7.106  1.00  0.00      LA0  O
ATOM    129  OE2 GLU A  14      45.466  20.390  -8.711  1.00  0.00      LA0  O
ATOM    130  C   GLU A  14      49.682  18.983 -10.180  1.00  0.00      LA0  C
ATOM    131  O   GLU A  14      49.617  19.231 -11.381  1.00  0.00      LA0  O
ATOM    132  N   TRP A  15      49.972  17.782  -9.680  1.00  0.00      LA0  N
ATOM    133  H   TRP A  15      49.994  17.633  -8.692  1.00  0.00      LA0  H
ATOM    134  CA  TRP A  15      50.109  16.686 -10.627  1.00  0.00      LA0  C
ATOM    135  CB  TRP A  15      51.562  16.225 -10.767  1.00  0.00      LA0  C
ATOM    136  CG  TRP A  15      52.161  15.785  -9.453  1.00  0.00      LA0  C
ATOM    137  CD2 TRP A  15      52.093  14.498  -8.800  1.00  0.00      LA0  C
ATOM    138  CE2 TRP A  15      52.849  14.600  -7.585  1.00  0.00      LA0  C
ATOM    139  CE3 TRP A  15      51.468  13.278  -9.131  1.00  0.00      LA0  C
ATOM    140  CD1 TRP A  15      52.943  16.580  -8.610  1.00  0.00      LA0  C
ATOM    141  NE1 TRP A  15      53.352  15.893  -7.513  1.00  0.00      LA0  N
ATOM    142  HE1 TRP A  15      53.917  16.254  -6.787  1.00  0.00      LA0  H
ATOM    143  CZ2 TRP A  15      52.964  13.484  -6.730  1.00  0.00      LA0  C
ATOM    144  CZ3 TRP A  15      51.595  12.169  -8.268  1.00  0.00      LA0  C
ATOM    145  CH2 TRP A  15      52.336  12.271  -7.073  1.00  0.00      LA0  C
ATOM    146  C   TRP A  15      49.182  15.537 -10.320  1.00  0.00      LA0  C
ATOM    147  O   TRP A  15      48.576  15.462  -9.259  1.00  0.00      LA0  O
ATOM    148  N   LEU A  16      49.098  14.665 -11.325  1.00  0.00      LA0  N
ATOM    149  H   LEU A  16      49.684  14.795 -12.125  1.00  0.00      LA0  H
ATOM    150  CA  LEU A  16      48.037  13.674 -11.378  1.00  0.00      LA0  C
ATOM    151  CB  LEU A  16      46.893  14.260 -12.208  1.00  0.00      LA0  C
ATOM    152  CG  LEU A  16      45.540  13.592 -11.999  1.00  0.00      LA0  C
ATOM    153  CD1 LEU A  16      44.912  14.010 -10.674  1.00  0.00      LA0  C
ATOM    154  CD2 LEU A  16      44.598  13.863 -13.166  1.00  0.00      LA0  C
ATOM    155  C   LEU A  16      48.564  12.402 -12.014  1.00  0.00      LA0  C
ATOM    156  O   LEU A  16      48.477  12.196 -13.220  1.00  0.00      LA0  O
ATOM    157  N   ARG A  17      49.157  11.561 -11.163  1.00  0.00      LA0  N
ATOM    158  H   ARG A  17      49.118  11.737 -10.177  1.00  0.00      LA0  H
ATOM    159  CA  ARG A  17      49.680  10.323 -11.732  1.00  0.00      LA0  C
ATOM    160  CB  ARG A  17      50.944   9.885 -10.988  1.00  0.00      LA0  C
ATOM    161  CG  ARG A  17      51.632   8.632 -11.545  1.00  0.00      LA0  C
ATOM    162  CD  ARG A  17      53.065   8.440 -11.041  1.00  0.00      LA0  C
ATOM    163  NE  ARG A  17      53.149   8.512  -9.587  1.00  0.00      LA0  N
ATOM    164  HE  ARG A  17      52.514   7.966  -9.030  1.00  0.00      LA0  H
ATOM    165  CZ  ARG A  17      54.055   9.296  -8.971  1.00  0.00      LA0  C
ATOM    166  NH1 ARG A  17      54.957   9.996  -9.661  1.00  0.00      LA0  N
ATOM    167 HH11 ARG A  17      55.599  10.608  -9.201  1.00  0.00      LA0  H
ATOM    168 HH12 ARG A  17      55.033   9.931 -10.670  1.00  0.00      LA0  H
ATOM    169  NH2 ARG A  17      54.025   9.361  -7.645  1.00  0.00      LA0  N
ATOM    170 HH21 ARG A  17      54.638   9.973  -7.133  1.00  0.00      LA0  H
ATOM    171 HH22 ARG A  17      53.363   8.779  -7.150  1.00  0.00      LA0  H
ATOM    172  C   ARG A  17      48.652   9.219 -11.728  1.00  0.00      LA0  C
ATOM    173  O   ARG A  17      48.017   8.954 -10.716  1.00  0.00      LA0  O
ATOM    174  N   LYS A  18      48.545   8.568 -12.896  1.00  0.00      LA0  N
ATOM    175  H   LYS A  18      49.110   8.859 -13.668  1.00  0.00      LA0  H
ATOM    176  CA  LYS A  18      47.861   7.278 -12.899  1.00  0.00      LA0  C
ATOM    177  CB  LYS A  18      47.485   6.882 -14.329  1.00  0.00      LA0  C
ATOM    178  CG  LYS A  18      46.559   5.664 -14.433  1.00  0.00      LA0  C
ATOM    179  CD  LYS A  18      45.236   5.915 -13.716  1.00  0.00      LA0  C
ATOM    180  CE  LYS A  18      44.134   4.916 -14.059  1.00  0.00      LA0  C
ATOM    181  NZ  LYS A  18      42.872   5.419 -13.507  1.00  0.00      LA0  N
ATOM    182  HZ1 LYS A  18      42.053   4.902 -13.898  1.00  0.00      LA0  H
ATOM    183  HZ2 LYS A  18      42.840   5.400 -12.468  1.00  0.00      LA0  H
ATOM    184  HZ3 LYS A  18      42.671   6.378 -13.867  1.00  0.00      LA0  H
ATOM    185  C   LYS A  18      48.753   6.227 -12.267  1.00  0.00      LA0  C
ATOM    186  O   LYS A  18      49.611   5.633 -12.907  1.00  0.00      LA0  O
ATOM    187  N   GLU A  19      48.554   6.073 -10.958  1.00  0.00      LA0  N
ATOM    188  H   GLU A  19      47.767   6.503 -10.507  1.00  0.00      LA0  H
ATOM    189  CA  GLU A  19      49.474   5.169 -10.288  1.00  0.00      LA0  C
ATOM    190  CB  GLU A  19      49.708   5.661  -8.863  1.00  0.00      LA0  C
ATOM    191  CG  GLU A  19      51.193   5.668  -8.484  1.00  0.00      LA0  C
ATOM    192  CD  GLU A  19      51.359   6.421  -7.185  1.00  0.00      LA0  C
ATOM    193  OE1 GLU A  19      51.929   7.509  -7.187  1.00  0.00      LA0  O
ATOM    194  OE2 GLU A  19      50.839   5.968  -6.173  1.00  0.00      LA0  O
ATOM    195  C   GLU A  19      49.031   3.723 -10.387  1.00  0.00      LA0  C
ATOM    196  O   GLU A  19      47.961   3.422 -10.901  1.00  0.00      LA0  O
ATOM    197  N   ALA A  20      49.904   2.829  -9.890  1.00  0.00      LA0  N
ATOM    198  H   ALA A  20      50.735   3.159  -9.448  1.00  0.00      LA0  H
ATOM    199  CA  ALA A  20      49.667   1.395 -10.084  1.00  0.00      LA0  C
ATOM    200  CB  ALA A  20      50.843   0.588  -9.532  1.00  0.00      LA0  C
ATOM    201  C   ALA A  20      48.380   0.845  -9.486  1.00  0.00      LA0  C
ATOM    202  O   ALA A  20      47.831  -0.153  -9.931  1.00  0.00      LA0  O
ATOM    203  N   ASP A  21      47.923   1.555  -8.450  1.00  0.00      LA0  N
ATOM    204  H   ASP A  21      48.342   2.418  -8.170  1.00  0.00      LA0  H
ATOM    205  CA  ASP A  21      46.661   1.191  -7.808  1.00  0.00      LA0  C
ATOM    206  CB  ASP A  21      46.641   1.746  -6.376  1.00  0.00      LA0  C
ATOM    207  CG  ASP A  21      46.702   3.271  -6.301  1.00  0.00      LA0  C
ATOM    208  OD1 ASP A  21      47.119   3.949  -7.236  1.00  0.00      LA0  O
ATOM    209  OD2 ASP A  21      46.336   3.821  -5.276  1.00  0.00      LA0  O
ATOM    210  C   ASP A  21      45.406   1.593  -8.574  1.00  0.00      LA0  C
ATOM    211  O   ASP A  21      44.282   1.276  -8.207  1.00  0.00      LA0  O
ATOM    212  N   GLY A  22      45.642   2.324  -9.671  1.00  0.00      LA0  N
ATOM    213  H   GLY A  22      46.570   2.619  -9.892  1.00  0.00      LA0  H
ATOM    214  CA  GLY A  22      44.507   2.780 -10.459  1.00  0.00      LA0  C
ATOM    215  C   GLY A  22      44.075   4.195 -10.131  1.00  0.00      LA0  C
ATOM    216  O   GLY A  22      43.372   4.845 -10.908  1.00  0.00      LA0  O
ATOM    217  N   THR A  23      44.512   4.651  -8.947  1.00  0.00      LA0  N
ATOM    218  H   THR A  23      45.213   4.171  -8.416  1.00  0.00      LA0  H
ATOM    219  CA  THR A  23      44.078   5.989  -8.574  1.00  0.00      LA0  C
ATOM    220  CB  THR A  23      44.086   6.174  -7.049  1.00  0.00      LA0  C
ATOM    221  OG1 THR A  23      45.413   6.107  -6.515  1.00  0.00      LA0  O
ATOM    222  HG1 THR A  23      45.617   5.170  -6.457  1.00  0.00      LA0  H
ATOM    223  CG2 THR A  23      43.169   5.161  -6.363  1.00  0.00      LA0  C
ATOM    224  C   THR A  23      44.897   7.063  -9.253  1.00  0.00      LA0  C
ATOM    225  O   THR A  23      45.861   6.803  -9.967  1.00  0.00      LA0  O
ATOM    226  N   TYR A  24      44.463   8.292  -8.977  1.00  0.00      LA0  N
ATOM    227  H   TYR A  24      43.638   8.447  -8.434  1.00  0.00      LA0  H
ATOM    228  CA  TYR A  24      45.341   9.400  -9.286  1.00  0.00      LA0  C
ATOM    229  CB  TYR A  24      44.556  10.519  -9.965  1.00  0.00      LA0  C
ATOM    230  CG  TYR A  24      44.009   9.997 -11.267  1.00  0.00      LA0  C
ATOM    231  CD1 TYR A  24      42.664   9.580 -11.328  1.00  0.00      LA0  C
ATOM    232  CE1 TYR A  24      42.210   8.939 -12.490  1.00  0.00      LA0  C
ATOM    233  CD2 TYR A  24      44.878   9.902 -12.371  1.00  0.00      LA0  C
ATOM    234  CE2 TYR A  24      44.421   9.267 -13.532  1.00  0.00      LA0  C
ATOM    235  CZ  TYR A  24      43.115   8.741 -13.551  1.00  0.00      LA0  C
ATOM    236  OH  TYR A  24      42.743   7.965 -14.628  1.00  0.00      LA0  O
ATOM    237  HH  TYR A  24      41.784   7.904 -14.689  1.00  0.00      LA0  H
ATOM    238  C   TYR A  24      46.006   9.876  -8.024  1.00  0.00      LA0  C
ATOM    239  O   TYR A  24      45.372  10.419  -7.127  1.00  0.00      LA0  O
ATOM    240  N   THR A  25      47.313   9.638  -7.978  1.00  0.00      LA0  N
ATOM    241  H   THR A  25      47.779   9.196  -8.746  1.00  0.00      LA0  H
ATOM    242  CA  THR A  25      48.022  10.272  -6.878  1.00  0.00      LA0  C
ATOM    243  CB  THR A  25      49.302   9.496  -6.584  1.00  0.00      LA0  C
ATOM    244  OG1 THR A  25      49.011   8.097  -6.490  1.00  0.00      LA0  O
ATOM    245  HG1 THR A  25      49.890   7.701  -6.489  1.00  0.00      LA0  H
ATOM    246  CG2 THR A  25      50.004   9.961  -5.308  1.00  0.00      LA0  C
ATOM    247  C   THR A  25      48.292  11.725  -7.217  1.00  0.00      LA0  C
ATOM    248  O   THR A  25      48.607  12.062  -8.353  1.00  0.00      LA0  O
ATOM    249  N   VAL A  26      48.103  12.561  -6.196  1.00  0.00      LA0  N
ATOM    250  H   VAL A  26      47.867  12.204  -5.294  1.00  0.00      LA0  H
ATOM    251  CA  VAL A  26      48.234  13.997  -6.385  1.00  0.00      LA0  C
ATOM    252  CB  VAL A  26      46.873  14.687  -6.193  1.00  0.00      LA0  C
ATOM    253  CG1 VAL A  26      46.936  16.197  -6.448  1.00  0.00      LA0  C
ATOM    254  CG2 VAL A  26      45.795  14.027  -7.051  1.00  0.00      LA0  C
ATOM    255  C   VAL A  26      49.247  14.547  -5.408  1.00  0.00      LA0  C
ATOM    256  O   VAL A  26      49.306  14.159  -4.243  1.00  0.00      LA0  O
ATOM    257  N   GLY A  27      50.032  15.477  -5.946  1.00  0.00      LA0  N
ATOM    258  H   GLY A  27      49.923  15.718  -6.912  1.00  0.00      LA0  H
ATOM    259  CA  GLY A  27      50.925  16.275  -5.121  1.00  0.00      LA0  C
ATOM    260  C   GLY A  27      51.111  17.588  -5.842  1.00  0.00      LA0  C
ATOM    261  O   GLY A  27      50.493  17.812  -6.877  1.00  0.00      LA0  O
ATOM    262  N   ILE A  28      51.974  18.437  -5.283  1.00  0.00      LA0  N
ATOM    263  H   ILE A  28      52.529  18.158  -4.501  1.00  0.00      LA0  H
ATOM    264  CA  ILE A  28      52.317  19.603  -6.093  1.00  0.00      LA0  C
ATOM    265  CB  ILE A  28      52.414  20.872  -5.242  1.00  0.00      LA0  C
ATOM    266  CG2 ILE A  28      51.012  21.350  -4.867  1.00  0.00      LA0  C
ATOM    267  CG1 ILE A  28      53.353  20.714  -4.041  1.00  0.00      LA0  C
ATOM    268  CD1 ILE A  28      53.521  22.007  -3.240  1.00  0.00      LA0  C
ATOM    269  C   ILE A  28      53.597  19.346  -6.854  1.00  0.00      LA0  C
ATOM    270  O   ILE A  28      54.334  18.420  -6.534  1.00  0.00      LA0  O
ATOM    271  N   THR A  29      53.818  20.164  -7.888  1.00  0.00      LA0  N
ATOM    272  H   THR A  29      53.208  20.921  -8.133  1.00  0.00      LA0  H
ATOM    273  CA  THR A  29      55.056  19.939  -8.624  1.00  0.00      LA0  C
ATOM    274  CB  THR A  29      54.936  20.538 -10.023  1.00  0.00      LA0  C
ATOM    275  OG1 THR A  29      54.787  21.959  -9.947  1.00  0.00      LA0  O
ATOM    276  HG1 THR A  29      54.883  22.263 -10.848  1.00  0.00      LA0  H
ATOM    277  CG2 THR A  29      53.779  19.914 -10.804  1.00  0.00      LA0  C
ATOM    278  C   THR A  29      56.273  20.496  -7.907  1.00  0.00      LA0  C
ATOM    279  O   THR A  29      56.165  21.135  -6.867  1.00  0.00      LA0  O
ATOM    280  N   GLU A  30      57.430  20.276  -8.550  1.00  0.00      LA0  N
ATOM    281  H   GLU A  30      57.438  19.701  -9.365  1.00  0.00      LA0  H
ATOM    282  CA  GLU A  30      58.671  20.903  -8.101  1.00  0.00      LA0  C
ATOM    283  CB  GLU A  30      59.810  20.497  -9.039  1.00  0.00      LA0  C
ATOM    284  CG  GLU A  30      61.171  20.367  -8.352  1.00  0.00      LA0  C
ATOM    285  CD  GLU A  30      61.153  19.170  -7.421  1.00  0.00      LA0  C
ATOM    286  OE1 GLU A  30      61.225  19.367  -6.213  1.00  0.00      LA0  O
ATOM    287  OE2 GLU A  30      61.061  18.043  -7.906  1.00  0.00      LA0  O
ATOM    288  C   GLU A  30      58.536  22.414  -8.049  1.00  0.00      LA0  C
ATOM    289  O   GLU A  30      58.677  23.062  -7.020  1.00  0.00      LA0  O
ATOM    290  N   HIS A  31      58.144  22.947  -9.219  1.00  0.00      LA0  N
ATOM    291  H   HIS A  31      58.060  22.381 -10.036  1.00  0.00      LA0  H
ATOM    292  CA  HIS A  31      57.945  24.394  -9.248  1.00  0.00      LA0  C
ATOM    293  CB  HIS A  31      57.697  24.890 -10.673  1.00  0.00      LA0  C
ATOM    294  CG  HIS A  31      57.914  26.386 -10.734  1.00  0.00      LA0  C
ATOM    295  ND1 HIS A  31      59.057  26.992 -10.366  1.00  0.00      LA0  N
ATOM    296  HD1 HIS A  31      59.878  26.572 -10.002  1.00  0.00      LA0  H
ATOM    297  CD2 HIS A  31      57.007  27.362 -11.155  1.00  0.00      LA0  C
ATOM    298  NE2 HIS A  31      57.622  28.564 -11.034  1.00  0.00      LA0  N
ATOM    299  CE1 HIS A  31      58.885  28.335 -10.547  1.00  0.00      LA0  C
ATOM    300  C   HIS A  31      56.888  24.897  -8.281  1.00  0.00      LA0  C
ATOM    301  O   HIS A  31      57.009  25.946  -7.665  1.00  0.00      LA0  O
ATOM    302  N   ALA A  32      55.845  24.069  -8.110  1.00  0.00      LA0  N
ATOM    303  H   ALA A  32      55.743  23.226  -8.640  1.00  0.00      LA0  H
ATOM    304  CA  ALA A  32      54.890  24.456  -7.075  1.00  0.00      LA0  C
ATOM    305  CB  ALA A  32      53.634  23.599  -7.139  1.00  0.00      LA0  C
ATOM    306  C   ALA A  32      55.444  24.458  -5.656  1.00  0.00      LA0  C
ATOM    307  O   ALA A  32      55.082  25.290  -4.829  1.00  0.00      LA0  O
ATOM    308  N   GLN A  33      56.378  23.527  -5.398  1.00  0.00      LA0  N
ATOM    309  H   GLN A  33      56.687  22.868  -6.087  1.00  0.00      LA0  H
ATOM    310  CA  GLN A  33      57.014  23.648  -4.091  1.00  0.00      LA0  C
ATOM    311  CB  GLN A  33      57.678  22.352  -3.597  1.00  0.00      LA0  C
ATOM    312  CG  GLN A  33      59.050  21.989  -4.170  1.00  0.00      LA0  C
ATOM    313  CD  GLN A  33      59.857  21.344  -3.068  1.00  0.00      LA0  C
ATOM    314  OE1 GLN A  33      59.762  21.732  -1.908  1.00  0.00      LA0  O
ATOM    315  NE2 GLN A  33      60.635  20.337  -3.460  1.00  0.00      LA0  N
ATOM    316 HE21 GLN A  33      60.738  20.070  -4.426  1.00  0.00      LA0  H
ATOM    317 HE22 GLN A  33      61.140  19.808  -2.776  1.00  0.00      LA0  H
ATOM    318  C   GLN A  33      57.909  24.867  -3.943  1.00  0.00      LA0  C
ATOM    319  O   GLN A  33      57.943  25.484  -2.888  1.00  0.00      LA0  O
ATOM    320  N   GLU A  34      58.561  25.254  -5.055  1.00  0.00      LA0  N
ATOM    321  H   GLU A  34      58.567  24.658  -5.862  1.00  0.00      LA0  H
ATOM    322  CA  GLU A  34      59.256  26.549  -5.065  1.00  0.00      LA0  C
ATOM    323  CB  GLU A  34      59.887  26.807  -6.432  1.00  0.00      LA0  C
ATOM    324  CG  GLU A  34      60.902  25.761  -6.899  1.00  0.00      LA0  C
ATOM    325  CD  GLU A  34      61.240  26.023  -8.355  1.00  0.00      LA0  C
ATOM    326  OE1 GLU A  34      61.619  27.143  -8.692  1.00  0.00      LA0  O
ATOM    327  OE2 GLU A  34      61.076  25.121  -9.173  1.00  0.00      LA0  O
ATOM    328  C   GLU A  34      58.331  27.715  -4.726  1.00  0.00      LA0  C
ATOM    329  O   GLU A  34      58.602  28.594  -3.904  1.00  0.00      LA0  O
ATOM    330  N   LEU A  35      57.160  27.653  -5.381  1.00  0.00      LA0  N
ATOM    331  H   LEU A  35      57.050  26.953  -6.089  1.00  0.00      LA0  H
ATOM    332  CA  LEU A  35      56.107  28.627  -5.102  1.00  0.00      LA0  C
ATOM    333  CB  LEU A  35      54.852  28.349  -5.934  1.00  0.00      LA0  C
ATOM    334  CG  LEU A  35      55.099  28.423  -7.445  1.00  0.00      LA0  C
ATOM    335  CD1 LEU A  35      53.918  27.870  -8.242  1.00  0.00      LA0  C
ATOM    336  CD2 LEU A  35      55.511  29.823  -7.903  1.00  0.00      LA0  C
ATOM    337  C   LEU A  35      55.775  28.735  -3.626  1.00  0.00      LA0  C
ATOM    338  O   LEU A  35      55.696  29.831  -3.084  1.00  0.00      LA0  O
ATOM    339  N   LEU A  36      55.679  27.563  -2.982  1.00  0.00      LA0  N
ATOM    340  H   LEU A  36      55.757  26.701  -3.488  1.00  0.00      LA0  H
ATOM    341  CA  LEU A  36      55.538  27.609  -1.526  1.00  0.00      LA0  C
ATOM    342  CB  LEU A  36      54.698  26.426  -1.027  1.00  0.00      LA0  C
ATOM    343  CG  LEU A  36      53.317  26.325  -1.682  1.00  0.00      LA0  C
ATOM    344  CD1 LEU A  36      52.479  25.214  -1.047  1.00  0.00      LA0  C
ATOM    345  CD2 LEU A  36      52.576  27.664  -1.689  1.00  0.00      LA0  C
ATOM    346  C   LEU A  36      56.860  27.744  -0.774  1.00  0.00      LA0  C
ATOM    347  O   LEU A  36      57.311  28.839  -0.452  1.00  0.00      LA0  O
ATOM    348  N   GLY A  37      57.496  26.601  -0.525  1.00  0.00      LA0  N
ATOM    349  H   GLY A  37      57.187  25.733  -0.911  1.00  0.00      LA0  H
ATOM    350  CA  GLY A  37      58.695  26.634   0.302  1.00  0.00      LA0  C
ATOM    351  C   GLY A  37      58.473  25.746   1.499  1.00  0.00      LA0  C
ATOM    352  O   GLY A  37      57.507  24.988   1.543  1.00  0.00      LA0  O
ATOM    353  N   ASP A  38      59.386  25.881   2.462  1.00  0.00      LA0  N
ATOM    354  H   ASP A  38      60.190  26.473   2.356  1.00  0.00      LA0  H
ATOM    355  CA  ASP A  38      59.356  25.056   3.673  1.00  0.00      LA0  C
ATOM    356  CB  ASP A  38      60.428  25.523   4.667  1.00  0.00      LA0  C
ATOM    357  CG  ASP A  38      61.759  25.724   3.962  1.00  0.00      LA0  C
ATOM    358  OD1 ASP A  38      62.588  24.820   3.999  1.00  0.00      LA0  O
ATOM    359  OD2 ASP A  38      61.951  26.783   3.360  1.00  0.00      LA0  O
ATOM    360  C   ASP A  38      57.999  25.027   4.346  1.00  0.00      LA0  C
ATOM    361  O   ASP A  38      57.375  26.051   4.618  1.00  0.00      LA0  O
ATOM    362  N   MET A  39      57.530  23.795   4.549  1.00  0.00      LA0  N
ATOM    363  H   MET A  39      58.080  22.992   4.311  1.00  0.00      LA0  H
ATOM    364  CA  MET A  39      56.166  23.689   5.042  1.00  0.00      LA0  C
ATOM    365  CB  MET A  39      55.518  22.424   4.482  1.00  0.00      LA0  C
ATOM    366  CG  MET A  39      54.072  22.633   4.026  1.00  0.00      LA0  C
ATOM    367  SD  MET A  39      53.940  23.741   2.612  1.00  0.00      LA0  S
ATOM    368  CE  MET A  39      54.864  22.756   1.421  1.00  0.00      LA0  C
ATOM    369  C   MET A  39      56.046  23.786   6.552  1.00  0.00      LA0  C
ATOM    370  O   MET A  39      56.753  23.142   7.312  1.00  0.00      LA0  O
ATOM    371  N   VAL A  40      55.109  24.652   6.945  1.00  0.00      LA0  N
ATOM    372  H   VAL A  40      54.585  25.105   6.226  1.00  0.00      LA0  H
ATOM    373  CA  VAL A  40      54.845  24.899   8.361  1.00  0.00      LA0  C
ATOM    374  CB  VAL A  40      54.482  26.381   8.570  1.00  0.00      LA0  C
ATOM    375  CG1 VAL A  40      54.298  26.755  10.045  1.00  0.00      LA0  C
ATOM    376  CG2 VAL A  40      55.516  27.291   7.907  1.00  0.00      LA0  C
ATOM    377  C   VAL A  40      53.769  23.995   8.953  1.00  0.00      LA0  C
ATOM    378  O   VAL A  40      53.834  23.596  10.112  1.00  0.00      LA0  O
ATOM    379  N   PHE A  41      52.756  23.714   8.113  1.00  0.00      LA0  N
ATOM    380  H   PHE A  41      52.729  24.085   7.180  1.00  0.00      LA0  H
ATOM    381  CA  PHE A  41      51.615  22.933   8.600  1.00  0.00      LA0  C
ATOM    382  CB  PHE A  41      50.741  23.814   9.507  1.00  0.00      LA0  C
ATOM    383  CG  PHE A  41      49.702  23.016  10.262  1.00  0.00      LA0  C
ATOM    384  CD1 PHE A  41      50.107  22.105  11.263  1.00  0.00      LA0  C
ATOM    385  CD2 PHE A  41      48.338  23.215   9.964  1.00  0.00      LA0  C
ATOM    386  CE1 PHE A  41      49.130  21.400  11.993  1.00  0.00      LA0  C
ATOM    387  CE2 PHE A  41      47.362  22.511  10.694  1.00  0.00      LA0  C
ATOM    388  CZ  PHE A  41      47.766  21.615  11.705  1.00  0.00      LA0  C
ATOM    389  C   PHE A  41      50.797  22.438   7.427  1.00  0.00      LA0  C
ATOM    390  O   PHE A  41      50.714  23.133   6.424  1.00  0.00      LA0  O
ATOM    391  N   VAL A  42      50.198  21.246   7.590  1.00  0.00      LA0  N
ATOM    392  H   VAL A  42      50.384  20.646   8.370  1.00  0.00      LA0  H
ATOM    393  CA  VAL A  42      49.172  20.860   6.620  1.00  0.00      LA0  C
ATOM    394  CB  VAL A  42      49.674  19.814   5.600  1.00  0.00      LA0  C
ATOM    395  CG1 VAL A  42      48.628  19.573   4.512  1.00  0.00      LA0  C
ATOM    396  CG2 VAL A  42      51.004  20.181   4.943  1.00  0.00      LA0  C
ATOM    397  C   VAL A  42      47.921  20.342   7.313  1.00  0.00      LA0  C
ATOM    398  O   VAL A  42      47.934  19.274   7.909  1.00  0.00      LA0  O
ATOM    399  N   ASP A  43      46.833  21.121   7.198  1.00  0.00      LA0  N
ATOM    400  H   ASP A  43      46.893  21.969   6.669  1.00  0.00      LA0  H
ATOM    401  CA  ASP A  43      45.558  20.512   7.603  1.00  0.00      LA0  C
ATOM    402  CB  ASP A  43      44.485  21.560   7.940  1.00  0.00      LA0  C
ATOM    403  CG  ASP A  43      44.383  21.863   9.433  1.00  0.00      LA0  C
ATOM    404  OD1 ASP A  43      44.535  20.970  10.265  1.00  0.00      LA0  O
ATOM    405  OD2 ASP A  43      44.108  23.005   9.790  1.00  0.00      LA0  O
ATOM    406  C   ASP A  43      45.049  19.580   6.513  1.00  0.00      LA0  C
ATOM    407  O   ASP A  43      45.311  19.785   5.331  1.00  0.00      LA0  O
ATOM    408  N   LEU A  44      44.347  18.523   6.956  1.00  0.00      LA0  N
ATOM    409  H   LEU A  44      44.125  18.470   7.928  1.00  0.00      LA0  H
ATOM    410  CA  LEU A  44      44.027  17.444   6.014  1.00  0.00      LA0  C
ATOM    411  CB  LEU A  44      44.831  16.188   6.369  1.00  0.00      LA0  C
ATOM    412  CG  LEU A  44      46.311  16.267   5.990  1.00  0.00      LA0  C
ATOM    413  CD1 LEU A  44      47.074  15.076   6.548  1.00  0.00      LA0  C
ATOM    414  CD2 LEU A  44      46.530  16.386   4.481  1.00  0.00      LA0  C
ATOM    415  C   LEU A  44      42.547  17.095   5.896  1.00  0.00      LA0  C
ATOM    416  O   LEU A  44      41.835  16.952   6.891  1.00  0.00      LA0  O
ATOM    417  N   PRO A  45      42.107  16.921   4.618  1.00  0.00      LA0  N
ATOM    418  CD  PRO A  45      42.926  16.910   3.408  1.00  0.00      LA0  C
ATOM    419  CA  PRO A  45      40.686  16.671   4.326  1.00  0.00      LA0  C
ATOM    420  CB  PRO A  45      40.642  16.826   2.804  1.00  0.00      LA0  C
ATOM    421  CG  PRO A  45      42.009  16.327   2.343  1.00  0.00      LA0  C
ATOM    422  C   PRO A  45      40.284  15.281   4.785  1.00  0.00      LA0  C
ATOM    423  O   PRO A  45      40.971  14.678   5.605  1.00  0.00      LA0  O
ATOM    424  N   GLU A  46      39.168  14.790   4.227  1.00  0.00      LA0  N
ATOM    425  H   GLU A  46      38.589  15.292   3.583  1.00  0.00      LA0  H
ATOM    426  CA  GLU A  46      38.817  13.458   4.696  1.00  0.00      LA0  C
ATOM    427  CB  GLU A  46      37.474  13.463   5.427  1.00  0.00      LA0  C
ATOM    428  CG  GLU A  46      37.474  12.430   6.560  1.00  0.00      LA0  C
ATOM    429  CD  GLU A  46      38.569  12.791   7.536  1.00  0.00      LA0  C
ATOM    430  OE1 GLU A  46      39.684  12.279   7.426  1.00  0.00      LA0  O
ATOM    431  OE2 GLU A  46      38.335  13.656   8.369  1.00  0.00      LA0  O
ATOM    432  C   GLU A  46      38.892  12.323   3.703  1.00  0.00      LA0  C
ATOM    433  O   GLU A  46      38.625  12.464   2.516  1.00  0.00      LA0  O
ATOM    434  N   VAL A  47      39.254  11.161   4.263  1.00  0.00      LA0  N
ATOM    435  H   VAL A  47      39.422  11.155   5.252  1.00  0.00      LA0  H
ATOM    436  CA  VAL A  47      39.084   9.935   3.488  1.00  0.00      LA0  C
ATOM    437  CB  VAL A  47      39.762   8.763   4.217  1.00  0.00      LA0  C
ATOM    438  CG1 VAL A  47      39.641   7.433   3.464  1.00  0.00      LA0  C
ATOM    439  CG2 VAL A  47      41.230   9.101   4.497  1.00  0.00      LA0  C
ATOM    440  C   VAL A  47      37.608   9.669   3.199  1.00  0.00      LA0  C
ATOM    441  O   VAL A  47      36.728   9.799   4.044  1.00  0.00      LA0  O
ATOM    442  N   GLY A  48      37.382   9.337   1.926  1.00  0.00      LA0  N
ATOM    443  H   GLY A  48      38.164   9.274   1.311  1.00  0.00      LA0  H
ATOM    444  CA  GLY A  48      36.020   9.175   1.444  1.00  0.00      LA0  C
ATOM    445  C   GLY A  48      35.512  10.351   0.631  1.00  0.00      LA0  C
ATOM    446  O   GLY A  48      34.682  10.192  -0.252  1.00  0.00      LA0  O
ATOM    447  N   ALA A  49      36.028  11.542   0.975  1.00  0.00      LA0  N
ATOM    448  H   ALA A  49      36.758  11.589   1.658  1.00  0.00      LA0  H
ATOM    449  CA  ALA A  49      35.447  12.793   0.479  1.00  0.00      LA0  C
ATOM    450  CB  ALA A  49      36.424  13.929   0.756  1.00  0.00      LA0  C
ATOM    451  C   ALA A  49      35.052  12.851  -0.994  1.00  0.00      LA0  C
ATOM    452  O   ALA A  49      35.892  12.725  -1.881  1.00  0.00      LA0  O
ATOM    453  N   THR A  50      33.740  13.064  -1.204  1.00  0.00      LA0  N
ATOM    454  H   THR A  50      33.105  13.129  -0.437  1.00  0.00      LA0  H
ATOM    455  CA  THR A  50      33.231  13.173  -2.573  1.00  0.00      LA0  C
ATOM    456  CB  THR A  50      31.735  12.888  -2.636  1.00  0.00      LA0  C
ATOM    457  OG1 THR A  50      31.312  11.999  -1.592  1.00  0.00      LA0  O
ATOM    458  HG1 THR A  50      30.379  11.882  -1.735  1.00  0.00      LA0  H
ATOM    459  CG2 THR A  50      31.329  12.382  -4.023  1.00  0.00      LA0  C
ATOM    460  C   THR A  50      33.468  14.529  -3.209  1.00  0.00      LA0  C
ATOM    461  O   THR A  50      32.605  15.399  -3.209  1.00  0.00      LA0  O
ATOM    462  N   VAL A  51      34.687  14.685  -3.708  1.00  0.00      LA0  N
ATOM    463  H   VAL A  51      35.248  13.862  -3.816  1.00  0.00      LA0  H
ATOM    464  CA  VAL A  51      35.077  16.015  -4.159  1.00  0.00      LA0  C
ATOM    465  CB  VAL A  51      36.595  16.140  -4.043  1.00  0.00      LA0  C
ATOM    466  CG1 VAL A  51      37.017  16.017  -2.580  1.00  0.00      LA0  C
ATOM    467  CG2 VAL A  51      37.316  15.122  -4.925  1.00  0.00      LA0  C
ATOM    468  C   VAL A  51      34.593  16.395  -5.549  1.00  0.00      LA0  C
ATOM    469  O   VAL A  51      34.404  15.555  -6.424  1.00  0.00      LA0  O
ATOM    470  N   SER A  52      34.436  17.711  -5.724  1.00  0.00      LA0  N
ATOM    471  H   SER A  52      34.601  18.319  -4.945  1.00  0.00      LA0  H
ATOM    472  CA  SER A  52      34.319  18.238  -7.082  1.00  0.00      LA0  C
ATOM    473  CB  SER A  52      33.703  19.645  -7.079  1.00  0.00      LA0  C
ATOM    474  OG  SER A  52      32.719  19.772  -6.047  1.00  0.00      LA0  O
ATOM    475  HG  SER A  52      33.233  19.855  -5.242  1.00  0.00      LA0  H
ATOM    476  C   SER A  52      35.696  18.303  -7.725  1.00  0.00      LA0  C
ATOM    477  O   SER A  52      36.706  18.069  -7.073  1.00  0.00      LA0  O
ATOM    478  N   ALA A  53      35.712  18.678  -9.016  1.00  0.00      LA0  N
ATOM    479  H   ALA A  53      34.866  18.709  -9.542  1.00  0.00      LA0  H
ATOM    480  CA  ALA A  53      36.991  19.066  -9.616  1.00  0.00      LA0  C
ATOM    481  CB  ALA A  53      36.910  19.042 -11.143  1.00  0.00      LA0  C
ATOM    482  C   ALA A  53      37.393  20.455  -9.158  1.00  0.00      LA0  C
ATOM    483  O   ALA A  53      37.305  21.448  -9.871  1.00  0.00      LA0  O
ATOM    484  N   GLY A  54      37.771  20.472  -7.883  1.00  0.00      LA0  N
ATOM    485  H   GLY A  54      37.918  19.607  -7.398  1.00  0.00      LA0  H
ATOM    486  CA  GLY A  54      37.964  21.748  -7.231  1.00  0.00      LA0  C
ATOM    487  C   GLY A  54      38.392  21.581  -5.804  1.00  0.00      LA0  C
ATOM    488  O   GLY A  54      39.556  21.778  -5.484  1.00  0.00      LA0  O
ATOM    489  N   ASP A  55      37.395  21.191  -4.992  1.00  0.00      LA0  N
ATOM    490  H   ASP A  55      36.454  21.154  -5.336  1.00  0.00      LA0  H
ATOM    491  CA  ASP A  55      37.512  20.963  -3.549  1.00  0.00      LA0  C
ATOM    492  CB  ASP A  55      36.920  19.609  -3.162  1.00  0.00      LA0  C
ATOM    493  CG  ASP A  55      35.397  19.575  -3.230  1.00  0.00      LA0  C
ATOM    494  OD1 ASP A  55      34.807  20.118  -4.152  1.00  0.00      LA0  O
ATOM    495  OD2 ASP A  55      34.777  18.951  -2.382  1.00  0.00      LA0  O
ATOM    496  C   ASP A  55      38.874  21.141  -2.920  1.00  0.00      LA0  C
ATOM    497  O   ASP A  55      39.803  20.352  -3.087  1.00  0.00      LA0  O
ATOM    498  N   ASP A  56      38.938  22.260  -2.198  1.00  0.00      LA0  N
ATOM    499  H   ASP A  56      38.113  22.773  -1.955  1.00  0.00      LA0  H
ATOM    500  CA  ASP A  56      40.142  22.571  -1.443  1.00  0.00      LA0  C
ATOM    501  CB  ASP A  56      40.046  23.981  -0.838  1.00  0.00      LA0  C
ATOM    502  CG  ASP A  56      38.772  24.186  -0.035  1.00  0.00      LA0  C
ATOM    503  OD1 ASP A  56      37.691  24.238  -0.630  1.00  0.00      LA0  O
ATOM    504  OD2 ASP A  56      38.874  24.308   1.181  1.00  0.00      LA0  O
ATOM    505  C   ASP A  56      40.407  21.498  -0.415  1.00  0.00      LA0  C
ATOM    506  O   ASP A  56      39.506  20.903   0.161  1.00  0.00      LA0  O
ATOM    507  N   CYS A  57      41.693  21.181  -0.273  1.00  0.00      LA0  N
ATOM    508  H   CYS A  57      42.423  21.627  -0.792  1.00  0.00      LA0  H
ATOM    509  CA  CYS A  57      41.852  19.979   0.524  1.00  0.00      LA0  C
ATOM    510  CB  CYS A  57      41.884  18.733  -0.379  1.00  0.00      LA0  C
ATOM    511  SG  CYS A  57      43.392  18.481  -1.348  1.00  0.00      LA0  S
ATOM    512  C   CYS A  57      42.966  20.027   1.537  1.00  0.00      LA0  C
ATOM    513  O   CYS A  57      42.756  19.941   2.740  1.00  0.00      LA0  O
ATOM    514  N   ALA A  58      44.184  20.149   1.007  1.00  0.00      LA0  N
ATOM    515  H   ALA A  58      44.299  20.334   0.028  1.00  0.00      LA0  H
ATOM    516  CA  ALA A  58      45.278  20.086   1.964  1.00  0.00      LA0  C
ATOM    517  CB  ALA A  58      46.365  19.141   1.468  1.00  0.00      LA0  C
ATOM    518  C   ALA A  58      45.859  21.450   2.218  1.00  0.00      LA0  C
ATOM    519  O   ALA A  58      46.536  22.017   1.372  1.00  0.00      LA0  O
ATOM    520  N   VAL A  59      45.537  21.959   3.407  1.00  0.00      LA0  N
ATOM    521  H   VAL A  59      45.086  21.359   4.070  1.00  0.00      LA0  H
ATOM    522  CA  VAL A  59      45.947  23.322   3.742  1.00  0.00      LA0  C
ATOM    523  CB  VAL A  59      45.056  23.831   4.889  1.00  0.00      LA0  C
ATOM    524  CG1 VAL A  59      45.383  25.258   5.332  1.00  0.00      LA0  C
ATOM    525  CG2 VAL A  59      43.579  23.695   4.511  1.00  0.00      LA0  C
ATOM    526  C   VAL A  59      47.427  23.376   4.093  1.00  0.00      LA0  C
ATOM    527  O   VAL A  59      47.817  23.152   5.233  1.00  0.00      LA0  O
ATOM    528  N   ALA A  60      48.232  23.622   3.049  1.00  0.00      LA0  N
ATOM    529  H   ALA A  60      47.860  23.875   2.153  1.00  0.00      LA0  H
ATOM    530  CA  ALA A  60      49.674  23.588   3.256  1.00  0.00      LA0  C
ATOM    531  CB  ALA A  60      50.384  22.878   2.105  1.00  0.00      LA0  C
ATOM    532  C   ALA A  60      50.281  24.960   3.444  1.00  0.00      LA0  C
ATOM    533  O   ALA A  60      50.743  25.636   2.523  1.00  0.00      LA0  O
ATOM    534  N   GLU A  61      50.277  25.332   4.724  1.00  0.00      LA0  N
ATOM    535  H   GLU A  61      49.965  24.685   5.421  1.00  0.00      LA0  H
ATOM    536  CA  GLU A  61      50.875  26.624   5.009  1.00  0.00      LA0  C
ATOM    537  CB  GLU A  61      50.251  27.266   6.253  1.00  0.00      LA0  C
ATOM    538  CG  GLU A  61      48.711  27.263   6.259  1.00  0.00      LA0  C
ATOM    539  CD  GLU A  61      48.111  27.883   5.003  1.00  0.00      LA0  C
ATOM    540  OE1 GLU A  61      47.710  29.042   5.014  1.00  0.00      LA0  O
ATOM    541  OE2 GLU A  61      47.998  27.196   3.997  1.00  0.00      LA0  O
ATOM    542  C   GLU A  61      52.380  26.537   5.061  1.00  0.00      LA0  C
ATOM    543  O   GLU A  61      52.946  25.564   5.545  1.00  0.00      LA0  O
ATOM    544  N   SER A  62      53.001  27.573   4.492  1.00  0.00      LA0  N
ATOM    545  H   SER A  62      52.496  28.393   4.233  1.00  0.00      LA0  H
ATOM    546  CA  SER A  62      54.421  27.509   4.174  1.00  0.00      LA0  C
ATOM    547  CB  SER A  62      54.582  27.150   2.693  1.00  0.00      LA0  C
ATOM    548  OG  SER A  62      55.963  27.077   2.319  1.00  0.00      LA0  O
ATOM    549  HG  SER A  62      56.227  26.164   2.439  1.00  0.00      LA0  H
ATOM    550  C   SER A  62      55.061  28.842   4.491  1.00  0.00      LA0  C
ATOM    551  O   SER A  62      54.378  29.845   4.663  1.00  0.00      LA0  O
ATOM    552  N   VAL A  63      56.399  28.812   4.569  1.00  0.00      LA0  N
ATOM    553  H   VAL A  63      56.868  27.948   4.366  1.00  0.00      LA0  H
ATOM    554  CA  VAL A  63      57.110  30.045   4.902  1.00  0.00      LA0  C
ATOM    555  CB  VAL A  63      58.573  29.762   5.287  1.00  0.00      LA0  C
ATOM    556  CG1 VAL A  63      58.648  28.891   6.541  1.00  0.00      LA0  C
ATOM    557  CG2 VAL A  63      59.392  29.171   4.135  1.00  0.00      LA0  C
ATOM    558  C   VAL A  63      57.037  31.139   3.846  1.00  0.00      LA0  C
ATOM    559  O   VAL A  63      57.089  32.327   4.138  1.00  0.00      LA0  O
ATOM    560  N   LYS A  64      56.932  30.699   2.586  1.00  0.00      LA0  N
ATOM    561  H   LYS A  64      56.805  29.728   2.373  1.00  0.00      LA0  H
ATOM    562  CA  LYS A  64      57.056  31.716   1.550  1.00  0.00      LA0  C
ATOM    563  CB  LYS A  64      58.376  31.530   0.799  1.00  0.00      LA0  C
ATOM    564  CG  LYS A  64      58.763  32.701  -0.108  1.00  0.00      LA0  C
ATOM    565  CD  LYS A  64      59.543  32.251  -1.347  1.00  0.00      LA0  C
ATOM    566  CE  LYS A  64      58.674  31.739  -2.510  1.00  0.00      LA0  C
ATOM    567  NZ  LYS A  64      57.891  30.549  -2.160  1.00  0.00      LA0  N
ATOM    568  HZ1 LYS A  64      57.961  29.833  -2.912  1.00  0.00      LA0  H
ATOM    569  HZ2 LYS A  64      58.181  30.091  -1.273  1.00  0.00      LA0  H
ATOM    570  HZ3 LYS A  64      56.871  30.762  -2.030  1.00  0.00      LA0  H
ATOM    571  C   LYS A  64      55.858  31.722   0.623  1.00  0.00      LA0  C
ATOM    572  O   LYS A  64      55.952  31.385  -0.557  1.00  0.00      LA0  O
ATOM    573  N   ALA A  65      54.748  32.137   1.265  1.00  0.00      LA0  N
ATOM    574  H   ALA A  65      54.879  32.359   2.231  1.00  0.00      LA0  H
ATOM    575  CA  ALA A  65      53.375  32.018   0.764  1.00  0.00      LA0  C
ATOM    576  CB  ALA A  65      53.181  32.518  -0.676  1.00  0.00      LA0  C
ATOM    577  C   ALA A  65      52.863  30.601   0.898  1.00  0.00      LA0  C
ATOM    578  O   ALA A  65      53.619  29.638   0.893  1.00  0.00      LA0  O
ATOM    579  N   ALA A  66      51.545  30.527   1.077  1.00  0.00      LA0  N
ATOM    580  H   ALA A  66      50.979  31.352   1.093  1.00  0.00      LA0  H
ATOM    581  CA  ALA A  66      50.970  29.257   1.492  1.00  0.00      LA0  C
ATOM    582  CB  ALA A  66      50.537  29.382   2.944  1.00  0.00      LA0  C
ATOM    583  C   ALA A  66      49.752  28.909   0.672  1.00  0.00      LA0  C
ATOM    584  O   ALA A  66      48.957  29.784   0.336  1.00  0.00      LA0  O
ATOM    585  N   SER A  67      49.621  27.609   0.377  1.00  0.00      LA0  N
ATOM    586  H   SER A  67      50.195  26.900   0.800  1.00  0.00      LA0  H
ATOM    587  CA  SER A  67      48.499  27.238  -0.480  1.00  0.00      LA0  C
ATOM    588  CB  SER A  67      48.932  27.108  -1.948  1.00  0.00      LA0  C
ATOM    589  OG  SER A  67      47.801  27.121  -2.829  1.00  0.00      LA0  O
ATOM    590  HG  SER A  67      47.401  26.249  -2.814  1.00  0.00      LA0  H
ATOM    591  C   SER A  67      47.858  25.954  -0.020  1.00  0.00      LA0  C
ATOM    592  O   SER A  67      48.507  25.053   0.498  1.00  0.00      LA0  O
ATOM    593  N   ASP A  68      46.551  25.888  -0.285  1.00  0.00      LA0  N
ATOM    594  H   ASP A  68      46.018  26.636  -0.683  1.00  0.00      LA0  H
ATOM    595  CA  ASP A  68      45.965  24.557  -0.228  1.00  0.00      LA0  C
ATOM    596  CB  ASP A  68      44.435  24.554  -0.074  1.00  0.00      LA0  C
ATOM    597  CG  ASP A  68      43.920  25.838   0.536  1.00  0.00      LA0  C
ATOM    598  OD1 ASP A  68      43.943  25.983   1.753  1.00  0.00      LA0  O
ATOM    599  OD2 ASP A  68      43.540  26.726  -0.220  1.00  0.00      LA0  O
ATOM    600  C   ASP A  68      46.323  23.837  -1.507  1.00  0.00      LA0  C
ATOM    601  O   ASP A  68      46.632  24.452  -2.525  1.00  0.00      LA0  O
ATOM    602  N   ILE A  69      46.280  22.511  -1.405  1.00  0.00      LA0  N
ATOM    603  H   ILE A  69      46.084  22.120  -0.506  1.00  0.00      LA0  H
ATOM    604  CA  ILE A  69      46.267  21.711  -2.620  1.00  0.00      LA0  C
ATOM    605  CB  ILE A  69      47.137  20.451  -2.450  1.00  0.00      LA0  C
ATOM    606  CG2 ILE A  69      47.090  19.529  -3.673  1.00  0.00      LA0  C
ATOM    607  CG1 ILE A  69      48.591  20.839  -2.165  1.00  0.00      LA0  C
ATOM    608  CD1 ILE A  69      48.970  20.971  -0.689  1.00  0.00      LA0  C
ATOM    609  C   ILE A  69      44.811  21.388  -2.857  1.00  0.00      LA0  C
ATOM    610  O   ILE A  69      44.059  21.227  -1.900  1.00  0.00      LA0  O
ATOM    611  N   TYR A  70      44.439  21.380  -4.138  1.00  0.00      LA0  N
ATOM    612  H   TYR A  70      45.089  21.411  -4.901  1.00  0.00      LA0  H
ATOM    613  CA  TYR A  70      43.020  21.246  -4.430  1.00  0.00      LA0  C
ATOM    614  CB  TYR A  70      42.587  22.419  -5.318  1.00  0.00      LA0  C
ATOM    615  CG  TYR A  70      42.974  23.751  -4.714  1.00  0.00      LA0  C
ATOM    616  CD1 TYR A  70      42.191  24.274  -3.668  1.00  0.00      LA0  C
ATOM    617  CE1 TYR A  70      42.565  25.489  -3.074  1.00  0.00      LA0  C
ATOM    618  CD2 TYR A  70      44.108  24.433  -5.204  1.00  0.00      LA0  C
ATOM    619  CE2 TYR A  70      44.483  25.651  -4.611  1.00  0.00      LA0  C
ATOM    620  CZ  TYR A  70      43.714  26.156  -3.542  1.00  0.00      LA0  C
ATOM    621  OH  TYR A  70      44.096  27.333  -2.932  1.00  0.00      LA0  O
ATOM    622  HH  TYR A  70      43.744  27.322  -2.039  1.00  0.00      LA0  H
ATOM    623  C   TYR A  70      42.758  19.908  -5.092  1.00  0.00      LA0  C
ATOM    624  O   TYR A  70      43.684  19.165  -5.394  1.00  0.00      LA0  O
ATOM    625  N   ALA A  71      41.473  19.622  -5.324  1.00  0.00      LA0  N
ATOM    626  H   ALA A  71      40.755  20.251  -5.010  1.00  0.00      LA0  H
ATOM    627  CA  ALA A  71      41.169  18.409  -6.081  1.00  0.00      LA0  C
ATOM    628  CB  ALA A  71      39.813  17.850  -5.662  1.00  0.00      LA0  C
ATOM    629  C   ALA A  71      41.162  18.656  -7.581  1.00  0.00      LA0  C
ATOM    630  O   ALA A  71      40.374  19.436  -8.100  1.00  0.00      LA0  O
ATOM    631  N   PRO A  72      42.104  17.990  -8.287  1.00  0.00      LA0  N
ATOM    632  CD  PRO A  72      43.141  17.108  -7.771  1.00  0.00      LA0  C
ATOM    633  CA  PRO A  72      42.203  18.192  -9.737  1.00  0.00      LA0  C
ATOM    634  CB  PRO A  72      43.512  17.478 -10.097  1.00  0.00      LA0  C
ATOM    635  CG  PRO A  72      44.262  17.277  -8.783  1.00  0.00      LA0  C
ATOM    636  C   PRO A  72      41.008  17.660 -10.519  1.00  0.00      LA0  C
ATOM    637  O   PRO A  72      40.355  18.371 -11.271  1.00  0.00      LA0  O
ATOM    638  N   VAL A  73      40.782  16.353 -10.321  1.00  0.00      LA0  N
ATOM    639  H   VAL A  73      41.278  15.874  -9.602  1.00  0.00      LA0  H
ATOM    640  CA  VAL A  73      39.578  15.754 -10.890  1.00  0.00      LA0  C
ATOM    641  CB  VAL A  73      39.880  14.365 -11.480  1.00  0.00      LA0  C
ATOM    642  CG1 VAL A  73      40.731  14.479 -12.741  1.00  0.00      LA0  C
ATOM    643  CG2 VAL A  73      40.528  13.419 -10.465  1.00  0.00      LA0  C
ATOM    644  C   VAL A  73      38.534  15.663  -9.798  1.00  0.00      LA0  C
ATOM    645  O   VAL A  73      38.852  15.866  -8.631  1.00  0.00      LA0  O
ATOM    646  N   SER A  74      37.305  15.348 -10.211  1.00  0.00      LA0  N
ATOM    647  H   SER A  74      37.121  15.126 -11.171  1.00  0.00      LA0  H
ATOM    648  CA  SER A  74      36.324  15.064  -9.167  1.00  0.00      LA0  C
ATOM    649  CB  SER A  74      34.903  15.377  -9.658  1.00  0.00      LA0  C
ATOM    650  OG  SER A  74      34.940  16.402 -10.664  1.00  0.00      LA0  O
ATOM    651  HG  SER A  74      35.480  16.013 -11.365  1.00  0.00      LA0  H
ATOM    652  C   SER A  74      36.450  13.626  -8.691  1.00  0.00      LA0  C
ATOM    653  O   SER A  74      37.225  12.842  -9.236  1.00  0.00      LA0  O
ATOM    654  N   GLY A  75      35.671  13.302  -7.655  1.00  0.00      LA0  N
ATOM    655  H   GLY A  75      35.070  13.967  -7.208  1.00  0.00      LA0  H
ATOM    656  CA  GLY A  75      35.677  11.908  -7.246  1.00  0.00      LA0  C
ATOM    657  C   GLY A  75      35.663  11.739  -5.749  1.00  0.00      LA0  C
ATOM    658  O   GLY A  75      34.791  12.237  -5.052  1.00  0.00      LA0  O
ATOM    659  N   GLU A  76      36.664  10.986  -5.293  1.00  0.00      LA0  N
ATOM    660  H   GLU A  76      37.362  10.667  -5.934  1.00  0.00      LA0  H
ATOM    661  CA  GLU A  76      36.616  10.463  -3.934  1.00  0.00      LA0  C
ATOM    662  CB  GLU A  76      35.861   9.132  -4.001  1.00  0.00      LA0  C
ATOM    663  CG  GLU A  76      35.529   8.398  -2.701  1.00  0.00      LA0  C
ATOM    664  CD  GLU A  76      34.558   7.276  -3.027  1.00  0.00      LA0  C
ATOM    665  OE1 GLU A  76      33.438   7.546  -3.451  1.00  0.00      LA0  O
ATOM    666  OE2 GLU A  76      34.908   6.107  -2.924  1.00  0.00      LA0  O
ATOM    667  C   GLU A  76      38.023  10.330  -3.388  1.00  0.00      LA0  C
ATOM    668  O   GLU A  76      38.854   9.609  -3.931  1.00  0.00      LA0  O
ATOM    669  N   ILE A  77      38.281  11.081  -2.309  1.00  0.00      LA0  N
ATOM    670  H   ILE A  77      37.540  11.627  -1.912  1.00  0.00      LA0  H
ATOM    671  CA  ILE A  77      39.636  11.033  -1.751  1.00  0.00      LA0  C
ATOM    672  CB  ILE A  77      39.921  12.240  -0.841  1.00  0.00      LA0  C
ATOM    673  CG2 ILE A  77      41.378  12.257  -0.364  1.00  0.00      LA0  C
ATOM    674  CG1 ILE A  77      39.545  13.563  -1.508  1.00  0.00      LA0  C
ATOM    675  CD1 ILE A  77      40.382  13.898  -2.742  1.00  0.00      LA0  C
ATOM    676  C   ILE A  77      39.892   9.740  -0.999  1.00  0.00      LA0  C
ATOM    677  O   ILE A  77      39.533   9.588   0.159  1.00  0.00      LA0  O
ATOM    678  N   VAL A  78      40.512   8.795  -1.705  1.00  0.00      LA0  N
ATOM    679  H   VAL A  78      40.881   9.023  -2.606  1.00  0.00      LA0  H
ATOM    680  CA  VAL A  78      40.672   7.500  -1.047  1.00  0.00      LA0  C
ATOM    681  CB  VAL A  78      40.772   6.363  -2.071  1.00  0.00      LA0  C
ATOM    682  CG1 VAL A  78      39.448   6.223  -2.823  1.00  0.00      LA0  C
ATOM    683  CG2 VAL A  78      41.963   6.521  -3.018  1.00  0.00      LA0  C
ATOM    684  C   VAL A  78      41.781   7.423  -0.009  1.00  0.00      LA0  C
ATOM    685  O   VAL A  78      41.760   6.585   0.881  1.00  0.00      LA0  O
ATOM    686  N   ALA A  79      42.750   8.341  -0.147  1.00  0.00      LA0  N
ATOM    687  H   ALA A  79      42.751   9.001  -0.902  1.00  0.00      LA0  H
ATOM    688  CA  ALA A  79      43.809   8.349   0.859  1.00  0.00      LA0  C
ATOM    689  CB  ALA A  79      44.933   7.378   0.483  1.00  0.00      LA0  C
ATOM    690  C   ALA A  79      44.401   9.728   0.991  1.00  0.00      LA0  C
ATOM    691  O   ALA A  79      44.359  10.516   0.055  1.00  0.00      LA0  O
ATOM    692  N   VAL A  80      44.957   9.986   2.177  1.00  0.00      LA0  N
ATOM    693  H   VAL A  80      44.996   9.295   2.900  1.00  0.00      LA0  H
ATOM    694  CA  VAL A  80      45.748  11.202   2.339  1.00  0.00      LA0  C
ATOM    695  CB  VAL A  80      45.063  12.220   3.271  1.00  0.00      LA0  C
ATOM    696  CG1 VAL A  80      43.825  12.831   2.616  1.00  0.00      LA0  C
ATOM    697  CG2 VAL A  80      44.746  11.635   4.652  1.00  0.00      LA0  C
ATOM    698  C   VAL A  80      47.097  10.804   2.892  1.00  0.00      LA0  C
ATOM    699  O   VAL A  80      47.247   9.704   3.406  1.00  0.00      LA0  O
ATOM    700  N   ASN A  81      48.053  11.729   2.782  1.00  0.00      LA0  N
ATOM    701  H   ASN A  81      47.881  12.588   2.297  1.00  0.00      LA0  H
ATOM    702  CA  ASN A  81      49.291  11.520   3.531  1.00  0.00      LA0  C
ATOM    703  CB  ASN A  81      50.442  12.199   2.790  1.00  0.00      LA0  C
ATOM    704  CG  ASN A  81      51.795  11.898   3.410  1.00  0.00      LA0  C
ATOM    705  OD1 ASN A  81      51.944  11.639   4.596  1.00  0.00      LA0  O
ATOM    706  ND2 ASN A  81      52.793  11.932   2.522  1.00  0.00      LA0  N
ATOM    707 HD21 ASN A  81      52.596  12.200   1.576  1.00  0.00      LA0  H
ATOM    708 HD22 ASN A  81      53.731  11.698   2.771  1.00  0.00      LA0  H
ATOM    709  C   ASN A  81      49.121  12.059   4.939  1.00  0.00      LA0  C
ATOM    710  O   ASN A  81      49.354  13.230   5.211  1.00  0.00      LA0  O
ATOM    711  N   ASP A  82      48.639  11.159   5.804  1.00  0.00      LA0  N
ATOM    712  H   ASP A  82      48.620  10.182   5.572  1.00  0.00      LA0  H
ATOM    713  CA  ASP A  82      48.229  11.542   7.159  1.00  0.00      LA0  C
ATOM    714  CB  ASP A  82      47.726  10.304   7.916  1.00  0.00      LA0  C
ATOM    715  CG  ASP A  82      48.832   9.268   8.024  1.00  0.00      LA0  C
ATOM    716  OD1 ASP A  82      49.444   9.177   9.083  1.00  0.00      LA0  O
ATOM    717  OD2 ASP A  82      49.111   8.601   7.031  1.00  0.00      LA0  O
ATOM    718  C   ASP A  82      49.281  12.299   7.958  1.00  0.00      LA0  C
ATOM    719  O   ASP A  82      49.015  13.312   8.605  1.00  0.00      LA0  O
ATOM    720  N   ALA A  83      50.515  11.790   7.817  1.00  0.00      LA0  N
ATOM    721  H   ALA A  83      50.558  10.867   7.424  1.00  0.00      LA0  H
ATOM    722  CA  ALA A  83      51.668  12.407   8.469  1.00  0.00      LA0  C
ATOM    723  CB  ALA A  83      52.964  11.764   7.977  1.00  0.00      LA0  C
ATOM    724  C   ALA A  83      51.777  13.916   8.320  1.00  0.00      LA0  C
ATOM    725  O   ALA A  83      52.161  14.616   9.250  1.00  0.00      LA0  O
ATOM    726  N   LEU A  84      51.375  14.400   7.128  1.00  0.00      LA0  N
ATOM    727  H   LEU A  84      51.034  13.758   6.437  1.00  0.00      LA0  H
ATOM    728  CA  LEU A  84      51.476  15.838   6.844  1.00  0.00      LA0  C
ATOM    729  CB  LEU A  84      50.833  16.193   5.504  1.00  0.00      LA0  C
ATOM    730  CG  LEU A  84      51.505  15.561   4.286  1.00  0.00      LA0  C
ATOM    731  CD1 LEU A  84      50.809  15.988   2.993  1.00  0.00      LA0  C
ATOM    732  CD2 LEU A  84      53.007  15.833   4.245  1.00  0.00      LA0  C
ATOM    733  C   LEU A  84      50.952  16.793   7.906  1.00  0.00      LA0  C
ATOM    734  O   LEU A  84      51.460  17.896   8.072  1.00  0.00      LA0  O
ATOM    735  N   SER A  85      49.937  16.302   8.640  1.00  0.00      LA0  N
ATOM    736  H   SER A  85      49.541  15.416   8.397  1.00  0.00      LA0  H
ATOM    737  CA  SER A  85      49.403  17.068   9.770  1.00  0.00      LA0  C
ATOM    738  CB  SER A  85      48.429  16.199  10.570  1.00  0.00      LA0  C
ATOM    739  OG  SER A  85      47.579  15.450   9.689  1.00  0.00      LA0  O
ATOM    740  HG  SER A  85      48.051  14.650   9.465  1.00  0.00      LA0  H
ATOM    741  C   SER A  85      50.453  17.659  10.706  1.00  0.00      LA0  C
ATOM    742  O   SER A  85      50.467  18.846  11.016  1.00  0.00      LA0  O
ATOM    743  N   ASP A  86      51.349  16.754  11.125  1.00  0.00      LA0  N
ATOM    744  H   ASP A  86      51.318  15.812  10.790  1.00  0.00      LA0  H
ATOM    745  CA  ASP A  86      52.365  17.178  12.087  1.00  0.00      LA0  C
ATOM    746  CB  ASP A  86      52.203  16.433  13.420  1.00  0.00      LA0  C
ATOM    747  CG  ASP A  86      50.907  16.819  14.119  1.00  0.00      LA0  C
ATOM    748  OD1 ASP A  86      49.844  16.316  13.754  1.00  0.00      LA0  O
ATOM    749  OD2 ASP A  86      50.940  17.605  15.066  1.00  0.00      LA0  O
ATOM    750  C   ASP A  86      53.784  17.041  11.561  1.00  0.00      LA0  C
ATOM    751  O   ASP A  86      54.765  17.370  12.219  1.00  0.00      LA0  O
ATOM    752  N   SER A  87      53.858  16.552  10.318  1.00  0.00      LA0  N
ATOM    753  H   SER A  87      53.057  16.180   9.856  1.00  0.00      LA0  H
ATOM    754  CA  SER A  87      55.139  16.529   9.618  1.00  0.00      LA0  C
ATOM    755  CB  SER A  87      55.813  15.172   9.824  1.00  0.00      LA0  C
ATOM    756  OG  SER A  87      55.792  14.866  11.228  1.00  0.00      LA0  O
ATOM    757  HG  SER A  87      55.871  15.712  11.665  1.00  0.00      LA0  H
ATOM    758  C   SER A  87      54.955  16.892   8.152  1.00  0.00      LA0  C
ATOM    759  O   SER A  87      54.787  16.064   7.262  1.00  0.00      LA0  O
ATOM    760  N   PRO A  88      54.895  18.228   7.940  1.00  0.00      LA0  N
ATOM    761  CD  PRO A  88      55.039  19.283   8.945  1.00  0.00      LA0  C
ATOM    762  CA  PRO A  88      54.562  18.732   6.605  1.00  0.00      LA0  C
ATOM    763  CB  PRO A  88      54.062  20.135   6.951  1.00  0.00      LA0  C
ATOM    764  CG  PRO A  88      54.870  20.577   8.168  1.00  0.00      LA0  C
ATOM    765  C   PRO A  88      55.709  18.700   5.596  1.00  0.00      LA0  C
ATOM    766  O   PRO A  88      55.511  18.643   4.384  1.00  0.00      LA0  O
ATOM    767  N   GLU A  89      56.928  18.759   6.149  1.00  0.00      LA0  N
ATOM    768  H   GLU A  89      57.022  18.636   7.141  1.00  0.00      LA0  H
ATOM    769  CA  GLU A  89      58.157  18.854   5.361  1.00  0.00      LA0  C
ATOM    770  CB  GLU A  89      59.376  18.944   6.296  1.00  0.00      LA0  C
ATOM    771  CG  GLU A  89      59.761  17.667   7.069  1.00  0.00      LA0  C
ATOM    772  CD  GLU A  89      58.567  17.122   7.830  1.00  0.00      LA0  C
ATOM    773  OE1 GLU A  89      58.101  17.775   8.759  1.00  0.00      LA0  O
ATOM    774  OE2 GLU A  89      58.042  16.089   7.430  1.00  0.00      LA0  O
ATOM    775  C   GLU A  89      58.342  17.789   4.292  1.00  0.00      LA0  C
ATOM    776  O   GLU A  89      58.972  18.023   3.266  1.00  0.00      LA0  O
ATOM    777  N   LEU A  90      57.701  16.629   4.531  1.00  0.00      LA0  N
ATOM    778  H   LEU A  90      57.410  16.470   5.480  1.00  0.00      LA0  H
ATOM    779  CA  LEU A  90      57.657  15.567   3.520  1.00  0.00      LA0  C
ATOM    780  CB  LEU A  90      56.589  14.529   3.861  1.00  0.00      LA0  C
ATOM    781  CG  LEU A  90      56.805  13.811   5.193  1.00  0.00      LA0  C
ATOM    782  CD1 LEU A  90      55.622  12.903   5.523  1.00  0.00      LA0  C
ATOM    783  CD2 LEU A  90      58.136  13.058   5.239  1.00  0.00      LA0  C
ATOM    784  C   LEU A  90      57.451  16.028   2.083  1.00  0.00      LA0  C
ATOM    785  O   LEU A  90      58.119  15.576   1.155  1.00  0.00      LA0  O
ATOM    786  N   VAL A  91      56.504  16.977   1.943  1.00  0.00      LA0  N
ATOM    787  H   VAL A  91      56.062  17.345   2.765  1.00  0.00      LA0  H
ATOM    788  CA  VAL A  91      56.246  17.520   0.605  1.00  0.00      LA0  C
ATOM    789  CB  VAL A  91      55.095  18.540   0.636  1.00  0.00      LA0  C
ATOM    790  CG1 VAL A  91      54.752  19.061  -0.762  1.00  0.00      LA0  C
ATOM    791  CG2 VAL A  91      53.854  17.956   1.308  1.00  0.00      LA0  C
ATOM    792  C   VAL A  91      57.485  18.135  -0.031  1.00  0.00      LA0  C
ATOM    793  O   VAL A  91      57.811  17.901  -1.187  1.00  0.00      LA0  O
ATOM    794  N   ASN A  92      58.174  18.922   0.807  1.00  0.00      LA0  N
ATOM    795  H   ASN A  92      57.931  18.952   1.777  1.00  0.00      LA0  H
ATOM    796  CA  ASN A  92      59.383  19.596   0.331  1.00  0.00      LA0  C
ATOM    797  CB  ASN A  92      59.936  20.584   1.363  1.00  0.00      LA0  C
ATOM    798  CG  ASN A  92      58.917  21.657   1.676  1.00  0.00      LA0  C
ATOM    799  OD1 ASN A  92      58.365  21.728   2.767  1.00  0.00      LA0  O
ATOM    800  ND2 ASN A  92      58.675  22.496   0.669  1.00  0.00      LA0  N
ATOM    801 HD21 ASN A  92      59.133  22.387  -0.218  1.00  0.00      LA0  H
ATOM    802 HD22 ASN A  92      58.028  23.243   0.822  1.00  0.00      LA0  H
ATOM    803  C   ASN A  92      60.486  18.650  -0.086  1.00  0.00      LA0  C
ATOM    804  O   ASN A  92      61.218  18.886  -1.039  1.00  0.00      LA0  O
ATOM    805  N   SER A  93      60.568  17.538   0.658  1.00  0.00      LA0  N
ATOM    806  H   SER A  93      60.017  17.400   1.485  1.00  0.00      LA0  H
ATOM    807  CA  SER A  93      61.547  16.539   0.236  1.00  0.00      LA0  C
ATOM    808  CB  SER A  93      61.733  15.485   1.330  1.00  0.00      LA0  C
ATOM    809  OG  SER A  93      60.607  15.494   2.217  1.00  0.00      LA0  O
ATOM    810  HG  SER A  93      59.874  15.126   1.730  1.00  0.00      LA0  H
ATOM    811  C   SER A  93      61.269  15.891  -1.111  1.00  0.00      LA0  C
ATOM    812  O   SER A  93      62.151  15.755  -1.949  1.00  0.00      LA0  O
ATOM    813  N   GLU A  94      59.999  15.485  -1.278  1.00  0.00      LA0  N
ATOM    814  H   GLU A  94      59.302  15.657  -0.579  1.00  0.00      LA0  H
ATOM    815  CA  GLU A  94      59.684  14.760  -2.510  1.00  0.00      LA0  C
ATOM    816  CB  GLU A  94      59.744  13.248  -2.315  1.00  0.00      LA0  C
ATOM    817  CG  GLU A  94      61.050  12.571  -1.922  1.00  0.00      LA0  C
ATOM    818  CD  GLU A  94      60.708  11.117  -1.695  1.00  0.00      LA0  C
ATOM    819  OE1 GLU A  94      60.520  10.395  -2.672  1.00  0.00      LA0  O
ATOM    820  OE2 GLU A  94      60.560  10.721  -0.544  1.00  0.00      LA0  O
ATOM    821  C   GLU A  94      58.286  15.035  -3.028  1.00  0.00      LA0  C
ATOM    822  O   GLU A  94      57.380  14.225  -2.847  1.00  0.00      LA0  O
ATOM    823  N   PRO A  95      58.112  16.168  -3.741  1.00  0.00      LA0  N
ATOM    824  CD  PRO A  95      59.119  17.139  -4.159  1.00  0.00      LA0  C
ATOM    825  CA  PRO A  95      56.753  16.515  -4.175  1.00  0.00      LA0  C
ATOM    826  CB  PRO A  95      56.947  17.918  -4.760  1.00  0.00      LA0  C
ATOM    827  CG  PRO A  95      58.400  17.962  -5.221  1.00  0.00      LA0  C
ATOM    828  C   PRO A  95      56.117  15.508  -5.132  1.00  0.00      LA0  C
ATOM    829  O   PRO A  95      54.903  15.423  -5.262  1.00  0.00      LA0  O
ATOM    830  N   TYR A  96      56.992  14.727  -5.794  1.00  0.00      LA0  N
ATOM    831  H   TYR A  96      57.972  14.865  -5.658  1.00  0.00      LA0  H
ATOM    832  CA  TYR A  96      56.479  13.721  -6.724  1.00  0.00      LA0  C
ATOM    833  CB  TYR A  96      57.359  13.671  -7.977  1.00  0.00      LA0  C
ATOM    834  CG  TYR A  96      57.350  15.000  -8.698  1.00  0.00      LA0  C
ATOM    835  CD1 TYR A  96      56.135  15.480  -9.225  1.00  0.00      LA0  C
ATOM    836  CE1 TYR A  96      56.128  16.690  -9.934  1.00  0.00      LA0  C
ATOM    837  CD2 TYR A  96      58.556  15.716  -8.842  1.00  0.00      LA0  C
ATOM    838  CE2 TYR A  96      58.548  16.924  -9.561  1.00  0.00      LA0  C
ATOM    839  CZ  TYR A  96      57.336  17.387 -10.108  1.00  0.00      LA0  C
ATOM    840  OH  TYR A  96      57.316  18.559 -10.837  1.00  0.00      LA0  O
ATOM    841  HH  TYR A  96      58.045  18.553 -11.460  1.00  0.00      LA0  H
ATOM    842  C   TYR A  96      56.289  12.310  -6.177  1.00  0.00      LA0  C
ATOM    843  O   TYR A  96      55.725  11.437  -6.841  1.00  0.00      LA0  O
ATOM    844  N   ALA A  97      56.815  12.104  -4.958  1.00  0.00      LA0  N
ATOM    845  H   ALA A  97      57.170  12.852  -4.396  1.00  0.00      LA0  H
ATOM    846  CA  ALA A  97      56.831  10.729  -4.466  1.00  0.00      LA0  C
ATOM    847  CB  ALA A  97      58.147  10.033  -4.834  1.00  0.00      LA0  C
ATOM    848  C   ALA A  97      56.502  10.602  -2.986  1.00  0.00      LA0  C
ATOM    849  O   ALA A  97      55.332  10.562  -2.635  1.00  0.00      LA0  O
ATOM    850  N   GLY A  98      57.531  10.554  -2.120  1.00  0.00      LA0  N
ATOM    851  H   GLY A  98      58.501  10.570  -2.389  1.00  0.00      LA0  H
ATOM    852  CA  GLY A  98      57.241  10.380  -0.692  1.00  0.00      LA0  C
ATOM    853  C   GLY A  98      56.365  11.459  -0.074  1.00  0.00      LA0  C
ATOM    854  O   GLY A  98      55.523  11.217   0.785  1.00  0.00      LA0  O
ATOM    855  N   GLY A  99      56.567  12.678  -0.588  1.00  0.00      LA0  N
ATOM    856  H   GLY A  99      57.235  12.820  -1.317  1.00  0.00      LA0  H
ATOM    857  CA  GLY A  99      55.674  13.753  -0.169  1.00  0.00      LA0  C
ATOM    858  C   GLY A  99      54.448  13.916  -1.048  1.00  0.00      LA0  C
ATOM    859  O   GLY A  99      53.979  15.019  -1.306  1.00  0.00      LA0  O
ATOM    860  N   TRP A 100      53.921  12.756  -1.479  1.00  0.00      LA0  N
ATOM    861  H   TRP A 100      54.384  11.890  -1.293  1.00  0.00      LA0  H
ATOM    862  CA  TRP A 100      52.592  12.765  -2.085  1.00  0.00      LA0  C
ATOM    863  CB  TRP A 100      52.209  11.368  -2.600  1.00  0.00      LA0  C
ATOM    864  CG  TRP A 100      51.968  10.392  -1.463  1.00  0.00      LA0  C
ATOM    865  CD2 TRP A 100      50.699   9.938  -0.944  1.00  0.00      LA0  C
ATOM    866  CE2 TRP A 100      50.977   9.045   0.144  1.00  0.00      LA0  C
ATOM    867  CE3 TRP A 100      49.362  10.210  -1.304  1.00  0.00      LA0  C
ATOM    868  CD1 TRP A 100      52.934   9.753  -0.670  1.00  0.00      LA0  C
ATOM    869  NE1 TRP A 100      52.359   8.963   0.275  1.00  0.00      LA0  N
ATOM    870  HE1 TRP A 100      52.846   8.439   0.946  1.00  0.00      LA0  H
ATOM    871  CZ2 TRP A 100      49.914   8.443   0.851  1.00  0.00      LA0  C
ATOM    872  CZ3 TRP A 100      48.308   9.602  -0.589  1.00  0.00      LA0  C
ATOM    873  CH2 TRP A 100      48.582   8.724   0.481  1.00  0.00      LA0  C
ATOM    874  C   TRP A 100      51.562  13.278  -1.100  1.00  0.00      LA0  C
ATOM    875  O   TRP A 100      51.730  13.162   0.108  1.00  0.00      LA0  O
ATOM    876  N   ILE A 101      50.508  13.869  -1.659  1.00  0.00      LA0  N
ATOM    877  H   ILE A 101      50.377  13.887  -2.651  1.00  0.00      LA0  H
ATOM    878  CA  ILE A 101      49.597  14.536  -0.741  1.00  0.00      LA0  C
ATOM    879  CB  ILE A 101      49.440  15.996  -1.183  1.00  0.00      LA0  C
ATOM    880  CG2 ILE A 101      48.424  16.776  -0.349  1.00  0.00      LA0  C
ATOM    881  CG1 ILE A 101      50.829  16.648  -1.137  1.00  0.00      LA0  C
ATOM    882  CD1 ILE A 101      50.929  18.017  -1.800  1.00  0.00      LA0  C
ATOM    883  C   ILE A 101      48.289  13.790  -0.550  1.00  0.00      LA0  C
ATOM    884  O   ILE A 101      47.854  13.536   0.569  1.00  0.00      LA0  O
ATOM    885  N   PHE A 102      47.693  13.410  -1.689  1.00  0.00      LA0  N
ATOM    886  H   PHE A 102      48.076  13.625  -2.591  1.00  0.00      LA0  H
ATOM    887  CA  PHE A 102      46.508  12.566  -1.562  1.00  0.00      LA0  C
ATOM    888  CB  PHE A 102      45.233  13.385  -1.274  1.00  0.00      LA0  C
ATOM    889  CG  PHE A 102      44.825  14.313  -2.395  1.00  0.00      LA0  C
ATOM    890  CD1 PHE A 102      45.318  15.636  -2.416  1.00  0.00      LA0  C
ATOM    891  CD2 PHE A 102      43.926  13.852  -3.382  1.00  0.00      LA0  C
ATOM    892  CE1 PHE A 102      44.868  16.524  -3.411  1.00  0.00      LA0  C
ATOM    893  CE2 PHE A 102      43.474  14.740  -4.375  1.00  0.00      LA0  C
ATOM    894  CZ  PHE A 102      43.932  16.074  -4.365  1.00  0.00      LA0  C
ATOM    895  C   PHE A 102      46.348  11.616  -2.729  1.00  0.00      LA0  C
ATOM    896  O   PHE A 102      47.067  11.701  -3.715  1.00  0.00      LA0  O
ATOM    897  N   LYS A 103      45.385  10.706  -2.575  1.00  0.00      LA0  N
ATOM    898  H   LYS A 103      44.832  10.697  -1.741  1.00  0.00      LA0  H
ATOM    899  CA  LYS A 103      45.041   9.816  -3.675  1.00  0.00      LA0  C
ATOM    900  CB  LYS A 103      45.406   8.371  -3.351  1.00  0.00      LA0  C
ATOM    901  CG  LYS A 103      46.798   7.963  -3.820  1.00  0.00      LA0  C
ATOM    902  CD  LYS A 103      47.102   6.517  -3.436  1.00  0.00      LA0  C
ATOM    903  CE  LYS A 103      48.385   5.970  -4.066  1.00  0.00      LA0  C
ATOM    904  NZ  LYS A 103      48.232   5.829  -5.521  1.00  0.00      LA0  N
ATOM    905  HZ1 LYS A 103      49.141   5.520  -5.923  1.00  0.00      LA0  H
ATOM    906  HZ2 LYS A 103      47.506   5.116  -5.764  1.00  0.00      LA0  H
ATOM    907  HZ3 LYS A 103      47.998   6.739  -5.970  1.00  0.00      LA0  H
ATOM    908  C   LYS A 103      43.559   9.899  -3.926  1.00  0.00      LA0  C
ATOM    909  O   LYS A 103      42.750   9.865  -3.003  1.00  0.00      LA0  O
ATOM    910  N   ILE A 104      43.244  10.015  -5.213  1.00  0.00      LA0  N
ATOM    911  H   ILE A 104      43.959  10.040  -5.914  1.00  0.00      LA0  H
ATOM    912  CA  ILE A 104      41.842  10.171  -5.561  1.00  0.00      LA0  C
ATOM    913  CB  ILE A 104      41.594  11.620  -6.029  1.00  0.00      LA0  C
ATOM    914  CG2 ILE A 104      42.461  12.005  -7.230  1.00  0.00      LA0  C
ATOM    915  CG1 ILE A 104      40.113  11.918  -6.261  1.00  0.00      LA0  C
ATOM    916  CD1 ILE A 104      39.881  13.356  -6.714  1.00  0.00      LA0  C
ATOM    917  C   ILE A 104      41.379   9.124  -6.562  1.00  0.00      LA0  C
ATOM    918  O   ILE A 104      42.004   8.854  -7.582  1.00  0.00      LA0  O
ATOM    919  N   LYS A 105      40.237   8.532  -6.209  1.00  0.00      LA0  N
ATOM    920  H   LYS A 105      39.800   8.814  -5.355  1.00  0.00      LA0  H
ATOM    921  CA  LYS A 105      39.453   7.822  -7.213  1.00  0.00      LA0  C
ATOM    922  CB  LYS A 105      38.502   6.893  -6.454  1.00  0.00      LA0  C
ATOM    923  CG  LYS A 105      37.222   6.425  -7.152  1.00  0.00      LA0  C
ATOM    924  CD  LYS A 105      36.222   6.017  -6.072  1.00  0.00      LA0  C
ATOM    925  CE  LYS A 105      34.780   5.822  -6.539  1.00  0.00      LA0  C
ATOM    926  NZ  LYS A 105      33.912   5.839  -5.353  1.00  0.00      LA0  N
ATOM    927  HZ1 LYS A 105      33.002   5.367  -5.485  1.00  0.00      LA0  H
ATOM    928  HZ2 LYS A 105      34.398   5.454  -4.511  1.00  0.00      LA0  H
ATOM    929  HZ3 LYS A 105      33.728   6.820  -5.042  1.00  0.00      LA0  H
ATOM    930  C   LYS A 105      38.699   8.881  -7.993  1.00  0.00      LA0  C
ATOM    931  O   LYS A 105      37.980   9.677  -7.406  1.00  0.00      LA0  O
ATOM    932  N   ALA A 106      38.914   8.890  -9.313  1.00  0.00      LA0  N
ATOM    933  H   ALA A 106      39.435   8.167  -9.761  1.00  0.00      LA0  H
ATOM    934  CA  ALA A 106      38.164   9.888 -10.072  1.00  0.00      LA0  C
ATOM    935  CB  ALA A 106      38.751  10.047 -11.474  1.00  0.00      LA0  C
ATOM    936  C   ALA A 106      36.701   9.507 -10.187  1.00  0.00      LA0  C
ATOM    937  O   ALA A 106      36.336   8.359  -9.957  1.00  0.00      LA0  O
ATOM    938  N   SER A 107      35.891  10.502 -10.568  1.00  0.00      LA0  N
ATOM    939  H   SER A 107      36.211  11.453 -10.573  1.00  0.00      LA0  H
ATOM    940  CA  SER A 107      34.496  10.208 -10.912  1.00  0.00      LA0  C
ATOM    941  CB  SER A 107      33.758  11.513 -11.217  1.00  0.00      LA0  C
ATOM    942  OG  SER A 107      34.554  12.610 -10.757  1.00  0.00      LA0  O
ATOM    943  HG  SER A 107      34.719  13.171 -11.520  1.00  0.00      LA0  H
ATOM    944  C   SER A 107      34.393   9.280 -12.109  1.00  0.00      LA0  C
ATOM    945  O   SER A 107      33.740   8.243 -12.105  1.00  0.00      LA0  O
ATOM    946  N   ASP A 108      35.131   9.734 -13.125  1.00  0.00      LA0  N
ATOM    947  H   ASP A 108      35.619  10.606 -13.052  1.00  0.00      LA0  H
ATOM    948  CA  ASP A 108      35.333   8.994 -14.360  1.00  0.00      LA0  C
ATOM    949  CB  ASP A 108      34.251   9.406 -15.378  1.00  0.00      LA0  C
ATOM    950  CG  ASP A 108      34.385   8.791 -16.772  1.00  0.00      LA0  C
ATOM    951  OD1 ASP A 108      35.254   7.959 -17.014  1.00  0.00      LA0  O
ATOM    952  OD2 ASP A 108      33.628   9.190 -17.650  1.00  0.00      LA0  O
ATOM    953  C   ASP A 108      36.729   9.388 -14.788  1.00  0.00      LA0  C
ATOM    954  O   ASP A 108      37.199  10.481 -14.484  1.00  0.00      LA0  O
ATOM    955  N   GLU A 109      37.387   8.452 -15.473  1.00  0.00      LA0  N
ATOM    956  H   GLU A 109      36.836   7.677 -15.785  1.00  0.00      LA0  H
ATOM    957  CA  GLU A 109      38.707   8.739 -16.025  1.00  0.00      LA0  C
ATOM    958  CB  GLU A 109      39.249   7.478 -16.706  1.00  0.00      LA0  C
ATOM    959  CG  GLU A 109      39.141   6.201 -15.856  1.00  0.00      LA0  C
ATOM    960  CD  GLU A 109      40.390   5.951 -15.029  1.00  0.00      LA0  C
ATOM    961  OE1 GLU A 109      41.192   5.113 -15.422  1.00  0.00      LA0  O
ATOM    962  OE2 GLU A 109      40.574   6.556 -13.975  1.00  0.00      LA0  O
ATOM    963  C   GLU A 109      38.699   9.921 -16.992  1.00  0.00      LA0  C
ATOM    964  O   GLU A 109      39.688  10.626 -17.152  1.00  0.00      LA0  O
ATOM    965  N   SER A 110      37.525  10.132 -17.619  1.00  0.00      LA0  N
ATOM    966  H   SER A 110      36.743   9.527 -17.439  1.00  0.00      LA0  H
ATOM    967  CA  SER A 110      37.384  11.201 -18.614  1.00  0.00      LA0  C
ATOM    968  CB  SER A 110      35.917  11.324 -19.019  1.00  0.00      LA0  C
ATOM    969  OG  SER A 110      35.135  11.583 -17.851  1.00  0.00      LA0  O
ATOM    970  HG  SER A 110      34.530  10.841 -17.775  1.00  0.00      LA0  H
ATOM    971  C   SER A 110      37.946  12.575 -18.257  1.00  0.00      LA0  C
ATOM    972  O   SER A 110      38.542  13.259 -19.085  1.00  0.00      LA0  O
ATOM    973  N   GLU A 111      37.767  12.946 -16.972  1.00  0.00      LA0  N
ATOM    974  H   GLU A 111      37.228  12.347 -16.377  1.00  0.00      LA0  H
ATOM    975  CA  GLU A 111      38.250  14.263 -16.536  1.00  0.00      LA0  C
ATOM    976  CB  GLU A 111      37.854  14.558 -15.085  1.00  0.00      LA0  C
ATOM    977  CG  GLU A 111      36.344  14.711 -14.864  1.00  0.00      LA0  C
ATOM    978  CD  GLU A 111      36.066  15.196 -13.450  1.00  0.00      LA0  C
ATOM    979  OE1 GLU A 111      35.849  14.377 -12.565  1.00  0.00      LA0  O
ATOM    980  OE2 GLU A 111      36.041  16.401 -13.218  1.00  0.00      LA0  O
ATOM    981  C   GLU A 111      39.735  14.551 -16.764  1.00  0.00      LA0  C
ATOM    982  O   GLU A 111      40.174  15.697 -16.800  1.00  0.00      LA0  O
ATOM    983  N   LEU A 112      40.497  13.462 -16.984  1.00  0.00      LA0  N
ATOM    984  H   LEU A 112      40.088  12.551 -16.895  1.00  0.00      LA0  H
ATOM    985  CA  LEU A 112      41.874  13.595 -17.472  1.00  0.00      LA0  C
ATOM    986  CB  LEU A 112      42.406  12.245 -17.952  1.00  0.00      LA0  C
ATOM    987  CG  LEU A 112      42.856  11.290 -16.850  1.00  0.00      LA0  C
ATOM    988  CD1 LEU A 112      43.047   9.871 -17.386  1.00  0.00      LA0  C
ATOM    989  CD2 LEU A 112      44.118  11.795 -16.155  1.00  0.00      LA0  C
ATOM    990  C   LEU A 112      42.087  14.607 -18.590  1.00  0.00      LA0  C
ATOM    991  O   LEU A 112      43.085  15.323 -18.629  1.00  0.00      LA0  O
ATOM    992  N   GLU A 113      41.116  14.650 -19.512  1.00  0.00      LA0  N
ATOM    993  H   GLU A 113      40.291  14.084 -19.448  1.00  0.00      LA0  H
ATOM    994  CA  GLU A 113      41.382  15.545 -20.633  1.00  0.00      LA0  C
ATOM    995  CB  GLU A 113      40.952  14.926 -21.968  1.00  0.00      LA0  C
ATOM    996  CG  GLU A 113      41.653  13.579 -22.232  1.00  0.00      LA0  C
ATOM    997  CD  GLU A 113      43.144  13.680 -21.935  1.00  0.00      LA0  C
ATOM    998  OE1 GLU A 113      43.854  14.429 -22.601  1.00  0.00      LA0  O
ATOM    999  OE2 GLU A 113      43.597  13.070 -20.969  1.00  0.00      LA0  O
ATOM   1000  C   GLU A 113      40.978  16.993 -20.466  1.00  0.00      LA0  C
ATOM   1001  O   GLU A 113      41.301  17.853 -21.272  1.00  0.00      LA0  O
ATOM   1002  N   SER A 114      40.337  17.248 -19.319  1.00  0.00      LA0  N
ATOM   1003  H   SER A 114      39.992  16.536 -18.707  1.00  0.00      LA0  H
ATOM   1004  CA  SER A 114      40.261  18.645 -18.904  1.00  0.00      LA0  C
ATOM   1005  CB  SER A 114      39.001  18.844 -18.061  1.00  0.00      LA0  C
ATOM   1006  OG  SER A 114      37.928  18.075 -18.626  1.00  0.00      LA0  O
ATOM   1007  HG  SER A 114      37.122  18.500 -18.354  1.00  0.00      LA0  H
ATOM   1008  C   SER A 114      41.515  19.126 -18.172  1.00  0.00      LA0  C
ATOM   1009  O   SER A 114      41.618  20.256 -17.694  1.00  0.00      LA0  O
ATOM   1010  N   LEU A 115      42.483  18.198 -18.074  1.00  0.00      LA0  N
ATOM   1011  H   LEU A 115      42.389  17.283 -18.465  1.00  0.00      LA0  H
ATOM   1012  CA  LEU A 115      43.732  18.540 -17.409  1.00  0.00      LA0  C
ATOM   1013  CB  LEU A 115      43.884  17.721 -16.127  1.00  0.00      LA0  C
ATOM   1014  CG  LEU A 115      42.832  18.047 -15.063  1.00  0.00      LA0  C
ATOM   1015  CD1 LEU A 115      43.022  17.177 -13.829  1.00  0.00      LA0  C
ATOM   1016  CD2 LEU A 115      42.798  19.530 -14.682  1.00  0.00      LA0  C
ATOM   1017  C   LEU A 115      44.932  18.383 -18.323  1.00  0.00      LA0  C
ATOM   1018  O   LEU A 115      44.902  17.690 -19.338  1.00  0.00      LA0  O
ATOM   1019  N   LEU A 116      45.978  19.115 -17.921  1.00  0.00      LA0  N
ATOM   1020  H   LEU A 116      46.023  19.379 -16.957  1.00  0.00      LA0  H
ATOM   1021  CA  LEU A 116      47.141  19.347 -18.775  1.00  0.00      LA0  C
ATOM   1022  CB  LEU A 116      47.979  20.491 -18.189  1.00  0.00      LA0  C
ATOM   1023  CG  LEU A 116      47.539  21.930 -18.510  1.00  0.00      LA0  C
ATOM   1024  CD1 LEU A 116      46.107  22.278 -18.101  1.00  0.00      LA0  C
ATOM   1025  CD2 LEU A 116      48.533  22.930 -17.920  1.00  0.00      LA0  C
ATOM   1026  C   LEU A 116      47.999  18.105 -18.900  1.00  0.00      LA0  C
ATOM   1027  O   LEU A 116      47.969  17.230 -18.045  1.00  0.00      LA0  O
ATOM   1028  N   ASP A 117      48.766  18.053 -19.992  1.00  0.00      LA0  N
ATOM   1029  H   ASP A 117      48.799  18.760 -20.700  1.00  0.00      LA0  H
ATOM   1030  CA  ASP A 117      49.761  16.989 -20.052  1.00  0.00      LA0  C
ATOM   1031  CB  ASP A 117      49.777  16.378 -21.465  1.00  0.00      LA0  C
ATOM   1032  CG  ASP A 117      50.571  17.242 -22.426  1.00  0.00      LA0  C
ATOM   1033  OD1 ASP A 117      51.616  16.789 -22.875  1.00  0.00      LA0  O
ATOM   1034  OD2 ASP A 117      50.190  18.382 -22.661  1.00  0.00      LA0  O
ATOM   1035  C   ASP A 117      51.116  17.510 -19.587  1.00  0.00      LA0  C
ATOM   1036  O   ASP A 117      51.205  18.602 -19.032  1.00  0.00      LA0  O
ATOM   1037  N   ALA A 118      52.166  16.711 -19.851  1.00  0.00      LA0  N
ATOM   1038  H   ALA A 118      52.035  15.903 -20.423  1.00  0.00      LA0  H
ATOM   1039  CA  ALA A 118      53.509  17.188 -19.530  1.00  0.00      LA0  C
ATOM   1040  CB  ALA A 118      54.544  16.089 -19.780  1.00  0.00      LA0  C
ATOM   1041  C   ALA A 118      53.898  18.441 -20.298  1.00  0.00      LA0  C
ATOM   1042  O   ALA A 118      54.285  19.450 -19.722  1.00  0.00      LA0  O
ATOM   1043  N   THR A 119      53.721  18.355 -21.623  1.00  0.00      LA0  N
ATOM   1044  H   THR A 119      53.341  17.530 -22.044  1.00  0.00      LA0  H
ATOM   1045  CA  THR A 119      54.078  19.493 -22.471  1.00  0.00      LA0  C
ATOM   1046  CB  THR A 119      53.864  19.139 -23.946  1.00  0.00      LA0  C
ATOM   1047  OG1 THR A 119      53.939  17.721 -24.159  1.00  0.00      LA0  O
ATOM   1048  HG1 THR A 119      53.077  17.376 -23.925  1.00  0.00      LA0  H
ATOM   1049  CG2 THR A 119      54.848  19.887 -24.847  1.00  0.00      LA0  C
ATOM   1050  C   THR A 119      53.322  20.771 -22.125  1.00  0.00      LA0  C
ATOM   1051  O   THR A 119      53.845  21.877 -22.039  1.00  0.00      LA0  O
ATOM   1052  N   ALA A 120      52.022  20.562 -21.869  1.00  0.00      LA0  N
ATOM   1053  H   ALA A 120      51.613  19.654 -22.007  1.00  0.00      LA0  H
ATOM   1054  CA  ALA A 120      51.244  21.715 -21.427  1.00  0.00      LA0  C
ATOM   1055  CB  ALA A 120      49.751  21.400 -21.430  1.00  0.00      LA0  C
ATOM   1056  C   ALA A 120      51.660  22.260 -20.068  1.00  0.00      LA0  C
ATOM   1057  O   ALA A 120      51.579  23.451 -19.804  1.00  0.00      LA0  O
ATOM   1058  N   TYR A 121      52.160  21.348 -19.221  1.00  0.00      LA0  N
ATOM   1059  H   TYR A 121      52.191  20.374 -19.457  1.00  0.00      LA0  H
ATOM   1060  CA  TYR A 121      52.778  21.841 -17.992  1.00  0.00      LA0  C
ATOM   1061  CB  TYR A 121      53.020  20.688 -17.009  1.00  0.00      LA0  C
ATOM   1062  CG  TYR A 121      53.657  21.191 -15.733  1.00  0.00      LA0  C
ATOM   1063  CD1 TYR A 121      52.940  22.076 -14.903  1.00  0.00      LA0  C
ATOM   1064  CE1 TYR A 121      53.581  22.618 -13.780  1.00  0.00      LA0  C
ATOM   1065  CD2 TYR A 121      54.970  20.780 -15.431  1.00  0.00      LA0  C
ATOM   1066  CE2 TYR A 121      55.607  21.313 -14.301  1.00  0.00      LA0  C
ATOM   1067  CZ  TYR A 121      54.912  22.245 -13.508  1.00  0.00      LA0  C
ATOM   1068  OH  TYR A 121      55.558  22.818 -12.431  1.00  0.00      LA0  O
ATOM   1069  HH  TYR A 121      55.424  23.766 -12.472  1.00  0.00      LA0  H
ATOM   1070  C   TYR A 121      54.042  22.662 -18.220  1.00  0.00      LA0  C
ATOM   1071  O   TYR A 121      54.293  23.644 -17.530  1.00  0.00      LA0  O
ATOM   1072  N   GLU A 122      54.812  22.249 -19.236  1.00  0.00      LA0  N
ATOM   1073  H   GLU A 122      54.609  21.402 -19.732  1.00  0.00      LA0  H
ATOM   1074  CA  GLU A 122      55.965  23.076 -19.595  1.00  0.00      LA0  C
ATOM   1075  CB  GLU A 122      56.807  22.412 -20.683  1.00  0.00      LA0  C
ATOM   1076  CG  GLU A 122      57.330  21.039 -20.258  1.00  0.00      LA0  C
ATOM   1077  CD  GLU A 122      58.171  20.447 -21.370  1.00  0.00      LA0  C
ATOM   1078  OE1 GLU A 122      57.608  20.060 -22.392  1.00  0.00      LA0  O
ATOM   1079  OE2 GLU A 122      59.388  20.374 -21.207  1.00  0.00      LA0  O
ATOM   1080  C   GLU A 122      55.575  24.492 -19.987  1.00  0.00      LA0  C
ATOM   1081  O   GLU A 122      56.164  25.469 -19.546  1.00  0.00      LA0  O
ATOM   1082  N   ALA A 123      54.483  24.563 -20.771  1.00  0.00      LA0  N
ATOM   1083  H   ALA A 123      54.112  23.715 -21.155  1.00  0.00      LA0  H
ATOM   1084  CA  ALA A 123      53.896  25.885 -21.022  1.00  0.00      LA0  C
ATOM   1085  CB  ALA A 123      52.653  25.769 -21.907  1.00  0.00      LA0  C
ATOM   1086  C   ALA A 123      53.546  26.646 -19.748  1.00  0.00      LA0  C
ATOM   1087  O   ALA A 123      53.985  27.765 -19.526  1.00  0.00      LA0  O
ATOM   1088  N   LEU A 124      52.807  25.934 -18.878  1.00  0.00      LA0  N
ATOM   1089  H   LEU A 124      52.454  25.048 -19.176  1.00  0.00      LA0  H
ATOM   1090  CA  LEU A 124      52.426  26.486 -17.573  1.00  0.00      LA0  C
ATOM   1091  CB  LEU A 124      51.609  25.438 -16.806  1.00  0.00      LA0  C
ATOM   1092  CG  LEU A 124      50.889  25.921 -15.541  1.00  0.00      LA0  C
ATOM   1093  CD1 LEU A 124      49.849  27.005 -15.832  1.00  0.00      LA0  C
ATOM   1094  CD2 LEU A 124      50.283  24.751 -14.766  1.00  0.00      LA0  C
ATOM   1095  C   LEU A 124      53.570  27.041 -16.723  1.00  0.00      LA0  C
ATOM   1096  O   LEU A 124      53.392  27.916 -15.884  1.00  0.00      LA0  O
ATOM   1097  N   LEU A 125      54.778  26.510 -16.978  1.00  0.00      LA0  N
ATOM   1098  H   LEU A 125      54.872  25.773 -17.649  1.00  0.00      LA0  H
ATOM   1099  CA  LEU A 125      55.941  27.140 -16.350  1.00  0.00      LA0  C
ATOM   1100  CB  LEU A 125      57.208  26.330 -16.625  1.00  0.00      LA0  C
ATOM   1101  CG  LEU A 125      57.151  24.926 -16.024  1.00  0.00      LA0  C
ATOM   1102  CD1 LEU A 125      58.285  24.035 -16.530  1.00  0.00      LA0  C
ATOM   1103  CD2 LEU A 125      57.102  24.976 -14.498  1.00  0.00      LA0  C
ATOM   1104  C   LEU A 125      56.131  28.594 -16.756  1.00  0.00      LA0  C
ATOM   1105  O   LEU A 125      56.267  29.479 -15.919  1.00  0.00      LA0  O
ATOM   1106  N   GLU A 126      56.083  28.791 -18.081  1.00  0.00      LA0  N
ATOM   1107  H   GLU A 126      55.890  28.023 -18.694  1.00  0.00      LA0  H
ATOM   1108  CA  GLU A 126      56.166  30.149 -18.622  1.00  0.00      LA0  C
ATOM   1109  CB  GLU A 126      56.278  30.108 -20.151  1.00  0.00      LA0  C
ATOM   1110  CG  GLU A 126      57.479  29.319 -20.693  1.00  0.00      LA0  C
ATOM   1111  CD  GLU A 126      58.784  30.051 -20.429  1.00  0.00      LA0  C
ATOM   1112  OE1 GLU A 126      59.490  29.682 -19.491  1.00  0.00      LA0  O
ATOM   1113  OE2 GLU A 126      59.105  30.972 -21.180  1.00  0.00      LA0  O
ATOM   1114  C   GLU A 126      55.002  31.033 -18.195  1.00  0.00      LA0  C
ATOM   1115  O   GLU A 126      55.170  32.199 -17.856  1.00  0.00      LA0  O
ATOM   1116  N   ASP A 127      53.808  30.407 -18.171  1.00  0.00      LA0  N
ATOM   1117  H   ASP A 127      53.690  29.512 -18.609  1.00  0.00      LA0  H
ATOM   1118  CA  ASP A 127      52.639  31.106 -17.621  1.00  0.00      LA0  C
ATOM   1119  CB  ASP A 127      51.390  30.212 -17.629  1.00  0.00      LA0  C
ATOM   1120  CG  ASP A 127      50.855  29.974 -19.031  1.00  0.00      LA0  C
ATOM   1121  OD1 ASP A 127      50.137  30.834 -19.541  1.00  0.00      LA0  O
ATOM   1122  OD2 ASP A 127      51.122  28.914 -19.595  1.00  0.00      LA0  O
ATOM   1123  C   ASP A 127      52.848  31.651 -16.211  1.00  0.00      LA0  C
ATOM   1124  O   ASP A 127      52.494  32.782 -15.884  1.00  0.00      LA0  O
ATOM   1125  N   GLU A 128      53.451  30.792 -15.373  1.00  0.00      LA0  N
ATOM   1126  H   GLU A 128      53.668  29.869 -15.694  1.00  0.00      LA0  H
ATOM   1127  CA  GLU A 128      53.862  31.282 -14.057  1.00  0.00      LA0  C
ATOM   1128  CB  GLU A 128      53.209  30.465 -12.921  1.00  0.00      LA0  C
ATOM   1129  CG  GLU A 128      53.481  31.025 -11.511  1.00  0.00      LA0  C
ATOM   1130  CD  GLU A 128      52.250  30.969 -10.611  1.00  0.00      LA0  C
ATOM   1131  OE1 GLU A 128      51.206  31.483 -10.989  1.00  0.00      LA0  O
ATOM   1132  OE2 GLU A 128      52.333  30.513  -9.473  1.00  0.00      LA0  O
ATOM   1133  C   GLU A 128      55.371  31.389 -13.914  1.00  0.00      LA0  C
ATOM   1134  O   GLU A 128      55.911  32.392 -13.451  1.00  0.00      LA0  O
END
