# Supplementary material for: Large scale analyses of genotype-phenotype relationships of glycine decarboxylase mutations and neurological disease severity
Source: PLoS Comput Biol. 2020 May 18;16(5):e1007871. doi: 10.1371/journal.pcbi.1007871 (PMC7259800; doi:10.1371/journal.pcbi.1007871)
Supplement: S1 Appendix — (ZIP) [file pcbi.1007871.s011.zip › S1_Appendix/cluspro.TH.ecoli/model.000.10.pdb]

HEADER rec.pdb
REMARK original generated coordinate pdb file
ATOM      1  N   GLN A   4      22.318  45.643  17.313  1.00  0.00      RA0  N
ATOM      2  H   GLN A   4      21.354  45.819  17.130  1.00  0.00      RA0  H
ATOM      3  CA  GLN A   4      23.356  46.702  17.078  1.00  0.00      RA0  C
ATOM      4  CB  GLN A   4      22.868  48.052  17.604  1.00  0.00      RA0  C
ATOM      5  CG  GLN A   4      23.788  49.205  17.205  1.00  0.00      RA0  C
ATOM      6  CD  GLN A   4      23.188  50.514  17.670  1.00  0.00      RA0  C
ATOM      7  OE1 GLN A   4      22.884  50.710  18.840  1.00  0.00      RA0  O
ATOM      8  NE2 GLN A   4      23.026  51.407  16.678  1.00  0.00      RA0  N
ATOM      9 HE21 GLN A   4      23.288  51.193  15.737  1.00  0.00      RA0  H
ATOM     10 HE22 GLN A   4      22.636  52.309  16.866  1.00  0.00      RA0  H
ATOM     11  C   GLN A   4      24.669  46.292  17.706  1.00  0.00      RA0  C
ATOM     12  O   GLN A   4      24.709  45.892  18.876  1.00  0.00      RA0  O
ATOM     13  N   THR A   5      25.745  46.374  16.923  1.00  0.00      RA0  N
ATOM     14  H   THR A   5      25.673  46.794  16.023  1.00  0.00      RA0  H
ATOM     15  CA  THR A   5      27.040  45.928  17.398  1.00  0.00      RA0  C
ATOM     16  CB  THR A   5      27.993  45.734  16.194  1.00  0.00      RA0  C
ATOM     17  OG1 THR A   5      29.302  45.343  16.625  1.00  0.00      RA0  O
ATOM     18  HG1 THR A   5      29.760  44.996  15.850  1.00  0.00      RA0  H
ATOM     19  CG2 THR A   5      28.079  46.973  15.300  1.00  0.00      RA0  C
ATOM     20  C   THR A   5      27.567  46.895  18.439  1.00  0.00      RA0  C
ATOM     21  O   THR A   5      27.394  48.098  18.287  1.00  0.00      RA0  O
ATOM     22  N   PRO A   6      28.258  46.395  19.466  1.00  0.00      RA0  N
ATOM     23  CD  PRO A   6      28.411  44.983  19.789  1.00  0.00      RA0  C
ATOM     24  CA  PRO A   6      28.957  47.285  20.399  1.00  0.00      RA0  C
ATOM     25  CB  PRO A   6      29.665  46.299  21.334  1.00  0.00      RA0  C
ATOM     26  CG  PRO A   6      28.859  45.006  21.240  1.00  0.00      RA0  C
ATOM     27  C   PRO A   6      29.941  48.233  19.721  1.00  0.00      RA0  C
ATOM     28  O   PRO A   6      30.283  49.284  20.285  1.00  0.00      RA0  O
ATOM     29  N   LEU A   7      30.378  47.879  18.514  1.00  0.00      RA0  N
ATOM     30  H   LEU A   7      30.058  47.036  18.075  1.00  0.00      RA0  H
ATOM     31  CA  LEU A   7      31.322  48.712  17.757  1.00  0.00      RA0  C
ATOM     32  CB  LEU A   7      32.175  47.819  16.861  1.00  0.00      RA0  C
ATOM     33  CG  LEU A   7      33.074  46.900  17.677  1.00  0.00      RA0  C
ATOM     34  CD1 LEU A   7      33.836  45.901  16.812  1.00  0.00      RA0  C
ATOM     35  CD2 LEU A   7      34.020  47.728  18.535  1.00  0.00      RA0  C
ATOM     36  C   LEU A   7      30.719  49.845  16.928  1.00  0.00      RA0  C
ATOM     37  O   LEU A   7      31.447  50.554  16.256  1.00  0.00      RA0  O
ATOM     38  N   TYR A   8      29.406  50.055  17.033  1.00  0.00      RA0  N
ATOM     39  H   TYR A   8      28.876  49.477  17.656  1.00  0.00      RA0  H
ATOM     40  CA  TYR A   8      28.697  50.975  16.166  1.00  0.00      RA0  C
ATOM     41  CB  TYR A   8      27.231  51.034  16.580  1.00  0.00      RA0  C
ATOM     42  CG  TYR A   8      26.401  51.545  15.432  1.00  0.00      RA0  C
ATOM     43  CD1 TYR A   8      26.004  52.876  15.383  1.00  0.00      RA0  C
ATOM     44  CE1 TYR A   8      25.219  53.326  14.329  1.00  0.00      RA0  C
ATOM     45  CD2 TYR A   8      26.028  50.666  14.423  1.00  0.00      RA0  C
ATOM     46  CE2 TYR A   8      25.242  51.117  13.373  1.00  0.00      RA0  C
ATOM     47  CZ  TYR A   8      24.833  52.443  13.326  1.00  0.00      RA0  C
ATOM     48  OH  TYR A   8      24.040  52.879  12.286  1.00  0.00      RA0  O
ATOM     49  HH  TYR A   8      23.994  52.206  11.620  1.00  0.00      RA0  H
ATOM     50  C   TYR A   8      29.324  52.367  16.213  1.00  0.00      RA0  C
ATOM     51  O   TYR A   8      29.574  52.947  15.173  1.00  0.00      RA0  O
ATOM     52  N   GLU A   9      29.592  52.896  17.409  1.00  0.00      RA0  N
ATOM     53  H   GLU A   9      29.482  52.343  18.233  1.00  0.00      RA0  H
ATOM     54  CA  GLU A   9      30.170  54.230  17.533  1.00  0.00      RA0  C
ATOM     55  CB  GLU A   9      30.096  54.625  19.014  1.00  0.00      RA0  C
ATOM     56  CG  GLU A   9      30.984  55.776  19.485  1.00  0.00      RA0  C
ATOM     57  CD  GLU A   9      32.335  55.221  19.889  1.00  0.00      RA0  C
ATOM     58  OE1 GLU A   9      32.509  54.002  19.865  1.00  0.00      RA0  O
ATOM     59  OE2 GLU A   9      33.218  56.005  20.224  1.00  0.00      RA0  O
ATOM     60  C   GLU A   9      31.558  54.315  16.916  1.00  0.00      RA0  C
ATOM     61  O   GLU A   9      31.888  55.305  16.257  1.00  0.00      RA0  O
ATOM     62  N   GLN A  10      32.378  53.293  17.147  1.00  0.00      RA0  N
ATOM     63  H   GLN A  10      32.122  52.640  17.858  1.00  0.00      RA0  H
ATOM     64  CA  GLN A  10      33.695  53.234  16.494  1.00  0.00      RA0  C
ATOM     65  CB  GLN A  10      34.523  52.059  17.003  1.00  0.00      RA0  C
ATOM     66  CG  GLN A  10      35.132  52.371  18.365  1.00  0.00      RA0  C
ATOM     67  CD  GLN A  10      35.873  53.689  18.266  1.00  0.00      RA0  C
ATOM     68  OE1 GLN A  10      36.847  53.844  17.525  1.00  0.00      RA0  O
ATOM     69  NE2 GLN A  10      35.361  54.635  19.061  1.00  0.00      RA0  N
ATOM     70 HE21 GLN A  10      34.504  54.472  19.576  1.00  0.00      RA0  H
ATOM     71 HE22 GLN A  10      35.663  55.574  19.209  1.00  0.00      RA0  H
ATOM     72  C   GLN A  10      33.576  53.174  14.974  1.00  0.00      RA0  C
ATOM     73  O   GLN A  10      34.322  53.856  14.263  1.00  0.00      RA0  O
ATOM     74  N   HIS A  11      32.625  52.393  14.458  1.00  0.00      RA0  N
ATOM     75  H   HIS A  11      32.025  51.880  15.072  1.00  0.00      RA0  H
ATOM     76  CA  HIS A  11      32.386  52.402  13.014  1.00  0.00      RA0  C
ATOM     77  CB  HIS A  11      31.221  51.506  12.618  1.00  0.00      RA0  C
ATOM     78  CG  HIS A  11      31.490  50.059  12.928  1.00  0.00      RA0  C
ATOM     79  ND1 HIS A  11      32.627  49.407  12.623  1.00  0.00      RA0  N
ATOM     80  HD1 HIS A  11      33.405  49.743  12.123  1.00  0.00      RA0  H
ATOM     81  CD2 HIS A  11      30.608  49.170  13.544  1.00  0.00      RA0  C
ATOM     82  NE2 HIS A  11      31.228  47.972  13.612  1.00  0.00      RA0  N
ATOM     83  CE1 HIS A  11      32.469  48.116  13.049  1.00  0.00      RA0  C
ATOM     84  C   HIS A  11      32.086  53.799  12.504  1.00  0.00      RA0  C
ATOM     85  O   HIS A  11      32.635  54.214  11.489  1.00  0.00      RA0  O
ATOM     86  N   THR A  12      31.245  54.553  13.210  1.00  0.00      RA0  N
ATOM     87  H   THR A  12      30.755  54.207  14.016  1.00  0.00      RA0  H
ATOM     88  CA  THR A  12      30.918  55.903  12.727  1.00  0.00      RA0  C
ATOM     89  CB  THR A  12      29.741  56.406  13.541  1.00  0.00      RA0  C
ATOM     90  OG1 THR A  12      29.645  55.622  14.731  1.00  0.00      RA0  O
ATOM     91  HG1 THR A  12      30.381  55.867  15.286  1.00  0.00      RA0  H
ATOM     92  CG2 THR A  12      28.438  56.298  12.748  1.00  0.00      RA0  C
ATOM     93  C   THR A  12      32.141  56.811  12.783  1.00  0.00      RA0  C
ATOM     94  O   THR A  12      32.362  57.626  11.882  1.00  0.00      RA0  O
ATOM     95  N   LEU A  13      32.932  56.679  13.840  1.00  0.00      RA0  N
ATOM     96  H   LEU A  13      32.731  55.993  14.543  1.00  0.00      RA0  H
ATOM     97  CA  LEU A  13      34.150  57.471  13.973  1.00  0.00      RA0  C
ATOM     98  CB  LEU A  13      34.777  57.309  15.356  1.00  0.00      RA0  C
ATOM     99  CG  LEU A  13      33.908  57.908  16.461  1.00  0.00      RA0  C
ATOM    100  CD1 LEU A  13      34.618  57.860  17.812  1.00  0.00      RA0  C
ATOM    101  CD2 LEU A  13      33.441  59.324  16.121  1.00  0.00      RA0  C
ATOM    102  C   LEU A  13      35.166  57.137  12.881  1.00  0.00      RA0  C
ATOM    103  O   LEU A  13      35.982  57.983  12.507  1.00  0.00      RA0  O
ATOM    104  N   CYS A  14      35.106  55.903  12.378  1.00  0.00      RA0  N
ATOM    105  H   CYS A  14      34.451  55.249  12.760  1.00  0.00      RA0  H
ATOM    106  CA  CYS A  14      35.954  55.426  11.284  1.00  0.00      RA0  C
ATOM    107  CB  CYS A  14      36.264  53.944  11.489  1.00  0.00      RA0  C
ATOM    108  SG  CYS A  14      37.168  53.621  13.030  1.00  0.00      RA0  S
ATOM    109  C   CYS A  14      35.397  55.732   9.892  1.00  0.00      RA0  C
ATOM    110  O   CYS A  14      35.986  55.323   8.897  1.00  0.00      RA0  O
ATOM    111  N   GLY A  15      34.279  56.453   9.826  1.00  0.00      RA0  N
ATOM    112  H   GLY A  15      33.788  56.713  10.658  1.00  0.00      RA0  H
ATOM    113  CA  GLY A  15      33.716  56.889   8.549  1.00  0.00      RA0  C
ATOM    114  C   GLY A  15      32.884  55.831   7.838  1.00  0.00      RA0  C
ATOM    115  O   GLY A  15      32.760  55.840   6.615  1.00  0.00      RA0  O
ATOM    116  N   ALA A  16      32.291  54.925   8.598  1.00  0.00      RA0  N
ATOM    117  H   ALA A  16      32.396  54.982   9.589  1.00  0.00      RA0  H
ATOM    118  CA  ALA A  16      31.456  53.867   8.003  1.00  0.00      RA0  C
ATOM    119  CB  ALA A  16      30.861  52.978   9.084  1.00  0.00      RA0  C
ATOM    120  C   ALA A  16      30.290  54.405   7.149  1.00  0.00      RA0  C
ATOM    121  O   ALA A  16      29.627  55.384   7.501  1.00  0.00      RA0  O
ATOM    122  N   ARG A  17      30.083  53.784   5.991  1.00  0.00      RA0  N
ATOM    123  H   ARG A  17      30.689  53.036   5.719  1.00  0.00      RA0  H
ATOM    124  CA  ARG A  17      28.847  53.954   5.233  1.00  0.00      RA0  C
ATOM    125  CB  ARG A  17      29.140  54.253   3.759  1.00  0.00      RA0  C
ATOM    126  CG  ARG A  17      29.280  55.768   3.486  1.00  0.00      RA0  C
ATOM    127  CD  ARG A  17      29.862  56.567   4.668  1.00  0.00      RA0  C
ATOM    128  NE  ARG A  17      30.417  57.863   4.317  1.00  0.00      RA0  N
ATOM    129  HE  ARG A  17      29.818  58.668   4.292  1.00  0.00      RA0  H
ATOM    130  CZ  ARG A  17      31.659  57.917   3.817  1.00  0.00      RA0  C
ATOM    131  NH1 ARG A  17      32.462  56.864   3.890  1.00  0.00      RA0  N
ATOM    132 HH11 ARG A  17      33.159  56.762   3.167  1.00  0.00      RA0  H
ATOM    133 HH12 ARG A  17      32.363  56.174   4.610  1.00  0.00      RA0  H
ATOM    134  NH2 ARG A  17      32.079  59.020   3.221  1.00  0.00      RA0  N
ATOM    135 HH21 ARG A  17      32.934  58.989   2.694  1.00  0.00      RA0  H
ATOM    136 HH22 ARG A  17      31.536  59.870   3.266  1.00  0.00      RA0  H
ATOM    137  C   ARG A  17      28.052  52.692   5.551  1.00  0.00      RA0  C
ATOM    138  O   ARG A  17      28.424  51.601   5.152  1.00  0.00      RA0  O
ATOM    139  N   MSE A  18      26.942  52.849   6.263  1.00  0.00      RA0  N
ATOM    140  H   MSE A  18      26.594  53.780   6.368  1.00  0.00      RA0  H
ATOM    141  CA  MSE A  18      26.193  51.711   6.787  1.00  0.00      RA0  C
ATOM    142  CB  MSE A  18      25.443  52.095   8.063  1.00  0.00      RA0  C
ATOM    143  CG  MSE A  18      26.310  52.619   9.205  1.00  0.00      RA0  C
ATOM    144  SE  MSE A  18      27.423  51.379   9.875  1.00  0.00      RA0  S
ATOM    145  CE  MSE A  18      27.928  52.314  11.325  1.00  0.00      RA0  C
ATOM    146  C   MSE A  18      25.153  51.143   5.804  1.00  0.00      RA0  C
ATOM    147  O   MSE A  18      24.553  51.880   5.013  1.00  0.00      RA0  O
ATOM    148  N   VAL A  19      24.946  49.837   5.891  1.00  0.00      RA0  N
ATOM    149  H   VAL A  19      25.463  49.266   6.530  1.00  0.00      RA0  H
ATOM    150  CA  VAL A  19      23.825  49.171   5.232  1.00  0.00      RA0  C
ATOM    151  CB  VAL A  19      24.282  48.406   3.983  1.00  0.00      RA0  C
ATOM    152  CG1 VAL A  19      24.730  49.326   2.851  1.00  0.00      RA0  C
ATOM    153  CG2 VAL A  19      25.353  47.378   4.349  1.00  0.00      RA0  C
ATOM    154  C   VAL A  19      23.218  48.169   6.201  1.00  0.00      RA0  C
ATOM    155  O   VAL A  19      23.788  47.884   7.248  1.00  0.00      RA0  O
ATOM    156  N   ASP A  20      22.059  47.624   5.854  1.00  0.00      RA0  N
ATOM    157  H   ASP A  20      21.659  47.771   4.952  1.00  0.00      RA0  H
ATOM    158  CA  ASP A  20      21.501  46.561   6.663  1.00  0.00      RA0  C
ATOM    159  CB  ASP A  20      20.003  46.348   6.495  1.00  0.00      RA0  C
ATOM    160  CG  ASP A  20      19.707  45.118   7.329  1.00  0.00      RA0  C
ATOM    161  OD1 ASP A  20      19.941  45.185   8.528  1.00  0.00      RA0  O
ATOM    162  OD2 ASP A  20      19.336  44.072   6.797  1.00  0.00      RA0  O
ATOM    163  C   ASP A  20      22.132  45.251   6.279  1.00  0.00      RA0  C
ATOM    164  O   ASP A  20      22.216  44.922   5.097  1.00  0.00      RA0  O
ATOM    165  N   PHE A  21      22.592  44.496   7.272  1.00  0.00      RA0  N
ATOM    166  H   PHE A  21      22.304  44.768   8.189  1.00  0.00      RA0  H
ATOM    167  CA  PHE A  21      23.096  43.151   7.053  1.00  0.00      RA0  C
ATOM    168  CB  PHE A  21      24.582  43.112   7.389  1.00  0.00      RA0  C
ATOM    169  CG  PHE A  21      25.233  41.909   6.755  1.00  0.00      RA0  C
ATOM    170  CD1 PHE A  21      24.973  41.604   5.425  1.00  0.00      RA0  C
ATOM    171  CD2 PHE A  21      26.109  41.123   7.493  1.00  0.00      RA0  C
ATOM    172  CE1 PHE A  21      25.609  40.525   4.823  1.00  0.00      RA0  C
ATOM    173  CE2 PHE A  21      26.745  40.045   6.889  1.00  0.00      RA0  C
ATOM    174  CZ  PHE A  21      26.503  39.752   5.553  1.00  0.00      RA0  C
ATOM    175  C   PHE A  21      22.320  42.193   7.937  1.00  0.00      RA0  C
ATOM    176  O   PHE A  21      22.596  42.069   9.137  1.00  0.00      RA0  O
ATOM    177  N   HIS A  22      21.303  41.559   7.363  1.00  0.00      RA0  N
ATOM    178  H   HIS A  22      20.983  41.949   6.498  1.00  0.00      RA0  H
ATOM    179  CA  HIS A  22      20.471  40.614   8.117  1.00  0.00      RA0  C
ATOM    180  CB  HIS A  22      21.199  39.306   8.447  1.00  0.00      RA0  C
ATOM    181  CG  HIS A  22      22.015  38.793   7.288  1.00  0.00      RA0  C
ATOM    182  ND1 HIS A  22      21.565  38.664   6.025  1.00  0.00      RA0  N
ATOM    183  HD1 HIS A  22      20.671  38.898   5.695  1.00  0.00      RA0  H
ATOM    184  CD2 HIS A  22      23.340  38.357   7.342  1.00  0.00      RA0  C
ATOM    185  NE2 HIS A  22      23.686  37.960   6.096  1.00  0.00      RA0  N
ATOM    186  CE1 HIS A  22      22.597  38.148   5.283  1.00  0.00      RA0  C
ATOM    187  C   HIS A  22      19.960  41.183   9.440  1.00  0.00      RA0  C
ATOM    188  O   HIS A  22      19.955  40.491  10.463  1.00  0.00      RA0  O
ATOM    189  N   GLY A  23      19.505  42.437   9.388  1.00  0.00      RA0  N
ATOM    190  H   GLY A  23      19.616  43.021   8.573  1.00  0.00      RA0  H
ATOM    191  CA  GLY A  23      18.932  43.124  10.542  1.00  0.00      RA0  C
ATOM    192  C   GLY A  23      19.890  43.995  11.343  1.00  0.00      RA0  C
ATOM    193  O   GLY A  23      19.437  44.796  12.172  1.00  0.00      RA0  O
ATOM    194  N   TRP A  24      21.199  43.837  11.104  1.00  0.00      RA0  N
ATOM    195  H   TRP A  24      21.471  43.277  10.320  1.00  0.00      RA0  H
ATOM    196  CA  TRP A  24      22.255  44.642  11.761  1.00  0.00      RA0  C
ATOM    197  CB  TRP A  24      23.522  43.825  12.013  1.00  0.00      RA0  C
ATOM    198  CG  TRP A  24      23.334  42.671  12.965  1.00  0.00      RA0  C
ATOM    199  CD2 TRP A  24      23.851  42.552  14.307  1.00  0.00      RA0  C
ATOM    200  CE2 TRP A  24      23.487  41.275  14.792  1.00  0.00      RA0  C
ATOM    201  CE3 TRP A  24      24.592  43.408  15.111  1.00  0.00      RA0  C
ATOM    202  CD1 TRP A  24      22.681  41.457  12.713  1.00  0.00      RA0  C
ATOM    203  NE1 TRP A  24      22.773  40.632  13.789  1.00  0.00      RA0  N
ATOM    204  HE1 TRP A  24      22.430  39.711  13.824  1.00  0.00      RA0  H
ATOM    205  CZ2 TRP A  24      23.874  40.886  16.069  1.00  0.00      RA0  C
ATOM    206  CZ3 TRP A  24      24.974  43.006  16.386  1.00  0.00      RA0  C
ATOM    207  CH2 TRP A  24      24.617  41.751  16.864  1.00  0.00      RA0  C
ATOM    208  C   TRP A  24      22.688  45.819  10.866  1.00  0.00      RA0  C
ATOM    209  O   TRP A  24      22.888  45.636   9.658  1.00  0.00      RA0  O
ATOM    210  N   MSE A  25      22.893  46.987  11.457  1.00  0.00      RA0  N
ATOM    211  H   MSE A  25      22.786  47.043  12.446  1.00  0.00      RA0  H
ATOM    212  CA  MSE A  25      23.476  48.111  10.726  1.00  0.00      RA0  C
ATOM    213  CB  MSE A  25      22.978  49.441  11.281  1.00  0.00      RA0  C
ATOM    214  CG  MSE A  25      21.520  49.669  10.889  1.00  0.00      RA0  C
ATOM    215  SE  MSE A  25      21.335  49.770   9.102  1.00  0.00      RA0  S
ATOM    216  CE  MSE A  25      19.546  49.595   9.022  1.00  0.00      RA0  C
ATOM    217  C   MSE A  25      24.996  47.992  10.758  1.00  0.00      RA0  C
ATOM    218  O   MSE A  25      25.620  48.212  11.805  1.00  0.00      RA0  O
ATOM    219  N   MSE A  26      25.570  47.665   9.596  1.00  0.00      RA0  N
ATOM    220  H   MSE A  26      25.003  47.597   8.769  1.00  0.00      RA0  H
ATOM    221  CA  MSE A  26      26.991  47.305   9.476  1.00  0.00      RA0  C
ATOM    222  CB  MSE A  26      27.115  45.805   9.184  1.00  0.00      RA0  C
ATOM    223  CG  MSE A  26      26.560  44.889  10.271  1.00  0.00      RA0  C
ATOM    224  SE  MSE A  26      27.444  45.028  11.828  1.00  0.00      RA0  S
ATOM    225  CE  MSE A  26      29.011  44.352  11.259  1.00  0.00      RA0  C
ATOM    226  C   MSE A  26      27.654  48.087   8.358  1.00  0.00      RA0  C
ATOM    227  O   MSE A  26      27.010  48.437   7.362  1.00  0.00      RA0  O
ATOM    228  N   PRO A  27      28.947  48.385   8.499  1.00  0.00      RA0  N
ATOM    229  CD  PRO A  27      29.790  48.117   9.655  1.00  0.00      RA0  C
ATOM    230  CA  PRO A  27      29.642  49.103   7.432  1.00  0.00      RA0  C
ATOM    231  CB  PRO A  27      31.016  49.386   8.040  1.00  0.00      RA0  C
ATOM    232  CG  PRO A  27      30.864  49.183   9.544  1.00  0.00      RA0  C
ATOM    233  C   PRO A  27      29.809  48.337   6.132  1.00  0.00      RA0  C
ATOM    234  O   PRO A  27      30.370  47.255   6.112  1.00  0.00      RA0  O
ATOM    235  N   LEU A  28      29.304  48.907   5.043  1.00  0.00      RA0  N
ATOM    236  H   LEU A  28      28.817  49.776   5.133  1.00  0.00      RA0  H
ATOM    237  CA  LEU A  28      29.578  48.382   3.716  1.00  0.00      RA0  C
ATOM    238  CB  LEU A  28      28.626  49.000   2.694  1.00  0.00      RA0  C
ATOM    239  CG  LEU A  28      28.674  48.302   1.333  1.00  0.00      RA0  C
ATOM    240  CD1 LEU A  28      28.334  46.816   1.448  1.00  0.00      RA0  C
ATOM    241  CD2 LEU A  28      27.801  49.010   0.296  1.00  0.00      RA0  C
ATOM    242  C   LEU A  28      31.047  48.677   3.374  1.00  0.00      RA0  C
ATOM    243  O   LEU A  28      31.740  47.875   2.750  1.00  0.00      RA0  O
ATOM    244  N   HIS A  29      31.473  49.864   3.749  1.00  0.00      RA0  N
ATOM    245  H   HIS A  29      30.840  50.519   4.169  1.00  0.00      RA0  H
ATOM    246  CA  HIS A  29      32.866  50.280   3.592  1.00  0.00      RA0  C
ATOM    247  CB  HIS A  29      33.251  50.639   2.137  1.00  0.00      RA0  C
ATOM    248  CG  HIS A  29      32.174  51.396   1.382  1.00  0.00      RA0  C
ATOM    249  ND1 HIS A  29      31.989  52.737   1.366  1.00  0.00      RA0  N
ATOM    250  HD1 HIS A  29      32.489  53.475   1.780  1.00  0.00      RA0  H
ATOM    251  CD2 HIS A  29      31.204  50.815   0.562  1.00  0.00      RA0  C
ATOM    252  NE2 HIS A  29      30.436  51.807   0.061  1.00  0.00      RA0  N
ATOM    253  CE1 HIS A  29      30.916  52.991   0.550  1.00  0.00      RA0  C
ATOM    254  C   HIS A  29      33.078  51.495   4.461  1.00  0.00      RA0  C
ATOM    255  O   HIS A  29      32.143  52.009   5.054  1.00  0.00      RA0  O
ATOM    256  N   TYR A  30      34.310  51.984   4.483  1.00  0.00      RA0  N
ATOM    257  H   TYR A  30      35.047  51.450   4.048  1.00  0.00      RA0  H
ATOM    258  CA  TYR A  30      34.651  53.153   5.285  1.00  0.00      RA0  C
ATOM    259  CB  TYR A  30      35.687  52.793   6.356  1.00  0.00      RA0  C
ATOM    260  CG  TYR A  30      35.182  51.800   7.377  1.00  0.00      RA0  C
ATOM    261  CD1 TYR A  30      35.229  50.433   7.121  1.00  0.00      RA0  C
ATOM    262  CE1 TYR A  30      34.864  49.530   8.111  1.00  0.00      RA0  C
ATOM    263  CD2 TYR A  30      34.708  52.259   8.599  1.00  0.00      RA0  C
ATOM    264  CE2 TYR A  30      34.349  51.357   9.591  1.00  0.00      RA0  C
ATOM    265  CZ  TYR A  30      34.456  49.992   9.356  1.00  0.00      RA0  C
ATOM    266  OH  TYR A  30      34.166  49.099  10.366  1.00  0.00      RA0  O
ATOM    267  HH  TYR A  30      34.284  48.214  10.036  1.00  0.00      RA0  H
ATOM    268  C   TYR A  30      35.253  54.249   4.414  1.00  0.00      RA0  C
ATOM    269  O   TYR A  30      35.986  55.144   4.908  1.00  0.00      RA0  O
ATOM    270  N   GLY A  31      34.939  54.191   3.122  1.00  0.00      RA0  N
ATOM    271  H   GLY A  31      34.330  53.469   2.807  1.00  0.00      RA0  H
ATOM    272  CA  GLY A  31      35.396  55.192   2.164  1.00  0.00      RA0  C
ATOM    273  C   GLY A  31      35.870  54.611   0.843  1.00  0.00      RA0  C
ATOM    274  O   GLY A  31      35.830  55.287  -0.186  1.00  0.00      RA0  O
ATOM    275  N   SER A  32      36.371  53.386   0.873  1.00  0.00      RA0  N
ATOM    276  H   SER A  32      36.511  52.915   1.744  1.00  0.00      RA0  H
ATOM    277  CA  SER A  32      36.822  52.713  -0.340  1.00  0.00      RA0  C
ATOM    278  CB  SER A  32      38.126  53.250  -0.950  1.00  0.00      RA0  C
ATOM    279  OG  SER A  32      38.222  52.815  -2.317  1.00  0.00      RA0  O
ATOM    280  HG  SER A  32      37.897  53.557  -2.845  1.00  0.00      RA0  H
ATOM    281  C   SER A  32      36.839  51.207  -0.179  1.00  0.00      RA0  C
ATOM    282  O   SER A  32      37.762  50.674   0.427  1.00  0.00      RA0  O
ATOM    283  N   GLN A  33      35.845  50.502  -0.721  1.00  0.00      RA0  N
ATOM    284  H   GLN A  33      35.138  50.999  -1.223  1.00  0.00      RA0  H
ATOM    285  CA  GLN A  33      35.849  49.061  -0.607  1.00  0.00      RA0  C
ATOM    286  CB  GLN A  33      34.512  48.411  -0.986  1.00  0.00      RA0  C
ATOM    287  CG  GLN A  33      34.091  48.495  -2.454  1.00  0.00      RA0  C
ATOM    288  CD  GLN A  33      33.067  47.406  -2.697  1.00  0.00      RA0  C
ATOM    289  OE1 GLN A  33      33.199  46.290  -2.211  1.00  0.00      RA0  O
ATOM    290  NE2 GLN A  33      32.049  47.770  -3.471  1.00  0.00      RA0  N
ATOM    291 HE21 GLN A  33      31.916  48.686  -3.862  1.00  0.00      RA0  H
ATOM    292 HE22 GLN A  33      31.309  47.169  -3.777  1.00  0.00      RA0  H
ATOM    293  C   GLN A  33      37.031  48.413  -1.333  1.00  0.00      RA0  C
ATOM    294  O   GLN A  33      37.523  47.372  -0.893  1.00  0.00      RA0  O
ATOM    295  N   ILE A  34      37.509  49.068  -2.395  1.00  0.00      RA0  N
ATOM    296  H   ILE A  34      37.101  49.945  -2.644  1.00  0.00      RA0  H
ATOM    297  CA  ILE A  34      38.654  48.569  -3.148  1.00  0.00      RA0  C
ATOM    298  CB  ILE A  34      38.789  49.283  -4.499  1.00  0.00      RA0  C
ATOM    299  CG2 ILE A  34      40.004  48.802  -5.300  1.00  0.00      RA0  C
ATOM    300  CG1 ILE A  34      37.497  49.100  -5.302  1.00  0.00      RA0  C
ATOM    301  CD1 ILE A  34      37.112  47.640  -5.557  1.00  0.00      RA0  C
ATOM    302  C   ILE A  34      39.923  48.647  -2.283  1.00  0.00      RA0  C
ATOM    303  O   ILE A  34      40.670  47.668  -2.171  1.00  0.00      RA0  O
ATOM    304  N   ASP A  35      40.147  49.782  -1.638  1.00  0.00      RA0  N
ATOM    305  H   ASP A  35      39.508  50.552  -1.693  1.00  0.00      RA0  H
ATOM    306  CA  ASP A  35      41.325  49.899  -0.740  1.00  0.00      RA0  C
ATOM    307  CB  ASP A  35      41.571  51.353  -0.300  1.00  0.00      RA0  C
ATOM    308  CG  ASP A  35      41.113  51.634   1.125  1.00  0.00      RA0  C
ATOM    309  OD1 ASP A  35      40.133  52.343   1.324  1.00  0.00      RA0  O
ATOM    310  OD2 ASP A  35      41.743  51.174   2.069  1.00  0.00      RA0  O
ATOM    311  C   ASP A  35      41.294  48.934   0.434  1.00  0.00      RA0  C
ATOM    312  O   ASP A  35      42.322  48.467   0.867  1.00  0.00      RA0  O
ATOM    313  N   GLU A  36      40.101  48.658   0.971  1.00  0.00      RA0  N
ATOM    314  H   GLU A  36      39.313  49.178   0.632  1.00  0.00      RA0  H
ATOM    315  CA  GLU A  36      39.930  47.753   2.067  1.00  0.00      RA0  C
ATOM    316  CB  GLU A  36      38.464  47.844   2.505  1.00  0.00      RA0  C
ATOM    317  CG  GLU A  36      38.326  48.947   3.545  1.00  0.00      RA0  C
ATOM    318  CD  GLU A  36      36.981  49.654   3.576  1.00  0.00      RA0  C
ATOM    319  OE1 GLU A  36      35.952  48.994   3.702  1.00  0.00      RA0  O
ATOM    320  OE2 GLU A  36      36.976  50.887   3.522  1.00  0.00      RA0  O
ATOM    321  C   GLU A  36      40.307  46.333   1.615  1.00  0.00      RA0  C
ATOM    322  O   GLU A  36      41.005  45.602   2.312  1.00  0.00      RA0  O
ATOM    323  N   HIS A  37      39.879  45.973   0.420  1.00  0.00      RA0  N
ATOM    324  H   HIS A  37      39.310  46.613  -0.103  1.00  0.00      RA0  H
ATOM    325  CA  HIS A  37      40.215  44.681  -0.162  1.00  0.00      RA0  C
ATOM    326  CB  HIS A  37      39.549  44.559  -1.532  1.00  0.00      RA0  C
ATOM    327  CG  HIS A  37      39.745  43.173  -2.092  1.00  0.00      RA0  C
ATOM    328  ND1 HIS A  37      38.749  42.278  -2.193  1.00  0.00      RA0  N
ATOM    329  HD1 HIS A  37      37.810  42.421  -1.927  1.00  0.00      RA0  H
ATOM    330  CD2 HIS A  37      40.920  42.601  -2.587  1.00  0.00      RA0  C
ATOM    331  NE2 HIS A  37      40.622  41.346  -2.983  1.00  0.00      RA0  N
ATOM    332  CE1 HIS A  37      39.289  41.146  -2.748  1.00  0.00      RA0  C
ATOM    333  C   HIS A  37      41.729  44.562  -0.269  1.00  0.00      RA0  C
ATOM    334  O   HIS A  37      42.311  43.566   0.198  1.00  0.00      RA0  O
ATOM    335  N   HIS A  38      42.358  45.585  -0.838  1.00  0.00      RA0  N
ATOM    336  H   HIS A  38      41.831  46.383  -1.144  1.00  0.00      RA0  H
ATOM    337  CA  HIS A  38      43.808  45.520  -1.079  1.00  0.00      RA0  C
ATOM    338  CB  HIS A  38      44.285  46.676  -1.953  1.00  0.00      RA0  C
ATOM    339  CG  HIS A  38      43.801  46.540  -3.376  1.00  0.00      RA0  C
ATOM    340  ND1 HIS A  38      43.605  45.371  -4.019  1.00  0.00      RA0  N
ATOM    341  HD1 HIS A  38      43.720  44.462  -3.667  1.00  0.00      RA0  H
ATOM    342  CD2 HIS A  38      43.521  47.591  -4.252  1.00  0.00      RA0  C
ATOM    343  NE2 HIS A  38      43.157  47.044  -5.434  1.00  0.00      RA0  N
ATOM    344  CE1 HIS A  38      43.207  45.681  -5.296  1.00  0.00      RA0  C
ATOM    345  C   HIS A  38      44.615  45.560   0.230  1.00  0.00      RA0  C
ATOM    346  O   HIS A  38      45.719  44.999   0.309  1.00  0.00      RA0  O
ATOM    347  N   ALA A  39      44.057  46.171   1.266  1.00  0.00      RA0  N
ATOM    348  H   ALA A  39      43.200  46.678   1.148  1.00  0.00      RA0  H
ATOM    349  CA  ALA A  39      44.681  46.177   2.596  1.00  0.00      RA0  C
ATOM    350  CB  ALA A  39      43.873  47.029   3.576  1.00  0.00      RA0  C
ATOM    351  C   ALA A  39      44.804  44.774   3.160  1.00  0.00      RA0  C
ATOM    352  O   ALA A  39      45.803  44.428   3.774  1.00  0.00      RA0  O
ATOM    353  N   VAL A  40      43.775  43.962   2.980  1.00  0.00      RA0  N
ATOM    354  H   VAL A  40      42.980  44.277   2.455  1.00  0.00      RA0  H
ATOM    355  CA  VAL A  40      43.819  42.610   3.499  1.00  0.00      RA0  C
ATOM    356  CB  VAL A  40      42.427  41.993   3.511  1.00  0.00      RA0  C
ATOM    357  CG1 VAL A  40      42.465  40.536   3.970  1.00  0.00      RA0  C
ATOM    358  CG2 VAL A  40      41.500  42.841   4.384  1.00  0.00      RA0  C
ATOM    359  C   VAL A  40      44.815  41.795   2.686  1.00  0.00      RA0  C
ATOM    360  O   VAL A  40      45.540  40.958   3.235  1.00  0.00      RA0  O
ATOM    361  N   ARG A  41      44.833  42.021   1.384  1.00  0.00      RA0  N
ATOM    362  H   ARG A  41      44.210  42.703   0.996  1.00  0.00      RA0  H
ATOM    363  CA  ARG A  41      45.711  41.256   0.514  1.00  0.00      RA0  C
ATOM    364  CB  ARG A  41      45.377  41.516  -0.955  1.00  0.00      RA0  C
ATOM    365  CG  ARG A  41      44.056  40.911  -1.427  1.00  0.00      RA0  C
ATOM    366  CD  ARG A  41      44.072  39.382  -1.488  1.00  0.00      RA0  C
ATOM    367  NE  ARG A  41      42.800  38.883  -2.006  1.00  0.00      RA0  N
ATOM    368  HE  ARG A  41      42.419  39.326  -2.836  1.00  0.00      RA0  H
ATOM    369  CZ  ARG A  41      42.153  37.879  -1.347  1.00  0.00      RA0  C
ATOM    370  NH1 ARG A  41      42.745  37.265  -0.306  1.00  0.00      RA0  N
ATOM    371 HH11 ARG A  41      42.253  36.594   0.259  1.00  0.00      RA0  H
ATOM    372 HH12 ARG A  41      43.710  37.415  -0.037  1.00  0.00      RA0  H
ATOM    373  NH2 ARG A  41      40.919  37.515  -1.746  1.00  0.00      RA0  N
ATOM    374 HH21 ARG A  41      40.336  36.844  -1.272  1.00  0.00      RA0  H
ATOM    375 HH22 ARG A  41      40.550  37.933  -2.594  1.00  0.00      RA0  H
ATOM    376  C   ARG A  41      47.191  41.564   0.743  1.00  0.00      RA0  C
ATOM    377  O   ARG A  41      48.022  40.713   0.488  1.00  0.00      RA0  O
ATOM    378  N   THR A  42      47.504  42.765   1.203  1.00  0.00      RA0  N
ATOM    379  H   THR A  42      46.802  43.441   1.426  1.00  0.00      RA0  H
ATOM    380  CA  THR A  42      48.920  43.214   1.247  1.00  0.00      RA0  C
ATOM    381  CB  THR A  42      49.231  44.246   0.155  1.00  0.00      RA0  C
ATOM    382  OG1 THR A  42      48.284  45.314   0.154  1.00  0.00      RA0  O
ATOM    383  HG1 THR A  42      47.444  44.932  -0.066  1.00  0.00      RA0  H
ATOM    384  CG2 THR A  42      49.281  43.596  -1.230  1.00  0.00      RA0  C
ATOM    385  C   THR A  42      49.447  43.592   2.627  1.00  0.00      RA0  C
ATOM    386  O   THR A  42      50.678  43.744   2.797  1.00  0.00      RA0  O
ATOM    387  N   ASP A  43      48.563  43.801   3.601  1.00  0.00      RA0  N
ATOM    388  H   ASP A  43      47.579  43.659   3.492  1.00  0.00      RA0  H
ATOM    389  CA  ASP A  43      49.004  44.310   4.898  1.00  0.00      RA0  C
ATOM    390  CB  ASP A  43      49.097  45.841   4.903  1.00  0.00      RA0  C
ATOM    391  CG  ASP A  43      49.624  46.321   6.244  1.00  0.00      RA0  C
ATOM    392  OD1 ASP A  43      50.081  45.512   7.045  1.00  0.00      RA0  O
ATOM    393  OD2 ASP A  43      49.546  47.510   6.534  1.00  0.00      RA0  O
ATOM    394  C   ASP A  43      48.089  43.764   6.004  1.00  0.00      RA0  C
ATOM    395  O   ASP A  43      48.233  42.591   6.395  1.00  0.00      RA0  O
ATOM    396  N   ALA A  44      47.140  44.565   6.489  1.00  0.00      RA0  N
ATOM    397  H   ALA A  44      46.987  45.497   6.156  1.00  0.00      RA0  H
ATOM    398  CA  ALA A  44      46.194  44.086   7.503  1.00  0.00      RA0  C
ATOM    399  CB  ALA A  44      46.794  44.191   8.905  1.00  0.00      RA0  C
ATOM    400  C   ALA A  44      44.907  44.912   7.458  1.00  0.00      RA0  C
ATOM    401  O   ALA A  44      44.949  46.151   7.470  1.00  0.00      RA0  O
ATOM    402  N   GLY A  45      43.784  44.199   7.443  1.00  0.00      RA0  N
ATOM    403  H   GLY A  45      43.810  43.197   7.426  1.00  0.00      RA0  H
ATOM    404  CA  GLY A  45      42.471  44.813   7.598  1.00  0.00      RA0  C
ATOM    405  C   GLY A  45      41.689  44.078   8.662  1.00  0.00      RA0  C
ATOM    406  O   GLY A  45      42.001  42.941   8.989  1.00  0.00      RA0  O
ATOM    407  N   MSE A  46      40.634  44.695   9.171  1.00  0.00      RA0  N
ATOM    408  H   MSE A  46      40.382  45.620   8.871  1.00  0.00      RA0  H
ATOM    409  CA  MSE A  46      39.783  44.020  10.113  1.00  0.00      RA0  C
ATOM    410  CB  MSE A  46      40.166  44.380  11.545  1.00  0.00      RA0  C
ATOM    411  CG  MSE A  46      39.998  45.870  11.818  1.00  0.00      RA0  C
ATOM    412  SE  MSE A  46      40.452  46.306  13.496  1.00  0.00      RA0  S
ATOM    413  CE  MSE A  46      40.462  48.084  13.250  1.00  0.00      RA0  C
ATOM    414  C   MSE A  46      38.309  44.298   9.904  1.00  0.00      RA0  C
ATOM    415  O   MSE A  46      37.922  45.360   9.435  1.00  0.00      RA0  O
ATOM    416  N   PHE A  47      37.522  43.309  10.307  1.00  0.00      RA0  N
ATOM    417  H   PHE A  47      37.930  42.541  10.804  1.00  0.00      RA0  H
ATOM    418  CA  PHE A  47      36.079  43.300  10.121  1.00  0.00      RA0  C
ATOM    419  CB  PHE A  47      35.640  42.154   9.207  1.00  0.00      RA0  C
ATOM    420  CG  PHE A  47      36.376  42.150   7.890  1.00  0.00      RA0  C
ATOM    421  CD1 PHE A  47      37.567  41.445   7.759  1.00  0.00      RA0  C
ATOM    422  CD2 PHE A  47      35.848  42.832   6.802  1.00  0.00      RA0  C
ATOM    423  CE1 PHE A  47      38.225  41.412   6.537  1.00  0.00      RA0  C
ATOM    424  CE2 PHE A  47      36.504  42.796   5.578  1.00  0.00      RA0  C
ATOM    425  CZ  PHE A  47      37.689  42.083   5.446  1.00  0.00      RA0  C
ATOM    426  C   PHE A  47      35.406  43.063  11.465  1.00  0.00      RA0  C
ATOM    427  O   PHE A  47      35.855  42.232  12.288  1.00  0.00      RA0  O
ATOM    428  N   ASP A  48      34.328  43.799  11.710  1.00  0.00      RA0  N
ATOM    429  H   ASP A  48      33.951  44.389  10.999  1.00  0.00      RA0  H
ATOM    430  CA  ASP A  48      33.477  43.515  12.842  1.00  0.00      RA0  C
ATOM    431  CB  ASP A  48      32.502  44.626  13.193  1.00  0.00      RA0  C
ATOM    432  CG  ASP A  48      31.657  44.041  14.301  1.00  0.00      RA0  C
ATOM    433  OD1 ASP A  48      32.243  43.438  15.181  1.00  0.00      RA0  O
ATOM    434  OD2 ASP A  48      30.433  44.121  14.277  1.00  0.00      RA0  O
ATOM    435  C   ASP A  48      32.610  42.324  12.472  1.00  0.00      RA0  C
ATOM    436  O   ASP A  48      31.790  42.437  11.560  1.00  0.00      RA0  O
ATOM    437  N   VAL A  49      32.811  41.207  13.143  1.00  0.00      RA0  N
ATOM    438  H   VAL A  49      33.380  41.266  13.969  1.00  0.00      RA0  H
ATOM    439  CA  VAL A  49      31.989  40.024  12.914  1.00  0.00      RA0  C
ATOM    440  CB  VAL A  49      32.838  38.859  12.406  1.00  0.00      RA0  C
ATOM    441  CG1 VAL A  49      33.158  39.067  10.927  1.00  0.00      RA0  C
ATOM    442  CG2 VAL A  49      34.111  38.680  13.229  1.00  0.00      RA0  C
ATOM    443  C   VAL A  49      31.198  39.673  14.179  1.00  0.00      RA0  C
ATOM    444  O   VAL A  49      30.904  38.514  14.425  1.00  0.00      RA0  O
ATOM    445  N   SER A  50      30.753  40.704  14.897  1.00  0.00      RA0  N
ATOM    446  H   SER A  50      31.007  41.652  14.671  1.00  0.00      RA0  H
ATOM    447  CA  SER A  50      29.992  40.524  16.126  1.00  0.00      RA0  C
ATOM    448  CB  SER A  50      30.058  41.782  16.986  1.00  0.00      RA0  C
ATOM    449  OG  SER A  50      31.418  41.999  17.373  1.00  0.00      RA0  O
ATOM    450  HG  SER A  50      31.788  42.544  16.680  1.00  0.00      RA0  H
ATOM    451  C   SER A  50      28.561  40.100  15.828  1.00  0.00      RA0  C
ATOM    452  O   SER A  50      27.840  39.673  16.732  1.00  0.00      RA0  O
ATOM    453  N   HIS A  51      28.182  40.234  14.568  1.00  0.00      RA0  N
ATOM    454  H   HIS A  51      28.822  40.659  13.931  1.00  0.00      RA0  H
ATOM    455  CA  HIS A  51      26.905  39.713  14.046  1.00  0.00      RA0  C
ATOM    456  CB  HIS A  51      26.575  40.330  12.682  1.00  0.00      RA0  C
ATOM    457  CG  HIS A  51      27.305  39.611  11.573  1.00  0.00      RA0  C
ATOM    458  ND1 HIS A  51      26.679  38.851  10.658  1.00  0.00      RA0  N
ATOM    459  HD1 HIS A  51      25.710  38.723  10.593  1.00  0.00      RA0  H
ATOM    460  CD2 HIS A  51      28.677  39.602  11.305  1.00  0.00      RA0  C
ATOM    461  NE2 HIS A  51      28.869  38.820  10.214  1.00  0.00      RA0  N
ATOM    462  CE1 HIS A  51      27.641  38.358   9.815  1.00  0.00      RA0  C
ATOM    463  C   HIS A  51      26.854  38.188  14.001  1.00  0.00      RA0  C
ATOM    464  O   HIS A  51      25.781  37.616  13.793  1.00  0.00      RA0  O
ATOM    465  N   MSE A  52      27.981  37.529  14.208  1.00  0.00      RA0  N
ATOM    466  H   MSE A  52      28.813  37.987  14.526  1.00  0.00      RA0  H
ATOM    467  CA  MSE A  52      27.973  36.092  14.266  1.00  0.00      RA0  C
ATOM    468  CB  MSE A  52      29.262  35.504  13.690  1.00  0.00      RA0  C
ATOM    469  CG  MSE A  52      29.497  35.935  12.243  1.00  0.00      RA0  C
ATOM    470  SE  MSE A  52      30.942  35.167  11.494  1.00  0.00      RA0  S
ATOM    471  CE  MSE A  52      30.292  33.493  11.364  1.00  0.00      RA0  C
ATOM    472  C   MSE A  52      27.752  35.628  15.676  1.00  0.00      RA0  C
ATOM    473  O   MSE A  52      28.115  36.314  16.642  1.00  0.00      RA0  O
ATOM    474  N   THR A  53      27.146  34.449  15.781  1.00  0.00      RA0  N
ATOM    475  H   THR A  53      26.971  33.886  14.995  1.00  0.00      RA0  H
ATOM    476  CA  THR A  53      26.714  33.896  17.062  1.00  0.00      RA0  C
ATOM    477  CB  THR A  53      25.289  33.442  16.823  1.00  0.00      RA0  C
ATOM    478  OG1 THR A  53      24.511  34.602  16.481  1.00  0.00      RA0  O
ATOM    479  HG1 THR A  53      24.965  35.014  15.751  1.00  0.00      RA0  H
ATOM    480  CG2 THR A  53      24.697  32.670  18.000  1.00  0.00      RA0  C
ATOM    481  C   THR A  53      27.675  32.794  17.498  1.00  0.00      RA0  C
ATOM    482  O   THR A  53      27.947  31.852  16.754  1.00  0.00      RA0  O
ATOM    483  N   ILE A  54      28.219  32.942  18.699  1.00  0.00      RA0  N
ATOM    484  H   ILE A  54      27.928  33.701  19.283  1.00  0.00      RA0  H
ATOM    485  CA  ILE A  54      29.060  31.923  19.308  1.00  0.00      RA0  C
ATOM    486  CB  ILE A  54      30.195  32.598  20.071  1.00  0.00      RA0  C
ATOM    487  CG2 ILE A  54      31.089  31.574  20.766  1.00  0.00      RA0  C
ATOM    488  CG1 ILE A  54      30.979  33.521  19.136  1.00  0.00      RA0  C
ATOM    489  CD1 ILE A  54      32.049  34.324  19.873  1.00  0.00      RA0  C
ATOM    490  C   ILE A  54      28.161  31.103  20.242  1.00  0.00      RA0  C
ATOM    491  O   ILE A  54      27.425  31.665  21.073  1.00  0.00      RA0  O
ATOM    492  N   VAL A  55      28.184  29.787  20.052  1.00  0.00      RA0  N
ATOM    493  H   VAL A  55      28.853  29.374  19.434  1.00  0.00      RA0  H
ATOM    494  CA  VAL A  55      27.349  28.884  20.811  1.00  0.00      RA0  C
ATOM    495  CB  VAL A  55      26.453  28.087  19.863  1.00  0.00      RA0  C
ATOM    496  CG1 VAL A  55      25.564  27.118  20.638  1.00  0.00      RA0  C
ATOM    497  CG2 VAL A  55      25.652  29.007  18.943  1.00  0.00      RA0  C
ATOM    498  C   VAL A  55      28.281  27.951  21.538  1.00  0.00      RA0  C
ATOM    499  O   VAL A  55      29.040  27.205  20.907  1.00  0.00      RA0  O
ATOM    500  N   ASP A  56      28.211  27.986  22.860  1.00  0.00      RA0  N
ATOM    501  H   ASP A  56      27.576  28.598  23.318  1.00  0.00      RA0  H
ATOM    502  CA  ASP A  56      28.956  27.048  23.671  1.00  0.00      RA0  C
ATOM    503  CB  ASP A  56      29.437  27.725  24.976  1.00  0.00      RA0  C
ATOM    504  CG  ASP A  56      30.529  28.781  24.775  1.00  0.00      RA0  C
ATOM    505  OD1 ASP A  56      30.969  29.001  23.655  1.00  0.00      RA0  O
ATOM    506  OD2 ASP A  56      30.977  29.399  25.745  1.00  0.00      RA0  O
ATOM    507  C   ASP A  56      28.116  25.828  24.017  1.00  0.00      RA0  C
ATOM    508  O   ASP A  56      26.960  25.950  24.410  1.00  0.00      RA0  O
ATOM    509  N   LEU A  57      28.729  24.659  23.855  1.00  0.00      RA0  N
ATOM    510  H   LEU A  57      29.703  24.643  23.624  1.00  0.00      RA0  H
ATOM    511  CA  LEU A  57      28.103  23.379  24.134  1.00  0.00      RA0  C
ATOM    512  CB  LEU A  57      28.128  22.490  22.896  1.00  0.00      RA0  C
ATOM    513  CG  LEU A  57      27.406  23.063  21.679  1.00  0.00      RA0  C
ATOM    514  CD1 LEU A  57      27.517  22.109  20.494  1.00  0.00      RA0  C
ATOM    515  CD2 LEU A  57      25.950  23.413  21.978  1.00  0.00      RA0  C
ATOM    516  C   LEU A  57      28.813  22.653  25.271  1.00  0.00      RA0  C
ATOM    517  O   LEU A  57      30.009  22.434  25.190  1.00  0.00      RA0  O
ATOM    518  N   ARG A  58      28.069  22.237  26.300  1.00  0.00      RA0  N
ATOM    519  H   ARG A  58      27.080  22.403  26.318  1.00  0.00      RA0  H
ATOM    520  CA  ARG A  58      28.656  21.606  27.470  1.00  0.00      RA0  C
ATOM    521  CB  ARG A  58      28.554  22.594  28.613  1.00  0.00      RA0  C
ATOM    522  CG  ARG A  58      29.840  23.368  28.901  1.00  0.00      RA0  C
ATOM    523  CD  ARG A  58      30.066  23.511  30.410  1.00  0.00      RA0  C
ATOM    524  NE  ARG A  58      30.177  22.187  31.023  1.00  0.00      RA0  N
ATOM    525  HE  ARG A  58      31.038  21.673  30.892  1.00  0.00      RA0  H
ATOM    526  CZ  ARG A  58      29.097  21.575  31.599  1.00  0.00      RA0  C
ATOM    527  NH1 ARG A  58      27.949  22.266  31.764  1.00  0.00      RA0  N
ATOM    528 HH11 ARG A  58      27.078  21.911  32.126  1.00  0.00      RA0  H
ATOM    529 HH12 ARG A  58      27.818  23.229  31.467  1.00  0.00      RA0  H
ATOM    530  NH2 ARG A  58      29.198  20.274  31.946  1.00  0.00      RA0  N
ATOM    531 HH21 ARG A  58      28.471  19.750  32.388  1.00  0.00      RA0  H
ATOM    532 HH22 ARG A  58      30.057  19.770  31.721  1.00  0.00      RA0  H
ATOM    533  C   ARG A  58      27.929  20.296  27.806  1.00  0.00      RA0  C
ATOM    534  O   ARG A  58      26.718  20.205  27.682  1.00  0.00      RA0  O
ATOM    535  N   GLY A  59      28.672  19.309  28.271  1.00  0.00      RA0  N
ATOM    536  H   GLY A  59      29.661  19.430  28.412  1.00  0.00      RA0  H
ATOM    537  CA  GLY A  59      28.104  18.014  28.623  1.00  0.00      RA0  C
ATOM    538  C   GLY A  59      29.040  16.897  28.203  1.00  0.00      RA0  C
ATOM    539  O   GLY A  59      29.740  17.010  27.195  1.00  0.00      RA0  O
ATOM    540  N   SER A  60      29.039  15.806  28.966  1.00  0.00      RA0  N
ATOM    541  H   SER A  60      28.434  15.755  29.760  1.00  0.00      RA0  H
ATOM    542  CA  SER A  60      29.957  14.700  28.725  1.00  0.00      RA0  C
ATOM    543  CB  SER A  60      29.783  13.845  29.957  1.00  0.00      RA0  C
ATOM    544  OG  SER A  60      29.434  14.780  30.990  1.00  0.00      RA0  O
ATOM    545  HG  SER A  60      30.115  15.450  30.981  1.00  0.00      RA0  H
ATOM    546  C   SER A  60      29.752  14.043  27.361  1.00  0.00      RA0  C
ATOM    547  O   SER A  60      30.701  13.465  26.814  1.00  0.00      RA0  O
ATOM    548  N   ARG A  61      28.539  14.152  26.803  1.00  0.00      RA0  N
ATOM    549  H   ARG A  61      27.847  14.724  27.239  1.00  0.00      RA0  H
ATOM    550  CA  ARG A  61      28.235  13.580  25.491  1.00  0.00      RA0  C
ATOM    551  CB  ARG A  61      26.829  12.991  25.543  1.00  0.00      RA0  C
ATOM    552  CG  ARG A  61      26.641  12.139  26.802  1.00  0.00      RA0  C
ATOM    553  CD  ARG A  61      25.265  11.480  26.860  1.00  0.00      RA0  C
ATOM    554  NE  ARG A  61      25.062  10.706  25.643  1.00  0.00      RA0  N
ATOM    555  HE  ARG A  61      25.887  10.390  25.151  1.00  0.00      RA0  H
ATOM    556  CZ  ARG A  61      23.826  10.515  25.111  1.00  0.00      RA0  C
ATOM    557  NH1 ARG A  61      22.738  10.929  25.802  1.00  0.00      RA0  N
ATOM    558 HH11 ARG A  61      21.793  10.905  25.442  1.00  0.00      RA0  H
ATOM    559 HH12 ARG A  61      22.832  11.318  26.721  1.00  0.00      RA0  H
ATOM    560  NH2 ARG A  61      23.737   9.930  23.901  1.00  0.00      RA0  N
ATOM    561 HH21 ARG A  61      22.888   9.705  23.425  1.00  0.00      RA0  H
ATOM    562 HH22 ARG A  61      24.594   9.701  23.393  1.00  0.00      RA0  H
ATOM    563  C   ARG A  61      28.377  14.586  24.343  1.00  0.00      RA0  C
ATOM    564  O   ARG A  61      27.883  14.349  23.255  1.00  0.00      RA0  O
ATOM    565  N   THR A  62      29.068  15.696  24.556  1.00  0.00      RA0  N
ATOM    566  H   THR A  62      29.506  15.909  25.432  1.00  0.00      RA0  H
ATOM    567  CA  THR A  62      29.125  16.716  23.498  1.00  0.00      RA0  C
ATOM    568  CB  THR A  62      29.752  17.999  24.032  1.00  0.00      RA0  C
ATOM    569  OG1 THR A  62      29.008  18.443  25.168  1.00  0.00      RA0  O
ATOM    570  HG1 THR A  62      29.543  18.233  25.926  1.00  0.00      RA0  H
ATOM    571  CG2 THR A  62      29.770  19.097  22.973  1.00  0.00      RA0  C
ATOM    572  C   THR A  62      29.753  16.227  22.195  1.00  0.00      RA0  C
ATOM    573  O   THR A  62      29.208  16.500  21.115  1.00  0.00      RA0  O
ATOM    574  N   ARG A  63      30.862  15.494  22.279  1.00  0.00      RA0  N
ATOM    575  H   ARG A  63      31.249  15.288  23.179  1.00  0.00      RA0  H
ATOM    576  CA  ARG A  63      31.512  14.989  21.056  1.00  0.00      RA0  C
ATOM    577  CB  ARG A  63      32.853  14.314  21.350  1.00  0.00      RA0  C
ATOM    578  CG  ARG A  63      33.624  14.104  20.045  1.00  0.00      RA0  C
ATOM    579  CD  ARG A  63      34.915  13.299  20.176  1.00  0.00      RA0  C
ATOM    580  NE  ARG A  63      35.859  13.910  21.107  1.00  0.00      RA0  N
ATOM    581  HE  ARG A  63      35.763  13.764  22.109  1.00  0.00      RA0  H
ATOM    582  CZ  ARG A  63      36.923  14.642  20.673  1.00  0.00      RA0  C
ATOM    583  NH1 ARG A  63      37.050  14.968  19.372  1.00  0.00      RA0  N
ATOM    584 HH11 ARG A  63      37.859  15.472  19.050  1.00  0.00      RA0  H
ATOM    585 HH12 ARG A  63      36.365  14.750  18.671  1.00  0.00      RA0  H
ATOM    586  NH2 ARG A  63      37.846  15.033  21.566  1.00  0.00      RA0  N
ATOM    587 HH21 ARG A  63      38.681  15.534  21.342  1.00  0.00      RA0  H
ATOM    588 HH22 ARG A  63      37.669  14.803  22.543  1.00  0.00      RA0  H
ATOM    589  C   ARG A  63      30.575  14.030  20.331  1.00  0.00      RA0  C
ATOM    590  O   ARG A  63      30.398  14.108  19.117  1.00  0.00      RA0  O
ATOM    591  N   GLU A  64      29.966  13.136  21.094  1.00  0.00      RA0  N
ATOM    592  H   GLU A  64      30.095  13.169  22.083  1.00  0.00      RA0  H
ATOM    593  CA  GLU A  64      29.007  12.179  20.558  1.00  0.00      RA0  C
ATOM    594  CB  GLU A  64      28.369  11.350  21.674  1.00  0.00      RA0  C
ATOM    595  CG  GLU A  64      27.357  10.336  21.129  1.00  0.00      RA0  C
ATOM    596  CD  GLU A  64      26.445   9.863  22.242  1.00  0.00      RA0  C
ATOM    597  OE1 GLU A  64      26.637  10.266  23.381  1.00  0.00      RA0  O
ATOM    598  OE2 GLU A  64      25.505   9.119  21.978  1.00  0.00      RA0  O
ATOM    599  C   GLU A  64      27.896  12.887  19.786  1.00  0.00      RA0  C
ATOM    600  O   GLU A  64      27.583  12.517  18.641  1.00  0.00      RA0  O
ATOM    601  N   PHE A  65      27.315  13.903  20.412  1.00  0.00      RA0  N
ATOM    602  H   PHE A  65      27.592  14.105  21.353  1.00  0.00      RA0  H
ATOM    603  CA  PHE A  65      26.271  14.717  19.787  1.00  0.00      RA0  C
ATOM    604  CB  PHE A  65      25.863  15.844  20.739  1.00  0.00      RA0  C
ATOM    605  CG  PHE A  65      24.978  16.851  20.041  1.00  0.00      RA0  C
ATOM    606  CD1 PHE A  65      23.863  16.438  19.320  1.00  0.00      RA0  C
ATOM    607  CD2 PHE A  65      25.289  18.204  20.120  1.00  0.00      RA0  C
ATOM    608  CE1 PHE A  65      23.078  17.374  18.659  1.00  0.00      RA0  C
ATOM    609  CE2 PHE A  65      24.499  19.141  19.465  1.00  0.00      RA0  C
ATOM    610  CZ  PHE A  65      23.397  18.725  18.727  1.00  0.00      RA0  C
ATOM    611  C   PHE A  65      26.731  15.273  18.458  1.00  0.00      RA0  C
ATOM    612  O   PHE A  65      26.046  15.148  17.451  1.00  0.00      RA0  O
ATOM    613  N   LEU A  66      27.892  15.922  18.460  1.00  0.00      RA0  N
ATOM    614  H   LEU A  66      28.440  15.950  19.300  1.00  0.00      RA0  H
ATOM    615  CA  LEU A  66      28.377  16.573  17.243  1.00  0.00      RA0  C
ATOM    616  CB  LEU A  66      29.517  17.530  17.567  1.00  0.00      RA0  C
ATOM    617  CG  LEU A  66      29.019  18.732  18.362  1.00  0.00      RA0  C
ATOM    618  CD1 LEU A  66      30.168  19.640  18.787  1.00  0.00      RA0  C
ATOM    619  CD2 LEU A  66      27.941  19.499  17.596  1.00  0.00      RA0  C
ATOM    620  C   LEU A  66      28.764  15.604  16.132  1.00  0.00      RA0  C
ATOM    621  O   LEU A  66      28.697  15.968  14.960  1.00  0.00      RA0  O
ATOM    622  N   ARG A  67      29.192  14.397  16.484  1.00  0.00      RA0  N
ATOM    623  H   ARG A  67      29.252  14.163  17.457  1.00  0.00      RA0  H
ATOM    624  CA  ARG A  67      29.454  13.340  15.473  1.00  0.00      RA0  C
ATOM    625  CB  ARG A  67      30.071  12.065  16.058  1.00  0.00      RA0  C
ATOM    626  CG  ARG A  67      31.427  12.198  16.748  1.00  0.00      RA0  C
ATOM    627  CD  ARG A  67      32.088  10.830  16.958  1.00  0.00      RA0  C
ATOM    628  NE  ARG A  67      32.612  10.305  15.695  1.00  0.00      RA0  N
ATOM    629  HE  ARG A  67      33.070  10.968  15.079  1.00  0.00      RA0  H
ATOM    630  CZ  ARG A  67      32.551   8.982  15.363  1.00  0.00      RA0  C
ATOM    631  NH1 ARG A  67      31.872   8.116  16.149  1.00  0.00      RA0  N
ATOM    632 HH11 ARG A  67      31.798   7.136  15.929  1.00  0.00      RA0  H
ATOM    633 HH12 ARG A  67      31.405   8.427  16.981  1.00  0.00      RA0  H
ATOM    634  NH2 ARG A  67      33.170   8.566  14.240  1.00  0.00      RA0  N
ATOM    635 HH21 ARG A  67      33.177   7.615  13.918  1.00  0.00      RA0  H
ATOM    636 HH22 ARG A  67      33.661   9.245  13.666  1.00  0.00      RA0  H
ATOM    637  C   ARG A  67      28.188  12.911  14.731  1.00  0.00      RA0  C
ATOM    638  O   ARG A  67      28.254  12.355  13.637  1.00  0.00      RA0  O
ATOM    639  N   TYR A  68      27.042  13.117  15.373  1.00  0.00      RA0  N
ATOM    640  H   TYR A  68      27.043  13.519  16.290  1.00  0.00      RA0  H
ATOM    641  CA  TYR A  68      25.729  12.846  14.764  1.00  0.00      RA0  C
ATOM    642  CB  TYR A  68      24.781  12.378  15.868  1.00  0.00      RA0  C
ATOM    643  CG  TYR A  68      23.396  12.159  15.316  1.00  0.00      RA0  C
ATOM    644  CD1 TYR A  68      23.198  11.255  14.280  1.00  0.00      RA0  C
ATOM    645  CE1 TYR A  68      21.921  11.052  13.777  1.00  0.00      RA0  C
ATOM    646  CD2 TYR A  68      22.320  12.860  15.849  1.00  0.00      RA0  C
ATOM    647  CE2 TYR A  68      21.041  12.651  15.349  1.00  0.00      RA0  C
ATOM    648  CZ  TYR A  68      20.843  11.744  14.314  1.00  0.00      RA0  C
ATOM    649  OH  TYR A  68      19.576  11.532  13.813  1.00  0.00      RA0  O
ATOM    650  HH  TYR A  68      19.635  10.788  13.220  1.00  0.00      RA0  H
ATOM    651  C   TYR A  68      25.182  14.082  14.049  1.00  0.00      RA0  C
ATOM    652  O   TYR A  68      24.587  14.004  12.970  1.00  0.00      RA0  O
ATOM    653  N   LEU A  69      25.409  15.257  14.618  1.00  0.00      RA0  N
ATOM    654  H   LEU A  69      25.886  15.288  15.497  1.00  0.00      RA0  H
ATOM    655  CA  LEU A  69      24.885  16.493  14.010  1.00  0.00      RA0  C
ATOM    656  CB  LEU A  69      24.987  17.622  15.037  1.00  0.00      RA0  C
ATOM    657  CG  LEU A  69      24.235  18.891  14.637  1.00  0.00      RA0  C
ATOM    658  CD1 LEU A  69      22.723  18.678  14.681  1.00  0.00      RA0  C
ATOM    659  CD2 LEU A  69      24.664  20.100  15.467  1.00  0.00      RA0  C
ATOM    660  C   LEU A  69      25.563  16.920  12.701  1.00  0.00      RA0  C
ATOM    661  O   LEU A  69      24.902  17.411  11.761  1.00  0.00      RA0  O
ATOM    662  N   LEU A  70      26.889  16.776  12.653  1.00  0.00      RA0  N
ATOM    663  H   LEU A  70      27.367  16.244  13.355  1.00  0.00      RA0  H
ATOM    664  CA  LEU A  70      27.696  17.335  11.584  1.00  0.00      RA0  C
ATOM    665  CB  LEU A  70      28.893  18.084  12.169  1.00  0.00      RA0  C
ATOM    666  CG  LEU A  70      28.494  19.190  13.146  1.00  0.00      RA0  C
ATOM    667  CD1 LEU A  70      29.708  19.779  13.862  1.00  0.00      RA0  C
ATOM    668  CD2 LEU A  70      27.653  20.270  12.466  1.00  0.00      RA0  C
ATOM    669  C   LEU A  70      28.190  16.294  10.605  1.00  0.00      RA0  C
ATOM    670  O   LEU A  70      28.403  15.156  10.966  1.00  0.00      RA0  O
ATOM    671  N   ALA A  71      28.416  16.706   9.355  1.00  0.00      RA0  N
ATOM    672  H   ALA A  71      28.283  17.674   9.132  1.00  0.00      RA0  H
ATOM    673  CA  ALA A  71      28.853  15.767   8.340  1.00  0.00      RA0  C
ATOM    674  CB  ALA A  71      28.328  16.199   6.973  1.00  0.00      RA0  C
ATOM    675  C   ALA A  71      30.368  15.588   8.235  1.00  0.00      RA0  C
ATOM    676  O   ALA A  71      30.833  14.540   7.759  1.00  0.00      RA0  O
ATOM    677  N   ASN A  72      31.134  16.589   8.665  1.00  0.00      RA0  N
ATOM    678  H   ASN A  72      30.711  17.405   9.063  1.00  0.00      RA0  H
ATOM    679  CA  ASN A  72      32.539  16.342   8.981  1.00  0.00      RA0  C
ATOM    680  CB  ASN A  72      33.355  17.624   9.090  1.00  0.00      RA0  C
ATOM    681  CG  ASN A  72      34.811  17.374   8.743  1.00  0.00      RA0  C
ATOM    682  OD1 ASN A  72      35.364  16.276   8.869  1.00  0.00      RA0  O
ATOM    683  ND2 ASN A  72      35.418  18.482   8.280  1.00  0.00      RA0  N
ATOM    684 HD21 ASN A  72      34.884  19.334   8.205  1.00  0.00      RA0  H
ATOM    685 HD22 ASN A  72      36.366  18.561   7.979  1.00  0.00      RA0  H
ATOM    686  C   ASN A  72      32.503  15.581  10.309  1.00  0.00      RA0  C
ATOM    687  O   ASN A  72      31.427  15.435  10.899  1.00  0.00      RA0  O
ATOM    688  N   ASP A  73      33.647  15.069  10.759  1.00  0.00      RA0  N
ATOM    689  H   ASP A  73      34.515  15.309  10.330  1.00  0.00      RA0  H
ATOM    690  CA  ASP A  73      33.706  14.238  11.957  1.00  0.00      RA0  C
ATOM    691  CB  ASP A  73      34.159  12.797  11.724  1.00  0.00      RA0  C
ATOM    692  CG  ASP A  73      33.887  11.989  12.984  1.00  0.00      RA0  C
ATOM    693  OD1 ASP A  73      33.341  12.529  13.940  1.00  0.00      RA0  O
ATOM    694  OD2 ASP A  73      34.200  10.805  13.017  1.00  0.00      RA0  O
ATOM    695  C   ASP A  73      34.573  14.867  13.033  1.00  0.00      RA0  C
ATOM    696  O   ASP A  73      35.803  14.869  12.924  1.00  0.00      RA0  O
ATOM    697  N   VAL A  74      33.951  15.352  14.101  1.00  0.00      RA0  N
ATOM    698  H   VAL A  74      32.985  15.115  14.207  1.00  0.00      RA0  H
ATOM    699  CA  VAL A  74      34.717  16.007  15.148  1.00  0.00      RA0  C
ATOM    700  CB  VAL A  74      33.791  16.799  16.068  1.00  0.00      RA0  C
ATOM    701  CG1 VAL A  74      33.051  17.880  15.279  1.00  0.00      RA0  C
ATOM    702  CG2 VAL A  74      32.832  15.871  16.811  1.00  0.00      RA0  C
ATOM    703  C   VAL A  74      35.604  15.060  15.948  1.00  0.00      RA0  C
ATOM    704  O   VAL A  74      36.333  15.528  16.833  1.00  0.00      RA0  O
ATOM    705  N   ALA A  75      35.537  13.750  15.655  1.00  0.00      RA0  N
ATOM    706  H   ALA A  75      34.886  13.414  14.968  1.00  0.00      RA0  H
ATOM    707  CA  ALA A  75      36.504  12.790  16.211  1.00  0.00      RA0  C
ATOM    708  CB  ALA A  75      36.229  11.371  15.716  1.00  0.00      RA0  C
ATOM    709  C   ALA A  75      37.930  13.195  15.816  1.00  0.00      RA0  C
ATOM    710  O   ALA A  75      38.893  12.833  16.499  1.00  0.00      RA0  O
ATOM    711  N   LYS A  76      38.038  13.933  14.713  1.00  0.00      RA0  N
ATOM    712  H   LYS A  76      37.212  14.172  14.198  1.00  0.00      RA0  H
ATOM    713  CA  LYS A  76      39.319  14.412  14.204  1.00  0.00      RA0  C
ATOM    714  CB  LYS A  76      39.179  14.898  12.763  1.00  0.00      RA0  C
ATOM    715  CG  LYS A  76      38.626  13.881  11.767  1.00  0.00      RA0  C
ATOM    716  CD  LYS A  76      38.294  14.581  10.448  1.00  0.00      RA0  C
ATOM    717  CE  LYS A  76      37.641  13.667   9.414  1.00  0.00      RA0  C
ATOM    718  NZ  LYS A  76      37.245  14.472   8.250  1.00  0.00      RA0  N
ATOM    719  HZ1 LYS A  76      36.774  13.877   7.542  1.00  0.00      RA0  H
ATOM    720  HZ2 LYS A  76      36.575  15.209   8.559  1.00  0.00      RA0  H
ATOM    721  HZ3 LYS A  76      38.074  14.931   7.826  1.00  0.00      RA0  H
ATOM    722  C   LYS A  76      39.898  15.565  15.013  1.00  0.00      RA0  C
ATOM    723  O   LYS A  76      41.055  15.924  14.815  1.00  0.00      RA0  O
ATOM    724  N   LEU A  77      39.123  16.143  15.923  1.00  0.00      RA0  N
ATOM    725  H   LEU A  77      38.209  15.781  16.110  1.00  0.00      RA0  H
ATOM    726  CA  LEU A  77      39.623  17.176  16.810  1.00  0.00      RA0  C
ATOM    727  CB  LEU A  77      38.500  18.144  17.167  1.00  0.00      RA0  C
ATOM    728  CG  LEU A  77      37.834  18.785  15.950  1.00  0.00      RA0  C
ATOM    729  CD1 LEU A  77      36.698  19.732  16.342  1.00  0.00      RA0  C
ATOM    730  CD2 LEU A  77      38.857  19.469  15.049  1.00  0.00      RA0  C
ATOM    731  C   LEU A  77      40.167  16.489  18.054  1.00  0.00      RA0  C
ATOM    732  O   LEU A  77      39.427  16.189  18.980  1.00  0.00      RA0  O
ATOM    733  N   THR A  78      41.473  16.235  18.068  1.00  0.00      RA0  N
ATOM    734  H   THR A  78      42.038  16.495  17.287  1.00  0.00      RA0  H
ATOM    735  CA  THR A  78      42.107  15.488  19.185  1.00  0.00      RA0  C
ATOM    736  CB  THR A  78      42.832  14.370  18.451  1.00  0.00      RA0  C
ATOM    737  OG1 THR A  78      43.364  14.907  17.214  1.00  0.00      RA0  O
ATOM    738  HG1 THR A  78      42.669  14.738  16.574  1.00  0.00      RA0  H
ATOM    739  CG2 THR A  78      41.910  13.189  18.146  1.00  0.00      RA0  C
ATOM    740  C   THR A  78      43.078  16.304  20.027  1.00  0.00      RA0  C
ATOM    741  O   THR A  78      43.410  15.889  21.155  1.00  0.00      RA0  O
ATOM    742  N   LYS A  79      43.528  17.453  19.501  1.00  0.00      RA0  N
ATOM    743  H   LYS A  79      43.092  17.826  18.685  1.00  0.00      RA0  H
ATOM    744  CA  LYS A  79      44.312  18.401  20.272  1.00  0.00      RA0  C
ATOM    745  CB  LYS A  79      45.444  18.843  19.351  1.00  0.00      RA0  C
ATOM    746  CG  LYS A  79      46.056  17.542  18.823  1.00  0.00      RA0  C
ATOM    747  CD  LYS A  79      46.747  17.612  17.464  1.00  0.00      RA0  C
ATOM    748  CE  LYS A  79      47.130  16.208  16.978  1.00  0.00      RA0  C
ATOM    749  NZ  LYS A  79      45.934  15.361  16.807  1.00  0.00      RA0  N
ATOM    750  HZ1 LYS A  79      46.222  14.412  16.497  1.00  0.00      RA0  H
ATOM    751  HZ2 LYS A  79      45.383  15.261  17.685  1.00  0.00      RA0  H
ATOM    752  HZ3 LYS A  79      45.290  15.758  16.095  1.00  0.00      RA0  H
ATOM    753  C   LYS A  79      43.414  19.517  20.757  1.00  0.00      RA0  C
ATOM    754  O   LYS A  79      42.652  20.118  19.980  1.00  0.00      RA0  O
ATOM    755  N   SER A  80      43.494  19.801  22.042  1.00  0.00      RA0  N
ATOM    756  H   SER A  80      44.169  19.351  22.622  1.00  0.00      RA0  H
ATOM    757  CA  SER A  80      42.700  20.851  22.634  1.00  0.00      RA0  C
ATOM    758  CB  SER A  80      43.131  20.917  24.108  1.00  0.00      RA0  C
ATOM    759  OG  SER A  80      42.236  21.687  24.912  1.00  0.00      RA0  O
ATOM    760  HG  SER A  80      41.461  21.156  25.080  1.00  0.00      RA0  H
ATOM    761  C   SER A  80      42.842  22.179  21.880  1.00  0.00      RA0  C
ATOM    762  O   SER A  80      43.950  22.597  21.542  1.00  0.00      RA0  O
ATOM    763  N   GLY A  81      41.709  22.810  21.592  1.00  0.00      RA0  N
ATOM    764  H   GLY A  81      40.841  22.399  21.863  1.00  0.00      RA0  H
ATOM    765  CA  GLY A  81      41.659  24.027  20.776  1.00  0.00      RA0  C
ATOM    766  C   GLY A  81      41.477  23.854  19.277  1.00  0.00      RA0  C
ATOM    767  O   GLY A  81      41.195  24.831  18.591  1.00  0.00      RA0  O
ATOM    768  N   LYS A  82      41.617  22.633  18.765  1.00  0.00      RA0  N
ATOM    769  H   LYS A  82      41.736  21.865  19.396  1.00  0.00      RA0  H
ATOM    770  CA  LYS A  82      41.534  22.380  17.344  1.00  0.00      RA0  C
ATOM    771  CB  LYS A  82      42.047  20.962  17.046  1.00  0.00      RA0  C
ATOM    772  CG  LYS A  82      42.294  20.648  15.569  1.00  0.00      RA0  C
ATOM    773  CD  LYS A  82      43.217  21.685  14.942  1.00  0.00      RA0  C
ATOM    774  CE  LYS A  82      43.395  21.570  13.430  1.00  0.00      RA0  C
ATOM    775  NZ  LYS A  82      43.680  22.915  12.916  1.00  0.00      RA0  N
ATOM    776  HZ1 LYS A  82      43.641  22.945  11.880  1.00  0.00      RA0  H
ATOM    777  HZ2 LYS A  82      42.935  23.536  13.292  1.00  0.00      RA0  H
ATOM    778  HZ3 LYS A  82      44.588  23.319  13.225  1.00  0.00      RA0  H
ATOM    779  C   LYS A  82      40.106  22.609  16.820  1.00  0.00      RA0  C
ATOM    780  O   LYS A  82      39.126  22.282  17.484  1.00  0.00      RA0  O
ATOM    781  N   ALA A  83      40.029  23.199  15.641  1.00  0.00      RA0  N
ATOM    782  H   ALA A  83      40.860  23.438  15.143  1.00  0.00      RA0  H
ATOM    783  CA  ALA A  83      38.765  23.489  14.979  1.00  0.00      RA0  C
ATOM    784  CB  ALA A  83      38.620  24.991  14.748  1.00  0.00      RA0  C
ATOM    785  C   ALA A  83      38.671  22.791  13.623  1.00  0.00      RA0  C
ATOM    786  O   ALA A  83      39.659  22.429  13.001  1.00  0.00      RA0  O
ATOM    787  N   LEU A  84      37.443  22.581  13.172  1.00  0.00      RA0  N
ATOM    788  H   LEU A  84      36.640  22.834  13.721  1.00  0.00      RA0  H
ATOM    789  CA  LEU A  84      37.234  22.187  11.795  1.00  0.00      RA0  C
ATOM    790  CB  LEU A  84      37.205  20.656  11.591  1.00  0.00      RA0  C
ATOM    791  CG  LEU A  84      36.132  19.796  12.276  1.00  0.00      RA0  C
ATOM    792  CD1 LEU A  84      34.746  19.930  11.652  1.00  0.00      RA0  C
ATOM    793  CD2 LEU A  84      36.538  18.320  12.271  1.00  0.00      RA0  C
ATOM    794  C   LEU A  84      36.040  22.924  11.189  1.00  0.00      RA0  C
ATOM    795  O   LEU A  84      35.225  23.529  11.883  1.00  0.00      RA0  O
ATOM    796  N   TYR A  85      35.998  22.850   9.877  1.00  0.00      RA0  N
ATOM    797  H   TYR A  85      36.644  22.267   9.390  1.00  0.00      RA0  H
ATOM    798  CA  TYR A  85      34.907  23.412   9.072  1.00  0.00      RA0  C
ATOM    799  CB  TYR A  85      35.546  24.062   7.835  1.00  0.00      RA0  C
ATOM    800  CG  TYR A  85      34.562  24.656   6.847  1.00  0.00      RA0  C
ATOM    801  CD1 TYR A  85      34.367  26.032   6.810  1.00  0.00      RA0  C
ATOM    802  CE1 TYR A  85      33.542  26.596   5.844  1.00  0.00      RA0  C
ATOM    803  CD2 TYR A  85      33.887  23.847   5.939  1.00  0.00      RA0  C
ATOM    804  CE2 TYR A  85      33.052  24.409   4.980  1.00  0.00      RA0  C
ATOM    805  CZ  TYR A  85      32.885  25.787   4.924  1.00  0.00      RA0  C
ATOM    806  OH  TYR A  85      32.071  26.345   3.958  1.00  0.00      RA0  O
ATOM    807  HH  TYR A  85      31.440  26.917   4.413  1.00  0.00      RA0  H
ATOM    808  C   TYR A  85      33.967  22.272   8.678  1.00  0.00      RA0  C
ATOM    809  O   TYR A  85      34.404  21.226   8.177  1.00  0.00      RA0  O
ATOM    810  N   SER A  86      32.653  22.482   8.855  1.00  0.00      RA0  N
ATOM    811  H   SER A  86      32.287  23.354   9.198  1.00  0.00      RA0  H
ATOM    812  CA  SER A  86      31.685  21.431   8.538  1.00  0.00      RA0  C
ATOM    813  CB  SER A  86      31.444  20.593   9.805  1.00  0.00      RA0  C
ATOM    814  OG  SER A  86      30.671  19.407   9.532  1.00  0.00      RA0  O
ATOM    815  HG  SER A  86      29.757  19.690   9.496  1.00  0.00      RA0  H
ATOM    816  C   SER A  86      30.361  21.981   8.001  1.00  0.00      RA0  C
ATOM    817  O   SER A  86      29.965  23.107   8.309  1.00  0.00      RA0  O
ATOM    818  N   GLY A  87      29.716  21.168   7.167  1.00  0.00      RA0  N
ATOM    819  H   GLY A  87      30.151  20.301   6.933  1.00  0.00      RA0  H
ATOM    820  CA  GLY A  87      28.287  21.302   6.928  1.00  0.00      RA0  C
ATOM    821  C   GLY A  87      27.473  20.679   8.039  1.00  0.00      RA0  C
ATOM    822  O   GLY A  87      27.917  19.744   8.707  1.00  0.00      RA0  O
ATOM    823  N   MSE A  88      26.250  21.194   8.186  1.00  0.00      RA0  N
ATOM    824  H   MSE A  88      25.969  21.984   7.632  1.00  0.00      RA0  H
ATOM    825  CA  MSE A  88      25.238  20.667   9.074  1.00  0.00      RA0  C
ATOM    826  CB  MSE A  88      24.886  21.679  10.163  1.00  0.00      RA0  C
ATOM    827  CG  MSE A  88      23.739  21.200  11.055  1.00  0.00      RA0  C
ATOM    828  SE  MSE A  88      23.484  22.276  12.476  1.00  0.00      RA0  S
ATOM    829  CE  MSE A  88      23.350  23.838  11.590  1.00  0.00      RA0  C
ATOM    830  C   MSE A  88      24.063  20.421   8.138  1.00  0.00      RA0  C
ATOM    831  O   MSE A  88      23.555  21.362   7.509  1.00  0.00      RA0  O
ATOM    832  N   LEU A  89      23.687  19.165   8.001  1.00  0.00      RA0  N
ATOM    833  H   LEU A  89      23.955  18.467   8.666  1.00  0.00      RA0  H
ATOM    834  CA  LEU A  89      22.754  18.756   6.944  1.00  0.00      RA0  C
ATOM    835  CB  LEU A  89      23.297  17.565   6.155  1.00  0.00      RA0  C
ATOM    836  CG  LEU A  89      24.714  17.728   5.608  1.00  0.00      RA0  C
ATOM    837  CD1 LEU A  89      25.132  16.478   4.835  1.00  0.00      RA0  C
ATOM    838  CD2 LEU A  89      24.883  18.996   4.773  1.00  0.00      RA0  C
ATOM    839  C   LEU A  89      21.370  18.368   7.461  1.00  0.00      RA0  C
ATOM    840  O   LEU A  89      21.208  17.885   8.590  1.00  0.00      RA0  O
ATOM    841  N   ASN A  90      20.384  18.489   6.575  1.00  0.00      RA0  N
ATOM    842  H   ASN A  90      20.623  18.782   5.647  1.00  0.00      RA0  H
ATOM    843  CA  ASN A  90      19.064  17.944   6.872  1.00  0.00      RA0  C
ATOM    844  CB  ASN A  90      17.973  18.779   6.186  1.00  0.00      RA0  C
ATOM    845  CG  ASN A  90      18.148  18.787   4.675  1.00  0.00      RA0  C
ATOM    846  OD1 ASN A  90      18.360  17.761   4.037  1.00  0.00      RA0  O
ATOM    847  ND2 ASN A  90      18.030  20.008   4.124  1.00  0.00      RA0  N
ATOM    848 HD21 ASN A  90      17.943  20.835   4.697  1.00  0.00      RA0  H
ATOM    849 HD22 ASN A  90      18.034  20.218   3.142  1.00  0.00      RA0  H
ATOM    850  C   ASN A  90      19.018  16.487   6.403  1.00  0.00      RA0  C
ATOM    851  O   ASN A  90      19.973  15.979   5.830  1.00  0.00      RA0  O
ATOM    852  N   ALA A  91      17.918  15.791   6.668  1.00  0.00      RA0  N
ATOM    853  H   ALA A  91      17.129  16.247   7.072  1.00  0.00      RA0  H
ATOM    854  CA  ALA A  91      17.838  14.369   6.357  1.00  0.00      RA0  C
ATOM    855  CB  ALA A  91      16.558  13.765   6.936  1.00  0.00      RA0  C
ATOM    856  C   ALA A  91      17.886  14.091   4.858  1.00  0.00      RA0  C
ATOM    857  O   ALA A  91      18.229  12.989   4.455  1.00  0.00      RA0  O
ATOM    858  N   SER A  92      17.542  15.083   4.027  1.00  0.00      RA0  N
ATOM    859  H   SER A  92      17.302  15.996   4.350  1.00  0.00      RA0  H
ATOM    860  CA  SER A  92      17.594  14.959   2.575  1.00  0.00      RA0  C
ATOM    861  CB  SER A  92      16.542  15.951   2.129  1.00  0.00      RA0  C
ATOM    862  OG  SER A  92      15.731  16.209   3.291  1.00  0.00      RA0  O
ATOM    863  HG  SER A  92      15.111  16.876   3.026  1.00  0.00      RA0  H
ATOM    864  C   SER A  92      18.997  15.185   2.018  1.00  0.00      RA0  C
ATOM    865  O   SER A  92      19.215  15.090   0.808  1.00  0.00      RA0  O
ATOM    866  N   GLY A  93      19.932  15.485   2.901  1.00  0.00      RA0  N
ATOM    867  H   GLY A  93      19.695  15.647   3.860  1.00  0.00      RA0  H
ATOM    868  CA  GLY A  93      21.322  15.742   2.489  1.00  0.00      RA0  C
ATOM    869  C   GLY A  93      21.556  17.152   1.966  1.00  0.00      RA0  C
ATOM    870  O   GLY A  93      22.609  17.446   1.413  1.00  0.00      RA0  O
ATOM    871  N   GLY A  94      20.597  18.049   2.151  1.00  0.00      RA0  N
ATOM    872  H   GLY A  94      19.809  17.802   2.715  1.00  0.00      RA0  H
ATOM    873  CA  GLY A  94      20.797  19.454   1.844  1.00  0.00      RA0  C
ATOM    874  C   GLY A  94      21.469  20.174   3.011  1.00  0.00      RA0  C
ATOM    875  O   GLY A  94      21.515  19.672   4.143  1.00  0.00      RA0  O
ATOM    876  N   VAL A  95      22.004  21.355   2.748  1.00  0.00      RA0  N
ATOM    877  H   VAL A  95      21.820  21.815   1.875  1.00  0.00      RA0  H
ATOM    878  CA  VAL A  95      22.779  22.059   3.750  1.00  0.00      RA0  C
ATOM    879  CB  VAL A  95      23.938  22.808   3.093  1.00  0.00      RA0  C
ATOM    880  CG1 VAL A  95      24.865  23.417   4.143  1.00  0.00      RA0  C
ATOM    881  CG2 VAL A  95      24.702  21.903   2.130  1.00  0.00      RA0  C
ATOM    882  C   VAL A  95      21.909  23.021   4.523  1.00  0.00      RA0  C
ATOM    883  O   VAL A  95      21.337  23.957   3.934  1.00  0.00      RA0  O
ATOM    884  N   ILE A  96      21.837  22.795   5.828  1.00  0.00      RA0  N
ATOM    885  H   ILE A  96      22.351  22.025   6.204  1.00  0.00      RA0  H
ATOM    886  CA  ILE A  96      21.205  23.724   6.764  1.00  0.00      RA0  C
ATOM    887  CB  ILE A  96      20.925  23.007   8.088  1.00  0.00      RA0  C
ATOM    888  CG2 ILE A  96      20.336  23.932   9.150  1.00  0.00      RA0  C
ATOM    889  CG1 ILE A  96      20.037  21.792   7.864  1.00  0.00      RA0  C
ATOM    890  CD1 ILE A  96      19.693  21.108   9.183  1.00  0.00      RA0  C
ATOM    891  C   ILE A  96      22.105  24.922   7.010  1.00  0.00      RA0  C
ATOM    892  O   ILE A  96      21.636  26.055   7.018  1.00  0.00      RA0  O
ATOM    893  N   ASP A  97      23.403  24.677   7.207  1.00  0.00      RA0  N
ATOM    894  H   ASP A  97      23.795  23.757   7.259  1.00  0.00      RA0  H
ATOM    895  CA  ASP A  97      24.364  25.760   7.328  1.00  0.00      RA0  C
ATOM    896  CB  ASP A  97      24.228  26.772   8.497  1.00  0.00      RA0  C
ATOM    897  CG  ASP A  97      24.667  28.145   7.957  1.00  0.00      RA0  C
ATOM    898  OD1 ASP A  97      24.933  28.219   6.764  1.00  0.00      RA0  O
ATOM    899  OD2 ASP A  97      24.744  29.142   8.683  1.00  0.00      RA0  O
ATOM    900  C   ASP A  97      25.776  25.150   7.217  1.00  0.00      RA0  C
ATOM    901  O   ASP A  97      25.940  23.916   7.271  1.00  0.00      RA0  O
ATOM    902  N   ASP A  98      26.755  26.031   7.049  1.00  0.00      RA0  N
ATOM    903  H   ASP A  98      26.540  27.013   7.023  1.00  0.00      RA0  H
ATOM    904  CA  ASP A  98      28.135  25.692   7.330  1.00  0.00      RA0  C
ATOM    905  CB  ASP A  98      29.038  25.760   6.087  1.00  0.00      RA0  C
ATOM    906  CG  ASP A  98      29.877  27.018   5.975  1.00  0.00      RA0  C
ATOM    907  OD1 ASP A  98      29.725  27.741   4.993  1.00  0.00      RA0  O
ATOM    908  OD2 ASP A  98      30.771  27.217   6.791  1.00  0.00      RA0  O
ATOM    909  C   ASP A  98      28.626  26.441   8.568  1.00  0.00      RA0  C
ATOM    910  O   ASP A  98      28.047  27.450   8.983  1.00  0.00      RA0  O
ATOM    911  N   LEU A  99      29.680  25.920   9.185  1.00  0.00      RA0  N
ATOM    912  H   LEU A  99      30.200  25.171   8.770  1.00  0.00      RA0  H
ATOM    913  CA  LEU A  99      30.116  26.463  10.453  1.00  0.00      RA0  C
ATOM    914  CB  LEU A  99      29.138  26.063  11.572  1.00  0.00      RA0  C
ATOM    915  CG  LEU A  99      28.690  24.591  11.593  1.00  0.00      RA0  C
ATOM    916  CD1 LEU A  99      29.737  23.623  12.153  1.00  0.00      RA0  C
ATOM    917  CD2 LEU A  99      27.359  24.438  12.328  1.00  0.00      RA0  C
ATOM    918  C   LEU A  99      31.535  26.002  10.793  1.00  0.00      RA0  C
ATOM    919  O   LEU A  99      32.080  25.076  10.152  1.00  0.00      RA0  O
ATOM    920  N   ILE A 100      32.117  26.674  11.778  1.00  0.00      RA0  N
ATOM    921  H   ILE A 100      31.590  27.394  12.232  1.00  0.00      RA0  H
ATOM    922  CA  ILE A 100      33.357  26.250  12.405  1.00  0.00      RA0  C
ATOM    923  CB  ILE A 100      34.324  27.435  12.513  1.00  0.00      RA0  C
ATOM    924  CG2 ILE A 100      35.695  26.995  13.031  1.00  0.00      RA0  C
ATOM    925  CG1 ILE A 100      34.437  28.192  11.191  1.00  0.00      RA0  C
ATOM    926  CD1 ILE A 100      35.142  27.376  10.109  1.00  0.00      RA0  C
ATOM    927  C   ILE A 100      33.032  25.724  13.796  1.00  0.00      RA0  C
ATOM    928  O   ILE A 100      32.209  26.305  14.514  1.00  0.00      RA0  O
ATOM    929  N   VAL A 101      33.655  24.612  14.165  1.00  0.00      RA0  N
ATOM    930  H   VAL A 101      34.331  24.195  13.552  1.00  0.00      RA0  H
ATOM    931  CA  VAL A 101      33.464  24.010  15.481  1.00  0.00      RA0  C
ATOM    932  CB  VAL A 101      32.661  22.708  15.375  1.00  0.00      RA0  C
ATOM    933  CG1 VAL A 101      33.147  21.843  14.219  1.00  0.00      RA0  C
ATOM    934  CG2 VAL A 101      32.627  21.944  16.702  1.00  0.00      RA0  C
ATOM    935  C   VAL A 101      34.820  23.781  16.126  1.00  0.00      RA0  C
ATOM    936  O   VAL A 101      35.731  23.291  15.460  1.00  0.00      RA0  O
ATOM    937  N   TYR A 102      34.922  24.184  17.397  1.00  0.00      RA0  N
ATOM    938  H   TYR A 102      34.095  24.472  17.868  1.00  0.00      RA0  H
ATOM    939  CA  TYR A 102      36.137  24.019  18.230  1.00  0.00      RA0  C
ATOM    940  CB  TYR A 102      36.494  25.322  18.955  1.00  0.00      RA0  C
ATOM    941  CG  TYR A 102      36.673  26.494  18.014  1.00  0.00      RA0  C
ATOM    942  CD1 TYR A 102      35.564  27.163  17.511  1.00  0.00      RA0  C
ATOM    943  CE1 TYR A 102      35.729  28.246  16.658  1.00  0.00      RA0  C
ATOM    944  CD2 TYR A 102      37.951  26.921  17.668  1.00  0.00      RA0  C
ATOM    945  CE2 TYR A 102      38.118  28.008  16.816  1.00  0.00      RA0  C
ATOM    946  CZ  TYR A 102      37.005  28.668  16.306  1.00  0.00      RA0  C
ATOM    947  OH  TYR A 102      37.148  29.740  15.449  1.00  0.00      RA0  O
ATOM    948  HH  TYR A 102      38.063  29.943  15.293  1.00  0.00      RA0  H
ATOM    949  C   TYR A 102      35.944  22.933  19.282  1.00  0.00      RA0  C
ATOM    950  O   TYR A 102      34.884  22.843  19.913  1.00  0.00      RA0  O
ATOM    951  N   TYR A 103      36.987  22.137  19.493  1.00  0.00      RA0  N
ATOM    952  H   TYR A 103      37.827  22.287  18.966  1.00  0.00      RA0  H
ATOM    953  CA  TYR A 103      37.063  21.205  20.621  1.00  0.00      RA0  C
ATOM    954  CB  TYR A 103      37.660  19.891  20.125  1.00  0.00      RA0  C
ATOM    955  CG  TYR A 103      38.317  19.096  21.228  1.00  0.00      RA0  C
ATOM    956  CD1 TYR A 103      37.572  18.596  22.288  1.00  0.00      RA0  C
ATOM    957  CE1 TYR A 103      38.199  17.867  23.289  1.00  0.00      RA0  C
ATOM    958  CD2 TYR A 103      39.686  18.857  21.168  1.00  0.00      RA0  C
ATOM    959  CE2 TYR A 103      40.311  18.125  22.169  1.00  0.00      RA0  C
ATOM    960  CZ  TYR A 103      39.567  17.634  23.234  1.00  0.00      RA0  C
ATOM    961  OH  TYR A 103      40.184  16.915  24.236  1.00  0.00      RA0  O
ATOM    962  HH  TYR A 103      41.087  16.738  24.006  1.00  0.00      RA0  H
ATOM    963  C   TYR A 103      37.952  21.838  21.675  1.00  0.00      RA0  C
ATOM    964  O   TYR A 103      39.070  22.255  21.346  1.00  0.00      RA0  O
ATOM    965  N   PHE A 104      37.469  21.916  22.917  1.00  0.00      RA0  N
ATOM    966  H   PHE A 104      36.545  21.587  23.132  1.00  0.00      RA0  H
ATOM    967  CA  PHE A 104      38.297  22.371  24.068  1.00  0.00      RA0  C
ATOM    968  CB  PHE A 104      37.656  23.569  24.763  1.00  0.00      RA0  C
ATOM    969  CG  PHE A 104      37.588  24.726  23.799  1.00  0.00      RA0  C
ATOM    970  CD1 PHE A 104      38.762  25.278  23.298  1.00  0.00      RA0  C
ATOM    971  CD2 PHE A 104      36.356  25.242  23.417  1.00  0.00      RA0  C
ATOM    972  CE1 PHE A 104      38.704  26.361  22.429  1.00  0.00      RA0  C
ATOM    973  CE2 PHE A 104      36.300  26.326  22.552  1.00  0.00      RA0  C
ATOM    974  CZ  PHE A 104      37.472  26.891  22.065  1.00  0.00      RA0  C
ATOM    975  C   PHE A 104      38.549  21.234  25.057  1.00  0.00      RA0  C
ATOM    976  O   PHE A 104      39.695  20.881  25.318  1.00  0.00      RA0  O
ATOM    977  N   THR A 105      37.473  20.666  25.599  1.00  0.00      RA0  N
ATOM    978  H   THR A 105      36.551  21.026  25.447  1.00  0.00      RA0  H
ATOM    979  CA  THR A 105      37.528  19.428  26.379  1.00  0.00      RA0  C
ATOM    980  CB  THR A 105      37.443  19.953  27.793  1.00  0.00      RA0  C
ATOM    981  OG1 THR A 105      37.283  21.377  27.696  1.00  0.00      RA0  O
ATOM    982  HG1 THR A 105      37.380  21.723  28.574  1.00  0.00      RA0  H
ATOM    983  CG2 THR A 105      38.680  19.601  28.622  1.00  0.00      RA0  C
ATOM    984  C   THR A 105      36.371  18.515  25.975  1.00  0.00      RA0  C
ATOM    985  O   THR A 105      35.486  18.910  25.222  1.00  0.00      RA0  O
ATOM    986  N   GLU A 106      36.339  17.300  26.515  1.00  0.00      RA0  N
ATOM    987  H   GLU A 106      37.099  16.959  27.064  1.00  0.00      RA0  H
ATOM    988  CA  GLU A 106      35.233  16.397  26.204  1.00  0.00      RA0  C
ATOM    989  CB  GLU A 106      35.554  14.945  26.555  1.00  0.00      RA0  C
ATOM    990  CG  GLU A 106      36.812  14.435  25.827  1.00  0.00      RA0  C
ATOM    991  CD  GLU A 106      36.652  14.346  24.310  1.00  0.00      RA0  C
ATOM    992  OE1 GLU A 106      36.113  15.244  23.673  1.00  0.00      RA0  O
ATOM    993  OE2 GLU A 106      37.127  13.385  23.717  1.00  0.00      RA0  O
ATOM    994  C   GLU A 106      33.906  16.919  26.732  1.00  0.00      RA0  C
ATOM    995  O   GLU A 106      32.848  16.421  26.346  1.00  0.00      RA0  O
ATOM    996  N   ASP A 107      33.960  17.891  27.637  1.00  0.00      RA0  N
ATOM    997  H   ASP A 107      34.836  18.275  27.909  1.00  0.00      RA0  H
ATOM    998  CA  ASP A 107      32.769  18.505  28.199  1.00  0.00      RA0  C
ATOM    999  CB  ASP A 107      32.956  18.535  29.726  1.00  0.00      RA0  C
ATOM   1000  CG  ASP A 107      31.734  18.973  30.518  1.00  0.00      RA0  C
ATOM   1001  OD1 ASP A 107      30.688  18.332  30.457  1.00  0.00      RA0  O
ATOM   1002  OD2 ASP A 107      31.844  19.933  31.272  1.00  0.00      RA0  O
ATOM   1003  C   ASP A 107      32.470  19.884  27.594  1.00  0.00      RA0  C
ATOM   1004  O   ASP A 107      31.556  20.554  28.051  1.00  0.00      RA0  O
ATOM   1005  N   PHE A 108      33.236  20.316  26.583  1.00  0.00      RA0  N
ATOM   1006  H   PHE A 108      33.902  19.727  26.119  1.00  0.00      RA0  H
ATOM   1007  CA  PHE A 108      33.162  21.700  26.101  1.00  0.00      RA0  C
ATOM   1008  CB  PHE A 108      33.933  22.634  27.035  1.00  0.00      RA0  C
ATOM   1009  CG  PHE A 108      33.722  24.065  26.601  1.00  0.00      RA0  C
ATOM   1010  CD1 PHE A 108      32.477  24.477  26.143  1.00  0.00      RA0  C
ATOM   1011  CD2 PHE A 108      34.774  24.971  26.660  1.00  0.00      RA0  C
ATOM   1012  CE1 PHE A 108      32.292  25.787  25.722  1.00  0.00      RA0  C
ATOM   1013  CE2 PHE A 108      34.587  26.284  26.243  1.00  0.00      RA0  C
ATOM   1014  CZ  PHE A 108      33.347  26.689  25.764  1.00  0.00      RA0  C
ATOM   1015  C   PHE A 108      33.666  21.852  24.650  1.00  0.00      RA0  C
ATOM   1016  O   PHE A 108      34.880  21.753  24.368  1.00  0.00      RA0  O
ATOM   1017  N   PHE A 109      32.701  22.061  23.750  1.00  0.00      RA0  N
ATOM   1018  H   PHE A 109      31.761  22.162  24.093  1.00  0.00      RA0  H
ATOM   1019  CA  PHE A 109      32.924  22.476  22.360  1.00  0.00      RA0  C
ATOM   1020  CB  PHE A 109      32.341  21.448  21.384  1.00  0.00      RA0  C
ATOM   1021  CG  PHE A 109      33.133  20.158  21.300  1.00  0.00      RA0  C
ATOM   1022  CD1 PHE A 109      33.354  19.365  22.421  1.00  0.00      RA0  C
ATOM   1023  CD2 PHE A 109      33.616  19.742  20.064  1.00  0.00      RA0  C
ATOM   1024  CE1 PHE A 109      34.026  18.155  22.305  1.00  0.00      RA0  C
ATOM   1025  CE2 PHE A 109      34.285  18.530  19.943  1.00  0.00      RA0  C
ATOM   1026  CZ  PHE A 109      34.481  17.731  21.062  1.00  0.00      RA0  C
ATOM   1027  C   PHE A 109      32.241  23.819  22.089  1.00  0.00      RA0  C
ATOM   1028  O   PHE A 109      31.394  24.282  22.856  1.00  0.00      RA0  O
ATOM   1029  N   ARG A 110      32.585  24.424  20.962  1.00  0.00      RA0  N
ATOM   1030  H   ARG A 110      33.240  23.992  20.337  1.00  0.00      RA0  H
ATOM   1031  CA  ARG A 110      32.041  25.717  20.583  1.00  0.00      RA0  C
ATOM   1032  CB  ARG A 110      33.061  26.775  21.003  1.00  0.00      RA0  C
ATOM   1033  CG  ARG A 110      33.068  28.097  20.236  1.00  0.00      RA0  C
ATOM   1034  CD  ARG A 110      33.962  29.105  20.960  1.00  0.00      RA0  C
ATOM   1035  NE  ARG A 110      33.407  29.311  22.293  1.00  0.00      RA0  N
ATOM   1036  HE  ARG A 110      32.444  29.026  22.416  1.00  0.00      RA0  H
ATOM   1037  CZ  ARG A 110      34.083  29.865  23.337  1.00  0.00      RA0  C
ATOM   1038  NH1 ARG A 110      35.354  30.302  23.167  1.00  0.00      RA0  N
ATOM   1039 HH11 ARG A 110      35.893  30.729  23.904  1.00  0.00      RA0  H
ATOM   1040 HH12 ARG A 110      35.808  30.217  22.276  1.00  0.00      RA0  H
ATOM   1041  NH2 ARG A 110      33.452  29.957  24.524  1.00  0.00      RA0  N
ATOM   1042 HH21 ARG A 110      33.862  30.319  25.360  1.00  0.00      RA0  H
ATOM   1043 HH22 ARG A 110      32.484  29.635  24.605  1.00  0.00      RA0  H
ATOM   1044  C   ARG A 110      31.746  25.749  19.088  1.00  0.00      RA0  C
ATOM   1045  O   ARG A 110      32.562  25.276  18.300  1.00  0.00      RA0  O
ATOM   1046  N   LEU A 111      30.580  26.287  18.710  1.00  0.00      RA0  N
ATOM   1047  H   LEU A 111      29.993  26.716  19.397  1.00  0.00      RA0  H
ATOM   1048  CA  LEU A 111      30.212  26.506  17.300  1.00  0.00      RA0  C
ATOM   1049  CB  LEU A 111      28.812  25.959  17.023  1.00  0.00      RA0  C
ATOM   1050  CG  LEU A 111      28.629  24.457  17.211  1.00  0.00      RA0  C
ATOM   1051  CD1 LEU A 111      27.151  24.094  17.337  1.00  0.00      RA0  C
ATOM   1052  CD2 LEU A 111      29.283  23.662  16.086  1.00  0.00      RA0  C
ATOM   1053  C   LEU A 111      30.144  27.988  17.047  1.00  0.00      RA0  C
ATOM   1054  O   LEU A 111      29.820  28.761  17.961  1.00  0.00      RA0  O
ATOM   1055  N   VAL A 112      30.389  28.387  15.807  1.00  0.00      RA0  N
ATOM   1056  H   VAL A 112      30.679  27.732  15.104  1.00  0.00      RA0  H
ATOM   1057  CA  VAL A 112      30.190  29.775  15.392  1.00  0.00      RA0  C
ATOM   1058  CB  VAL A 112      31.528  30.473  15.117  1.00  0.00      RA0  C
ATOM   1059  CG1 VAL A 112      31.300  31.947  14.776  1.00  0.00      RA0  C
ATOM   1060  CG2 VAL A 112      32.506  30.320  16.285  1.00  0.00      RA0  C
ATOM   1061  C   VAL A 112      29.307  29.795  14.147  1.00  0.00      RA0  C
ATOM   1062  O   VAL A 112      29.639  29.175  13.139  1.00  0.00      RA0  O
ATOM   1063  N   VAL A 113      28.195  30.511  14.213  1.00  0.00      RA0  N
ATOM   1064  H   VAL A 113      27.979  31.044  15.032  1.00  0.00      RA0  H
ATOM   1065  CA  VAL A 113      27.286  30.606  13.069  1.00  0.00      RA0  C
ATOM   1066  CB  VAL A 113      26.022  29.759  13.284  1.00  0.00      RA0  C
ATOM   1067  CG1 VAL A 113      26.323  28.260  13.341  1.00  0.00      RA0  C
ATOM   1068  CG2 VAL A 113      25.242  30.238  14.510  1.00  0.00      RA0  C
ATOM   1069  C   VAL A 113      26.872  32.037  12.745  1.00  0.00      RA0  C
ATOM   1070  O   VAL A 113      26.968  32.956  13.570  1.00  0.00      RA0  O
ATOM   1071  N   ASN A 114      26.368  32.203  11.529  1.00  0.00      RA0  N
ATOM   1072  H   ASN A 114      26.149  31.378  11.001  1.00  0.00      RA0  H
ATOM   1073  CA  ASN A 114      25.969  33.509  11.022  1.00  0.00      RA0  C
ATOM   1074  CB  ASN A 114      25.814  33.431   9.497  1.00  0.00      RA0  C
ATOM   1075  CG  ASN A 114      27.032  32.824   8.833  1.00  0.00      RA0  C
ATOM   1076  OD1 ASN A 114      28.043  33.500   8.670  1.00  0.00      RA0  O
ATOM   1077  ND2 ASN A 114      26.888  31.527   8.474  1.00  0.00      RA0  N
ATOM   1078 HD21 ASN A 114      26.058  30.958   8.579  1.00  0.00      RA0  H
ATOM   1079 HD22 ASN A 114      27.620  30.983   8.056  1.00  0.00      RA0  H
ATOM   1080  C   ASN A 114      24.621  33.987  11.529  1.00  0.00      RA0  C
ATOM   1081  O   ASN A 114      23.769  33.189  11.905  1.00  0.00      RA0  O
ATOM   1082  N   SER A 115      24.446  35.308  11.508  1.00  0.00      RA0  N
ATOM   1083  H   SER A 115      25.219  35.897  11.282  1.00  0.00      RA0  H
ATOM   1084  CA  SER A 115      23.211  35.933  11.928  1.00  0.00      RA0  C
ATOM   1085  CB  SER A 115      23.335  37.459  11.881  1.00  0.00      RA0  C
ATOM   1086  OG  SER A 115      22.481  38.056  12.863  1.00  0.00      RA0  O
ATOM   1087  HG  SER A 115      21.596  37.753  12.681  1.00  0.00      RA0  H
ATOM   1088  C   SER A 115      22.004  35.426  11.128  1.00  0.00      RA0  C
ATOM   1089  O   SER A 115      20.951  35.137  11.684  1.00  0.00      RA0  O
ATOM   1090  N   ALA A 116      22.161  35.353   9.815  1.00  0.00      RA0  N
ATOM   1091  H   ALA A 116      23.061  35.500   9.412  1.00  0.00      RA0  H
ATOM   1092  CA  ALA A 116      21.043  35.018   8.928  1.00  0.00      RA0  C
ATOM   1093  CB  ALA A 116      21.509  34.977   7.473  1.00  0.00      RA0  C
ATOM   1094  C   ALA A 116      20.420  33.676   9.263  1.00  0.00      RA0  C
ATOM   1095  O   ALA A 116      19.203  33.489   9.107  1.00  0.00      RA0  O
ATOM   1096  N   THR A 117      21.240  32.742   9.737  1.00  0.00      RA0  N
ATOM   1097  H   THR A 117      22.226  32.868   9.840  1.00  0.00      RA0  H
ATOM   1098  CA  THR A 117      20.803  31.366  10.039  1.00  0.00      RA0  C
ATOM   1099  CB  THR A 117      21.820  30.527   9.298  1.00  0.00      RA0  C
ATOM   1100  OG1 THR A 117      22.892  31.383   8.864  1.00  0.00      RA0  O
ATOM   1101  HG1 THR A 117      23.570  30.727   8.653  1.00  0.00      RA0  H
ATOM   1102  CG2 THR A 117      21.202  29.835   8.091  1.00  0.00      RA0  C
ATOM   1103  C   THR A 117      20.765  31.032  11.528  1.00  0.00      RA0  C
ATOM   1104  O   THR A 117      20.453  29.895  11.901  1.00  0.00      RA0  O
ATOM   1105  N   ARG A 118      21.031  32.024  12.371  1.00  0.00      RA0  N
ATOM   1106  H   ARG A 118      21.285  32.915  11.996  1.00  0.00      RA0  H
ATOM   1107  CA  ARG A 118      21.119  31.830  13.819  1.00  0.00      RA0  C
ATOM   1108  CB  ARG A 118      21.347  33.197  14.471  1.00  0.00      RA0  C
ATOM   1109  CG  ARG A 118      21.227  33.220  15.993  1.00  0.00      RA0  C
ATOM   1110  CD  ARG A 118      21.374  34.637  16.552  1.00  0.00      RA0  C
ATOM   1111  NE  ARG A 118      20.920  34.706  17.940  1.00  0.00      RA0  N
ATOM   1112  HE  ARG A 118      19.953  34.421  18.054  1.00  0.00      RA0  H
ATOM   1113  CZ  ARG A 118      21.753  35.191  18.912  1.00  0.00      RA0  C
ATOM   1114  NH1 ARG A 118      23.023  35.525  18.609  1.00  0.00      RA0  N
ATOM   1115 HH11 ARG A 118      23.613  35.934  19.325  1.00  0.00      RA0  H
ATOM   1116 HH12 ARG A 118      23.435  35.373  17.701  1.00  0.00      RA0  H
ATOM   1117  NH2 ARG A 118      21.311  35.332  20.177  1.00  0.00      RA0  N
ATOM   1118 HH21 ARG A 118      21.933  35.667  20.913  1.00  0.00      RA0  H
ATOM   1119 HH22 ARG A 118      20.373  35.114  20.452  1.00  0.00      RA0  H
ATOM   1120  C   ARG A 118      19.916  31.116  14.423  1.00  0.00      RA0  C
ATOM   1121  O   ARG A 118      20.052  30.100  15.112  1.00  0.00      RA0  O
ATOM   1122  N   GLU A 119      18.728  31.646  14.183  1.00  0.00      RA0  N
ATOM   1123  H   GLU A 119      18.662  32.472  13.628  1.00  0.00      RA0  H
ATOM   1124  CA  GLU A 119      17.547  31.080  14.828  1.00  0.00      RA0  C
ATOM   1125  CB  GLU A 119      16.390  32.078  14.817  1.00  0.00      RA0  C
ATOM   1126  CG  GLU A 119      16.791  33.437  15.411  1.00  0.00      RA0  C
ATOM   1127  CD  GLU A 119      17.300  33.294  16.838  1.00  0.00      RA0  C
ATOM   1128  OE1 GLU A 119      16.833  32.415  17.556  1.00  0.00      RA0  O
ATOM   1129  OE2 GLU A 119      18.166  34.073  17.235  1.00  0.00      RA0  O
ATOM   1130  C   GLU A 119      17.167  29.693  14.294  1.00  0.00      RA0  C
ATOM   1131  O   GLU A 119      16.825  28.813  15.062  1.00  0.00      RA0  O
ATOM   1132  N   LYS A 120      17.286  29.493  12.992  1.00  0.00      RA0  N
ATOM   1133  H   LYS A 120      17.705  30.217  12.448  1.00  0.00      RA0  H
ATOM   1134  CA  LYS A 120      17.100  28.161  12.407  1.00  0.00      RA0  C
ATOM   1135  CB  LYS A 120      17.269  28.233  10.884  1.00  0.00      RA0  C
ATOM   1136  CG  LYS A 120      17.035  26.881  10.205  1.00  0.00      RA0  C
ATOM   1137  CD  LYS A 120      17.360  26.844   8.708  1.00  0.00      RA0  C
ATOM   1138  CE  LYS A 120      18.828  27.156   8.402  1.00  0.00      RA0  C
ATOM   1139  NZ  LYS A 120      19.193  26.666   7.064  1.00  0.00      RA0  N
ATOM   1140  HZ1 LYS A 120      20.198  26.852   6.858  1.00  0.00      RA0  H
ATOM   1141  HZ2 LYS A 120      19.079  25.631   7.038  1.00  0.00      RA0  H
ATOM   1142  HZ3 LYS A 120      18.626  27.026   6.278  1.00  0.00      RA0  H
ATOM   1143  C   LYS A 120      18.073  27.158  12.976  1.00  0.00      RA0  C
ATOM   1144  O   LYS A 120      17.715  26.044  13.303  1.00  0.00      RA0  O
ATOM   1145  N   ASP A 121      19.339  27.552  13.045  1.00  0.00      RA0  N
ATOM   1146  H   ASP A 121      19.664  28.410  12.651  1.00  0.00      RA0  H
ATOM   1147  CA  ASP A 121      20.385  26.683  13.575  1.00  0.00      RA0  C
ATOM   1148  CB  ASP A 121      21.775  27.258  13.346  1.00  0.00      RA0  C
ATOM   1149  CG  ASP A 121      22.004  27.407  11.858  1.00  0.00      RA0  C
ATOM   1150  OD1 ASP A 121      21.299  26.767  11.072  1.00  0.00      RA0  O
ATOM   1151  OD2 ASP A 121      22.875  28.189  11.495  1.00  0.00      RA0  O
ATOM   1152  C   ASP A 121      20.154  26.364  15.050  1.00  0.00      RA0  C
ATOM   1153  O   ASP A 121      20.295  25.218  15.483  1.00  0.00      RA0  O
ATOM   1154  N   LEU A 122      19.828  27.387  15.828  1.00  0.00      RA0  N
ATOM   1155  H   LEU A 122      19.743  28.295  15.416  1.00  0.00      RA0  H
ATOM   1156  CA  LEU A 122      19.602  27.193  17.256  1.00  0.00      RA0  C
ATOM   1157  CB  LEU A 122      19.361  28.517  17.979  1.00  0.00      RA0  C
ATOM   1158  CG  LEU A 122      20.638  29.345  18.120  1.00  0.00      RA0  C
ATOM   1159  CD1 LEU A 122      20.368  30.693  18.791  1.00  0.00      RA0  C
ATOM   1160  CD2 LEU A 122      21.744  28.557  18.822  1.00  0.00      RA0  C
ATOM   1161  C   LEU A 122      18.452  26.245  17.509  1.00  0.00      RA0  C
ATOM   1162  O   LEU A 122      18.522  25.412  18.398  1.00  0.00      RA0  O
ATOM   1163  N   SER A 123      17.383  26.364  16.730  1.00  0.00      RA0  N
ATOM   1164  H   SER A 123      17.359  27.059  16.009  1.00  0.00      RA0  H
ATOM   1165  CA  SER A 123      16.226  25.489  16.918  1.00  0.00      RA0  C
ATOM   1166  CB  SER A 123      15.086  26.072  16.093  1.00  0.00      RA0  C
ATOM   1167  OG  SER A 123      14.899  27.434  16.495  1.00  0.00      RA0  O
ATOM   1168  HG  SER A 123      15.583  27.959  16.089  1.00  0.00      RA0  H
ATOM   1169  C   SER A 123      16.595  24.052  16.582  1.00  0.00      RA0  C
ATOM   1170  O   SER A 123      16.212  23.125  17.291  1.00  0.00      RA0  O
ATOM   1171  N   TRP A 124      17.343  23.880  15.498  1.00  0.00      RA0  N
ATOM   1172  H   TRP A 124      17.647  24.674  14.965  1.00  0.00      RA0  H
ATOM   1173  CA  TRP A 124      17.787  22.548  15.055  1.00  0.00      RA0  C
ATOM   1174  CB  TRP A 124      18.419  22.676  13.666  1.00  0.00      RA0  C
ATOM   1175  CG  TRP A 124      18.818  21.330  13.110  1.00  0.00      RA0  C
ATOM   1176  CD2 TRP A 124      17.969  20.325  12.515  1.00  0.00      RA0  C
ATOM   1177  CE2 TRP A 124      18.798  19.254  12.108  1.00  0.00      RA0  C
ATOM   1178  CE3 TRP A 124      16.599  20.257  12.294  1.00  0.00      RA0  C
ATOM   1179  CD1 TRP A 124      20.115  20.804  13.031  1.00  0.00      RA0  C
ATOM   1180  NE1 TRP A 124      20.109  19.579  12.440  1.00  0.00      RA0  N
ATOM   1181  HE1 TRP A 124      20.896  19.022  12.257  1.00  0.00      RA0  H
ATOM   1182  CZ2 TRP A 124      18.235  18.146  11.485  1.00  0.00      RA0  C
ATOM   1183  CZ3 TRP A 124      16.049  19.143  11.672  1.00  0.00      RA0  C
ATOM   1184  CH2 TRP A 124      16.863  18.092  11.267  1.00  0.00      RA0  C
ATOM   1185  C   TRP A 124      18.760  21.909  16.045  1.00  0.00      RA0  C
ATOM   1186  O   TRP A 124      18.593  20.764  16.438  1.00  0.00      RA0  O
ATOM   1187  N   ILE A 125      19.761  22.681  16.455  1.00  0.00      RA0  N
ATOM   1188  H   ILE A 125      19.820  23.605  16.091  1.00  0.00      RA0  H
ATOM   1189  CA  ILE A 125      20.746  22.218  17.430  1.00  0.00      RA0  C
ATOM   1190  CB  ILE A 125      21.849  23.258  17.656  1.00  0.00      RA0  C
ATOM   1191  CG2 ILE A 125      22.771  22.872  18.815  1.00  0.00      RA0  C
ATOM   1192  CG1 ILE A 125      22.651  23.461  16.370  1.00  0.00      RA0  C
ATOM   1193  CD1 ILE A 125      23.550  24.696  16.437  1.00  0.00      RA0  C
ATOM   1194  C   ILE A 125      20.050  21.835  18.742  1.00  0.00      RA0  C
ATOM   1195  O   ILE A 125      20.290  20.760  19.269  1.00  0.00      RA0  O
ATOM   1196  N   THR A 126      19.185  22.715  19.246  1.00  0.00      RA0  N
ATOM   1197  H   THR A 126      19.021  23.584  18.781  1.00  0.00      RA0  H
ATOM   1198  CA  THR A 126      18.413  22.427  20.459  1.00  0.00      RA0  C
ATOM   1199  CB  THR A 126      17.576  23.644  20.843  1.00  0.00      RA0  C
ATOM   1200  OG1 THR A 126      18.449  24.768  21.012  1.00  0.00      RA0  O
ATOM   1201  HG1 THR A 126      18.612  25.118  20.145  1.00  0.00      RA0  H
ATOM   1202  CG2 THR A 126      16.766  23.409  22.119  1.00  0.00      RA0  C
ATOM   1203  C   THR A 126      17.638  21.140  20.388  1.00  0.00      RA0  C
ATOM   1204  O   THR A 126      17.679  20.344  21.333  1.00  0.00      RA0  O
ATOM   1205  N   GLN A 127      16.919  20.950  19.285  1.00  0.00      RA0  N
ATOM   1206  H   GLN A 127      16.931  21.647  18.565  1.00  0.00      RA0  H
ATOM   1207  CA  GLN A 127      16.103  19.760  19.063  1.00  0.00      RA0  C
ATOM   1208  CB  GLN A 127      15.406  19.880  17.707  1.00  0.00      RA0  C
ATOM   1209  CG  GLN A 127      14.534  18.681  17.336  1.00  0.00      RA0  C
ATOM   1210  CD  GLN A 127      13.852  18.964  16.013  1.00  0.00      RA0  C
ATOM   1211  OE1 GLN A 127      12.815  19.614  15.950  1.00  0.00      RA0  O
ATOM   1212  NE2 GLN A 127      14.491  18.443  14.951  1.00  0.00      RA0  N
ATOM   1213 HE21 GLN A 127      15.333  17.908  15.047  1.00  0.00      RA0  H
ATOM   1214 HE22 GLN A 127      14.152  18.575  14.021  1.00  0.00      RA0  H
ATOM   1215  C   GLN A 127      16.927  18.464  19.147  1.00  0.00      RA0  C
ATOM   1216  O   GLN A 127      16.596  17.540  19.877  1.00  0.00      RA0  O
ATOM   1217  N   HIS A 128      18.018  18.419  18.397  1.00  0.00      RA0  N
ATOM   1218  H   HIS A 128      18.299  19.240  17.893  1.00  0.00      RA0  H
ATOM   1219  CA  HIS A 128      18.844  17.228  18.341  1.00  0.00      RA0  C
ATOM   1220  CB  HIS A 128      19.639  17.157  17.036  1.00  0.00      RA0  C
ATOM   1221  CG  HIS A 128      18.689  16.789  15.924  1.00  0.00      RA0  C
ATOM   1222  ND1 HIS A 128      18.526  15.537  15.457  1.00  0.00      RA0  N
ATOM   1223  HD1 HIS A 128      19.007  14.731  15.747  1.00  0.00      RA0  H
ATOM   1224  CD2 HIS A 128      17.816  17.640  15.243  1.00  0.00      RA0  C
ATOM   1225  NE2 HIS A 128      17.114  16.884  14.363  1.00  0.00      RA0  N
ATOM   1226  CE1 HIS A 128      17.553  15.589  14.493  1.00  0.00      RA0  C
ATOM   1227  C   HIS A 128      19.769  17.062  19.563  1.00  0.00      RA0  C
ATOM   1228  O   HIS A 128      20.225  15.953  19.833  1.00  0.00      RA0  O
ATOM   1229  N   ALA A 129      20.027  18.136  20.308  1.00  0.00      RA0  N
ATOM   1230  H   ALA A 129      19.632  19.024  20.066  1.00  0.00      RA0  H
ATOM   1231  CA  ALA A 129      20.873  18.057  21.500  1.00  0.00      RA0  C
ATOM   1232  CB  ALA A 129      21.303  19.444  21.974  1.00  0.00      RA0  C
ATOM   1233  C   ALA A 129      20.202  17.338  22.680  1.00  0.00      RA0  C
ATOM   1234  O   ALA A 129      20.880  16.738  23.501  1.00  0.00      RA0  O
ATOM   1235  N   GLU A 130      18.881  17.425  22.754  1.00  0.00      RA0  N
ATOM   1236  H   GLU A 130      18.372  17.866  22.013  1.00  0.00      RA0  H
ATOM   1237  CA  GLU A 130      18.113  17.027  23.947  1.00  0.00      RA0  C
ATOM   1238  CB  GLU A 130      16.623  17.367  23.738  1.00  0.00      RA0  C
ATOM   1239  CG  GLU A 130      15.688  17.117  24.926  1.00  0.00      RA0  C
ATOM   1240  CD  GLU A 130      15.349  15.643  25.034  1.00  0.00      RA0  C
ATOM   1241  OE1 GLU A 130      15.297  14.977  24.003  1.00  0.00      RA0  O
ATOM   1242  OE2 GLU A 130      15.146  15.164  26.145  1.00  0.00      RA0  O
ATOM   1243  C   GLU A 130      18.400  15.609  24.440  1.00  0.00      RA0  C
ATOM   1244  O   GLU A 130      18.651  15.430  25.640  1.00  0.00      RA0  O
ATOM   1245  N   PRO A 131      18.393  14.603  23.570  1.00  0.00      RA0  N
ATOM   1246  CD  PRO A 131      18.043  14.606  22.145  1.00  0.00      RA0  C
ATOM   1247  CA  PRO A 131      18.648  13.234  24.018  1.00  0.00      RA0  C
ATOM   1248  CB  PRO A 131      18.322  12.359  22.802  1.00  0.00      RA0  C
ATOM   1249  CG  PRO A 131      17.473  13.224  21.883  1.00  0.00      RA0  C
ATOM   1250  C   PRO A 131      20.074  12.993  24.479  1.00  0.00      RA0  C
ATOM   1251  O   PRO A 131      20.319  12.039  25.221  1.00  0.00      RA0  O
ATOM   1252  N   PHE A 132      20.994  13.857  24.056  1.00  0.00      RA0  N
ATOM   1253  H   PHE A 132      20.708  14.667  23.540  1.00  0.00      RA0  H
ATOM   1254  CA  PHE A 132      22.381  13.799  24.487  1.00  0.00      RA0  C
ATOM   1255  CB  PHE A 132      23.314  14.295  23.381  1.00  0.00      RA0  C
ATOM   1256  CG  PHE A 132      23.126  13.528  22.094  1.00  0.00      RA0  C
ATOM   1257  CD1 PHE A 132      23.930  12.429  21.820  1.00  0.00      RA0  C
ATOM   1258  CD2 PHE A 132      22.166  13.928  21.171  1.00  0.00      RA0  C
ATOM   1259  CE1 PHE A 132      23.781  11.739  20.623  1.00  0.00      RA0  C
ATOM   1260  CE2 PHE A 132      22.016  13.239  19.975  1.00  0.00      RA0  C
ATOM   1261  CZ  PHE A 132      22.828  12.146  19.698  1.00  0.00      RA0  C
ATOM   1262  C   PHE A 132      22.668  14.592  25.770  1.00  0.00      RA0  C
ATOM   1263  O   PHE A 132      23.759  14.469  26.353  1.00  0.00      RA0  O
ATOM   1264  N   GLY A 133      21.702  15.400  26.203  1.00  0.00      RA0  N
ATOM   1265  H   GLY A 133      20.862  15.516  25.668  1.00  0.00      RA0  H
ATOM   1266  CA  GLY A 133      21.820  16.178  27.431  1.00  0.00      RA0  C
ATOM   1267  C   GLY A 133      22.832  17.306  27.350  1.00  0.00      RA0  C
ATOM   1268  O   GLY A 133      23.558  17.570  28.316  1.00  0.00      RA0  O
ATOM   1269  N   ILE A 134      22.864  17.993  26.212  1.00  0.00      RA0  N
ATOM   1270  H   ILE A 134      22.135  17.870  25.539  1.00  0.00      RA0  H
ATOM   1271  CA  ILE A 134      23.862  19.032  25.986  1.00  0.00      RA0  C
ATOM   1272  CB  ILE A 134      24.285  19.069  24.518  1.00  0.00      RA0  C
ATOM   1273  CG2 ILE A 134      25.363  20.125  24.269  1.00  0.00      RA0  C
ATOM   1274  CG1 ILE A 134      24.750  17.682  24.087  1.00  0.00      RA0  C
ATOM   1275  CD1 ILE A 134      25.853  17.146  24.999  1.00  0.00      RA0  C
ATOM   1276  C   ILE A 134      23.293  20.373  26.433  1.00  0.00      RA0  C
ATOM   1277  O   ILE A 134      22.166  20.722  26.075  1.00  0.00      RA0  O
ATOM   1278  N   GLU A 135      24.065  21.094  27.242  1.00  0.00      RA0  N
ATOM   1279  H   GLU A 135      24.976  20.752  27.466  1.00  0.00      RA0  H
ATOM   1280  CA  GLU A 135      23.728  22.449  27.678  1.00  0.00      RA0  C
ATOM   1281  CB  GLU A 135      24.473  22.613  29.006  1.00  0.00      RA0  C
ATOM   1282  CG  GLU A 135      24.705  24.000  29.606  1.00  0.00      RA0  C
ATOM   1283  CD  GLU A 135      25.616  23.805  30.808  1.00  0.00      RA0  C
ATOM   1284  OE1 GLU A 135      26.618  24.510  30.931  1.00  0.00      RA0  O
ATOM   1285  OE2 GLU A 135      25.369  22.894  31.599  1.00  0.00      RA0  O
ATOM   1286  C   GLU A 135      24.204  23.447  26.613  1.00  0.00      RA0  C
ATOM   1287  O   GLU A 135      25.387  23.508  26.304  1.00  0.00      RA0  O
ATOM   1288  N   ILE A 136      23.267  24.219  26.067  1.00  0.00      RA0  N
ATOM   1289  H   ILE A 136      22.357  24.246  26.476  1.00  0.00      RA0  H
ATOM   1290  CA  ILE A 136      23.543  25.167  24.980  1.00  0.00      RA0  C
ATOM   1291  CB  ILE A 136      22.476  25.002  23.902  1.00  0.00      RA0  C
ATOM   1292  CG2 ILE A 136      22.673  25.979  22.742  1.00  0.00      RA0  C
ATOM   1293  CG1 ILE A 136      22.428  23.545  23.446  1.00  0.00      RA0  C
ATOM   1294  CD1 ILE A 136      21.335  23.309  22.412  1.00  0.00      RA0  C
ATOM   1295  C   ILE A 136      23.525  26.578  25.545  1.00  0.00      RA0  C
ATOM   1296  O   ILE A 136      22.514  26.993  26.112  1.00  0.00      RA0  O
ATOM   1297  N   THR A 137      24.636  27.308  25.390  1.00  0.00      RA0  N
ATOM   1298  H   THR A 137      25.457  26.902  24.990  1.00  0.00      RA0  H
ATOM   1299  CA  THR A 137      24.751  28.675  25.878  1.00  0.00      RA0  C
ATOM   1300  CB  THR A 137      25.772  28.548  26.992  1.00  0.00      RA0  C
ATOM   1301  OG1 THR A 137      25.437  27.365  27.731  1.00  0.00      RA0  O
ATOM   1302  HG1 THR A 137      26.199  27.098  28.232  1.00  0.00      RA0  H
ATOM   1303  CG2 THR A 137      25.844  29.782  27.893  1.00  0.00      RA0  C
ATOM   1304  C   THR A 137      25.140  29.591  24.728  1.00  0.00      RA0  C
ATOM   1305  O   THR A 137      26.202  29.420  24.130  1.00  0.00      RA0  O
ATOM   1306  N   VAL A 138      24.276  30.548  24.409  1.00  0.00      RA0  N
ATOM   1307  H   VAL A 138      23.496  30.726  25.006  1.00  0.00      RA0  H
ATOM   1308  CA  VAL A 138      24.569  31.510  23.345  1.00  0.00      RA0  C
ATOM   1309  CB  VAL A 138      23.270  31.978  22.696  1.00  0.00      RA0  C
ATOM   1310  CG1 VAL A 138      23.557  32.879  21.499  1.00  0.00      RA0  C
ATOM   1311  CG2 VAL A 138      22.410  30.775  22.307  1.00  0.00      RA0  C
ATOM   1312  C   VAL A 138      25.368  32.678  23.936  1.00  0.00      RA0  C
ATOM   1313  O   VAL A 138      24.944  33.289  24.920  1.00  0.00      RA0  O
ATOM   1314  N   ARG A 139      26.488  33.018  23.307  1.00  0.00      RA0  N
ATOM   1315  H   ARG A 139      26.672  32.628  22.409  1.00  0.00      RA0  H
ATOM   1316  CA  ARG A 139      27.450  33.974  23.874  1.00  0.00      RA0  C
ATOM   1317  CB  ARG A 139      28.872  33.478  23.642  1.00  0.00      RA0  C
ATOM   1318  CG  ARG A 139      29.075  32.059  24.174  1.00  0.00      RA0  C
ATOM   1319  CD  ARG A 139      28.616  31.916  25.627  1.00  0.00      RA0  C
ATOM   1320  NE  ARG A 139      29.093  33.048  26.413  1.00  0.00      RA0  N
ATOM   1321  HE  ARG A 139      28.572  33.913  26.369  1.00  0.00      RA0  H
ATOM   1322  CZ  ARG A 139      30.282  32.996  27.058  1.00  0.00      RA0  C
ATOM   1323  NH1 ARG A 139      30.958  31.824  27.117  1.00  0.00      RA0  N
ATOM   1324 HH11 ARG A 139      31.802  31.710  27.638  1.00  0.00      RA0  H
ATOM   1325 HH12 ARG A 139      30.635  30.996  26.624  1.00  0.00      RA0  H
ATOM   1326  NH2 ARG A 139      30.745  34.132  27.616  1.00  0.00      RA0  N
ATOM   1327 HH21 ARG A 139      31.582  34.227  28.154  1.00  0.00      RA0  H
ATOM   1328 HH22 ARG A 139      30.229  35.005  27.483  1.00  0.00      RA0  H
ATOM   1329  C   ARG A 139      27.259  35.386  23.330  1.00  0.00      RA0  C
ATOM   1330  O   ARG A 139      28.145  35.986  22.706  1.00  0.00      RA0  O
ATOM   1331  N   ASP A 140      26.099  35.947  23.626  1.00  0.00      RA0  N
ATOM   1332  H   ASP A 140      25.418  35.427  24.145  1.00  0.00      RA0  H
ATOM   1333  CA  ASP A 140      25.763  37.288  23.171  1.00  0.00      RA0  C
ATOM   1334  CB  ASP A 140      24.240  37.499  23.143  1.00  0.00      RA0  C
ATOM   1335  CG  ASP A 140      23.531  36.529  22.200  1.00  0.00      RA0  C
ATOM   1336  OD1 ASP A 140      23.942  36.366  21.053  1.00  0.00      RA0  O
ATOM   1337  OD2 ASP A 140      22.528  35.941  22.595  1.00  0.00      RA0  O
ATOM   1338  C   ASP A 140      26.461  38.356  24.001  1.00  0.00      RA0  C
ATOM   1339  O   ASP A 140      26.303  39.538  23.728  1.00  0.00      RA0  O
ATOM   1340  N   ASP A 141      27.195  37.921  25.031  1.00  0.00      RA0  N
ATOM   1341  H   ASP A 141      27.324  36.945  25.205  1.00  0.00      RA0  H
ATOM   1342  CA  ASP A 141      28.079  38.774  25.811  1.00  0.00      RA0  C
ATOM   1343  CB  ASP A 141      28.319  38.136  27.184  1.00  0.00      RA0  C
ATOM   1344  CG  ASP A 141      29.137  36.853  27.066  1.00  0.00      RA0  C
ATOM   1345  OD1 ASP A 141      28.679  35.885  26.462  1.00  0.00      RA0  O
ATOM   1346  OD2 ASP A 141      30.230  36.790  27.619  1.00  0.00      RA0  O
ATOM   1347  C   ASP A 141      29.436  39.080  25.147  1.00  0.00      RA0  C
ATOM   1348  O   ASP A 141      30.193  39.924  25.662  1.00  0.00      RA0  O
ATOM   1349  N   LEU A 142      29.715  38.394  24.033  1.00  0.00      RA0  N
ATOM   1350  H   LEU A 142      29.033  37.792  23.612  1.00  0.00      RA0  H
ATOM   1351  CA  LEU A 142      30.966  38.532  23.283  1.00  0.00      RA0  C
ATOM   1352  CB  LEU A 142      31.614  37.166  23.047  1.00  0.00      RA0  C
ATOM   1353  CG  LEU A 142      31.907  36.377  24.325  1.00  0.00      RA0  C
ATOM   1354  CD1 LEU A 142      32.443  34.979  24.013  1.00  0.00      RA0  C
ATOM   1355  CD2 LEU A 142      32.840  37.132  25.271  1.00  0.00      RA0  C
ATOM   1356  C   LEU A 142      30.768  39.226  21.951  1.00  0.00      RA0  C
ATOM   1357  O   LEU A 142      29.785  38.975  21.236  1.00  0.00      RA0  O
ATOM   1358  N   SER A 143      31.742  40.055  21.608  1.00  0.00      RA0  N
ATOM   1359  H   SER A 143      32.496  40.278  22.223  1.00  0.00      RA0  H
ATOM   1360  CA  SER A 143      31.886  40.617  20.278  1.00  0.00      RA0  C
ATOM   1361  CB  SER A 143      32.142  42.086  20.497  1.00  0.00      RA0  C
ATOM   1362  OG  SER A 143      32.033  42.277  21.904  1.00  0.00      RA0  O
ATOM   1363  HG  SER A 143      31.130  42.043  22.102  1.00  0.00      RA0  H
ATOM   1364  C   SER A 143      33.074  39.904  19.640  1.00  0.00      RA0  C
ATOM   1365  O   SER A 143      33.806  39.158  20.310  1.00  0.00      RA0  O
ATOM   1366  N   MSE A 144      33.253  40.097  18.350  1.00  0.00      RA0  N
ATOM   1367  H   MSE A 144      32.689  40.718  17.802  1.00  0.00      RA0  H
ATOM   1368  CA  MSE A 144      34.328  39.411  17.655  1.00  0.00      RA0  C
ATOM   1369  CB  MSE A 144      33.845  38.030  17.198  1.00  0.00      RA0  C
ATOM   1370  CG  MSE A 144      34.950  37.127  16.647  1.00  0.00      RA0  C
ATOM   1371  SE  MSE A 144      34.395  35.429  16.428  1.00  0.00      RA0  S
ATOM   1372  CE  MSE A 144      32.873  35.773  15.531  1.00  0.00      RA0  C
ATOM   1373  C   MSE A 144      34.823  40.277  16.518  1.00  0.00      RA0  C
ATOM   1374  O   MSE A 144      34.018  40.927  15.822  1.00  0.00      RA0  O
ATOM   1375  N   ILE A 145      36.145  40.281  16.350  1.00  0.00      RA0  N
ATOM   1376  H   ILE A 145      36.722  39.723  16.951  1.00  0.00      RA0  H
ATOM   1377  CA  ILE A 145      36.817  41.057  15.315  1.00  0.00      RA0  C
ATOM   1378  CB  ILE A 145      37.632  42.196  15.942  1.00  0.00      RA0  C
ATOM   1379  CG2 ILE A 145      38.310  43.044  14.865  1.00  0.00      RA0  C
ATOM   1380  CG1 ILE A 145      36.780  43.050  16.885  1.00  0.00      RA0  C
ATOM   1381  CD1 ILE A 145      37.596  44.106  17.632  1.00  0.00      RA0  C
ATOM   1382  C   ILE A 145      37.729  40.128  14.530  1.00  0.00      RA0  C
ATOM   1383  O   ILE A 145      38.504  39.373  15.126  1.00  0.00      RA0  O
ATOM   1384  N   ALA A 146      37.627  40.164  13.204  1.00  0.00      RA0  N
ATOM   1385  H   ALA A 146      37.039  40.864  12.798  1.00  0.00      RA0  H
ATOM   1386  CA  ALA A 146      38.491  39.366  12.339  1.00  0.00      RA0  C
ATOM   1387  CB  ALA A 146      37.704  38.887  11.127  1.00  0.00      RA0  C
ATOM   1388  C   ALA A 146      39.592  40.260  11.825  1.00  0.00      RA0  C
ATOM   1389  O   ALA A 146      39.320  41.270  11.191  1.00  0.00      RA0  O
ATOM   1390  N   VAL A 147      40.832  39.879  12.100  1.00  0.00      RA0  N
ATOM   1391  H   VAL A 147      40.996  39.037  12.600  1.00  0.00      RA0  H
ATOM   1392  CA  VAL A 147      41.994  40.689  11.695  1.00  0.00      RA0  C
ATOM   1393  CB  VAL A 147      42.872  40.977  12.915  1.00  0.00      RA0  C
ATOM   1394  CG1 VAL A 147      44.032  41.906  12.561  1.00  0.00      RA0  C
ATOM   1395  CG2 VAL A 147      42.038  41.525  14.075  1.00  0.00      RA0  C
ATOM   1396  C   VAL A 147      42.735  39.835  10.682  1.00  0.00      RA0  C
ATOM   1397  O   VAL A 147      43.186  38.736  11.015  1.00  0.00      RA0  O
ATOM   1398  N   GLN A 148      42.820  40.325   9.451  1.00  0.00      RA0  N
ATOM   1399  H   GLN A 148      42.577  41.272   9.259  1.00  0.00      RA0  H
ATOM   1400  CA  GLN A 148      43.218  39.503   8.302  1.00  0.00      RA0  C
ATOM   1401  CB  GLN A 148      41.973  39.166   7.475  1.00  0.00      RA0  C
ATOM   1402  CG  GLN A 148      40.686  38.970   8.293  1.00  0.00      RA0  C
ATOM   1403  CD  GLN A 148      40.376  37.507   8.554  1.00  0.00      RA0  C
ATOM   1404  OE1 GLN A 148      39.616  36.903   7.797  1.00  0.00      RA0  O
ATOM   1405  NE2 GLN A 148      40.943  36.992   9.662  1.00  0.00      RA0  N
ATOM   1406 HE21 GLN A 148      41.570  37.512  10.250  1.00  0.00      RA0  H
ATOM   1407 HE22 GLN A 148      40.761  36.057   9.990  1.00  0.00      RA0  H
ATOM   1408  C   GLN A 148      44.283  40.159   7.421  1.00  0.00      RA0  C
ATOM   1409  O   GLN A 148      44.236  41.371   7.132  1.00  0.00      RA0  O
ATOM   1410  N   GLY A 149      45.222  39.347   6.947  1.00  0.00      RA0  N
ATOM   1411  H   GLY A 149      45.307  38.403   7.261  1.00  0.00      RA0  H
ATOM   1412  CA  GLY A 149      46.256  39.825   6.042  1.00  0.00      RA0  C
ATOM   1413  C   GLY A 149      47.621  39.353   6.499  1.00  0.00      RA0  C
ATOM   1414  O   GLY A 149      47.767  38.836   7.614  1.00  0.00      RA0  O
ATOM   1415  N   PRO A 150      48.615  39.532   5.647  1.00  0.00      RA0  N
ATOM   1416  CD  PRO A 150      48.492  40.149   4.333  1.00  0.00      RA0  C
ATOM   1417  CA  PRO A 150      49.959  39.020   5.916  1.00  0.00      RA0  C
ATOM   1418  CB  PRO A 150      50.689  39.248   4.587  1.00  0.00      RA0  C
ATOM   1419  CG  PRO A 150      49.933  40.378   3.898  1.00  0.00      RA0  C
ATOM   1420  C   PRO A 150      50.669  39.625   7.147  1.00  0.00      RA0  C
ATOM   1421  O   PRO A 150      51.533  38.974   7.746  1.00  0.00      RA0  O
ATOM   1422  N   ASN A 151      50.253  40.809   7.565  1.00  0.00      RA0  N
ATOM   1423  H   ASN A 151      49.535  41.287   7.051  1.00  0.00      RA0  H
ATOM   1424  CA  ASN A 151      50.760  41.443   8.778  1.00  0.00      RA0  C
ATOM   1425  CB  ASN A 151      51.191  42.892   8.551  1.00  0.00      RA0  C
ATOM   1426  CG  ASN A 151      52.502  42.979   7.807  1.00  0.00      RA0  C
ATOM   1427  OD1 ASN A 151      53.502  42.378   8.185  1.00  0.00      RA0  O
ATOM   1428  ND2 ASN A 151      52.439  43.763   6.717  1.00  0.00      RA0  N
ATOM   1429 HD21 ASN A 151      51.599  44.283   6.520  1.00  0.00      RA0  H
ATOM   1430 HD22 ASN A 151      53.195  43.875   6.074  1.00  0.00      RA0  H
ATOM   1431  C   ASN A 151      49.733  41.475   9.912  1.00  0.00      RA0  C
ATOM   1432  O   ASN A 151      49.956  42.116  10.946  1.00  0.00      RA0  O
ATOM   1433  N   ALA A 152      48.610  40.780   9.739  1.00  0.00      RA0  N
ATOM   1434  H   ALA A 152      48.501  40.203   8.927  1.00  0.00      RA0  H
ATOM   1435  CA  ALA A 152      47.525  40.831  10.724  1.00  0.00      RA0  C
ATOM   1436  CB  ALA A 152      46.308  40.084  10.210  1.00  0.00      RA0  C
ATOM   1437  C   ALA A 152      47.870  40.232  12.082  1.00  0.00      RA0  C
ATOM   1438  O   ALA A 152      47.643  40.855  13.112  1.00  0.00      RA0  O
ATOM   1439  N   GLN A 153      48.417  39.025  12.076  1.00  0.00      RA0  N
ATOM   1440  H   GLN A 153      48.620  38.601  11.194  1.00  0.00      RA0  H
ATOM   1441  CA  GLN A 153      48.786  38.360  13.322  1.00  0.00      RA0  C
ATOM   1442  CB  GLN A 153      49.246  36.938  13.023  1.00  0.00      RA0  C
ATOM   1443  CG  GLN A 153      48.074  36.158  12.430  1.00  0.00      RA0  C
ATOM   1444  CD  GLN A 153      48.532  34.799  11.955  1.00  0.00      RA0  C
ATOM   1445  OE1 GLN A 153      49.635  34.642  11.449  1.00  0.00      RA0  O
ATOM   1446  NE2 GLN A 153      47.622  33.827  12.139  1.00  0.00      RA0  N
ATOM   1447 HE21 GLN A 153      46.696  34.016  12.484  1.00  0.00      RA0  H
ATOM   1448 HE22 GLN A 153      47.851  32.873  11.946  1.00  0.00      RA0  H
ATOM   1449  C   GLN A 153      49.832  39.187  14.072  1.00  0.00      RA0  C
ATOM   1450  O   GLN A 153      49.689  39.419  15.253  1.00  0.00      RA0  O
ATOM   1451  N   ALA A 154      50.851  39.664  13.363  1.00  0.00      RA0  N
ATOM   1452  H   ALA A 154      50.899  39.474  12.385  1.00  0.00      RA0  H
ATOM   1453  CA  ALA A 154      51.905  40.471  13.987  1.00  0.00      RA0  C
ATOM   1454  CB  ALA A 154      52.975  40.833  12.957  1.00  0.00      RA0  C
ATOM   1455  C   ALA A 154      51.351  41.767  14.598  1.00  0.00      RA0  C
ATOM   1456  O   ALA A 154      51.682  42.119  15.731  1.00  0.00      RA0  O
ATOM   1457  N   LYS A 155      50.525  42.479  13.847  1.00  0.00      RA0  N
ATOM   1458  H   LYS A 155      50.271  42.156  12.933  1.00  0.00      RA0  H
ATOM   1459  CA  LYS A 155      49.955  43.733  14.328  1.00  0.00      RA0  C
ATOM   1460  CB  LYS A 155      49.235  44.476  13.206  1.00  0.00      RA0  C
ATOM   1461  CG  LYS A 155      50.189  45.187  12.245  1.00  0.00      RA0  C
ATOM   1462  CD  LYS A 155      49.435  45.830  11.081  1.00  0.00      RA0  C
ATOM   1463  CE  LYS A 155      50.311  46.699  10.177  1.00  0.00      RA0  C
ATOM   1464  NZ  LYS A 155      49.524  47.103   9.007  1.00  0.00      RA0  N
ATOM   1465  HZ1 LYS A 155      50.065  47.642   8.296  1.00  0.00      RA0  H
ATOM   1466  HZ2 LYS A 155      49.269  46.273   8.431  1.00  0.00      RA0  H
ATOM   1467  HZ3 LYS A 155      48.659  47.632   9.221  1.00  0.00      RA0  H
ATOM   1468  C   LYS A 155      49.019  43.509  15.502  1.00  0.00      RA0  C
ATOM   1469  O   LYS A 155      49.099  44.228  16.516  1.00  0.00      RA0  O
ATOM   1470  N   ALA A 156      48.162  42.490  15.413  1.00  0.00      RA0  N
ATOM   1471  H   ALA A 156      48.142  41.923  14.590  1.00  0.00      RA0  H
ATOM   1472  CA  ALA A 156      47.302  42.150  16.552  1.00  0.00      RA0  C
ATOM   1473  CB  ALA A 156      46.380  40.978  16.210  1.00  0.00      RA0  C
ATOM   1474  C   ALA A 156      48.114  41.792  17.779  1.00  0.00      RA0  C
ATOM   1475  O   ALA A 156      47.756  42.196  18.881  1.00  0.00      RA0  O
ATOM   1476  N   ALA A 157      49.205  41.055  17.580  1.00  0.00      RA0  N
ATOM   1477  H   ALA A 157      49.470  40.792  16.651  1.00  0.00      RA0  H
ATOM   1478  CA  ALA A 157      49.982  40.538  18.704  1.00  0.00      RA0  C
ATOM   1479  CB  ALA A 157      51.042  39.544  18.228  1.00  0.00      RA0  C
ATOM   1480  C   ALA A 157      50.677  41.640  19.516  1.00  0.00      RA0  C
ATOM   1481  O   ALA A 157      50.990  41.430  20.683  1.00  0.00      RA0  O
ATOM   1482  N   THR A 158      50.868  42.824  18.922  1.00  0.00      RA0  N
ATOM   1483  H   THR A 158      50.593  42.960  17.970  1.00  0.00      RA0  H
ATOM   1484  CA  THR A 158      51.429  43.975  19.664  1.00  0.00      RA0  C
ATOM   1485  CB  THR A 158      51.828  45.120  18.719  1.00  0.00      RA0  C
ATOM   1486  OG1 THR A 158      50.708  45.710  18.057  1.00  0.00      RA0  O
ATOM   1487  HG1 THR A 158      50.312  45.056  17.496  1.00  0.00      RA0  H
ATOM   1488  CG2 THR A 158      52.855  44.636  17.695  1.00  0.00      RA0  C
ATOM   1489  C   THR A 158      50.521  44.382  20.809  1.00  0.00      RA0  C
ATOM   1490  O   THR A 158      50.962  45.065  21.722  1.00  0.00      RA0  O
ATOM   1491  N   LEU A 159      49.248  43.993  20.740  1.00  0.00      RA0  N
ATOM   1492  H   LEU A 159      48.926  43.433  19.975  1.00  0.00      RA0  H
ATOM   1493  CA  LEU A 159      48.252  44.320  21.759  1.00  0.00      RA0  C
ATOM   1494  CB  LEU A 159      46.926  44.643  21.083  1.00  0.00      RA0  C
ATOM   1495  CG  LEU A 159      47.124  45.696  19.992  1.00  0.00      RA0  C
ATOM   1496  CD1 LEU A 159      45.869  45.864  19.149  1.00  0.00      RA0  C
ATOM   1497  CD2 LEU A 159      47.626  47.030  20.548  1.00  0.00      RA0  C
ATOM   1498  C   LEU A 159      48.105  43.238  22.813  1.00  0.00      RA0  C
ATOM   1499  O   LEU A 159      47.451  43.472  23.828  1.00  0.00      RA0  O
ATOM   1500  N   PHE A 160      48.698  42.073  22.573  1.00  0.00      RA0  N
ATOM   1501  H   PHE A 160      49.362  42.014  21.829  1.00  0.00      RA0  H
ATOM   1502  CA  PHE A 160      48.603  40.937  23.502  1.00  0.00      RA0  C
ATOM   1503  CB  PHE A 160      48.952  39.618  22.807  1.00  0.00      RA0  C
ATOM   1504  CG  PHE A 160      47.978  39.275  21.700  1.00  0.00      RA0  C
ATOM   1505  CD1 PHE A 160      46.773  39.956  21.560  1.00  0.00      RA0  C
ATOM   1506  CD2 PHE A 160      48.298  38.257  20.808  1.00  0.00      RA0  C
ATOM   1507  CE1 PHE A 160      45.911  39.645  20.515  1.00  0.00      RA0  C
ATOM   1508  CE2 PHE A 160      47.437  37.944  19.763  1.00  0.00      RA0  C
ATOM   1509  CZ  PHE A 160      46.250  38.648  19.607  1.00  0.00      RA0  C
ATOM   1510  C   PHE A 160      49.512  41.150  24.702  1.00  0.00      RA0  C
ATOM   1511  O   PHE A 160      50.613  41.693  24.567  1.00  0.00      RA0  O
ATOM   1512  N   ASN A 161      49.063  40.712  25.872  1.00  0.00      RA0  N
ATOM   1513  H   ASN A 161      48.166  40.272  25.880  1.00  0.00      RA0  H
ATOM   1514  CA  ASN A 161      49.950  40.653  27.032  1.00  0.00      RA0  C
ATOM   1515  CB  ASN A 161      49.201  40.736  28.366  1.00  0.00      RA0  C
ATOM   1516  CG  ASN A 161      48.436  39.464  28.668  1.00  0.00      RA0  C
ATOM   1517  OD1 ASN A 161      48.944  38.350  28.611  1.00  0.00      RA0  O
ATOM   1518  ND2 ASN A 161      47.165  39.701  29.036  1.00  0.00      RA0  N
ATOM   1519 HD21 ASN A 161      46.801  40.634  29.007  1.00  0.00      RA0  H
ATOM   1520 HD22 ASN A 161      46.543  38.979  29.339  1.00  0.00      RA0  H
ATOM   1521  C   ASN A 161      50.853  39.435  26.959  1.00  0.00      RA0  C
ATOM   1522  O   ASN A 161      50.729  38.619  26.053  1.00  0.00      RA0  O
ATOM   1523  N   ASP A 162      51.794  39.296  27.889  1.00  0.00      RA0  N
ATOM   1524  H   ASP A 162      52.001  40.010  28.559  1.00  0.00      RA0  H
ATOM   1525  CA  ASP A 162      52.735  38.177  27.810  1.00  0.00      RA0  C
ATOM   1526  CB  ASP A 162      53.879  38.409  28.788  1.00  0.00      RA0  C
ATOM   1527  CG  ASP A 162      54.652  39.575  28.192  1.00  0.00      RA0  C
ATOM   1528  OD1 ASP A 162      55.709  39.346  27.616  1.00  0.00      RA0  O
ATOM   1529  OD2 ASP A 162      54.156  40.702  28.199  1.00  0.00      RA0  O
ATOM   1530  C   ASP A 162      52.051  36.797  27.793  1.00  0.00      RA0  C
ATOM   1531  O   ASP A 162      52.419  35.931  27.012  1.00  0.00      RA0  O
ATOM   1532  N   ALA A 163      51.038  36.602  28.628  1.00  0.00      RA0  N
ATOM   1533  H   ALA A 163      50.660  37.388  29.118  1.00  0.00      RA0  H
ATOM   1534  CA  ALA A 163      50.345  35.322  28.698  1.00  0.00      RA0  C
ATOM   1535  CB  ALA A 163      49.338  35.305  29.850  1.00  0.00      RA0  C
ATOM   1536  C   ALA A 163      49.621  35.020  27.395  1.00  0.00      RA0  C
ATOM   1537  O   ALA A 163      49.547  33.860  26.982  1.00  0.00      RA0  O
ATOM   1538  N   GLN A 164      49.090  36.067  26.761  1.00  0.00      RA0  N
ATOM   1539  H   GLN A 164      49.264  36.980  27.136  1.00  0.00      RA0  H
ATOM   1540  CA  GLN A 164      48.368  35.918  25.499  1.00  0.00      RA0  C
ATOM   1541  CB  GLN A 164      47.535  37.165  25.231  1.00  0.00      RA0  C
ATOM   1542  CG  GLN A 164      46.503  37.343  26.343  1.00  0.00      RA0  C
ATOM   1543  CD  GLN A 164      45.802  38.668  26.189  1.00  0.00      RA0  C
ATOM   1544  OE1 GLN A 164      46.419  39.678  25.873  1.00  0.00      RA0  O
ATOM   1545  NE2 GLN A 164      44.490  38.622  26.458  1.00  0.00      RA0  N
ATOM   1546 HE21 GLN A 164      44.053  37.745  26.679  1.00  0.00      RA0  H
ATOM   1547 HE22 GLN A 164      43.907  39.434  26.423  1.00  0.00      RA0  H
ATOM   1548  C   GLN A 164      49.346  35.587  24.361  1.00  0.00      RA0  C
ATOM   1549  O   GLN A 164      49.126  34.668  23.565  1.00  0.00      RA0  O
ATOM   1550  N   ARG A 165      50.458  36.308  24.315  1.00  0.00      RA0  N
ATOM   1551  H   ARG A 165      50.612  37.032  24.988  1.00  0.00      RA0  H
ATOM   1552  CA  ARG A 165      51.531  35.935  23.381  1.00  0.00      RA0  C
ATOM   1553  CB  ARG A 165      52.676  36.944  23.474  1.00  0.00      RA0  C
ATOM   1554  CG  ARG A 165      52.481  38.068  22.450  1.00  0.00      RA0  C
ATOM   1555  CD  ARG A 165      53.449  39.249  22.586  1.00  0.00      RA0  C
ATOM   1556  NE  ARG A 165      52.979  40.222  23.574  1.00  0.00      RA0  N
ATOM   1557  HE  ARG A 165      52.168  40.773  23.332  1.00  0.00      RA0  H
ATOM   1558  CZ  ARG A 165      53.608  40.350  24.781  1.00  0.00      RA0  C
ATOM   1559  NH1 ARG A 165      54.679  39.582  25.072  1.00  0.00      RA0  N
ATOM   1560 HH11 ARG A 165      55.121  39.637  25.987  1.00  0.00      RA0  H
ATOM   1561 HH12 ARG A 165      55.078  38.924  24.431  1.00  0.00      RA0  H
ATOM   1562  NH2 ARG A 165      53.139  41.242  25.675  1.00  0.00      RA0  N
ATOM   1563 HH21 ARG A 165      53.571  41.325  26.591  1.00  0.00      RA0  H
ATOM   1564 HH22 ARG A 165      52.343  41.825  25.462  1.00  0.00      RA0  H
ATOM   1565  C   ARG A 165      51.980  34.494  23.535  1.00  0.00      RA0  C
ATOM   1566  O   ARG A 165      52.159  33.776  22.545  1.00  0.00      RA0  O
ATOM   1567  N   GLN A 166      52.157  34.057  24.776  1.00  0.00      RA0  N
ATOM   1568  H   GLN A 166      52.007  34.683  25.542  1.00  0.00      RA0  H
ATOM   1569  CA  GLN A 166      52.576  32.684  25.045  1.00  0.00      RA0  C
ATOM   1570  CB  GLN A 166      52.861  32.529  26.536  1.00  0.00      RA0  C
ATOM   1571  CG  GLN A 166      53.456  31.173  26.909  1.00  0.00      RA0  C
ATOM   1572  CD  GLN A 166      53.794  31.184  28.383  1.00  0.00      RA0  C
ATOM   1573  OE1 GLN A 166      53.220  30.463  29.191  1.00  0.00      RA0  O
ATOM   1574  NE2 GLN A 166      54.768  32.059  28.696  1.00  0.00      RA0  N
ATOM   1575 HE21 GLN A 166      55.202  32.617  27.988  1.00  0.00      RA0  H
ATOM   1576 HE22 GLN A 166      55.075  32.168  29.641  1.00  0.00      RA0  H
ATOM   1577  C   GLN A 166      51.533  31.681  24.562  1.00  0.00      RA0  C
ATOM   1578  O   GLN A 166      51.876  30.670  23.956  1.00  0.00      RA0  O
ATOM   1579  N   ALA A 167      50.258  31.982  24.804  1.00  0.00      RA0  N
ATOM   1580  H   ALA A 167      50.036  32.816  25.310  1.00  0.00      RA0  H
ATOM   1581  CA  ALA A 167      49.158  31.086  24.378  1.00  0.00      RA0  C
ATOM   1582  CB  ALA A 167      47.807  31.660  24.807  1.00  0.00      RA0  C
ATOM   1583  C   ALA A 167      49.116  30.813  22.872  1.00  0.00      RA0  C
ATOM   1584  O   ALA A 167      48.801  29.685  22.428  1.00  0.00      RA0  O
ATOM   1585  N   VAL A 168      49.425  31.834  22.089  1.00  0.00      RA0  N
ATOM   1586  H   VAL A 168      49.769  32.683  22.496  1.00  0.00      RA0  H
ATOM   1587  CA  VAL A 168      49.321  31.743  20.625  1.00  0.00      RA0  C
ATOM   1588  CB  VAL A 168      48.665  33.005  20.059  1.00  0.00      RA0  C
ATOM   1589  CG1 VAL A 168      47.308  33.232  20.721  1.00  0.00      RA0  C
ATOM   1590  CG2 VAL A 168      49.572  34.231  20.186  1.00  0.00      RA0  C
ATOM   1591  C   VAL A 168      50.657  31.484  19.929  1.00  0.00      RA0  C
ATOM   1592  O   VAL A 168      50.715  31.423  18.695  1.00  0.00      RA0  O
ATOM   1593  N   GLU A 169      51.728  31.355  20.708  1.00  0.00      RA0  N
ATOM   1594  H   GLU A 169      51.651  31.323  21.704  1.00  0.00      RA0  H
ATOM   1595  CA  GLU A 169      53.048  31.167  20.125  1.00  0.00      RA0  C
ATOM   1596  CB  GLU A 169      54.148  31.191  21.188  1.00  0.00      RA0  C
ATOM   1597  CG  GLU A 169      55.536  30.969  20.579  1.00  0.00      RA0  C
ATOM   1598  CD  GLU A 169      55.743  31.920  19.414  1.00  0.00      RA0  C
ATOM   1599  OE1 GLU A 169      55.843  33.121  19.643  1.00  0.00      RA0  O
ATOM   1600  OE2 GLU A 169      55.795  31.453  18.275  1.00  0.00      RA0  O
ATOM   1601  C   GLU A 169      53.058  29.870  19.317  1.00  0.00      RA0  C
ATOM   1602  O   GLU A 169      52.779  28.805  19.838  1.00  0.00      RA0  O
ATOM   1603  N   GLY A 170      53.408  29.971  18.043  1.00  0.00      RA0  N
ATOM   1604  H   GLY A 170      53.796  30.861  17.783  1.00  0.00      RA0  H
ATOM   1605  CA  GLY A 170      53.506  28.805  17.182  1.00  0.00      RA0  C
ATOM   1606  C   GLY A 170      52.162  28.201  16.796  1.00  0.00      RA0  C
ATOM   1607  O   GLY A 170      52.104  27.085  16.275  1.00  0.00      RA0  O
ATOM   1608  N   MSE A 171      51.077  28.930  17.048  1.00  0.00      RA0  N
ATOM   1609  H   MSE A 171      51.154  29.873  17.387  1.00  0.00      RA0  H
ATOM   1610  CA  MSE A 171      49.757  28.348  16.869  1.00  0.00      RA0  C
ATOM   1611  CB  MSE A 171      48.682  29.208  17.542  1.00  0.00      RA0  C
ATOM   1612  CG  MSE A 171      47.296  28.564  17.510  1.00  0.00      RA0  C
ATOM   1613  SE  MSE A 171      46.071  29.397  18.536  1.00  0.00      RA0  S
ATOM   1614  CE  MSE A 171      46.004  30.968  17.664  1.00  0.00      RA0  C
ATOM   1615  C   MSE A 171      49.476  28.143  15.389  1.00  0.00      RA0  C
ATOM   1616  O   MSE A 171      49.657  29.058  14.559  1.00  0.00      RA0  O
ATOM   1617  N   LYS A 172      49.040  26.931  15.073  1.00  0.00      RA0  N
ATOM   1618  H   LYS A 172      48.719  26.358  15.824  1.00  0.00      RA0  H
ATOM   1619  CA  LYS A 172      48.779  26.534  13.705  1.00  0.00      RA0  C
ATOM   1620  CB  LYS A 172      48.992  25.013  13.660  1.00  0.00      RA0  C
ATOM   1621  CG  LYS A 172      50.399  24.603  14.106  1.00  0.00      RA0  C
ATOM   1622  CD  LYS A 172      51.502  25.182  13.214  1.00  0.00      RA0  C
ATOM   1623  CE  LYS A 172      52.913  24.777  13.653  1.00  0.00      RA0  C
ATOM   1624  NZ  LYS A 172      53.192  25.293  15.000  1.00  0.00      RA0  N
ATOM   1625  HZ1 LYS A 172      54.178  25.130  15.277  1.00  0.00      RA0  H
ATOM   1626  HZ2 LYS A 172      52.998  26.318  15.040  1.00  0.00      RA0  H
ATOM   1627  HZ3 LYS A 172      52.557  24.879  15.710  1.00  0.00      RA0  H
ATOM   1628  C   LYS A 172      47.375  26.970  13.306  1.00  0.00      RA0  C
ATOM   1629  O   LYS A 172      46.557  27.358  14.161  1.00  0.00      RA0  O
ATOM   1630  N   PRO A 173      47.092  26.928  12.007  1.00  0.00      RA0  N
ATOM   1631  CD  PRO A 173      48.024  26.693  10.905  1.00  0.00      RA0  C
ATOM   1632  CA  PRO A 173      45.761  27.243  11.526  1.00  0.00      RA0  C
ATOM   1633  CB  PRO A 173      45.872  27.080  10.006  1.00  0.00      RA0  C
ATOM   1634  CG  PRO A 173      47.344  27.317   9.695  1.00  0.00      RA0  C
ATOM   1635  C   PRO A 173      44.672  26.386  12.117  1.00  0.00      RA0  C
ATOM   1636  O   PRO A 173      44.882  25.207  12.420  1.00  0.00      RA0  O
ATOM   1637  N   PHE A 174      43.490  26.985  12.253  1.00  0.00      RA0  N
ATOM   1638  H   PHE A 174      43.403  27.956  12.029  1.00  0.00      RA0  H
ATOM   1639  CA  PHE A 174      42.322  26.266  12.761  1.00  0.00      RA0  C
ATOM   1640  CB  PHE A 174      41.797  25.210  11.783  1.00  0.00      RA0  C
ATOM   1641  CG  PHE A 174      40.787  25.832  10.850  1.00  0.00      RA0  C
ATOM   1642  CD1 PHE A 174      41.160  26.854   9.985  1.00  0.00      RA0  C
ATOM   1643  CD2 PHE A 174      39.475  25.376  10.864  1.00  0.00      RA0  C
ATOM   1644  CE1 PHE A 174      40.219  27.421   9.134  1.00  0.00      RA0  C
ATOM   1645  CE2 PHE A 174      38.534  25.942  10.013  1.00  0.00      RA0  C
ATOM   1646  CZ  PHE A 174      38.906  26.965   9.149  1.00  0.00      RA0  C
ATOM   1647  C   PHE A 174      42.534  25.730  14.172  1.00  0.00      RA0  C
ATOM   1648  O   PHE A 174      42.263  24.574  14.453  1.00  0.00      RA0  O
ATOM   1649  N   PHE A 175      42.978  26.638  15.037  1.00  0.00      RA0  N
ATOM   1650  H   PHE A 175      43.192  27.584  14.771  1.00  0.00      RA0  H
ATOM   1651  CA  PHE A 175      42.992  26.464  16.470  1.00  0.00      RA0  C
ATOM   1652  CB  PHE A 175      44.412  26.333  17.014  1.00  0.00      RA0  C
ATOM   1653  CG  PHE A 175      45.002  24.956  16.844  1.00  0.00      RA0  C
ATOM   1654  CD1 PHE A 175      45.704  24.629  15.691  1.00  0.00      RA0  C
ATOM   1655  CD2 PHE A 175      44.875  24.027  17.869  1.00  0.00      RA0  C
ATOM   1656  CE1 PHE A 175      46.322  23.388  15.586  1.00  0.00      RA0  C
ATOM   1657  CE2 PHE A 175      45.492  22.786  17.764  1.00  0.00      RA0  C
ATOM   1658  CZ  PHE A 175      46.235  22.476  16.631  1.00  0.00      RA0  C
ATOM   1659  C   PHE A 175      42.410  27.704  17.092  1.00  0.00      RA0  C
ATOM   1660  O   PHE A 175      42.512  28.793  16.518  1.00  0.00      RA0  O
ATOM   1661  N   GLY A 176      41.847  27.534  18.283  1.00  0.00      RA0  N
ATOM   1662  H   GLY A 176      41.795  26.633  18.719  1.00  0.00      RA0  H
ATOM   1663  CA  GLY A 176      41.388  28.641  19.101  1.00  0.00      RA0  C
ATOM   1664  C   GLY A 176      41.825  28.478  20.534  1.00  0.00      RA0  C
ATOM   1665  O   GLY A 176      41.907  27.354  21.041  1.00  0.00      RA0  O
ATOM   1666  N   VAL A 177      42.139  29.584  21.200  1.00  0.00      RA0  N
ATOM   1667  H   VAL A 177      42.168  30.476  20.742  1.00  0.00      RA0  H
ATOM   1668  CA  VAL A 177      42.519  29.532  22.587  1.00  0.00      RA0  C
ATOM   1669  CB  VAL A 177      44.043  29.344  22.681  1.00  0.00      RA0  C
ATOM   1670  CG1 VAL A 177      44.792  30.477  21.975  1.00  0.00      RA0  C
ATOM   1671  CG2 VAL A 177      44.520  29.129  24.119  1.00  0.00      RA0  C
ATOM   1672  C   VAL A 177      42.041  30.750  23.388  1.00  0.00      RA0  C
ATOM   1673  O   VAL A 177      42.105  31.891  22.928  1.00  0.00      RA0  O
ATOM   1674  N   GLN A 178      41.555  30.479  24.588  1.00  0.00      RA0  N
ATOM   1675  H   GLN A 178      41.657  29.545  24.926  1.00  0.00      RA0  H
ATOM   1676  CA  GLN A 178      41.186  31.500  25.553  1.00  0.00      RA0  C
ATOM   1677  CB  GLN A 178      40.079  30.978  26.470  1.00  0.00      RA0  C
ATOM   1678  CG  GLN A 178      39.307  32.079  27.201  1.00  0.00      RA0  C
ATOM   1679  CD  GLN A 178      38.415  32.813  26.219  1.00  0.00      RA0  C
ATOM   1680  OE1 GLN A 178      37.715  32.208  25.405  1.00  0.00      RA0  O
ATOM   1681  NE2 GLN A 178      38.474  34.151  26.355  1.00  0.00      RA0  N
ATOM   1682 HE21 GLN A 178      39.034  34.572  27.079  1.00  0.00      RA0  H
ATOM   1683 HE22 GLN A 178      37.974  34.794  25.774  1.00  0.00      RA0  H
ATOM   1684  C   GLN A 178      42.415  31.912  26.358  1.00  0.00      RA0  C
ATOM   1685  O   GLN A 178      43.094  31.076  26.975  1.00  0.00      RA0  O
ATOM   1686  N   ALA A 179      42.707  33.204  26.330  1.00  0.00      RA0  N
ATOM   1687  H   ALA A 179      42.170  33.840  25.782  1.00  0.00      RA0  H
ATOM   1688  CA  ALA A 179      43.784  33.759  27.131  1.00  0.00      RA0  C
ATOM   1689  CB  ALA A 179      44.993  34.048  26.247  1.00  0.00      RA0  C
ATOM   1690  C   ALA A 179      43.255  35.042  27.758  1.00  0.00      RA0  C
ATOM   1691  O   ALA A 179      43.239  36.105  27.120  1.00  0.00      RA0  O
ATOM   1692  N   GLY A 180      42.746  34.898  28.984  1.00  0.00      RA0  N
ATOM   1693  H   GLY A 180      42.714  33.978  29.371  1.00  0.00      RA0  H
ATOM   1694  CA  GLY A 180      42.057  35.972  29.670  1.00  0.00      RA0  C
ATOM   1695  C   GLY A 180      40.810  36.407  28.929  1.00  0.00      RA0  C
ATOM   1696  O   GLY A 180      39.985  35.568  28.546  1.00  0.00      RA0  O
ATOM   1697  N   ASP A 181      40.701  37.712  28.683  1.00  0.00      RA0  N
ATOM   1698  H   ASP A 181      41.339  38.364  29.089  1.00  0.00      RA0  H
ATOM   1699  CA  ASP A 181      39.529  38.296  28.017  1.00  0.00      RA0  C
ATOM   1700  CB  ASP A 181      39.478  39.829  28.140  1.00  0.00      RA0  C
ATOM   1701  CG  ASP A 181      38.878  40.288  29.456  1.00  0.00      RA0  C
ATOM   1702  OD1 ASP A 181      39.520  40.100  30.485  1.00  0.00      RA0  O
ATOM   1703  OD2 ASP A 181      37.787  40.867  29.452  1.00  0.00      RA0  O
ATOM   1704  C   ASP A 181      39.459  37.959  26.533  1.00  0.00      RA0  C
ATOM   1705  O   ASP A 181      38.399  38.139  25.930  1.00  0.00      RA0  O
ATOM   1706  N   LEU A 182      40.560  37.449  25.952  1.00  0.00      RA0  N
ATOM   1707  H   LEU A 182      41.332  37.133  26.504  1.00  0.00      RA0  H
ATOM   1708  CA  LEU A 182      40.642  37.233  24.509  1.00  0.00      RA0  C
ATOM   1709  CB  LEU A 182      41.922  37.831  23.922  1.00  0.00      RA0  C
ATOM   1710  CG  LEU A 182      42.085  39.342  24.110  1.00  0.00      RA0  C
ATOM   1711  CD1 LEU A 182      43.355  39.853  23.427  1.00  0.00      RA0  C
ATOM   1712  CD2 LEU A 182      40.863  40.125  23.643  1.00  0.00      RA0  C
ATOM   1713  C   LEU A 182      40.566  35.774  24.165  1.00  0.00      RA0  C
ATOM   1714  O   LEU A 182      41.315  34.957  24.688  1.00  0.00      RA0  O
ATOM   1715  N   PHE A 183      39.626  35.464  23.275  1.00  0.00      RA0  N
ATOM   1716  H   PHE A 183      39.046  36.198  22.916  1.00  0.00      RA0  H
ATOM   1717  CA  PHE A 183      39.596  34.178  22.589  1.00  0.00      RA0  C
ATOM   1718  CB  PHE A 183      38.155  33.688  22.464  1.00  0.00      RA0  C
ATOM   1719  CG  PHE A 183      38.114  32.406  21.670  1.00  0.00      RA0  C
ATOM   1720  CD1 PHE A 183      38.717  31.259  22.171  1.00  0.00      RA0  C
ATOM   1721  CD2 PHE A 183      37.471  32.373  20.438  1.00  0.00      RA0  C
ATOM   1722  CE1 PHE A 183      38.674  30.080  21.439  1.00  0.00      RA0  C
ATOM   1723  CE2 PHE A 183      37.430  31.193  19.705  1.00  0.00      RA0  C
ATOM   1724  CZ  PHE A 183      38.031  30.045  20.207  1.00  0.00      RA0  C
ATOM   1725  C   PHE A 183      40.194  34.416  21.213  1.00  0.00      RA0  C
ATOM   1726  O   PHE A 183      39.650  35.194  20.429  1.00  0.00      RA0  O
ATOM   1727  N   ILE A 184      41.337  33.787  20.943  1.00  0.00      RA0  N
ATOM   1728  H   ILE A 184      41.708  33.092  21.559  1.00  0.00      RA0  H
ATOM   1729  CA  ILE A 184      42.100  34.086  19.731  1.00  0.00      RA0  C
ATOM   1730  CB  ILE A 184      43.507  34.550  20.111  1.00  0.00      RA0  C
ATOM   1731  CG2 ILE A 184      44.306  34.967  18.877  1.00  0.00      RA0  C
ATOM   1732  CG1 ILE A 184      43.447  35.658  21.164  1.00  0.00      RA0  C
ATOM   1733  CD1 ILE A 184      44.806  35.975  21.789  1.00  0.00      RA0  C
ATOM   1734  C   ILE A 184      42.159  32.841  18.879  1.00  0.00      RA0  C
ATOM   1735  O   ILE A 184      42.575  31.784  19.353  1.00  0.00      RA0  O
ATOM   1736  N   ALA A 185      41.710  32.970  17.637  1.00  0.00      RA0  N
ATOM   1737  H   ALA A 185      41.386  33.854  17.292  1.00  0.00      RA0  H
ATOM   1738  CA  ALA A 185      41.616  31.830  16.725  1.00  0.00      RA0  C
ATOM   1739  CB  ALA A 185      40.152  31.453  16.500  1.00  0.00      RA0  C
ATOM   1740  C   ALA A 185      42.277  32.134  15.389  1.00  0.00      RA0  C
ATOM   1741  O   ALA A 185      42.167  33.234  14.874  1.00  0.00      RA0  O
ATOM   1742  N   THR A 186      42.990  31.141  14.862  1.00  0.00      RA0  N
ATOM   1743  H   THR A 186      43.055  30.256  15.330  1.00  0.00      RA0  H
ATOM   1744  CA  THR A 186      43.633  31.230  13.551  1.00  0.00      RA0  C
ATOM   1745  CB  THR A 186      44.841  30.305  13.632  1.00  0.00      RA0  C
ATOM   1746  OG1 THR A 186      44.631  29.351  14.686  1.00  0.00      RA0  O
ATOM   1747  HG1 THR A 186      45.431  28.831  14.741  1.00  0.00      RA0  H
ATOM   1748  CG2 THR A 186      46.155  31.053  13.837  1.00  0.00      RA0  C
ATOM   1749  C   THR A 186      42.669  30.774  12.458  1.00  0.00      RA0  C
ATOM   1750  O   THR A 186      42.839  29.702  11.833  1.00  0.00      RA0  O
ATOM   1751  N   THR A 187      41.649  31.616  12.254  1.00  0.00      RA0  N
ATOM   1752  H   THR A 187      41.531  32.447  12.801  1.00  0.00      RA0  H
ATOM   1753  CA  THR A 187      40.588  31.408  11.282  1.00  0.00      RA0  C
ATOM   1754  CB  THR A 187      39.371  31.018  12.113  1.00  0.00      RA0  C
ATOM   1755  OG1 THR A 187      39.411  31.751  13.343  1.00  0.00      RA0  O
ATOM   1756  HG1 THR A 187      38.839  32.505  13.177  1.00  0.00      RA0  H
ATOM   1757  CG2 THR A 187      39.329  29.515  12.407  1.00  0.00      RA0  C
ATOM   1758  C   THR A 187      40.383  32.686  10.472  1.00  0.00      RA0  C
ATOM   1759  O   THR A 187      40.945  33.751  10.779  1.00  0.00      RA0  O
ATOM   1760  N   GLY A 188      39.570  32.584   9.423  1.00  0.00      RA0  N
ATOM   1761  H   GLY A 188      39.059  31.763   9.164  1.00  0.00      RA0  H
ATOM   1762  CA  GLY A 188      39.319  33.722   8.585  1.00  0.00      RA0  C
ATOM   1763  C   GLY A 188      38.484  33.350   7.377  1.00  0.00      RA0  C
ATOM   1764  O   GLY A 188      38.259  32.169   7.109  1.00  0.00      RA0  O
ATOM   1765  N   TYR A 189      38.034  34.376   6.693  1.00  0.00      RA0  N
ATOM   1766  H   TYR A 189      38.349  35.281   6.989  1.00  0.00      RA0  H
ATOM   1767  CA  TYR A 189      37.176  34.275   5.523  1.00  0.00      RA0  C
ATOM   1768  CB  TYR A 189      35.844  34.866   5.998  1.00  0.00      RA0  C
ATOM   1769  CG  TYR A 189      34.633  34.624   5.128  1.00  0.00      RA0  C
ATOM   1770  CD1 TYR A 189      34.354  33.381   4.571  1.00  0.00      RA0  C
ATOM   1771  CE1 TYR A 189      33.178  33.198   3.848  1.00  0.00      RA0  C
ATOM   1772  CD2 TYR A 189      33.751  35.680   4.936  1.00  0.00      RA0  C
ATOM   1773  CE2 TYR A 189      32.577  35.499   4.220  1.00  0.00      RA0  C
ATOM   1774  CZ  TYR A 189      32.291  34.258   3.670  1.00  0.00      RA0  C
ATOM   1775  OH  TYR A 189      31.135  34.098   2.935  1.00  0.00      RA0  O
ATOM   1776  HH  TYR A 189      30.768  34.945   2.714  1.00  0.00      RA0  H
ATOM   1777  C   TYR A 189      37.773  35.015   4.324  1.00  0.00      RA0  C
ATOM   1778  O   TYR A 189      37.037  35.478   3.454  1.00  0.00      RA0  O
ATOM   1779  N   THR A 190      39.113  35.092   4.246  1.00  0.00      RA0  N
ATOM   1780  H   THR A 190      39.683  34.684   4.957  1.00  0.00      RA0  H
ATOM   1781  CA  THR A 190      39.760  35.962   3.272  1.00  0.00      RA0  C
ATOM   1782  CB  THR A 190      40.390  36.954   4.211  1.00  0.00      RA0  C
ATOM   1783  OG1 THR A 190      40.639  36.205   5.410  1.00  0.00      RA0  O
ATOM   1784  HG1 THR A 190      40.420  36.771   6.146  1.00  0.00      RA0  H
ATOM   1785  CG2 THR A 190      39.461  38.128   4.530  1.00  0.00      RA0  C
ATOM   1786  C   THR A 190      40.745  35.308   2.321  1.00  0.00      RA0  C
ATOM   1787  O   THR A 190      41.059  35.900   1.287  1.00  0.00      RA0  O
ATOM   1788  N   GLY A 191      41.231  34.122   2.655  1.00  0.00      RA0  N
ATOM   1789  H   GLY A 191      40.939  33.716   3.519  1.00  0.00      RA0  H
ATOM   1790  CA  GLY A 191      42.315  33.493   1.897  1.00  0.00      RA0  C
ATOM   1791  C   GLY A 191      43.697  33.959   2.369  1.00  0.00      RA0  C
ATOM   1792  O   GLY A 191      44.704  33.636   1.746  1.00  0.00      RA0  O
ATOM   1793  N   GLU A 192      43.716  34.765   3.436  1.00  0.00      RA0  N
ATOM   1794  H   GLU A 192      42.899  34.947   3.982  1.00  0.00      RA0  H
ATOM   1795  CA  GLU A 192      44.948  35.243   4.050  1.00  0.00      RA0  C
ATOM   1796  CB  GLU A 192      44.964  36.772   4.082  1.00  0.00      RA0  C
ATOM   1797  CG  GLU A 192      44.667  37.387   2.712  1.00  0.00      RA0  C
ATOM   1798  CD  GLU A 192      45.601  36.784   1.684  1.00  0.00      RA0  C
ATOM   1799  OE1 GLU A 192      46.783  36.644   1.977  1.00  0.00      RA0  O
ATOM   1800  OE2 GLU A 192      45.143  36.424   0.600  1.00  0.00      RA0  O
ATOM   1801  C   GLU A 192      45.079  34.658   5.443  1.00  0.00      RA0  C
ATOM   1802  O   GLU A 192      44.120  34.139   6.001  1.00  0.00      RA0  O
ATOM   1803  N   ALA A 193      46.273  34.795   6.018  1.00  0.00      RA0  N
ATOM   1804  H   ALA A 193      46.953  35.326   5.514  1.00  0.00      RA0  H
ATOM   1805  CA  ALA A 193      46.501  34.558   7.441  1.00  0.00      RA0  C
ATOM   1806  CB  ALA A 193      47.996  34.587   7.762  1.00  0.00      RA0  C
ATOM   1807  C   ALA A 193      45.797  35.615   8.278  1.00  0.00      RA0  C
ATOM   1808  O   ALA A 193      45.417  36.662   7.786  1.00  0.00      RA0  O
ATOM   1809  N   GLY A 194      45.619  35.310   9.551  1.00  0.00      RA0  N
ATOM   1810  H   GLY A 194      45.857  34.424   9.950  1.00  0.00      RA0  H
ATOM   1811  CA  GLY A 194      44.989  36.252  10.455  1.00  0.00      RA0  C
ATOM   1812  C   GLY A 194      44.460  35.601  11.697  1.00  0.00      RA0  C
ATOM   1813  O   GLY A 194      44.756  34.437  11.964  1.00  0.00      RA0  O
ATOM   1814  N   TYR A 195      43.694  36.388  12.467  1.00  0.00      RA0  N
ATOM   1815  H   TYR A 195      43.416  37.303  12.173  1.00  0.00      RA0  H
ATOM   1816  CA  TYR A 195      43.018  35.893  13.639  1.00  0.00      RA0  C
ATOM   1817  CB  TYR A 195      43.584  36.522  14.914  1.00  0.00      RA0  C
ATOM   1818  CG  TYR A 195      44.939  35.977  15.285  1.00  0.00      RA0  C
ATOM   1819  CD1 TYR A 195      45.221  34.628  15.122  1.00  0.00      RA0  C
ATOM   1820  CE1 TYR A 195      46.457  34.132  15.513  1.00  0.00      RA0  C
ATOM   1821  CD2 TYR A 195      45.896  36.830  15.825  1.00  0.00      RA0  C
ATOM   1822  CE2 TYR A 195      47.130  36.331  16.222  1.00  0.00      RA0  C
ATOM   1823  CZ  TYR A 195      47.410  34.979  16.064  1.00  0.00      RA0  C
ATOM   1824  OH  TYR A 195      48.632  34.469  16.444  1.00  0.00      RA0  O
ATOM   1825  HH  TYR A 195      49.121  35.109  16.945  1.00  0.00      RA0  H
ATOM   1826  C   TYR A 195      41.549  36.328  13.574  1.00  0.00      RA0  C
ATOM   1827  O   TYR A 195      41.222  37.317  12.900  1.00  0.00      RA0  O
ATOM   1828  N   GLU A 196      40.713  35.591  14.292  1.00  0.00      RA0  N
ATOM   1829  H   GLU A 196      41.032  34.741  14.713  1.00  0.00      RA0  H
ATOM   1830  CA  GLU A 196      39.442  36.110  14.790  1.00  0.00      RA0  C
ATOM   1831  CB  GLU A 196      38.280  35.341  14.119  1.00  0.00      RA0  C
ATOM   1832  CG  GLU A 196      38.323  35.683  12.609  1.00  0.00      RA0  C
ATOM   1833  CD  GLU A 196      37.321  34.959  11.716  1.00  0.00      RA0  C
ATOM   1834  OE1 GLU A 196      37.299  33.731  11.759  1.00  0.00      RA0  O
ATOM   1835  OE2 GLU A 196      36.618  35.619  10.928  1.00  0.00      RA0  O
ATOM   1836  C   GLU A 196      39.548  36.155  16.312  1.00  0.00      RA0  C
ATOM   1837  O   GLU A 196      40.030  35.204  16.966  1.00  0.00      RA0  O
ATOM   1838  N   ILE A 197      39.134  37.269  16.880  1.00  0.00      RA0  N
ATOM   1839  H   ILE A 197      38.680  37.980  16.344  1.00  0.00      RA0  H
ATOM   1840  CA  ILE A 197      39.331  37.519  18.301  1.00  0.00      RA0  C
ATOM   1841  CB  ILE A 197      40.350  38.638  18.533  1.00  0.00      RA0  C
ATOM   1842  CG2 ILE A 197      40.530  38.890  20.030  1.00  0.00      RA0  C
ATOM   1843  CG1 ILE A 197      41.683  38.323  17.851  1.00  0.00      RA0  C
ATOM   1844  CD1 ILE A 197      42.714  39.443  17.988  1.00  0.00      RA0  C
ATOM   1845  C   ILE A 197      37.992  37.864  18.938  1.00  0.00      RA0  C
ATOM   1846  O   ILE A 197      37.379  38.861  18.577  1.00  0.00      RA0  O
ATOM   1847  N   ALA A 198      37.529  37.025  19.869  1.00  0.00      RA0  N
ATOM   1848  H   ALA A 198      38.121  36.287  20.192  1.00  0.00      RA0  H
ATOM   1849  CA  ALA A 198      36.277  37.299  20.579  1.00  0.00      RA0  C
ATOM   1850  CB  ALA A 198      35.434  36.031  20.701  1.00  0.00      RA0  C
ATOM   1851  C   ALA A 198      36.610  37.807  21.973  1.00  0.00      RA0  C
ATOM   1852  O   ALA A 198      37.544  37.323  22.614  1.00  0.00      RA0  O
ATOM   1853  N   LEU A 199      35.836  38.781  22.442  1.00  0.00      RA0  N
ATOM   1854  H   LEU A 199      35.048  39.131  21.924  1.00  0.00      RA0  H
ATOM   1855  CA  LEU A 199      36.077  39.382  23.745  1.00  0.00      RA0  C
ATOM   1856  CB  LEU A 199      37.194  40.428  23.557  1.00  0.00      RA0  C
ATOM   1857  CG  LEU A 199      36.860  41.717  22.784  1.00  0.00      RA0  C
ATOM   1858  CD1 LEU A 199      37.954  42.748  23.029  1.00  0.00      RA0  C
ATOM   1859  CD2 LEU A 199      36.640  41.554  21.275  1.00  0.00      RA0  C
ATOM   1860  C   LEU A 199      34.791  40.024  24.251  1.00  0.00      RA0  C
ATOM   1861  O   LEU A 199      33.848  40.211  23.482  1.00  0.00      RA0  O
ATOM   1862  N   PRO A 200      34.731  40.356  25.543  1.00  0.00      RA0  N
ATOM   1863  CD  PRO A 200      35.717  40.060  26.579  1.00  0.00      RA0  C
ATOM   1864  CA  PRO A 200      33.512  40.955  26.107  1.00  0.00      RA0  C
ATOM   1865  CB  PRO A 200      33.855  41.100  27.587  1.00  0.00      RA0  C
ATOM   1866  CG  PRO A 200      34.903  40.030  27.862  1.00  0.00      RA0  C
ATOM   1867  C   PRO A 200      33.071  42.178  25.358  1.00  0.00      RA0  C
ATOM   1868  O   PRO A 200      33.899  42.999  24.964  1.00  0.00      RA0  O
ATOM   1869  N   ASN A 201      31.760  42.311  25.160  1.00  0.00      RA0  N
ATOM   1870  H   ASN A 201      31.179  41.541  25.430  1.00  0.00      RA0  H
ATOM   1871  CA  ASN A 201      31.212  43.471  24.462  1.00  0.00      RA0  C
ATOM   1872  CB  ASN A 201      29.685  43.516  24.634  1.00  0.00      RA0  C
ATOM   1873  CG  ASN A 201      28.998  42.446  23.804  1.00  0.00      RA0  C
ATOM   1874  OD1 ASN A 201      29.466  42.068  22.738  1.00  0.00      RA0  O
ATOM   1875  ND2 ASN A 201      27.860  41.973  24.345  1.00  0.00      RA0  N
ATOM   1876 HD21 ASN A 201      27.506  42.295  25.221  1.00  0.00      RA0  H
ATOM   1877 HD22 ASN A 201      27.323  41.254  23.886  1.00  0.00      RA0  H
ATOM   1878  C   ASN A 201      31.800  44.788  24.983  1.00  0.00      RA0  C
ATOM   1879  O   ASN A 201      32.125  45.698  24.208  1.00  0.00      RA0  O
ATOM   1880  N   GLU A 202      31.935  44.870  26.299  1.00  0.00      RA0  N
ATOM   1881  H   GLU A 202      31.871  44.054  26.873  1.00  0.00      RA0  H
ATOM   1882  CA  GLU A 202      32.386  46.099  26.965  1.00  0.00      RA0  C
ATOM   1883  CB  GLU A 202      31.955  46.095  28.445  1.00  0.00      RA0  C
ATOM   1884  CG  GLU A 202      33.016  45.923  29.547  1.00  0.00      RA0  C
ATOM   1885  CD  GLU A 202      33.575  44.516  29.632  1.00  0.00      RA0  C
ATOM   1886  OE1 GLU A 202      33.807  43.896  28.607  1.00  0.00      RA0  O
ATOM   1887  OE2 GLU A 202      33.849  44.038  30.728  1.00  0.00      RA0  O
ATOM   1888  C   GLU A 202      33.868  46.439  26.747  1.00  0.00      RA0  C
ATOM   1889  O   GLU A 202      34.297  47.572  27.036  1.00  0.00      RA0  O
ATOM   1890  N   LYS A 203      34.639  45.457  26.281  1.00  0.00      RA0  N
ATOM   1891  H   LYS A 203      34.226  44.558  26.135  1.00  0.00      RA0  H
ATOM   1892  CA  LYS A 203      36.055  45.639  25.902  1.00  0.00      RA0  C
ATOM   1893  CB  LYS A 203      36.945  44.427  26.186  1.00  0.00      RA0  C
ATOM   1894  CG  LYS A 203      36.914  43.800  27.569  1.00  0.00      RA0  C
ATOM   1895  CD  LYS A 203      37.158  44.756  28.731  1.00  0.00      RA0  C
ATOM   1896  CE  LYS A 203      37.139  43.982  30.045  1.00  0.00      RA0  C
ATOM   1897  NZ  LYS A 203      36.070  42.983  29.979  1.00  0.00      RA0  N
ATOM   1898  HZ1 LYS A 203      36.475  42.044  29.766  1.00  0.00      RA0  H
ATOM   1899  HZ2 LYS A 203      35.521  42.981  30.860  1.00  0.00      RA0  H
ATOM   1900  HZ3 LYS A 203      35.349  43.261  29.276  1.00  0.00      RA0  H
ATOM   1901  C   LYS A 203      36.285  45.904  24.414  1.00  0.00      RA0  C
ATOM   1902  O   LYS A 203      37.393  46.235  23.996  1.00  0.00      RA0  O
ATOM   1903  N   ALA A 204      35.250  45.707  23.604  1.00  0.00      RA0  N
ATOM   1904  H   ALA A 204      34.348  45.520  23.999  1.00  0.00      RA0  H
ATOM   1905  CA  ALA A 204      35.403  45.662  22.157  1.00  0.00      RA0  C
ATOM   1906  CB  ALA A 204      34.089  45.253  21.494  1.00  0.00      RA0  C
ATOM   1907  C   ALA A 204      35.881  46.979  21.553  1.00  0.00      RA0  C
ATOM   1908  O   ALA A 204      36.794  46.997  20.704  1.00  0.00      RA0  O
ATOM   1909  N   ALA A 205      35.277  48.078  21.979  1.00  0.00      RA0  N
ATOM   1910  H   ALA A 205      34.669  48.022  22.771  1.00  0.00      RA0  H
ATOM   1911  CA  ALA A 205      35.531  49.388  21.340  1.00  0.00      RA0  C
ATOM   1912  CB  ALA A 205      34.616  50.462  21.930  1.00  0.00      RA0  C
ATOM   1913  C   ALA A 205      36.972  49.794  21.545  1.00  0.00      RA0  C
ATOM   1914  O   ALA A 205      37.616  50.274  20.637  1.00  0.00      RA0  O
ATOM   1915  N   ASP A 206      37.483  49.586  22.747  1.00  0.00      RA0  N
ATOM   1916  H   ASP A 206      36.939  49.271  23.529  1.00  0.00      RA0  H
ATOM   1917  CA  ASP A 206      38.866  49.965  23.032  1.00  0.00      RA0  C
ATOM   1918  CB  ASP A 206      39.151  49.815  24.526  1.00  0.00      RA0  C
ATOM   1919  CG  ASP A 206      38.009  50.396  25.332  1.00  0.00      RA0  C
ATOM   1920  OD1 ASP A 206      38.127  51.532  25.786  1.00  0.00      RA0  O
ATOM   1921  OD2 ASP A 206      37.003  49.707  25.503  1.00  0.00      RA0  O
ATOM   1922  C   ASP A 206      39.848  49.089  22.256  1.00  0.00      RA0  C
ATOM   1923  O   ASP A 206      40.889  49.562  21.834  1.00  0.00      RA0  O
ATOM   1924  N   PHE A 207      39.524  47.812  22.099  1.00  0.00      RA0  N
ATOM   1925  H   PHE A 207      38.658  47.491  22.490  1.00  0.00      RA0  H
ATOM   1926  CA  PHE A 207      40.396  46.894  21.394  1.00  0.00      RA0  C
ATOM   1927  CB  PHE A 207      39.935  45.459  21.617  1.00  0.00      RA0  C
ATOM   1928  CG  PHE A 207      40.926  44.489  21.020  1.00  0.00      RA0  C
ATOM   1929  CD1 PHE A 207      42.282  44.619  21.296  1.00  0.00      RA0  C
ATOM   1930  CD2 PHE A 207      40.478  43.457  20.205  1.00  0.00      RA0  C
ATOM   1931  CE1 PHE A 207      43.189  43.712  20.761  1.00  0.00      RA0  C
ATOM   1932  CE2 PHE A 207      41.385  42.550  19.671  1.00  0.00      RA0  C
ATOM   1933  CZ  PHE A 207      42.740  42.676  19.951  1.00  0.00      RA0  C
ATOM   1934  C   PHE A 207      40.414  47.237  19.906  1.00  0.00      RA0  C
ATOM   1935  O   PHE A 207      41.479  47.299  19.293  1.00  0.00      RA0  O
ATOM   1936  N   TRP A 208      39.238  47.512  19.343  1.00  0.00      RA0  N
ATOM   1937  H   TRP A 208      38.415  47.436  19.906  1.00  0.00      RA0  H
ATOM   1938  CA  TRP A 208      39.124  48.045  17.980  1.00  0.00      RA0  C
ATOM   1939  CB  TRP A 208      37.654  48.363  17.688  1.00  0.00      RA0  C
ATOM   1940  CG  TRP A 208      37.428  48.883  16.284  1.00  0.00      RA0  C
ATOM   1941  CD2 TRP A 208      37.069  48.134  15.103  1.00  0.00      RA0  C
ATOM   1942  CE2 TRP A 208      36.918  49.055  14.040  1.00  0.00      RA0  C
ATOM   1943  CE3 TRP A 208      36.864  46.779  14.871  1.00  0.00      RA0  C
ATOM   1944  CD1 TRP A 208      37.477  50.220  15.860  1.00  0.00      RA0  C
ATOM   1945  NE1 TRP A 208      37.177  50.328  14.538  1.00  0.00      RA0  N
ATOM   1946  HE1 TRP A 208      37.135  51.166  14.029  1.00  0.00      RA0  H
ATOM   1947  CZ2 TRP A 208      36.564  48.595  12.777  1.00  0.00      RA0  C
ATOM   1948  CZ3 TRP A 208      36.511  46.332  13.603  1.00  0.00      RA0  C
ATOM   1949  CH2 TRP A 208      36.360  47.237  12.558  1.00  0.00      RA0  C
ATOM   1950  C   TRP A 208      40.012  49.281  17.774  1.00  0.00      RA0  C
ATOM   1951  O   TRP A 208      40.789  49.361  16.814  1.00  0.00      RA0  O
ATOM   1952  N   ARG A 209      39.881  50.268  18.660  1.00  0.00      RA0  N
ATOM   1953  H   ARG A 209      39.239  50.173  19.426  1.00  0.00      RA0  H
ATOM   1954  CA  ARG A 209      40.678  51.485  18.541  1.00  0.00      RA0  C
ATOM   1955  CB  ARG A 209      40.389  52.357  19.760  1.00  0.00      RA0  C
ATOM   1956  CG  ARG A 209      39.205  53.298  19.620  1.00  0.00      RA0  C
ATOM   1957  CD  ARG A 209      39.676  54.728  19.351  1.00  0.00      RA0  C
ATOM   1958  NE  ARG A 209      40.764  54.767  18.374  1.00  0.00      RA0  N
ATOM   1959  HE  ARG A 209      41.721  54.785  18.718  1.00  0.00      RA0  H
ATOM   1960  CZ  ARG A 209      40.505  54.732  17.035  1.00  0.00      RA0  C
ATOM   1961  NH1 ARG A 209      39.234  54.616  16.579  1.00  0.00      RA0  N
ATOM   1962 HH11 ARG A 209      38.989  54.629  15.608  1.00  0.00      RA0  H
ATOM   1963 HH12 ARG A 209      38.449  54.491  17.208  1.00  0.00      RA0  H
ATOM   1964  NH2 ARG A 209      41.548  54.808  16.190  1.00  0.00      RA0  N
ATOM   1965 HH21 ARG A 209      41.481  54.806  15.194  1.00  0.00      RA0  H
ATOM   1966 HH22 ARG A 209      42.482  54.867  16.586  1.00  0.00      RA0  H
ATOM   1967  C   ARG A 209      42.182  51.183  18.623  1.00  0.00      RA0  C
ATOM   1968  O   ARG A 209      42.974  51.759  17.883  1.00  0.00      RA0  O
ATOM   1969  N   ALA A 210      42.564  50.281  19.527  1.00  0.00      RA0  N
ATOM   1970  H   ALA A 210      41.894  49.879  20.153  1.00  0.00      RA0  H
ATOM   1971  CA  ALA A 210      43.973  49.900  19.650  1.00  0.00      RA0  C
ATOM   1972  CB  ALA A 210      44.159  48.927  20.814  1.00  0.00      RA0  C
ATOM   1973  C   ALA A 210      44.485  49.255  18.351  1.00  0.00      RA0  C
ATOM   1974  O   ALA A 210      45.640  49.465  17.961  1.00  0.00      RA0  O
ATOM   1975  N   LEU A 211      43.615  48.486  17.688  1.00  0.00      RA0  N
ATOM   1976  H   LEU A 211      42.695  48.363  18.064  1.00  0.00      RA0  H
ATOM   1977  CA  LEU A 211      43.980  47.816  16.445  1.00  0.00      RA0  C
ATOM   1978  CB  LEU A 211      42.893  46.823  16.035  1.00  0.00      RA0  C
ATOM   1979  CG  LEU A 211      42.903  45.480  16.760  1.00  0.00      RA0  C
ATOM   1980  CD1 LEU A 211      41.537  44.799  16.688  1.00  0.00      RA0  C
ATOM   1981  CD2 LEU A 211      44.009  44.566  16.230  1.00  0.00      RA0  C
ATOM   1982  C   LEU A 211      44.160  48.818  15.300  1.00  0.00      RA0  C
ATOM   1983  O   LEU A 211      45.096  48.693  14.533  1.00  0.00      RA0  O
ATOM   1984  N   VAL A 212      43.303  49.829  15.232  1.00  0.00      RA0  N
ATOM   1985  H   VAL A 212      42.563  49.856  15.907  1.00  0.00      RA0  H
ATOM   1986  CA  VAL A 212      43.474  50.924  14.281  1.00  0.00      RA0  C
ATOM   1987  CB  VAL A 212      42.412  52.017  14.437  1.00  0.00      RA0  C
ATOM   1988  CG1 VAL A 212      42.629  53.103  13.382  1.00  0.00      RA0  C
ATOM   1989  CG2 VAL A 212      40.984  51.478  14.387  1.00  0.00      RA0  C
ATOM   1990  C   VAL A 212      44.844  51.543  14.477  1.00  0.00      RA0  C
ATOM   1991  O   VAL A 212      45.622  51.698  13.519  1.00  0.00      RA0  O
ATOM   1992  N   GLU A 213      45.154  51.866  15.726  1.00  0.00      RA0  N
ATOM   1993  H   GLU A 213      44.507  51.740  16.484  1.00  0.00      RA0  H
ATOM   1994  CA  GLU A 213      46.448  52.480  16.040  1.00  0.00      RA0  C
ATOM   1995  CB  GLU A 213      46.513  52.965  17.500  1.00  0.00      RA0  C
ATOM   1996  CG  GLU A 213      46.005  54.401  17.748  1.00  0.00      RA0  C
ATOM   1997  CD  GLU A 213      44.565  54.465  18.246  1.00  0.00      RA0  C
ATOM   1998  OE1 GLU A 213      43.771  55.212  17.677  1.00  0.00      RA0  O
ATOM   1999  OE2 GLU A 213      44.240  53.817  19.235  1.00  0.00      RA0  O
ATOM   2000  C   GLU A 213      47.628  51.559  15.686  1.00  0.00      RA0  C
ATOM   2001  O   GLU A 213      48.710  52.037  15.319  1.00  0.00      RA0  O
ATOM   2002  N   ALA A 214      47.415  50.247  15.776  1.00  0.00      RA0  N
ATOM   2003  H   ALA A 214      46.538  49.932  16.142  1.00  0.00      RA0  H
ATOM   2004  CA  ALA A 214      48.424  49.241  15.402  1.00  0.00      RA0  C
ATOM   2005  CB  ALA A 214      48.064  47.869  15.978  1.00  0.00      RA0  C
ATOM   2006  C   ALA A 214      48.627  49.103  13.890  1.00  0.00      RA0  C
ATOM   2007  O   ALA A 214      49.448  48.297  13.454  1.00  0.00      RA0  O
ATOM   2008  N   GLY A 215      47.862  49.854  13.101  1.00  0.00      RA0  N
ATOM   2009  H   GLY A 215      47.132  50.411  13.501  1.00  0.00      RA0  H
ATOM   2010  CA  GLY A 215      48.031  49.877  11.666  1.00  0.00      RA0  C
ATOM   2011  C   GLY A 215      47.119  48.898  10.949  1.00  0.00      RA0  C
ATOM   2012  O   GLY A 215      47.398  48.508   9.817  1.00  0.00      RA0  O
ATOM   2013  N   VAL A 216      46.016  48.507  11.586  1.00  0.00      RA0  N
ATOM   2014  H   VAL A 216      45.762  48.905  12.472  1.00  0.00      RA0  H
ATOM   2015  CA  VAL A 216      45.030  47.614  10.938  1.00  0.00      RA0  C
ATOM   2016  CB  VAL A 216      44.544  46.567  11.937  1.00  0.00      RA0  C
ATOM   2017  CG1 VAL A 216      43.724  45.499  11.227  1.00  0.00      RA0  C
ATOM   2018  CG2 VAL A 216      45.713  45.948  12.703  1.00  0.00      RA0  C
ATOM   2019  C   VAL A 216      43.867  48.464  10.407  1.00  0.00      RA0  C
ATOM   2020  O   VAL A 216      43.235  49.198  11.162  1.00  0.00      RA0  O
ATOM   2021  N   LYS A 217      43.595  48.357   9.112  1.00  0.00      RA0  N
ATOM   2022  H   LYS A 217      44.056  47.653   8.565  1.00  0.00      RA0  H
ATOM   2023  CA  LYS A 217      42.593  49.191   8.446  1.00  0.00      RA0  C
ATOM   2024  CB  LYS A 217      42.878  49.415   6.949  1.00  0.00      RA0  C
ATOM   2025  CG  LYS A 217      42.209  50.705   6.440  1.00  0.00      RA0  C
ATOM   2026  CD  LYS A 217      41.228  50.533   5.275  1.00  0.00      RA0  C
ATOM   2027  CE  LYS A 217      40.481  51.833   4.924  1.00  0.00      RA0  C
ATOM   2028  NZ  LYS A 217      39.692  51.652   3.698  1.00  0.00      RA0  N
ATOM   2029  HZ1 LYS A 217      38.742  51.241   3.839  1.00  0.00      RA0  H
ATOM   2030  HZ2 LYS A 217      39.610  52.516   3.123  1.00  0.00      RA0  H
ATOM   2031  HZ3 LYS A 217      40.231  51.056   3.029  1.00  0.00      RA0  H
ATOM   2032  C   LYS A 217      41.187  48.640   8.645  1.00  0.00      RA0  C
ATOM   2033  O   LYS A 217      40.949  47.459   8.367  1.00  0.00      RA0  O
ATOM   2034  N   PRO A 218      40.240  49.470   9.110  1.00  0.00      RA0  N
ATOM   2035  CD  PRO A 218      40.435  50.790   9.693  1.00  0.00      RA0  C
ATOM   2036  CA  PRO A 218      38.845  49.048   9.072  1.00  0.00      RA0  C
ATOM   2037  CB  PRO A 218      38.121  50.264   9.661  1.00  0.00      RA0  C
ATOM   2038  CG  PRO A 218      39.161  51.006  10.497  1.00  0.00      RA0  C
ATOM   2039  C   PRO A 218      38.347  48.677   7.649  1.00  0.00      RA0  C
ATOM   2040  O   PRO A 218      38.499  49.440   6.697  1.00  0.00      RA0  O
ATOM   2041  N   CYS A 219      37.719  47.510   7.563  1.00  0.00      RA0  N
ATOM   2042  H   CYS A 219      37.577  46.920   8.360  1.00  0.00      RA0  H
ATOM   2043  CA  CYS A 219      37.224  46.966   6.307  1.00  0.00      RA0  C
ATOM   2044  CB  CYS A 219      38.143  45.829   5.871  1.00  0.00      RA0  C
ATOM   2045  SG  CYS A 219      39.880  46.321   5.750  1.00  0.00      RA0  S
ATOM   2046  C   CYS A 219      35.773  46.522   6.465  1.00  0.00      RA0  C
ATOM   2047  O   CYS A 219      35.413  45.922   7.468  1.00  0.00      RA0  O
ATOM   2048  N   GLY A 220      34.983  46.773   5.422  1.00  0.00      RA0  N
ATOM   2049  H   GLY A 220      35.383  47.228   4.620  1.00  0.00      RA0  H
ATOM   2050  CA  GLY A 220      33.552  46.565   5.440  1.00  0.00      RA0  C
ATOM   2051  C   GLY A 220      33.083  45.327   4.699  1.00  0.00      RA0  C
ATOM   2052  O   GLY A 220      33.852  44.474   4.286  1.00  0.00      RA0  O
ATOM   2053  N   LEU A 221      31.771  45.231   4.564  1.00  0.00      RA0  N
ATOM   2054  H   LEU A 221      31.212  45.984   4.915  1.00  0.00      RA0  H
ATOM   2055  CA  LEU A 221      31.127  44.069   3.968  1.00  0.00      RA0  C
ATOM   2056  CB  LEU A 221      29.614  44.148   4.141  1.00  0.00      RA0  C
ATOM   2057  CG  LEU A 221      29.175  44.259   5.598  1.00  0.00      RA0  C
ATOM   2058  CD1 LEU A 221      27.689  44.590   5.688  1.00  0.00      RA0  C
ATOM   2059  CD2 LEU A 221      29.553  43.026   6.420  1.00  0.00      RA0  C
ATOM   2060  C   LEU A 221      31.454  43.911   2.501  1.00  0.00      RA0  C
ATOM   2061  O   LEU A 221      31.499  42.783   1.981  1.00  0.00      RA0  O
ATOM   2062  N   GLY A 222      31.651  45.020   1.799  1.00  0.00      RA0  N
ATOM   2063  H   GLY A 222      31.635  45.915   2.248  1.00  0.00      RA0  H
ATOM   2064  CA  GLY A 222      31.971  44.962   0.369  1.00  0.00      RA0  C
ATOM   2065  C   GLY A 222      33.273  44.205   0.122  1.00  0.00      RA0  C
ATOM   2066  O   GLY A 222      33.332  43.260  -0.639  1.00  0.00      RA0  O
ATOM   2067  N   ALA A 223      34.314  44.594   0.835  1.00  0.00      RA0  N
ATOM   2068  H   ALA A 223      34.202  45.369   1.454  1.00  0.00      RA0  H
ATOM   2069  CA  ALA A 223      35.586  43.875   0.781  1.00  0.00      RA0  C
ATOM   2070  CB  ALA A 223      36.654  44.637   1.562  1.00  0.00      RA0  C
ATOM   2071  C   ALA A 223      35.477  42.455   1.366  1.00  0.00      RA0  C
ATOM   2072  O   ALA A 223      36.089  41.507   0.856  1.00  0.00      RA0  O
ATOM   2073  N   ARG A 224      34.691  42.279   2.425  1.00  0.00      RA0  N
ATOM   2074  H   ARG A 224      34.229  43.066   2.837  1.00  0.00      RA0  H
ATOM   2075  CA  ARG A 224      34.478  40.940   2.972  1.00  0.00      RA0  C
ATOM   2076  CB  ARG A 224      33.686  40.820   4.298  1.00  0.00      RA0  C
ATOM   2077  CG  ARG A 224      33.911  39.449   5.000  1.00  0.00      RA0  C
ATOM   2078  CD  ARG A 224      33.857  39.440   6.551  1.00  0.00      RA0  C
ATOM   2079  NE  ARG A 224      33.863  38.092   7.162  1.00  0.00      RA0  N
ATOM   2080  HE  ARG A 224      33.080  37.514   6.905  1.00  0.00      RA0  H
ATOM   2081  CZ  ARG A 224      34.806  37.709   8.101  1.00  0.00      RA0  C
ATOM   2082  NH1 ARG A 224      35.855  38.519   8.338  1.00  0.00      RA0  N
ATOM   2083 HH11 ARG A 224      36.560  38.260   9.008  1.00  0.00      RA0  H
ATOM   2084 HH12 ARG A 224      35.969  39.394   7.863  1.00  0.00      RA0  H
ATOM   2085  NH2 ARG A 224      34.699  36.540   8.793  1.00  0.00      RA0  N
ATOM   2086 HH21 ARG A 224      35.375  36.239   9.497  1.00  0.00      RA0  H
ATOM   2087 HH22 ARG A 224      33.938  35.901   8.657  1.00  0.00      RA0  H
ATOM   2088  C   ARG A 224      34.041  40.003   1.827  1.00  0.00      RA0  C
ATOM   2089  O   ARG A 224      34.525  38.876   1.697  1.00  0.00      RA0  O
ATOM   2090  N   ASP A 225      33.130  40.476   0.983  1.00  0.00      RA0  N
ATOM   2091  H   ASP A 225      32.748  41.398   1.080  1.00  0.00      RA0  H
ATOM   2092  CA  ASP A 225      32.631  39.627  -0.077  1.00  0.00      RA0  C
ATOM   2093  CB  ASP A 225      31.212  39.879  -0.592  1.00  0.00      RA0  C
ATOM   2094  CG  ASP A 225      30.601  38.499  -0.849  1.00  0.00      RA0  C
ATOM   2095  OD1 ASP A 225      30.249  37.823   0.114  1.00  0.00      RA0  O
ATOM   2096  OD2 ASP A 225      30.507  38.055  -1.994  1.00  0.00      RA0  O
ATOM   2097  C   ASP A 225      33.641  39.385  -1.205  1.00  0.00      RA0  C
ATOM   2098  O   ASP A 225      33.788  38.242  -1.635  1.00  0.00      RA0  O
ATOM   2099  N   THR A 226      34.304  40.433  -1.695  1.00  0.00      RA0  N
ATOM   2100  H   THR A 226      34.195  41.331  -1.268  1.00  0.00      RA0  H
ATOM   2101  CA  THR A 226      35.314  40.237  -2.754  1.00  0.00      RA0  C
ATOM   2102  CB  THR A 226      35.710  41.644  -3.162  1.00  0.00      RA0  C
ATOM   2103  OG1 THR A 226      35.666  42.483  -1.999  1.00  0.00      RA0  O
ATOM   2104  HG1 THR A 226      34.802  42.900  -1.986  1.00  0.00      RA0  H
ATOM   2105  CG2 THR A 226      34.772  42.207  -4.231  1.00  0.00      RA0  C
ATOM   2106  C   THR A 226      36.448  39.327  -2.276  1.00  0.00      RA0  C
ATOM   2107  O   THR A 226      36.926  38.467  -3.028  1.00  0.00      RA0  O
ATOM   2108  N   LEU A 227      36.856  39.517  -1.033  1.00  0.00      RA0  N
ATOM   2109  H   LEU A 227      36.401  40.213  -0.475  1.00  0.00      RA0  H
ATOM   2110  CA  LEU A 227      37.914  38.685  -0.456  1.00  0.00      RA0  C
ATOM   2111  CB  LEU A 227      38.296  39.176   0.939  1.00  0.00      RA0  C
ATOM   2112  CG  LEU A 227      39.071  40.492   0.930  1.00  0.00      RA0  C
ATOM   2113  CD1 LEU A 227      38.916  41.249   2.242  1.00  0.00      RA0  C
ATOM   2114  CD2 LEU A 227      40.540  40.288   0.579  1.00  0.00      RA0  C
ATOM   2115  C   LEU A 227      37.532  37.211  -0.385  1.00  0.00      RA0  C
ATOM   2116  O   LEU A 227      38.288  36.330  -0.819  1.00  0.00      RA0  O
ATOM   2117  N   ARG A 228      36.357  36.916   0.162  1.00  0.00      RA0  N
ATOM   2118  H   ARG A 228      35.731  37.640   0.464  1.00  0.00      RA0  H
ATOM   2119  CA  ARG A 228      35.964  35.525   0.333  1.00  0.00      RA0  C
ATOM   2120  CB  ARG A 228      34.752  35.409   1.268  1.00  0.00      RA0  C
ATOM   2121  CG  ARG A 228      33.390  35.856   0.712  1.00  0.00      RA0  C
ATOM   2122  CD  ARG A 228      32.580  34.765  -0.005  1.00  0.00      RA0  C
ATOM   2123  NE  ARG A 228      31.493  35.371  -0.763  1.00  0.00      RA0  N
ATOM   2124  HE  ARG A 228      31.358  36.371  -0.671  1.00  0.00      RA0  H
ATOM   2125  CZ  ARG A 228      30.640  34.641  -1.534  1.00  0.00      RA0  C
ATOM   2126  NH1 ARG A 228      30.804  33.299  -1.651  1.00  0.00      RA0  N
ATOM   2127 HH11 ARG A 228      30.148  32.715  -2.161  1.00  0.00      RA0  H
ATOM   2128 HH12 ARG A 228      31.579  32.809  -1.225  1.00  0.00      RA0  H
ATOM   2129  NH2 ARG A 228      29.644  35.303  -2.159  1.00  0.00      RA0  N
ATOM   2130 HH21 ARG A 228      28.951  34.852  -2.742  1.00  0.00      RA0  H
ATOM   2131 HH22 ARG A 228      29.587  36.313  -2.045  1.00  0.00      RA0  H
ATOM   2132  C   ARG A 228      35.668  34.814  -1.003  1.00  0.00      RA0  C
ATOM   2133  O   ARG A 228      35.923  33.623  -1.156  1.00  0.00      RA0  O
ATOM   2134  N   LEU A 229      35.145  35.532  -1.977  1.00  0.00      RA0  N
ATOM   2135  H   LEU A 229      34.917  36.498  -1.827  1.00  0.00      RA0  H
ATOM   2136  CA  LEU A 229      34.809  34.909  -3.261  1.00  0.00      RA0  C
ATOM   2137  CB  LEU A 229      33.916  35.819  -4.101  1.00  0.00      RA0  C
ATOM   2138  CG  LEU A 229      33.376  35.046  -5.301  1.00  0.00      RA0  C
ATOM   2139  CD1 LEU A 229      32.631  33.802  -4.836  1.00  0.00      RA0  C
ATOM   2140  CD2 LEU A 229      32.520  35.901  -6.230  1.00  0.00      RA0  C
ATOM   2141  C   LEU A 229      36.111  34.576  -4.022  1.00  0.00      RA0  C
ATOM   2142  O   LEU A 229      36.287  33.467  -4.555  1.00  0.00      RA0  O
ATOM   2143  N   GLU A 230      37.034  35.540  -4.032  1.00  0.00      RA0  N
ATOM   2144  H   GLU A 230      36.833  36.436  -3.627  1.00  0.00      RA0  H
ATOM   2145  CA  GLU A 230      38.381  35.294  -4.562  1.00  0.00      RA0  C
ATOM   2146  CB  GLU A 230      39.309  36.494  -4.405  1.00  0.00      RA0  C
ATOM   2147  CG  GLU A 230      39.007  37.680  -5.319  1.00  0.00      RA0  C
ATOM   2148  CD  GLU A 230      40.074  38.730  -5.101  1.00  0.00      RA0  C
ATOM   2149  OE1 GLU A 230      40.944  38.516  -4.267  1.00  0.00      RA0  O
ATOM   2150  OE2 GLU A 230      40.052  39.763  -5.762  1.00  0.00      RA0  O
ATOM   2151  C   GLU A 230      39.019  34.066  -3.917  1.00  0.00      RA0  C
ATOM   2152  O   GLU A 230      39.668  33.269  -4.598  1.00  0.00      RA0  O
ATOM   2153  N   ALA A 231      38.831  33.907  -2.617  1.00  0.00      RA0  N
ATOM   2154  H   ALA A 231      38.266  34.571  -2.124  1.00  0.00      RA0  H
ATOM   2155  CA  ALA A 231      39.380  32.767  -1.858  1.00  0.00      RA0  C
ATOM   2156  CB  ALA A 231      39.396  33.100  -0.371  1.00  0.00      RA0  C
ATOM   2157  C   ALA A 231      38.647  31.439  -2.040  1.00  0.00      RA0  C
ATOM   2158  O   ALA A 231      39.074  30.408  -1.501  1.00  0.00      RA0  O
ATOM   2159  N   GLY A 232      37.567  31.457  -2.827  1.00  0.00      RA0  N
ATOM   2160  H   GLY A 232      37.240  32.322  -3.205  1.00  0.00      RA0  H
ATOM   2161  CA  GLY A 232      36.742  30.290  -3.072  1.00  0.00      RA0  C
ATOM   2162  C   GLY A 232      35.941  29.830  -1.874  1.00  0.00      RA0  C
ATOM   2163  O   GLY A 232      35.687  28.643  -1.730  1.00  0.00      RA0  O
ATOM   2164  N   MSE A 233      35.543  30.755  -1.019  1.00  0.00      RA0  N
ATOM   2165  H   MSE A 233      35.612  31.724  -1.255  1.00  0.00      RA0  H
ATOM   2166  CA  MSE A 233      34.851  30.396   0.205  1.00  0.00      RA0  C
ATOM   2167  CB  MSE A 233      35.384  31.214   1.380  1.00  0.00      RA0  C
ATOM   2168  CG  MSE A 233      36.844  30.886   1.693  1.00  0.00      RA0  C
ATOM   2169  SE  MSE A 233      37.508  31.892   3.027  1.00  0.00      RA0  S
ATOM   2170  CE  MSE A 233      39.099  31.071   3.193  1.00  0.00      RA0  C
ATOM   2171  C   MSE A 233      33.343  30.613   0.033  1.00  0.00      RA0  C
ATOM   2172  O   MSE A 233      32.922  31.559  -0.633  1.00  0.00      RA0  O
ATOM   2173  N   ASN A 234      32.553  29.646   0.524  1.00  0.00      RA0  N
ATOM   2174  H   ASN A 234      32.934  28.968   1.149  1.00  0.00      RA0  H
ATOM   2175  CA  ASN A 234      31.112  29.673   0.312  1.00  0.00      RA0  C
ATOM   2176  CB  ASN A 234      30.489  28.310   0.622  1.00  0.00      RA0  C
ATOM   2177  CG  ASN A 234      30.849  27.286  -0.431  1.00  0.00      RA0  C
ATOM   2178  OD1 ASN A 234      31.420  27.594  -1.471  1.00  0.00      RA0  O
ATOM   2179  ND2 ASN A 234      30.469  26.040  -0.106  1.00  0.00      RA0  N
ATOM   2180 HD21 ASN A 234      30.047  25.847   0.782  1.00  0.00      RA0  H
ATOM   2181 HD22 ASN A 234      30.613  25.278  -0.744  1.00  0.00      RA0  H
ATOM   2182  C   ASN A 234      30.404  30.690   1.155  1.00  0.00      RA0  C
ATOM   2183  O   ASN A 234      30.860  31.034   2.257  1.00  0.00      RA0  O
ATOM   2184  N   LEU A 235      29.266  31.150   0.627  1.00  0.00      RA0  N
ATOM   2185  H   LEU A 235      28.999  30.879  -0.303  1.00  0.00      RA0  H
ATOM   2186  CA  LEU A 235      28.326  31.974   1.328  1.00  0.00      RA0  C
ATOM   2187  CB  LEU A 235      28.250  33.373   0.723  1.00  0.00      RA0  C
ATOM   2188  CG  LEU A 235      27.388  34.338   1.537  1.00  0.00      RA0  C
ATOM   2189  CD1 LEU A 235      27.772  34.349   3.018  1.00  0.00      RA0  C
ATOM   2190  CD2 LEU A 235      27.417  35.745   0.943  1.00  0.00      RA0  C
ATOM   2191  C   LEU A 235      26.971  31.277   1.303  1.00  0.00      RA0  C
ATOM   2192  O   LEU A 235      26.360  31.076   0.224  1.00  0.00      RA0  O
ATOM   2193  N   TYR A 236      26.522  30.899   2.494  1.00  0.00      RA0  N
ATOM   2194  H   TYR A 236      27.061  31.112   3.309  1.00  0.00      RA0  H
ATOM   2195  CA  TYR A 236      25.247  30.214   2.640  1.00  0.00      RA0  C
ATOM   2196  CB  TYR A 236      24.916  29.899   4.091  1.00  0.00      RA0  C
ATOM   2197  CG  TYR A 236      23.674  29.033   4.162  1.00  0.00      RA0  C
ATOM   2198  CD1 TYR A 236      23.737  27.685   3.823  1.00  0.00      RA0  C
ATOM   2199  CE1 TYR A 236      22.613  26.875   3.957  1.00  0.00      RA0  C
ATOM   2200  CD2 TYR A 236      22.467  29.577   4.586  1.00  0.00      RA0  C
ATOM   2201  CE2 TYR A 236      21.342  28.769   4.710  1.00  0.00      RA0  C
ATOM   2202  CZ  TYR A 236      21.417  27.412   4.422  1.00  0.00      RA0  C
ATOM   2203  OH  TYR A 236      20.303  26.607   4.613  1.00  0.00      RA0  O
ATOM   2204  HH  TYR A 236      20.530  25.708   4.356  1.00  0.00      RA0  H
ATOM   2205  C   TYR A 236      24.144  31.086   2.032  1.00  0.00      RA0  C
ATOM   2206  O   TYR A 236      24.106  32.313   2.217  1.00  0.00      RA0  O
ATOM   2207  N   GLY A 237      23.246  30.435   1.316  1.00  0.00      RA0  N
ATOM   2208  H   GLY A 237      23.350  29.451   1.179  1.00  0.00      RA0  H
ATOM   2209  CA  GLY A 237      22.192  31.105   0.599  1.00  0.00      RA0  C
ATOM   2210  C   GLY A 237      22.547  31.302  -0.857  1.00  0.00      RA0  C
ATOM   2211  O   GLY A 237      21.666  31.439  -1.692  1.00  0.00      RA0  O
ATOM   2212  N   GLN A 238      23.843  31.343  -1.166  1.00  0.00      RA0  N
ATOM   2213  H   GLN A 238      24.541  31.225  -0.461  1.00  0.00      RA0  H
ATOM   2214  CA  GLN A 238      24.307  31.522  -2.538  1.00  0.00      RA0  C
ATOM   2215  CB  GLN A 238      25.245  32.724  -2.638  1.00  0.00      RA0  C
ATOM   2216  CG  GLN A 238      24.467  33.996  -2.298  1.00  0.00      RA0  C
ATOM   2217  CD  GLN A 238      25.309  35.238  -2.491  1.00  0.00      RA0  C
ATOM   2218  OE1 GLN A 238      25.367  36.105  -1.626  1.00  0.00      RA0  O
ATOM   2219  NE2 GLN A 238      25.893  35.323  -3.696  1.00  0.00      RA0  N
ATOM   2220 HE21 GLN A 238      25.953  34.559  -4.349  1.00  0.00      RA0  H
ATOM   2221 HE22 GLN A 238      26.316  36.159  -4.045  1.00  0.00      RA0  H
ATOM   2222  C   GLN A 238      24.942  30.239  -3.057  1.00  0.00      RA0  C
ATOM   2223  O   GLN A 238      24.418  29.622  -3.995  1.00  0.00      RA0  O
ATOM   2224  N   GLU A 239      26.053  29.798  -2.480  1.00  0.00      RA0  N
ATOM   2225  H   GLU A 239      26.494  30.343  -1.763  1.00  0.00      RA0  H
ATOM   2226  CA  GLU A 239      26.675  28.534  -2.930  1.00  0.00      RA0  C
ATOM   2227  CB  GLU A 239      28.122  28.482  -2.447  1.00  0.00      RA0  C
ATOM   2228  CG  GLU A 239      29.143  29.215  -3.326  1.00  0.00      RA0  C
ATOM   2229  CD  GLU A 239      28.854  30.697  -3.456  1.00  0.00      RA0  C
ATOM   2230  OE1 GLU A 239      28.873  31.413  -2.456  1.00  0.00      RA0  O
ATOM   2231  OE2 GLU A 239      28.632  31.141  -4.578  1.00  0.00      RA0  O
ATOM   2232  C   GLU A 239      25.933  27.271  -2.514  1.00  0.00      RA0  C
ATOM   2233  O   GLU A 239      26.139  26.226  -3.112  1.00  0.00      RA0  O
ATOM   2234  N   MSE A 240      25.119  27.368  -1.464  1.00  0.00      RA0  N
ATOM   2235  H   MSE A 240      24.983  28.231  -0.977  1.00  0.00      RA0  H
ATOM   2236  CA  MSE A 240      24.269  26.270  -1.053  1.00  0.00      RA0  C
ATOM   2237  CB  MSE A 240      25.053  25.206  -0.279  1.00  0.00      RA0  C
ATOM   2238  CG  MSE A 240      25.629  25.675   1.060  1.00  0.00      RA0  C
ATOM   2239  SE  MSE A 240      26.942  26.899   0.926  1.00  0.00      RA0  S
ATOM   2240  CE  MSE A 240      27.387  26.951   2.668  1.00  0.00      RA0  C
ATOM   2241  C   MSE A 240      23.074  26.743  -0.209  1.00  0.00      RA0  C
ATOM   2242  O   MSE A 240      23.028  27.868   0.285  1.00  0.00      RA0  O
ATOM   2243  N   ASP A 241      22.115  25.848  -0.068  1.00  0.00      RA0  N
ATOM   2244  H   ASP A 241      22.067  24.962  -0.533  1.00  0.00      RA0  H
ATOM   2245  CA  ASP A 241      20.985  26.060   0.851  1.00  0.00      RA0  C
ATOM   2246  CB  ASP A 241      19.934  26.958   0.196  1.00  0.00      RA0  C
ATOM   2247  CG  ASP A 241      19.082  26.095  -0.715  1.00  0.00      RA0  C
ATOM   2248  OD1 ASP A 241      19.616  25.459  -1.614  1.00  0.00      RA0  O
ATOM   2249  OD2 ASP A 241      17.888  25.967  -0.463  1.00  0.00      RA0  O
ATOM   2250  C   ASP A 241      20.379  24.703   1.105  1.00  0.00      RA0  C
ATOM   2251  O   ASP A 241      20.979  23.675   0.726  1.00  0.00      RA0  O
ATOM   2252  N   GLU A 242      19.212  24.647   1.743  1.00  0.00      RA0  N
ATOM   2253  H   GLU A 242      18.644  25.468   1.787  1.00  0.00      RA0  H
ATOM   2254  CA  GLU A 242      18.651  23.352   2.133  1.00  0.00      RA0  C
ATOM   2255  CB  GLU A 242      17.365  23.587   2.925  1.00  0.00      RA0  C
ATOM   2256  CG  GLU A 242      17.470  24.574   4.086  1.00  0.00      RA0  C
ATOM   2257  CD  GLU A 242      17.933  23.865   5.336  1.00  0.00      RA0  C
ATOM   2258  OE1 GLU A 242      18.241  22.681   5.271  1.00  0.00      RA0  O
ATOM   2259  OE2 GLU A 242      17.961  24.496   6.386  1.00  0.00      RA0  O
ATOM   2260  C   GLU A 242      18.278  22.431   0.982  1.00  0.00      RA0  C
ATOM   2261  O   GLU A 242      18.046  21.243   1.204  1.00  0.00      RA0  O
ATOM   2262  N   THR A 243      18.251  22.974  -0.234  1.00  0.00      RA0  N
ATOM   2263  H   THR A 243      18.481  23.940  -0.378  1.00  0.00      RA0  H
ATOM   2264  CA  THR A 243      17.926  22.200  -1.441  1.00  0.00      RA0  C
ATOM   2265  CB  THR A 243      16.909  22.988  -2.285  1.00  0.00      RA0  C
ATOM   2266  OG1 THR A 243      17.412  24.240  -2.767  1.00  0.00      RA0  O
ATOM   2267  HG1 THR A 243      17.770  24.750  -2.033  1.00  0.00      RA0  H
ATOM   2268  CG2 THR A 243      15.628  23.213  -1.480  1.00  0.00      RA0  C
ATOM   2269  C   THR A 243      19.141  21.692  -2.195  1.00  0.00      RA0  C
ATOM   2270  O   THR A 243      18.994  20.964  -3.182  1.00  0.00      RA0  O
ATOM   2271  N   ILE A 244      20.331  22.094  -1.749  1.00  0.00      RA0  N
ATOM   2272  H   ILE A 244      20.398  22.642  -0.912  1.00  0.00      RA0  H
ATOM   2273  CA  ILE A 244      21.581  21.781  -2.428  1.00  0.00      RA0  C
ATOM   2274  CB  ILE A 244      22.319  23.070  -2.812  1.00  0.00      RA0  C
ATOM   2275  CG2 ILE A 244      23.714  22.808  -3.386  1.00  0.00      RA0  C
ATOM   2276  CG1 ILE A 244      21.467  23.858  -3.805  1.00  0.00      RA0  C
ATOM   2277  CD1 ILE A 244      21.080  22.999  -5.010  1.00  0.00      RA0  C
ATOM   2278  C   ILE A 244      22.465  20.857  -1.601  1.00  0.00      RA0  C
ATOM   2279  O   ILE A 244      22.743  21.144  -0.436  1.00  0.00      RA0  O
ATOM   2280  N   SER A 245      22.978  19.801  -2.244  1.00  0.00      RA0  N
ATOM   2281  H   SER A 245      22.797  19.693  -3.218  1.00  0.00      RA0  H
ATOM   2282  CA  SER A 245      23.866  18.868  -1.601  1.00  0.00      RA0  C
ATOM   2283  CB  SER A 245      23.975  17.658  -2.533  1.00  0.00      RA0  C
ATOM   2284  OG  SER A 245      24.958  16.727  -2.068  1.00  0.00      RA0  O
ATOM   2285  HG  SER A 245      24.451  15.993  -1.717  1.00  0.00      RA0  H
ATOM   2286  C   SER A 245      25.237  19.526  -1.367  1.00  0.00      RA0  C
ATOM   2287  O   SER A 245      25.682  20.283  -2.225  1.00  0.00      RA0  O
ATOM   2288  N   PRO A 246      25.924  19.234  -0.270  1.00  0.00      RA0  N
ATOM   2289  CD  PRO A 246      25.503  18.382   0.832  1.00  0.00      RA0  C
ATOM   2290  CA  PRO A 246      27.298  19.749  -0.108  1.00  0.00      RA0  C
ATOM   2291  CB  PRO A 246      27.703  19.196   1.264  1.00  0.00      RA0  C
ATOM   2292  CG  PRO A 246      26.812  17.980   1.496  1.00  0.00      RA0  C
ATOM   2293  C   PRO A 246      28.197  19.301  -1.264  1.00  0.00      RA0  C
ATOM   2294  O   PRO A 246      29.143  20.032  -1.632  1.00  0.00      RA0  O
ATOM   2295  N   LEU A 247      27.880  18.149  -1.874  1.00  0.00      RA0  N
ATOM   2296  H   LEU A 247      27.051  17.648  -1.612  1.00  0.00      RA0  H
ATOM   2297  CA  LEU A 247      28.665  17.623  -2.980  1.00  0.00      RA0  C
ATOM   2298  CB  LEU A 247      28.188  16.221  -3.358  1.00  0.00      RA0  C
ATOM   2299  CG  LEU A 247      28.183  15.236  -2.187  1.00  0.00      RA0  C
ATOM   2300  CD1 LEU A 247      27.603  13.884  -2.602  1.00  0.00      RA0  C
ATOM   2301  CD2 LEU A 247      29.560  15.088  -1.540  1.00  0.00      RA0  C
ATOM   2302  C   LEU A 247      28.625  18.535  -4.204  1.00  0.00      RA0  C
ATOM   2303  O   LEU A 247      29.546  18.526  -5.009  1.00  0.00      RA0  O
ATOM   2304  N   ALA A 248      27.568  19.327  -4.321  1.00  0.00      RA0  N
ATOM   2305  H   ALA A 248      26.885  19.363  -3.590  1.00  0.00      RA0  H
ATOM   2306  CA  ALA A 248      27.369  20.270  -5.437  1.00  0.00      RA0  C
ATOM   2307  CB  ALA A 248      25.898  20.291  -5.857  1.00  0.00      RA0  C
ATOM   2308  C   ALA A 248      27.794  21.707  -5.074  1.00  0.00      RA0  C
ATOM   2309  O   ALA A 248      27.575  22.639  -5.859  1.00  0.00      RA0  O
ATOM   2310  N   ALA A 249      28.371  21.860  -3.885  1.00  0.00      RA0  N
ATOM   2311  H   ALA A 249      28.528  21.072  -3.290  1.00  0.00      RA0  H
ATOM   2312  CA  ALA A 249      28.788  23.152  -3.359  1.00  0.00      RA0  C
ATOM   2313  CB  ALA A 249      27.959  23.516  -2.129  1.00  0.00      RA0  C
ATOM   2314  C   ALA A 249      30.270  23.147  -2.963  1.00  0.00      RA0  C
ATOM   2315  O   ALA A 249      30.702  23.907  -2.115  1.00  0.00      RA0  O
ATOM   2316  N   ASN A 250      31.036  22.280  -3.607  1.00  0.00      RA0  N
ATOM   2317  H   ASN A 250      30.618  21.700  -4.303  1.00  0.00      RA0  H
ATOM   2318  CA  ASN A 250      32.482  22.179  -3.337  1.00  0.00      RA0  C
ATOM   2319  CB  ASN A 250      33.254  23.406  -3.836  1.00  0.00      RA0  C
ATOM   2320  CG  ASN A 250      34.745  23.173  -3.693  1.00  0.00      RA0  C
ATOM   2321  OD1 ASN A 250      35.253  22.086  -3.956  1.00  0.00      RA0  O
ATOM   2322  ND2 ASN A 250      35.416  24.263  -3.272  1.00  0.00      RA0  N
ATOM   2323 HD21 ASN A 250      34.924  25.112  -3.063  1.00  0.00      RA0  H
ATOM   2324 HD22 ASN A 250      36.406  24.277  -3.140  1.00  0.00      RA0  H
ATOM   2325  C   ASN A 250      32.761  21.910  -1.864  1.00  0.00      RA0  C
ATOM   2326  O   ASN A 250      33.743  22.427  -1.336  1.00  0.00      RA0  O
ATOM   2327  N   MSE A 251      31.903  21.100  -1.211  1.00  0.00      RA0  N
ATOM   2328  H   MSE A 251      31.083  20.756  -1.673  1.00  0.00      RA0  H
ATOM   2329  CA  MSE A 251      32.087  20.727   0.185  1.00  0.00      RA0  C
ATOM   2330  CB  MSE A 251      30.918  21.203   1.047  1.00  0.00      RA0  C
ATOM   2331  CG  MSE A 251      30.717  22.717   1.021  1.00  0.00      RA0  C
ATOM   2332  SE  MSE A 251      29.281  23.234   1.971  1.00  0.00      RA0  S
ATOM   2333  CE  MSE A 251      29.872  22.727   3.592  1.00  0.00      RA0  C
ATOM   2334  C   MSE A 251      32.289  19.230   0.356  1.00  0.00      RA0  C
ATOM   2335  O   MSE A 251      32.310  18.724   1.466  1.00  0.00      RA0  O
ATOM   2336  N   GLY A 252      32.527  18.521  -0.744  1.00  0.00      RA0  N
ATOM   2337  H   GLY A 252      32.520  18.972  -1.634  1.00  0.00      RA0  H
ATOM   2338  CA  GLY A 252      32.811  17.085  -0.658  1.00  0.00      RA0  C
ATOM   2339  C   GLY A 252      33.976  16.799   0.295  1.00  0.00      RA0  C
ATOM   2340  O   GLY A 252      33.971  15.798   1.058  1.00  0.00      RA0  O
ATOM   2341  N   TRP A 253      34.991  17.641   0.210  1.00  0.00      RA0  N
ATOM   2342  H   TRP A 253      34.925  18.405  -0.428  1.00  0.00      RA0  H
ATOM   2343  CA  TRP A 253      36.197  17.479   0.996  1.00  0.00      RA0  C
ATOM   2344  CB  TRP A 253      37.294  18.464   0.567  1.00  0.00      RA0  C
ATOM   2345  CG  TRP A 253      36.860  19.901   0.739  1.00  0.00      RA0  C
ATOM   2346  CD2 TRP A 253      37.257  20.835   1.765  1.00  0.00      RA0  C
ATOM   2347  CE2 TRP A 253      36.594  22.059   1.509  1.00  0.00      RA0  C
ATOM   2348  CE3 TRP A 253      38.112  20.730   2.856  1.00  0.00      RA0  C
ATOM   2349  CD1 TRP A 253      35.980  20.620  -0.081  1.00  0.00      RA0  C
ATOM   2350  NE1 TRP A 253      35.817  21.888   0.368  1.00  0.00      RA0  N
ATOM   2351  HE1 TRP A 253      35.239  22.562  -0.063  1.00  0.00      RA0  H
ATOM   2352  CZ2 TRP A 253      36.799  23.142   2.355  1.00  0.00      RA0  C
ATOM   2353  CZ3 TRP A 253      38.310  21.822   3.693  1.00  0.00      RA0  C
ATOM   2354  CH2 TRP A 253      37.656  23.024   3.443  1.00  0.00      RA0  C
ATOM   2355  C   TRP A 253      35.916  17.534   2.484  1.00  0.00      RA0  C
ATOM   2356  O   TRP A 253      36.757  17.128   3.276  1.00  0.00      RA0  O
ATOM   2357  N   THR A 254      34.758  18.071   2.869  1.00  0.00      RA0  N
ATOM   2358  H   THR A 254      34.045  18.291   2.209  1.00  0.00      RA0  H
ATOM   2359  CA  THR A 254      34.404  18.171   4.283  1.00  0.00      RA0  C
ATOM   2360  CB  THR A 254      33.795  19.537   4.641  1.00  0.00      RA0  C
ATOM   2361  OG1 THR A 254      32.683  19.881   3.810  1.00  0.00      RA0  O
ATOM   2362  HG1 THR A 254      32.904  19.652   2.919  1.00  0.00      RA0  H
ATOM   2363  CG2 THR A 254      34.854  20.631   4.584  1.00  0.00      RA0  C
ATOM   2364  C   THR A 254      33.587  16.989   4.797  1.00  0.00      RA0  C
ATOM   2365  O   THR A 254      33.267  16.939   5.988  1.00  0.00      RA0  O
ATOM   2366  N   ILE A 255      33.257  16.046   3.925  1.00  0.00      RA0  N
ATOM   2367  H   ILE A 255      33.649  16.014   3.004  1.00  0.00      RA0  H
ATOM   2368  CA  ILE A 255      32.444  14.906   4.342  1.00  0.00      RA0  C
ATOM   2369  CB  ILE A 255      31.504  14.423   3.245  1.00  0.00      RA0  C
ATOM   2370  CG2 ILE A 255      30.521  13.420   3.851  1.00  0.00      RA0  C
ATOM   2371  CG1 ILE A 255      30.800  15.589   2.544  1.00  0.00      RA0  C
ATOM   2372  CD1 ILE A 255      29.958  16.454   3.486  1.00  0.00      RA0  C
ATOM   2373  C   ILE A 255      33.352  13.791   4.823  1.00  0.00      RA0  C
ATOM   2374  O   ILE A 255      34.159  13.254   4.058  1.00  0.00      RA0  O
ATOM   2375  N   ALA A 256      33.192  13.431   6.087  1.00  0.00      RA0  N
ATOM   2376  H   ALA A 256      32.431  13.855   6.584  1.00  0.00      RA0  H
ATOM   2377  CA  ALA A 256      33.960  12.356   6.709  1.00  0.00      RA0  C
ATOM   2378  CB  ALA A 256      34.190  12.642   8.182  1.00  0.00      RA0  C
ATOM   2379  C   ALA A 256      33.215  11.032   6.566  1.00  0.00      RA0  C
ATOM   2380  O   ALA A 256      32.539  10.595   7.469  1.00  0.00      RA0  O
ATOM   2381  N   TRP A 257      33.338  10.385   5.405  1.00  0.00      RA0  N
ATOM   2382  H   TRP A 257      33.910  10.793   4.693  1.00  0.00      RA0  H
ATOM   2383  CA  TRP A 257      32.592   9.142   5.141  1.00  0.00      RA0  C
ATOM   2384  CB  TRP A 257      32.777   8.683   3.690  1.00  0.00      RA0  C
ATOM   2385  CG  TRP A 257      32.529   9.797   2.696  1.00  0.00      RA0  C
ATOM   2386  CD2 TRP A 257      31.283  10.196   2.085  1.00  0.00      RA0  C
ATOM   2387  CE2 TRP A 257      31.564  11.253   1.188  1.00  0.00      RA0  C
ATOM   2388  CE3 TRP A 257      29.975   9.748   2.224  1.00  0.00      RA0  C
ATOM   2389  CD1 TRP A 257      33.493  10.647   2.133  1.00  0.00      RA0  C
ATOM   2390  NE1 TRP A 257      32.930  11.508   1.246  1.00  0.00      RA0  N
ATOM   2391  HE1 TRP A 257      33.408  12.206   0.750  1.00  0.00      RA0  H
ATOM   2392  CZ2 TRP A 257      30.534  11.827   0.452  1.00  0.00      RA0  C
ATOM   2393  CZ3 TRP A 257      28.954  10.334   1.484  1.00  0.00      RA0  C
ATOM   2394  CH2 TRP A 257      29.232  11.367   0.598  1.00  0.00      RA0  C
ATOM   2395  C   TRP A 257      33.013   8.009   6.068  1.00  0.00      RA0  C
ATOM   2396  O   TRP A 257      32.180   7.220   6.548  1.00  0.00      RA0  O
ATOM   2397  N   GLU A 258      34.316   7.914   6.324  1.00  0.00      RA0  N
ATOM   2398  H   GLU A 258      34.955   8.616   6.025  1.00  0.00      RA0  H
ATOM   2399  CA  GLU A 258      34.824   6.879   7.215  1.00  0.00      RA0  C
ATOM   2400  CB  GLU A 258      36.090   6.252   6.638  1.00  0.00      RA0  C
ATOM   2401  CG  GLU A 258      35.685   5.420   5.424  1.00  0.00      RA0  C
ATOM   2402  CD  GLU A 258      34.525   4.536   5.839  1.00  0.00      RA0  C
ATOM   2403  OE1 GLU A 258      34.711   3.707   6.729  1.00  0.00      RA0  O
ATOM   2404  OE2 GLU A 258      33.432   4.700   5.298  1.00  0.00      RA0  O
ATOM   2405  C   GLU A 258      35.008   7.492   8.597  1.00  0.00      RA0  C
ATOM   2406  O   GLU A 258      35.400   8.650   8.685  1.00  0.00      RA0  O
ATOM   2407  N   PRO A 259      34.736   6.765   9.685  1.00  0.00      RA0  N
ATOM   2408  CD  PRO A 259      34.884   7.310  11.030  1.00  0.00      RA0  C
ATOM   2409  CA  PRO A 259      34.299   5.371   9.697  1.00  0.00      RA0  C
ATOM   2410  CB  PRO A 259      34.596   4.957  11.138  1.00  0.00      RA0  C
ATOM   2411  CG  PRO A 259      34.361   6.221  11.956  1.00  0.00      RA0  C
ATOM   2412  C   PRO A 259      32.834   5.247   9.296  1.00  0.00      RA0  C
ATOM   2413  O   PRO A 259      32.029   6.113   9.667  1.00  0.00      RA0  O
ATOM   2414  N   ALA A 260      32.529   4.188   8.555  1.00  0.00      RA0  N
ATOM   2415  H   ALA A 260      33.293   3.657   8.176  1.00  0.00      RA0  H
ATOM   2416  CA  ALA A 260      31.192   3.923   8.026  1.00  0.00      RA0  C
ATOM   2417  CB  ALA A 260      31.187   2.641   7.194  1.00  0.00      RA0  C
ATOM   2418  C   ALA A 260      30.138   3.805   9.102  1.00  0.00      RA0  C
ATOM   2419  O   ALA A 260      28.960   4.052   8.837  1.00  0.00      RA0  O
ATOM   2420  N   ASP A 261      30.539   3.435  10.314  1.00  0.00      RA0  N
ATOM   2421  H   ASP A 261      31.507   3.314  10.550  1.00  0.00      RA0  H
ATOM   2422  CA  ASP A 261      29.585   3.218  11.397  1.00  0.00      RA0  C
ATOM   2423  CB  ASP A 261      30.262   2.321  12.428  1.00  0.00      RA0  C
ATOM   2424  CG  ASP A 261      31.580   2.985  12.820  1.00  0.00      RA0  C
ATOM   2425  OD1 ASP A 261      32.590   2.662  12.202  1.00  0.00      RA0  O
ATOM   2426  OD2 ASP A 261      31.604   3.844  13.703  1.00  0.00      RA0  O
ATOM   2427  C   ASP A 261      29.212   4.466  12.159  1.00  0.00      RA0  C
ATOM   2428  O   ASP A 261      28.453   4.397  13.132  1.00  0.00      RA0  O
ATOM   2429  N   ARG A 262      29.736   5.609  11.747  1.00  0.00      RA0  N
ATOM   2430  H   ARG A 262      30.357   5.606  10.963  1.00  0.00      RA0  H
ATOM   2431  CA  ARG A 262      29.318   6.867  12.343  1.00  0.00      RA0  C
ATOM   2432  CB  ARG A 262      30.381   7.957  12.221  1.00  0.00      RA0  C
ATOM   2433  CG  ARG A 262      29.817   9.278  12.757  1.00  0.00      RA0  C
ATOM   2434  CD  ARG A 262      30.706  10.498  12.533  1.00  0.00      RA0  C
ATOM   2435  NE  ARG A 262      30.956  10.755  11.117  1.00  0.00      RA0  N
ATOM   2436  HE  ARG A 262      31.499  10.067  10.626  1.00  0.00      RA0  H
ATOM   2437  CZ  ARG A 262      30.537  11.943  10.585  1.00  0.00      RA0  C
ATOM   2438  NH1 ARG A 262      29.767  12.777  11.327  1.00  0.00      RA0  N
ATOM   2439 HH11 ARG A 262      29.499  13.711  11.044  1.00  0.00      RA0  H
ATOM   2440 HH12 ARG A 262      29.387  12.501  12.223  1.00  0.00      RA0  H
ATOM   2441  NH2 ARG A 262      30.906  12.242   9.317  1.00  0.00      RA0  N
ATOM   2442 HH21 ARG A 262      30.659  13.109   8.865  1.00  0.00      RA0  H
ATOM   2443 HH22 ARG A 262      31.447  11.591   8.765  1.00  0.00      RA0  H
ATOM   2444  C   ARG A 262      28.042   7.389  11.657  1.00  0.00      RA0  C
ATOM   2445  O   ARG A 262      28.080   7.868  10.541  1.00  0.00      RA0  O
ATOM   2446  N   ASP A 263      26.942   7.332  12.388  1.00  0.00      RA0  N
ATOM   2447  H   ASP A 263      26.996   6.970  13.316  1.00  0.00      RA0  H
ATOM   2448  CA  ASP A 263      25.668   7.872  11.955  1.00  0.00      RA0  C
ATOM   2449  CB  ASP A 263      24.505   7.285  12.748  1.00  0.00      RA0  C
ATOM   2450  CG  ASP A 263      23.220   7.865  12.194  1.00  0.00      RA0  C
ATOM   2451  OD1 ASP A 263      23.160   8.102  10.989  1.00  0.00      RA0  O
ATOM   2452  OD2 ASP A 263      22.290   8.085  12.965  1.00  0.00      RA0  O
ATOM   2453  C   ASP A 263      25.683   9.379  12.085  1.00  0.00      RA0  C
ATOM   2454  O   ASP A 263      26.083   9.924  13.117  1.00  0.00      RA0  O
ATOM   2455  N   PHE A 264      25.256  10.062  11.034  1.00  0.00      RA0  N
ATOM   2456  H   PHE A 264      24.736   9.567  10.331  1.00  0.00      RA0  H
ATOM   2457  CA  PHE A 264      25.059  11.496  11.096  1.00  0.00      RA0  C
ATOM   2458  CB  PHE A 264      26.328  12.286  10.744  1.00  0.00      RA0  C
ATOM   2459  CG  PHE A 264      26.777  12.107   9.312  1.00  0.00      RA0  C
ATOM   2460  CD1 PHE A 264      26.300  12.955   8.318  1.00  0.00      RA0  C
ATOM   2461  CD2 PHE A 264      27.701  11.120   8.992  1.00  0.00      RA0  C
ATOM   2462  CE1 PHE A 264      26.779  12.846   7.018  1.00  0.00      RA0  C
ATOM   2463  CE2 PHE A 264      28.187  11.015   7.694  1.00  0.00      RA0  C
ATOM   2464  CZ  PHE A 264      27.741  11.891   6.711  1.00  0.00      RA0  C
ATOM   2465  C   PHE A 264      23.870  11.875  10.224  1.00  0.00      RA0  C
ATOM   2466  O   PHE A 264      23.512  11.145   9.305  1.00  0.00      RA0  O
ATOM   2467  N   ILE A 265      23.266  13.012  10.523  1.00  0.00      RA0  N
ATOM   2468  H   ILE A 265      23.693  13.594  11.219  1.00  0.00      RA0  H
ATOM   2469  CA  ILE A 265      22.069  13.439   9.815  1.00  0.00      RA0  C
ATOM   2470  CB  ILE A 265      21.448  14.656  10.505  1.00  0.00      RA0  C
ATOM   2471  CG2 ILE A 265      20.095  15.012   9.886  1.00  0.00      RA0  C
ATOM   2472  CG1 ILE A 265      21.353  14.460  12.015  1.00  0.00      RA0  C
ATOM   2473  CD1 ILE A 265      20.969  15.749  12.740  1.00  0.00      RA0  C
ATOM   2474  C   ILE A 265      22.411  13.803   8.383  1.00  0.00      RA0  C
ATOM   2475  O   ILE A 265      23.336  14.573   8.142  1.00  0.00      RA0  O
ATOM   2476  N   GLY A 266      21.694  13.189   7.447  1.00  0.00      RA0  N
ATOM   2477  H   GLY A 266      21.037  12.479   7.703  1.00  0.00      RA0  H
ATOM   2478  CA  GLY A 266      21.956  13.377   6.009  1.00  0.00      RA0  C
ATOM   2479  C   GLY A 266      22.772  12.263   5.385  1.00  0.00      RA0  C
ATOM   2480  O   GLY A 266      22.902  12.218   4.166  1.00  0.00      RA0  O
ATOM   2481  N   ARG A 267      23.273  11.338   6.203  1.00  0.00      RA0  N
ATOM   2482  H   ARG A 267      23.031  11.332   7.175  1.00  0.00      RA0  H
ATOM   2483  CA  ARG A 267      24.264  10.372   5.743  1.00  0.00      RA0  C
ATOM   2484  CB  ARG A 267      24.816   9.441   6.836  1.00  0.00      RA0  C
ATOM   2485  CG  ARG A 267      25.920   8.585   6.195  1.00  0.00      RA0  C
ATOM   2486  CD  ARG A 267      26.708   7.580   7.043  1.00  0.00      RA0  C
ATOM   2487  NE  ARG A 267      27.633   6.886   6.144  1.00  0.00      RA0  N
ATOM   2488  HE  ARG A 267      27.248   6.580   5.259  1.00  0.00      RA0  H
ATOM   2489  CZ  ARG A 267      28.961   6.717   6.411  1.00  0.00      RA0  C
ATOM   2490  NH1 ARG A 267      29.458   7.008   7.637  1.00  0.00      RA0  N
ATOM   2491 HH11 ARG A 267      30.449   6.944   7.821  1.00  0.00      RA0  H
ATOM   2492 HH12 ARG A 267      28.862   7.278   8.404  1.00  0.00      RA0  H
ATOM   2493  NH2 ARG A 267      29.763   6.267   5.420  1.00  0.00      RA0  N
ATOM   2494 HH21 ARG A 267      30.752   6.102   5.552  1.00  0.00      RA0  H
ATOM   2495 HH22 ARG A 267      29.376   6.095   4.496  1.00  0.00      RA0  H
ATOM   2496  C   ARG A 267      23.779   9.532   4.586  1.00  0.00      RA0  C
ATOM   2497  O   ARG A 267      24.436   9.471   3.571  1.00  0.00      RA0  O
ATOM   2498  N   GLU A 268      22.630   8.882   4.712  1.00  0.00      RA0  N
ATOM   2499  H   GLU A 268      22.000   9.173   5.435  1.00  0.00      RA0  H
ATOM   2500  CA  GLU A 268      22.198   7.978   3.636  1.00  0.00      RA0  C
ATOM   2501  CB  GLU A 268      21.065   7.047   4.100  1.00  0.00      RA0  C
ATOM   2502  CG  GLU A 268      20.202   7.555   5.265  1.00  0.00      RA0  C
ATOM   2503  CD  GLU A 268      19.665   8.932   4.940  1.00  0.00      RA0  C
ATOM   2504  OE1 GLU A 268      18.849   9.038   4.032  1.00  0.00      RA0  O
ATOM   2505  OE2 GLU A 268      20.122   9.905   5.541  1.00  0.00      RA0  O
ATOM   2506  C   GLU A 268      21.822   8.751   2.370  1.00  0.00      RA0  C
ATOM   2507  O   GLU A 268      22.071   8.283   1.265  1.00  0.00      RA0  O
ATOM   2508  N   ALA A 269      21.224   9.927   2.516  1.00  0.00      RA0  N
ATOM   2509  H   ALA A 269      20.859  10.166   3.423  1.00  0.00      RA0  H
ATOM   2510  CA  ALA A 269      20.878  10.736   1.313  1.00  0.00      RA0  C
ATOM   2511  CB  ALA A 269      20.114  11.984   1.727  1.00  0.00      RA0  C
ATOM   2512  C   ALA A 269      22.157  11.136   0.573  1.00  0.00      RA0  C
ATOM   2513  O   ALA A 269      22.237  11.113  -0.660  1.00  0.00      RA0  O
ATOM   2514  N   LEU A 270      23.169  11.466   1.347  1.00  0.00      RA0  N
ATOM   2515  H   LEU A 270      23.041  11.436   2.342  1.00  0.00      RA0  H
ATOM   2516  CA  LEU A 270      24.458  11.851   0.806  1.00  0.00      RA0  C
ATOM   2517  CB  LEU A 270      25.341  12.375   1.928  1.00  0.00      RA0  C
ATOM   2518  CG  LEU A 270      26.295  13.440   1.417  1.00  0.00      RA0  C
ATOM   2519  CD1 LEU A 270      25.540  14.514   0.639  1.00  0.00      RA0  C
ATOM   2520  CD2 LEU A 270      27.117  14.036   2.553  1.00  0.00      RA0  C
ATOM   2521  C   LEU A 270      25.115  10.691   0.071  1.00  0.00      RA0  C
ATOM   2522  O   LEU A 270      25.678  10.870  -1.011  1.00  0.00      RA0  O
ATOM   2523  N   GLU A 271      25.041   9.490   0.650  1.00  0.00      RA0  N
ATOM   2524  H   GLU A 271      24.571   9.400   1.533  1.00  0.00      RA0  H
ATOM   2525  CA  GLU A 271      25.599   8.306   0.008  1.00  0.00      RA0  C
ATOM   2526  CB  GLU A 271      25.752   7.146   1.007  1.00  0.00      RA0  C
ATOM   2527  CG  GLU A 271      26.627   7.677   2.161  1.00  0.00      RA0  C
ATOM   2528  CD  GLU A 271      27.496   6.624   2.834  1.00  0.00      RA0  C
ATOM   2529  OE1 GLU A 271      26.974   5.730   3.482  1.00  0.00      RA0  O
ATOM   2530  OE2 GLU A 271      28.720   6.725   2.768  1.00  0.00      RA0  O
ATOM   2531  C   GLU A 271      24.949   8.043  -1.335  1.00  0.00      RA0  C
ATOM   2532  O   GLU A 271      25.613   7.631  -2.296  1.00  0.00      RA0  O
ATOM   2533  N   VAL A 272      23.629   8.230  -1.400  1.00  0.00      RA0  N
ATOM   2534  H   VAL A 272      23.134   8.511  -0.574  1.00  0.00      RA0  H
ATOM   2535  CA  VAL A 272      22.913   8.064  -2.654  1.00  0.00      RA0  C
ATOM   2536  CB  VAL A 272      21.402   8.123  -2.416  1.00  0.00      RA0  C
ATOM   2537  CG1 VAL A 272      20.619   8.115  -3.730  1.00  0.00      RA0  C
ATOM   2538  CG2 VAL A 272      20.966   6.987  -1.490  1.00  0.00      RA0  C
ATOM   2539  C   VAL A 272      23.351   9.134  -3.669  1.00  0.00      RA0  C
ATOM   2540  O   VAL A 272      23.580   8.838  -4.844  1.00  0.00      RA0  O
ATOM   2541  N   GLN A 273      23.486  10.370  -3.202  1.00  0.00      RA0  N
ATOM   2542  H   GLN A 273      23.307  10.540  -2.231  1.00  0.00      RA0  H
ATOM   2543  CA  GLN A 273      23.943  11.461  -4.065  1.00  0.00      RA0  C
ATOM   2544  CB  GLN A 273      23.836  12.775  -3.295  1.00  0.00      RA0  C
ATOM   2545  CG  GLN A 273      22.356  13.076  -3.038  1.00  0.00      RA0  C
ATOM   2546  CD  GLN A 273      22.204  14.029  -1.871  1.00  0.00      RA0  C
ATOM   2547  OE1 GLN A 273      23.102  14.800  -1.554  1.00  0.00      RA0  O
ATOM   2548  NE2 GLN A 273      21.008  13.943  -1.260  1.00  0.00      RA0  N
ATOM   2549 HE21 GLN A 273      20.358  13.236  -1.538  1.00  0.00      RA0  H
ATOM   2550 HE22 GLN A 273      20.699  14.538  -0.511  1.00  0.00      RA0  H
ATOM   2551  C   GLN A 273      25.334  11.173  -4.634  1.00  0.00      RA0  C
ATOM   2552  O   GLN A 273      25.568  11.387  -5.817  1.00  0.00      RA0  O
ATOM   2553  N   ARG A 274      26.231  10.646  -3.796  1.00  0.00      RA0  N
ATOM   2554  H   ARG A 274      25.967  10.464  -2.849  1.00  0.00      RA0  H
ATOM   2555  CA  ARG A 274      27.565  10.283  -4.262  1.00  0.00      RA0  C
ATOM   2556  CB  ARG A 274      28.356   9.771  -3.063  1.00  0.00      RA0  C
ATOM   2557  CG  ARG A 274      29.773   9.295  -3.378  1.00  0.00      RA0  C
ATOM   2558  CD  ARG A 274      30.285   8.407  -2.244  1.00  0.00      RA0  C
ATOM   2559  NE  ARG A 274      29.462   7.202  -2.171  1.00  0.00      RA0  N
ATOM   2560  HE  ARG A 274      29.178   6.770  -3.040  1.00  0.00      RA0  H
ATOM   2561  CZ  ARG A 274      29.043   6.671  -0.988  1.00  0.00      RA0  C
ATOM   2562  NH1 ARG A 274      29.447   7.244   0.161  1.00  0.00      RA0  N
ATOM   2563 HH11 ARG A 274      29.137   6.898   1.062  1.00  0.00      RA0  H
ATOM   2564 HH12 ARG A 274      30.055   8.038   0.178  1.00  0.00      RA0  H
ATOM   2565  NH2 ARG A 274      28.226   5.599  -0.989  1.00  0.00      RA0  N
ATOM   2566 HH21 ARG A 274      27.879   5.135  -0.169  1.00  0.00      RA0  H
ATOM   2567 HH22 ARG A 274      27.901   5.216  -1.878  1.00  0.00      RA0  H
ATOM   2568  C   ARG A 274      27.530   9.170  -5.311  1.00  0.00      RA0  C
ATOM   2569  O   ARG A 274      28.216   9.245  -6.333  1.00  0.00      RA0  O
ATOM   2570  N   GLU A 275      26.704   8.163  -5.069  1.00  0.00      RA0  N
ATOM   2571  H   GLU A 275      26.240   8.084  -4.185  1.00  0.00      RA0  H
ATOM   2572  CA  GLU A 275      26.486   7.079  -6.026  1.00  0.00      RA0  C
ATOM   2573  CB  GLU A 275      25.572   5.992  -5.463  1.00  0.00      RA0  C
ATOM   2574  CG  GLU A 275      26.294   4.676  -5.144  1.00  0.00      RA0  C
ATOM   2575  CD  GLU A 275      27.152   4.796  -3.896  1.00  0.00      RA0  C
ATOM   2576  OE1 GLU A 275      26.751   4.287  -2.855  1.00  0.00      RA0  O
ATOM   2577  OE2 GLU A 275      28.235   5.369  -3.945  1.00  0.00      RA0  O
ATOM   2578  C   GLU A 275      25.951   7.572  -7.361  1.00  0.00      RA0  C
ATOM   2579  O   GLU A 275      26.364   7.113  -8.426  1.00  0.00      RA0  O
ATOM   2580  N   HIS A 276      24.971   8.463  -7.308  1.00  0.00      RA0  N
ATOM   2581  H   HIS A 276      24.708   8.838  -6.419  1.00  0.00      RA0  H
ATOM   2582  CA  HIS A 276      24.309   8.917  -8.514  1.00  0.00      RA0  C
ATOM   2583  CB  HIS A 276      22.924   9.483  -8.193  1.00  0.00      RA0  C
ATOM   2584  CG  HIS A 276      21.903   8.383  -8.005  1.00  0.00      RA0  C
ATOM   2585  ND1 HIS A 276      20.670   8.436  -8.542  1.00  0.00      RA0  N
ATOM   2586  HD1 HIS A 276      20.317   9.159  -9.101  1.00  0.00      RA0  H
ATOM   2587  CD2 HIS A 276      22.025   7.192  -7.281  1.00  0.00      RA0  C
ATOM   2588  NE2 HIS A 276      20.847   6.528  -7.390  1.00  0.00      RA0  N
ATOM   2589  CE1 HIS A 276      20.014   7.293  -8.165  1.00  0.00      RA0  C
ATOM   2590  C   HIS A 276      25.104   9.966  -9.265  1.00  0.00      RA0  C
ATOM   2591  O   HIS A 276      24.933  10.098 -10.475  1.00  0.00      RA0  O
ATOM   2592  N   GLY A 277      25.919  10.718  -8.523  1.00  0.00      RA0  N
ATOM   2593  H   GLY A 277      25.928  10.595  -7.532  1.00  0.00      RA0  H
ATOM   2594  CA  GLY A 277      26.588  11.904  -9.048  1.00  0.00      RA0  C
ATOM   2595  C   GLY A 277      25.760  13.145  -8.814  1.00  0.00      RA0  C
ATOM   2596  O   GLY A 277      24.514  13.078  -8.742  1.00  0.00      RA0  O
ATOM   2597  N   THR A 278      26.440  14.288  -8.703  1.00  0.00      RA0  N
ATOM   2598  H   THR A 278      27.435  14.323  -8.744  1.00  0.00      RA0  H
ATOM   2599  CA  THR A 278      25.757  15.568  -8.526  1.00  0.00      RA0  C
ATOM   2600  CB  THR A 278      26.009  15.882  -7.062  1.00  0.00      RA0  C
ATOM   2601  OG1 THR A 278      27.180  15.156  -6.660  1.00  0.00      RA0  O
ATOM   2602  HG1 THR A 278      27.916  15.646  -7.010  1.00  0.00      RA0  H
ATOM   2603  CG2 THR A 278      24.825  15.505  -6.167  1.00  0.00      RA0  C
ATOM   2604  C   THR A 278      26.320  16.617  -9.470  1.00  0.00      RA0  C
ATOM   2605  O   THR A 278      27.309  16.391 -10.188  1.00  0.00      RA0  O
ATOM   2606  N   GLU A 279      25.679  17.769  -9.444  1.00  0.00      RA0  N
ATOM   2607  H   GLU A 279      24.893  17.878  -8.841  1.00  0.00      RA0  H
ATOM   2608  CA  GLU A 279      26.239  18.968 -10.038  1.00  0.00      RA0  C
ATOM   2609  CB  GLU A 279      25.304  20.162  -9.883  1.00  0.00      RA0  C
ATOM   2610  CG  GLU A 279      23.867  20.017 -10.366  1.00  0.00      RA0  C
ATOM   2611  CD  GLU A 279      23.147  21.270  -9.915  1.00  0.00      RA0  C
ATOM   2612  OE1 GLU A 279      21.948  21.230  -9.660  1.00  0.00      RA0  O
ATOM   2613  OE2 GLU A 279      23.798  22.297  -9.763  1.00  0.00      RA0  O
ATOM   2614  C   GLU A 279      27.507  19.356  -9.262  1.00  0.00      RA0  C
ATOM   2615  O   GLU A 279      27.809  18.772  -8.218  1.00  0.00      RA0  O
ATOM   2616  N   LYS A 280      28.275  20.295  -9.804  1.00  0.00      RA0  N
ATOM   2617  H   LYS A 280      28.005  20.779 -10.641  1.00  0.00      RA0  H
ATOM   2618  CA  LYS A 280      29.527  20.680  -9.184  1.00  0.00      RA0  C
ATOM   2619  CB  LYS A 280      30.719  19.964  -9.812  1.00  0.00      RA0  C
ATOM   2620  CG  LYS A 280      30.937  20.241 -11.297  1.00  0.00      RA0  C
ATOM   2621  CD  LYS A 280      32.094  19.379 -11.790  1.00  0.00      RA0  C
ATOM   2622  CE  LYS A 280      32.355  19.471 -13.291  1.00  0.00      RA0  C
ATOM   2623  NZ  LYS A 280      33.156  18.304 -13.681  1.00  0.00      RA0  N
ATOM   2624  HZ1 LYS A 280      33.311  18.248 -14.703  1.00  0.00      RA0  H
ATOM   2625  HZ2 LYS A 280      34.036  18.218 -13.145  1.00  0.00      RA0  H
ATOM   2626  HZ3 LYS A 280      32.589  17.455 -13.455  1.00  0.00      RA0  H
ATOM   2627  C   LYS A 280      29.683  22.178  -9.211  1.00  0.00      RA0  C
ATOM   2628  O   LYS A 280      29.246  22.849 -10.129  1.00  0.00      RA0  O
ATOM   2629  N   LEU A 281      30.353  22.677  -8.200  1.00  0.00      RA0  N
ATOM   2630  H   LEU A 281      30.804  22.060  -7.560  1.00  0.00      RA0  H
ATOM   2631  CA  LEU A 281      30.658  24.089  -8.112  1.00  0.00      RA0  C
ATOM   2632  CB  LEU A 281      30.673  24.521  -6.646  1.00  0.00      RA0  C
ATOM   2633  CG  LEU A 281      30.809  26.029  -6.432  1.00  0.00      RA0  C
ATOM   2634  CD1 LEU A 281      29.539  26.776  -6.836  1.00  0.00      RA0  C
ATOM   2635  CD2 LEU A 281      31.207  26.361  -4.995  1.00  0.00      RA0  C
ATOM   2636  C   LEU A 281      32.011  24.336  -8.760  1.00  0.00      RA0  C
ATOM   2637  O   LEU A 281      33.034  23.759  -8.374  1.00  0.00      RA0  O
ATOM   2638  N   VAL A 282      32.001  25.160  -9.805  1.00  0.00      RA0  N
ATOM   2639  H   VAL A 282      31.163  25.645 -10.041  1.00  0.00      RA0  H
ATOM   2640  CA  VAL A 282      33.204  25.528 -10.522  1.00  0.00      RA0  C
ATOM   2641  CB  VAL A 282      33.129  25.105 -11.991  1.00  0.00      RA0  C
ATOM   2642  CG1 VAL A 282      33.014  23.587 -12.126  1.00  0.00      RA0  C
ATOM   2643  CG2 VAL A 282      32.012  25.854 -12.721  1.00  0.00      RA0  C
ATOM   2644  C   VAL A 282      33.445  27.044 -10.439  1.00  0.00      RA0  C
ATOM   2645  O   VAL A 282      32.574  27.810 -10.004  1.00  0.00      RA0  O
ATOM   2646  N   GLY A 283      34.626  27.468 -10.858  1.00  0.00      RA0  N
ATOM   2647  H   GLY A 283      35.243  26.816 -11.299  1.00  0.00      RA0  H
ATOM   2648  CA  GLY A 283      34.939  28.875 -11.012  1.00  0.00      RA0  C
ATOM   2649  C   GLY A 283      34.754  29.281 -12.453  1.00  0.00      RA0  C
ATOM   2650  O   GLY A 283      34.875  28.456 -13.373  1.00  0.00      RA0  O
ATOM   2651  N   LEU A 284      34.425  30.550 -12.656  1.00  0.00      RA0  N
ATOM   2652  H   LEU A 284      34.306  31.168 -11.876  1.00  0.00      RA0  H
ATOM   2653  CA  LEU A 284      34.368  31.156 -13.992  1.00  0.00      RA0  C
ATOM   2654  CB  LEU A 284      32.943  31.551 -14.376  1.00  0.00      RA0  C
ATOM   2655  CG  LEU A 284      31.932  30.408 -14.451  1.00  0.00      RA0  C
ATOM   2656  CD1 LEU A 284      30.537  30.950 -14.753  1.00  0.00      RA0  C
ATOM   2657  CD2 LEU A 284      32.343  29.325 -15.447  1.00  0.00      RA0  C
ATOM   2658  C   LEU A 284      35.194  32.425 -13.939  1.00  0.00      RA0  C
ATOM   2659  O   LEU A 284      35.170  33.133 -12.939  1.00  0.00      RA0  O
ATOM   2660  N   VAL A 285      35.932  32.657 -15.018  1.00  0.00      RA0  N
ATOM   2661  H   VAL A 285      35.891  32.011 -15.783  1.00  0.00      RA0  H
ATOM   2662  CA  VAL A 285      36.717  33.865 -15.231  1.00  0.00      RA0  C
ATOM   2663  CB  VAL A 285      38.198  33.473 -15.268  1.00  0.00      RA0  C
ATOM   2664  CG1 VAL A 285      39.080  34.573 -15.859  1.00  0.00      RA0  C
ATOM   2665  CG2 VAL A 285      38.672  33.011 -13.889  1.00  0.00      RA0  C
ATOM   2666  C   VAL A 285      36.307  34.525 -16.554  1.00  0.00      RA0  C
ATOM   2667  O   VAL A 285      36.271  33.894 -17.616  1.00  0.00      RA0  O
ATOM   2668  N   MSE A 286      36.020  35.818 -16.490  1.00  0.00      RA0  N
ATOM   2669  H   MSE A 286      36.100  36.315 -15.620  1.00  0.00      RA0  H
ATOM   2670  CA  MSE A 286      35.698  36.579 -17.670  1.00  0.00      RA0  C
ATOM   2671  CB  MSE A 286      34.250  37.044 -17.600  1.00  0.00      RA0  C
ATOM   2672  CG  MSE A 286      33.774  37.702 -18.891  1.00  0.00      RA0  C
ATOM   2673  SE  MSE A 286      32.047  38.179 -18.762  1.00  0.00      RA0  S
ATOM   2674  CE  MSE A 286      32.256  39.458 -17.523  1.00  0.00      RA0  C
ATOM   2675  C   MSE A 286      36.644  37.771 -17.754  1.00  0.00      RA0  C
ATOM   2676  O   MSE A 286      36.491  38.724 -17.011  1.00  0.00      RA0  O
ATOM   2677  N   THR A 287      37.660  37.670 -18.609  1.00  0.00      RA0  N
ATOM   2678  H   THR A 287      37.818  36.824 -19.117  1.00  0.00      RA0  H
ATOM   2679  CA  THR A 287      38.602  38.789 -18.835  1.00  0.00      RA0  C
ATOM   2680  CB  THR A 287      39.805  38.092 -19.429  1.00  0.00      RA0  C
ATOM   2681  OG1 THR A 287      39.685  36.704 -19.082  1.00  0.00      RA0  O
ATOM   2682  HG1 THR A 287      40.516  36.293 -19.292  1.00  0.00      RA0  H
ATOM   2683  CG2 THR A 287      41.131  38.681 -18.943  1.00  0.00      RA0  C
ATOM   2684  C   THR A 287      38.007  39.900 -19.698  1.00  0.00      RA0  C
ATOM   2685  O   THR A 287      38.496  41.041 -19.694  1.00  0.00      RA0  O
ATOM   2686  N   GLU A 288      36.976  39.563 -20.459  1.00  0.00      RA0  N
ATOM   2687  H   GLU A 288      36.558  38.665 -20.347  1.00  0.00      RA0  H
ATOM   2688  CA  GLU A 288      36.258  40.542 -21.252  1.00  0.00      RA0  C
ATOM   2689  CB  GLU A 288      35.300  39.843 -22.238  1.00  0.00      RA0  C
ATOM   2690  CG  GLU A 288      35.126  40.397 -23.676  1.00  0.00      RA0  C
ATOM   2691  CD  GLU A 288      33.977  41.394 -23.829  1.00  0.00      RA0  C
ATOM   2692  OE1 GLU A 288      32.952  41.079 -24.454  1.00  0.00      RA0  O
ATOM   2693  OE2 GLU A 288      34.108  42.510 -23.345  1.00  0.00      RA0  O
ATOM   2694  C   GLU A 288      35.578  41.524 -20.326  1.00  0.00      RA0  C
ATOM   2695  O   GLU A 288      35.261  41.196 -19.186  1.00  0.00      RA0  O
ATOM   2696  N   LYS A 289      35.355  42.734 -20.814  1.00  0.00      RA0  N
ATOM   2697  H   LYS A 289      35.353  42.834 -21.814  1.00  0.00      RA0  H
ATOM   2698  CA  LYS A 289      34.808  43.781 -19.965  1.00  0.00      RA0  C
ATOM   2699  CB  LYS A 289      35.003  45.169 -20.589  1.00  0.00      RA0  C
ATOM   2700  CG  LYS A 289      36.483  45.370 -20.954  1.00  0.00      RA0  C
ATOM   2701  CD  LYS A 289      37.408  44.989 -19.791  1.00  0.00      RA0  C
ATOM   2702  CE  LYS A 289      38.755  44.422 -20.235  1.00  0.00      RA0  C
ATOM   2703  NZ  LYS A 289      39.252  43.517 -19.188  1.00  0.00      RA0  N
ATOM   2704  HZ1 LYS A 289      40.238  43.257 -19.382  1.00  0.00      RA0  H
ATOM   2705  HZ2 LYS A 289      39.179  43.954 -18.248  1.00  0.00      RA0  H
ATOM   2706  HZ3 LYS A 289      38.685  42.640 -19.207  1.00  0.00      RA0  H
ATOM   2707  C   LYS A 289      33.379  43.426 -19.595  1.00  0.00      RA0  C
ATOM   2708  O   LYS A 289      32.632  42.874 -20.400  1.00  0.00      RA0  O
ATOM   2709  N   GLY A 290      33.013  43.721 -18.356  1.00  0.00      RA0  N
ATOM   2710  H   GLY A 290      33.658  44.109 -17.698  1.00  0.00      RA0  H
ATOM   2711  CA  GLY A 290      31.687  43.389 -17.865  1.00  0.00      RA0  C
ATOM   2712  C   GLY A 290      31.833  42.752 -16.507  1.00  0.00      RA0  C
ATOM   2713  O   GLY A 290      32.950  42.444 -16.062  1.00  0.00      RA0  O
ATOM   2714  N   VAL A 291      30.708  42.562 -15.838  1.00  0.00      RA0  N
ATOM   2715  H   VAL A 291      29.842  42.907 -16.206  1.00  0.00      RA0  H
ATOM   2716  CA  VAL A 291      30.709  41.920 -14.517  1.00  0.00      RA0  C
ATOM   2717  CB  VAL A 291      30.401  42.934 -13.397  1.00  0.00      RA0  C
ATOM   2718  CG1 VAL A 291      30.547  42.316 -12.002  1.00  0.00      RA0  C
ATOM   2719  CG2 VAL A 291      31.256  44.196 -13.519  1.00  0.00      RA0  C
ATOM   2720  C   VAL A 291      29.698  40.769 -14.489  1.00  0.00      RA0  C
ATOM   2721  O   VAL A 291      28.548  40.905 -14.924  1.00  0.00      RA0  O
ATOM   2722  N   LEU A 292      30.166  39.625 -14.000  1.00  0.00      RA0  N
ATOM   2723  H   LEU A 292      31.055  39.669 -13.550  1.00  0.00      RA0  H
ATOM   2724  CA  LEU A 292      29.327  38.462 -13.794  1.00  0.00      RA0  C
ATOM   2725  CB  LEU A 292      30.202  37.228 -13.564  1.00  0.00      RA0  C
ATOM   2726  CG  LEU A 292      31.042  36.846 -14.785  1.00  0.00      RA0  C
ATOM   2727  CD1 LEU A 292      32.080  35.770 -14.461  1.00  0.00      RA0  C
ATOM   2728  CD2 LEU A 292      30.160  36.454 -15.969  1.00  0.00      RA0  C
ATOM   2729  C   LEU A 292      28.431  38.707 -12.569  1.00  0.00      RA0  C
ATOM   2730  O   LEU A 292      28.914  39.162 -11.524  1.00  0.00      RA0  O
ATOM   2731  N   ARG A 293      27.134  38.411 -12.709  1.00  0.00      RA0  N
ATOM   2732  H   ARG A 293      26.822  37.998 -13.563  1.00  0.00      RA0  H
ATOM   2733  CA  ARG A 293      26.157  38.651 -11.644  1.00  0.00      RA0  C
ATOM   2734  CB  ARG A 293      25.013  39.539 -12.124  1.00  0.00      RA0  C
ATOM   2735  CG  ARG A 293      25.369  41.011 -11.958  1.00  0.00      RA0  C
ATOM   2736  CD  ARG A 293      24.150  41.924 -12.062  1.00  0.00      RA0  C
ATOM   2737  NE  ARG A 293      23.679  42.096 -13.435  1.00  0.00      RA0  N
ATOM   2738  HE  ARG A 293      24.302  42.024 -14.224  1.00  0.00      RA0  H
ATOM   2739  CZ  ARG A 293      22.454  42.616 -13.642  1.00  0.00      RA0  C
ATOM   2740  NH1 ARG A 293      21.572  42.653 -12.650  1.00  0.00      RA0  N
ATOM   2741 HH11 ARG A 293      20.692  43.118 -12.815  1.00  0.00      RA0  H
ATOM   2742 HH12 ARG A 293      21.756  42.251 -11.757  1.00  0.00      RA0  H
ATOM   2743  NH2 ARG A 293      22.119  43.108 -14.825  1.00  0.00      RA0  N
ATOM   2744 HH21 ARG A 293      21.233  43.568 -14.954  1.00  0.00      RA0  H
ATOM   2745 HH22 ARG A 293      22.758  43.053 -15.613  1.00  0.00      RA0  H
ATOM   2746  C   ARG A 293      25.599  37.355 -11.079  1.00  0.00      RA0  C
ATOM   2747  O   ARG A 293      25.424  36.381 -11.806  1.00  0.00      RA0  O
ATOM   2748  N   ASN A 294      25.240  37.378  -9.799  1.00  0.00      RA0  N
ATOM   2749  H   ASN A 294      25.392  38.201  -9.257  1.00  0.00      RA0  H
ATOM   2750  CA  ASN A 294      24.497  36.266  -9.191  1.00  0.00      RA0  C
ATOM   2751  CB  ASN A 294      23.908  36.767  -7.883  1.00  0.00      RA0  C
ATOM   2752  CG  ASN A 294      24.616  36.164  -6.711  1.00  0.00      RA0  C
ATOM   2753  OD1 ASN A 294      25.804  36.407  -6.486  1.00  0.00      RA0  O
ATOM   2754  ND2 ASN A 294      23.810  35.382  -5.983  1.00  0.00      RA0  N
ATOM   2755 HD21 ASN A 294      22.855  35.242  -6.291  1.00  0.00      RA0  H
ATOM   2756 HD22 ASN A 294      24.087  34.823  -5.204  1.00  0.00      RA0  H
ATOM   2757  C   ASN A 294      23.291  35.885 -10.049  1.00  0.00      RA0  C
ATOM   2758  O   ASN A 294      22.611  36.762 -10.617  1.00  0.00      RA0  O
ATOM   2759  N   GLU A 295      23.046  34.590 -10.131  1.00  0.00      RA0  N
ATOM   2760  H   GLU A 295      23.562  33.970  -9.539  1.00  0.00      RA0  H
ATOM   2761  CA  GLU A 295      21.881  34.003 -10.797  1.00  0.00      RA0  C
ATOM   2762  CB  GLU A 295      20.539  34.565 -10.289  1.00  0.00      RA0  C
ATOM   2763  CG  GLU A 295      20.069  34.103  -8.903  1.00  0.00      RA0  C
ATOM   2764  CD  GLU A 295      20.988  34.606  -7.806  1.00  0.00      RA0  C
ATOM   2765  OE1 GLU A 295      20.749  35.685  -7.266  1.00  0.00      RA0  O
ATOM   2766  OE2 GLU A 295      21.946  33.912  -7.483  1.00  0.00      RA0  O
ATOM   2767  C   GLU A 295      21.911  34.023 -12.341  1.00  0.00      RA0  C
ATOM   2768  O   GLU A 295      20.986  33.530 -12.981  1.00  0.00      RA0  O
ATOM   2769  N   LEU A 296      22.949  34.586 -12.954  1.00  0.00      RA0  N
ATOM   2770  H   LEU A 296      23.672  34.994 -12.396  1.00  0.00      RA0  H
ATOM   2771  CA  LEU A 296      23.110  34.493 -14.398  1.00  0.00      RA0  C
ATOM   2772  CB  LEU A 296      24.348  35.312 -14.784  1.00  0.00      RA0  C
ATOM   2773  CG  LEU A 296      24.552  35.633 -16.268  1.00  0.00      RA0  C
ATOM   2774  CD1 LEU A 296      23.443  36.522 -16.833  1.00  0.00      RA0  C
ATOM   2775  CD2 LEU A 296      25.922  36.269 -16.503  1.00  0.00      RA0  C
ATOM   2776  C   LEU A 296      23.217  33.013 -14.834  1.00  0.00      RA0  C
ATOM   2777  O   LEU A 296      23.923  32.228 -14.197  1.00  0.00      RA0  O
ATOM   2778  N   PRO A 297      22.509  32.611 -15.885  1.00  0.00      RA0  N
ATOM   2779  CD  PRO A 297      21.464  33.367 -16.559  1.00  0.00      RA0  C
ATOM   2780  CA  PRO A 297      22.690  31.265 -16.443  1.00  0.00      RA0  C
ATOM   2781  CB  PRO A 297      21.586  31.188 -17.501  1.00  0.00      RA0  C
ATOM   2782  CG  PRO A 297      20.579  32.283 -17.155  1.00  0.00      RA0  C
ATOM   2783  C   PRO A 297      24.068  31.043 -17.084  1.00  0.00      RA0  C
ATOM   2784  O   PRO A 297      24.695  31.984 -17.585  1.00  0.00      RA0  O
ATOM   2785  N   VAL A 298      24.496  29.790 -17.072  1.00  0.00      RA0  N
ATOM   2786  H   VAL A 298      23.908  29.076 -16.680  1.00  0.00      RA0  H
ATOM   2787  CA  VAL A 298      25.767  29.376 -17.650  1.00  0.00      RA0  C
ATOM   2788  CB  VAL A 298      26.715  28.918 -16.538  1.00  0.00      RA0  C
ATOM   2789  CG1 VAL A 298      28.072  28.512 -17.106  1.00  0.00      RA0  C
ATOM   2790  CG2 VAL A 298      26.841  29.961 -15.430  1.00  0.00      RA0  C
ATOM   2791  C   VAL A 298      25.457  28.200 -18.559  1.00  0.00      RA0  C
ATOM   2792  O   VAL A 298      24.972  27.172 -18.079  1.00  0.00      RA0  O
ATOM   2793  N   ARG A 299      25.730  28.330 -19.853  1.00  0.00      RA0  N
ATOM   2794  H   ARG A 299      26.207  29.134 -20.204  1.00  0.00      RA0  H
ATOM   2795  CA  ARG A 299      25.339  27.304 -20.783  1.00  0.00      RA0  C
ATOM   2796  CB  ARG A 299      24.390  27.851 -21.839  1.00  0.00      RA0  C
ATOM   2797  CG  ARG A 299      23.058  28.219 -21.214  1.00  0.00      RA0  C
ATOM   2798  CD  ARG A 299      22.010  28.629 -22.238  1.00  0.00      RA0  C
ATOM   2799  NE  ARG A 299      20.750  28.775 -21.529  1.00  0.00      RA0  N
ATOM   2800  HE  ARG A 299      20.443  27.985 -20.976  1.00  0.00      RA0  H
ATOM   2801  CZ  ARG A 299      20.095  29.960 -21.474  1.00  0.00      RA0  C
ATOM   2802  NH1 ARG A 299      20.500  30.981 -22.265  1.00  0.00      RA0  N
ATOM   2803 HH11 ARG A 299      20.061  31.882 -22.259  1.00  0.00      RA0  H
ATOM   2804 HH12 ARG A 299      21.274  30.871 -22.899  1.00  0.00      RA0  H
ATOM   2805  NH2 ARG A 299      19.064  30.073 -20.615  1.00  0.00      RA0  N
ATOM   2806 HH21 ARG A 299      18.455  30.858 -20.524  1.00  0.00      RA0  H
ATOM   2807 HH22 ARG A 299      18.897  29.303 -19.961  1.00  0.00      RA0  H
ATOM   2808  C   ARG A 299      26.519  26.656 -21.488  1.00  0.00      RA0  C
ATOM   2809  O   ARG A 299      27.532  27.302 -21.806  1.00  0.00      RA0  O
ATOM   2810  N   PHE A 300      26.362  25.362 -21.718  1.00  0.00      RA0  N
ATOM   2811  H   PHE A 300      25.522  24.875 -21.454  1.00  0.00      RA0  H
ATOM   2812  CA  PHE A 300      27.330  24.589 -22.461  1.00  0.00      RA0  C
ATOM   2813  CB  PHE A 300      28.558  24.258 -21.598  1.00  0.00      RA0  C
ATOM   2814  CG  PHE A 300      28.184  23.441 -20.378  1.00  0.00      RA0  C
ATOM   2815  CD1 PHE A 300      27.726  24.070 -19.224  1.00  0.00      RA0  C
ATOM   2816  CD2 PHE A 300      28.314  22.056 -20.401  1.00  0.00      RA0  C
ATOM   2817  CE1 PHE A 300      27.419  23.322 -18.094  1.00  0.00      RA0  C
ATOM   2818  CE2 PHE A 300      28.007  21.307 -19.271  1.00  0.00      RA0  C
ATOM   2819  CZ  PHE A 300      27.572  21.941 -18.113  1.00  0.00      RA0  C
ATOM   2820  C   PHE A 300      26.674  23.306 -22.983  1.00  0.00      RA0  C
ATOM   2821  O   PHE A 300      25.535  22.967 -22.621  1.00  0.00      RA0  O
ATOM   2822  N   THR A 301      27.376  22.629 -23.884  1.00  0.00      RA0  N
ATOM   2823  H   THR A 301      28.280  22.909 -24.200  1.00  0.00      RA0  H
ATOM   2824  CA  THR A 301      26.934  21.344 -24.416  1.00  0.00      RA0  C
ATOM   2825  CB  THR A 301      26.796  21.600 -25.900  1.00  0.00      RA0  C
ATOM   2826  OG1 THR A 301      26.372  22.963 -26.069  1.00  0.00      RA0  O
ATOM   2827  HG1 THR A 301      26.253  23.089 -27.001  1.00  0.00      RA0  H
ATOM   2828  CG2 THR A 301      25.852  20.618 -26.590  1.00  0.00      RA0  C
ATOM   2829  C   THR A 301      27.989  20.306 -24.065  1.00  0.00      RA0  C
ATOM   2830  O   THR A 301      29.174  20.558 -24.288  1.00  0.00      RA0  O
ATOM   2831  N   ASP A 302      27.580  19.152 -23.528  1.00  0.00      RA0  N
ATOM   2832  H   ASP A 302      26.608  18.913 -23.480  1.00  0.00      RA0  H
ATOM   2833  CA  ASP A 302      28.564  18.123 -23.156  1.00  0.00      RA0  C
ATOM   2834  CB  ASP A 302      27.981  17.210 -22.072  1.00  0.00      RA0  C
ATOM   2835  CG  ASP A 302      27.506  15.916 -22.699  1.00  0.00      RA0  C
ATOM   2836  OD1 ASP A 302      26.588  15.936 -23.508  1.00  0.00      RA0  O
ATOM   2837  OD2 ASP A 302      28.108  14.882 -22.438  1.00  0.00      RA0  O
ATOM   2838  C   ASP A 302      28.993  17.345 -24.374  1.00  0.00      RA0  C
ATOM   2839  O   ASP A 302      28.489  17.576 -25.474  1.00  0.00      RA0  O
ATOM   2840  N   ALA A 303      29.948  16.438 -24.178  1.00  0.00      RA0  N
ATOM   2841  H   ALA A 303      30.072  16.114 -23.239  1.00  0.00      RA0  H
ATOM   2842  CA  ALA A 303      30.554  15.735 -25.303  1.00  0.00      RA0  C
ATOM   2843  CB  ALA A 303      31.693  14.837 -24.821  1.00  0.00      RA0  C
ATOM   2844  C   ALA A 303      29.544  14.886 -26.056  1.00  0.00      RA0  C
ATOM   2845  O   ALA A 303      29.715  14.642 -27.238  1.00  0.00      RA0  O
ATOM   2846  N   GLN A 304      28.482  14.467 -25.370  1.00  0.00      RA0  N
ATOM   2847  H   GLN A 304      28.326  14.778 -24.428  1.00  0.00      RA0  H
ATOM   2848  CA  GLN A 304      27.435  13.648 -25.963  1.00  0.00      RA0  C
ATOM   2849  CB  GLN A 304      26.869  12.648 -24.957  1.00  0.00      RA0  C
ATOM   2850  CG  GLN A 304      27.421  11.233 -25.182  1.00  0.00      RA0  C
ATOM   2851  CD  GLN A 304      28.912  11.137 -24.892  1.00  0.00      RA0  C
ATOM   2852  OE1 GLN A 304      29.327  10.686 -23.831  1.00  0.00      RA0  O
ATOM   2853  NE2 GLN A 304      29.711  11.505 -25.914  1.00  0.00      RA0  N
ATOM   2854 HE21 GLN A 304      29.336  11.912 -26.750  1.00  0.00      RA0  H
ATOM   2855 HE22 GLN A 304      30.702  11.401 -25.854  1.00  0.00      RA0  H
ATOM   2856  C   GLN A 304      26.352  14.498 -26.663  1.00  0.00      RA0  C
ATOM   2857  O   GLN A 304      25.423  13.951 -27.245  1.00  0.00      RA0  O
ATOM   2858  N   GLY A 305      26.476  15.823 -26.599  1.00  0.00      RA0  N
ATOM   2859  H   GLY A 305      27.162  16.212 -25.980  1.00  0.00      RA0  H
ATOM   2860  CA  GLY A 305      25.537  16.742 -27.241  1.00  0.00      RA0  C
ATOM   2861  C   GLY A 305      24.366  17.210 -26.386  1.00  0.00      RA0  C
ATOM   2862  O   GLY A 305      23.473  17.922 -26.886  1.00  0.00      RA0  O
ATOM   2863  N   ASN A 306      24.350  16.828 -25.110  1.00  0.00      RA0  N
ATOM   2864  H   ASN A 306      25.163  16.390 -24.726  1.00  0.00      RA0  H
ATOM   2865  CA  ASN A 306      23.293  17.265 -24.215  1.00  0.00      RA0  C
ATOM   2866  CB  ASN A 306      23.328  16.526 -22.876  1.00  0.00      RA0  C
ATOM   2867  CG  ASN A 306      23.102  15.041 -23.030  1.00  0.00      RA0  C
ATOM   2868  OD1 ASN A 306      21.980  14.576 -23.212  1.00  0.00      RA0  O
ATOM   2869  ND2 ASN A 306      24.230  14.316 -22.920  1.00  0.00      RA0  N
ATOM   2870 HD21 ASN A 306      25.119  14.779 -22.792  1.00  0.00      RA0  H
ATOM   2871 HD22 ASN A 306      24.261  13.320 -22.965  1.00  0.00      RA0  H
ATOM   2872  C   ASN A 306      23.555  18.737 -23.892  1.00  0.00      RA0  C
ATOM   2873  O   ASN A 306      24.662  19.087 -23.502  1.00  0.00      RA0  O
ATOM   2874  N   GLN A 307      22.558  19.592 -24.094  1.00  0.00      RA0  N
ATOM   2875  H   GLN A 307      21.655  19.227 -24.309  1.00  0.00      RA0  H
ATOM   2876  CA  GLN A 307      22.691  21.008 -23.702  1.00  0.00      RA0  C
ATOM   2877  CB  GLN A 307      21.763  21.845 -24.570  1.00  0.00      RA0  C
ATOM   2878  CG  GLN A 307      22.130  21.620 -26.035  1.00  0.00      RA0  C
ATOM   2879  CD  GLN A 307      21.066  22.197 -26.936  1.00  0.00      RA0  C
ATOM   2880  OE1 GLN A 307      20.554  23.289 -26.727  1.00  0.00      RA0  O
ATOM   2881  NE2 GLN A 307      20.755  21.383 -27.960  1.00  0.00      RA0  N
ATOM   2882 HE21 GLN A 307      21.226  20.504 -28.058  1.00  0.00      RA0  H
ATOM   2883 HE22 GLN A 307      20.058  21.632 -28.632  1.00  0.00      RA0  H
ATOM   2884  C   GLN A 307      22.391  21.139 -22.219  1.00  0.00      RA0  C
ATOM   2885  O   GLN A 307      21.406  20.566 -21.713  1.00  0.00      RA0  O
ATOM   2886  N   HIS A 308      23.245  21.895 -21.530  1.00  0.00      RA0  N
ATOM   2887  H   HIS A 308      23.928  22.439 -22.011  1.00  0.00      RA0  H
ATOM   2888  CA  HIS A 308      23.174  22.063 -20.094  1.00  0.00      RA0  C
ATOM   2889  CB  HIS A 308      24.332  21.335 -19.425  1.00  0.00      RA0  C
ATOM   2890  CG  HIS A 308      24.074  19.845 -19.435  1.00  0.00      RA0  C
ATOM   2891  ND1 HIS A 308      22.872  19.286 -19.681  1.00  0.00      RA0  N
ATOM   2892  HD1 HIS A 308      22.044  19.743 -19.957  1.00  0.00      RA0  H
ATOM   2893  CD2 HIS A 308      24.994  18.826 -19.170  1.00  0.00      RA0  C
ATOM   2894  NE2 HIS A 308      24.327  17.649 -19.252  1.00  0.00      RA0  N
ATOM   2895  CE1 HIS A 308      23.025  17.931 -19.566  1.00  0.00      RA0  C
ATOM   2896  C   HIS A 308      23.109  23.530 -19.723  1.00  0.00      RA0  C
ATOM   2897  O   HIS A 308      23.609  24.399 -20.439  1.00  0.00      RA0  O
ATOM   2898  N   GLU A 309      22.458  23.777 -18.599  1.00  0.00      RA0  N
ATOM   2899  H   GLU A 309      22.044  23.056 -18.044  1.00  0.00      RA0  H
ATOM   2900  CA  GLU A 309      22.377  25.103 -18.018  1.00  0.00      RA0  C
ATOM   2901  CB  GLU A 309      21.026  25.748 -18.360  1.00  0.00      RA0  C
ATOM   2902  CG  GLU A 309      20.894  27.207 -17.911  1.00  0.00      RA0  C
ATOM   2903  CD  GLU A 309      19.702  27.857 -18.597  1.00  0.00      RA0  C
ATOM   2904  OE1 GLU A 309      19.235  27.350 -19.611  1.00  0.00      RA0  O
ATOM   2905  OE2 GLU A 309      19.263  28.920 -18.170  1.00  0.00      RA0  O
ATOM   2906  C   GLU A 309      22.650  25.033 -16.528  1.00  0.00      RA0  C
ATOM   2907  O   GLU A 309      21.931  24.375 -15.789  1.00  0.00      RA0  O
ATOM   2908  N   GLY A 310      23.709  25.710 -16.106  1.00  0.00      RA0  N
ATOM   2909  H   GLY A 310      24.195  26.265 -16.769  1.00  0.00      RA0  H
ATOM   2910  CA  GLY A 310      23.991  25.941 -14.712  1.00  0.00      RA0  C
ATOM   2911  C   GLY A 310      23.645  27.360 -14.335  1.00  0.00      RA0  C
ATOM   2912  O   GLY A 310      22.960  28.061 -15.068  1.00  0.00      RA0  O
ATOM   2913  N   ILE A 311      24.158  27.787 -13.192  1.00  0.00      RA0  N
ATOM   2914  H   ILE A 311      24.730  27.188 -12.624  1.00  0.00      RA0  H
ATOM   2915  CA  ILE A 311      23.850  29.107 -12.679  1.00  0.00      RA0  C
ATOM   2916  CB  ILE A 311      22.547  29.014 -11.871  1.00  0.00      RA0  C
ATOM   2917  CG2 ILE A 311      22.663  27.993 -10.735  1.00  0.00      RA0  C
ATOM   2918  CG1 ILE A 311      22.068  30.378 -11.385  1.00  0.00      RA0  C
ATOM   2919  CD1 ILE A 311      20.745  30.286 -10.625  1.00  0.00      RA0  C
ATOM   2920  C   ILE A 311      24.996  29.670 -11.857  1.00  0.00      RA0  C
ATOM   2921  O   ILE A 311      25.632  28.948 -11.116  1.00  0.00      RA0  O
ATOM   2922  N   ILE A 312      25.275  30.961 -12.016  1.00  0.00      RA0  N
ATOM   2923  H   ILE A 312      24.691  31.502 -12.622  1.00  0.00      RA0  H
ATOM   2924  CA  ILE A 312      26.184  31.649 -11.097  1.00  0.00      RA0  C
ATOM   2925  CB  ILE A 312      26.553  33.019 -11.666  1.00  0.00      RA0  C
ATOM   2926  CG2 ILE A 312      27.363  33.855 -10.677  1.00  0.00      RA0  C
ATOM   2927  CG1 ILE A 312      27.296  32.841 -12.987  1.00  0.00      RA0  C
ATOM   2928  CD1 ILE A 312      27.773  34.166 -13.577  1.00  0.00      RA0  C
ATOM   2929  C   ILE A 312      25.583  31.771  -9.706  1.00  0.00      RA0  C
ATOM   2930  O   ILE A 312      24.445  32.273  -9.526  1.00  0.00      RA0  O
ATOM   2931  N   THR A 313      26.355  31.344  -8.720  1.00  0.00      RA0  N
ATOM   2932  H   THR A 313      27.268  30.958  -8.863  1.00  0.00      RA0  H
ATOM   2933  CA  THR A 313      25.942  31.436  -7.336  1.00  0.00      RA0  C
ATOM   2934  CB  THR A 313      26.460  30.171  -6.669  1.00  0.00      RA0  C
ATOM   2935  OG1 THR A 313      27.815  29.937  -7.071  1.00  0.00      RA0  O
ATOM   2936  HG1 THR A 313      28.322  30.200  -6.298  1.00  0.00      RA0  H
ATOM   2937  CG2 THR A 313      25.602  28.968  -7.065  1.00  0.00      RA0  C
ATOM   2938  C   THR A 313      26.412  32.753  -6.728  1.00  0.00      RA0  C
ATOM   2939  O   THR A 313      25.665  33.424  -5.992  1.00  0.00      RA0  O
ATOM   2940  N   SER A 314      27.657  33.130  -7.030  1.00  0.00      RA0  N
ATOM   2941  H   SER A 314      28.264  32.541  -7.567  1.00  0.00      RA0  H
ATOM   2942  CA  SER A 314      28.190  34.438  -6.623  1.00  0.00      RA0  C
ATOM   2943  CB  SER A 314      28.987  34.314  -5.319  1.00  0.00      RA0  C
ATOM   2944  OG  SER A 314      28.199  33.887  -4.197  1.00  0.00      RA0  O
ATOM   2945  HG  SER A 314      28.194  32.925  -4.223  1.00  0.00      RA0  H
ATOM   2946  C   SER A 314      29.105  34.945  -7.690  1.00  0.00      RA0  C
ATOM   2947  O   SER A 314      29.994  34.209  -8.140  1.00  0.00      RA0  O
ATOM   2948  N   GLY A 315      28.901  36.186  -8.097  1.00  0.00      RA0  N
ATOM   2949  H   GLY A 315      28.195  36.751  -7.663  1.00  0.00      RA0  H
ATOM   2950  CA  GLY A 315      29.794  36.828  -9.023  1.00  0.00      RA0  C
ATOM   2951  C   GLY A 315      30.290  38.164  -8.514  1.00  0.00      RA0  C
ATOM   2952  O   GLY A 315      29.679  38.787  -7.626  1.00  0.00      RA0  O
ATOM   2953  N   THR A 316      31.434  38.590  -9.028  1.00  0.00      RA0  N
ATOM   2954  H   THR A 316      31.940  38.024  -9.686  1.00  0.00      RA0  H
ATOM   2955  CA  THR A 316      31.988  39.885  -8.655  1.00  0.00      RA0  C
ATOM   2956  CB  THR A 316      32.475  39.870  -7.195  1.00  0.00      RA0  C
ATOM   2957  OG1 THR A 316      32.432  41.197  -6.666  1.00  0.00      RA0  O
ATOM   2958  HG1 THR A 316      31.546  41.317  -6.340  1.00  0.00      RA0  H
ATOM   2959  CG2 THR A 316      33.860  39.240  -6.996  1.00  0.00      RA0  C
ATOM   2960  C   THR A 316      33.059  40.335  -9.637  1.00  0.00      RA0  C
ATOM   2961  O   THR A 316      33.493  39.572 -10.521  1.00  0.00      RA0  O
ATOM   2962  N   PHE A 317      33.474  41.591  -9.496  1.00  0.00      RA0  N
ATOM   2963  H   PHE A 317      33.107  42.119  -8.727  1.00  0.00      RA0  H
ATOM   2964  CA  PHE A 317      34.704  42.043 -10.130  1.00  0.00      RA0  C
ATOM   2965  CB  PHE A 317      34.573  43.493 -10.592  1.00  0.00      RA0  C
ATOM   2966  CG  PHE A 317      35.894  44.043 -11.085  1.00  0.00      RA0  C
ATOM   2967  CD1 PHE A 317      36.717  44.765 -10.191  1.00  0.00      RA0  C
ATOM   2968  CD2 PHE A 317      36.284  43.829 -12.424  1.00  0.00      RA0  C
ATOM   2969  CE1 PHE A 317      37.947  45.281 -10.640  1.00  0.00      RA0  C
ATOM   2970  CE2 PHE A 317      37.512  44.350 -12.874  1.00  0.00      RA0  C
ATOM   2971  CZ  PHE A 317      38.328  45.074 -11.981  1.00  0.00      RA0  C
ATOM   2972  C   PHE A 317      35.833  41.884  -9.098  1.00  0.00      RA0  C
ATOM   2973  O   PHE A 317      35.757  42.443  -7.987  1.00  0.00      RA0  O
ATOM   2974  N   SER A 318      36.827  41.062  -9.440  1.00  0.00      RA0  N
ATOM   2975  H   SER A 318      36.896  40.727 -10.378  1.00  0.00      RA0  H
ATOM   2976  CA  SER A 318      37.974  40.804  -8.559  1.00  0.00      RA0  C
ATOM   2977  CB  SER A 318      38.617  39.503  -9.066  1.00  0.00      RA0  C
ATOM   2978  OG  SER A 318      39.872  39.211  -8.442  1.00  0.00      RA0  O
ATOM   2979  HG  SER A 318      39.710  39.153  -7.499  1.00  0.00      RA0  H
ATOM   2980  C   SER A 318      38.959  41.989  -8.500  1.00  0.00      RA0  C
ATOM   2981  O   SER A 318      39.617  42.278  -9.506  1.00  0.00      RA0  O
ATOM   2982  N   PRO A 319      39.077  42.671  -7.354  1.00  0.00      RA0  N
ATOM   2983  CD  PRO A 319      38.278  42.507  -6.151  1.00  0.00      RA0  C
ATOM   2984  CA  PRO A 319      40.064  43.743  -7.245  1.00  0.00      RA0  C
ATOM   2985  CB  PRO A 319      39.790  44.313  -5.848  1.00  0.00      RA0  C
ATOM   2986  CG  PRO A 319      38.370  43.875  -5.493  1.00  0.00      RA0  C
ATOM   2987  C   PRO A 319      41.499  43.247  -7.414  1.00  0.00      RA0  C
ATOM   2988  O   PRO A 319      42.308  43.949  -7.980  1.00  0.00      RA0  O
ATOM   2989  N   THR A 320      41.809  42.052  -6.922  1.00  0.00      RA0  N
ATOM   2990  H   THR A 320      41.152  41.475  -6.430  1.00  0.00      RA0  H
ATOM   2991  CA  THR A 320      43.177  41.529  -7.035  1.00  0.00      RA0  C
ATOM   2992  CB  THR A 320      43.275  40.372  -6.054  1.00  0.00      RA0  C
ATOM   2993  OG1 THR A 320      42.621  40.753  -4.839  1.00  0.00      RA0  O
ATOM   2994  HG1 THR A 320      41.773  40.292  -4.832  1.00  0.00      RA0  H
ATOM   2995  CG2 THR A 320      44.721  39.942  -5.796  1.00  0.00      RA0  C
ATOM   2996  C   THR A 320      43.516  41.153  -8.466  1.00  0.00      RA0  C
ATOM   2997  O   THR A 320      44.624  41.454  -8.958  1.00  0.00      RA0  O
ATOM   2998  N   LEU A 321      42.585  40.511  -9.159  1.00  0.00      RA0  N
ATOM   2999  H   LEU A 321      41.674  40.348  -8.771  1.00  0.00      RA0  H
ATOM   3000  CA  LEU A 321      42.878  40.035 -10.511  1.00  0.00      RA0  C
ATOM   3001  CB  LEU A 321      42.067  38.778 -10.803  1.00  0.00      RA0  C
ATOM   3002  CG  LEU A 321      42.399  37.640  -9.842  1.00  0.00      RA0  C
ATOM   3003  CD1 LEU A 321      41.434  36.464  -9.984  1.00  0.00      RA0  C
ATOM   3004  CD2 LEU A 321      43.855  37.211  -9.984  1.00  0.00      RA0  C
ATOM   3005  C   LEU A 321      42.640  41.067 -11.603  1.00  0.00      RA0  C
ATOM   3006  O   LEU A 321      43.277  41.029 -12.647  1.00  0.00      RA0  O
ATOM   3007  N   GLY A 322      41.710  41.986 -11.366  1.00  0.00      RA0  N
ATOM   3008  H   GLY A 322      41.233  41.978 -10.485  1.00  0.00      RA0  H
ATOM   3009  CA  GLY A 322      41.354  43.001 -12.326  1.00  0.00      RA0  C
ATOM   3010  C   GLY A 322      40.411  42.552 -13.429  1.00  0.00      RA0  C
ATOM   3011  O   GLY A 322      40.387  43.142 -14.494  1.00  0.00      RA0  O
ATOM   3012  N   TYR A 323      39.611  41.518 -13.164  1.00  0.00      RA0  N
ATOM   3013  H   TYR A 323      39.604  41.094 -12.258  1.00  0.00      RA0  H
ATOM   3014  CA  TYR A 323      38.576  41.082 -14.083  1.00  0.00      RA0  C
ATOM   3015  CB  TYR A 323      39.136  40.196 -15.208  1.00  0.00      RA0  C
ATOM   3016  CG  TYR A 323      40.004  39.067 -14.691  1.00  0.00      RA0  C
ATOM   3017  CD1 TYR A 323      39.445  37.972 -14.041  1.00  0.00      RA0  C
ATOM   3018  CE1 TYR A 323      40.254  36.928 -13.610  1.00  0.00      RA0  C
ATOM   3019  CD2 TYR A 323      41.379  39.116 -14.894  1.00  0.00      RA0  C
ATOM   3020  CE2 TYR A 323      42.187  38.065 -14.475  1.00  0.00      RA0  C
ATOM   3021  CZ  TYR A 323      41.623  36.965 -13.841  1.00  0.00      RA0  C
ATOM   3022  OH  TYR A 323      42.417  35.910 -13.439  1.00  0.00      RA0  O
ATOM   3023  HH  TYR A 323      43.330  36.124 -13.588  1.00  0.00      RA0  H
ATOM   3024  C   TYR A 323      37.495  40.349 -13.273  1.00  0.00      RA0  C
ATOM   3025  O   TYR A 323      37.658  40.139 -12.075  1.00  0.00      RA0  O
ATOM   3026  N   SER A 324      36.418  39.952 -13.952  1.00  0.00      RA0  N
ATOM   3027  H   SER A 324      36.385  39.961 -14.952  1.00  0.00      RA0  H
ATOM   3028  CA  SER A 324      35.267  39.346 -13.283  1.00  0.00      RA0  C
ATOM   3029  CB  SER A 324      34.005  39.657 -14.073  1.00  0.00      RA0  C
ATOM   3030  OG  SER A 324      33.695  41.038 -13.879  1.00  0.00      RA0  O
ATOM   3031  HG  SER A 324      33.673  41.456 -14.738  1.00  0.00      RA0  H
ATOM   3032  C   SER A 324      35.474  37.865 -12.982  1.00  0.00      RA0  C
ATOM   3033  O   SER A 324      36.028  37.139 -13.800  1.00  0.00      RA0  O
ATOM   3034  N   ILE A 325      35.016  37.433 -11.809  1.00  0.00      RA0  N
ATOM   3035  H   ILE A 325      34.509  38.045 -11.195  1.00  0.00      RA0  H
ATOM   3036  CA  ILE A 325      35.057  36.023 -11.440  1.00  0.00      RA0  C
ATOM   3037  CB  ILE A 325      36.156  35.744 -10.413  1.00  0.00      RA0  C
ATOM   3038  CG2 ILE A 325      37.560  35.922 -10.992  1.00  0.00      RA0  C
ATOM   3039  CG1 ILE A 325      35.919  36.588  -9.161  1.00  0.00      RA0  C
ATOM   3040  CD1 ILE A 325      36.827  36.193  -8.002  1.00  0.00      RA0  C
ATOM   3041  C   ILE A 325      33.720  35.598 -10.854  1.00  0.00      RA0  C
ATOM   3042  O   ILE A 325      32.936  36.431 -10.374  1.00  0.00      RA0  O
ATOM   3043  N   ALA A 326      33.504  34.293 -10.824  1.00  0.00      RA0  N
ATOM   3044  H   ALA A 326      34.141  33.637 -11.238  1.00  0.00      RA0  H
ATOM   3045  CA  ALA A 326      32.285  33.768 -10.225  1.00  0.00      RA0  C
ATOM   3046  CB  ALA A 326      31.139  33.809 -11.236  1.00  0.00      RA0  C
ATOM   3047  C   ALA A 326      32.440  32.346  -9.779  1.00  0.00      RA0  C
ATOM   3048  O   ALA A 326      33.253  31.591 -10.332  1.00  0.00      RA0  O
ATOM   3049  N   LEU A 327      31.649  31.977  -8.775  1.00  0.00      RA0  N
ATOM   3050  H   LEU A 327      31.004  32.648  -8.410  1.00  0.00      RA0  H
ATOM   3051  CA  LEU A 327      31.360  30.590  -8.485  1.00  0.00      RA0  C
ATOM   3052  CB  LEU A 327      31.275  30.330  -6.982  1.00  0.00      RA0  C
ATOM   3053  CG  LEU A 327      32.639  30.471  -6.305  1.00  0.00      RA0  C
ATOM   3054  CD1 LEU A 327      32.609  30.043  -4.837  1.00  0.00      RA0  C
ATOM   3055  CD2 LEU A 327      33.731  29.744  -7.084  1.00  0.00      RA0  C
ATOM   3056  C   LEU A 327      30.035  30.255  -9.205  1.00  0.00      RA0  C
ATOM   3057  O   LEU A 327      29.129  31.098  -9.287  1.00  0.00      RA0  O
ATOM   3058  N   ALA A 328      29.974  29.054  -9.764  1.00  0.00      RA0  N
ATOM   3059  H   ALA A 328      30.745  28.417  -9.689  1.00  0.00      RA0  H
ATOM   3060  CA  ALA A 328      28.781  28.571 -10.476  1.00  0.00      RA0  C
ATOM   3061  CB  ALA A 328      28.922  28.806 -11.979  1.00  0.00      RA0  C
ATOM   3062  C   ALA A 328      28.548  27.092 -10.243  1.00  0.00      RA0  C
ATOM   3063  O   ALA A 328      29.489  26.294 -10.209  1.00  0.00      RA0  O
ATOM   3064  N   ARG A 329      27.274  26.747 -10.086  1.00  0.00      RA0  N
ATOM   3065  H   ARG A 329      26.577  27.454 -10.224  1.00  0.00      RA0  H
ATOM   3066  CA  ARG A 329      26.834  25.349 -10.011  1.00  0.00      RA0  C
ATOM   3067  CB  ARG A 329      25.656  25.219  -9.063  1.00  0.00      RA0  C
ATOM   3068  CG  ARG A 329      26.043  25.005  -7.602  1.00  0.00      RA0  C
ATOM   3069  CD  ARG A 329      24.773  24.843  -6.774  1.00  0.00      RA0  C
ATOM   3070  NE  ARG A 329      23.823  24.031  -7.532  1.00  0.00      RA0  N
ATOM   3071  HE  ARG A 329      24.153  23.184  -7.978  1.00  0.00      RA0  H
ATOM   3072  CZ  ARG A 329      22.551  24.469  -7.745  1.00  0.00      RA0  C
ATOM   3073  NH1 ARG A 329      22.131  25.600  -7.131  1.00  0.00      RA0  N
ATOM   3074 HH11 ARG A 329      21.204  25.966  -7.245  1.00  0.00      RA0  H
ATOM   3075 HH12 ARG A 329      22.745  26.114  -6.523  1.00  0.00      RA0  H
ATOM   3076  NH2 ARG A 329      21.748  23.760  -8.564  1.00  0.00      RA0  N
ATOM   3077 HH21 ARG A 329      20.789  23.962  -8.763  1.00  0.00      RA0  H
ATOM   3078 HH22 ARG A 329      22.127  22.939  -9.041  1.00  0.00      RA0  H
ATOM   3079  C   ARG A 329      26.426  24.886 -11.388  1.00  0.00      RA0  C
ATOM   3080  O   ARG A 329      25.532  25.466 -11.999  1.00  0.00      RA0  O
ATOM   3081  N   VAL A 330      27.076  23.837 -11.877  1.00  0.00      RA0  N
ATOM   3082  H   VAL A 330      27.745  23.343 -11.315  1.00  0.00      RA0  H
ATOM   3083  CA  VAL A 330      26.872  23.373 -13.250  1.00  0.00      RA0  C
ATOM   3084  CB  VAL A 330      28.030  23.817 -14.159  1.00  0.00      RA0  C
ATOM   3085  CG1 VAL A 330      28.072  25.336 -14.344  1.00  0.00      RA0  C
ATOM   3086  CG2 VAL A 330      29.361  23.250 -13.667  1.00  0.00      RA0  C
ATOM   3087  C   VAL A 330      26.727  21.859 -13.287  1.00  0.00      RA0  C
ATOM   3088  O   VAL A 330      27.312  21.162 -12.449  1.00  0.00      RA0  O
ATOM   3089  N   PRO A 331      25.943  21.344 -14.233  1.00  0.00      RA0  N
ATOM   3090  CD  PRO A 331      25.023  22.078 -15.090  1.00  0.00      RA0  C
ATOM   3091  CA  PRO A 331      25.950  19.905 -14.494  1.00  0.00      RA0  C
ATOM   3092  CB  PRO A 331      24.981  19.774 -15.671  1.00  0.00      RA0  C
ATOM   3093  CG  PRO A 331      24.071  20.999 -15.584  1.00  0.00      RA0  C
ATOM   3094  C   PRO A 331      27.348  19.347 -14.784  1.00  0.00      RA0  C
ATOM   3095  O   PRO A 331      28.232  20.051 -15.286  1.00  0.00      RA0  O
ATOM   3096  N   GLU A 332      27.531  18.066 -14.471  1.00  0.00      RA0  N
ATOM   3097  H   GLU A 332      26.765  17.549 -14.097  1.00  0.00      RA0  H
ATOM   3098  CA  GLU A 332      28.723  17.330 -14.878  1.00  0.00      RA0  C
ATOM   3099  CB  GLU A 332      28.800  15.898 -14.341  1.00  0.00      RA0  C
ATOM   3100  CG  GLU A 332      29.716  15.741 -13.117  1.00  0.00      RA0  C
ATOM   3101  CD  GLU A 332      31.167  16.125 -13.403  1.00  0.00      RA0  C
ATOM   3102  OE1 GLU A 332      31.962  16.186 -12.471  1.00  0.00      RA0  O
ATOM   3103  OE2 GLU A 332      31.541  16.443 -14.532  1.00  0.00      RA0  O
ATOM   3104  C   GLU A 332      28.862  17.352 -16.391  1.00  0.00      RA0  C
ATOM   3105  O   GLU A 332      27.873  17.349 -17.132  1.00  0.00      RA0  O
ATOM   3106  N   GLY A 333      30.109  17.367 -16.828  1.00  0.00      RA0  N
ATOM   3107  H   GLY A 333      30.833  17.329 -16.141  1.00  0.00      RA0  H
ATOM   3108  CA  GLY A 333      30.447  17.276 -18.229  1.00  0.00      RA0  C
ATOM   3109  C   GLY A 333      30.902  18.586 -18.822  1.00  0.00      RA0  C
ATOM   3110  O   GLY A 333      31.150  18.640 -20.008  1.00  0.00      RA0  O
ATOM   3111  N   ILE A 334      31.018  19.642 -18.012  1.00  0.00      RA0  N
ATOM   3112  H   ILE A 334      30.754  19.550 -17.055  1.00  0.00      RA0  H
ATOM   3113  CA  ILE A 334      31.517  20.923 -18.524  1.00  0.00      RA0  C
ATOM   3114  CB  ILE A 334      31.320  22.026 -17.471  1.00  0.00      RA0  C
ATOM   3115  CG2 ILE A 334      32.256  21.846 -16.276  1.00  0.00      RA0  C
ATOM   3116  CG1 ILE A 334      31.401  23.427 -18.078  1.00  0.00      RA0  C
ATOM   3117  CD1 ILE A 334      30.958  24.507 -17.092  1.00  0.00      RA0  C
ATOM   3118  C   ILE A 334      32.975  20.818 -19.015  1.00  0.00      RA0  C
ATOM   3119  O   ILE A 334      33.771  20.034 -18.478  1.00  0.00      RA0  O
ATOM   3120  N   GLY A 335      33.296  21.587 -20.051  1.00  0.00      RA0  N
ATOM   3121  H   GLY A 335      32.608  22.226 -20.389  1.00  0.00      RA0  H
ATOM   3122  CA  GLY A 335      34.659  21.696 -20.582  1.00  0.00      RA0  C
ATOM   3123  C   GLY A 335      35.442  22.889 -20.041  1.00  0.00      RA0  C
ATOM   3124  O   GLY A 335      35.270  23.319 -18.883  1.00  0.00      RA0  O
ATOM   3125  N   GLU A 336      36.312  23.417 -20.896  1.00  0.00      RA0  N
ATOM   3126  H   GLU A 336      36.345  23.084 -21.836  1.00  0.00      RA0  H
ATOM   3127  CA  GLU A 336      37.242  24.464 -20.519  1.00  0.00      RA0  C
ATOM   3128  CB  GLU A 336      38.466  24.387 -21.422  1.00  0.00      RA0  C
ATOM   3129  CG  GLU A 336      39.694  23.871 -20.671  1.00  0.00      RA0  C
ATOM   3130  CD  GLU A 336      40.204  24.984 -19.781  1.00  0.00      RA0  C
ATOM   3131  OE1 GLU A 336      40.222  26.126 -20.234  1.00  0.00      RA0  O
ATOM   3132  OE2 GLU A 336      40.588  24.732 -18.638  1.00  0.00      RA0  O
ATOM   3133  C   GLU A 336      36.572  25.829 -20.582  1.00  0.00      RA0  C
ATOM   3134  O   GLU A 336      37.055  26.778 -19.986  1.00  0.00      RA0  O
ATOM   3135  N   THR A 337      35.461  25.909 -21.305  1.00  0.00      RA0  N
ATOM   3136  H   THR A 337      35.073  25.131 -21.792  1.00  0.00      RA0  H
ATOM   3137  CA  THR A 337      34.717  27.161 -21.467  1.00  0.00      RA0  C
ATOM   3138  CB  THR A 337      35.192  27.567 -22.860  1.00  0.00      RA0  C
ATOM   3139  OG1 THR A 337      36.541  27.102 -22.998  1.00  0.00      RA0  O
ATOM   3140  HG1 THR A 337      37.009  27.415 -22.228  1.00  0.00      RA0  H
ATOM   3141  CG2 THR A 337      35.074  29.047 -23.221  1.00  0.00      RA0  C
ATOM   3142  C   THR A 337      33.204  26.953 -21.365  1.00  0.00      RA0  C
ATOM   3143  O   THR A 337      32.696  25.840 -21.477  1.00  0.00      RA0  O
ATOM   3144  N   ALA A 338      32.487  28.051 -21.176  1.00  0.00      RA0  N
ATOM   3145  H   ALA A 338      32.917  28.955 -21.090  1.00  0.00      RA0  H
ATOM   3146  CA  ALA A 338      31.041  28.030 -21.187  1.00  0.00      RA0  C
ATOM   3147  CB  ALA A 338      30.492  27.752 -19.789  1.00  0.00      RA0  C
ATOM   3148  C   ALA A 338      30.565  29.390 -21.661  1.00  0.00      RA0  C
ATOM   3149  O   ALA A 338      31.390  30.274 -21.979  1.00  0.00      RA0  O
ATOM   3150  N   ILE A 339      29.248  29.554 -21.759  1.00  0.00      RA0  N
ATOM   3151  H   ILE A 339      28.601  28.841 -21.483  1.00  0.00      RA0  H
ATOM   3152  CA  ILE A 339      28.680  30.798 -22.271  1.00  0.00      RA0  C
ATOM   3153  CB  ILE A 339      27.899  30.440 -23.535  1.00  0.00      RA0  C
ATOM   3154  CG2 ILE A 339      27.103  31.628 -24.041  1.00  0.00      RA0  C
ATOM   3155  CG1 ILE A 339      28.791  29.855 -24.630  1.00  0.00      RA0  C
ATOM   3156  CD1 ILE A 339      29.705  30.909 -25.251  1.00  0.00      RA0  C
ATOM   3157  C   ILE A 339      27.754  31.433 -21.261  1.00  0.00      RA0  C
ATOM   3158  O   ILE A 339      26.894  30.753 -20.693  1.00  0.00      RA0  O
ATOM   3159  N   VAL A 340      27.913  32.744 -21.070  1.00  0.00      RA0  N
ATOM   3160  H   VAL A 340      28.595  33.260 -21.593  1.00  0.00      RA0  H
ATOM   3161  CA  VAL A 340      26.991  33.543 -20.267  1.00  0.00      RA0  C
ATOM   3162  CB  VAL A 340      27.654  34.073 -18.994  1.00  0.00      RA0  C
ATOM   3163  CG1 VAL A 340      28.105  32.936 -18.074  1.00  0.00      RA0  C
ATOM   3164  CG2 VAL A 340      28.787  35.039 -19.327  1.00  0.00      RA0  C
ATOM   3165  C   VAL A 340      26.496  34.702 -21.155  1.00  0.00      RA0  C
ATOM   3166  O   VAL A 340      27.145  35.050 -22.142  1.00  0.00      RA0  O
ATOM   3167  N   GLN A 341      25.339  35.269 -20.835  1.00  0.00      RA0  N
ATOM   3168  H   GLN A 341      24.886  34.970 -19.996  1.00  0.00      RA0  H
ATOM   3169  CA  GLN A 341      24.821  36.437 -21.565  1.00  0.00      RA0  C
ATOM   3170  CB  GLN A 341      23.300  36.414 -21.481  1.00  0.00      RA0  C
ATOM   3171  CG  GLN A 341      22.665  35.711 -22.673  1.00  0.00      RA0  C
ATOM   3172  CD  GLN A 341      22.748  36.655 -23.849  1.00  0.00      RA0  C
ATOM   3173  OE1 GLN A 341      22.660  37.871 -23.694  1.00  0.00      RA0  O
ATOM   3174  NE2 GLN A 341      22.862  36.036 -25.027  1.00  0.00      RA0  N
ATOM   3175 HE21 GLN A 341      23.058  35.044 -25.025  1.00  0.00      RA0  H
ATOM   3176 HE22 GLN A 341      22.796  36.448 -25.931  1.00  0.00      RA0  H
ATOM   3177  C   GLN A 341      25.349  37.761 -20.982  1.00  0.00      RA0  C
ATOM   3178  O   GLN A 341      25.161  38.040 -19.801  1.00  0.00      RA0  O
ATOM   3179  N   ILE A 342      26.028  38.563 -21.807  1.00  0.00      RA0  N
ATOM   3180  H   ILE A 342      26.202  38.233 -22.729  1.00  0.00      RA0  H
ATOM   3181  CA  ILE A 342      26.585  39.864 -21.359  1.00  0.00      RA0  C
ATOM   3182  CB  ILE A 342      28.092  39.808 -21.040  1.00  0.00      RA0  C
ATOM   3183  CG2 ILE A 342      28.666  41.197 -20.735  1.00  0.00      RA0  C
ATOM   3184  CG1 ILE A 342      28.401  38.855 -19.877  1.00  0.00      RA0  C
ATOM   3185  CD1 ILE A 342      27.950  39.365 -18.503  1.00  0.00      RA0  C
ATOM   3186  C   ILE A 342      26.260  40.925 -22.412  1.00  0.00      RA0  C
ATOM   3187  O   ILE A 342      26.634  40.773 -23.577  1.00  0.00      RA0  O
ATOM   3188  N   ARG A 343      25.548  41.979 -22.001  1.00  0.00      RA0  N
ATOM   3189  H   ARG A 343      25.347  42.047 -21.024  1.00  0.00      RA0  H
ATOM   3190  CA  ARG A 343      25.081  43.025 -22.916  1.00  0.00      RA0  C
ATOM   3191  CB  ARG A 343      26.256  43.810 -23.520  1.00  0.00      RA0  C
ATOM   3192  CG  ARG A 343      27.231  44.376 -22.499  1.00  0.00      RA0  C
ATOM   3193  CD  ARG A 343      28.469  45.002 -23.141  1.00  0.00      RA0  C
ATOM   3194  NE  ARG A 343      29.503  44.007 -23.428  1.00  0.00      RA0  N
ATOM   3195  HE  ARG A 343      29.392  43.435 -24.237  1.00  0.00      RA0  H
ATOM   3196  CZ  ARG A 343      30.534  43.860 -22.564  1.00  0.00      RA0  C
ATOM   3197  NH1 ARG A 343      30.615  44.597 -21.465  1.00  0.00      RA0  N
ATOM   3198 HH11 ARG A 343      31.286  44.378 -20.759  1.00  0.00      RA0  H
ATOM   3199 HH12 ARG A 343      30.017  45.401 -21.325  1.00  0.00      RA0  H
ATOM   3200  NH2 ARG A 343      31.498  42.979 -22.803  1.00  0.00      RA0  N
ATOM   3201 HH21 ARG A 343      32.241  42.846 -22.135  1.00  0.00      RA0  H
ATOM   3202 HH22 ARG A 343      31.611  42.424 -23.629  1.00  0.00      RA0  H
ATOM   3203  C   ARG A 343      24.265  42.442 -24.067  1.00  0.00      RA0  C
ATOM   3204  O   ARG A 343      24.450  42.807 -25.229  1.00  0.00      RA0  O
ATOM   3205  N   ASN A 344      23.366  41.521 -23.721  1.00  0.00      RA0  N
ATOM   3206  H   ASN A 344      23.320  41.255 -22.760  1.00  0.00      RA0  H
ATOM   3207  CA  ASN A 344      22.421  40.918 -24.669  1.00  0.00      RA0  C
ATOM   3208  CB  ASN A 344      21.485  41.934 -25.340  1.00  0.00      RA0  C
ATOM   3209  CG  ASN A 344      20.188  41.269 -25.771  1.00  0.00      RA0  C
ATOM   3210  OD1 ASN A 344      19.237  41.181 -25.000  1.00  0.00      RA0  O
ATOM   3211  ND2 ASN A 344      20.144  40.897 -27.062  1.00  0.00      RA0  N
ATOM   3212 HD21 ASN A 344      21.010  40.853 -27.568  1.00  0.00      RA0  H
ATOM   3213 HD22 ASN A 344      19.303  40.616 -27.521  1.00  0.00      RA0  H
ATOM   3214  C   ASN A 344      23.093  40.014 -25.721  1.00  0.00      RA0  C
ATOM   3215  O   ASN A 344      22.540  39.768 -26.793  1.00  0.00      RA0  O
ATOM   3216  N   ARG A 345      24.282  39.515 -25.398  1.00  0.00      RA0  N
ATOM   3217  H   ARG A 345      24.667  39.602 -24.479  1.00  0.00      RA0  H
ATOM   3218  CA  ARG A 345      25.063  38.723 -26.332  1.00  0.00      RA0  C
ATOM   3219  CB  ARG A 345      26.148  39.690 -26.834  1.00  0.00      RA0  C
ATOM   3220  CG  ARG A 345      27.140  39.270 -27.924  1.00  0.00      RA0  C
ATOM   3221  CD  ARG A 345      28.496  39.985 -27.773  1.00  0.00      RA0  C
ATOM   3222  NE  ARG A 345      29.262  39.371 -26.687  1.00  0.00      RA0  N
ATOM   3223  HE  ARG A 345      28.900  38.477 -26.398  1.00  0.00      RA0  H
ATOM   3224  CZ  ARG A 345      30.425  39.878 -26.169  1.00  0.00      RA0  C
ATOM   3225  NH1 ARG A 345      31.097  39.173 -25.240  1.00  0.00      RA0  N
ATOM   3226 HH11 ARG A 345      31.936  39.549 -24.809  1.00  0.00      RA0  H
ATOM   3227 HH12 ARG A 345      30.797  38.264 -24.939  1.00  0.00      RA0  H
ATOM   3228  NH2 ARG A 345      30.914  41.069 -26.572  1.00  0.00      RA0  N
ATOM   3229 HH21 ARG A 345      31.776  41.418 -26.169  1.00  0.00      RA0  H
ATOM   3230 HH22 ARG A 345      30.457  41.628 -27.267  1.00  0.00      RA0  H
ATOM   3231  C   ARG A 345      25.727  37.587 -25.583  1.00  0.00      RA0  C
ATOM   3232  O   ARG A 345      25.883  37.655 -24.383  1.00  0.00      RA0  O
ATOM   3233  N   GLU A 346      26.084  36.536 -26.309  1.00  0.00      RA0  N
ATOM   3234  H   GLU A 346      25.931  36.535 -27.294  1.00  0.00      RA0  H
ATOM   3235  CA  GLU A 346      26.852  35.451 -25.729  1.00  0.00      RA0  C
ATOM   3236  CB  GLU A 346      26.726  34.177 -26.567  1.00  0.00      RA0  C
ATOM   3237  CG  GLU A 346      25.279  33.772 -26.913  1.00  0.00      RA0  C
ATOM   3238  CD  GLU A 346      24.365  33.527 -25.709  1.00  0.00      RA0  C
ATOM   3239  OE1 GLU A 346      23.188  33.242 -25.919  1.00  0.00      RA0  O
ATOM   3240  OE2 GLU A 346      24.773  33.686 -24.562  1.00  0.00      RA0  O
ATOM   3241  C   GLU A 346      28.269  35.924 -25.459  1.00  0.00      RA0  C
ATOM   3242  O   GLU A 346      28.894  36.633 -26.287  1.00  0.00      RA0  O
ATOM   3243  N   MSE A 347      28.756  35.515 -24.305  1.00  0.00      RA0  N
ATOM   3244  H   MSE A 347      28.175  34.960 -23.704  1.00  0.00      RA0  H
ATOM   3245  CA  MSE A 347      30.084  35.818 -23.850  1.00  0.00      RA0  C
ATOM   3246  CB  MSE A 347      29.999  36.769 -22.663  1.00  0.00      RA0  C
ATOM   3247  CG  MSE A 347      31.324  36.878 -21.915  1.00  0.00      RA0  C
ATOM   3248  SE  MSE A 347      32.430  38.060 -22.672  1.00  0.00      RA0  S
ATOM   3249  CE  MSE A 347      31.710  39.512 -21.890  1.00  0.00      RA0  C
ATOM   3250  C   MSE A 347      30.685  34.509 -23.359  1.00  0.00      RA0  C
ATOM   3251  O   MSE A 347      30.230  33.957 -22.361  1.00  0.00      RA0  O
ATOM   3252  N   PRO A 348      31.711  34.019 -24.045  1.00  0.00      RA0  N
ATOM   3253  CD  PRO A 348      32.207  34.520 -25.317  1.00  0.00      RA0  C
ATOM   3254  CA  PRO A 348      32.458  32.885 -23.541  1.00  0.00      RA0  C
ATOM   3255  CB  PRO A 348      33.430  32.573 -24.686  1.00  0.00      RA0  C
ATOM   3256  CG  PRO A 348      32.897  33.305 -25.919  1.00  0.00      RA0  C
ATOM   3257  C   PRO A 348      33.202  33.247 -22.267  1.00  0.00      RA0  C
ATOM   3258  O   PRO A 348      33.696  34.375 -22.104  1.00  0.00      RA0  O
ATOM   3259  N   VAL A 349      33.222  32.312 -21.336  1.00  0.00      RA0  N
ATOM   3260  H   VAL A 349      32.828  31.409 -21.510  1.00  0.00      RA0  H
ATOM   3261  CA  VAL A 349      33.948  32.492 -20.109  1.00  0.00      RA0  C
ATOM   3262  CB  VAL A 349      33.014  32.640 -18.903  1.00  0.00      RA0  C
ATOM   3263  CG1 VAL A 349      32.306  33.992 -18.914  1.00  0.00      RA0  C
ATOM   3264  CG2 VAL A 349      32.029  31.474 -18.806  1.00  0.00      RA0  C
ATOM   3265  C   VAL A 349      34.827  31.280 -19.931  1.00  0.00      RA0  C
ATOM   3266  O   VAL A 349      34.558  30.225 -20.490  1.00  0.00      RA0  O
ATOM   3267  N   LYS A 350      35.887  31.447 -19.159  1.00  0.00      RA0  N
ATOM   3268  H   LYS A 350      35.996  32.302 -18.650  1.00  0.00      RA0  H
ATOM   3269  CA  LYS A 350      36.790  30.350 -18.882  1.00  0.00      RA0  C
ATOM   3270  CB  LYS A 350      38.273  30.750 -18.745  1.00  0.00      RA0  C
ATOM   3271  CG  LYS A 350      39.042  29.653 -17.985  1.00  0.00      RA0  C
ATOM   3272  CD  LYS A 350      40.552  29.548 -18.170  1.00  0.00      RA0  C
ATOM   3273  CE  LYS A 350      41.072  28.281 -17.477  1.00  0.00      RA0  C
ATOM   3274  NZ  LYS A 350      40.230  27.129 -17.835  1.00  0.00      RA0  N
ATOM   3275  HZ1 LYS A 350      39.306  27.074 -17.369  1.00  0.00      RA0  H
ATOM   3276  HZ2 LYS A 350      40.067  27.086 -18.861  1.00  0.00      RA0  H
ATOM   3277  HZ3 LYS A 350      40.684  26.207 -17.668  1.00  0.00      RA0  H
ATOM   3278  C   LYS A 350      36.316  29.641 -17.614  1.00  0.00      RA0  C
ATOM   3279  O   LYS A 350      35.999  30.274 -16.601  1.00  0.00      RA0  O
ATOM   3280  N   VAL A 351      36.255  28.318 -17.676  1.00  0.00      RA0  N
ATOM   3281  H   VAL A 351      36.590  27.847 -18.493  1.00  0.00      RA0  H
ATOM   3282  CA  VAL A 351      35.904  27.497 -16.539  1.00  0.00      RA0  C
ATOM   3283  CB  VAL A 351      35.117  26.273 -17.000  1.00  0.00      RA0  C
ATOM   3284  CG1 VAL A 351      34.715  25.377 -15.827  1.00  0.00      RA0  C
ATOM   3285  CG2 VAL A 351      33.914  26.716 -17.827  1.00  0.00      RA0  C
ATOM   3286  C   VAL A 351      37.164  27.076 -15.787  1.00  0.00      RA0  C
ATOM   3287  O   VAL A 351      38.088  26.550 -16.388  1.00  0.00      RA0  O
ATOM   3288  N   THR A 352      37.174  27.295 -14.482  1.00  0.00      RA0  N
ATOM   3289  H   THR A 352      36.342  27.567 -14.004  1.00  0.00      RA0  H
ATOM   3290  CA  THR A 352      38.346  27.051 -13.661  1.00  0.00      RA0  C
ATOM   3291  CB  THR A 352      38.913  28.462 -13.492  1.00  0.00      RA0  C
ATOM   3292  OG1 THR A 352      38.561  29.217 -14.663  1.00  0.00      RA0  O
ATOM   3293  HG1 THR A 352      37.642  29.446 -14.576  1.00  0.00      RA0  H
ATOM   3294  CG2 THR A 352      40.427  28.511 -13.265  1.00  0.00      RA0  C
ATOM   3295  C   THR A 352      37.972  26.343 -12.384  1.00  0.00      RA0  C
ATOM   3296  O   THR A 352      36.804  26.043 -12.109  1.00  0.00      RA0  O
ATOM   3297  N   LYS A 353      38.988  26.084 -11.576  1.00  0.00      RA0  N
ATOM   3298  H   LYS A 353      39.893  26.422 -11.821  1.00  0.00      RA0  H
ATOM   3299  CA  LYS A 353      38.787  25.613 -10.208  1.00  0.00      RA0  C
ATOM   3300  CB  LYS A 353      40.139  25.239  -9.587  1.00  0.00      RA0  C
ATOM   3301  CG  LYS A 353      40.697  23.976 -10.249  1.00  0.00      RA0  C
ATOM   3302  CD  LYS A 353      41.912  23.383  -9.530  1.00  0.00      RA0  C
ATOM   3303  CE  LYS A 353      42.364  22.068 -10.174  1.00  0.00      RA0  C
ATOM   3304  NZ  LYS A 353      43.454  21.466  -9.391  1.00  0.00      RA0  N
ATOM   3305  HZ1 LYS A 353      43.747  20.574  -9.839  1.00  0.00      RA0  H
ATOM   3306  HZ2 LYS A 353      44.265  22.116  -9.356  1.00  0.00      RA0  H
ATOM   3307  HZ3 LYS A 353      43.123  21.270  -8.425  1.00  0.00      RA0  H
ATOM   3308  C   LYS A 353      38.029  26.695  -9.424  1.00  0.00      RA0  C
ATOM   3309  O   LYS A 353      38.202  27.881  -9.719  1.00  0.00      RA0  O
ATOM   3310  N   PRO A 354      37.258  26.302  -8.410  1.00  0.00      RA0  N
ATOM   3311  CD  PRO A 354      36.986  24.916  -8.036  1.00  0.00      RA0  C
ATOM   3312  CA  PRO A 354      36.501  27.253  -7.598  1.00  0.00      RA0  C
ATOM   3313  CB  PRO A 354      35.412  26.359  -6.997  1.00  0.00      RA0  C
ATOM   3314  CG  PRO A 354      36.097  25.010  -6.804  1.00  0.00      RA0  C
ATOM   3315  C   PRO A 354      37.339  27.971  -6.530  1.00  0.00      RA0  C
ATOM   3316  O   PRO A 354      37.011  27.956  -5.349  1.00  0.00      RA0  O
ATOM   3317  N   VAL A 355      38.428  28.601  -6.960  1.00  0.00      RA0  N
ATOM   3318  H   VAL A 355      38.679  28.668  -7.931  1.00  0.00      RA0  H
ATOM   3319  CA  VAL A 355      39.315  29.351  -6.064  1.00  0.00      RA0  C
ATOM   3320  CB  VAL A 355      40.161  28.399  -5.201  1.00  0.00      RA0  C
ATOM   3321  CG1 VAL A 355      40.972  27.420  -6.053  1.00  0.00      RA0  C
ATOM   3322  CG2 VAL A 355      41.021  29.161  -4.188  1.00  0.00      RA0  C
ATOM   3323  C   VAL A 355      40.171  30.197  -7.002  1.00  0.00      RA0  C
ATOM   3324  O   VAL A 355      40.488  29.763  -8.113  1.00  0.00      RA0  O
ATOM   3325  N   PHE A 356      40.529  31.393  -6.555  1.00  0.00      RA0  N
ATOM   3326  H   PHE A 356      40.255  31.700  -5.641  1.00  0.00      RA0  H
ATOM   3327  CA  PHE A 356      41.155  32.376  -7.446  1.00  0.00      RA0  C
ATOM   3328  CB  PHE A 356      40.145  33.457  -7.849  1.00  0.00      RA0  C
ATOM   3329  CG  PHE A 356      38.873  32.841  -8.385  1.00  0.00      RA0  C
ATOM   3330  CD1 PHE A 356      37.751  32.744  -7.569  1.00  0.00      RA0  C
ATOM   3331  CD2 PHE A 356      38.821  32.375  -9.694  1.00  0.00      RA0  C
ATOM   3332  CE1 PHE A 356      36.576  32.191  -8.062  1.00  0.00      RA0  C
ATOM   3333  CE2 PHE A 356      37.646  31.821 -10.187  1.00  0.00      RA0  C
ATOM   3334  CZ  PHE A 356      36.523  31.735  -9.374  1.00  0.00      RA0  C
ATOM   3335  C   PHE A 356      42.409  33.037  -6.865  1.00  0.00      RA0  C
ATOM   3336  O   PHE A 356      43.353  33.247  -7.599  1.00  0.00      RA0  O
ATOM   3337  N   VAL A 357      42.399  33.345  -5.575  1.00  0.00      RA0  N
ATOM   3338  H   VAL A 357      41.607  33.143  -4.993  1.00  0.00      RA0  H
ATOM   3339  CA  VAL A 357      43.499  34.057  -4.912  1.00  0.00      RA0  C
ATOM   3340  CB  VAL A 357      43.203  35.562  -4.786  1.00  0.00      RA0  C
ATOM   3341  CG1 VAL A 357      44.301  36.277  -3.996  1.00  0.00      RA0  C
ATOM   3342  CG2 VAL A 357      42.990  36.238  -6.141  1.00  0.00      RA0  C
ATOM   3343  C   VAL A 357      43.699  33.458  -3.520  1.00  0.00      RA0  C
ATOM   3344  O   VAL A 357      42.740  33.229  -2.797  1.00  0.00      RA0  O
ATOM   3345  N   ARG A 358      44.946  33.183  -3.150  1.00  0.00      RA0  N
ATOM   3346  H   ARG A 358      45.727  33.391  -3.748  1.00  0.00      RA0  H
ATOM   3347  CA  ARG A 358      45.290  32.775  -1.790  1.00  0.00      RA0  C
ATOM   3348  CB  ARG A 358      45.512  31.261  -1.778  1.00  0.00      RA0  C
ATOM   3349  CG  ARG A 358      44.430  30.428  -1.087  1.00  0.00      RA0  C
ATOM   3350  CD  ARG A 358      44.895  29.897   0.273  1.00  0.00      RA0  C
ATOM   3351  NE  ARG A 358      45.254  31.004   1.153  1.00  0.00      RA0  N
ATOM   3352  HE  ARG A 358      44.586  31.756   1.207  1.00  0.00      RA0  H
ATOM   3353  CZ  ARG A 358      46.452  31.054   1.806  1.00  0.00      RA0  C
ATOM   3354  NH1 ARG A 358      47.332  30.034   1.691  1.00  0.00      RA0  N
ATOM   3355 HH11 ARG A 358      48.227  30.063   2.147  1.00  0.00      RA0  H
ATOM   3356 HH12 ARG A 358      47.125  29.219   1.142  1.00  0.00      RA0  H
ATOM   3357  NH2 ARG A 358      46.743  32.143   2.542  1.00  0.00      RA0  N
ATOM   3358 HH21 ARG A 358      47.618  32.260   3.036  1.00  0.00      RA0  H
ATOM   3359 HH22 ARG A 358      46.098  32.920   2.581  1.00  0.00      RA0  H
ATOM   3360  C   ARG A 358      46.601  33.472  -1.436  1.00  0.00      RA0  C
ATOM   3361  O   ARG A 358      47.474  33.559  -2.291  1.00  0.00      RA0  O
ATOM   3362  N   ASN A 359      46.729  33.924  -0.197  1.00  0.00      RA0  N
ATOM   3363  H   ASN A 359      45.904  34.138   0.332  1.00  0.00      RA0  H
ATOM   3364  CA  ASN A 359      47.998  34.501   0.307  1.00  0.00      RA0  C
ATOM   3365  CB  ASN A 359      49.087  33.461   0.542  1.00  0.00      RA0  C
ATOM   3366  CG  ASN A 359      49.563  33.587   1.971  1.00  0.00      RA0  C
ATOM   3367  OD1 ASN A 359      49.308  32.697   2.785  1.00  0.00      RA0  O
ATOM   3368  ND2 ASN A 359      50.224  34.723   2.250  1.00  0.00      RA0  N
ATOM   3369 HD21 ASN A 359      50.390  35.402   1.529  1.00  0.00      RA0  H
ATOM   3370 HD22 ASN A 359      50.559  34.954   3.164  1.00  0.00      RA0  H
ATOM   3371  C   ASN A 359      48.561  35.541  -0.626  1.00  0.00      RA0  C
ATOM   3372  O   ASN A 359      49.753  35.507  -1.003  1.00  0.00      RA0  O
ATOM   3373  N   GLY A 360      47.702  36.480  -1.005  1.00  0.00      RA0  N
ATOM   3374  H   GLY A 360      46.816  36.484  -0.534  1.00  0.00      RA0  H
ATOM   3375  CA  GLY A 360      48.109  37.622  -1.768  1.00  0.00      RA0  C
ATOM   3376  C   GLY A 360      48.455  37.393  -3.200  1.00  0.00      RA0  C
ATOM   3377  O   GLY A 360      48.970  38.312  -3.858  1.00  0.00      RA0  O
ATOM   3378  N   LYS A 361      48.157  36.206  -3.727  1.00  0.00      RA0  N
ATOM   3379  H   LYS A 361      47.744  35.467  -3.190  1.00  0.00      RA0  H
ATOM   3380  CA  LYS A 361      48.555  35.894  -5.075  1.00  0.00      RA0  C
ATOM   3381  CB  LYS A 361      49.897  35.155  -5.020  1.00  0.00      RA0  C
ATOM   3382  CG  LYS A 361      50.429  34.770  -6.400  1.00  0.00      RA0  C
ATOM   3383  CD  LYS A 361      51.588  33.775  -6.373  1.00  0.00      RA0  C
ATOM   3384  CE  LYS A 361      51.869  33.220  -7.773  1.00  0.00      RA0  C
ATOM   3385  NZ  LYS A 361      50.694  32.475  -8.253  1.00  0.00      RA0  N
ATOM   3386  HZ1 LYS A 361      50.828  32.138  -9.227  1.00  0.00      RA0  H
ATOM   3387  HZ2 LYS A 361      50.491  31.670  -7.631  1.00  0.00      RA0  H
ATOM   3388  HZ3 LYS A 361      49.838  33.073  -8.244  1.00  0.00      RA0  H
ATOM   3389  C   LYS A 361      47.501  35.067  -5.793  1.00  0.00      RA0  C
ATOM   3390  O   LYS A 361      46.890  34.198  -5.193  1.00  0.00      RA0  O
ATOM   3391  N   ALA A 362      47.345  35.328  -7.092  1.00  0.00      RA0  N
ATOM   3392  H   ALA A 362      47.830  36.116  -7.465  1.00  0.00      RA0  H
ATOM   3393  CA  ALA A 362      46.536  34.514  -7.970  1.00  0.00      RA0  C
ATOM   3394  CB  ALA A 362      46.689  34.968  -9.420  1.00  0.00      RA0  C
ATOM   3395  C   ALA A 362      47.009  33.070  -7.892  1.00  0.00      RA0  C
ATOM   3396  O   ALA A 362      48.212  32.796  -7.850  1.00  0.00      RA0  O
ATOM   3397  N   VAL A 363      46.048  32.154  -7.859  1.00  0.00      RA0  N
ATOM   3398  H   VAL A 363      45.103  32.480  -7.944  1.00  0.00      RA0  H
ATOM   3399  CA  VAL A 363      46.343  30.718  -7.868  1.00  0.00      RA0  C
ATOM   3400  CB  VAL A 363      45.084  29.873  -7.651  1.00  0.00      RA0  C
ATOM   3401  CG1 VAL A 363      44.488  30.146  -6.269  1.00  0.00      RA0  C
ATOM   3402  CG2 VAL A 363      44.074  30.055  -8.786  1.00  0.00      RA0  C
ATOM   3403  C   VAL A 363      47.023  30.360  -9.192  1.00  0.00      RA0  C
ATOM   3404  O   VAL A 363      46.891  31.065 -10.242  1.00  0.00      RA0  O
ATOM   3405  N   ALA A 364      47.768  29.261  -9.159  1.00  0.00      RA0  N
ATOM   3406  H   ALA A 364      47.781  28.715  -8.323  1.00  0.00      RA0  H
ATOM   3407  CA  ALA A 364      48.611  28.868 -10.295  1.00  0.00      RA0  C
ATOM   3408  CB  ALA A 364      49.230  27.492 -10.047  1.00  0.00      RA0  C
ATOM   3409  C   ALA A 364      47.902  28.848 -11.638  1.00  0.00      RA0  C
ATOM   3410  O   ALA A 364      48.486  29.249 -12.620  1.00  0.00      RA0  O
ATOM   3411  N   GLY A 365      46.645  28.411 -11.692  1.00  0.00      RA0  N
ATOM   3412  H   GLY A 365      46.162  28.188 -10.850  1.00  0.00      RA0  H
ATOM   3413  CA  GLY A 365      45.936  28.351 -12.980  1.00  0.00      RA0  C
ATOM   3414  C   GLY A 365      45.653  29.709 -13.591  1.00  0.00      RA0  C
ATOM   3415  O   GLY A 365      45.342  29.814 -14.775  1.00  0.00      RA0  O
ATOM   3416  N   LEU A 366      45.784  30.757 -12.792  1.00  0.00      RA0  N
ATOM   3417  H   LEU A 366      46.119  30.656 -11.861  1.00  0.00      RA0  H
ATOM   3418  CA  LEU A 366      45.544  32.127 -13.278  1.00  0.00      RA0  C
ATOM   3419  CB  LEU A 366      44.562  32.851 -12.357  1.00  0.00      RA0  C
ATOM   3420  CG  LEU A 366      43.192  32.173 -12.309  1.00  0.00      RA0  C
ATOM   3421  CD1 LEU A 366      42.273  32.826 -11.278  1.00  0.00      RA0  C
ATOM   3422  CD2 LEU A 366      42.543  32.110 -13.693  1.00  0.00      RA0  C
ATOM   3423  C   LEU A 366      46.807  32.966 -13.459  1.00  0.00      RA0  C
ATOM   3424  O   LEU A 366      46.720  34.191 -13.624  1.00  0.00      RA0  O
ATOM   3425  N   CYS A 367      47.976  32.332 -13.390  1.00  0.00      RA0  N
ATOM   3426  H   CYS A 367      48.056  31.338 -13.268  1.00  0.00      RA0  H
ATOM   3427  CA  CYS A 367      49.235  33.019 -13.722  1.00  0.00      RA0  C
ATOM   3428  CB  CYS A 367      49.740  33.767 -12.488  1.00  0.00      RA0  C
ATOM   3429  SG  CYS A 367      49.904  32.720 -11.014  1.00  0.00      RA0  S
ATOM   3430  C   CYS A 367      50.294  32.088 -14.318  1.00  0.00      RA0  C
ATOM   3431  O   CYS A 367      50.122  30.864 -14.369  1.00  0.00      RA0  O
END
HEADER lig.000.10.pdb
ATOM      1  N   ASN A   2      31.253  68.171 -22.399  1.00  0.00      LA0  N
ATOM      2  H   ASN A   2      31.837  67.539 -21.887  1.00  0.00      LA0  H
ATOM      3  CA  ASN A   2      29.802  68.027 -22.292  1.00  0.00      LA0  C
ATOM      4  CB  ASN A   2      29.368  66.663 -22.840  1.00  0.00      LA0  C
ATOM      5  CG  ASN A   2      27.857  66.521 -22.801  1.00  0.00      LA0  C
ATOM      6  OD1 ASN A   2      27.109  67.490 -22.794  1.00  0.00      LA0  O
ATOM      7  ND2 ASN A   2      27.434  65.258 -22.781  1.00  0.00      LA0  N
ATOM      8 HD21 ASN A   2      28.111  64.514 -22.719  1.00  0.00      LA0  H
ATOM      9 HD22 ASN A   2      26.465  65.034 -22.803  1.00  0.00      LA0  H
ATOM     10  C   ASN A   2      29.309  68.228 -20.871  1.00  0.00      LA0  C
ATOM     11  O   ASN A   2      29.409  67.350 -20.020  1.00  0.00      LA0  O
ATOM     12  N   VAL A   3      28.775  69.436 -20.651  1.00  0.00      LA0  N
ATOM     13  H   VAL A   3      28.736  70.115 -21.384  1.00  0.00      LA0  H
ATOM     14  CA  VAL A   3      28.210  69.730 -19.335  1.00  0.00      LA0  C
ATOM     15  CB  VAL A   3      29.053  70.821 -18.641  1.00  0.00      LA0  C
ATOM     16  CG1 VAL A   3      28.555  71.145 -17.233  1.00  0.00      LA0  C
ATOM     17  CG2 VAL A   3      30.536  70.438 -18.589  1.00  0.00      LA0  C
ATOM     18  C   VAL A   3      26.737  70.123 -19.454  1.00  0.00      LA0  C
ATOM     19  O   VAL A   3      26.381  71.283 -19.621  1.00  0.00      LA0  O
ATOM     20  N   PRO A   4      25.860  69.092 -19.408  1.00  0.00      LA0  N
ATOM     21  CD  PRO A   4      26.163  67.674 -19.297  1.00  0.00      LA0  C
ATOM     22  CA  PRO A   4      24.422  69.345 -19.541  1.00  0.00      LA0  C
ATOM     23  CB  PRO A   4      23.818  67.939 -19.487  1.00  0.00      LA0  C
ATOM     24  CG  PRO A   4      24.944  67.004 -19.912  1.00  0.00      LA0  C
ATOM     25  C   PRO A   4      23.850  70.305 -18.508  1.00  0.00      LA0  C
ATOM     26  O   PRO A   4      24.140  70.263 -17.315  1.00  0.00      LA0  O
ATOM     27  N   ALA A   5      23.033  71.213 -19.057  1.00  0.00      LA0  N
ATOM     28  H   ALA A   5      22.769  71.104 -20.012  1.00  0.00      LA0  H
ATOM     29  CA  ALA A   5      22.598  72.356 -18.258  1.00  0.00      LA0  C
ATOM     30  CB  ALA A   5      22.000  73.436 -19.161  1.00  0.00      LA0  C
ATOM     31  C   ALA A   5      21.614  72.055 -17.142  1.00  0.00      LA0  C
ATOM     32  O   ALA A   5      21.431  72.841 -16.222  1.00  0.00      LA0  O
ATOM     33  N   GLU A   6      20.974  70.885 -17.258  1.00  0.00      LA0  N
ATOM     34  H   GLU A   6      21.187  70.207 -17.965  1.00  0.00      LA0  H
ATOM     35  CA  GLU A   6      19.980  70.553 -16.243  1.00  0.00      LA0  C
ATOM     36  CB  GLU A   6      18.882  69.661 -16.852  1.00  0.00      LA0  C
ATOM     37  CG  GLU A   6      19.091  68.133 -16.899  1.00  0.00      LA0  C
ATOM     38  CD  GLU A   6      20.177  67.628 -17.845  1.00  0.00      LA0  C
ATOM     39  OE1 GLU A   6      20.471  66.431 -17.794  1.00  0.00      LA0  O
ATOM     40  OE2 GLU A   6      20.715  68.401 -18.636  1.00  0.00      LA0  O
ATOM     41  C   GLU A   6      20.541  69.986 -14.946  1.00  0.00      LA0  C
ATOM     42  O   GLU A   6      19.823  69.680 -13.999  1.00  0.00      LA0  O
ATOM     43  N   LEU A   7      21.871  69.835 -14.948  1.00  0.00      LA0  N
ATOM     44  H   LEU A   7      22.447  70.177 -15.690  1.00  0.00      LA0  H
ATOM     45  CA  LEU A   7      22.450  69.126 -13.819  1.00  0.00      LA0  C
ATOM     46  CB  LEU A   7      23.523  68.164 -14.310  1.00  0.00      LA0  C
ATOM     47  CG  LEU A   7      23.019  67.216 -15.388  1.00  0.00      LA0  C
ATOM     48  CD1 LEU A   7      24.158  66.494 -16.083  1.00  0.00      LA0  C
ATOM     49  CD2 LEU A   7      22.015  66.228 -14.827  1.00  0.00      LA0  C
ATOM     50  C   LEU A   7      23.028  70.011 -12.743  1.00  0.00      LA0  C
ATOM     51  O   LEU A   7      23.644  71.042 -12.984  1.00  0.00      LA0  O
ATOM     52  N   LYS A   8      22.839  69.503 -11.524  1.00  0.00      LA0  N
ATOM     53  H   LYS A   8      22.282  68.677 -11.439  1.00  0.00      LA0  H
ATOM     54  CA  LYS A   8      23.756  69.902 -10.465  1.00  0.00      LA0  C
ATOM     55  CB  LYS A   8      23.024  69.818  -9.128  1.00  0.00      LA0  C
ATOM     56  CG  LYS A   8      22.226  71.094  -8.858  1.00  0.00      LA0  C
ATOM     57  CD  LYS A   8      23.124  72.165  -8.244  1.00  0.00      LA0  C
ATOM     58  CE  LYS A   8      22.495  73.549  -8.124  1.00  0.00      LA0  C
ATOM     59  NZ  LYS A   8      23.040  74.217  -6.936  1.00  0.00      LA0  N
ATOM     60  HZ1 LYS A   8      22.599  75.157  -6.809  1.00  0.00      LA0  H
ATOM     61  HZ2 LYS A   8      22.710  73.713  -6.087  1.00  0.00      LA0  H
ATOM     62  HZ3 LYS A   8      24.077  74.284  -6.913  1.00  0.00      LA0  H
ATOM     63  C   LYS A   8      24.969  68.994 -10.519  1.00  0.00      LA0  C
ATOM     64  O   LYS A   8      24.942  67.953 -11.164  1.00  0.00      LA0  O
ATOM     65  N   TYR A   9      26.036  69.423  -9.848  1.00  0.00      LA0  N
ATOM     66  H   TYR A   9      26.021  70.303  -9.371  1.00  0.00      LA0  H
ATOM     67  CA  TYR A   9      27.276  68.658  -9.932  1.00  0.00      LA0  C
ATOM     68  CB  TYR A   9      28.249  69.306 -10.924  1.00  0.00      LA0  C
ATOM     69  CG  TYR A   9      27.734  69.238 -12.343  1.00  0.00      LA0  C
ATOM     70  CD1 TYR A   9      26.960  70.299 -12.856  1.00  0.00      LA0  C
ATOM     71  CE1 TYR A   9      26.491  70.224 -14.178  1.00  0.00      LA0  C
ATOM     72  CD2 TYR A   9      28.054  68.110 -13.122  1.00  0.00      LA0  C
ATOM     73  CE2 TYR A   9      27.592  68.039 -14.446  1.00  0.00      LA0  C
ATOM     74  CZ  TYR A   9      26.812  69.093 -14.955  1.00  0.00      LA0  C
ATOM     75  OH  TYR A   9      26.351  69.001 -16.253  1.00  0.00      LA0  O
ATOM     76  HH  TYR A   9      25.624  69.608 -16.385  1.00  0.00      LA0  H
ATOM     77  C   TYR A   9      27.925  68.606  -8.573  1.00  0.00      LA0  C
ATOM     78  O   TYR A   9      27.794  69.535  -7.780  1.00  0.00      LA0  O
ATOM     79  N   SER A  10      28.619  67.494  -8.319  1.00  0.00      LA0  N
ATOM     80  H   SER A  10      28.773  66.785  -9.011  1.00  0.00      LA0  H
ATOM     81  CA  SER A  10      29.404  67.526  -7.094  1.00  0.00      LA0  C
ATOM     82  CB  SER A  10      29.587  66.107  -6.545  1.00  0.00      LA0  C
ATOM     83  OG  SER A  10      30.393  65.329  -7.433  1.00  0.00      LA0  O
ATOM     84  HG  SER A  10      30.355  64.430  -7.074  1.00  0.00      LA0  H
ATOM     85  C   SER A  10      30.721  68.245  -7.330  1.00  0.00      LA0  C
ATOM     86  O   SER A  10      30.988  68.756  -8.412  1.00  0.00      LA0  O
ATOM     87  N   LYS A  11      31.543  68.258  -6.275  1.00  0.00      LA0  N
ATOM     88  H   LYS A  11      31.310  67.758  -5.439  1.00  0.00      LA0  H
ATOM     89  CA  LYS A  11      32.925  68.671  -6.521  1.00  0.00      LA0  C
ATOM     90  CB  LYS A  11      33.502  69.318  -5.255  1.00  0.00      LA0  C
ATOM     91  CG  LYS A  11      32.438  70.110  -4.479  1.00  0.00      LA0  C
ATOM     92  CD  LYS A  11      32.847  70.610  -3.089  1.00  0.00      LA0  C
ATOM     93  CE  LYS A  11      33.427  69.538  -2.156  1.00  0.00      LA0  C
ATOM     94  NZ  LYS A  11      32.588  68.331  -2.105  1.00  0.00      LA0  N
ATOM     95  HZ1 LYS A  11      33.148  67.535  -1.726  1.00  0.00      LA0  H
ATOM     96  HZ2 LYS A  11      31.682  68.416  -1.614  1.00  0.00      LA0  H
ATOM     97  HZ3 LYS A  11      32.440  67.950  -3.067  1.00  0.00      LA0  H
ATOM     98  C   LYS A  11      33.765  67.476  -6.961  1.00  0.00      LA0  C
ATOM     99  O   LYS A  11      34.791  67.584  -7.616  1.00  0.00      LA0  O
ATOM    100  N   GLU A  12      33.228  66.321  -6.546  1.00  0.00      LA0  N
ATOM    101  H   GLU A  12      32.396  66.322  -5.996  1.00  0.00      LA0  H
ATOM    102  CA  GLU A  12      33.851  65.010  -6.645  1.00  0.00      LA0  C
ATOM    103  CB  GLU A  12      33.224  64.149  -5.542  1.00  0.00      LA0  C
ATOM    104  CG  GLU A  12      33.516  64.497  -4.067  1.00  0.00      LA0  C
ATOM    105  CD  GLU A  12      33.181  65.928  -3.649  1.00  0.00      LA0  C
ATOM    106  OE1 GLU A  12      32.085  66.443  -3.900  1.00  0.00      LA0  O
ATOM    107  OE2 GLU A  12      34.036  66.560  -3.040  1.00  0.00      LA0  O
ATOM    108  C   GLU A  12      33.743  64.353  -8.021  1.00  0.00      LA0  C
ATOM    109  O   GLU A  12      34.426  63.376  -8.303  1.00  0.00      LA0  O
ATOM    110  N   HIS A  13      32.896  64.991  -8.866  1.00  0.00      LA0  N
ATOM    111  H   HIS A  13      32.238  65.587  -8.406  1.00  0.00      LA0  H
ATOM    112  CA  HIS A  13      32.758  64.789 -10.322  1.00  0.00      LA0  C
ATOM    113  CB  HIS A  13      34.012  64.279 -11.062  1.00  0.00      LA0  C
ATOM    114  CG  HIS A  13      35.163  65.253 -10.964  1.00  0.00      LA0  C
ATOM    115  ND1 HIS A  13      35.195  66.440 -11.596  1.00  0.00      LA0  N
ATOM    116  HD1 HIS A  13      34.500  66.799 -12.187  1.00  0.00      LA0  H
ATOM    117  CD2 HIS A  13      36.356  65.097 -10.251  1.00  0.00      LA0  C
ATOM    118  NE2 HIS A  13      37.101  66.208 -10.466  1.00  0.00      LA0  N
ATOM    119  CE1 HIS A  13      36.389  67.036 -11.292  1.00  0.00      LA0  C
ATOM    120  C   HIS A  13      31.551  63.992 -10.794  1.00  0.00      LA0  C
ATOM    121  O   HIS A  13      31.459  63.600 -11.959  1.00  0.00      LA0  O
ATOM    122  N   GLU A  14      30.602  63.800  -9.875  1.00  0.00      LA0  N
ATOM    123  H   GLU A  14      30.760  64.021  -8.910  1.00  0.00      LA0  H
ATOM    124  CA  GLU A  14      29.308  63.294 -10.323  1.00  0.00      LA0  C
ATOM    125  CB  GLU A  14      28.543  62.501  -9.253  1.00  0.00      LA0  C
ATOM    126  CG  GLU A  14      29.328  61.534  -8.370  1.00  0.00      LA0  C
ATOM    127  CD  GLU A  14      30.007  62.334  -7.284  1.00  0.00      LA0  C
ATOM    128  OE1 GLU A  14      31.212  62.517  -7.363  1.00  0.00      LA0  O
ATOM    129  OE2 GLU A  14      29.333  62.843  -6.393  1.00  0.00      LA0  O
ATOM    130  C   GLU A  14      28.395  64.406 -10.793  1.00  0.00      LA0  C
ATOM    131  O   GLU A  14      28.625  65.591 -10.569  1.00  0.00      LA0  O
ATOM    132  N   TRP A  15      27.323  63.956 -11.446  1.00  0.00      LA0  N
ATOM    133  H   TRP A  15      27.201  62.973 -11.575  1.00  0.00      LA0  H
ATOM    134  CA  TRP A  15      26.221  64.864 -11.716  1.00  0.00      LA0  C
ATOM    135  CB  TRP A  15      25.924  64.969 -13.213  1.00  0.00      LA0  C
ATOM    136  CG  TRP A  15      25.622  63.622 -13.830  1.00  0.00      LA0  C
ATOM    137  CD2 TRP A  15      24.364  62.913 -13.919  1.00  0.00      LA0  C
ATOM    138  CE2 TRP A  15      24.617  61.689 -14.623  1.00  0.00      LA0  C
ATOM    139  CE3 TRP A  15      23.057  63.201 -13.474  1.00  0.00      LA0  C
ATOM    140  CD1 TRP A  15      26.550  62.795 -14.470  1.00  0.00      LA0  C
ATOM    141  NE1 TRP A  15      25.970  61.661 -14.938  1.00  0.00      LA0  N
ATOM    142  HE1 TRP A  15      26.433  60.940 -15.428  1.00  0.00      LA0  H
ATOM    143  CZ2 TRP A  15      23.566  60.779 -14.863  1.00  0.00      LA0  C
ATOM    144  CZ3 TRP A  15      22.013  62.284 -13.721  1.00  0.00      LA0  C
ATOM    145  CH2 TRP A  15      22.266  61.081 -14.411  1.00  0.00      LA0  C
ATOM    146  C   TRP A  15      24.990  64.424 -10.965  1.00  0.00      LA0  C
ATOM    147  O   TRP A  15      24.898  63.305 -10.472  1.00  0.00      LA0  O
ATOM    148  N   LEU A  16      24.048  65.364 -10.928  1.00  0.00      LA0  N
ATOM    149  H   LEU A  16      24.211  66.251 -11.359  1.00  0.00      LA0  H
ATOM    150  CA  LEU A  16      22.828  65.134 -10.182  1.00  0.00      LA0  C
ATOM    151  CB  LEU A  16      22.949  65.773  -8.806  1.00  0.00      LA0  C
ATOM    152  CG  LEU A  16      21.931  65.192  -7.838  1.00  0.00      LA0  C
ATOM    153  CD1 LEU A  16      22.250  63.734  -7.539  1.00  0.00      LA0  C
ATOM    154  CD2 LEU A  16      21.817  66.018  -6.568  1.00  0.00      LA0  C
ATOM    155  C   LEU A  16      21.646  65.718 -10.914  1.00  0.00      LA0  C
ATOM    156  O   LEU A  16      21.547  66.924 -11.108  1.00  0.00      LA0  O
ATOM    157  N   ARG A  17      20.751  64.817 -11.315  1.00  0.00      LA0  N
ATOM    158  H   ARG A  17      20.881  63.847 -11.103  1.00  0.00      LA0  H
ATOM    159  CA  ARG A  17      19.549  65.331 -11.952  1.00  0.00      LA0  C
ATOM    160  CB  ARG A  17      19.304  64.596 -13.271  1.00  0.00      LA0  C
ATOM    161  CG  ARG A  17      18.195  65.181 -14.152  1.00  0.00      LA0  C
ATOM    162  CD  ARG A  17      18.349  64.800 -15.627  1.00  0.00      LA0  C
ATOM    163  NE  ARG A  17      18.570  63.368 -15.789  1.00  0.00      LA0  N
ATOM    164  HE  ARG A  17      17.972  62.721 -15.305  1.00  0.00      LA0  H
ATOM    165  CZ  ARG A  17      19.574  62.885 -16.546  1.00  0.00      LA0  C
ATOM    166  NH1 ARG A  17      20.382  63.691 -17.238  1.00  0.00      LA0  N
ATOM    167 HH11 ARG A  17      21.139  63.316 -17.773  1.00  0.00      LA0  H
ATOM    168 HH12 ARG A  17      20.261  64.698 -17.257  1.00  0.00      LA0  H
ATOM    169  NH2 ARG A  17      19.745  61.568 -16.580  1.00  0.00      LA0  N
ATOM    170 HH21 ARG A  17      20.490  61.149 -17.112  1.00  0.00      LA0  H
ATOM    171 HH22 ARG A  17      19.111  60.982 -16.053  1.00  0.00      LA0  H
ATOM    172  C   ARG A  17      18.356  65.231 -11.038  1.00  0.00      LA0  C
ATOM    173  O   ARG A  17      18.114  64.201 -10.420  1.00  0.00      LA0  O
ATOM    174  N   LYS A  18      17.606  66.341 -11.009  1.00  0.00      LA0  N
ATOM    175  H   LYS A  18      17.897  67.139 -11.535  1.00  0.00      LA0  H
ATOM    176  CA  LYS A  18      16.233  66.215 -10.529  1.00  0.00      LA0  C
ATOM    177  CB  LYS A  18      15.676  67.592 -10.161  1.00  0.00      LA0  C
ATOM    178  CG  LYS A  18      14.284  67.565  -9.520  1.00  0.00      LA0  C
ATOM    179  CD  LYS A  18      14.283  66.755  -8.227  1.00  0.00      LA0  C
ATOM    180  CE  LYS A  18      13.021  66.919  -7.387  1.00  0.00      LA0  C
ATOM    181  NZ  LYS A  18      13.268  66.325  -6.070  1.00  0.00      LA0  N
ATOM    182  HZ1 LYS A  18      12.530  66.601  -5.384  1.00  0.00      LA0  H
ATOM    183  HZ2 LYS A  18      13.365  65.290  -6.092  1.00  0.00      LA0  H
ATOM    184  HZ3 LYS A  18      14.105  66.763  -5.624  1.00  0.00      LA0  H
ATOM    185  C   LYS A  18      15.403  65.566 -11.618  1.00  0.00      LA0  C
ATOM    186  O   LYS A  18      14.938  66.213 -12.547  1.00  0.00      LA0  O
ATOM    187  N   GLU A  19      15.308  64.242 -11.503  1.00  0.00      LA0  N
ATOM    188  H   GLU A  19      15.602  63.772 -10.667  1.00  0.00      LA0  H
ATOM    189  CA  GLU A  19      14.665  63.576 -12.625  1.00  0.00      LA0  C
ATOM    190  CB  GLU A  19      15.299  62.203 -12.823  1.00  0.00      LA0  C
ATOM    191  CG  GLU A  19      15.621  61.917 -14.294  1.00  0.00      LA0  C
ATOM    192  CD  GLU A  19      16.524  60.708 -14.375  1.00  0.00      LA0  C
ATOM    193  OE1 GLU A  19      17.680  60.843 -14.770  1.00  0.00      LA0  O
ATOM    194  OE2 GLU A  19      16.105  59.633 -13.966  1.00  0.00      LA0  O
ATOM    195  C   GLU A  19      13.155  63.562 -12.495  1.00  0.00      LA0  C
ATOM    196  O   GLU A  19      12.605  63.975 -11.481  1.00  0.00      LA0  O
ATOM    197  N   ALA A  20      12.499  63.086 -13.566  1.00  0.00      LA0  N
ATOM    198  H   ALA A  20      13.023  62.735 -14.340  1.00  0.00      LA0  H
ATOM    199  CA  ALA A  20      11.036  63.166 -13.617  1.00  0.00      LA0  C
ATOM    200  CB  ALA A  20      10.527  62.672 -14.972  1.00  0.00      LA0  C
ATOM    201  C   ALA A  20      10.293  62.418 -12.519  1.00  0.00      LA0  C
ATOM    202  O   ALA A  20       9.172  62.745 -12.153  1.00  0.00      LA0  O
ATOM    203  N   ASP A  21      10.982  61.392 -12.006  1.00  0.00      LA0  N
ATOM    204  H   ASP A  21      11.929  61.202 -12.264  1.00  0.00      LA0  H
ATOM    205  CA  ASP A  21      10.429  60.625 -10.892  1.00  0.00      LA0  C
ATOM    206  CB  ASP A  21      11.079  59.234 -10.861  1.00  0.00      LA0  C
ATOM    207  CG  ASP A  21      12.583  59.263 -10.593  1.00  0.00      LA0  C
ATOM    208  OD1 ASP A  21      13.256  60.272 -10.791  1.00  0.00      LA0  O
ATOM    209  OD2 ASP A  21      13.121  58.252 -10.175  1.00  0.00      LA0  O
ATOM    210  C   ASP A  21      10.521  61.308  -9.532  1.00  0.00      LA0  C
ATOM    211  O   ASP A  21       9.978  60.858  -8.531  1.00  0.00      LA0  O
ATOM    212  N   GLY A  22      11.247  62.433  -9.533  1.00  0.00      LA0  N
ATOM    213  H   GLY A  22      11.729  62.719 -10.359  1.00  0.00      LA0  H
ATOM    214  CA  GLY A  22      11.408  63.160  -8.283  1.00  0.00      LA0  C
ATOM    215  C   GLY A  22      12.740  62.909  -7.606  1.00  0.00      LA0  C
ATOM    216  O   GLY A  22      13.186  63.696  -6.768  1.00  0.00      LA0  O
ATOM    217  N   THR A  23      13.355  61.777  -7.989  1.00  0.00      LA0  N
ATOM    218  H   THR A  23      13.048  61.259  -8.790  1.00  0.00      LA0  H
ATOM    219  CA  THR A  23      14.604  61.446  -7.317  1.00  0.00      LA0  C
ATOM    220  CB  THR A  23      14.918  59.948  -7.424  1.00  0.00      LA0  C
ATOM    221  OG1 THR A  23      15.097  59.554  -8.788  1.00  0.00      LA0  O
ATOM    222  HG1 THR A  23      14.208  59.454  -9.136  1.00  0.00      LA0  H
ATOM    223  CG2 THR A  23      13.849  59.091  -6.745  1.00  0.00      LA0  C
ATOM    224  C   THR A  23      15.771  62.267  -7.817  1.00  0.00      LA0  C
ATOM    225  O   THR A  23      15.669  63.065  -8.746  1.00  0.00      LA0  O
ATOM    226  N   TYR A  24      16.897  62.013  -7.148  1.00  0.00      LA0  N
ATOM    227  H   TYR A  24      16.933  61.384  -6.369  1.00  0.00      LA0  H
ATOM    228  CA  TYR A  24      18.131  62.558  -7.672  1.00  0.00      LA0  C
ATOM    229  CB  TYR A  24      18.889  63.247  -6.541  1.00  0.00      LA0  C
ATOM    230  CG  TYR A  24      18.110  64.468  -6.128  1.00  0.00      LA0  C
ATOM    231  CD1 TYR A  24      17.305  64.410  -4.974  1.00  0.00      LA0  C
ATOM    232  CE1 TYR A  24      16.489  65.508  -4.664  1.00  0.00      LA0  C
ATOM    233  CD2 TYR A  24      18.187  65.619  -6.936  1.00  0.00      LA0  C
ATOM    234  CE2 TYR A  24      17.373  66.715  -6.623  1.00  0.00      LA0  C
ATOM    235  CZ  TYR A  24      16.504  66.625  -5.520  1.00  0.00      LA0  C
ATOM    236  OH  TYR A  24      15.609  67.652  -5.311  1.00  0.00      LA0  O
ATOM    237  HH  TYR A  24      15.324  67.663  -4.392  1.00  0.00      LA0  H
ATOM    238  C   TYR A  24      18.936  61.468  -8.333  1.00  0.00      LA0  C
ATOM    239  O   TYR A  24      19.535  60.617  -7.686  1.00  0.00      LA0  O
ATOM    240  N   THR A  25      18.902  61.509  -9.663  1.00  0.00      LA0  N
ATOM    241  H   THR A  25      18.419  62.245 -10.142  1.00  0.00      LA0  H
ATOM    242  CA  THR A  25      19.724  60.526 -10.353  1.00  0.00      LA0  C
ATOM    243  CB  THR A  25      19.167  60.288 -11.755  1.00  0.00      LA0  C
ATOM    244  OG1 THR A  25      17.748  60.087 -11.701  1.00  0.00      LA0  O
ATOM    245  HG1 THR A  25      17.505  60.111 -12.633  1.00  0.00      LA0  H
ATOM    246  CG2 THR A  25      19.825  59.098 -12.453  1.00  0.00      LA0  C
ATOM    247  C   THR A  25      21.181  60.952 -10.387  1.00  0.00      LA0  C
ATOM    248  O   THR A  25      21.506  62.102 -10.661  1.00  0.00      LA0  O
ATOM    249  N   VAL A  26      22.028  59.976 -10.058  1.00  0.00      LA0  N
ATOM    250  H   VAL A  26      21.675  59.059  -9.889  1.00  0.00      LA0  H
ATOM    251  CA  VAL A  26      23.464  60.205  -9.997  1.00  0.00      LA0  C
ATOM    252  CB  VAL A  26      24.011  59.800  -8.622  1.00  0.00      LA0  C
ATOM    253  CG1 VAL A  26      25.470  60.226  -8.438  1.00  0.00      LA0  C
ATOM    254  CG2 VAL A  26      23.128  60.301  -7.484  1.00  0.00      LA0  C
ATOM    255  C   VAL A  26      24.149  59.374 -11.058  1.00  0.00      LA0  C
ATOM    256  O   VAL A  26      23.821  58.211 -11.274  1.00  0.00      LA0  O
ATOM    257  N   GLY A  27      25.133  60.012 -11.681  1.00  0.00      LA0  N
ATOM    258  H   GLY A  27      25.314  60.980 -11.482  1.00  0.00      LA0  H
ATOM    259  CA  GLY A  27      26.070  59.274 -12.517  1.00  0.00      LA0  C
ATOM    260  C   GLY A  27      27.356  60.058 -12.487  1.00  0.00      LA0  C
ATOM    261  O   GLY A  27      27.385  61.152 -11.940  1.00  0.00      LA0  O
ATOM    262  N   ILE A  28      28.414  59.492 -13.071  1.00  0.00      LA0  N
ATOM    263  H   ILE A  28      28.324  58.658 -13.612  1.00  0.00      LA0  H
ATOM    264  CA  ILE A  28      29.587  60.363 -13.137  1.00  0.00      LA0  C
ATOM    265  CB  ILE A  28      30.890  59.568 -13.024  1.00  0.00      LA0  C
ATOM    266  CG2 ILE A  28      31.034  58.979 -11.619  1.00  0.00      LA0  C
ATOM    267  CG1 ILE A  28      31.013  58.522 -14.133  1.00  0.00      LA0  C
ATOM    268  CD1 ILE A  28      32.354  57.795 -14.114  1.00  0.00      LA0  C
ATOM    269  C   ILE A  28      29.553  61.216 -14.388  1.00  0.00      LA0  C
ATOM    270  O   ILE A  28      28.824  60.921 -15.327  1.00  0.00      LA0  O
ATOM    271  N   THR A  29      30.333  62.299 -14.349  1.00  0.00      LA0  N
ATOM    272  H   THR A  29      30.935  62.473 -13.569  1.00  0.00      LA0  H
ATOM    273  CA  THR A  29      30.300  63.171 -15.520  1.00  0.00      LA0  C
ATOM    274  CB  THR A  29      30.769  64.572 -15.135  1.00  0.00      LA0  C
ATOM    275  OG1 THR A  29      32.069  64.527 -14.528  1.00  0.00      LA0  O
ATOM    276  HG1 THR A  29      31.931  64.235 -13.625  1.00  0.00      LA0  H
ATOM    277  CG2 THR A  29      29.769  65.246 -14.203  1.00  0.00      LA0  C
ATOM    278  C   THR A  29      31.116  62.647 -16.685  1.00  0.00      LA0  C
ATOM    279  O   THR A  29      31.878  61.696 -16.549  1.00  0.00      LA0  O
ATOM    280  N   GLU A  30      30.960  63.359 -17.814  1.00  0.00      LA0  N
ATOM    281  H   GLU A  30      30.265  64.075 -17.844  1.00  0.00      LA0  H
ATOM    282  CA  GLU A  30      31.772  63.119 -19.007  1.00  0.00      LA0  C
ATOM    283  CB  GLU A  30      31.504  64.220 -20.038  1.00  0.00      LA0  C
ATOM    284  CG  GLU A  30      31.674  63.785 -21.495  1.00  0.00      LA0  C
ATOM    285  CD  GLU A  30      30.544  62.850 -21.880  1.00  0.00      LA0  C
ATOM    286  OE1 GLU A  30      30.811  61.681 -22.132  1.00  0.00      LA0  O
ATOM    287  OE2 GLU A  30      29.396  63.286 -21.918  1.00  0.00      LA0  O
ATOM    288  C   GLU A  30      33.248  63.051 -18.673  1.00  0.00      LA0  C
ATOM    289  O   GLU A  30      33.903  62.026 -18.794  1.00  0.00      LA0  O
ATOM    290  N   HIS A  31      33.717  64.184 -18.120  1.00  0.00      LA0  N
ATOM    291  H   HIS A  31      33.158  65.008 -18.131  1.00  0.00      LA0  H
ATOM    292  CA  HIS A  31      35.133  64.218 -17.759  1.00  0.00      LA0  C
ATOM    293  CB  HIS A  31      35.543  65.611 -17.282  1.00  0.00      LA0  C
ATOM    294  CG  HIS A  31      37.027  65.786 -17.507  1.00  0.00      LA0  C
ATOM    295  ND1 HIS A  31      37.632  65.591 -18.693  1.00  0.00      LA0  N
ATOM    296  HD1 HIS A  31      37.220  65.301 -19.547  1.00  0.00      LA0  H
ATOM    297  CD2 HIS A  31      37.994  66.155 -16.568  1.00  0.00      LA0  C
ATOM    298  NE2 HIS A  31      39.189  66.177 -17.208  1.00  0.00      LA0  N
ATOM    299  CE1 HIS A  31      38.966  65.829 -18.517  1.00  0.00      LA0  C
ATOM    300  C   HIS A  31      35.592  63.133 -16.800  1.00  0.00      LA0  C
ATOM    301  O   HIS A  31      36.680  62.586 -16.903  1.00  0.00      LA0  O
ATOM    302  N   ALA A  32      34.687  62.795 -15.866  1.00  0.00      LA0  N
ATOM    303  H   ALA A  32      33.791  63.236 -15.837  1.00  0.00      LA0  H
ATOM    304  CA  ALA A  32      35.035  61.674 -14.994  1.00  0.00      LA0  C
ATOM    305  CB  ALA A  32      34.000  61.516 -13.882  1.00  0.00      LA0  C
ATOM    306  C   ALA A  32      35.203  60.348 -15.729  1.00  0.00      LA0  C
ATOM    307  O   ALA A  32      36.116  59.570 -15.469  1.00  0.00      LA0  O
ATOM    308  N   GLN A  33      34.293  60.127 -16.690  1.00  0.00      LA0  N
ATOM    309  H   GLN A  33      33.608  60.818 -16.932  1.00  0.00      LA0  H
ATOM    310  CA  GLN A  33      34.445  58.897 -17.460  1.00  0.00      LA0  C
ATOM    311  CB  GLN A  33      33.104  58.460 -18.077  1.00  0.00      LA0  C
ATOM    312  CG  GLN A  33      32.538  59.288 -19.234  1.00  0.00      LA0  C
ATOM    313  CD  GLN A  33      33.012  58.744 -20.564  1.00  0.00      LA0  C
ATOM    314  OE1 GLN A  33      33.846  57.850 -20.641  1.00  0.00      LA0  O
ATOM    315  NE2 GLN A  33      32.367  59.251 -21.612  1.00  0.00      LA0  N
ATOM    316 HE21 GLN A  33      31.794  60.076 -21.560  1.00  0.00      LA0  H
ATOM    317 HE22 GLN A  33      32.403  58.799 -22.503  1.00  0.00      LA0  H
ATOM    318  C   GLN A  33      35.633  58.888 -18.412  1.00  0.00      LA0  C
ATOM    319  O   GLN A  33      36.256  57.855 -18.615  1.00  0.00      LA0  O
ATOM    320  N   GLU A  34      35.989  60.089 -18.905  1.00  0.00      LA0  N
ATOM    321  H   GLU A  34      35.380  60.872 -18.781  1.00  0.00      LA0  H
ATOM    322  CA  GLU A  34      37.256  60.251 -19.629  1.00  0.00      LA0  C
ATOM    323  CB  GLU A  34      37.458  61.707 -20.051  1.00  0.00      LA0  C
ATOM    324  CG  GLU A  34      36.413  62.312 -20.992  1.00  0.00      LA0  C
ATOM    325  CD  GLU A  34      36.653  63.810 -21.078  1.00  0.00      LA0  C
ATOM    326  OE1 GLU A  34      37.779  64.224 -21.349  1.00  0.00      LA0  O
ATOM    327  OE2 GLU A  34      35.729  64.578 -20.820  1.00  0.00      LA0  O
ATOM    328  C   GLU A  34      38.459  59.842 -18.790  1.00  0.00      LA0  C
ATOM    329  O   GLU A  34      39.295  59.018 -19.154  1.00  0.00      LA0  O
ATOM    330  N   LEU A  35      38.488  60.451 -17.589  1.00  0.00      LA0  N
ATOM    331  H   LEU A  35      37.796  61.148 -17.393  1.00  0.00      LA0  H
ATOM    332  CA  LEU A  35      39.549  60.142 -16.630  1.00  0.00      LA0  C
ATOM    333  CB  LEU A  35      39.337  60.887 -15.309  1.00  0.00      LA0  C
ATOM    334  CG  LEU A  35      39.426  62.411 -15.436  1.00  0.00      LA0  C
ATOM    335  CD1 LEU A  35      38.997  63.109 -14.145  1.00  0.00      LA0  C
ATOM    336  CD2 LEU A  35      40.801  62.877 -15.920  1.00  0.00      LA0  C
ATOM    337  C   LEU A  35      39.693  58.656 -16.373  1.00  0.00      LA0  C
ATOM    338  O   LEU A  35      40.786  58.095 -16.389  1.00  0.00      LA0  O
ATOM    339  N   LEU A  36      38.523  58.027 -16.199  1.00  0.00      LA0  N
ATOM    340  H   LEU A  36      37.675  58.562 -16.168  1.00  0.00      LA0  H
ATOM    341  CA  LEU A  36      38.517  56.572 -16.123  1.00  0.00      LA0  C
ATOM    342  CB  LEU A  36      37.141  56.078 -15.683  1.00  0.00      LA0  C
ATOM    343  CG  LEU A  36      37.013  56.148 -14.164  1.00  0.00      LA0  C
ATOM    344  CD1 LEU A  36      35.565  56.132 -13.691  1.00  0.00      LA0  C
ATOM    345  CD2 LEU A  36      37.823  55.040 -13.500  1.00  0.00      LA0  C
ATOM    346  C   LEU A  36      39.019  55.860 -17.369  1.00  0.00      LA0  C
ATOM    347  O   LEU A  36      40.097  55.271 -17.361  1.00  0.00      LA0  O
ATOM    348  N   GLY A  37      38.229  55.927 -18.435  1.00  0.00      LA0  N
ATOM    349  H   GLY A  37      37.361  56.420 -18.400  1.00  0.00      LA0  H
ATOM    350  CA  GLY A  37      38.523  55.082 -19.586  1.00  0.00      LA0  C
ATOM    351  C   GLY A  37      37.627  53.864 -19.547  1.00  0.00      LA0  C
ATOM    352  O   GLY A  37      36.716  53.789 -18.729  1.00  0.00      LA0  O
ATOM    353  N   ASP A  38      37.943  52.928 -20.445  1.00  0.00      LA0  N
ATOM    354  H   ASP A  38      38.706  53.072 -21.081  1.00  0.00      LA0  H
ATOM    355  CA  ASP A  38      37.144  51.722 -20.690  1.00  0.00      LA0  C
ATOM    356  CB  ASP A  38      37.879  50.759 -21.635  1.00  0.00      LA0  C
ATOM    357  CG  ASP A  38      38.620  51.511 -22.728  1.00  0.00      LA0  C
ATOM    358  OD1 ASP A  38      38.083  51.636 -23.824  1.00  0.00      LA0  O
ATOM    359  OD2 ASP A  38      39.724  51.990 -22.464  1.00  0.00      LA0  O
ATOM    360  C   ASP A  38      36.746  50.965 -19.439  1.00  0.00      LA0  C
ATOM    361  O   ASP A  38      37.558  50.317 -18.780  1.00  0.00      LA0  O
ATOM    362  N   MET A  39      35.457  51.104 -19.113  1.00  0.00      LA0  N
ATOM    363  H   MET A  39      34.837  51.618 -19.710  1.00  0.00      LA0  H
ATOM    364  CA  MET A  39      35.014  50.582 -17.827  1.00  0.00      LA0  C
ATOM    365  CB  MET A  39      33.663  51.188 -17.452  1.00  0.00      LA0  C
ATOM    366  CG  MET A  39      33.523  51.522 -15.966  1.00  0.00      LA0  C
ATOM    367  SD  MET A  39      34.565  52.907 -15.483  1.00  0.00      LA0  S
ATOM    368  CE  MET A  39      33.817  54.150 -16.552  1.00  0.00      LA0  C
ATOM    369  C   MET A  39      34.963  49.069 -17.747  1.00  0.00      LA0  C
ATOM    370  O   MET A  39      34.476  48.377 -18.631  1.00  0.00      LA0  O
ATOM    371  N   VAL A  40      35.487  48.579 -16.621  1.00  0.00      LA0  N
ATOM    372  H   VAL A  40      35.890  49.205 -15.955  1.00  0.00      LA0  H
ATOM    373  CA  VAL A  40      35.273  47.162 -16.346  1.00  0.00      LA0  C
ATOM    374  CB  VAL A  40      36.559  46.445 -15.913  1.00  0.00      LA0  C
ATOM    375  CG1 VAL A  40      36.408  44.932 -16.109  1.00  0.00      LA0  C
ATOM    376  CG2 VAL A  40      37.800  46.979 -16.625  1.00  0.00      LA0  C
ATOM    377  C   VAL A  40      34.200  46.950 -15.296  1.00  0.00      LA0  C
ATOM    378  O   VAL A  40      33.392  46.035 -15.376  1.00  0.00      LA0  O
ATOM    379  N   PHE A  41      34.244  47.846 -14.301  1.00  0.00      LA0  N
ATOM    380  H   PHE A  41      34.891  48.610 -14.297  1.00  0.00      LA0  H
ATOM    381  CA  PHE A  41      33.383  47.654 -13.143  1.00  0.00      LA0  C
ATOM    382  CB  PHE A  41      34.247  47.214 -11.955  1.00  0.00      LA0  C
ATOM    383  CG  PHE A  41      33.458  46.831 -10.715  1.00  0.00      LA0  C
ATOM    384  CD1 PHE A  41      32.215  46.163 -10.813  1.00  0.00      LA0  C
ATOM    385  CD2 PHE A  41      34.023  47.117  -9.453  1.00  0.00      LA0  C
ATOM    386  CE1 PHE A  41      31.556  45.737  -9.645  1.00  0.00      LA0  C
ATOM    387  CE2 PHE A  41      33.371  46.688  -8.282  1.00  0.00      LA0  C
ATOM    388  CZ  PHE A  41      32.154  45.983  -8.391  1.00  0.00      LA0  C
ATOM    389  C   PHE A  41      32.629  48.916 -12.806  1.00  0.00      LA0  C
ATOM    390  O   PHE A  41      33.211  49.978 -12.625  1.00  0.00      LA0  O
ATOM    391  N   VAL A  42      31.308  48.741 -12.705  1.00  0.00      LA0  N
ATOM    392  H   VAL A  42      30.868  47.875 -12.943  1.00  0.00      LA0  H
ATOM    393  CA  VAL A  42      30.564  49.744 -11.957  1.00  0.00      LA0  C
ATOM    394  CB  VAL A  42      29.467  50.399 -12.806  1.00  0.00      LA0  C
ATOM    395  CG1 VAL A  42      28.774  51.524 -12.033  1.00  0.00      LA0  C
ATOM    396  CG2 VAL A  42      30.020  50.913 -14.135  1.00  0.00      LA0  C
ATOM    397  C   VAL A  42      29.972  49.070 -10.739  1.00  0.00      LA0  C
ATOM    398  O   VAL A  42      29.160  48.160 -10.845  1.00  0.00      LA0  O
ATOM    399  N   ASP A  43      30.458  49.535  -9.591  1.00  0.00      LA0  N
ATOM    400  H   ASP A  43      31.093  50.307  -9.585  1.00  0.00      LA0  H
ATOM    401  CA  ASP A  43      29.915  49.053  -8.328  1.00  0.00      LA0  C
ATOM    402  CB  ASP A  43      31.037  49.201  -7.295  1.00  0.00      LA0  C
ATOM    403  CG  ASP A  43      30.605  49.032  -5.858  1.00  0.00      LA0  C
ATOM    404  OD1 ASP A  43      30.917  49.915  -5.065  1.00  0.00      LA0  O
ATOM    405  OD2 ASP A  43      29.984  48.026  -5.528  1.00  0.00      LA0  O
ATOM    406  C   ASP A  43      28.630  49.800  -8.008  1.00  0.00      LA0  C
ATOM    407  O   ASP A  43      28.356  50.863  -8.558  1.00  0.00      LA0  O
ATOM    408  N   LEU A  44      27.823  49.163  -7.155  1.00  0.00      LA0  N
ATOM    409  H   LEU A  44      28.208  48.417  -6.603  1.00  0.00      LA0  H
ATOM    410  CA  LEU A  44      26.464  49.656  -6.966  1.00  0.00      LA0  C
ATOM    411  CB  LEU A  44      25.459  48.758  -7.701  1.00  0.00      LA0  C
ATOM    412  CG  LEU A  44      25.563  48.799  -9.231  1.00  0.00      LA0  C
ATOM    413  CD1 LEU A  44      24.752  47.679  -9.884  1.00  0.00      LA0  C
ATOM    414  CD2 LEU A  44      25.199  50.171  -9.805  1.00  0.00      LA0  C
ATOM    415  C   LEU A  44      26.097  49.770  -5.499  1.00  0.00      LA0  C
ATOM    416  O   LEU A  44      26.060  48.795  -4.759  1.00  0.00      LA0  O
ATOM    417  N   PRO A  45      25.798  51.023  -5.088  1.00  0.00      LA0  N
ATOM    418  CD  PRO A  45      25.839  52.248  -5.880  1.00  0.00      LA0  C
ATOM    419  CA  PRO A  45      25.373  51.235  -3.702  1.00  0.00      LA0  C
ATOM    420  CB  PRO A  45      25.481  52.756  -3.566  1.00  0.00      LA0  C
ATOM    421  CG  PRO A  45      25.239  53.311  -4.969  1.00  0.00      LA0  C
ATOM    422  C   PRO A  45      23.965  50.709  -3.479  1.00  0.00      LA0  C
ATOM    423  O   PRO A  45      22.981  51.403  -3.695  1.00  0.00      LA0  O
ATOM    424  N   GLU A  46      23.921  49.441  -3.048  1.00  0.00      LA0  N
ATOM    425  H   GLU A  46      24.776  48.922  -3.041  1.00  0.00      LA0  H
ATOM    426  CA  GLU A  46      22.626  48.773  -2.906  1.00  0.00      LA0  C
ATOM    427  CB  GLU A  46      22.851  47.350  -2.372  1.00  0.00      LA0  C
ATOM    428  CG  GLU A  46      21.666  46.381  -2.521  1.00  0.00      LA0  C
ATOM    429  CD  GLU A  46      21.234  46.290  -3.975  1.00  0.00      LA0  C
ATOM    430  OE1 GLU A  46      21.829  45.516  -4.720  1.00  0.00      LA0  O
ATOM    431  OE2 GLU A  46      20.301  46.995  -4.359  1.00  0.00      LA0  O
ATOM    432  C   GLU A  46      21.574  49.541  -2.111  1.00  0.00      LA0  C
ATOM    433  O   GLU A  46      21.866  50.292  -1.181  1.00  0.00      LA0  O
ATOM    434  N   VAL A  47      20.325  49.336  -2.553  1.00  0.00      LA0  N
ATOM    435  H   VAL A  47      20.216  48.629  -3.257  1.00  0.00      LA0  H
ATOM    436  CA  VAL A  47      19.177  50.010  -1.949  1.00  0.00      LA0  C
ATOM    437  CB  VAL A  47      17.880  49.504  -2.607  1.00  0.00      LA0  C
ATOM    438  CG1 VAL A  47      16.622  50.187  -2.059  1.00  0.00      LA0  C
ATOM    439  CG2 VAL A  47      17.963  49.644  -4.130  1.00  0.00      LA0  C
ATOM    440  C   VAL A  47      19.137  49.855  -0.435  1.00  0.00      LA0  C
ATOM    441  O   VAL A  47      19.208  48.762   0.112  1.00  0.00      LA0  O
ATOM    442  N   GLY A  48      19.047  51.018   0.219  1.00  0.00      LA0  N
ATOM    443  H   GLY A  48      18.967  51.871  -0.301  1.00  0.00      LA0  H
ATOM    444  CA  GLY A  48      19.116  50.971   1.675  1.00  0.00      LA0  C
ATOM    445  C   GLY A  48      20.454  51.388   2.261  1.00  0.00      LA0  C
ATOM    446  O   GLY A  48      20.623  51.467   3.471  1.00  0.00      LA0  O
ATOM    447  N   ALA A  49      21.404  51.685   1.359  1.00  0.00      LA0  N
ATOM    448  H   ALA A  49      21.284  51.496   0.383  1.00  0.00      LA0  H
ATOM    449  CA  ALA A  49      22.593  52.368   1.864  1.00  0.00      LA0  C
ATOM    450  CB  ALA A  49      23.735  52.291   0.849  1.00  0.00      LA0  C
ATOM    451  C   ALA A  49      22.307  53.828   2.152  1.00  0.00      LA0  C
ATOM    452  O   ALA A  49      21.558  54.478   1.429  1.00  0.00      LA0  O
ATOM    453  N   THR A  50      22.949  54.313   3.218  1.00  0.00      LA0  N
ATOM    454  H   THR A  50      23.504  53.719   3.800  1.00  0.00      LA0  H
ATOM    455  CA  THR A  50      22.732  55.720   3.538  1.00  0.00      LA0  C
ATOM    456  CB  THR A  50      21.984  55.819   4.870  1.00  0.00      LA0  C
ATOM    457  OG1 THR A  50      20.890  54.894   4.871  1.00  0.00      LA0  O
ATOM    458  HG1 THR A  50      20.494  54.921   5.730  1.00  0.00      LA0  H
ATOM    459  CG2 THR A  50      21.487  57.236   5.176  1.00  0.00      LA0  C
ATOM    460  C   THR A  50      24.036  56.497   3.558  1.00  0.00      LA0  C
ATOM    461  O   THR A  50      25.012  56.084   4.176  1.00  0.00      LA0  O
ATOM    462  N   VAL A  51      24.013  57.616   2.821  1.00  0.00      LA0  N
ATOM    463  H   VAL A  51      23.150  57.917   2.408  1.00  0.00      LA0  H
ATOM    464  CA  VAL A  51      25.227  58.415   2.641  1.00  0.00      LA0  C
ATOM    465  CB  VAL A  51      25.797  58.207   1.228  1.00  0.00      LA0  C
ATOM    466  CG1 VAL A  51      26.372  56.802   1.040  1.00  0.00      LA0  C
ATOM    467  CG2 VAL A  51      24.754  58.534   0.157  1.00  0.00      LA0  C
ATOM    468  C   VAL A  51      24.952  59.890   2.891  1.00  0.00      LA0  C
ATOM    469  O   VAL A  51      23.807  60.292   3.069  1.00  0.00      LA0  O
ATOM    470  N   SER A  52      26.035  60.669   2.873  1.00  0.00      LA0  N
ATOM    471  H   SER A  52      26.951  60.278   2.790  1.00  0.00      LA0  H
ATOM    472  CA  SER A  52      25.897  62.116   3.002  1.00  0.00      LA0  C
ATOM    473  CB  SER A  52      26.634  62.616   4.247  1.00  0.00      LA0  C
ATOM    474  OG  SER A  52      26.608  61.607   5.265  1.00  0.00      LA0  O
ATOM    475  HG  SER A  52      27.313  61.007   5.016  1.00  0.00      LA0  H
ATOM    476  C   SER A  52      26.349  62.868   1.759  1.00  0.00      LA0  C
ATOM    477  O   SER A  52      26.885  62.291   0.821  1.00  0.00      LA0  O
ATOM    478  N   ALA A  53      26.120  64.190   1.791  1.00  0.00      LA0  N
ATOM    479  H   ALA A  53      25.553  64.553   2.533  1.00  0.00      LA0  H
ATOM    480  CA  ALA A  53      26.528  65.047   0.679  1.00  0.00      LA0  C
ATOM    481  CB  ALA A  53      25.959  66.455   0.864  1.00  0.00      LA0  C
ATOM    482  C   ALA A  53      28.031  65.137   0.466  1.00  0.00      LA0  C
ATOM    483  O   ALA A  53      28.742  65.933   1.072  1.00  0.00      LA0  O
ATOM    484  N   GLY A  54      28.476  64.277  -0.449  1.00  0.00      LA0  N
ATOM    485  H   GLY A  54      27.811  63.633  -0.833  1.00  0.00      LA0  H
ATOM    486  CA  GLY A  54      29.900  64.185  -0.752  1.00  0.00      LA0  C
ATOM    487  C   GLY A  54      30.535  62.890  -0.273  1.00  0.00      LA0  C
ATOM    488  O   GLY A  54      31.747  62.718  -0.302  1.00  0.00      LA0  O
ATOM    489  N   ASP A  55      29.659  61.978   0.165  1.00  0.00      LA0  N
ATOM    490  H   ASP A  55      28.671  62.120   0.119  1.00  0.00      LA0  H
ATOM    491  CA  ASP A  55      30.177  60.701   0.641  1.00  0.00      LA0  C
ATOM    492  CB  ASP A  55      29.210  60.048   1.622  1.00  0.00      LA0  C
ATOM    493  CG  ASP A  55      29.408  60.521   3.050  1.00  0.00      LA0  C
ATOM    494  OD1 ASP A  55      30.374  61.215   3.345  1.00  0.00      LA0  O
ATOM    495  OD2 ASP A  55      28.629  60.119   3.904  1.00  0.00      LA0  O
ATOM    496  C   ASP A  55      30.401  59.729  -0.482  1.00  0.00      LA0  C
ATOM    497  O   ASP A  55      29.745  59.776  -1.515  1.00  0.00      LA0  O
ATOM    498  N   ASP A  56      31.342  58.822  -0.217  1.00  0.00      LA0  N
ATOM    499  H   ASP A  56      31.848  58.822   0.644  1.00  0.00      LA0  H
ATOM    500  CA  ASP A  56      31.498  57.665  -1.091  1.00  0.00      LA0  C
ATOM    501  CB  ASP A  56      32.753  56.863  -0.716  1.00  0.00      LA0  C
ATOM    502  CG  ASP A  56      32.879  56.692   0.790  1.00  0.00      LA0  C
ATOM    503  OD1 ASP A  56      33.441  57.578   1.433  1.00  0.00      LA0  O
ATOM    504  OD2 ASP A  56      32.437  55.680   1.334  1.00  0.00      LA0  O
ATOM    505  C   ASP A  56      30.273  56.777  -1.087  1.00  0.00      LA0  C
ATOM    506  O   ASP A  56      29.523  56.682  -0.122  1.00  0.00      LA0  O
ATOM    507  N   CYS A  57      30.090  56.147  -2.248  1.00  0.00      LA0  N
ATOM    508  H   CYS A  57      30.679  56.381  -3.024  1.00  0.00      LA0  H
ATOM    509  CA  CYS A  57      28.929  55.273  -2.353  1.00  0.00      LA0  C
ATOM    510  CB  CYS A  57      27.726  56.048  -2.894  1.00  0.00      LA0  C
ATOM    511  SG  CYS A  57      28.003  56.699  -4.559  1.00  0.00      LA0  S
ATOM    512  C   CYS A  57      29.179  54.024  -3.167  1.00  0.00      LA0  C
ATOM    513  O   CYS A  57      28.597  52.978  -2.919  1.00  0.00      LA0  O
ATOM    514  N   ALA A  58      30.074  54.182  -4.153  1.00  0.00      LA0  N
ATOM    515  H   ALA A  58      30.525  55.058  -4.336  1.00  0.00      LA0  H
ATOM    516  CA  ALA A  58      30.403  53.044  -5.006  1.00  0.00      LA0  C
ATOM    517  CB  ALA A  58      29.415  52.940  -6.165  1.00  0.00      LA0  C
ATOM    518  C   ALA A  58      31.783  53.264  -5.575  1.00  0.00      LA0  C
ATOM    519  O   ALA A  58      32.361  54.319  -5.360  1.00  0.00      LA0  O
ATOM    520  N   VAL A  59      32.287  52.273  -6.316  1.00  0.00      LA0  N
ATOM    521  H   VAL A  59      31.809  51.392  -6.332  1.00  0.00      LA0  H
ATOM    522  CA  VAL A  59      33.534  52.505  -7.051  1.00  0.00      LA0  C
ATOM    523  CB  VAL A  59      34.683  51.663  -6.450  1.00  0.00      LA0  C
ATOM    524  CG1 VAL A  59      36.055  52.082  -6.989  1.00  0.00      LA0  C
ATOM    525  CG2 VAL A  59      34.696  51.715  -4.918  1.00  0.00      LA0  C
ATOM    526  C   VAL A  59      33.335  52.216  -8.539  1.00  0.00      LA0  C
ATOM    527  O   VAL A  59      32.499  51.412  -8.925  1.00  0.00      LA0  O
ATOM    528  N   ALA A  60      34.111  52.911  -9.374  1.00  0.00      LA0  N
ATOM    529  H   ALA A  60      34.758  53.583  -9.023  1.00  0.00      LA0  H
ATOM    530  CA  ALA A  60      34.131  52.551 -10.786  1.00  0.00      LA0  C
ATOM    531  CB  ALA A  60      33.496  53.638 -11.653  1.00  0.00      LA0  C
ATOM    532  C   ALA A  60      35.556  52.336 -11.243  1.00  0.00      LA0  C
ATOM    533  O   ALA A  60      36.432  53.178 -11.069  1.00  0.00      LA0  O
ATOM    534  N   GLU A  61      35.754  51.150 -11.817  1.00  0.00      LA0  N
ATOM    535  H   GLU A  61      34.981  50.535 -11.980  1.00  0.00      LA0  H
ATOM    536  CA  GLU A  61      37.111  50.794 -12.212  1.00  0.00      LA0  C
ATOM    537  CB  GLU A  61      37.591  49.582 -11.418  1.00  0.00      LA0  C
ATOM    538  CG  GLU A  61      37.635  49.869  -9.917  1.00  0.00      LA0  C
ATOM    539  CD  GLU A  61      37.960  48.598  -9.172  1.00  0.00      LA0  C
ATOM    540  OE1 GLU A  61      37.046  47.813  -8.939  1.00  0.00      LA0  O
ATOM    541  OE2 GLU A  61      39.120  48.402  -8.823  1.00  0.00      LA0  O
ATOM    542  C   GLU A  61      37.184  50.521 -13.692  1.00  0.00      LA0  C
ATOM    543  O   GLU A  61      36.246  50.017 -14.303  1.00  0.00      LA0  O
ATOM    544  N   SER A  62      38.329  50.891 -14.259  1.00  0.00      LA0  N
ATOM    545  H   SER A  62      39.094  51.264 -13.730  1.00  0.00      LA0  H
ATOM    546  CA  SER A  62      38.466  50.713 -15.694  1.00  0.00      LA0  C
ATOM    547  CB  SER A  62      38.373  52.086 -16.372  1.00  0.00      LA0  C
ATOM    548  OG  SER A  62      39.567  52.844 -16.144  1.00  0.00      LA0  O
ATOM    549  HG  SER A  62      39.397  53.720 -16.470  1.00  0.00      LA0  H
ATOM    550  C   SER A  62      39.758  49.985 -16.014  1.00  0.00      LA0  C
ATOM    551  O   SER A  62      40.502  49.604 -15.121  1.00  0.00      LA0  O
ATOM    552  N   VAL A  63      40.041  49.844 -17.318  1.00  0.00      LA0  N
ATOM    553  H   VAL A  63      39.377  50.107 -18.022  1.00  0.00      LA0  H
ATOM    554  CA  VAL A  63      41.411  49.420 -17.626  1.00  0.00      LA0  C
ATOM    555  CB  VAL A  63      41.500  48.772 -19.016  1.00  0.00      LA0  C
ATOM    556  CG1 VAL A  63      40.633  47.517 -19.088  1.00  0.00      LA0  C
ATOM    557  CG2 VAL A  63      41.176  49.757 -20.142  1.00  0.00      LA0  C
ATOM    558  C   VAL A  63      42.461  50.517 -17.497  1.00  0.00      LA0  C
ATOM    559  O   VAL A  63      43.655  50.294 -17.638  1.00  0.00      LA0  O
ATOM    560  N   LYS A  64      41.957  51.736 -17.269  1.00  0.00      LA0  N
ATOM    561  H   LYS A  64      40.987  51.870 -17.073  1.00  0.00      LA0  H
ATOM    562  CA  LYS A  64      42.842  52.877 -17.434  1.00  0.00      LA0  C
ATOM    563  CB  LYS A  64      42.455  53.594 -18.732  1.00  0.00      LA0  C
ATOM    564  CG  LYS A  64      43.540  54.458 -19.383  1.00  0.00      LA0  C
ATOM    565  CD  LYS A  64      42.941  55.686 -20.080  1.00  0.00      LA0  C
ATOM    566  CE  LYS A  64      42.878  56.953 -19.210  1.00  0.00      LA0  C
ATOM    567  NZ  LYS A  64      42.265  56.694 -17.902  1.00  0.00      LA0  N
ATOM    568  HZ1 LYS A  64      41.971  57.577 -17.438  1.00  0.00      LA0  H
ATOM    569  HZ2 LYS A  64      41.412  56.107 -17.996  1.00  0.00      LA0  H
ATOM    570  HZ3 LYS A  64      42.923  56.198 -17.265  1.00  0.00      LA0  H
ATOM    571  C   LYS A  64      42.853  53.842 -16.252  1.00  0.00      LA0  C
ATOM    572  O   LYS A  64      43.451  54.914 -16.331  1.00  0.00      LA0  O
ATOM    573  N   ALA A  65      42.148  53.440 -15.177  1.00  0.00      LA0  N
ATOM    574  H   ALA A  65      41.579  52.614 -15.211  1.00  0.00      LA0  H
ATOM    575  CA  ALA A  65      42.112  54.182 -13.912  1.00  0.00      LA0  C
ATOM    576  CB  ALA A  65      41.617  55.627 -14.081  1.00  0.00      LA0  C
ATOM    577  C   ALA A  65      41.146  53.500 -12.966  1.00  0.00      LA0  C
ATOM    578  O   ALA A  65      40.430  52.588 -13.353  1.00  0.00      LA0  O
ATOM    579  N   ALA A  66      41.131  54.006 -11.730  1.00  0.00      LA0  N
ATOM    580  H   ALA A  66      41.747  54.733 -11.428  1.00  0.00      LA0  H
ATOM    581  CA  ALA A  66      40.039  53.652 -10.832  1.00  0.00      LA0  C
ATOM    582  CB  ALA A  66      40.500  52.650  -9.772  1.00  0.00      LA0  C
ATOM    583  C   ALA A  66      39.622  54.937 -10.159  1.00  0.00      LA0  C
ATOM    584  O   ALA A  66      40.438  55.844 -10.037  1.00  0.00      LA0  O
ATOM    585  N   SER A  67      38.350  54.992  -9.760  1.00  0.00      LA0  N
ATOM    586  H   SER A  67      37.697  54.255  -9.962  1.00  0.00      LA0  H
ATOM    587  CA  SER A  67      37.879  56.173  -9.043  1.00  0.00      LA0  C
ATOM    588  CB  SER A  67      37.447  57.273 -10.024  1.00  0.00      LA0  C
ATOM    589  OG  SER A  67      37.072  58.476  -9.337  1.00  0.00      LA0  O
ATOM    590  HG  SER A  67      36.220  58.330  -8.922  1.00  0.00      LA0  H
ATOM    591  C   SER A  67      36.694  55.760  -8.221  1.00  0.00      LA0  C
ATOM    592  O   SER A  67      35.872  54.977  -8.676  1.00  0.00      LA0  O
ATOM    593  N   ASP A  68      36.602  56.330  -7.021  1.00  0.00      LA0  N
ATOM    594  H   ASP A  68      37.313  56.888  -6.591  1.00  0.00      LA0  H
ATOM    595  CA  ASP A  68      35.335  56.125  -6.328  1.00  0.00      LA0  C
ATOM    596  CB  ASP A  68      35.434  56.437  -4.827  1.00  0.00      LA0  C
ATOM    597  CG  ASP A  68      36.794  56.051  -4.278  1.00  0.00      LA0  C
ATOM    598  OD1 ASP A  68      37.006  54.882  -3.954  1.00  0.00      LA0  O
ATOM    599  OD2 ASP A  68      37.648  56.933  -4.212  1.00  0.00      LA0  O
ATOM    600  C   ASP A  68      34.253  56.961  -6.985  1.00  0.00      LA0  C
ATOM    601  O   ASP A  68      34.521  57.799  -7.843  1.00  0.00      LA0  O
ATOM    602  N   ILE A  69      33.025  56.666  -6.562  1.00  0.00      LA0  N
ATOM    603  H   ILE A  69      32.932  55.998  -5.824  1.00  0.00      LA0  H
ATOM    604  CA  ILE A  69      31.844  57.396  -6.997  1.00  0.00      LA0  C
ATOM    605  CB  ILE A  69      30.849  56.458  -7.700  1.00  0.00      LA0  C
ATOM    606  CG2 ILE A  69      29.582  57.195  -8.153  1.00  0.00      LA0  C
ATOM    607  CG1 ILE A  69      31.510  55.697  -8.851  1.00  0.00      LA0  C
ATOM    608  CD1 ILE A  69      30.631  54.560  -9.375  1.00  0.00      LA0  C
ATOM    609  C   ILE A  69      31.230  57.934  -5.729  1.00  0.00      LA0  C
ATOM    610  O   ILE A  69      31.047  57.199  -4.761  1.00  0.00      LA0  O
ATOM    611  N   TYR A  70      30.970  59.239  -5.762  1.00  0.00      LA0  N
ATOM    612  H   TYR A  70      31.054  59.816  -6.576  1.00  0.00      LA0  H
ATOM    613  CA  TYR A  70      30.431  59.820  -4.547  1.00  0.00      LA0  C
ATOM    614  CB  TYR A  70      31.271  61.049  -4.152  1.00  0.00      LA0  C
ATOM    615  CG  TYR A  70      32.719  60.662  -3.892  1.00  0.00      LA0  C
ATOM    616  CD1 TYR A  70      33.140  60.457  -2.563  1.00  0.00      LA0  C
ATOM    617  CE1 TYR A  70      34.472  60.081  -2.311  1.00  0.00      LA0  C
ATOM    618  CD2 TYR A  70      33.615  60.515  -4.975  1.00  0.00      LA0  C
ATOM    619  CE2 TYR A  70      34.945  60.134  -4.726  1.00  0.00      LA0  C
ATOM    620  CZ  TYR A  70      35.359  59.920  -3.395  1.00  0.00      LA0  C
ATOM    621  OH  TYR A  70      36.668  59.555  -3.142  1.00  0.00      LA0  O
ATOM    622  HH  TYR A  70      36.862  58.692  -3.519  1.00  0.00      LA0  H
ATOM    623  C   TYR A  70      28.946  60.091  -4.724  1.00  0.00      LA0  C
ATOM    624  O   TYR A  70      28.348  59.728  -5.734  1.00  0.00      LA0  O
ATOM    625  N   ALA A  71      28.360  60.709  -3.698  1.00  0.00      LA0  N
ATOM    626  H   ALA A  71      28.878  60.893  -2.862  1.00  0.00      LA0  H
ATOM    627  CA  ALA A  71      26.952  61.054  -3.820  1.00  0.00      LA0  C
ATOM    628  CB  ALA A  71      26.100  60.189  -2.891  1.00  0.00      LA0  C
ATOM    629  C   ALA A  71      26.737  62.509  -3.478  1.00  0.00      LA0  C
ATOM    630  O   ALA A  71      27.004  62.954  -2.371  1.00  0.00      LA0  O
ATOM    631  N   PRO A  72      26.252  63.266  -4.484  1.00  0.00      LA0  N
ATOM    632  CD  PRO A  72      25.943  62.819  -5.836  1.00  0.00      LA0  C
ATOM    633  CA  PRO A  72      26.079  64.711  -4.306  1.00  0.00      LA0  C
ATOM    634  CB  PRO A  72      25.508  65.138  -5.662  1.00  0.00      LA0  C
ATOM    635  CG  PRO A  72      26.002  64.096  -6.660  1.00  0.00      LA0  C
ATOM    636  C   PRO A  72      25.241  65.166  -3.112  1.00  0.00      LA0  C
ATOM    637  O   PRO A  72      25.568  66.136  -2.442  1.00  0.00      LA0  O
ATOM    638  N   VAL A  73      24.129  64.448  -2.896  1.00  0.00      LA0  N
ATOM    639  H   VAL A  73      23.979  63.586  -3.375  1.00  0.00      LA0  H
ATOM    640  CA  VAL A  73      23.275  64.806  -1.760  1.00  0.00      LA0  C
ATOM    641  CB  VAL A  73      21.837  65.097  -2.211  1.00  0.00      LA0  C
ATOM    642  CG1 VAL A  73      21.752  66.430  -2.946  1.00  0.00      LA0  C
ATOM    643  CG2 VAL A  73      21.250  63.951  -3.038  1.00  0.00      LA0  C
ATOM    644  C   VAL A  73      23.286  63.703  -0.725  1.00  0.00      LA0  C
ATOM    645  O   VAL A  73      23.766  62.608  -1.000  1.00  0.00      LA0  O
ATOM    646  N   SER A  74      22.747  64.023   0.457  1.00  0.00      LA0  N
ATOM    647  H   SER A  74      22.253  64.882   0.623  1.00  0.00      LA0  H
ATOM    648  CA  SER A  74      22.646  62.934   1.421  1.00  0.00      LA0  C
ATOM    649  CB  SER A  74      22.700  63.470   2.854  1.00  0.00      LA0  C
ATOM    650  OG  SER A  74      23.644  64.547   2.941  1.00  0.00      LA0  O
ATOM    651  HG  SER A  74      23.125  65.319   2.703  1.00  0.00      LA0  H
ATOM    652  C   SER A  74      21.398  62.106   1.193  1.00  0.00      LA0  C
ATOM    653  O   SER A  74      20.568  62.421   0.347  1.00  0.00      LA0  O
ATOM    654  N   GLY A  75      21.292  61.034   1.981  1.00  0.00      LA0  N
ATOM    655  H   GLY A  75      22.039  60.740   2.578  1.00  0.00      LA0  H
ATOM    656  CA  GLY A  75      20.045  60.296   1.909  1.00  0.00      LA0  C
ATOM    657  C   GLY A  75      20.242  58.827   1.631  1.00  0.00      LA0  C
ATOM    658  O   GLY A  75      21.264  58.223   1.938  1.00  0.00      LA0  O
ATOM    659  N   GLU A  76      19.165  58.286   1.064  1.00  0.00      LA0  N
ATOM    660  H   GLU A  76      18.484  58.906   0.671  1.00  0.00      LA0  H
ATOM    661  CA  GLU A  76      18.973  56.845   0.992  1.00  0.00      LA0  C
ATOM    662  CB  GLU A  76      17.611  56.582   1.630  1.00  0.00      LA0  C
ATOM    663  CG  GLU A  76      17.075  55.154   1.744  1.00  0.00      LA0  C
ATOM    664  CD  GLU A  76      15.670  55.264   2.310  1.00  0.00      LA0  C
ATOM    665  OE1 GLU A  76      15.511  55.647   3.468  1.00  0.00      LA0  O
ATOM    666  OE2 GLU A  76      14.702  55.077   1.576  1.00  0.00      LA0  O
ATOM    667  C   GLU A  76      19.021  56.405  -0.455  1.00  0.00      LA0  C
ATOM    668  O   GLU A  76      18.357  56.974  -1.315  1.00  0.00      LA0  O
ATOM    669  N   ILE A  77      19.841  55.382  -0.716  1.00  0.00      LA0  N
ATOM    670  H   ILE A  77      20.331  54.924   0.028  1.00  0.00      LA0  H
ATOM    671  CA  ILE A  77      19.845  54.916  -2.101  1.00  0.00      LA0  C
ATOM    672  CB  ILE A  77      21.108  54.120  -2.458  1.00  0.00      LA0  C
ATOM    673  CG2 ILE A  77      21.208  53.977  -3.981  1.00  0.00      LA0  C
ATOM    674  CG1 ILE A  77      22.389  54.696  -1.842  1.00  0.00      LA0  C
ATOM    675  CD1 ILE A  77      22.771  56.092  -2.330  1.00  0.00      LA0  C
ATOM    676  C   ILE A  77      18.614  54.078  -2.380  1.00  0.00      LA0  C
ATOM    677  O   ILE A  77      18.364  53.082  -1.714  1.00  0.00      LA0  O
ATOM    678  N   VAL A  78      17.845  54.544  -3.370  1.00  0.00      LA0  N
ATOM    679  H   VAL A  78      18.140  55.342  -3.896  1.00  0.00      LA0  H
ATOM    680  CA  VAL A  78      16.594  53.837  -3.630  1.00  0.00      LA0  C
ATOM    681  CB  VAL A  78      15.394  54.791  -3.583  1.00  0.00      LA0  C
ATOM    682  CG1 VAL A  78      15.150  55.253  -2.146  1.00  0.00      LA0  C
ATOM    683  CG2 VAL A  78      15.529  55.960  -4.565  1.00  0.00      LA0  C
ATOM    684  C   VAL A  78      16.565  52.986  -4.885  1.00  0.00      LA0  C
ATOM    685  O   VAL A  78      15.700  52.137  -5.053  1.00  0.00      LA0  O
ATOM    686  N   ALA A  79      17.546  53.234  -5.766  1.00  0.00      LA0  N
ATOM    687  H   ALA A  79      18.217  53.965  -5.629  1.00  0.00      LA0  H
ATOM    688  CA  ALA A  79      17.609  52.382  -6.951  1.00  0.00      LA0  C
ATOM    689  CB  ALA A  79      16.712  52.921  -8.071  1.00  0.00      LA0  C
ATOM    690  C   ALA A  79      19.020  52.321  -7.474  1.00  0.00      LA0  C
ATOM    691  O   ALA A  79      19.771  53.277  -7.335  1.00  0.00      LA0  O
ATOM    692  N   VAL A  80      19.347  51.179  -8.085  1.00  0.00      LA0  N
ATOM    693  H   VAL A  80      18.700  50.422  -8.175  1.00  0.00      LA0  H
ATOM    694  CA  VAL A  80      20.637  51.098  -8.763  1.00  0.00      LA0  C
ATOM    695  CB  VAL A  80      21.589  50.121  -8.055  1.00  0.00      LA0  C
ATOM    696  CG1 VAL A  80      22.050  50.687  -6.714  1.00  0.00      LA0  C
ATOM    697  CG2 VAL A  80      20.996  48.715  -7.910  1.00  0.00      LA0  C
ATOM    698  C   VAL A  80      20.427  50.692 -10.205  1.00  0.00      LA0  C
ATOM    699  O   VAL A  80      19.398  50.126 -10.554  1.00  0.00      LA0  O
ATOM    700  N   ASN A  81      21.431  51.005 -11.026  1.00  0.00      LA0  N
ATOM    701  H   ASN A  81      22.243  51.490 -10.694  1.00  0.00      LA0  H
ATOM    702  CA  ASN A  81      21.361  50.509 -12.398  1.00  0.00      LA0  C
ATOM    703  CB  ASN A  81      21.998  51.529 -13.341  1.00  0.00      LA0  C
ATOM    704  CG  ASN A  81      21.869  51.139 -14.804  1.00  0.00      LA0  C
ATOM    705  OD1 ASN A  81      21.556  50.013 -15.165  1.00  0.00      LA0  O
ATOM    706  ND2 ASN A  81      22.141  52.144 -15.639  1.00  0.00      LA0  N
ATOM    707 HD21 ASN A  81      22.410  53.031 -15.257  1.00  0.00      LA0  H
ATOM    708 HD22 ASN A  81      22.117  52.071 -16.636  1.00  0.00      LA0  H
ATOM    709  C   ASN A  81      22.035  49.158 -12.508  1.00  0.00      LA0  C
ATOM    710  O   ASN A  81      23.241  49.055 -12.704  1.00  0.00      LA0  O
ATOM    711  N   ASP A  82      21.204  48.120 -12.353  1.00  0.00      LA0  N
ATOM    712  H   ASP A  82      20.212  48.250 -12.311  1.00  0.00      LA0  H
ATOM    713  CA  ASP A  82      21.759  46.766 -12.360  1.00  0.00      LA0  C
ATOM    714  CB  ASP A  82      20.655  45.740 -12.045  1.00  0.00      LA0  C
ATOM    715  CG  ASP A  82      19.776  45.467 -13.257  1.00  0.00      LA0  C
ATOM    716  OD1 ASP A  82      19.788  44.342 -13.752  1.00  0.00      LA0  O
ATOM    717  OD2 ASP A  82      19.138  46.395 -13.739  1.00  0.00      LA0  O
ATOM    718  C   ASP A  82      22.532  46.417 -13.628  1.00  0.00      LA0  C
ATOM    719  O   ASP A  82      23.593  45.796 -13.606  1.00  0.00      LA0  O
ATOM    720  N   ALA A  83      21.956  46.909 -14.737  1.00  0.00      LA0  N
ATOM    721  H   ALA A  83      21.026  47.271 -14.634  1.00  0.00      LA0  H
ATOM    722  CA  ALA A  83      22.556  46.727 -16.055  1.00  0.00      LA0  C
ATOM    723  CB  ALA A  83      21.682  47.359 -17.139  1.00  0.00      LA0  C
ATOM    724  C   ALA A  83      23.974  47.246 -16.205  1.00  0.00      LA0  C
ATOM    725  O   ALA A  83      24.732  46.786 -17.046  1.00  0.00      LA0  O
ATOM    726  N   LEU A  84      24.350  48.199 -15.336  1.00  0.00      LA0  N
ATOM    727  H   LEU A  84      23.709  48.566 -14.659  1.00  0.00      LA0  H
ATOM    728  CA  LEU A  84      25.749  48.632 -15.413  1.00  0.00      LA0  C
ATOM    729  CB  LEU A  84      26.013  49.877 -14.575  1.00  0.00      LA0  C
ATOM    730  CG  LEU A  84      25.395  51.140 -15.163  1.00  0.00      LA0  C
ATOM    731  CD1 LEU A  84      25.814  52.363 -14.357  1.00  0.00      LA0  C
ATOM    732  CD2 LEU A  84      25.703  51.316 -16.650  1.00  0.00      LA0  C
ATOM    733  C   LEU A  84      26.796  47.581 -15.092  1.00  0.00      LA0  C
ATOM    734  O   LEU A  84      27.962  47.712 -15.435  1.00  0.00      LA0  O
ATOM    735  N   SER A  85      26.330  46.507 -14.441  1.00  0.00      LA0  N
ATOM    736  H   SER A  85      25.376  46.461 -14.150  1.00  0.00      LA0  H
ATOM    737  CA  SER A  85      27.249  45.386 -14.269  1.00  0.00      LA0  C
ATOM    738  CB  SER A  85      26.650  44.350 -13.324  1.00  0.00      LA0  C
ATOM    739  OG  SER A  85      25.931  44.992 -12.263  1.00  0.00      LA0  O
ATOM    740  HG  SER A  85      25.100  45.280 -12.630  1.00  0.00      LA0  H
ATOM    741  C   SER A  85      27.626  44.720 -15.584  1.00  0.00      LA0  C
ATOM    742  O   SER A  85      28.786  44.516 -15.922  1.00  0.00      LA0  O
ATOM    743  N   ASP A  86      26.567  44.397 -16.333  1.00  0.00      LA0  N
ATOM    744  H   ASP A  86      25.626  44.616 -16.068  1.00  0.00      LA0  H
ATOM    745  CA  ASP A  86      26.784  43.695 -17.599  1.00  0.00      LA0  C
ATOM    746  CB  ASP A  86      25.486  43.068 -18.148  1.00  0.00      LA0  C
ATOM    747  CG  ASP A  86      24.390  42.949 -17.096  1.00  0.00      LA0  C
ATOM    748  OD1 ASP A  86      24.510  42.155 -16.169  1.00  0.00      LA0  O
ATOM    749  OD2 ASP A  86      23.418  43.687 -17.175  1.00  0.00      LA0  O
ATOM    750  C   ASP A  86      27.390  44.615 -18.644  1.00  0.00      LA0  C
ATOM    751  O   ASP A  86      28.259  44.253 -19.431  1.00  0.00      LA0  O
ATOM    752  N   SER A  87      26.887  45.851 -18.559  1.00  0.00      LA0  N
ATOM    753  H   SER A  87      26.157  46.006 -17.898  1.00  0.00      LA0  H
ATOM    754  CA  SER A  87      27.293  46.952 -19.422  1.00  0.00      LA0  C
ATOM    755  CB  SER A  87      26.044  47.463 -20.138  1.00  0.00      LA0  C
ATOM    756  OG  SER A  87      26.009  46.991 -21.486  1.00  0.00      LA0  O
ATOM    757  HG  SER A  87      26.786  47.386 -21.889  1.00  0.00      LA0  H
ATOM    758  C   SER A  87      27.972  48.125 -18.715  1.00  0.00      LA0  C
ATOM    759  O   SER A  87      27.414  49.213 -18.615  1.00  0.00      LA0  O
ATOM    760  N   PRO A  88      29.221  47.920 -18.229  1.00  0.00      LA0  N
ATOM    761  CD  PRO A  88      30.022  46.701 -18.229  1.00  0.00      LA0  C
ATOM    762  CA  PRO A  88      29.906  49.053 -17.596  1.00  0.00      LA0  C
ATOM    763  CB  PRO A  88      31.113  48.372 -16.942  1.00  0.00      LA0  C
ATOM    764  CG  PRO A  88      31.411  47.159 -17.817  1.00  0.00      LA0  C
ATOM    765  C   PRO A  88      30.263  50.164 -18.579  1.00  0.00      LA0  C
ATOM    766  O   PRO A  88      30.276  51.347 -18.257  1.00  0.00      LA0  O
ATOM    767  N   GLU A  89      30.541  49.729 -19.814  1.00  0.00      LA0  N
ATOM    768  H   GLU A  89      30.433  48.761 -20.051  1.00  0.00      LA0  H
ATOM    769  CA  GLU A  89      30.880  50.664 -20.882  1.00  0.00      LA0  C
ATOM    770  CB  GLU A  89      31.455  49.901 -22.088  1.00  0.00      LA0  C
ATOM    771  CG  GLU A  89      30.467  49.097 -22.951  1.00  0.00      LA0  C
ATOM    772  CD  GLU A  89      29.610  48.182 -22.098  1.00  0.00      LA0  C
ATOM    773  OE1 GLU A  89      30.134  47.268 -21.467  1.00  0.00      LA0  O
ATOM    774  OE2 GLU A  89      28.416  48.425 -22.012  1.00  0.00      LA0  O
ATOM    775  C   GLU A  89      29.771  51.635 -21.263  1.00  0.00      LA0  C
ATOM    776  O   GLU A  89      30.031  52.708 -21.793  1.00  0.00      LA0  O
ATOM    777  N   LEU A  90      28.529  51.274 -20.884  1.00  0.00      LA0  N
ATOM    778  H   LEU A  90      28.348  50.311 -20.671  1.00  0.00      LA0  H
ATOM    779  CA  LEU A  90      27.460  52.278 -20.960  1.00  0.00      LA0  C
ATOM    780  CB  LEU A  90      26.114  51.739 -20.481  1.00  0.00      LA0  C
ATOM    781  CG  LEU A  90      25.339  50.946 -21.534  1.00  0.00      LA0  C
ATOM    782  CD1 LEU A  90      23.978  50.508 -20.991  1.00  0.00      LA0  C
ATOM    783  CD2 LEU A  90      25.188  51.713 -22.849  1.00  0.00      LA0  C
ATOM    784  C   LEU A  90      27.731  53.599 -20.254  1.00  0.00      LA0  C
ATOM    785  O   LEU A  90      27.223  54.649 -20.626  1.00  0.00      LA0  O
ATOM    786  N   VAL A  91      28.582  53.527 -19.220  1.00  0.00      LA0  N
ATOM    787  H   VAL A  91      28.971  52.649 -18.935  1.00  0.00      LA0  H
ATOM    788  CA  VAL A  91      29.005  54.796 -18.625  1.00  0.00      LA0  C
ATOM    789  CB  VAL A  91      29.665  54.565 -17.259  1.00  0.00      LA0  C
ATOM    790  CG1 VAL A  91      29.996  55.880 -16.555  1.00  0.00      LA0  C
ATOM    791  CG2 VAL A  91      28.776  53.703 -16.366  1.00  0.00      LA0  C
ATOM    792  C   VAL A  91      29.906  55.611 -19.547  1.00  0.00      LA0  C
ATOM    793  O   VAL A  91      29.839  56.829 -19.612  1.00  0.00      LA0  O
ATOM    794  N   ASN A  92      30.748  54.871 -20.282  1.00  0.00      LA0  N
ATOM    795  H   ASN A  92      30.697  53.872 -20.263  1.00  0.00      LA0  H
ATOM    796  CA  ASN A  92      31.613  55.554 -21.246  1.00  0.00      LA0  C
ATOM    797  CB  ASN A  92      32.766  54.670 -21.738  1.00  0.00      LA0  C
ATOM    798  CG  ASN A  92      33.628  54.180 -20.594  1.00  0.00      LA0  C
ATOM    799  OD1 ASN A  92      33.582  53.019 -20.210  1.00  0.00      LA0  O
ATOM    800  ND2 ASN A  92      34.445  55.096 -20.072  1.00  0.00      LA0  N
ATOM    801 HD21 ASN A  92      34.432  56.054 -20.373  1.00  0.00      LA0  H
ATOM    802 HD22 ASN A  92      35.087  54.811 -19.359  1.00  0.00      LA0  H
ATOM    803  C   ASN A  92      30.885  56.104 -22.459  1.00  0.00      LA0  C
ATOM    804  O   ASN A  92      31.315  57.065 -23.083  1.00  0.00      LA0  O
ATOM    805  N   SER A  93      29.755  55.457 -22.780  1.00  0.00      LA0  N
ATOM    806  H   SER A  93      29.457  54.616 -22.325  1.00  0.00      LA0  H
ATOM    807  CA  SER A  93      28.966  56.005 -23.880  1.00  0.00      LA0  C
ATOM    808  CB  SER A  93      28.178  54.874 -24.540  1.00  0.00      LA0  C
ATOM    809  OG  SER A  93      27.599  54.044 -23.526  1.00  0.00      LA0  O
ATOM    810  HG  SER A  93      26.672  54.265 -23.477  1.00  0.00      LA0  H
ATOM    811  C   SER A  93      28.043  57.139 -23.474  1.00  0.00      LA0  C
ATOM    812  O   SER A  93      27.898  58.145 -24.156  1.00  0.00      LA0  O
ATOM    813  N   GLU A  94      27.396  56.906 -22.325  1.00  0.00      LA0  N
ATOM    814  H   GLU A  94      27.564  56.057 -21.825  1.00  0.00      LA0  H
ATOM    815  CA  GLU A  94      26.360  57.835 -21.889  1.00  0.00      LA0  C
ATOM    816  CB  GLU A  94      24.969  57.281 -22.166  1.00  0.00      LA0  C
ATOM    817  CG  GLU A  94      24.572  56.869 -23.575  1.00  0.00      LA0  C
ATOM    818  CD  GLU A  94      23.237  56.177 -23.427  1.00  0.00      LA0  C
ATOM    819  OE1 GLU A  94      22.231  56.864 -23.259  1.00  0.00      LA0  O
ATOM    820  OE2 GLU A  94      23.214  54.950 -23.416  1.00  0.00      LA0  O
ATOM    821  C   GLU A  94      26.380  58.098 -20.395  1.00  0.00      LA0  C
ATOM    822  O   GLU A  94      25.486  57.668 -19.669  1.00  0.00      LA0  O
ATOM    823  N   PRO A  95      27.378  58.869 -19.916  1.00  0.00      LA0  N
ATOM    824  CD  PRO A  95      28.427  59.571 -20.651  1.00  0.00      LA0  C
ATOM    825  CA  PRO A  95      27.446  59.074 -18.464  1.00  0.00      LA0  C
ATOM    826  CB  PRO A  95      28.755  59.850 -18.305  1.00  0.00      LA0  C
ATOM    827  CG  PRO A  95      28.954  60.572 -19.632  1.00  0.00      LA0  C
ATOM    828  C   PRO A  95      26.223  59.786 -17.893  1.00  0.00      LA0  C
ATOM    829  O   PRO A  95      25.841  59.609 -16.745  1.00  0.00      LA0  O
ATOM    830  N   TYR A  96      25.604  60.600 -18.767  1.00  0.00      LA0  N
ATOM    831  H   TYR A  96      25.980  60.698 -19.688  1.00  0.00      LA0  H
ATOM    832  CA  TYR A  96      24.427  61.353 -18.342  1.00  0.00      LA0  C
ATOM    833  CB  TYR A  96      24.408  62.709 -19.056  1.00  0.00      LA0  C
ATOM    834  CG  TYR A  96      25.685  63.466 -18.771  1.00  0.00      LA0  C
ATOM    835  CD1 TYR A  96      25.907  63.945 -17.468  1.00  0.00      LA0  C
ATOM    836  CE1 TYR A  96      27.083  64.655 -17.185  1.00  0.00      LA0  C
ATOM    837  CD2 TYR A  96      26.618  63.678 -19.807  1.00  0.00      LA0  C
ATOM    838  CE2 TYR A  96      27.795  64.394 -19.525  1.00  0.00      LA0  C
ATOM    839  CZ  TYR A  96      28.010  64.874 -18.217  1.00  0.00      LA0  C
ATOM    840  OH  TYR A  96      29.160  65.580 -17.923  1.00  0.00      LA0  O
ATOM    841  HH  TYR A  96      29.355  66.146 -18.672  1.00  0.00      LA0  H
ATOM    842  C   TYR A  96      23.084  60.652 -18.506  1.00  0.00      LA0  C
ATOM    843  O   TYR A  96      22.045  61.148 -18.066  1.00  0.00      LA0  O
ATOM    844  N   ALA A  97      23.142  59.499 -19.192  1.00  0.00      LA0  N
ATOM    845  H   ALA A  97      24.013  59.066 -19.430  1.00  0.00      LA0  H
ATOM    846  CA  ALA A  97      21.889  58.837 -19.538  1.00  0.00      LA0  C
ATOM    847  CB  ALA A  97      21.502  59.140 -20.990  1.00  0.00      LA0  C
ATOM    848  C   ALA A  97      21.919  57.347 -19.231  1.00  0.00      LA0  C
ATOM    849  O   ALA A  97      21.734  56.977 -18.080  1.00  0.00      LA0  O
ATOM    850  N   GLY A  98      22.174  56.501 -20.249  1.00  0.00      LA0  N
ATOM    851  H   GLY A  98      22.295  56.786 -21.207  1.00  0.00      LA0  H
ATOM    852  CA  GLY A  98      22.182  55.055 -19.998  1.00  0.00      LA0  C
ATOM    853  C   GLY A  98      23.085  54.595 -18.863  1.00  0.00      LA0  C
ATOM    854  O   GLY A  98      22.749  53.728 -18.063  1.00  0.00      LA0  O
ATOM    855  N   GLY A  99      24.248  55.257 -18.800  1.00  0.00      LA0  N
ATOM    856  H   GLY A  99      24.458  55.972 -19.468  1.00  0.00      LA0  H
ATOM    857  CA  GLY A  99      25.165  54.963 -17.705  1.00  0.00      LA0  C
ATOM    858  C   GLY A  99      24.914  55.709 -16.402  1.00  0.00      LA0  C
ATOM    859  O   GLY A  99      25.836  55.988 -15.643  1.00  0.00      LA0  O
ATOM    860  N   TRP A 100      23.627  56.003 -16.144  1.00  0.00      LA0  N
ATOM    861  H   TRP A 100      22.909  55.786 -16.805  1.00  0.00      LA0  H
ATOM    862  CA  TRP A 100      23.298  56.477 -14.800  1.00  0.00      LA0  C
ATOM    863  CB  TRP A 100      21.843  56.974 -14.726  1.00  0.00      LA0  C
ATOM    864  CG  TRP A 100      20.833  55.841 -14.803  1.00  0.00      LA0  C
ATOM    865  CD2 TRP A 100      20.185  55.155 -13.708  1.00  0.00      LA0  C
ATOM    866  CE2 TRP A 100      19.331  54.151 -14.277  1.00  0.00      LA0  C
ATOM    867  CE3 TRP A 100      20.259  55.297 -12.305  1.00  0.00      LA0  C
ATOM    868  CD1 TRP A 100      20.337  55.222 -15.961  1.00  0.00      LA0  C
ATOM    869  NE1 TRP A 100      19.457  54.231 -15.659  1.00  0.00      LA0  N
ATOM    870  HE1 TRP A 100      19.003  53.659 -16.313  1.00  0.00      LA0  H
ATOM    871  CZ2 TRP A 100      18.568  53.315 -13.434  1.00  0.00      LA0  C
ATOM    872  CZ3 TRP A 100      19.492  54.454 -11.474  1.00  0.00      LA0  C
ATOM    873  CH2 TRP A 100      18.651  53.468 -12.034  1.00  0.00      LA0  C
ATOM    874  C   TRP A 100      23.566  55.392 -13.775  1.00  0.00      LA0  C
ATOM    875  O   TRP A 100      23.273  54.230 -14.013  1.00  0.00      LA0  O
ATOM    876  N   ILE A 101      24.159  55.798 -12.654  1.00  0.00      LA0  N
ATOM    877  H   ILE A 101      24.268  56.773 -12.460  1.00  0.00      LA0  H
ATOM    878  CA  ILE A 101      24.589  54.753 -11.731  1.00  0.00      LA0  C
ATOM    879  CB  ILE A 101      25.934  55.144 -11.099  1.00  0.00      LA0  C
ATOM    880  CG2 ILE A 101      26.479  54.073 -10.146  1.00  0.00      LA0  C
ATOM    881  CG1 ILE A 101      26.932  55.465 -12.219  1.00  0.00      LA0  C
ATOM    882  CD1 ILE A 101      28.235  56.094 -11.736  1.00  0.00      LA0  C
ATOM    883  C   ILE A 101      23.532  54.385 -10.704  1.00  0.00      LA0  C
ATOM    884  O   ILE A 101      23.186  53.224 -10.512  1.00  0.00      LA0  O
ATOM    885  N   PHE A 102      23.017  55.436 -10.051  1.00  0.00      LA0  N
ATOM    886  H   PHE A 102      23.272  56.380 -10.275  1.00  0.00      LA0  H
ATOM    887  CA  PHE A 102      22.019  55.151  -9.025  1.00  0.00      LA0  C
ATOM    888  CB  PHE A 102      22.670  54.732  -7.693  1.00  0.00      LA0  C
ATOM    889  CG  PHE A 102      23.519  55.812  -7.058  1.00  0.00      LA0  C
ATOM    890  CD1 PHE A 102      24.860  55.978  -7.467  1.00  0.00      LA0  C
ATOM    891  CD2 PHE A 102      22.965  56.612  -6.036  1.00  0.00      LA0  C
ATOM    892  CE1 PHE A 102      25.671  56.926  -6.818  1.00  0.00      LA0  C
ATOM    893  CE2 PHE A 102      23.775  57.560  -5.383  1.00  0.00      LA0  C
ATOM    894  CZ  PHE A 102      25.125  57.695  -5.768  1.00  0.00      LA0  C
ATOM    895  C   PHE A 102      21.035  56.284  -8.855  1.00  0.00      LA0  C
ATOM    896  O   PHE A 102      21.218  57.366  -9.392  1.00  0.00      LA0  O
ATOM    897  N   LYS A 103      19.982  55.995  -8.091  1.00  0.00      LA0  N
ATOM    898  H   LYS A 103      19.901  55.091  -7.672  1.00  0.00      LA0  H
ATOM    899  CA  LYS A 103      19.047  57.052  -7.740  1.00  0.00      LA0  C
ATOM    900  CB  LYS A 103      17.656  56.754  -8.288  1.00  0.00      LA0  C
ATOM    901  CG  LYS A 103      17.482  57.189  -9.740  1.00  0.00      LA0  C
ATOM    902  CD  LYS A 103      16.142  56.731 -10.311  1.00  0.00      LA0  C
ATOM    903  CE  LYS A 103      15.811  57.371 -11.660  1.00  0.00      LA0  C
ATOM    904  NZ  LYS A 103      15.498  58.797 -11.490  1.00  0.00      LA0  N
ATOM    905  HZ1 LYS A 103      15.350  59.224 -12.427  1.00  0.00      LA0  H
ATOM    906  HZ2 LYS A 103      14.622  58.928 -10.934  1.00  0.00      LA0  H
ATOM    907  HZ3 LYS A 103      16.278  59.314 -11.034  1.00  0.00      LA0  H
ATOM    908  C   LYS A 103      18.985  57.181  -6.242  1.00  0.00      LA0  C
ATOM    909  O   LYS A 103      18.779  56.212  -5.518  1.00  0.00      LA0  O
ATOM    910  N   ILE A 104      19.187  58.425  -5.814  1.00  0.00      LA0  N
ATOM    911  H   ILE A 104      19.331  59.175  -6.462  1.00  0.00      LA0  H
ATOM    912  CA  ILE A 104      19.099  58.673  -4.386  1.00  0.00      LA0  C
ATOM    913  CB  ILE A 104      20.421  59.290  -3.882  1.00  0.00      LA0  C
ATOM    914  CG2 ILE A 104      20.744  60.607  -4.586  1.00  0.00      LA0  C
ATOM    915  CG1 ILE A 104      20.483  59.413  -2.357  1.00  0.00      LA0  C
ATOM    916  CD1 ILE A 104      21.828  59.935  -1.855  1.00  0.00      LA0  C
ATOM    917  C   ILE A 104      17.868  59.498  -4.043  1.00  0.00      LA0  C
ATOM    918  O   ILE A 104      17.476  60.438  -4.729  1.00  0.00      LA0  O
ATOM    919  N   LYS A 105      17.261  59.066  -2.940  1.00  0.00      LA0  N
ATOM    920  H   LYS A 105      17.655  58.281  -2.460  1.00  0.00      LA0  H
ATOM    921  CA  LYS A 105      16.294  59.895  -2.237  1.00  0.00      LA0  C
ATOM    922  CB  LYS A 105      15.397  58.932  -1.464  1.00  0.00      LA0  C
ATOM    923  CG  LYS A 105      14.570  59.441  -0.284  1.00  0.00      LA0  C
ATOM    924  CD  LYS A 105      14.209  58.206   0.535  1.00  0.00      LA0  C
ATOM    925  CE  LYS A 105      13.540  58.438   1.887  1.00  0.00      LA0  C
ATOM    926  NZ  LYS A 105      13.605  57.171   2.625  1.00  0.00      LA0  N
ATOM    927  HZ1 LYS A 105      12.925  57.068   3.395  1.00  0.00      LA0  H
ATOM    928  HZ2 LYS A 105      13.548  56.343   1.989  1.00  0.00      LA0  H
ATOM    929  HZ3 LYS A 105      14.561  57.025   3.020  1.00  0.00      LA0  H
ATOM    930  C   LYS A 105      17.090  60.798  -1.318  1.00  0.00      LA0  C
ATOM    931  O   LYS A 105      17.753  60.328  -0.401  1.00  0.00      LA0  O
ATOM    932  N   ALA A 106      17.026  62.096  -1.635  1.00  0.00      LA0  N
ATOM    933  H   ALA A 106      16.410  62.416  -2.350  1.00  0.00      LA0  H
ATOM    934  CA  ALA A 106      17.781  63.031  -0.805  1.00  0.00      LA0  C
ATOM    935  CB  ALA A 106      17.811  64.419  -1.445  1.00  0.00      LA0  C
ATOM    936  C   ALA A 106      17.195  63.164   0.584  1.00  0.00      LA0  C
ATOM    937  O   ALA A 106      16.075  62.735   0.844  1.00  0.00      LA0  O
ATOM    938  N   SER A 107      17.987  63.805   1.447  1.00  0.00      LA0  N
ATOM    939  H   SER A 107      18.916  64.076   1.182  1.00  0.00      LA0  H
ATOM    940  CA  SER A 107      17.426  64.236   2.723  1.00  0.00      LA0  C
ATOM    941  CB  SER A 107      18.539  64.652   3.685  1.00  0.00      LA0  C
ATOM    942  OG  SER A 107      19.795  64.148   3.220  1.00  0.00      LA0  O
ATOM    943  HG  SER A 107      20.148  64.834   2.641  1.00  0.00      LA0  H
ATOM    944  C   SER A 107      16.445  65.381   2.556  1.00  0.00      LA0  C
ATOM    945  O   SER A 107      15.344  65.377   3.094  1.00  0.00      LA0  O
ATOM    946  N   ASP A 108      16.911  66.353   1.759  1.00  0.00      LA0  N
ATOM    947  H   ASP A 108      17.832  66.307   1.357  1.00  0.00      LA0  H
ATOM    948  CA  ASP A 108      16.090  67.531   1.498  1.00  0.00      LA0  C
ATOM    949  CB  ASP A 108      16.397  68.610   2.556  1.00  0.00      LA0  C
ATOM    950  CG  ASP A 108      15.474  69.830   2.537  1.00  0.00      LA0  C
ATOM    951  OD1 ASP A 108      14.727  70.044   1.587  1.00  0.00      LA0  O
ATOM    952  OD2 ASP A 108      15.542  70.620   3.471  1.00  0.00      LA0  O
ATOM    953  C   ASP A 108      16.388  68.012   0.094  1.00  0.00      LA0  C
ATOM    954  O   ASP A 108      17.506  67.921  -0.400  1.00  0.00      LA0  O
ATOM    955  N   GLU A 109      15.341  68.541  -0.545  1.00  0.00      LA0  N
ATOM    956  H   GLU A 109      14.529  68.699   0.021  1.00  0.00      LA0  H
ATOM    957  CA  GLU A 109      15.537  69.200  -1.835  1.00  0.00      LA0  C
ATOM    958  CB  GLU A 109      14.191  69.728  -2.345  1.00  0.00      LA0  C
ATOM    959  CG  GLU A 109      13.036  68.713  -2.313  1.00  0.00      LA0  C
ATOM    960  CD  GLU A 109      13.027  67.812  -3.536  1.00  0.00      LA0  C
ATOM    961  OE1 GLU A 109      12.257  68.072  -4.454  1.00  0.00      LA0  O
ATOM    962  OE2 GLU A 109      13.764  66.831  -3.589  1.00  0.00      LA0  O
ATOM    963  C   GLU A 109      16.567  70.330  -1.764  1.00  0.00      LA0  C
ATOM    964  O   GLU A 109      17.332  70.584  -2.688  1.00  0.00      LA0  O
ATOM    965  N   SER A 110      16.579  70.990  -0.590  1.00  0.00      LA0  N
ATOM    966  H   SER A 110      15.967  70.711   0.156  1.00  0.00      LA0  H
ATOM    967  CA  SER A 110      17.504  72.108  -0.401  1.00  0.00      LA0  C
ATOM    968  CB  SER A 110      17.244  72.785   0.948  1.00  0.00      LA0  C
ATOM    969  OG  SER A 110      17.619  71.915   2.017  1.00  0.00      LA0  O
ATOM    970  HG  SER A 110      16.810  71.574   2.410  1.00  0.00      LA0  H
ATOM    971  C   SER A 110      18.984  71.787  -0.573  1.00  0.00      LA0  C
ATOM    972  O   SER A 110      19.796  72.639  -0.926  1.00  0.00      LA0  O
ATOM    973  N   GLU A 111      19.308  70.495  -0.353  1.00  0.00      LA0  N
ATOM    974  H   GLU A 111      18.601  69.846  -0.064  1.00  0.00      LA0  H
ATOM    975  CA  GLU A 111      20.704  70.066  -0.477  1.00  0.00      LA0  C
ATOM    976  CB  GLU A 111      20.858  68.577  -0.175  1.00  0.00      LA0  C
ATOM    977  CG  GLU A 111      20.393  68.146   1.215  1.00  0.00      LA0  C
ATOM    978  CD  GLU A 111      20.691  66.672   1.397  1.00  0.00      LA0  C
ATOM    979  OE1 GLU A 111      19.949  65.834   0.900  1.00  0.00      LA0  O
ATOM    980  OE2 GLU A 111      21.668  66.344   2.054  1.00  0.00      LA0  O
ATOM    981  C   GLU A 111      21.379  70.386  -1.805  1.00  0.00      LA0  C
ATOM    982  O   GLU A 111      22.600  70.465  -1.904  1.00  0.00      LA0  O
ATOM    983  N   LEU A 112      20.530  70.619  -2.825  1.00  0.00      LA0  N
ATOM    984  H   LEU A 112      19.546  70.497  -2.675  1.00  0.00      LA0  H
ATOM    985  CA  LEU A 112      21.026  71.106  -4.115  1.00  0.00      LA0  C
ATOM    986  CB  LEU A 112      19.857  71.427  -5.045  1.00  0.00      LA0  C
ATOM    987  CG  LEU A 112      19.062  70.192  -5.465  1.00  0.00      LA0  C
ATOM    988  CD1 LEU A 112      17.788  70.565  -6.224  1.00  0.00      LA0  C
ATOM    989  CD2 LEU A 112      19.927  69.211  -6.254  1.00  0.00      LA0  C
ATOM    990  C   LEU A 112      21.986  72.290  -4.079  1.00  0.00      LA0  C
ATOM    991  O   LEU A 112      22.870  72.421  -4.924  1.00  0.00      LA0  O
ATOM    992  N   GLU A 113      21.815  73.149  -3.063  1.00  0.00      LA0  N
ATOM    993  H   GLU A 113      21.094  73.037  -2.375  1.00  0.00      LA0  H
ATOM    994  CA  GLU A 113      22.735  74.284  -3.072  1.00  0.00      LA0  C
ATOM    995  CB  GLU A 113      22.028  75.596  -2.715  1.00  0.00      LA0  C
ATOM    996  CG  GLU A 113      20.868  75.906  -3.679  1.00  0.00      LA0  C
ATOM    997  CD  GLU A 113      21.290  75.670  -5.124  1.00  0.00      LA0  C
ATOM    998  OE1 GLU A 113      22.157  76.371  -5.637  1.00  0.00      LA0  O
ATOM    999  OE2 GLU A 113      20.805  74.722  -5.733  1.00  0.00      LA0  O
ATOM   1000  C   GLU A 113      24.071  74.097  -2.382  1.00  0.00      LA0  C
ATOM   1001  O   GLU A 113      24.881  75.002  -2.245  1.00  0.00      LA0  O
ATOM   1002  N   SER A 114      24.308  72.828  -2.034  1.00  0.00      LA0  N
ATOM   1003  H   SER A 114      23.585  72.141  -2.036  1.00  0.00      LA0  H
ATOM   1004  CA  SER A 114      25.691  72.438  -1.776  1.00  0.00      LA0  C
ATOM   1005  CB  SER A 114      25.709  71.186  -0.896  1.00  0.00      LA0  C
ATOM   1006  OG  SER A 114      24.566  71.186  -0.030  1.00  0.00      LA0  O
ATOM   1007  HG  SER A 114      23.883  70.708  -0.495  1.00  0.00      LA0  H
ATOM   1008  C   SER A 114      26.490  72.180  -3.052  1.00  0.00      LA0  C
ATOM   1009  O   SER A 114      27.687  71.916  -3.035  1.00  0.00      LA0  O
ATOM   1010  N   LEU A 115      25.747  72.204  -4.173  1.00  0.00      LA0  N
ATOM   1011  H   LEU A 115      24.802  72.526  -4.187  1.00  0.00      LA0  H
ATOM   1012  CA  LEU A 115      26.310  71.641  -5.392  1.00  0.00      LA0  C
ATOM   1013  CB  LEU A 115      25.456  70.456  -5.828  1.00  0.00      LA0  C
ATOM   1014  CG  LEU A 115      25.302  69.409  -4.731  1.00  0.00      LA0  C
ATOM   1015  CD1 LEU A 115      24.109  68.505  -5.005  1.00  0.00      LA0  C
ATOM   1016  CD2 LEU A 115      26.604  68.647  -4.475  1.00  0.00      LA0  C
ATOM   1017  C   LEU A 115      26.418  72.643  -6.517  1.00  0.00      LA0  C
ATOM   1018  O   LEU A 115      25.653  73.602  -6.619  1.00  0.00      LA0  O
ATOM   1019  N   LEU A 116      27.419  72.355  -7.359  1.00  0.00      LA0  N
ATOM   1020  H   LEU A 116      27.853  71.456  -7.278  1.00  0.00      LA0  H
ATOM   1021  CA  LEU A 116      27.739  73.222  -8.491  1.00  0.00      LA0  C
ATOM   1022  CB  LEU A 116      29.053  72.788  -9.157  1.00  0.00      LA0  C
ATOM   1023  CG  LEU A 116      30.365  73.032  -8.395  1.00  0.00      LA0  C
ATOM   1024  CD1 LEU A 116      30.568  72.127  -7.179  1.00  0.00      LA0  C
ATOM   1025  CD2 LEU A 116      31.561  72.914  -9.339  1.00  0.00      LA0  C
ATOM   1026  C   LEU A 116      26.637  73.178  -9.527  1.00  0.00      LA0  C
ATOM   1027  O   LEU A 116      25.940  72.180  -9.658  1.00  0.00      LA0  O
ATOM   1028  N   ASP A 117      26.505  74.289 -10.248  1.00  0.00      LA0  N
ATOM   1029  H   ASP A 117      27.062  75.113 -10.125  1.00  0.00      LA0  H
ATOM   1030  CA  ASP A 117      25.651  74.246 -11.430  1.00  0.00      LA0  C
ATOM   1031  CB  ASP A 117      24.990  75.617 -11.627  1.00  0.00      LA0  C
ATOM   1032  CG  ASP A 117      26.048  76.666 -11.917  1.00  0.00      LA0  C
ATOM   1033  OD1 ASP A 117      26.245  76.985 -13.081  1.00  0.00      LA0  O
ATOM   1034  OD2 ASP A 117      26.709  77.117 -10.990  1.00  0.00      LA0  O
ATOM   1035  C   ASP A 117      26.471  73.826 -12.641  1.00  0.00      LA0  C
ATOM   1036  O   ASP A 117      27.651  73.504 -12.520  1.00  0.00      LA0  O
ATOM   1037  N   ALA A 118      25.813  73.869 -13.812  1.00  0.00      LA0  N
ATOM   1038  H   ALA A 118      24.850  74.129 -13.822  1.00  0.00      LA0  H
ATOM   1039  CA  ALA A 118      26.537  73.579 -15.049  1.00  0.00      LA0  C
ATOM   1040  CB  ALA A 118      25.605  73.692 -16.257  1.00  0.00      LA0  C
ATOM   1041  C   ALA A 118      27.763  74.452 -15.266  1.00  0.00      LA0  C
ATOM   1042  O   ALA A 118      28.887  73.973 -15.345  1.00  0.00      LA0  O
ATOM   1043  N   THR A 119      27.498  75.764 -15.306  1.00  0.00      LA0  N
ATOM   1044  H   THR A 119      26.578  76.118 -15.143  1.00  0.00      LA0  H
ATOM   1045  CA  THR A 119      28.584  76.717 -15.534  1.00  0.00      LA0  C
ATOM   1046  CB  THR A 119      28.037  78.147 -15.582  1.00  0.00      LA0  C
ATOM   1047  OG1 THR A 119      26.599  78.157 -15.592  1.00  0.00      LA0  O
ATOM   1048  HG1 THR A 119      26.338  77.984 -14.687  1.00  0.00      LA0  H
ATOM   1049  CG2 THR A 119      28.607  78.924 -16.769  1.00  0.00      LA0  C
ATOM   1050  C   THR A 119      29.722  76.621 -14.528  1.00  0.00      LA0  C
ATOM   1051  O   THR A 119      30.904  76.662 -14.856  1.00  0.00      LA0  O
ATOM   1052  N   ALA A 120      29.319  76.441 -13.257  1.00  0.00      LA0  N
ATOM   1053  H   ALA A 120      28.344  76.484 -13.010  1.00  0.00      LA0  H
ATOM   1054  CA  ALA A 120      30.369  76.228 -12.261  1.00  0.00      LA0  C
ATOM   1055  CB  ALA A 120      29.797  76.197 -10.846  1.00  0.00      LA0  C
ATOM   1056  C   ALA A 120      31.198  74.972 -12.482  1.00  0.00      LA0  C
ATOM   1057  O   ALA A 120      32.398  74.939 -12.238  1.00  0.00      LA0  O
ATOM   1058  N   TYR A 121      30.515  73.933 -12.983  1.00  0.00      LA0  N
ATOM   1059  H   TYR A 121      29.535  74.003 -13.188  1.00  0.00      LA0  H
ATOM   1060  CA  TYR A 121      31.274  72.732 -13.318  1.00  0.00      LA0  C
ATOM   1061  CB  TYR A 121      30.332  71.548 -13.548  1.00  0.00      LA0  C
ATOM   1062  CG  TYR A 121      31.103  70.248 -13.560  1.00  0.00      LA0  C
ATOM   1063  CD1 TYR A 121      31.711  69.801 -12.369  1.00  0.00      LA0  C
ATOM   1064  CE1 TYR A 121      32.445  68.605 -12.387  1.00  0.00      LA0  C
ATOM   1065  CD2 TYR A 121      31.195  69.522 -14.765  1.00  0.00      LA0  C
ATOM   1066  CE2 TYR A 121      31.927  68.324 -14.783  1.00  0.00      LA0  C
ATOM   1067  CZ  TYR A 121      32.546  67.887 -13.594  1.00  0.00      LA0  C
ATOM   1068  OH  TYR A 121      33.281  66.719 -13.602  1.00  0.00      LA0  O
ATOM   1069  HH  TYR A 121      32.950  66.131 -14.278  1.00  0.00      LA0  H
ATOM   1070  C   TYR A 121      32.239  72.910 -14.480  1.00  0.00      LA0  C
ATOM   1071  O   TYR A 121      33.351  72.396 -14.469  1.00  0.00      LA0  O
ATOM   1072  N   GLU A 122      31.777  73.694 -15.470  1.00  0.00      LA0  N
ATOM   1073  H   GLU A 122      30.838  74.044 -15.443  1.00  0.00      LA0  H
ATOM   1074  CA  GLU A 122      32.679  74.049 -16.568  1.00  0.00      LA0  C
ATOM   1075  CB  GLU A 122      31.981  74.936 -17.600  1.00  0.00      LA0  C
ATOM   1076  CG  GLU A 122      30.729  74.301 -18.201  1.00  0.00      LA0  C
ATOM   1077  CD  GLU A 122      30.119  75.234 -19.226  1.00  0.00      LA0  C
ATOM   1078  OE1 GLU A 122      29.556  76.255 -18.833  1.00  0.00      LA0  O
ATOM   1079  OE2 GLU A 122      30.205  74.933 -20.415  1.00  0.00      LA0  O
ATOM   1080  C   GLU A 122      33.937  74.734 -16.071  1.00  0.00      LA0  C
ATOM   1081  O   GLU A 122      35.058  74.326 -16.353  1.00  0.00      LA0  O
ATOM   1082  N   ALA A 123      33.682  75.766 -15.242  1.00  0.00      LA0  N
ATOM   1083  H   ALA A 123      32.730  76.050 -15.115  1.00  0.00      LA0  H
ATOM   1084  CA  ALA A 123      34.784  76.467 -14.581  1.00  0.00      LA0  C
ATOM   1085  CB  ALA A 123      34.253  77.463 -13.547  1.00  0.00      LA0  C
ATOM   1086  C   ALA A 123      35.778  75.528 -13.921  1.00  0.00      LA0  C
ATOM   1087  O   ALA A 123      36.943  75.498 -14.283  1.00  0.00      LA0  O
ATOM   1088  N   LEU A 124      35.230  74.691 -13.019  1.00  0.00      LA0  N
ATOM   1089  H   LEU A 124      34.273  74.835 -12.769  1.00  0.00      LA0  H
ATOM   1090  CA  LEU A 124      36.039  73.697 -12.303  1.00  0.00      LA0  C
ATOM   1091  CB  LEU A 124      35.106  72.723 -11.573  1.00  0.00      LA0  C
ATOM   1092  CG  LEU A 124      35.796  71.778 -10.582  1.00  0.00      LA0  C
ATOM   1093  CD1 LEU A 124      36.463  72.538  -9.433  1.00  0.00      LA0  C
ATOM   1094  CD2 LEU A 124      34.844  70.693 -10.076  1.00  0.00      LA0  C
ATOM   1095  C   LEU A 124      37.061  72.936 -13.144  1.00  0.00      LA0  C
ATOM   1096  O   LEU A 124      38.187  72.671 -12.738  1.00  0.00      LA0  O
ATOM   1097  N   LEU A 125      36.607  72.587 -14.359  1.00  0.00      LA0  N
ATOM   1098  H   LEU A 125      35.712  72.909 -14.673  1.00  0.00      LA0  H
ATOM   1099  CA  LEU A 125      37.528  71.870 -15.241  1.00  0.00      LA0  C
ATOM   1100  CB  LEU A 125      36.781  71.345 -16.471  1.00  0.00      LA0  C
ATOM   1101  CG  LEU A 125      35.552  70.497 -16.115  1.00  0.00      LA0  C
ATOM   1102  CD1 LEU A 125      34.726  70.146 -17.352  1.00  0.00      LA0  C
ATOM   1103  CD2 LEU A 125      35.908  69.257 -15.289  1.00  0.00      LA0  C
ATOM   1104  C   LEU A 125      38.753  72.687 -15.628  1.00  0.00      LA0  C
ATOM   1105  O   LEU A 125      39.887  72.227 -15.548  1.00  0.00      LA0  O
ATOM   1106  N   GLU A 126      38.462  73.941 -16.005  1.00  0.00      LA0  N
ATOM   1107  H   GLU A 126      37.516  74.268 -15.965  1.00  0.00      LA0  H
ATOM   1108  CA  GLU A 126      39.546  74.869 -16.331  1.00  0.00      LA0  C
ATOM   1109  CB  GLU A 126      38.979  76.144 -16.962  1.00  0.00      LA0  C
ATOM   1110  CG  GLU A 126      38.181  75.924 -18.256  1.00  0.00      LA0  C
ATOM   1111  CD  GLU A 126      39.094  75.527 -19.404  1.00  0.00      LA0  C
ATOM   1112  OE1 GLU A 126      39.153  74.342 -19.731  1.00  0.00      LA0  O
ATOM   1113  OE2 GLU A 126      39.726  76.409 -19.987  1.00  0.00      LA0  O
ATOM   1114  C   GLU A 126      40.433  75.211 -15.140  1.00  0.00      LA0  C
ATOM   1115  O   GLU A 126      41.650  75.295 -15.246  1.00  0.00      LA0  O
ATOM   1116  N   ASP A 127      39.767  75.359 -13.977  1.00  0.00      LA0  N
ATOM   1117  H   ASP A 127      38.768  75.388 -13.974  1.00  0.00      LA0  H
ATOM   1118  CA  ASP A 127      40.479  75.605 -12.717  1.00  0.00      LA0  C
ATOM   1119  CB  ASP A 127      39.516  75.629 -11.518  1.00  0.00      LA0  C
ATOM   1120  CG  ASP A 127      38.577  76.827 -11.541  1.00  0.00      LA0  C
ATOM   1121  OD1 ASP A 127      39.050  77.956 -11.663  1.00  0.00      LA0  O
ATOM   1122  OD2 ASP A 127      37.369  76.631 -11.403  1.00  0.00      LA0  O
ATOM   1123  C   ASP A 127      41.590  74.603 -12.450  1.00  0.00      LA0  C
ATOM   1124  O   ASP A 127      42.699  74.944 -12.051  1.00  0.00      LA0  O
ATOM   1125  N   GLU A 128      41.248  73.336 -12.733  1.00  0.00      LA0  N
ATOM   1126  H   GLU A 128      40.301  73.112 -12.972  1.00  0.00      LA0  H
ATOM   1127  CA  GLU A 128      42.350  72.388 -12.882  1.00  0.00      LA0  C
ATOM   1128  CB  GLU A 128      42.144  71.141 -12.014  1.00  0.00      LA0  C
ATOM   1129  CG  GLU A 128      43.445  70.339 -11.865  1.00  0.00      LA0  C
ATOM   1130  CD  GLU A 128      43.245  69.129 -10.974  1.00  0.00      LA0  C
ATOM   1131  OE1 GLU A 128      43.386  69.263  -9.758  1.00  0.00      LA0  O
ATOM   1132  OE2 GLU A 128      42.979  68.050 -11.500  1.00  0.00      LA0  O
ATOM   1133  C   GLU A 128      42.610  72.025 -14.336  1.00  0.00      LA0  C
ATOM   1134  O   GLU A 128      43.736  71.996 -14.827  1.00  0.00      LA0  O
END
