# Supplementary material for: Large scale analyses of genotype-phenotype relationships of glycine decarboxylase mutations and neurological disease severity
Source: PLoS Comput Biol. 2020 May 18;16(5):e1007871. doi: 10.1371/journal.pcbi.1007871 (PMC7259800; doi:10.1371/journal.pcbi.1007871)
Supplement: S1 Appendix — (ZIP) [file pcbi.1007871.s011.zip › S1_Appendix/cluspro.TH.ecoli/model.000.11.pdb]

HEADER rec.pdb
REMARK original generated coordinate pdb file
ATOM      1  N   GLN A   4      22.318  45.643  17.313  1.00  0.00      RA0  N
ATOM      2  H   GLN A   4      21.357  45.811  17.110  1.00  0.00      RA0  H
ATOM      3  CA  GLN A   4      23.356  46.702  17.078  1.00  0.00      RA0  C
ATOM      4  CB  GLN A   4      22.868  48.053  17.602  1.00  0.00      RA0  C
ATOM      5  CG  GLN A   4      23.786  49.205  17.193  1.00  0.00      RA0  C
ATOM      6  CD  GLN A   4      23.188  50.516  17.652  1.00  0.00      RA0  C
ATOM      7  OE1 GLN A   4      22.903  50.725  18.824  1.00  0.00      RA0  O
ATOM      8  NE2 GLN A   4      23.006  51.397  16.651  1.00  0.00      RA0  N
ATOM      9 HE21 GLN A   4      23.253  51.172  15.709  1.00  0.00      RA0  H
ATOM     10 HE22 GLN A   4      22.615  52.299  16.835  1.00  0.00      RA0  H
ATOM     11  C   GLN A   4      24.669  46.292  17.706  1.00  0.00      RA0  C
ATOM     12  O   GLN A   4      24.709  45.892  18.876  1.00  0.00      RA0  O
ATOM     13  N   THR A   5      25.745  46.374  16.923  1.00  0.00      RA0  N
ATOM     14  H   THR A   5      25.673  46.794  16.023  1.00  0.00      RA0  H
ATOM     15  CA  THR A   5      27.040  45.928  17.398  1.00  0.00      RA0  C
ATOM     16  CB  THR A   5      27.993  45.733  16.193  1.00  0.00      RA0  C
ATOM     17  OG1 THR A   5      29.302  45.343  16.625  1.00  0.00      RA0  O
ATOM     18  HG1 THR A   5      29.761  44.995  15.851  1.00  0.00      RA0  H
ATOM     19  CG2 THR A   5      28.080  46.973  15.301  1.00  0.00      RA0  C
ATOM     20  C   THR A   5      27.567  46.895  18.439  1.00  0.00      RA0  C
ATOM     21  O   THR A   5      27.394  48.098  18.287  1.00  0.00      RA0  O
ATOM     22  N   PRO A   6      28.258  46.395  19.466  1.00  0.00      RA0  N
ATOM     23  CD  PRO A   6      28.411  44.983  19.788  1.00  0.00      RA0  C
ATOM     24  CA  PRO A   6      28.957  47.285  20.399  1.00  0.00      RA0  C
ATOM     25  CB  PRO A   6      29.665  46.299  21.334  1.00  0.00      RA0  C
ATOM     26  CG  PRO A   6      28.859  45.005  21.239  1.00  0.00      RA0  C
ATOM     27  C   PRO A   6      29.941  48.233  19.721  1.00  0.00      RA0  C
ATOM     28  O   PRO A   6      30.283  49.284  20.285  1.00  0.00      RA0  O
ATOM     29  N   LEU A   7      30.378  47.879  18.514  1.00  0.00      RA0  N
ATOM     30  H   LEU A   7      30.058  47.036  18.075  1.00  0.00      RA0  H
ATOM     31  CA  LEU A   7      31.322  48.712  17.757  1.00  0.00      RA0  C
ATOM     32  CB  LEU A   7      32.174  47.819  16.862  1.00  0.00      RA0  C
ATOM     33  CG  LEU A   7      33.074  46.900  17.677  1.00  0.00      RA0  C
ATOM     34  CD1 LEU A   7      33.837  45.901  16.811  1.00  0.00      RA0  C
ATOM     35  CD2 LEU A   7      34.020  47.728  18.535  1.00  0.00      RA0  C
ATOM     36  C   LEU A   7      30.719  49.845  16.928  1.00  0.00      RA0  C
ATOM     37  O   LEU A   7      31.447  50.554  16.256  1.00  0.00      RA0  O
ATOM     38  N   TYR A   8      29.406  50.055  17.033  1.00  0.00      RA0  N
ATOM     39  H   TYR A   8      28.876  49.478  17.656  1.00  0.00      RA0  H
ATOM     40  CA  TYR A   8      28.697  50.975  16.166  1.00  0.00      RA0  C
ATOM     41  CB  TYR A   8      27.231  51.034  16.580  1.00  0.00      RA0  C
ATOM     42  CG  TYR A   8      26.400  51.548  15.434  1.00  0.00      RA0  C
ATOM     43  CD1 TYR A   8      26.003  52.879  15.392  1.00  0.00      RA0  C
ATOM     44  CE1 TYR A   8      25.216  53.333  14.339  1.00  0.00      RA0  C
ATOM     45  CD2 TYR A   8      26.029  50.674  14.421  1.00  0.00      RA0  C
ATOM     46  CE2 TYR A   8      25.241  51.128  13.373  1.00  0.00      RA0  C
ATOM     47  CZ  TYR A   8      24.830  52.454  13.334  1.00  0.00      RA0  C
ATOM     48  OH  TYR A   8      24.035  52.895  12.296  1.00  0.00      RA0  O
ATOM     49  HH  TYR A   8      23.983  52.224  11.627  1.00  0.00      RA0  H
ATOM     50  C   TYR A   8      29.324  52.367  16.213  1.00  0.00      RA0  C
ATOM     51  O   TYR A   8      29.574  52.947  15.173  1.00  0.00      RA0  O
ATOM     52  N   GLU A   9      29.592  52.896  17.409  1.00  0.00      RA0  N
ATOM     53  H   GLU A   9      29.480  52.344  18.234  1.00  0.00      RA0  H
ATOM     54  CA  GLU A   9      30.170  54.230  17.533  1.00  0.00      RA0  C
ATOM     55  CB  GLU A   9      30.091  54.621  19.015  1.00  0.00      RA0  C
ATOM     56  CG  GLU A   9      30.981  55.773  19.488  1.00  0.00      RA0  C
ATOM     57  CD  GLU A   9      32.337  55.220  19.889  1.00  0.00      RA0  C
ATOM     58  OE1 GLU A   9      32.507  54.001  19.868  1.00  0.00      RA0  O
ATOM     59  OE2 GLU A   9      33.224  56.005  20.220  1.00  0.00      RA0  O
ATOM     60  C   GLU A   9      31.558  54.315  16.916  1.00  0.00      RA0  C
ATOM     61  O   GLU A   9      31.888  55.305  16.257  1.00  0.00      RA0  O
ATOM     62  N   GLN A  10      32.378  53.293  17.147  1.00  0.00      RA0  N
ATOM     63  H   GLN A  10      32.124  52.644  17.863  1.00  0.00      RA0  H
ATOM     64  CA  GLN A  10      33.695  53.234  16.494  1.00  0.00      RA0  C
ATOM     65  CB  GLN A  10      34.525  52.060  17.003  1.00  0.00      RA0  C
ATOM     66  CG  GLN A  10      35.132  52.371  18.366  1.00  0.00      RA0  C
ATOM     67  CD  GLN A  10      35.873  53.691  18.266  1.00  0.00      RA0  C
ATOM     68  OE1 GLN A  10      36.851  53.843  17.531  1.00  0.00      RA0  O
ATOM     69  NE2 GLN A  10      35.361  54.639  19.059  1.00  0.00      RA0  N
ATOM     70 HE21 GLN A  10      34.504  54.476  19.576  1.00  0.00      RA0  H
ATOM     71 HE22 GLN A  10      35.664  55.577  19.211  1.00  0.00      RA0  H
ATOM     72  C   GLN A  10      33.576  53.174  14.974  1.00  0.00      RA0  C
ATOM     73  O   GLN A  10      34.322  53.856  14.263  1.00  0.00      RA0  O
ATOM     74  N   HIS A  11      32.625  52.393  14.458  1.00  0.00      RA0  N
ATOM     75  H   HIS A  11      32.024  51.880  15.072  1.00  0.00      RA0  H
ATOM     76  CA  HIS A  11      32.386  52.402  13.014  1.00  0.00      RA0  C
ATOM     77  CB  HIS A  11      31.223  51.504  12.618  1.00  0.00      RA0  C
ATOM     78  CG  HIS A  11      31.498  50.057  12.924  1.00  0.00      RA0  C
ATOM     79  ND1 HIS A  11      32.633  49.408  12.608  1.00  0.00      RA0  N
ATOM     80  HD1 HIS A  11      33.406  49.745  12.100  1.00  0.00      RA0  H
ATOM     81  CD2 HIS A  11      30.624  49.166  13.547  1.00  0.00      RA0  C
ATOM     82  NE2 HIS A  11      31.245  47.969  13.608  1.00  0.00      RA0  N
ATOM     83  CE1 HIS A  11      32.481  48.116  13.033  1.00  0.00      RA0  C
ATOM     84  C   HIS A  11      32.086  53.799  12.504  1.00  0.00      RA0  C
ATOM     85  O   HIS A  11      32.635  54.214  11.489  1.00  0.00      RA0  O
ATOM     86  N   THR A  12      31.245  54.553  13.210  1.00  0.00      RA0  N
ATOM     87  H   THR A  12      30.754  54.205  14.015  1.00  0.00      RA0  H
ATOM     88  CA  THR A  12      30.918  55.903  12.727  1.00  0.00      RA0  C
ATOM     89  CB  THR A  12      29.742  56.405  13.544  1.00  0.00      RA0  C
ATOM     90  OG1 THR A  12      29.646  55.618  14.731  1.00  0.00      RA0  O
ATOM     91  HG1 THR A  12      30.387  55.856  15.282  1.00  0.00      RA0  H
ATOM     92  CG2 THR A  12      28.439  56.297  12.751  1.00  0.00      RA0  C
ATOM     93  C   THR A  12      32.141  56.811  12.783  1.00  0.00      RA0  C
ATOM     94  O   THR A  12      32.362  57.626  11.882  1.00  0.00      RA0  O
ATOM     95  N   LEU A  13      32.932  56.679  13.840  1.00  0.00      RA0  N
ATOM     96  H   LEU A  13      32.732  55.993  14.544  1.00  0.00      RA0  H
ATOM     97  CA  LEU A  13      34.150  57.471  13.973  1.00  0.00      RA0  C
ATOM     98  CB  LEU A  13      34.777  57.310  15.356  1.00  0.00      RA0  C
ATOM     99  CG  LEU A  13      33.908  57.908  16.461  1.00  0.00      RA0  C
ATOM    100  CD1 LEU A  13      34.621  57.863  17.811  1.00  0.00      RA0  C
ATOM    101  CD2 LEU A  13      33.442  59.324  16.119  1.00  0.00      RA0  C
ATOM    102  C   LEU A  13      35.166  57.137  12.881  1.00  0.00      RA0  C
ATOM    103  O   LEU A  13      35.982  57.983  12.507  1.00  0.00      RA0  O
ATOM    104  N   CYS A  14      35.106  55.903  12.378  1.00  0.00      RA0  N
ATOM    105  H   CYS A  14      34.451  55.248  12.759  1.00  0.00      RA0  H
ATOM    106  CA  CYS A  14      35.954  55.426  11.284  1.00  0.00      RA0  C
ATOM    107  CB  CYS A  14      36.265  53.944  11.489  1.00  0.00      RA0  C
ATOM    108  SG  CYS A  14      37.162  53.621  13.034  1.00  0.00      RA0  S
ATOM    109  C   CYS A  14      35.397  55.732   9.892  1.00  0.00      RA0  C
ATOM    110  O   CYS A  14      35.986  55.323   8.897  1.00  0.00      RA0  O
ATOM    111  N   GLY A  15      34.279  56.453   9.826  1.00  0.00      RA0  N
ATOM    112  H   GLY A  15      33.790  56.710  10.661  1.00  0.00      RA0  H
ATOM    113  CA  GLY A  15      33.716  56.889   8.549  1.00  0.00      RA0  C
ATOM    114  C   GLY A  15      32.884  55.831   7.838  1.00  0.00      RA0  C
ATOM    115  O   GLY A  15      32.760  55.840   6.615  1.00  0.00      RA0  O
ATOM    116  N   ALA A  16      32.291  54.925   8.598  1.00  0.00      RA0  N
ATOM    117  H   ALA A  16      32.404  54.964   9.592  1.00  0.00      RA0  H
ATOM    118  CA  ALA A  16      31.456  53.867   8.003  1.00  0.00      RA0  C
ATOM    119  CB  ALA A  16      30.863  52.978   9.085  1.00  0.00      RA0  C
ATOM    120  C   ALA A  16      30.290  54.405   7.149  1.00  0.00      RA0  C
ATOM    121  O   ALA A  16      29.627  55.384   7.501  1.00  0.00      RA0  O
ATOM    122  N   ARG A  17      30.083  53.784   5.991  1.00  0.00      RA0  N
ATOM    123  H   ARG A  17      30.685  53.025   5.741  1.00  0.00      RA0  H
ATOM    124  CA  ARG A  17      28.847  53.954   5.233  1.00  0.00      RA0  C
ATOM    125  CB  ARG A  17      29.081  53.981   3.733  1.00  0.00      RA0  C
ATOM    126  CG  ARG A  17      29.402  55.352   3.151  1.00  0.00      RA0  C
ATOM    127  CD  ARG A  17      30.846  55.851   3.250  1.00  0.00      RA0  C
ATOM    128  NE  ARG A  17      30.969  56.932   2.277  1.00  0.00      RA0  N
ATOM    129  HE  ARG A  17      30.693  56.704   1.331  1.00  0.00      RA0  H
ATOM    130  CZ  ARG A  17      31.141  58.228   2.615  1.00  0.00      RA0  C
ATOM    131  NH1 ARG A  17      31.563  58.560   3.834  1.00  0.00      RA0  N
ATOM    132 HH11 ARG A  17      31.628  59.529   4.073  1.00  0.00      RA0  H
ATOM    133 HH12 ARG A  17      31.817  57.852   4.498  1.00  0.00      RA0  H
ATOM    134  NH2 ARG A  17      30.864  59.162   1.712  1.00  0.00      RA0  N
ATOM    135 HH21 ARG A  17      30.882  60.165   1.836  1.00  0.00      RA0  H
ATOM    136 HH22 ARG A  17      30.568  58.855   0.798  1.00  0.00      RA0  H
ATOM    137  C   ARG A  17      28.052  52.692   5.551  1.00  0.00      RA0  C
ATOM    138  O   ARG A  17      28.424  51.601   5.152  1.00  0.00      RA0  O
ATOM    139  N   MSE A  18      26.942  52.849   6.263  1.00  0.00      RA0  N
ATOM    140  H   MSE A  18      26.588  53.776   6.393  1.00  0.00      RA0  H
ATOM    141  CA  MSE A  18      26.193  51.711   6.787  1.00  0.00      RA0  C
ATOM    142  CB  MSE A  18      25.447  52.094   8.066  1.00  0.00      RA0  C
ATOM    143  CG  MSE A  18      26.319  52.625   9.201  1.00  0.00      RA0  C
ATOM    144  SE  MSE A  18      27.442  51.393   9.869  1.00  0.00      RA0  S
ATOM    145  CE  MSE A  18      27.930  52.324  11.327  1.00  0.00      RA0  C
ATOM    146  C   MSE A  18      25.153  51.143   5.804  1.00  0.00      RA0  C
ATOM    147  O   MSE A  18      24.553  51.880   5.013  1.00  0.00      RA0  O
ATOM    148  N   VAL A  19      24.946  49.837   5.891  1.00  0.00      RA0  N
ATOM    149  H   VAL A  19      25.505  49.281   6.507  1.00  0.00      RA0  H
ATOM    150  CA  VAL A  19      23.825  49.171   5.232  1.00  0.00      RA0  C
ATOM    151  CB  VAL A  19      24.296  48.437   3.964  1.00  0.00      RA0  C
ATOM    152  CG1 VAL A  19      24.759  49.424   2.899  1.00  0.00      RA0  C
ATOM    153  CG2 VAL A  19      25.368  47.383   4.260  1.00  0.00      RA0  C
ATOM    154  C   VAL A  19      23.218  48.169   6.201  1.00  0.00      RA0  C
ATOM    155  O   VAL A  19      23.788  47.884   7.248  1.00  0.00      RA0  O
ATOM    156  N   ASP A  20      22.059  47.624   5.854  1.00  0.00      RA0  N
ATOM    157  H   ASP A  20      21.638  47.891   4.981  1.00  0.00      RA0  H
ATOM    158  CA  ASP A  20      21.501  46.561   6.663  1.00  0.00      RA0  C
ATOM    159  CB  ASP A  20      20.001  46.345   6.510  1.00  0.00      RA0  C
ATOM    160  CG  ASP A  20      19.711  45.123   7.362  1.00  0.00      RA0  C
ATOM    161  OD1 ASP A  20      19.965  45.197   8.557  1.00  0.00      RA0  O
ATOM    162  OD2 ASP A  20      19.321  44.074   6.847  1.00  0.00      RA0  O
ATOM    163  C   ASP A  20      22.132  45.251   6.279  1.00  0.00      RA0  C
ATOM    164  O   ASP A  20      22.216  44.922   5.097  1.00  0.00      RA0  O
ATOM    165  N   PHE A  21      22.592  44.496   7.272  1.00  0.00      RA0  N
ATOM    166  H   PHE A  21      22.292  44.783   8.178  1.00  0.00      RA0  H
ATOM    167  CA  PHE A  21      23.096  43.151   7.053  1.00  0.00      RA0  C
ATOM    168  CB  PHE A  21      24.593  43.118   7.361  1.00  0.00      RA0  C
ATOM    169  CG  PHE A  21      25.247  41.879   6.795  1.00  0.00      RA0  C
ATOM    170  CD1 PHE A  21      25.230  41.654   5.416  1.00  0.00      RA0  C
ATOM    171  CD2 PHE A  21      25.884  40.989   7.669  1.00  0.00      RA0  C
ATOM    172  CE1 PHE A  21      25.892  40.516   4.952  1.00  0.00      RA0  C
ATOM    173  CE2 PHE A  21      26.547  39.852   7.204  1.00  0.00      RA0  C
ATOM    174  CZ  PHE A  21      26.543  39.638   5.826  1.00  0.00      RA0  C
ATOM    175  C   PHE A  21      22.320  42.193   7.937  1.00  0.00      RA0  C
ATOM    176  O   PHE A  21      22.596  42.069   9.137  1.00  0.00      RA0  O
ATOM    177  N   HIS A  22      21.303  41.559   7.363  1.00  0.00      RA0  N
ATOM    178  H   HIS A  22      20.986  41.951   6.498  1.00  0.00      RA0  H
ATOM    179  CA  HIS A  22      20.471  40.614   8.117  1.00  0.00      RA0  C
ATOM    180  CB  HIS A  22      21.201  39.303   8.421  1.00  0.00      RA0  C
ATOM    181  CG  HIS A  22      21.957  38.793   7.220  1.00  0.00      RA0  C
ATOM    182  ND1 HIS A  22      21.461  38.729   5.969  1.00  0.00      RA0  N
ATOM    183  HD1 HIS A  22      20.569  39.014   5.676  1.00  0.00      RA0  H
ATOM    184  CD2 HIS A  22      23.264  38.302   7.211  1.00  0.00      RA0  C
ATOM    185  NE2 HIS A  22      23.554  37.939   5.939  1.00  0.00      RA0  N
ATOM    186  CE1 HIS A  22      22.447  38.202   5.173  1.00  0.00      RA0  C
ATOM    187  C   HIS A  22      19.960  41.183   9.440  1.00  0.00      RA0  C
ATOM    188  O   HIS A  22      19.955  40.491  10.463  1.00  0.00      RA0  O
ATOM    189  N   GLY A  23      19.505  42.437   9.388  1.00  0.00      RA0  N
ATOM    190  H   GLY A  23      19.620  43.022   8.576  1.00  0.00      RA0  H
ATOM    191  CA  GLY A  23      18.932  43.124  10.542  1.00  0.00      RA0  C
ATOM    192  C   GLY A  23      19.890  43.995  11.343  1.00  0.00      RA0  C
ATOM    193  O   GLY A  23      19.437  44.796  12.172  1.00  0.00      RA0  O
ATOM    194  N   TRP A  24      21.199  43.837  11.104  1.00  0.00      RA0  N
ATOM    195  H   TRP A  24      21.470  43.285  10.315  1.00  0.00      RA0  H
ATOM    196  CA  TRP A  24      22.255  44.642  11.761  1.00  0.00      RA0  C
ATOM    197  CB  TRP A  24      23.520  43.825  12.012  1.00  0.00      RA0  C
ATOM    198  CG  TRP A  24      23.336  42.672  12.965  1.00  0.00      RA0  C
ATOM    199  CD2 TRP A  24      23.856  42.552  14.306  1.00  0.00      RA0  C
ATOM    200  CE2 TRP A  24      23.492  41.277  14.793  1.00  0.00      RA0  C
ATOM    201  CE3 TRP A  24      24.597  43.410  15.109  1.00  0.00      RA0  C
ATOM    202  CD1 TRP A  24      22.684  41.457  12.715  1.00  0.00      RA0  C
ATOM    203  NE1 TRP A  24      22.777  40.632  13.791  1.00  0.00      RA0  N
ATOM    204  HE1 TRP A  24      22.436  39.711  13.827  1.00  0.00      RA0  H
ATOM    205  CZ2 TRP A  24      23.883  40.888  16.069  1.00  0.00      RA0  C
ATOM    206  CZ3 TRP A  24      24.982  43.008  16.383  1.00  0.00      RA0  C
ATOM    207  CH2 TRP A  24      24.626  41.753  16.863  1.00  0.00      RA0  C
ATOM    208  C   TRP A  24      22.688  45.819  10.866  1.00  0.00      RA0  C
ATOM    209  O   TRP A  24      22.888  45.636   9.658  1.00  0.00      RA0  O
ATOM    210  N   MSE A  25      22.893  46.987  11.457  1.00  0.00      RA0  N
ATOM    211  H   MSE A  25      22.784  47.044  12.445  1.00  0.00      RA0  H
ATOM    212  CA  MSE A  25      23.476  48.111  10.726  1.00  0.00      RA0  C
ATOM    213  CB  MSE A  25      22.979  49.439  11.287  1.00  0.00      RA0  C
ATOM    214  CG  MSE A  25      21.515  49.658  10.914  1.00  0.00      RA0  C
ATOM    215  SE  MSE A  25      21.309  49.763   9.130  1.00  0.00      RA0  S
ATOM    216  CE  MSE A  25      19.527  49.526   9.063  1.00  0.00      RA0  C
ATOM    217  C   MSE A  25      24.996  47.992  10.758  1.00  0.00      RA0  C
ATOM    218  O   MSE A  25      25.620  48.212  11.805  1.00  0.00      RA0  O
ATOM    219  N   MSE A  26      25.570  47.665   9.596  1.00  0.00      RA0  N
ATOM    220  H   MSE A  26      25.003  47.601   8.768  1.00  0.00      RA0  H
ATOM    221  CA  MSE A  26      26.991  47.305   9.476  1.00  0.00      RA0  C
ATOM    222  CB  MSE A  26      27.116  45.805   9.183  1.00  0.00      RA0  C
ATOM    223  CG  MSE A  26      26.556  44.888  10.268  1.00  0.00      RA0  C
ATOM    224  SE  MSE A  26      27.436  45.024  11.827  1.00  0.00      RA0  S
ATOM    225  CE  MSE A  26      29.004  44.347  11.263  1.00  0.00      RA0  C
ATOM    226  C   MSE A  26      27.654  48.087   8.358  1.00  0.00      RA0  C
ATOM    227  O   MSE A  26      27.010  48.437   7.362  1.00  0.00      RA0  O
ATOM    228  N   PRO A  27      28.947  48.385   8.499  1.00  0.00      RA0  N
ATOM    229  CD  PRO A  27      29.791  48.115   9.653  1.00  0.00      RA0  C
ATOM    230  CA  PRO A  27      29.642  49.103   7.432  1.00  0.00      RA0  C
ATOM    231  CB  PRO A  27      31.017  49.384   8.040  1.00  0.00      RA0  C
ATOM    232  CG  PRO A  27      30.863  49.183   9.544  1.00  0.00      RA0  C
ATOM    233  C   PRO A  27      29.809  48.337   6.132  1.00  0.00      RA0  C
ATOM    234  O   PRO A  27      30.370  47.255   6.112  1.00  0.00      RA0  O
ATOM    235  N   LEU A  28      29.304  48.907   5.043  1.00  0.00      RA0  N
ATOM    236  H   LEU A  28      28.802  49.767   5.134  1.00  0.00      RA0  H
ATOM    237  CA  LEU A  28      29.578  48.382   3.716  1.00  0.00      RA0  C
ATOM    238  CB  LEU A  28      28.662  48.994   2.670  1.00  0.00      RA0  C
ATOM    239  CG  LEU A  28      28.882  48.291   1.330  1.00  0.00      RA0  C
ATOM    240  CD1 LEU A  28      28.004  47.042   1.169  1.00  0.00      RA0  C
ATOM    241  CD2 LEU A  28      28.780  49.279   0.175  1.00  0.00      RA0  C
ATOM    242  C   LEU A  28      31.047  48.677   3.374  1.00  0.00      RA0  C
ATOM    243  O   LEU A  28      31.740  47.875   2.750  1.00  0.00      RA0  O
ATOM    244  N   HIS A  29      31.473  49.864   3.749  1.00  0.00      RA0  N
ATOM    245  H   HIS A  29      30.892  50.529   4.223  1.00  0.00      RA0  H
ATOM    246  CA  HIS A  29      32.866  50.280   3.592  1.00  0.00      RA0  C
ATOM    247  CB  HIS A  29      33.287  50.534   2.139  1.00  0.00      RA0  C
ATOM    248  CG  HIS A  29      32.300  51.344   1.337  1.00  0.00      RA0  C
ATOM    249  ND1 HIS A  29      31.635  52.437   1.762  1.00  0.00      RA0  N
ATOM    250  HD1 HIS A  29      31.663  52.858   2.645  1.00  0.00      RA0  H
ATOM    251  CD2 HIS A  29      31.944  51.092   0.011  1.00  0.00      RA0  C
ATOM    252  NE2 HIS A  29      31.059  52.041  -0.362  1.00  0.00      RA0  N
ATOM    253  CE1 HIS A  29      30.867  52.871   0.708  1.00  0.00      RA0  C
ATOM    254  C   HIS A  29      33.078  51.495   4.461  1.00  0.00      RA0  C
ATOM    255  O   HIS A  29      32.143  52.009   5.054  1.00  0.00      RA0  O
ATOM    256  N   TYR A  30      34.310  51.984   4.483  1.00  0.00      RA0  N
ATOM    257  H   TYR A  30      35.051  51.485   4.022  1.00  0.00      RA0  H
ATOM    258  CA  TYR A  30      34.651  53.153   5.285  1.00  0.00      RA0  C
ATOM    259  CB  TYR A  30      35.693  52.801   6.346  1.00  0.00      RA0  C
ATOM    260  CG  TYR A  30      35.187  51.805   7.364  1.00  0.00      RA0  C
ATOM    261  CD1 TYR A  30      35.234  50.439   7.100  1.00  0.00      RA0  C
ATOM    262  CE1 TYR A  30      34.867  49.532   8.089  1.00  0.00      RA0  C
ATOM    263  CD2 TYR A  30      34.712  52.264   8.587  1.00  0.00      RA0  C
ATOM    264  CE2 TYR A  30      34.351  51.358   9.577  1.00  0.00      RA0  C
ATOM    265  CZ  TYR A  30      34.458  49.993   9.337  1.00  0.00      RA0  C
ATOM    266  OH  TYR A  30      34.166  49.097  10.345  1.00  0.00      RA0  O
ATOM    267  HH  TYR A  30      34.304  48.215  10.014  1.00  0.00      RA0  H
ATOM    268  C   TYR A  30      35.253  54.249   4.414  1.00  0.00      RA0  C
ATOM    269  O   TYR A  30      35.986  55.144   4.908  1.00  0.00      RA0  O
ATOM    270  N   GLY A  31      34.939  54.191   3.122  1.00  0.00      RA0  N
ATOM    271  H   GLY A  31      34.407  53.424   2.770  1.00  0.00      RA0  H
ATOM    272  CA  GLY A  31      35.396  55.192   2.164  1.00  0.00      RA0  C
ATOM    273  C   GLY A  31      35.870  54.611   0.843  1.00  0.00      RA0  C
ATOM    274  O   GLY A  31      35.830  55.287  -0.186  1.00  0.00      RA0  O
ATOM    275  N   SER A  32      36.371  53.386   0.873  1.00  0.00      RA0  N
ATOM    276  H   SER A  32      36.479  52.844   1.710  1.00  0.00      RA0  H
ATOM    277  CA  SER A  32      36.822  52.713  -0.340  1.00  0.00      RA0  C
ATOM    278  CB  SER A  32      38.198  53.315  -0.688  1.00  0.00      RA0  C
ATOM    279  OG  SER A  32      38.823  52.696  -1.826  1.00  0.00      RA0  O
ATOM    280  HG  SER A  32      39.718  53.040  -1.829  1.00  0.00      RA0  H
ATOM    281  C   SER A  32      36.839  51.207  -0.179  1.00  0.00      RA0  C
ATOM    282  O   SER A  32      37.762  50.674   0.427  1.00  0.00      RA0  O
ATOM    283  N   GLN A  33      35.845  50.502  -0.721  1.00  0.00      RA0  N
ATOM    284  H   GLN A  33      35.113  50.983  -1.199  1.00  0.00      RA0  H
ATOM    285  CA  GLN A  33      35.849  49.061  -0.607  1.00  0.00      RA0  C
ATOM    286  CB  GLN A  33      34.532  48.432  -1.066  1.00  0.00      RA0  C
ATOM    287  CG  GLN A  33      34.208  48.637  -2.547  1.00  0.00      RA0  C
ATOM    288  CD  GLN A  33      33.081  47.704  -2.924  1.00  0.00      RA0  C
ATOM    289  OE1 GLN A  33      32.683  46.838  -2.159  1.00  0.00      RA0  O
ATOM    290  NE2 GLN A  33      32.587  47.905  -4.147  1.00  0.00      RA0  N
ATOM    291 HE21 GLN A  33      32.932  48.615  -4.760  1.00  0.00      RA0  H
ATOM    292 HE22 GLN A  33      31.844  47.315  -4.458  1.00  0.00      RA0  H
ATOM    293  C   GLN A  33      37.031  48.413  -1.333  1.00  0.00      RA0  C
ATOM    294  O   GLN A  33      37.523  47.372  -0.893  1.00  0.00      RA0  O
ATOM    295  N   ILE A  34      37.509  49.068  -2.395  1.00  0.00      RA0  N
ATOM    296  H   ILE A  34      37.131  49.962  -2.625  1.00  0.00      RA0  H
ATOM    297  CA  ILE A  34      38.654  48.569  -3.148  1.00  0.00      RA0  C
ATOM    298  CB  ILE A  34      38.794  49.339  -4.473  1.00  0.00      RA0  C
ATOM    299  CG2 ILE A  34      39.954  48.818  -5.326  1.00  0.00      RA0  C
ATOM    300  CG1 ILE A  34      37.478  49.327  -5.264  1.00  0.00      RA0  C
ATOM    301  CD1 ILE A  34      37.038  47.931  -5.721  1.00  0.00      RA0  C
ATOM    302  C   ILE A  34      39.923  48.647  -2.283  1.00  0.00      RA0  C
ATOM    303  O   ILE A  34      40.670  47.668  -2.171  1.00  0.00      RA0  O
ATOM    304  N   ASP A  35      40.147  49.782  -1.638  1.00  0.00      RA0  N
ATOM    305  H   ASP A  35      39.527  50.564  -1.727  1.00  0.00      RA0  H
ATOM    306  CA  ASP A  35      41.325  49.899  -0.740  1.00  0.00      RA0  C
ATOM    307  CB  ASP A  35      41.181  51.267  -0.100  1.00  0.00      RA0  C
ATOM    308  CG  ASP A  35      42.366  52.161  -0.305  1.00  0.00      RA0  C
ATOM    309  OD1 ASP A  35      42.170  53.242  -0.843  1.00  0.00      RA0  O
ATOM    310  OD2 ASP A  35      43.454  51.812   0.144  1.00  0.00      RA0  O
ATOM    311  C   ASP A  35      41.294  48.934   0.434  1.00  0.00      RA0  C
ATOM    312  O   ASP A  35      42.322  48.467   0.867  1.00  0.00      RA0  O
ATOM    313  N   GLU A  36      40.101  48.658   0.971  1.00  0.00      RA0  N
ATOM    314  H   GLU A  36      39.282  49.109   0.605  1.00  0.00      RA0  H
ATOM    315  CA  GLU A  36      39.930  47.753   2.067  1.00  0.00      RA0  C
ATOM    316  CB  GLU A  36      38.489  47.907   2.573  1.00  0.00      RA0  C
ATOM    317  CG  GLU A  36      38.278  49.296   3.198  1.00  0.00      RA0  C
ATOM    318  CD  GLU A  36      36.805  49.679   3.253  1.00  0.00      RA0  C
ATOM    319  OE1 GLU A  36      35.977  48.836   3.591  1.00  0.00      RA0  O
ATOM    320  OE2 GLU A  36      36.482  50.831   2.948  1.00  0.00      RA0  O
ATOM    321  C   GLU A  36      40.307  46.333   1.615  1.00  0.00      RA0  C
ATOM    322  O   GLU A  36      41.005  45.602   2.312  1.00  0.00      RA0  O
ATOM    323  N   HIS A  37      39.879  45.973   0.420  1.00  0.00      RA0  N
ATOM    324  H   HIS A  37      39.288  46.598  -0.096  1.00  0.00      RA0  H
ATOM    325  CA  HIS A  37      40.215  44.681  -0.162  1.00  0.00      RA0  C
ATOM    326  CB  HIS A  37      39.556  44.558  -1.535  1.00  0.00      RA0  C
ATOM    327  CG  HIS A  37      39.781  43.183  -2.114  1.00  0.00      RA0  C
ATOM    328  ND1 HIS A  37      38.803  42.271  -2.230  1.00  0.00      RA0  N
ATOM    329  HD1 HIS A  37      37.858  42.396  -1.974  1.00  0.00      RA0  H
ATOM    330  CD2 HIS A  37      40.967  42.639  -2.619  1.00  0.00      RA0  C
ATOM    331  NE2 HIS A  37      40.691  41.385  -3.036  1.00  0.00      RA0  N
ATOM    332  CE1 HIS A  37      39.362  41.157  -2.802  1.00  0.00      RA0  C
ATOM    333  C   HIS A  37      41.729  44.562  -0.269  1.00  0.00      RA0  C
ATOM    334  O   HIS A  37      42.311  43.566   0.198  1.00  0.00      RA0  O
ATOM    335  N   HIS A  38      42.358  45.585  -0.838  1.00  0.00      RA0  N
ATOM    336  H   HIS A  38      41.828  46.370  -1.169  1.00  0.00      RA0  H
ATOM    337  CA  HIS A  38      43.808  45.520  -1.079  1.00  0.00      RA0  C
ATOM    338  CB  HIS A  38      44.291  46.661  -1.968  1.00  0.00      RA0  C
ATOM    339  CG  HIS A  38      43.764  46.514  -3.372  1.00  0.00      RA0  C
ATOM    340  ND1 HIS A  38      43.751  45.363  -4.073  1.00  0.00      RA0  N
ATOM    341  HD1 HIS A  38      44.058  44.479  -3.785  1.00  0.00      RA0  H
ATOM    342  CD2 HIS A  38      43.239  47.532  -4.168  1.00  0.00      RA0  C
ATOM    343  NE2 HIS A  38      42.911  46.979  -5.358  1.00  0.00      RA0  N
ATOM    344  CE1 HIS A  38      43.224  45.648  -5.306  1.00  0.00      RA0  C
ATOM    345  C   HIS A  38      44.615  45.560   0.230  1.00  0.00      RA0  C
ATOM    346  O   HIS A  38      45.719  44.999   0.309  1.00  0.00      RA0  O
ATOM    347  N   ALA A  39      44.057  46.171   1.266  1.00  0.00      RA0  N
ATOM    348  H   ALA A  39      43.177  46.633   1.143  1.00  0.00      RA0  H
ATOM    349  CA  ALA A  39      44.681  46.177   2.596  1.00  0.00      RA0  C
ATOM    350  CB  ALA A  39      43.863  47.007   3.581  1.00  0.00      RA0  C
ATOM    351  C   ALA A  39      44.804  44.774   3.160  1.00  0.00      RA0  C
ATOM    352  O   ALA A  39      45.803  44.428   3.774  1.00  0.00      RA0  O
ATOM    353  N   VAL A  40      43.775  43.962   2.980  1.00  0.00      RA0  N
ATOM    354  H   VAL A  40      42.981  44.267   2.448  1.00  0.00      RA0  H
ATOM    355  CA  VAL A  40      43.819  42.610   3.499  1.00  0.00      RA0  C
ATOM    356  CB  VAL A  40      42.427  41.993   3.509  1.00  0.00      RA0  C
ATOM    357  CG1 VAL A  40      42.464  40.534   3.963  1.00  0.00      RA0  C
ATOM    358  CG2 VAL A  40      41.504  42.840   4.386  1.00  0.00      RA0  C
ATOM    359  C   VAL A  40      44.815  41.795   2.686  1.00  0.00      RA0  C
ATOM    360  O   VAL A  40      45.540  40.958   3.235  1.00  0.00      RA0  O
ATOM    361  N   ARG A  41      44.833  42.021   1.384  1.00  0.00      RA0  N
ATOM    362  H   ARG A  41      44.206  42.697   0.993  1.00  0.00      RA0  H
ATOM    363  CA  ARG A  41      45.711  41.256   0.514  1.00  0.00      RA0  C
ATOM    364  CB  ARG A  41      45.379  41.517  -0.955  1.00  0.00      RA0  C
ATOM    365  CG  ARG A  41      44.064  40.901  -1.429  1.00  0.00      RA0  C
ATOM    366  CD  ARG A  41      44.095  39.372  -1.488  1.00  0.00      RA0  C
ATOM    367  NE  ARG A  41      42.829  38.862  -2.011  1.00  0.00      RA0  N
ATOM    368  HE  ARG A  41      42.460  39.295  -2.852  1.00  0.00      RA0  H
ATOM    369  CZ  ARG A  41      42.176  37.868  -1.343  1.00  0.00      RA0  C
ATOM    370  NH1 ARG A  41      42.763  37.264  -0.293  1.00  0.00      RA0  N
ATOM    371 HH11 ARG A  41      42.267  36.600   0.278  1.00  0.00      RA0  H
ATOM    372 HH12 ARG A  41      43.728  37.414  -0.024  1.00  0.00      RA0  H
ATOM    373  NH2 ARG A  41      40.943  37.502  -1.741  1.00  0.00      RA0  N
ATOM    374 HH21 ARG A  41      40.358  36.837  -1.262  1.00  0.00      RA0  H
ATOM    375 HH22 ARG A  41      40.577  37.914  -2.593  1.00  0.00      RA0  H
ATOM    376  C   ARG A  41      47.191  41.564   0.743  1.00  0.00      RA0  C
ATOM    377  O   ARG A  41      48.022  40.713   0.488  1.00  0.00      RA0  O
ATOM    378  N   THR A  42      47.504  42.765   1.203  1.00  0.00      RA0  N
ATOM    379  H   THR A  42      46.803  43.442   1.425  1.00  0.00      RA0  H
ATOM    380  CA  THR A  42      48.920  43.214   1.247  1.00  0.00      RA0  C
ATOM    381  CB  THR A  42      49.228  44.251   0.159  1.00  0.00      RA0  C
ATOM    382  OG1 THR A  42      48.270  45.308   0.158  1.00  0.00      RA0  O
ATOM    383  HG1 THR A  42      47.441  44.919  -0.092  1.00  0.00      RA0  H
ATOM    384  CG2 THR A  42      49.291  43.605  -1.226  1.00  0.00      RA0  C
ATOM    385  C   THR A  42      49.447  43.592   2.627  1.00  0.00      RA0  C
ATOM    386  O   THR A  42      50.678  43.744   2.797  1.00  0.00      RA0  O
ATOM    387  N   ASP A  43      48.563  43.801   3.601  1.00  0.00      RA0  N
ATOM    388  H   ASP A  43      47.579  43.652   3.493  1.00  0.00      RA0  H
ATOM    389  CA  ASP A  43      49.004  44.310   4.898  1.00  0.00      RA0  C
ATOM    390  CB  ASP A  43      49.087  45.841   4.891  1.00  0.00      RA0  C
ATOM    391  CG  ASP A  43      49.567  46.339   6.242  1.00  0.00      RA0  C
ATOM    392  OD1 ASP A  43      50.092  45.557   7.029  1.00  0.00      RA0  O
ATOM    393  OD2 ASP A  43      49.377  47.510   6.553  1.00  0.00      RA0  O
ATOM    394  C   ASP A  43      48.089  43.764   6.004  1.00  0.00      RA0  C
ATOM    395  O   ASP A  43      48.233  42.591   6.395  1.00  0.00      RA0  O
ATOM    396  N   ALA A  44      47.140  44.565   6.489  1.00  0.00      RA0  N
ATOM    397  H   ALA A  44      46.998  45.502   6.166  1.00  0.00      RA0  H
ATOM    398  CA  ALA A  44      46.194  44.086   7.503  1.00  0.00      RA0  C
ATOM    399  CB  ALA A  44      46.794  44.191   8.905  1.00  0.00      RA0  C
ATOM    400  C   ALA A  44      44.907  44.912   7.458  1.00  0.00      RA0  C
ATOM    401  O   ALA A  44      44.949  46.151   7.470  1.00  0.00      RA0  O
ATOM    402  N   GLY A  45      43.784  44.199   7.443  1.00  0.00      RA0  N
ATOM    403  H   GLY A  45      43.810  43.197   7.430  1.00  0.00      RA0  H
ATOM    404  CA  GLY A  45      42.471  44.813   7.598  1.00  0.00      RA0  C
ATOM    405  C   GLY A  45      41.689  44.078   8.662  1.00  0.00      RA0  C
ATOM    406  O   GLY A  45      42.001  42.941   8.989  1.00  0.00      RA0  O
ATOM    407  N   MSE A  46      40.634  44.695   9.171  1.00  0.00      RA0  N
ATOM    408  H   MSE A  46      40.380  45.620   8.873  1.00  0.00      RA0  H
ATOM    409  CA  MSE A  46      39.783  44.020  10.113  1.00  0.00      RA0  C
ATOM    410  CB  MSE A  46      40.166  44.380  11.545  1.00  0.00      RA0  C
ATOM    411  CG  MSE A  46      39.998  45.871  11.816  1.00  0.00      RA0  C
ATOM    412  SE  MSE A  46      40.453  46.311  13.492  1.00  0.00      RA0  S
ATOM    413  CE  MSE A  46      40.465  48.087  13.242  1.00  0.00      RA0  C
ATOM    414  C   MSE A  46      38.309  44.298   9.904  1.00  0.00      RA0  C
ATOM    415  O   MSE A  46      37.922  45.360   9.435  1.00  0.00      RA0  O
ATOM    416  N   PHE A  47      37.522  43.309  10.307  1.00  0.00      RA0  N
ATOM    417  H   PHE A  47      37.928  42.540  10.804  1.00  0.00      RA0  H
ATOM    418  CA  PHE A  47      36.079  43.300  10.121  1.00  0.00      RA0  C
ATOM    419  CB  PHE A  47      35.650  42.159   9.195  1.00  0.00      RA0  C
ATOM    420  CG  PHE A  47      36.384  42.184   7.876  1.00  0.00      RA0  C
ATOM    421  CD1 PHE A  47      37.605  41.531   7.742  1.00  0.00      RA0  C
ATOM    422  CD2 PHE A  47      35.823  42.837   6.786  1.00  0.00      RA0  C
ATOM    423  CE1 PHE A  47      38.257  41.518   6.516  1.00  0.00      RA0  C
ATOM    424  CE2 PHE A  47      36.472  42.819   5.559  1.00  0.00      RA0  C
ATOM    425  CZ  PHE A  47      37.685  42.155   5.423  1.00  0.00      RA0  C
ATOM    426  C   PHE A  47      35.406  43.063  11.465  1.00  0.00      RA0  C
ATOM    427  O   PHE A  47      35.855  42.232  12.288  1.00  0.00      RA0  O
ATOM    428  N   ASP A  48      34.328  43.799  11.710  1.00  0.00      RA0  N
ATOM    429  H   ASP A  48      33.950  44.386  10.998  1.00  0.00      RA0  H
ATOM    430  CA  ASP A  48      33.477  43.515  12.842  1.00  0.00      RA0  C
ATOM    431  CB  ASP A  48      32.502  44.625  13.193  1.00  0.00      RA0  C
ATOM    432  CG  ASP A  48      31.656  44.043  14.302  1.00  0.00      RA0  C
ATOM    433  OD1 ASP A  48      32.241  43.440  15.183  1.00  0.00      RA0  O
ATOM    434  OD2 ASP A  48      30.433  44.122  14.279  1.00  0.00      RA0  O
ATOM    435  C   ASP A  48      32.610  42.324  12.472  1.00  0.00      RA0  C
ATOM    436  O   ASP A  48      31.790  42.437  11.560  1.00  0.00      RA0  O
ATOM    437  N   VAL A  49      32.811  41.207  13.143  1.00  0.00      RA0  N
ATOM    438  H   VAL A  49      33.382  41.265  13.968  1.00  0.00      RA0  H
ATOM    439  CA  VAL A  49      31.989  40.024  12.914  1.00  0.00      RA0  C
ATOM    440  CB  VAL A  49      32.839  38.859  12.403  1.00  0.00      RA0  C
ATOM    441  CG1 VAL A  49      33.163  39.056  10.921  1.00  0.00      RA0  C
ATOM    442  CG2 VAL A  49      34.112  38.682  13.228  1.00  0.00      RA0  C
ATOM    443  C   VAL A  49      31.198  39.673  14.179  1.00  0.00      RA0  C
ATOM    444  O   VAL A  49      30.904  38.514  14.425  1.00  0.00      RA0  O
ATOM    445  N   SER A  50      30.753  40.704  14.897  1.00  0.00      RA0  N
ATOM    446  H   SER A  50      31.007  41.652  14.670  1.00  0.00      RA0  H
ATOM    447  CA  SER A  50      29.992  40.524  16.126  1.00  0.00      RA0  C
ATOM    448  CB  SER A  50      30.058  41.782  16.985  1.00  0.00      RA0  C
ATOM    449  OG  SER A  50      31.418  41.997  17.372  1.00  0.00      RA0  O
ATOM    450  HG  SER A  50      31.789  42.542  16.679  1.00  0.00      RA0  H
ATOM    451  C   SER A  50      28.561  40.100  15.828  1.00  0.00      RA0  C
ATOM    452  O   SER A  50      27.840  39.673  16.732  1.00  0.00      RA0  O
ATOM    453  N   HIS A  51      28.182  40.234  14.568  1.00  0.00      RA0  N
ATOM    454  H   HIS A  51      28.822  40.658  13.931  1.00  0.00      RA0  H
ATOM    455  CA  HIS A  51      26.905  39.713  14.046  1.00  0.00      RA0  C
ATOM    456  CB  HIS A  51      26.590  40.318  12.675  1.00  0.00      RA0  C
ATOM    457  CG  HIS A  51      27.377  39.616  11.595  1.00  0.00      RA0  C
ATOM    458  ND1 HIS A  51      26.839  38.693  10.780  1.00  0.00      RA0  N
ATOM    459  HD1 HIS A  51      25.901  38.416  10.780  1.00  0.00      RA0  H
ATOM    460  CD2 HIS A  51      28.725  39.778  11.266  1.00  0.00      RA0  C
ATOM    461  NE2 HIS A  51      28.993  38.934  10.239  1.00  0.00      RA0  N
ATOM    462  CE1 HIS A  51      27.834  38.266   9.939  1.00  0.00      RA0  C
ATOM    463  C   HIS A  51      26.854  38.188  14.001  1.00  0.00      RA0  C
ATOM    464  O   HIS A  51      25.781  37.616  13.793  1.00  0.00      RA0  O
ATOM    465  N   MSE A  52      27.981  37.529  14.208  1.00  0.00      RA0  N
ATOM    466  H   MSE A  52      28.813  37.987  14.526  1.00  0.00      RA0  H
ATOM    467  CA  MSE A  52      27.973  36.092  14.266  1.00  0.00      RA0  C
ATOM    468  CB  MSE A  52      29.266  35.501  13.702  1.00  0.00      RA0  C
ATOM    469  CG  MSE A  52      29.532  35.946  12.265  1.00  0.00      RA0  C
ATOM    470  SE  MSE A  52      30.974  35.157  11.531  1.00  0.00      RA0  S
ATOM    471  CE  MSE A  52      30.291  33.499  11.368  1.00  0.00      RA0  C
ATOM    472  C   MSE A  52      27.752  35.628  15.676  1.00  0.00      RA0  C
ATOM    473  O   MSE A  52      28.115  36.314  16.642  1.00  0.00      RA0  O
ATOM    474  N   THR A  53      27.146  34.449  15.781  1.00  0.00      RA0  N
ATOM    475  H   THR A  53      26.972  33.885  14.996  1.00  0.00      RA0  H
ATOM    476  CA  THR A  53      26.714  33.896  17.062  1.00  0.00      RA0  C
ATOM    477  CB  THR A  53      25.290  33.441  16.821  1.00  0.00      RA0  C
ATOM    478  OG1 THR A  53      24.511  34.600  16.482  1.00  0.00      RA0  O
ATOM    479  HG1 THR A  53      24.966  35.014  15.753  1.00  0.00      RA0  H
ATOM    480  CG2 THR A  53      24.698  32.672  18.000  1.00  0.00      RA0  C
ATOM    481  C   THR A  53      27.675  32.794  17.498  1.00  0.00      RA0  C
ATOM    482  O   THR A  53      27.947  31.852  16.754  1.00  0.00      RA0  O
ATOM    483  N   ILE A  54      28.219  32.942  18.699  1.00  0.00      RA0  N
ATOM    484  H   ILE A  54      27.928  33.701  19.283  1.00  0.00      RA0  H
ATOM    485  CA  ILE A  54      29.060  31.923  19.308  1.00  0.00      RA0  C
ATOM    486  CB  ILE A  54      30.194  32.599  20.069  1.00  0.00      RA0  C
ATOM    487  CG2 ILE A  54      31.086  31.574  20.765  1.00  0.00      RA0  C
ATOM    488  CG1 ILE A  54      30.978  33.521  19.135  1.00  0.00      RA0  C
ATOM    489  CD1 ILE A  54      32.049  34.323  19.873  1.00  0.00      RA0  C
ATOM    490  C   ILE A  54      28.161  31.103  20.242  1.00  0.00      RA0  C
ATOM    491  O   ILE A  54      27.425  31.665  21.073  1.00  0.00      RA0  O
ATOM    492  N   VAL A  55      28.184  29.787  20.052  1.00  0.00      RA0  N
ATOM    493  H   VAL A  55      28.853  29.374  19.434  1.00  0.00      RA0  H
ATOM    494  CA  VAL A  55      27.349  28.884  20.811  1.00  0.00      RA0  C
ATOM    495  CB  VAL A  55      26.453  28.087  19.863  1.00  0.00      RA0  C
ATOM    496  CG1 VAL A  55      25.564  27.118  20.639  1.00  0.00      RA0  C
ATOM    497  CG2 VAL A  55      25.652  29.007  18.942  1.00  0.00      RA0  C
ATOM    498  C   VAL A  55      28.281  27.951  21.538  1.00  0.00      RA0  C
ATOM    499  O   VAL A  55      29.040  27.205  20.907  1.00  0.00      RA0  O
ATOM    500  N   ASP A  56      28.211  27.986  22.860  1.00  0.00      RA0  N
ATOM    501  H   ASP A  56      27.577  28.599  23.319  1.00  0.00      RA0  H
ATOM    502  CA  ASP A  56      28.956  27.048  23.671  1.00  0.00      RA0  C
ATOM    503  CB  ASP A  56      29.439  27.725  24.976  1.00  0.00      RA0  C
ATOM    504  CG  ASP A  56      30.529  28.782  24.773  1.00  0.00      RA0  C
ATOM    505  OD1 ASP A  56      30.968  29.002  23.652  1.00  0.00      RA0  O
ATOM    506  OD2 ASP A  56      30.978  29.400  25.743  1.00  0.00      RA0  O
ATOM    507  C   ASP A  56      28.116  25.828  24.017  1.00  0.00      RA0  C
ATOM    508  O   ASP A  56      26.960  25.950  24.410  1.00  0.00      RA0  O
ATOM    509  N   LEU A  57      28.729  24.659  23.855  1.00  0.00      RA0  N
ATOM    510  H   LEU A  57      29.703  24.643  23.624  1.00  0.00      RA0  H
ATOM    511  CA  LEU A  57      28.103  23.379  24.134  1.00  0.00      RA0  C
ATOM    512  CB  LEU A  57      28.127  22.490  22.895  1.00  0.00      RA0  C
ATOM    513  CG  LEU A  57      27.406  23.063  21.679  1.00  0.00      RA0  C
ATOM    514  CD1 LEU A  57      27.517  22.109  20.494  1.00  0.00      RA0  C
ATOM    515  CD2 LEU A  57      25.950  23.413  21.978  1.00  0.00      RA0  C
ATOM    516  C   LEU A  57      28.813  22.653  25.271  1.00  0.00      RA0  C
ATOM    517  O   LEU A  57      30.009  22.434  25.190  1.00  0.00      RA0  O
ATOM    518  N   ARG A  58      28.069  22.237  26.300  1.00  0.00      RA0  N
ATOM    519  H   ARG A  58      27.080  22.404  26.318  1.00  0.00      RA0  H
ATOM    520  CA  ARG A  58      28.656  21.606  27.470  1.00  0.00      RA0  C
ATOM    521  CB  ARG A  58      28.557  22.591  28.616  1.00  0.00      RA0  C
ATOM    522  CG  ARG A  58      29.827  23.394  28.888  1.00  0.00      RA0  C
ATOM    523  CD  ARG A  58      30.027  23.541  30.399  1.00  0.00      RA0  C
ATOM    524  NE  ARG A  58      30.169  22.214  30.998  1.00  0.00      RA0  N
ATOM    525  HE  ARG A  58      31.020  21.697  30.816  1.00  0.00      RA0  H
ATOM    526  CZ  ARG A  58      29.110  21.602  31.606  1.00  0.00      RA0  C
ATOM    527  NH1 ARG A  58      27.967  22.291  31.809  1.00  0.00      RA0  N
ATOM    528 HH11 ARG A  58      27.115  21.928  32.205  1.00  0.00      RA0  H
ATOM    529 HH12 ARG A  58      27.825  23.251  31.509  1.00  0.00      RA0  H
ATOM    530  NH2 ARG A  58      29.221  20.303  31.945  1.00  0.00      RA0  N
ATOM    531 HH21 ARG A  58      28.515  19.781  32.419  1.00  0.00      RA0  H
ATOM    532 HH22 ARG A  58      30.069  19.800  31.678  1.00  0.00      RA0  H
ATOM    533  C   ARG A  58      27.929  20.296  27.806  1.00  0.00      RA0  C
ATOM    534  O   ARG A  58      26.718  20.205  27.682  1.00  0.00      RA0  O
ATOM    535  N   GLY A  59      28.672  19.309  28.271  1.00  0.00      RA0  N
ATOM    536  H   GLY A  59      29.661  19.426  28.412  1.00  0.00      RA0  H
ATOM    537  CA  GLY A  59      28.104  18.014  28.623  1.00  0.00      RA0  C
ATOM    538  C   GLY A  59      29.040  16.897  28.203  1.00  0.00      RA0  C
ATOM    539  O   GLY A  59      29.740  17.010  27.195  1.00  0.00      RA0  O
ATOM    540  N   SER A  60      29.039  15.806  28.966  1.00  0.00      RA0  N
ATOM    541  H   SER A  60      28.431  15.751  29.755  1.00  0.00      RA0  H
ATOM    542  CA  SER A  60      29.957  14.700  28.725  1.00  0.00      RA0  C
ATOM    543  CB  SER A  60      29.782  13.847  29.958  1.00  0.00      RA0  C
ATOM    544  OG  SER A  60      29.425  14.784  30.986  1.00  0.00      RA0  O
ATOM    545  HG  SER A  60      30.105  15.456  30.978  1.00  0.00      RA0  H
ATOM    546  C   SER A  60      29.752  14.043  27.361  1.00  0.00      RA0  C
ATOM    547  O   SER A  60      30.701  13.465  26.814  1.00  0.00      RA0  O
ATOM    548  N   ARG A  61      28.539  14.152  26.803  1.00  0.00      RA0  N
ATOM    549  H   ARG A  61      27.847  14.723  27.240  1.00  0.00      RA0  H
ATOM    550  CA  ARG A  61      28.235  13.580  25.491  1.00  0.00      RA0  C
ATOM    551  CB  ARG A  61      26.830  12.991  25.544  1.00  0.00      RA0  C
ATOM    552  CG  ARG A  61      26.640  12.139  26.803  1.00  0.00      RA0  C
ATOM    553  CD  ARG A  61      25.264  11.481  26.860  1.00  0.00      RA0  C
ATOM    554  NE  ARG A  61      25.062  10.706  25.643  1.00  0.00      RA0  N
ATOM    555  HE  ARG A  61      25.886  10.389  25.151  1.00  0.00      RA0  H
ATOM    556  CZ  ARG A  61      23.827  10.515  25.111  1.00  0.00      RA0  C
ATOM    557  NH1 ARG A  61      22.738  10.929  25.802  1.00  0.00      RA0  N
ATOM    558 HH11 ARG A  61      21.794  10.905  25.441  1.00  0.00      RA0  H
ATOM    559 HH12 ARG A  61      22.832  11.318  26.721  1.00  0.00      RA0  H
ATOM    560  NH2 ARG A  61      23.738   9.930  23.902  1.00  0.00      RA0  N
ATOM    561 HH21 ARG A  61      22.889   9.704  23.425  1.00  0.00      RA0  H
ATOM    562 HH22 ARG A  61      24.594   9.701  23.393  1.00  0.00      RA0  H
ATOM    563  C   ARG A  61      28.377  14.586  24.343  1.00  0.00      RA0  C
ATOM    564  O   ARG A  61      27.883  14.349  23.255  1.00  0.00      RA0  O
ATOM    565  N   THR A  62      29.068  15.696  24.556  1.00  0.00      RA0  N
ATOM    566  H   THR A  62      29.506  15.910  25.431  1.00  0.00      RA0  H
ATOM    567  CA  THR A  62      29.125  16.716  23.498  1.00  0.00      RA0  C
ATOM    568  CB  THR A  62      29.751  17.999  24.034  1.00  0.00      RA0  C
ATOM    569  OG1 THR A  62      29.006  18.442  25.169  1.00  0.00      RA0  O
ATOM    570  HG1 THR A  62      29.542  18.235  25.927  1.00  0.00      RA0  H
ATOM    571  CG2 THR A  62      29.770  19.098  22.975  1.00  0.00      RA0  C
ATOM    572  C   THR A  62      29.753  16.227  22.195  1.00  0.00      RA0  C
ATOM    573  O   THR A  62      29.208  16.500  21.115  1.00  0.00      RA0  O
ATOM    574  N   ARG A  63      30.862  15.494  22.279  1.00  0.00      RA0  N
ATOM    575  H   ARG A  63      31.248  15.288  23.179  1.00  0.00      RA0  H
ATOM    576  CA  ARG A  63      31.512  14.989  21.056  1.00  0.00      RA0  C
ATOM    577  CB  ARG A  63      32.853  14.315  21.349  1.00  0.00      RA0  C
ATOM    578  CG  ARG A  63      33.623  14.105  20.044  1.00  0.00      RA0  C
ATOM    579  CD  ARG A  63      34.915  13.300  20.175  1.00  0.00      RA0  C
ATOM    580  NE  ARG A  63      35.858  13.911  21.108  1.00  0.00      RA0  N
ATOM    581  HE  ARG A  63      35.765  13.762  22.109  1.00  0.00      RA0  H
ATOM    582  CZ  ARG A  63      36.922  14.643  20.674  1.00  0.00      RA0  C
ATOM    583  NH1 ARG A  63      37.050  14.968  19.372  1.00  0.00      RA0  N
ATOM    584 HH11 ARG A  63      37.859  15.473  19.050  1.00  0.00      RA0  H
ATOM    585 HH12 ARG A  63      36.366  14.749  18.670  1.00  0.00      RA0  H
ATOM    586  NH2 ARG A  63      37.846  15.033  21.566  1.00  0.00      RA0  N
ATOM    587 HH21 ARG A  63      38.680  15.536  21.342  1.00  0.00      RA0  H
ATOM    588 HH22 ARG A  63      37.670  14.803  22.544  1.00  0.00      RA0  H
ATOM    589  C   ARG A  63      30.575  14.030  20.331  1.00  0.00      RA0  C
ATOM    590  O   ARG A  63      30.398  14.108  19.117  1.00  0.00      RA0  O
ATOM    591  N   GLU A  64      29.966  13.136  21.094  1.00  0.00      RA0  N
ATOM    592  H   GLU A  64      30.095  13.168  22.083  1.00  0.00      RA0  H
ATOM    593  CA  GLU A  64      29.007  12.179  20.558  1.00  0.00      RA0  C
ATOM    594  CB  GLU A  64      28.369  11.350  21.675  1.00  0.00      RA0  C
ATOM    595  CG  GLU A  64      27.358  10.335  21.130  1.00  0.00      RA0  C
ATOM    596  CD  GLU A  64      26.445   9.863  22.243  1.00  0.00      RA0  C
ATOM    597  OE1 GLU A  64      26.637  10.266  23.382  1.00  0.00      RA0  O
ATOM    598  OE2 GLU A  64      25.507   9.118  21.980  1.00  0.00      RA0  O
ATOM    599  C   GLU A  64      27.896  12.887  19.786  1.00  0.00      RA0  C
ATOM    600  O   GLU A  64      27.583  12.517  18.641  1.00  0.00      RA0  O
ATOM    601  N   PHE A  65      27.315  13.903  20.412  1.00  0.00      RA0  N
ATOM    602  H   PHE A  65      27.592  14.105  21.353  1.00  0.00      RA0  H
ATOM    603  CA  PHE A  65      26.271  14.717  19.787  1.00  0.00      RA0  C
ATOM    604  CB  PHE A  65      25.862  15.845  20.739  1.00  0.00      RA0  C
ATOM    605  CG  PHE A  65      24.977  16.851  20.041  1.00  0.00      RA0  C
ATOM    606  CD1 PHE A  65      23.863  16.437  19.319  1.00  0.00      RA0  C
ATOM    607  CD2 PHE A  65      25.288  18.204  20.119  1.00  0.00      RA0  C
ATOM    608  CE1 PHE A  65      23.078  17.373  18.659  1.00  0.00      RA0  C
ATOM    609  CE2 PHE A  65      24.498  19.140  19.464  1.00  0.00      RA0  C
ATOM    610  CZ  PHE A  65      23.397  18.724  18.726  1.00  0.00      RA0  C
ATOM    611  C   PHE A  65      26.731  15.273  18.458  1.00  0.00      RA0  C
ATOM    612  O   PHE A  65      26.046  15.148  17.451  1.00  0.00      RA0  O
ATOM    613  N   LEU A  66      27.892  15.922  18.460  1.00  0.00      RA0  N
ATOM    614  H   LEU A  66      28.440  15.950  19.300  1.00  0.00      RA0  H
ATOM    615  CA  LEU A  66      28.377  16.573  17.243  1.00  0.00      RA0  C
ATOM    616  CB  LEU A  66      29.518  17.529  17.567  1.00  0.00      RA0  C
ATOM    617  CG  LEU A  66      29.019  18.731  18.363  1.00  0.00      RA0  C
ATOM    618  CD1 LEU A  66      30.168  19.640  18.787  1.00  0.00      RA0  C
ATOM    619  CD2 LEU A  66      27.941  19.499  17.596  1.00  0.00      RA0  C
ATOM    620  C   LEU A  66      28.764  15.604  16.132  1.00  0.00      RA0  C
ATOM    621  O   LEU A  66      28.697  15.968  14.960  1.00  0.00      RA0  O
ATOM    622  N   ARG A  67      29.192  14.397  16.484  1.00  0.00      RA0  N
ATOM    623  H   ARG A  67      29.252  14.163  17.457  1.00  0.00      RA0  H
ATOM    624  CA  ARG A  67      29.454  13.340  15.473  1.00  0.00      RA0  C
ATOM    625  CB  ARG A  67      30.073  12.066  16.058  1.00  0.00      RA0  C
ATOM    626  CG  ARG A  67      31.428  12.197  16.749  1.00  0.00      RA0  C
ATOM    627  CD  ARG A  67      32.087  10.828  16.957  1.00  0.00      RA0  C
ATOM    628  NE  ARG A  67      32.612  10.304  15.694  1.00  0.00      RA0  N
ATOM    629  HE  ARG A  67      33.071  10.967  15.079  1.00  0.00      RA0  H
ATOM    630  CZ  ARG A  67      32.550   8.981  15.363  1.00  0.00      RA0  C
ATOM    631  NH1 ARG A  67      31.871   8.115  16.149  1.00  0.00      RA0  N
ATOM    632 HH11 ARG A  67      31.796   7.135  15.928  1.00  0.00      RA0  H
ATOM    633 HH12 ARG A  67      31.405   8.425  16.982  1.00  0.00      RA0  H
ATOM    634  NH2 ARG A  67      33.169   8.565  14.240  1.00  0.00      RA0  N
ATOM    635 HH21 ARG A  67      33.176   7.613  13.919  1.00  0.00      RA0  H
ATOM    636 HH22 ARG A  67      33.660   9.244  13.666  1.00  0.00      RA0  H
ATOM    637  C   ARG A  67      28.188  12.911  14.731  1.00  0.00      RA0  C
ATOM    638  O   ARG A  67      28.254  12.355  13.637  1.00  0.00      RA0  O
ATOM    639  N   TYR A  68      27.042  13.117  15.373  1.00  0.00      RA0  N
ATOM    640  H   TYR A  68      27.043  13.518  16.290  1.00  0.00      RA0  H
ATOM    641  CA  TYR A  68      25.729  12.846  14.764  1.00  0.00      RA0  C
ATOM    642  CB  TYR A  68      24.784  12.375  15.869  1.00  0.00      RA0  C
ATOM    643  CG  TYR A  68      23.391  12.180  15.330  1.00  0.00      RA0  C
ATOM    644  CD1 TYR A  68      23.165  11.278  14.297  1.00  0.00      RA0  C
ATOM    645  CE1 TYR A  68      21.878  11.098  13.810  1.00  0.00      RA0  C
ATOM    646  CD2 TYR A  68      22.334  12.901  15.875  1.00  0.00      RA0  C
ATOM    647  CE2 TYR A  68      21.046  12.715  15.391  1.00  0.00      RA0  C
ATOM    648  CZ  TYR A  68      20.820  11.812  14.358  1.00  0.00      RA0  C
ATOM    649  OH  TYR A  68      19.542  11.625  13.871  1.00  0.00      RA0  O
ATOM    650  HH  TYR A  68      19.580  10.885  13.272  1.00  0.00      RA0  H
ATOM    651  C   TYR A  68      25.182  14.082  14.049  1.00  0.00      RA0  C
ATOM    652  O   TYR A  68      24.587  14.004  12.970  1.00  0.00      RA0  O
ATOM    653  N   LEU A  69      25.409  15.257  14.618  1.00  0.00      RA0  N
ATOM    654  H   LEU A  69      25.886  15.288  15.497  1.00  0.00      RA0  H
ATOM    655  CA  LEU A  69      24.885  16.493  14.010  1.00  0.00      RA0  C
ATOM    656  CB  LEU A  69      24.988  17.622  15.037  1.00  0.00      RA0  C
ATOM    657  CG  LEU A  69      24.235  18.891  14.637  1.00  0.00      RA0  C
ATOM    658  CD1 LEU A  69      22.723  18.679  14.681  1.00  0.00      RA0  C
ATOM    659  CD2 LEU A  69      24.664  20.100  15.467  1.00  0.00      RA0  C
ATOM    660  C   LEU A  69      25.563  16.920  12.701  1.00  0.00      RA0  C
ATOM    661  O   LEU A  69      24.902  17.411  11.761  1.00  0.00      RA0  O
ATOM    662  N   LEU A  70      26.889  16.776  12.653  1.00  0.00      RA0  N
ATOM    663  H   LEU A  70      27.367  16.244  13.355  1.00  0.00      RA0  H
ATOM    664  CA  LEU A  70      27.696  17.335  11.584  1.00  0.00      RA0  C
ATOM    665  CB  LEU A  70      28.892  18.083  12.170  1.00  0.00      RA0  C
ATOM    666  CG  LEU A  70      28.494  19.190  13.146  1.00  0.00      RA0  C
ATOM    667  CD1 LEU A  70      29.708  19.779  13.862  1.00  0.00      RA0  C
ATOM    668  CD2 LEU A  70      27.653  20.270  12.466  1.00  0.00      RA0  C
ATOM    669  C   LEU A  70      28.190  16.294  10.605  1.00  0.00      RA0  C
ATOM    670  O   LEU A  70      28.403  15.156  10.966  1.00  0.00      RA0  O
ATOM    671  N   ALA A  71      28.416  16.706   9.355  1.00  0.00      RA0  N
ATOM    672  H   ALA A  71      28.281  17.674   9.131  1.00  0.00      RA0  H
ATOM    673  CA  ALA A  71      28.853  15.767   8.340  1.00  0.00      RA0  C
ATOM    674  CB  ALA A  71      28.328  16.198   6.973  1.00  0.00      RA0  C
ATOM    675  C   ALA A  71      30.368  15.588   8.235  1.00  0.00      RA0  C
ATOM    676  O   ALA A  71      30.833  14.540   7.759  1.00  0.00      RA0  O
ATOM    677  N   ASN A  72      31.134  16.589   8.665  1.00  0.00      RA0  N
ATOM    678  H   ASN A  72      30.711  17.404   9.063  1.00  0.00      RA0  H
ATOM    679  CA  ASN A  72      32.539  16.342   8.981  1.00  0.00      RA0  C
ATOM    680  CB  ASN A  72      33.358  17.621   9.089  1.00  0.00      RA0  C
ATOM    681  CG  ASN A  72      34.812  17.374   8.741  1.00  0.00      RA0  C
ATOM    682  OD1 ASN A  72      35.367  16.279   8.871  1.00  0.00      RA0  O
ATOM    683  ND2 ASN A  72      35.416  18.483   8.283  1.00  0.00      RA0  N
ATOM    684 HD21 ASN A  72      34.877  19.330   8.201  1.00  0.00      RA0  H
ATOM    685 HD22 ASN A  72      36.363  18.569   7.983  1.00  0.00      RA0  H
ATOM    686  C   ASN A  72      32.503  15.581  10.309  1.00  0.00      RA0  C
ATOM    687  O   ASN A  72      31.427  15.435  10.899  1.00  0.00      RA0  O
ATOM    688  N   ASP A  73      33.647  15.069  10.759  1.00  0.00      RA0  N
ATOM    689  H   ASP A  73      34.517  15.305  10.331  1.00  0.00      RA0  H
ATOM    690  CA  ASP A  73      33.706  14.238  11.957  1.00  0.00      RA0  C
ATOM    691  CB  ASP A  73      34.157  12.798  11.725  1.00  0.00      RA0  C
ATOM    692  CG  ASP A  73      33.886  11.990  12.984  1.00  0.00      RA0  C
ATOM    693  OD1 ASP A  73      33.341  12.529  13.940  1.00  0.00      RA0  O
ATOM    694  OD2 ASP A  73      34.199  10.806  13.015  1.00  0.00      RA0  O
ATOM    695  C   ASP A  73      34.573  14.867  13.033  1.00  0.00      RA0  C
ATOM    696  O   ASP A  73      35.803  14.869  12.924  1.00  0.00      RA0  O
ATOM    697  N   VAL A  74      33.951  15.352  14.101  1.00  0.00      RA0  N
ATOM    698  H   VAL A  74      32.985  15.115  14.207  1.00  0.00      RA0  H
ATOM    699  CA  VAL A  74      34.717  16.007  15.148  1.00  0.00      RA0  C
ATOM    700  CB  VAL A  74      33.791  16.799  16.068  1.00  0.00      RA0  C
ATOM    701  CG1 VAL A  74      33.051  17.880  15.278  1.00  0.00      RA0  C
ATOM    702  CG2 VAL A  74      32.832  15.871  16.810  1.00  0.00      RA0  C
ATOM    703  C   VAL A  74      35.604  15.060  15.948  1.00  0.00      RA0  C
ATOM    704  O   VAL A  74      36.333  15.528  16.833  1.00  0.00      RA0  O
ATOM    705  N   ALA A  75      35.537  13.750  15.655  1.00  0.00      RA0  N
ATOM    706  H   ALA A  75      34.886  13.414  14.968  1.00  0.00      RA0  H
ATOM    707  CA  ALA A  75      36.504  12.790  16.211  1.00  0.00      RA0  C
ATOM    708  CB  ALA A  75      36.228  11.371  15.715  1.00  0.00      RA0  C
ATOM    709  C   ALA A  75      37.930  13.195  15.816  1.00  0.00      RA0  C
ATOM    710  O   ALA A  75      38.893  12.833  16.499  1.00  0.00      RA0  O
ATOM    711  N   LYS A  76      38.038  13.933  14.713  1.00  0.00      RA0  N
ATOM    712  H   LYS A  76      37.212  14.172  14.198  1.00  0.00      RA0  H
ATOM    713  CA  LYS A  76      39.319  14.412  14.204  1.00  0.00      RA0  C
ATOM    714  CB  LYS A  76      39.180  14.899  12.763  1.00  0.00      RA0  C
ATOM    715  CG  LYS A  76      38.628  13.881  11.768  1.00  0.00      RA0  C
ATOM    716  CD  LYS A  76      38.296  14.578  10.447  1.00  0.00      RA0  C
ATOM    717  CE  LYS A  76      37.647  13.662   9.411  1.00  0.00      RA0  C
ATOM    718  NZ  LYS A  76      37.248  14.469   8.248  1.00  0.00      RA0  N
ATOM    719  HZ1 LYS A  76      36.779  13.874   7.538  1.00  0.00      RA0  H
ATOM    720  HZ2 LYS A  76      36.578  15.206   8.558  1.00  0.00      RA0  H
ATOM    721  HZ3 LYS A  76      38.077  14.928   7.823  1.00  0.00      RA0  H
ATOM    722  C   LYS A  76      39.898  15.565  15.013  1.00  0.00      RA0  C
ATOM    723  O   LYS A  76      41.055  15.924  14.815  1.00  0.00      RA0  O
ATOM    724  N   LEU A  77      39.123  16.143  15.923  1.00  0.00      RA0  N
ATOM    725  H   LEU A  77      38.209  15.782  16.109  1.00  0.00      RA0  H
ATOM    726  CA  LEU A  77      39.623  17.176  16.810  1.00  0.00      RA0  C
ATOM    727  CB  LEU A  77      38.501  18.145  17.167  1.00  0.00      RA0  C
ATOM    728  CG  LEU A  77      37.834  18.785  15.950  1.00  0.00      RA0  C
ATOM    729  CD1 LEU A  77      36.698  19.732  16.342  1.00  0.00      RA0  C
ATOM    730  CD2 LEU A  77      38.856  19.469  15.049  1.00  0.00      RA0  C
ATOM    731  C   LEU A  77      40.167  16.489  18.054  1.00  0.00      RA0  C
ATOM    732  O   LEU A  77      39.427  16.189  18.980  1.00  0.00      RA0  O
ATOM    733  N   THR A  78      41.473  16.235  18.068  1.00  0.00      RA0  N
ATOM    734  H   THR A  78      42.036  16.497  17.287  1.00  0.00      RA0  H
ATOM    735  CA  THR A  78      42.107  15.488  19.185  1.00  0.00      RA0  C
ATOM    736  CB  THR A  78      42.831  14.371  18.450  1.00  0.00      RA0  C
ATOM    737  OG1 THR A  78      43.354  14.906  17.209  1.00  0.00      RA0  O
ATOM    738  HG1 THR A  78      42.655  14.735  16.573  1.00  0.00      RA0  H
ATOM    739  CG2 THR A  78      41.910  13.186  18.155  1.00  0.00      RA0  C
ATOM    740  C   THR A  78      43.078  16.304  20.027  1.00  0.00      RA0  C
ATOM    741  O   THR A  78      43.410  15.889  21.155  1.00  0.00      RA0  O
ATOM    742  N   LYS A  79      43.528  17.453  19.501  1.00  0.00      RA0  N
ATOM    743  H   LYS A  79      43.093  17.826  18.684  1.00  0.00      RA0  H
ATOM    744  CA  LYS A  79      44.312  18.401  20.272  1.00  0.00      RA0  C
ATOM    745  CB  LYS A  79      45.444  18.846  19.353  1.00  0.00      RA0  C
ATOM    746  CG  LYS A  79      46.062  17.545  18.829  1.00  0.00      RA0  C
ATOM    747  CD  LYS A  79      46.737  17.614  17.462  1.00  0.00      RA0  C
ATOM    748  CE  LYS A  79      47.126  16.212  16.977  1.00  0.00      RA0  C
ATOM    749  NZ  LYS A  79      45.935  15.355  16.819  1.00  0.00      RA0  N
ATOM    750  HZ1 LYS A  79      46.228  14.408  16.508  1.00  0.00      RA0  H
ATOM    751  HZ2 LYS A  79      45.395  15.254  17.703  1.00  0.00      RA0  H
ATOM    752  HZ3 LYS A  79      45.282  15.746  16.113  1.00  0.00      RA0  H
ATOM    753  C   LYS A  79      43.414  19.517  20.757  1.00  0.00      RA0  C
ATOM    754  O   LYS A  79      42.652  20.118  19.980  1.00  0.00      RA0  O
ATOM    755  N   SER A  80      43.494  19.801  22.042  1.00  0.00      RA0  N
ATOM    756  H   SER A  80      44.169  19.352  22.623  1.00  0.00      RA0  H
ATOM    757  CA  SER A  80      42.700  20.851  22.634  1.00  0.00      RA0  C
ATOM    758  CB  SER A  80      43.131  20.917  24.108  1.00  0.00      RA0  C
ATOM    759  OG  SER A  80      42.236  21.688  24.911  1.00  0.00      RA0  O
ATOM    760  HG  SER A  80      41.461  21.156  25.080  1.00  0.00      RA0  H
ATOM    761  C   SER A  80      42.842  22.179  21.880  1.00  0.00      RA0  C
ATOM    762  O   SER A  80      43.950  22.597  21.542  1.00  0.00      RA0  O
ATOM    763  N   GLY A  81      41.709  22.810  21.592  1.00  0.00      RA0  N
ATOM    764  H   GLY A  81      40.841  22.399  21.863  1.00  0.00      RA0  H
ATOM    765  CA  GLY A  81      41.659  24.027  20.776  1.00  0.00      RA0  C
ATOM    766  C   GLY A  81      41.477  23.854  19.277  1.00  0.00      RA0  C
ATOM    767  O   GLY A  81      41.195  24.831  18.591  1.00  0.00      RA0  O
ATOM    768  N   LYS A  82      41.617  22.633  18.765  1.00  0.00      RA0  N
ATOM    769  H   LYS A  82      41.736  21.865  19.396  1.00  0.00      RA0  H
ATOM    770  CA  LYS A  82      41.534  22.380  17.344  1.00  0.00      RA0  C
ATOM    771  CB  LYS A  82      42.047  20.962  17.046  1.00  0.00      RA0  C
ATOM    772  CG  LYS A  82      42.295  20.647  15.570  1.00  0.00      RA0  C
ATOM    773  CD  LYS A  82      43.218  21.684  14.943  1.00  0.00      RA0  C
ATOM    774  CE  LYS A  82      43.397  21.569  13.431  1.00  0.00      RA0  C
ATOM    775  NZ  LYS A  82      43.682  22.915  12.918  1.00  0.00      RA0  N
ATOM    776  HZ1 LYS A  82      43.643  22.945  11.882  1.00  0.00      RA0  H
ATOM    777  HZ2 LYS A  82      42.937  23.536  13.295  1.00  0.00      RA0  H
ATOM    778  HZ3 LYS A  82      44.591  23.319  13.227  1.00  0.00      RA0  H
ATOM    779  C   LYS A  82      40.106  22.609  16.820  1.00  0.00      RA0  C
ATOM    780  O   LYS A  82      39.126  22.282  17.484  1.00  0.00      RA0  O
ATOM    781  N   ALA A  83      40.029  23.199  15.641  1.00  0.00      RA0  N
ATOM    782  H   ALA A  83      40.859  23.439  15.143  1.00  0.00      RA0  H
ATOM    783  CA  ALA A  83      38.765  23.489  14.979  1.00  0.00      RA0  C
ATOM    784  CB  ALA A  83      38.621  24.990  14.744  1.00  0.00      RA0  C
ATOM    785  C   ALA A  83      38.671  22.791  13.623  1.00  0.00      RA0  C
ATOM    786  O   ALA A  83      39.659  22.429  13.001  1.00  0.00      RA0  O
ATOM    787  N   LEU A  84      37.443  22.581  13.172  1.00  0.00      RA0  N
ATOM    788  H   LEU A  84      36.640  22.834  13.721  1.00  0.00      RA0  H
ATOM    789  CA  LEU A  84      37.234  22.187  11.795  1.00  0.00      RA0  C
ATOM    790  CB  LEU A  84      37.206  20.656  11.592  1.00  0.00      RA0  C
ATOM    791  CG  LEU A  84      36.132  19.796  12.276  1.00  0.00      RA0  C
ATOM    792  CD1 LEU A  84      34.746  19.930  11.652  1.00  0.00      RA0  C
ATOM    793  CD2 LEU A  84      36.538  18.321  12.271  1.00  0.00      RA0  C
ATOM    794  C   LEU A  84      36.040  22.924  11.189  1.00  0.00      RA0  C
ATOM    795  O   LEU A  84      35.225  23.529  11.883  1.00  0.00      RA0  O
ATOM    796  N   TYR A  85      35.998  22.850   9.877  1.00  0.00      RA0  N
ATOM    797  H   TYR A  85      36.644  22.267   9.390  1.00  0.00      RA0  H
ATOM    798  CA  TYR A  85      34.907  23.412   9.072  1.00  0.00      RA0  C
ATOM    799  CB  TYR A  85      35.553  24.054   7.836  1.00  0.00      RA0  C
ATOM    800  CG  TYR A  85      34.570  24.658   6.853  1.00  0.00      RA0  C
ATOM    801  CD1 TYR A  85      34.308  26.022   6.889  1.00  0.00      RA0  C
ATOM    802  CE1 TYR A  85      33.481  26.601   5.933  1.00  0.00      RA0  C
ATOM    803  CD2 TYR A  85      33.963  23.869   5.880  1.00  0.00      RA0  C
ATOM    804  CE2 TYR A  85      33.128  24.444   4.929  1.00  0.00      RA0  C
ATOM    805  CZ  TYR A  85      32.892  25.814   4.948  1.00  0.00      RA0  C
ATOM    806  OH  TYR A  85      32.077  26.387   3.991  1.00  0.00      RA0  O
ATOM    807  HH  TYR A  85      31.435  26.942   4.453  1.00  0.00      RA0  H
ATOM    808  C   TYR A  85      33.967  22.272   8.678  1.00  0.00      RA0  C
ATOM    809  O   TYR A  85      34.404  21.226   8.177  1.00  0.00      RA0  O
ATOM    810  N   SER A  86      32.653  22.482   8.855  1.00  0.00      RA0  N
ATOM    811  H   SER A  86      32.287  23.353   9.200  1.00  0.00      RA0  H
ATOM    812  CA  SER A  86      31.685  21.431   8.538  1.00  0.00      RA0  C
ATOM    813  CB  SER A  86      31.444  20.593   9.805  1.00  0.00      RA0  C
ATOM    814  OG  SER A  86      30.674  19.406   9.530  1.00  0.00      RA0  O
ATOM    815  HG  SER A  86      29.759  19.688   9.499  1.00  0.00      RA0  H
ATOM    816  C   SER A  86      30.361  21.981   8.001  1.00  0.00      RA0  C
ATOM    817  O   SER A  86      29.965  23.107   8.309  1.00  0.00      RA0  O
ATOM    818  N   GLY A  87      29.716  21.168   7.167  1.00  0.00      RA0  N
ATOM    819  H   GLY A  87      30.150  20.301   6.933  1.00  0.00      RA0  H
ATOM    820  CA  GLY A  87      28.287  21.302   6.928  1.00  0.00      RA0  C
ATOM    821  C   GLY A  87      27.473  20.679   8.039  1.00  0.00      RA0  C
ATOM    822  O   GLY A  87      27.917  19.744   8.707  1.00  0.00      RA0  O
ATOM    823  N   MSE A  88      26.250  21.194   8.186  1.00  0.00      RA0  N
ATOM    824  H   MSE A  88      25.969  21.984   7.632  1.00  0.00      RA0  H
ATOM    825  CA  MSE A  88      25.238  20.667   9.074  1.00  0.00      RA0  C
ATOM    826  CB  MSE A  88      24.885  21.679  10.163  1.00  0.00      RA0  C
ATOM    827  CG  MSE A  88      23.740  21.201  11.056  1.00  0.00      RA0  C
ATOM    828  SE  MSE A  88      23.484  22.276  12.474  1.00  0.00      RA0  S
ATOM    829  CE  MSE A  88      23.350  23.837  11.590  1.00  0.00      RA0  C
ATOM    830  C   MSE A  88      24.063  20.421   8.138  1.00  0.00      RA0  C
ATOM    831  O   MSE A  88      23.555  21.362   7.509  1.00  0.00      RA0  O
ATOM    832  N   LEU A  89      23.687  19.165   8.001  1.00  0.00      RA0  N
ATOM    833  H   LEU A  89      23.955  18.466   8.666  1.00  0.00      RA0  H
ATOM    834  CA  LEU A  89      22.754  18.756   6.944  1.00  0.00      RA0  C
ATOM    835  CB  LEU A  89      23.298  17.566   6.154  1.00  0.00      RA0  C
ATOM    836  CG  LEU A  89      24.714  17.727   5.608  1.00  0.00      RA0  C
ATOM    837  CD1 LEU A  89      25.131  16.477   4.835  1.00  0.00      RA0  C
ATOM    838  CD2 LEU A  89      24.883  18.995   4.774  1.00  0.00      RA0  C
ATOM    839  C   LEU A  89      21.370  18.368   7.461  1.00  0.00      RA0  C
ATOM    840  O   LEU A  89      21.208  17.885   8.590  1.00  0.00      RA0  O
ATOM    841  N   ASN A  90      20.384  18.489   6.575  1.00  0.00      RA0  N
ATOM    842  H   ASN A  90      20.622  18.782   5.647  1.00  0.00      RA0  H
ATOM    843  CA  ASN A  90      19.064  17.944   6.872  1.00  0.00      RA0  C
ATOM    844  CB  ASN A  90      17.974  18.780   6.186  1.00  0.00      RA0  C
ATOM    845  CG  ASN A  90      18.148  18.787   4.675  1.00  0.00      RA0  C
ATOM    846  OD1 ASN A  90      18.359  17.760   4.037  1.00  0.00      RA0  O
ATOM    847  ND2 ASN A  90      18.030  20.007   4.124  1.00  0.00      RA0  N
ATOM    848 HD21 ASN A  90      17.943  20.833   4.698  1.00  0.00      RA0  H
ATOM    849 HD22 ASN A  90      18.034  20.217   3.141  1.00  0.00      RA0  H
ATOM    850  C   ASN A  90      19.018  16.487   6.403  1.00  0.00      RA0  C
ATOM    851  O   ASN A  90      19.973  15.979   5.830  1.00  0.00      RA0  O
ATOM    852  N   ALA A  91      17.918  15.791   6.668  1.00  0.00      RA0  N
ATOM    853  H   ALA A  91      17.129  16.247   7.072  1.00  0.00      RA0  H
ATOM    854  CA  ALA A  91      17.838  14.369   6.357  1.00  0.00      RA0  C
ATOM    855  CB  ALA A  91      16.558  13.765   6.936  1.00  0.00      RA0  C
ATOM    856  C   ALA A  91      17.886  14.091   4.858  1.00  0.00      RA0  C
ATOM    857  O   ALA A  91      18.229  12.989   4.455  1.00  0.00      RA0  O
ATOM    858  N   SER A  92      17.542  15.083   4.027  1.00  0.00      RA0  N
ATOM    859  H   SER A  92      17.301  15.996   4.350  1.00  0.00      RA0  H
ATOM    860  CA  SER A  92      17.594  14.959   2.575  1.00  0.00      RA0  C
ATOM    861  CB  SER A  92      16.541  15.950   2.128  1.00  0.00      RA0  C
ATOM    862  OG  SER A  92      15.731  16.208   3.290  1.00  0.00      RA0  O
ATOM    863  HG  SER A  92      15.112  16.875   3.024  1.00  0.00      RA0  H
ATOM    864  C   SER A  92      18.997  15.185   2.018  1.00  0.00      RA0  C
ATOM    865  O   SER A  92      19.215  15.090   0.808  1.00  0.00      RA0  O
ATOM    866  N   GLY A  93      19.932  15.485   2.901  1.00  0.00      RA0  N
ATOM    867  H   GLY A  93      19.694  15.646   3.860  1.00  0.00      RA0  H
ATOM    868  CA  GLY A  93      21.322  15.742   2.489  1.00  0.00      RA0  C
ATOM    869  C   GLY A  93      21.556  17.152   1.966  1.00  0.00      RA0  C
ATOM    870  O   GLY A  93      22.609  17.446   1.413  1.00  0.00      RA0  O
ATOM    871  N   GLY A  94      20.597  18.049   2.151  1.00  0.00      RA0  N
ATOM    872  H   GLY A  94      19.809  17.801   2.714  1.00  0.00      RA0  H
ATOM    873  CA  GLY A  94      20.797  19.454   1.844  1.00  0.00      RA0  C
ATOM    874  C   GLY A  94      21.469  20.174   3.011  1.00  0.00      RA0  C
ATOM    875  O   GLY A  94      21.515  19.672   4.143  1.00  0.00      RA0  O
ATOM    876  N   VAL A  95      22.004  21.355   2.748  1.00  0.00      RA0  N
ATOM    877  H   VAL A  95      21.821  21.814   1.874  1.00  0.00      RA0  H
ATOM    878  CA  VAL A  95      22.779  22.059   3.750  1.00  0.00      RA0  C
ATOM    879  CB  VAL A  95      23.939  22.807   3.094  1.00  0.00      RA0  C
ATOM    880  CG1 VAL A  95      24.865  23.416   4.144  1.00  0.00      RA0  C
ATOM    881  CG2 VAL A  95      24.702  21.902   2.130  1.00  0.00      RA0  C
ATOM    882  C   VAL A  95      21.909  23.021   4.523  1.00  0.00      RA0  C
ATOM    883  O   VAL A  95      21.337  23.957   3.934  1.00  0.00      RA0  O
ATOM    884  N   ILE A  96      21.837  22.795   5.828  1.00  0.00      RA0  N
ATOM    885  H   ILE A  96      22.351  22.025   6.204  1.00  0.00      RA0  H
ATOM    886  CA  ILE A  96      21.205  23.724   6.764  1.00  0.00      RA0  C
ATOM    887  CB  ILE A  96      20.924  23.008   8.087  1.00  0.00      RA0  C
ATOM    888  CG2 ILE A  96      20.336  23.931   9.149  1.00  0.00      RA0  C
ATOM    889  CG1 ILE A  96      20.038  21.792   7.864  1.00  0.00      RA0  C
ATOM    890  CD1 ILE A  96      19.693  21.109   9.183  1.00  0.00      RA0  C
ATOM    891  C   ILE A  96      22.105  24.922   7.010  1.00  0.00      RA0  C
ATOM    892  O   ILE A  96      21.636  26.055   7.018  1.00  0.00      RA0  O
ATOM    893  N   ASP A  97      23.403  24.677   7.207  1.00  0.00      RA0  N
ATOM    894  H   ASP A  97      23.796  23.757   7.258  1.00  0.00      RA0  H
ATOM    895  CA  ASP A  97      24.364  25.760   7.328  1.00  0.00      RA0  C
ATOM    896  CB  ASP A  97      24.227  26.775   8.496  1.00  0.00      RA0  C
ATOM    897  CG  ASP A  97      24.666  28.146   7.956  1.00  0.00      RA0  C
ATOM    898  OD1 ASP A  97      24.937  28.222   6.765  1.00  0.00      RA0  O
ATOM    899  OD2 ASP A  97      24.742  29.143   8.682  1.00  0.00      RA0  O
ATOM    900  C   ASP A  97      25.776  25.150   7.217  1.00  0.00      RA0  C
ATOM    901  O   ASP A  97      25.940  23.916   7.271  1.00  0.00      RA0  O
ATOM    902  N   ASP A  98      26.755  26.031   7.049  1.00  0.00      RA0  N
ATOM    903  H   ASP A  98      26.541  27.013   7.022  1.00  0.00      RA0  H
ATOM    904  CA  ASP A  98      28.135  25.692   7.330  1.00  0.00      RA0  C
ATOM    905  CB  ASP A  98      29.043  25.774   6.091  1.00  0.00      RA0  C
ATOM    906  CG  ASP A  98      29.836  27.061   5.957  1.00  0.00      RA0  C
ATOM    907  OD1 ASP A  98      29.668  27.752   4.955  1.00  0.00      RA0  O
ATOM    908  OD2 ASP A  98      30.715  27.316   6.775  1.00  0.00      RA0  O
ATOM    909  C   ASP A  98      28.626  26.441   8.568  1.00  0.00      RA0  C
ATOM    910  O   ASP A  98      28.047  27.450   8.983  1.00  0.00      RA0  O
ATOM    911  N   LEU A  99      29.680  25.920   9.185  1.00  0.00      RA0  N
ATOM    912  H   LEU A  99      30.194  25.162   8.779  1.00  0.00      RA0  H
ATOM    913  CA  LEU A  99      30.116  26.463  10.453  1.00  0.00      RA0  C
ATOM    914  CB  LEU A  99      29.138  26.063  11.572  1.00  0.00      RA0  C
ATOM    915  CG  LEU A  99      28.690  24.591  11.593  1.00  0.00      RA0  C
ATOM    916  CD1 LEU A  99      29.736  23.623  12.152  1.00  0.00      RA0  C
ATOM    917  CD2 LEU A  99      27.359  24.438  12.328  1.00  0.00      RA0  C
ATOM    918  C   LEU A  99      31.535  26.002  10.793  1.00  0.00      RA0  C
ATOM    919  O   LEU A  99      32.080  25.076  10.152  1.00  0.00      RA0  O
ATOM    920  N   ILE A 100      32.117  26.674  11.778  1.00  0.00      RA0  N
ATOM    921  H   ILE A 100      31.590  27.394  12.233  1.00  0.00      RA0  H
ATOM    922  CA  ILE A 100      33.357  26.250  12.405  1.00  0.00      RA0  C
ATOM    923  CB  ILE A 100      34.322  27.436  12.516  1.00  0.00      RA0  C
ATOM    924  CG2 ILE A 100      35.692  26.996  13.038  1.00  0.00      RA0  C
ATOM    925  CG1 ILE A 100      34.440  28.195  11.195  1.00  0.00      RA0  C
ATOM    926  CD1 ILE A 100      35.166  27.386  10.122  1.00  0.00      RA0  C
ATOM    927  C   ILE A 100      33.032  25.724  13.796  1.00  0.00      RA0  C
ATOM    928  O   ILE A 100      32.209  26.305  14.514  1.00  0.00      RA0  O
ATOM    929  N   VAL A 101      33.655  24.612  14.165  1.00  0.00      RA0  N
ATOM    930  H   VAL A 101      34.332  24.195  13.553  1.00  0.00      RA0  H
ATOM    931  CA  VAL A 101      33.464  24.010  15.481  1.00  0.00      RA0  C
ATOM    932  CB  VAL A 101      32.661  22.708  15.375  1.00  0.00      RA0  C
ATOM    933  CG1 VAL A 101      33.148  21.844  14.219  1.00  0.00      RA0  C
ATOM    934  CG2 VAL A 101      32.626  21.945  16.702  1.00  0.00      RA0  C
ATOM    935  C   VAL A 101      34.820  23.781  16.126  1.00  0.00      RA0  C
ATOM    936  O   VAL A 101      35.731  23.291  15.460  1.00  0.00      RA0  O
ATOM    937  N   TYR A 102      34.922  24.184  17.397  1.00  0.00      RA0  N
ATOM    938  H   TYR A 102      34.095  24.472  17.869  1.00  0.00      RA0  H
ATOM    939  CA  TYR A 102      36.137  24.019  18.230  1.00  0.00      RA0  C
ATOM    940  CB  TYR A 102      36.491  25.322  18.957  1.00  0.00      RA0  C
ATOM    941  CG  TYR A 102      36.701  26.487  18.014  1.00  0.00      RA0  C
ATOM    942  CD1 TYR A 102      35.609  27.170  17.491  1.00  0.00      RA0  C
ATOM    943  CE1 TYR A 102      35.804  28.246  16.635  1.00  0.00      RA0  C
ATOM    944  CD2 TYR A 102      37.990  26.892  17.686  1.00  0.00      RA0  C
ATOM    945  CE2 TYR A 102      38.186  27.972  16.830  1.00  0.00      RA0  C
ATOM    946  CZ  TYR A 102      37.091  28.645  16.299  1.00  0.00      RA0  C
ATOM    947  OH  TYR A 102      37.266  29.708  15.436  1.00  0.00      RA0  O
ATOM    948  HH  TYR A 102      38.187  29.871  15.270  1.00  0.00      RA0  H
ATOM    949  C   TYR A 102      35.944  22.933  19.282  1.00  0.00      RA0  C
ATOM    950  O   TYR A 102      34.884  22.843  19.913  1.00  0.00      RA0  O
ATOM    951  N   TYR A 103      36.987  22.137  19.493  1.00  0.00      RA0  N
ATOM    952  H   TYR A 103      37.827  22.287  18.966  1.00  0.00      RA0  H
ATOM    953  CA  TYR A 103      37.063  21.205  20.621  1.00  0.00      RA0  C
ATOM    954  CB  TYR A 103      37.659  19.890  20.125  1.00  0.00      RA0  C
ATOM    955  CG  TYR A 103      38.318  19.096  21.228  1.00  0.00      RA0  C
ATOM    956  CD1 TYR A 103      37.572  18.597  22.288  1.00  0.00      RA0  C
ATOM    957  CE1 TYR A 103      38.200  17.867  23.289  1.00  0.00      RA0  C
ATOM    958  CD2 TYR A 103      39.686  18.857  21.166  1.00  0.00      RA0  C
ATOM    959  CE2 TYR A 103      40.311  18.124  22.167  1.00  0.00      RA0  C
ATOM    960  CZ  TYR A 103      39.569  17.633  23.233  1.00  0.00      RA0  C
ATOM    961  OH  TYR A 103      40.186  16.913  24.235  1.00  0.00      RA0  O
ATOM    962  HH  TYR A 103      41.089  16.737  24.004  1.00  0.00      RA0  H
ATOM    963  C   TYR A 103      37.952  21.838  21.675  1.00  0.00      RA0  C
ATOM    964  O   TYR A 103      39.070  22.255  21.346  1.00  0.00      RA0  O
ATOM    965  N   PHE A 104      37.469  21.916  22.917  1.00  0.00      RA0  N
ATOM    966  H   PHE A 104      36.545  21.587  23.132  1.00  0.00      RA0  H
ATOM    967  CA  PHE A 104      38.297  22.371  24.068  1.00  0.00      RA0  C
ATOM    968  CB  PHE A 104      37.655  23.569  24.763  1.00  0.00      RA0  C
ATOM    969  CG  PHE A 104      37.588  24.726  23.798  1.00  0.00      RA0  C
ATOM    970  CD1 PHE A 104      38.761  25.277  23.296  1.00  0.00      RA0  C
ATOM    971  CD2 PHE A 104      36.355  25.243  23.419  1.00  0.00      RA0  C
ATOM    972  CE1 PHE A 104      38.702  26.360  22.427  1.00  0.00      RA0  C
ATOM    973  CE2 PHE A 104      36.299  26.328  22.555  1.00  0.00      RA0  C
ATOM    974  CZ  PHE A 104      37.471  26.891  22.065  1.00  0.00      RA0  C
ATOM    975  C   PHE A 104      38.549  21.234  25.057  1.00  0.00      RA0  C
ATOM    976  O   PHE A 104      39.695  20.881  25.318  1.00  0.00      RA0  O
ATOM    977  N   THR A 105      37.473  20.666  25.599  1.00  0.00      RA0  N
ATOM    978  H   THR A 105      36.550  21.026  25.448  1.00  0.00      RA0  H
ATOM    979  CA  THR A 105      37.528  19.428  26.379  1.00  0.00      RA0  C
ATOM    980  CB  THR A 105      37.443  19.954  27.793  1.00  0.00      RA0  C
ATOM    981  OG1 THR A 105      37.282  21.379  27.696  1.00  0.00      RA0  O
ATOM    982  HG1 THR A 105      37.370  21.725  28.574  1.00  0.00      RA0  H
ATOM    983  CG2 THR A 105      38.682  19.603  28.620  1.00  0.00      RA0  C
ATOM    984  C   THR A 105      36.371  18.515  25.975  1.00  0.00      RA0  C
ATOM    985  O   THR A 105      35.486  18.910  25.222  1.00  0.00      RA0  O
ATOM    986  N   GLU A 106      36.339  17.300  26.515  1.00  0.00      RA0  N
ATOM    987  H   GLU A 106      37.098  16.960  27.066  1.00  0.00      RA0  H
ATOM    988  CA  GLU A 106      35.233  16.397  26.204  1.00  0.00      RA0  C
ATOM    989  CB  GLU A 106      35.557  14.945  26.556  1.00  0.00      RA0  C
ATOM    990  CG  GLU A 106      36.814  14.435  25.828  1.00  0.00      RA0  C
ATOM    991  CD  GLU A 106      36.652  14.346  24.310  1.00  0.00      RA0  C
ATOM    992  OE1 GLU A 106      36.112  15.245  23.674  1.00  0.00      RA0  O
ATOM    993  OE2 GLU A 106      37.127  13.385  23.716  1.00  0.00      RA0  O
ATOM    994  C   GLU A 106      33.906  16.919  26.732  1.00  0.00      RA0  C
ATOM    995  O   GLU A 106      32.848  16.421  26.346  1.00  0.00      RA0  O
ATOM    996  N   ASP A 107      33.960  17.891  27.637  1.00  0.00      RA0  N
ATOM    997  H   ASP A 107      34.834  18.277  27.911  1.00  0.00      RA0  H
ATOM    998  CA  ASP A 107      32.769  18.505  28.199  1.00  0.00      RA0  C
ATOM    999  CB  ASP A 107      32.959  18.537  29.728  1.00  0.00      RA0  C
ATOM   1000  CG  ASP A 107      31.738  18.983  30.514  1.00  0.00      RA0  C
ATOM   1001  OD1 ASP A 107      30.687  18.345  30.446  1.00  0.00      RA0  O
ATOM   1002  OD2 ASP A 107      31.857  19.955  31.254  1.00  0.00      RA0  O
ATOM   1003  C   ASP A 107      32.470  19.884  27.594  1.00  0.00      RA0  C
ATOM   1004  O   ASP A 107      31.556  20.554  28.051  1.00  0.00      RA0  O
ATOM   1005  N   PHE A 108      33.236  20.316  26.583  1.00  0.00      RA0  N
ATOM   1006  H   PHE A 108      33.900  19.726  26.120  1.00  0.00      RA0  H
ATOM   1007  CA  PHE A 108      33.162  21.700  26.101  1.00  0.00      RA0  C
ATOM   1008  CB  PHE A 108      33.929  22.633  27.039  1.00  0.00      RA0  C
ATOM   1009  CG  PHE A 108      33.722  24.064  26.605  1.00  0.00      RA0  C
ATOM   1010  CD1 PHE A 108      32.479  24.479  26.142  1.00  0.00      RA0  C
ATOM   1011  CD2 PHE A 108      34.776  24.967  26.668  1.00  0.00      RA0  C
ATOM   1012  CE1 PHE A 108      32.300  25.788  25.718  1.00  0.00      RA0  C
ATOM   1013  CE2 PHE A 108      34.595  26.279  26.247  1.00  0.00      RA0  C
ATOM   1014  CZ  PHE A 108      33.359  26.687  25.760  1.00  0.00      RA0  C
ATOM   1015  C   PHE A 108      33.666  21.852  24.650  1.00  0.00      RA0  C
ATOM   1016  O   PHE A 108      34.880  21.753  24.368  1.00  0.00      RA0  O
ATOM   1017  N   PHE A 109      32.701  22.061  23.750  1.00  0.00      RA0  N
ATOM   1018  H   PHE A 109      31.761  22.162  24.093  1.00  0.00      RA0  H
ATOM   1019  CA  PHE A 109      32.924  22.476  22.360  1.00  0.00      RA0  C
ATOM   1020  CB  PHE A 109      32.341  21.448  21.384  1.00  0.00      RA0  C
ATOM   1021  CG  PHE A 109      33.133  20.158  21.300  1.00  0.00      RA0  C
ATOM   1022  CD1 PHE A 109      33.355  19.365  22.421  1.00  0.00      RA0  C
ATOM   1023  CD2 PHE A 109      33.615  19.742  20.063  1.00  0.00      RA0  C
ATOM   1024  CE1 PHE A 109      34.027  18.155  22.305  1.00  0.00      RA0  C
ATOM   1025  CE2 PHE A 109      34.285  18.530  19.943  1.00  0.00      RA0  C
ATOM   1026  CZ  PHE A 109      34.482  17.731  21.062  1.00  0.00      RA0  C
ATOM   1027  C   PHE A 109      32.241  23.819  22.089  1.00  0.00      RA0  C
ATOM   1028  O   PHE A 109      31.394  24.282  22.856  1.00  0.00      RA0  O
ATOM   1029  N   ARG A 110      32.585  24.424  20.962  1.00  0.00      RA0  N
ATOM   1030  H   ARG A 110      33.240  23.992  20.337  1.00  0.00      RA0  H
ATOM   1031  CA  ARG A 110      32.041  25.717  20.583  1.00  0.00      RA0  C
ATOM   1032  CB  ARG A 110      33.062  26.775  21.002  1.00  0.00      RA0  C
ATOM   1033  CG  ARG A 110      33.072  28.098  20.235  1.00  0.00      RA0  C
ATOM   1034  CD  ARG A 110      33.966  29.103  20.961  1.00  0.00      RA0  C
ATOM   1035  NE  ARG A 110      33.408  29.309  22.293  1.00  0.00      RA0  N
ATOM   1036  HE  ARG A 110      32.445  29.025  22.414  1.00  0.00      RA0  H
ATOM   1037  CZ  ARG A 110      34.084  29.865  23.336  1.00  0.00      RA0  C
ATOM   1038  NH1 ARG A 110      35.355  30.302  23.167  1.00  0.00      RA0  N
ATOM   1039 HH11 ARG A 110      35.892  30.729  23.905  1.00  0.00      RA0  H
ATOM   1040 HH12 ARG A 110      35.809  30.216  22.277  1.00  0.00      RA0  H
ATOM   1041  NH2 ARG A 110      33.451  29.958  24.523  1.00  0.00      RA0  N
ATOM   1042 HH21 ARG A 110      33.860  30.320  25.359  1.00  0.00      RA0  H
ATOM   1043 HH22 ARG A 110      32.483  29.636  24.604  1.00  0.00      RA0  H
ATOM   1044  C   ARG A 110      31.746  25.749  19.088  1.00  0.00      RA0  C
ATOM   1045  O   ARG A 110      32.562  25.276  18.300  1.00  0.00      RA0  O
ATOM   1046  N   LEU A 111      30.580  26.287  18.710  1.00  0.00      RA0  N
ATOM   1047  H   LEU A 111      29.993  26.716  19.397  1.00  0.00      RA0  H
ATOM   1048  CA  LEU A 111      30.212  26.506  17.300  1.00  0.00      RA0  C
ATOM   1049  CB  LEU A 111      28.812  25.960  17.023  1.00  0.00      RA0  C
ATOM   1050  CG  LEU A 111      28.629  24.457  17.209  1.00  0.00      RA0  C
ATOM   1051  CD1 LEU A 111      27.152  24.093  17.336  1.00  0.00      RA0  C
ATOM   1052  CD2 LEU A 111      29.283  23.662  16.085  1.00  0.00      RA0  C
ATOM   1053  C   LEU A 111      30.144  27.988  17.047  1.00  0.00      RA0  C
ATOM   1054  O   LEU A 111      29.820  28.761  17.961  1.00  0.00      RA0  O
ATOM   1055  N   VAL A 112      30.389  28.387  15.807  1.00  0.00      RA0  N
ATOM   1056  H   VAL A 112      30.679  27.732  15.104  1.00  0.00      RA0  H
ATOM   1057  CA  VAL A 112      30.190  29.775  15.392  1.00  0.00      RA0  C
ATOM   1058  CB  VAL A 112      31.528  30.472  15.117  1.00  0.00      RA0  C
ATOM   1059  CG1 VAL A 112      31.301  31.947  14.779  1.00  0.00      RA0  C
ATOM   1060  CG2 VAL A 112      32.509  30.314  16.281  1.00  0.00      RA0  C
ATOM   1061  C   VAL A 112      29.307  29.795  14.147  1.00  0.00      RA0  C
ATOM   1062  O   VAL A 112      29.639  29.175  13.139  1.00  0.00      RA0  O
ATOM   1063  N   VAL A 113      28.195  30.511  14.213  1.00  0.00      RA0  N
ATOM   1064  H   VAL A 113      27.979  31.043  15.033  1.00  0.00      RA0  H
ATOM   1065  CA  VAL A 113      27.286  30.606  13.069  1.00  0.00      RA0  C
ATOM   1066  CB  VAL A 113      26.022  29.759  13.284  1.00  0.00      RA0  C
ATOM   1067  CG1 VAL A 113      26.323  28.260  13.341  1.00  0.00      RA0  C
ATOM   1068  CG2 VAL A 113      25.242  30.238  14.510  1.00  0.00      RA0  C
ATOM   1069  C   VAL A 113      26.872  32.037  12.745  1.00  0.00      RA0  C
ATOM   1070  O   VAL A 113      26.968  32.956  13.570  1.00  0.00      RA0  O
ATOM   1071  N   ASN A 114      26.368  32.203  11.529  1.00  0.00      RA0  N
ATOM   1072  H   ASN A 114      26.148  31.378  11.002  1.00  0.00      RA0  H
ATOM   1073  CA  ASN A 114      25.969  33.509  11.022  1.00  0.00      RA0  C
ATOM   1074  CB  ASN A 114      25.812  33.429   9.497  1.00  0.00      RA0  C
ATOM   1075  CG  ASN A 114      27.026  32.812   8.833  1.00  0.00      RA0  C
ATOM   1076  OD1 ASN A 114      28.040  33.483   8.665  1.00  0.00      RA0  O
ATOM   1077  ND2 ASN A 114      26.874  31.514   8.480  1.00  0.00      RA0  N
ATOM   1078 HD21 ASN A 114      26.041  30.950   8.586  1.00  0.00      RA0  H
ATOM   1079 HD22 ASN A 114      27.603  30.962   8.067  1.00  0.00      RA0  H
ATOM   1080  C   ASN A 114      24.621  33.987  11.529  1.00  0.00      RA0  C
ATOM   1081  O   ASN A 114      23.769  33.189  11.905  1.00  0.00      RA0  O
ATOM   1082  N   SER A 115      24.446  35.308  11.508  1.00  0.00      RA0  N
ATOM   1083  H   SER A 115      25.219  35.895  11.281  1.00  0.00      RA0  H
ATOM   1084  CA  SER A 115      23.211  35.933  11.928  1.00  0.00      RA0  C
ATOM   1085  CB  SER A 115      23.335  37.459  11.879  1.00  0.00      RA0  C
ATOM   1086  OG  SER A 115      22.482  38.058  12.860  1.00  0.00      RA0  O
ATOM   1087  HG  SER A 115      21.591  37.789  12.654  1.00  0.00      RA0  H
ATOM   1088  C   SER A 115      22.004  35.426  11.128  1.00  0.00      RA0  C
ATOM   1089  O   SER A 115      20.951  35.137  11.684  1.00  0.00      RA0  O
ATOM   1090  N   ALA A 116      22.161  35.353   9.815  1.00  0.00      RA0  N
ATOM   1091  H   ALA A 116      23.061  35.500   9.411  1.00  0.00      RA0  H
ATOM   1092  CA  ALA A 116      21.043  35.018   8.928  1.00  0.00      RA0  C
ATOM   1093  CB  ALA A 116      21.508  34.974   7.473  1.00  0.00      RA0  C
ATOM   1094  C   ALA A 116      20.420  33.676   9.263  1.00  0.00      RA0  C
ATOM   1095  O   ALA A 116      19.203  33.489   9.107  1.00  0.00      RA0  O
ATOM   1096  N   THR A 117      21.240  32.742   9.737  1.00  0.00      RA0  N
ATOM   1097  H   THR A 117      22.226  32.866   9.841  1.00  0.00      RA0  H
ATOM   1098  CA  THR A 117      20.803  31.366  10.039  1.00  0.00      RA0  C
ATOM   1099  CB  THR A 117      21.821  30.527   9.298  1.00  0.00      RA0  C
ATOM   1100  OG1 THR A 117      22.893  31.384   8.864  1.00  0.00      RA0  O
ATOM   1101  HG1 THR A 117      23.570  30.728   8.649  1.00  0.00      RA0  H
ATOM   1102  CG2 THR A 117      21.203  29.833   8.090  1.00  0.00      RA0  C
ATOM   1103  C   THR A 117      20.765  31.032  11.528  1.00  0.00      RA0  C
ATOM   1104  O   THR A 117      20.453  29.895  11.901  1.00  0.00      RA0  O
ATOM   1105  N   ARG A 118      21.031  32.024  12.371  1.00  0.00      RA0  N
ATOM   1106  H   ARG A 118      21.283  32.916  11.997  1.00  0.00      RA0  H
ATOM   1107  CA  ARG A 118      21.119  31.830  13.819  1.00  0.00      RA0  C
ATOM   1108  CB  ARG A 118      21.347  33.197  14.470  1.00  0.00      RA0  C
ATOM   1109  CG  ARG A 118      21.227  33.220  15.992  1.00  0.00      RA0  C
ATOM   1110  CD  ARG A 118      21.375  34.637  16.553  1.00  0.00      RA0  C
ATOM   1111  NE  ARG A 118      20.920  34.704  17.940  1.00  0.00      RA0  N
ATOM   1112  HE  ARG A 118      19.954  34.419  18.055  1.00  0.00      RA0  H
ATOM   1113  CZ  ARG A 118      21.752  35.189  18.913  1.00  0.00      RA0  C
ATOM   1114  NH1 ARG A 118      23.022  35.524  18.610  1.00  0.00      RA0  N
ATOM   1115 HH11 ARG A 118      23.612  35.934  19.325  1.00  0.00      RA0  H
ATOM   1116 HH12 ARG A 118      23.434  35.372  17.701  1.00  0.00      RA0  H
ATOM   1117  NH2 ARG A 118      21.310  35.330  20.178  1.00  0.00      RA0  N
ATOM   1118 HH21 ARG A 118      21.933  35.666  20.914  1.00  0.00      RA0  H
ATOM   1119 HH22 ARG A 118      20.373  35.112  20.454  1.00  0.00      RA0  H
ATOM   1120  C   ARG A 118      19.916  31.116  14.423  1.00  0.00      RA0  C
ATOM   1121  O   ARG A 118      20.052  30.100  15.112  1.00  0.00      RA0  O
ATOM   1122  N   GLU A 119      18.728  31.646  14.183  1.00  0.00      RA0  N
ATOM   1123  H   GLU A 119      18.662  32.472  13.628  1.00  0.00      RA0  H
ATOM   1124  CA  GLU A 119      17.547  31.080  14.828  1.00  0.00      RA0  C
ATOM   1125  CB  GLU A 119      16.390  32.078  14.818  1.00  0.00      RA0  C
ATOM   1126  CG  GLU A 119      16.791  33.436  15.413  1.00  0.00      RA0  C
ATOM   1127  CD  GLU A 119      17.299  33.291  16.841  1.00  0.00      RA0  C
ATOM   1128  OE1 GLU A 119      16.829  32.412  17.557  1.00  0.00      RA0  O
ATOM   1129  OE2 GLU A 119      18.166  34.067  17.239  1.00  0.00      RA0  O
ATOM   1130  C   GLU A 119      17.167  29.693  14.294  1.00  0.00      RA0  C
ATOM   1131  O   GLU A 119      16.825  28.813  15.062  1.00  0.00      RA0  O
ATOM   1132  N   LYS A 120      17.286  29.493  12.992  1.00  0.00      RA0  N
ATOM   1133  H   LYS A 120      17.704  30.217  12.448  1.00  0.00      RA0  H
ATOM   1134  CA  LYS A 120      17.100  28.161  12.407  1.00  0.00      RA0  C
ATOM   1135  CB  LYS A 120      17.265  28.233  10.884  1.00  0.00      RA0  C
ATOM   1136  CG  LYS A 120      17.038  26.879  10.207  1.00  0.00      RA0  C
ATOM   1137  CD  LYS A 120      17.355  26.846   8.709  1.00  0.00      RA0  C
ATOM   1138  CE  LYS A 120      18.824  27.152   8.403  1.00  0.00      RA0  C
ATOM   1139  NZ  LYS A 120      19.191  26.664   7.065  1.00  0.00      RA0  N
ATOM   1140  HZ1 LYS A 120      20.196  26.847   6.858  1.00  0.00      RA0  H
ATOM   1141  HZ2 LYS A 120      19.076  25.629   7.036  1.00  0.00      RA0  H
ATOM   1142  HZ3 LYS A 120      18.624  27.025   6.279  1.00  0.00      RA0  H
ATOM   1143  C   LYS A 120      18.073  27.158  12.976  1.00  0.00      RA0  C
ATOM   1144  O   LYS A 120      17.715  26.044  13.303  1.00  0.00      RA0  O
ATOM   1145  N   ASP A 121      19.339  27.552  13.045  1.00  0.00      RA0  N
ATOM   1146  H   ASP A 121      19.664  28.410  12.650  1.00  0.00      RA0  H
ATOM   1147  CA  ASP A 121      20.385  26.683  13.575  1.00  0.00      RA0  C
ATOM   1148  CB  ASP A 121      21.775  27.259  13.346  1.00  0.00      RA0  C
ATOM   1149  CG  ASP A 121      22.004  27.408  11.858  1.00  0.00      RA0  C
ATOM   1150  OD1 ASP A 121      21.300  26.766  11.072  1.00  0.00      RA0  O
ATOM   1151  OD2 ASP A 121      22.875  28.190  11.496  1.00  0.00      RA0  O
ATOM   1152  C   ASP A 121      20.154  26.364  15.050  1.00  0.00      RA0  C
ATOM   1153  O   ASP A 121      20.295  25.218  15.483  1.00  0.00      RA0  O
ATOM   1154  N   LEU A 122      19.828  27.387  15.828  1.00  0.00      RA0  N
ATOM   1155  H   LEU A 122      19.743  28.295  15.416  1.00  0.00      RA0  H
ATOM   1156  CA  LEU A 122      19.602  27.193  17.256  1.00  0.00      RA0  C
ATOM   1157  CB  LEU A 122      19.361  28.516  17.979  1.00  0.00      RA0  C
ATOM   1158  CG  LEU A 122      20.637  29.345  18.120  1.00  0.00      RA0  C
ATOM   1159  CD1 LEU A 122      20.368  30.693  18.792  1.00  0.00      RA0  C
ATOM   1160  CD2 LEU A 122      21.743  28.557  18.822  1.00  0.00      RA0  C
ATOM   1161  C   LEU A 122      18.452  26.245  17.509  1.00  0.00      RA0  C
ATOM   1162  O   LEU A 122      18.522  25.412  18.398  1.00  0.00      RA0  O
ATOM   1163  N   SER A 123      17.383  26.364  16.730  1.00  0.00      RA0  N
ATOM   1164  H   SER A 123      17.359  27.059  16.009  1.00  0.00      RA0  H
ATOM   1165  CA  SER A 123      16.226  25.489  16.918  1.00  0.00      RA0  C
ATOM   1166  CB  SER A 123      15.085  26.072  16.093  1.00  0.00      RA0  C
ATOM   1167  OG  SER A 123      14.898  27.434  16.495  1.00  0.00      RA0  O
ATOM   1168  HG  SER A 123      15.583  27.960  16.089  1.00  0.00      RA0  H
ATOM   1169  C   SER A 123      16.595  24.052  16.582  1.00  0.00      RA0  C
ATOM   1170  O   SER A 123      16.212  23.125  17.291  1.00  0.00      RA0  O
ATOM   1171  N   TRP A 124      17.343  23.880  15.498  1.00  0.00      RA0  N
ATOM   1172  H   TRP A 124      17.647  24.674  14.964  1.00  0.00      RA0  H
ATOM   1173  CA  TRP A 124      17.787  22.548  15.055  1.00  0.00      RA0  C
ATOM   1174  CB  TRP A 124      18.419  22.677  13.665  1.00  0.00      RA0  C
ATOM   1175  CG  TRP A 124      18.817  21.330  13.109  1.00  0.00      RA0  C
ATOM   1176  CD2 TRP A 124      17.968  20.325  12.517  1.00  0.00      RA0  C
ATOM   1177  CE2 TRP A 124      18.797  19.256  12.104  1.00  0.00      RA0  C
ATOM   1178  CE3 TRP A 124      16.599  20.259  12.292  1.00  0.00      RA0  C
ATOM   1179  CD1 TRP A 124      20.114  20.804  13.031  1.00  0.00      RA0  C
ATOM   1180  NE1 TRP A 124      20.108  19.579  12.440  1.00  0.00      RA0  N
ATOM   1181  HE1 TRP A 124      20.895  19.022  12.257  1.00  0.00      RA0  H
ATOM   1182  CZ2 TRP A 124      18.233  18.147  11.485  1.00  0.00      RA0  C
ATOM   1183  CZ3 TRP A 124      16.048  19.144  11.671  1.00  0.00      RA0  C
ATOM   1184  CH2 TRP A 124      16.862  18.094  11.265  1.00  0.00      RA0  C
ATOM   1185  C   TRP A 124      18.760  21.909  16.045  1.00  0.00      RA0  C
ATOM   1186  O   TRP A 124      18.593  20.764  16.438  1.00  0.00      RA0  O
ATOM   1187  N   ILE A 125      19.761  22.681  16.455  1.00  0.00      RA0  N
ATOM   1188  H   ILE A 125      19.820  23.605  16.091  1.00  0.00      RA0  H
ATOM   1189  CA  ILE A 125      20.746  22.218  17.430  1.00  0.00      RA0  C
ATOM   1190  CB  ILE A 125      21.849  23.257  17.656  1.00  0.00      RA0  C
ATOM   1191  CG2 ILE A 125      22.771  22.872  18.815  1.00  0.00      RA0  C
ATOM   1192  CG1 ILE A 125      22.651  23.461  16.370  1.00  0.00      RA0  C
ATOM   1193  CD1 ILE A 125      23.550  24.696  16.437  1.00  0.00      RA0  C
ATOM   1194  C   ILE A 125      20.050  21.835  18.742  1.00  0.00      RA0  C
ATOM   1195  O   ILE A 125      20.290  20.760  19.269  1.00  0.00      RA0  O
ATOM   1196  N   THR A 126      19.185  22.715  19.246  1.00  0.00      RA0  N
ATOM   1197  H   THR A 126      19.020  23.584  18.781  1.00  0.00      RA0  H
ATOM   1198  CA  THR A 126      18.413  22.427  20.459  1.00  0.00      RA0  C
ATOM   1199  CB  THR A 126      17.576  23.645  20.842  1.00  0.00      RA0  C
ATOM   1200  OG1 THR A 126      18.450  24.768  21.012  1.00  0.00      RA0  O
ATOM   1201  HG1 THR A 126      18.612  25.118  20.145  1.00  0.00      RA0  H
ATOM   1202  CG2 THR A 126      16.766  23.409  22.119  1.00  0.00      RA0  C
ATOM   1203  C   THR A 126      17.638  21.140  20.388  1.00  0.00      RA0  C
ATOM   1204  O   THR A 126      17.679  20.344  21.333  1.00  0.00      RA0  O
ATOM   1205  N   GLN A 127      16.919  20.950  19.285  1.00  0.00      RA0  N
ATOM   1206  H   GLN A 127      16.931  21.647  18.565  1.00  0.00      RA0  H
ATOM   1207  CA  GLN A 127      16.103  19.760  19.063  1.00  0.00      RA0  C
ATOM   1208  CB  GLN A 127      15.406  19.880  17.707  1.00  0.00      RA0  C
ATOM   1209  CG  GLN A 127      14.534  18.680  17.336  1.00  0.00      RA0  C
ATOM   1210  CD  GLN A 127      13.852  18.965  16.013  1.00  0.00      RA0  C
ATOM   1211  OE1 GLN A 127      12.816  19.616  15.951  1.00  0.00      RA0  O
ATOM   1212  NE2 GLN A 127      14.491  18.444  14.950  1.00  0.00      RA0  N
ATOM   1213 HE21 GLN A 127      15.331  17.906  15.046  1.00  0.00      RA0  H
ATOM   1214 HE22 GLN A 127      14.152  18.580  14.020  1.00  0.00      RA0  H
ATOM   1215  C   GLN A 127      16.927  18.464  19.147  1.00  0.00      RA0  C
ATOM   1216  O   GLN A 127      16.596  17.540  19.877  1.00  0.00      RA0  O
ATOM   1217  N   HIS A 128      18.018  18.419  18.397  1.00  0.00      RA0  N
ATOM   1218  H   HIS A 128      18.299  19.240  17.892  1.00  0.00      RA0  H
ATOM   1219  CA  HIS A 128      18.844  17.228  18.341  1.00  0.00      RA0  C
ATOM   1220  CB  HIS A 128      19.638  17.157  17.037  1.00  0.00      RA0  C
ATOM   1221  CG  HIS A 128      18.689  16.790  15.923  1.00  0.00      RA0  C
ATOM   1222  ND1 HIS A 128      18.526  15.538  15.454  1.00  0.00      RA0  N
ATOM   1223  HD1 HIS A 128      19.009  14.732  15.741  1.00  0.00      RA0  H
ATOM   1224  CD2 HIS A 128      17.815  17.641  15.244  1.00  0.00      RA0  C
ATOM   1225  NE2 HIS A 128      17.113  16.887  14.363  1.00  0.00      RA0  N
ATOM   1226  CE1 HIS A 128      17.553  15.592  14.490  1.00  0.00      RA0  C
ATOM   1227  C   HIS A 128      19.769  17.062  19.563  1.00  0.00      RA0  C
ATOM   1228  O   HIS A 128      20.225  15.953  19.833  1.00  0.00      RA0  O
ATOM   1229  N   ALA A 129      20.027  18.136  20.308  1.00  0.00      RA0  N
ATOM   1230  H   ALA A 129      19.633  19.024  20.066  1.00  0.00      RA0  H
ATOM   1231  CA  ALA A 129      20.873  18.057  21.500  1.00  0.00      RA0  C
ATOM   1232  CB  ALA A 129      21.304  19.444  21.975  1.00  0.00      RA0  C
ATOM   1233  C   ALA A 129      20.202  17.338  22.680  1.00  0.00      RA0  C
ATOM   1234  O   ALA A 129      20.880  16.738  23.501  1.00  0.00      RA0  O
ATOM   1235  N   GLU A 130      18.881  17.425  22.754  1.00  0.00      RA0  N
ATOM   1236  H   GLU A 130      18.372  17.866  22.013  1.00  0.00      RA0  H
ATOM   1237  CA  GLU A 130      18.113  17.027  23.947  1.00  0.00      RA0  C
ATOM   1238  CB  GLU A 130      16.623  17.367  23.738  1.00  0.00      RA0  C
ATOM   1239  CG  GLU A 130      15.687  17.118  24.927  1.00  0.00      RA0  C
ATOM   1240  CD  GLU A 130      15.348  15.644  25.035  1.00  0.00      RA0  C
ATOM   1241  OE1 GLU A 130      15.297  14.976  24.004  1.00  0.00      RA0  O
ATOM   1242  OE2 GLU A 130      15.144  15.165  26.148  1.00  0.00      RA0  O
ATOM   1243  C   GLU A 130      18.400  15.609  24.440  1.00  0.00      RA0  C
ATOM   1244  O   GLU A 130      18.651  15.430  25.640  1.00  0.00      RA0  O
ATOM   1245  N   PRO A 131      18.393  14.603  23.570  1.00  0.00      RA0  N
ATOM   1246  CD  PRO A 131      18.043  14.605  22.145  1.00  0.00      RA0  C
ATOM   1247  CA  PRO A 131      18.648  13.234  24.018  1.00  0.00      RA0  C
ATOM   1248  CB  PRO A 131      18.322  12.359  22.801  1.00  0.00      RA0  C
ATOM   1249  CG  PRO A 131      17.472  13.223  21.882  1.00  0.00      RA0  C
ATOM   1250  C   PRO A 131      20.074  12.993  24.479  1.00  0.00      RA0  C
ATOM   1251  O   PRO A 131      20.319  12.039  25.221  1.00  0.00      RA0  O
ATOM   1252  N   PHE A 132      20.994  13.857  24.056  1.00  0.00      RA0  N
ATOM   1253  H   PHE A 132      20.708  14.667  23.540  1.00  0.00      RA0  H
ATOM   1254  CA  PHE A 132      22.381  13.799  24.487  1.00  0.00      RA0  C
ATOM   1255  CB  PHE A 132      23.314  14.295  23.381  1.00  0.00      RA0  C
ATOM   1256  CG  PHE A 132      23.126  13.527  22.094  1.00  0.00      RA0  C
ATOM   1257  CD1 PHE A 132      23.930  12.429  21.821  1.00  0.00      RA0  C
ATOM   1258  CD2 PHE A 132      22.167  13.928  21.171  1.00  0.00      RA0  C
ATOM   1259  CE1 PHE A 132      23.781  11.738  20.624  1.00  0.00      RA0  C
ATOM   1260  CE2 PHE A 132      22.017  13.238  19.975  1.00  0.00      RA0  C
ATOM   1261  CZ  PHE A 132      22.828  12.145  19.698  1.00  0.00      RA0  C
ATOM   1262  C   PHE A 132      22.668  14.592  25.770  1.00  0.00      RA0  C
ATOM   1263  O   PHE A 132      23.759  14.469  26.353  1.00  0.00      RA0  O
ATOM   1264  N   GLY A 133      21.702  15.400  26.203  1.00  0.00      RA0  N
ATOM   1265  H   GLY A 133      20.862  15.516  25.668  1.00  0.00      RA0  H
ATOM   1266  CA  GLY A 133      21.820  16.178  27.431  1.00  0.00      RA0  C
ATOM   1267  C   GLY A 133      22.832  17.306  27.350  1.00  0.00      RA0  C
ATOM   1268  O   GLY A 133      23.558  17.570  28.316  1.00  0.00      RA0  O
ATOM   1269  N   ILE A 134      22.864  17.993  26.212  1.00  0.00      RA0  N
ATOM   1270  H   ILE A 134      22.136  17.870  25.538  1.00  0.00      RA0  H
ATOM   1271  CA  ILE A 134      23.862  19.032  25.986  1.00  0.00      RA0  C
ATOM   1272  CB  ILE A 134      24.285  19.069  24.518  1.00  0.00      RA0  C
ATOM   1273  CG2 ILE A 134      25.363  20.125  24.269  1.00  0.00      RA0  C
ATOM   1274  CG1 ILE A 134      24.750  17.682  24.087  1.00  0.00      RA0  C
ATOM   1275  CD1 ILE A 134      25.852  17.145  24.998  1.00  0.00      RA0  C
ATOM   1276  C   ILE A 134      23.293  20.373  26.433  1.00  0.00      RA0  C
ATOM   1277  O   ILE A 134      22.166  20.722  26.075  1.00  0.00      RA0  O
ATOM   1278  N   GLU A 135      24.065  21.094  27.242  1.00  0.00      RA0  N
ATOM   1279  H   GLU A 135      24.977  20.752  27.464  1.00  0.00      RA0  H
ATOM   1280  CA  GLU A 135      23.728  22.449  27.678  1.00  0.00      RA0  C
ATOM   1281  CB  GLU A 135      24.487  22.615  29.003  1.00  0.00      RA0  C
ATOM   1282  CG  GLU A 135      24.670  23.995  29.638  1.00  0.00      RA0  C
ATOM   1283  CD  GLU A 135      25.610  23.824  30.823  1.00  0.00      RA0  C
ATOM   1284  OE1 GLU A 135      26.615  24.532  30.910  1.00  0.00      RA0  O
ATOM   1285  OE2 GLU A 135      25.378  22.936  31.643  1.00  0.00      RA0  O
ATOM   1286  C   GLU A 135      24.204  23.447  26.613  1.00  0.00      RA0  C
ATOM   1287  O   GLU A 135      25.387  23.508  26.304  1.00  0.00      RA0  O
ATOM   1288  N   ILE A 136      23.267  24.219  26.067  1.00  0.00      RA0  N
ATOM   1289  H   ILE A 136      22.356  24.245  26.475  1.00  0.00      RA0  H
ATOM   1290  CA  ILE A 136      23.543  25.167  24.980  1.00  0.00      RA0  C
ATOM   1291  CB  ILE A 136      22.476  25.002  23.902  1.00  0.00      RA0  C
ATOM   1292  CG2 ILE A 136      22.673  25.979  22.742  1.00  0.00      RA0  C
ATOM   1293  CG1 ILE A 136      22.428  23.545  23.446  1.00  0.00      RA0  C
ATOM   1294  CD1 ILE A 136      21.335  23.310  22.412  1.00  0.00      RA0  C
ATOM   1295  C   ILE A 136      23.525  26.578  25.545  1.00  0.00      RA0  C
ATOM   1296  O   ILE A 136      22.514  26.993  26.112  1.00  0.00      RA0  O
ATOM   1297  N   THR A 137      24.636  27.308  25.390  1.00  0.00      RA0  N
ATOM   1298  H   THR A 137      25.457  26.902  24.992  1.00  0.00      RA0  H
ATOM   1299  CA  THR A 137      24.751  28.675  25.878  1.00  0.00      RA0  C
ATOM   1300  CB  THR A 137      25.773  28.555  26.991  1.00  0.00      RA0  C
ATOM   1301  OG1 THR A 137      25.443  27.372  27.732  1.00  0.00      RA0  O
ATOM   1302  HG1 THR A 137      26.202  27.109  28.237  1.00  0.00      RA0  H
ATOM   1303  CG2 THR A 137      25.828  29.785  27.898  1.00  0.00      RA0  C
ATOM   1304  C   THR A 137      25.140  29.591  24.728  1.00  0.00      RA0  C
ATOM   1305  O   THR A 137      26.202  29.420  24.130  1.00  0.00      RA0  O
ATOM   1306  N   VAL A 138      24.276  30.548  24.409  1.00  0.00      RA0  N
ATOM   1307  H   VAL A 138      23.496  30.726  25.006  1.00  0.00      RA0  H
ATOM   1308  CA  VAL A 138      24.569  31.510  23.345  1.00  0.00      RA0  C
ATOM   1309  CB  VAL A 138      23.271  31.978  22.696  1.00  0.00      RA0  C
ATOM   1310  CG1 VAL A 138      23.557  32.879  21.499  1.00  0.00      RA0  C
ATOM   1311  CG2 VAL A 138      22.410  30.775  22.307  1.00  0.00      RA0  C
ATOM   1312  C   VAL A 138      25.368  32.678  23.936  1.00  0.00      RA0  C
ATOM   1313  O   VAL A 138      24.944  33.289  24.920  1.00  0.00      RA0  O
ATOM   1314  N   ARG A 139      26.488  33.018  23.307  1.00  0.00      RA0  N
ATOM   1315  H   ARG A 139      26.673  32.628  22.409  1.00  0.00      RA0  H
ATOM   1316  CA  ARG A 139      27.450  33.974  23.874  1.00  0.00      RA0  C
ATOM   1317  CB  ARG A 139      28.872  33.478  23.643  1.00  0.00      RA0  C
ATOM   1318  CG  ARG A 139      29.074  32.058  24.174  1.00  0.00      RA0  C
ATOM   1319  CD  ARG A 139      28.614  31.916  25.627  1.00  0.00      RA0  C
ATOM   1320  NE  ARG A 139      29.092  33.047  26.414  1.00  0.00      RA0  N
ATOM   1321  HE  ARG A 139      28.571  33.913  26.370  1.00  0.00      RA0  H
ATOM   1322  CZ  ARG A 139      30.280  32.995  27.060  1.00  0.00      RA0  C
ATOM   1323  NH1 ARG A 139      30.956  31.823  27.120  1.00  0.00      RA0  N
ATOM   1324 HH11 ARG A 139      31.799  31.708  27.643  1.00  0.00      RA0  H
ATOM   1325 HH12 ARG A 139      30.633  30.995  26.626  1.00  0.00      RA0  H
ATOM   1326  NH2 ARG A 139      30.744  34.132  27.618  1.00  0.00      RA0  N
ATOM   1327 HH21 ARG A 139      31.580  34.226  28.157  1.00  0.00      RA0  H
ATOM   1328 HH22 ARG A 139      30.228  35.004  27.483  1.00  0.00      RA0  H
ATOM   1329  C   ARG A 139      27.259  35.386  23.330  1.00  0.00      RA0  C
ATOM   1330  O   ARG A 139      28.145  35.986  22.706  1.00  0.00      RA0  O
ATOM   1331  N   ASP A 140      26.099  35.947  23.626  1.00  0.00      RA0  N
ATOM   1332  H   ASP A 140      25.418  35.428  24.145  1.00  0.00      RA0  H
ATOM   1333  CA  ASP A 140      25.763  37.288  23.171  1.00  0.00      RA0  C
ATOM   1334  CB  ASP A 140      24.240  37.498  23.142  1.00  0.00      RA0  C
ATOM   1335  CG  ASP A 140      23.531  36.528  22.200  1.00  0.00      RA0  C
ATOM   1336  OD1 ASP A 140      23.941  36.365  21.053  1.00  0.00      RA0  O
ATOM   1337  OD2 ASP A 140      22.527  35.940  22.595  1.00  0.00      RA0  O
ATOM   1338  C   ASP A 140      26.461  38.356  24.001  1.00  0.00      RA0  C
ATOM   1339  O   ASP A 140      26.303  39.538  23.728  1.00  0.00      RA0  O
ATOM   1340  N   ASP A 141      27.195  37.921  25.031  1.00  0.00      RA0  N
ATOM   1341  H   ASP A 141      27.323  36.945  25.205  1.00  0.00      RA0  H
ATOM   1342  CA  ASP A 141      28.079  38.774  25.811  1.00  0.00      RA0  C
ATOM   1343  CB  ASP A 141      28.319  38.135  27.183  1.00  0.00      RA0  C
ATOM   1344  CG  ASP A 141      29.136  36.853  27.066  1.00  0.00      RA0  C
ATOM   1345  OD1 ASP A 141      28.678  35.885  26.462  1.00  0.00      RA0  O
ATOM   1346  OD2 ASP A 141      30.229  36.790  27.618  1.00  0.00      RA0  O
ATOM   1347  C   ASP A 141      29.436  39.080  25.147  1.00  0.00      RA0  C
ATOM   1348  O   ASP A 141      30.193  39.924  25.662  1.00  0.00      RA0  O
ATOM   1349  N   LEU A 142      29.715  38.394  24.033  1.00  0.00      RA0  N
ATOM   1350  H   LEU A 142      29.034  37.792  23.612  1.00  0.00      RA0  H
ATOM   1351  CA  LEU A 142      30.966  38.532  23.283  1.00  0.00      RA0  C
ATOM   1352  CB  LEU A 142      31.614  37.166  23.048  1.00  0.00      RA0  C
ATOM   1353  CG  LEU A 142      31.907  36.377  24.326  1.00  0.00      RA0  C
ATOM   1354  CD1 LEU A 142      32.443  34.979  24.013  1.00  0.00      RA0  C
ATOM   1355  CD2 LEU A 142      32.839  37.133  25.271  1.00  0.00      RA0  C
ATOM   1356  C   LEU A 142      30.768  39.226  21.951  1.00  0.00      RA0  C
ATOM   1357  O   LEU A 142      29.785  38.975  21.236  1.00  0.00      RA0  O
ATOM   1358  N   SER A 143      31.742  40.055  21.608  1.00  0.00      RA0  N
ATOM   1359  H   SER A 143      32.496  40.278  22.223  1.00  0.00      RA0  H
ATOM   1360  CA  SER A 143      31.886  40.617  20.278  1.00  0.00      RA0  C
ATOM   1361  CB  SER A 143      32.142  42.087  20.497  1.00  0.00      RA0  C
ATOM   1362  OG  SER A 143      32.032  42.278  21.904  1.00  0.00      RA0  O
ATOM   1363  HG  SER A 143      31.130  42.042  22.102  1.00  0.00      RA0  H
ATOM   1364  C   SER A 143      33.074  39.904  19.640  1.00  0.00      RA0  C
ATOM   1365  O   SER A 143      33.806  39.158  20.310  1.00  0.00      RA0  O
ATOM   1366  N   MSE A 144      33.253  40.097  18.350  1.00  0.00      RA0  N
ATOM   1367  H   MSE A 144      32.690  40.718  17.800  1.00  0.00      RA0  H
ATOM   1368  CA  MSE A 144      34.328  39.411  17.655  1.00  0.00      RA0  C
ATOM   1369  CB  MSE A 144      33.846  38.029  17.198  1.00  0.00      RA0  C
ATOM   1370  CG  MSE A 144      34.951  37.128  16.645  1.00  0.00      RA0  C
ATOM   1371  SE  MSE A 144      34.399  35.431  16.423  1.00  0.00      RA0  S
ATOM   1372  CE  MSE A 144      32.879  35.772  15.524  1.00  0.00      RA0  C
ATOM   1373  C   MSE A 144      34.823  40.277  16.518  1.00  0.00      RA0  C
ATOM   1374  O   MSE A 144      34.018  40.927  15.822  1.00  0.00      RA0  O
ATOM   1375  N   ILE A 145      36.145  40.281  16.350  1.00  0.00      RA0  N
ATOM   1376  H   ILE A 145      36.722  39.723  16.951  1.00  0.00      RA0  H
ATOM   1377  CA  ILE A 145      36.817  41.057  15.315  1.00  0.00      RA0  C
ATOM   1378  CB  ILE A 145      37.632  42.195  15.943  1.00  0.00      RA0  C
ATOM   1379  CG2 ILE A 145      38.311  43.044  14.865  1.00  0.00      RA0  C
ATOM   1380  CG1 ILE A 145      36.781  43.049  16.885  1.00  0.00      RA0  C
ATOM   1381  CD1 ILE A 145      37.596  44.106  17.632  1.00  0.00      RA0  C
ATOM   1382  C   ILE A 145      37.729  40.128  14.530  1.00  0.00      RA0  C
ATOM   1383  O   ILE A 145      38.504  39.373  15.126  1.00  0.00      RA0  O
ATOM   1384  N   ALA A 146      37.627  40.164  13.204  1.00  0.00      RA0  N
ATOM   1385  H   ALA A 146      37.036  40.860  12.796  1.00  0.00      RA0  H
ATOM   1386  CA  ALA A 146      38.491  39.366  12.339  1.00  0.00      RA0  C
ATOM   1387  CB  ALA A 146      37.699  38.897  11.126  1.00  0.00      RA0  C
ATOM   1388  C   ALA A 146      39.592  40.260  11.825  1.00  0.00      RA0  C
ATOM   1389  O   ALA A 146      39.320  41.270  11.191  1.00  0.00      RA0  O
ATOM   1390  N   VAL A 147      40.832  39.879  12.100  1.00  0.00      RA0  N
ATOM   1391  H   VAL A 147      40.996  39.037  12.600  1.00  0.00      RA0  H
ATOM   1392  CA  VAL A 147      41.994  40.689  11.695  1.00  0.00      RA0  C
ATOM   1393  CB  VAL A 147      42.872  40.978  12.915  1.00  0.00      RA0  C
ATOM   1394  CG1 VAL A 147      44.032  41.907  12.561  1.00  0.00      RA0  C
ATOM   1395  CG2 VAL A 147      42.038  41.524  14.075  1.00  0.00      RA0  C
ATOM   1396  C   VAL A 147      42.735  39.835  10.682  1.00  0.00      RA0  C
ATOM   1397  O   VAL A 147      43.186  38.736  11.015  1.00  0.00      RA0  O
ATOM   1398  N   GLN A 148      42.820  40.325   9.451  1.00  0.00      RA0  N
ATOM   1399  H   GLN A 148      42.580  41.273   9.260  1.00  0.00      RA0  H
ATOM   1400  CA  GLN A 148      43.218  39.503   8.302  1.00  0.00      RA0  C
ATOM   1401  CB  GLN A 148      41.976  39.164   7.471  1.00  0.00      RA0  C
ATOM   1402  CG  GLN A 148      40.676  39.030   8.279  1.00  0.00      RA0  C
ATOM   1403  CD  GLN A 148      40.299  37.584   8.544  1.00  0.00      RA0  C
ATOM   1404  OE1 GLN A 148      39.479  37.027   7.812  1.00  0.00      RA0  O
ATOM   1405  NE2 GLN A 148      40.878  37.033   9.628  1.00  0.00      RA0  N
ATOM   1406 HE21 GLN A 148      41.549  37.520  10.195  1.00  0.00      RA0  H
ATOM   1407 HE22 GLN A 148      40.665  36.108   9.964  1.00  0.00      RA0  H
ATOM   1408  C   GLN A 148      44.283  40.159   7.421  1.00  0.00      RA0  C
ATOM   1409  O   GLN A 148      44.236  41.371   7.132  1.00  0.00      RA0  O
ATOM   1410  N   GLY A 149      45.222  39.347   6.947  1.00  0.00      RA0  N
ATOM   1411  H   GLY A 149      45.308  38.404   7.262  1.00  0.00      RA0  H
ATOM   1412  CA  GLY A 149      46.256  39.825   6.042  1.00  0.00      RA0  C
ATOM   1413  C   GLY A 149      47.621  39.353   6.499  1.00  0.00      RA0  C
ATOM   1414  O   GLY A 149      47.767  38.836   7.614  1.00  0.00      RA0  O
ATOM   1415  N   PRO A 150      48.615  39.532   5.647  1.00  0.00      RA0  N
ATOM   1416  CD  PRO A 150      48.492  40.150   4.333  1.00  0.00      RA0  C
ATOM   1417  CA  PRO A 150      49.959  39.020   5.916  1.00  0.00      RA0  C
ATOM   1418  CB  PRO A 150      50.689  39.248   4.587  1.00  0.00      RA0  C
ATOM   1419  CG  PRO A 150      49.933  40.378   3.898  1.00  0.00      RA0  C
ATOM   1420  C   PRO A 150      50.669  39.625   7.147  1.00  0.00      RA0  C
ATOM   1421  O   PRO A 150      51.533  38.974   7.746  1.00  0.00      RA0  O
ATOM   1422  N   ASN A 151      50.253  40.809   7.565  1.00  0.00      RA0  N
ATOM   1423  H   ASN A 151      49.535  41.287   7.052  1.00  0.00      RA0  H
ATOM   1424  CA  ASN A 151      50.760  41.443   8.778  1.00  0.00      RA0  C
ATOM   1425  CB  ASN A 151      51.182  42.894   8.548  1.00  0.00      RA0  C
ATOM   1426  CG  ASN A 151      52.494  42.987   7.806  1.00  0.00      RA0  C
ATOM   1427  OD1 ASN A 151      53.497  42.390   8.184  1.00  0.00      RA0  O
ATOM   1428  ND2 ASN A 151      52.429  43.771   6.715  1.00  0.00      RA0  N
ATOM   1429 HD21 ASN A 151      51.588  44.289   6.517  1.00  0.00      RA0  H
ATOM   1430 HD22 ASN A 151      53.185  43.884   6.072  1.00  0.00      RA0  H
ATOM   1431  C   ASN A 151      49.733  41.475   9.912  1.00  0.00      RA0  C
ATOM   1432  O   ASN A 151      49.956  42.116  10.946  1.00  0.00      RA0  O
ATOM   1433  N   ALA A 152      48.610  40.780   9.739  1.00  0.00      RA0  N
ATOM   1434  H   ALA A 152      48.501  40.203   8.927  1.00  0.00      RA0  H
ATOM   1435  CA  ALA A 152      47.525  40.831  10.724  1.00  0.00      RA0  C
ATOM   1436  CB  ALA A 152      46.309  40.084  10.207  1.00  0.00      RA0  C
ATOM   1437  C   ALA A 152      47.870  40.232  12.082  1.00  0.00      RA0  C
ATOM   1438  O   ALA A 152      47.643  40.855  13.112  1.00  0.00      RA0  O
ATOM   1439  N   GLN A 153      48.417  39.025  12.076  1.00  0.00      RA0  N
ATOM   1440  H   GLN A 153      48.620  38.601  11.194  1.00  0.00      RA0  H
ATOM   1441  CA  GLN A 153      48.786  38.360  13.322  1.00  0.00      RA0  C
ATOM   1442  CB  GLN A 153      49.246  36.938  13.023  1.00  0.00      RA0  C
ATOM   1443  CG  GLN A 153      48.073  36.158  12.431  1.00  0.00      RA0  C
ATOM   1444  CD  GLN A 153      48.531  34.802  11.951  1.00  0.00      RA0  C
ATOM   1445  OE1 GLN A 153      49.632  34.647  11.438  1.00  0.00      RA0  O
ATOM   1446  NE2 GLN A 153      47.623  33.828  12.138  1.00  0.00      RA0  N
ATOM   1447 HE21 GLN A 153      46.699  34.015  12.489  1.00  0.00      RA0  H
ATOM   1448 HE22 GLN A 153      47.853  32.875  11.946  1.00  0.00      RA0  H
ATOM   1449  C   GLN A 153      49.832  39.187  14.072  1.00  0.00      RA0  C
ATOM   1450  O   GLN A 153      49.689  39.419  15.253  1.00  0.00      RA0  O
ATOM   1451  N   ALA A 154      50.851  39.664  13.363  1.00  0.00      RA0  N
ATOM   1452  H   ALA A 154      50.899  39.474  12.385  1.00  0.00      RA0  H
ATOM   1453  CA  ALA A 154      51.905  40.471  13.987  1.00  0.00      RA0  C
ATOM   1454  CB  ALA A 154      52.975  40.833  12.957  1.00  0.00      RA0  C
ATOM   1455  C   ALA A 154      51.351  41.767  14.598  1.00  0.00      RA0  C
ATOM   1456  O   ALA A 154      51.682  42.119  15.731  1.00  0.00      RA0  O
ATOM   1457  N   LYS A 155      50.525  42.479  13.847  1.00  0.00      RA0  N
ATOM   1458  H   LYS A 155      50.271  42.156  12.933  1.00  0.00      RA0  H
ATOM   1459  CA  LYS A 155      49.955  43.733  14.328  1.00  0.00      RA0  C
ATOM   1460  CB  LYS A 155      49.237  44.475  13.206  1.00  0.00      RA0  C
ATOM   1461  CG  LYS A 155      50.194  45.185  12.247  1.00  0.00      RA0  C
ATOM   1462  CD  LYS A 155      49.439  45.828  11.085  1.00  0.00      RA0  C
ATOM   1463  CE  LYS A 155      50.317  46.691  10.178  1.00  0.00      RA0  C
ATOM   1464  NZ  LYS A 155      49.524  47.097   9.014  1.00  0.00      RA0  N
ATOM   1465  HZ1 LYS A 155      50.056  47.636   8.297  1.00  0.00      RA0  H
ATOM   1466  HZ2 LYS A 155      49.263  46.268   8.438  1.00  0.00      RA0  H
ATOM   1467  HZ3 LYS A 155      48.658  47.623   9.231  1.00  0.00      RA0  H
ATOM   1468  C   LYS A 155      49.019  43.509  15.502  1.00  0.00      RA0  C
ATOM   1469  O   LYS A 155      49.099  44.228  16.516  1.00  0.00      RA0  O
ATOM   1470  N   ALA A 156      48.162  42.490  15.413  1.00  0.00      RA0  N
ATOM   1471  H   ALA A 156      48.142  41.923  14.590  1.00  0.00      RA0  H
ATOM   1472  CA  ALA A 156      47.302  42.150  16.552  1.00  0.00      RA0  C
ATOM   1473  CB  ALA A 156      46.380  40.978  16.209  1.00  0.00      RA0  C
ATOM   1474  C   ALA A 156      48.114  41.792  17.779  1.00  0.00      RA0  C
ATOM   1475  O   ALA A 156      47.756  42.196  18.881  1.00  0.00      RA0  O
ATOM   1476  N   ALA A 157      49.205  41.055  17.580  1.00  0.00      RA0  N
ATOM   1477  H   ALA A 157      49.470  40.791  16.651  1.00  0.00      RA0  H
ATOM   1478  CA  ALA A 157      49.982  40.538  18.704  1.00  0.00      RA0  C
ATOM   1479  CB  ALA A 157      51.041  39.544  18.228  1.00  0.00      RA0  C
ATOM   1480  C   ALA A 157      50.677  41.640  19.516  1.00  0.00      RA0  C
ATOM   1481  O   ALA A 157      50.990  41.430  20.683  1.00  0.00      RA0  O
ATOM   1482  N   THR A 158      50.868  42.824  18.922  1.00  0.00      RA0  N
ATOM   1483  H   THR A 158      50.593  42.960  17.970  1.00  0.00      RA0  H
ATOM   1484  CA  THR A 158      51.429  43.975  19.664  1.00  0.00      RA0  C
ATOM   1485  CB  THR A 158      51.828  45.120  18.719  1.00  0.00      RA0  C
ATOM   1486  OG1 THR A 158      50.707  45.709  18.057  1.00  0.00      RA0  O
ATOM   1487  HG1 THR A 158      50.311  45.056  17.495  1.00  0.00      RA0  H
ATOM   1488  CG2 THR A 158      52.855  44.636  17.695  1.00  0.00      RA0  C
ATOM   1489  C   THR A 158      50.521  44.382  20.809  1.00  0.00      RA0  C
ATOM   1490  O   THR A 158      50.962  45.065  21.722  1.00  0.00      RA0  O
ATOM   1491  N   LEU A 159      49.248  43.993  20.740  1.00  0.00      RA0  N
ATOM   1492  H   LEU A 159      48.926  43.433  19.976  1.00  0.00      RA0  H
ATOM   1493  CA  LEU A 159      48.252  44.320  21.759  1.00  0.00      RA0  C
ATOM   1494  CB  LEU A 159      46.925  44.644  21.085  1.00  0.00      RA0  C
ATOM   1495  CG  LEU A 159      47.123  45.695  19.993  1.00  0.00      RA0  C
ATOM   1496  CD1 LEU A 159      45.869  45.865  19.148  1.00  0.00      RA0  C
ATOM   1497  CD2 LEU A 159      47.626  47.030  20.548  1.00  0.00      RA0  C
ATOM   1498  C   LEU A 159      48.105  43.238  22.813  1.00  0.00      RA0  C
ATOM   1499  O   LEU A 159      47.451  43.472  23.828  1.00  0.00      RA0  O
ATOM   1500  N   PHE A 160      48.698  42.073  22.573  1.00  0.00      RA0  N
ATOM   1501  H   PHE A 160      49.362  42.014  21.828  1.00  0.00      RA0  H
ATOM   1502  CA  PHE A 160      48.603  40.937  23.502  1.00  0.00      RA0  C
ATOM   1503  CB  PHE A 160      48.953  39.619  22.808  1.00  0.00      RA0  C
ATOM   1504  CG  PHE A 160      47.981  39.274  21.700  1.00  0.00      RA0  C
ATOM   1505  CD1 PHE A 160      46.777  39.957  21.557  1.00  0.00      RA0  C
ATOM   1506  CD2 PHE A 160      48.300  38.253  20.812  1.00  0.00      RA0  C
ATOM   1507  CE1 PHE A 160      45.916  39.646  20.511  1.00  0.00      RA0  C
ATOM   1508  CE2 PHE A 160      47.440  37.939  19.766  1.00  0.00      RA0  C
ATOM   1509  CZ  PHE A 160      46.255  38.647  19.606  1.00  0.00      RA0  C
ATOM   1510  C   PHE A 160      49.512  41.150  24.702  1.00  0.00      RA0  C
ATOM   1511  O   PHE A 160      50.613  41.693  24.567  1.00  0.00      RA0  O
ATOM   1512  N   ASN A 161      49.063  40.712  25.872  1.00  0.00      RA0  N
ATOM   1513  H   ASN A 161      48.166  40.273  25.880  1.00  0.00      RA0  H
ATOM   1514  CA  ASN A 161      49.950  40.653  27.032  1.00  0.00      RA0  C
ATOM   1515  CB  ASN A 161      49.201  40.736  28.366  1.00  0.00      RA0  C
ATOM   1516  CG  ASN A 161      48.436  39.464  28.668  1.00  0.00      RA0  C
ATOM   1517  OD1 ASN A 161      48.944  38.350  28.611  1.00  0.00      RA0  O
ATOM   1518  ND2 ASN A 161      47.164  39.700  29.034  1.00  0.00      RA0  N
ATOM   1519 HD21 ASN A 161      46.799  40.633  29.004  1.00  0.00      RA0  H
ATOM   1520 HD22 ASN A 161      46.542  38.979  29.336  1.00  0.00      RA0  H
ATOM   1521  C   ASN A 161      50.853  39.435  26.959  1.00  0.00      RA0  C
ATOM   1522  O   ASN A 161      50.729  38.619  26.053  1.00  0.00      RA0  O
ATOM   1523  N   ASP A 162      51.794  39.296  27.889  1.00  0.00      RA0  N
ATOM   1524  H   ASP A 162      52.005  40.009  28.559  1.00  0.00      RA0  H
ATOM   1525  CA  ASP A 162      52.735  38.177  27.810  1.00  0.00      RA0  C
ATOM   1526  CB  ASP A 162      53.888  38.403  28.777  1.00  0.00      RA0  C
ATOM   1527  CG  ASP A 162      54.657  39.569  28.176  1.00  0.00      RA0  C
ATOM   1528  OD1 ASP A 162      55.717  39.344  27.603  1.00  0.00      RA0  O
ATOM   1529  OD2 ASP A 162      54.155  40.693  28.176  1.00  0.00      RA0  O
ATOM   1530  C   ASP A 162      52.051  36.797  27.793  1.00  0.00      RA0  C
ATOM   1531  O   ASP A 162      52.419  35.931  27.012  1.00  0.00      RA0  O
ATOM   1532  N   ALA A 163      51.038  36.602  28.628  1.00  0.00      RA0  N
ATOM   1533  H   ALA A 163      50.660  37.388  29.118  1.00  0.00      RA0  H
ATOM   1534  CA  ALA A 163      50.345  35.322  28.698  1.00  0.00      RA0  C
ATOM   1535  CB  ALA A 163      49.338  35.305  29.849  1.00  0.00      RA0  C
ATOM   1536  C   ALA A 163      49.621  35.020  27.395  1.00  0.00      RA0  C
ATOM   1537  O   ALA A 163      49.547  33.860  26.982  1.00  0.00      RA0  O
ATOM   1538  N   GLN A 164      49.090  36.067  26.761  1.00  0.00      RA0  N
ATOM   1539  H   GLN A 164      49.264  36.980  27.136  1.00  0.00      RA0  H
ATOM   1540  CA  GLN A 164      48.368  35.918  25.499  1.00  0.00      RA0  C
ATOM   1541  CB  GLN A 164      47.535  37.165  25.232  1.00  0.00      RA0  C
ATOM   1542  CG  GLN A 164      46.504  37.342  26.344  1.00  0.00      RA0  C
ATOM   1543  CD  GLN A 164      45.803  38.668  26.190  1.00  0.00      RA0  C
ATOM   1544  OE1 GLN A 164      46.419  39.678  25.873  1.00  0.00      RA0  O
ATOM   1545  NE2 GLN A 164      44.491  38.620  26.460  1.00  0.00      RA0  N
ATOM   1546 HE21 GLN A 164      44.055  37.743  26.681  1.00  0.00      RA0  H
ATOM   1547 HE22 GLN A 164      43.907  39.431  26.426  1.00  0.00      RA0  H
ATOM   1548  C   GLN A 164      49.346  35.587  24.361  1.00  0.00      RA0  C
ATOM   1549  O   GLN A 164      49.126  34.668  23.565  1.00  0.00      RA0  O
ATOM   1550  N   ARG A 165      50.458  36.308  24.315  1.00  0.00      RA0  N
ATOM   1551  H   ARG A 165      50.612  37.031  24.988  1.00  0.00      RA0  H
ATOM   1552  CA  ARG A 165      51.531  35.935  23.381  1.00  0.00      RA0  C
ATOM   1553  CB  ARG A 165      52.676  36.945  23.475  1.00  0.00      RA0  C
ATOM   1554  CG  ARG A 165      52.488  38.054  22.435  1.00  0.00      RA0  C
ATOM   1555  CD  ARG A 165      53.441  39.245  22.578  1.00  0.00      RA0  C
ATOM   1556  NE  ARG A 165      52.960  40.205  23.571  1.00  0.00      RA0  N
ATOM   1557  HE  ARG A 165      52.141  40.744  23.330  1.00  0.00      RA0  H
ATOM   1558  CZ  ARG A 165      53.598  40.345  24.771  1.00  0.00      RA0  C
ATOM   1559  NH1 ARG A 165      54.670  39.580  25.060  1.00  0.00      RA0  N
ATOM   1560 HH11 ARG A 165      55.120  39.642  25.970  1.00  0.00      RA0  H
ATOM   1561 HH12 ARG A 165      55.061  38.918  24.421  1.00  0.00      RA0  H
ATOM   1562  NH2 ARG A 165      53.140  41.245  25.658  1.00  0.00      RA0  N
ATOM   1563 HH21 ARG A 165      53.577  41.340  26.570  1.00  0.00      RA0  H
ATOM   1564 HH22 ARG A 165      52.345  41.828  25.440  1.00  0.00      RA0  H
ATOM   1565  C   ARG A 165      51.980  34.494  23.535  1.00  0.00      RA0  C
ATOM   1566  O   ARG A 165      52.159  33.776  22.545  1.00  0.00      RA0  O
ATOM   1567  N   GLN A 166      52.157  34.057  24.776  1.00  0.00      RA0  N
ATOM   1568  H   GLN A 166      52.007  34.683  25.542  1.00  0.00      RA0  H
ATOM   1569  CA  GLN A 166      52.576  32.684  25.045  1.00  0.00      RA0  C
ATOM   1570  CB  GLN A 166      52.862  32.529  26.536  1.00  0.00      RA0  C
ATOM   1571  CG  GLN A 166      53.457  31.173  26.908  1.00  0.00      RA0  C
ATOM   1572  CD  GLN A 166      53.796  31.185  28.383  1.00  0.00      RA0  C
ATOM   1573  OE1 GLN A 166      53.223  30.464  29.191  1.00  0.00      RA0  O
ATOM   1574  NE2 GLN A 166      54.770  32.060  28.694  1.00  0.00      RA0  N
ATOM   1575 HE21 GLN A 166      55.203  32.618  27.986  1.00  0.00      RA0  H
ATOM   1576 HE22 GLN A 166      55.079  32.170  29.639  1.00  0.00      RA0  H
ATOM   1577  C   GLN A 166      51.533  31.681  24.562  1.00  0.00      RA0  C
ATOM   1578  O   GLN A 166      51.876  30.670  23.956  1.00  0.00      RA0  O
ATOM   1579  N   ALA A 167      50.258  31.982  24.804  1.00  0.00      RA0  N
ATOM   1580  H   ALA A 167      50.036  32.816  25.310  1.00  0.00      RA0  H
ATOM   1581  CA  ALA A 167      49.158  31.086  24.378  1.00  0.00      RA0  C
ATOM   1582  CB  ALA A 167      47.807  31.660  24.807  1.00  0.00      RA0  C
ATOM   1583  C   ALA A 167      49.116  30.813  22.872  1.00  0.00      RA0  C
ATOM   1584  O   ALA A 167      48.801  29.685  22.428  1.00  0.00      RA0  O
ATOM   1585  N   VAL A 168      49.425  31.834  22.089  1.00  0.00      RA0  N
ATOM   1586  H   VAL A 168      49.769  32.683  22.496  1.00  0.00      RA0  H
ATOM   1587  CA  VAL A 168      49.321  31.743  20.625  1.00  0.00      RA0  C
ATOM   1588  CB  VAL A 168      48.665  33.005  20.059  1.00  0.00      RA0  C
ATOM   1589  CG1 VAL A 168      47.308  33.231  20.721  1.00  0.00      RA0  C
ATOM   1590  CG2 VAL A 168      49.573  34.230  20.187  1.00  0.00      RA0  C
ATOM   1591  C   VAL A 168      50.657  31.484  19.929  1.00  0.00      RA0  C
ATOM   1592  O   VAL A 168      50.715  31.423  18.695  1.00  0.00      RA0  O
ATOM   1593  N   GLU A 169      51.728  31.355  20.708  1.00  0.00      RA0  N
ATOM   1594  H   GLU A 169      51.651  31.323  21.704  1.00  0.00      RA0  H
ATOM   1595  CA  GLU A 169      53.048  31.167  20.125  1.00  0.00      RA0  C
ATOM   1596  CB  GLU A 169      54.148  31.192  21.188  1.00  0.00      RA0  C
ATOM   1597  CG  GLU A 169      55.536  30.972  20.578  1.00  0.00      RA0  C
ATOM   1598  CD  GLU A 169      55.740  31.924  19.414  1.00  0.00      RA0  C
ATOM   1599  OE1 GLU A 169      55.843  33.125  19.646  1.00  0.00      RA0  O
ATOM   1600  OE2 GLU A 169      55.789  31.460  18.275  1.00  0.00      RA0  O
ATOM   1601  C   GLU A 169      53.058  29.870  19.317  1.00  0.00      RA0  C
ATOM   1602  O   GLU A 169      52.779  28.805  19.838  1.00  0.00      RA0  O
ATOM   1603  N   GLY A 170      53.408  29.971  18.043  1.00  0.00      RA0  N
ATOM   1604  H   GLY A 170      53.796  30.860  17.782  1.00  0.00      RA0  H
ATOM   1605  CA  GLY A 170      53.506  28.805  17.182  1.00  0.00      RA0  C
ATOM   1606  C   GLY A 170      52.162  28.201  16.796  1.00  0.00      RA0  C
ATOM   1607  O   GLY A 170      52.104  27.085  16.275  1.00  0.00      RA0  O
ATOM   1608  N   MSE A 171      51.077  28.930  17.048  1.00  0.00      RA0  N
ATOM   1609  H   MSE A 171      51.154  29.872  17.387  1.00  0.00      RA0  H
ATOM   1610  CA  MSE A 171      49.757  28.348  16.869  1.00  0.00      RA0  C
ATOM   1611  CB  MSE A 171      48.682  29.208  17.542  1.00  0.00      RA0  C
ATOM   1612  CG  MSE A 171      47.296  28.565  17.512  1.00  0.00      RA0  C
ATOM   1613  SE  MSE A 171      46.071  29.398  18.534  1.00  0.00      RA0  S
ATOM   1614  CE  MSE A 171      46.004  30.968  17.662  1.00  0.00      RA0  C
ATOM   1615  C   MSE A 171      49.476  28.143  15.389  1.00  0.00      RA0  C
ATOM   1616  O   MSE A 171      49.657  29.058  14.559  1.00  0.00      RA0  O
ATOM   1617  N   LYS A 172      49.040  26.931  15.073  1.00  0.00      RA0  N
ATOM   1618  H   LYS A 172      48.719  26.357  15.824  1.00  0.00      RA0  H
ATOM   1619  CA  LYS A 172      48.779  26.534  13.705  1.00  0.00      RA0  C
ATOM   1620  CB  LYS A 172      48.992  25.013  13.660  1.00  0.00      RA0  C
ATOM   1621  CG  LYS A 172      50.400  24.603  14.105  1.00  0.00      RA0  C
ATOM   1622  CD  LYS A 172      51.501  25.183  13.213  1.00  0.00      RA0  C
ATOM   1623  CE  LYS A 172      52.913  24.779  13.651  1.00  0.00      RA0  C
ATOM   1624  NZ  LYS A 172      53.192  25.295  14.998  1.00  0.00      RA0  N
ATOM   1625  HZ1 LYS A 172      54.179  25.132  15.275  1.00  0.00      RA0  H
ATOM   1626  HZ2 LYS A 172      52.997  26.319  15.038  1.00  0.00      RA0  H
ATOM   1627  HZ3 LYS A 172      52.558  24.879  15.709  1.00  0.00      RA0  H
ATOM   1628  C   LYS A 172      47.375  26.970  13.306  1.00  0.00      RA0  C
ATOM   1629  O   LYS A 172      46.557  27.358  14.161  1.00  0.00      RA0  O
ATOM   1630  N   PRO A 173      47.092  26.928  12.007  1.00  0.00      RA0  N
ATOM   1631  CD  PRO A 173      48.024  26.693  10.905  1.00  0.00      RA0  C
ATOM   1632  CA  PRO A 173      45.761  27.243  11.526  1.00  0.00      RA0  C
ATOM   1633  CB  PRO A 173      45.871  27.080  10.007  1.00  0.00      RA0  C
ATOM   1634  CG  PRO A 173      47.344  27.317   9.696  1.00  0.00      RA0  C
ATOM   1635  C   PRO A 173      44.672  26.386  12.117  1.00  0.00      RA0  C
ATOM   1636  O   PRO A 173      44.882  25.207  12.420  1.00  0.00      RA0  O
ATOM   1637  N   PHE A 174      43.490  26.985  12.253  1.00  0.00      RA0  N
ATOM   1638  H   PHE A 174      43.402  27.956  12.029  1.00  0.00      RA0  H
ATOM   1639  CA  PHE A 174      42.322  26.266  12.761  1.00  0.00      RA0  C
ATOM   1640  CB  PHE A 174      41.800  25.206  11.784  1.00  0.00      RA0  C
ATOM   1641  CG  PHE A 174      40.793  25.821  10.844  1.00  0.00      RA0  C
ATOM   1642  CD1 PHE A 174      41.169  26.831   9.968  1.00  0.00      RA0  C
ATOM   1643  CD2 PHE A 174      39.480  25.366  10.861  1.00  0.00      RA0  C
ATOM   1644  CE1 PHE A 174      40.230  27.387   9.107  1.00  0.00      RA0  C
ATOM   1645  CE2 PHE A 174      38.543  25.921  10.000  1.00  0.00      RA0  C
ATOM   1646  CZ  PHE A 174      38.917  26.933   9.123  1.00  0.00      RA0  C
ATOM   1647  C   PHE A 174      42.534  25.730  14.172  1.00  0.00      RA0  C
ATOM   1648  O   PHE A 174      42.263  24.574  14.453  1.00  0.00      RA0  O
ATOM   1649  N   PHE A 175      42.978  26.638  15.037  1.00  0.00      RA0  N
ATOM   1650  H   PHE A 175      43.192  27.584  14.770  1.00  0.00      RA0  H
ATOM   1651  CA  PHE A 175      42.992  26.464  16.470  1.00  0.00      RA0  C
ATOM   1652  CB  PHE A 175      44.411  26.333  17.013  1.00  0.00      RA0  C
ATOM   1653  CG  PHE A 175      45.002  24.956  16.844  1.00  0.00      RA0  C
ATOM   1654  CD1 PHE A 175      45.705  24.629  15.691  1.00  0.00      RA0  C
ATOM   1655  CD2 PHE A 175      44.875  24.027  17.870  1.00  0.00      RA0  C
ATOM   1656  CE1 PHE A 175      46.322  23.388  15.586  1.00  0.00      RA0  C
ATOM   1657  CE2 PHE A 175      45.492  22.786  17.765  1.00  0.00      RA0  C
ATOM   1658  CZ  PHE A 175      46.236  22.476  16.632  1.00  0.00      RA0  C
ATOM   1659  C   PHE A 175      42.410  27.704  17.092  1.00  0.00      RA0  C
ATOM   1660  O   PHE A 175      42.512  28.793  16.518  1.00  0.00      RA0  O
ATOM   1661  N   GLY A 176      41.847  27.534  18.283  1.00  0.00      RA0  N
ATOM   1662  H   GLY A 176      41.795  26.633  18.719  1.00  0.00      RA0  H
ATOM   1663  CA  GLY A 176      41.388  28.641  19.101  1.00  0.00      RA0  C
ATOM   1664  C   GLY A 176      41.825  28.478  20.534  1.00  0.00      RA0  C
ATOM   1665  O   GLY A 176      41.907  27.354  21.041  1.00  0.00      RA0  O
ATOM   1666  N   VAL A 177      42.139  29.584  21.200  1.00  0.00      RA0  N
ATOM   1667  H   VAL A 177      42.168  30.476  20.742  1.00  0.00      RA0  H
ATOM   1668  CA  VAL A 177      42.519  29.532  22.587  1.00  0.00      RA0  C
ATOM   1669  CB  VAL A 177      44.043  29.344  22.681  1.00  0.00      RA0  C
ATOM   1670  CG1 VAL A 177      44.792  30.477  21.975  1.00  0.00      RA0  C
ATOM   1671  CG2 VAL A 177      44.520  29.129  24.119  1.00  0.00      RA0  C
ATOM   1672  C   VAL A 177      42.041  30.750  23.388  1.00  0.00      RA0  C
ATOM   1673  O   VAL A 177      42.105  31.891  22.928  1.00  0.00      RA0  O
ATOM   1674  N   GLN A 178      41.555  30.479  24.588  1.00  0.00      RA0  N
ATOM   1675  H   GLN A 178      41.657  29.545  24.926  1.00  0.00      RA0  H
ATOM   1676  CA  GLN A 178      41.186  31.500  25.553  1.00  0.00      RA0  C
ATOM   1677  CB  GLN A 178      40.079  30.978  26.470  1.00  0.00      RA0  C
ATOM   1678  CG  GLN A 178      39.307  32.078  27.201  1.00  0.00      RA0  C
ATOM   1679  CD  GLN A 178      38.415  32.813  26.220  1.00  0.00      RA0  C
ATOM   1680  OE1 GLN A 178      37.715  32.208  25.405  1.00  0.00      RA0  O
ATOM   1681  NE2 GLN A 178      38.474  34.151  26.355  1.00  0.00      RA0  N
ATOM   1682 HE21 GLN A 178      39.034  34.571  27.079  1.00  0.00      RA0  H
ATOM   1683 HE22 GLN A 178      37.974  34.795  25.773  1.00  0.00      RA0  H
ATOM   1684  C   GLN A 178      42.415  31.912  26.358  1.00  0.00      RA0  C
ATOM   1685  O   GLN A 178      43.094  31.076  26.975  1.00  0.00      RA0  O
ATOM   1686  N   ALA A 179      42.707  33.204  26.330  1.00  0.00      RA0  N
ATOM   1687  H   ALA A 179      42.171  33.840  25.782  1.00  0.00      RA0  H
ATOM   1688  CA  ALA A 179      43.784  33.759  27.131  1.00  0.00      RA0  C
ATOM   1689  CB  ALA A 179      44.993  34.049  26.247  1.00  0.00      RA0  C
ATOM   1690  C   ALA A 179      43.255  35.042  27.758  1.00  0.00      RA0  C
ATOM   1691  O   ALA A 179      43.239  36.105  27.120  1.00  0.00      RA0  O
ATOM   1692  N   GLY A 180      42.746  34.898  28.984  1.00  0.00      RA0  N
ATOM   1693  H   GLY A 180      42.714  33.978  29.371  1.00  0.00      RA0  H
ATOM   1694  CA  GLY A 180      42.057  35.972  29.670  1.00  0.00      RA0  C
ATOM   1695  C   GLY A 180      40.810  36.407  28.929  1.00  0.00      RA0  C
ATOM   1696  O   GLY A 180      39.985  35.568  28.546  1.00  0.00      RA0  O
ATOM   1697  N   ASP A 181      40.701  37.712  28.683  1.00  0.00      RA0  N
ATOM   1698  H   ASP A 181      41.344  38.362  29.085  1.00  0.00      RA0  H
ATOM   1699  CA  ASP A 181      39.529  38.296  28.017  1.00  0.00      RA0  C
ATOM   1700  CB  ASP A 181      39.475  39.824  28.138  1.00  0.00      RA0  C
ATOM   1701  CG  ASP A 181      38.879  40.284  29.453  1.00  0.00      RA0  C
ATOM   1702  OD1 ASP A 181      39.516  40.087  30.486  1.00  0.00      RA0  O
ATOM   1703  OD2 ASP A 181      37.793  40.872  29.437  1.00  0.00      RA0  O
ATOM   1704  C   ASP A 181      39.459  37.959  26.533  1.00  0.00      RA0  C
ATOM   1705  O   ASP A 181      38.399  38.139  25.930  1.00  0.00      RA0  O
ATOM   1706  N   LEU A 182      40.560  37.449  25.952  1.00  0.00      RA0  N
ATOM   1707  H   LEU A 182      41.333  37.133  26.502  1.00  0.00      RA0  H
ATOM   1708  CA  LEU A 182      40.642  37.233  24.509  1.00  0.00      RA0  C
ATOM   1709  CB  LEU A 182      41.922  37.832  23.921  1.00  0.00      RA0  C
ATOM   1710  CG  LEU A 182      42.089  39.341  24.109  1.00  0.00      RA0  C
ATOM   1711  CD1 LEU A 182      43.359  39.848  23.423  1.00  0.00      RA0  C
ATOM   1712  CD2 LEU A 182      40.868  40.129  23.643  1.00  0.00      RA0  C
ATOM   1713  C   LEU A 182      40.566  35.774  24.165  1.00  0.00      RA0  C
ATOM   1714  O   LEU A 182      41.315  34.957  24.688  1.00  0.00      RA0  O
ATOM   1715  N   PHE A 183      39.626  35.464  23.275  1.00  0.00      RA0  N
ATOM   1716  H   PHE A 183      39.045  36.198  22.916  1.00  0.00      RA0  H
ATOM   1717  CA  PHE A 183      39.596  34.178  22.589  1.00  0.00      RA0  C
ATOM   1718  CB  PHE A 183      38.154  33.688  22.464  1.00  0.00      RA0  C
ATOM   1719  CG  PHE A 183      38.114  32.406  21.670  1.00  0.00      RA0  C
ATOM   1720  CD1 PHE A 183      38.718  31.260  22.172  1.00  0.00      RA0  C
ATOM   1721  CD2 PHE A 183      37.471  32.373  20.438  1.00  0.00      RA0  C
ATOM   1722  CE1 PHE A 183      38.675  30.080  21.439  1.00  0.00      RA0  C
ATOM   1723  CE2 PHE A 183      37.429  31.192  19.707  1.00  0.00      RA0  C
ATOM   1724  CZ  PHE A 183      38.031  30.044  20.208  1.00  0.00      RA0  C
ATOM   1725  C   PHE A 183      40.194  34.416  21.213  1.00  0.00      RA0  C
ATOM   1726  O   PHE A 183      39.650  35.194  20.429  1.00  0.00      RA0  O
ATOM   1727  N   ILE A 184      41.337  33.787  20.943  1.00  0.00      RA0  N
ATOM   1728  H   ILE A 184      41.708  33.092  21.559  1.00  0.00      RA0  H
ATOM   1729  CA  ILE A 184      42.100  34.086  19.731  1.00  0.00      RA0  C
ATOM   1730  CB  ILE A 184      43.506  34.550  20.111  1.00  0.00      RA0  C
ATOM   1731  CG2 ILE A 184      44.304  34.968  18.877  1.00  0.00      RA0  C
ATOM   1732  CG1 ILE A 184      43.447  35.657  21.165  1.00  0.00      RA0  C
ATOM   1733  CD1 ILE A 184      44.807  35.976  21.787  1.00  0.00      RA0  C
ATOM   1734  C   ILE A 184      42.159  32.841  18.879  1.00  0.00      RA0  C
ATOM   1735  O   ILE A 184      42.575  31.784  19.353  1.00  0.00      RA0  O
ATOM   1736  N   ALA A 185      41.710  32.970  17.637  1.00  0.00      RA0  N
ATOM   1737  H   ALA A 185      41.387  33.855  17.293  1.00  0.00      RA0  H
ATOM   1738  CA  ALA A 185      41.616  31.830  16.725  1.00  0.00      RA0  C
ATOM   1739  CB  ALA A 185      40.151  31.447  16.522  1.00  0.00      RA0  C
ATOM   1740  C   ALA A 185      42.277  32.134  15.389  1.00  0.00      RA0  C
ATOM   1741  O   ALA A 185      42.167  33.234  14.874  1.00  0.00      RA0  O
ATOM   1742  N   THR A 186      42.990  31.141  14.862  1.00  0.00      RA0  N
ATOM   1743  H   THR A 186      43.052  30.256  15.329  1.00  0.00      RA0  H
ATOM   1744  CA  THR A 186      43.633  31.230  13.551  1.00  0.00      RA0  C
ATOM   1745  CB  THR A 186      44.841  30.306  13.632  1.00  0.00      RA0  C
ATOM   1746  OG1 THR A 186      44.634  29.354  14.689  1.00  0.00      RA0  O
ATOM   1747  HG1 THR A 186      45.434  28.833  14.742  1.00  0.00      RA0  H
ATOM   1748  CG2 THR A 186      46.156  31.054  13.832  1.00  0.00      RA0  C
ATOM   1749  C   THR A 186      42.669  30.774  12.458  1.00  0.00      RA0  C
ATOM   1750  O   THR A 186      42.839  29.702  11.833  1.00  0.00      RA0  O
ATOM   1751  N   THR A 187      41.649  31.616  12.254  1.00  0.00      RA0  N
ATOM   1752  H   THR A 187      41.536  32.442  12.808  1.00  0.00      RA0  H
ATOM   1753  CA  THR A 187      40.588  31.408  11.282  1.00  0.00      RA0  C
ATOM   1754  CB  THR A 187      39.395  31.023  12.138  1.00  0.00      RA0  C
ATOM   1755  OG1 THR A 187      39.601  31.591  13.437  1.00  0.00      RA0  O
ATOM   1756  HG1 THR A 187      39.088  32.399  13.415  1.00  0.00      RA0  H
ATOM   1757  CG2 THR A 187      39.230  29.506  12.262  1.00  0.00      RA0  C
ATOM   1758  C   THR A 187      40.383  32.686  10.472  1.00  0.00      RA0  C
ATOM   1759  O   THR A 187      40.945  33.751  10.779  1.00  0.00      RA0  O
ATOM   1760  N   GLY A 188      39.570  32.584   9.423  1.00  0.00      RA0  N
ATOM   1761  H   GLY A 188      39.059  31.763   9.164  1.00  0.00      RA0  H
ATOM   1762  CA  GLY A 188      39.319  33.722   8.585  1.00  0.00      RA0  C
ATOM   1763  C   GLY A 188      38.484  33.350   7.377  1.00  0.00      RA0  C
ATOM   1764  O   GLY A 188      38.259  32.169   7.109  1.00  0.00      RA0  O
ATOM   1765  N   TYR A 189      38.034  34.376   6.693  1.00  0.00      RA0  N
ATOM   1766  H   TYR A 189      38.346  35.282   6.987  1.00  0.00      RA0  H
ATOM   1767  CA  TYR A 189      37.176  34.275   5.523  1.00  0.00      RA0  C
ATOM   1768  CB  TYR A 189      35.846  34.898   5.969  1.00  0.00      RA0  C
ATOM   1769  CG  TYR A 189      34.643  34.536   5.135  1.00  0.00      RA0  C
ATOM   1770  CD1 TYR A 189      34.475  33.257   4.618  1.00  0.00      RA0  C
ATOM   1771  CE1 TYR A 189      33.313  32.948   3.920  1.00  0.00      RA0  C
ATOM   1772  CD2 TYR A 189      33.674  35.508   4.928  1.00  0.00      RA0  C
ATOM   1773  CE2 TYR A 189      32.515  35.200   4.234  1.00  0.00      RA0  C
ATOM   1774  CZ  TYR A 189      32.339  33.920   3.729  1.00  0.00      RA0  C
ATOM   1775  OH  TYR A 189      31.198  33.626   3.021  1.00  0.00      RA0  O
ATOM   1776  HH  TYR A 189      31.130  32.676   2.946  1.00  0.00      RA0  H
ATOM   1777  C   TYR A 189      37.773  35.015   4.324  1.00  0.00      RA0  C
ATOM   1778  O   TYR A 189      37.037  35.478   3.454  1.00  0.00      RA0  O
ATOM   1779  N   THR A 190      39.113  35.092   4.246  1.00  0.00      RA0  N
ATOM   1780  H   THR A 190      39.681  34.678   4.955  1.00  0.00      RA0  H
ATOM   1781  CA  THR A 190      39.760  35.962   3.272  1.00  0.00      RA0  C
ATOM   1782  CB  THR A 190      40.373  36.954   4.221  1.00  0.00      RA0  C
ATOM   1783  OG1 THR A 190      40.554  36.227   5.446  1.00  0.00      RA0  O
ATOM   1784  HG1 THR A 190      40.317  36.814   6.161  1.00  0.00      RA0  H
ATOM   1785  CG2 THR A 190      39.463  38.153   4.482  1.00  0.00      RA0  C
ATOM   1786  C   THR A 190      40.745  35.308   2.321  1.00  0.00      RA0  C
ATOM   1787  O   THR A 190      41.059  35.900   1.287  1.00  0.00      RA0  O
ATOM   1788  N   GLY A 191      41.231  34.122   2.655  1.00  0.00      RA0  N
ATOM   1789  H   GLY A 191      40.935  33.712   3.516  1.00  0.00      RA0  H
ATOM   1790  CA  GLY A 191      42.315  33.493   1.897  1.00  0.00      RA0  C
ATOM   1791  C   GLY A 191      43.697  33.959   2.369  1.00  0.00      RA0  C
ATOM   1792  O   GLY A 191      44.704  33.636   1.746  1.00  0.00      RA0  O
ATOM   1793  N   GLU A 192      43.716  34.765   3.436  1.00  0.00      RA0  N
ATOM   1794  H   GLU A 192      42.900  34.944   3.983  1.00  0.00      RA0  H
ATOM   1795  CA  GLU A 192      44.948  35.243   4.050  1.00  0.00      RA0  C
ATOM   1796  CB  GLU A 192      44.965  36.772   4.087  1.00  0.00      RA0  C
ATOM   1797  CG  GLU A 192      44.682  37.392   2.718  1.00  0.00      RA0  C
ATOM   1798  CD  GLU A 192      45.618  36.783   1.696  1.00  0.00      RA0  C
ATOM   1799  OE1 GLU A 192      46.799  36.640   1.992  1.00  0.00      RA0  O
ATOM   1800  OE2 GLU A 192      45.161  36.419   0.613  1.00  0.00      RA0  O
ATOM   1801  C   GLU A 192      45.079  34.658   5.443  1.00  0.00      RA0  C
ATOM   1802  O   GLU A 192      44.120  34.139   6.001  1.00  0.00      RA0  O
ATOM   1803  N   ALA A 193      46.273  34.795   6.018  1.00  0.00      RA0  N
ATOM   1804  H   ALA A 193      46.951  35.328   5.515  1.00  0.00      RA0  H
ATOM   1805  CA  ALA A 193      46.501  34.558   7.441  1.00  0.00      RA0  C
ATOM   1806  CB  ALA A 193      47.996  34.587   7.762  1.00  0.00      RA0  C
ATOM   1807  C   ALA A 193      45.797  35.615   8.278  1.00  0.00      RA0  C
ATOM   1808  O   ALA A 193      45.417  36.662   7.786  1.00  0.00      RA0  O
ATOM   1809  N   GLY A 194      45.619  35.310   9.551  1.00  0.00      RA0  N
ATOM   1810  H   GLY A 194      45.857  34.424   9.952  1.00  0.00      RA0  H
ATOM   1811  CA  GLY A 194      44.989  36.252  10.455  1.00  0.00      RA0  C
ATOM   1812  C   GLY A 194      44.460  35.601  11.697  1.00  0.00      RA0  C
ATOM   1813  O   GLY A 194      44.756  34.437  11.964  1.00  0.00      RA0  O
ATOM   1814  N   TYR A 195      43.694  36.388  12.467  1.00  0.00      RA0  N
ATOM   1815  H   TYR A 195      43.416  37.303  12.173  1.00  0.00      RA0  H
ATOM   1816  CA  TYR A 195      43.018  35.893  13.639  1.00  0.00      RA0  C
ATOM   1817  CB  TYR A 195      43.584  36.522  14.914  1.00  0.00      RA0  C
ATOM   1818  CG  TYR A 195      44.940  35.977  15.285  1.00  0.00      RA0  C
ATOM   1819  CD1 TYR A 195      45.221  34.628  15.122  1.00  0.00      RA0  C
ATOM   1820  CE1 TYR A 195      46.457  34.132  15.513  1.00  0.00      RA0  C
ATOM   1821  CD2 TYR A 195      45.896  36.830  15.825  1.00  0.00      RA0  C
ATOM   1822  CE2 TYR A 195      47.130  36.330  16.223  1.00  0.00      RA0  C
ATOM   1823  CZ  TYR A 195      47.410  34.979  16.065  1.00  0.00      RA0  C
ATOM   1824  OH  TYR A 195      48.631  34.468  16.445  1.00  0.00      RA0  O
ATOM   1825  HH  TYR A 195      49.121  35.107  16.946  1.00  0.00      RA0  H
ATOM   1826  C   TYR A 195      41.549  36.328  13.574  1.00  0.00      RA0  C
ATOM   1827  O   TYR A 195      41.222  37.317  12.900  1.00  0.00      RA0  O
ATOM   1828  N   GLU A 196      40.713  35.591  14.292  1.00  0.00      RA0  N
ATOM   1829  H   GLU A 196      41.038  34.747  14.720  1.00  0.00      RA0  H
ATOM   1830  CA  GLU A 196      39.442  36.110  14.790  1.00  0.00      RA0  C
ATOM   1831  CB  GLU A 196      38.281  35.353  14.100  1.00  0.00      RA0  C
ATOM   1832  CG  GLU A 196      38.396  35.664  12.586  1.00  0.00      RA0  C
ATOM   1833  CD  GLU A 196      37.366  35.019  11.664  1.00  0.00      RA0  C
ATOM   1834  OE1 GLU A 196      37.252  33.797  11.688  1.00  0.00      RA0  O
ATOM   1835  OE2 GLU A 196      36.732  35.730  10.867  1.00  0.00      RA0  O
ATOM   1836  C   GLU A 196      39.548  36.155  16.312  1.00  0.00      RA0  C
ATOM   1837  O   GLU A 196      40.030  35.204  16.966  1.00  0.00      RA0  O
ATOM   1838  N   ILE A 197      39.134  37.269  16.880  1.00  0.00      RA0  N
ATOM   1839  H   ILE A 197      38.681  37.981  16.344  1.00  0.00      RA0  H
ATOM   1840  CA  ILE A 197      39.331  37.519  18.301  1.00  0.00      RA0  C
ATOM   1841  CB  ILE A 197      40.351  38.637  18.533  1.00  0.00      RA0  C
ATOM   1842  CG2 ILE A 197      40.530  38.891  20.030  1.00  0.00      RA0  C
ATOM   1843  CG1 ILE A 197      41.684  38.321  17.852  1.00  0.00      RA0  C
ATOM   1844  CD1 ILE A 197      42.716  39.440  17.989  1.00  0.00      RA0  C
ATOM   1845  C   ILE A 197      37.992  37.864  18.938  1.00  0.00      RA0  C
ATOM   1846  O   ILE A 197      37.379  38.861  18.577  1.00  0.00      RA0  O
ATOM   1847  N   ALA A 198      37.529  37.025  19.869  1.00  0.00      RA0  N
ATOM   1848  H   ALA A 198      38.121  36.287  20.192  1.00  0.00      RA0  H
ATOM   1849  CA  ALA A 198      36.277  37.299  20.579  1.00  0.00      RA0  C
ATOM   1850  CB  ALA A 198      35.434  36.031  20.701  1.00  0.00      RA0  C
ATOM   1851  C   ALA A 198      36.610  37.807  21.973  1.00  0.00      RA0  C
ATOM   1852  O   ALA A 198      37.544  37.323  22.614  1.00  0.00      RA0  O
ATOM   1853  N   LEU A 199      35.836  38.781  22.442  1.00  0.00      RA0  N
ATOM   1854  H   LEU A 199      35.049  39.131  21.923  1.00  0.00      RA0  H
ATOM   1855  CA  LEU A 199      36.077  39.382  23.745  1.00  0.00      RA0  C
ATOM   1856  CB  LEU A 199      37.196  40.425  23.553  1.00  0.00      RA0  C
ATOM   1857  CG  LEU A 199      36.848  41.717  22.794  1.00  0.00      RA0  C
ATOM   1858  CD1 LEU A 199      37.921  42.761  23.071  1.00  0.00      RA0  C
ATOM   1859  CD2 LEU A 199      36.650  41.570  21.280  1.00  0.00      RA0  C
ATOM   1860  C   LEU A 199      34.791  40.024  24.251  1.00  0.00      RA0  C
ATOM   1861  O   LEU A 199      33.848  40.211  23.482  1.00  0.00      RA0  O
ATOM   1862  N   PRO A 200      34.731  40.356  25.543  1.00  0.00      RA0  N
ATOM   1863  CD  PRO A 200      35.721  40.071  26.576  1.00  0.00      RA0  C
ATOM   1864  CA  PRO A 200      33.512  40.955  26.107  1.00  0.00      RA0  C
ATOM   1865  CB  PRO A 200      33.851  41.094  27.590  1.00  0.00      RA0  C
ATOM   1866  CG  PRO A 200      34.908  40.030  27.859  1.00  0.00      RA0  C
ATOM   1867  C   PRO A 200      33.071  42.178  25.358  1.00  0.00      RA0  C
ATOM   1868  O   PRO A 200      33.899  42.999  24.964  1.00  0.00      RA0  O
ATOM   1869  N   ASN A 201      31.760  42.311  25.160  1.00  0.00      RA0  N
ATOM   1870  H   ASN A 201      31.178  41.541  25.429  1.00  0.00      RA0  H
ATOM   1871  CA  ASN A 201      31.212  43.471  24.462  1.00  0.00      RA0  C
ATOM   1872  CB  ASN A 201      29.686  43.515  24.634  1.00  0.00      RA0  C
ATOM   1873  CG  ASN A 201      28.998  42.445  23.805  1.00  0.00      RA0  C
ATOM   1874  OD1 ASN A 201      29.466  42.067  22.739  1.00  0.00      RA0  O
ATOM   1875  ND2 ASN A 201      27.860  41.974  24.346  1.00  0.00      RA0  N
ATOM   1876 HD21 ASN A 201      27.505  42.298  25.221  1.00  0.00      RA0  H
ATOM   1877 HD22 ASN A 201      27.322  41.254  23.888  1.00  0.00      RA0  H
ATOM   1878  C   ASN A 201      31.800  44.788  24.983  1.00  0.00      RA0  C
ATOM   1879  O   ASN A 201      32.125  45.698  24.208  1.00  0.00      RA0  O
ATOM   1880  N   GLU A 202      31.935  44.870  26.299  1.00  0.00      RA0  N
ATOM   1881  H   GLU A 202      31.871  44.054  26.874  1.00  0.00      RA0  H
ATOM   1882  CA  GLU A 202      32.386  46.099  26.965  1.00  0.00      RA0  C
ATOM   1883  CB  GLU A 202      31.970  46.101  28.451  1.00  0.00      RA0  C
ATOM   1884  CG  GLU A 202      33.024  45.930  29.566  1.00  0.00      RA0  C
ATOM   1885  CD  GLU A 202      33.595  44.518  29.633  1.00  0.00      RA0  C
ATOM   1886  OE1 GLU A 202      33.824  43.909  28.594  1.00  0.00      RA0  O
ATOM   1887  OE2 GLU A 202      33.878  44.028  30.728  1.00  0.00      RA0  O
ATOM   1888  C   GLU A 202      33.868  46.439  26.747  1.00  0.00      RA0  C
ATOM   1889  O   GLU A 202      34.297  47.572  27.036  1.00  0.00      RA0  O
ATOM   1890  N   LYS A 203      34.639  45.457  26.281  1.00  0.00      RA0  N
ATOM   1891  H   LYS A 203      34.222  44.562  26.126  1.00  0.00      RA0  H
ATOM   1892  CA  LYS A 203      36.055  45.639  25.902  1.00  0.00      RA0  C
ATOM   1893  CB  LYS A 203      36.949  44.434  26.198  1.00  0.00      RA0  C
ATOM   1894  CG  LYS A 203      36.917  43.802  27.578  1.00  0.00      RA0  C
ATOM   1895  CD  LYS A 203      37.173  44.761  28.731  1.00  0.00      RA0  C
ATOM   1896  CE  LYS A 203      37.134  43.981  30.041  1.00  0.00      RA0  C
ATOM   1897  NZ  LYS A 203      36.065  42.976  29.975  1.00  0.00      RA0  N
ATOM   1898  HZ1 LYS A 203      36.461  42.032  29.764  1.00  0.00      RA0  H
ATOM   1899  HZ2 LYS A 203      35.518  42.982  30.859  1.00  0.00      RA0  H
ATOM   1900  HZ3 LYS A 203      35.328  43.246  29.285  1.00  0.00      RA0  H
ATOM   1901  C   LYS A 203      36.285  45.904  24.414  1.00  0.00      RA0  C
ATOM   1902  O   LYS A 203      37.393  46.235  23.996  1.00  0.00      RA0  O
ATOM   1903  N   ALA A 204      35.250  45.707  23.604  1.00  0.00      RA0  N
ATOM   1904  H   ALA A 204      34.350  45.515  23.999  1.00  0.00      RA0  H
ATOM   1905  CA  ALA A 204      35.403  45.662  22.157  1.00  0.00      RA0  C
ATOM   1906  CB  ALA A 204      34.088  45.253  21.495  1.00  0.00      RA0  C
ATOM   1907  C   ALA A 204      35.881  46.979  21.553  1.00  0.00      RA0  C
ATOM   1908  O   ALA A 204      36.794  46.997  20.704  1.00  0.00      RA0  O
ATOM   1909  N   ALA A 205      35.277  48.078  21.979  1.00  0.00      RA0  N
ATOM   1910  H   ALA A 205      34.669  48.023  22.770  1.00  0.00      RA0  H
ATOM   1911  CA  ALA A 205      35.531  49.388  21.340  1.00  0.00      RA0  C
ATOM   1912  CB  ALA A 205      34.616  50.461  21.930  1.00  0.00      RA0  C
ATOM   1913  C   ALA A 205      36.972  49.794  21.545  1.00  0.00      RA0  C
ATOM   1914  O   ALA A 205      37.616  50.274  20.637  1.00  0.00      RA0  O
ATOM   1915  N   ASP A 206      37.483  49.586  22.747  1.00  0.00      RA0  N
ATOM   1916  H   ASP A 206      36.924  49.270  23.517  1.00  0.00      RA0  H
ATOM   1917  CA  ASP A 206      38.866  49.965  23.032  1.00  0.00      RA0  C
ATOM   1918  CB  ASP A 206      39.155  49.816  24.529  1.00  0.00      RA0  C
ATOM   1919  CG  ASP A 206      38.019  50.395  25.336  1.00  0.00      RA0  C
ATOM   1920  OD1 ASP A 206      38.141  51.533  25.782  1.00  0.00      RA0  O
ATOM   1921  OD2 ASP A 206      37.020  49.699  25.517  1.00  0.00      RA0  O
ATOM   1922  C   ASP A 206      39.848  49.089  22.256  1.00  0.00      RA0  C
ATOM   1923  O   ASP A 206      40.889  49.562  21.834  1.00  0.00      RA0  O
ATOM   1924  N   PHE A 207      39.524  47.812  22.099  1.00  0.00      RA0  N
ATOM   1925  H   PHE A 207      38.659  47.489  22.489  1.00  0.00      RA0  H
ATOM   1926  CA  PHE A 207      40.396  46.894  21.394  1.00  0.00      RA0  C
ATOM   1927  CB  PHE A 207      39.936  45.458  21.620  1.00  0.00      RA0  C
ATOM   1928  CG  PHE A 207      40.926  44.489  21.023  1.00  0.00      RA0  C
ATOM   1929  CD1 PHE A 207      42.282  44.618  21.298  1.00  0.00      RA0  C
ATOM   1930  CD2 PHE A 207      40.476  43.459  20.205  1.00  0.00      RA0  C
ATOM   1931  CE1 PHE A 207      43.188  43.713  20.759  1.00  0.00      RA0  C
ATOM   1932  CE2 PHE A 207      41.384  42.555  19.668  1.00  0.00      RA0  C
ATOM   1933  CZ  PHE A 207      42.740  42.680  19.946  1.00  0.00      RA0  C
ATOM   1934  C   PHE A 207      40.414  47.237  19.906  1.00  0.00      RA0  C
ATOM   1935  O   PHE A 207      41.479  47.299  19.293  1.00  0.00      RA0  O
ATOM   1936  N   TRP A 208      39.238  47.512  19.343  1.00  0.00      RA0  N
ATOM   1937  H   TRP A 208      38.416  47.435  19.906  1.00  0.00      RA0  H
ATOM   1938  CA  TRP A 208      39.124  48.045  17.980  1.00  0.00      RA0  C
ATOM   1939  CB  TRP A 208      37.654  48.363  17.687  1.00  0.00      RA0  C
ATOM   1940  CG  TRP A 208      37.428  48.881  16.282  1.00  0.00      RA0  C
ATOM   1941  CD2 TRP A 208      37.071  48.130  15.102  1.00  0.00      RA0  C
ATOM   1942  CE2 TRP A 208      36.920  49.050  14.037  1.00  0.00      RA0  C
ATOM   1943  CE3 TRP A 208      36.865  46.775  14.872  1.00  0.00      RA0  C
ATOM   1944  CD1 TRP A 208      37.477  50.217  15.856  1.00  0.00      RA0  C
ATOM   1945  NE1 TRP A 208      37.179  50.324  14.534  1.00  0.00      RA0  N
ATOM   1946  HE1 TRP A 208      37.139  51.161  14.023  1.00  0.00      RA0  H
ATOM   1947  CZ2 TRP A 208      36.567  48.587  12.774  1.00  0.00      RA0  C
ATOM   1948  CZ3 TRP A 208      36.513  46.326  13.604  1.00  0.00      RA0  C
ATOM   1949  CH2 TRP A 208      36.363  47.229  12.558  1.00  0.00      RA0  C
ATOM   1950  C   TRP A 208      40.012  49.281  17.774  1.00  0.00      RA0  C
ATOM   1951  O   TRP A 208      40.789  49.361  16.814  1.00  0.00      RA0  O
ATOM   1952  N   ARG A 209      39.881  50.268  18.660  1.00  0.00      RA0  N
ATOM   1953  H   ARG A 209      39.239  50.173  19.425  1.00  0.00      RA0  H
ATOM   1954  CA  ARG A 209      40.678  51.485  18.541  1.00  0.00      RA0  C
ATOM   1955  CB  ARG A 209      40.389  52.357  19.761  1.00  0.00      RA0  C
ATOM   1956  CG  ARG A 209      39.228  53.324  19.613  1.00  0.00      RA0  C
ATOM   1957  CD  ARG A 209      39.728  54.744  19.337  1.00  0.00      RA0  C
ATOM   1958  NE  ARG A 209      40.800  54.762  18.341  1.00  0.00      RA0  N
ATOM   1959  HE  ARG A 209      41.763  54.774  18.670  1.00  0.00      RA0  H
ATOM   1960  CZ  ARG A 209      40.511  54.724  17.008  1.00  0.00      RA0  C
ATOM   1961  NH1 ARG A 209      39.231  54.613  16.577  1.00  0.00      RA0  N
ATOM   1962 HH11 ARG A 209      38.971  54.622  15.610  1.00  0.00      RA0  H
ATOM   1963 HH12 ARG A 209      38.457  54.492  17.219  1.00  0.00      RA0  H
ATOM   1964  NH2 ARG A 209      41.534  54.792  16.139  1.00  0.00      RA0  N
ATOM   1965 HH21 ARG A 209      41.448  54.787  15.144  1.00  0.00      RA0  H
ATOM   1966 HH22 ARG A 209      42.477  54.847  16.510  1.00  0.00      RA0  H
ATOM   1967  C   ARG A 209      42.182  51.183  18.623  1.00  0.00      RA0  C
ATOM   1968  O   ARG A 209      42.974  51.759  17.883  1.00  0.00      RA0  O
ATOM   1969  N   ALA A 210      42.564  50.281  19.527  1.00  0.00      RA0  N
ATOM   1970  H   ALA A 210      41.893  49.879  20.152  1.00  0.00      RA0  H
ATOM   1971  CA  ALA A 210      43.973  49.900  19.650  1.00  0.00      RA0  C
ATOM   1972  CB  ALA A 210      44.159  48.927  20.814  1.00  0.00      RA0  C
ATOM   1973  C   ALA A 210      44.485  49.255  18.351  1.00  0.00      RA0  C
ATOM   1974  O   ALA A 210      45.640  49.465  17.961  1.00  0.00      RA0  O
ATOM   1975  N   LEU A 211      43.615  48.486  17.688  1.00  0.00      RA0  N
ATOM   1976  H   LEU A 211      42.695  48.362  18.064  1.00  0.00      RA0  H
ATOM   1977  CA  LEU A 211      43.980  47.816  16.445  1.00  0.00      RA0  C
ATOM   1978  CB  LEU A 211      42.893  46.824  16.035  1.00  0.00      RA0  C
ATOM   1979  CG  LEU A 211      42.903  45.480  16.760  1.00  0.00      RA0  C
ATOM   1980  CD1 LEU A 211      41.537  44.800  16.688  1.00  0.00      RA0  C
ATOM   1981  CD2 LEU A 211      44.009  44.565  16.231  1.00  0.00      RA0  C
ATOM   1982  C   LEU A 211      44.160  48.818  15.300  1.00  0.00      RA0  C
ATOM   1983  O   LEU A 211      45.096  48.693  14.533  1.00  0.00      RA0  O
ATOM   1984  N   VAL A 212      43.303  49.829  15.232  1.00  0.00      RA0  N
ATOM   1985  H   VAL A 212      42.562  49.856  15.907  1.00  0.00      RA0  H
ATOM   1986  CA  VAL A 212      43.474  50.924  14.281  1.00  0.00      RA0  C
ATOM   1987  CB  VAL A 212      42.410  52.016  14.427  1.00  0.00      RA0  C
ATOM   1988  CG1 VAL A 212      42.625  53.087  13.356  1.00  0.00      RA0  C
ATOM   1989  CG2 VAL A 212      40.983  51.476  14.386  1.00  0.00      RA0  C
ATOM   1990  C   VAL A 212      44.844  51.543  14.477  1.00  0.00      RA0  C
ATOM   1991  O   VAL A 212      45.622  51.698  13.519  1.00  0.00      RA0  O
ATOM   1992  N   GLU A 213      45.154  51.866  15.726  1.00  0.00      RA0  N
ATOM   1993  H   GLU A 213      44.501  51.747  16.480  1.00  0.00      RA0  H
ATOM   1994  CA  GLU A 213      46.448  52.480  16.040  1.00  0.00      RA0  C
ATOM   1995  CB  GLU A 213      46.505  52.924  17.512  1.00  0.00      RA0  C
ATOM   1996  CG  GLU A 213      46.050  54.365  17.826  1.00  0.00      RA0  C
ATOM   1997  CD  GLU A 213      44.568  54.489  18.183  1.00  0.00      RA0  C
ATOM   1998  OE1 GLU A 213      43.844  55.201  17.490  1.00  0.00      RA0  O
ATOM   1999  OE2 GLU A 213      44.131  53.935  19.189  1.00  0.00      RA0  O
ATOM   2000  C   GLU A 213      47.628  51.559  15.686  1.00  0.00      RA0  C
ATOM   2001  O   GLU A 213      48.710  52.037  15.319  1.00  0.00      RA0  O
ATOM   2002  N   ALA A 214      47.415  50.247  15.776  1.00  0.00      RA0  N
ATOM   2003  H   ALA A 214      46.537  49.932  16.140  1.00  0.00      RA0  H
ATOM   2004  CA  ALA A 214      48.424  49.241  15.402  1.00  0.00      RA0  C
ATOM   2005  CB  ALA A 214      48.064  47.869  15.978  1.00  0.00      RA0  C
ATOM   2006  C   ALA A 214      48.627  49.103  13.890  1.00  0.00      RA0  C
ATOM   2007  O   ALA A 214      49.448  48.297  13.454  1.00  0.00      RA0  O
ATOM   2008  N   GLY A 215      47.862  49.854  13.101  1.00  0.00      RA0  N
ATOM   2009  H   GLY A 215      47.133  50.412  13.500  1.00  0.00      RA0  H
ATOM   2010  CA  GLY A 215      48.031  49.877  11.666  1.00  0.00      RA0  C
ATOM   2011  C   GLY A 215      47.119  48.898  10.949  1.00  0.00      RA0  C
ATOM   2012  O   GLY A 215      47.398  48.508   9.817  1.00  0.00      RA0  O
ATOM   2013  N   VAL A 216      46.016  48.507  11.586  1.00  0.00      RA0  N
ATOM   2014  H   VAL A 216      45.762  48.904  12.472  1.00  0.00      RA0  H
ATOM   2015  CA  VAL A 216      45.030  47.614  10.938  1.00  0.00      RA0  C
ATOM   2016  CB  VAL A 216      44.545  46.567  11.937  1.00  0.00      RA0  C
ATOM   2017  CG1 VAL A 216      43.725  45.499  11.227  1.00  0.00      RA0  C
ATOM   2018  CG2 VAL A 216      45.714  45.948  12.703  1.00  0.00      RA0  C
ATOM   2019  C   VAL A 216      43.867  48.464  10.407  1.00  0.00      RA0  C
ATOM   2020  O   VAL A 216      43.235  49.198  11.162  1.00  0.00      RA0  O
ATOM   2021  N   LYS A 217      43.595  48.357   9.112  1.00  0.00      RA0  N
ATOM   2022  H   LYS A 217      44.053  47.645   8.573  1.00  0.00      RA0  H
ATOM   2023  CA  LYS A 217      42.593  49.191   8.446  1.00  0.00      RA0  C
ATOM   2024  CB  LYS A 217      42.979  49.285   6.967  1.00  0.00      RA0  C
ATOM   2025  CG  LYS A 217      42.187  50.265   6.101  1.00  0.00      RA0  C
ATOM   2026  CD  LYS A 217      42.854  50.374   4.730  1.00  0.00      RA0  C
ATOM   2027  CE  LYS A 217      42.201  51.341   3.742  1.00  0.00      RA0  C
ATOM   2028  NZ  LYS A 217      43.047  51.382   2.536  1.00  0.00      RA0  N
ATOM   2029  HZ1 LYS A 217      42.713  52.072   1.819  1.00  0.00      RA0  H
ATOM   2030  HZ2 LYS A 217      44.034  51.637   2.737  1.00  0.00      RA0  H
ATOM   2031  HZ3 LYS A 217      43.055  50.478   2.015  1.00  0.00      RA0  H
ATOM   2032  C   LYS A 217      41.187  48.640   8.645  1.00  0.00      RA0  C
ATOM   2033  O   LYS A 217      40.949  47.459   8.367  1.00  0.00      RA0  O
ATOM   2034  N   PRO A 218      40.240  49.470   9.110  1.00  0.00      RA0  N
ATOM   2035  CD  PRO A 218      40.438  50.801   9.664  1.00  0.00      RA0  C
ATOM   2036  CA  PRO A 218      38.845  49.048   9.072  1.00  0.00      RA0  C
ATOM   2037  CB  PRO A 218      38.122  50.266   9.660  1.00  0.00      RA0  C
ATOM   2038  CG  PRO A 218      39.168  51.030  10.471  1.00  0.00      RA0  C
ATOM   2039  C   PRO A 218      38.347  48.677   7.649  1.00  0.00      RA0  C
ATOM   2040  O   PRO A 218      38.499  49.440   6.697  1.00  0.00      RA0  O
ATOM   2041  N   CYS A 219      37.719  47.510   7.563  1.00  0.00      RA0  N
ATOM   2042  H   CYS A 219      37.574  46.921   8.360  1.00  0.00      RA0  H
ATOM   2043  CA  CYS A 219      37.224  46.966   6.307  1.00  0.00      RA0  C
ATOM   2044  CB  CYS A 219      38.152  45.842   5.857  1.00  0.00      RA0  C
ATOM   2045  SG  CYS A 219      39.882  46.357   5.715  1.00  0.00      RA0  S
ATOM   2046  C   CYS A 219      35.773  46.522   6.465  1.00  0.00      RA0  C
ATOM   2047  O   CYS A 219      35.413  45.922   7.468  1.00  0.00      RA0  O
ATOM   2048  N   GLY A 220      34.983  46.773   5.422  1.00  0.00      RA0  N
ATOM   2049  H   GLY A 220      35.384  47.213   4.613  1.00  0.00      RA0  H
ATOM   2050  CA  GLY A 220      33.552  46.565   5.440  1.00  0.00      RA0  C
ATOM   2051  C   GLY A 220      33.083  45.327   4.699  1.00  0.00      RA0  C
ATOM   2052  O   GLY A 220      33.852  44.474   4.286  1.00  0.00      RA0  O
ATOM   2053  N   LEU A 221      31.771  45.231   4.564  1.00  0.00      RA0  N
ATOM   2054  H   LEU A 221      31.222  45.977   4.948  1.00  0.00      RA0  H
ATOM   2055  CA  LEU A 221      31.127  44.069   3.968  1.00  0.00      RA0  C
ATOM   2056  CB  LEU A 221      29.615  44.159   4.132  1.00  0.00      RA0  C
ATOM   2057  CG  LEU A 221      29.167  44.262   5.587  1.00  0.00      RA0  C
ATOM   2058  CD1 LEU A 221      27.693  44.642   5.671  1.00  0.00      RA0  C
ATOM   2059  CD2 LEU A 221      29.495  43.003   6.393  1.00  0.00      RA0  C
ATOM   2060  C   LEU A 221      31.454  43.911   2.501  1.00  0.00      RA0  C
ATOM   2061  O   LEU A 221      31.499  42.783   1.981  1.00  0.00      RA0  O
ATOM   2062  N   GLY A 222      31.651  45.020   1.799  1.00  0.00      RA0  N
ATOM   2063  H   GLY A 222      31.609  45.907   2.262  1.00  0.00      RA0  H
ATOM   2064  CA  GLY A 222      31.971  44.962   0.369  1.00  0.00      RA0  C
ATOM   2065  C   GLY A 222      33.273  44.205   0.122  1.00  0.00      RA0  C
ATOM   2066  O   GLY A 222      33.332  43.260  -0.639  1.00  0.00      RA0  O
ATOM   2067  N   ALA A 223      34.314  44.594   0.835  1.00  0.00      RA0  N
ATOM   2068  H   ALA A 223      34.198  45.358   1.466  1.00  0.00      RA0  H
ATOM   2069  CA  ALA A 223      35.586  43.875   0.781  1.00  0.00      RA0  C
ATOM   2070  CB  ALA A 223      36.655  44.640   1.559  1.00  0.00      RA0  C
ATOM   2071  C   ALA A 223      35.477  42.455   1.366  1.00  0.00      RA0  C
ATOM   2072  O   ALA A 223      36.089  41.507   0.856  1.00  0.00      RA0  O
ATOM   2073  N   ARG A 224      34.691  42.279   2.425  1.00  0.00      RA0  N
ATOM   2074  H   ARG A 224      34.246  43.070   2.850  1.00  0.00      RA0  H
ATOM   2075  CA  ARG A 224      34.478  40.940   2.972  1.00  0.00      RA0  C
ATOM   2076  CB  ARG A 224      33.526  40.853   4.195  1.00  0.00      RA0  C
ATOM   2077  CG  ARG A 224      33.480  39.524   5.021  1.00  0.00      RA0  C
ATOM   2078  CD  ARG A 224      34.463  39.389   6.237  1.00  0.00      RA0  C
ATOM   2079  NE  ARG A 224      34.207  38.189   7.075  1.00  0.00      RA0  N
ATOM   2080  HE  ARG A 224      33.308  37.751   6.958  1.00  0.00      RA0  H
ATOM   2081  CZ  ARG A 224      35.141  37.751   8.002  1.00  0.00      RA0  C
ATOM   2082  NH1 ARG A 224      36.308  38.416   8.105  1.00  0.00      RA0  N
ATOM   2083 HH11 ARG A 224      37.027  38.100   8.735  1.00  0.00      RA0  H
ATOM   2084 HH12 ARG A 224      36.499  39.239   7.566  1.00  0.00      RA0  H
ATOM   2085  NH2 ARG A 224      34.917  36.672   8.803  1.00  0.00      RA0  N
ATOM   2086 HH21 ARG A 224      35.588  36.346   9.501  1.00  0.00      RA0  H
ATOM   2087 HH22 ARG A 224      34.076  36.126   8.764  1.00  0.00      RA0  H
ATOM   2088  C   ARG A 224      34.041  40.003   1.827  1.00  0.00      RA0  C
ATOM   2089  O   ARG A 224      34.525  38.876   1.697  1.00  0.00      RA0  O
ATOM   2090  N   ASP A 225      33.130  40.476   0.983  1.00  0.00      RA0  N
ATOM   2091  H   ASP A 225      32.750  41.395   1.110  1.00  0.00      RA0  H
ATOM   2092  CA  ASP A 225      32.631  39.627  -0.077  1.00  0.00      RA0  C
ATOM   2093  CB  ASP A 225      31.243  40.046  -0.593  1.00  0.00      RA0  C
ATOM   2094  CG  ASP A 225      30.660  39.010  -1.559  1.00  0.00      RA0  C
ATOM   2095  OD1 ASP A 225      30.064  38.014  -1.141  1.00  0.00      RA0  O
ATOM   2096  OD2 ASP A 225      30.715  39.233  -2.763  1.00  0.00      RA0  O
ATOM   2097  C   ASP A 225      33.641  39.385  -1.205  1.00  0.00      RA0  C
ATOM   2098  O   ASP A 225      33.788  38.242  -1.635  1.00  0.00      RA0  O
ATOM   2099  N   THR A 226      34.304  40.433  -1.695  1.00  0.00      RA0  N
ATOM   2100  H   THR A 226      34.123  41.330  -1.292  1.00  0.00      RA0  H
ATOM   2101  CA  THR A 226      35.314  40.237  -2.754  1.00  0.00      RA0  C
ATOM   2102  CB  THR A 226      35.747  41.626  -3.253  1.00  0.00      RA0  C
ATOM   2103  OG1 THR A 226      35.871  42.557  -2.158  1.00  0.00      RA0  O
ATOM   2104  HG1 THR A 226      34.992  42.901  -1.998  1.00  0.00      RA0  H
ATOM   2105  CG2 THR A 226      34.744  42.170  -4.273  1.00  0.00      RA0  C
ATOM   2106  C   THR A 226      36.448  39.327  -2.276  1.00  0.00      RA0  C
ATOM   2107  O   THR A 226      36.926  38.467  -3.028  1.00  0.00      RA0  O
ATOM   2108  N   LEU A 227      36.856  39.517  -1.033  1.00  0.00      RA0  N
ATOM   2109  H   LEU A 227      36.407  40.216  -0.475  1.00  0.00      RA0  H
ATOM   2110  CA  LEU A 227      37.914  38.685  -0.456  1.00  0.00      RA0  C
ATOM   2111  CB  LEU A 227      38.300  39.182   0.934  1.00  0.00      RA0  C
ATOM   2112  CG  LEU A 227      39.074  40.500   0.911  1.00  0.00      RA0  C
ATOM   2113  CD1 LEU A 227      38.928  41.267   2.219  1.00  0.00      RA0  C
ATOM   2114  CD2 LEU A 227      40.542  40.295   0.550  1.00  0.00      RA0  C
ATOM   2115  C   LEU A 227      37.532  37.211  -0.385  1.00  0.00      RA0  C
ATOM   2116  O   LEU A 227      38.288  36.330  -0.819  1.00  0.00      RA0  O
ATOM   2117  N   ARG A 228      36.357  36.916   0.162  1.00  0.00      RA0  N
ATOM   2118  H   ARG A 228      35.738  37.643   0.473  1.00  0.00      RA0  H
ATOM   2119  CA  ARG A 228      35.964  35.525   0.333  1.00  0.00      RA0  C
ATOM   2120  CB  ARG A 228      34.740  35.413   1.263  1.00  0.00      RA0  C
ATOM   2121  CG  ARG A 228      33.368  35.863   0.719  1.00  0.00      RA0  C
ATOM   2122  CD  ARG A 228      32.557  34.774  -0.004  1.00  0.00      RA0  C
ATOM   2123  NE  ARG A 228      31.419  35.338  -0.728  1.00  0.00      RA0  N
ATOM   2124  HE  ARG A 228      31.248  36.332  -0.637  1.00  0.00      RA0  H
ATOM   2125  CZ  ARG A 228      30.615  34.523  -1.472  1.00  0.00      RA0  C
ATOM   2126  NH1 ARG A 228      30.894  33.208  -1.619  1.00  0.00      RA0  N
ATOM   2127 HH11 ARG A 228      30.266  32.586  -2.118  1.00  0.00      RA0  H
ATOM   2128 HH12 ARG A 228      31.719  32.769  -1.234  1.00  0.00      RA0  H
ATOM   2129  NH2 ARG A 228      29.532  35.073  -2.042  1.00  0.00      RA0  N
ATOM   2130 HH21 ARG A 228      28.882  34.570  -2.637  1.00  0.00      RA0  H
ATOM   2131 HH22 ARG A 228      29.347  36.041  -1.861  1.00  0.00      RA0  H
ATOM   2132  C   ARG A 228      35.668  34.814  -1.003  1.00  0.00      RA0  C
ATOM   2133  O   ARG A 228      35.923  33.623  -1.156  1.00  0.00      RA0  O
ATOM   2134  N   LEU A 229      35.145  35.532  -1.977  1.00  0.00      RA0  N
ATOM   2135  H   LEU A 229      34.940  36.504  -1.836  1.00  0.00      RA0  H
ATOM   2136  CA  LEU A 229      34.809  34.909  -3.261  1.00  0.00      RA0  C
ATOM   2137  CB  LEU A 229      33.920  35.827  -4.096  1.00  0.00      RA0  C
ATOM   2138  CG  LEU A 229      33.387  35.081  -5.316  1.00  0.00      RA0  C
ATOM   2139  CD1 LEU A 229      32.638  33.827  -4.883  1.00  0.00      RA0  C
ATOM   2140  CD2 LEU A 229      32.532  35.961  -6.224  1.00  0.00      RA0  C
ATOM   2141  C   LEU A 229      36.111  34.576  -4.022  1.00  0.00      RA0  C
ATOM   2142  O   LEU A 229      36.287  33.467  -4.555  1.00  0.00      RA0  O
ATOM   2143  N   GLU A 230      37.034  35.540  -4.032  1.00  0.00      RA0  N
ATOM   2144  H   GLU A 230      36.836  36.438  -3.630  1.00  0.00      RA0  H
ATOM   2145  CA  GLU A 230      38.381  35.294  -4.562  1.00  0.00      RA0  C
ATOM   2146  CB  GLU A 230      39.312  36.494  -4.402  1.00  0.00      RA0  C
ATOM   2147  CG  GLU A 230      39.029  37.682  -5.322  1.00  0.00      RA0  C
ATOM   2148  CD  GLU A 230      40.107  38.720  -5.094  1.00  0.00      RA0  C
ATOM   2149  OE1 GLU A 230      40.973  38.489  -4.261  1.00  0.00      RA0  O
ATOM   2150  OE2 GLU A 230      40.098  39.759  -5.743  1.00  0.00      RA0  O
ATOM   2151  C   GLU A 230      39.019  34.066  -3.917  1.00  0.00      RA0  C
ATOM   2152  O   GLU A 230      39.668  33.269  -4.598  1.00  0.00      RA0  O
ATOM   2153  N   ALA A 231      38.831  33.907  -2.617  1.00  0.00      RA0  N
ATOM   2154  H   ALA A 231      38.270  34.574  -2.124  1.00  0.00      RA0  H
ATOM   2155  CA  ALA A 231      39.380  32.767  -1.858  1.00  0.00      RA0  C
ATOM   2156  CB  ALA A 231      39.396  33.100  -0.371  1.00  0.00      RA0  C
ATOM   2157  C   ALA A 231      38.647  31.439  -2.040  1.00  0.00      RA0  C
ATOM   2158  O   ALA A 231      39.074  30.408  -1.501  1.00  0.00      RA0  O
ATOM   2159  N   GLY A 232      37.567  31.457  -2.827  1.00  0.00      RA0  N
ATOM   2160  H   GLY A 232      37.243  32.322  -3.208  1.00  0.00      RA0  H
ATOM   2161  CA  GLY A 232      36.742  30.290  -3.072  1.00  0.00      RA0  C
ATOM   2162  C   GLY A 232      35.941  29.830  -1.874  1.00  0.00      RA0  C
ATOM   2163  O   GLY A 232      35.687  28.643  -1.730  1.00  0.00      RA0  O
ATOM   2164  N   MSE A 233      35.543  30.755  -1.019  1.00  0.00      RA0  N
ATOM   2165  H   MSE A 233      35.621  31.724  -1.255  1.00  0.00      RA0  H
ATOM   2166  CA  MSE A 233      34.851  30.396   0.205  1.00  0.00      RA0  C
ATOM   2167  CB  MSE A 233      35.391  31.212   1.378  1.00  0.00      RA0  C
ATOM   2168  CG  MSE A 233      36.851  30.880   1.687  1.00  0.00      RA0  C
ATOM   2169  SE  MSE A 233      37.523  31.889   3.016  1.00  0.00      RA0  S
ATOM   2170  CE  MSE A 233      39.108  31.057   3.183  1.00  0.00      RA0  C
ATOM   2171  C   MSE A 233      33.343  30.613   0.033  1.00  0.00      RA0  C
ATOM   2172  O   MSE A 233      32.922  31.559  -0.633  1.00  0.00      RA0  O
ATOM   2173  N   ASN A 234      32.553  29.646   0.524  1.00  0.00      RA0  N
ATOM   2174  H   ASN A 234      32.938  28.953   1.132  1.00  0.00      RA0  H
ATOM   2175  CA  ASN A 234      31.112  29.673   0.312  1.00  0.00      RA0  C
ATOM   2176  CB  ASN A 234      30.489  28.312   0.623  1.00  0.00      RA0  C
ATOM   2177  CG  ASN A 234      30.843  27.290  -0.432  1.00  0.00      RA0  C
ATOM   2178  OD1 ASN A 234      31.427  27.601  -1.464  1.00  0.00      RA0  O
ATOM   2179  ND2 ASN A 234      30.445  26.046  -0.122  1.00  0.00      RA0  N
ATOM   2180 HD21 ASN A 234      30.011  25.849   0.759  1.00  0.00      RA0  H
ATOM   2181 HD22 ASN A 234      30.590  25.285  -0.761  1.00  0.00      RA0  H
ATOM   2182  C   ASN A 234      30.404  30.690   1.155  1.00  0.00      RA0  C
ATOM   2183  O   ASN A 234      30.860  31.034   2.257  1.00  0.00      RA0  O
ATOM   2184  N   LEU A 235      29.266  31.150   0.627  1.00  0.00      RA0  N
ATOM   2185  H   LEU A 235      28.993  30.873  -0.300  1.00  0.00      RA0  H
ATOM   2186  CA  LEU A 235      28.326  31.974   1.328  1.00  0.00      RA0  C
ATOM   2187  CB  LEU A 235      28.252  33.391   0.769  1.00  0.00      RA0  C
ATOM   2188  CG  LEU A 235      27.480  34.340   1.689  1.00  0.00      RA0  C
ATOM   2189  CD1 LEU A 235      27.937  34.224   3.144  1.00  0.00      RA0  C
ATOM   2190  CD2 LEU A 235      27.557  35.786   1.202  1.00  0.00      RA0  C
ATOM   2191  C   LEU A 235      26.971  31.277   1.303  1.00  0.00      RA0  C
ATOM   2192  O   LEU A 235      26.360  31.076   0.224  1.00  0.00      RA0  O
ATOM   2193  N   TYR A 236      26.522  30.899   2.494  1.00  0.00      RA0  N
ATOM   2194  H   TYR A 236      27.055  31.106   3.314  1.00  0.00      RA0  H
ATOM   2195  CA  TYR A 236      25.247  30.214   2.640  1.00  0.00      RA0  C
ATOM   2196  CB  TYR A 236      24.917  29.899   4.091  1.00  0.00      RA0  C
ATOM   2197  CG  TYR A 236      23.674  29.033   4.162  1.00  0.00      RA0  C
ATOM   2198  CD1 TYR A 236      23.737  27.685   3.823  1.00  0.00      RA0  C
ATOM   2199  CE1 TYR A 236      22.613  26.875   3.958  1.00  0.00      RA0  C
ATOM   2200  CD2 TYR A 236      22.467  29.577   4.587  1.00  0.00      RA0  C
ATOM   2201  CE2 TYR A 236      21.342  28.769   4.712  1.00  0.00      RA0  C
ATOM   2202  CZ  TYR A 236      21.416  27.412   4.424  1.00  0.00      RA0  C
ATOM   2203  OH  TYR A 236      20.302  26.609   4.616  1.00  0.00      RA0  O
ATOM   2204  HH  TYR A 236      20.527  25.711   4.354  1.00  0.00      RA0  H
ATOM   2205  C   TYR A 236      24.144  31.086   2.032  1.00  0.00      RA0  C
ATOM   2206  O   TYR A 236      24.106  32.313   2.217  1.00  0.00      RA0  O
ATOM   2207  N   GLY A 237      23.246  30.435   1.316  1.00  0.00      RA0  N
ATOM   2208  H   GLY A 237      23.347  29.451   1.181  1.00  0.00      RA0  H
ATOM   2209  CA  GLY A 237      22.192  31.105   0.599  1.00  0.00      RA0  C
ATOM   2210  C   GLY A 237      22.547  31.302  -0.857  1.00  0.00      RA0  C
ATOM   2211  O   GLY A 237      21.666  31.439  -1.692  1.00  0.00      RA0  O
ATOM   2212  N   GLN A 238      23.843  31.343  -1.166  1.00  0.00      RA0  N
ATOM   2213  H   GLN A 238      24.540  31.207  -0.462  1.00  0.00      RA0  H
ATOM   2214  CA  GLN A 238      24.307  31.522  -2.538  1.00  0.00      RA0  C
ATOM   2215  CB  GLN A 238      25.347  32.638  -2.645  1.00  0.00      RA0  C
ATOM   2216  CG  GLN A 238      25.014  33.951  -1.935  1.00  0.00      RA0  C
ATOM   2217  CD  GLN A 238      25.880  35.047  -2.532  1.00  0.00      RA0  C
ATOM   2218  OE1 GLN A 238      26.654  35.746  -1.878  1.00  0.00      RA0  O
ATOM   2219  NE2 GLN A 238      25.679  35.177  -3.845  1.00  0.00      RA0  N
ATOM   2220 HE21 GLN A 238      25.150  34.511  -4.376  1.00  0.00      RA0  H
ATOM   2221 HE22 GLN A 238      26.060  35.863  -4.465  1.00  0.00      RA0  H
ATOM   2222  C   GLN A 238      24.942  30.239  -3.057  1.00  0.00      RA0  C
ATOM   2223  O   GLN A 238      24.418  29.622  -3.995  1.00  0.00      RA0  O
ATOM   2224  N   GLU A 239      26.053  29.798  -2.480  1.00  0.00      RA0  N
ATOM   2225  H   GLU A 239      26.492  30.335  -1.756  1.00  0.00      RA0  H
ATOM   2226  CA  GLU A 239      26.675  28.534  -2.930  1.00  0.00      RA0  C
ATOM   2227  CB  GLU A 239      28.122  28.481  -2.445  1.00  0.00      RA0  C
ATOM   2228  CG  GLU A 239      29.141  29.240  -3.304  1.00  0.00      RA0  C
ATOM   2229  CD  GLU A 239      28.836  30.720  -3.409  1.00  0.00      RA0  C
ATOM   2230  OE1 GLU A 239      28.881  31.426  -2.401  1.00  0.00      RA0  O
ATOM   2231  OE2 GLU A 239      28.575  31.175  -4.518  1.00  0.00      RA0  O
ATOM   2232  C   GLU A 239      25.933  27.271  -2.514  1.00  0.00      RA0  C
ATOM   2233  O   GLU A 239      26.139  26.226  -3.112  1.00  0.00      RA0  O
ATOM   2234  N   MSE A 240      25.119  27.368  -1.464  1.00  0.00      RA0  N
ATOM   2235  H   MSE A 240      24.980  28.230  -0.978  1.00  0.00      RA0  H
ATOM   2236  CA  MSE A 240      24.269  26.270  -1.053  1.00  0.00      RA0  C
ATOM   2237  CB  MSE A 240      25.051  25.203  -0.281  1.00  0.00      RA0  C
ATOM   2238  CG  MSE A 240      25.624  25.669   1.060  1.00  0.00      RA0  C
ATOM   2239  SE  MSE A 240      26.932  26.896   0.931  1.00  0.00      RA0  S
ATOM   2240  CE  MSE A 240      27.368  26.944   2.675  1.00  0.00      RA0  C
ATOM   2241  C   MSE A 240      23.074  26.743  -0.209  1.00  0.00      RA0  C
ATOM   2242  O   MSE A 240      23.028  27.868   0.285  1.00  0.00      RA0  O
ATOM   2243  N   ASP A 241      22.115  25.848  -0.068  1.00  0.00      RA0  N
ATOM   2244  H   ASP A 241      22.066  24.963  -0.534  1.00  0.00      RA0  H
ATOM   2245  CA  ASP A 241      20.985  26.060   0.851  1.00  0.00      RA0  C
ATOM   2246  CB  ASP A 241      19.933  26.954   0.194  1.00  0.00      RA0  C
ATOM   2247  CG  ASP A 241      19.079  26.092  -0.710  1.00  0.00      RA0  C
ATOM   2248  OD1 ASP A 241      19.610  25.450  -1.605  1.00  0.00      RA0  O
ATOM   2249  OD2 ASP A 241      17.886  25.968  -0.458  1.00  0.00      RA0  O
ATOM   2250  C   ASP A 241      20.379  24.703   1.105  1.00  0.00      RA0  C
ATOM   2251  O   ASP A 241      20.979  23.675   0.726  1.00  0.00      RA0  O
ATOM   2252  N   GLU A 242      19.212  24.647   1.743  1.00  0.00      RA0  N
ATOM   2253  H   GLU A 242      18.646  25.468   1.783  1.00  0.00      RA0  H
ATOM   2254  CA  GLU A 242      18.651  23.352   2.133  1.00  0.00      RA0  C
ATOM   2255  CB  GLU A 242      17.366  23.586   2.927  1.00  0.00      RA0  C
ATOM   2256  CG  GLU A 242      17.469  24.575   4.088  1.00  0.00      RA0  C
ATOM   2257  CD  GLU A 242      17.934  23.865   5.337  1.00  0.00      RA0  C
ATOM   2258  OE1 GLU A 242      18.240  22.681   5.270  1.00  0.00      RA0  O
ATOM   2259  OE2 GLU A 242      17.964  24.497   6.387  1.00  0.00      RA0  O
ATOM   2260  C   GLU A 242      18.278  22.431   0.982  1.00  0.00      RA0  C
ATOM   2261  O   GLU A 242      18.046  21.243   1.204  1.00  0.00      RA0  O
ATOM   2262  N   THR A 243      18.251  22.974  -0.234  1.00  0.00      RA0  N
ATOM   2263  H   THR A 243      18.482  23.940  -0.379  1.00  0.00      RA0  H
ATOM   2264  CA  THR A 243      17.926  22.200  -1.441  1.00  0.00      RA0  C
ATOM   2265  CB  THR A 243      16.905  22.984  -2.284  1.00  0.00      RA0  C
ATOM   2266  OG1 THR A 243      17.400  24.241  -2.762  1.00  0.00      RA0  O
ATOM   2267  HG1 THR A 243      17.766  24.746  -2.029  1.00  0.00      RA0  H
ATOM   2268  CG2 THR A 243      15.623  23.198  -1.479  1.00  0.00      RA0  C
ATOM   2269  C   THR A 243      19.141  21.692  -2.195  1.00  0.00      RA0  C
ATOM   2270  O   THR A 243      18.994  20.964  -3.182  1.00  0.00      RA0  O
ATOM   2271  N   ILE A 244      20.331  22.094  -1.749  1.00  0.00      RA0  N
ATOM   2272  H   ILE A 244      20.399  22.643  -0.913  1.00  0.00      RA0  H
ATOM   2273  CA  ILE A 244      21.581  21.781  -2.428  1.00  0.00      RA0  C
ATOM   2274  CB  ILE A 244      22.321  23.071  -2.807  1.00  0.00      RA0  C
ATOM   2275  CG2 ILE A 244      23.719  22.809  -3.371  1.00  0.00      RA0  C
ATOM   2276  CG1 ILE A 244      21.477  23.865  -3.802  1.00  0.00      RA0  C
ATOM   2277  CD1 ILE A 244      21.116  23.023  -5.026  1.00  0.00      RA0  C
ATOM   2278  C   ILE A 244      22.465  20.857  -1.601  1.00  0.00      RA0  C
ATOM   2279  O   ILE A 244      22.743  21.144  -0.436  1.00  0.00      RA0  O
ATOM   2280  N   SER A 245      22.978  19.801  -2.244  1.00  0.00      RA0  N
ATOM   2281  H   SER A 245      22.800  19.695  -3.219  1.00  0.00      RA0  H
ATOM   2282  CA  SER A 245      23.866  18.868  -1.601  1.00  0.00      RA0  C
ATOM   2283  CB  SER A 245      23.975  17.657  -2.533  1.00  0.00      RA0  C
ATOM   2284  OG  SER A 245      24.957  16.726  -2.066  1.00  0.00      RA0  O
ATOM   2285  HG  SER A 245      24.448  15.991  -1.717  1.00  0.00      RA0  H
ATOM   2286  C   SER A 245      25.237  19.526  -1.367  1.00  0.00      RA0  C
ATOM   2287  O   SER A 245      25.682  20.283  -2.225  1.00  0.00      RA0  O
ATOM   2288  N   PRO A 246      25.924  19.234  -0.270  1.00  0.00      RA0  N
ATOM   2289  CD  PRO A 246      25.503  18.382   0.832  1.00  0.00      RA0  C
ATOM   2290  CA  PRO A 246      27.298  19.749  -0.108  1.00  0.00      RA0  C
ATOM   2291  CB  PRO A 246      27.702  19.197   1.264  1.00  0.00      RA0  C
ATOM   2292  CG  PRO A 246      26.812  17.980   1.496  1.00  0.00      RA0  C
ATOM   2293  C   PRO A 246      28.197  19.301  -1.264  1.00  0.00      RA0  C
ATOM   2294  O   PRO A 246      29.143  20.032  -1.632  1.00  0.00      RA0  O
ATOM   2295  N   LEU A 247      27.880  18.149  -1.874  1.00  0.00      RA0  N
ATOM   2296  H   LEU A 247      27.051  17.648  -1.612  1.00  0.00      RA0  H
ATOM   2297  CA  LEU A 247      28.665  17.623  -2.980  1.00  0.00      RA0  C
ATOM   2298  CB  LEU A 247      28.188  16.221  -3.357  1.00  0.00      RA0  C
ATOM   2299  CG  LEU A 247      28.182  15.236  -2.187  1.00  0.00      RA0  C
ATOM   2300  CD1 LEU A 247      27.604  13.884  -2.603  1.00  0.00      RA0  C
ATOM   2301  CD2 LEU A 247      29.559  15.088  -1.539  1.00  0.00      RA0  C
ATOM   2302  C   LEU A 247      28.625  18.535  -4.204  1.00  0.00      RA0  C
ATOM   2303  O   LEU A 247      29.546  18.526  -5.009  1.00  0.00      RA0  O
ATOM   2304  N   ALA A 248      27.568  19.327  -4.321  1.00  0.00      RA0  N
ATOM   2305  H   ALA A 248      26.884  19.362  -3.591  1.00  0.00      RA0  H
ATOM   2306  CA  ALA A 248      27.369  20.270  -5.437  1.00  0.00      RA0  C
ATOM   2307  CB  ALA A 248      25.898  20.290  -5.856  1.00  0.00      RA0  C
ATOM   2308  C   ALA A 248      27.794  21.707  -5.074  1.00  0.00      RA0  C
ATOM   2309  O   ALA A 248      27.575  22.639  -5.859  1.00  0.00      RA0  O
ATOM   2310  N   ALA A 249      28.371  21.860  -3.885  1.00  0.00      RA0  N
ATOM   2311  H   ALA A 249      28.527  21.072  -3.289  1.00  0.00      RA0  H
ATOM   2312  CA  ALA A 249      28.788  23.152  -3.359  1.00  0.00      RA0  C
ATOM   2313  CB  ALA A 249      27.959  23.517  -2.129  1.00  0.00      RA0  C
ATOM   2314  C   ALA A 249      30.270  23.147  -2.963  1.00  0.00      RA0  C
ATOM   2315  O   ALA A 249      30.702  23.907  -2.115  1.00  0.00      RA0  O
ATOM   2316  N   ASN A 250      31.036  22.280  -3.607  1.00  0.00      RA0  N
ATOM   2317  H   ASN A 250      30.617  21.700  -4.303  1.00  0.00      RA0  H
ATOM   2318  CA  ASN A 250      32.482  22.179  -3.337  1.00  0.00      RA0  C
ATOM   2319  CB  ASN A 250      33.254  23.407  -3.835  1.00  0.00      RA0  C
ATOM   2320  CG  ASN A 250      34.744  23.173  -3.693  1.00  0.00      RA0  C
ATOM   2321  OD1 ASN A 250      35.253  22.086  -3.957  1.00  0.00      RA0  O
ATOM   2322  ND2 ASN A 250      35.415  24.263  -3.274  1.00  0.00      RA0  N
ATOM   2323 HD21 ASN A 250      34.924  25.113  -3.065  1.00  0.00      RA0  H
ATOM   2324 HD22 ASN A 250      36.405  24.276  -3.142  1.00  0.00      RA0  H
ATOM   2325  C   ASN A 250      32.761  21.910  -1.864  1.00  0.00      RA0  C
ATOM   2326  O   ASN A 250      33.743  22.427  -1.336  1.00  0.00      RA0  O
ATOM   2327  N   MSE A 251      31.903  21.100  -1.211  1.00  0.00      RA0  N
ATOM   2328  H   MSE A 251      31.083  20.756  -1.673  1.00  0.00      RA0  H
ATOM   2329  CA  MSE A 251      32.087  20.727   0.185  1.00  0.00      RA0  C
ATOM   2330  CB  MSE A 251      30.921  21.205   1.049  1.00  0.00      RA0  C
ATOM   2331  CG  MSE A 251      30.724  22.720   1.023  1.00  0.00      RA0  C
ATOM   2332  SE  MSE A 251      29.300  23.244   1.990  1.00  0.00      RA0  S
ATOM   2333  CE  MSE A 251      29.913  22.743   3.605  1.00  0.00      RA0  C
ATOM   2334  C   MSE A 251      32.289  19.230   0.356  1.00  0.00      RA0  C
ATOM   2335  O   MSE A 251      32.310  18.724   1.466  1.00  0.00      RA0  O
ATOM   2336  N   GLY A 252      32.527  18.521  -0.744  1.00  0.00      RA0  N
ATOM   2337  H   GLY A 252      32.520  18.972  -1.634  1.00  0.00      RA0  H
ATOM   2338  CA  GLY A 252      32.811  17.085  -0.658  1.00  0.00      RA0  C
ATOM   2339  C   GLY A 252      33.976  16.799   0.295  1.00  0.00      RA0  C
ATOM   2340  O   GLY A 252      33.971  15.798   1.058  1.00  0.00      RA0  O
ATOM   2341  N   TRP A 253      34.991  17.641   0.210  1.00  0.00      RA0  N
ATOM   2342  H   TRP A 253      34.925  18.405  -0.428  1.00  0.00      RA0  H
ATOM   2343  CA  TRP A 253      36.197  17.479   0.996  1.00  0.00      RA0  C
ATOM   2344  CB  TRP A 253      37.295  18.462   0.566  1.00  0.00      RA0  C
ATOM   2345  CG  TRP A 253      36.860  19.900   0.740  1.00  0.00      RA0  C
ATOM   2346  CD2 TRP A 253      37.257  20.835   1.765  1.00  0.00      RA0  C
ATOM   2347  CE2 TRP A 253      36.590  22.057   1.511  1.00  0.00      RA0  C
ATOM   2348  CE3 TRP A 253      38.107  20.729   2.860  1.00  0.00      RA0  C
ATOM   2349  CD1 TRP A 253      35.981  20.620  -0.080  1.00  0.00      RA0  C
ATOM   2350  NE1 TRP A 253      35.816  21.888   0.368  1.00  0.00      RA0  N
ATOM   2351  HE1 TRP A 253      35.240  22.563  -0.064  1.00  0.00      RA0  H
ATOM   2352  CZ2 TRP A 253      36.796  23.142   2.355  1.00  0.00      RA0  C
ATOM   2353  CZ3 TRP A 253      38.304  21.821   3.696  1.00  0.00      RA0  C
ATOM   2354  CH2 TRP A 253      37.650  23.022   3.445  1.00  0.00      RA0  C
ATOM   2355  C   TRP A 253      35.916  17.534   2.484  1.00  0.00      RA0  C
ATOM   2356  O   TRP A 253      36.757  17.128   3.276  1.00  0.00      RA0  O
ATOM   2357  N   THR A 254      34.758  18.071   2.869  1.00  0.00      RA0  N
ATOM   2358  H   THR A 254      34.045  18.291   2.209  1.00  0.00      RA0  H
ATOM   2359  CA  THR A 254      34.404  18.171   4.283  1.00  0.00      RA0  C
ATOM   2360  CB  THR A 254      33.796  19.537   4.641  1.00  0.00      RA0  C
ATOM   2361  OG1 THR A 254      32.689  19.886   3.807  1.00  0.00      RA0  O
ATOM   2362  HG1 THR A 254      32.911  19.652   2.917  1.00  0.00      RA0  H
ATOM   2363  CG2 THR A 254      34.859  20.627   4.592  1.00  0.00      RA0  C
ATOM   2364  C   THR A 254      33.587  16.989   4.797  1.00  0.00      RA0  C
ATOM   2365  O   THR A 254      33.267  16.939   5.988  1.00  0.00      RA0  O
ATOM   2366  N   ILE A 255      33.257  16.046   3.925  1.00  0.00      RA0  N
ATOM   2367  H   ILE A 255      33.649  16.014   3.004  1.00  0.00      RA0  H
ATOM   2368  CA  ILE A 255      32.444  14.906   4.342  1.00  0.00      RA0  C
ATOM   2369  CB  ILE A 255      31.504  14.424   3.245  1.00  0.00      RA0  C
ATOM   2370  CG2 ILE A 255      30.520  13.421   3.851  1.00  0.00      RA0  C
ATOM   2371  CG1 ILE A 255      30.800  15.591   2.545  1.00  0.00      RA0  C
ATOM   2372  CD1 ILE A 255      29.960  16.456   3.486  1.00  0.00      RA0  C
ATOM   2373  C   ILE A 255      33.352  13.791   4.823  1.00  0.00      RA0  C
ATOM   2374  O   ILE A 255      34.159  13.254   4.058  1.00  0.00      RA0  O
ATOM   2375  N   ALA A 256      33.192  13.431   6.087  1.00  0.00      RA0  N
ATOM   2376  H   ALA A 256      32.430  13.855   6.584  1.00  0.00      RA0  H
ATOM   2377  CA  ALA A 256      33.960  12.356   6.709  1.00  0.00      RA0  C
ATOM   2378  CB  ALA A 256      34.192  12.643   8.182  1.00  0.00      RA0  C
ATOM   2379  C   ALA A 256      33.215  11.032   6.566  1.00  0.00      RA0  C
ATOM   2380  O   ALA A 256      32.539  10.595   7.469  1.00  0.00      RA0  O
ATOM   2381  N   TRP A 257      33.338  10.385   5.405  1.00  0.00      RA0  N
ATOM   2382  H   TRP A 257      33.910  10.793   4.692  1.00  0.00      RA0  H
ATOM   2383  CA  TRP A 257      32.592   9.142   5.141  1.00  0.00      RA0  C
ATOM   2384  CB  TRP A 257      32.777   8.681   3.692  1.00  0.00      RA0  C
ATOM   2385  CG  TRP A 257      32.530   9.792   2.695  1.00  0.00      RA0  C
ATOM   2386  CD2 TRP A 257      31.284  10.194   2.085  1.00  0.00      RA0  C
ATOM   2387  CE2 TRP A 257      31.567  11.250   1.187  1.00  0.00      RA0  C
ATOM   2388  CE3 TRP A 257      29.976   9.749   2.226  1.00  0.00      RA0  C
ATOM   2389  CD1 TRP A 257      33.496  10.640   2.130  1.00  0.00      RA0  C
ATOM   2390  NE1 TRP A 257      32.933  11.501   1.244  1.00  0.00      RA0  N
ATOM   2391  HE1 TRP A 257      33.413  12.198   0.747  1.00  0.00      RA0  H
ATOM   2392  CZ2 TRP A 257      30.537  11.826   0.452  1.00  0.00      RA0  C
ATOM   2393  CZ3 TRP A 257      28.955  10.336   1.487  1.00  0.00      RA0  C
ATOM   2394  CH2 TRP A 257      29.234  11.368   0.600  1.00  0.00      RA0  C
ATOM   2395  C   TRP A 257      33.013   8.009   6.068  1.00  0.00      RA0  C
ATOM   2396  O   TRP A 257      32.180   7.220   6.548  1.00  0.00      RA0  O
ATOM   2397  N   GLU A 258      34.316   7.914   6.324  1.00  0.00      RA0  N
ATOM   2398  H   GLU A 258      34.955   8.616   6.027  1.00  0.00      RA0  H
ATOM   2399  CA  GLU A 258      34.824   6.879   7.215  1.00  0.00      RA0  C
ATOM   2400  CB  GLU A 258      36.089   6.250   6.638  1.00  0.00      RA0  C
ATOM   2401  CG  GLU A 258      35.680   5.414   5.427  1.00  0.00      RA0  C
ATOM   2402  CD  GLU A 258      34.523   4.530   5.848  1.00  0.00      RA0  C
ATOM   2403  OE1 GLU A 258      34.714   3.701   6.736  1.00  0.00      RA0  O
ATOM   2404  OE2 GLU A 258      33.427   4.692   5.312  1.00  0.00      RA0  O
ATOM   2405  C   GLU A 258      35.008   7.492   8.597  1.00  0.00      RA0  C
ATOM   2406  O   GLU A 258      35.400   8.650   8.685  1.00  0.00      RA0  O
ATOM   2407  N   PRO A 259      34.736   6.765   9.685  1.00  0.00      RA0  N
ATOM   2408  CD  PRO A 259      34.884   7.311  11.030  1.00  0.00      RA0  C
ATOM   2409  CA  PRO A 259      34.299   5.371   9.697  1.00  0.00      RA0  C
ATOM   2410  CB  PRO A 259      34.596   4.958  11.138  1.00  0.00      RA0  C
ATOM   2411  CG  PRO A 259      34.358   6.222  11.955  1.00  0.00      RA0  C
ATOM   2412  C   PRO A 259      32.834   5.247   9.296  1.00  0.00      RA0  C
ATOM   2413  O   PRO A 259      32.029   6.113   9.667  1.00  0.00      RA0  O
ATOM   2414  N   ALA A 260      32.529   4.188   8.555  1.00  0.00      RA0  N
ATOM   2415  H   ALA A 260      33.293   3.656   8.177  1.00  0.00      RA0  H
ATOM   2416  CA  ALA A 260      31.192   3.923   8.026  1.00  0.00      RA0  C
ATOM   2417  CB  ALA A 260      31.186   2.640   7.194  1.00  0.00      RA0  C
ATOM   2418  C   ALA A 260      30.138   3.805   9.102  1.00  0.00      RA0  C
ATOM   2419  O   ALA A 260      28.960   4.052   8.837  1.00  0.00      RA0  O
ATOM   2420  N   ASP A 261      30.539   3.435  10.314  1.00  0.00      RA0  N
ATOM   2421  H   ASP A 261      31.507   3.315  10.550  1.00  0.00      RA0  H
ATOM   2422  CA  ASP A 261      29.585   3.218  11.397  1.00  0.00      RA0  C
ATOM   2423  CB  ASP A 261      30.264   2.323  12.431  1.00  0.00      RA0  C
ATOM   2424  CG  ASP A 261      31.580   2.993  12.821  1.00  0.00      RA0  C
ATOM   2425  OD1 ASP A 261      32.592   2.669  12.204  1.00  0.00      RA0  O
ATOM   2426  OD2 ASP A 261      31.601   3.855  13.703  1.00  0.00      RA0  O
ATOM   2427  C   ASP A 261      29.212   4.466  12.159  1.00  0.00      RA0  C
ATOM   2428  O   ASP A 261      28.453   4.397  13.132  1.00  0.00      RA0  O
ATOM   2429  N   ARG A 262      29.736   5.609  11.747  1.00  0.00      RA0  N
ATOM   2430  H   ARG A 262      30.357   5.607  10.964  1.00  0.00      RA0  H
ATOM   2431  CA  ARG A 262      29.318   6.867  12.343  1.00  0.00      RA0  C
ATOM   2432  CB  ARG A 262      30.381   7.957  12.221  1.00  0.00      RA0  C
ATOM   2433  CG  ARG A 262      29.817   9.279  12.757  1.00  0.00      RA0  C
ATOM   2434  CD  ARG A 262      30.706  10.499  12.533  1.00  0.00      RA0  C
ATOM   2435  NE  ARG A 262      30.955  10.756  11.118  1.00  0.00      RA0  N
ATOM   2436  HE  ARG A 262      31.500  10.067  10.627  1.00  0.00      RA0  H
ATOM   2437  CZ  ARG A 262      30.537  11.943  10.586  1.00  0.00      RA0  C
ATOM   2438  NH1 ARG A 262      29.767  12.777  11.328  1.00  0.00      RA0  N
ATOM   2439 HH11 ARG A 262      29.499  13.711  11.045  1.00  0.00      RA0  H
ATOM   2440 HH12 ARG A 262      29.387  12.502  12.224  1.00  0.00      RA0  H
ATOM   2441  NH2 ARG A 262      30.906  12.242   9.317  1.00  0.00      RA0  N
ATOM   2442 HH21 ARG A 262      30.660  13.109   8.866  1.00  0.00      RA0  H
ATOM   2443 HH22 ARG A 262      31.447  11.592   8.765  1.00  0.00      RA0  H
ATOM   2444  C   ARG A 262      28.042   7.389  11.657  1.00  0.00      RA0  C
ATOM   2445  O   ARG A 262      28.080   7.868  10.541  1.00  0.00      RA0  O
ATOM   2446  N   ASP A 263      26.942   7.332  12.388  1.00  0.00      RA0  N
ATOM   2447  H   ASP A 263      26.995   6.971  13.317  1.00  0.00      RA0  H
ATOM   2448  CA  ASP A 263      25.668   7.872  11.955  1.00  0.00      RA0  C
ATOM   2449  CB  ASP A 263      24.505   7.288  12.751  1.00  0.00      RA0  C
ATOM   2450  CG  ASP A 263      23.222   7.883  12.212  1.00  0.00      RA0  C
ATOM   2451  OD1 ASP A 263      23.146   8.111  11.007  1.00  0.00      RA0  O
ATOM   2452  OD2 ASP A 263      22.307   8.123  12.996  1.00  0.00      RA0  O
ATOM   2453  C   ASP A 263      25.683   9.379  12.085  1.00  0.00      RA0  C
ATOM   2454  O   ASP A 263      26.083   9.924  13.117  1.00  0.00      RA0  O
ATOM   2455  N   PHE A 264      25.256  10.062  11.034  1.00  0.00      RA0  N
ATOM   2456  H   PHE A 264      24.735   9.567  10.332  1.00  0.00      RA0  H
ATOM   2457  CA  PHE A 264      25.059  11.496  11.096  1.00  0.00      RA0  C
ATOM   2458  CB  PHE A 264      26.328  12.287  10.744  1.00  0.00      RA0  C
ATOM   2459  CG  PHE A 264      26.777  12.108   9.312  1.00  0.00      RA0  C
ATOM   2460  CD1 PHE A 264      26.299  12.956   8.318  1.00  0.00      RA0  C
ATOM   2461  CD2 PHE A 264      27.702  11.121   8.991  1.00  0.00      RA0  C
ATOM   2462  CE1 PHE A 264      26.778  12.847   7.018  1.00  0.00      RA0  C
ATOM   2463  CE2 PHE A 264      28.187  11.017   7.693  1.00  0.00      RA0  C
ATOM   2464  CZ  PHE A 264      27.741  11.893   6.711  1.00  0.00      RA0  C
ATOM   2465  C   PHE A 264      23.870  11.875  10.224  1.00  0.00      RA0  C
ATOM   2466  O   PHE A 264      23.512  11.145   9.305  1.00  0.00      RA0  O
ATOM   2467  N   ILE A 265      23.266  13.012  10.523  1.00  0.00      RA0  N
ATOM   2468  H   ILE A 265      23.693  13.593  11.219  1.00  0.00      RA0  H
ATOM   2469  CA  ILE A 265      22.069  13.439   9.815  1.00  0.00      RA0  C
ATOM   2470  CB  ILE A 265      21.448  14.658  10.503  1.00  0.00      RA0  C
ATOM   2471  CG2 ILE A 265      20.093  15.011   9.885  1.00  0.00      RA0  C
ATOM   2472  CG1 ILE A 265      21.357  14.467  12.013  1.00  0.00      RA0  C
ATOM   2473  CD1 ILE A 265      20.971  15.758  12.734  1.00  0.00      RA0  C
ATOM   2474  C   ILE A 265      22.411  13.803   8.383  1.00  0.00      RA0  C
ATOM   2475  O   ILE A 265      23.336  14.573   8.142  1.00  0.00      RA0  O
ATOM   2476  N   GLY A 266      21.694  13.189   7.447  1.00  0.00      RA0  N
ATOM   2477  H   GLY A 266      21.036  12.480   7.702  1.00  0.00      RA0  H
ATOM   2478  CA  GLY A 266      21.956  13.377   6.009  1.00  0.00      RA0  C
ATOM   2479  C   GLY A 266      22.772  12.263   5.385  1.00  0.00      RA0  C
ATOM   2480  O   GLY A 266      22.902  12.218   4.166  1.00  0.00      RA0  O
ATOM   2481  N   ARG A 267      23.273  11.338   6.203  1.00  0.00      RA0  N
ATOM   2482  H   ARG A 267      23.030  11.332   7.175  1.00  0.00      RA0  H
ATOM   2483  CA  ARG A 267      24.264  10.372   5.743  1.00  0.00      RA0  C
ATOM   2484  CB  ARG A 267      24.816   9.440   6.834  1.00  0.00      RA0  C
ATOM   2485  CG  ARG A 267      25.922   8.591   6.190  1.00  0.00      RA0  C
ATOM   2486  CD  ARG A 267      26.710   7.585   7.037  1.00  0.00      RA0  C
ATOM   2487  NE  ARG A 267      27.635   6.890   6.137  1.00  0.00      RA0  N
ATOM   2488  HE  ARG A 267      27.247   6.585   5.253  1.00  0.00      RA0  H
ATOM   2489  CZ  ARG A 267      28.964   6.716   6.402  1.00  0.00      RA0  C
ATOM   2490  NH1 ARG A 267      29.461   7.004   7.629  1.00  0.00      RA0  N
ATOM   2491 HH11 ARG A 267      30.452   6.937   7.813  1.00  0.00      RA0  H
ATOM   2492 HH12 ARG A 267      28.867   7.276   8.397  1.00  0.00      RA0  H
ATOM   2493  NH2 ARG A 267      29.765   6.267   5.411  1.00  0.00      RA0  N
ATOM   2494 HH21 ARG A 267      30.752   6.093   5.549  1.00  0.00      RA0  H
ATOM   2495 HH22 ARG A 267      29.383   6.106   4.483  1.00  0.00      RA0  H
ATOM   2496  C   ARG A 267      23.779   9.532   4.586  1.00  0.00      RA0  C
ATOM   2497  O   ARG A 267      24.436   9.471   3.571  1.00  0.00      RA0  O
ATOM   2498  N   GLU A 268      22.630   8.882   4.712  1.00  0.00      RA0  N
ATOM   2499  H   GLU A 268      22.001   9.176   5.435  1.00  0.00      RA0  H
ATOM   2500  CA  GLU A 268      22.198   7.978   3.636  1.00  0.00      RA0  C
ATOM   2501  CB  GLU A 268      21.056   7.060   4.105  1.00  0.00      RA0  C
ATOM   2502  CG  GLU A 268      20.195   7.578   5.268  1.00  0.00      RA0  C
ATOM   2503  CD  GLU A 268      19.656   8.954   4.938  1.00  0.00      RA0  C
ATOM   2504  OE1 GLU A 268      18.817   9.052   4.050  1.00  0.00      RA0  O
ATOM   2505  OE2 GLU A 268      20.133   9.932   5.518  1.00  0.00      RA0  O
ATOM   2506  C   GLU A 268      21.822   8.751   2.370  1.00  0.00      RA0  C
ATOM   2507  O   GLU A 268      22.071   8.283   1.265  1.00  0.00      RA0  O
ATOM   2508  N   ALA A 269      21.224   9.927   2.516  1.00  0.00      RA0  N
ATOM   2509  H   ALA A 269      20.865  10.176   3.423  1.00  0.00      RA0  H
ATOM   2510  CA  ALA A 269      20.878  10.736   1.313  1.00  0.00      RA0  C
ATOM   2511  CB  ALA A 269      20.114  11.983   1.729  1.00  0.00      RA0  C
ATOM   2512  C   ALA A 269      22.157  11.136   0.573  1.00  0.00      RA0  C
ATOM   2513  O   ALA A 269      22.237  11.113  -0.660  1.00  0.00      RA0  O
ATOM   2514  N   LEU A 270      23.169  11.466   1.347  1.00  0.00      RA0  N
ATOM   2515  H   LEU A 270      23.040  11.437   2.342  1.00  0.00      RA0  H
ATOM   2516  CA  LEU A 270      24.458  11.851   0.806  1.00  0.00      RA0  C
ATOM   2517  CB  LEU A 270      25.341  12.375   1.929  1.00  0.00      RA0  C
ATOM   2518  CG  LEU A 270      26.294  13.442   1.420  1.00  0.00      RA0  C
ATOM   2519  CD1 LEU A 270      25.539  14.514   0.642  1.00  0.00      RA0  C
ATOM   2520  CD2 LEU A 270      27.113  14.038   2.558  1.00  0.00      RA0  C
ATOM   2521  C   LEU A 270      25.115  10.691   0.071  1.00  0.00      RA0  C
ATOM   2522  O   LEU A 270      25.678  10.870  -1.011  1.00  0.00      RA0  O
ATOM   2523  N   GLU A 271      25.041   9.490   0.650  1.00  0.00      RA0  N
ATOM   2524  H   GLU A 271      24.572   9.402   1.533  1.00  0.00      RA0  H
ATOM   2525  CA  GLU A 271      25.599   8.306   0.008  1.00  0.00      RA0  C
ATOM   2526  CB  GLU A 271      25.754   7.128   0.992  1.00  0.00      RA0  C
ATOM   2527  CG  GLU A 271      26.623   7.657   2.149  1.00  0.00      RA0  C
ATOM   2528  CD  GLU A 271      27.503   6.622   2.834  1.00  0.00      RA0  C
ATOM   2529  OE1 GLU A 271      26.992   5.733   3.496  1.00  0.00      RA0  O
ATOM   2530  OE2 GLU A 271      28.725   6.747   2.777  1.00  0.00      RA0  O
ATOM   2531  C   GLU A 271      24.949   8.043  -1.335  1.00  0.00      RA0  C
ATOM   2532  O   GLU A 271      25.613   7.631  -2.296  1.00  0.00      RA0  O
ATOM   2533  N   VAL A 272      23.629   8.230  -1.400  1.00  0.00      RA0  N
ATOM   2534  H   VAL A 272      23.133   8.509  -0.574  1.00  0.00      RA0  H
ATOM   2535  CA  VAL A 272      22.913   8.064  -2.654  1.00  0.00      RA0  C
ATOM   2536  CB  VAL A 272      21.402   8.123  -2.415  1.00  0.00      RA0  C
ATOM   2537  CG1 VAL A 272      20.619   8.115  -3.730  1.00  0.00      RA0  C
ATOM   2538  CG2 VAL A 272      20.965   6.988  -1.490  1.00  0.00      RA0  C
ATOM   2539  C   VAL A 272      23.351   9.134  -3.669  1.00  0.00      RA0  C
ATOM   2540  O   VAL A 272      23.580   8.838  -4.844  1.00  0.00      RA0  O
ATOM   2541  N   GLN A 273      23.486  10.370  -3.202  1.00  0.00      RA0  N
ATOM   2542  H   GLN A 273      23.307  10.541  -2.231  1.00  0.00      RA0  H
ATOM   2543  CA  GLN A 273      23.943  11.461  -4.065  1.00  0.00      RA0  C
ATOM   2544  CB  GLN A 273      23.835  12.776  -3.296  1.00  0.00      RA0  C
ATOM   2545  CG  GLN A 273      22.355  13.076  -3.037  1.00  0.00      RA0  C
ATOM   2546  CD  GLN A 273      22.204  14.028  -1.870  1.00  0.00      RA0  C
ATOM   2547  OE1 GLN A 273      23.105  14.796  -1.549  1.00  0.00      RA0  O
ATOM   2548  NE2 GLN A 273      21.006  13.946  -1.263  1.00  0.00      RA0  N
ATOM   2549 HE21 GLN A 273      20.352  13.245  -1.544  1.00  0.00      RA0  H
ATOM   2550 HE22 GLN A 273      20.698  14.541  -0.513  1.00  0.00      RA0  H
ATOM   2551  C   GLN A 273      25.334  11.173  -4.634  1.00  0.00      RA0  C
ATOM   2552  O   GLN A 273      25.568  11.387  -5.817  1.00  0.00      RA0  O
ATOM   2553  N   ARG A 274      26.231  10.646  -3.796  1.00  0.00      RA0  N
ATOM   2554  H   ARG A 274      25.969  10.465  -2.848  1.00  0.00      RA0  H
ATOM   2555  CA  ARG A 274      27.565  10.283  -4.262  1.00  0.00      RA0  C
ATOM   2556  CB  ARG A 274      28.377   9.829  -3.053  1.00  0.00      RA0  C
ATOM   2557  CG  ARG A 274      29.803   9.366  -3.345  1.00  0.00      RA0  C
ATOM   2558  CD  ARG A 274      30.302   8.435  -2.236  1.00  0.00      RA0  C
ATOM   2559  NE  ARG A 274      29.465   7.239  -2.190  1.00  0.00      RA0  N
ATOM   2560  HE  ARG A 274      29.195   6.826  -3.073  1.00  0.00      RA0  H
ATOM   2561  CZ  ARG A 274      29.040   6.688  -1.017  1.00  0.00      RA0  C
ATOM   2562  NH1 ARG A 274      29.433   7.230   0.154  1.00  0.00      RA0  N
ATOM   2563 HH11 ARG A 274      29.126   6.864   1.048  1.00  0.00      RA0  H
ATOM   2564 HH12 ARG A 274      30.038   8.024   0.203  1.00  0.00      RA0  H
ATOM   2565  NH2 ARG A 274      28.231   5.614  -1.046  1.00  0.00      RA0  N
ATOM   2566 HH21 ARG A 274      27.911   5.138  -0.226  1.00  0.00      RA0  H
ATOM   2567 HH22 ARG A 274      27.896   5.240  -1.936  1.00  0.00      RA0  H
ATOM   2568  C   ARG A 274      27.530   9.170  -5.311  1.00  0.00      RA0  C
ATOM   2569  O   ARG A 274      28.216   9.245  -6.333  1.00  0.00      RA0  O
ATOM   2570  N   GLU A 275      26.704   8.163  -5.069  1.00  0.00      RA0  N
ATOM   2571  H   GLU A 275      26.236   8.088  -4.186  1.00  0.00      RA0  H
ATOM   2572  CA  GLU A 275      26.486   7.079  -6.026  1.00  0.00      RA0  C
ATOM   2573  CB  GLU A 275      25.573   5.981  -5.462  1.00  0.00      RA0  C
ATOM   2574  CG  GLU A 275      26.297   4.660  -5.164  1.00  0.00      RA0  C
ATOM   2575  CD  GLU A 275      27.153   4.764  -3.914  1.00  0.00      RA0  C
ATOM   2576  OE1 GLU A 275      26.770   4.203  -2.890  1.00  0.00      RA0  O
ATOM   2577  OE2 GLU A 275      28.216   5.381  -3.946  1.00  0.00      RA0  O
ATOM   2578  C   GLU A 275      25.951   7.572  -7.361  1.00  0.00      RA0  C
ATOM   2579  O   GLU A 275      26.364   7.113  -8.426  1.00  0.00      RA0  O
ATOM   2580  N   HIS A 276      24.971   8.463  -7.308  1.00  0.00      RA0  N
ATOM   2581  H   HIS A 276      24.709   8.838  -6.418  1.00  0.00      RA0  H
ATOM   2582  CA  HIS A 276      24.309   8.917  -8.514  1.00  0.00      RA0  C
ATOM   2583  CB  HIS A 276      22.924   9.482  -8.194  1.00  0.00      RA0  C
ATOM   2584  CG  HIS A 276      21.903   8.383  -8.003  1.00  0.00      RA0  C
ATOM   2585  ND1 HIS A 276      20.668   8.435  -8.537  1.00  0.00      RA0  N
ATOM   2586  HD1 HIS A 276      20.314   9.159  -9.095  1.00  0.00      RA0  H
ATOM   2587  CD2 HIS A 276      22.028   7.191  -7.280  1.00  0.00      RA0  C
ATOM   2588  NE2 HIS A 276      20.849   6.528  -7.386  1.00  0.00      RA0  N
ATOM   2589  CE1 HIS A 276      20.013   7.291  -8.159  1.00  0.00      RA0  C
ATOM   2590  C   HIS A 276      25.104   9.966  -9.265  1.00  0.00      RA0  C
ATOM   2591  O   HIS A 276      24.933  10.098 -10.475  1.00  0.00      RA0  O
ATOM   2592  N   GLY A 277      25.919  10.718  -8.523  1.00  0.00      RA0  N
ATOM   2593  H   GLY A 277      25.927  10.596  -7.532  1.00  0.00      RA0  H
ATOM   2594  CA  GLY A 277      26.588  11.904  -9.048  1.00  0.00      RA0  C
ATOM   2595  C   GLY A 277      25.760  13.145  -8.814  1.00  0.00      RA0  C
ATOM   2596  O   GLY A 277      24.514  13.078  -8.742  1.00  0.00      RA0  O
ATOM   2597  N   THR A 278      26.440  14.288  -8.703  1.00  0.00      RA0  N
ATOM   2598  H   THR A 278      27.435  14.324  -8.742  1.00  0.00      RA0  H
ATOM   2599  CA  THR A 278      25.757  15.568  -8.526  1.00  0.00      RA0  C
ATOM   2600  CB  THR A 278      26.009  15.884  -7.060  1.00  0.00      RA0  C
ATOM   2601  OG1 THR A 278      27.182  15.157  -6.661  1.00  0.00      RA0  O
ATOM   2602  HG1 THR A 278      27.917  15.652  -7.009  1.00  0.00      RA0  H
ATOM   2603  CG2 THR A 278      24.826  15.502  -6.166  1.00  0.00      RA0  C
ATOM   2604  C   THR A 278      26.320  16.617  -9.470  1.00  0.00      RA0  C
ATOM   2605  O   THR A 278      27.309  16.391 -10.188  1.00  0.00      RA0  O
ATOM   2606  N   GLU A 279      25.679  17.769  -9.444  1.00  0.00      RA0  N
ATOM   2607  H   GLU A 279      24.893  17.880  -8.840  1.00  0.00      RA0  H
ATOM   2608  CA  GLU A 279      26.239  18.968 -10.038  1.00  0.00      RA0  C
ATOM   2609  CB  GLU A 279      25.328  20.178  -9.856  1.00  0.00      RA0  C
ATOM   2610  CG  GLU A 279      23.870  20.073 -10.279  1.00  0.00      RA0  C
ATOM   2611  CD  GLU A 279      23.192  21.318  -9.746  1.00  0.00      RA0  C
ATOM   2612  OE1 GLU A 279      22.270  21.207  -8.948  1.00  0.00      RA0  O
ATOM   2613  OE2 GLU A 279      23.606  22.419 -10.089  1.00  0.00      RA0  O
ATOM   2614  C   GLU A 279      27.507  19.356  -9.262  1.00  0.00      RA0  C
ATOM   2615  O   GLU A 279      27.809  18.772  -8.218  1.00  0.00      RA0  O
ATOM   2616  N   LYS A 280      28.275  20.295  -9.804  1.00  0.00      RA0  N
ATOM   2617  H   LYS A 280      28.004  20.778 -10.641  1.00  0.00      RA0  H
ATOM   2618  CA  LYS A 280      29.527  20.680  -9.184  1.00  0.00      RA0  C
ATOM   2619  CB  LYS A 280      30.715  19.956  -9.810  1.00  0.00      RA0  C
ATOM   2620  CG  LYS A 280      30.937  20.241 -11.293  1.00  0.00      RA0  C
ATOM   2621  CD  LYS A 280      32.090  19.378 -11.791  1.00  0.00      RA0  C
ATOM   2622  CE  LYS A 280      32.357  19.475 -13.290  1.00  0.00      RA0  C
ATOM   2623  NZ  LYS A 280      33.153  18.305 -13.680  1.00  0.00      RA0  N
ATOM   2624  HZ1 LYS A 280      33.306  18.252 -14.702  1.00  0.00      RA0  H
ATOM   2625  HZ2 LYS A 280      34.034  18.225 -13.145  1.00  0.00      RA0  H
ATOM   2626  HZ3 LYS A 280      32.589  17.453 -13.454  1.00  0.00      RA0  H
ATOM   2627  C   LYS A 280      29.683  22.178  -9.211  1.00  0.00      RA0  C
ATOM   2628  O   LYS A 280      29.246  22.849 -10.129  1.00  0.00      RA0  O
ATOM   2629  N   LEU A 281      30.353  22.677  -8.200  1.00  0.00      RA0  N
ATOM   2630  H   LEU A 281      30.804  22.060  -7.559  1.00  0.00      RA0  H
ATOM   2631  CA  LEU A 281      30.658  24.089  -8.112  1.00  0.00      RA0  C
ATOM   2632  CB  LEU A 281      30.672  24.522  -6.646  1.00  0.00      RA0  C
ATOM   2633  CG  LEU A 281      30.782  26.032  -6.433  1.00  0.00      RA0  C
ATOM   2634  CD1 LEU A 281      29.496  26.755  -6.826  1.00  0.00      RA0  C
ATOM   2635  CD2 LEU A 281      31.189  26.371  -5.001  1.00  0.00      RA0  C
ATOM   2636  C   LEU A 281      32.011  24.336  -8.760  1.00  0.00      RA0  C
ATOM   2637  O   LEU A 281      33.034  23.759  -8.374  1.00  0.00      RA0  O
ATOM   2638  N   VAL A 282      32.001  25.160  -9.805  1.00  0.00      RA0  N
ATOM   2639  H   VAL A 282      31.163  25.645 -10.042  1.00  0.00      RA0  H
ATOM   2640  CA  VAL A 282      33.204  25.528 -10.522  1.00  0.00      RA0  C
ATOM   2641  CB  VAL A 282      33.129  25.105 -11.991  1.00  0.00      RA0  C
ATOM   2642  CG1 VAL A 282      33.015  23.587 -12.127  1.00  0.00      RA0  C
ATOM   2643  CG2 VAL A 282      32.012  25.855 -12.722  1.00  0.00      RA0  C
ATOM   2644  C   VAL A 282      33.445  27.044 -10.439  1.00  0.00      RA0  C
ATOM   2645  O   VAL A 282      32.574  27.810 -10.004  1.00  0.00      RA0  O
ATOM   2646  N   GLY A 283      34.626  27.468 -10.858  1.00  0.00      RA0  N
ATOM   2647  H   GLY A 283      35.244  26.817 -11.299  1.00  0.00      RA0  H
ATOM   2648  CA  GLY A 283      34.939  28.875 -11.012  1.00  0.00      RA0  C
ATOM   2649  C   GLY A 283      34.754  29.281 -12.453  1.00  0.00      RA0  C
ATOM   2650  O   GLY A 283      34.875  28.456 -13.373  1.00  0.00      RA0  O
ATOM   2651  N   LEU A 284      34.425  30.550 -12.656  1.00  0.00      RA0  N
ATOM   2652  H   LEU A 284      34.306  31.168 -11.876  1.00  0.00      RA0  H
ATOM   2653  CA  LEU A 284      34.368  31.156 -13.992  1.00  0.00      RA0  C
ATOM   2654  CB  LEU A 284      32.943  31.551 -14.376  1.00  0.00      RA0  C
ATOM   2655  CG  LEU A 284      31.932  30.409 -14.451  1.00  0.00      RA0  C
ATOM   2656  CD1 LEU A 284      30.537  30.951 -14.754  1.00  0.00      RA0  C
ATOM   2657  CD2 LEU A 284      32.344  29.326 -15.448  1.00  0.00      RA0  C
ATOM   2658  C   LEU A 284      35.194  32.425 -13.939  1.00  0.00      RA0  C
ATOM   2659  O   LEU A 284      35.170  33.133 -12.939  1.00  0.00      RA0  O
ATOM   2660  N   VAL A 285      35.932  32.657 -15.018  1.00  0.00      RA0  N
ATOM   2661  H   VAL A 285      35.892  32.011 -15.783  1.00  0.00      RA0  H
ATOM   2662  CA  VAL A 285      36.717  33.865 -15.231  1.00  0.00      RA0  C
ATOM   2663  CB  VAL A 285      38.198  33.474 -15.268  1.00  0.00      RA0  C
ATOM   2664  CG1 VAL A 285      39.080  34.572 -15.864  1.00  0.00      RA0  C
ATOM   2665  CG2 VAL A 285      38.671  33.017 -13.887  1.00  0.00      RA0  C
ATOM   2666  C   VAL A 285      36.307  34.525 -16.554  1.00  0.00      RA0  C
ATOM   2667  O   VAL A 285      36.271  33.894 -17.616  1.00  0.00      RA0  O
ATOM   2668  N   MSE A 286      36.020  35.818 -16.490  1.00  0.00      RA0  N
ATOM   2669  H   MSE A 286      36.107  36.320 -15.624  1.00  0.00      RA0  H
ATOM   2670  CA  MSE A 286      35.698  36.579 -17.670  1.00  0.00      RA0  C
ATOM   2671  CB  MSE A 286      34.250  37.044 -17.602  1.00  0.00      RA0  C
ATOM   2672  CG  MSE A 286      33.782  37.711 -18.892  1.00  0.00      RA0  C
ATOM   2673  SE  MSE A 286      32.049  38.171 -18.780  1.00  0.00      RA0  S
ATOM   2674  CE  MSE A 286      32.235  39.463 -17.549  1.00  0.00      RA0  C
ATOM   2675  C   MSE A 286      36.644  37.771 -17.754  1.00  0.00      RA0  C
ATOM   2676  O   MSE A 286      36.491  38.724 -17.011  1.00  0.00      RA0  O
ATOM   2677  N   THR A 287      37.660  37.670 -18.609  1.00  0.00      RA0  N
ATOM   2678  H   THR A 287      37.828  36.833 -19.127  1.00  0.00      RA0  H
ATOM   2679  CA  THR A 287      38.602  38.789 -18.835  1.00  0.00      RA0  C
ATOM   2680  CB  THR A 287      39.809  38.116 -19.434  1.00  0.00      RA0  C
ATOM   2681  OG1 THR A 287      39.702  36.717 -19.120  1.00  0.00      RA0  O
ATOM   2682  HG1 THR A 287      40.556  36.340 -19.292  1.00  0.00      RA0  H
ATOM   2683  CG2 THR A 287      41.125  38.706 -18.923  1.00  0.00      RA0  C
ATOM   2684  C   THR A 287      38.007  39.900 -19.698  1.00  0.00      RA0  C
ATOM   2685  O   THR A 287      38.496  41.041 -19.694  1.00  0.00      RA0  O
ATOM   2686  N   GLU A 288      36.976  39.563 -20.459  1.00  0.00      RA0  N
ATOM   2687  H   GLU A 288      36.558  38.675 -20.313  1.00  0.00      RA0  H
ATOM   2688  CA  GLU A 288      36.258  40.542 -21.252  1.00  0.00      RA0  C
ATOM   2689  CB  GLU A 288      35.292  39.866 -22.252  1.00  0.00      RA0  C
ATOM   2690  CG  GLU A 288      35.120  40.506 -23.656  1.00  0.00      RA0  C
ATOM   2691  CD  GLU A 288      33.862  41.375 -23.799  1.00  0.00      RA0  C
ATOM   2692  OE1 GLU A 288      33.787  42.422 -23.167  1.00  0.00      RA0  O
ATOM   2693  OE2 GLU A 288      32.957  41.031 -24.570  1.00  0.00      RA0  O
ATOM   2694  C   GLU A 288      35.578  41.524 -20.326  1.00  0.00      RA0  C
ATOM   2695  O   GLU A 288      35.261  41.196 -19.186  1.00  0.00      RA0  O
ATOM   2696  N   LYS A 289      35.355  42.734 -20.814  1.00  0.00      RA0  N
ATOM   2697  H   LYS A 289      35.361  42.838 -21.812  1.00  0.00      RA0  H
ATOM   2698  CA  LYS A 289      34.808  43.781 -19.965  1.00  0.00      RA0  C
ATOM   2699  CB  LYS A 289      34.923  45.164 -20.620  1.00  0.00      RA0  C
ATOM   2700  CG  LYS A 289      36.363  45.548 -20.989  1.00  0.00      RA0  C
ATOM   2701  CD  LYS A 289      37.343  45.424 -19.817  1.00  0.00      RA0  C
ATOM   2702  CE  LYS A 289      38.792  45.719 -20.209  1.00  0.00      RA0  C
ATOM   2703  NZ  LYS A 289      39.161  47.103 -19.892  1.00  0.00      RA0  N
ATOM   2704  HZ1 LYS A 289      40.172  47.257 -20.088  1.00  0.00      RA0  H
ATOM   2705  HZ2 LYS A 289      38.604  47.820 -20.404  1.00  0.00      RA0  H
ATOM   2706  HZ3 LYS A 289      39.120  47.273 -18.866  1.00  0.00      RA0  H
ATOM   2707  C   LYS A 289      33.379  43.426 -19.595  1.00  0.00      RA0  C
ATOM   2708  O   LYS A 289      32.632  42.874 -20.400  1.00  0.00      RA0  O
ATOM   2709  N   GLY A 290      33.013  43.721 -18.356  1.00  0.00      RA0  N
ATOM   2710  H   GLY A 290      33.693  44.071 -17.712  1.00  0.00      RA0  H
ATOM   2711  CA  GLY A 290      31.687  43.389 -17.865  1.00  0.00      RA0  C
ATOM   2712  C   GLY A 290      31.833  42.752 -16.507  1.00  0.00      RA0  C
ATOM   2713  O   GLY A 290      32.950  42.444 -16.062  1.00  0.00      RA0  O
ATOM   2714  N   VAL A 291      30.708  42.562 -15.838  1.00  0.00      RA0  N
ATOM   2715  H   VAL A 291      29.813  42.838 -16.205  1.00  0.00      RA0  H
ATOM   2716  CA  VAL A 291      30.709  41.920 -14.517  1.00  0.00      RA0  C
ATOM   2717  CB  VAL A 291      30.490  42.897 -13.348  1.00  0.00      RA0  C
ATOM   2718  CG1 VAL A 291      30.444  42.206 -11.979  1.00  0.00      RA0  C
ATOM   2719  CG2 VAL A 291      31.603  43.930 -13.319  1.00  0.00      RA0  C
ATOM   2720  C   VAL A 291      29.698  40.769 -14.489  1.00  0.00      RA0  C
ATOM   2721  O   VAL A 291      28.548  40.905 -14.924  1.00  0.00      RA0  O
ATOM   2722  N   LEU A 292      30.166  39.625 -14.000  1.00  0.00      RA0  N
ATOM   2723  H   LEU A 292      31.079  39.675 -13.598  1.00  0.00      RA0  H
ATOM   2724  CA  LEU A 292      29.327  38.462 -13.794  1.00  0.00      RA0  C
ATOM   2725  CB  LEU A 292      30.201  37.227 -13.567  1.00  0.00      RA0  C
ATOM   2726  CG  LEU A 292      31.048  36.838 -14.782  1.00  0.00      RA0  C
ATOM   2727  CD1 LEU A 292      32.107  35.791 -14.433  1.00  0.00      RA0  C
ATOM   2728  CD2 LEU A 292      30.181  36.399 -15.962  1.00  0.00      RA0  C
ATOM   2729  C   LEU A 292      28.431  38.707 -12.569  1.00  0.00      RA0  C
ATOM   2730  O   LEU A 292      28.914  39.162 -11.524  1.00  0.00      RA0  O
ATOM   2731  N   ARG A 293      27.134  38.411 -12.709  1.00  0.00      RA0  N
ATOM   2732  H   ARG A 293      26.804  37.975 -13.543  1.00  0.00      RA0  H
ATOM   2733  CA  ARG A 293      26.157  38.651 -11.644  1.00  0.00      RA0  C
ATOM   2734  CB  ARG A 293      25.051  39.551 -12.208  1.00  0.00      RA0  C
ATOM   2735  CG  ARG A 293      24.368  40.458 -11.181  1.00  0.00      RA0  C
ATOM   2736  CD  ARG A 293      23.159  41.211 -11.749  1.00  0.00      RA0  C
ATOM   2737  NE  ARG A 293      23.511  42.156 -12.815  1.00  0.00      RA0  N
ATOM   2738  HE  ARG A 293      24.372  42.071 -13.336  1.00  0.00      RA0  H
ATOM   2739  CZ  ARG A 293      22.635  43.121 -13.179  1.00  0.00      RA0  C
ATOM   2740  NH1 ARG A 293      21.465  43.235 -12.557  1.00  0.00      RA0  N
ATOM   2741 HH11 ARG A 293      20.768  43.919 -12.783  1.00  0.00      RA0  H
ATOM   2742 HH12 ARG A 293      21.179  42.636 -11.796  1.00  0.00      RA0  H
ATOM   2743  NH2 ARG A 293      22.960  43.951 -14.167  1.00  0.00      RA0  N
ATOM   2744 HH21 ARG A 293      22.391  44.734 -14.448  1.00  0.00      RA0  H
ATOM   2745 HH22 ARG A 293      23.830  43.786 -14.652  1.00  0.00      RA0  H
ATOM   2746  C   ARG A 293      25.599  37.355 -11.079  1.00  0.00      RA0  C
ATOM   2747  O   ARG A 293      25.424  36.381 -11.806  1.00  0.00      RA0  O
ATOM   2748  N   ASN A 294      25.240  37.378  -9.799  1.00  0.00      RA0  N
ATOM   2749  H   ASN A 294      25.369  38.223  -9.284  1.00  0.00      RA0  H
ATOM   2750  CA  ASN A 294      24.497  36.266  -9.191  1.00  0.00      RA0  C
ATOM   2751  CB  ASN A 294      23.906  36.800  -7.898  1.00  0.00      RA0  C
ATOM   2752  CG  ASN A 294      24.496  36.101  -6.724  1.00  0.00      RA0  C
ATOM   2753  OD1 ASN A 294      25.617  36.414  -6.309  1.00  0.00      RA0  O
ATOM   2754  ND2 ASN A 294      23.692  35.135  -6.260  1.00  0.00      RA0  N
ATOM   2755 HD21 ASN A 294      22.753  35.017  -6.629  1.00  0.00      RA0  H
ATOM   2756 HD22 ASN A 294      23.933  34.381  -5.651  1.00  0.00      RA0  H
ATOM   2757  C   ASN A 294      23.291  35.885 -10.049  1.00  0.00      RA0  C
ATOM   2758  O   ASN A 294      22.611  36.762 -10.617  1.00  0.00      RA0  O
ATOM   2759  N   GLU A 295      23.046  34.590 -10.131  1.00  0.00      RA0  N
ATOM   2760  H   GLU A 295      23.565  33.958  -9.554  1.00  0.00      RA0  H
ATOM   2761  CA  GLU A 295      21.881  34.003 -10.797  1.00  0.00      RA0  C
ATOM   2762  CB  GLU A 295      20.525  34.537 -10.303  1.00  0.00      RA0  C
ATOM   2763  CG  GLU A 295      20.022  33.926  -8.990  1.00  0.00      RA0  C
ATOM   2764  CD  GLU A 295      20.979  34.273  -7.864  1.00  0.00      RA0  C
ATOM   2765  OE1 GLU A 295      20.953  35.403  -7.378  1.00  0.00      RA0  O
ATOM   2766  OE2 GLU A 295      21.780  33.421  -7.487  1.00  0.00      RA0  O
ATOM   2767  C   GLU A 295      21.911  34.023 -12.341  1.00  0.00      RA0  C
ATOM   2768  O   GLU A 295      20.986  33.530 -12.981  1.00  0.00      RA0  O
ATOM   2769  N   LEU A 296      22.949  34.586 -12.954  1.00  0.00      RA0  N
ATOM   2770  H   LEU A 296      23.667  35.005 -12.397  1.00  0.00      RA0  H
ATOM   2771  CA  LEU A 296      23.110  34.493 -14.398  1.00  0.00      RA0  C
ATOM   2772  CB  LEU A 296      24.351  35.309 -14.781  1.00  0.00      RA0  C
ATOM   2773  CG  LEU A 296      24.554  35.630 -16.263  1.00  0.00      RA0  C
ATOM   2774  CD1 LEU A 296      23.435  36.507 -16.826  1.00  0.00      RA0  C
ATOM   2775  CD2 LEU A 296      25.919  36.276 -16.504  1.00  0.00      RA0  C
ATOM   2776  C   LEU A 296      23.217  33.013 -14.834  1.00  0.00      RA0  C
ATOM   2777  O   LEU A 296      23.923  32.228 -14.197  1.00  0.00      RA0  O
ATOM   2778  N   PRO A 297      22.509  32.611 -15.885  1.00  0.00      RA0  N
ATOM   2779  CD  PRO A 297      21.462  33.366 -16.556  1.00  0.00      RA0  C
ATOM   2780  CA  PRO A 297      22.690  31.265 -16.443  1.00  0.00      RA0  C
ATOM   2781  CB  PRO A 297      21.585  31.186 -17.501  1.00  0.00      RA0  C
ATOM   2782  CG  PRO A 297      20.578  32.281 -17.153  1.00  0.00      RA0  C
ATOM   2783  C   PRO A 297      24.068  31.043 -17.084  1.00  0.00      RA0  C
ATOM   2784  O   PRO A 297      24.695  31.984 -17.585  1.00  0.00      RA0  O
ATOM   2785  N   VAL A 298      24.496  29.790 -17.072  1.00  0.00      RA0  N
ATOM   2786  H   VAL A 298      23.909  29.076 -16.679  1.00  0.00      RA0  H
ATOM   2787  CA  VAL A 298      25.767  29.376 -17.650  1.00  0.00      RA0  C
ATOM   2788  CB  VAL A 298      26.715  28.918 -16.539  1.00  0.00      RA0  C
ATOM   2789  CG1 VAL A 298      28.072  28.512 -17.106  1.00  0.00      RA0  C
ATOM   2790  CG2 VAL A 298      26.841  29.962 -15.431  1.00  0.00      RA0  C
ATOM   2791  C   VAL A 298      25.457  28.200 -18.559  1.00  0.00      RA0  C
ATOM   2792  O   VAL A 298      24.972  27.172 -18.079  1.00  0.00      RA0  O
ATOM   2793  N   ARG A 299      25.730  28.330 -19.853  1.00  0.00      RA0  N
ATOM   2794  H   ARG A 299      26.208  29.133 -20.204  1.00  0.00      RA0  H
ATOM   2795  CA  ARG A 299      25.339  27.304 -20.783  1.00  0.00      RA0  C
ATOM   2796  CB  ARG A 299      24.383  27.845 -21.836  1.00  0.00      RA0  C
ATOM   2797  CG  ARG A 299      23.056  28.215 -21.202  1.00  0.00      RA0  C
ATOM   2798  CD  ARG A 299      21.999  28.633 -22.214  1.00  0.00      RA0  C
ATOM   2799  NE  ARG A 299      20.743  28.774 -21.496  1.00  0.00      RA0  N
ATOM   2800  HE  ARG A 299      20.435  27.979 -20.952  1.00  0.00      RA0  H
ATOM   2801  CZ  ARG A 299      20.092  29.961 -21.425  1.00  0.00      RA0  C
ATOM   2802  NH1 ARG A 299      20.504  30.991 -22.203  1.00  0.00      RA0  N
ATOM   2803 HH11 ARG A 299      20.068  31.893 -22.187  1.00  0.00      RA0  H
ATOM   2804 HH12 ARG A 299      21.280  30.883 -22.834  1.00  0.00      RA0  H
ATOM   2805  NH2 ARG A 299      19.059  30.070 -20.568  1.00  0.00      RA0  N
ATOM   2806 HH21 ARG A 299      18.454  30.857 -20.470  1.00  0.00      RA0  H
ATOM   2807 HH22 ARG A 299      18.885  29.294 -19.922  1.00  0.00      RA0  H
ATOM   2808  C   ARG A 299      26.519  26.656 -21.488  1.00  0.00      RA0  C
ATOM   2809  O   ARG A 299      27.532  27.302 -21.806  1.00  0.00      RA0  O
ATOM   2810  N   PHE A 300      26.362  25.362 -21.718  1.00  0.00      RA0  N
ATOM   2811  H   PHE A 300      25.522  24.875 -21.454  1.00  0.00      RA0  H
ATOM   2812  CA  PHE A 300      27.330  24.589 -22.461  1.00  0.00      RA0  C
ATOM   2813  CB  PHE A 300      28.558  24.257 -21.597  1.00  0.00      RA0  C
ATOM   2814  CG  PHE A 300      28.184  23.441 -20.377  1.00  0.00      RA0  C
ATOM   2815  CD1 PHE A 300      27.728  24.070 -19.223  1.00  0.00      RA0  C
ATOM   2816  CD2 PHE A 300      28.313  22.056 -20.401  1.00  0.00      RA0  C
ATOM   2817  CE1 PHE A 300      27.421  23.322 -18.093  1.00  0.00      RA0  C
ATOM   2818  CE2 PHE A 300      28.006  21.307 -19.271  1.00  0.00      RA0  C
ATOM   2819  CZ  PHE A 300      27.573  21.941 -18.112  1.00  0.00      RA0  C
ATOM   2820  C   PHE A 300      26.674  23.306 -22.983  1.00  0.00      RA0  C
ATOM   2821  O   PHE A 300      25.535  22.967 -22.621  1.00  0.00      RA0  O
ATOM   2822  N   THR A 301      27.376  22.629 -23.884  1.00  0.00      RA0  N
ATOM   2823  H   THR A 301      28.279  22.910 -24.201  1.00  0.00      RA0  H
ATOM   2824  CA  THR A 301      26.934  21.344 -24.416  1.00  0.00      RA0  C
ATOM   2825  CB  THR A 301      26.796  21.602 -25.900  1.00  0.00      RA0  C
ATOM   2826  OG1 THR A 301      26.371  22.964 -26.068  1.00  0.00      RA0  O
ATOM   2827  HG1 THR A 301      26.253  23.090 -27.000  1.00  0.00      RA0  H
ATOM   2828  CG2 THR A 301      25.852  20.617 -26.590  1.00  0.00      RA0  C
ATOM   2829  C   THR A 301      27.989  20.306 -24.065  1.00  0.00      RA0  C
ATOM   2830  O   THR A 301      29.174  20.558 -24.288  1.00  0.00      RA0  O
ATOM   2831  N   ASP A 302      27.580  19.152 -23.528  1.00  0.00      RA0  N
ATOM   2832  H   ASP A 302      26.609  18.912 -23.479  1.00  0.00      RA0  H
ATOM   2833  CA  ASP A 302      28.564  18.123 -23.156  1.00  0.00      RA0  C
ATOM   2834  CB  ASP A 302      27.981  17.211 -22.072  1.00  0.00      RA0  C
ATOM   2835  CG  ASP A 302      27.504  15.917 -22.699  1.00  0.00      RA0  C
ATOM   2836  OD1 ASP A 302      26.588  15.938 -23.511  1.00  0.00      RA0  O
ATOM   2837  OD2 ASP A 302      28.104  14.881 -22.438  1.00  0.00      RA0  O
ATOM   2838  C   ASP A 302      28.993  17.345 -24.374  1.00  0.00      RA0  C
ATOM   2839  O   ASP A 302      28.489  17.576 -25.474  1.00  0.00      RA0  O
ATOM   2840  N   ALA A 303      29.948  16.438 -24.178  1.00  0.00      RA0  N
ATOM   2841  H   ALA A 303      30.075  16.113 -23.240  1.00  0.00      RA0  H
ATOM   2842  CA  ALA A 303      30.554  15.735 -25.303  1.00  0.00      RA0  C
ATOM   2843  CB  ALA A 303      31.693  14.836 -24.821  1.00  0.00      RA0  C
ATOM   2844  C   ALA A 303      29.544  14.886 -26.056  1.00  0.00      RA0  C
ATOM   2845  O   ALA A 303      29.715  14.642 -27.238  1.00  0.00      RA0  O
ATOM   2846  N   GLN A 304      28.482  14.467 -25.370  1.00  0.00      RA0  N
ATOM   2847  H   GLN A 304      28.326  14.778 -24.428  1.00  0.00      RA0  H
ATOM   2848  CA  GLN A 304      27.435  13.648 -25.963  1.00  0.00      RA0  C
ATOM   2849  CB  GLN A 304      26.869  12.645 -24.959  1.00  0.00      RA0  C
ATOM   2850  CG  GLN A 304      27.378  11.223 -25.228  1.00  0.00      RA0  C
ATOM   2851  CD  GLN A 304      28.874  11.090 -24.988  1.00  0.00      RA0  C
ATOM   2852  OE1 GLN A 304      29.311  10.618 -23.946  1.00  0.00      RA0  O
ATOM   2853  NE2 GLN A 304      29.647  11.450 -26.032  1.00  0.00      RA0  N
ATOM   2854 HE21 GLN A 304      29.257  11.875 -26.850  1.00  0.00      RA0  H
ATOM   2855 HE22 GLN A 304      30.638  11.328 -26.005  1.00  0.00      RA0  H
ATOM   2856  C   GLN A 304      26.352  14.498 -26.663  1.00  0.00      RA0  C
ATOM   2857  O   GLN A 304      25.423  13.951 -27.245  1.00  0.00      RA0  O
ATOM   2858  N   GLY A 305      26.476  15.823 -26.599  1.00  0.00      RA0  N
ATOM   2859  H   GLY A 305      27.162  16.212 -25.980  1.00  0.00      RA0  H
ATOM   2860  CA  GLY A 305      25.537  16.742 -27.241  1.00  0.00      RA0  C
ATOM   2861  C   GLY A 305      24.366  17.210 -26.386  1.00  0.00      RA0  C
ATOM   2862  O   GLY A 305      23.473  17.922 -26.886  1.00  0.00      RA0  O
ATOM   2863  N   ASN A 306      24.350  16.828 -25.110  1.00  0.00      RA0  N
ATOM   2864  H   ASN A 306      25.163  16.391 -24.726  1.00  0.00      RA0  H
ATOM   2865  CA  ASN A 306      23.293  17.265 -24.215  1.00  0.00      RA0  C
ATOM   2866  CB  ASN A 306      23.329  16.526 -22.875  1.00  0.00      RA0  C
ATOM   2867  CG  ASN A 306      23.102  15.042 -23.029  1.00  0.00      RA0  C
ATOM   2868  OD1 ASN A 306      21.979  14.577 -23.206  1.00  0.00      RA0  O
ATOM   2869  ND2 ASN A 306      24.230  14.317 -22.920  1.00  0.00      RA0  N
ATOM   2870 HD21 ASN A 306      25.119  14.780 -22.795  1.00  0.00      RA0  H
ATOM   2871 HD22 ASN A 306      24.261  13.321 -22.965  1.00  0.00      RA0  H
ATOM   2872  C   ASN A 306      23.555  18.737 -23.892  1.00  0.00      RA0  C
ATOM   2873  O   ASN A 306      24.662  19.087 -23.502  1.00  0.00      RA0  O
ATOM   2874  N   GLN A 307      22.558  19.592 -24.094  1.00  0.00      RA0  N
ATOM   2875  H   GLN A 307      21.655  19.227 -24.310  1.00  0.00      RA0  H
ATOM   2876  CA  GLN A 307      22.691  21.008 -23.702  1.00  0.00      RA0  C
ATOM   2877  CB  GLN A 307      21.763  21.846 -24.570  1.00  0.00      RA0  C
ATOM   2878  CG  GLN A 307      22.132  21.624 -26.035  1.00  0.00      RA0  C
ATOM   2879  CD  GLN A 307      21.069  22.204 -26.936  1.00  0.00      RA0  C
ATOM   2880  OE1 GLN A 307      20.563  23.301 -26.730  1.00  0.00      RA0  O
ATOM   2881  NE2 GLN A 307      20.750  21.387 -27.954  1.00  0.00      RA0  N
ATOM   2882 HE21 GLN A 307      21.215  20.505 -28.051  1.00  0.00      RA0  H
ATOM   2883 HE22 GLN A 307      20.052  21.636 -28.625  1.00  0.00      RA0  H
ATOM   2884  C   GLN A 307      22.391  21.139 -22.219  1.00  0.00      RA0  C
ATOM   2885  O   GLN A 307      21.406  20.566 -21.713  1.00  0.00      RA0  O
ATOM   2886  N   HIS A 308      23.245  21.895 -21.530  1.00  0.00      RA0  N
ATOM   2887  H   HIS A 308      23.928  22.440 -22.011  1.00  0.00      RA0  H
ATOM   2888  CA  HIS A 308      23.174  22.063 -20.094  1.00  0.00      RA0  C
ATOM   2889  CB  HIS A 308      24.332  21.333 -19.425  1.00  0.00      RA0  C
ATOM   2890  CG  HIS A 308      24.072  19.843 -19.438  1.00  0.00      RA0  C
ATOM   2891  ND1 HIS A 308      22.872  19.285 -19.694  1.00  0.00      RA0  N
ATOM   2892  HD1 HIS A 308      22.047  19.742 -19.978  1.00  0.00      RA0  H
ATOM   2893  CD2 HIS A 308      24.988  18.823 -19.166  1.00  0.00      RA0  C
ATOM   2894  NE2 HIS A 308      24.322  17.647 -19.254  1.00  0.00      RA0  N
ATOM   2895  CE1 HIS A 308      23.023  17.930 -19.578  1.00  0.00      RA0  C
ATOM   2896  C   HIS A 308      23.109  23.530 -19.723  1.00  0.00      RA0  C
ATOM   2897  O   HIS A 308      23.609  24.399 -20.439  1.00  0.00      RA0  O
ATOM   2898  N   GLU A 309      22.458  23.777 -18.599  1.00  0.00      RA0  N
ATOM   2899  H   GLU A 309      22.043  23.056 -18.044  1.00  0.00      RA0  H
ATOM   2900  CA  GLU A 309      22.377  25.103 -18.018  1.00  0.00      RA0  C
ATOM   2901  CB  GLU A 309      21.027  25.746 -18.359  1.00  0.00      RA0  C
ATOM   2902  CG  GLU A 309      20.891  27.199 -17.894  1.00  0.00      RA0  C
ATOM   2903  CD  GLU A 309      19.693  27.850 -18.565  1.00  0.00      RA0  C
ATOM   2904  OE1 GLU A 309      19.221  27.348 -19.581  1.00  0.00      RA0  O
ATOM   2905  OE2 GLU A 309      19.255  28.908 -18.127  1.00  0.00      RA0  O
ATOM   2906  C   GLU A 309      22.650  25.033 -16.528  1.00  0.00      RA0  C
ATOM   2907  O   GLU A 309      21.931  24.375 -15.789  1.00  0.00      RA0  O
ATOM   2908  N   GLY A 310      23.709  25.710 -16.106  1.00  0.00      RA0  N
ATOM   2909  H   GLY A 310      24.195  26.265 -16.769  1.00  0.00      RA0  H
ATOM   2910  CA  GLY A 310      23.991  25.941 -14.712  1.00  0.00      RA0  C
ATOM   2911  C   GLY A 310      23.645  27.360 -14.335  1.00  0.00      RA0  C
ATOM   2912  O   GLY A 310      22.960  28.061 -15.068  1.00  0.00      RA0  O
ATOM   2913  N   ILE A 311      24.158  27.787 -13.192  1.00  0.00      RA0  N
ATOM   2914  H   ILE A 311      24.729  27.188 -12.623  1.00  0.00      RA0  H
ATOM   2915  CA  ILE A 311      23.850  29.107 -12.679  1.00  0.00      RA0  C
ATOM   2916  CB  ILE A 311      22.549  29.007 -11.869  1.00  0.00      RA0  C
ATOM   2917  CG2 ILE A 311      22.669  27.977 -10.742  1.00  0.00      RA0  C
ATOM   2918  CG1 ILE A 311      22.066  30.365 -11.370  1.00  0.00      RA0  C
ATOM   2919  CD1 ILE A 311      20.747  30.255 -10.606  1.00  0.00      RA0  C
ATOM   2920  C   ILE A 311      24.996  29.670 -11.857  1.00  0.00      RA0  C
ATOM   2921  O   ILE A 311      25.632  28.948 -11.116  1.00  0.00      RA0  O
ATOM   2922  N   ILE A 312      25.275  30.961 -12.016  1.00  0.00      RA0  N
ATOM   2923  H   ILE A 312      24.689  31.502 -12.621  1.00  0.00      RA0  H
ATOM   2924  CA  ILE A 312      26.184  31.649 -11.097  1.00  0.00      RA0  C
ATOM   2925  CB  ILE A 312      26.553  33.019 -11.666  1.00  0.00      RA0  C
ATOM   2926  CG2 ILE A 312      27.362  33.855 -10.677  1.00  0.00      RA0  C
ATOM   2927  CG1 ILE A 312      27.298  32.840 -12.987  1.00  0.00      RA0  C
ATOM   2928  CD1 ILE A 312      27.774  34.165 -13.576  1.00  0.00      RA0  C
ATOM   2929  C   ILE A 312      25.583  31.771  -9.706  1.00  0.00      RA0  C
ATOM   2930  O   ILE A 312      24.445  32.273  -9.526  1.00  0.00      RA0  O
ATOM   2931  N   THR A 313      26.355  31.344  -8.720  1.00  0.00      RA0  N
ATOM   2932  H   THR A 313      27.267  30.957  -8.863  1.00  0.00      RA0  H
ATOM   2933  CA  THR A 313      25.942  31.436  -7.336  1.00  0.00      RA0  C
ATOM   2934  CB  THR A 313      26.463  30.172  -6.666  1.00  0.00      RA0  C
ATOM   2935  OG1 THR A 313      27.828  29.958  -7.042  1.00  0.00      RA0  O
ATOM   2936  HG1 THR A 313      28.318  30.212  -6.255  1.00  0.00      RA0  H
ATOM   2937  CG2 THR A 313      25.631  28.958  -7.083  1.00  0.00      RA0  C
ATOM   2938  C   THR A 313      26.412  32.753  -6.728  1.00  0.00      RA0  C
ATOM   2939  O   THR A 313      25.665  33.424  -5.992  1.00  0.00      RA0  O
ATOM   2940  N   SER A 314      27.657  33.130  -7.030  1.00  0.00      RA0  N
ATOM   2941  H   SER A 314      28.262  32.538  -7.567  1.00  0.00      RA0  H
ATOM   2942  CA  SER A 314      28.190  34.438  -6.623  1.00  0.00      RA0  C
ATOM   2943  CB  SER A 314      28.996  34.322  -5.323  1.00  0.00      RA0  C
ATOM   2944  OG  SER A 314      28.214  33.923  -4.190  1.00  0.00      RA0  O
ATOM   2945  HG  SER A 314      28.116  32.968  -4.260  1.00  0.00      RA0  H
ATOM   2946  C   SER A 314      29.105  34.945  -7.690  1.00  0.00      RA0  C
ATOM   2947  O   SER A 314      29.994  34.209  -8.140  1.00  0.00      RA0  O
ATOM   2948  N   GLY A 315      28.901  36.186  -8.097  1.00  0.00      RA0  N
ATOM   2949  H   GLY A 315      28.195  36.762  -7.680  1.00  0.00      RA0  H
ATOM   2950  CA  GLY A 315      29.794  36.828  -9.023  1.00  0.00      RA0  C
ATOM   2951  C   GLY A 315      30.290  38.164  -8.514  1.00  0.00      RA0  C
ATOM   2952  O   GLY A 315      29.679  38.787  -7.626  1.00  0.00      RA0  O
ATOM   2953  N   THR A 316      31.434  38.590  -9.028  1.00  0.00      RA0  N
ATOM   2954  H   THR A 316      31.958  38.070  -9.709  1.00  0.00      RA0  H
ATOM   2955  CA  THR A 316      31.988  39.885  -8.655  1.00  0.00      RA0  C
ATOM   2956  CB  THR A 316      32.494  39.834  -7.208  1.00  0.00      RA0  C
ATOM   2957  OG1 THR A 316      32.373  41.121  -6.600  1.00  0.00      RA0  O
ATOM   2958  HG1 THR A 316      31.467  41.196  -6.318  1.00  0.00      RA0  H
ATOM   2959  CG2 THR A 316      33.924  39.295  -7.090  1.00  0.00      RA0  C
ATOM   2960  C   THR A 316      33.059  40.335  -9.637  1.00  0.00      RA0  C
ATOM   2961  O   THR A 316      33.493  39.572 -10.521  1.00  0.00      RA0  O
ATOM   2962  N   PHE A 317      33.474  41.591  -9.496  1.00  0.00      RA0  N
ATOM   2963  H   PHE A 317      33.102  42.127  -8.738  1.00  0.00      RA0  H
ATOM   2964  CA  PHE A 317      34.704  42.043 -10.130  1.00  0.00      RA0  C
ATOM   2965  CB  PHE A 317      34.573  43.487 -10.619  1.00  0.00      RA0  C
ATOM   2966  CG  PHE A 317      35.538  43.771 -11.744  1.00  0.00      RA0  C
ATOM   2967  CD1 PHE A 317      36.872  44.122 -11.455  1.00  0.00      RA0  C
ATOM   2968  CD2 PHE A 317      35.074  43.699 -13.074  1.00  0.00      RA0  C
ATOM   2969  CE1 PHE A 317      37.742  44.440 -12.515  1.00  0.00      RA0  C
ATOM   2970  CE2 PHE A 317      35.947  44.016 -14.132  1.00  0.00      RA0  C
ATOM   2971  CZ  PHE A 317      37.271  44.403 -13.844  1.00  0.00      RA0  C
ATOM   2972  C   PHE A 317      35.833  41.884  -9.098  1.00  0.00      RA0  C
ATOM   2973  O   PHE A 317      35.757  42.443  -7.987  1.00  0.00      RA0  O
ATOM   2974  N   SER A 318      36.827  41.062  -9.440  1.00  0.00      RA0  N
ATOM   2975  H   SER A 318      36.875  40.723 -10.380  1.00  0.00      RA0  H
ATOM   2976  CA  SER A 318      37.974  40.804  -8.559  1.00  0.00      RA0  C
ATOM   2977  CB  SER A 318      38.660  39.536  -9.065  1.00  0.00      RA0  C
ATOM   2978  OG  SER A 318      39.928  39.320  -8.438  1.00  0.00      RA0  O
ATOM   2979  HG  SER A 318      39.765  39.203  -7.501  1.00  0.00      RA0  H
ATOM   2980  C   SER A 318      38.959  41.989  -8.500  1.00  0.00      RA0  C
ATOM   2981  O   SER A 318      39.617  42.278  -9.506  1.00  0.00      RA0  O
ATOM   2982  N   PRO A 319      39.077  42.671  -7.354  1.00  0.00      RA0  N
ATOM   2983  CD  PRO A 319      38.275  42.520  -6.150  1.00  0.00      RA0  C
ATOM   2984  CA  PRO A 319      40.064  43.743  -7.245  1.00  0.00      RA0  C
ATOM   2985  CB  PRO A 319      39.785  44.326  -5.854  1.00  0.00      RA0  C
ATOM   2986  CG  PRO A 319      38.361  43.896  -5.507  1.00  0.00      RA0  C
ATOM   2987  C   PRO A 319      41.499  43.247  -7.414  1.00  0.00      RA0  C
ATOM   2988  O   PRO A 319      42.308  43.949  -7.980  1.00  0.00      RA0  O
ATOM   2989  N   THR A 320      41.809  42.052  -6.922  1.00  0.00      RA0  N
ATOM   2990  H   THR A 320      41.120  41.504  -6.441  1.00  0.00      RA0  H
ATOM   2991  CA  THR A 320      43.177  41.529  -7.035  1.00  0.00      RA0  C
ATOM   2992  CB  THR A 320      43.355  40.330  -6.092  1.00  0.00      RA0  C
ATOM   2993  OG1 THR A 320      42.775  40.608  -4.811  1.00  0.00      RA0  O
ATOM   2994  HG1 THR A 320      41.886  40.231  -4.829  1.00  0.00      RA0  H
ATOM   2995  CG2 THR A 320      44.822  39.925  -5.930  1.00  0.00      RA0  C
ATOM   2996  C   THR A 320      43.516  41.153  -8.466  1.00  0.00      RA0  C
ATOM   2997  O   THR A 320      44.624  41.454  -8.958  1.00  0.00      RA0  O
ATOM   2998  N   LEU A 321      42.585  40.511  -9.159  1.00  0.00      RA0  N
ATOM   2999  H   LEU A 321      41.682  40.349  -8.753  1.00  0.00      RA0  H
ATOM   3000  CA  LEU A 321      42.878  40.035 -10.511  1.00  0.00      RA0  C
ATOM   3001  CB  LEU A 321      42.066  38.778 -10.809  1.00  0.00      RA0  C
ATOM   3002  CG  LEU A 321      42.398  37.623  -9.868  1.00  0.00      RA0  C
ATOM   3003  CD1 LEU A 321      41.412  36.465 -10.004  1.00  0.00      RA0  C
ATOM   3004  CD2 LEU A 321      43.845  37.174 -10.040  1.00  0.00      RA0  C
ATOM   3005  C   LEU A 321      42.640  41.067 -11.603  1.00  0.00      RA0  C
ATOM   3006  O   LEU A 321      43.277  41.029 -12.647  1.00  0.00      RA0  O
ATOM   3007  N   GLY A 322      41.710  41.986 -11.366  1.00  0.00      RA0  N
ATOM   3008  H   GLY A 322      41.235  41.992 -10.486  1.00  0.00      RA0  H
ATOM   3009  CA  GLY A 322      41.354  43.001 -12.326  1.00  0.00      RA0  C
ATOM   3010  C   GLY A 322      40.411  42.552 -13.429  1.00  0.00      RA0  C
ATOM   3011  O   GLY A 322      40.387  43.142 -14.494  1.00  0.00      RA0  O
ATOM   3012  N   TYR A 323      39.611  41.518 -13.164  1.00  0.00      RA0  N
ATOM   3013  H   TYR A 323      39.595  41.103 -12.255  1.00  0.00      RA0  H
ATOM   3014  CA  TYR A 323      38.576  41.082 -14.083  1.00  0.00      RA0  C
ATOM   3015  CB  TYR A 323      39.141  40.204 -15.218  1.00  0.00      RA0  C
ATOM   3016  CG  TYR A 323      40.032  39.083 -14.722  1.00  0.00      RA0  C
ATOM   3017  CD1 TYR A 323      39.483  37.975 -14.058  1.00  0.00      RA0  C
ATOM   3018  CE1 TYR A 323      40.268  36.908 -13.612  1.00  0.00      RA0  C
ATOM   3019  CD2 TYR A 323      41.408  39.156 -14.953  1.00  0.00      RA0  C
ATOM   3020  CE2 TYR A 323      42.191  38.082 -14.517  1.00  0.00      RA0  C
ATOM   3021  CZ  TYR A 323      41.640  36.971 -13.865  1.00  0.00      RA0  C
ATOM   3022  OH  TYR A 323      42.455  35.929 -13.468  1.00  0.00      RA0  O
ATOM   3023  HH  TYR A 323      43.362  36.161 -13.625  1.00  0.00      RA0  H
ATOM   3024  C   TYR A 323      37.495  40.349 -13.273  1.00  0.00      RA0  C
ATOM   3025  O   TYR A 323      37.658  40.139 -12.075  1.00  0.00      RA0  O
ATOM   3026  N   SER A 324      36.418  39.952 -13.952  1.00  0.00      RA0  N
ATOM   3027  H   SER A 324      36.394  39.980 -14.953  1.00  0.00      RA0  H
ATOM   3028  CA  SER A 324      35.267  39.346 -13.283  1.00  0.00      RA0  C
ATOM   3029  CB  SER A 324      34.013  39.608 -14.105  1.00  0.00      RA0  C
ATOM   3030  OG  SER A 324      33.600  40.960 -13.903  1.00  0.00      RA0  O
ATOM   3031  HG  SER A 324      33.709  41.429 -14.730  1.00  0.00      RA0  H
ATOM   3032  C   SER A 324      35.474  37.865 -12.982  1.00  0.00      RA0  C
ATOM   3033  O   SER A 324      36.028  37.139 -13.800  1.00  0.00      RA0  O
ATOM   3034  N   ILE A 325      35.016  37.433 -11.809  1.00  0.00      RA0  N
ATOM   3035  H   ILE A 325      34.510  38.047 -11.197  1.00  0.00      RA0  H
ATOM   3036  CA  ILE A 325      35.057  36.023 -11.440  1.00  0.00      RA0  C
ATOM   3037  CB  ILE A 325      36.158  35.744 -10.415  1.00  0.00      RA0  C
ATOM   3038  CG2 ILE A 325      37.561  35.915 -11.001  1.00  0.00      RA0  C
ATOM   3039  CG1 ILE A 325      35.930  36.595  -9.167  1.00  0.00      RA0  C
ATOM   3040  CD1 ILE A 325      36.853  36.210  -8.016  1.00  0.00      RA0  C
ATOM   3041  C   ILE A 325      33.720  35.598 -10.854  1.00  0.00      RA0  C
ATOM   3042  O   ILE A 325      32.936  36.431 -10.374  1.00  0.00      RA0  O
ATOM   3043  N   ALA A 326      33.504  34.293 -10.824  1.00  0.00      RA0  N
ATOM   3044  H   ALA A 326      34.141  33.637 -11.239  1.00  0.00      RA0  H
ATOM   3045  CA  ALA A 326      32.285  33.768 -10.225  1.00  0.00      RA0  C
ATOM   3046  CB  ALA A 326      31.139  33.809 -11.236  1.00  0.00      RA0  C
ATOM   3047  C   ALA A 326      32.440  32.346  -9.779  1.00  0.00      RA0  C
ATOM   3048  O   ALA A 326      33.253  31.591 -10.332  1.00  0.00      RA0  O
ATOM   3049  N   LEU A 327      31.649  31.977  -8.775  1.00  0.00      RA0  N
ATOM   3050  H   LEU A 327      31.003  32.648  -8.413  1.00  0.00      RA0  H
ATOM   3051  CA  LEU A 327      31.360  30.590  -8.485  1.00  0.00      RA0  C
ATOM   3052  CB  LEU A 327      31.272  30.329  -6.982  1.00  0.00      RA0  C
ATOM   3053  CG  LEU A 327      32.634  30.478  -6.301  1.00  0.00      RA0  C
ATOM   3054  CD1 LEU A 327      32.599  30.060  -4.829  1.00  0.00      RA0  C
ATOM   3055  CD2 LEU A 327      33.729  29.746  -7.072  1.00  0.00      RA0  C
ATOM   3056  C   LEU A 327      30.035  30.255  -9.205  1.00  0.00      RA0  C
ATOM   3057  O   LEU A 327      29.129  31.098  -9.287  1.00  0.00      RA0  O
ATOM   3058  N   ALA A 328      29.974  29.054  -9.764  1.00  0.00      RA0  N
ATOM   3059  H   ALA A 328      30.746  28.417  -9.690  1.00  0.00      RA0  H
ATOM   3060  CA  ALA A 328      28.781  28.571 -10.476  1.00  0.00      RA0  C
ATOM   3061  CB  ALA A 328      28.922  28.807 -11.979  1.00  0.00      RA0  C
ATOM   3062  C   ALA A 328      28.548  27.092 -10.243  1.00  0.00      RA0  C
ATOM   3063  O   ALA A 328      29.489  26.294 -10.209  1.00  0.00      RA0  O
ATOM   3064  N   ARG A 329      27.274  26.747 -10.086  1.00  0.00      RA0  N
ATOM   3065  H   ARG A 329      26.577  27.454 -10.225  1.00  0.00      RA0  H
ATOM   3066  CA  ARG A 329      26.834  25.349 -10.011  1.00  0.00      RA0  C
ATOM   3067  CB  ARG A 329      25.646  25.226  -9.079  1.00  0.00      RA0  C
ATOM   3068  CG  ARG A 329      26.012  24.808  -7.661  1.00  0.00      RA0  C
ATOM   3069  CD  ARG A 329      24.741  24.637  -6.836  1.00  0.00      RA0  C
ATOM   3070  NE  ARG A 329      23.741  23.936  -7.637  1.00  0.00      RA0  N
ATOM   3071  HE  ARG A 329      23.988  23.075  -8.112  1.00  0.00      RA0  H
ATOM   3072  CZ  ARG A 329      22.513  24.486  -7.841  1.00  0.00      RA0  C
ATOM   3073  NH1 ARG A 329      22.188  25.640  -7.211  1.00  0.00      RA0  N
ATOM   3074 HH11 ARG A 329      21.295  26.083  -7.315  1.00  0.00      RA0  H
ATOM   3075 HH12 ARG A 329      22.843  26.096  -6.600  1.00  0.00      RA0  H
ATOM   3076  NH2 ARG A 329      21.659  23.860  -8.671  1.00  0.00      RA0  N
ATOM   3077 HH21 ARG A 329      20.731  24.153  -8.894  1.00  0.00      RA0  H
ATOM   3078 HH22 ARG A 329      21.983  23.002  -9.121  1.00  0.00      RA0  H
ATOM   3079  C   ARG A 329      26.426  24.886 -11.388  1.00  0.00      RA0  C
ATOM   3080  O   ARG A 329      25.532  25.466 -11.999  1.00  0.00      RA0  O
ATOM   3081  N   VAL A 330      27.076  23.837 -11.877  1.00  0.00      RA0  N
ATOM   3082  H   VAL A 330      27.745  23.343 -11.316  1.00  0.00      RA0  H
ATOM   3083  CA  VAL A 330      26.872  23.373 -13.250  1.00  0.00      RA0  C
ATOM   3084  CB  VAL A 330      28.030  23.818 -14.159  1.00  0.00      RA0  C
ATOM   3085  CG1 VAL A 330      28.071  25.337 -14.343  1.00  0.00      RA0  C
ATOM   3086  CG2 VAL A 330      29.361  23.250 -13.668  1.00  0.00      RA0  C
ATOM   3087  C   VAL A 330      26.727  21.859 -13.287  1.00  0.00      RA0  C
ATOM   3088  O   VAL A 330      27.312  21.162 -12.449  1.00  0.00      RA0  O
ATOM   3089  N   PRO A 331      25.943  21.344 -14.233  1.00  0.00      RA0  N
ATOM   3090  CD  PRO A 331      25.024  22.079 -15.091  1.00  0.00      RA0  C
ATOM   3091  CA  PRO A 331      25.950  19.905 -14.494  1.00  0.00      RA0  C
ATOM   3092  CB  PRO A 331      24.981  19.774 -15.671  1.00  0.00      RA0  C
ATOM   3093  CG  PRO A 331      24.072  21.000 -15.586  1.00  0.00      RA0  C
ATOM   3094  C   PRO A 331      27.348  19.347 -14.784  1.00  0.00      RA0  C
ATOM   3095  O   PRO A 331      28.232  20.051 -15.286  1.00  0.00      RA0  O
ATOM   3096  N   GLU A 332      27.531  18.066 -14.471  1.00  0.00      RA0  N
ATOM   3097  H   GLU A 332      26.766  17.548 -14.097  1.00  0.00      RA0  H
ATOM   3098  CA  GLU A 332      28.723  17.330 -14.878  1.00  0.00      RA0  C
ATOM   3099  CB  GLU A 332      28.802  15.900 -14.346  1.00  0.00      RA0  C
ATOM   3100  CG  GLU A 332      29.716  15.744 -13.121  1.00  0.00      RA0  C
ATOM   3101  CD  GLU A 332      31.168  16.123 -13.403  1.00  0.00      RA0  C
ATOM   3102  OE1 GLU A 332      31.962  16.178 -12.469  1.00  0.00      RA0  O
ATOM   3103  OE2 GLU A 332      31.543  16.443 -14.529  1.00  0.00      RA0  O
ATOM   3104  C   GLU A 332      28.862  17.352 -16.391  1.00  0.00      RA0  C
ATOM   3105  O   GLU A 332      27.873  17.349 -17.132  1.00  0.00      RA0  O
ATOM   3106  N   GLY A 333      30.109  17.367 -16.828  1.00  0.00      RA0  N
ATOM   3107  H   GLY A 333      30.828  17.327 -16.136  1.00  0.00      RA0  H
ATOM   3108  CA  GLY A 333      30.447  17.276 -18.229  1.00  0.00      RA0  C
ATOM   3109  C   GLY A 333      30.902  18.586 -18.822  1.00  0.00      RA0  C
ATOM   3110  O   GLY A 333      31.150  18.640 -20.008  1.00  0.00      RA0  O
ATOM   3111  N   ILE A 334      31.018  19.642 -18.012  1.00  0.00      RA0  N
ATOM   3112  H   ILE A 334      30.754  19.548 -17.056  1.00  0.00      RA0  H
ATOM   3113  CA  ILE A 334      31.517  20.923 -18.524  1.00  0.00      RA0  C
ATOM   3114  CB  ILE A 334      31.320  22.026 -17.471  1.00  0.00      RA0  C
ATOM   3115  CG2 ILE A 334      32.255  21.845 -16.277  1.00  0.00      RA0  C
ATOM   3116  CG1 ILE A 334      31.401  23.427 -18.078  1.00  0.00      RA0  C
ATOM   3117  CD1 ILE A 334      30.957  24.507 -17.092  1.00  0.00      RA0  C
ATOM   3118  C   ILE A 334      32.975  20.818 -19.015  1.00  0.00      RA0  C
ATOM   3119  O   ILE A 334      33.771  20.034 -18.478  1.00  0.00      RA0  O
ATOM   3120  N   GLY A 335      33.296  21.587 -20.051  1.00  0.00      RA0  N
ATOM   3121  H   GLY A 335      32.608  22.225 -20.390  1.00  0.00      RA0  H
ATOM   3122  CA  GLY A 335      34.659  21.696 -20.582  1.00  0.00      RA0  C
ATOM   3123  C   GLY A 335      35.442  22.889 -20.041  1.00  0.00      RA0  C
ATOM   3124  O   GLY A 335      35.270  23.319 -18.883  1.00  0.00      RA0  O
ATOM   3125  N   GLU A 336      36.312  23.417 -20.896  1.00  0.00      RA0  N
ATOM   3126  H   GLU A 336      36.343  23.082 -21.835  1.00  0.00      RA0  H
ATOM   3127  CA  GLU A 336      37.242  24.464 -20.519  1.00  0.00      RA0  C
ATOM   3128  CB  GLU A 336      38.404  24.371 -21.520  1.00  0.00      RA0  C
ATOM   3129  CG  GLU A 336      39.692  23.902 -20.857  1.00  0.00      RA0  C
ATOM   3130  CD  GLU A 336      40.154  25.052 -20.004  1.00  0.00      RA0  C
ATOM   3131  OE1 GLU A 336      40.013  26.196 -20.426  1.00  0.00      RA0  O
ATOM   3132  OE2 GLU A 336      40.579  24.835 -18.877  1.00  0.00      RA0  O
ATOM   3133  C   GLU A 336      36.572  25.829 -20.582  1.00  0.00      RA0  C
ATOM   3134  O   GLU A 336      37.055  26.778 -19.986  1.00  0.00      RA0  O
ATOM   3135  N   THR A 337      35.461  25.909 -21.305  1.00  0.00      RA0  N
ATOM   3136  H   THR A 337      35.069  25.131 -21.789  1.00  0.00      RA0  H
ATOM   3137  CA  THR A 337      34.717  27.161 -21.467  1.00  0.00      RA0  C
ATOM   3138  CB  THR A 337      35.177  27.579 -22.861  1.00  0.00      RA0  C
ATOM   3139  OG1 THR A 337      36.541  27.167 -23.009  1.00  0.00      RA0  O
ATOM   3140  HG1 THR A 337      37.012  27.519 -22.259  1.00  0.00      RA0  H
ATOM   3141  CG2 THR A 337      34.985  29.049 -23.230  1.00  0.00      RA0  C
ATOM   3142  C   THR A 337      33.204  26.953 -21.365  1.00  0.00      RA0  C
ATOM   3143  O   THR A 337      32.696  25.840 -21.477  1.00  0.00      RA0  O
ATOM   3144  N   ALA A 338      32.487  28.051 -21.176  1.00  0.00      RA0  N
ATOM   3145  H   ALA A 338      32.916  28.955 -21.090  1.00  0.00      RA0  H
ATOM   3146  CA  ALA A 338      31.041  28.030 -21.187  1.00  0.00      RA0  C
ATOM   3147  CB  ALA A 338      30.492  27.752 -19.789  1.00  0.00      RA0  C
ATOM   3148  C   ALA A 338      30.565  29.390 -21.661  1.00  0.00      RA0  C
ATOM   3149  O   ALA A 338      31.390  30.274 -21.979  1.00  0.00      RA0  O
ATOM   3150  N   ILE A 339      29.248  29.554 -21.759  1.00  0.00      RA0  N
ATOM   3151  H   ILE A 339      28.601  28.840 -21.486  1.00  0.00      RA0  H
ATOM   3152  CA  ILE A 339      28.680  30.798 -22.271  1.00  0.00      RA0  C
ATOM   3153  CB  ILE A 339      27.908  30.493 -23.554  1.00  0.00      RA0  C
ATOM   3154  CG2 ILE A 339      27.306  31.769 -24.119  1.00  0.00      RA0  C
ATOM   3155  CG1 ILE A 339      28.755  29.766 -24.599  1.00  0.00      RA0  C
ATOM   3156  CD1 ILE A 339      29.821  30.672 -25.216  1.00  0.00      RA0  C
ATOM   3157  C   ILE A 339      27.754  31.433 -21.261  1.00  0.00      RA0  C
ATOM   3158  O   ILE A 339      26.894  30.753 -20.693  1.00  0.00      RA0  O
ATOM   3159  N   VAL A 340      27.913  32.744 -21.070  1.00  0.00      RA0  N
ATOM   3160  H   VAL A 340      28.602  33.257 -21.587  1.00  0.00      RA0  H
ATOM   3161  CA  VAL A 340      26.991  33.543 -20.267  1.00  0.00      RA0  C
ATOM   3162  CB  VAL A 340      27.652  34.073 -18.993  1.00  0.00      RA0  C
ATOM   3163  CG1 VAL A 340      28.111  32.936 -18.077  1.00  0.00      RA0  C
ATOM   3164  CG2 VAL A 340      28.778  35.049 -19.324  1.00  0.00      RA0  C
ATOM   3165  C   VAL A 340      26.496  34.702 -21.155  1.00  0.00      RA0  C
ATOM   3166  O   VAL A 340      27.145  35.050 -22.142  1.00  0.00      RA0  O
ATOM   3167  N   GLN A 341      25.339  35.269 -20.835  1.00  0.00      RA0  N
ATOM   3168  H   GLN A 341      24.904  35.022 -19.971  1.00  0.00      RA0  H
ATOM   3169  CA  GLN A 341      24.821  36.437 -21.565  1.00  0.00      RA0  C
ATOM   3170  CB  GLN A 341      23.302  36.377 -21.466  1.00  0.00      RA0  C
ATOM   3171  CG  GLN A 341      22.643  36.022 -22.791  1.00  0.00      RA0  C
ATOM   3172  CD  GLN A 341      22.678  37.254 -23.656  1.00  0.00      RA0  C
ATOM   3173  OE1 GLN A 341      22.894  38.363 -23.170  1.00  0.00      RA0  O
ATOM   3174  NE2 GLN A 341      22.391  37.013 -24.944  1.00  0.00      RA0  N
ATOM   3175 HE21 GLN A 341      22.412  36.054 -25.252  1.00  0.00      RA0  H
ATOM   3176 HE22 GLN A 341      22.204  37.690 -25.655  1.00  0.00      RA0  H
ATOM   3177  C   GLN A 341      25.349  37.761 -20.982  1.00  0.00      RA0  C
ATOM   3178  O   GLN A 341      25.161  38.040 -19.801  1.00  0.00      RA0  O
ATOM   3179  N   ILE A 342      26.028  38.563 -21.807  1.00  0.00      RA0  N
ATOM   3180  H   ILE A 342      26.171  38.309 -22.758  1.00  0.00      RA0  H
ATOM   3181  CA  ILE A 342      26.585  39.864 -21.359  1.00  0.00      RA0  C
ATOM   3182  CB  ILE A 342      28.087  39.816 -21.058  1.00  0.00      RA0  C
ATOM   3183  CG2 ILE A 342      28.615  41.222 -20.769  1.00  0.00      RA0  C
ATOM   3184  CG1 ILE A 342      28.412  38.894 -19.880  1.00  0.00      RA0  C
ATOM   3185  CD1 ILE A 342      27.949  39.460 -18.536  1.00  0.00      RA0  C
ATOM   3186  C   ILE A 342      26.260  40.925 -22.412  1.00  0.00      RA0  C
ATOM   3187  O   ILE A 342      26.634  40.773 -23.577  1.00  0.00      RA0  O
ATOM   3188  N   ARG A 343      25.548  41.979 -22.001  1.00  0.00      RA0  N
ATOM   3189  H   ARG A 343      25.318  42.034 -21.029  1.00  0.00      RA0  H
ATOM   3190  CA  ARG A 343      25.081  43.025 -22.916  1.00  0.00      RA0  C
ATOM   3191  CB  ARG A 343      26.260  43.883 -23.388  1.00  0.00      RA0  C
ATOM   3192  CG  ARG A 343      26.951  44.554 -22.198  1.00  0.00      RA0  C
ATOM   3193  CD  ARG A 343      28.232  45.304 -22.560  1.00  0.00      RA0  C
ATOM   3194  NE  ARG A 343      29.292  44.403 -23.018  1.00  0.00      RA0  N
ATOM   3195  HE  ARG A 343      29.213  44.024 -23.938  1.00  0.00      RA0  H
ATOM   3196  CZ  ARG A 343      30.329  44.085 -22.207  1.00  0.00      RA0  C
ATOM   3197  NH1 ARG A 343      30.402  44.553 -20.964  1.00  0.00      RA0  N
ATOM   3198 HH11 ARG A 343      31.153  44.260 -20.371  1.00  0.00      RA0  H
ATOM   3199 HH12 ARG A 343      29.740  45.204 -20.555  1.00  0.00      RA0  H
ATOM   3200  NH2 ARG A 343      31.298  43.291 -22.657  1.00  0.00      RA0  N
ATOM   3201 HH21 ARG A 343      32.077  43.025 -22.066  1.00  0.00      RA0  H
ATOM   3202 HH22 ARG A 343      31.359  42.918 -23.580  1.00  0.00      RA0  H
ATOM   3203  C   ARG A 343      24.265  42.442 -24.067  1.00  0.00      RA0  C
ATOM   3204  O   ARG A 343      24.450  42.807 -25.229  1.00  0.00      RA0  O
ATOM   3205  N   ASN A 344      23.366  41.521 -23.721  1.00  0.00      RA0  N
ATOM   3206  H   ASN A 344      23.352  41.171 -22.786  1.00  0.00      RA0  H
ATOM   3207  CA  ASN A 344      22.421  40.918 -24.669  1.00  0.00      RA0  C
ATOM   3208  CB  ASN A 344      21.497  41.938 -25.342  1.00  0.00      RA0  C
ATOM   3209  CG  ASN A 344      20.217  41.260 -25.803  1.00  0.00      RA0  C
ATOM   3210  OD1 ASN A 344      19.282  41.084 -25.029  1.00  0.00      RA0  O
ATOM   3211  ND2 ASN A 344      20.174  40.970 -27.115  1.00  0.00      RA0  N
ATOM   3212 HD21 ASN A 344      21.036  40.987 -27.629  1.00  0.00      RA0  H
ATOM   3213 HD22 ASN A 344      19.338  40.691 -27.584  1.00  0.00      RA0  H
ATOM   3214  C   ASN A 344      23.093  40.014 -25.721  1.00  0.00      RA0  C
ATOM   3215  O   ASN A 344      22.540  39.768 -26.793  1.00  0.00      RA0  O
ATOM   3216  N   ARG A 345      24.282  39.515 -25.398  1.00  0.00      RA0  N
ATOM   3217  H   ARG A 345      24.658  39.592 -24.473  1.00  0.00      RA0  H
ATOM   3218  CA  ARG A 345      25.063  38.723 -26.332  1.00  0.00      RA0  C
ATOM   3219  CB  ARG A 345      26.147  39.693 -26.834  1.00  0.00      RA0  C
ATOM   3220  CG  ARG A 345      27.131  39.277 -27.932  1.00  0.00      RA0  C
ATOM   3221  CD  ARG A 345      28.488  39.991 -27.782  1.00  0.00      RA0  C
ATOM   3222  NE  ARG A 345      29.251  39.367 -26.701  1.00  0.00      RA0  N
ATOM   3223  HE  ARG A 345      28.891  38.470 -26.423  1.00  0.00      RA0  H
ATOM   3224  CZ  ARG A 345      30.409  39.865 -26.168  1.00  0.00      RA0  C
ATOM   3225  NH1 ARG A 345      31.065  39.149 -25.237  1.00  0.00      RA0  N
ATOM   3226 HH11 ARG A 345      31.905  39.518 -24.799  1.00  0.00      RA0  H
ATOM   3227 HH12 ARG A 345      30.755  38.243 -24.942  1.00  0.00      RA0  H
ATOM   3228  NH2 ARG A 345      30.910  41.056 -26.555  1.00  0.00      RA0  N
ATOM   3229 HH21 ARG A 345      31.765  41.393 -26.126  1.00  0.00      RA0  H
ATOM   3230 HH22 ARG A 345      30.473  41.623 -27.256  1.00  0.00      RA0  H
ATOM   3231  C   ARG A 345      25.727  37.587 -25.583  1.00  0.00      RA0  C
ATOM   3232  O   ARG A 345      25.883  37.655 -24.383  1.00  0.00      RA0  O
ATOM   3233  N   GLU A 346      26.084  36.536 -26.309  1.00  0.00      RA0  N
ATOM   3234  H   GLU A 346      25.865  36.505 -27.281  1.00  0.00      RA0  H
ATOM   3235  CA  GLU A 346      26.852  35.451 -25.729  1.00  0.00      RA0  C
ATOM   3236  CB  GLU A 346      26.816  34.237 -26.660  1.00  0.00      RA0  C
ATOM   3237  CG  GLU A 346      25.409  33.878 -27.163  1.00  0.00      RA0  C
ATOM   3238  CD  GLU A 346      24.415  33.737 -26.021  1.00  0.00      RA0  C
ATOM   3239  OE1 GLU A 346      24.461  32.745 -25.299  1.00  0.00      RA0  O
ATOM   3240  OE2 GLU A 346      23.570  34.616 -25.873  1.00  0.00      RA0  O
ATOM   3241  C   GLU A 346      28.269  35.924 -25.459  1.00  0.00      RA0  C
ATOM   3242  O   GLU A 346      28.894  36.633 -26.287  1.00  0.00      RA0  O
ATOM   3243  N   MSE A 347      28.756  35.515 -24.305  1.00  0.00      RA0  N
ATOM   3244  H   MSE A 347      28.181  34.958 -23.701  1.00  0.00      RA0  H
ATOM   3245  CA  MSE A 347      30.084  35.818 -23.850  1.00  0.00      RA0  C
ATOM   3246  CB  MSE A 347      29.985  36.768 -22.664  1.00  0.00      RA0  C
ATOM   3247  CG  MSE A 347      31.300  36.890 -21.900  1.00  0.00      RA0  C
ATOM   3248  SE  MSE A 347      32.413  38.073 -22.654  1.00  0.00      RA0  S
ATOM   3249  CE  MSE A 347      31.681  39.534 -21.898  1.00  0.00      RA0  C
ATOM   3250  C   MSE A 347      30.685  34.509 -23.359  1.00  0.00      RA0  C
ATOM   3251  O   MSE A 347      30.230  33.957 -22.361  1.00  0.00      RA0  O
ATOM   3252  N   PRO A 348      31.711  34.019 -24.045  1.00  0.00      RA0  N
ATOM   3253  CD  PRO A 348      32.205  34.519 -25.318  1.00  0.00      RA0  C
ATOM   3254  CA  PRO A 348      32.458  32.885 -23.541  1.00  0.00      RA0  C
ATOM   3255  CB  PRO A 348      33.430  32.574 -24.686  1.00  0.00      RA0  C
ATOM   3256  CG  PRO A 348      32.891  33.302 -25.919  1.00  0.00      RA0  C
ATOM   3257  C   PRO A 348      33.202  33.247 -22.267  1.00  0.00      RA0  C
ATOM   3258  O   PRO A 348      33.696  34.375 -22.104  1.00  0.00      RA0  O
ATOM   3259  N   VAL A 349      33.222  32.312 -21.336  1.00  0.00      RA0  N
ATOM   3260  H   VAL A 349      32.829  31.409 -21.510  1.00  0.00      RA0  H
ATOM   3261  CA  VAL A 349      33.948  32.492 -20.109  1.00  0.00      RA0  C
ATOM   3262  CB  VAL A 349      33.014  32.640 -18.903  1.00  0.00      RA0  C
ATOM   3263  CG1 VAL A 349      32.299  33.988 -18.919  1.00  0.00      RA0  C
ATOM   3264  CG2 VAL A 349      32.035  31.470 -18.800  1.00  0.00      RA0  C
ATOM   3265  C   VAL A 349      34.827  31.280 -19.931  1.00  0.00      RA0  C
ATOM   3266  O   VAL A 349      34.558  30.225 -20.490  1.00  0.00      RA0  O
ATOM   3267  N   LYS A 350      35.887  31.447 -19.159  1.00  0.00      RA0  N
ATOM   3268  H   LYS A 350      35.998  32.303 -18.650  1.00  0.00      RA0  H
ATOM   3269  CA  LYS A 350      36.790  30.350 -18.882  1.00  0.00      RA0  C
ATOM   3270  CB  LYS A 350      38.184  30.922 -18.605  1.00  0.00      RA0  C
ATOM   3271  CG  LYS A 350      39.075  29.947 -17.821  1.00  0.00      RA0  C
ATOM   3272  CD  LYS A 350      40.311  29.425 -18.560  1.00  0.00      RA0  C
ATOM   3273  CE  LYS A 350      40.932  28.214 -17.844  1.00  0.00      RA0  C
ATOM   3274  NZ  LYS A 350      39.990  27.087 -17.900  1.00  0.00      RA0  N
ATOM   3275  HZ1 LYS A 350      39.129  27.285 -17.370  1.00  0.00      RA0  H
ATOM   3276  HZ2 LYS A 350      39.717  26.852 -18.878  1.00  0.00      RA0  H
ATOM   3277  HZ3 LYS A 350      40.366  26.166 -17.585  1.00  0.00      RA0  H
ATOM   3278  C   LYS A 350      36.316  29.641 -17.614  1.00  0.00      RA0  C
ATOM   3279  O   LYS A 350      35.999  30.274 -16.601  1.00  0.00      RA0  O
ATOM   3280  N   VAL A 351      36.255  28.318 -17.676  1.00  0.00      RA0  N
ATOM   3281  H   VAL A 351      36.575  27.854 -18.504  1.00  0.00      RA0  H
ATOM   3282  CA  VAL A 351      35.904  27.497 -16.539  1.00  0.00      RA0  C
ATOM   3283  CB  VAL A 351      35.116  26.273 -16.999  1.00  0.00      RA0  C
ATOM   3284  CG1 VAL A 351      34.713  25.378 -15.826  1.00  0.00      RA0  C
ATOM   3285  CG2 VAL A 351      33.914  26.717 -17.827  1.00  0.00      RA0  C
ATOM   3286  C   VAL A 351      37.164  27.076 -15.787  1.00  0.00      RA0  C
ATOM   3287  O   VAL A 351      38.088  26.550 -16.388  1.00  0.00      RA0  O
ATOM   3288  N   THR A 352      37.174  27.295 -14.482  1.00  0.00      RA0  N
ATOM   3289  H   THR A 352      36.343  27.573 -14.004  1.00  0.00      RA0  H
ATOM   3290  CA  THR A 352      38.346  27.051 -13.661  1.00  0.00      RA0  C
ATOM   3291  CB  THR A 352      38.925  28.455 -13.495  1.00  0.00      RA0  C
ATOM   3292  OG1 THR A 352      38.520  29.233 -14.633  1.00  0.00      RA0  O
ATOM   3293  HG1 THR A 352      37.607  29.465 -14.498  1.00  0.00      RA0  H
ATOM   3294  CG2 THR A 352      40.451  28.475 -13.357  1.00  0.00      RA0  C
ATOM   3295  C   THR A 352      37.972  26.343 -12.384  1.00  0.00      RA0  C
ATOM   3296  O   THR A 352      36.804  26.043 -12.109  1.00  0.00      RA0  O
ATOM   3297  N   LYS A 353      38.988  26.084 -11.576  1.00  0.00      RA0  N
ATOM   3298  H   LYS A 353      39.891  26.425 -11.823  1.00  0.00      RA0  H
ATOM   3299  CA  LYS A 353      38.787  25.613 -10.208  1.00  0.00      RA0  C
ATOM   3300  CB  LYS A 353      40.139  25.237  -9.588  1.00  0.00      RA0  C
ATOM   3301  CG  LYS A 353      40.693  23.976 -10.255  1.00  0.00      RA0  C
ATOM   3302  CD  LYS A 353      41.905  23.374  -9.540  1.00  0.00      RA0  C
ATOM   3303  CE  LYS A 353      42.351  22.060 -10.191  1.00  0.00      RA0  C
ATOM   3304  NZ  LYS A 353      43.437  21.448  -9.411  1.00  0.00      RA0  N
ATOM   3305  HZ1 LYS A 353      43.725  20.556  -9.863  1.00  0.00      RA0  H
ATOM   3306  HZ2 LYS A 353      44.252  22.093  -9.373  1.00  0.00      RA0  H
ATOM   3307  HZ3 LYS A 353      43.104  21.250  -8.445  1.00  0.00      RA0  H
ATOM   3308  C   LYS A 353      38.029  26.695  -9.424  1.00  0.00      RA0  C
ATOM   3309  O   LYS A 353      38.202  27.881  -9.719  1.00  0.00      RA0  O
ATOM   3310  N   PRO A 354      37.258  26.302  -8.410  1.00  0.00      RA0  N
ATOM   3311  CD  PRO A 354      36.986  24.916  -8.036  1.00  0.00      RA0  C
ATOM   3312  CA  PRO A 354      36.501  27.253  -7.598  1.00  0.00      RA0  C
ATOM   3313  CB  PRO A 354      35.412  26.359  -6.997  1.00  0.00      RA0  C
ATOM   3314  CG  PRO A 354      36.097  25.011  -6.804  1.00  0.00      RA0  C
ATOM   3315  C   PRO A 354      37.339  27.971  -6.530  1.00  0.00      RA0  C
ATOM   3316  O   PRO A 354      37.011  27.956  -5.349  1.00  0.00      RA0  O
ATOM   3317  N   VAL A 355      38.428  28.601  -6.960  1.00  0.00      RA0  N
ATOM   3318  H   VAL A 355      38.680  28.668  -7.931  1.00  0.00      RA0  H
ATOM   3319  CA  VAL A 355      39.315  29.351  -6.064  1.00  0.00      RA0  C
ATOM   3320  CB  VAL A 355      40.161  28.399  -5.201  1.00  0.00      RA0  C
ATOM   3321  CG1 VAL A 355      40.973  27.420  -6.053  1.00  0.00      RA0  C
ATOM   3322  CG2 VAL A 355      41.020  29.161  -4.189  1.00  0.00      RA0  C
ATOM   3323  C   VAL A 355      40.171  30.197  -7.002  1.00  0.00      RA0  C
ATOM   3324  O   VAL A 355      40.488  29.763  -8.113  1.00  0.00      RA0  O
ATOM   3325  N   PHE A 356      40.529  31.393  -6.555  1.00  0.00      RA0  N
ATOM   3326  H   PHE A 356      40.256  31.700  -5.641  1.00  0.00      RA0  H
ATOM   3327  CA  PHE A 356      41.155  32.376  -7.446  1.00  0.00      RA0  C
ATOM   3328  CB  PHE A 356      40.145  33.458  -7.849  1.00  0.00      RA0  C
ATOM   3329  CG  PHE A 356      38.873  32.842  -8.385  1.00  0.00      RA0  C
ATOM   3330  CD1 PHE A 356      37.750  32.751  -7.570  1.00  0.00      RA0  C
ATOM   3331  CD2 PHE A 356      38.821  32.370  -9.691  1.00  0.00      RA0  C
ATOM   3332  CE1 PHE A 356      36.574  32.198  -8.063  1.00  0.00      RA0  C
ATOM   3333  CE2 PHE A 356      37.646  31.817 -10.185  1.00  0.00      RA0  C
ATOM   3334  CZ  PHE A 356      36.521  31.736  -9.372  1.00  0.00      RA0  C
ATOM   3335  C   PHE A 356      42.409  33.037  -6.865  1.00  0.00      RA0  C
ATOM   3336  O   PHE A 356      43.353  33.247  -7.599  1.00  0.00      RA0  O
ATOM   3337  N   VAL A 357      42.399  33.345  -5.575  1.00  0.00      RA0  N
ATOM   3338  H   VAL A 357      41.607  33.144  -4.993  1.00  0.00      RA0  H
ATOM   3339  CA  VAL A 357      43.499  34.057  -4.912  1.00  0.00      RA0  C
ATOM   3340  CB  VAL A 357      43.207  35.563  -4.789  1.00  0.00      RA0  C
ATOM   3341  CG1 VAL A 357      44.307  36.279  -4.004  1.00  0.00      RA0  C
ATOM   3342  CG2 VAL A 357      42.996  36.234  -6.147  1.00  0.00      RA0  C
ATOM   3343  C   VAL A 357      43.699  33.458  -3.520  1.00  0.00      RA0  C
ATOM   3344  O   VAL A 357      42.740  33.229  -2.797  1.00  0.00      RA0  O
ATOM   3345  N   ARG A 358      44.946  33.183  -3.150  1.00  0.00      RA0  N
ATOM   3346  H   ARG A 358      45.727  33.391  -3.748  1.00  0.00      RA0  H
ATOM   3347  CA  ARG A 358      45.290  32.775  -1.790  1.00  0.00      RA0  C
ATOM   3348  CB  ARG A 358      45.512  31.259  -1.780  1.00  0.00      RA0  C
ATOM   3349  CG  ARG A 358      44.393  30.435  -1.140  1.00  0.00      RA0  C
ATOM   3350  CD  ARG A 358      44.807  29.893   0.232  1.00  0.00      RA0  C
ATOM   3351  NE  ARG A 358      45.183  30.986   1.123  1.00  0.00      RA0  N
ATOM   3352  HE  ARG A 358      44.528  31.746   1.197  1.00  0.00      RA0  H
ATOM   3353  CZ  ARG A 358      46.394  31.015   1.752  1.00  0.00      RA0  C
ATOM   3354  NH1 ARG A 358      47.269  29.998   1.591  1.00  0.00      RA0  N
ATOM   3355 HH11 ARG A 358      48.181  30.027   2.015  1.00  0.00      RA0  H
ATOM   3356 HH12 ARG A 358      47.041  29.190   1.041  1.00  0.00      RA0  H
ATOM   3357  NH2 ARG A 358      46.704  32.080   2.514  1.00  0.00      RA0  N
ATOM   3358 HH21 ARG A 358      47.586  32.166   3.001  1.00  0.00      RA0  H
ATOM   3359 HH22 ARG A 358      46.070  32.863   2.582  1.00  0.00      RA0  H
ATOM   3360  C   ARG A 358      46.601  33.472  -1.436  1.00  0.00      RA0  C
ATOM   3361  O   ARG A 358      47.474  33.559  -2.291  1.00  0.00      RA0  O
ATOM   3362  N   ASN A 359      46.729  33.924  -0.197  1.00  0.00      RA0  N
ATOM   3363  H   ASN A 359      45.905  34.140   0.332  1.00  0.00      RA0  H
ATOM   3364  CA  ASN A 359      47.998  34.501   0.307  1.00  0.00      RA0  C
ATOM   3365  CB  ASN A 359      49.085  33.442   0.518  1.00  0.00      RA0  C
ATOM   3366  CG  ASN A 359      49.506  33.456   1.967  1.00  0.00      RA0  C
ATOM   3367  OD1 ASN A 359      49.298  32.472   2.679  1.00  0.00      RA0  O
ATOM   3368  ND2 ASN A 359      50.058  34.607   2.384  1.00  0.00      RA0  N
ATOM   3369 HD21 ASN A 359      50.165  35.375   1.745  1.00  0.00      RA0  H
ATOM   3370 HD22 ASN A 359      50.376  34.755   3.320  1.00  0.00      RA0  H
ATOM   3371  C   ASN A 359      48.561  35.541  -0.626  1.00  0.00      RA0  C
ATOM   3372  O   ASN A 359      49.753  35.507  -1.003  1.00  0.00      RA0  O
ATOM   3373  N   GLY A 360      47.702  36.480  -1.005  1.00  0.00      RA0  N
ATOM   3374  H   GLY A 360      46.815  36.482  -0.536  1.00  0.00      RA0  H
ATOM   3375  CA  GLY A 360      48.109  37.622  -1.768  1.00  0.00      RA0  C
ATOM   3376  C   GLY A 360      48.455  37.393  -3.200  1.00  0.00      RA0  C
ATOM   3377  O   GLY A 360      48.970  38.312  -3.858  1.00  0.00      RA0  O
ATOM   3378  N   LYS A 361      48.157  36.206  -3.727  1.00  0.00      RA0  N
ATOM   3379  H   LYS A 361      47.744  35.467  -3.190  1.00  0.00      RA0  H
ATOM   3380  CA  LYS A 361      48.555  35.894  -5.075  1.00  0.00      RA0  C
ATOM   3381  CB  LYS A 361      49.891  35.138  -5.037  1.00  0.00      RA0  C
ATOM   3382  CG  LYS A 361      50.406  34.754  -6.425  1.00  0.00      RA0  C
ATOM   3383  CD  LYS A 361      51.593  33.791  -6.399  1.00  0.00      RA0  C
ATOM   3384  CE  LYS A 361      51.873  33.221  -7.793  1.00  0.00      RA0  C
ATOM   3385  NZ  LYS A 361      50.681  32.482  -8.247  1.00  0.00      RA0  N
ATOM   3386  HZ1 LYS A 361      50.782  32.154  -9.230  1.00  0.00      RA0  H
ATOM   3387  HZ2 LYS A 361      50.493  31.671  -7.624  1.00  0.00      RA0  H
ATOM   3388  HZ3 LYS A 361      49.829  33.086  -8.202  1.00  0.00      RA0  H
ATOM   3389  C   LYS A 361      47.501  35.067  -5.793  1.00  0.00      RA0  C
ATOM   3390  O   LYS A 361      46.890  34.198  -5.193  1.00  0.00      RA0  O
ATOM   3391  N   ALA A 362      47.345  35.328  -7.092  1.00  0.00      RA0  N
ATOM   3392  H   ALA A 362      47.829  36.117  -7.466  1.00  0.00      RA0  H
ATOM   3393  CA  ALA A 362      46.536  34.514  -7.970  1.00  0.00      RA0  C
ATOM   3394  CB  ALA A 362      46.691  34.967  -9.420  1.00  0.00      RA0  C
ATOM   3395  C   ALA A 362      47.009  33.070  -7.892  1.00  0.00      RA0  C
ATOM   3396  O   ALA A 362      48.212  32.796  -7.850  1.00  0.00      RA0  O
ATOM   3397  N   VAL A 363      46.048  32.154  -7.859  1.00  0.00      RA0  N
ATOM   3398  H   VAL A 363      45.103  32.479  -7.944  1.00  0.00      RA0  H
ATOM   3399  CA  VAL A 363      46.343  30.718  -7.868  1.00  0.00      RA0  C
ATOM   3400  CB  VAL A 363      45.084  29.874  -7.652  1.00  0.00      RA0  C
ATOM   3401  CG1 VAL A 363      44.488  30.146  -6.270  1.00  0.00      RA0  C
ATOM   3402  CG2 VAL A 363      44.074  30.056  -8.786  1.00  0.00      RA0  C
ATOM   3403  C   VAL A 363      47.023  30.360  -9.192  1.00  0.00      RA0  C
ATOM   3404  O   VAL A 363      46.891  31.065 -10.242  1.00  0.00      RA0  O
ATOM   3405  N   ALA A 364      47.768  29.261  -9.159  1.00  0.00      RA0  N
ATOM   3406  H   ALA A 364      47.782  28.716  -8.322  1.00  0.00      RA0  H
ATOM   3407  CA  ALA A 364      48.611  28.868 -10.295  1.00  0.00      RA0  C
ATOM   3408  CB  ALA A 364      49.230  27.492 -10.047  1.00  0.00      RA0  C
ATOM   3409  C   ALA A 364      47.902  28.848 -11.638  1.00  0.00      RA0  C
ATOM   3410  O   ALA A 364      48.486  29.249 -12.620  1.00  0.00      RA0  O
ATOM   3411  N   GLY A 365      46.645  28.411 -11.692  1.00  0.00      RA0  N
ATOM   3412  H   GLY A 365      46.162  28.186 -10.851  1.00  0.00      RA0  H
ATOM   3413  CA  GLY A 365      45.936  28.351 -12.980  1.00  0.00      RA0  C
ATOM   3414  C   GLY A 365      45.653  29.709 -13.591  1.00  0.00      RA0  C
ATOM   3415  O   GLY A 365      45.342  29.814 -14.775  1.00  0.00      RA0  O
ATOM   3416  N   LEU A 366      45.784  30.757 -12.792  1.00  0.00      RA0  N
ATOM   3417  H   LEU A 366      46.118  30.656 -11.861  1.00  0.00      RA0  H
ATOM   3418  CA  LEU A 366      45.544  32.127 -13.278  1.00  0.00      RA0  C
ATOM   3419  CB  LEU A 366      44.562  32.852 -12.357  1.00  0.00      RA0  C
ATOM   3420  CG  LEU A 366      43.191  32.177 -12.312  1.00  0.00      RA0  C
ATOM   3421  CD1 LEU A 366      42.271  32.830 -11.281  1.00  0.00      RA0  C
ATOM   3422  CD2 LEU A 366      42.543  32.117 -13.696  1.00  0.00      RA0  C
ATOM   3423  C   LEU A 366      46.807  32.966 -13.459  1.00  0.00      RA0  C
ATOM   3424  O   LEU A 366      46.720  34.191 -13.624  1.00  0.00      RA0  O
ATOM   3425  N   CYS A 367      47.976  32.332 -13.390  1.00  0.00      RA0  N
ATOM   3426  H   CYS A 367      48.054  31.337 -13.270  1.00  0.00      RA0  H
ATOM   3427  CA  CYS A 367      49.235  33.019 -13.722  1.00  0.00      RA0  C
ATOM   3428  CB  CYS A 367      49.741  33.774 -12.492  1.00  0.00      RA0  C
ATOM   3429  SG  CYS A 367      49.922  32.741 -11.009  1.00  0.00      RA0  S
ATOM   3430  C   CYS A 367      50.294  32.088 -14.318  1.00  0.00      RA0  C
ATOM   3431  O   CYS A 367      50.122  30.864 -14.369  1.00  0.00      RA0  O
END
HEADER lig.000.11.pdb
ATOM      1  N   ASN A   2      32.045  47.544 -20.105  1.00  0.00      LA0  N
ATOM      2  H   ASN A   2      31.331  47.352 -19.422  1.00  0.00      LA0  H
ATOM      3  CA  ASN A   2      31.723  48.546 -21.119  1.00  0.00      LA0  C
ATOM      4  CB  ASN A   2      30.422  48.128 -21.821  1.00  0.00      LA0  C
ATOM      5  CG  ASN A   2      29.640  49.284 -22.422  1.00  0.00      LA0  C
ATOM      6  OD1 ASN A   2      30.119  50.042 -23.253  1.00  0.00      LA0  O
ATOM      7  ND2 ASN A   2      28.400  49.383 -21.942  1.00  0.00      LA0  N
ATOM      8 HD21 ASN A   2      28.116  48.734 -21.226  1.00  0.00      LA0  H
ATOM      9 HD22 ASN A   2      27.778  50.085 -22.274  1.00  0.00      LA0  H
ATOM     10  C   ASN A   2      31.693  49.968 -20.584  1.00  0.00      LA0  C
ATOM     11  O   ASN A   2      30.940  50.334 -19.685  1.00  0.00      LA0  O
ATOM     12  N   VAL A   3      32.562  50.754 -21.228  1.00  0.00      LA0  N
ATOM     13  H   VAL A   3      33.135  50.373 -21.952  1.00  0.00      LA0  H
ATOM     14  CA  VAL A   3      32.650  52.175 -20.910  1.00  0.00      LA0  C
ATOM     15  CB  VAL A   3      34.082  52.470 -20.437  1.00  0.00      LA0  C
ATOM     16  CG1 VAL A   3      34.309  53.942 -20.126  1.00  0.00      LA0  C
ATOM     17  CG2 VAL A   3      34.439  51.617 -19.220  1.00  0.00      LA0  C
ATOM     18  C   VAL A   3      32.246  53.022 -22.117  1.00  0.00      LA0  C
ATOM     19  O   VAL A   3      33.033  53.280 -23.021  1.00  0.00      LA0  O
ATOM     20  N   PRO A   4      30.955  53.429 -22.123  1.00  0.00      LA0  N
ATOM     21  CD  PRO A   4      29.924  53.103 -21.151  1.00  0.00      LA0  C
ATOM     22  CA  PRO A   4      30.440  54.244 -23.228  1.00  0.00      LA0  C
ATOM     23  CB  PRO A   4      28.961  54.416 -22.875  1.00  0.00      LA0  C
ATOM     24  CG  PRO A   4      28.635  53.254 -21.945  1.00  0.00      LA0  C
ATOM     25  C   PRO A   4      31.168  55.562 -23.436  1.00  0.00      LA0  C
ATOM     26  O   PRO A   4      31.639  56.225 -22.516  1.00  0.00      LA0  O
ATOM     27  N   ALA A   5      31.263  55.893 -24.730  1.00  0.00      LA0  N
ATOM     28  H   ALA A   5      30.741  55.370 -25.400  1.00  0.00      LA0  H
ATOM     29  CA  ALA A   5      32.139  56.997 -25.112  1.00  0.00      LA0  C
ATOM     30  CB  ALA A   5      32.460  56.927 -26.605  1.00  0.00      LA0  C
ATOM     31  C   ALA A   5      31.639  58.393 -24.785  1.00  0.00      LA0  C
ATOM     32  O   ALA A   5      32.403  59.347 -24.730  1.00  0.00      LA0  O
ATOM     33  N   GLU A   6      30.319  58.489 -24.588  1.00  0.00      LA0  N
ATOM     34  H   GLU A   6      29.703  57.700 -24.524  1.00  0.00      LA0  H
ATOM     35  CA  GLU A   6      29.769  59.826 -24.393  1.00  0.00      LA0  C
ATOM     36  CB  GLU A   6      28.365  59.900 -25.016  1.00  0.00      LA0  C
ATOM     37  CG  GLU A   6      27.132  59.539 -24.163  1.00  0.00      LA0  C
ATOM     38  CD  GLU A   6      27.017  58.089 -23.704  1.00  0.00      LA0  C
ATOM     39  OE1 GLU A   6      26.107  57.810 -22.920  1.00  0.00      LA0  O
ATOM     40  OE2 GLU A   6      27.805  57.242 -24.119  1.00  0.00      LA0  O
ATOM     41  C   GLU A   6      29.825  60.357 -22.965  1.00  0.00      LA0  C
ATOM     42  O   GLU A   6      29.370  61.453 -22.647  1.00  0.00      LA0  O
ATOM     43  N   LEU A   7      30.400  59.514 -22.099  1.00  0.00      LA0  N
ATOM     44  H   LEU A   7      30.854  58.677 -22.400  1.00  0.00      LA0  H
ATOM     45  CA  LEU A   7      30.359  59.877 -20.692  1.00  0.00      LA0  C
ATOM     46  CB  LEU A   7      29.932  58.667 -19.868  1.00  0.00      LA0  C
ATOM     47  CG  LEU A   7      28.647  58.013 -20.363  1.00  0.00      LA0  C
ATOM     48  CD1 LEU A   7      28.475  56.598 -19.833  1.00  0.00      LA0  C
ATOM     49  CD2 LEU A   7      27.432  58.863 -20.038  1.00  0.00      LA0  C
ATOM     50  C   LEU A   7      31.672  60.409 -20.166  1.00  0.00      LA0  C
ATOM     51  O   LEU A   7      32.753  59.924 -20.477  1.00  0.00      LA0  O
ATOM     52  N   LYS A   8      31.513  61.415 -19.302  1.00  0.00      LA0  N
ATOM     53  H   LYS A   8      30.594  61.780 -19.155  1.00  0.00      LA0  H
ATOM     54  CA  LYS A   8      32.577  61.662 -18.336  1.00  0.00      LA0  C
ATOM     55  CB  LYS A   8      32.585  63.146 -17.979  1.00  0.00      LA0  C
ATOM     56  CG  LYS A   8      33.450  63.939 -18.958  1.00  0.00      LA0  C
ATOM     57  CD  LYS A   8      34.916  63.906 -18.532  1.00  0.00      LA0  C
ATOM     58  CE  LYS A   8      35.898  64.473 -19.554  1.00  0.00      LA0  C
ATOM     59  NZ  LYS A   8      37.049  65.045 -18.846  1.00  0.00      LA0  N
ATOM     60  HZ1 LYS A   8      37.734  65.457 -19.519  1.00  0.00      LA0  H
ATOM     61  HZ2 LYS A   8      36.735  65.894 -18.329  1.00  0.00      LA0  H
ATOM     62  HZ3 LYS A   8      37.519  64.400 -18.181  1.00  0.00      LA0  H
ATOM     63  C   LYS A   8      32.335  60.775 -17.131  1.00  0.00      LA0  C
ATOM     64  O   LYS A   8      31.271  60.181 -17.006  1.00  0.00      LA0  O
ATOM     65  N   TYR A   9      33.347  60.677 -16.268  1.00  0.00      LA0  N
ATOM     66  H   TYR A   9      34.221  61.130 -16.448  1.00  0.00      LA0  H
ATOM     67  CA  TYR A   9      33.230  59.716 -15.173  1.00  0.00      LA0  C
ATOM     68  CB  TYR A   9      33.929  58.403 -15.523  1.00  0.00      LA0  C
ATOM     69  CG  TYR A   9      33.289  57.686 -16.688  1.00  0.00      LA0  C
ATOM     70  CD1 TYR A   9      33.773  57.917 -17.992  1.00  0.00      LA0  C
ATOM     71  CE1 TYR A   9      33.201  57.214 -19.064  1.00  0.00      LA0  C
ATOM     72  CD2 TYR A   9      32.238  56.786 -16.430  1.00  0.00      LA0  C
ATOM     73  CE2 TYR A   9      31.672  56.080 -17.502  1.00  0.00      LA0  C
ATOM     74  CZ  TYR A   9      32.160  56.301 -18.803  1.00  0.00      LA0  C
ATOM     75  OH  TYR A   9      31.591  55.597 -19.844  1.00  0.00      LA0  O
ATOM     76  HH  TYR A   9      31.822  56.003 -20.678  1.00  0.00      LA0  H
ATOM     77  C   TYR A   9      33.887  60.248 -13.924  1.00  0.00      LA0  C
ATOM     78  O   TYR A   9      34.883  60.962 -13.997  1.00  0.00      LA0  O
ATOM     79  N   SER A  10      33.317  59.871 -12.777  1.00  0.00      LA0  N
ATOM     80  H   SER A  10      32.539  59.240 -12.748  1.00  0.00      LA0  H
ATOM     81  CA  SER A  10      34.087  60.144 -11.573  1.00  0.00      LA0  C
ATOM     82  CB  SER A  10      33.144  60.289 -10.371  1.00  0.00      LA0  C
ATOM     83  OG  SER A  10      32.500  59.045 -10.080  1.00  0.00      LA0  O
ATOM     84  HG  SER A  10      31.821  59.270  -9.426  1.00  0.00      LA0  H
ATOM     85  C   SER A  10      35.150  59.074 -11.376  1.00  0.00      LA0  C
ATOM     86  O   SER A  10      35.338  58.198 -12.213  1.00  0.00      LA0  O
ATOM     87  N   LYS A  11      35.841  59.171 -10.234  1.00  0.00      LA0  N
ATOM     88  H   LYS A  11      35.616  59.873  -9.557  1.00  0.00      LA0  H
ATOM     89  CA  LYS A  11      36.632  58.001  -9.846  1.00  0.00      LA0  C
ATOM     90  CB  LYS A  11      37.882  58.447  -9.077  1.00  0.00      LA0  C
ATOM     91  CG  LYS A  11      38.443  59.775  -9.602  1.00  0.00      LA0  C
ATOM     92  CD  LYS A  11      39.551  60.412  -8.757  1.00  0.00      LA0  C
ATOM     93  CE  LYS A  11      39.208  60.578  -7.270  1.00  0.00      LA0  C
ATOM     94  NZ  LYS A  11      37.890  61.199  -7.076  1.00  0.00      LA0  N
ATOM     95  HZ1 LYS A  11      37.579  61.060  -6.089  1.00  0.00      LA0  H
ATOM     96  HZ2 LYS A  11      37.794  62.187  -7.365  1.00  0.00      LA0  H
ATOM     97  HZ3 LYS A  11      37.148  60.623  -7.535  1.00  0.00      LA0  H
ATOM     98  C   LYS A  11      35.795  57.047  -9.000  1.00  0.00      LA0  C
ATOM     99  O   LYS A  11      36.060  55.861  -8.870  1.00  0.00      LA0  O
ATOM    100  N   GLU A  12      34.759  57.678  -8.433  1.00  0.00      LA0  N
ATOM    101  H   GLU A  12      34.619  58.655  -8.579  1.00  0.00      LA0  H
ATOM    102  CA  GLU A  12      33.868  57.120  -7.429  1.00  0.00      LA0  C
ATOM    103  CB  GLU A  12      33.281  58.314  -6.671  1.00  0.00      LA0  C
ATOM    104  CG  GLU A  12      34.220  59.134  -5.761  1.00  0.00      LA0  C
ATOM    105  CD  GLU A  12      35.471  59.700  -6.432  1.00  0.00      LA0  C
ATOM    106  OE1 GLU A  12      35.415  60.329  -7.495  1.00  0.00      LA0  O
ATOM    107  OE2 GLU A  12      36.547  59.523  -5.875  1.00  0.00      LA0  O
ATOM    108  C   GLU A  12      32.786  56.195  -7.984  1.00  0.00      LA0  C
ATOM    109  O   GLU A  12      32.137  55.473  -7.238  1.00  0.00      LA0  O
ATOM    110  N   HIS A  13      32.694  56.223  -9.336  1.00  0.00      LA0  N
ATOM    111  H   HIS A  13      33.086  57.042  -9.753  1.00  0.00      LA0  H
ATOM    112  CA  HIS A  13      32.005  55.262 -10.217  1.00  0.00      LA0  C
ATOM    113  CB  HIS A  13      31.783  53.847  -9.648  1.00  0.00      LA0  C
ATOM    114  CG  HIS A  13      33.105  53.197  -9.312  1.00  0.00      LA0  C
ATOM    115  ND1 HIS A  13      34.104  53.035 -10.198  1.00  0.00      LA0  N
ATOM    116  HD1 HIS A  13      34.087  53.310 -11.141  1.00  0.00      LA0  H
ATOM    117  CD2 HIS A  13      33.509  52.677  -8.079  1.00  0.00      LA0  C
ATOM    118  NE2 HIS A  13      34.768  52.201  -8.233  1.00  0.00      LA0  N
ATOM    119  CE1 HIS A  13      35.136  52.420  -9.537  1.00  0.00      LA0  C
ATOM    120  C   HIS A  13      30.733  55.743 -10.890  1.00  0.00      LA0  C
ATOM    121  O   HIS A  13      30.054  55.000 -11.603  1.00  0.00      LA0  O
ATOM    122  N   GLU A  14      30.447  57.032 -10.678  1.00  0.00      LA0  N
ATOM    123  H   GLU A  14      30.958  57.582 -10.013  1.00  0.00      LA0  H
ATOM    124  CA  GLU A  14      29.382  57.623 -11.478  1.00  0.00      LA0  C
ATOM    125  CB  GLU A  14      28.829  58.932 -10.898  1.00  0.00      LA0  C
ATOM    126  CG  GLU A  14      28.538  58.994  -9.396  1.00  0.00      LA0  C
ATOM    127  CD  GLU A  14      29.824  59.270  -8.650  1.00  0.00      LA0  C
ATOM    128  OE1 GLU A  14      30.366  58.352  -8.054  1.00  0.00      LA0  O
ATOM    129  OE2 GLU A  14      30.330  60.386  -8.710  1.00  0.00      LA0  O
ATOM    130  C   GLU A  14      29.814  57.909 -12.902  1.00  0.00      LA0  C
ATOM    131  O   GLU A  14      30.960  58.240 -13.192  1.00  0.00      LA0  O
ATOM    132  N   TRP A  15      28.825  57.791 -13.786  1.00  0.00      LA0  N
ATOM    133  H   TRP A  15      27.922  57.522 -13.462  1.00  0.00      LA0  H
ATOM    134  CA  TRP A  15      29.002  58.421 -15.083  1.00  0.00      LA0  C
ATOM    135  CB  TRP A  15      28.544  57.519 -16.232  1.00  0.00      LA0  C
ATOM    136  CG  TRP A  15      27.106  57.078 -16.083  1.00  0.00      LA0  C
ATOM    137  CD2 TRP A  15      25.893  57.761 -16.474  1.00  0.00      LA0  C
ATOM    138  CE2 TRP A  15      24.797  56.903 -16.126  1.00  0.00      LA0  C
ATOM    139  CE3 TRP A  15      25.633  59.012 -17.073  1.00  0.00      LA0  C
ATOM    140  CD1 TRP A  15      26.683  55.863 -15.535  1.00  0.00      LA0  C
ATOM    141  NE1 TRP A  15      25.332  55.752 -15.559  1.00  0.00      LA0  N
ATOM    142  HE1 TRP A  15      24.813  54.979 -15.234  1.00  0.00      LA0  H
ATOM    143  CZ2 TRP A  15      23.471  57.306 -16.393  1.00  0.00      LA0  C
ATOM    144  CZ3 TRP A  15      24.304  59.404 -17.335  1.00  0.00      LA0  C
ATOM    145  CH2 TRP A  15      23.228  58.558 -16.993  1.00  0.00      LA0  C
ATOM    146  C   TRP A  15      28.280  59.744 -15.122  1.00  0.00      LA0  C
ATOM    147  O   TRP A  15      27.398  60.025 -14.315  1.00  0.00      LA0  O
ATOM    148  N   LEU A  16      28.701  60.525 -16.113  1.00  0.00      LA0  N
ATOM    149  H   LEU A  16      29.434  60.202 -16.712  1.00  0.00      LA0  H
ATOM    150  CA  LEU A  16      28.211  61.883 -16.235  1.00  0.00      LA0  C
ATOM    151  CB  LEU A  16      29.191  62.837 -15.562  1.00  0.00      LA0  C
ATOM    152  CG  LEU A  16      28.518  64.155 -15.213  1.00  0.00      LA0  C
ATOM    153  CD1 LEU A  16      27.486  63.954 -14.110  1.00  0.00      LA0  C
ATOM    154  CD2 LEU A  16      29.523  65.240 -14.858  1.00  0.00      LA0  C
ATOM    155  C   LEU A  16      28.033  62.254 -17.688  1.00  0.00      LA0  C
ATOM    156  O   LEU A  16      28.988  62.523 -18.407  1.00  0.00      LA0  O
ATOM    157  N   ARG A  17      26.768  62.240 -18.103  1.00  0.00      LA0  N
ATOM    158  H   ARG A  17      26.031  62.084 -17.444  1.00  0.00      LA0  H
ATOM    159  CA  ARG A  17      26.527  62.615 -19.488  1.00  0.00      LA0  C
ATOM    160  CB  ARG A  17      25.407  61.751 -20.069  1.00  0.00      LA0  C
ATOM    161  CG  ARG A  17      25.163  61.921 -21.572  1.00  0.00      LA0  C
ATOM    162  CD  ARG A  17      24.414  60.741 -22.194  1.00  0.00      LA0  C
ATOM    163  NE  ARG A  17      23.238  60.384 -21.412  1.00  0.00      LA0  N
ATOM    164  HE  ARG A  17      22.566  61.093 -21.180  1.00  0.00      LA0  H
ATOM    165  CZ  ARG A  17      23.055  59.135 -20.945  1.00  0.00      LA0  C
ATOM    166  NH1 ARG A  17      23.894  58.141 -21.238  1.00  0.00      LA0  N
ATOM    167 HH11 ARG A  17      23.742  57.231 -20.844  1.00  0.00      LA0  H
ATOM    168 HH12 ARG A  17      24.691  58.254 -21.853  1.00  0.00      LA0  H
ATOM    169  NH2 ARG A  17      22.006  58.914 -20.165  1.00  0.00      LA0  N
ATOM    170 HH21 ARG A  17      21.840  58.001 -19.781  1.00  0.00      LA0  H
ATOM    171 HH22 ARG A  17      21.379  59.680 -19.957  1.00  0.00      LA0  H
ATOM    172  C   ARG A  17      26.214  64.085 -19.627  1.00  0.00      LA0  C
ATOM    173  O   ARG A  17      25.413  64.638 -18.884  1.00  0.00      LA0  O
ATOM    174  N   LYS A  18      26.861  64.678 -20.641  1.00  0.00      LA0  N
ATOM    175  H   LYS A  18      27.512  64.143 -21.178  1.00  0.00      LA0  H
ATOM    176  CA  LYS A  18      26.327  65.943 -21.137  1.00  0.00      LA0  C
ATOM    177  CB  LYS A  18      27.383  66.671 -21.972  1.00  0.00      LA0  C
ATOM    178  CG  LYS A  18      26.973  68.074 -22.436  1.00  0.00      LA0  C
ATOM    179  CD  LYS A  18      26.676  68.989 -21.253  1.00  0.00      LA0  C
ATOM    180  CE  LYS A  18      26.539  70.463 -21.618  1.00  0.00      LA0  C
ATOM    181  NZ  LYS A  18      26.544  71.244 -20.377  1.00  0.00      LA0  N
ATOM    182  HZ1 LYS A  18      26.677  72.263 -20.568  1.00  0.00      LA0  H
ATOM    183  HZ2 LYS A  18      25.699  71.101 -19.790  1.00  0.00      LA0  H
ATOM    184  HZ3 LYS A  18      27.408  71.048 -19.826  1.00  0.00      LA0  H
ATOM    185  C   LYS A  18      25.086  65.660 -21.960  1.00  0.00      LA0  C
ATOM    186  O   LYS A  18      25.153  65.314 -23.133  1.00  0.00      LA0  O
ATOM    187  N   GLU A  19      23.950  65.750 -21.271  1.00  0.00      LA0  N
ATOM    188  H   GLU A  19      23.935  66.142 -20.347  1.00  0.00      LA0  H
ATOM    189  CA  GLU A  19      22.759  65.329 -21.991  1.00  0.00      LA0  C
ATOM    190  CB  GLU A  19      21.790  64.672 -21.015  1.00  0.00      LA0  C
ATOM    191  CG  GLU A  19      21.204  63.367 -21.563  1.00  0.00      LA0  C
ATOM    192  CD  GLU A  19      20.534  62.620 -20.432  1.00  0.00      LA0  C
ATOM    193  OE1 GLU A  19      21.014  61.558 -20.045  1.00  0.00      LA0  O
ATOM    194  OE2 GLU A  19      19.576  63.137 -19.872  1.00  0.00      LA0  O
ATOM    195  C   GLU A  19      22.157  66.447 -22.819  1.00  0.00      LA0  C
ATOM    196  O   GLU A  19      22.599  67.588 -22.757  1.00  0.00      LA0  O
ATOM    197  N   ALA A  20      21.138  66.077 -23.613  1.00  0.00      LA0  N
ATOM    198  H   ALA A  20      20.816  65.133 -23.579  1.00  0.00      LA0  H
ATOM    199  CA  ALA A  20      20.574  67.034 -24.569  1.00  0.00      LA0  C
ATOM    200  CB  ALA A  20      19.518  66.350 -25.440  1.00  0.00      LA0  C
ATOM    201  C   ALA A  20      19.963  68.291 -23.968  1.00  0.00      LA0  C
ATOM    202  O   ALA A  20      19.883  69.339 -24.594  1.00  0.00      LA0  O
ATOM    203  N   ASP A  21      19.539  68.134 -22.709  1.00  0.00      LA0  N
ATOM    204  H   ASP A  21      19.693  67.292 -22.192  1.00  0.00      LA0  H
ATOM    205  CA  ASP A  21      19.002  69.277 -21.972  1.00  0.00      LA0  C
ATOM    206  CB  ASP A  21      18.099  68.771 -20.837  1.00  0.00      LA0  C
ATOM    207  CG  ASP A  21      18.839  67.953 -19.780  1.00  0.00      LA0  C
ATOM    208  OD1 ASP A  21      19.922  67.423 -20.015  1.00  0.00      LA0  O
ATOM    209  OD2 ASP A  21      18.331  67.826 -18.679  1.00  0.00      LA0  O
ATOM    210  C   ASP A  21      20.049  70.255 -21.451  1.00  0.00      LA0  C
ATOM    211  O   ASP A  21      19.753  71.314 -20.912  1.00  0.00      LA0  O
ATOM    212  N   GLY A  22      21.313  69.850 -21.630  1.00  0.00      LA0  N
ATOM    213  H   GLY A  22      21.503  68.946 -22.009  1.00  0.00      LA0  H
ATOM    214  CA  GLY A  22      22.393  70.701 -21.156  1.00  0.00      LA0  C
ATOM    215  C   GLY A  22      22.954  70.273 -19.815  1.00  0.00      LA0  C
ATOM    216  O   GLY A  22      24.070  70.641 -19.446  1.00  0.00      LA0  O
ATOM    217  N   THR A  23      22.134  69.493 -19.092  1.00  0.00      LA0  N
ATOM    218  H   THR A  23      21.317  69.072 -19.490  1.00  0.00      LA0  H
ATOM    219  CA  THR A  23      22.587  69.130 -17.756  1.00  0.00      LA0  C
ATOM    220  CB  THR A  23      21.406  68.780 -16.843  1.00  0.00      LA0  C
ATOM    221  OG1 THR A  23      20.707  67.626 -17.321  1.00  0.00      LA0  O
ATOM    222  HG1 THR A  23      20.134  67.956 -18.018  1.00  0.00      LA0  H
ATOM    223  CG2 THR A  23      20.452  69.963 -16.678  1.00  0.00      LA0  C
ATOM    224  C   THR A  23      23.605  68.011 -17.766  1.00  0.00      LA0  C
ATOM    225  O   THR A  23      23.958  67.447 -18.798  1.00  0.00      LA0  O
ATOM    226  N   TYR A  24      24.053  67.722 -16.543  1.00  0.00      LA0  N
ATOM    227  H   TYR A  24      23.768  68.233 -15.731  1.00  0.00      LA0  H
ATOM    228  CA  TYR A  24      24.882  66.549 -16.366  1.00  0.00      LA0  C
ATOM    229  CB  TYR A  24      26.124  66.939 -15.573  1.00  0.00      LA0  C
ATOM    230  CG  TYR A  24      26.959  67.848 -16.434  1.00  0.00      LA0  C
ATOM    231  CD1 TYR A  24      26.940  69.235 -16.188  1.00  0.00      LA0  C
ATOM    232  CE1 TYR A  24      27.618  70.086 -17.074  1.00  0.00      LA0  C
ATOM    233  CD2 TYR A  24      27.702  67.278 -17.486  1.00  0.00      LA0  C
ATOM    234  CE2 TYR A  24      28.378  68.130 -18.368  1.00  0.00      LA0  C
ATOM    235  CZ  TYR A  24      28.291  69.521 -18.174  1.00  0.00      LA0  C
ATOM    236  OH  TYR A  24      28.851  70.347 -19.126  1.00  0.00      LA0  O
ATOM    237  HH  TYR A  24      29.021  71.218 -18.754  1.00  0.00      LA0  H
ATOM    238  C   TYR A  24      24.089  65.453 -15.703  1.00  0.00      LA0  C
ATOM    239  O   TYR A  24      23.818  65.471 -14.508  1.00  0.00      LA0  O
ATOM    240  N   THR A  25      23.698  64.500 -16.545  1.00  0.00      LA0  N
ATOM    241  H   THR A  25      23.978  64.525 -17.507  1.00  0.00      LA0  H
ATOM    242  CA  THR A  25      22.983  63.373 -15.966  1.00  0.00      LA0  C
ATOM    243  CB  THR A  25      22.134  62.718 -17.051  1.00  0.00      LA0  C
ATOM    244  OG1 THR A  25      21.389  63.711 -17.766  1.00  0.00      LA0  O
ATOM    245  HG1 THR A  25      21.015  63.199 -18.491  1.00  0.00      LA0  H
ATOM    246  CG2 THR A  25      21.175  61.671 -16.492  1.00  0.00      LA0  C
ATOM    247  C   THR A  25      23.941  62.391 -15.313  1.00  0.00      LA0  C
ATOM    248  O   THR A  25      24.981  62.053 -15.865  1.00  0.00      LA0  O
ATOM    249  N   VAL A  26      23.555  61.991 -14.101  1.00  0.00      LA0  N
ATOM    250  H   VAL A  26      22.658  62.261 -13.753  1.00  0.00      LA0  H
ATOM    251  CA  VAL A  26      24.406  61.137 -13.282  1.00  0.00      LA0  C
ATOM    252  CB  VAL A  26      24.574  61.759 -11.886  1.00  0.00      LA0  C
ATOM    253  CG1 VAL A  26      25.710  61.107 -11.097  1.00  0.00      LA0  C
ATOM    254  CG2 VAL A  26      24.736  63.275 -11.945  1.00  0.00      LA0  C
ATOM    255  C   VAL A  26      23.753  59.780 -13.143  1.00  0.00      LA0  C
ATOM    256  O   VAL A  26      22.534  59.684 -13.053  1.00  0.00      LA0  O
ATOM    257  N   GLY A  27      24.596  58.749 -13.096  1.00  0.00      LA0  N
ATOM    258  H   GLY A  27      25.579  58.897 -13.240  1.00  0.00      LA0  H
ATOM    259  CA  GLY A  27      24.113  57.415 -12.743  1.00  0.00      LA0  C
ATOM    260  C   GLY A  27      25.327  56.589 -12.394  1.00  0.00      LA0  C
ATOM    261  O   GLY A  27      26.432  57.105 -12.466  1.00  0.00      LA0  O
ATOM    262  N   ILE A  28      25.125  55.320 -12.020  1.00  0.00      LA0  N
ATOM    263  H   ILE A  28      24.226  54.887 -12.054  1.00  0.00      LA0  H
ATOM    264  CA  ILE A  28      26.366  54.567 -11.826  1.00  0.00      LA0  C
ATOM    265  CB  ILE A  28      26.423  53.842 -10.474  1.00  0.00      LA0  C
ATOM    266  CG2 ILE A  28      26.456  54.858  -9.328  1.00  0.00      LA0  C
ATOM    267  CG1 ILE A  28      25.317  52.796 -10.320  1.00  0.00      LA0  C
ATOM    268  CD1 ILE A  28      25.455  51.979  -9.035  1.00  0.00      LA0  C
ATOM    269  C   ILE A  28      26.672  53.640 -12.985  1.00  0.00      LA0  C
ATOM    270  O   ILE A  28      25.818  53.332 -13.809  1.00  0.00      LA0  O
ATOM    271  N   THR A  29      27.949  53.256 -13.040  1.00  0.00      LA0  N
ATOM    272  H   THR A  29      28.591  53.478 -12.305  1.00  0.00      LA0  H
ATOM    273  CA  THR A  29      28.404  52.519 -14.214  1.00  0.00      LA0  C
ATOM    274  CB  THR A  29      29.899  52.778 -14.367  1.00  0.00      LA0  C
ATOM    275  OG1 THR A  29      30.553  52.698 -13.093  1.00  0.00      LA0  O
ATOM    276  HG1 THR A  29      30.539  53.577 -12.710  1.00  0.00      LA0  H
ATOM    277  CG2 THR A  29      30.142  54.153 -14.980  1.00  0.00      LA0  C
ATOM    278  C   THR A  29      28.067  51.033 -14.208  1.00  0.00      LA0  C
ATOM    279  O   THR A  29      27.652  50.475 -13.199  1.00  0.00      LA0  O
ATOM    280  N   GLU A  30      28.263  50.416 -15.393  1.00  0.00      LA0  N
ATOM    281  H   GLU A  30      28.632  50.952 -16.154  1.00  0.00      LA0  H
ATOM    282  CA  GLU A  30      27.948  48.996 -15.605  1.00  0.00      LA0  C
ATOM    283  CB  GLU A  30      28.404  48.567 -17.013  1.00  0.00      LA0  C
ATOM    284  CG  GLU A  30      28.038  47.145 -17.462  1.00  0.00      LA0  C
ATOM    285  CD  GLU A  30      28.583  46.889 -18.860  1.00  0.00      LA0  C
ATOM    286  OE1 GLU A  30      27.966  47.326 -19.829  1.00  0.00      LA0  O
ATOM    287  OE2 GLU A  30      29.624  46.249 -18.991  1.00  0.00      LA0  O
ATOM    288  C   GLU A  30      28.537  48.102 -14.529  1.00  0.00      LA0  C
ATOM    289  O   GLU A  30      27.836  47.526 -13.704  1.00  0.00      LA0  O
ATOM    290  N   HIS A  31      29.881  48.084 -14.541  1.00  0.00      LA0  N
ATOM    291  H   HIS A  31      30.364  48.545 -15.283  1.00  0.00      LA0  H
ATOM    292  CA  HIS A  31      30.605  47.289 -13.551  1.00  0.00      LA0  C
ATOM    293  CB  HIS A  31      32.128  47.448 -13.723  1.00  0.00      LA0  C
ATOM    294  CG  HIS A  31      32.609  48.831 -13.357  1.00  0.00      LA0  C
ATOM    295  ND1 HIS A  31      33.388  49.088 -12.297  1.00  0.00      LA0  N
ATOM    296  HD1 HIS A  31      33.790  48.448 -11.653  1.00  0.00      LA0  H
ATOM    297  CD2 HIS A  31      32.338  50.033 -14.014  1.00  0.00      LA0  C
ATOM    298  NE2 HIS A  31      32.966  51.011 -13.326  1.00  0.00      LA0  N
ATOM    299  CE1 HIS A  31      33.616  50.431 -12.266  1.00  0.00      LA0  C
ATOM    300  C   HIS A  31      30.146  47.474 -12.111  1.00  0.00      LA0  C
ATOM    301  O   HIS A  31      29.831  46.521 -11.410  1.00  0.00      LA0  O
ATOM    302  N   ALA A  32      30.042  48.761 -11.731  1.00  0.00      LA0  N
ATOM    303  H   ALA A  32      30.347  49.489 -12.341  1.00  0.00      LA0  H
ATOM    304  CA  ALA A  32      29.579  49.080 -10.383  1.00  0.00      LA0  C
ATOM    305  CB  ALA A  32      29.478  50.596 -10.202  1.00  0.00      LA0  C
ATOM    306  C   ALA A  32      28.246  48.447 -10.025  1.00  0.00      LA0  C
ATOM    307  O   ALA A  32      28.090  47.790  -9.003  1.00  0.00      LA0  O
ATOM    308  N   GLN A  33      27.272  48.649 -10.924  1.00  0.00      LA0  N
ATOM    309  H   GLN A  33      27.456  49.101 -11.799  1.00  0.00      LA0  H
ATOM    310  CA  GLN A  33      25.976  48.084 -10.562  1.00  0.00      LA0  C
ATOM    311  CB  GLN A  33      24.828  48.764 -11.328  1.00  0.00      LA0  C
ATOM    312  CG  GLN A  33      24.827  48.715 -12.858  1.00  0.00      LA0  C
ATOM    313  CD  GLN A  33      24.440  47.348 -13.383  1.00  0.00      LA0  C
ATOM    314  OE1 GLN A  33      23.877  46.507 -12.692  1.00  0.00      LA0  O
ATOM    315  NE2 GLN A  33      24.786  47.157 -14.658  1.00  0.00      LA0  N
ATOM    316 HE21 GLN A  33      25.241  47.874 -15.179  1.00  0.00      LA0  H
ATOM    317 HE22 GLN A  33      24.643  46.268 -15.092  1.00  0.00      LA0  H
ATOM    318  C   GLN A  33      25.912  46.563 -10.532  1.00  0.00      LA0  C
ATOM    319  O   GLN A  33      25.239  45.977  -9.692  1.00  0.00      LA0  O
ATOM    320  N   GLU A  34      26.678  45.931 -11.435  1.00  0.00      LA0  N
ATOM    321  H   GLU A  34      27.245  46.431 -12.095  1.00  0.00      LA0  H
ATOM    322  CA  GLU A  34      26.633  44.468 -11.371  1.00  0.00      LA0  C
ATOM    323  CB  GLU A  34      27.078  43.805 -12.673  1.00  0.00      LA0  C
ATOM    324  CG  GLU A  34      26.468  44.504 -13.880  1.00  0.00      LA0  C
ATOM    325  CD  GLU A  34      26.287  43.560 -15.040  1.00  0.00      LA0  C
ATOM    326  OE1 GLU A  34      25.295  42.831 -15.039  1.00  0.00      LA0  O
ATOM    327  OE2 GLU A  34      27.099  43.594 -15.958  1.00  0.00      LA0  O
ATOM    328  C   GLU A  34      27.344  43.878 -10.167  1.00  0.00      LA0  C
ATOM    329  O   GLU A  34      26.896  42.912  -9.565  1.00  0.00      LA0  O
ATOM    330  N   LEU A  35      28.430  44.576  -9.784  1.00  0.00      LA0  N
ATOM    331  H   LEU A  35      28.783  45.291 -10.390  1.00  0.00      LA0  H
ATOM    332  CA  LEU A  35      29.054  44.345  -8.476  1.00  0.00      LA0  C
ATOM    333  CB  LEU A  35      30.099  45.426  -8.206  1.00  0.00      LA0  C
ATOM    334  CG  LEU A  35      31.524  45.083  -8.617  1.00  0.00      LA0  C
ATOM    335  CD1 LEU A  35      32.321  46.339  -8.963  1.00  0.00      LA0  C
ATOM    336  CD2 LEU A  35      32.221  44.265  -7.531  1.00  0.00      LA0  C
ATOM    337  C   LEU A  35      28.061  44.365  -7.328  1.00  0.00      LA0  C
ATOM    338  O   LEU A  35      28.078  43.545  -6.417  1.00  0.00      LA0  O
ATOM    339  N   LEU A  36      27.183  45.372  -7.421  1.00  0.00      LA0  N
ATOM    340  H   LEU A  36      27.238  46.027  -8.178  1.00  0.00      LA0  H
ATOM    341  CA  LEU A  36      26.202  45.502  -6.351  1.00  0.00      LA0  C
ATOM    342  CB  LEU A  36      25.606  46.914  -6.299  1.00  0.00      LA0  C
ATOM    343  CG  LEU A  36      26.594  48.084  -6.354  1.00  0.00      LA0  C
ATOM    344  CD1 LEU A  36      25.876  49.413  -6.126  1.00  0.00      LA0  C
ATOM    345  CD2 LEU A  36      27.807  47.919  -5.437  1.00  0.00      LA0  C
ATOM    346  C   LEU A  36      25.079  44.480  -6.398  1.00  0.00      LA0  C
ATOM    347  O   LEU A  36      24.487  44.123  -5.384  1.00  0.00      LA0  O
ATOM    348  N   GLY A  37      24.774  44.051  -7.629  1.00  0.00      LA0  N
ATOM    349  H   GLY A  37      25.268  44.415  -8.419  1.00  0.00      LA0  H
ATOM    350  CA  GLY A  37      23.512  43.338  -7.788  1.00  0.00      LA0  C
ATOM    351  C   GLY A  37      22.359  44.323  -7.787  1.00  0.00      LA0  C
ATOM    352  O   GLY A  37      22.521  45.490  -7.444  1.00  0.00      LA0  O
ATOM    353  N   ASP A  38      21.199  43.807  -8.200  1.00  0.00      LA0  N
ATOM    354  H   ASP A  38      21.126  42.865  -8.533  1.00  0.00      LA0  H
ATOM    355  CA  ASP A  38      20.051  44.683  -8.432  1.00  0.00      LA0  C
ATOM    356  CB  ASP A  38      18.904  43.889  -9.064  1.00  0.00      LA0  C
ATOM    357  CG  ASP A  38      19.390  43.297 -10.377  1.00  0.00      LA0  C
ATOM    358  OD1 ASP A  38      19.085  43.847 -11.432  1.00  0.00      LA0  O
ATOM    359  OD2 ASP A  38      20.127  42.311 -10.351  1.00  0.00      LA0  O
ATOM    360  C   ASP A  38      19.603  45.496  -7.235  1.00  0.00      LA0  C
ATOM    361  O   ASP A  38      19.625  45.053  -6.091  1.00  0.00      LA0  O
ATOM    362  N   MET A  39      19.250  46.745  -7.550  1.00  0.00      LA0  N
ATOM    363  H   MET A  39      19.268  47.035  -8.508  1.00  0.00      LA0  H
ATOM    364  CA  MET A  39      19.011  47.707  -6.481  1.00  0.00      LA0  C
ATOM    365  CB  MET A  39      19.089  49.124  -7.051  1.00  0.00      LA0  C
ATOM    366  CG  MET A  39      19.731  50.141  -6.107  1.00  0.00      LA0  C
ATOM    367  SD  MET A  39      21.456  49.777  -5.737  1.00  0.00      LA0  S
ATOM    368  CE  MET A  39      22.119  49.898  -7.406  1.00  0.00      LA0  C
ATOM    369  C   MET A  39      17.720  47.487  -5.715  1.00  0.00      LA0  C
ATOM    370  O   MET A  39      16.679  47.186  -6.279  1.00  0.00      LA0  O
ATOM    371  N   VAL A  40      17.847  47.660  -4.395  1.00  0.00      LA0  N
ATOM    372  H   VAL A  40      18.739  47.919  -4.032  1.00  0.00      LA0  H
ATOM    373  CA  VAL A  40      16.658  47.655  -3.545  1.00  0.00      LA0  C
ATOM    374  CB  VAL A  40      16.937  46.910  -2.229  1.00  0.00      LA0  C
ATOM    375  CG1 VAL A  40      15.745  46.917  -1.265  1.00  0.00      LA0  C
ATOM    376  CG2 VAL A  40      17.375  45.476  -2.518  1.00  0.00      LA0  C
ATOM    377  C   VAL A  40      16.163  49.067  -3.276  1.00  0.00      LA0  C
ATOM    378  O   VAL A  40      14.973  49.351  -3.283  1.00  0.00      LA0  O
ATOM    379  N   PHE A  41      17.139  49.953  -3.041  1.00  0.00      LA0  N
ATOM    380  H   PHE A  41      18.107  49.698  -3.012  1.00  0.00      LA0  H
ATOM    381  CA  PHE A  41      16.733  51.324  -2.761  1.00  0.00      LA0  C
ATOM    382  CB  PHE A  41      16.590  51.537  -1.245  1.00  0.00      LA0  C
ATOM    383  CG  PHE A  41      16.082  52.929  -0.932  1.00  0.00      LA0  C
ATOM    384  CD1 PHE A  41      14.785  53.313  -1.340  1.00  0.00      LA0  C
ATOM    385  CD2 PHE A  41      16.925  53.824  -0.238  1.00  0.00      LA0  C
ATOM    386  CE1 PHE A  41      14.329  54.616  -1.061  1.00  0.00      LA0  C
ATOM    387  CE2 PHE A  41      16.469  55.126   0.044  1.00  0.00      LA0  C
ATOM    388  CZ  PHE A  41      15.178  55.511  -0.375  1.00  0.00      LA0  C
ATOM    389  C   PHE A  41      17.703  52.311  -3.361  1.00  0.00      LA0  C
ATOM    390  O   PHE A  41      18.911  52.203  -3.187  1.00  0.00      LA0  O
ATOM    391  N   VAL A  42      17.116  53.281  -4.071  1.00  0.00      LA0  N
ATOM    392  H   VAL A  42      16.123  53.324  -4.188  1.00  0.00      LA0  H
ATOM    393  CA  VAL A  42      17.942  54.420  -4.450  1.00  0.00      LA0  C
ATOM    394  CB  VAL A  42      17.887  54.687  -5.961  1.00  0.00      LA0  C
ATOM    395  CG1 VAL A  42      18.957  55.701  -6.373  1.00  0.00      LA0  C
ATOM    396  CG2 VAL A  42      18.010  53.402  -6.778  1.00  0.00      LA0  C
ATOM    397  C   VAL A  42      17.473  55.637  -3.682  1.00  0.00      LA0  C
ATOM    398  O   VAL A  42      16.294  55.966  -3.677  1.00  0.00      LA0  O
ATOM    399  N   ASP A  43      18.446  56.256  -3.020  1.00  0.00      LA0  N
ATOM    400  H   ASP A  43      19.392  55.950  -3.113  1.00  0.00      LA0  H
ATOM    401  CA  ASP A  43      18.188  57.527  -2.357  1.00  0.00      LA0  C
ATOM    402  CB  ASP A  43      19.075  57.553  -1.105  1.00  0.00      LA0  C
ATOM    403  CG  ASP A  43      19.227  58.925  -0.490  1.00  0.00      LA0  C
ATOM    404  OD1 ASP A  43      18.217  59.562  -0.202  1.00  0.00      LA0  O
ATOM    405  OD2 ASP A  43      20.365  59.351  -0.325  1.00  0.00      LA0  O
ATOM    406  C   ASP A  43      18.415  58.656  -3.354  1.00  0.00      LA0  C
ATOM    407  O   ASP A  43      19.076  58.481  -4.375  1.00  0.00      LA0  O
ATOM    408  N   LEU A  44      17.772  59.791  -3.062  1.00  0.00      LA0  N
ATOM    409  H   LEU A  44      17.452  59.917  -2.117  1.00  0.00      LA0  H
ATOM    410  CA  LEU A  44      17.688  60.849  -4.063  1.00  0.00      LA0  C
ATOM    411  CB  LEU A  44      16.302  60.855  -4.724  1.00  0.00      LA0  C
ATOM    412  CG  LEU A  44      15.982  59.622  -5.581  1.00  0.00      LA0  C
ATOM    413  CD1 LEU A  44      14.498  59.554  -5.944  1.00  0.00      LA0  C
ATOM    414  CD2 LEU A  44      16.872  59.525  -6.822  1.00  0.00      LA0  C
ATOM    415  C   LEU A  44      17.988  62.213  -3.468  1.00  0.00      LA0  C
ATOM    416  O   LEU A  44      17.264  62.722  -2.622  1.00  0.00      LA0  O
ATOM    417  N   PRO A  45      19.095  62.819  -3.953  1.00  0.00      LA0  N
ATOM    418  CD  PRO A  45      20.007  62.317  -4.976  1.00  0.00      LA0  C
ATOM    419  CA  PRO A  45      19.469  64.137  -3.430  1.00  0.00      LA0  C
ATOM    420  CB  PRO A  45      20.864  64.341  -4.034  1.00  0.00      LA0  C
ATOM    421  CG  PRO A  45      20.879  63.517  -5.322  1.00  0.00      LA0  C
ATOM    422  C   PRO A  45      18.465  65.212  -3.817  1.00  0.00      LA0  C
ATOM    423  O   PRO A  45      18.242  65.489  -4.988  1.00  0.00      LA0  O
ATOM    424  N   GLU A  46      17.875  65.800  -2.765  1.00  0.00      LA0  N
ATOM    425  H   GLU A  46      18.038  65.408  -1.863  1.00  0.00      LA0  H
ATOM    426  CA  GLU A  46      16.822  66.803  -2.958  1.00  0.00      LA0  C
ATOM    427  CB  GLU A  46      16.440  67.401  -1.596  1.00  0.00      LA0  C
ATOM    428  CG  GLU A  46      15.184  68.288  -1.578  1.00  0.00      LA0  C
ATOM    429  CD  GLU A  46      13.965  67.496  -2.017  1.00  0.00      LA0  C
ATOM    430  OE1 GLU A  46      13.303  66.919  -1.159  1.00  0.00      LA0  O
ATOM    431  OE2 GLU A  46      13.679  67.463  -3.214  1.00  0.00      LA0  O
ATOM    432  C   GLU A  46      17.114  67.894  -3.983  1.00  0.00      LA0  C
ATOM    433  O   GLU A  46      18.211  68.442  -4.074  1.00  0.00      LA0  O
ATOM    434  N   VAL A  47      16.066  68.178  -4.766  1.00  0.00      LA0  N
ATOM    435  H   VAL A  47      15.178  67.806  -4.483  1.00  0.00      LA0  H
ATOM    436  CA  VAL A  47      16.183  69.229  -5.771  1.00  0.00      LA0  C
ATOM    437  CB  VAL A  47      14.952  69.194  -6.693  1.00  0.00      LA0  C
ATOM    438  CG1 VAL A  47      14.961  70.292  -7.762  1.00  0.00      LA0  C
ATOM    439  CG2 VAL A  47      14.818  67.808  -7.330  1.00  0.00      LA0  C
ATOM    440  C   VAL A  47      16.388  70.592  -5.126  1.00  0.00      LA0  C
ATOM    441  O   VAL A  47      15.682  71.005  -4.216  1.00  0.00      LA0  O
ATOM    442  N   GLY A  48      17.429  71.267  -5.623  1.00  0.00      LA0  N
ATOM    443  H   GLY A  48      17.960  70.866  -6.369  1.00  0.00      LA0  H
ATOM    444  CA  GLY A  48      17.780  72.533  -4.992  1.00  0.00      LA0  C
ATOM    445  C   GLY A  48      18.883  72.425  -3.954  1.00  0.00      LA0  C
ATOM    446  O   GLY A  48      19.343  73.418  -3.403  1.00  0.00      LA0  O
ATOM    447  N   ALA A  49      19.320  71.178  -3.711  1.00  0.00      LA0  N
ATOM    448  H   ALA A  49      18.920  70.370  -4.145  1.00  0.00      LA0  H
ATOM    449  CA  ALA A  49      20.540  71.081  -2.917  1.00  0.00      LA0  C
ATOM    450  CB  ALA A  49      20.663  69.700  -2.270  1.00  0.00      LA0  C
ATOM    451  C   ALA A  49      21.760  71.335  -3.778  1.00  0.00      LA0  C
ATOM    452  O   ALA A  49      21.763  71.061  -4.972  1.00  0.00      LA0  O
ATOM    453  N   THR A  50      22.792  71.856  -3.115  1.00  0.00      LA0  N
ATOM    454  H   THR A  50      22.739  72.085  -2.146  1.00  0.00      LA0  H
ATOM    455  CA  THR A  50      24.013  72.126  -3.861  1.00  0.00      LA0  C
ATOM    456  CB  THR A  50      24.220  73.642  -3.929  1.00  0.00      LA0  C
ATOM    457  OG1 THR A  50      22.997  74.263  -4.345  1.00  0.00      LA0  O
ATOM    458  HG1 THR A  50      23.161  75.192  -4.434  1.00  0.00      LA0  H
ATOM    459  CG2 THR A  50      25.377  74.063  -4.839  1.00  0.00      LA0  C
ATOM    460  C   THR A  50      25.178  71.418  -3.204  1.00  0.00      LA0  C
ATOM    461  O   THR A  50      25.364  71.512  -1.997  1.00  0.00      LA0  O
ATOM    462  N   VAL A  51      25.912  70.676  -4.039  1.00  0.00      LA0  N
ATOM    463  H   VAL A  51      25.731  70.715  -5.025  1.00  0.00      LA0  H
ATOM    464  CA  VAL A  51      27.031  69.883  -3.528  1.00  0.00      LA0  C
ATOM    465  CB  VAL A  51      26.690  68.385  -3.561  1.00  0.00      LA0  C
ATOM    466  CG1 VAL A  51      25.769  67.995  -2.402  1.00  0.00      LA0  C
ATOM    467  CG2 VAL A  51      26.106  67.971  -4.915  1.00  0.00      LA0  C
ATOM    468  C   VAL A  51      28.280  70.174  -4.336  1.00  0.00      LA0  C
ATOM    469  O   VAL A  51      28.216  70.875  -5.341  1.00  0.00      LA0  O
ATOM    470  N   SER A  52      29.400  69.618  -3.875  1.00  0.00      LA0  N
ATOM    471  H   SER A  52      29.427  69.065  -3.040  1.00  0.00      LA0  H
ATOM    472  CA  SER A  52      30.636  69.875  -4.602  1.00  0.00      LA0  C
ATOM    473  CB  SER A  52      31.692  70.472  -3.666  1.00  0.00      LA0  C
ATOM    474  OG  SER A  52      31.057  71.076  -2.531  1.00  0.00      LA0  O
ATOM    475  HG  SER A  52      30.872  70.333  -1.944  1.00  0.00      LA0  H
ATOM    476  C   SER A  52      31.166  68.647  -5.320  1.00  0.00      LA0  C
ATOM    477  O   SER A  52      30.734  67.525  -5.086  1.00  0.00      LA0  O
ATOM    478  N   ALA A  53      32.131  68.906  -6.215  1.00  0.00      LA0  N
ATOM    479  H   ALA A  53      32.369  69.857  -6.418  1.00  0.00      LA0  H
ATOM    480  CA  ALA A  53      32.769  67.809  -6.938  1.00  0.00      LA0  C
ATOM    481  CB  ALA A  53      33.650  68.355  -8.064  1.00  0.00      LA0  C
ATOM    482  C   ALA A  53      33.605  66.912  -6.043  1.00  0.00      LA0  C
ATOM    483  O   ALA A  53      34.784  67.144  -5.797  1.00  0.00      LA0  O
ATOM    484  N   GLY A  54      32.927  65.872  -5.557  1.00  0.00      LA0  N
ATOM    485  H   GLY A  54      31.970  65.757  -5.836  1.00  0.00      LA0  H
ATOM    486  CA  GLY A  54      33.596  64.978  -4.623  1.00  0.00      LA0  C
ATOM    487  C   GLY A  54      32.796  64.696  -3.367  1.00  0.00      LA0  C
ATOM    488  O   GLY A  54      33.063  63.736  -2.655  1.00  0.00      LA0  O
ATOM    489  N   ASP A  55      31.797  65.559  -3.136  1.00  0.00      LA0  N
ATOM    490  H   ASP A  55      31.623  66.364  -3.702  1.00  0.00      LA0  H
ATOM    491  CA  ASP A  55      30.920  65.323  -1.991  1.00  0.00      LA0  C
ATOM    492  CB  ASP A  55      29.976  66.511  -1.730  1.00  0.00      LA0  C
ATOM    493  CG  ASP A  55      30.663  67.850  -1.473  1.00  0.00      LA0  C
ATOM    494  OD1 ASP A  55      31.869  67.985  -1.661  1.00  0.00      LA0  O
ATOM    495  OD2 ASP A  55      29.963  68.798  -1.125  1.00  0.00      LA0  O
ATOM    496  C   ASP A  55      30.064  64.104  -2.250  1.00  0.00      LA0  C
ATOM    497  O   ASP A  55      29.730  63.792  -3.391  1.00  0.00      LA0  O
ATOM    498  N   ASP A  56      29.718  63.429  -1.153  1.00  0.00      LA0  N
ATOM    499  H   ASP A  56      29.984  63.697  -0.226  1.00  0.00      LA0  H
ATOM    500  CA  ASP A  56      28.703  62.398  -1.299  1.00  0.00      LA0  C
ATOM    501  CB  ASP A  56      28.843  61.329  -0.199  1.00  0.00      LA0  C
ATOM    502  CG  ASP A  56      29.171  61.920   1.169  1.00  0.00      LA0  C
ATOM    503  OD1 ASP A  56      30.346  61.935   1.545  1.00  0.00      LA0  O
ATOM    504  OD2 ASP A  56      28.261  62.353   1.865  1.00  0.00      LA0  O
ATOM    505  C   ASP A  56      27.319  63.018  -1.375  1.00  0.00      LA0  C
ATOM    506  O   ASP A  56      27.093  64.166  -1.008  1.00  0.00      LA0  O
ATOM    507  N   CYS A  57      26.402  62.230  -1.948  1.00  0.00      LA0  N
ATOM    508  H   CYS A  57      26.674  61.319  -2.255  1.00  0.00      LA0  H
ATOM    509  CA  CYS A  57      25.141  62.874  -2.308  1.00  0.00      LA0  C
ATOM    510  CB  CYS A  57      25.215  63.491  -3.711  1.00  0.00      LA0  C
ATOM    511  SG  CYS A  57      25.275  62.265  -5.043  1.00  0.00      LA0  S
ATOM    512  C   CYS A  57      23.902  62.017  -2.174  1.00  0.00      LA0  C
ATOM    513  O   CYS A  57      22.813  62.526  -1.942  1.00  0.00      LA0  O
ATOM    514  N   ALA A  58      24.111  60.700  -2.333  1.00  0.00      LA0  N
ATOM    515  H   ALA A  58      25.011  60.332  -2.570  1.00  0.00      LA0  H
ATOM    516  CA  ALA A  58      22.983  59.781  -2.187  1.00  0.00      LA0  C
ATOM    517  CB  ALA A  58      22.188  59.673  -3.490  1.00  0.00      LA0  C
ATOM    518  C   ALA A  58      23.495  58.403  -1.839  1.00  0.00      LA0  C
ATOM    519  O   ALA A  58      24.671  58.117  -2.027  1.00  0.00      LA0  O
ATOM    520  N   VAL A  59      22.591  57.557  -1.338  1.00  0.00      LA0  N
ATOM    521  H   VAL A  59      21.665  57.897  -1.149  1.00  0.00      LA0  H
ATOM    522  CA  VAL A  59      22.984  56.163  -1.116  1.00  0.00      LA0  C
ATOM    523  CB  VAL A  59      22.754  55.783   0.365  1.00  0.00      LA0  C
ATOM    524  CG1 VAL A  59      23.391  54.443   0.755  1.00  0.00      LA0  C
ATOM    525  CG2 VAL A  59      23.252  56.886   1.305  1.00  0.00      LA0  C
ATOM    526  C   VAL A  59      22.215  55.250  -2.068  1.00  0.00      LA0  C
ATOM    527  O   VAL A  59      21.156  55.610  -2.562  1.00  0.00      LA0  O
ATOM    528  N   ALA A  60      22.763  54.057  -2.320  1.00  0.00      LA0  N
ATOM    529  H   ALA A  60      23.691  53.845  -2.010  1.00  0.00      LA0  H
ATOM    530  CA  ALA A  60      21.981  53.067  -3.054  1.00  0.00      LA0  C
ATOM    531  CB  ALA A  60      22.289  53.119  -4.552  1.00  0.00      LA0  C
ATOM    532  C   ALA A  60      22.276  51.672  -2.548  1.00  0.00      LA0  C
ATOM    533  O   ALA A  60      23.375  51.160  -2.727  1.00  0.00      LA0  O
ATOM    534  N   GLU A  61      21.264  51.093  -1.887  1.00  0.00      LA0  N
ATOM    535  H   GLU A  61      20.363  51.530  -1.902  1.00  0.00      LA0  H
ATOM    536  CA  GLU A  61      21.448  49.739  -1.362  1.00  0.00      LA0  C
ATOM    537  CB  GLU A  61      20.779  49.576   0.002  1.00  0.00      LA0  C
ATOM    538  CG  GLU A  61      21.403  50.423   1.113  1.00  0.00      LA0  C
ATOM    539  CD  GLU A  61      20.662  50.169   2.413  1.00  0.00      LA0  C
ATOM    540  OE1 GLU A  61      19.614  50.781   2.613  1.00  0.00      LA0  O
ATOM    541  OE2 GLU A  61      21.131  49.364   3.219  1.00  0.00      LA0  O
ATOM    542  C   GLU A  61      20.891  48.706  -2.316  1.00  0.00      LA0  C
ATOM    543  O   GLU A  61      19.924  48.964  -3.028  1.00  0.00      LA0  O
ATOM    544  N   SER A  62      21.526  47.532  -2.323  1.00  0.00      LA0  N
ATOM    545  H   SER A  62      22.308  47.324  -1.731  1.00  0.00      LA0  H
ATOM    546  CA  SER A  62      21.086  46.538  -3.292  1.00  0.00      LA0  C
ATOM    547  CB  SER A  62      22.059  46.526  -4.467  1.00  0.00      LA0  C
ATOM    548  OG  SER A  62      23.347  46.092  -4.033  1.00  0.00      LA0  O
ATOM    549  HG  SER A  62      23.737  45.681  -4.797  1.00  0.00      LA0  H
ATOM    550  C   SER A  62      20.908  45.158  -2.685  1.00  0.00      LA0  C
ATOM    551  O   SER A  62      21.039  44.964  -1.485  1.00  0.00      LA0  O
ATOM    552  N   VAL A  63      20.617  44.186  -3.567  1.00  0.00      LA0  N
ATOM    553  H   VAL A  63      20.450  44.403  -4.528  1.00  0.00      LA0  H
ATOM    554  CA  VAL A  63      20.494  42.817  -3.069  1.00  0.00      LA0  C
ATOM    555  CB  VAL A  63      19.818  41.898  -4.103  1.00  0.00      LA0  C
ATOM    556  CG1 VAL A  63      18.384  42.348  -4.384  1.00  0.00      LA0  C
ATOM    557  CG2 VAL A  63      20.632  41.749  -5.392  1.00  0.00      LA0  C
ATOM    558  C   VAL A  63      21.788  42.190  -2.573  1.00  0.00      LA0  C
ATOM    559  O   VAL A  63      21.782  41.261  -1.776  1.00  0.00      LA0  O
ATOM    560  N   LYS A  64      22.908  42.717  -3.095  1.00  0.00      LA0  N
ATOM    561  H   LYS A  64      22.904  43.472  -3.750  1.00  0.00      LA0  H
ATOM    562  CA  LYS A  64      24.142  42.046  -2.707  1.00  0.00      LA0  C
ATOM    563  CB  LYS A  64      24.694  41.228  -3.880  1.00  0.00      LA0  C
ATOM    564  CG  LYS A  64      25.523  40.046  -3.384  1.00  0.00      LA0  C
ATOM    565  CD  LYS A  64      26.412  39.402  -4.445  1.00  0.00      LA0  C
ATOM    566  CE  LYS A  64      27.345  38.377  -3.801  1.00  0.00      LA0  C
ATOM    567  NZ  LYS A  64      28.175  39.041  -2.790  1.00  0.00      LA0  N
ATOM    568  HZ1 LYS A  64      28.621  38.359  -2.139  1.00  0.00      LA0  H
ATOM    569  HZ2 LYS A  64      29.009  39.498  -3.222  1.00  0.00      LA0  H
ATOM    570  HZ3 LYS A  64      27.665  39.742  -2.222  1.00  0.00      LA0  H
ATOM    571  C   LYS A  64      25.215  42.943  -2.110  1.00  0.00      LA0  C
ATOM    572  O   LYS A  64      26.204  42.468  -1.558  1.00  0.00      LA0  O
ATOM    573  N   ALA A  65      24.988  44.257  -2.257  1.00  0.00      LA0  N
ATOM    574  H   ALA A  65      24.147  44.624  -2.660  1.00  0.00      LA0  H
ATOM    575  CA  ALA A  65      25.977  45.226  -1.805  1.00  0.00      LA0  C
ATOM    576  CB  ALA A  65      27.179  45.249  -2.763  1.00  0.00      LA0  C
ATOM    577  C   ALA A  65      25.304  46.585  -1.709  1.00  0.00      LA0  C
ATOM    578  O   ALA A  65      24.112  46.655  -1.441  1.00  0.00      LA0  O
ATOM    579  N   ALA A  66      26.088  47.647  -1.945  1.00  0.00      LA0  N
ATOM    580  H   ALA A  66      27.074  47.593  -2.104  1.00  0.00      LA0  H
ATOM    581  CA  ALA A  66      25.523  48.991  -2.012  1.00  0.00      LA0  C
ATOM    582  CB  ALA A  66      25.077  49.481  -0.632  1.00  0.00      LA0  C
ATOM    583  C   ALA A  66      26.625  49.907  -2.487  1.00  0.00      LA0  C
ATOM    584  O   ALA A  66      27.737  49.448  -2.716  1.00  0.00      LA0  O
ATOM    585  N   SER A  67      26.299  51.197  -2.563  1.00  0.00      LA0  N
ATOM    586  H   SER A  67      25.341  51.491  -2.504  1.00  0.00      LA0  H
ATOM    587  CA  SER A  67      27.361  52.193  -2.629  1.00  0.00      LA0  C
ATOM    588  CB  SER A  67      27.907  52.345  -4.057  1.00  0.00      LA0  C
ATOM    589  OG  SER A  67      29.167  53.027  -4.049  1.00  0.00      LA0  O
ATOM    590  HG  SER A  67      28.998  53.970  -4.104  1.00  0.00      LA0  H
ATOM    591  C   SER A  67      26.762  53.488  -2.156  1.00  0.00      LA0  C
ATOM    592  O   SER A  67      25.556  53.687  -2.263  1.00  0.00      LA0  O
ATOM    593  N   ASP A  68      27.625  54.364  -1.649  1.00  0.00      LA0  N
ATOM    594  H   ASP A  68      28.608  54.209  -1.528  1.00  0.00      LA0  H
ATOM    595  CA  ASP A  68      27.149  55.734  -1.705  1.00  0.00      LA0  C
ATOM    596  CB  ASP A  68      27.545  56.515  -0.443  1.00  0.00      LA0  C
ATOM    597  CG  ASP A  68      29.038  56.728  -0.304  1.00  0.00      LA0  C
ATOM    598  OD1 ASP A  68      29.435  57.873  -0.192  1.00  0.00      LA0  O
ATOM    599  OD2 ASP A  68      29.812  55.777  -0.246  1.00  0.00      LA0  O
ATOM    600  C   ASP A  68      27.572  56.335  -3.036  1.00  0.00      LA0  C
ATOM    601  O   ASP A  68      28.309  55.709  -3.793  1.00  0.00      LA0  O
ATOM    602  N   ILE A  69      26.994  57.498  -3.335  1.00  0.00      LA0  N
ATOM    603  H   ILE A  69      26.486  57.991  -2.627  1.00  0.00      LA0  H
ATOM    604  CA  ILE A  69      27.067  58.041  -4.690  1.00  0.00      LA0  C
ATOM    605  CB  ILE A  69      25.665  58.010  -5.328  1.00  0.00      LA0  C
ATOM    606  CG2 ILE A  69      25.649  58.573  -6.753  1.00  0.00      LA0  C
ATOM    607  CG1 ILE A  69      25.048  56.609  -5.262  1.00  0.00      LA0  C
ATOM    608  CD1 ILE A  69      23.532  56.622  -5.449  1.00  0.00      LA0  C
ATOM    609  C   ILE A  69      27.558  59.462  -4.560  1.00  0.00      LA0  C
ATOM    610  O   ILE A  69      27.109  60.176  -3.669  1.00  0.00      LA0  O
ATOM    611  N   TYR A  70      28.503  59.829  -5.431  1.00  0.00      LA0  N
ATOM    612  H   TYR A  70      28.799  59.272  -6.212  1.00  0.00      LA0  H
ATOM    613  CA  TYR A  70      29.109  61.137  -5.224  1.00  0.00      LA0  C
ATOM    614  CB  TYR A  70      30.643  61.009  -5.191  1.00  0.00      LA0  C
ATOM    615  CG  TYR A  70      31.092  60.182  -4.000  1.00  0.00      LA0  C
ATOM    616  CD1 TYR A  70      31.669  60.834  -2.890  1.00  0.00      LA0  C
ATOM    617  CE1 TYR A  70      32.036  60.078  -1.762  1.00  0.00      LA0  C
ATOM    618  CD2 TYR A  70      30.922  58.781  -4.023  1.00  0.00      LA0  C
ATOM    619  CE2 TYR A  70      31.279  58.025  -2.898  1.00  0.00      LA0  C
ATOM    620  CZ  TYR A  70      31.804  58.687  -1.771  1.00  0.00      LA0  C
ATOM    621  OH  TYR A  70      32.062  57.937  -0.639  1.00  0.00      LA0  O
ATOM    622  HH  TYR A  70      31.372  57.266  -0.620  1.00  0.00      LA0  H
ATOM    623  C   TYR A  70      28.628  62.145  -6.250  1.00  0.00      LA0  C
ATOM    624  O   TYR A  70      27.802  61.856  -7.110  1.00  0.00      LA0  O
ATOM    625  N   ALA A  71      29.169  63.361  -6.118  1.00  0.00      LA0  N
ATOM    626  H   ALA A  71      29.758  63.567  -5.333  1.00  0.00      LA0  H
ATOM    627  CA  ALA A  71      28.897  64.342  -7.160  1.00  0.00      LA0  C
ATOM    628  CB  ALA A  71      28.447  65.665  -6.547  1.00  0.00      LA0  C
ATOM    629  C   ALA A  71      30.119  64.585  -8.022  1.00  0.00      LA0  C
ATOM    630  O   ALA A  71      31.132  65.106  -7.572  1.00  0.00      LA0  O
ATOM    631  N   PRO A  72      29.999  64.173  -9.305  1.00  0.00      LA0  N
ATOM    632  CD  PRO A  72      28.862  63.481  -9.900  1.00  0.00      LA0  C
ATOM    633  CA  PRO A  72      31.121  64.340 -10.235  1.00  0.00      LA0  C
ATOM    634  CB  PRO A  72      30.602  63.670 -11.512  1.00  0.00      LA0  C
ATOM    635  CG  PRO A  72      29.480  62.735 -11.073  1.00  0.00      LA0  C
ATOM    636  C   PRO A  72      31.556  65.785 -10.457  1.00  0.00      LA0  C
ATOM    637  O   PRO A  72      32.733  66.118 -10.463  1.00  0.00      LA0  O
ATOM    638  N   VAL A  73      30.535  66.625 -10.672  1.00  0.00      LA0  N
ATOM    639  H   VAL A  73      29.596  66.312 -10.551  1.00  0.00      LA0  H
ATOM    640  CA  VAL A  73      30.793  68.062 -10.758  1.00  0.00      LA0  C
ATOM    641  CB  VAL A  73      30.254  68.645 -12.072  1.00  0.00      LA0  C
ATOM    642  CG1 VAL A  73      31.107  68.209 -13.260  1.00  0.00      LA0  C
ATOM    643  CG2 VAL A  73      28.776  68.315 -12.290  1.00  0.00      LA0  C
ATOM    644  C   VAL A  73      30.129  68.721  -9.571  1.00  0.00      LA0  C
ATOM    645  O   VAL A  73      29.349  68.074  -8.879  1.00  0.00      LA0  O
ATOM    646  N   SER A  74      30.449  70.002  -9.360  1.00  0.00      LA0  N
ATOM    647  H   SER A  74      30.999  70.547 -10.001  1.00  0.00      LA0  H
ATOM    648  CA  SER A  74      29.679  70.659  -8.313  1.00  0.00      LA0  C
ATOM    649  CB  SER A  74      30.499  71.766  -7.647  1.00  0.00      LA0  C
ATOM    650  OG  SER A  74      31.869  71.357  -7.525  1.00  0.00      LA0  O
ATOM    651  HG  SER A  74      32.251  71.583  -8.377  1.00  0.00      LA0  H
ATOM    652  C   SER A  74      28.373  71.192  -8.867  1.00  0.00      LA0  C
ATOM    653  O   SER A  74      28.107  71.110 -10.062  1.00  0.00      LA0  O
ATOM    654  N   GLY A  75      27.565  71.745  -7.963  1.00  0.00      LA0  N
ATOM    655  H   GLY A  75      27.749  71.683  -6.981  1.00  0.00      LA0  H
ATOM    656  CA  GLY A  75      26.388  72.413  -8.485  1.00  0.00      LA0  C
ATOM    657  C   GLY A  75      25.100  71.936  -7.864  1.00  0.00      LA0  C
ATOM    658  O   GLY A  75      25.055  71.367  -6.778  1.00  0.00      LA0  O
ATOM    659  N   GLU A  76      24.047  72.261  -8.611  1.00  0.00      LA0  N
ATOM    660  H   GLU A  76      24.222  72.499  -9.568  1.00  0.00      LA0  H
ATOM    661  CA  GLU A  76      22.688  72.240  -8.090  1.00  0.00      LA0  C
ATOM    662  CB  GLU A  76      22.064  73.555  -8.551  1.00  0.00      LA0  C
ATOM    663  CG  GLU A  76      20.648  73.936  -8.119  1.00  0.00      LA0  C
ATOM    664  CD  GLU A  76      20.334  75.256  -8.802  1.00  0.00      LA0  C
ATOM    665  OE1 GLU A  76      20.929  76.274  -8.454  1.00  0.00      LA0  O
ATOM    666  OE2 GLU A  76      19.569  75.276  -9.764  1.00  0.00      LA0  O
ATOM    667  C   GLU A  76      21.941  71.031  -8.610  1.00  0.00      LA0  C
ATOM    668  O   GLU A  76      21.953  70.736  -9.801  1.00  0.00      LA0  O
ATOM    669  N   ILE A  77      21.292  70.321  -7.683  1.00  0.00      LA0  N
ATOM    670  H   ILE A  77      21.289  70.634  -6.733  1.00  0.00      LA0  H
ATOM    671  CA  ILE A  77      20.506  69.180  -8.148  1.00  0.00      LA0  C
ATOM    672  CB  ILE A  77      20.214  68.180  -7.018  1.00  0.00      LA0  C
ATOM    673  CG2 ILE A  77      19.629  66.887  -7.597  1.00  0.00      LA0  C
ATOM    674  CG1 ILE A  77      21.424  67.919  -6.112  1.00  0.00      LA0  C
ATOM    675  CD1 ILE A  77      22.619  67.277  -6.817  1.00  0.00      LA0  C
ATOM    676  C   ILE A  77      19.205  69.657  -8.762  1.00  0.00      LA0  C
ATOM    677  O   ILE A  77      18.304  70.106  -8.069  1.00  0.00      LA0  O
ATOM    678  N   VAL A  78      19.152  69.573 -10.093  1.00  0.00      LA0  N
ATOM    679  H   VAL A  78      19.895  69.131 -10.597  1.00  0.00      LA0  H
ATOM    680  CA  VAL A  78      17.941  70.104 -10.716  1.00  0.00      LA0  C
ATOM    681  CB  VAL A  78      18.260  70.878 -11.999  1.00  0.00      LA0  C
ATOM    682  CG1 VAL A  78      18.965  72.186 -11.647  1.00  0.00      LA0  C
ATOM    683  CG2 VAL A  78      19.038  70.043 -13.021  1.00  0.00      LA0  C
ATOM    684  C   VAL A  78      16.829  69.099 -10.939  1.00  0.00      LA0  C
ATOM    685  O   VAL A  78      15.668  69.453 -11.097  1.00  0.00      LA0  O
ATOM    686  N   ALA A  79      17.225  67.820 -10.940  1.00  0.00      LA0  N
ATOM    687  H   ALA A  79      18.187  67.559 -10.836  1.00  0.00      LA0  H
ATOM    688  CA  ALA A  79      16.190  66.801 -11.078  1.00  0.00      LA0  C
ATOM    689  CB  ALA A  79      15.896  66.505 -12.552  1.00  0.00      LA0  C
ATOM    690  C   ALA A  79      16.644  65.525 -10.423  1.00  0.00      LA0  C
ATOM    691  O   ALA A  79      17.837  65.280 -10.301  1.00  0.00      LA0  O
ATOM    692  N   VAL A  80      15.658  64.722 -10.023  1.00  0.00      LA0  N
ATOM    693  H   VAL A  80      14.696  64.953 -10.172  1.00  0.00      LA0  H
ATOM    694  CA  VAL A  80      15.995  63.369  -9.595  1.00  0.00      LA0  C
ATOM    695  CB  VAL A  80      15.707  63.155  -8.102  1.00  0.00      LA0  C
ATOM    696  CG1 VAL A  80      16.718  63.912  -7.247  1.00  0.00      LA0  C
ATOM    697  CG2 VAL A  80      14.260  63.489  -7.723  1.00  0.00      LA0  C
ATOM    698  C   VAL A  80      15.194  62.406 -10.434  1.00  0.00      LA0  C
ATOM    699  O   VAL A  80      14.258  62.812 -11.107  1.00  0.00      LA0  O
ATOM    700  N   ASN A  81      15.589  61.135 -10.369  1.00  0.00      LA0  N
ATOM    701  H   ASN A  81      16.388  60.864  -9.828  1.00  0.00      LA0  H
ATOM    702  CA  ASN A  81      14.718  60.137 -10.980  1.00  0.00      LA0  C
ATOM    703  CB  ASN A  81      15.571  59.018 -11.570  1.00  0.00      LA0  C
ATOM    704  CG  ASN A  81      14.754  57.981 -12.323  1.00  0.00      LA0  C
ATOM    705  OD1 ASN A  81      13.540  57.886 -12.222  1.00  0.00      LA0  O
ATOM    706  ND2 ASN A  81      15.502  57.194 -13.100  1.00  0.00      LA0  N
ATOM    707 HD21 ASN A  81      16.497  57.316 -13.094  1.00  0.00      LA0  H
ATOM    708 HD22 ASN A  81      15.132  56.475 -13.687  1.00  0.00      LA0  H
ATOM    709  C   ASN A  81      13.741  59.614  -9.952  1.00  0.00      LA0  C
ATOM    710  O   ASN A  81      14.011  58.657  -9.236  1.00  0.00      LA0  O
ATOM    711  N   ASP A  82      12.601  60.311  -9.894  1.00  0.00      LA0  N
ATOM    712  H   ASP A  82      12.396  61.027 -10.570  1.00  0.00      LA0  H
ATOM    713  CA  ASP A  82      11.546  59.950  -8.943  1.00  0.00      LA0  C
ATOM    714  CB  ASP A  82      10.338  60.882  -9.128  1.00  0.00      LA0  C
ATOM    715  CG  ASP A  82       9.931  60.935 -10.591  1.00  0.00      LA0  C
ATOM    716  OD1 ASP A  82       9.103  60.129 -11.003  1.00  0.00      LA0  O
ATOM    717  OD2 ASP A  82      10.483  61.753 -11.322  1.00  0.00      LA0  O
ATOM    718  C   ASP A  82      11.142  58.483  -8.991  1.00  0.00      LA0  C
ATOM    719  O   ASP A  82      11.067  57.797  -7.975  1.00  0.00      LA0  O
ATOM    720  N   ALA A  83      10.975  58.015 -10.238  1.00  0.00      LA0  N
ATOM    721  H   ALA A  83      10.869  58.714 -10.950  1.00  0.00      LA0  H
ATOM    722  CA  ALA A  83      10.658  56.609 -10.491  1.00  0.00      LA0  C
ATOM    723  CB  ALA A  83      10.640  56.326 -11.994  1.00  0.00      LA0  C
ATOM    724  C   ALA A  83      11.548  55.577  -9.815  1.00  0.00      LA0  C
ATOM    725  O   ALA A  83      11.116  54.471  -9.518  1.00  0.00      LA0  O
ATOM    726  N   LEU A  84      12.806  55.971  -9.541  1.00  0.00      LA0  N
ATOM    727  H   LEU A  84      13.106  56.895  -9.788  1.00  0.00      LA0  H
ATOM    728  CA  LEU A  84      13.681  55.030  -8.832  1.00  0.00      LA0  C
ATOM    729  CB  LEU A  84      15.105  55.564  -8.696  1.00  0.00      LA0  C
ATOM    730  CG  LEU A  84      15.894  55.549 -10.003  1.00  0.00      LA0  C
ATOM    731  CD1 LEU A  84      17.308  56.084  -9.798  1.00  0.00      LA0  C
ATOM    732  CD2 LEU A  84      15.908  54.169 -10.659  1.00  0.00      LA0  C
ATOM    733  C   LEU A  84      13.207  54.553  -7.468  1.00  0.00      LA0  C
ATOM    734  O   LEU A  84      13.647  53.525  -6.971  1.00  0.00      LA0  O
ATOM    735  N   SER A  85      12.281  55.331  -6.890  1.00  0.00      LA0  N
ATOM    736  H   SER A  85      11.995  56.188  -7.317  1.00  0.00      LA0  H
ATOM    737  CA  SER A  85      11.655  54.876  -5.650  1.00  0.00      LA0  C
ATOM    738  CB  SER A  85      10.740  55.978  -5.110  1.00  0.00      LA0  C
ATOM    739  OG  SER A  85      11.384  57.252  -5.259  1.00  0.00      LA0  O
ATOM    740  HG  SER A  85      11.128  57.572  -6.122  1.00  0.00      LA0  H
ATOM    741  C   SER A  85      10.891  53.566  -5.797  1.00  0.00      LA0  C
ATOM    742  O   SER A  85      11.092  52.600  -5.071  1.00  0.00      LA0  O
ATOM    743  N   ASP A  86      10.013  53.592  -6.805  1.00  0.00      LA0  N
ATOM    744  H   ASP A  86       9.837  54.425  -7.331  1.00  0.00      LA0  H
ATOM    745  CA  ASP A  86       9.121  52.455  -7.024  1.00  0.00      LA0  C
ATOM    746  CB  ASP A  86       7.791  52.940  -7.614  1.00  0.00      LA0  C
ATOM    747  CG  ASP A  86       7.161  54.000  -6.724  1.00  0.00      LA0  C
ATOM    748  OD1 ASP A  86       7.613  55.145  -6.761  1.00  0.00      LA0  O
ATOM    749  OD2 ASP A  86       6.221  53.679  -6.001  1.00  0.00      LA0  O
ATOM    750  C   ASP A  86       9.726  51.376  -7.902  1.00  0.00      LA0  C
ATOM    751  O   ASP A  86       9.313  50.221  -7.915  1.00  0.00      LA0  O
ATOM    752  N   SER A  87      10.751  51.802  -8.648  1.00  0.00      LA0  N
ATOM    753  H   SER A  87      10.963  52.776  -8.695  1.00  0.00      LA0  H
ATOM    754  CA  SER A  87      11.470  50.841  -9.479  1.00  0.00      LA0  C
ATOM    755  CB  SER A  87      10.842  50.818 -10.875  1.00  0.00      LA0  C
ATOM    756  OG  SER A  87       9.418  50.664 -10.742  1.00  0.00      LA0  O
ATOM    757  HG  SER A  87       9.301  50.133  -9.956  1.00  0.00      LA0  H
ATOM    758  C   SER A  87      12.976  51.088  -9.505  1.00  0.00      LA0  C
ATOM    759  O   SER A  87      13.540  51.724 -10.390  1.00  0.00      LA0  O
ATOM    760  N   PRO A  88      13.635  50.586  -8.433  1.00  0.00      LA0  N
ATOM    761  CD  PRO A  88      13.055  49.860  -7.305  1.00  0.00      LA0  C
ATOM    762  CA  PRO A  88      15.078  50.815  -8.300  1.00  0.00      LA0  C
ATOM    763  CB  PRO A  88      15.314  50.471  -6.825  1.00  0.00      LA0  C
ATOM    764  CG  PRO A  88      14.254  49.426  -6.479  1.00  0.00      LA0  C
ATOM    765  C   PRO A  88      15.946  50.022  -9.275  1.00  0.00      LA0  C
ATOM    766  O   PRO A  88      17.036  50.434  -9.663  1.00  0.00      LA0  O
ATOM    767  N   GLU A  89      15.421  48.851  -9.660  1.00  0.00      LA0  N
ATOM    768  H   GLU A  89      14.468  48.633  -9.432  1.00  0.00      LA0  H
ATOM    769  CA  GLU A  89      16.144  47.934 -10.543  1.00  0.00      LA0  C
ATOM    770  CB  GLU A  89      15.372  46.609 -10.672  1.00  0.00      LA0  C
ATOM    771  CG  GLU A  89      14.101  46.629 -11.544  1.00  0.00      LA0  C
ATOM    772  CD  GLU A  89      13.197  47.779 -11.144  1.00  0.00      LA0  C
ATOM    773  OE1 GLU A  89      12.654  47.762 -10.044  1.00  0.00      LA0  O
ATOM    774  OE2 GLU A  89      13.112  48.739 -11.901  1.00  0.00      LA0  O
ATOM    775  C   GLU A  89      16.533  48.497 -11.904  1.00  0.00      LA0  C
ATOM    776  O   GLU A  89      17.453  48.014 -12.560  1.00  0.00      LA0  O
ATOM    777  N   LEU A  90      15.850  49.594 -12.279  1.00  0.00      LA0  N
ATOM    778  H   LEU A  90      14.957  49.744 -11.840  1.00  0.00      LA0  H
ATOM    779  CA  LEU A  90      16.274  50.383 -13.439  1.00  0.00      LA0  C
ATOM    780  CB  LEU A  90      15.518  51.708 -13.510  1.00  0.00      LA0  C
ATOM    781  CG  LEU A  90      14.014  51.573 -13.745  1.00  0.00      LA0  C
ATOM    782  CD1 LEU A  90      13.312  52.929 -13.647  1.00  0.00      LA0  C
ATOM    783  CD2 LEU A  90      13.699  50.858 -15.061  1.00  0.00      LA0  C
ATOM    784  C   LEU A  90      17.768  50.660 -13.513  1.00  0.00      LA0  C
ATOM    785  O   LEU A  90      18.389  50.602 -14.565  1.00  0.00      LA0  O
ATOM    786  N   VAL A  91      18.346  50.936 -12.330  1.00  0.00      LA0  N
ATOM    787  H   VAL A  91      17.798  50.911 -11.490  1.00  0.00      LA0  H
ATOM    788  CA  VAL A  91      19.792  51.184 -12.318  1.00  0.00      LA0  C
ATOM    789  CB  VAL A  91      20.256  51.594 -10.911  1.00  0.00      LA0  C
ATOM    790  CG1 VAL A  91      21.744  51.946 -10.884  1.00  0.00      LA0  C
ATOM    791  CG2 VAL A  91      19.429  52.758 -10.368  1.00  0.00      LA0  C
ATOM    792  C   VAL A  91      20.610  50.006 -12.837  1.00  0.00      LA0  C
ATOM    793  O   VAL A  91      21.589  50.129 -13.563  1.00  0.00      LA0  O
ATOM    794  N   ASN A  92      20.142  48.830 -12.419  1.00  0.00      LA0  N
ATOM    795  H   ASN A  92      19.282  48.772 -11.910  1.00  0.00      LA0  H
ATOM    796  CA  ASN A  92      20.903  47.634 -12.761  1.00  0.00      LA0  C
ATOM    797  CB  ASN A  92      20.774  46.576 -11.682  1.00  0.00      LA0  C
ATOM    798  CG  ASN A  92      21.351  47.080 -10.389  1.00  0.00      LA0  C
ATOM    799  OD1 ASN A  92      20.725  47.833  -9.656  1.00  0.00      LA0  O
ATOM    800  ND2 ASN A  92      22.546  46.575 -10.100  1.00  0.00      LA0  N
ATOM    801 HD21 ASN A  92      23.093  46.104 -10.796  1.00  0.00      LA0  H
ATOM    802 HD22 ASN A  92      22.922  46.652  -9.175  1.00  0.00      LA0  H
ATOM    803  C   ASN A  92      20.559  47.005 -14.089  1.00  0.00      LA0  C
ATOM    804  O   ASN A  92      21.242  46.105 -14.572  1.00  0.00      LA0  O
ATOM    805  N   SER A  93      19.457  47.508 -14.657  1.00  0.00      LA0  N
ATOM    806  H   SER A  93      18.907  48.221 -14.217  1.00  0.00      LA0  H
ATOM    807  CA  SER A  93      19.100  47.050 -15.992  1.00  0.00      LA0  C
ATOM    808  CB  SER A  93      17.586  46.861 -16.062  1.00  0.00      LA0  C
ATOM    809  OG  SER A  93      16.948  47.875 -15.276  1.00  0.00      LA0  O
ATOM    810  HG  SER A  93      16.852  47.527 -14.392  1.00  0.00      LA0  H
ATOM    811  C   SER A  93      19.628  47.992 -17.060  1.00  0.00      LA0  C
ATOM    812  O   SER A  93      20.317  47.598 -17.993  1.00  0.00      LA0  O
ATOM    813  N   GLU A  94      19.321  49.276 -16.841  1.00  0.00      LA0  N
ATOM    814  H   GLU A  94      18.689  49.524 -16.104  1.00  0.00      LA0  H
ATOM    815  CA  GLU A  94      19.933  50.305 -17.677  1.00  0.00      LA0  C
ATOM    816  CB  GLU A  94      18.890  51.169 -18.366  1.00  0.00      LA0  C
ATOM    817  CG  GLU A  94      17.959  50.554 -19.398  1.00  0.00      LA0  C
ATOM    818  CD  GLU A  94      17.177  51.716 -19.972  1.00  0.00      LA0  C
ATOM    819  OE1 GLU A  94      17.767  52.519 -20.691  1.00  0.00      LA0  O
ATOM    820  OE2 GLU A  94      16.001  51.857 -19.653  1.00  0.00      LA0  O
ATOM    821  C   GLU A  94      20.809  51.278 -16.908  1.00  0.00      LA0  C
ATOM    822  O   GLU A  94      20.407  52.405 -16.629  1.00  0.00      LA0  O
ATOM    823  N   PRO A  95      22.070  50.867 -16.625  1.00  0.00      LA0  N
ATOM    824  CD  PRO A  95      22.718  49.610 -16.986  1.00  0.00      LA0  C
ATOM    825  CA  PRO A  95      22.952  51.772 -15.876  1.00  0.00      LA0  C
ATOM    826  CB  PRO A  95      24.256  50.970 -15.774  1.00  0.00      LA0  C
ATOM    827  CG  PRO A  95      24.203  49.926 -16.889  1.00  0.00      LA0  C
ATOM    828  C   PRO A  95      23.125  53.138 -16.523  1.00  0.00      LA0  C
ATOM    829  O   PRO A  95      23.188  54.167 -15.869  1.00  0.00      LA0  O
ATOM    830  N   TYR A  96      23.201  53.097 -17.862  1.00  0.00      LA0  N
ATOM    831  H   TYR A  96      23.051  52.237 -18.345  1.00  0.00      LA0  H
ATOM    832  CA  TYR A  96      23.544  54.326 -18.569  1.00  0.00      LA0  C
ATOM    833  CB  TYR A  96      24.482  53.994 -19.737  1.00  0.00      LA0  C
ATOM    834  CG  TYR A  96      25.742  53.328 -19.223  1.00  0.00      LA0  C
ATOM    835  CD1 TYR A  96      26.595  54.059 -18.374  1.00  0.00      LA0  C
ATOM    836  CE1 TYR A  96      27.772  53.463 -17.900  1.00  0.00      LA0  C
ATOM    837  CD2 TYR A  96      26.039  52.001 -19.603  1.00  0.00      LA0  C
ATOM    838  CE2 TYR A  96      27.222  51.402 -19.132  1.00  0.00      LA0  C
ATOM    839  CZ  TYR A  96      28.076  52.146 -18.290  1.00  0.00      LA0  C
ATOM    840  OH  TYR A  96      29.247  51.586 -17.816  1.00  0.00      LA0  O
ATOM    841  HH  TYR A  96      29.678  51.085 -18.515  1.00  0.00      LA0  H
ATOM    842  C   TYR A  96      22.380  55.202 -19.014  1.00  0.00      LA0  C
ATOM    843  O   TYR A  96      22.574  56.274 -19.589  1.00  0.00      LA0  O
ATOM    844  N   ALA A  97      21.160  54.708 -18.743  1.00  0.00      LA0  N
ATOM    845  H   ALA A  97      21.017  53.868 -18.217  1.00  0.00      LA0  H
ATOM    846  CA  ALA A  97      20.018  55.507 -19.179  1.00  0.00      LA0  C
ATOM    847  CB  ALA A  97      19.577  55.128 -20.597  1.00  0.00      LA0  C
ATOM    848  C   ALA A  97      18.861  55.492 -18.196  1.00  0.00      LA0  C
ATOM    849  O   ALA A  97      18.795  56.363 -17.341  1.00  0.00      LA0  O
ATOM    850  N   GLY A  98      17.972  54.486 -18.308  1.00  0.00      LA0  N
ATOM    851  H   GLY A  98      17.996  53.815 -19.059  1.00  0.00      LA0  H
ATOM    852  CA  GLY A  98      16.811  54.442 -17.410  1.00  0.00      LA0  C
ATOM    853  C   GLY A  98      17.110  54.593 -15.924  1.00  0.00      LA0  C
ATOM    854  O   GLY A  98      16.423  55.287 -15.181  1.00  0.00      LA0  O
ATOM    855  N   GLY A  99      18.204  53.934 -15.521  1.00  0.00      LA0  N
ATOM    856  H   GLY A  99      18.747  53.394 -16.166  1.00  0.00      LA0  H
ATOM    857  CA  GLY A  99      18.608  54.070 -14.126  1.00  0.00      LA0  C
ATOM    858  C   GLY A  99      19.530  55.230 -13.806  1.00  0.00      LA0  C
ATOM    859  O   GLY A  99      20.409  55.143 -12.956  1.00  0.00      LA0  O
ATOM    860  N   TRP A 100      19.277  56.348 -14.501  1.00  0.00      LA0  N
ATOM    861  H   TRP A 100      18.580  56.356 -15.219  1.00  0.00      LA0  H
ATOM    862  CA  TRP A 100      19.915  57.579 -14.046  1.00  0.00      LA0  C
ATOM    863  CB  TRP A 100      19.727  58.702 -15.076  1.00  0.00      LA0  C
ATOM    864  CG  TRP A 100      18.292  59.186 -15.175  1.00  0.00      LA0  C
ATOM    865  CD2 TRP A 100      17.728  60.397 -14.627  1.00  0.00      LA0  C
ATOM    866  CE2 TRP A 100      16.338  60.423 -14.984  1.00  0.00      LA0  C
ATOM    867  CE3 TRP A 100      18.274  61.451 -13.864  1.00  0.00      LA0  C
ATOM    868  CD1 TRP A 100      17.222  58.555 -15.830  1.00  0.00      LA0  C
ATOM    869  NE1 TRP A 100      16.074  59.274 -15.721  1.00  0.00      LA0  N
ATOM    870  HE1 TRP A 100      15.203  59.011 -16.086  1.00  0.00      LA0  H
ATOM    871  CZ2 TRP A 100      15.526  61.504 -14.580  1.00  0.00      LA0  C
ATOM    872  CZ3 TRP A 100      17.451  62.526 -13.465  1.00  0.00      LA0  C
ATOM    873  CH2 TRP A 100      16.086  62.553 -13.821  1.00  0.00      LA0  C
ATOM    874  C   TRP A 100      19.398  57.978 -12.678  1.00  0.00      LA0  C
ATOM    875  O   TRP A 100      18.230  57.787 -12.376  1.00  0.00      LA0  O
ATOM    876  N   ILE A 101      20.308  58.504 -11.862  1.00  0.00      LA0  N
ATOM    877  H   ILE A 101      21.227  58.673 -12.211  1.00  0.00      LA0  H
ATOM    878  CA  ILE A 101      19.898  58.835 -10.501  1.00  0.00      LA0  C
ATOM    879  CB  ILE A 101      21.044  58.505  -9.532  1.00  0.00      LA0  C
ATOM    880  CG2 ILE A 101      20.682  58.777  -8.067  1.00  0.00      LA0  C
ATOM    881  CG1 ILE A 101      21.487  57.053  -9.749  1.00  0.00      LA0  C
ATOM    882  CD1 ILE A 101      22.823  56.714  -9.091  1.00  0.00      LA0  C
ATOM    883  C   ILE A 101      19.415  60.270 -10.371  1.00  0.00      LA0  C
ATOM    884  O   ILE A 101      18.332  60.553  -9.870  1.00  0.00      LA0  O
ATOM    885  N   PHE A 102      20.269  61.178 -10.863  1.00  0.00      LA0  N
ATOM    886  H   PHE A 102      21.114  60.916 -11.332  1.00  0.00      LA0  H
ATOM    887  CA  PHE A 102      19.891  62.585 -10.768  1.00  0.00      LA0  C
ATOM    888  CB  PHE A 102      20.194  63.173  -9.374  1.00  0.00      LA0  C
ATOM    889  CG  PHE A 102      21.666  63.211  -9.021  1.00  0.00      LA0  C
ATOM    890  CD1 PHE A 102      22.295  62.056  -8.505  1.00  0.00      LA0  C
ATOM    891  CD2 PHE A 102      22.380  64.419  -9.178  1.00  0.00      LA0  C
ATOM    892  CE1 PHE A 102      23.645  62.117  -8.110  1.00  0.00      LA0  C
ATOM    893  CE2 PHE A 102      23.731  64.482  -8.782  1.00  0.00      LA0  C
ATOM    894  CZ  PHE A 102      24.346  63.335  -8.240  1.00  0.00      LA0  C
ATOM    895  C   PHE A 102      20.496  63.399 -11.887  1.00  0.00      LA0  C
ATOM    896  O   PHE A 102      21.370  62.932 -12.602  1.00  0.00      LA0  O
ATOM    897  N   LYS A 103      19.991  64.625 -12.019  1.00  0.00      LA0  N
ATOM    898  H   LYS A 103      19.294  64.947 -11.380  1.00  0.00      LA0  H
ATOM    899  CA  LYS A 103      20.598  65.553 -12.962  1.00  0.00      LA0  C
ATOM    900  CB  LYS A 103      19.577  66.043 -13.983  1.00  0.00      LA0  C
ATOM    901  CG  LYS A 103      19.448  65.136 -15.203  1.00  0.00      LA0  C
ATOM    902  CD  LYS A 103      18.308  65.589 -16.113  1.00  0.00      LA0  C
ATOM    903  CE  LYS A 103      18.281  64.870 -17.462  1.00  0.00      LA0  C
ATOM    904  NZ  LYS A 103      19.405  65.304 -18.304  1.00  0.00      LA0  N
ATOM    905  HZ1 LYS A 103      19.400  64.750 -19.184  1.00  0.00      LA0  H
ATOM    906  HZ2 LYS A 103      19.318  66.314 -18.561  1.00  0.00      LA0  H
ATOM    907  HZ3 LYS A 103      20.323  65.141 -17.841  1.00  0.00      LA0  H
ATOM    908  C   LYS A 103      21.148  66.731 -12.206  1.00  0.00      LA0  C
ATOM    909  O   LYS A 103      20.443  67.407 -11.462  1.00  0.00      LA0  O
ATOM    910  N   ILE A 104      22.443  66.940 -12.426  1.00  0.00      LA0  N
ATOM    911  H   ILE A 104      22.958  66.367 -13.067  1.00  0.00      LA0  H
ATOM    912  CA  ILE A 104      23.046  68.105 -11.805  1.00  0.00      LA0  C
ATOM    913  CB  ILE A 104      24.264  67.675 -10.960  1.00  0.00      LA0  C
ATOM    914  CG2 ILE A 104      25.341  66.993 -11.805  1.00  0.00      LA0  C
ATOM    915  CG1 ILE A 104      24.816  68.808 -10.090  1.00  0.00      LA0  C
ATOM    916  CD1 ILE A 104      25.881  68.332  -9.100  1.00  0.00      LA0  C
ATOM    917  C   ILE A 104      23.353  69.181 -12.835  1.00  0.00      LA0  C
ATOM    918  O   ILE A 104      23.841  68.942 -13.934  1.00  0.00      LA0  O
ATOM    919  N   LYS A 105      23.000  70.395 -12.426  1.00  0.00      LA0  N
ATOM    920  H   LYS A 105      22.606  70.488 -11.513  1.00  0.00      LA0  H
ATOM    921  CA  LYS A 105      23.486  71.583 -13.111  1.00  0.00      LA0  C
ATOM    922  CB  LYS A 105      22.466  72.681 -12.827  1.00  0.00      LA0  C
ATOM    923  CG  LYS A 105      22.858  74.148 -12.998  1.00  0.00      LA0  C
ATOM    924  CD  LYS A 105      21.832  74.944 -12.198  1.00  0.00      LA0  C
ATOM    925  CE  LYS A 105      22.087  76.438 -12.020  1.00  0.00      LA0  C
ATOM    926  NZ  LYS A 105      21.198  76.901 -10.948  1.00  0.00      LA0  N
ATOM    927  HZ1 LYS A 105      21.013  77.916 -10.931  1.00  0.00      LA0  H
ATOM    928  HZ2 LYS A 105      20.295  76.375 -10.933  1.00  0.00      LA0  H
ATOM    929  HZ3 LYS A 105      21.579  76.626 -10.015  1.00  0.00      LA0  H
ATOM    930  C   LYS A 105      24.841  71.893 -12.513  1.00  0.00      LA0  C
ATOM    931  O   LYS A 105      24.945  72.162 -11.323  1.00  0.00      LA0  O
ATOM    932  N   ALA A 106      25.859  71.802 -13.377  1.00  0.00      LA0  N
ATOM    933  H   ALA A 106      25.693  71.641 -14.346  1.00  0.00      LA0  H
ATOM    934  CA  ALA A 106      27.203  72.064 -12.868  1.00  0.00      LA0  C
ATOM    935  CB  ALA A 106      28.254  71.718 -13.922  1.00  0.00      LA0  C
ATOM    936  C   ALA A 106      27.396  73.511 -12.468  1.00  0.00      LA0  C
ATOM    937  O   ALA A 106      26.612  74.381 -12.836  1.00  0.00      LA0  O
ATOM    938  N   SER A 107      28.487  73.726 -11.732  1.00  0.00      LA0  N
ATOM    939  H   SER A 107      29.046  72.955 -11.413  1.00  0.00      LA0  H
ATOM    940  CA  SER A 107      28.937  75.099 -11.528  1.00  0.00      LA0  C
ATOM    941  CB  SER A 107      30.010  75.154 -10.441  1.00  0.00      LA0  C
ATOM    942  OG  SER A 107      29.967  73.956  -9.659  1.00  0.00      LA0  O
ATOM    943  HG  SER A 107      30.581  73.349 -10.090  1.00  0.00      LA0  H
ATOM    944  C   SER A 107      29.475  75.715 -12.807  1.00  0.00      LA0  C
ATOM    945  O   SER A 107      29.143  76.832 -13.183  1.00  0.00      LA0  O
ATOM    946  N   ASP A 108      30.313  74.897 -13.461  1.00  0.00      LA0  N
ATOM    947  H   ASP A 108      30.565  73.997 -13.089  1.00  0.00      LA0  H
ATOM    948  CA  ASP A 108      30.898  75.320 -14.728  1.00  0.00      LA0  C
ATOM    949  CB  ASP A 108      32.242  76.028 -14.462  1.00  0.00      LA0  C
ATOM    950  CG  ASP A 108      32.889  76.687 -15.683  1.00  0.00      LA0  C
ATOM    951  OD1 ASP A 108      32.490  76.445 -16.818  1.00  0.00      LA0  O
ATOM    952  OD2 ASP A 108      33.855  77.418 -15.499  1.00  0.00      LA0  O
ATOM    953  C   ASP A 108      31.067  74.091 -15.595  1.00  0.00      LA0  C
ATOM    954  O   ASP A 108      31.352  72.998 -15.119  1.00  0.00      LA0  O
ATOM    955  N   GLU A 109      30.884  74.302 -16.901  1.00  0.00      LA0  N
ATOM    956  H   GLU A 109      30.815  75.264 -17.174  1.00  0.00      LA0  H
ATOM    957  CA  GLU A 109      31.185  73.237 -17.857  1.00  0.00      LA0  C
ATOM    958  CB  GLU A 109      30.921  73.744 -19.280  1.00  0.00      LA0  C
ATOM    959  CG  GLU A 109      29.554  74.417 -19.488  1.00  0.00      LA0  C
ATOM    960  CD  GLU A 109      28.454  73.408 -19.768  1.00  0.00      LA0  C
ATOM    961  OE1 GLU A 109      28.108  73.223 -20.930  1.00  0.00      LA0  O
ATOM    962  OE2 GLU A 109      27.909  72.810 -18.844  1.00  0.00      LA0  O
ATOM    963  C   GLU A 109      32.619  72.723 -17.727  1.00  0.00      LA0  C
ATOM    964  O   GLU A 109      32.914  71.545 -17.901  1.00  0.00      LA0  O
ATOM    965  N   SER A 110      33.512  73.665 -17.369  1.00  0.00      LA0  N
ATOM    966  H   SER A 110      33.213  74.607 -17.192  1.00  0.00      LA0  H
ATOM    967  CA  SER A 110      34.921  73.302 -17.217  1.00  0.00      LA0  C
ATOM    968  CB  SER A 110      35.763  74.551 -16.941  1.00  0.00      LA0  C
ATOM    969  OG  SER A 110      35.461  75.073 -15.646  1.00  0.00      LA0  O
ATOM    970  HG  SER A 110      34.929  75.864 -15.770  1.00  0.00      LA0  H
ATOM    971  C   SER A 110      35.221  72.206 -16.200  1.00  0.00      LA0  C
ATOM    972  O   SER A 110      36.203  71.475 -16.310  1.00  0.00      LA0  O
ATOM    973  N   GLU A 111      34.304  72.079 -15.218  1.00  0.00      LA0  N
ATOM    974  H   GLU A 111      33.523  72.706 -15.176  1.00  0.00      LA0  H
ATOM    975  CA  GLU A 111      34.483  71.045 -14.195  1.00  0.00      LA0  C
ATOM    976  CB  GLU A 111      33.351  71.071 -13.167  1.00  0.00      LA0  C
ATOM    977  CG  GLU A 111      33.197  72.386 -12.401  1.00  0.00      LA0  C
ATOM    978  CD  GLU A 111      32.087  72.241 -11.378  1.00  0.00      LA0  C
ATOM    979  OE1 GLU A 111      30.920  72.200 -11.747  1.00  0.00      LA0  O
ATOM    980  OE2 GLU A 111      32.376  72.181 -10.191  1.00  0.00      LA0  O
ATOM    981  C   GLU A 111      34.657  69.627 -14.723  1.00  0.00      LA0  C
ATOM    982  O   GLU A 111      35.227  68.759 -14.067  1.00  0.00      LA0  O
ATOM    983  N   LEU A 112      34.187  69.429 -15.969  1.00  0.00      LA0  N
ATOM    984  H   LEU A 112      33.712  70.177 -16.441  1.00  0.00      LA0  H
ATOM    985  CA  LEU A 112      34.421  68.155 -16.652  1.00  0.00      LA0  C
ATOM    986  CB  LEU A 112      33.857  68.189 -18.071  1.00  0.00      LA0  C
ATOM    987  CG  LEU A 112      32.336  68.302 -18.125  1.00  0.00      LA0  C
ATOM    988  CD1 LEU A 112      31.840  68.440 -19.564  1.00  0.00      LA0  C
ATOM    989  CD2 LEU A 112      31.655  67.148 -17.389  1.00  0.00      LA0  C
ATOM    990  C   LEU A 112      35.856  67.651 -16.700  1.00  0.00      LA0  C
ATOM    991  O   LEU A 112      36.101  66.448 -16.777  1.00  0.00      LA0  O
ATOM    992  N   GLU A 113      36.813  68.587 -16.633  1.00  0.00      LA0  N
ATOM    993  H   GLU A 113      36.613  69.568 -16.584  1.00  0.00      LA0  H
ATOM    994  CA  GLU A 113      38.174  68.056 -16.686  1.00  0.00      LA0  C
ATOM    995  CB  GLU A 113      39.087  68.906 -17.575  1.00  0.00      LA0  C
ATOM    996  CG  GLU A 113      38.547  69.023 -19.013  1.00  0.00      LA0  C
ATOM    997  CD  GLU A 113      38.074  67.668 -19.526  1.00  0.00      LA0  C
ATOM    998  OE1 GLU A 113      38.881  66.761 -19.712  1.00  0.00      LA0  O
ATOM    999  OE2 GLU A 113      36.870  67.482 -19.674  1.00  0.00      LA0  O
ATOM   1000  C   GLU A 113      38.799  67.645 -15.369  1.00  0.00      LA0  C
ATOM   1001  O   GLU A 113      39.940  67.214 -15.280  1.00  0.00      LA0  O
ATOM   1002  N   SER A 114      37.944  67.701 -14.342  1.00  0.00      LA0  N
ATOM   1003  H   SER A 114      37.073  68.185 -14.407  1.00  0.00      LA0  H
ATOM   1004  CA  SER A 114      38.256  66.922 -13.146  1.00  0.00      LA0  C
ATOM   1005  CB  SER A 114      37.465  67.474 -11.960  1.00  0.00      LA0  C
ATOM   1006  OG  SER A 114      37.244  68.880 -12.138  1.00  0.00      LA0  O
ATOM   1007  HG  SER A 114      36.391  68.960 -12.558  1.00  0.00      LA0  H
ATOM   1008  C   SER A 114      37.966  65.432 -13.308  1.00  0.00      LA0  C
ATOM   1009  O   SER A 114      38.282  64.603 -12.462  1.00  0.00      LA0  O
ATOM   1010  N   LEU A 115      37.286  65.133 -14.428  1.00  0.00      LA0  N
ATOM   1011  H   LEU A 115      37.139  65.794 -15.162  1.00  0.00      LA0  H
ATOM   1012  CA  LEU A 115      36.688  63.814 -14.556  1.00  0.00      LA0  C
ATOM   1013  CB  LEU A 115      35.184  63.968 -14.749  1.00  0.00      LA0  C
ATOM   1014  CG  LEU A 115      34.510  64.727 -13.611  1.00  0.00      LA0  C
ATOM   1015  CD1 LEU A 115      33.091  65.116 -13.997  1.00  0.00      LA0  C
ATOM   1016  CD2 LEU A 115      34.575  63.968 -12.284  1.00  0.00      LA0  C
ATOM   1017  C   LEU A 115      37.274  63.005 -15.689  1.00  0.00      LA0  C
ATOM   1018  O   LEU A 115      37.727  63.526 -16.708  1.00  0.00      LA0  O
ATOM   1019  N   LEU A 116      37.230  61.689 -15.451  1.00  0.00      LA0  N
ATOM   1020  H   LEU A 116      36.686  61.376 -14.670  1.00  0.00      LA0  H
ATOM   1021  CA  LEU A 116      37.766  60.727 -16.411  1.00  0.00      LA0  C
ATOM   1022  CB  LEU A 116      37.766  59.307 -15.826  1.00  0.00      LA0  C
ATOM   1023  CG  LEU A 116      38.766  59.001 -14.699  1.00  0.00      LA0  C
ATOM   1024  CD1 LEU A 116      38.418  59.648 -13.358  1.00  0.00      LA0  C
ATOM   1025  CD2 LEU A 116      38.938  57.494 -14.523  1.00  0.00      LA0  C
ATOM   1026  C   LEU A 116      36.938  60.730 -17.677  1.00  0.00      LA0  C
ATOM   1027  O   LEU A 116      35.740  60.982 -17.640  1.00  0.00      LA0  O
ATOM   1028  N   ASP A 117      37.618  60.461 -18.792  1.00  0.00      LA0  N
ATOM   1029  H   ASP A 117      38.592  60.232 -18.825  1.00  0.00      LA0  H
ATOM   1030  CA  ASP A 117      36.839  60.232 -20.001  1.00  0.00      LA0  C
ATOM   1031  CB  ASP A 117      37.583  60.818 -21.216  1.00  0.00      LA0  C
ATOM   1032  CG  ASP A 117      38.729  59.920 -21.657  1.00  0.00      LA0  C
ATOM   1033  OD1 ASP A 117      38.710  59.477 -22.798  1.00  0.00      LA0  O
ATOM   1034  OD2 ASP A 117      39.591  59.604 -20.843  1.00  0.00      LA0  O
ATOM   1035  C   ASP A 117      36.556  58.745 -20.139  1.00  0.00      LA0  C
ATOM   1036  O   ASP A 117      36.861  57.960 -19.244  1.00  0.00      LA0  O
ATOM   1037  N   ALA A 118      36.008  58.380 -21.309  1.00  0.00      LA0  N
ATOM   1038  H   ALA A 118      35.793  59.076 -21.992  1.00  0.00      LA0  H
ATOM   1039  CA  ALA A 118      35.849  56.957 -21.596  1.00  0.00      LA0  C
ATOM   1040  CB  ALA A 118      35.243  56.754 -22.984  1.00  0.00      LA0  C
ATOM   1041  C   ALA A 118      37.139  56.156 -21.493  1.00  0.00      LA0  C
ATOM   1042  O   ALA A 118      37.214  55.137 -20.820  1.00  0.00      LA0  O
ATOM   1043  N   THR A 119      38.175  56.674 -22.164  1.00  0.00      LA0  N
ATOM   1044  H   THR A 119      38.104  57.568 -22.610  1.00  0.00      LA0  H
ATOM   1045  CA  THR A 119      39.444  55.946 -22.182  1.00  0.00      LA0  C
ATOM   1046  CB  THR A 119      40.450  56.678 -23.074  1.00  0.00      LA0  C
ATOM   1047  OG1 THR A 119      39.783  57.267 -24.198  1.00  0.00      LA0  O
ATOM   1048  HG1 THR A 119      39.502  58.133 -23.896  1.00  0.00      LA0  H
ATOM   1049  CG2 THR A 119      41.584  55.758 -23.532  1.00  0.00      LA0  C
ATOM   1050  C   THR A 119      40.033  55.702 -20.799  1.00  0.00      LA0  C
ATOM   1051  O   THR A 119      40.419  54.601 -20.417  1.00  0.00      LA0  O
ATOM   1052  N   ALA A 120      40.047  56.800 -20.031  1.00  0.00      LA0  N
ATOM   1053  H   ALA A 120      39.722  57.677 -20.397  1.00  0.00      LA0  H
ATOM   1054  CA  ALA A 120      40.562  56.673 -18.672  1.00  0.00      LA0  C
ATOM   1055  CB  ALA A 120      40.686  58.046 -18.013  1.00  0.00      LA0  C
ATOM   1056  C   ALA A 120      39.736  55.754 -17.788  1.00  0.00      LA0  C
ATOM   1057  O   ALA A 120      40.254  55.022 -16.957  1.00  0.00      LA0  O
ATOM   1058  N   TYR A 121      38.417  55.793 -18.017  1.00  0.00      LA0  N
ATOM   1059  H   TYR A 121      38.021  56.394 -18.715  1.00  0.00      LA0  H
ATOM   1060  CA  TYR A 121      37.586  54.890 -17.226  1.00  0.00      LA0  C
ATOM   1061  CB  TYR A 121      36.141  55.370 -17.243  1.00  0.00      LA0  C
ATOM   1062  CG  TYR A 121      35.376  54.875 -16.038  1.00  0.00      LA0  C
ATOM   1063  CD1 TYR A 121      35.606  55.480 -14.786  1.00  0.00      LA0  C
ATOM   1064  CE1 TYR A 121      34.830  55.085 -13.685  1.00  0.00      LA0  C
ATOM   1065  CD2 TYR A 121      34.431  53.845 -16.206  1.00  0.00      LA0  C
ATOM   1066  CE2 TYR A 121      33.663  53.444 -15.103  1.00  0.00      LA0  C
ATOM   1067  CZ  TYR A 121      33.859  54.081 -13.861  1.00  0.00      LA0  C
ATOM   1068  OH  TYR A 121      33.077  53.723 -12.781  1.00  0.00      LA0  O
ATOM   1069  HH  TYR A 121      32.561  52.946 -13.009  1.00  0.00      LA0  H
ATOM   1070  C   TYR A 121      37.704  53.420 -17.601  1.00  0.00      LA0  C
ATOM   1071  O   TYR A 121      37.585  52.535 -16.765  1.00  0.00      LA0  O
ATOM   1072  N   GLU A 122      37.999  53.204 -18.892  1.00  0.00      LA0  N
ATOM   1073  H   GLU A 122      38.013  53.965 -19.541  1.00  0.00      LA0  H
ATOM   1074  CA  GLU A 122      38.320  51.848 -19.341  1.00  0.00      LA0  C
ATOM   1075  CB  GLU A 122      38.566  51.851 -20.852  1.00  0.00      LA0  C
ATOM   1076  CG  GLU A 122      37.638  50.930 -21.651  1.00  0.00      LA0  C
ATOM   1077  CD  GLU A 122      37.922  49.477 -21.323  1.00  0.00      LA0  C
ATOM   1078  OE1 GLU A 122      38.916  48.933 -21.794  1.00  0.00      LA0  O
ATOM   1079  OE2 GLU A 122      37.166  48.868 -20.576  1.00  0.00      LA0  O
ATOM   1080  C   GLU A 122      39.509  51.273 -18.590  1.00  0.00      LA0  C
ATOM   1081  O   GLU A 122      39.478  50.186 -18.030  1.00  0.00      LA0  O
ATOM   1082  N   ALA A 123      40.549  52.127 -18.522  1.00  0.00      LA0  N
ATOM   1083  H   ALA A 123      40.515  52.977 -19.051  1.00  0.00      LA0  H
ATOM   1084  CA  ALA A 123      41.690  51.788 -17.667  1.00  0.00      LA0  C
ATOM   1085  CB  ALA A 123      42.751  52.888 -17.722  1.00  0.00      LA0  C
ATOM   1086  C   ALA A 123      41.314  51.528 -16.214  1.00  0.00      LA0  C
ATOM   1087  O   ALA A 123      41.727  50.554 -15.601  1.00  0.00      LA0  O
ATOM   1088  N   LEU A 124      40.437  52.414 -15.715  1.00  0.00      LA0  N
ATOM   1089  H   LEU A 124      40.195  53.220 -16.251  1.00  0.00      LA0  H
ATOM   1090  CA  LEU A 124      39.964  52.238 -14.342  1.00  0.00      LA0  C
ATOM   1091  CB  LEU A 124      39.077  53.414 -13.913  1.00  0.00      LA0  C
ATOM   1092  CG  LEU A 124      39.033  53.629 -12.395  1.00  0.00      LA0  C
ATOM   1093  CD1 LEU A 124      40.383  54.093 -11.849  1.00  0.00      LA0  C
ATOM   1094  CD2 LEU A 124      37.907  54.569 -11.968  1.00  0.00      LA0  C
ATOM   1095  C   LEU A 124      39.288  50.907 -14.037  1.00  0.00      LA0  C
ATOM   1096  O   LEU A 124      39.228  50.477 -12.893  1.00  0.00      LA0  O
ATOM   1097  N   LEU A 125      38.794  50.240 -15.097  1.00  0.00      LA0  N
ATOM   1098  H   LEU A 125      38.848  50.617 -16.023  1.00  0.00      LA0  H
ATOM   1099  CA  LEU A 125      38.297  48.883 -14.844  1.00  0.00      LA0  C
ATOM   1100  CB  LEU A 125      37.545  48.294 -16.042  1.00  0.00      LA0  C
ATOM   1101  CG  LEU A 125      36.421  49.153 -16.627  1.00  0.00      LA0  C
ATOM   1102  CD1 LEU A 125      35.602  48.349 -17.636  1.00  0.00      LA0  C
ATOM   1103  CD2 LEU A 125      35.523  49.779 -15.563  1.00  0.00      LA0  C
ATOM   1104  C   LEU A 125      39.397  47.921 -14.432  1.00  0.00      LA0  C
ATOM   1105  O   LEU A 125      39.255  47.103 -13.531  1.00  0.00      LA0  O
ATOM   1106  N   GLU A 126      40.531  48.097 -15.118  1.00  0.00      LA0  N
ATOM   1107  H   GLU A 126      40.579  48.789 -15.838  1.00  0.00      LA0  H
ATOM   1108  CA  GLU A 126      41.677  47.251 -14.797  1.00  0.00      LA0  C
ATOM   1109  CB  GLU A 126      42.774  47.292 -15.883  1.00  0.00      LA0  C
ATOM   1110  CG  GLU A 126      42.469  47.913 -17.265  1.00  0.00      LA0  C
ATOM   1111  CD  GLU A 126      41.465  47.140 -18.111  1.00  0.00      LA0  C
ATOM   1112  OE1 GLU A 126      40.369  46.835 -17.647  1.00  0.00      LA0  O
ATOM   1113  OE2 GLU A 126      41.743  46.897 -19.285  1.00  0.00      LA0  O
ATOM   1114  C   GLU A 126      42.245  47.568 -13.423  1.00  0.00      LA0  C
ATOM   1115  O   GLU A 126      42.610  46.685 -12.656  1.00  0.00      LA0  O
ATOM   1116  N   ASP A 127      42.232  48.882 -13.119  1.00  0.00      LA0  N
ATOM   1117  H   ASP A 127      42.071  49.565 -13.835  1.00  0.00      LA0  H
ATOM   1118  CA  ASP A 127      42.537  49.313 -11.748  1.00  0.00      LA0  C
ATOM   1119  CB  ASP A 127      42.494  50.841 -11.610  1.00  0.00      LA0  C
ATOM   1120  CG  ASP A 127      43.555  51.531 -12.451  1.00  0.00      LA0  C
ATOM   1121  OD1 ASP A 127      44.740  51.374 -12.160  1.00  0.00      LA0  O
ATOM   1122  OD2 ASP A 127      43.193  52.254 -13.377  1.00  0.00      LA0  O
ATOM   1123  C   ASP A 127      41.618  48.695 -10.698  1.00  0.00      LA0  C
ATOM   1124  O   ASP A 127      42.029  48.280  -9.622  1.00  0.00      LA0  O
ATOM   1125  N   GLU A 128      40.332  48.623 -11.079  1.00  0.00      LA0  N
ATOM   1126  H   GLU A 128      40.060  49.022 -11.954  1.00  0.00      LA0  H
ATOM   1127  CA  GLU A 128      39.400  47.793 -10.314  1.00  0.00      LA0  C
ATOM   1128  CB  GLU A 128      37.948  48.162 -10.658  1.00  0.00      LA0  C
ATOM   1129  CG  GLU A 128      36.894  47.438  -9.807  1.00  0.00      LA0  C
ATOM   1130  CD  GLU A 128      35.498  47.685 -10.355  1.00  0.00      LA0  C
ATOM   1131  OE1 GLU A 128      34.803  48.559  -9.843  1.00  0.00      LA0  O
ATOM   1132  OE2 GLU A 128      35.088  46.994 -11.286  1.00  0.00      LA0  O
ATOM   1133  C   GLU A 128      39.653  46.315 -10.568  1.00  0.00      LA0  C
ATOM   1134  O   GLU A 128      39.485  45.452  -9.711  1.00  0.00      LA0  O
END
