# Supplementary material for: Large scale analyses of genotype-phenotype relationships of glycine decarboxylase mutations and neurological disease severity
Source: PLoS Comput Biol. 2020 May 18;16(5):e1007871. doi: 10.1371/journal.pcbi.1007871 (PMC7259800; doi:10.1371/journal.pcbi.1007871)
Supplement: S1 Appendix — (ZIP) [file pcbi.1007871.s011.zip › S1_Appendix/cluspro.TH.ecoli/model.000.12.pdb]

HEADER rec.pdb
REMARK original generated coordinate pdb file
ATOM      1  N   GLN A   4      22.318  45.643  17.313  1.00  0.00      RA0  N
ATOM      2  H   GLN A   4      21.354  45.818  17.127  1.00  0.00      RA0  H
ATOM      3  CA  GLN A   4      23.356  46.702  17.078  1.00  0.00      RA0  C
ATOM      4  CB  GLN A   4      22.869  48.052  17.602  1.00  0.00      RA0  C
ATOM      5  CG  GLN A   4      23.784  49.206  17.195  1.00  0.00      RA0  C
ATOM      6  CD  GLN A   4      23.185  50.516  17.655  1.00  0.00      RA0  C
ATOM      7  OE1 GLN A   4      22.892  50.719  18.826  1.00  0.00      RA0  O
ATOM      8  NE2 GLN A   4      23.014  51.402  16.658  1.00  0.00      RA0  N
ATOM      9 HE21 GLN A   4      23.267  51.181  15.717  1.00  0.00      RA0  H
ATOM     10 HE22 GLN A   4      22.623  52.304  16.842  1.00  0.00      RA0  H
ATOM     11  C   GLN A   4      24.669  46.292  17.706  1.00  0.00      RA0  C
ATOM     12  O   GLN A   4      24.709  45.892  18.876  1.00  0.00      RA0  O
ATOM     13  N   THR A   5      25.745  46.374  16.923  1.00  0.00      RA0  N
ATOM     14  H   THR A   5      25.673  46.794  16.023  1.00  0.00      RA0  H
ATOM     15  CA  THR A   5      27.040  45.928  17.398  1.00  0.00      RA0  C
ATOM     16  CB  THR A   5      27.993  45.734  16.193  1.00  0.00      RA0  C
ATOM     17  OG1 THR A   5      29.302  45.342  16.626  1.00  0.00      RA0  O
ATOM     18  HG1 THR A   5      29.761  44.996  15.850  1.00  0.00      RA0  H
ATOM     19  CG2 THR A   5      28.080  46.973  15.300  1.00  0.00      RA0  C
ATOM     20  C   THR A   5      27.567  46.895  18.439  1.00  0.00      RA0  C
ATOM     21  O   THR A   5      27.394  48.098  18.287  1.00  0.00      RA0  O
ATOM     22  N   PRO A   6      28.258  46.395  19.466  1.00  0.00      RA0  N
ATOM     23  CD  PRO A   6      28.411  44.983  19.788  1.00  0.00      RA0  C
ATOM     24  CA  PRO A   6      28.957  47.285  20.399  1.00  0.00      RA0  C
ATOM     25  CB  PRO A   6      29.665  46.299  21.334  1.00  0.00      RA0  C
ATOM     26  CG  PRO A   6      28.859  45.005  21.239  1.00  0.00      RA0  C
ATOM     27  C   PRO A   6      29.941  48.233  19.721  1.00  0.00      RA0  C
ATOM     28  O   PRO A   6      30.283  49.284  20.285  1.00  0.00      RA0  O
ATOM     29  N   LEU A   7      30.378  47.879  18.514  1.00  0.00      RA0  N
ATOM     30  H   LEU A   7      30.058  47.036  18.075  1.00  0.00      RA0  H
ATOM     31  CA  LEU A   7      31.322  48.712  17.757  1.00  0.00      RA0  C
ATOM     32  CB  LEU A   7      32.175  47.818  16.861  1.00  0.00      RA0  C
ATOM     33  CG  LEU A   7      33.074  46.900  17.677  1.00  0.00      RA0  C
ATOM     34  CD1 LEU A   7      33.836  45.901  16.810  1.00  0.00      RA0  C
ATOM     35  CD2 LEU A   7      34.020  47.727  18.535  1.00  0.00      RA0  C
ATOM     36  C   LEU A   7      30.719  49.845  16.928  1.00  0.00      RA0  C
ATOM     37  O   LEU A   7      31.447  50.554  16.256  1.00  0.00      RA0  O
ATOM     38  N   TYR A   8      29.406  50.055  17.033  1.00  0.00      RA0  N
ATOM     39  H   TYR A   8      28.875  49.478  17.656  1.00  0.00      RA0  H
ATOM     40  CA  TYR A   8      28.697  50.975  16.166  1.00  0.00      RA0  C
ATOM     41  CB  TYR A   8      27.232  51.035  16.580  1.00  0.00      RA0  C
ATOM     42  CG  TYR A   8      26.402  51.539  15.429  1.00  0.00      RA0  C
ATOM     43  CD1 TYR A   8      25.993  52.867  15.381  1.00  0.00      RA0  C
ATOM     44  CE1 TYR A   8      25.208  53.311  14.324  1.00  0.00      RA0  C
ATOM     45  CD2 TYR A   8      26.044  50.660  14.417  1.00  0.00      RA0  C
ATOM     46  CE2 TYR A   8      25.258  51.104  13.364  1.00  0.00      RA0  C
ATOM     47  CZ  TYR A   8      24.836  52.426  13.318  1.00  0.00      RA0  C
ATOM     48  OH  TYR A   8      24.042  52.855  12.275  1.00  0.00      RA0  O
ATOM     49  HH  TYR A   8      23.998  52.179  11.612  1.00  0.00      RA0  H
ATOM     50  C   TYR A   8      29.324  52.367  16.213  1.00  0.00      RA0  C
ATOM     51  O   TYR A   8      29.574  52.947  15.173  1.00  0.00      RA0  O
ATOM     52  N   GLU A   9      29.592  52.896  17.409  1.00  0.00      RA0  N
ATOM     53  H   GLU A   9      29.481  52.344  18.234  1.00  0.00      RA0  H
ATOM     54  CA  GLU A   9      30.170  54.230  17.533  1.00  0.00      RA0  C
ATOM     55  CB  GLU A   9      30.091  54.625  19.013  1.00  0.00      RA0  C
ATOM     56  CG  GLU A   9      30.980  55.776  19.482  1.00  0.00      RA0  C
ATOM     57  CD  GLU A   9      32.330  55.223  19.890  1.00  0.00      RA0  C
ATOM     58  OE1 GLU A   9      32.504  54.005  19.872  1.00  0.00      RA0  O
ATOM     59  OE2 GLU A   9      33.212  56.008  20.220  1.00  0.00      RA0  O
ATOM     60  C   GLU A   9      31.558  54.315  16.916  1.00  0.00      RA0  C
ATOM     61  O   GLU A   9      31.888  55.305  16.257  1.00  0.00      RA0  O
ATOM     62  N   GLN A  10      32.378  53.293  17.147  1.00  0.00      RA0  N
ATOM     63  H   GLN A  10      32.122  52.643  17.861  1.00  0.00      RA0  H
ATOM     64  CA  GLN A  10      33.695  53.234  16.494  1.00  0.00      RA0  C
ATOM     65  CB  GLN A  10      34.524  52.061  17.005  1.00  0.00      RA0  C
ATOM     66  CG  GLN A  10      35.126  52.371  18.371  1.00  0.00      RA0  C
ATOM     67  CD  GLN A  10      35.873  53.686  18.279  1.00  0.00      RA0  C
ATOM     68  OE1 GLN A  10      36.855  53.839  17.549  1.00  0.00      RA0  O
ATOM     69  NE2 GLN A  10      35.356  54.631  19.069  1.00  0.00      RA0  N
ATOM     70 HE21 GLN A  10      34.495  54.466  19.577  1.00  0.00      RA0  H
ATOM     71 HE22 GLN A  10      35.658  55.570  19.223  1.00  0.00      RA0  H
ATOM     72  C   GLN A  10      33.576  53.174  14.974  1.00  0.00      RA0  C
ATOM     73  O   GLN A  10      34.322  53.856  14.263  1.00  0.00      RA0  O
ATOM     74  N   HIS A  11      32.625  52.393  14.458  1.00  0.00      RA0  N
ATOM     75  H   HIS A  11      32.025  51.880  15.072  1.00  0.00      RA0  H
ATOM     76  CA  HIS A  11      32.386  52.402  13.014  1.00  0.00      RA0  C
ATOM     77  CB  HIS A  11      31.222  51.505  12.619  1.00  0.00      RA0  C
ATOM     78  CG  HIS A  11      31.494  50.059  12.927  1.00  0.00      RA0  C
ATOM     79  ND1 HIS A  11      32.630  49.408  12.616  1.00  0.00      RA0  N
ATOM     80  HD1 HIS A  11      33.406  49.744  12.114  1.00  0.00      RA0  H
ATOM     81  CD2 HIS A  11      30.615  49.170  13.545  1.00  0.00      RA0  C
ATOM     82  NE2 HIS A  11      31.235  47.971  13.609  1.00  0.00      RA0  N
ATOM     83  CE1 HIS A  11      32.474  48.116  13.040  1.00  0.00      RA0  C
ATOM     84  C   HIS A  11      32.086  53.799  12.504  1.00  0.00      RA0  C
ATOM     85  O   HIS A  11      32.635  54.214  11.489  1.00  0.00      RA0  O
ATOM     86  N   THR A  12      31.245  54.553  13.210  1.00  0.00      RA0  N
ATOM     87  H   THR A  12      30.753  54.204  14.013  1.00  0.00      RA0  H
ATOM     88  CA  THR A  12      30.918  55.903  12.727  1.00  0.00      RA0  C
ATOM     89  CB  THR A  12      29.742  56.406  13.543  1.00  0.00      RA0  C
ATOM     90  OG1 THR A  12      29.641  55.613  14.725  1.00  0.00      RA0  O
ATOM     91  HG1 THR A  12      30.381  55.847  15.279  1.00  0.00      RA0  H
ATOM     92  CG2 THR A  12      28.438  56.310  12.747  1.00  0.00      RA0  C
ATOM     93  C   THR A  12      32.141  56.811  12.783  1.00  0.00      RA0  C
ATOM     94  O   THR A  12      32.362  57.626  11.882  1.00  0.00      RA0  O
ATOM     95  N   LEU A  13      32.932  56.679  13.840  1.00  0.00      RA0  N
ATOM     96  H   LEU A  13      32.729  55.995  14.545  1.00  0.00      RA0  H
ATOM     97  CA  LEU A  13      34.150  57.471  13.973  1.00  0.00      RA0  C
ATOM     98  CB  LEU A  13      34.777  57.309  15.356  1.00  0.00      RA0  C
ATOM     99  CG  LEU A  13      33.908  57.907  16.461  1.00  0.00      RA0  C
ATOM    100  CD1 LEU A  13      34.618  57.860  17.811  1.00  0.00      RA0  C
ATOM    101  CD2 LEU A  13      33.442  59.324  16.120  1.00  0.00      RA0  C
ATOM    102  C   LEU A  13      35.166  57.137  12.881  1.00  0.00      RA0  C
ATOM    103  O   LEU A  13      35.982  57.983  12.507  1.00  0.00      RA0  O
ATOM    104  N   CYS A  14      35.106  55.903  12.378  1.00  0.00      RA0  N
ATOM    105  H   CYS A  14      34.454  55.248  12.763  1.00  0.00      RA0  H
ATOM    106  CA  CYS A  14      35.954  55.426  11.284  1.00  0.00      RA0  C
ATOM    107  CB  CYS A  14      36.265  53.944  11.491  1.00  0.00      RA0  C
ATOM    108  SG  CYS A  14      37.170  53.624  13.032  1.00  0.00      RA0  S
ATOM    109  C   CYS A  14      35.397  55.732   9.892  1.00  0.00      RA0  C
ATOM    110  O   CYS A  14      35.986  55.323   8.897  1.00  0.00      RA0  O
ATOM    111  N   GLY A  15      34.279  56.453   9.826  1.00  0.00      RA0  N
ATOM    112  H   GLY A  15      33.793  56.710  10.663  1.00  0.00      RA0  H
ATOM    113  CA  GLY A  15      33.716  56.889   8.549  1.00  0.00      RA0  C
ATOM    114  C   GLY A  15      32.884  55.831   7.838  1.00  0.00      RA0  C
ATOM    115  O   GLY A  15      32.760  55.840   6.615  1.00  0.00      RA0  O
ATOM    116  N   ALA A  16      32.291  54.925   8.598  1.00  0.00      RA0  N
ATOM    117  H   ALA A  16      32.424  54.957   9.592  1.00  0.00      RA0  H
ATOM    118  CA  ALA A  16      31.456  53.867   8.003  1.00  0.00      RA0  C
ATOM    119  CB  ALA A  16      30.861  52.978   9.084  1.00  0.00      RA0  C
ATOM    120  C   ALA A  16      30.290  54.405   7.149  1.00  0.00      RA0  C
ATOM    121  O   ALA A  16      29.627  55.384   7.501  1.00  0.00      RA0  O
ATOM    122  N   ARG A  17      30.083  53.784   5.991  1.00  0.00      RA0  N
ATOM    123  H   ARG A  17      30.709  53.039   5.761  1.00  0.00      RA0  H
ATOM    124  CA  ARG A  17      28.847  53.954   5.233  1.00  0.00      RA0  C
ATOM    125  CB  ARG A  17      29.150  53.972   3.746  1.00  0.00      RA0  C
ATOM    126  CG  ARG A  17      29.698  55.300   3.250  1.00  0.00      RA0  C
ATOM    127  CD  ARG A  17      31.052  55.765   3.785  1.00  0.00      RA0  C
ATOM    128  NE  ARG A  17      31.386  57.007   3.112  1.00  0.00      RA0  N
ATOM    129  HE  ARG A  17      30.834  57.261   2.310  1.00  0.00      RA0  H
ATOM    130  CZ  ARG A  17      32.366  57.835   3.489  1.00  0.00      RA0  C
ATOM    131  NH1 ARG A  17      33.159  57.542   4.521  1.00  0.00      RA0  N
ATOM    132 HH11 ARG A  17      33.944  58.104   4.776  1.00  0.00      RA0  H
ATOM    133 HH12 ARG A  17      32.978  56.730   5.092  1.00  0.00      RA0  H
ATOM    134  NH2 ARG A  17      32.498  58.955   2.786  1.00  0.00      RA0  N
ATOM    135 HH21 ARG A  17      33.229  59.619   2.938  1.00  0.00      RA0  H
ATOM    136 HH22 ARG A  17      31.807  59.135   2.071  1.00  0.00      RA0  H
ATOM    137  C   ARG A  17      28.052  52.692   5.551  1.00  0.00      RA0  C
ATOM    138  O   ARG A  17      28.424  51.601   5.152  1.00  0.00      RA0  O
ATOM    139  N   MSE A  18      26.942  52.849   6.263  1.00  0.00      RA0  N
ATOM    140  H   MSE A  18      26.579  53.771   6.384  1.00  0.00      RA0  H
ATOM    141  CA  MSE A  18      26.193  51.711   6.787  1.00  0.00      RA0  C
ATOM    142  CB  MSE A  18      25.444  52.093   8.064  1.00  0.00      RA0  C
ATOM    143  CG  MSE A  18      26.306  52.635   9.202  1.00  0.00      RA0  C
ATOM    144  SE  MSE A  18      27.446  51.420   9.872  1.00  0.00      RA0  S
ATOM    145  CE  MSE A  18      27.930  52.366  11.323  1.00  0.00      RA0  C
ATOM    146  C   MSE A  18      25.153  51.143   5.804  1.00  0.00      RA0  C
ATOM    147  O   MSE A  18      24.553  51.880   5.013  1.00  0.00      RA0  O
ATOM    148  N   VAL A  19      24.946  49.837   5.891  1.00  0.00      RA0  N
ATOM    149  H   VAL A  19      25.467  49.260   6.522  1.00  0.00      RA0  H
ATOM    150  CA  VAL A  19      23.825  49.171   5.232  1.00  0.00      RA0  C
ATOM    151  CB  VAL A  19      24.283  48.465   3.942  1.00  0.00      RA0  C
ATOM    152  CG1 VAL A  19      24.739  49.471   2.882  1.00  0.00      RA0  C
ATOM    153  CG2 VAL A  19      25.355  47.403   4.211  1.00  0.00      RA0  C
ATOM    154  C   VAL A  19      23.218  48.169   6.201  1.00  0.00      RA0  C
ATOM    155  O   VAL A  19      23.788  47.884   7.248  1.00  0.00      RA0  O
ATOM    156  N   ASP A  20      22.059  47.624   5.854  1.00  0.00      RA0  N
ATOM    157  H   ASP A  20      21.694  47.736   4.933  1.00  0.00      RA0  H
ATOM    158  CA  ASP A  20      21.501  46.561   6.663  1.00  0.00      RA0  C
ATOM    159  CB  ASP A  20      20.003  46.352   6.495  1.00  0.00      RA0  C
ATOM    160  CG  ASP A  20      19.701  45.129   7.339  1.00  0.00      RA0  C
ATOM    161  OD1 ASP A  20      19.936  45.203   8.537  1.00  0.00      RA0  O
ATOM    162  OD2 ASP A  20      19.322  44.082   6.812  1.00  0.00      RA0  O
ATOM    163  C   ASP A  20      22.132  45.251   6.279  1.00  0.00      RA0  C
ATOM    164  O   ASP A  20      22.216  44.922   5.097  1.00  0.00      RA0  O
ATOM    165  N   PHE A  21      22.592  44.496   7.272  1.00  0.00      RA0  N
ATOM    166  H   PHE A  21      22.306  44.768   8.190  1.00  0.00      RA0  H
ATOM    167  CA  PHE A  21      23.096  43.151   7.053  1.00  0.00      RA0  C
ATOM    168  CB  PHE A  21      24.582  43.112   7.388  1.00  0.00      RA0  C
ATOM    169  CG  PHE A  21      25.235  41.913   6.749  1.00  0.00      RA0  C
ATOM    170  CD1 PHE A  21      24.980  41.617   5.416  1.00  0.00      RA0  C
ATOM    171  CD2 PHE A  21      26.107  41.122   7.486  1.00  0.00      RA0  C
ATOM    172  CE1 PHE A  21      25.618  40.542   4.809  1.00  0.00      RA0  C
ATOM    173  CE2 PHE A  21      26.745  40.047   6.878  1.00  0.00      RA0  C
ATOM    174  CZ  PHE A  21      26.509  39.763   5.538  1.00  0.00      RA0  C
ATOM    175  C   PHE A  21      22.320  42.193   7.937  1.00  0.00      RA0  C
ATOM    176  O   PHE A  21      22.596  42.069   9.137  1.00  0.00      RA0  O
ATOM    177  N   HIS A  22      21.303  41.559   7.363  1.00  0.00      RA0  N
ATOM    178  H   HIS A  22      20.989  41.942   6.493  1.00  0.00      RA0  H
ATOM    179  CA  HIS A  22      20.471  40.614   8.117  1.00  0.00      RA0  C
ATOM    180  CB  HIS A  22      21.198  39.306   8.449  1.00  0.00      RA0  C
ATOM    181  CG  HIS A  22      22.031  38.798   7.300  1.00  0.00      RA0  C
ATOM    182  ND1 HIS A  22      21.605  38.685   6.028  1.00  0.00      RA0  N
ATOM    183  HD1 HIS A  22      20.721  38.931   5.682  1.00  0.00      RA0  H
ATOM    184  CD2 HIS A  22      23.351  38.350   7.375  1.00  0.00      RA0  C
ATOM    185  NE2 HIS A  22      23.719  37.962   6.132  1.00  0.00      RA0  N
ATOM    186  CE1 HIS A  22      22.646  38.169   5.300  1.00  0.00      RA0  C
ATOM    187  C   HIS A  22      19.960  41.183   9.440  1.00  0.00      RA0  C
ATOM    188  O   HIS A  22      19.955  40.491  10.463  1.00  0.00      RA0  O
ATOM    189  N   GLY A  23      19.505  42.437   9.388  1.00  0.00      RA0  N
ATOM    190  H   GLY A  23      19.615  43.021   8.574  1.00  0.00      RA0  H
ATOM    191  CA  GLY A  23      18.932  43.124  10.542  1.00  0.00      RA0  C
ATOM    192  C   GLY A  23      19.890  43.995  11.343  1.00  0.00      RA0  C
ATOM    193  O   GLY A  23      19.437  44.796  12.172  1.00  0.00      RA0  O
ATOM    194  N   TRP A  24      21.199  43.837  11.104  1.00  0.00      RA0  N
ATOM    195  H   TRP A  24      21.472  43.277  10.321  1.00  0.00      RA0  H
ATOM    196  CA  TRP A  24      22.255  44.642  11.761  1.00  0.00      RA0  C
ATOM    197  CB  TRP A  24      23.521  43.825  12.013  1.00  0.00      RA0  C
ATOM    198  CG  TRP A  24      23.334  42.671  12.965  1.00  0.00      RA0  C
ATOM    199  CD2 TRP A  24      23.851  42.551  14.307  1.00  0.00      RA0  C
ATOM    200  CE2 TRP A  24      23.486  41.275  14.792  1.00  0.00      RA0  C
ATOM    201  CE3 TRP A  24      24.591  43.408  15.112  1.00  0.00      RA0  C
ATOM    202  CD1 TRP A  24      22.681  41.457  12.713  1.00  0.00      RA0  C
ATOM    203  NE1 TRP A  24      22.773  40.632  13.788  1.00  0.00      RA0  N
ATOM    204  HE1 TRP A  24      22.430  39.711  13.823  1.00  0.00      RA0  H
ATOM    205  CZ2 TRP A  24      23.874  40.886  16.069  1.00  0.00      RA0  C
ATOM    206  CZ3 TRP A  24      24.973  43.006  16.386  1.00  0.00      RA0  C
ATOM    207  CH2 TRP A  24      24.616  41.751  16.864  1.00  0.00      RA0  C
ATOM    208  C   TRP A  24      22.688  45.819  10.866  1.00  0.00      RA0  C
ATOM    209  O   TRP A  24      22.888  45.636   9.658  1.00  0.00      RA0  O
ATOM    210  N   MSE A  25      22.893  46.987  11.457  1.00  0.00      RA0  N
ATOM    211  H   MSE A  25      22.787  47.043  12.446  1.00  0.00      RA0  H
ATOM    212  CA  MSE A  25      23.476  48.111  10.726  1.00  0.00      RA0  C
ATOM    213  CB  MSE A  25      22.976  49.438  11.285  1.00  0.00      RA0  C
ATOM    214  CG  MSE A  25      21.484  49.604  11.005  1.00  0.00      RA0  C
ATOM    215  SE  MSE A  25      21.142  49.621   9.238  1.00  0.00      RA0  S
ATOM    216  CE  MSE A  25      19.381  49.260   9.322  1.00  0.00      RA0  C
ATOM    217  C   MSE A  25      24.996  47.992  10.758  1.00  0.00      RA0  C
ATOM    218  O   MSE A  25      25.620  48.212  11.805  1.00  0.00      RA0  O
ATOM    219  N   MSE A  26      25.570  47.665   9.596  1.00  0.00      RA0  N
ATOM    220  H   MSE A  26      25.004  47.595   8.768  1.00  0.00      RA0  H
ATOM    221  CA  MSE A  26      26.991  47.305   9.476  1.00  0.00      RA0  C
ATOM    222  CB  MSE A  26      27.115  45.805   9.183  1.00  0.00      RA0  C
ATOM    223  CG  MSE A  26      26.559  44.889  10.269  1.00  0.00      RA0  C
ATOM    224  SE  MSE A  26      27.443  45.028  11.827  1.00  0.00      RA0  S
ATOM    225  CE  MSE A  26      29.010  44.351  11.260  1.00  0.00      RA0  C
ATOM    226  C   MSE A  26      27.654  48.087   8.358  1.00  0.00      RA0  C
ATOM    227  O   MSE A  26      27.010  48.437   7.362  1.00  0.00      RA0  O
ATOM    228  N   PRO A  27      28.947  48.385   8.499  1.00  0.00      RA0  N
ATOM    229  CD  PRO A  27      29.790  48.116   9.655  1.00  0.00      RA0  C
ATOM    230  CA  PRO A  27      29.642  49.103   7.432  1.00  0.00      RA0  C
ATOM    231  CB  PRO A  27      31.016  49.386   8.040  1.00  0.00      RA0  C
ATOM    232  CG  PRO A  27      30.864  49.183   9.544  1.00  0.00      RA0  C
ATOM    233  C   PRO A  27      29.809  48.337   6.132  1.00  0.00      RA0  C
ATOM    234  O   PRO A  27      30.370  47.255   6.112  1.00  0.00      RA0  O
ATOM    235  N   LEU A  28      29.304  48.907   5.043  1.00  0.00      RA0  N
ATOM    236  H   LEU A  28      28.790  49.760   5.138  1.00  0.00      RA0  H
ATOM    237  CA  LEU A  28      29.578  48.382   3.716  1.00  0.00      RA0  C
ATOM    238  CB  LEU A  28      28.641  49.027   2.691  1.00  0.00      RA0  C
ATOM    239  CG  LEU A  28      28.729  48.435   1.279  1.00  0.00      RA0  C
ATOM    240  CD1 LEU A  28      28.314  46.962   1.244  1.00  0.00      RA0  C
ATOM    241  CD2 LEU A  28      27.947  49.271   0.264  1.00  0.00      RA0  C
ATOM    242  C   LEU A  28      31.047  48.677   3.374  1.00  0.00      RA0  C
ATOM    243  O   LEU A  28      31.740  47.875   2.750  1.00  0.00      RA0  O
ATOM    244  N   HIS A  29      31.473  49.864   3.749  1.00  0.00      RA0  N
ATOM    245  H   HIS A  29      30.892  50.508   4.251  1.00  0.00      RA0  H
ATOM    246  CA  HIS A  29      32.866  50.280   3.592  1.00  0.00      RA0  C
ATOM    247  CB  HIS A  29      33.292  50.467   2.122  1.00  0.00      RA0  C
ATOM    248  CG  HIS A  29      32.814  51.729   1.438  1.00  0.00      RA0  C
ATOM    249  ND1 HIS A  29      32.170  52.758   2.024  1.00  0.00      RA0  N
ATOM    250  HD1 HIS A  29      31.850  52.817   2.950  1.00  0.00      RA0  H
ATOM    251  CD2 HIS A  29      33.017  52.043   0.092  1.00  0.00      RA0  C
ATOM    252  NE2 HIS A  29      32.499  53.272  -0.126  1.00  0.00      RA0  N
ATOM    253  CE1 HIS A  29      31.981  53.708   1.060  1.00  0.00      RA0  C
ATOM    254  C   HIS A  29      33.078  51.495   4.461  1.00  0.00      RA0  C
ATOM    255  O   HIS A  29      32.143  52.009   5.054  1.00  0.00      RA0  O
ATOM    256  N   TYR A  30      34.310  51.984   4.483  1.00  0.00      RA0  N
ATOM    257  H   TYR A  30      35.058  51.474   4.036  1.00  0.00      RA0  H
ATOM    258  CA  TYR A  30      34.651  53.153   5.285  1.00  0.00      RA0  C
ATOM    259  CB  TYR A  30      35.695  52.799   6.345  1.00  0.00      RA0  C
ATOM    260  CG  TYR A  30      35.190  51.806   7.363  1.00  0.00      RA0  C
ATOM    261  CD1 TYR A  30      35.235  50.441   7.105  1.00  0.00      RA0  C
ATOM    262  CE1 TYR A  30      34.867  49.537   8.094  1.00  0.00      RA0  C
ATOM    263  CD2 TYR A  30      34.714  52.267   8.584  1.00  0.00      RA0  C
ATOM    264  CE2 TYR A  30      34.351  51.364   9.575  1.00  0.00      RA0  C
ATOM    265  CZ  TYR A  30      34.458  50.000   9.339  1.00  0.00      RA0  C
ATOM    266  OH  TYR A  30      34.164  49.108  10.350  1.00  0.00      RA0  O
ATOM    267  HH  TYR A  30      34.288  48.222  10.024  1.00  0.00      RA0  H
ATOM    268  C   TYR A  30      35.253  54.249   4.414  1.00  0.00      RA0  C
ATOM    269  O   TYR A  30      35.986  55.144   4.908  1.00  0.00      RA0  O
ATOM    270  N   GLY A  31      34.939  54.191   3.122  1.00  0.00      RA0  N
ATOM    271  H   GLY A  31      34.383  53.425   2.800  1.00  0.00      RA0  H
ATOM    272  CA  GLY A  31      35.396  55.192   2.164  1.00  0.00      RA0  C
ATOM    273  C   GLY A  31      35.870  54.611   0.843  1.00  0.00      RA0  C
ATOM    274  O   GLY A  31      35.830  55.287  -0.186  1.00  0.00      RA0  O
ATOM    275  N   SER A  32      36.371  53.386   0.873  1.00  0.00      RA0  N
ATOM    276  H   SER A  32      36.522  52.901   1.737  1.00  0.00      RA0  H
ATOM    277  CA  SER A  32      36.822  52.713  -0.340  1.00  0.00      RA0  C
ATOM    278  CB  SER A  32      38.144  53.211  -0.911  1.00  0.00      RA0  C
ATOM    279  OG  SER A  32      38.190  52.739  -2.257  1.00  0.00      RA0  O
ATOM    280  HG  SER A  32      39.073  52.942  -2.597  1.00  0.00      RA0  H
ATOM    281  C   SER A  32      36.839  51.207  -0.179  1.00  0.00      RA0  C
ATOM    282  O   SER A  32      37.762  50.674   0.427  1.00  0.00      RA0  O
ATOM    283  N   GLN A  33      35.845  50.502  -0.721  1.00  0.00      RA0  N
ATOM    284  H   GLN A  33      35.132  51.001  -1.208  1.00  0.00      RA0  H
ATOM    285  CA  GLN A  33      35.849  49.061  -0.607  1.00  0.00      RA0  C
ATOM    286  CB  GLN A  33      34.503  48.491  -1.079  1.00  0.00      RA0  C
ATOM    287  CG  GLN A  33      34.182  48.779  -2.550  1.00  0.00      RA0  C
ATOM    288  CD  GLN A  33      32.743  48.431  -2.856  1.00  0.00      RA0  C
ATOM    289  OE1 GLN A  33      31.830  49.201  -2.595  1.00  0.00      RA0  O
ATOM    290  NE2 GLN A  33      32.589  47.257  -3.474  1.00  0.00      RA0  N
ATOM    291 HE21 GLN A  33      33.340  46.621  -3.638  1.00  0.00      RA0  H
ATOM    292 HE22 GLN A  33      31.693  46.969  -3.823  1.00  0.00      RA0  H
ATOM    293  C   GLN A  33      37.031  48.413  -1.333  1.00  0.00      RA0  C
ATOM    294  O   GLN A  33      37.523  47.372  -0.893  1.00  0.00      RA0  O
ATOM    295  N   ILE A  34      37.509  49.068  -2.395  1.00  0.00      RA0  N
ATOM    296  H   ILE A  34      37.178  49.989  -2.594  1.00  0.00      RA0  H
ATOM    297  CA  ILE A  34      38.654  48.569  -3.148  1.00  0.00      RA0  C
ATOM    298  CB  ILE A  34      38.755  49.208  -4.533  1.00  0.00      RA0  C
ATOM    299  CG2 ILE A  34      39.906  48.615  -5.353  1.00  0.00      RA0  C
ATOM    300  CG1 ILE A  34      37.411  49.076  -5.266  1.00  0.00      RA0  C
ATOM    301  CD1 ILE A  34      37.001  47.639  -5.606  1.00  0.00      RA0  C
ATOM    302  C   ILE A  34      39.923  48.647  -2.283  1.00  0.00      RA0  C
ATOM    303  O   ILE A  34      40.670  47.668  -2.171  1.00  0.00      RA0  O
ATOM    304  N   ASP A  35      40.147  49.782  -1.638  1.00  0.00      RA0  N
ATOM    305  H   ASP A  35      39.653  50.612  -1.908  1.00  0.00      RA0  H
ATOM    306  CA  ASP A  35      41.325  49.899  -0.740  1.00  0.00      RA0  C
ATOM    307  CB  ASP A  35      41.602  51.372  -0.327  1.00  0.00      RA0  C
ATOM    308  CG  ASP A  35      41.158  51.755   1.090  1.00  0.00      RA0  C
ATOM    309  OD1 ASP A  35      41.764  51.296   2.052  1.00  0.00      RA0  O
ATOM    310  OD2 ASP A  35      40.201  52.504   1.265  1.00  0.00      RA0  O
ATOM    311  C   ASP A  35      41.294  48.934   0.434  1.00  0.00      RA0  C
ATOM    312  O   ASP A  35      42.322  48.467   0.867  1.00  0.00      RA0  O
ATOM    313  N   GLU A  36      40.101  48.658   0.971  1.00  0.00      RA0  N
ATOM    314  H   GLU A  36      39.313  49.167   0.617  1.00  0.00      RA0  H
ATOM    315  CA  GLU A  36      39.930  47.753   2.067  1.00  0.00      RA0  C
ATOM    316  CB  GLU A  36      38.454  47.836   2.484  1.00  0.00      RA0  C
ATOM    317  CG  GLU A  36      38.259  48.950   3.504  1.00  0.00      RA0  C
ATOM    318  CD  GLU A  36      36.901  49.637   3.471  1.00  0.00      RA0  C
ATOM    319  OE1 GLU A  36      35.887  48.972   3.666  1.00  0.00      RA0  O
ATOM    320  OE2 GLU A  36      36.870  50.862   3.305  1.00  0.00      RA0  O
ATOM    321  C   GLU A  36      40.307  46.333   1.615  1.00  0.00      RA0  C
ATOM    322  O   GLU A  36      41.005  45.602   2.312  1.00  0.00      RA0  O
ATOM    323  N   HIS A  37      39.879  45.973   0.420  1.00  0.00      RA0  N
ATOM    324  H   HIS A  37      39.324  46.620  -0.108  1.00  0.00      RA0  H
ATOM    325  CA  HIS A  37      40.215  44.681  -0.162  1.00  0.00      RA0  C
ATOM    326  CB  HIS A  37      39.548  44.559  -1.531  1.00  0.00      RA0  C
ATOM    327  CG  HIS A  37      39.746  43.174  -2.092  1.00  0.00      RA0  C
ATOM    328  ND1 HIS A  37      38.752  42.274  -2.187  1.00  0.00      RA0  N
ATOM    329  HD1 HIS A  37      37.816  42.411  -1.912  1.00  0.00      RA0  H
ATOM    330  CD2 HIS A  37      40.921  42.608  -2.594  1.00  0.00      RA0  C
ATOM    331  NE2 HIS A  37      40.623  41.352  -2.990  1.00  0.00      RA0  N
ATOM    332  CE1 HIS A  37      39.294  41.145  -2.746  1.00  0.00      RA0  C
ATOM    333  C   HIS A  37      41.729  44.562  -0.269  1.00  0.00      RA0  C
ATOM    334  O   HIS A  37      42.311  43.566   0.198  1.00  0.00      RA0  O
ATOM    335  N   HIS A  38      42.358  45.585  -0.838  1.00  0.00      RA0  N
ATOM    336  H   HIS A  38      41.836  46.388  -1.139  1.00  0.00      RA0  H
ATOM    337  CA  HIS A  38      43.808  45.520  -1.079  1.00  0.00      RA0  C
ATOM    338  CB  HIS A  38      44.271  46.652  -1.991  1.00  0.00      RA0  C
ATOM    339  CG  HIS A  38      43.801  46.417  -3.404  1.00  0.00      RA0  C
ATOM    340  ND1 HIS A  38      43.818  45.219  -4.022  1.00  0.00      RA0  N
ATOM    341  HD1 HIS A  38      44.104  44.358  -3.656  1.00  0.00      RA0  H
ATOM    342  CD2 HIS A  38      43.311  47.376  -4.294  1.00  0.00      RA0  C
ATOM    343  NE2 HIS A  38      43.036  46.739  -5.457  1.00  0.00      RA0  N
ATOM    344  CE1 HIS A  38      43.346  45.416  -5.293  1.00  0.00      RA0  C
ATOM    345  C   HIS A  38      44.615  45.560   0.230  1.00  0.00      RA0  C
ATOM    346  O   HIS A  38      45.719  44.999   0.309  1.00  0.00      RA0  O
ATOM    347  N   ALA A  39      44.057  46.171   1.266  1.00  0.00      RA0  N
ATOM    348  H   ALA A  39      43.203  46.682   1.144  1.00  0.00      RA0  H
ATOM    349  CA  ALA A  39      44.681  46.177   2.596  1.00  0.00      RA0  C
ATOM    350  CB  ALA A  39      43.872  47.029   3.577  1.00  0.00      RA0  C
ATOM    351  C   ALA A  39      44.804  44.774   3.160  1.00  0.00      RA0  C
ATOM    352  O   ALA A  39      45.803  44.428   3.774  1.00  0.00      RA0  O
ATOM    353  N   VAL A  40      43.775  43.962   2.980  1.00  0.00      RA0  N
ATOM    354  H   VAL A  40      42.981  44.277   2.453  1.00  0.00      RA0  H
ATOM    355  CA  VAL A  40      43.819  42.610   3.499  1.00  0.00      RA0  C
ATOM    356  CB  VAL A  40      42.427  41.993   3.510  1.00  0.00      RA0  C
ATOM    357  CG1 VAL A  40      42.464  40.536   3.968  1.00  0.00      RA0  C
ATOM    358  CG2 VAL A  40      41.501  42.842   4.384  1.00  0.00      RA0  C
ATOM    359  C   VAL A  40      44.815  41.795   2.686  1.00  0.00      RA0  C
ATOM    360  O   VAL A  40      45.540  40.958   3.235  1.00  0.00      RA0  O
ATOM    361  N   ARG A  41      44.833  42.021   1.384  1.00  0.00      RA0  N
ATOM    362  H   ARG A  41      44.210  42.702   0.995  1.00  0.00      RA0  H
ATOM    363  CA  ARG A  41      45.711  41.256   0.514  1.00  0.00      RA0  C
ATOM    364  CB  ARG A  41      45.378  41.517  -0.955  1.00  0.00      RA0  C
ATOM    365  CG  ARG A  41      44.056  40.914  -1.427  1.00  0.00      RA0  C
ATOM    366  CD  ARG A  41      44.072  39.385  -1.488  1.00  0.00      RA0  C
ATOM    367  NE  ARG A  41      42.799  38.885  -2.006  1.00  0.00      RA0  N
ATOM    368  HE  ARG A  41      42.417  39.329  -2.835  1.00  0.00      RA0  H
ATOM    369  CZ  ARG A  41      42.152  37.880  -1.349  1.00  0.00      RA0  C
ATOM    370  NH1 ARG A  41      42.744  37.265  -0.308  1.00  0.00      RA0  N
ATOM    371 HH11 ARG A  41      42.253  36.593   0.257  1.00  0.00      RA0  H
ATOM    372 HH12 ARG A  41      43.709  37.415  -0.039  1.00  0.00      RA0  H
ATOM    373  NH2 ARG A  41      40.919  37.515  -1.749  1.00  0.00      RA0  N
ATOM    374 HH21 ARG A  41      40.337  36.843  -1.275  1.00  0.00      RA0  H
ATOM    375 HH22 ARG A  41      40.550  37.933  -2.596  1.00  0.00      RA0  H
ATOM    376  C   ARG A  41      47.191  41.564   0.743  1.00  0.00      RA0  C
ATOM    377  O   ARG A  41      48.022  40.713   0.488  1.00  0.00      RA0  O
ATOM    378  N   THR A  42      47.504  42.765   1.203  1.00  0.00      RA0  N
ATOM    379  H   THR A  42      46.802  43.441   1.426  1.00  0.00      RA0  H
ATOM    380  CA  THR A  42      48.920  43.214   1.247  1.00  0.00      RA0  C
ATOM    381  CB  THR A  42      49.231  44.247   0.155  1.00  0.00      RA0  C
ATOM    382  OG1 THR A  42      48.286  45.317   0.159  1.00  0.00      RA0  O
ATOM    383  HG1 THR A  42      47.445  44.938  -0.061  1.00  0.00      RA0  H
ATOM    384  CG2 THR A  42      49.275  43.599  -1.230  1.00  0.00      RA0  C
ATOM    385  C   THR A  42      49.447  43.592   2.627  1.00  0.00      RA0  C
ATOM    386  O   THR A  42      50.678  43.744   2.797  1.00  0.00      RA0  O
ATOM    387  N   ASP A  43      48.563  43.801   3.601  1.00  0.00      RA0  N
ATOM    388  H   ASP A  43      47.578  43.659   3.492  1.00  0.00      RA0  H
ATOM    389  CA  ASP A  43      49.004  44.310   4.898  1.00  0.00      RA0  C
ATOM    390  CB  ASP A  43      49.097  45.840   4.903  1.00  0.00      RA0  C
ATOM    391  CG  ASP A  43      49.627  46.320   6.243  1.00  0.00      RA0  C
ATOM    392  OD1 ASP A  43      50.082  45.511   7.045  1.00  0.00      RA0  O
ATOM    393  OD2 ASP A  43      49.553  47.508   6.531  1.00  0.00      RA0  O
ATOM    394  C   ASP A  43      48.089  43.764   6.004  1.00  0.00      RA0  C
ATOM    395  O   ASP A  43      48.233  42.591   6.395  1.00  0.00      RA0  O
ATOM    396  N   ALA A  44      47.140  44.565   6.489  1.00  0.00      RA0  N
ATOM    397  H   ALA A  44      46.987  45.497   6.156  1.00  0.00      RA0  H
ATOM    398  CA  ALA A  44      46.194  44.086   7.503  1.00  0.00      RA0  C
ATOM    399  CB  ALA A  44      46.794  44.191   8.904  1.00  0.00      RA0  C
ATOM    400  C   ALA A  44      44.907  44.912   7.458  1.00  0.00      RA0  C
ATOM    401  O   ALA A  44      44.949  46.151   7.470  1.00  0.00      RA0  O
ATOM    402  N   GLY A  45      43.784  44.199   7.443  1.00  0.00      RA0  N
ATOM    403  H   GLY A  45      43.810  43.197   7.427  1.00  0.00      RA0  H
ATOM    404  CA  GLY A  45      42.471  44.813   7.598  1.00  0.00      RA0  C
ATOM    405  C   GLY A  45      41.689  44.078   8.662  1.00  0.00      RA0  C
ATOM    406  O   GLY A  45      42.001  42.941   8.989  1.00  0.00      RA0  O
ATOM    407  N   MSE A  46      40.634  44.695   9.171  1.00  0.00      RA0  N
ATOM    408  H   MSE A  46      40.382  45.620   8.871  1.00  0.00      RA0  H
ATOM    409  CA  MSE A  46      39.783  44.020  10.113  1.00  0.00      RA0  C
ATOM    410  CB  MSE A  46      40.166  44.379  11.545  1.00  0.00      RA0  C
ATOM    411  CG  MSE A  46      39.998  45.870  11.818  1.00  0.00      RA0  C
ATOM    412  SE  MSE A  46      40.452  46.305  13.496  1.00  0.00      RA0  S
ATOM    413  CE  MSE A  46      40.466  48.082  13.252  1.00  0.00      RA0  C
ATOM    414  C   MSE A  46      38.309  44.298   9.904  1.00  0.00      RA0  C
ATOM    415  O   MSE A  46      37.922  45.360   9.435  1.00  0.00      RA0  O
ATOM    416  N   PHE A  47      37.522  43.309  10.307  1.00  0.00      RA0  N
ATOM    417  H   PHE A  47      37.929  42.540  10.804  1.00  0.00      RA0  H
ATOM    418  CA  PHE A  47      36.079  43.300  10.121  1.00  0.00      RA0  C
ATOM    419  CB  PHE A  47      35.640  42.153   9.208  1.00  0.00      RA0  C
ATOM    420  CG  PHE A  47      36.375  42.150   7.890  1.00  0.00      RA0  C
ATOM    421  CD1 PHE A  47      37.570  41.451   7.761  1.00  0.00      RA0  C
ATOM    422  CD2 PHE A  47      35.842  42.826   6.800  1.00  0.00      RA0  C
ATOM    423  CE1 PHE A  47      38.227  41.417   6.538  1.00  0.00      RA0  C
ATOM    424  CE2 PHE A  47      36.497  42.788   5.576  1.00  0.00      RA0  C
ATOM    425  CZ  PHE A  47      37.685  42.081   5.445  1.00  0.00      RA0  C
ATOM    426  C   PHE A  47      35.406  43.063  11.465  1.00  0.00      RA0  C
ATOM    427  O   PHE A  47      35.855  42.232  12.288  1.00  0.00      RA0  O
ATOM    428  N   ASP A  48      34.328  43.799  11.710  1.00  0.00      RA0  N
ATOM    429  H   ASP A  48      33.951  44.389  10.999  1.00  0.00      RA0  H
ATOM    430  CA  ASP A  48      33.477  43.515  12.842  1.00  0.00      RA0  C
ATOM    431  CB  ASP A  48      32.502  44.626  13.192  1.00  0.00      RA0  C
ATOM    432  CG  ASP A  48      31.657  44.042  14.301  1.00  0.00      RA0  C
ATOM    433  OD1 ASP A  48      32.242  43.439  15.182  1.00  0.00      RA0  O
ATOM    434  OD2 ASP A  48      30.433  44.122  14.277  1.00  0.00      RA0  O
ATOM    435  C   ASP A  48      32.610  42.324  12.472  1.00  0.00      RA0  C
ATOM    436  O   ASP A  48      31.790  42.437  11.560  1.00  0.00      RA0  O
ATOM    437  N   VAL A  49      32.811  41.207  13.143  1.00  0.00      RA0  N
ATOM    438  H   VAL A  49      33.380  41.265  13.969  1.00  0.00      RA0  H
ATOM    439  CA  VAL A  49      31.989  40.024  12.914  1.00  0.00      RA0  C
ATOM    440  CB  VAL A  49      32.838  38.859  12.405  1.00  0.00      RA0  C
ATOM    441  CG1 VAL A  49      33.157  39.066  10.926  1.00  0.00      RA0  C
ATOM    442  CG2 VAL A  49      34.112  38.680  13.228  1.00  0.00      RA0  C
ATOM    443  C   VAL A  49      31.198  39.673  14.179  1.00  0.00      RA0  C
ATOM    444  O   VAL A  49      30.904  38.514  14.425  1.00  0.00      RA0  O
ATOM    445  N   SER A  50      30.753  40.704  14.897  1.00  0.00      RA0  N
ATOM    446  H   SER A  50      31.007  41.652  14.671  1.00  0.00      RA0  H
ATOM    447  CA  SER A  50      29.992  40.524  16.126  1.00  0.00      RA0  C
ATOM    448  CB  SER A  50      30.058  41.782  16.986  1.00  0.00      RA0  C
ATOM    449  OG  SER A  50      31.418  41.999  17.372  1.00  0.00      RA0  O
ATOM    450  HG  SER A  50      31.788  42.544  16.679  1.00  0.00      RA0  H
ATOM    451  C   SER A  50      28.561  40.100  15.828  1.00  0.00      RA0  C
ATOM    452  O   SER A  50      27.840  39.673  16.732  1.00  0.00      RA0  O
ATOM    453  N   HIS A  51      28.182  40.234  14.568  1.00  0.00      RA0  N
ATOM    454  H   HIS A  51      28.822  40.658  13.930  1.00  0.00      RA0  H
ATOM    455  CA  HIS A  51      26.905  39.713  14.046  1.00  0.00      RA0  C
ATOM    456  CB  HIS A  51      26.574  40.331  12.683  1.00  0.00      RA0  C
ATOM    457  CG  HIS A  51      27.303  39.612  11.573  1.00  0.00      RA0  C
ATOM    458  ND1 HIS A  51      26.675  38.857  10.654  1.00  0.00      RA0  N
ATOM    459  HD1 HIS A  51      25.705  38.734  10.586  1.00  0.00      RA0  H
ATOM    460  CD2 HIS A  51      28.675  39.598  11.306  1.00  0.00      RA0  C
ATOM    461  NE2 HIS A  51      28.865  38.818  10.213  1.00  0.00      RA0  N
ATOM    462  CE1 HIS A  51      27.636  38.363   9.811  1.00  0.00      RA0  C
ATOM    463  C   HIS A  51      26.854  38.188  14.001  1.00  0.00      RA0  C
ATOM    464  O   HIS A  51      25.781  37.616  13.793  1.00  0.00      RA0  O
ATOM    465  N   MSE A  52      27.981  37.529  14.208  1.00  0.00      RA0  N
ATOM    466  H   MSE A  52      28.813  37.987  14.526  1.00  0.00      RA0  H
ATOM    467  CA  MSE A  52      27.973  36.092  14.266  1.00  0.00      RA0  C
ATOM    468  CB  MSE A  52      29.261  35.503  13.690  1.00  0.00      RA0  C
ATOM    469  CG  MSE A  52      29.496  35.935  12.243  1.00  0.00      RA0  C
ATOM    470  SE  MSE A  52      30.942  35.167  11.493  1.00  0.00      RA0  S
ATOM    471  CE  MSE A  52      30.290  33.493  11.363  1.00  0.00      RA0  C
ATOM    472  C   MSE A  52      27.752  35.628  15.676  1.00  0.00      RA0  C
ATOM    473  O   MSE A  52      28.115  36.314  16.642  1.00  0.00      RA0  O
ATOM    474  N   THR A  53      27.146  34.449  15.781  1.00  0.00      RA0  N
ATOM    475  H   THR A  53      26.971  33.887  14.995  1.00  0.00      RA0  H
ATOM    476  CA  THR A  53      26.714  33.896  17.062  1.00  0.00      RA0  C
ATOM    477  CB  THR A  53      25.291  33.441  16.821  1.00  0.00      RA0  C
ATOM    478  OG1 THR A  53      24.511  34.600  16.481  1.00  0.00      RA0  O
ATOM    479  HG1 THR A  53      24.966  35.014  15.752  1.00  0.00      RA0  H
ATOM    480  CG2 THR A  53      24.698  32.673  17.999  1.00  0.00      RA0  C
ATOM    481  C   THR A  53      27.675  32.794  17.498  1.00  0.00      RA0  C
ATOM    482  O   THR A  53      27.947  31.852  16.754  1.00  0.00      RA0  O
ATOM    483  N   ILE A  54      28.219  32.942  18.699  1.00  0.00      RA0  N
ATOM    484  H   ILE A  54      27.928  33.701  19.283  1.00  0.00      RA0  H
ATOM    485  CA  ILE A  54      29.060  31.923  19.308  1.00  0.00      RA0  C
ATOM    486  CB  ILE A  54      30.195  32.599  20.070  1.00  0.00      RA0  C
ATOM    487  CG2 ILE A  54      31.088  31.575  20.765  1.00  0.00      RA0  C
ATOM    488  CG1 ILE A  54      30.978  33.521  19.136  1.00  0.00      RA0  C
ATOM    489  CD1 ILE A  54      32.050  34.324  19.872  1.00  0.00      RA0  C
ATOM    490  C   ILE A  54      28.161  31.103  20.242  1.00  0.00      RA0  C
ATOM    491  O   ILE A  54      27.425  31.665  21.073  1.00  0.00      RA0  O
ATOM    492  N   VAL A  55      28.184  29.787  20.052  1.00  0.00      RA0  N
ATOM    493  H   VAL A  55      28.854  29.374  19.434  1.00  0.00      RA0  H
ATOM    494  CA  VAL A  55      27.349  28.884  20.811  1.00  0.00      RA0  C
ATOM    495  CB  VAL A  55      26.453  28.087  19.863  1.00  0.00      RA0  C
ATOM    496  CG1 VAL A  55      25.565  27.118  20.639  1.00  0.00      RA0  C
ATOM    497  CG2 VAL A  55      25.652  29.007  18.942  1.00  0.00      RA0  C
ATOM    498  C   VAL A  55      28.281  27.951  21.538  1.00  0.00      RA0  C
ATOM    499  O   VAL A  55      29.040  27.205  20.907  1.00  0.00      RA0  O
ATOM    500  N   ASP A  56      28.211  27.986  22.860  1.00  0.00      RA0  N
ATOM    501  H   ASP A  56      27.577  28.599  23.319  1.00  0.00      RA0  H
ATOM    502  CA  ASP A  56      28.956  27.048  23.671  1.00  0.00      RA0  C
ATOM    503  CB  ASP A  56      29.438  27.725  24.976  1.00  0.00      RA0  C
ATOM    504  CG  ASP A  56      30.529  28.782  24.774  1.00  0.00      RA0  C
ATOM    505  OD1 ASP A  56      30.968  29.002  23.654  1.00  0.00      RA0  O
ATOM    506  OD2 ASP A  56      30.977  29.399  25.745  1.00  0.00      RA0  O
ATOM    507  C   ASP A  56      28.116  25.828  24.017  1.00  0.00      RA0  C
ATOM    508  O   ASP A  56      26.960  25.950  24.410  1.00  0.00      RA0  O
ATOM    509  N   LEU A  57      28.729  24.659  23.855  1.00  0.00      RA0  N
ATOM    510  H   LEU A  57      29.703  24.643  23.624  1.00  0.00      RA0  H
ATOM    511  CA  LEU A  57      28.103  23.379  24.134  1.00  0.00      RA0  C
ATOM    512  CB  LEU A  57      28.127  22.490  22.895  1.00  0.00      RA0  C
ATOM    513  CG  LEU A  57      27.406  23.063  21.679  1.00  0.00      RA0  C
ATOM    514  CD1 LEU A  57      27.517  22.110  20.493  1.00  0.00      RA0  C
ATOM    515  CD2 LEU A  57      25.950  23.413  21.978  1.00  0.00      RA0  C
ATOM    516  C   LEU A  57      28.813  22.653  25.271  1.00  0.00      RA0  C
ATOM    517  O   LEU A  57      30.009  22.434  25.190  1.00  0.00      RA0  O
ATOM    518  N   ARG A  58      28.069  22.237  26.300  1.00  0.00      RA0  N
ATOM    519  H   ARG A  58      27.080  22.405  26.318  1.00  0.00      RA0  H
ATOM    520  CA  ARG A  58      28.656  21.606  27.470  1.00  0.00      RA0  C
ATOM    521  CB  ARG A  58      28.568  22.584  28.623  1.00  0.00      RA0  C
ATOM    522  CG  ARG A  58      29.837  23.395  28.881  1.00  0.00      RA0  C
ATOM    523  CD  ARG A  58      30.030  23.551  30.394  1.00  0.00      RA0  C
ATOM    524  NE  ARG A  58      30.177  22.230  31.002  1.00  0.00      RA0  N
ATOM    525  HE  ARG A  58      31.032  21.726  30.812  1.00  0.00      RA0  H
ATOM    526  CZ  ARG A  58      29.126  21.621  31.619  1.00  0.00      RA0  C
ATOM    527  NH1 ARG A  58      27.993  22.323  31.828  1.00  0.00      RA0  N
ATOM    528 HH11 ARG A  58      27.131  21.977  32.218  1.00  0.00      RA0  H
ATOM    529 HH12 ARG A  58      27.866  23.284  31.529  1.00  0.00      RA0  H
ATOM    530  NH2 ARG A  58      29.237  20.321  31.953  1.00  0.00      RA0  N
ATOM    531 HH21 ARG A  58      28.523  19.809  32.425  1.00  0.00      RA0  H
ATOM    532 HH22 ARG A  58      30.080  19.809  31.687  1.00  0.00      RA0  H
ATOM    533  C   ARG A  58      27.929  20.296  27.806  1.00  0.00      RA0  C
ATOM    534  O   ARG A  58      26.718  20.205  27.682  1.00  0.00      RA0  O
ATOM    535  N   GLY A  59      28.672  19.309  28.271  1.00  0.00      RA0  N
ATOM    536  H   GLY A  59      29.661  19.428  28.412  1.00  0.00      RA0  H
ATOM    537  CA  GLY A  59      28.104  18.014  28.623  1.00  0.00      RA0  C
ATOM    538  C   GLY A  59      29.040  16.897  28.203  1.00  0.00      RA0  C
ATOM    539  O   GLY A  59      29.740  17.010  27.195  1.00  0.00      RA0  O
ATOM    540  N   SER A  60      29.039  15.806  28.966  1.00  0.00      RA0  N
ATOM    541  H   SER A  60      28.431  15.752  29.757  1.00  0.00      RA0  H
ATOM    542  CA  SER A  60      29.957  14.700  28.725  1.00  0.00      RA0  C
ATOM    543  CB  SER A  60      29.782  13.845  29.958  1.00  0.00      RA0  C
ATOM    544  OG  SER A  60      29.426  14.779  30.988  1.00  0.00      RA0  O
ATOM    545  HG  SER A  60      30.106  15.451  30.983  1.00  0.00      RA0  H
ATOM    546  C   SER A  60      29.752  14.043  27.361  1.00  0.00      RA0  C
ATOM    547  O   SER A  60      30.701  13.465  26.814  1.00  0.00      RA0  O
ATOM    548  N   ARG A  61      28.539  14.152  26.803  1.00  0.00      RA0  N
ATOM    549  H   ARG A  61      27.847  14.723  27.240  1.00  0.00      RA0  H
ATOM    550  CA  ARG A  61      28.235  13.580  25.491  1.00  0.00      RA0  C
ATOM    551  CB  ARG A  61      26.830  12.991  25.543  1.00  0.00      RA0  C
ATOM    552  CG  ARG A  61      26.640  12.139  26.802  1.00  0.00      RA0  C
ATOM    553  CD  ARG A  61      25.264  11.480  26.860  1.00  0.00      RA0  C
ATOM    554  NE  ARG A  61      25.061  10.706  25.643  1.00  0.00      RA0  N
ATOM    555  HE  ARG A  61      25.887  10.390  25.151  1.00  0.00      RA0  H
ATOM    556  CZ  ARG A  61      23.826  10.515  25.111  1.00  0.00      RA0  C
ATOM    557  NH1 ARG A  61      22.738  10.929  25.802  1.00  0.00      RA0  N
ATOM    558 HH11 ARG A  61      21.793  10.906  25.441  1.00  0.00      RA0  H
ATOM    559 HH12 ARG A  61      22.831  11.318  26.722  1.00  0.00      RA0  H
ATOM    560  NH2 ARG A  61      23.737   9.931  23.901  1.00  0.00      RA0  N
ATOM    561 HH21 ARG A  61      22.888   9.706  23.424  1.00  0.00      RA0  H
ATOM    562 HH22 ARG A  61      24.593   9.701  23.393  1.00  0.00      RA0  H
ATOM    563  C   ARG A  61      28.377  14.586  24.343  1.00  0.00      RA0  C
ATOM    564  O   ARG A  61      27.883  14.349  23.255  1.00  0.00      RA0  O
ATOM    565  N   THR A  62      29.068  15.696  24.556  1.00  0.00      RA0  N
ATOM    566  H   THR A  62      29.507  15.910  25.431  1.00  0.00      RA0  H
ATOM    567  CA  THR A  62      29.125  16.716  23.498  1.00  0.00      RA0  C
ATOM    568  CB  THR A  62      29.752  17.999  24.033  1.00  0.00      RA0  C
ATOM    569  OG1 THR A  62      29.006  18.442  25.168  1.00  0.00      RA0  O
ATOM    570  HG1 THR A  62      29.541  18.233  25.926  1.00  0.00      RA0  H
ATOM    571  CG2 THR A  62      29.770  19.098  22.973  1.00  0.00      RA0  C
ATOM    572  C   THR A  62      29.753  16.227  22.195  1.00  0.00      RA0  C
ATOM    573  O   THR A  62      29.208  16.500  21.115  1.00  0.00      RA0  O
ATOM    574  N   ARG A  63      30.862  15.494  22.279  1.00  0.00      RA0  N
ATOM    575  H   ARG A  63      31.248  15.288  23.179  1.00  0.00      RA0  H
ATOM    576  CA  ARG A  63      31.512  14.989  21.056  1.00  0.00      RA0  C
ATOM    577  CB  ARG A  63      32.853  14.314  21.350  1.00  0.00      RA0  C
ATOM    578  CG  ARG A  63      33.623  14.104  20.044  1.00  0.00      RA0  C
ATOM    579  CD  ARG A  63      34.915  13.299  20.175  1.00  0.00      RA0  C
ATOM    580  NE  ARG A  63      35.858  13.908  21.108  1.00  0.00      RA0  N
ATOM    581  HE  ARG A  63      35.762  13.761  22.109  1.00  0.00      RA0  H
ATOM    582  CZ  ARG A  63      36.921  14.642  20.674  1.00  0.00      RA0  C
ATOM    583  NH1 ARG A  63      37.048  14.969  19.373  1.00  0.00      RA0  N
ATOM    584 HH11 ARG A  63      37.856  15.475  19.051  1.00  0.00      RA0  H
ATOM    585 HH12 ARG A  63      36.364  14.751  18.671  1.00  0.00      RA0  H
ATOM    586  NH2 ARG A  63      37.844  15.034  21.567  1.00  0.00      RA0  N
ATOM    587 HH21 ARG A  63      38.677  15.537  21.345  1.00  0.00      RA0  H
ATOM    588 HH22 ARG A  63      37.667  14.802  22.545  1.00  0.00      RA0  H
ATOM    589  C   ARG A  63      30.575  14.030  20.331  1.00  0.00      RA0  C
ATOM    590  O   ARG A  63      30.398  14.108  19.117  1.00  0.00      RA0  O
ATOM    591  N   GLU A  64      29.966  13.136  21.094  1.00  0.00      RA0  N
ATOM    592  H   GLU A  64      30.095  13.168  22.083  1.00  0.00      RA0  H
ATOM    593  CA  GLU A  64      29.007  12.179  20.558  1.00  0.00      RA0  C
ATOM    594  CB  GLU A  64      28.369  11.350  21.674  1.00  0.00      RA0  C
ATOM    595  CG  GLU A  64      27.357  10.336  21.130  1.00  0.00      RA0  C
ATOM    596  CD  GLU A  64      26.445   9.863  22.243  1.00  0.00      RA0  C
ATOM    597  OE1 GLU A  64      26.637  10.266  23.382  1.00  0.00      RA0  O
ATOM    598  OE2 GLU A  64      25.505   9.118  21.979  1.00  0.00      RA0  O
ATOM    599  C   GLU A  64      27.896  12.887  19.786  1.00  0.00      RA0  C
ATOM    600  O   GLU A  64      27.583  12.517  18.641  1.00  0.00      RA0  O
ATOM    601  N   PHE A  65      27.315  13.903  20.412  1.00  0.00      RA0  N
ATOM    602  H   PHE A  65      27.592  14.105  21.353  1.00  0.00      RA0  H
ATOM    603  CA  PHE A  65      26.271  14.717  19.787  1.00  0.00      RA0  C
ATOM    604  CB  PHE A  65      25.863  15.844  20.739  1.00  0.00      RA0  C
ATOM    605  CG  PHE A  65      24.978  16.851  20.041  1.00  0.00      RA0  C
ATOM    606  CD1 PHE A  65      23.863  16.438  19.319  1.00  0.00      RA0  C
ATOM    607  CD2 PHE A  65      25.289  18.204  20.120  1.00  0.00      RA0  C
ATOM    608  CE1 PHE A  65      23.078  17.374  18.659  1.00  0.00      RA0  C
ATOM    609  CE2 PHE A  65      24.499  19.141  19.465  1.00  0.00      RA0  C
ATOM    610  CZ  PHE A  65      23.397  18.725  18.727  1.00  0.00      RA0  C
ATOM    611  C   PHE A  65      26.731  15.273  18.458  1.00  0.00      RA0  C
ATOM    612  O   PHE A  65      26.046  15.148  17.451  1.00  0.00      RA0  O
ATOM    613  N   LEU A  66      27.892  15.922  18.460  1.00  0.00      RA0  N
ATOM    614  H   LEU A  66      28.440  15.950  19.300  1.00  0.00      RA0  H
ATOM    615  CA  LEU A  66      28.377  16.573  17.243  1.00  0.00      RA0  C
ATOM    616  CB  LEU A  66      29.517  17.529  17.567  1.00  0.00      RA0  C
ATOM    617  CG  LEU A  66      29.018  18.732  18.362  1.00  0.00      RA0  C
ATOM    618  CD1 LEU A  66      30.167  19.640  18.787  1.00  0.00      RA0  C
ATOM    619  CD2 LEU A  66      27.941  19.499  17.596  1.00  0.00      RA0  C
ATOM    620  C   LEU A  66      28.764  15.604  16.132  1.00  0.00      RA0  C
ATOM    621  O   LEU A  66      28.697  15.968  14.960  1.00  0.00      RA0  O
ATOM    622  N   ARG A  67      29.192  14.397  16.484  1.00  0.00      RA0  N
ATOM    623  H   ARG A  67      29.252  14.163  17.457  1.00  0.00      RA0  H
ATOM    624  CA  ARG A  67      29.454  13.340  15.473  1.00  0.00      RA0  C
ATOM    625  CB  ARG A  67      30.072  12.065  16.058  1.00  0.00      RA0  C
ATOM    626  CG  ARG A  67      31.427  12.198  16.748  1.00  0.00      RA0  C
ATOM    627  CD  ARG A  67      32.088  10.830  16.958  1.00  0.00      RA0  C
ATOM    628  NE  ARG A  67      32.613  10.305  15.695  1.00  0.00      RA0  N
ATOM    629  HE  ARG A  67      33.070  10.968  15.080  1.00  0.00      RA0  H
ATOM    630  CZ  ARG A  67      32.551   8.982  15.364  1.00  0.00      RA0  C
ATOM    631  NH1 ARG A  67      31.872   8.115  16.150  1.00  0.00      RA0  N
ATOM    632 HH11 ARG A  67      31.798   7.135  15.930  1.00  0.00      RA0  H
ATOM    633 HH12 ARG A  67      31.407   8.425  16.984  1.00  0.00      RA0  H
ATOM    634  NH2 ARG A  67      33.170   8.566  14.241  1.00  0.00      RA0  N
ATOM    635 HH21 ARG A  67      33.177   7.614  13.920  1.00  0.00      RA0  H
ATOM    636 HH22 ARG A  67      33.660   9.245  13.667  1.00  0.00      RA0  H
ATOM    637  C   ARG A  67      28.188  12.911  14.731  1.00  0.00      RA0  C
ATOM    638  O   ARG A  67      28.254  12.355  13.637  1.00  0.00      RA0  O
ATOM    639  N   TYR A  68      27.042  13.117  15.373  1.00  0.00      RA0  N
ATOM    640  H   TYR A  68      27.043  13.518  16.290  1.00  0.00      RA0  H
ATOM    641  CA  TYR A  68      25.729  12.846  14.764  1.00  0.00      RA0  C
ATOM    642  CB  TYR A  68      24.782  12.376  15.868  1.00  0.00      RA0  C
ATOM    643  CG  TYR A  68      23.395  12.162  15.318  1.00  0.00      RA0  C
ATOM    644  CD1 TYR A  68      23.191  11.260  14.282  1.00  0.00      RA0  C
ATOM    645  CE1 TYR A  68      21.912  11.062  13.783  1.00  0.00      RA0  C
ATOM    646  CD2 TYR A  68      22.324  12.867  15.855  1.00  0.00      RA0  C
ATOM    647  CE2 TYR A  68      21.043  12.663  15.358  1.00  0.00      RA0  C
ATOM    648  CZ  TYR A  68      20.839  11.758  14.323  1.00  0.00      RA0  C
ATOM    649  OH  TYR A  68      19.569  11.552  13.824  1.00  0.00      RA0  O
ATOM    650  HH  TYR A  68      19.622  10.808  13.231  1.00  0.00      RA0  H
ATOM    651  C   TYR A  68      25.182  14.082  14.049  1.00  0.00      RA0  C
ATOM    652  O   TYR A  68      24.587  14.004  12.970  1.00  0.00      RA0  O
ATOM    653  N   LEU A  69      25.409  15.257  14.618  1.00  0.00      RA0  N
ATOM    654  H   LEU A  69      25.886  15.288  15.497  1.00  0.00      RA0  H
ATOM    655  CA  LEU A  69      24.885  16.493  14.010  1.00  0.00      RA0  C
ATOM    656  CB  LEU A  69      24.988  17.622  15.037  1.00  0.00      RA0  C
ATOM    657  CG  LEU A  69      24.234  18.891  14.637  1.00  0.00      RA0  C
ATOM    658  CD1 LEU A  69      22.722  18.678  14.680  1.00  0.00      RA0  C
ATOM    659  CD2 LEU A  69      24.663  20.100  15.468  1.00  0.00      RA0  C
ATOM    660  C   LEU A  69      25.563  16.920  12.701  1.00  0.00      RA0  C
ATOM    661  O   LEU A  69      24.902  17.411  11.761  1.00  0.00      RA0  O
ATOM    662  N   LEU A  70      26.889  16.776  12.653  1.00  0.00      RA0  N
ATOM    663  H   LEU A  70      27.367  16.244  13.355  1.00  0.00      RA0  H
ATOM    664  CA  LEU A  70      27.696  17.335  11.584  1.00  0.00      RA0  C
ATOM    665  CB  LEU A  70      28.893  18.084  12.170  1.00  0.00      RA0  C
ATOM    666  CG  LEU A  70      28.494  19.190  13.146  1.00  0.00      RA0  C
ATOM    667  CD1 LEU A  70      29.708  19.779  13.862  1.00  0.00      RA0  C
ATOM    668  CD2 LEU A  70      27.654  20.270  12.466  1.00  0.00      RA0  C
ATOM    669  C   LEU A  70      28.190  16.294  10.605  1.00  0.00      RA0  C
ATOM    670  O   LEU A  70      28.403  15.156  10.966  1.00  0.00      RA0  O
ATOM    671  N   ALA A  71      28.416  16.706   9.355  1.00  0.00      RA0  N
ATOM    672  H   ALA A  71      28.282  17.674   9.131  1.00  0.00      RA0  H
ATOM    673  CA  ALA A  71      28.853  15.767   8.340  1.00  0.00      RA0  C
ATOM    674  CB  ALA A  71      28.328  16.198   6.973  1.00  0.00      RA0  C
ATOM    675  C   ALA A  71      30.368  15.588   8.235  1.00  0.00      RA0  C
ATOM    676  O   ALA A  71      30.833  14.540   7.759  1.00  0.00      RA0  O
ATOM    677  N   ASN A  72      31.134  16.589   8.665  1.00  0.00      RA0  N
ATOM    678  H   ASN A  72      30.712  17.405   9.062  1.00  0.00      RA0  H
ATOM    679  CA  ASN A  72      32.539  16.342   8.981  1.00  0.00      RA0  C
ATOM    680  CB  ASN A  72      33.356  17.623   9.087  1.00  0.00      RA0  C
ATOM    681  CG  ASN A  72      34.812  17.375   8.741  1.00  0.00      RA0  C
ATOM    682  OD1 ASN A  72      35.368  16.278   8.868  1.00  0.00      RA0  O
ATOM    683  ND2 ASN A  72      35.418  18.483   8.279  1.00  0.00      RA0  N
ATOM    684 HD21 ASN A  72      34.882  19.334   8.201  1.00  0.00      RA0  H
ATOM    685 HD22 ASN A  72      36.368  18.558   7.982  1.00  0.00      RA0  H
ATOM    686  C   ASN A  72      32.503  15.581  10.309  1.00  0.00      RA0  C
ATOM    687  O   ASN A  72      31.427  15.435  10.899  1.00  0.00      RA0  O
ATOM    688  N   ASP A  73      33.647  15.069  10.759  1.00  0.00      RA0  N
ATOM    689  H   ASP A  73      34.516  15.306  10.330  1.00  0.00      RA0  H
ATOM    690  CA  ASP A  73      33.706  14.238  11.957  1.00  0.00      RA0  C
ATOM    691  CB  ASP A  73      34.158  12.798  11.726  1.00  0.00      RA0  C
ATOM    692  CG  ASP A  73      33.886  11.990  12.985  1.00  0.00      RA0  C
ATOM    693  OD1 ASP A  73      33.340  12.529  13.941  1.00  0.00      RA0  O
ATOM    694  OD2 ASP A  73      34.199  10.806  13.017  1.00  0.00      RA0  O
ATOM    695  C   ASP A  73      34.573  14.867  13.033  1.00  0.00      RA0  C
ATOM    696  O   ASP A  73      35.803  14.869  12.924  1.00  0.00      RA0  O
ATOM    697  N   VAL A  74      33.951  15.352  14.101  1.00  0.00      RA0  N
ATOM    698  H   VAL A  74      32.985  15.115  14.207  1.00  0.00      RA0  H
ATOM    699  CA  VAL A  74      34.717  16.007  15.148  1.00  0.00      RA0  C
ATOM    700  CB  VAL A  74      33.791  16.799  16.068  1.00  0.00      RA0  C
ATOM    701  CG1 VAL A  74      33.050  17.879  15.279  1.00  0.00      RA0  C
ATOM    702  CG2 VAL A  74      32.833  15.870  16.811  1.00  0.00      RA0  C
ATOM    703  C   VAL A  74      35.604  15.060  15.948  1.00  0.00      RA0  C
ATOM    704  O   VAL A  74      36.333  15.528  16.833  1.00  0.00      RA0  O
ATOM    705  N   ALA A  75      35.537  13.750  15.655  1.00  0.00      RA0  N
ATOM    706  H   ALA A  75      34.886  13.414  14.968  1.00  0.00      RA0  H
ATOM    707  CA  ALA A  75      36.504  12.790  16.211  1.00  0.00      RA0  C
ATOM    708  CB  ALA A  75      36.229  11.371  15.715  1.00  0.00      RA0  C
ATOM    709  C   ALA A  75      37.930  13.195  15.816  1.00  0.00      RA0  C
ATOM    710  O   ALA A  75      38.893  12.833  16.499  1.00  0.00      RA0  O
ATOM    711  N   LYS A  76      38.038  13.933  14.713  1.00  0.00      RA0  N
ATOM    712  H   LYS A  76      37.212  14.171  14.198  1.00  0.00      RA0  H
ATOM    713  CA  LYS A  76      39.319  14.412  14.204  1.00  0.00      RA0  C
ATOM    714  CB  LYS A  76      39.181  14.899  12.764  1.00  0.00      RA0  C
ATOM    715  CG  LYS A  76      38.624  13.882  11.770  1.00  0.00      RA0  C
ATOM    716  CD  LYS A  76      38.288  14.581  10.451  1.00  0.00      RA0  C
ATOM    717  CE  LYS A  76      37.644  13.665   9.412  1.00  0.00      RA0  C
ATOM    718  NZ  LYS A  76      37.246  14.472   8.249  1.00  0.00      RA0  N
ATOM    719  HZ1 LYS A  76      36.775  13.878   7.540  1.00  0.00      RA0  H
ATOM    720  HZ2 LYS A  76      36.576  15.208   8.560  1.00  0.00      RA0  H
ATOM    721  HZ3 LYS A  76      38.074  14.932   7.826  1.00  0.00      RA0  H
ATOM    722  C   LYS A  76      39.898  15.565  15.013  1.00  0.00      RA0  C
ATOM    723  O   LYS A  76      41.055  15.924  14.815  1.00  0.00      RA0  O
ATOM    724  N   LEU A  77      39.123  16.143  15.923  1.00  0.00      RA0  N
ATOM    725  H   LEU A  77      38.208  15.783  16.109  1.00  0.00      RA0  H
ATOM    726  CA  LEU A  77      39.623  17.176  16.810  1.00  0.00      RA0  C
ATOM    727  CB  LEU A  77      38.500  18.145  17.168  1.00  0.00      RA0  C
ATOM    728  CG  LEU A  77      37.835  18.785  15.950  1.00  0.00      RA0  C
ATOM    729  CD1 LEU A  77      36.699  19.733  16.342  1.00  0.00      RA0  C
ATOM    730  CD2 LEU A  77      38.858  19.470  15.050  1.00  0.00      RA0  C
ATOM    731  C   LEU A  77      40.167  16.489  18.054  1.00  0.00      RA0  C
ATOM    732  O   LEU A  77      39.427  16.189  18.980  1.00  0.00      RA0  O
ATOM    733  N   THR A  78      41.473  16.235  18.068  1.00  0.00      RA0  N
ATOM    734  H   THR A  78      42.034  16.504  17.288  1.00  0.00      RA0  H
ATOM    735  CA  THR A  78      42.107  15.488  19.185  1.00  0.00      RA0  C
ATOM    736  CB  THR A  78      42.832  14.371  18.452  1.00  0.00      RA0  C
ATOM    737  OG1 THR A  78      43.363  14.916  17.220  1.00  0.00      RA0  O
ATOM    738  HG1 THR A  78      42.670  14.752  16.576  1.00  0.00      RA0  H
ATOM    739  CG2 THR A  78      41.909  13.195  18.131  1.00  0.00      RA0  C
ATOM    740  C   THR A  78      43.078  16.304  20.027  1.00  0.00      RA0  C
ATOM    741  O   THR A  78      43.410  15.889  21.155  1.00  0.00      RA0  O
ATOM    742  N   LYS A  79      43.528  17.453  19.501  1.00  0.00      RA0  N
ATOM    743  H   LYS A  79      43.091  17.830  18.687  1.00  0.00      RA0  H
ATOM    744  CA  LYS A  79      44.312  18.401  20.272  1.00  0.00      RA0  C
ATOM    745  CB  LYS A  79      45.443  18.836  19.347  1.00  0.00      RA0  C
ATOM    746  CG  LYS A  79      46.044  17.528  18.821  1.00  0.00      RA0  C
ATOM    747  CD  LYS A  79      46.651  17.570  17.421  1.00  0.00      RA0  C
ATOM    748  CE  LYS A  79      47.001  16.158  16.931  1.00  0.00      RA0  C
ATOM    749  NZ  LYS A  79      45.791  15.327  16.799  1.00  0.00      RA0  N
ATOM    750  HZ1 LYS A  79      46.043  14.363  16.507  1.00  0.00      RA0  H
ATOM    751  HZ2 LYS A  79      45.242  15.257  17.681  1.00  0.00      RA0  H
ATOM    752  HZ3 LYS A  79      45.134  15.718  16.095  1.00  0.00      RA0  H
ATOM    753  C   LYS A  79      43.414  19.517  20.757  1.00  0.00      RA0  C
ATOM    754  O   LYS A  79      42.652  20.118  19.980  1.00  0.00      RA0  O
ATOM    755  N   SER A  80      43.494  19.801  22.042  1.00  0.00      RA0  N
ATOM    756  H   SER A  80      44.170  19.352  22.622  1.00  0.00      RA0  H
ATOM    757  CA  SER A  80      42.700  20.851  22.634  1.00  0.00      RA0  C
ATOM    758  CB  SER A  80      43.131  20.918  24.108  1.00  0.00      RA0  C
ATOM    759  OG  SER A  80      42.236  21.688  24.912  1.00  0.00      RA0  O
ATOM    760  HG  SER A  80      41.461  21.157  25.080  1.00  0.00      RA0  H
ATOM    761  C   SER A  80      42.842  22.179  21.880  1.00  0.00      RA0  C
ATOM    762  O   SER A  80      43.950  22.597  21.542  1.00  0.00      RA0  O
ATOM    763  N   GLY A  81      41.709  22.810  21.592  1.00  0.00      RA0  N
ATOM    764  H   GLY A  81      40.841  22.399  21.864  1.00  0.00      RA0  H
ATOM    765  CA  GLY A  81      41.659  24.027  20.776  1.00  0.00      RA0  C
ATOM    766  C   GLY A  81      41.477  23.854  19.277  1.00  0.00      RA0  C
ATOM    767  O   GLY A  81      41.195  24.831  18.591  1.00  0.00      RA0  O
ATOM    768  N   LYS A  82      41.617  22.633  18.765  1.00  0.00      RA0  N
ATOM    769  H   LYS A  82      41.736  21.865  19.396  1.00  0.00      RA0  H
ATOM    770  CA  LYS A  82      41.534  22.380  17.344  1.00  0.00      RA0  C
ATOM    771  CB  LYS A  82      42.047  20.962  17.046  1.00  0.00      RA0  C
ATOM    772  CG  LYS A  82      42.295  20.648  15.569  1.00  0.00      RA0  C
ATOM    773  CD  LYS A  82      43.218  21.685  14.942  1.00  0.00      RA0  C
ATOM    774  CE  LYS A  82      43.396  21.570  13.430  1.00  0.00      RA0  C
ATOM    775  NZ  LYS A  82      43.682  22.915  12.916  1.00  0.00      RA0  N
ATOM    776  HZ1 LYS A  82      43.643  22.946  11.880  1.00  0.00      RA0  H
ATOM    777  HZ2 LYS A  82      42.936  23.537  13.292  1.00  0.00      RA0  H
ATOM    778  HZ3 LYS A  82      44.590  23.320  13.226  1.00  0.00      RA0  H
ATOM    779  C   LYS A  82      40.106  22.609  16.820  1.00  0.00      RA0  C
ATOM    780  O   LYS A  82      39.126  22.282  17.484  1.00  0.00      RA0  O
ATOM    781  N   ALA A  83      40.029  23.199  15.641  1.00  0.00      RA0  N
ATOM    782  H   ALA A  83      40.860  23.439  15.143  1.00  0.00      RA0  H
ATOM    783  CA  ALA A  83      38.765  23.489  14.979  1.00  0.00      RA0  C
ATOM    784  CB  ALA A  83      38.620  24.991  14.747  1.00  0.00      RA0  C
ATOM    785  C   ALA A  83      38.671  22.791  13.623  1.00  0.00      RA0  C
ATOM    786  O   ALA A  83      39.659  22.429  13.001  1.00  0.00      RA0  O
ATOM    787  N   LEU A  84      37.443  22.581  13.172  1.00  0.00      RA0  N
ATOM    788  H   LEU A  84      36.640  22.834  13.720  1.00  0.00      RA0  H
ATOM    789  CA  LEU A  84      37.234  22.187  11.795  1.00  0.00      RA0  C
ATOM    790  CB  LEU A  84      37.205  20.656  11.591  1.00  0.00      RA0  C
ATOM    791  CG  LEU A  84      36.133  19.796  12.276  1.00  0.00      RA0  C
ATOM    792  CD1 LEU A  84      34.747  19.930  11.652  1.00  0.00      RA0  C
ATOM    793  CD2 LEU A  84      36.539  18.321  12.272  1.00  0.00      RA0  C
ATOM    794  C   LEU A  84      36.040  22.924  11.189  1.00  0.00      RA0  C
ATOM    795  O   LEU A  84      35.225  23.529  11.883  1.00  0.00      RA0  O
ATOM    796  N   TYR A  85      35.998  22.850   9.877  1.00  0.00      RA0  N
ATOM    797  H   TYR A  85      36.645  22.267   9.390  1.00  0.00      RA0  H
ATOM    798  CA  TYR A  85      34.907  23.412   9.072  1.00  0.00      RA0  C
ATOM    799  CB  TYR A  85      35.554  24.057   7.837  1.00  0.00      RA0  C
ATOM    800  CG  TYR A  85      34.574  24.657   6.850  1.00  0.00      RA0  C
ATOM    801  CD1 TYR A  85      34.387  26.034   6.817  1.00  0.00      RA0  C
ATOM    802  CE1 TYR A  85      33.562  26.604   5.855  1.00  0.00      RA0  C
ATOM    803  CD2 TYR A  85      33.894  23.852   5.942  1.00  0.00      RA0  C
ATOM    804  CE2 TYR A  85      33.060  24.419   4.987  1.00  0.00      RA0  C
ATOM    805  CZ  TYR A  85      32.899  25.799   4.934  1.00  0.00      RA0  C
ATOM    806  OH  TYR A  85      32.087  26.361   3.970  1.00  0.00      RA0  O
ATOM    807  HH  TYR A  85      31.452  26.926   4.428  1.00  0.00      RA0  H
ATOM    808  C   TYR A  85      33.967  22.272   8.678  1.00  0.00      RA0  C
ATOM    809  O   TYR A  85      34.404  21.226   8.177  1.00  0.00      RA0  O
ATOM    810  N   SER A  86      32.653  22.482   8.855  1.00  0.00      RA0  N
ATOM    811  H   SER A  86      32.286  23.354   9.198  1.00  0.00      RA0  H
ATOM    812  CA  SER A  86      31.685  21.431   8.538  1.00  0.00      RA0  C
ATOM    813  CB  SER A  86      31.443  20.594   9.806  1.00  0.00      RA0  C
ATOM    814  OG  SER A  86      30.674  19.406   9.532  1.00  0.00      RA0  O
ATOM    815  HG  SER A  86      29.758  19.686   9.497  1.00  0.00      RA0  H
ATOM    816  C   SER A  86      30.361  21.981   8.001  1.00  0.00      RA0  C
ATOM    817  O   SER A  86      29.965  23.107   8.309  1.00  0.00      RA0  O
ATOM    818  N   GLY A  87      29.716  21.168   7.167  1.00  0.00      RA0  N
ATOM    819  H   GLY A  87      30.151  20.301   6.932  1.00  0.00      RA0  H
ATOM    820  CA  GLY A  87      28.287  21.302   6.928  1.00  0.00      RA0  C
ATOM    821  C   GLY A  87      27.473  20.679   8.039  1.00  0.00      RA0  C
ATOM    822  O   GLY A  87      27.917  19.744   8.707  1.00  0.00      RA0  O
ATOM    823  N   MSE A  88      26.250  21.194   8.186  1.00  0.00      RA0  N
ATOM    824  H   MSE A  88      25.969  21.984   7.632  1.00  0.00      RA0  H
ATOM    825  CA  MSE A  88      25.238  20.667   9.074  1.00  0.00      RA0  C
ATOM    826  CB  MSE A  88      24.886  21.679  10.163  1.00  0.00      RA0  C
ATOM    827  CG  MSE A  88      23.739  21.200  11.055  1.00  0.00      RA0  C
ATOM    828  SE  MSE A  88      23.484  22.276  12.475  1.00  0.00      RA0  S
ATOM    829  CE  MSE A  88      23.349  23.838  11.590  1.00  0.00      RA0  C
ATOM    830  C   MSE A  88      24.063  20.421   8.138  1.00  0.00      RA0  C
ATOM    831  O   MSE A  88      23.555  21.362   7.509  1.00  0.00      RA0  O
ATOM    832  N   LEU A  89      23.687  19.165   8.001  1.00  0.00      RA0  N
ATOM    833  H   LEU A  89      23.955  18.466   8.666  1.00  0.00      RA0  H
ATOM    834  CA  LEU A  89      22.754  18.756   6.944  1.00  0.00      RA0  C
ATOM    835  CB  LEU A  89      23.298  17.565   6.155  1.00  0.00      RA0  C
ATOM    836  CG  LEU A  89      24.714  17.728   5.608  1.00  0.00      RA0  C
ATOM    837  CD1 LEU A  89      25.133  16.478   4.835  1.00  0.00      RA0  C
ATOM    838  CD2 LEU A  89      24.883  18.996   4.773  1.00  0.00      RA0  C
ATOM    839  C   LEU A  89      21.370  18.368   7.461  1.00  0.00      RA0  C
ATOM    840  O   LEU A  89      21.208  17.885   8.590  1.00  0.00      RA0  O
ATOM    841  N   ASN A  90      20.384  18.489   6.575  1.00  0.00      RA0  N
ATOM    842  H   ASN A  90      20.622  18.782   5.647  1.00  0.00      RA0  H
ATOM    843  CA  ASN A  90      19.064  17.944   6.872  1.00  0.00      RA0  C
ATOM    844  CB  ASN A  90      17.973  18.780   6.186  1.00  0.00      RA0  C
ATOM    845  CG  ASN A  90      18.147  18.787   4.675  1.00  0.00      RA0  C
ATOM    846  OD1 ASN A  90      18.360  17.761   4.037  1.00  0.00      RA0  O
ATOM    847  ND2 ASN A  90      18.029  20.008   4.124  1.00  0.00      RA0  N
ATOM    848 HD21 ASN A  90      17.941  20.833   4.698  1.00  0.00      RA0  H
ATOM    849 HD22 ASN A  90      18.034  20.219   3.142  1.00  0.00      RA0  H
ATOM    850  C   ASN A  90      19.018  16.487   6.403  1.00  0.00      RA0  C
ATOM    851  O   ASN A  90      19.973  15.979   5.830  1.00  0.00      RA0  O
ATOM    852  N   ALA A  91      17.918  15.791   6.668  1.00  0.00      RA0  N
ATOM    853  H   ALA A  91      17.129  16.247   7.072  1.00  0.00      RA0  H
ATOM    854  CA  ALA A  91      17.838  14.369   6.357  1.00  0.00      RA0  C
ATOM    855  CB  ALA A  91      16.558  13.765   6.935  1.00  0.00      RA0  C
ATOM    856  C   ALA A  91      17.886  14.091   4.858  1.00  0.00      RA0  C
ATOM    857  O   ALA A  91      18.229  12.989   4.455  1.00  0.00      RA0  O
ATOM    858  N   SER A  92      17.542  15.083   4.027  1.00  0.00      RA0  N
ATOM    859  H   SER A  92      17.302  15.996   4.351  1.00  0.00      RA0  H
ATOM    860  CA  SER A  92      17.594  14.959   2.575  1.00  0.00      RA0  C
ATOM    861  CB  SER A  92      16.542  15.950   2.128  1.00  0.00      RA0  C
ATOM    862  OG  SER A  92      15.732  16.208   3.290  1.00  0.00      RA0  O
ATOM    863  HG  SER A  92      15.112  16.876   3.025  1.00  0.00      RA0  H
ATOM    864  C   SER A  92      18.997  15.185   2.018  1.00  0.00      RA0  C
ATOM    865  O   SER A  92      19.215  15.090   0.808  1.00  0.00      RA0  O
ATOM    866  N   GLY A  93      19.932  15.485   2.901  1.00  0.00      RA0  N
ATOM    867  H   GLY A  93      19.695  15.646   3.861  1.00  0.00      RA0  H
ATOM    868  CA  GLY A  93      21.322  15.742   2.489  1.00  0.00      RA0  C
ATOM    869  C   GLY A  93      21.556  17.152   1.966  1.00  0.00      RA0  C
ATOM    870  O   GLY A  93      22.609  17.446   1.413  1.00  0.00      RA0  O
ATOM    871  N   GLY A  94      20.597  18.049   2.151  1.00  0.00      RA0  N
ATOM    872  H   GLY A  94      19.808  17.802   2.714  1.00  0.00      RA0  H
ATOM    873  CA  GLY A  94      20.797  19.454   1.844  1.00  0.00      RA0  C
ATOM    874  C   GLY A  94      21.469  20.174   3.011  1.00  0.00      RA0  C
ATOM    875  O   GLY A  94      21.515  19.672   4.143  1.00  0.00      RA0  O
ATOM    876  N   VAL A  95      22.004  21.355   2.748  1.00  0.00      RA0  N
ATOM    877  H   VAL A  95      21.820  21.815   1.875  1.00  0.00      RA0  H
ATOM    878  CA  VAL A  95      22.779  22.059   3.750  1.00  0.00      RA0  C
ATOM    879  CB  VAL A  95      23.939  22.807   3.094  1.00  0.00      RA0  C
ATOM    880  CG1 VAL A  95      24.865  23.417   4.144  1.00  0.00      RA0  C
ATOM    881  CG2 VAL A  95      24.702  21.902   2.131  1.00  0.00      RA0  C
ATOM    882  C   VAL A  95      21.909  23.021   4.523  1.00  0.00      RA0  C
ATOM    883  O   VAL A  95      21.337  23.957   3.934  1.00  0.00      RA0  O
ATOM    884  N   ILE A  96      21.837  22.795   5.828  1.00  0.00      RA0  N
ATOM    885  H   ILE A  96      22.351  22.025   6.204  1.00  0.00      RA0  H
ATOM    886  CA  ILE A  96      21.205  23.724   6.764  1.00  0.00      RA0  C
ATOM    887  CB  ILE A  96      20.925  23.007   8.089  1.00  0.00      RA0  C
ATOM    888  CG2 ILE A  96      20.335  23.932   9.150  1.00  0.00      RA0  C
ATOM    889  CG1 ILE A  96      20.037  21.791   7.864  1.00  0.00      RA0  C
ATOM    890  CD1 ILE A  96      19.692  21.111   9.184  1.00  0.00      RA0  C
ATOM    891  C   ILE A  96      22.105  24.922   7.010  1.00  0.00      RA0  C
ATOM    892  O   ILE A  96      21.636  26.055   7.018  1.00  0.00      RA0  O
ATOM    893  N   ASP A  97      23.403  24.677   7.207  1.00  0.00      RA0  N
ATOM    894  H   ASP A  97      23.796  23.757   7.259  1.00  0.00      RA0  H
ATOM    895  CA  ASP A  97      24.364  25.760   7.328  1.00  0.00      RA0  C
ATOM    896  CB  ASP A  97      24.227  26.772   8.496  1.00  0.00      RA0  C
ATOM    897  CG  ASP A  97      24.668  28.145   7.957  1.00  0.00      RA0  C
ATOM    898  OD1 ASP A  97      24.935  28.219   6.764  1.00  0.00      RA0  O
ATOM    899  OD2 ASP A  97      24.747  29.142   8.684  1.00  0.00      RA0  O
ATOM    900  C   ASP A  97      25.776  25.150   7.217  1.00  0.00      RA0  C
ATOM    901  O   ASP A  97      25.940  23.916   7.271  1.00  0.00      RA0  O
ATOM    902  N   ASP A  98      26.755  26.031   7.049  1.00  0.00      RA0  N
ATOM    903  H   ASP A  98      26.541  27.013   7.023  1.00  0.00      RA0  H
ATOM    904  CA  ASP A  98      28.135  25.692   7.330  1.00  0.00      RA0  C
ATOM    905  CB  ASP A  98      29.040  25.754   6.085  1.00  0.00      RA0  C
ATOM    906  CG  ASP A  98      29.879  27.012   5.974  1.00  0.00      RA0  C
ATOM    907  OD1 ASP A  98      29.727  27.732   4.989  1.00  0.00      RA0  O
ATOM    908  OD2 ASP A  98      30.775  27.211   6.788  1.00  0.00      RA0  O
ATOM    909  C   ASP A  98      28.626  26.441   8.568  1.00  0.00      RA0  C
ATOM    910  O   ASP A  98      28.047  27.450   8.983  1.00  0.00      RA0  O
ATOM    911  N   LEU A  99      29.680  25.920   9.185  1.00  0.00      RA0  N
ATOM    912  H   LEU A  99      30.200  25.171   8.771  1.00  0.00      RA0  H
ATOM    913  CA  LEU A  99      30.116  26.463  10.453  1.00  0.00      RA0  C
ATOM    914  CB  LEU A  99      29.138  26.063  11.572  1.00  0.00      RA0  C
ATOM    915  CG  LEU A  99      28.690  24.591  11.592  1.00  0.00      RA0  C
ATOM    916  CD1 LEU A  99      29.737  23.623  12.152  1.00  0.00      RA0  C
ATOM    917  CD2 LEU A  99      27.359  24.438  12.328  1.00  0.00      RA0  C
ATOM    918  C   LEU A  99      31.535  26.002  10.793  1.00  0.00      RA0  C
ATOM    919  O   LEU A  99      32.080  25.076  10.152  1.00  0.00      RA0  O
ATOM    920  N   ILE A 100      32.117  26.674  11.778  1.00  0.00      RA0  N
ATOM    921  H   ILE A 100      31.590  27.394  12.233  1.00  0.00      RA0  H
ATOM    922  CA  ILE A 100      33.357  26.250  12.405  1.00  0.00      RA0  C
ATOM    923  CB  ILE A 100      34.324  27.434  12.513  1.00  0.00      RA0  C
ATOM    924  CG2 ILE A 100      35.696  26.993  13.027  1.00  0.00      RA0  C
ATOM    925  CG1 ILE A 100      34.435  28.193  11.190  1.00  0.00      RA0  C
ATOM    926  CD1 ILE A 100      35.136  27.377  10.106  1.00  0.00      RA0  C
ATOM    927  C   ILE A 100      33.032  25.724  13.796  1.00  0.00      RA0  C
ATOM    928  O   ILE A 100      32.209  26.305  14.514  1.00  0.00      RA0  O
ATOM    929  N   VAL A 101      33.655  24.612  14.165  1.00  0.00      RA0  N
ATOM    930  H   VAL A 101      34.331  24.195  13.553  1.00  0.00      RA0  H
ATOM    931  CA  VAL A 101      33.464  24.010  15.481  1.00  0.00      RA0  C
ATOM    932  CB  VAL A 101      32.661  22.708  15.375  1.00  0.00      RA0  C
ATOM    933  CG1 VAL A 101      33.148  21.844  14.219  1.00  0.00      RA0  C
ATOM    934  CG2 VAL A 101      32.626  21.945  16.702  1.00  0.00      RA0  C
ATOM    935  C   VAL A 101      34.820  23.781  16.126  1.00  0.00      RA0  C
ATOM    936  O   VAL A 101      35.731  23.291  15.460  1.00  0.00      RA0  O
ATOM    937  N   TYR A 102      34.922  24.184  17.397  1.00  0.00      RA0  N
ATOM    938  H   TYR A 102      34.095  24.472  17.869  1.00  0.00      RA0  H
ATOM    939  CA  TYR A 102      36.137  24.019  18.230  1.00  0.00      RA0  C
ATOM    940  CB  TYR A 102      36.494  25.322  18.955  1.00  0.00      RA0  C
ATOM    941  CG  TYR A 102      36.674  26.493  18.014  1.00  0.00      RA0  C
ATOM    942  CD1 TYR A 102      35.564  27.163  17.510  1.00  0.00      RA0  C
ATOM    943  CE1 TYR A 102      35.731  28.246  16.657  1.00  0.00      RA0  C
ATOM    944  CD2 TYR A 102      37.952  26.919  17.668  1.00  0.00      RA0  C
ATOM    945  CE2 TYR A 102      38.119  28.007  16.816  1.00  0.00      RA0  C
ATOM    946  CZ  TYR A 102      37.007  28.667  16.306  1.00  0.00      RA0  C
ATOM    947  OH  TYR A 102      37.151  29.739  15.448  1.00  0.00      RA0  O
ATOM    948  HH  TYR A 102      38.066  29.940  15.293  1.00  0.00      RA0  H
ATOM    949  C   TYR A 102      35.944  22.933  19.282  1.00  0.00      RA0  C
ATOM    950  O   TYR A 102      34.884  22.843  19.913  1.00  0.00      RA0  O
ATOM    951  N   TYR A 103      36.987  22.137  19.493  1.00  0.00      RA0  N
ATOM    952  H   TYR A 103      37.828  22.287  18.966  1.00  0.00      RA0  H
ATOM    953  CA  TYR A 103      37.063  21.205  20.621  1.00  0.00      RA0  C
ATOM    954  CB  TYR A 103      37.659  19.890  20.125  1.00  0.00      RA0  C
ATOM    955  CG  TYR A 103      38.317  19.096  21.228  1.00  0.00      RA0  C
ATOM    956  CD1 TYR A 103      37.571  18.596  22.288  1.00  0.00      RA0  C
ATOM    957  CE1 TYR A 103      38.198  17.866  23.289  1.00  0.00      RA0  C
ATOM    958  CD2 TYR A 103      39.685  18.857  21.168  1.00  0.00      RA0  C
ATOM    959  CE2 TYR A 103      40.310  18.125  22.170  1.00  0.00      RA0  C
ATOM    960  CZ  TYR A 103      39.566  17.634  23.235  1.00  0.00      RA0  C
ATOM    961  OH  TYR A 103      40.183  16.914  24.236  1.00  0.00      RA0  O
ATOM    962  HH  TYR A 103      41.088  16.741  24.009  1.00  0.00      RA0  H
ATOM    963  C   TYR A 103      37.952  21.838  21.675  1.00  0.00      RA0  C
ATOM    964  O   TYR A 103      39.070  22.255  21.346  1.00  0.00      RA0  O
ATOM    965  N   PHE A 104      37.469  21.916  22.917  1.00  0.00      RA0  N
ATOM    966  H   PHE A 104      36.545  21.587  23.132  1.00  0.00      RA0  H
ATOM    967  CA  PHE A 104      38.297  22.371  24.068  1.00  0.00      RA0  C
ATOM    968  CB  PHE A 104      37.655  23.569  24.763  1.00  0.00      RA0  C
ATOM    969  CG  PHE A 104      37.588  24.726  23.798  1.00  0.00      RA0  C
ATOM    970  CD1 PHE A 104      38.761  25.278  23.297  1.00  0.00      RA0  C
ATOM    971  CD2 PHE A 104      36.355  25.242  23.418  1.00  0.00      RA0  C
ATOM    972  CE1 PHE A 104      38.703  26.360  22.428  1.00  0.00      RA0  C
ATOM    973  CE2 PHE A 104      36.299  26.327  22.553  1.00  0.00      RA0  C
ATOM    974  CZ  PHE A 104      37.471  26.891  22.065  1.00  0.00      RA0  C
ATOM    975  C   PHE A 104      38.549  21.234  25.057  1.00  0.00      RA0  C
ATOM    976  O   PHE A 104      39.695  20.881  25.318  1.00  0.00      RA0  O
ATOM    977  N   THR A 105      37.473  20.666  25.599  1.00  0.00      RA0  N
ATOM    978  H   THR A 105      36.550  21.026  25.448  1.00  0.00      RA0  H
ATOM    979  CA  THR A 105      37.528  19.428  26.379  1.00  0.00      RA0  C
ATOM    980  CB  THR A 105      37.444  19.955  27.793  1.00  0.00      RA0  C
ATOM    981  OG1 THR A 105      37.286  21.380  27.692  1.00  0.00      RA0  O
ATOM    982  HG1 THR A 105      37.367  21.727  28.571  1.00  0.00      RA0  H
ATOM    983  CG2 THR A 105      38.680  19.602  28.622  1.00  0.00      RA0  C
ATOM    984  C   THR A 105      36.371  18.515  25.975  1.00  0.00      RA0  C
ATOM    985  O   THR A 105      35.486  18.910  25.222  1.00  0.00      RA0  O
ATOM    986  N   GLU A 106      36.339  17.300  26.515  1.00  0.00      RA0  N
ATOM    987  H   GLU A 106      37.098  16.960  27.066  1.00  0.00      RA0  H
ATOM    988  CA  GLU A 106      35.233  16.397  26.204  1.00  0.00      RA0  C
ATOM    989  CB  GLU A 106      35.556  14.945  26.555  1.00  0.00      RA0  C
ATOM    990  CG  GLU A 106      36.814  14.436  25.828  1.00  0.00      RA0  C
ATOM    991  CD  GLU A 106      36.653  14.345  24.310  1.00  0.00      RA0  C
ATOM    992  OE1 GLU A 106      36.111  15.242  23.674  1.00  0.00      RA0  O
ATOM    993  OE2 GLU A 106      37.130  13.385  23.718  1.00  0.00      RA0  O
ATOM    994  C   GLU A 106      33.906  16.919  26.732  1.00  0.00      RA0  C
ATOM    995  O   GLU A 106      32.848  16.421  26.346  1.00  0.00      RA0  O
ATOM    996  N   ASP A 107      33.960  17.891  27.637  1.00  0.00      RA0  N
ATOM    997  H   ASP A 107      34.835  18.278  27.907  1.00  0.00      RA0  H
ATOM    998  CA  ASP A 107      32.769  18.505  28.199  1.00  0.00      RA0  C
ATOM    999  CB  ASP A 107      32.961  18.516  29.723  1.00  0.00      RA0  C
ATOM   1000  CG  ASP A 107      31.755  18.992  30.513  1.00  0.00      RA0  C
ATOM   1001  OD1 ASP A 107      30.699  18.367  30.468  1.00  0.00      RA0  O
ATOM   1002  OD2 ASP A 107      31.884  19.973  31.236  1.00  0.00      RA0  O
ATOM   1003  C   ASP A 107      32.470  19.884  27.594  1.00  0.00      RA0  C
ATOM   1004  O   ASP A 107      31.556  20.554  28.051  1.00  0.00      RA0  O
ATOM   1005  N   PHE A 108      33.236  20.316  26.583  1.00  0.00      RA0  N
ATOM   1006  H   PHE A 108      33.900  19.726  26.118  1.00  0.00      RA0  H
ATOM   1007  CA  PHE A 108      33.162  21.700  26.101  1.00  0.00      RA0  C
ATOM   1008  CB  PHE A 108      33.928  22.633  27.039  1.00  0.00      RA0  C
ATOM   1009  CG  PHE A 108      33.721  24.064  26.606  1.00  0.00      RA0  C
ATOM   1010  CD1 PHE A 108      32.478  24.479  26.142  1.00  0.00      RA0  C
ATOM   1011  CD2 PHE A 108      34.775  24.967  26.669  1.00  0.00      RA0  C
ATOM   1012  CE1 PHE A 108      32.300  25.788  25.716  1.00  0.00      RA0  C
ATOM   1013  CE2 PHE A 108      34.594  26.279  26.246  1.00  0.00      RA0  C
ATOM   1014  CZ  PHE A 108      33.359  26.686  25.757  1.00  0.00      RA0  C
ATOM   1015  C   PHE A 108      33.666  21.852  24.650  1.00  0.00      RA0  C
ATOM   1016  O   PHE A 108      34.880  21.753  24.368  1.00  0.00      RA0  O
ATOM   1017  N   PHE A 109      32.701  22.061  23.750  1.00  0.00      RA0  N
ATOM   1018  H   PHE A 109      31.761  22.162  24.093  1.00  0.00      RA0  H
ATOM   1019  CA  PHE A 109      32.924  22.476  22.360  1.00  0.00      RA0  C
ATOM   1020  CB  PHE A 109      32.342  21.447  21.384  1.00  0.00      RA0  C
ATOM   1021  CG  PHE A 109      33.134  20.158  21.300  1.00  0.00      RA0  C
ATOM   1022  CD1 PHE A 109      33.354  19.365  22.421  1.00  0.00      RA0  C
ATOM   1023  CD2 PHE A 109      33.616  19.742  20.064  1.00  0.00      RA0  C
ATOM   1024  CE1 PHE A 109      34.027  18.154  22.305  1.00  0.00      RA0  C
ATOM   1025  CE2 PHE A 109      34.286  18.530  19.943  1.00  0.00      RA0  C
ATOM   1026  CZ  PHE A 109      34.482  17.731  21.062  1.00  0.00      RA0  C
ATOM   1027  C   PHE A 109      32.241  23.819  22.089  1.00  0.00      RA0  C
ATOM   1028  O   PHE A 109      31.394  24.282  22.856  1.00  0.00      RA0  O
ATOM   1029  N   ARG A 110      32.585  24.424  20.962  1.00  0.00      RA0  N
ATOM   1030  H   ARG A 110      33.240  23.992  20.336  1.00  0.00      RA0  H
ATOM   1031  CA  ARG A 110      32.041  25.717  20.583  1.00  0.00      RA0  C
ATOM   1032  CB  ARG A 110      33.061  26.775  21.003  1.00  0.00      RA0  C
ATOM   1033  CG  ARG A 110      33.068  28.098  20.236  1.00  0.00      RA0  C
ATOM   1034  CD  ARG A 110      33.963  29.104  20.961  1.00  0.00      RA0  C
ATOM   1035  NE  ARG A 110      33.407  29.310  22.294  1.00  0.00      RA0  N
ATOM   1036  HE  ARG A 110      32.444  29.025  22.417  1.00  0.00      RA0  H
ATOM   1037  CZ  ARG A 110      34.083  29.865  23.337  1.00  0.00      RA0  C
ATOM   1038  NH1 ARG A 110      35.354  30.302  23.166  1.00  0.00      RA0  N
ATOM   1039 HH11 ARG A 110      35.892  30.729  23.904  1.00  0.00      RA0  H
ATOM   1040 HH12 ARG A 110      35.808  30.217  22.276  1.00  0.00      RA0  H
ATOM   1041  NH2 ARG A 110      33.451  29.958  24.524  1.00  0.00      RA0  N
ATOM   1042 HH21 ARG A 110      33.861  30.320  25.360  1.00  0.00      RA0  H
ATOM   1043 HH22 ARG A 110      32.484  29.635  24.606  1.00  0.00      RA0  H
ATOM   1044  C   ARG A 110      31.746  25.749  19.088  1.00  0.00      RA0  C
ATOM   1045  O   ARG A 110      32.562  25.276  18.300  1.00  0.00      RA0  O
ATOM   1046  N   LEU A 111      30.580  26.287  18.710  1.00  0.00      RA0  N
ATOM   1047  H   LEU A 111      29.993  26.716  19.397  1.00  0.00      RA0  H
ATOM   1048  CA  LEU A 111      30.212  26.506  17.300  1.00  0.00      RA0  C
ATOM   1049  CB  LEU A 111      28.812  25.960  17.023  1.00  0.00      RA0  C
ATOM   1050  CG  LEU A 111      28.629  24.457  17.209  1.00  0.00      RA0  C
ATOM   1051  CD1 LEU A 111      27.152  24.093  17.336  1.00  0.00      RA0  C
ATOM   1052  CD2 LEU A 111      29.282  23.662  16.084  1.00  0.00      RA0  C
ATOM   1053  C   LEU A 111      30.144  27.988  17.047  1.00  0.00      RA0  C
ATOM   1054  O   LEU A 111      29.820  28.761  17.961  1.00  0.00      RA0  O
ATOM   1055  N   VAL A 112      30.389  28.387  15.807  1.00  0.00      RA0  N
ATOM   1056  H   VAL A 112      30.679  27.732  15.104  1.00  0.00      RA0  H
ATOM   1057  CA  VAL A 112      30.190  29.775  15.392  1.00  0.00      RA0  C
ATOM   1058  CB  VAL A 112      31.527  30.473  15.118  1.00  0.00      RA0  C
ATOM   1059  CG1 VAL A 112      31.300  31.946  14.775  1.00  0.00      RA0  C
ATOM   1060  CG2 VAL A 112      32.506  30.321  16.285  1.00  0.00      RA0  C
ATOM   1061  C   VAL A 112      29.307  29.795  14.147  1.00  0.00      RA0  C
ATOM   1062  O   VAL A 112      29.639  29.175  13.139  1.00  0.00      RA0  O
ATOM   1063  N   VAL A 113      28.195  30.511  14.213  1.00  0.00      RA0  N
ATOM   1064  H   VAL A 113      27.979  31.043  15.032  1.00  0.00      RA0  H
ATOM   1065  CA  VAL A 113      27.286  30.606  13.069  1.00  0.00      RA0  C
ATOM   1066  CB  VAL A 113      26.022  29.758  13.284  1.00  0.00      RA0  C
ATOM   1067  CG1 VAL A 113      26.323  28.260  13.341  1.00  0.00      RA0  C
ATOM   1068  CG2 VAL A 113      25.242  30.238  14.510  1.00  0.00      RA0  C
ATOM   1069  C   VAL A 113      26.872  32.037  12.745  1.00  0.00      RA0  C
ATOM   1070  O   VAL A 113      26.968  32.956  13.570  1.00  0.00      RA0  O
ATOM   1071  N   ASN A 114      26.368  32.203  11.529  1.00  0.00      RA0  N
ATOM   1072  H   ASN A 114      26.149  31.378  11.001  1.00  0.00      RA0  H
ATOM   1073  CA  ASN A 114      25.969  33.509  11.022  1.00  0.00      RA0  C
ATOM   1074  CB  ASN A 114      25.814  33.431   9.497  1.00  0.00      RA0  C
ATOM   1075  CG  ASN A 114      27.032  32.824   8.833  1.00  0.00      RA0  C
ATOM   1076  OD1 ASN A 114      28.043  33.501   8.669  1.00  0.00      RA0  O
ATOM   1077  ND2 ASN A 114      26.888  31.526   8.475  1.00  0.00      RA0  N
ATOM   1078 HD21 ASN A 114      26.059  30.957   8.580  1.00  0.00      RA0  H
ATOM   1079 HD22 ASN A 114      27.620  30.983   8.056  1.00  0.00      RA0  H
ATOM   1080  C   ASN A 114      24.621  33.987  11.529  1.00  0.00      RA0  C
ATOM   1081  O   ASN A 114      23.769  33.189  11.905  1.00  0.00      RA0  O
ATOM   1082  N   SER A 115      24.446  35.308  11.508  1.00  0.00      RA0  N
ATOM   1083  H   SER A 115      25.218  35.898  11.282  1.00  0.00      RA0  H
ATOM   1084  CA  SER A 115      23.211  35.933  11.928  1.00  0.00      RA0  C
ATOM   1085  CB  SER A 115      23.336  37.459  11.882  1.00  0.00      RA0  C
ATOM   1086  OG  SER A 115      22.481  38.056  12.863  1.00  0.00      RA0  O
ATOM   1087  HG  SER A 115      21.596  37.753  12.680  1.00  0.00      RA0  H
ATOM   1088  C   SER A 115      22.004  35.426  11.128  1.00  0.00      RA0  C
ATOM   1089  O   SER A 115      20.951  35.137  11.684  1.00  0.00      RA0  O
ATOM   1090  N   ALA A 116      22.161  35.353   9.815  1.00  0.00      RA0  N
ATOM   1091  H   ALA A 116      23.061  35.500   9.412  1.00  0.00      RA0  H
ATOM   1092  CA  ALA A 116      21.043  35.018   8.928  1.00  0.00      RA0  C
ATOM   1093  CB  ALA A 116      21.508  34.977   7.472  1.00  0.00      RA0  C
ATOM   1094  C   ALA A 116      20.420  33.676   9.263  1.00  0.00      RA0  C
ATOM   1095  O   ALA A 116      19.203  33.489   9.107  1.00  0.00      RA0  O
ATOM   1096  N   THR A 117      21.240  32.742   9.737  1.00  0.00      RA0  N
ATOM   1097  H   THR A 117      22.227  32.863   9.839  1.00  0.00      RA0  H
ATOM   1098  CA  THR A 117      20.803  31.366  10.039  1.00  0.00      RA0  C
ATOM   1099  CB  THR A 117      21.820  30.525   9.298  1.00  0.00      RA0  C
ATOM   1100  OG1 THR A 117      22.892  31.380   8.864  1.00  0.00      RA0  O
ATOM   1101  HG1 THR A 117      23.569  30.725   8.652  1.00  0.00      RA0  H
ATOM   1102  CG2 THR A 117      21.202  29.831   8.091  1.00  0.00      RA0  C
ATOM   1103  C   THR A 117      20.765  31.032  11.528  1.00  0.00      RA0  C
ATOM   1104  O   THR A 117      20.453  29.895  11.901  1.00  0.00      RA0  O
ATOM   1105  N   ARG A 118      21.031  32.024  12.371  1.00  0.00      RA0  N
ATOM   1106  H   ARG A 118      21.284  32.916  11.998  1.00  0.00      RA0  H
ATOM   1107  CA  ARG A 118      21.119  31.830  13.819  1.00  0.00      RA0  C
ATOM   1108  CB  ARG A 118      21.347  33.197  14.471  1.00  0.00      RA0  C
ATOM   1109  CG  ARG A 118      21.227  33.221  15.993  1.00  0.00      RA0  C
ATOM   1110  CD  ARG A 118      21.375  34.638  16.552  1.00  0.00      RA0  C
ATOM   1111  NE  ARG A 118      20.921  34.706  17.939  1.00  0.00      RA0  N
ATOM   1112  HE  ARG A 118      19.954  34.421  18.054  1.00  0.00      RA0  H
ATOM   1113  CZ  ARG A 118      21.753  35.191  18.912  1.00  0.00      RA0  C
ATOM   1114  NH1 ARG A 118      23.023  35.524  18.609  1.00  0.00      RA0  N
ATOM   1115 HH11 ARG A 118      23.613  35.935  19.324  1.00  0.00      RA0  H
ATOM   1116 HH12 ARG A 118      23.435  35.372  17.700  1.00  0.00      RA0  H
ATOM   1117  NH2 ARG A 118      21.310  35.332  20.177  1.00  0.00      RA0  N
ATOM   1118 HH21 ARG A 118      21.933  35.668  20.913  1.00  0.00      RA0  H
ATOM   1119 HH22 ARG A 118      20.373  35.115  20.451  1.00  0.00      RA0  H
ATOM   1120  C   ARG A 118      19.916  31.116  14.423  1.00  0.00      RA0  C
ATOM   1121  O   ARG A 118      20.052  30.100  15.112  1.00  0.00      RA0  O
ATOM   1122  N   GLU A 119      18.728  31.646  14.183  1.00  0.00      RA0  N
ATOM   1123  H   GLU A 119      18.662  32.472  13.628  1.00  0.00      RA0  H
ATOM   1124  CA  GLU A 119      17.547  31.080  14.828  1.00  0.00      RA0  C
ATOM   1125  CB  GLU A 119      16.390  32.078  14.818  1.00  0.00      RA0  C
ATOM   1126  CG  GLU A 119      16.791  33.437  15.411  1.00  0.00      RA0  C
ATOM   1127  CD  GLU A 119      17.301  33.295  16.838  1.00  0.00      RA0  C
ATOM   1128  OE1 GLU A 119      16.833  32.416  17.556  1.00  0.00      RA0  O
ATOM   1129  OE2 GLU A 119      18.166  34.073  17.235  1.00  0.00      RA0  O
ATOM   1130  C   GLU A 119      17.167  29.693  14.294  1.00  0.00      RA0  C
ATOM   1131  O   GLU A 119      16.825  28.813  15.062  1.00  0.00      RA0  O
ATOM   1132  N   LYS A 120      17.286  29.493  12.992  1.00  0.00      RA0  N
ATOM   1133  H   LYS A 120      17.704  30.217  12.448  1.00  0.00      RA0  H
ATOM   1134  CA  LYS A 120      17.100  28.161  12.407  1.00  0.00      RA0  C
ATOM   1135  CB  LYS A 120      17.268  28.231  10.884  1.00  0.00      RA0  C
ATOM   1136  CG  LYS A 120      17.036  26.878  10.204  1.00  0.00      RA0  C
ATOM   1137  CD  LYS A 120      17.358  26.843   8.706  1.00  0.00      RA0  C
ATOM   1138  CE  LYS A 120      18.826  27.155   8.401  1.00  0.00      RA0  C
ATOM   1139  NZ  LYS A 120      19.193  26.666   7.064  1.00  0.00      RA0  N
ATOM   1140  HZ1 LYS A 120      20.197  26.852   6.857  1.00  0.00      RA0  H
ATOM   1141  HZ2 LYS A 120      19.080  25.630   7.036  1.00  0.00      RA0  H
ATOM   1142  HZ3 LYS A 120      18.625  27.026   6.278  1.00  0.00      RA0  H
ATOM   1143  C   LYS A 120      18.073  27.158  12.976  1.00  0.00      RA0  C
ATOM   1144  O   LYS A 120      17.715  26.044  13.303  1.00  0.00      RA0  O
ATOM   1145  N   ASP A 121      19.339  27.552  13.045  1.00  0.00      RA0  N
ATOM   1146  H   ASP A 121      19.664  28.410  12.650  1.00  0.00      RA0  H
ATOM   1147  CA  ASP A 121      20.385  26.683  13.575  1.00  0.00      RA0  C
ATOM   1148  CB  ASP A 121      21.775  27.259  13.346  1.00  0.00      RA0  C
ATOM   1149  CG  ASP A 121      22.004  27.406  11.858  1.00  0.00      RA0  C
ATOM   1150  OD1 ASP A 121      21.300  26.766  11.072  1.00  0.00      RA0  O
ATOM   1151  OD2 ASP A 121      22.876  28.187  11.495  1.00  0.00      RA0  O
ATOM   1152  C   ASP A 121      20.154  26.364  15.050  1.00  0.00      RA0  C
ATOM   1153  O   ASP A 121      20.295  25.218  15.483  1.00  0.00      RA0  O
ATOM   1154  N   LEU A 122      19.828  27.387  15.828  1.00  0.00      RA0  N
ATOM   1155  H   LEU A 122      19.743  28.295  15.416  1.00  0.00      RA0  H
ATOM   1156  CA  LEU A 122      19.602  27.193  17.256  1.00  0.00      RA0  C
ATOM   1157  CB  LEU A 122      19.361  28.517  17.979  1.00  0.00      RA0  C
ATOM   1158  CG  LEU A 122      20.637  29.345  18.120  1.00  0.00      RA0  C
ATOM   1159  CD1 LEU A 122      20.368  30.693  18.792  1.00  0.00      RA0  C
ATOM   1160  CD2 LEU A 122      21.744  28.557  18.822  1.00  0.00      RA0  C
ATOM   1161  C   LEU A 122      18.452  26.245  17.509  1.00  0.00      RA0  C
ATOM   1162  O   LEU A 122      18.522  25.412  18.398  1.00  0.00      RA0  O
ATOM   1163  N   SER A 123      17.383  26.364  16.730  1.00  0.00      RA0  N
ATOM   1164  H   SER A 123      17.359  27.059  16.009  1.00  0.00      RA0  H
ATOM   1165  CA  SER A 123      16.226  25.489  16.918  1.00  0.00      RA0  C
ATOM   1166  CB  SER A 123      15.086  26.072  16.093  1.00  0.00      RA0  C
ATOM   1167  OG  SER A 123      14.900  27.434  16.496  1.00  0.00      RA0  O
ATOM   1168  HG  SER A 123      15.584  27.959  16.089  1.00  0.00      RA0  H
ATOM   1169  C   SER A 123      16.595  24.052  16.582  1.00  0.00      RA0  C
ATOM   1170  O   SER A 123      16.212  23.125  17.291  1.00  0.00      RA0  O
ATOM   1171  N   TRP A 124      17.343  23.880  15.498  1.00  0.00      RA0  N
ATOM   1172  H   TRP A 124      17.647  24.674  14.964  1.00  0.00      RA0  H
ATOM   1173  CA  TRP A 124      17.787  22.548  15.055  1.00  0.00      RA0  C
ATOM   1174  CB  TRP A 124      18.418  22.677  13.666  1.00  0.00      RA0  C
ATOM   1175  CG  TRP A 124      18.817  21.330  13.109  1.00  0.00      RA0  C
ATOM   1176  CD2 TRP A 124      17.969  20.327  12.512  1.00  0.00      RA0  C
ATOM   1177  CE2 TRP A 124      18.797  19.254  12.107  1.00  0.00      RA0  C
ATOM   1178  CE3 TRP A 124      16.599  20.259  12.291  1.00  0.00      RA0  C
ATOM   1179  CD1 TRP A 124      20.115  20.804  13.031  1.00  0.00      RA0  C
ATOM   1180  NE1 TRP A 124      20.108  19.579  12.439  1.00  0.00      RA0  N
ATOM   1181  HE1 TRP A 124      20.895  19.022  12.257  1.00  0.00      RA0  H
ATOM   1182  CZ2 TRP A 124      18.234  18.148  11.482  1.00  0.00      RA0  C
ATOM   1183  CZ3 TRP A 124      16.048  19.146  11.667  1.00  0.00      RA0  C
ATOM   1184  CH2 TRP A 124      16.863  18.094  11.263  1.00  0.00      RA0  C
ATOM   1185  C   TRP A 124      18.760  21.909  16.045  1.00  0.00      RA0  C
ATOM   1186  O   TRP A 124      18.593  20.764  16.438  1.00  0.00      RA0  O
ATOM   1187  N   ILE A 125      19.761  22.681  16.455  1.00  0.00      RA0  N
ATOM   1188  H   ILE A 125      19.820  23.605  16.091  1.00  0.00      RA0  H
ATOM   1189  CA  ILE A 125      20.746  22.218  17.430  1.00  0.00      RA0  C
ATOM   1190  CB  ILE A 125      21.849  23.257  17.656  1.00  0.00      RA0  C
ATOM   1191  CG2 ILE A 125      22.771  22.872  18.814  1.00  0.00      RA0  C
ATOM   1192  CG1 ILE A 125      22.651  23.461  16.370  1.00  0.00      RA0  C
ATOM   1193  CD1 ILE A 125      23.550  24.696  16.437  1.00  0.00      RA0  C
ATOM   1194  C   ILE A 125      20.050  21.835  18.742  1.00  0.00      RA0  C
ATOM   1195  O   ILE A 125      20.290  20.760  19.269  1.00  0.00      RA0  O
ATOM   1196  N   THR A 126      19.185  22.715  19.246  1.00  0.00      RA0  N
ATOM   1197  H   THR A 126      19.020  23.584  18.781  1.00  0.00      RA0  H
ATOM   1198  CA  THR A 126      18.413  22.427  20.459  1.00  0.00      RA0  C
ATOM   1199  CB  THR A 126      17.576  23.645  20.843  1.00  0.00      RA0  C
ATOM   1200  OG1 THR A 126      18.450  24.768  21.012  1.00  0.00      RA0  O
ATOM   1201  HG1 THR A 126      18.612  25.118  20.145  1.00  0.00      RA0  H
ATOM   1202  CG2 THR A 126      16.766  23.409  22.119  1.00  0.00      RA0  C
ATOM   1203  C   THR A 126      17.638  21.140  20.388  1.00  0.00      RA0  C
ATOM   1204  O   THR A 126      17.679  20.344  21.333  1.00  0.00      RA0  O
ATOM   1205  N   GLN A 127      16.919  20.950  19.285  1.00  0.00      RA0  N
ATOM   1206  H   GLN A 127      16.931  21.647  18.565  1.00  0.00      RA0  H
ATOM   1207  CA  GLN A 127      16.103  19.760  19.063  1.00  0.00      RA0  C
ATOM   1208  CB  GLN A 127      15.406  19.879  17.707  1.00  0.00      RA0  C
ATOM   1209  CG  GLN A 127      14.534  18.680  17.335  1.00  0.00      RA0  C
ATOM   1210  CD  GLN A 127      13.852  18.966  16.014  1.00  0.00      RA0  C
ATOM   1211  OE1 GLN A 127      12.814  19.615  15.953  1.00  0.00      RA0  O
ATOM   1212  NE2 GLN A 127      14.491  18.448  14.950  1.00  0.00      RA0  N
ATOM   1213 HE21 GLN A 127      15.333  17.912  15.045  1.00  0.00      RA0  H
ATOM   1214 HE22 GLN A 127      14.154  18.586  14.020  1.00  0.00      RA0  H
ATOM   1215  C   GLN A 127      16.927  18.464  19.147  1.00  0.00      RA0  C
ATOM   1216  O   GLN A 127      16.596  17.540  19.877  1.00  0.00      RA0  O
ATOM   1217  N   HIS A 128      18.018  18.419  18.397  1.00  0.00      RA0  N
ATOM   1218  H   HIS A 128      18.299  19.240  17.892  1.00  0.00      RA0  H
ATOM   1219  CA  HIS A 128      18.844  17.228  18.341  1.00  0.00      RA0  C
ATOM   1220  CB  HIS A 128      19.638  17.157  17.037  1.00  0.00      RA0  C
ATOM   1221  CG  HIS A 128      18.688  16.792  15.923  1.00  0.00      RA0  C
ATOM   1222  ND1 HIS A 128      18.523  15.540  15.456  1.00  0.00      RA0  N
ATOM   1223  HD1 HIS A 128      19.003  14.733  15.745  1.00  0.00      RA0  H
ATOM   1224  CD2 HIS A 128      17.817  17.645  15.243  1.00  0.00      RA0  C
ATOM   1225  NE2 HIS A 128      17.114  16.891  14.362  1.00  0.00      RA0  N
ATOM   1226  CE1 HIS A 128      17.550  15.595  14.491  1.00  0.00      RA0  C
ATOM   1227  C   HIS A 128      19.769  17.062  19.563  1.00  0.00      RA0  C
ATOM   1228  O   HIS A 128      20.225  15.953  19.833  1.00  0.00      RA0  O
ATOM   1229  N   ALA A 129      20.027  18.136  20.308  1.00  0.00      RA0  N
ATOM   1230  H   ALA A 129      19.633  19.024  20.066  1.00  0.00      RA0  H
ATOM   1231  CA  ALA A 129      20.873  18.057  21.500  1.00  0.00      RA0  C
ATOM   1232  CB  ALA A 129      21.303  19.444  21.974  1.00  0.00      RA0  C
ATOM   1233  C   ALA A 129      20.202  17.338  22.680  1.00  0.00      RA0  C
ATOM   1234  O   ALA A 129      20.880  16.738  23.501  1.00  0.00      RA0  O
ATOM   1235  N   GLU A 130      18.881  17.425  22.754  1.00  0.00      RA0  N
ATOM   1236  H   GLU A 130      18.372  17.866  22.013  1.00  0.00      RA0  H
ATOM   1237  CA  GLU A 130      18.113  17.027  23.947  1.00  0.00      RA0  C
ATOM   1238  CB  GLU A 130      16.623  17.366  23.737  1.00  0.00      RA0  C
ATOM   1239  CG  GLU A 130      15.687  17.117  24.926  1.00  0.00      RA0  C
ATOM   1240  CD  GLU A 130      15.348  15.643  25.033  1.00  0.00      RA0  C
ATOM   1241  OE1 GLU A 130      15.295  14.977  24.002  1.00  0.00      RA0  O
ATOM   1242  OE2 GLU A 130      15.145  15.165  26.146  1.00  0.00      RA0  O
ATOM   1243  C   GLU A 130      18.400  15.609  24.440  1.00  0.00      RA0  C
ATOM   1244  O   GLU A 130      18.651  15.430  25.640  1.00  0.00      RA0  O
ATOM   1245  N   PRO A 131      18.393  14.603  23.570  1.00  0.00      RA0  N
ATOM   1246  CD  PRO A 131      18.041  14.605  22.146  1.00  0.00      RA0  C
ATOM   1247  CA  PRO A 131      18.648  13.234  24.018  1.00  0.00      RA0  C
ATOM   1248  CB  PRO A 131      18.321  12.359  22.801  1.00  0.00      RA0  C
ATOM   1249  CG  PRO A 131      17.471  13.223  21.882  1.00  0.00      RA0  C
ATOM   1250  C   PRO A 131      20.074  12.993  24.479  1.00  0.00      RA0  C
ATOM   1251  O   PRO A 131      20.319  12.039  25.221  1.00  0.00      RA0  O
ATOM   1252  N   PHE A 132      20.994  13.857  24.056  1.00  0.00      RA0  N
ATOM   1253  H   PHE A 132      20.708  14.667  23.540  1.00  0.00      RA0  H
ATOM   1254  CA  PHE A 132      22.381  13.799  24.487  1.00  0.00      RA0  C
ATOM   1255  CB  PHE A 132      23.314  14.295  23.381  1.00  0.00      RA0  C
ATOM   1256  CG  PHE A 132      23.126  13.528  22.094  1.00  0.00      RA0  C
ATOM   1257  CD1 PHE A 132      23.930  12.429  21.820  1.00  0.00      RA0  C
ATOM   1258  CD2 PHE A 132      22.167  13.929  21.171  1.00  0.00      RA0  C
ATOM   1259  CE1 PHE A 132      23.781  11.739  20.623  1.00  0.00      RA0  C
ATOM   1260  CE2 PHE A 132      22.016  13.239  19.975  1.00  0.00      RA0  C
ATOM   1261  CZ  PHE A 132      22.828  12.146  19.698  1.00  0.00      RA0  C
ATOM   1262  C   PHE A 132      22.668  14.592  25.770  1.00  0.00      RA0  C
ATOM   1263  O   PHE A 132      23.759  14.469  26.353  1.00  0.00      RA0  O
ATOM   1264  N   GLY A 133      21.702  15.400  26.203  1.00  0.00      RA0  N
ATOM   1265  H   GLY A 133      20.862  15.516  25.668  1.00  0.00      RA0  H
ATOM   1266  CA  GLY A 133      21.820  16.178  27.431  1.00  0.00      RA0  C
ATOM   1267  C   GLY A 133      22.832  17.306  27.350  1.00  0.00      RA0  C
ATOM   1268  O   GLY A 133      23.558  17.570  28.316  1.00  0.00      RA0  O
ATOM   1269  N   ILE A 134      22.864  17.993  26.212  1.00  0.00      RA0  N
ATOM   1270  H   ILE A 134      22.136  17.870  25.539  1.00  0.00      RA0  H
ATOM   1271  CA  ILE A 134      23.862  19.032  25.986  1.00  0.00      RA0  C
ATOM   1272  CB  ILE A 134      24.285  19.070  24.518  1.00  0.00      RA0  C
ATOM   1273  CG2 ILE A 134      25.362  20.126  24.269  1.00  0.00      RA0  C
ATOM   1274  CG1 ILE A 134      24.750  17.683  24.087  1.00  0.00      RA0  C
ATOM   1275  CD1 ILE A 134      25.853  17.145  24.998  1.00  0.00      RA0  C
ATOM   1276  C   ILE A 134      23.293  20.373  26.433  1.00  0.00      RA0  C
ATOM   1277  O   ILE A 134      22.166  20.722  26.075  1.00  0.00      RA0  O
ATOM   1278  N   GLU A 135      24.065  21.094  27.242  1.00  0.00      RA0  N
ATOM   1279  H   GLU A 135      24.977  20.752  27.465  1.00  0.00      RA0  H
ATOM   1280  CA  GLU A 135      23.728  22.449  27.678  1.00  0.00      RA0  C
ATOM   1281  CB  GLU A 135      24.486  22.621  29.004  1.00  0.00      RA0  C
ATOM   1282  CG  GLU A 135      24.690  24.006  29.628  1.00  0.00      RA0  C
ATOM   1283  CD  GLU A 135      25.627  23.827  30.818  1.00  0.00      RA0  C
ATOM   1284  OE1 GLU A 135      26.622  24.547  30.922  1.00  0.00      RA0  O
ATOM   1285  OE2 GLU A 135      25.401  22.923  31.625  1.00  0.00      RA0  O
ATOM   1286  C   GLU A 135      24.204  23.447  26.613  1.00  0.00      RA0  C
ATOM   1287  O   GLU A 135      25.387  23.508  26.304  1.00  0.00      RA0  O
ATOM   1288  N   ILE A 136      23.267  24.219  26.067  1.00  0.00      RA0  N
ATOM   1289  H   ILE A 136      22.356  24.245  26.475  1.00  0.00      RA0  H
ATOM   1290  CA  ILE A 136      23.543  25.167  24.980  1.00  0.00      RA0  C
ATOM   1291  CB  ILE A 136      22.476  25.002  23.902  1.00  0.00      RA0  C
ATOM   1292  CG2 ILE A 136      22.673  25.979  22.742  1.00  0.00      RA0  C
ATOM   1293  CG1 ILE A 136      22.428  23.545  23.446  1.00  0.00      RA0  C
ATOM   1294  CD1 ILE A 136      21.335  23.309  22.412  1.00  0.00      RA0  C
ATOM   1295  C   ILE A 136      23.525  26.578  25.545  1.00  0.00      RA0  C
ATOM   1296  O   ILE A 136      22.514  26.993  26.112  1.00  0.00      RA0  O
ATOM   1297  N   THR A 137      24.636  27.308  25.390  1.00  0.00      RA0  N
ATOM   1298  H   THR A 137      25.457  26.902  24.990  1.00  0.00      RA0  H
ATOM   1299  CA  THR A 137      24.751  28.675  25.878  1.00  0.00      RA0  C
ATOM   1300  CB  THR A 137      25.771  28.554  26.992  1.00  0.00      RA0  C
ATOM   1301  OG1 THR A 137      25.441  27.371  27.735  1.00  0.00      RA0  O
ATOM   1302  HG1 THR A 137      26.206  27.103  28.229  1.00  0.00      RA0  H
ATOM   1303  CG2 THR A 137      25.836  29.790  27.890  1.00  0.00      RA0  C
ATOM   1304  C   THR A 137      25.140  29.591  24.728  1.00  0.00      RA0  C
ATOM   1305  O   THR A 137      26.202  29.420  24.130  1.00  0.00      RA0  O
ATOM   1306  N   VAL A 138      24.276  30.548  24.409  1.00  0.00      RA0  N
ATOM   1307  H   VAL A 138      23.496  30.726  25.006  1.00  0.00      RA0  H
ATOM   1308  CA  VAL A 138      24.569  31.510  23.345  1.00  0.00      RA0  C
ATOM   1309  CB  VAL A 138      23.271  31.978  22.696  1.00  0.00      RA0  C
ATOM   1310  CG1 VAL A 138      23.557  32.880  21.499  1.00  0.00      RA0  C
ATOM   1311  CG2 VAL A 138      22.410  30.775  22.306  1.00  0.00      RA0  C
ATOM   1312  C   VAL A 138      25.368  32.678  23.936  1.00  0.00      RA0  C
ATOM   1313  O   VAL A 138      24.944  33.289  24.920  1.00  0.00      RA0  O
ATOM   1314  N   ARG A 139      26.488  33.018  23.307  1.00  0.00      RA0  N
ATOM   1315  H   ARG A 139      26.673  32.628  22.409  1.00  0.00      RA0  H
ATOM   1316  CA  ARG A 139      27.450  33.974  23.874  1.00  0.00      RA0  C
ATOM   1317  CB  ARG A 139      28.872  33.478  23.642  1.00  0.00      RA0  C
ATOM   1318  CG  ARG A 139      29.075  32.059  24.173  1.00  0.00      RA0  C
ATOM   1319  CD  ARG A 139      28.616  31.915  25.626  1.00  0.00      RA0  C
ATOM   1320  NE  ARG A 139      29.093  33.047  26.413  1.00  0.00      RA0  N
ATOM   1321  HE  ARG A 139      28.571  33.912  26.369  1.00  0.00      RA0  H
ATOM   1322  CZ  ARG A 139      30.281  32.995  27.059  1.00  0.00      RA0  C
ATOM   1323  NH1 ARG A 139      30.957  31.824  27.119  1.00  0.00      RA0  N
ATOM   1324 HH11 ARG A 139      31.800  31.709  27.642  1.00  0.00      RA0  H
ATOM   1325 HH12 ARG A 139      30.634  30.995  26.626  1.00  0.00      RA0  H
ATOM   1326  NH2 ARG A 139      30.744  34.132  27.617  1.00  0.00      RA0  N
ATOM   1327 HH21 ARG A 139      31.579  34.227  28.157  1.00  0.00      RA0  H
ATOM   1328 HH22 ARG A 139      30.228  35.004  27.483  1.00  0.00      RA0  H
ATOM   1329  C   ARG A 139      27.259  35.386  23.330  1.00  0.00      RA0  C
ATOM   1330  O   ARG A 139      28.145  35.986  22.706  1.00  0.00      RA0  O
ATOM   1331  N   ASP A 140      26.099  35.947  23.626  1.00  0.00      RA0  N
ATOM   1332  H   ASP A 140      25.418  35.428  24.145  1.00  0.00      RA0  H
ATOM   1333  CA  ASP A 140      25.763  37.288  23.171  1.00  0.00      RA0  C
ATOM   1334  CB  ASP A 140      24.240  37.498  23.143  1.00  0.00      RA0  C
ATOM   1335  CG  ASP A 140      23.530  36.528  22.200  1.00  0.00      RA0  C
ATOM   1336  OD1 ASP A 140      23.941  36.365  21.053  1.00  0.00      RA0  O
ATOM   1337  OD2 ASP A 140      22.527  35.940  22.595  1.00  0.00      RA0  O
ATOM   1338  C   ASP A 140      26.461  38.356  24.001  1.00  0.00      RA0  C
ATOM   1339  O   ASP A 140      26.303  39.538  23.728  1.00  0.00      RA0  O
ATOM   1340  N   ASP A 141      27.195  37.921  25.031  1.00  0.00      RA0  N
ATOM   1341  H   ASP A 141      27.324  36.945  25.205  1.00  0.00      RA0  H
ATOM   1342  CA  ASP A 141      28.079  38.774  25.811  1.00  0.00      RA0  C
ATOM   1343  CB  ASP A 141      28.319  38.135  27.184  1.00  0.00      RA0  C
ATOM   1344  CG  ASP A 141      29.137  36.853  27.066  1.00  0.00      RA0  C
ATOM   1345  OD1 ASP A 141      28.679  35.885  26.462  1.00  0.00      RA0  O
ATOM   1346  OD2 ASP A 141      30.229  36.790  27.618  1.00  0.00      RA0  O
ATOM   1347  C   ASP A 141      29.436  39.080  25.147  1.00  0.00      RA0  C
ATOM   1348  O   ASP A 141      30.193  39.924  25.662  1.00  0.00      RA0  O
ATOM   1349  N   LEU A 142      29.715  38.394  24.033  1.00  0.00      RA0  N
ATOM   1350  H   LEU A 142      29.034  37.792  23.612  1.00  0.00      RA0  H
ATOM   1351  CA  LEU A 142      30.966  38.532  23.283  1.00  0.00      RA0  C
ATOM   1352  CB  LEU A 142      31.614  37.166  23.048  1.00  0.00      RA0  C
ATOM   1353  CG  LEU A 142      31.908  36.377  24.326  1.00  0.00      RA0  C
ATOM   1354  CD1 LEU A 142      32.443  34.979  24.015  1.00  0.00      RA0  C
ATOM   1355  CD2 LEU A 142      32.841  37.134  25.271  1.00  0.00      RA0  C
ATOM   1356  C   LEU A 142      30.768  39.226  21.951  1.00  0.00      RA0  C
ATOM   1357  O   LEU A 142      29.785  38.975  21.236  1.00  0.00      RA0  O
ATOM   1358  N   SER A 143      31.742  40.055  21.608  1.00  0.00      RA0  N
ATOM   1359  H   SER A 143      32.496  40.277  22.223  1.00  0.00      RA0  H
ATOM   1360  CA  SER A 143      31.886  40.617  20.278  1.00  0.00      RA0  C
ATOM   1361  CB  SER A 143      32.142  42.087  20.497  1.00  0.00      RA0  C
ATOM   1362  OG  SER A 143      32.033  42.277  21.903  1.00  0.00      RA0  O
ATOM   1363  HG  SER A 143      31.129  42.043  22.101  1.00  0.00      RA0  H
ATOM   1364  C   SER A 143      33.074  39.904  19.640  1.00  0.00      RA0  C
ATOM   1365  O   SER A 143      33.806  39.158  20.310  1.00  0.00      RA0  O
ATOM   1366  N   MSE A 144      33.253  40.097  18.350  1.00  0.00      RA0  N
ATOM   1367  H   MSE A 144      32.690  40.718  17.800  1.00  0.00      RA0  H
ATOM   1368  CA  MSE A 144      34.328  39.411  17.655  1.00  0.00      RA0  C
ATOM   1369  CB  MSE A 144      33.845  38.030  17.198  1.00  0.00      RA0  C
ATOM   1370  CG  MSE A 144      34.950  37.128  16.647  1.00  0.00      RA0  C
ATOM   1371  SE  MSE A 144      34.395  35.429  16.427  1.00  0.00      RA0  S
ATOM   1372  CE  MSE A 144      32.873  35.772  15.530  1.00  0.00      RA0  C
ATOM   1373  C   MSE A 144      34.823  40.277  16.518  1.00  0.00      RA0  C
ATOM   1374  O   MSE A 144      34.018  40.927  15.822  1.00  0.00      RA0  O
ATOM   1375  N   ILE A 145      36.145  40.281  16.350  1.00  0.00      RA0  N
ATOM   1376  H   ILE A 145      36.722  39.723  16.951  1.00  0.00      RA0  H
ATOM   1377  CA  ILE A 145      36.817  41.057  15.315  1.00  0.00      RA0  C
ATOM   1378  CB  ILE A 145      37.632  42.196  15.942  1.00  0.00      RA0  C
ATOM   1379  CG2 ILE A 145      38.309  43.045  14.864  1.00  0.00      RA0  C
ATOM   1380  CG1 ILE A 145      36.780  43.050  16.886  1.00  0.00      RA0  C
ATOM   1381  CD1 ILE A 145      37.597  44.107  17.631  1.00  0.00      RA0  C
ATOM   1382  C   ILE A 145      37.729  40.128  14.530  1.00  0.00      RA0  C
ATOM   1383  O   ILE A 145      38.504  39.373  15.126  1.00  0.00      RA0  O
ATOM   1384  N   ALA A 146      37.627  40.164  13.204  1.00  0.00      RA0  N
ATOM   1385  H   ALA A 146      37.039  40.863  12.798  1.00  0.00      RA0  H
ATOM   1386  CA  ALA A 146      38.491  39.366  12.339  1.00  0.00      RA0  C
ATOM   1387  CB  ALA A 146      37.703  38.890  11.127  1.00  0.00      RA0  C
ATOM   1388  C   ALA A 146      39.592  40.260  11.825  1.00  0.00      RA0  C
ATOM   1389  O   ALA A 146      39.320  41.270  11.191  1.00  0.00      RA0  O
ATOM   1390  N   VAL A 147      40.832  39.879  12.100  1.00  0.00      RA0  N
ATOM   1391  H   VAL A 147      40.996  39.037  12.600  1.00  0.00      RA0  H
ATOM   1392  CA  VAL A 147      41.994  40.689  11.695  1.00  0.00      RA0  C
ATOM   1393  CB  VAL A 147      42.872  40.978  12.915  1.00  0.00      RA0  C
ATOM   1394  CG1 VAL A 147      44.032  41.906  12.561  1.00  0.00      RA0  C
ATOM   1395  CG2 VAL A 147      42.037  41.525  14.075  1.00  0.00      RA0  C
ATOM   1396  C   VAL A 147      42.735  39.835  10.682  1.00  0.00      RA0  C
ATOM   1397  O   VAL A 147      43.186  38.736  11.015  1.00  0.00      RA0  O
ATOM   1398  N   GLN A 148      42.820  40.325   9.451  1.00  0.00      RA0  N
ATOM   1399  H   GLN A 148      42.577  41.272   9.259  1.00  0.00      RA0  H
ATOM   1400  CA  GLN A 148      43.218  39.503   8.302  1.00  0.00      RA0  C
ATOM   1401  CB  GLN A 148      41.972  39.167   7.475  1.00  0.00      RA0  C
ATOM   1402  CG  GLN A 148      40.686  38.972   8.292  1.00  0.00      RA0  C
ATOM   1403  CD  GLN A 148      40.376  37.509   8.553  1.00  0.00      RA0  C
ATOM   1404  OE1 GLN A 148      39.614  36.905   7.797  1.00  0.00      RA0  O
ATOM   1405  NE2 GLN A 148      40.942  36.993   9.662  1.00  0.00      RA0  N
ATOM   1406 HE21 GLN A 148      41.570  37.512  10.249  1.00  0.00      RA0  H
ATOM   1407 HE22 GLN A 148      40.760  36.058   9.990  1.00  0.00      RA0  H
ATOM   1408  C   GLN A 148      44.283  40.159   7.421  1.00  0.00      RA0  C
ATOM   1409  O   GLN A 148      44.236  41.371   7.132  1.00  0.00      RA0  O
ATOM   1410  N   GLY A 149      45.222  39.347   6.947  1.00  0.00      RA0  N
ATOM   1411  H   GLY A 149      45.307  38.403   7.261  1.00  0.00      RA0  H
ATOM   1412  CA  GLY A 149      46.256  39.825   6.042  1.00  0.00      RA0  C
ATOM   1413  C   GLY A 149      47.621  39.353   6.499  1.00  0.00      RA0  C
ATOM   1414  O   GLY A 149      47.767  38.836   7.614  1.00  0.00      RA0  O
ATOM   1415  N   PRO A 150      48.615  39.532   5.647  1.00  0.00      RA0  N
ATOM   1416  CD  PRO A 150      48.492  40.149   4.333  1.00  0.00      RA0  C
ATOM   1417  CA  PRO A 150      49.959  39.020   5.916  1.00  0.00      RA0  C
ATOM   1418  CB  PRO A 150      50.689  39.247   4.587  1.00  0.00      RA0  C
ATOM   1419  CG  PRO A 150      49.933  40.378   3.898  1.00  0.00      RA0  C
ATOM   1420  C   PRO A 150      50.669  39.625   7.147  1.00  0.00      RA0  C
ATOM   1421  O   PRO A 150      51.533  38.974   7.746  1.00  0.00      RA0  O
ATOM   1422  N   ASN A 151      50.253  40.809   7.565  1.00  0.00      RA0  N
ATOM   1423  H   ASN A 151      49.535  41.287   7.052  1.00  0.00      RA0  H
ATOM   1424  CA  ASN A 151      50.760  41.443   8.778  1.00  0.00      RA0  C
ATOM   1425  CB  ASN A 151      51.191  42.892   8.551  1.00  0.00      RA0  C
ATOM   1426  CG  ASN A 151      52.502  42.979   7.807  1.00  0.00      RA0  C
ATOM   1427  OD1 ASN A 151      53.502  42.378   8.185  1.00  0.00      RA0  O
ATOM   1428  ND2 ASN A 151      52.439  43.762   6.716  1.00  0.00      RA0  N
ATOM   1429 HD21 ASN A 151      51.599  44.281   6.519  1.00  0.00      RA0  H
ATOM   1430 HD22 ASN A 151      53.194  43.874   6.073  1.00  0.00      RA0  H
ATOM   1431  C   ASN A 151      49.733  41.475   9.912  1.00  0.00      RA0  C
ATOM   1432  O   ASN A 151      49.956  42.116  10.946  1.00  0.00      RA0  O
ATOM   1433  N   ALA A 152      48.610  40.780   9.739  1.00  0.00      RA0  N
ATOM   1434  H   ALA A 152      48.500  40.203   8.927  1.00  0.00      RA0  H
ATOM   1435  CA  ALA A 152      47.525  40.831  10.724  1.00  0.00      RA0  C
ATOM   1436  CB  ALA A 152      46.308  40.084  10.210  1.00  0.00      RA0  C
ATOM   1437  C   ALA A 152      47.870  40.232  12.082  1.00  0.00      RA0  C
ATOM   1438  O   ALA A 152      47.643  40.855  13.112  1.00  0.00      RA0  O
ATOM   1439  N   GLN A 153      48.417  39.025  12.076  1.00  0.00      RA0  N
ATOM   1440  H   GLN A 153      48.620  38.602  11.194  1.00  0.00      RA0  H
ATOM   1441  CA  GLN A 153      48.786  38.360  13.322  1.00  0.00      RA0  C
ATOM   1442  CB  GLN A 153      49.245  36.938  13.023  1.00  0.00      RA0  C
ATOM   1443  CG  GLN A 153      48.073  36.157  12.431  1.00  0.00      RA0  C
ATOM   1444  CD  GLN A 153      48.531  34.800  11.954  1.00  0.00      RA0  C
ATOM   1445  OE1 GLN A 153      49.634  34.642  11.447  1.00  0.00      RA0  O
ATOM   1446  NE2 GLN A 153      47.621  33.828  12.140  1.00  0.00      RA0  N
ATOM   1447 HE21 GLN A 153      46.696  34.016  12.486  1.00  0.00      RA0  H
ATOM   1448 HE22 GLN A 153      47.851  32.874  11.949  1.00  0.00      RA0  H
ATOM   1449  C   GLN A 153      49.832  39.187  14.072  1.00  0.00      RA0  C
ATOM   1450  O   GLN A 153      49.689  39.419  15.253  1.00  0.00      RA0  O
ATOM   1451  N   ALA A 154      50.851  39.664  13.363  1.00  0.00      RA0  N
ATOM   1452  H   ALA A 154      50.899  39.474  12.385  1.00  0.00      RA0  H
ATOM   1453  CA  ALA A 154      51.905  40.471  13.987  1.00  0.00      RA0  C
ATOM   1454  CB  ALA A 154      52.975  40.833  12.957  1.00  0.00      RA0  C
ATOM   1455  C   ALA A 154      51.351  41.767  14.598  1.00  0.00      RA0  C
ATOM   1456  O   ALA A 154      51.682  42.119  15.731  1.00  0.00      RA0  O
ATOM   1457  N   LYS A 155      50.525  42.479  13.847  1.00  0.00      RA0  N
ATOM   1458  H   LYS A 155      50.271  42.157  12.933  1.00  0.00      RA0  H
ATOM   1459  CA  LYS A 155      49.955  43.733  14.328  1.00  0.00      RA0  C
ATOM   1460  CB  LYS A 155      49.236  44.476  13.205  1.00  0.00      RA0  C
ATOM   1461  CG  LYS A 155      50.190  45.187  12.245  1.00  0.00      RA0  C
ATOM   1462  CD  LYS A 155      49.434  45.829  11.081  1.00  0.00      RA0  C
ATOM   1463  CE  LYS A 155      50.310  46.699  10.177  1.00  0.00      RA0  C
ATOM   1464  NZ  LYS A 155      49.524  47.103   9.007  1.00  0.00      RA0  N
ATOM   1465  HZ1 LYS A 155      50.065  47.642   8.297  1.00  0.00      RA0  H
ATOM   1466  HZ2 LYS A 155      49.270  46.272   8.432  1.00  0.00      RA0  H
ATOM   1467  HZ3 LYS A 155      48.657  47.629   9.220  1.00  0.00      RA0  H
ATOM   1468  C   LYS A 155      49.019  43.509  15.502  1.00  0.00      RA0  C
ATOM   1469  O   LYS A 155      49.099  44.228  16.516  1.00  0.00      RA0  O
ATOM   1470  N   ALA A 156      48.162  42.490  15.413  1.00  0.00      RA0  N
ATOM   1471  H   ALA A 156      48.142  41.923  14.590  1.00  0.00      RA0  H
ATOM   1472  CA  ALA A 156      47.302  42.150  16.552  1.00  0.00      RA0  C
ATOM   1473  CB  ALA A 156      46.380  40.978  16.209  1.00  0.00      RA0  C
ATOM   1474  C   ALA A 156      48.114  41.792  17.779  1.00  0.00      RA0  C
ATOM   1475  O   ALA A 156      47.756  42.196  18.881  1.00  0.00      RA0  O
ATOM   1476  N   ALA A 157      49.205  41.055  17.580  1.00  0.00      RA0  N
ATOM   1477  H   ALA A 157      49.470  40.791  16.651  1.00  0.00      RA0  H
ATOM   1478  CA  ALA A 157      49.982  40.538  18.704  1.00  0.00      RA0  C
ATOM   1479  CB  ALA A 157      51.042  39.544  18.228  1.00  0.00      RA0  C
ATOM   1480  C   ALA A 157      50.677  41.640  19.516  1.00  0.00      RA0  C
ATOM   1481  O   ALA A 157      50.990  41.430  20.683  1.00  0.00      RA0  O
ATOM   1482  N   THR A 158      50.868  42.824  18.922  1.00  0.00      RA0  N
ATOM   1483  H   THR A 158      50.593  42.961  17.970  1.00  0.00      RA0  H
ATOM   1484  CA  THR A 158      51.429  43.975  19.664  1.00  0.00      RA0  C
ATOM   1485  CB  THR A 158      51.828  45.120  18.719  1.00  0.00      RA0  C
ATOM   1486  OG1 THR A 158      50.708  45.710  18.057  1.00  0.00      RA0  O
ATOM   1487  HG1 THR A 158      50.312  45.056  17.495  1.00  0.00      RA0  H
ATOM   1488  CG2 THR A 158      52.855  44.636  17.695  1.00  0.00      RA0  C
ATOM   1489  C   THR A 158      50.521  44.382  20.809  1.00  0.00      RA0  C
ATOM   1490  O   THR A 158      50.962  45.065  21.722  1.00  0.00      RA0  O
ATOM   1491  N   LEU A 159      49.248  43.993  20.740  1.00  0.00      RA0  N
ATOM   1492  H   LEU A 159      48.926  43.433  19.976  1.00  0.00      RA0  H
ATOM   1493  CA  LEU A 159      48.252  44.320  21.759  1.00  0.00      RA0  C
ATOM   1494  CB  LEU A 159      46.925  44.643  21.084  1.00  0.00      RA0  C
ATOM   1495  CG  LEU A 159      47.124  45.696  19.992  1.00  0.00      RA0  C
ATOM   1496  CD1 LEU A 159      45.869  45.864  19.149  1.00  0.00      RA0  C
ATOM   1497  CD2 LEU A 159      47.626  47.030  20.548  1.00  0.00      RA0  C
ATOM   1498  C   LEU A 159      48.105  43.238  22.813  1.00  0.00      RA0  C
ATOM   1499  O   LEU A 159      47.451  43.472  23.828  1.00  0.00      RA0  O
ATOM   1500  N   PHE A 160      48.698  42.073  22.573  1.00  0.00      RA0  N
ATOM   1501  H   PHE A 160      49.362  42.013  21.829  1.00  0.00      RA0  H
ATOM   1502  CA  PHE A 160      48.603  40.937  23.502  1.00  0.00      RA0  C
ATOM   1503  CB  PHE A 160      48.952  39.618  22.808  1.00  0.00      RA0  C
ATOM   1504  CG  PHE A 160      47.978  39.275  21.701  1.00  0.00      RA0  C
ATOM   1505  CD1 PHE A 160      46.775  39.958  21.559  1.00  0.00      RA0  C
ATOM   1506  CD2 PHE A 160      48.298  38.256  20.811  1.00  0.00      RA0  C
ATOM   1507  CE1 PHE A 160      45.914  39.648  20.513  1.00  0.00      RA0  C
ATOM   1508  CE2 PHE A 160      47.438  37.943  19.765  1.00  0.00      RA0  C
ATOM   1509  CZ  PHE A 160      46.252  38.650  19.607  1.00  0.00      RA0  C
ATOM   1510  C   PHE A 160      49.512  41.150  24.702  1.00  0.00      RA0  C
ATOM   1511  O   PHE A 160      50.613  41.693  24.567  1.00  0.00      RA0  O
ATOM   1512  N   ASN A 161      49.063  40.712  25.872  1.00  0.00      RA0  N
ATOM   1513  H   ASN A 161      48.167  40.272  25.880  1.00  0.00      RA0  H
ATOM   1514  CA  ASN A 161      49.950  40.653  27.032  1.00  0.00      RA0  C
ATOM   1515  CB  ASN A 161      49.201  40.736  28.366  1.00  0.00      RA0  C
ATOM   1516  CG  ASN A 161      48.437  39.464  28.669  1.00  0.00      RA0  C
ATOM   1517  OD1 ASN A 161      48.946  38.351  28.612  1.00  0.00      RA0  O
ATOM   1518  ND2 ASN A 161      47.166  39.700  29.036  1.00  0.00      RA0  N
ATOM   1519 HD21 ASN A 161      46.801  40.632  29.005  1.00  0.00      RA0  H
ATOM   1520 HD22 ASN A 161      46.543  38.978  29.339  1.00  0.00      RA0  H
ATOM   1521  C   ASN A 161      50.853  39.435  26.959  1.00  0.00      RA0  C
ATOM   1522  O   ASN A 161      50.729  38.619  26.053  1.00  0.00      RA0  O
ATOM   1523  N   ASP A 162      51.794  39.296  27.889  1.00  0.00      RA0  N
ATOM   1524  H   ASP A 162      52.004  40.009  28.560  1.00  0.00      RA0  H
ATOM   1525  CA  ASP A 162      52.735  38.177  27.810  1.00  0.00      RA0  C
ATOM   1526  CB  ASP A 162      53.882  38.406  28.782  1.00  0.00      RA0  C
ATOM   1527  CG  ASP A 162      54.660  39.569  28.186  1.00  0.00      RA0  C
ATOM   1528  OD1 ASP A 162      55.722  39.341  27.618  1.00  0.00      RA0  O
ATOM   1529  OD2 ASP A 162      54.161  40.694  28.182  1.00  0.00      RA0  O
ATOM   1530  C   ASP A 162      52.051  36.797  27.793  1.00  0.00      RA0  C
ATOM   1531  O   ASP A 162      52.419  35.931  27.012  1.00  0.00      RA0  O
ATOM   1532  N   ALA A 163      51.038  36.602  28.628  1.00  0.00      RA0  N
ATOM   1533  H   ALA A 163      50.660  37.388  29.118  1.00  0.00      RA0  H
ATOM   1534  CA  ALA A 163      50.345  35.322  28.698  1.00  0.00      RA0  C
ATOM   1535  CB  ALA A 163      49.338  35.305  29.849  1.00  0.00      RA0  C
ATOM   1536  C   ALA A 163      49.621  35.020  27.395  1.00  0.00      RA0  C
ATOM   1537  O   ALA A 163      49.547  33.860  26.982  1.00  0.00      RA0  O
ATOM   1538  N   GLN A 164      49.090  36.067  26.761  1.00  0.00      RA0  N
ATOM   1539  H   GLN A 164      49.264  36.980  27.136  1.00  0.00      RA0  H
ATOM   1540  CA  GLN A 164      48.368  35.918  25.499  1.00  0.00      RA0  C
ATOM   1541  CB  GLN A 164      47.535  37.165  25.232  1.00  0.00      RA0  C
ATOM   1542  CG  GLN A 164      46.504  37.343  26.344  1.00  0.00      RA0  C
ATOM   1543  CD  GLN A 164      45.803  38.668  26.189  1.00  0.00      RA0  C
ATOM   1544  OE1 GLN A 164      46.419  39.677  25.872  1.00  0.00      RA0  O
ATOM   1545  NE2 GLN A 164      44.492  38.620  26.459  1.00  0.00      RA0  N
ATOM   1546 HE21 GLN A 164      44.055  37.744  26.681  1.00  0.00      RA0  H
ATOM   1547 HE22 GLN A 164      43.907  39.431  26.424  1.00  0.00      RA0  H
ATOM   1548  C   GLN A 164      49.346  35.587  24.361  1.00  0.00      RA0  C
ATOM   1549  O   GLN A 164      49.126  34.668  23.565  1.00  0.00      RA0  O
ATOM   1550  N   ARG A 165      50.458  36.308  24.315  1.00  0.00      RA0  N
ATOM   1551  H   ARG A 165      50.611  37.032  24.988  1.00  0.00      RA0  H
ATOM   1552  CA  ARG A 165      51.531  35.935  23.381  1.00  0.00      RA0  C
ATOM   1553  CB  ARG A 165      52.675  36.942  23.481  1.00  0.00      RA0  C
ATOM   1554  CG  ARG A 165      52.458  38.078  22.476  1.00  0.00      RA0  C
ATOM   1555  CD  ARG A 165      53.428  39.255  22.610  1.00  0.00      RA0  C
ATOM   1556  NE  ARG A 165      52.961  40.231  23.594  1.00  0.00      RA0  N
ATOM   1557  HE  ARG A 165      52.148  40.778  23.348  1.00  0.00      RA0  H
ATOM   1558  CZ  ARG A 165      53.599  40.369  24.793  1.00  0.00      RA0  C
ATOM   1559  NH1 ARG A 165      54.671  39.602  25.079  1.00  0.00      RA0  N
ATOM   1560 HH11 ARG A 165      55.123  39.661  25.988  1.00  0.00      RA0  H
ATOM   1561 HH12 ARG A 165      55.060  38.940  24.438  1.00  0.00      RA0  H
ATOM   1562  NH2 ARG A 165      53.143  41.271  25.682  1.00  0.00      RA0  N
ATOM   1563 HH21 ARG A 165      53.581  41.359  26.594  1.00  0.00      RA0  H
ATOM   1564 HH22 ARG A 165      52.352  41.860  25.468  1.00  0.00      RA0  H
ATOM   1565  C   ARG A 165      51.980  34.494  23.535  1.00  0.00      RA0  C
ATOM   1566  O   ARG A 165      52.159  33.776  22.545  1.00  0.00      RA0  O
ATOM   1567  N   GLN A 166      52.157  34.057  24.776  1.00  0.00      RA0  N
ATOM   1568  H   GLN A 166      52.007  34.683  25.542  1.00  0.00      RA0  H
ATOM   1569  CA  GLN A 166      52.576  32.684  25.045  1.00  0.00      RA0  C
ATOM   1570  CB  GLN A 166      52.862  32.530  26.536  1.00  0.00      RA0  C
ATOM   1571  CG  GLN A 166      53.458  31.174  26.909  1.00  0.00      RA0  C
ATOM   1572  CD  GLN A 166      53.796  31.186  28.383  1.00  0.00      RA0  C
ATOM   1573  OE1 GLN A 166      53.226  30.461  29.190  1.00  0.00      RA0  O
ATOM   1574  NE2 GLN A 166      54.766  32.065  28.696  1.00  0.00      RA0  N
ATOM   1575 HE21 GLN A 166      55.197  32.626  27.989  1.00  0.00      RA0  H
ATOM   1576 HE22 GLN A 166      55.073  32.175  29.641  1.00  0.00      RA0  H
ATOM   1577  C   GLN A 166      51.533  31.681  24.562  1.00  0.00      RA0  C
ATOM   1578  O   GLN A 166      51.876  30.670  23.956  1.00  0.00      RA0  O
ATOM   1579  N   ALA A 167      50.258  31.982  24.804  1.00  0.00      RA0  N
ATOM   1580  H   ALA A 167      50.036  32.816  25.310  1.00  0.00      RA0  H
ATOM   1581  CA  ALA A 167      49.158  31.086  24.378  1.00  0.00      RA0  C
ATOM   1582  CB  ALA A 167      47.807  31.660  24.807  1.00  0.00      RA0  C
ATOM   1583  C   ALA A 167      49.116  30.813  22.872  1.00  0.00      RA0  C
ATOM   1584  O   ALA A 167      48.801  29.685  22.428  1.00  0.00      RA0  O
ATOM   1585  N   VAL A 168      49.425  31.834  22.089  1.00  0.00      RA0  N
ATOM   1586  H   VAL A 168      49.769  32.683  22.496  1.00  0.00      RA0  H
ATOM   1587  CA  VAL A 168      49.321  31.743  20.625  1.00  0.00      RA0  C
ATOM   1588  CB  VAL A 168      48.665  33.004  20.059  1.00  0.00      RA0  C
ATOM   1589  CG1 VAL A 168      47.308  33.231  20.722  1.00  0.00      RA0  C
ATOM   1590  CG2 VAL A 168      49.574  34.230  20.186  1.00  0.00      RA0  C
ATOM   1591  C   VAL A 168      50.657  31.484  19.929  1.00  0.00      RA0  C
ATOM   1592  O   VAL A 168      50.715  31.423  18.695  1.00  0.00      RA0  O
ATOM   1593  N   GLU A 169      51.728  31.355  20.708  1.00  0.00      RA0  N
ATOM   1594  H   GLU A 169      51.651  31.324  21.704  1.00  0.00      RA0  H
ATOM   1595  CA  GLU A 169      53.048  31.167  20.125  1.00  0.00      RA0  C
ATOM   1596  CB  GLU A 169      54.147  31.191  21.188  1.00  0.00      RA0  C
ATOM   1597  CG  GLU A 169      55.536  30.970  20.580  1.00  0.00      RA0  C
ATOM   1598  CD  GLU A 169      55.741  31.921  19.414  1.00  0.00      RA0  C
ATOM   1599  OE1 GLU A 169      55.843  33.122  19.644  1.00  0.00      RA0  O
ATOM   1600  OE2 GLU A 169      55.792  31.456  18.275  1.00  0.00      RA0  O
ATOM   1601  C   GLU A 169      53.058  29.870  19.317  1.00  0.00      RA0  C
ATOM   1602  O   GLU A 169      52.779  28.805  19.838  1.00  0.00      RA0  O
ATOM   1603  N   GLY A 170      53.408  29.971  18.043  1.00  0.00      RA0  N
ATOM   1604  H   GLY A 170      53.797  30.860  17.782  1.00  0.00      RA0  H
ATOM   1605  CA  GLY A 170      53.506  28.805  17.182  1.00  0.00      RA0  C
ATOM   1606  C   GLY A 170      52.162  28.201  16.796  1.00  0.00      RA0  C
ATOM   1607  O   GLY A 170      52.104  27.085  16.275  1.00  0.00      RA0  O
ATOM   1608  N   MSE A 171      51.077  28.930  17.048  1.00  0.00      RA0  N
ATOM   1609  H   MSE A 171      51.154  29.872  17.387  1.00  0.00      RA0  H
ATOM   1610  CA  MSE A 171      49.757  28.348  16.869  1.00  0.00      RA0  C
ATOM   1611  CB  MSE A 171      48.683  29.209  17.543  1.00  0.00      RA0  C
ATOM   1612  CG  MSE A 171      47.297  28.564  17.511  1.00  0.00      RA0  C
ATOM   1613  SE  MSE A 171      46.071  29.396  18.536  1.00  0.00      RA0  S
ATOM   1614  CE  MSE A 171      46.003  30.967  17.665  1.00  0.00      RA0  C
ATOM   1615  C   MSE A 171      49.476  28.143  15.389  1.00  0.00      RA0  C
ATOM   1616  O   MSE A 171      49.657  29.058  14.559  1.00  0.00      RA0  O
ATOM   1617  N   LYS A 172      49.040  26.931  15.073  1.00  0.00      RA0  N
ATOM   1618  H   LYS A 172      48.719  26.357  15.824  1.00  0.00      RA0  H
ATOM   1619  CA  LYS A 172      48.779  26.534  13.705  1.00  0.00      RA0  C
ATOM   1620  CB  LYS A 172      48.992  25.013  13.661  1.00  0.00      RA0  C
ATOM   1621  CG  LYS A 172      50.399  24.603  14.106  1.00  0.00      RA0  C
ATOM   1622  CD  LYS A 172      51.501  25.182  13.214  1.00  0.00      RA0  C
ATOM   1623  CE  LYS A 172      52.912  24.776  13.654  1.00  0.00      RA0  C
ATOM   1624  NZ  LYS A 172      53.191  25.292  15.001  1.00  0.00      RA0  N
ATOM   1625  HZ1 LYS A 172      54.177  25.128  15.278  1.00  0.00      RA0  H
ATOM   1626  HZ2 LYS A 172      52.997  26.316  15.040  1.00  0.00      RA0  H
ATOM   1627  HZ3 LYS A 172      52.556  24.877  15.711  1.00  0.00      RA0  H
ATOM   1628  C   LYS A 172      47.375  26.970  13.306  1.00  0.00      RA0  C
ATOM   1629  O   LYS A 172      46.557  27.358  14.161  1.00  0.00      RA0  O
ATOM   1630  N   PRO A 173      47.092  26.928  12.007  1.00  0.00      RA0  N
ATOM   1631  CD  PRO A 173      48.024  26.693  10.905  1.00  0.00      RA0  C
ATOM   1632  CA  PRO A 173      45.761  27.243  11.526  1.00  0.00      RA0  C
ATOM   1633  CB  PRO A 173      45.871  27.080  10.007  1.00  0.00      RA0  C
ATOM   1634  CG  PRO A 173      47.344  27.317   9.696  1.00  0.00      RA0  C
ATOM   1635  C   PRO A 173      44.672  26.386  12.117  1.00  0.00      RA0  C
ATOM   1636  O   PRO A 173      44.882  25.207  12.420  1.00  0.00      RA0  O
ATOM   1637  N   PHE A 174      43.490  26.985  12.253  1.00  0.00      RA0  N
ATOM   1638  H   PHE A 174      43.403  27.956  12.028  1.00  0.00      RA0  H
ATOM   1639  CA  PHE A 174      42.322  26.266  12.761  1.00  0.00      RA0  C
ATOM   1640  CB  PHE A 174      41.797  25.210  11.782  1.00  0.00      RA0  C
ATOM   1641  CG  PHE A 174      40.786  25.832  10.851  1.00  0.00      RA0  C
ATOM   1642  CD1 PHE A 174      41.158  26.853   9.985  1.00  0.00      RA0  C
ATOM   1643  CD2 PHE A 174      39.473  25.376  10.867  1.00  0.00      RA0  C
ATOM   1644  CE1 PHE A 174      40.215  27.420   9.135  1.00  0.00      RA0  C
ATOM   1645  CE2 PHE A 174      38.532  25.942  10.017  1.00  0.00      RA0  C
ATOM   1646  CZ  PHE A 174      38.902  26.965   9.152  1.00  0.00      RA0  C
ATOM   1647  C   PHE A 174      42.534  25.730  14.172  1.00  0.00      RA0  C
ATOM   1648  O   PHE A 174      42.263  24.574  14.453  1.00  0.00      RA0  O
ATOM   1649  N   PHE A 175      42.978  26.638  15.037  1.00  0.00      RA0  N
ATOM   1650  H   PHE A 175      43.192  27.584  14.770  1.00  0.00      RA0  H
ATOM   1651  CA  PHE A 175      42.992  26.464  16.470  1.00  0.00      RA0  C
ATOM   1652  CB  PHE A 175      44.412  26.333  17.013  1.00  0.00      RA0  C
ATOM   1653  CG  PHE A 175      45.002  24.956  16.844  1.00  0.00      RA0  C
ATOM   1654  CD1 PHE A 175      45.704  24.629  15.691  1.00  0.00      RA0  C
ATOM   1655  CD2 PHE A 175      44.875  24.026  17.869  1.00  0.00      RA0  C
ATOM   1656  CE1 PHE A 175      46.322  23.388  15.586  1.00  0.00      RA0  C
ATOM   1657  CE2 PHE A 175      45.492  22.785  17.764  1.00  0.00      RA0  C
ATOM   1658  CZ  PHE A 175      46.235  22.476  16.631  1.00  0.00      RA0  C
ATOM   1659  C   PHE A 175      42.410  27.704  17.092  1.00  0.00      RA0  C
ATOM   1660  O   PHE A 175      42.512  28.793  16.518  1.00  0.00      RA0  O
ATOM   1661  N   GLY A 176      41.847  27.534  18.283  1.00  0.00      RA0  N
ATOM   1662  H   GLY A 176      41.795  26.633  18.719  1.00  0.00      RA0  H
ATOM   1663  CA  GLY A 176      41.388  28.641  19.101  1.00  0.00      RA0  C
ATOM   1664  C   GLY A 176      41.825  28.478  20.534  1.00  0.00      RA0  C
ATOM   1665  O   GLY A 176      41.907  27.354  21.041  1.00  0.00      RA0  O
ATOM   1666  N   VAL A 177      42.139  29.584  21.200  1.00  0.00      RA0  N
ATOM   1667  H   VAL A 177      42.168  30.476  20.742  1.00  0.00      RA0  H
ATOM   1668  CA  VAL A 177      42.519  29.532  22.587  1.00  0.00      RA0  C
ATOM   1669  CB  VAL A 177      44.043  29.344  22.681  1.00  0.00      RA0  C
ATOM   1670  CG1 VAL A 177      44.792  30.477  21.975  1.00  0.00      RA0  C
ATOM   1671  CG2 VAL A 177      44.520  29.129  24.119  1.00  0.00      RA0  C
ATOM   1672  C   VAL A 177      42.041  30.750  23.388  1.00  0.00      RA0  C
ATOM   1673  O   VAL A 177      42.105  31.891  22.928  1.00  0.00      RA0  O
ATOM   1674  N   GLN A 178      41.555  30.479  24.588  1.00  0.00      RA0  N
ATOM   1675  H   GLN A 178      41.657  29.545  24.926  1.00  0.00      RA0  H
ATOM   1676  CA  GLN A 178      41.186  31.500  25.553  1.00  0.00      RA0  C
ATOM   1677  CB  GLN A 178      40.079  30.977  26.470  1.00  0.00      RA0  C
ATOM   1678  CG  GLN A 178      39.307  32.078  27.201  1.00  0.00      RA0  C
ATOM   1679  CD  GLN A 178      38.415  32.813  26.220  1.00  0.00      RA0  C
ATOM   1680  OE1 GLN A 178      37.715  32.208  25.405  1.00  0.00      RA0  O
ATOM   1681  NE2 GLN A 178      38.474  34.151  26.355  1.00  0.00      RA0  N
ATOM   1682 HE21 GLN A 178      39.034  34.571  27.079  1.00  0.00      RA0  H
ATOM   1683 HE22 GLN A 178      37.974  34.794  25.773  1.00  0.00      RA0  H
ATOM   1684  C   GLN A 178      42.415  31.912  26.358  1.00  0.00      RA0  C
ATOM   1685  O   GLN A 178      43.094  31.076  26.975  1.00  0.00      RA0  O
ATOM   1686  N   ALA A 179      42.707  33.204  26.330  1.00  0.00      RA0  N
ATOM   1687  H   ALA A 179      42.171  33.840  25.782  1.00  0.00      RA0  H
ATOM   1688  CA  ALA A 179      43.784  33.759  27.131  1.00  0.00      RA0  C
ATOM   1689  CB  ALA A 179      44.993  34.049  26.247  1.00  0.00      RA0  C
ATOM   1690  C   ALA A 179      43.255  35.042  27.758  1.00  0.00      RA0  C
ATOM   1691  O   ALA A 179      43.239  36.105  27.120  1.00  0.00      RA0  O
ATOM   1692  N   GLY A 180      42.746  34.898  28.984  1.00  0.00      RA0  N
ATOM   1693  H   GLY A 180      42.714  33.978  29.371  1.00  0.00      RA0  H
ATOM   1694  CA  GLY A 180      42.057  35.972  29.670  1.00  0.00      RA0  C
ATOM   1695  C   GLY A 180      40.810  36.407  28.929  1.00  0.00      RA0  C
ATOM   1696  O   GLY A 180      39.985  35.568  28.546  1.00  0.00      RA0  O
ATOM   1697  N   ASP A 181      40.701  37.712  28.683  1.00  0.00      RA0  N
ATOM   1698  H   ASP A 181      41.342  38.365  29.081  1.00  0.00      RA0  H
ATOM   1699  CA  ASP A 181      39.529  38.296  28.017  1.00  0.00      RA0  C
ATOM   1700  CB  ASP A 181      39.474  39.827  28.140  1.00  0.00      RA0  C
ATOM   1701  CG  ASP A 181      38.878  40.285  29.461  1.00  0.00      RA0  C
ATOM   1702  OD1 ASP A 181      39.524  40.096  30.487  1.00  0.00      RA0  O
ATOM   1703  OD2 ASP A 181      37.785  40.862  29.465  1.00  0.00      RA0  O
ATOM   1704  C   ASP A 181      39.459  37.959  26.533  1.00  0.00      RA0  C
ATOM   1705  O   ASP A 181      38.399  38.139  25.930  1.00  0.00      RA0  O
ATOM   1706  N   LEU A 182      40.560  37.449  25.952  1.00  0.00      RA0  N
ATOM   1707  H   LEU A 182      41.332  37.133  26.503  1.00  0.00      RA0  H
ATOM   1708  CA  LEU A 182      40.642  37.233  24.509  1.00  0.00      RA0  C
ATOM   1709  CB  LEU A 182      41.922  37.831  23.922  1.00  0.00      RA0  C
ATOM   1710  CG  LEU A 182      42.088  39.341  24.108  1.00  0.00      RA0  C
ATOM   1711  CD1 LEU A 182      43.357  39.850  23.423  1.00  0.00      RA0  C
ATOM   1712  CD2 LEU A 182      40.866  40.127  23.643  1.00  0.00      RA0  C
ATOM   1713  C   LEU A 182      40.566  35.774  24.165  1.00  0.00      RA0  C
ATOM   1714  O   LEU A 182      41.315  34.957  24.688  1.00  0.00      RA0  O
ATOM   1715  N   PHE A 183      39.626  35.464  23.275  1.00  0.00      RA0  N
ATOM   1716  H   PHE A 183      39.046  36.198  22.915  1.00  0.00      RA0  H
ATOM   1717  CA  PHE A 183      39.596  34.178  22.589  1.00  0.00      RA0  C
ATOM   1718  CB  PHE A 183      38.155  33.688  22.464  1.00  0.00      RA0  C
ATOM   1719  CG  PHE A 183      38.114  32.406  21.670  1.00  0.00      RA0  C
ATOM   1720  CD1 PHE A 183      38.717  31.260  22.171  1.00  0.00      RA0  C
ATOM   1721  CD2 PHE A 183      37.471  32.374  20.437  1.00  0.00      RA0  C
ATOM   1722  CE1 PHE A 183      38.674  30.080  21.438  1.00  0.00      RA0  C
ATOM   1723  CE2 PHE A 183      37.429  31.193  19.705  1.00  0.00      RA0  C
ATOM   1724  CZ  PHE A 183      38.031  30.046  20.207  1.00  0.00      RA0  C
ATOM   1725  C   PHE A 183      40.194  34.416  21.213  1.00  0.00      RA0  C
ATOM   1726  O   PHE A 183      39.650  35.194  20.429  1.00  0.00      RA0  O
ATOM   1727  N   ILE A 184      41.337  33.787  20.943  1.00  0.00      RA0  N
ATOM   1728  H   ILE A 184      41.708  33.092  21.559  1.00  0.00      RA0  H
ATOM   1729  CA  ILE A 184      42.100  34.086  19.731  1.00  0.00      RA0  C
ATOM   1730  CB  ILE A 184      43.507  34.550  20.111  1.00  0.00      RA0  C
ATOM   1731  CG2 ILE A 184      44.305  34.968  18.877  1.00  0.00      RA0  C
ATOM   1732  CG1 ILE A 184      43.447  35.657  21.165  1.00  0.00      RA0  C
ATOM   1733  CD1 ILE A 184      44.806  35.975  21.788  1.00  0.00      RA0  C
ATOM   1734  C   ILE A 184      42.159  32.841  18.879  1.00  0.00      RA0  C
ATOM   1735  O   ILE A 184      42.575  31.784  19.353  1.00  0.00      RA0  O
ATOM   1736  N   ALA A 185      41.710  32.970  17.637  1.00  0.00      RA0  N
ATOM   1737  H   ALA A 185      41.386  33.854  17.292  1.00  0.00      RA0  H
ATOM   1738  CA  ALA A 185      41.616  31.830  16.725  1.00  0.00      RA0  C
ATOM   1739  CB  ALA A 185      40.152  31.453  16.501  1.00  0.00      RA0  C
ATOM   1740  C   ALA A 185      42.277  32.134  15.389  1.00  0.00      RA0  C
ATOM   1741  O   ALA A 185      42.167  33.234  14.874  1.00  0.00      RA0  O
ATOM   1742  N   THR A 186      42.990  31.141  14.862  1.00  0.00      RA0  N
ATOM   1743  H   THR A 186      43.054  30.256  15.330  1.00  0.00      RA0  H
ATOM   1744  CA  THR A 186      43.633  31.230  13.551  1.00  0.00      RA0  C
ATOM   1745  CB  THR A 186      44.841  30.304  13.632  1.00  0.00      RA0  C
ATOM   1746  OG1 THR A 186      44.630  29.350  14.686  1.00  0.00      RA0  O
ATOM   1747  HG1 THR A 186      45.432  28.832  14.741  1.00  0.00      RA0  H
ATOM   1748  CG2 THR A 186      46.156  31.054  13.836  1.00  0.00      RA0  C
ATOM   1749  C   THR A 186      42.669  30.774  12.458  1.00  0.00      RA0  C
ATOM   1750  O   THR A 186      42.839  29.702  11.833  1.00  0.00      RA0  O
ATOM   1751  N   THR A 187      41.649  31.616  12.254  1.00  0.00      RA0  N
ATOM   1752  H   THR A 187      41.532  32.447  12.801  1.00  0.00      RA0  H
ATOM   1753  CA  THR A 187      40.588  31.408  11.282  1.00  0.00      RA0  C
ATOM   1754  CB  THR A 187      39.373  31.019  12.114  1.00  0.00      RA0  C
ATOM   1755  OG1 THR A 187      39.420  31.747  13.346  1.00  0.00      RA0  O
ATOM   1756  HG1 THR A 187      38.849  32.503  13.187  1.00  0.00      RA0  H
ATOM   1757  CG2 THR A 187      39.324  29.516  12.405  1.00  0.00      RA0  C
ATOM   1758  C   THR A 187      40.383  32.686  10.472  1.00  0.00      RA0  C
ATOM   1759  O   THR A 187      40.945  33.751  10.779  1.00  0.00      RA0  O
ATOM   1760  N   GLY A 188      39.570  32.584   9.423  1.00  0.00      RA0  N
ATOM   1761  H   GLY A 188      39.059  31.763   9.163  1.00  0.00      RA0  H
ATOM   1762  CA  GLY A 188      39.319  33.722   8.585  1.00  0.00      RA0  C
ATOM   1763  C   GLY A 188      38.484  33.350   7.377  1.00  0.00      RA0  C
ATOM   1764  O   GLY A 188      38.259  32.169   7.109  1.00  0.00      RA0  O
ATOM   1765  N   TYR A 189      38.034  34.376   6.693  1.00  0.00      RA0  N
ATOM   1766  H   TYR A 189      38.349  35.281   6.988  1.00  0.00      RA0  H
ATOM   1767  CA  TYR A 189      37.176  34.275   5.523  1.00  0.00      RA0  C
ATOM   1768  CB  TYR A 189      35.845  34.866   5.997  1.00  0.00      RA0  C
ATOM   1769  CG  TYR A 189      34.631  34.622   5.130  1.00  0.00      RA0  C
ATOM   1770  CD1 TYR A 189      34.353  33.380   4.572  1.00  0.00      RA0  C
ATOM   1771  CE1 TYR A 189      33.174  33.195   3.852  1.00  0.00      RA0  C
ATOM   1772  CD2 TYR A 189      33.745  35.675   4.943  1.00  0.00      RA0  C
ATOM   1773  CE2 TYR A 189      32.569  35.493   4.230  1.00  0.00      RA0  C
ATOM   1774  CZ  TYR A 189      32.284  34.252   3.680  1.00  0.00      RA0  C
ATOM   1775  OH  TYR A 189      31.125  34.091   2.950  1.00  0.00      RA0  O
ATOM   1776  HH  TYR A 189      30.747  34.937   2.744  1.00  0.00      RA0  H
ATOM   1777  C   TYR A 189      37.773  35.015   4.324  1.00  0.00      RA0  C
ATOM   1778  O   TYR A 189      37.037  35.478   3.454  1.00  0.00      RA0  O
ATOM   1779  N   THR A 190      39.113  35.092   4.246  1.00  0.00      RA0  N
ATOM   1780  H   THR A 190      39.682  34.684   4.957  1.00  0.00      RA0  H
ATOM   1781  CA  THR A 190      39.760  35.962   3.272  1.00  0.00      RA0  C
ATOM   1782  CB  THR A 190      40.390  36.952   4.212  1.00  0.00      RA0  C
ATOM   1783  OG1 THR A 190      40.639  36.204   5.412  1.00  0.00      RA0  O
ATOM   1784  HG1 THR A 190      40.419  36.771   6.147  1.00  0.00      RA0  H
ATOM   1785  CG2 THR A 190      39.462  38.127   4.528  1.00  0.00      RA0  C
ATOM   1786  C   THR A 190      40.745  35.308   2.321  1.00  0.00      RA0  C
ATOM   1787  O   THR A 190      41.059  35.900   1.287  1.00  0.00      RA0  O
ATOM   1788  N   GLY A 191      41.231  34.122   2.655  1.00  0.00      RA0  N
ATOM   1789  H   GLY A 191      40.939  33.716   3.519  1.00  0.00      RA0  H
ATOM   1790  CA  GLY A 191      42.315  33.493   1.897  1.00  0.00      RA0  C
ATOM   1791  C   GLY A 191      43.697  33.959   2.369  1.00  0.00      RA0  C
ATOM   1792  O   GLY A 191      44.704  33.636   1.746  1.00  0.00      RA0  O
ATOM   1793  N   GLU A 192      43.716  34.765   3.436  1.00  0.00      RA0  N
ATOM   1794  H   GLU A 192      42.899  34.947   3.982  1.00  0.00      RA0  H
ATOM   1795  CA  GLU A 192      44.948  35.243   4.050  1.00  0.00      RA0  C
ATOM   1796  CB  GLU A 192      44.964  36.772   4.082  1.00  0.00      RA0  C
ATOM   1797  CG  GLU A 192      44.668  37.388   2.713  1.00  0.00      RA0  C
ATOM   1798  CD  GLU A 192      45.602  36.786   1.684  1.00  0.00      RA0  C
ATOM   1799  OE1 GLU A 192      46.784  36.647   1.976  1.00  0.00      RA0  O
ATOM   1800  OE2 GLU A 192      45.144  36.428   0.600  1.00  0.00      RA0  O
ATOM   1801  C   GLU A 192      45.079  34.658   5.443  1.00  0.00      RA0  C
ATOM   1802  O   GLU A 192      44.120  34.139   6.001  1.00  0.00      RA0  O
ATOM   1803  N   ALA A 193      46.273  34.795   6.018  1.00  0.00      RA0  N
ATOM   1804  H   ALA A 193      46.951  35.328   5.515  1.00  0.00      RA0  H
ATOM   1805  CA  ALA A 193      46.501  34.558   7.441  1.00  0.00      RA0  C
ATOM   1806  CB  ALA A 193      47.996  34.587   7.762  1.00  0.00      RA0  C
ATOM   1807  C   ALA A 193      45.797  35.615   8.278  1.00  0.00      RA0  C
ATOM   1808  O   ALA A 193      45.417  36.662   7.786  1.00  0.00      RA0  O
ATOM   1809  N   GLY A 194      45.619  35.310   9.551  1.00  0.00      RA0  N
ATOM   1810  H   GLY A 194      45.857  34.424   9.951  1.00  0.00      RA0  H
ATOM   1811  CA  GLY A 194      44.989  36.252  10.455  1.00  0.00      RA0  C
ATOM   1812  C   GLY A 194      44.460  35.601  11.697  1.00  0.00      RA0  C
ATOM   1813  O   GLY A 194      44.756  34.437  11.964  1.00  0.00      RA0  O
ATOM   1814  N   TYR A 195      43.694  36.388  12.467  1.00  0.00      RA0  N
ATOM   1815  H   TYR A 195      43.416  37.303  12.174  1.00  0.00      RA0  H
ATOM   1816  CA  TYR A 195      43.018  35.893  13.639  1.00  0.00      RA0  C
ATOM   1817  CB  TYR A 195      43.583  36.521  14.912  1.00  0.00      RA0  C
ATOM   1818  CG  TYR A 195      44.939  35.977  15.285  1.00  0.00      RA0  C
ATOM   1819  CD1 TYR A 195      45.220  34.627  15.123  1.00  0.00      RA0  C
ATOM   1820  CE1 TYR A 195      46.455  34.129  15.514  1.00  0.00      RA0  C
ATOM   1821  CD2 TYR A 195      45.897  36.828  15.825  1.00  0.00      RA0  C
ATOM   1822  CE2 TYR A 195      47.131  36.328  16.223  1.00  0.00      RA0  C
ATOM   1823  CZ  TYR A 195      47.408  34.976  16.065  1.00  0.00      RA0  C
ATOM   1824  OH  TYR A 195      48.629  34.465  16.445  1.00  0.00      RA0  O
ATOM   1825  HH  TYR A 195      49.120  35.103  16.946  1.00  0.00      RA0  H
ATOM   1826  C   TYR A 195      41.549  36.328  13.574  1.00  0.00      RA0  C
ATOM   1827  O   TYR A 195      41.222  37.317  12.900  1.00  0.00      RA0  O
ATOM   1828  N   GLU A 196      40.713  35.591  14.292  1.00  0.00      RA0  N
ATOM   1829  H   GLU A 196      41.032  34.741  14.714  1.00  0.00      RA0  H
ATOM   1830  CA  GLU A 196      39.442  36.110  14.790  1.00  0.00      RA0  C
ATOM   1831  CB  GLU A 196      38.279  35.344  14.116  1.00  0.00      RA0  C
ATOM   1832  CG  GLU A 196      38.324  35.687  12.606  1.00  0.00      RA0  C
ATOM   1833  CD  GLU A 196      37.318  34.972  11.711  1.00  0.00      RA0  C
ATOM   1834  OE1 GLU A 196      37.287  33.744  11.750  1.00  0.00      RA0  O
ATOM   1835  OE2 GLU A 196      36.620  35.638  10.924  1.00  0.00      RA0  O
ATOM   1836  C   GLU A 196      39.548  36.155  16.312  1.00  0.00      RA0  C
ATOM   1837  O   GLU A 196      40.030  35.204  16.966  1.00  0.00      RA0  O
ATOM   1838  N   ILE A 197      39.134  37.269  16.880  1.00  0.00      RA0  N
ATOM   1839  H   ILE A 197      38.681  37.980  16.344  1.00  0.00      RA0  H
ATOM   1840  CA  ILE A 197      39.331  37.519  18.301  1.00  0.00      RA0  C
ATOM   1841  CB  ILE A 197      40.350  38.637  18.533  1.00  0.00      RA0  C
ATOM   1842  CG2 ILE A 197      40.530  38.890  20.030  1.00  0.00      RA0  C
ATOM   1843  CG1 ILE A 197      41.684  38.322  17.851  1.00  0.00      RA0  C
ATOM   1844  CD1 ILE A 197      42.715  39.441  17.988  1.00  0.00      RA0  C
ATOM   1845  C   ILE A 197      37.992  37.864  18.938  1.00  0.00      RA0  C
ATOM   1846  O   ILE A 197      37.379  38.861  18.577  1.00  0.00      RA0  O
ATOM   1847  N   ALA A 198      37.529  37.025  19.869  1.00  0.00      RA0  N
ATOM   1848  H   ALA A 198      38.121  36.286  20.192  1.00  0.00      RA0  H
ATOM   1849  CA  ALA A 198      36.277  37.299  20.579  1.00  0.00      RA0  C
ATOM   1850  CB  ALA A 198      35.434  36.031  20.701  1.00  0.00      RA0  C
ATOM   1851  C   ALA A 198      36.610  37.807  21.973  1.00  0.00      RA0  C
ATOM   1852  O   ALA A 198      37.544  37.323  22.614  1.00  0.00      RA0  O
ATOM   1853  N   LEU A 199      35.836  38.781  22.442  1.00  0.00      RA0  N
ATOM   1854  H   LEU A 199      35.048  39.132  21.924  1.00  0.00      RA0  H
ATOM   1855  CA  LEU A 199      36.077  39.382  23.745  1.00  0.00      RA0  C
ATOM   1856  CB  LEU A 199      37.193  40.427  23.554  1.00  0.00      RA0  C
ATOM   1857  CG  LEU A 199      36.850  41.718  22.790  1.00  0.00      RA0  C
ATOM   1858  CD1 LEU A 199      37.927  42.761  23.057  1.00  0.00      RA0  C
ATOM   1859  CD2 LEU A 199      36.646  41.566  21.278  1.00  0.00      RA0  C
ATOM   1860  C   LEU A 199      34.791  40.024  24.251  1.00  0.00      RA0  C
ATOM   1861  O   LEU A 199      33.848  40.211  23.482  1.00  0.00      RA0  O
ATOM   1862  N   PRO A 200      34.731  40.356  25.543  1.00  0.00      RA0  N
ATOM   1863  CD  PRO A 200      35.719  40.060  26.577  1.00  0.00      RA0  C
ATOM   1864  CA  PRO A 200      33.512  40.955  26.107  1.00  0.00      RA0  C
ATOM   1865  CB  PRO A 200      33.852  41.095  27.589  1.00  0.00      RA0  C
ATOM   1866  CG  PRO A 200      34.904  40.026  27.860  1.00  0.00      RA0  C
ATOM   1867  C   PRO A 200      33.071  42.178  25.358  1.00  0.00      RA0  C
ATOM   1868  O   PRO A 200      33.899  42.999  24.964  1.00  0.00      RA0  O
ATOM   1869  N   ASN A 201      31.760  42.311  25.160  1.00  0.00      RA0  N
ATOM   1870  H   ASN A 201      31.178  41.541  25.429  1.00  0.00      RA0  H
ATOM   1871  CA  ASN A 201      31.212  43.471  24.462  1.00  0.00      RA0  C
ATOM   1872  CB  ASN A 201      29.686  43.516  24.635  1.00  0.00      RA0  C
ATOM   1873  CG  ASN A 201      28.998  42.446  23.805  1.00  0.00      RA0  C
ATOM   1874  OD1 ASN A 201      29.466  42.068  22.739  1.00  0.00      RA0  O
ATOM   1875  ND2 ASN A 201      27.860  41.974  24.346  1.00  0.00      RA0  N
ATOM   1876 HD21 ASN A 201      27.505  42.298  25.221  1.00  0.00      RA0  H
ATOM   1877 HD22 ASN A 201      27.322  41.254  23.888  1.00  0.00      RA0  H
ATOM   1878  C   ASN A 201      31.800  44.788  24.983  1.00  0.00      RA0  C
ATOM   1879  O   ASN A 201      32.125  45.698  24.208  1.00  0.00      RA0  O
ATOM   1880  N   GLU A 202      31.935  44.870  26.299  1.00  0.00      RA0  N
ATOM   1881  H   GLU A 202      31.872  44.054  26.874  1.00  0.00      RA0  H
ATOM   1882  CA  GLU A 202      32.386  46.099  26.965  1.00  0.00      RA0  C
ATOM   1883  CB  GLU A 202      31.970  46.100  28.452  1.00  0.00      RA0  C
ATOM   1884  CG  GLU A 202      33.037  45.931  29.552  1.00  0.00      RA0  C
ATOM   1885  CD  GLU A 202      33.591  44.521  29.638  1.00  0.00      RA0  C
ATOM   1886  OE1 GLU A 202      33.817  43.901  28.611  1.00  0.00      RA0  O
ATOM   1887  OE2 GLU A 202      33.865  44.039  30.734  1.00  0.00      RA0  O
ATOM   1888  C   GLU A 202      33.868  46.439  26.747  1.00  0.00      RA0  C
ATOM   1889  O   GLU A 202      34.297  47.572  27.036  1.00  0.00      RA0  O
ATOM   1890  N   LYS A 203      34.639  45.457  26.281  1.00  0.00      RA0  N
ATOM   1891  H   LYS A 203      34.224  44.561  26.124  1.00  0.00      RA0  H
ATOM   1892  CA  LYS A 203      36.055  45.639  25.902  1.00  0.00      RA0  C
ATOM   1893  CB  LYS A 203      36.964  44.444  26.204  1.00  0.00      RA0  C
ATOM   1894  CG  LYS A 203      36.927  43.806  27.582  1.00  0.00      RA0  C
ATOM   1895  CD  LYS A 203      37.143  44.772  28.741  1.00  0.00      RA0  C
ATOM   1896  CE  LYS A 203      37.125  43.994  30.054  1.00  0.00      RA0  C
ATOM   1897  NZ  LYS A 203      36.068  42.978  29.982  1.00  0.00      RA0  N
ATOM   1898  HZ1 LYS A 203      36.477  42.041  29.763  1.00  0.00      RA0  H
ATOM   1899  HZ2 LYS A 203      35.515  42.965  30.862  1.00  0.00      RA0  H
ATOM   1900  HZ3 LYS A 203      35.342  43.252  29.282  1.00  0.00      RA0  H
ATOM   1901  C   LYS A 203      36.285  45.904  24.414  1.00  0.00      RA0  C
ATOM   1902  O   LYS A 203      37.393  46.235  23.996  1.00  0.00      RA0  O
ATOM   1903  N   ALA A 204      35.250  45.707  23.604  1.00  0.00      RA0  N
ATOM   1904  H   ALA A 204      34.349  45.515  23.998  1.00  0.00      RA0  H
ATOM   1905  CA  ALA A 204      35.403  45.662  22.157  1.00  0.00      RA0  C
ATOM   1906  CB  ALA A 204      34.089  45.253  21.494  1.00  0.00      RA0  C
ATOM   1907  C   ALA A 204      35.881  46.979  21.553  1.00  0.00      RA0  C
ATOM   1908  O   ALA A 204      36.794  46.997  20.704  1.00  0.00      RA0  O
ATOM   1909  N   ALA A 205      35.277  48.078  21.979  1.00  0.00      RA0  N
ATOM   1910  H   ALA A 205      34.668  48.022  22.770  1.00  0.00      RA0  H
ATOM   1911  CA  ALA A 205      35.531  49.388  21.340  1.00  0.00      RA0  C
ATOM   1912  CB  ALA A 205      34.615  50.461  21.930  1.00  0.00      RA0  C
ATOM   1913  C   ALA A 205      36.972  49.794  21.545  1.00  0.00      RA0  C
ATOM   1914  O   ALA A 205      37.616  50.274  20.637  1.00  0.00      RA0  O
ATOM   1915  N   ASP A 206      37.483  49.586  22.747  1.00  0.00      RA0  N
ATOM   1916  H   ASP A 206      36.942  49.275  23.533  1.00  0.00      RA0  H
ATOM   1917  CA  ASP A 206      38.866  49.965  23.032  1.00  0.00      RA0  C
ATOM   1918  CB  ASP A 206      39.158  49.813  24.524  1.00  0.00      RA0  C
ATOM   1919  CG  ASP A 206      38.023  50.396  25.336  1.00  0.00      RA0  C
ATOM   1920  OD1 ASP A 206      38.145  51.533  25.783  1.00  0.00      RA0  O
ATOM   1921  OD2 ASP A 206      37.020  49.705  25.515  1.00  0.00      RA0  O
ATOM   1922  C   ASP A 206      39.848  49.089  22.256  1.00  0.00      RA0  C
ATOM   1923  O   ASP A 206      40.889  49.562  21.834  1.00  0.00      RA0  O
ATOM   1924  N   PHE A 207      39.524  47.812  22.099  1.00  0.00      RA0  N
ATOM   1925  H   PHE A 207      38.659  47.489  22.490  1.00  0.00      RA0  H
ATOM   1926  CA  PHE A 207      40.396  46.894  21.394  1.00  0.00      RA0  C
ATOM   1927  CB  PHE A 207      39.936  45.458  21.619  1.00  0.00      RA0  C
ATOM   1928  CG  PHE A 207      40.926  44.489  21.021  1.00  0.00      RA0  C
ATOM   1929  CD1 PHE A 207      42.283  44.617  21.296  1.00  0.00      RA0  C
ATOM   1930  CD2 PHE A 207      40.477  43.458  20.204  1.00  0.00      RA0  C
ATOM   1931  CE1 PHE A 207      43.189  43.711  20.759  1.00  0.00      RA0  C
ATOM   1932  CE2 PHE A 207      41.384  42.553  19.667  1.00  0.00      RA0  C
ATOM   1933  CZ  PHE A 207      42.740  42.678  19.946  1.00  0.00      RA0  C
ATOM   1934  C   PHE A 207      40.414  47.237  19.906  1.00  0.00      RA0  C
ATOM   1935  O   PHE A 207      41.479  47.299  19.293  1.00  0.00      RA0  O
ATOM   1936  N   TRP A 208      39.238  47.512  19.343  1.00  0.00      RA0  N
ATOM   1937  H   TRP A 208      38.415  47.436  19.905  1.00  0.00      RA0  H
ATOM   1938  CA  TRP A 208      39.124  48.045  17.980  1.00  0.00      RA0  C
ATOM   1939  CB  TRP A 208      37.654  48.363  17.688  1.00  0.00      RA0  C
ATOM   1940  CG  TRP A 208      37.428  48.883  16.284  1.00  0.00      RA0  C
ATOM   1941  CD2 TRP A 208      37.069  48.135  15.103  1.00  0.00      RA0  C
ATOM   1942  CE2 TRP A 208      36.919  49.057  14.040  1.00  0.00      RA0  C
ATOM   1943  CE3 TRP A 208      36.864  46.780  14.869  1.00  0.00      RA0  C
ATOM   1944  CD1 TRP A 208      37.476  50.221  15.861  1.00  0.00      RA0  C
ATOM   1945  NE1 TRP A 208      37.176  50.330  14.540  1.00  0.00      RA0  N
ATOM   1946  HE1 TRP A 208      37.136  51.168  14.031  1.00  0.00      RA0  H
ATOM   1947  CZ2 TRP A 208      36.564  48.597  12.777  1.00  0.00      RA0  C
ATOM   1948  CZ3 TRP A 208      36.511  46.334  13.601  1.00  0.00      RA0  C
ATOM   1949  CH2 TRP A 208      36.360  47.239  12.558  1.00  0.00      RA0  C
ATOM   1950  C   TRP A 208      40.012  49.281  17.774  1.00  0.00      RA0  C
ATOM   1951  O   TRP A 208      40.789  49.361  16.814  1.00  0.00      RA0  O
ATOM   1952  N   ARG A 209      39.881  50.268  18.660  1.00  0.00      RA0  N
ATOM   1953  H   ARG A 209      39.238  50.174  19.425  1.00  0.00      RA0  H
ATOM   1954  CA  ARG A 209      40.678  51.485  18.541  1.00  0.00      RA0  C
ATOM   1955  CB  ARG A 209      40.390  52.352  19.764  1.00  0.00      RA0  C
ATOM   1956  CG  ARG A 209      39.255  53.349  19.610  1.00  0.00      RA0  C
ATOM   1957  CD  ARG A 209      39.792  54.752  19.319  1.00  0.00      RA0  C
ATOM   1958  NE  ARG A 209      40.841  54.743  18.299  1.00  0.00      RA0  N
ATOM   1959  HE  ARG A 209      41.811  54.728  18.607  1.00  0.00      RA0  H
ATOM   1960  CZ  ARG A 209      40.517  54.725  16.975  1.00  0.00      RA0  C
ATOM   1961  NH1 ARG A 209      39.223  54.627  16.577  1.00  0.00      RA0  N
ATOM   1962 HH11 ARG A 209      38.932  54.654  15.620  1.00  0.00      RA0  H
ATOM   1963 HH12 ARG A 209      38.465  54.499  17.238  1.00  0.00      RA0  H
ATOM   1964  NH2 ARG A 209      41.518  54.802  16.083  1.00  0.00      RA0  N
ATOM   1965 HH21 ARG A 209      41.402  54.808  15.091  1.00  0.00      RA0  H
ATOM   1966 HH22 ARG A 209      42.472  54.853  16.427  1.00  0.00      RA0  H
ATOM   1967  C   ARG A 209      42.182  51.183  18.623  1.00  0.00      RA0  C
ATOM   1968  O   ARG A 209      42.974  51.759  17.883  1.00  0.00      RA0  O
ATOM   1969  N   ALA A 210      42.564  50.281  19.527  1.00  0.00      RA0  N
ATOM   1970  H   ALA A 210      41.893  49.878  20.151  1.00  0.00      RA0  H
ATOM   1971  CA  ALA A 210      43.973  49.900  19.650  1.00  0.00      RA0  C
ATOM   1972  CB  ALA A 210      44.159  48.927  20.814  1.00  0.00      RA0  C
ATOM   1973  C   ALA A 210      44.485  49.255  18.351  1.00  0.00      RA0  C
ATOM   1974  O   ALA A 210      45.640  49.465  17.961  1.00  0.00      RA0  O
ATOM   1975  N   LEU A 211      43.615  48.486  17.688  1.00  0.00      RA0  N
ATOM   1976  H   LEU A 211      42.694  48.363  18.063  1.00  0.00      RA0  H
ATOM   1977  CA  LEU A 211      43.980  47.816  16.445  1.00  0.00      RA0  C
ATOM   1978  CB  LEU A 211      42.893  46.823  16.036  1.00  0.00      RA0  C
ATOM   1979  CG  LEU A 211      42.903  45.480  16.760  1.00  0.00      RA0  C
ATOM   1980  CD1 LEU A 211      41.537  44.800  16.688  1.00  0.00      RA0  C
ATOM   1981  CD2 LEU A 211      44.009  44.565  16.231  1.00  0.00      RA0  C
ATOM   1982  C   LEU A 211      44.160  48.818  15.300  1.00  0.00      RA0  C
ATOM   1983  O   LEU A 211      45.096  48.693  14.533  1.00  0.00      RA0  O
ATOM   1984  N   VAL A 212      43.303  49.829  15.232  1.00  0.00      RA0  N
ATOM   1985  H   VAL A 212      42.563  49.858  15.907  1.00  0.00      RA0  H
ATOM   1986  CA  VAL A 212      43.474  50.924  14.281  1.00  0.00      RA0  C
ATOM   1987  CB  VAL A 212      42.410  52.016  14.423  1.00  0.00      RA0  C
ATOM   1988  CG1 VAL A 212      42.623  53.080  13.344  1.00  0.00      RA0  C
ATOM   1989  CG2 VAL A 212      40.984  51.475  14.388  1.00  0.00      RA0  C
ATOM   1990  C   VAL A 212      44.844  51.543  14.477  1.00  0.00      RA0  C
ATOM   1991  O   VAL A 212      45.622  51.698  13.519  1.00  0.00      RA0  O
ATOM   1992  N   GLU A 213      45.154  51.866  15.726  1.00  0.00      RA0  N
ATOM   1993  H   GLU A 213      44.499  51.757  16.479  1.00  0.00      RA0  H
ATOM   1994  CA  GLU A 213      46.448  52.480  16.040  1.00  0.00      RA0  C
ATOM   1995  CB  GLU A 213      46.527  52.891  17.526  1.00  0.00      RA0  C
ATOM   1996  CG  GLU A 213      46.084  54.317  17.921  1.00  0.00      RA0  C
ATOM   1997  CD  GLU A 213      44.575  54.485  18.100  1.00  0.00      RA0  C
ATOM   1998  OE1 GLU A 213      43.947  55.143  17.273  1.00  0.00      RA0  O
ATOM   1999  OE2 GLU A 213      44.022  54.027  19.099  1.00  0.00      RA0  O
ATOM   2000  C   GLU A 213      47.628  51.559  15.686  1.00  0.00      RA0  C
ATOM   2001  O   GLU A 213      48.710  52.037  15.319  1.00  0.00      RA0  O
ATOM   2002  N   ALA A 214      47.415  50.247  15.776  1.00  0.00      RA0  N
ATOM   2003  H   ALA A 214      46.536  49.932  16.138  1.00  0.00      RA0  H
ATOM   2004  CA  ALA A 214      48.424  49.241  15.402  1.00  0.00      RA0  C
ATOM   2005  CB  ALA A 214      48.064  47.869  15.978  1.00  0.00      RA0  C
ATOM   2006  C   ALA A 214      48.627  49.103  13.890  1.00  0.00      RA0  C
ATOM   2007  O   ALA A 214      49.448  48.297  13.454  1.00  0.00      RA0  O
ATOM   2008  N   GLY A 215      47.862  49.854  13.101  1.00  0.00      RA0  N
ATOM   2009  H   GLY A 215      47.133  50.412  13.500  1.00  0.00      RA0  H
ATOM   2010  CA  GLY A 215      48.031  49.877  11.666  1.00  0.00      RA0  C
ATOM   2011  C   GLY A 215      47.119  48.898  10.949  1.00  0.00      RA0  C
ATOM   2012  O   GLY A 215      47.398  48.508   9.817  1.00  0.00      RA0  O
ATOM   2013  N   VAL A 216      46.016  48.507  11.586  1.00  0.00      RA0  N
ATOM   2014  H   VAL A 216      45.761  48.905  12.471  1.00  0.00      RA0  H
ATOM   2015  CA  VAL A 216      45.030  47.614  10.938  1.00  0.00      RA0  C
ATOM   2016  CB  VAL A 216      44.544  46.567  11.937  1.00  0.00      RA0  C
ATOM   2017  CG1 VAL A 216      43.724  45.499  11.227  1.00  0.00      RA0  C
ATOM   2018  CG2 VAL A 216      45.713  45.949  12.703  1.00  0.00      RA0  C
ATOM   2019  C   VAL A 216      43.867  48.464  10.407  1.00  0.00      RA0  C
ATOM   2020  O   VAL A 216      43.235  49.198  11.162  1.00  0.00      RA0  O
ATOM   2021  N   LYS A 217      43.595  48.357   9.112  1.00  0.00      RA0  N
ATOM   2022  H   LYS A 217      44.057  47.653   8.565  1.00  0.00      RA0  H
ATOM   2023  CA  LYS A 217      42.593  49.191   8.446  1.00  0.00      RA0  C
ATOM   2024  CB  LYS A 217      42.843  49.475   6.952  1.00  0.00      RA0  C
ATOM   2025  CG  LYS A 217      42.021  50.709   6.510  1.00  0.00      RA0  C
ATOM   2026  CD  LYS A 217      41.263  50.584   5.179  1.00  0.00      RA0  C
ATOM   2027  CE  LYS A 217      40.265  51.737   4.919  1.00  0.00      RA0  C
ATOM   2028  NZ  LYS A 217      39.667  51.615   3.579  1.00  0.00      RA0  N
ATOM   2029  HZ1 LYS A 217      39.728  52.490   3.019  1.00  0.00      RA0  H
ATOM   2030  HZ2 LYS A 217      40.272  51.003   2.990  1.00  0.00      RA0  H
ATOM   2031  HZ3 LYS A 217      38.688  51.253   3.548  1.00  0.00      RA0  H
ATOM   2032  C   LYS A 217      41.187  48.640   8.645  1.00  0.00      RA0  C
ATOM   2033  O   LYS A 217      40.949  47.459   8.367  1.00  0.00      RA0  O
ATOM   2034  N   PRO A 218      40.240  49.470   9.110  1.00  0.00      RA0  N
ATOM   2035  CD  PRO A 218      40.434  50.772   9.737  1.00  0.00      RA0  C
ATOM   2036  CA  PRO A 218      38.845  49.048   9.072  1.00  0.00      RA0  C
ATOM   2037  CB  PRO A 218      38.121  50.255   9.679  1.00  0.00      RA0  C
ATOM   2038  CG  PRO A 218      39.160  50.961  10.548  1.00  0.00      RA0  C
ATOM   2039  C   PRO A 218      38.347  48.677   7.649  1.00  0.00      RA0  C
ATOM   2040  O   PRO A 218      38.499  49.440   6.697  1.00  0.00      RA0  O
ATOM   2041  N   CYS A 219      37.719  47.510   7.563  1.00  0.00      RA0  N
ATOM   2042  H   CYS A 219      37.577  46.920   8.360  1.00  0.00      RA0  H
ATOM   2043  CA  CYS A 219      37.224  46.966   6.307  1.00  0.00      RA0  C
ATOM   2044  CB  CYS A 219      38.140  45.827   5.872  1.00  0.00      RA0  C
ATOM   2045  SG  CYS A 219      39.879  46.312   5.760  1.00  0.00      RA0  S
ATOM   2046  C   CYS A 219      35.773  46.522   6.465  1.00  0.00      RA0  C
ATOM   2047  O   CYS A 219      35.413  45.922   7.468  1.00  0.00      RA0  O
ATOM   2048  N   GLY A 220      34.983  46.773   5.422  1.00  0.00      RA0  N
ATOM   2049  H   GLY A 220      35.383  47.225   4.619  1.00  0.00      RA0  H
ATOM   2050  CA  GLY A 220      33.552  46.565   5.440  1.00  0.00      RA0  C
ATOM   2051  C   GLY A 220      33.083  45.327   4.699  1.00  0.00      RA0  C
ATOM   2052  O   GLY A 220      33.852  44.474   4.286  1.00  0.00      RA0  O
ATOM   2053  N   LEU A 221      31.771  45.231   4.564  1.00  0.00      RA0  N
ATOM   2054  H   LEU A 221      31.209  45.979   4.920  1.00  0.00      RA0  H
ATOM   2055  CA  LEU A 221      31.127  44.069   3.968  1.00  0.00      RA0  C
ATOM   2056  CB  LEU A 221      29.613  44.156   4.132  1.00  0.00      RA0  C
ATOM   2057  CG  LEU A 221      29.162  44.277   5.585  1.00  0.00      RA0  C
ATOM   2058  CD1 LEU A 221      27.678  44.623   5.662  1.00  0.00      RA0  C
ATOM   2059  CD2 LEU A 221      29.522  43.044   6.415  1.00  0.00      RA0  C
ATOM   2060  C   LEU A 221      31.454  43.911   2.501  1.00  0.00      RA0  C
ATOM   2061  O   LEU A 221      31.499  42.783   1.981  1.00  0.00      RA0  O
ATOM   2062  N   GLY A 222      31.651  45.020   1.799  1.00  0.00      RA0  N
ATOM   2063  H   GLY A 222      31.616  45.912   2.255  1.00  0.00      RA0  H
ATOM   2064  CA  GLY A 222      31.971  44.962   0.369  1.00  0.00      RA0  C
ATOM   2065  C   GLY A 222      33.273  44.205   0.122  1.00  0.00      RA0  C
ATOM   2066  O   GLY A 222      33.332  43.260  -0.639  1.00  0.00      RA0  O
ATOM   2067  N   ALA A 223      34.314  44.594   0.835  1.00  0.00      RA0  N
ATOM   2068  H   ALA A 223      34.195  45.331   1.499  1.00  0.00      RA0  H
ATOM   2069  CA  ALA A 223      35.586  43.875   0.781  1.00  0.00      RA0  C
ATOM   2070  CB  ALA A 223      36.655  44.635   1.562  1.00  0.00      RA0  C
ATOM   2071  C   ALA A 223      35.477  42.455   1.366  1.00  0.00      RA0  C
ATOM   2072  O   ALA A 223      36.089  41.507   0.856  1.00  0.00      RA0  O
ATOM   2073  N   ARG A 224      34.691  42.279   2.425  1.00  0.00      RA0  N
ATOM   2074  H   ARG A 224      34.234  43.064   2.847  1.00  0.00      RA0  H
ATOM   2075  CA  ARG A 224      34.478  40.940   2.972  1.00  0.00      RA0  C
ATOM   2076  CB  ARG A 224      33.688  40.817   4.299  1.00  0.00      RA0  C
ATOM   2077  CG  ARG A 224      33.916  39.445   5.002  1.00  0.00      RA0  C
ATOM   2078  CD  ARG A 224      33.874  39.437   6.553  1.00  0.00      RA0  C
ATOM   2079  NE  ARG A 224      33.880  38.089   7.166  1.00  0.00      RA0  N
ATOM   2080  HE  ARG A 224      33.097  37.510   6.912  1.00  0.00      RA0  H
ATOM   2081  CZ  ARG A 224      34.825  37.708   8.104  1.00  0.00      RA0  C
ATOM   2082  NH1 ARG A 224      35.874  38.518   8.338  1.00  0.00      RA0  N
ATOM   2083 HH11 ARG A 224      36.580  38.259   9.008  1.00  0.00      RA0  H
ATOM   2084 HH12 ARG A 224      35.987  39.392   7.862  1.00  0.00      RA0  H
ATOM   2085  NH2 ARG A 224      34.718  36.542   8.800  1.00  0.00      RA0  N
ATOM   2086 HH21 ARG A 224      35.394  36.243   9.505  1.00  0.00      RA0  H
ATOM   2087 HH22 ARG A 224      33.956  35.902   8.668  1.00  0.00      RA0  H
ATOM   2088  C   ARG A 224      34.041  40.003   1.827  1.00  0.00      RA0  C
ATOM   2089  O   ARG A 224      34.525  38.876   1.697  1.00  0.00      RA0  O
ATOM   2090  N   ASP A 225      33.130  40.476   0.983  1.00  0.00      RA0  N
ATOM   2091  H   ASP A 225      32.737  41.391   1.092  1.00  0.00      RA0  H
ATOM   2092  CA  ASP A 225      32.631  39.627  -0.077  1.00  0.00      RA0  C
ATOM   2093  CB  ASP A 225      31.212  39.881  -0.595  1.00  0.00      RA0  C
ATOM   2094  CG  ASP A 225      30.598  38.507  -0.881  1.00  0.00      RA0  C
ATOM   2095  OD1 ASP A 225      30.221  37.822   0.065  1.00  0.00      RA0  O
ATOM   2096  OD2 ASP A 225      30.522  38.078  -2.032  1.00  0.00      RA0  O
ATOM   2097  C   ASP A 225      33.641  39.385  -1.205  1.00  0.00      RA0  C
ATOM   2098  O   ASP A 225      33.788  38.242  -1.635  1.00  0.00      RA0  O
ATOM   2099  N   THR A 226      34.304  40.433  -1.695  1.00  0.00      RA0  N
ATOM   2100  H   THR A 226      34.210  41.316  -1.238  1.00  0.00      RA0  H
ATOM   2101  CA  THR A 226      35.314  40.237  -2.754  1.00  0.00      RA0  C
ATOM   2102  CB  THR A 226      35.712  41.638  -3.179  1.00  0.00      RA0  C
ATOM   2103  OG1 THR A 226      35.618  42.509  -2.041  1.00  0.00      RA0  O
ATOM   2104  HG1 THR A 226      34.707  42.794  -1.985  1.00  0.00      RA0  H
ATOM   2105  CG2 THR A 226      34.812  42.164  -4.297  1.00  0.00      RA0  C
ATOM   2106  C   THR A 226      36.448  39.327  -2.276  1.00  0.00      RA0  C
ATOM   2107  O   THR A 226      36.926  38.467  -3.028  1.00  0.00      RA0  O
ATOM   2108  N   LEU A 227      36.856  39.517  -1.033  1.00  0.00      RA0  N
ATOM   2109  H   LEU A 227      36.397  40.204  -0.468  1.00  0.00      RA0  H
ATOM   2110  CA  LEU A 227      37.914  38.685  -0.456  1.00  0.00      RA0  C
ATOM   2111  CB  LEU A 227      38.296  39.175   0.939  1.00  0.00      RA0  C
ATOM   2112  CG  LEU A 227      39.071  40.492   0.929  1.00  0.00      RA0  C
ATOM   2113  CD1 LEU A 227      38.917  41.248   2.243  1.00  0.00      RA0  C
ATOM   2114  CD2 LEU A 227      40.540  40.288   0.578  1.00  0.00      RA0  C
ATOM   2115  C   LEU A 227      37.532  37.211  -0.385  1.00  0.00      RA0  C
ATOM   2116  O   LEU A 227      38.288  36.330  -0.819  1.00  0.00      RA0  O
ATOM   2117  N   ARG A 228      36.357  36.916   0.162  1.00  0.00      RA0  N
ATOM   2118  H   ARG A 228      35.731  37.640   0.466  1.00  0.00      RA0  H
ATOM   2119  CA  ARG A 228      35.964  35.525   0.333  1.00  0.00      RA0  C
ATOM   2120  CB  ARG A 228      34.759  35.409   1.277  1.00  0.00      RA0  C
ATOM   2121  CG  ARG A 228      33.398  35.861   0.729  1.00  0.00      RA0  C
ATOM   2122  CD  ARG A 228      32.588  34.769   0.016  1.00  0.00      RA0  C
ATOM   2123  NE  ARG A 228      31.514  35.380  -0.753  1.00  0.00      RA0  N
ATOM   2124  HE  ARG A 228      31.382  36.381  -0.665  1.00  0.00      RA0  H
ATOM   2125  CZ  ARG A 228      30.668  34.649  -1.529  1.00  0.00      RA0  C
ATOM   2126  NH1 ARG A 228      30.827  33.305  -1.638  1.00  0.00      RA0  N
ATOM   2127 HH11 ARG A 228      30.171  32.723  -2.149  1.00  0.00      RA0  H
ATOM   2128 HH12 ARG A 228      31.597  32.814  -1.207  1.00  0.00      RA0  H
ATOM   2129  NH2 ARG A 228      29.684  35.315  -2.168  1.00  0.00      RA0  N
ATOM   2130 HH21 ARG A 228      28.995  34.863  -2.754  1.00  0.00      RA0  H
ATOM   2131 HH22 ARG A 228      29.634  36.326  -2.058  1.00  0.00      RA0  H
ATOM   2132  C   ARG A 228      35.668  34.814  -1.003  1.00  0.00      RA0  C
ATOM   2133  O   ARG A 228      35.923  33.623  -1.156  1.00  0.00      RA0  O
ATOM   2134  N   LEU A 229      35.145  35.532  -1.977  1.00  0.00      RA0  N
ATOM   2135  H   LEU A 229      34.918  36.498  -1.828  1.00  0.00      RA0  H
ATOM   2136  CA  LEU A 229      34.809  34.909  -3.261  1.00  0.00      RA0  C
ATOM   2137  CB  LEU A 229      33.917  35.821  -4.100  1.00  0.00      RA0  C
ATOM   2138  CG  LEU A 229      33.381  35.055  -5.306  1.00  0.00      RA0  C
ATOM   2139  CD1 LEU A 229      32.639  33.805  -4.850  1.00  0.00      RA0  C
ATOM   2140  CD2 LEU A 229      32.522  35.914  -6.228  1.00  0.00      RA0  C
ATOM   2141  C   LEU A 229      36.111  34.576  -4.022  1.00  0.00      RA0  C
ATOM   2142  O   LEU A 229      36.287  33.467  -4.555  1.00  0.00      RA0  O
ATOM   2143  N   GLU A 230      37.034  35.540  -4.032  1.00  0.00      RA0  N
ATOM   2144  H   GLU A 230      36.833  36.436  -3.628  1.00  0.00      RA0  H
ATOM   2145  CA  GLU A 230      38.381  35.294  -4.562  1.00  0.00      RA0  C
ATOM   2146  CB  GLU A 230      39.308  36.495  -4.407  1.00  0.00      RA0  C
ATOM   2147  CG  GLU A 230      39.003  37.680  -5.322  1.00  0.00      RA0  C
ATOM   2148  CD  GLU A 230      40.066  38.735  -5.103  1.00  0.00      RA0  C
ATOM   2149  OE1 GLU A 230      40.935  38.525  -4.267  1.00  0.00      RA0  O
ATOM   2150  OE2 GLU A 230      40.042  39.767  -5.765  1.00  0.00      RA0  O
ATOM   2151  C   GLU A 230      39.019  34.066  -3.917  1.00  0.00      RA0  C
ATOM   2152  O   GLU A 230      39.668  33.269  -4.598  1.00  0.00      RA0  O
ATOM   2153  N   ALA A 231      38.831  33.907  -2.617  1.00  0.00      RA0  N
ATOM   2154  H   ALA A 231      38.267  34.571  -2.124  1.00  0.00      RA0  H
ATOM   2155  CA  ALA A 231      39.380  32.767  -1.858  1.00  0.00      RA0  C
ATOM   2156  CB  ALA A 231      39.396  33.100  -0.371  1.00  0.00      RA0  C
ATOM   2157  C   ALA A 231      38.647  31.439  -2.040  1.00  0.00      RA0  C
ATOM   2158  O   ALA A 231      39.074  30.408  -1.501  1.00  0.00      RA0  O
ATOM   2159  N   GLY A 232      37.567  31.457  -2.827  1.00  0.00      RA0  N
ATOM   2160  H   GLY A 232      37.241  32.322  -3.206  1.00  0.00      RA0  H
ATOM   2161  CA  GLY A 232      36.742  30.290  -3.072  1.00  0.00      RA0  C
ATOM   2162  C   GLY A 232      35.941  29.830  -1.874  1.00  0.00      RA0  C
ATOM   2163  O   GLY A 232      35.687  28.643  -1.730  1.00  0.00      RA0  O
ATOM   2164  N   MSE A 233      35.543  30.755  -1.019  1.00  0.00      RA0  N
ATOM   2165  H   MSE A 233      35.613  31.724  -1.255  1.00  0.00      RA0  H
ATOM   2166  CA  MSE A 233      34.851  30.396   0.205  1.00  0.00      RA0  C
ATOM   2167  CB  MSE A 233      35.385  31.213   1.379  1.00  0.00      RA0  C
ATOM   2168  CG  MSE A 233      36.845  30.886   1.693  1.00  0.00      RA0  C
ATOM   2169  SE  MSE A 233      37.507  31.893   3.028  1.00  0.00      RA0  S
ATOM   2170  CE  MSE A 233      39.098  31.071   3.192  1.00  0.00      RA0  C
ATOM   2171  C   MSE A 233      33.343  30.613   0.033  1.00  0.00      RA0  C
ATOM   2172  O   MSE A 233      32.922  31.559  -0.633  1.00  0.00      RA0  O
ATOM   2173  N   ASN A 234      32.553  29.646   0.524  1.00  0.00      RA0  N
ATOM   2174  H   ASN A 234      32.934  28.968   1.150  1.00  0.00      RA0  H
ATOM   2175  CA  ASN A 234      31.112  29.673   0.312  1.00  0.00      RA0  C
ATOM   2176  CB  ASN A 234      30.490  28.311   0.622  1.00  0.00      RA0  C
ATOM   2177  CG  ASN A 234      30.843  27.290  -0.436  1.00  0.00      RA0  C
ATOM   2178  OD1 ASN A 234      31.401  27.603  -1.481  1.00  0.00      RA0  O
ATOM   2179  ND2 ASN A 234      30.475  26.041  -0.108  1.00  0.00      RA0  N
ATOM   2180 HD21 ASN A 234      30.062  25.844   0.783  1.00  0.00      RA0  H
ATOM   2181 HD22 ASN A 234      30.619  25.279  -0.746  1.00  0.00      RA0  H
ATOM   2182  C   ASN A 234      30.404  30.690   1.155  1.00  0.00      RA0  C
ATOM   2183  O   ASN A 234      30.860  31.034   2.257  1.00  0.00      RA0  O
ATOM   2184  N   LEU A 235      29.266  31.150   0.627  1.00  0.00      RA0  N
ATOM   2185  H   LEU A 235      28.997  30.877  -0.302  1.00  0.00      RA0  H
ATOM   2186  CA  LEU A 235      28.326  31.974   1.328  1.00  0.00      RA0  C
ATOM   2187  CB  LEU A 235      28.236  33.357   0.689  1.00  0.00      RA0  C
ATOM   2188  CG  LEU A 235      27.307  34.318   1.430  1.00  0.00      RA0  C
ATOM   2189  CD1 LEU A 235      27.705  34.485   2.898  1.00  0.00      RA0  C
ATOM   2190  CD2 LEU A 235      27.209  35.663   0.711  1.00  0.00      RA0  C
ATOM   2191  C   LEU A 235      26.971  31.277   1.303  1.00  0.00      RA0  C
ATOM   2192  O   LEU A 235      26.360  31.076   0.224  1.00  0.00      RA0  O
ATOM   2193  N   TYR A 236      26.522  30.899   2.494  1.00  0.00      RA0  N
ATOM   2194  H   TYR A 236      27.060  31.111   3.309  1.00  0.00      RA0  H
ATOM   2195  CA  TYR A 236      25.247  30.214   2.640  1.00  0.00      RA0  C
ATOM   2196  CB  TYR A 236      24.917  29.898   4.092  1.00  0.00      RA0  C
ATOM   2197  CG  TYR A 236      23.675  29.031   4.163  1.00  0.00      RA0  C
ATOM   2198  CD1 TYR A 236      23.737  27.683   3.823  1.00  0.00      RA0  C
ATOM   2199  CE1 TYR A 236      22.613  26.874   3.957  1.00  0.00      RA0  C
ATOM   2200  CD2 TYR A 236      22.468  29.575   4.587  1.00  0.00      RA0  C
ATOM   2201  CE2 TYR A 236      21.343  28.768   4.711  1.00  0.00      RA0  C
ATOM   2202  CZ  TYR A 236      21.417  27.411   4.422  1.00  0.00      RA0  C
ATOM   2203  OH  TYR A 236      20.303  26.607   4.614  1.00  0.00      RA0  O
ATOM   2204  HH  TYR A 236      20.528  25.709   4.353  1.00  0.00      RA0  H
ATOM   2205  C   TYR A 236      24.144  31.086   2.032  1.00  0.00      RA0  C
ATOM   2206  O   TYR A 236      24.106  32.313   2.217  1.00  0.00      RA0  O
ATOM   2207  N   GLY A 237      23.246  30.435   1.316  1.00  0.00      RA0  N
ATOM   2208  H   GLY A 237      23.348  29.451   1.181  1.00  0.00      RA0  H
ATOM   2209  CA  GLY A 237      22.192  31.105   0.599  1.00  0.00      RA0  C
ATOM   2210  C   GLY A 237      22.547  31.302  -0.857  1.00  0.00      RA0  C
ATOM   2211  O   GLY A 237      21.666  31.439  -1.692  1.00  0.00      RA0  O
ATOM   2212  N   GLN A 238      23.843  31.343  -1.166  1.00  0.00      RA0  N
ATOM   2213  H   GLN A 238      24.541  31.224  -0.460  1.00  0.00      RA0  H
ATOM   2214  CA  GLN A 238      24.307  31.522  -2.538  1.00  0.00      RA0  C
ATOM   2215  CB  GLN A 238      25.197  32.758  -2.655  1.00  0.00      RA0  C
ATOM   2216  CG  GLN A 238      24.322  34.002  -2.478  1.00  0.00      RA0  C
ATOM   2217  CD  GLN A 238      25.111  35.278  -2.677  1.00  0.00      RA0  C
ATOM   2218  OE1 GLN A 238      25.022  36.217  -1.894  1.00  0.00      RA0  O
ATOM   2219  NE2 GLN A 238      25.882  35.277  -3.773  1.00  0.00      RA0  N
ATOM   2220 HE21 GLN A 238      25.905  34.499  -4.410  1.00  0.00      RA0  H
ATOM   2221 HE22 GLN A 238      26.503  36.018  -4.017  1.00  0.00      RA0  H
ATOM   2222  C   GLN A 238      24.942  30.239  -3.057  1.00  0.00      RA0  C
ATOM   2223  O   GLN A 238      24.418  29.622  -3.995  1.00  0.00      RA0  O
ATOM   2224  N   GLU A 239      26.053  29.798  -2.480  1.00  0.00      RA0  N
ATOM   2225  H   GLU A 239      26.492  30.340  -1.760  1.00  0.00      RA0  H
ATOM   2226  CA  GLU A 239      26.675  28.534  -2.930  1.00  0.00      RA0  C
ATOM   2227  CB  GLU A 239      28.125  28.494  -2.453  1.00  0.00      RA0  C
ATOM   2228  CG  GLU A 239      29.136  29.247  -3.328  1.00  0.00      RA0  C
ATOM   2229  CD  GLU A 239      28.824  30.726  -3.463  1.00  0.00      RA0  C
ATOM   2230  OE1 GLU A 239      28.867  31.454  -2.471  1.00  0.00      RA0  O
ATOM   2231  OE2 GLU A 239      28.562  31.158  -4.580  1.00  0.00      RA0  O
ATOM   2232  C   GLU A 239      25.933  27.271  -2.514  1.00  0.00      RA0  C
ATOM   2233  O   GLU A 239      26.139  26.226  -3.112  1.00  0.00      RA0  O
ATOM   2234  N   MSE A 240      25.119  27.368  -1.464  1.00  0.00      RA0  N
ATOM   2235  H   MSE A 240      24.985  28.229  -0.974  1.00  0.00      RA0  H
ATOM   2236  CA  MSE A 240      24.269  26.270  -1.053  1.00  0.00      RA0  C
ATOM   2237  CB  MSE A 240      25.052  25.206  -0.278  1.00  0.00      RA0  C
ATOM   2238  CG  MSE A 240      25.628  25.676   1.061  1.00  0.00      RA0  C
ATOM   2239  SE  MSE A 240      26.944  26.896   0.927  1.00  0.00      RA0  S
ATOM   2240  CE  MSE A 240      27.380  26.956   2.671  1.00  0.00      RA0  C
ATOM   2241  C   MSE A 240      23.074  26.743  -0.209  1.00  0.00      RA0  C
ATOM   2242  O   MSE A 240      23.028  27.868   0.285  1.00  0.00      RA0  O
ATOM   2243  N   ASP A 241      22.115  25.848  -0.068  1.00  0.00      RA0  N
ATOM   2244  H   ASP A 241      22.066  24.962  -0.534  1.00  0.00      RA0  H
ATOM   2245  CA  ASP A 241      20.985  26.060   0.851  1.00  0.00      RA0  C
ATOM   2246  CB  ASP A 241      19.933  26.956   0.193  1.00  0.00      RA0  C
ATOM   2247  CG  ASP A 241      19.081  26.091  -0.715  1.00  0.00      RA0  C
ATOM   2248  OD1 ASP A 241      19.614  25.451  -1.613  1.00  0.00      RA0  O
ATOM   2249  OD2 ASP A 241      17.888  25.963  -0.463  1.00  0.00      RA0  O
ATOM   2250  C   ASP A 241      20.379  24.703   1.105  1.00  0.00      RA0  C
ATOM   2251  O   ASP A 241      20.979  23.675   0.726  1.00  0.00      RA0  O
ATOM   2252  N   GLU A 242      19.212  24.647   1.743  1.00  0.00      RA0  N
ATOM   2253  H   GLU A 242      18.643  25.467   1.780  1.00  0.00      RA0  H
ATOM   2254  CA  GLU A 242      18.651  23.352   2.133  1.00  0.00      RA0  C
ATOM   2255  CB  GLU A 242      17.365  23.586   2.925  1.00  0.00      RA0  C
ATOM   2256  CG  GLU A 242      17.470  24.575   4.085  1.00  0.00      RA0  C
ATOM   2257  CD  GLU A 242      17.934  23.864   5.334  1.00  0.00      RA0  C
ATOM   2258  OE1 GLU A 242      18.240  22.680   5.269  1.00  0.00      RA0  O
ATOM   2259  OE2 GLU A 242      17.962  24.495   6.385  1.00  0.00      RA0  O
ATOM   2260  C   GLU A 242      18.278  22.431   0.982  1.00  0.00      RA0  C
ATOM   2261  O   GLU A 242      18.046  21.243   1.204  1.00  0.00      RA0  O
ATOM   2262  N   THR A 243      18.251  22.974  -0.234  1.00  0.00      RA0  N
ATOM   2263  H   THR A 243      18.479  23.941  -0.378  1.00  0.00      RA0  H
ATOM   2264  CA  THR A 243      17.926  22.200  -1.441  1.00  0.00      RA0  C
ATOM   2265  CB  THR A 243      16.907  22.985  -2.284  1.00  0.00      RA0  C
ATOM   2266  OG1 THR A 243      17.407  24.237  -2.768  1.00  0.00      RA0  O
ATOM   2267  HG1 THR A 243      17.771  24.746  -2.036  1.00  0.00      RA0  H
ATOM   2268  CG2 THR A 243      15.627  23.208  -1.479  1.00  0.00      RA0  C
ATOM   2269  C   THR A 243      19.141  21.692  -2.195  1.00  0.00      RA0  C
ATOM   2270  O   THR A 243      18.994  20.964  -3.182  1.00  0.00      RA0  O
ATOM   2271  N   ILE A 244      20.331  22.094  -1.749  1.00  0.00      RA0  N
ATOM   2272  H   ILE A 244      20.399  22.642  -0.912  1.00  0.00      RA0  H
ATOM   2273  CA  ILE A 244      21.581  21.781  -2.428  1.00  0.00      RA0  C
ATOM   2274  CB  ILE A 244      22.321  23.071  -2.810  1.00  0.00      RA0  C
ATOM   2275  CG2 ILE A 244      23.719  22.808  -3.375  1.00  0.00      RA0  C
ATOM   2276  CG1 ILE A 244      21.475  23.861  -3.806  1.00  0.00      RA0  C
ATOM   2277  CD1 ILE A 244      21.093  23.007  -5.016  1.00  0.00      RA0  C
ATOM   2278  C   ILE A 244      22.465  20.857  -1.601  1.00  0.00      RA0  C
ATOM   2279  O   ILE A 244      22.743  21.144  -0.436  1.00  0.00      RA0  O
ATOM   2280  N   SER A 245      22.978  19.801  -2.244  1.00  0.00      RA0  N
ATOM   2281  H   SER A 245      22.799  19.693  -3.219  1.00  0.00      RA0  H
ATOM   2282  CA  SER A 245      23.866  18.868  -1.601  1.00  0.00      RA0  C
ATOM   2283  CB  SER A 245      23.975  17.658  -2.533  1.00  0.00      RA0  C
ATOM   2284  OG  SER A 245      24.959  16.727  -2.068  1.00  0.00      RA0  O
ATOM   2285  HG  SER A 245      24.451  15.992  -1.718  1.00  0.00      RA0  H
ATOM   2286  C   SER A 245      25.237  19.526  -1.367  1.00  0.00      RA0  C
ATOM   2287  O   SER A 245      25.682  20.283  -2.225  1.00  0.00      RA0  O
ATOM   2288  N   PRO A 246      25.924  19.234  -0.270  1.00  0.00      RA0  N
ATOM   2289  CD  PRO A 246      25.503  18.382   0.832  1.00  0.00      RA0  C
ATOM   2290  CA  PRO A 246      27.298  19.749  -0.108  1.00  0.00      RA0  C
ATOM   2291  CB  PRO A 246      27.703  19.196   1.264  1.00  0.00      RA0  C
ATOM   2292  CG  PRO A 246      26.812  17.980   1.496  1.00  0.00      RA0  C
ATOM   2293  C   PRO A 246      28.197  19.301  -1.264  1.00  0.00      RA0  C
ATOM   2294  O   PRO A 246      29.143  20.032  -1.632  1.00  0.00      RA0  O
ATOM   2295  N   LEU A 247      27.880  18.149  -1.874  1.00  0.00      RA0  N
ATOM   2296  H   LEU A 247      27.052  17.647  -1.612  1.00  0.00      RA0  H
ATOM   2297  CA  LEU A 247      28.665  17.623  -2.980  1.00  0.00      RA0  C
ATOM   2298  CB  LEU A 247      28.189  16.221  -3.358  1.00  0.00      RA0  C
ATOM   2299  CG  LEU A 247      28.185  15.235  -2.188  1.00  0.00      RA0  C
ATOM   2300  CD1 LEU A 247      27.608  13.883  -2.604  1.00  0.00      RA0  C
ATOM   2301  CD2 LEU A 247      29.562  15.089  -1.540  1.00  0.00      RA0  C
ATOM   2302  C   LEU A 247      28.625  18.535  -4.204  1.00  0.00      RA0  C
ATOM   2303  O   LEU A 247      29.546  18.526  -5.009  1.00  0.00      RA0  O
ATOM   2304  N   ALA A 248      27.568  19.327  -4.321  1.00  0.00      RA0  N
ATOM   2305  H   ALA A 248      26.885  19.363  -3.590  1.00  0.00      RA0  H
ATOM   2306  CA  ALA A 248      27.369  20.270  -5.437  1.00  0.00      RA0  C
ATOM   2307  CB  ALA A 248      25.898  20.290  -5.858  1.00  0.00      RA0  C
ATOM   2308  C   ALA A 248      27.794  21.707  -5.074  1.00  0.00      RA0  C
ATOM   2309  O   ALA A 248      27.575  22.639  -5.859  1.00  0.00      RA0  O
ATOM   2310  N   ALA A 249      28.371  21.860  -3.885  1.00  0.00      RA0  N
ATOM   2311  H   ALA A 249      28.528  21.073  -3.289  1.00  0.00      RA0  H
ATOM   2312  CA  ALA A 249      28.788  23.152  -3.359  1.00  0.00      RA0  C
ATOM   2313  CB  ALA A 249      27.959  23.517  -2.129  1.00  0.00      RA0  C
ATOM   2314  C   ALA A 249      30.270  23.147  -2.963  1.00  0.00      RA0  C
ATOM   2315  O   ALA A 249      30.702  23.907  -2.115  1.00  0.00      RA0  O
ATOM   2316  N   ASN A 250      31.036  22.280  -3.607  1.00  0.00      RA0  N
ATOM   2317  H   ASN A 250      30.617  21.700  -4.303  1.00  0.00      RA0  H
ATOM   2318  CA  ASN A 250      32.482  22.179  -3.337  1.00  0.00      RA0  C
ATOM   2319  CB  ASN A 250      33.255  23.406  -3.836  1.00  0.00      RA0  C
ATOM   2320  CG  ASN A 250      34.745  23.172  -3.693  1.00  0.00      RA0  C
ATOM   2321  OD1 ASN A 250      35.252  22.085  -3.957  1.00  0.00      RA0  O
ATOM   2322  ND2 ASN A 250      35.417  24.261  -3.274  1.00  0.00      RA0  N
ATOM   2323 HD21 ASN A 250      34.926  25.111  -3.065  1.00  0.00      RA0  H
ATOM   2324 HD22 ASN A 250      36.406  24.275  -3.142  1.00  0.00      RA0  H
ATOM   2325  C   ASN A 250      32.761  21.910  -1.864  1.00  0.00      RA0  C
ATOM   2326  O   ASN A 250      33.743  22.427  -1.336  1.00  0.00      RA0  O
ATOM   2327  N   MSE A 251      31.903  21.100  -1.211  1.00  0.00      RA0  N
ATOM   2328  H   MSE A 251      31.083  20.755  -1.673  1.00  0.00      RA0  H
ATOM   2329  CA  MSE A 251      32.087  20.727   0.185  1.00  0.00      RA0  C
ATOM   2330  CB  MSE A 251      30.919  21.203   1.047  1.00  0.00      RA0  C
ATOM   2331  CG  MSE A 251      30.716  22.717   1.018  1.00  0.00      RA0  C
ATOM   2332  SE  MSE A 251      29.276  23.235   1.964  1.00  0.00      RA0  S
ATOM   2333  CE  MSE A 251      29.860  22.723   3.587  1.00  0.00      RA0  C
ATOM   2334  C   MSE A 251      32.289  19.230   0.356  1.00  0.00      RA0  C
ATOM   2335  O   MSE A 251      32.310  18.724   1.466  1.00  0.00      RA0  O
ATOM   2336  N   GLY A 252      32.527  18.521  -0.744  1.00  0.00      RA0  N
ATOM   2337  H   GLY A 252      32.520  18.972  -1.634  1.00  0.00      RA0  H
ATOM   2338  CA  GLY A 252      32.811  17.085  -0.658  1.00  0.00      RA0  C
ATOM   2339  C   GLY A 252      33.976  16.799   0.295  1.00  0.00      RA0  C
ATOM   2340  O   GLY A 252      33.971  15.798   1.058  1.00  0.00      RA0  O
ATOM   2341  N   TRP A 253      34.991  17.641   0.210  1.00  0.00      RA0  N
ATOM   2342  H   TRP A 253      34.925  18.405  -0.428  1.00  0.00      RA0  H
ATOM   2343  CA  TRP A 253      36.197  17.479   0.996  1.00  0.00      RA0  C
ATOM   2344  CB  TRP A 253      37.295  18.464   0.567  1.00  0.00      RA0  C
ATOM   2345  CG  TRP A 253      36.861  19.901   0.739  1.00  0.00      RA0  C
ATOM   2346  CD2 TRP A 253      37.257  20.835   1.765  1.00  0.00      RA0  C
ATOM   2347  CE2 TRP A 253      36.594  22.058   1.508  1.00  0.00      RA0  C
ATOM   2348  CE3 TRP A 253      38.111  20.729   2.857  1.00  0.00      RA0  C
ATOM   2349  CD1 TRP A 253      35.982  20.619  -0.082  1.00  0.00      RA0  C
ATOM   2350  NE1 TRP A 253      35.818  21.888   0.367  1.00  0.00      RA0  N
ATOM   2351  HE1 TRP A 253      35.241  22.562  -0.064  1.00  0.00      RA0  H
ATOM   2352  CZ2 TRP A 253      36.800  23.142   2.353  1.00  0.00      RA0  C
ATOM   2353  CZ3 TRP A 253      38.309  21.822   3.693  1.00  0.00      RA0  C
ATOM   2354  CH2 TRP A 253      37.655  23.024   3.443  1.00  0.00      RA0  C
ATOM   2355  C   TRP A 253      35.916  17.534   2.484  1.00  0.00      RA0  C
ATOM   2356  O   TRP A 253      36.757  17.128   3.276  1.00  0.00      RA0  O
ATOM   2357  N   THR A 254      34.758  18.071   2.869  1.00  0.00      RA0  N
ATOM   2358  H   THR A 254      34.045  18.291   2.209  1.00  0.00      RA0  H
ATOM   2359  CA  THR A 254      34.404  18.171   4.283  1.00  0.00      RA0  C
ATOM   2360  CB  THR A 254      33.794  19.537   4.641  1.00  0.00      RA0  C
ATOM   2361  OG1 THR A 254      32.681  19.879   3.811  1.00  0.00      RA0  O
ATOM   2362  HG1 THR A 254      32.904  19.652   2.919  1.00  0.00      RA0  H
ATOM   2363  CG2 THR A 254      34.853  20.632   4.583  1.00  0.00      RA0  C
ATOM   2364  C   THR A 254      33.587  16.989   4.797  1.00  0.00      RA0  C
ATOM   2365  O   THR A 254      33.267  16.939   5.988  1.00  0.00      RA0  O
ATOM   2366  N   ILE A 255      33.257  16.046   3.925  1.00  0.00      RA0  N
ATOM   2367  H   ILE A 255      33.649  16.014   3.004  1.00  0.00      RA0  H
ATOM   2368  CA  ILE A 255      32.444  14.906   4.342  1.00  0.00      RA0  C
ATOM   2369  CB  ILE A 255      31.503  14.424   3.245  1.00  0.00      RA0  C
ATOM   2370  CG2 ILE A 255      30.518  13.423   3.852  1.00  0.00      RA0  C
ATOM   2371  CG1 ILE A 255      30.800  15.591   2.544  1.00  0.00      RA0  C
ATOM   2372  CD1 ILE A 255      29.960  16.457   3.485  1.00  0.00      RA0  C
ATOM   2373  C   ILE A 255      33.352  13.791   4.823  1.00  0.00      RA0  C
ATOM   2374  O   ILE A 255      34.159  13.254   4.058  1.00  0.00      RA0  O
ATOM   2375  N   ALA A 256      33.192  13.431   6.087  1.00  0.00      RA0  N
ATOM   2376  H   ALA A 256      32.430  13.855   6.584  1.00  0.00      RA0  H
ATOM   2377  CA  ALA A 256      33.960  12.356   6.709  1.00  0.00      RA0  C
ATOM   2378  CB  ALA A 256      34.191  12.642   8.182  1.00  0.00      RA0  C
ATOM   2379  C   ALA A 256      33.215  11.032   6.566  1.00  0.00      RA0  C
ATOM   2380  O   ALA A 256      32.539  10.595   7.469  1.00  0.00      RA0  O
ATOM   2381  N   TRP A 257      33.338  10.385   5.405  1.00  0.00      RA0  N
ATOM   2382  H   TRP A 257      33.910  10.793   4.693  1.00  0.00      RA0  H
ATOM   2383  CA  TRP A 257      32.592   9.142   5.141  1.00  0.00      RA0  C
ATOM   2384  CB  TRP A 257      32.781   8.681   3.692  1.00  0.00      RA0  C
ATOM   2385  CG  TRP A 257      32.536   9.794   2.698  1.00  0.00      RA0  C
ATOM   2386  CD2 TRP A 257      31.290  10.196   2.088  1.00  0.00      RA0  C
ATOM   2387  CE2 TRP A 257      31.573  11.255   1.192  1.00  0.00      RA0  C
ATOM   2388  CE3 TRP A 257      29.982   9.753   2.230  1.00  0.00      RA0  C
ATOM   2389  CD1 TRP A 257      33.502  10.641   2.134  1.00  0.00      RA0  C
ATOM   2390  NE1 TRP A 257      32.940  11.504   1.248  1.00  0.00      RA0  N
ATOM   2391  HE1 TRP A 257      33.420  12.202   0.753  1.00  0.00      RA0  H
ATOM   2392  CZ2 TRP A 257      30.544  11.830   0.456  1.00  0.00      RA0  C
ATOM   2393  CZ3 TRP A 257      28.961  10.340   1.490  1.00  0.00      RA0  C
ATOM   2394  CH2 TRP A 257      29.240  11.373   0.605  1.00  0.00      RA0  C
ATOM   2395  C   TRP A 257      33.013   8.009   6.068  1.00  0.00      RA0  C
ATOM   2396  O   TRP A 257      32.180   7.220   6.548  1.00  0.00      RA0  O
ATOM   2397  N   GLU A 258      34.316   7.914   6.324  1.00  0.00      RA0  N
ATOM   2398  H   GLU A 258      34.955   8.616   6.027  1.00  0.00      RA0  H
ATOM   2399  CA  GLU A 258      34.824   6.879   7.215  1.00  0.00      RA0  C
ATOM   2400  CB  GLU A 258      36.089   6.250   6.638  1.00  0.00      RA0  C
ATOM   2401  CG  GLU A 258      35.681   5.415   5.426  1.00  0.00      RA0  C
ATOM   2402  CD  GLU A 258      34.524   4.530   5.847  1.00  0.00      RA0  C
ATOM   2403  OE1 GLU A 258      34.715   3.702   6.736  1.00  0.00      RA0  O
ATOM   2404  OE2 GLU A 258      33.427   4.692   5.312  1.00  0.00      RA0  O
ATOM   2405  C   GLU A 258      35.008   7.492   8.597  1.00  0.00      RA0  C
ATOM   2406  O   GLU A 258      35.400   8.650   8.685  1.00  0.00      RA0  O
ATOM   2407  N   PRO A 259      34.736   6.765   9.685  1.00  0.00      RA0  N
ATOM   2408  CD  PRO A 259      34.883   7.311  11.029  1.00  0.00      RA0  C
ATOM   2409  CA  PRO A 259      34.299   5.371   9.697  1.00  0.00      RA0  C
ATOM   2410  CB  PRO A 259      34.596   4.958  11.138  1.00  0.00      RA0  C
ATOM   2411  CG  PRO A 259      34.358   6.222  11.955  1.00  0.00      RA0  C
ATOM   2412  C   PRO A 259      32.834   5.247   9.296  1.00  0.00      RA0  C
ATOM   2413  O   PRO A 259      32.029   6.113   9.667  1.00  0.00      RA0  O
ATOM   2414  N   ALA A 260      32.529   4.188   8.555  1.00  0.00      RA0  N
ATOM   2415  H   ALA A 260      33.293   3.656   8.177  1.00  0.00      RA0  H
ATOM   2416  CA  ALA A 260      31.192   3.923   8.026  1.00  0.00      RA0  C
ATOM   2417  CB  ALA A 260      31.186   2.640   7.194  1.00  0.00      RA0  C
ATOM   2418  C   ALA A 260      30.138   3.805   9.102  1.00  0.00      RA0  C
ATOM   2419  O   ALA A 260      28.960   4.052   8.837  1.00  0.00      RA0  O
ATOM   2420  N   ASP A 261      30.539   3.435  10.314  1.00  0.00      RA0  N
ATOM   2421  H   ASP A 261      31.507   3.316  10.550  1.00  0.00      RA0  H
ATOM   2422  CA  ASP A 261      29.585   3.218  11.397  1.00  0.00      RA0  C
ATOM   2423  CB  ASP A 261      30.262   2.324  12.430  1.00  0.00      RA0  C
ATOM   2424  CG  ASP A 261      31.577   2.993  12.825  1.00  0.00      RA0  C
ATOM   2425  OD1 ASP A 261      32.590   2.673  12.209  1.00  0.00      RA0  O
ATOM   2426  OD2 ASP A 261      31.597   3.852  13.708  1.00  0.00      RA0  O
ATOM   2427  C   ASP A 261      29.212   4.466  12.159  1.00  0.00      RA0  C
ATOM   2428  O   ASP A 261      28.453   4.397  13.132  1.00  0.00      RA0  O
ATOM   2429  N   ARG A 262      29.736   5.609  11.747  1.00  0.00      RA0  N
ATOM   2430  H   ARG A 262      30.357   5.607  10.963  1.00  0.00      RA0  H
ATOM   2431  CA  ARG A 262      29.318   6.867  12.343  1.00  0.00      RA0  C
ATOM   2432  CB  ARG A 262      30.381   7.957  12.221  1.00  0.00      RA0  C
ATOM   2433  CG  ARG A 262      29.817   9.279  12.757  1.00  0.00      RA0  C
ATOM   2434  CD  ARG A 262      30.706  10.498  12.533  1.00  0.00      RA0  C
ATOM   2435  NE  ARG A 262      30.956  10.755  11.118  1.00  0.00      RA0  N
ATOM   2436  HE  ARG A 262      31.500  10.067  10.628  1.00  0.00      RA0  H
ATOM   2437  CZ  ARG A 262      30.537  11.942  10.586  1.00  0.00      RA0  C
ATOM   2438  NH1 ARG A 262      29.766  12.777  11.328  1.00  0.00      RA0  N
ATOM   2439 HH11 ARG A 262      29.498  13.711  11.044  1.00  0.00      RA0  H
ATOM   2440 HH12 ARG A 262      29.387  12.501  12.224  1.00  0.00      RA0  H
ATOM   2441  NH2 ARG A 262      30.906  12.241   9.317  1.00  0.00      RA0  N
ATOM   2442 HH21 ARG A 262      30.659  13.109   8.866  1.00  0.00      RA0  H
ATOM   2443 HH22 ARG A 262      31.447  11.591   8.764  1.00  0.00      RA0  H
ATOM   2444  C   ARG A 262      28.042   7.389  11.657  1.00  0.00      RA0  C
ATOM   2445  O   ARG A 262      28.080   7.868  10.541  1.00  0.00      RA0  O
ATOM   2446  N   ASP A 263      26.942   7.332  12.388  1.00  0.00      RA0  N
ATOM   2447  H   ASP A 263      26.995   6.971  13.316  1.00  0.00      RA0  H
ATOM   2448  CA  ASP A 263      25.668   7.872  11.955  1.00  0.00      RA0  C
ATOM   2449  CB  ASP A 263      24.506   7.286  12.749  1.00  0.00      RA0  C
ATOM   2450  CG  ASP A 263      23.220   7.867  12.201  1.00  0.00      RA0  C
ATOM   2451  OD1 ASP A 263      23.155   8.105  10.998  1.00  0.00      RA0  O
ATOM   2452  OD2 ASP A 263      22.293   8.089  12.976  1.00  0.00      RA0  O
ATOM   2453  C   ASP A 263      25.683   9.379  12.085  1.00  0.00      RA0  C
ATOM   2454  O   ASP A 263      26.083   9.924  13.117  1.00  0.00      RA0  O
ATOM   2455  N   PHE A 264      25.256  10.062  11.034  1.00  0.00      RA0  N
ATOM   2456  H   PHE A 264      24.736   9.567  10.331  1.00  0.00      RA0  H
ATOM   2457  CA  PHE A 264      25.059  11.496  11.096  1.00  0.00      RA0  C
ATOM   2458  CB  PHE A 264      26.328  12.286  10.744  1.00  0.00      RA0  C
ATOM   2459  CG  PHE A 264      26.777  12.107   9.312  1.00  0.00      RA0  C
ATOM   2460  CD1 PHE A 264      26.301  12.955   8.318  1.00  0.00      RA0  C
ATOM   2461  CD2 PHE A 264      27.701  11.119   8.992  1.00  0.00      RA0  C
ATOM   2462  CE1 PHE A 264      26.780  12.845   7.018  1.00  0.00      RA0  C
ATOM   2463  CE2 PHE A 264      28.186  11.014   7.694  1.00  0.00      RA0  C
ATOM   2464  CZ  PHE A 264      27.741  11.890   6.711  1.00  0.00      RA0  C
ATOM   2465  C   PHE A 264      23.870  11.875  10.224  1.00  0.00      RA0  C
ATOM   2466  O   PHE A 264      23.512  11.145   9.305  1.00  0.00      RA0  O
ATOM   2467  N   ILE A 265      23.266  13.012  10.523  1.00  0.00      RA0  N
ATOM   2468  H   ILE A 265      23.693  13.594  11.218  1.00  0.00      RA0  H
ATOM   2469  CA  ILE A 265      22.069  13.439   9.815  1.00  0.00      RA0  C
ATOM   2470  CB  ILE A 265      21.448  14.657  10.504  1.00  0.00      RA0  C
ATOM   2471  CG2 ILE A 265      20.094  15.012   9.886  1.00  0.00      RA0  C
ATOM   2472  CG1 ILE A 265      21.355  14.462  12.015  1.00  0.00      RA0  C
ATOM   2473  CD1 ILE A 265      20.970  15.751  12.739  1.00  0.00      RA0  C
ATOM   2474  C   ILE A 265      22.411  13.803   8.383  1.00  0.00      RA0  C
ATOM   2475  O   ILE A 265      23.336  14.573   8.142  1.00  0.00      RA0  O
ATOM   2476  N   GLY A 266      21.694  13.189   7.447  1.00  0.00      RA0  N
ATOM   2477  H   GLY A 266      21.036  12.480   7.703  1.00  0.00      RA0  H
ATOM   2478  CA  GLY A 266      21.956  13.377   6.009  1.00  0.00      RA0  C
ATOM   2479  C   GLY A 266      22.772  12.263   5.385  1.00  0.00      RA0  C
ATOM   2480  O   GLY A 266      22.902  12.218   4.166  1.00  0.00      RA0  O
ATOM   2481  N   ARG A 267      23.273  11.338   6.203  1.00  0.00      RA0  N
ATOM   2482  H   ARG A 267      23.030  11.331   7.175  1.00  0.00      RA0  H
ATOM   2483  CA  ARG A 267      24.264  10.372   5.743  1.00  0.00      RA0  C
ATOM   2484  CB  ARG A 267      24.819   9.440   6.833  1.00  0.00      RA0  C
ATOM   2485  CG  ARG A 267      25.921   8.588   6.185  1.00  0.00      RA0  C
ATOM   2486  CD  ARG A 267      26.708   7.578   7.028  1.00  0.00      RA0  C
ATOM   2487  NE  ARG A 267      27.633   6.883   6.129  1.00  0.00      RA0  N
ATOM   2488  HE  ARG A 267      27.246   6.574   5.245  1.00  0.00      RA0  H
ATOM   2489  CZ  ARG A 267      28.962   6.710   6.397  1.00  0.00      RA0  C
ATOM   2490  NH1 ARG A 267      29.458   7.004   7.622  1.00  0.00      RA0  N
ATOM   2491 HH11 ARG A 267      30.449   6.938   7.805  1.00  0.00      RA0  H
ATOM   2492 HH12 ARG A 267      28.864   7.280   8.389  1.00  0.00      RA0  H
ATOM   2493  NH2 ARG A 267      29.764   6.253   5.410  1.00  0.00      RA0  N
ATOM   2494 HH21 ARG A 267      30.751   6.079   5.546  1.00  0.00      RA0  H
ATOM   2495 HH22 ARG A 267      29.380   6.087   4.484  1.00  0.00      RA0  H
ATOM   2496  C   ARG A 267      23.779   9.532   4.586  1.00  0.00      RA0  C
ATOM   2497  O   ARG A 267      24.436   9.471   3.571  1.00  0.00      RA0  O
ATOM   2498  N   GLU A 268      22.630   8.882   4.712  1.00  0.00      RA0  N
ATOM   2499  H   GLU A 268      21.996   9.180   5.429  1.00  0.00      RA0  H
ATOM   2500  CA  GLU A 268      22.198   7.978   3.636  1.00  0.00      RA0  C
ATOM   2501  CB  GLU A 268      21.059   7.054   4.103  1.00  0.00      RA0  C
ATOM   2502  CG  GLU A 268      20.197   7.566   5.268  1.00  0.00      RA0  C
ATOM   2503  CD  GLU A 268      19.660   8.943   4.941  1.00  0.00      RA0  C
ATOM   2504  OE1 GLU A 268      18.837   9.046   4.039  1.00  0.00      RA0  O
ATOM   2505  OE2 GLU A 268      20.124   9.918   5.535  1.00  0.00      RA0  O
ATOM   2506  C   GLU A 268      21.822   8.751   2.370  1.00  0.00      RA0  C
ATOM   2507  O   GLU A 268      22.071   8.283   1.265  1.00  0.00      RA0  O
ATOM   2508  N   ALA A 269      21.224   9.927   2.516  1.00  0.00      RA0  N
ATOM   2509  H   ALA A 269      20.867  10.170   3.425  1.00  0.00      RA0  H
ATOM   2510  CA  ALA A 269      20.878  10.736   1.313  1.00  0.00      RA0  C
ATOM   2511  CB  ALA A 269      20.114  11.983   1.727  1.00  0.00      RA0  C
ATOM   2512  C   ALA A 269      22.157  11.136   0.573  1.00  0.00      RA0  C
ATOM   2513  O   ALA A 269      22.237  11.113  -0.660  1.00  0.00      RA0  O
ATOM   2514  N   LEU A 270      23.169  11.466   1.347  1.00  0.00      RA0  N
ATOM   2515  H   LEU A 270      23.042  11.436   2.342  1.00  0.00      RA0  H
ATOM   2516  CA  LEU A 270      24.458  11.851   0.806  1.00  0.00      RA0  C
ATOM   2517  CB  LEU A 270      25.341  12.375   1.929  1.00  0.00      RA0  C
ATOM   2518  CG  LEU A 270      26.295  13.441   1.419  1.00  0.00      RA0  C
ATOM   2519  CD1 LEU A 270      25.541  14.513   0.638  1.00  0.00      RA0  C
ATOM   2520  CD2 LEU A 270      27.113  14.039   2.557  1.00  0.00      RA0  C
ATOM   2521  C   LEU A 270      25.115  10.691   0.071  1.00  0.00      RA0  C
ATOM   2522  O   LEU A 270      25.678  10.870  -1.011  1.00  0.00      RA0  O
ATOM   2523  N   GLU A 271      25.041   9.490   0.650  1.00  0.00      RA0  N
ATOM   2524  H   GLU A 271      24.571   9.400   1.533  1.00  0.00      RA0  H
ATOM   2525  CA  GLU A 271      25.599   8.306   0.008  1.00  0.00      RA0  C
ATOM   2526  CB  GLU A 271      25.756   7.139   1.000  1.00  0.00      RA0  C
ATOM   2527  CG  GLU A 271      26.627   7.664   2.159  1.00  0.00      RA0  C
ATOM   2528  CD  GLU A 271      27.496   6.616   2.844  1.00  0.00      RA0  C
ATOM   2529  OE1 GLU A 271      26.973   5.714   3.480  1.00  0.00      RA0  O
ATOM   2530  OE2 GLU A 271      28.719   6.734   2.797  1.00  0.00      RA0  O
ATOM   2531  C   GLU A 271      24.949   8.043  -1.335  1.00  0.00      RA0  C
ATOM   2532  O   GLU A 271      25.613   7.631  -2.296  1.00  0.00      RA0  O
ATOM   2533  N   VAL A 272      23.629   8.230  -1.400  1.00  0.00      RA0  N
ATOM   2534  H   VAL A 272      23.133   8.507  -0.573  1.00  0.00      RA0  H
ATOM   2535  CA  VAL A 272      22.913   8.064  -2.654  1.00  0.00      RA0  C
ATOM   2536  CB  VAL A 272      21.402   8.123  -2.416  1.00  0.00      RA0  C
ATOM   2537  CG1 VAL A 272      20.619   8.115  -3.730  1.00  0.00      RA0  C
ATOM   2538  CG2 VAL A 272      20.966   6.988  -1.489  1.00  0.00      RA0  C
ATOM   2539  C   VAL A 272      23.351   9.134  -3.669  1.00  0.00      RA0  C
ATOM   2540  O   VAL A 272      23.580   8.838  -4.844  1.00  0.00      RA0  O
ATOM   2541  N   GLN A 273      23.486  10.370  -3.202  1.00  0.00      RA0  N
ATOM   2542  H   GLN A 273      23.308  10.541  -2.231  1.00  0.00      RA0  H
ATOM   2543  CA  GLN A 273      23.943  11.461  -4.065  1.00  0.00      RA0  C
ATOM   2544  CB  GLN A 273      23.835  12.775  -3.295  1.00  0.00      RA0  C
ATOM   2545  CG  GLN A 273      22.355  13.077  -3.037  1.00  0.00      RA0  C
ATOM   2546  CD  GLN A 273      22.205  14.029  -1.870  1.00  0.00      RA0  C
ATOM   2547  OE1 GLN A 273      23.104  14.799  -1.553  1.00  0.00      RA0  O
ATOM   2548  NE2 GLN A 273      21.009  13.945  -1.261  1.00  0.00      RA0  N
ATOM   2549 HE21 GLN A 273      20.357  13.240  -1.538  1.00  0.00      RA0  H
ATOM   2550 HE22 GLN A 273      20.699  14.540  -0.511  1.00  0.00      RA0  H
ATOM   2551  C   GLN A 273      25.334  11.173  -4.634  1.00  0.00      RA0  C
ATOM   2552  O   GLN A 273      25.568  11.387  -5.817  1.00  0.00      RA0  O
ATOM   2553  N   ARG A 274      26.231  10.646  -3.796  1.00  0.00      RA0  N
ATOM   2554  H   ARG A 274      25.968  10.465  -2.849  1.00  0.00      RA0  H
ATOM   2555  CA  ARG A 274      27.565  10.283  -4.262  1.00  0.00      RA0  C
ATOM   2556  CB  ARG A 274      28.370   9.808  -3.050  1.00  0.00      RA0  C
ATOM   2557  CG  ARG A 274      29.778   9.300  -3.359  1.00  0.00      RA0  C
ATOM   2558  CD  ARG A 274      30.276   8.379  -2.244  1.00  0.00      RA0  C
ATOM   2559  NE  ARG A 274      29.417   7.200  -2.161  1.00  0.00      RA0  N
ATOM   2560  HE  ARG A 274      29.111   6.748  -3.014  1.00  0.00      RA0  H
ATOM   2561  CZ  ARG A 274      29.030   6.682  -0.963  1.00  0.00      RA0  C
ATOM   2562  NH1 ARG A 274      29.455   7.249   0.187  1.00  0.00      RA0  N
ATOM   2563 HH11 ARG A 274      29.161   6.899   1.091  1.00  0.00      RA0  H
ATOM   2564 HH12 ARG A 274      30.063   8.044   0.209  1.00  0.00      RA0  H
ATOM   2565  NH2 ARG A 274      28.217   5.611  -0.956  1.00  0.00      RA0  N
ATOM   2566 HH21 ARG A 274      27.901   5.143  -0.128  1.00  0.00      RA0  H
ATOM   2567 HH22 ARG A 274      27.865   5.234  -1.838  1.00  0.00      RA0  H
ATOM   2568  C   ARG A 274      27.530   9.170  -5.311  1.00  0.00      RA0  C
ATOM   2569  O   ARG A 274      28.216   9.245  -6.333  1.00  0.00      RA0  O
ATOM   2570  N   GLU A 275      26.704   8.163  -5.069  1.00  0.00      RA0  N
ATOM   2571  H   GLU A 275      26.232   8.092  -4.188  1.00  0.00      RA0  H
ATOM   2572  CA  GLU A 275      26.486   7.079  -6.026  1.00  0.00      RA0  C
ATOM   2573  CB  GLU A 275      25.578   5.999  -5.430  1.00  0.00      RA0  C
ATOM   2574  CG  GLU A 275      26.288   4.677  -5.096  1.00  0.00      RA0  C
ATOM   2575  CD  GLU A 275      27.116   4.774  -3.825  1.00  0.00      RA0  C
ATOM   2576  OE1 GLU A 275      26.634   4.363  -2.771  1.00  0.00      RA0  O
ATOM   2577  OE2 GLU A 275      28.258   5.227  -3.875  1.00  0.00      RA0  O
ATOM   2578  C   GLU A 275      25.951   7.572  -7.361  1.00  0.00      RA0  C
ATOM   2579  O   GLU A 275      26.364   7.113  -8.426  1.00  0.00      RA0  O
ATOM   2580  N   HIS A 276      24.971   8.463  -7.308  1.00  0.00      RA0  N
ATOM   2581  H   HIS A 276      24.708   8.839  -6.419  1.00  0.00      RA0  H
ATOM   2582  CA  HIS A 276      24.309   8.917  -8.514  1.00  0.00      RA0  C
ATOM   2583  CB  HIS A 276      22.925   9.482  -8.194  1.00  0.00      RA0  C
ATOM   2584  CG  HIS A 276      21.902   8.384  -8.007  1.00  0.00      RA0  C
ATOM   2585  ND1 HIS A 276      20.670   8.437  -8.547  1.00  0.00      RA0  N
ATOM   2586  HD1 HIS A 276      20.318   9.160  -9.107  1.00  0.00      RA0  H
ATOM   2587  CD2 HIS A 276      22.022   7.193  -7.284  1.00  0.00      RA0  C
ATOM   2588  NE2 HIS A 276      20.844   6.529  -7.394  1.00  0.00      RA0  N
ATOM   2589  CE1 HIS A 276      20.013   7.294  -8.171  1.00  0.00      RA0  C
ATOM   2590  C   HIS A 276      25.104   9.966  -9.265  1.00  0.00      RA0  C
ATOM   2591  O   HIS A 276      24.933  10.098 -10.475  1.00  0.00      RA0  O
ATOM   2592  N   GLY A 277      25.919  10.718  -8.523  1.00  0.00      RA0  N
ATOM   2593  H   GLY A 277      25.927  10.597  -7.531  1.00  0.00      RA0  H
ATOM   2594  CA  GLY A 277      26.588  11.904  -9.048  1.00  0.00      RA0  C
ATOM   2595  C   GLY A 277      25.760  13.145  -8.814  1.00  0.00      RA0  C
ATOM   2596  O   GLY A 277      24.514  13.078  -8.742  1.00  0.00      RA0  O
ATOM   2597  N   THR A 278      26.440  14.288  -8.703  1.00  0.00      RA0  N
ATOM   2598  H   THR A 278      27.435  14.323  -8.744  1.00  0.00      RA0  H
ATOM   2599  CA  THR A 278      25.757  15.568  -8.526  1.00  0.00      RA0  C
ATOM   2600  CB  THR A 278      26.009  15.883  -7.061  1.00  0.00      RA0  C
ATOM   2601  OG1 THR A 278      27.180  15.155  -6.660  1.00  0.00      RA0  O
ATOM   2602  HG1 THR A 278      27.916  15.645  -7.009  1.00  0.00      RA0  H
ATOM   2603  CG2 THR A 278      24.825  15.506  -6.167  1.00  0.00      RA0  C
ATOM   2604  C   THR A 278      26.320  16.617  -9.470  1.00  0.00      RA0  C
ATOM   2605  O   THR A 278      27.309  16.391 -10.188  1.00  0.00      RA0  O
ATOM   2606  N   GLU A 279      25.679  17.769  -9.444  1.00  0.00      RA0  N
ATOM   2607  H   GLU A 279      24.893  17.880  -8.840  1.00  0.00      RA0  H
ATOM   2608  CA  GLU A 279      26.239  18.968 -10.038  1.00  0.00      RA0  C
ATOM   2609  CB  GLU A 279      25.303  20.166  -9.889  1.00  0.00      RA0  C
ATOM   2610  CG  GLU A 279      23.862  20.015 -10.365  1.00  0.00      RA0  C
ATOM   2611  CD  GLU A 279      23.146  21.271  -9.919  1.00  0.00      RA0  C
ATOM   2612  OE1 GLU A 279      21.945  21.241  -9.677  1.00  0.00      RA0  O
ATOM   2613  OE2 GLU A 279      23.801  22.295  -9.765  1.00  0.00      RA0  O
ATOM   2614  C   GLU A 279      27.507  19.356  -9.262  1.00  0.00      RA0  C
ATOM   2615  O   GLU A 279      27.809  18.772  -8.218  1.00  0.00      RA0  O
ATOM   2616  N   LYS A 280      28.275  20.295  -9.804  1.00  0.00      RA0  N
ATOM   2617  H   LYS A 280      28.004  20.778 -10.641  1.00  0.00      RA0  H
ATOM   2618  CA  LYS A 280      29.527  20.680  -9.184  1.00  0.00      RA0  C
ATOM   2619  CB  LYS A 280      30.718  19.959  -9.807  1.00  0.00      RA0  C
ATOM   2620  CG  LYS A 280      30.935  20.239 -11.290  1.00  0.00      RA0  C
ATOM   2621  CD  LYS A 280      32.092  19.381 -11.787  1.00  0.00      RA0  C
ATOM   2622  CE  LYS A 280      32.348  19.466 -13.289  1.00  0.00      RA0  C
ATOM   2623  NZ  LYS A 280      33.158  18.305 -13.679  1.00  0.00      RA0  N
ATOM   2624  HZ1 LYS A 280      33.313  18.257 -14.702  1.00  0.00      RA0  H
ATOM   2625  HZ2 LYS A 280      34.043  18.219 -13.151  1.00  0.00      RA0  H
ATOM   2626  HZ3 LYS A 280      32.591  17.456 -13.450  1.00  0.00      RA0  H
ATOM   2627  C   LYS A 280      29.683  22.178  -9.211  1.00  0.00      RA0  C
ATOM   2628  O   LYS A 280      29.246  22.849 -10.129  1.00  0.00      RA0  O
ATOM   2629  N   LEU A 281      30.353  22.677  -8.200  1.00  0.00      RA0  N
ATOM   2630  H   LEU A 281      30.804  22.061  -7.559  1.00  0.00      RA0  H
ATOM   2631  CA  LEU A 281      30.658  24.089  -8.112  1.00  0.00      RA0  C
ATOM   2632  CB  LEU A 281      30.672  24.520  -6.646  1.00  0.00      RA0  C
ATOM   2633  CG  LEU A 281      30.804  26.029  -6.430  1.00  0.00      RA0  C
ATOM   2634  CD1 LEU A 281      29.534  26.773  -6.838  1.00  0.00      RA0  C
ATOM   2635  CD2 LEU A 281      31.196  26.361  -4.992  1.00  0.00      RA0  C
ATOM   2636  C   LEU A 281      32.011  24.336  -8.760  1.00  0.00      RA0  C
ATOM   2637  O   LEU A 281      33.034  23.759  -8.374  1.00  0.00      RA0  O
ATOM   2638  N   VAL A 282      32.001  25.160  -9.805  1.00  0.00      RA0  N
ATOM   2639  H   VAL A 282      31.163  25.645 -10.041  1.00  0.00      RA0  H
ATOM   2640  CA  VAL A 282      33.204  25.528 -10.522  1.00  0.00      RA0  C
ATOM   2641  CB  VAL A 282      33.129  25.105 -11.991  1.00  0.00      RA0  C
ATOM   2642  CG1 VAL A 282      33.015  23.586 -12.127  1.00  0.00      RA0  C
ATOM   2643  CG2 VAL A 282      32.013  25.854 -12.721  1.00  0.00      RA0  C
ATOM   2644  C   VAL A 282      33.445  27.044 -10.439  1.00  0.00      RA0  C
ATOM   2645  O   VAL A 282      32.574  27.810 -10.004  1.00  0.00      RA0  O
ATOM   2646  N   GLY A 283      34.626  27.468 -10.858  1.00  0.00      RA0  N
ATOM   2647  H   GLY A 283      35.244  26.817 -11.300  1.00  0.00      RA0  H
ATOM   2648  CA  GLY A 283      34.939  28.875 -11.012  1.00  0.00      RA0  C
ATOM   2649  C   GLY A 283      34.754  29.281 -12.453  1.00  0.00      RA0  C
ATOM   2650  O   GLY A 283      34.875  28.456 -13.373  1.00  0.00      RA0  O
ATOM   2651  N   LEU A 284      34.425  30.550 -12.656  1.00  0.00      RA0  N
ATOM   2652  H   LEU A 284      34.307  31.168 -11.876  1.00  0.00      RA0  H
ATOM   2653  CA  LEU A 284      34.368  31.156 -13.992  1.00  0.00      RA0  C
ATOM   2654  CB  LEU A 284      32.943  31.551 -14.376  1.00  0.00      RA0  C
ATOM   2655  CG  LEU A 284      31.934  30.407 -14.456  1.00  0.00      RA0  C
ATOM   2656  CD1 LEU A 284      30.537  30.947 -14.758  1.00  0.00      RA0  C
ATOM   2657  CD2 LEU A 284      32.348  29.329 -15.457  1.00  0.00      RA0  C
ATOM   2658  C   LEU A 284      35.194  32.425 -13.939  1.00  0.00      RA0  C
ATOM   2659  O   LEU A 284      35.170  33.133 -12.939  1.00  0.00      RA0  O
ATOM   2660  N   VAL A 285      35.932  32.657 -15.018  1.00  0.00      RA0  N
ATOM   2661  H   VAL A 285      35.891  32.011 -15.783  1.00  0.00      RA0  H
ATOM   2662  CA  VAL A 285      36.717  33.865 -15.231  1.00  0.00      RA0  C
ATOM   2663  CB  VAL A 285      38.199  33.476 -15.268  1.00  0.00      RA0  C
ATOM   2664  CG1 VAL A 285      39.081  34.584 -15.842  1.00  0.00      RA0  C
ATOM   2665  CG2 VAL A 285      38.668  33.000 -13.892  1.00  0.00      RA0  C
ATOM   2666  C   VAL A 285      36.307  34.525 -16.554  1.00  0.00      RA0  C
ATOM   2667  O   VAL A 285      36.271  33.894 -17.616  1.00  0.00      RA0  O
ATOM   2668  N   MSE A 286      36.020  35.818 -16.490  1.00  0.00      RA0  N
ATOM   2669  H   MSE A 286      36.105  36.319 -15.623  1.00  0.00      RA0  H
ATOM   2670  CA  MSE A 286      35.698  36.579 -17.670  1.00  0.00      RA0  C
ATOM   2671  CB  MSE A 286      34.252  37.046 -17.600  1.00  0.00      RA0  C
ATOM   2672  CG  MSE A 286      33.782  37.705 -18.892  1.00  0.00      RA0  C
ATOM   2673  SE  MSE A 286      32.052  38.167 -18.771  1.00  0.00      RA0  S
ATOM   2674  CE  MSE A 286      32.246  39.464 -17.547  1.00  0.00      RA0  C
ATOM   2675  C   MSE A 286      36.644  37.771 -17.754  1.00  0.00      RA0  C
ATOM   2676  O   MSE A 286      36.491  38.724 -17.011  1.00  0.00      RA0  O
ATOM   2677  N   THR A 287      37.660  37.670 -18.609  1.00  0.00      RA0  N
ATOM   2678  H   THR A 287      37.822  36.828 -19.122  1.00  0.00      RA0  H
ATOM   2679  CA  THR A 287      38.602  38.789 -18.835  1.00  0.00      RA0  C
ATOM   2680  CB  THR A 287      39.809  38.099 -19.426  1.00  0.00      RA0  C
ATOM   2681  OG1 THR A 287      39.692  36.705 -19.091  1.00  0.00      RA0  O
ATOM   2682  HG1 THR A 287      40.529  36.310 -19.303  1.00  0.00      RA0  H
ATOM   2683  CG2 THR A 287      41.129  38.687 -18.924  1.00  0.00      RA0  C
ATOM   2684  C   THR A 287      38.007  39.900 -19.698  1.00  0.00      RA0  C
ATOM   2685  O   THR A 287      38.496  41.041 -19.694  1.00  0.00      RA0  O
ATOM   2686  N   GLU A 288      36.976  39.563 -20.459  1.00  0.00      RA0  N
ATOM   2687  H   GLU A 288      36.590  38.648 -20.361  1.00  0.00      RA0  H
ATOM   2688  CA  GLU A 288      36.258  40.542 -21.252  1.00  0.00      RA0  C
ATOM   2689  CB  GLU A 288      35.291  39.861 -22.246  1.00  0.00      RA0  C
ATOM   2690  CG  GLU A 288      35.114  40.456 -23.669  1.00  0.00      RA0  C
ATOM   2691  CD  GLU A 288      33.940  41.427 -23.822  1.00  0.00      RA0  C
ATOM   2692  OE1 GLU A 288      34.015  42.529 -23.301  1.00  0.00      RA0  O
ATOM   2693  OE2 GLU A 288      32.952  41.113 -24.496  1.00  0.00      RA0  O
ATOM   2694  C   GLU A 288      35.578  41.524 -20.326  1.00  0.00      RA0  C
ATOM   2695  O   GLU A 288      35.261  41.196 -19.186  1.00  0.00      RA0  O
ATOM   2696  N   LYS A 289      35.355  42.734 -20.814  1.00  0.00      RA0  N
ATOM   2697  H   LYS A 289      35.364  42.824 -21.812  1.00  0.00      RA0  H
ATOM   2698  CA  LYS A 289      34.808  43.781 -19.965  1.00  0.00      RA0  C
ATOM   2699  CB  LYS A 289      35.060  45.144 -20.616  1.00  0.00      RA0  C
ATOM   2700  CG  LYS A 289      36.562  45.451 -20.487  1.00  0.00      RA0  C
ATOM   2701  CD  LYS A 289      36.929  45.300 -19.010  1.00  0.00      RA0  C
ATOM   2702  CE  LYS A 289      38.353  45.488 -18.500  1.00  0.00      RA0  C
ATOM   2703  NZ  LYS A 289      38.250  45.434 -17.034  1.00  0.00      RA0  N
ATOM   2704  HZ1 LYS A 289      39.148  45.280 -16.539  1.00  0.00      RA0  H
ATOM   2705  HZ2 LYS A 289      37.782  46.296 -16.670  1.00  0.00      RA0  H
ATOM   2706  HZ3 LYS A 289      37.552  44.713 -16.756  1.00  0.00      RA0  H
ATOM   2707  C   LYS A 289      33.379  43.426 -19.595  1.00  0.00      RA0  C
ATOM   2708  O   LYS A 289      32.632  42.874 -20.400  1.00  0.00      RA0  O
ATOM   2709  N   GLY A 290      33.013  43.721 -18.356  1.00  0.00      RA0  N
ATOM   2710  H   GLY A 290      33.660  44.167 -17.730  1.00  0.00      RA0  H
ATOM   2711  CA  GLY A 290      31.687  43.389 -17.865  1.00  0.00      RA0  C
ATOM   2712  C   GLY A 290      31.833  42.752 -16.507  1.00  0.00      RA0  C
ATOM   2713  O   GLY A 290      32.950  42.444 -16.062  1.00  0.00      RA0  O
ATOM   2714  N   VAL A 291      30.708  42.562 -15.838  1.00  0.00      RA0  N
ATOM   2715  H   VAL A 291      29.836  42.856 -16.241  1.00  0.00      RA0  H
ATOM   2716  CA  VAL A 291      30.709  41.920 -14.517  1.00  0.00      RA0  C
ATOM   2717  CB  VAL A 291      30.368  42.937 -13.418  1.00  0.00      RA0  C
ATOM   2718  CG1 VAL A 291      30.484  42.320 -12.023  1.00  0.00      RA0  C
ATOM   2719  CG2 VAL A 291      31.217  44.201 -13.532  1.00  0.00      RA0  C
ATOM   2720  C   VAL A 291      29.698  40.769 -14.489  1.00  0.00      RA0  C
ATOM   2721  O   VAL A 291      28.548  40.905 -14.924  1.00  0.00      RA0  O
ATOM   2722  N   LEU A 292      30.166  39.625 -14.000  1.00  0.00      RA0  N
ATOM   2723  H   LEU A 292      31.080  39.670 -13.599  1.00  0.00      RA0  H
ATOM   2724  CA  LEU A 292      29.327  38.462 -13.794  1.00  0.00      RA0  C
ATOM   2725  CB  LEU A 292      30.201  37.228 -13.562  1.00  0.00      RA0  C
ATOM   2726  CG  LEU A 292      31.039  36.844 -14.784  1.00  0.00      RA0  C
ATOM   2727  CD1 LEU A 292      32.076  35.767 -14.461  1.00  0.00      RA0  C
ATOM   2728  CD2 LEU A 292      30.153  36.451 -15.965  1.00  0.00      RA0  C
ATOM   2729  C   LEU A 292      28.431  38.707 -12.569  1.00  0.00      RA0  C
ATOM   2730  O   LEU A 292      28.914  39.162 -11.524  1.00  0.00      RA0  O
ATOM   2731  N   ARG A 293      27.134  38.411 -12.709  1.00  0.00      RA0  N
ATOM   2732  H   ARG A 293      26.818  38.002 -13.563  1.00  0.00      RA0  H
ATOM   2733  CA  ARG A 293      26.157  38.651 -11.644  1.00  0.00      RA0  C
ATOM   2734  CB  ARG A 293      25.080  39.548 -12.226  1.00  0.00      RA0  C
ATOM   2735  CG  ARG A 293      25.641  40.915 -12.634  1.00  0.00      RA0  C
ATOM   2736  CD  ARG A 293      24.620  41.801 -13.346  1.00  0.00      RA0  C
ATOM   2737  NE  ARG A 293      24.344  41.343 -14.707  1.00  0.00      RA0  N
ATOM   2738  HE  ARG A 293      25.021  41.550 -15.416  1.00  0.00      RA0  H
ATOM   2739  CZ  ARG A 293      23.183  40.728 -15.029  1.00  0.00      RA0  C
ATOM   2740  NH1 ARG A 293      22.263  40.430 -14.118  1.00  0.00      RA0  N
ATOM   2741 HH11 ARG A 293      21.384  40.048 -14.433  1.00  0.00      RA0  H
ATOM   2742 HH12 ARG A 293      22.400  40.579 -13.127  1.00  0.00      RA0  H
ATOM   2743  NH2 ARG A 293      22.959  40.423 -16.296  1.00  0.00      RA0  N
ATOM   2744 HH21 ARG A 293      22.137  39.885 -16.551  1.00  0.00      RA0  H
ATOM   2745 HH22 ARG A 293      23.551  40.744 -17.038  1.00  0.00      RA0  H
ATOM   2746  C   ARG A 293      25.599  37.355 -11.079  1.00  0.00      RA0  C
ATOM   2747  O   ARG A 293      25.424  36.381 -11.806  1.00  0.00      RA0  O
ATOM   2748  N   ASN A 294      25.240  37.378  -9.799  1.00  0.00      RA0  N
ATOM   2749  H   ASN A 294      25.377  38.233  -9.301  1.00  0.00      RA0  H
ATOM   2750  CA  ASN A 294      24.497  36.266  -9.191  1.00  0.00      RA0  C
ATOM   2751  CB  ASN A 294      23.969  36.608  -7.795  1.00  0.00      RA0  C
ATOM   2752  CG  ASN A 294      25.072  36.944  -6.813  1.00  0.00      RA0  C
ATOM   2753  OD1 ASN A 294      26.264  36.827  -7.072  1.00  0.00      RA0  O
ATOM   2754  ND2 ASN A 294      24.605  37.411  -5.651  1.00  0.00      RA0  N
ATOM   2755 HD21 ASN A 294      23.619  37.468  -5.496  1.00  0.00      RA0  H
ATOM   2756 HD22 ASN A 294      25.229  37.701  -4.929  1.00  0.00      RA0  H
ATOM   2757  C   ASN A 294      23.291  35.885 -10.049  1.00  0.00      RA0  C
ATOM   2758  O   ASN A 294      22.611  36.762 -10.617  1.00  0.00      RA0  O
ATOM   2759  N   GLU A 295      23.046  34.590 -10.131  1.00  0.00      RA0  N
ATOM   2760  H   GLU A 295      23.664  33.961  -9.668  1.00  0.00      RA0  H
ATOM   2761  CA  GLU A 295      21.881  34.003 -10.797  1.00  0.00      RA0  C
ATOM   2762  CB  GLU A 295      20.545  34.451 -10.188  1.00  0.00      RA0  C
ATOM   2763  CG  GLU A 295      20.477  34.015  -8.721  1.00  0.00      RA0  C
ATOM   2764  CD  GLU A 295      19.105  34.291  -8.145  1.00  0.00      RA0  C
ATOM   2765  OE1 GLU A 295      18.148  33.647  -8.572  1.00  0.00      RA0  O
ATOM   2766  OE2 GLU A 295      18.999  35.133  -7.255  1.00  0.00      RA0  O
ATOM   2767  C   GLU A 295      21.911  34.023 -12.341  1.00  0.00      RA0  C
ATOM   2768  O   GLU A 295      20.986  33.530 -12.981  1.00  0.00      RA0  O
ATOM   2769  N   LEU A 296      22.949  34.586 -12.954  1.00  0.00      RA0  N
ATOM   2770  H   LEU A 296      23.648  35.047 -12.406  1.00  0.00      RA0  H
ATOM   2771  CA  LEU A 296      23.110  34.493 -14.398  1.00  0.00      RA0  C
ATOM   2772  CB  LEU A 296      24.347  35.314 -14.789  1.00  0.00      RA0  C
ATOM   2773  CG  LEU A 296      24.491  35.706 -16.261  1.00  0.00      RA0  C
ATOM   2774  CD1 LEU A 296      23.369  36.633 -16.729  1.00  0.00      RA0  C
ATOM   2775  CD2 LEU A 296      25.859  36.333 -16.529  1.00  0.00      RA0  C
ATOM   2776  C   LEU A 296      23.217  33.013 -14.834  1.00  0.00      RA0  C
ATOM   2777  O   LEU A 296      23.923  32.228 -14.197  1.00  0.00      RA0  O
ATOM   2778  N   PRO A 297      22.509  32.611 -15.885  1.00  0.00      RA0  N
ATOM   2779  CD  PRO A 297      21.461  33.363 -16.562  1.00  0.00      RA0  C
ATOM   2780  CA  PRO A 297      22.690  31.265 -16.443  1.00  0.00      RA0  C
ATOM   2781  CB  PRO A 297      21.584  31.182 -17.500  1.00  0.00      RA0  C
ATOM   2782  CG  PRO A 297      20.577  32.277 -17.154  1.00  0.00      RA0  C
ATOM   2783  C   PRO A 297      24.068  31.043 -17.084  1.00  0.00      RA0  C
ATOM   2784  O   PRO A 297      24.695  31.984 -17.585  1.00  0.00      RA0  O
ATOM   2785  N   VAL A 298      24.496  29.790 -17.072  1.00  0.00      RA0  N
ATOM   2786  H   VAL A 298      23.908  29.076 -16.681  1.00  0.00      RA0  H
ATOM   2787  CA  VAL A 298      25.767  29.376 -17.650  1.00  0.00      RA0  C
ATOM   2788  CB  VAL A 298      26.714  28.917 -16.538  1.00  0.00      RA0  C
ATOM   2789  CG1 VAL A 298      28.073  28.515 -17.106  1.00  0.00      RA0  C
ATOM   2790  CG2 VAL A 298      26.836  29.956 -15.426  1.00  0.00      RA0  C
ATOM   2791  C   VAL A 298      25.457  28.200 -18.559  1.00  0.00      RA0  C
ATOM   2792  O   VAL A 298      24.972  27.172 -18.079  1.00  0.00      RA0  O
ATOM   2793  N   ARG A 299      25.730  28.330 -19.853  1.00  0.00      RA0  N
ATOM   2794  H   ARG A 299      26.205  29.134 -20.206  1.00  0.00      RA0  H
ATOM   2795  CA  ARG A 299      25.339  27.304 -20.783  1.00  0.00      RA0  C
ATOM   2796  CB  ARG A 299      24.371  27.849 -21.823  1.00  0.00      RA0  C
ATOM   2797  CG  ARG A 299      23.049  28.205 -21.165  1.00  0.00      RA0  C
ATOM   2798  CD  ARG A 299      21.977  28.642 -22.153  1.00  0.00      RA0  C
ATOM   2799  NE  ARG A 299      20.731  28.774 -21.415  1.00  0.00      RA0  N
ATOM   2800  HE  ARG A 299      20.440  27.982 -20.858  1.00  0.00      RA0  H
ATOM   2801  CZ  ARG A 299      20.049  29.945 -21.361  1.00  0.00      RA0  C
ATOM   2802  NH1 ARG A 299      20.436  30.975 -22.150  1.00  0.00      RA0  N
ATOM   2803 HH11 ARG A 299      19.978  31.866 -22.142  1.00  0.00      RA0  H
ATOM   2804 HH12 ARG A 299      21.217  30.882 -22.779  1.00  0.00      RA0  H
ATOM   2805  NH2 ARG A 299      19.009  30.039 -20.507  1.00  0.00      RA0  N
ATOM   2806 HH21 ARG A 299      18.389  30.816 -20.416  1.00  0.00      RA0  H
ATOM   2807 HH22 ARG A 299      18.845  29.265 -19.857  1.00  0.00      RA0  H
ATOM   2808  C   ARG A 299      26.519  26.656 -21.488  1.00  0.00      RA0  C
ATOM   2809  O   ARG A 299      27.532  27.302 -21.806  1.00  0.00      RA0  O
ATOM   2810  N   PHE A 300      26.362  25.362 -21.718  1.00  0.00      RA0  N
ATOM   2811  H   PHE A 300      25.521  24.876 -21.456  1.00  0.00      RA0  H
ATOM   2812  CA  PHE A 300      27.330  24.589 -22.461  1.00  0.00      RA0  C
ATOM   2813  CB  PHE A 300      28.558  24.258 -21.598  1.00  0.00      RA0  C
ATOM   2814  CG  PHE A 300      28.184  23.441 -20.378  1.00  0.00      RA0  C
ATOM   2815  CD1 PHE A 300      27.728  24.071 -19.224  1.00  0.00      RA0  C
ATOM   2816  CD2 PHE A 300      28.312  22.057 -20.402  1.00  0.00      RA0  C
ATOM   2817  CE1 PHE A 300      27.420  23.323 -18.094  1.00  0.00      RA0  C
ATOM   2818  CE2 PHE A 300      28.005  21.308 -19.272  1.00  0.00      RA0  C
ATOM   2819  CZ  PHE A 300      27.571  21.942 -18.113  1.00  0.00      RA0  C
ATOM   2820  C   PHE A 300      26.674  23.306 -22.983  1.00  0.00      RA0  C
ATOM   2821  O   PHE A 300      25.535  22.967 -22.621  1.00  0.00      RA0  O
ATOM   2822  N   THR A 301      27.376  22.629 -23.884  1.00  0.00      RA0  N
ATOM   2823  H   THR A 301      28.279  22.911 -24.201  1.00  0.00      RA0  H
ATOM   2824  CA  THR A 301      26.934  21.344 -24.416  1.00  0.00      RA0  C
ATOM   2825  CB  THR A 301      26.797  21.601 -25.899  1.00  0.00      RA0  C
ATOM   2826  OG1 THR A 301      26.378  22.966 -26.067  1.00  0.00      RA0  O
ATOM   2827  HG1 THR A 301      26.266  23.097 -26.999  1.00  0.00      RA0  H
ATOM   2828  CG2 THR A 301      25.850  20.622 -26.591  1.00  0.00      RA0  C
ATOM   2829  C   THR A 301      27.989  20.306 -24.065  1.00  0.00      RA0  C
ATOM   2830  O   THR A 301      29.174  20.558 -24.288  1.00  0.00      RA0  O
ATOM   2831  N   ASP A 302      27.580  19.152 -23.528  1.00  0.00      RA0  N
ATOM   2832  H   ASP A 302      26.609  18.912 -23.479  1.00  0.00      RA0  H
ATOM   2833  CA  ASP A 302      28.564  18.123 -23.156  1.00  0.00      RA0  C
ATOM   2834  CB  ASP A 302      27.982  17.209 -22.073  1.00  0.00      RA0  C
ATOM   2835  CG  ASP A 302      27.504  15.917 -22.701  1.00  0.00      RA0  C
ATOM   2836  OD1 ASP A 302      26.586  15.938 -23.510  1.00  0.00      RA0  O
ATOM   2837  OD2 ASP A 302      28.102  14.881 -22.439  1.00  0.00      RA0  O
ATOM   2838  C   ASP A 302      28.993  17.345 -24.374  1.00  0.00      RA0  C
ATOM   2839  O   ASP A 302      28.489  17.576 -25.474  1.00  0.00      RA0  O
ATOM   2840  N   ALA A 303      29.948  16.438 -24.178  1.00  0.00      RA0  N
ATOM   2841  H   ALA A 303      30.076  16.115 -23.240  1.00  0.00      RA0  H
ATOM   2842  CA  ALA A 303      30.554  15.735 -25.303  1.00  0.00      RA0  C
ATOM   2843  CB  ALA A 303      31.693  14.836 -24.821  1.00  0.00      RA0  C
ATOM   2844  C   ALA A 303      29.544  14.886 -26.056  1.00  0.00      RA0  C
ATOM   2845  O   ALA A 303      29.715  14.642 -27.238  1.00  0.00      RA0  O
ATOM   2846  N   GLN A 304      28.482  14.467 -25.370  1.00  0.00      RA0  N
ATOM   2847  H   GLN A 304      28.327  14.776 -24.427  1.00  0.00      RA0  H
ATOM   2848  CA  GLN A 304      27.435  13.648 -25.963  1.00  0.00      RA0  C
ATOM   2849  CB  GLN A 304      26.869  12.646 -24.959  1.00  0.00      RA0  C
ATOM   2850  CG  GLN A 304      27.395  11.227 -25.212  1.00  0.00      RA0  C
ATOM   2851  CD  GLN A 304      28.890  11.108 -24.952  1.00  0.00      RA0  C
ATOM   2852  OE1 GLN A 304      29.319  10.645 -23.901  1.00  0.00      RA0  O
ATOM   2853  NE2 GLN A 304      29.674  11.473 -25.987  1.00  0.00      RA0  N
ATOM   2854 HE21 GLN A 304      29.289  11.891 -26.811  1.00  0.00      RA0  H
ATOM   2855 HE22 GLN A 304      30.665  11.357 -25.947  1.00  0.00      RA0  H
ATOM   2856  C   GLN A 304      26.352  14.498 -26.663  1.00  0.00      RA0  C
ATOM   2857  O   GLN A 304      25.423  13.951 -27.245  1.00  0.00      RA0  O
ATOM   2858  N   GLY A 305      26.476  15.823 -26.599  1.00  0.00      RA0  N
ATOM   2859  H   GLY A 305      27.162  16.212 -25.980  1.00  0.00      RA0  H
ATOM   2860  CA  GLY A 305      25.537  16.742 -27.241  1.00  0.00      RA0  C
ATOM   2861  C   GLY A 305      24.366  17.210 -26.386  1.00  0.00      RA0  C
ATOM   2862  O   GLY A 305      23.473  17.922 -26.886  1.00  0.00      RA0  O
ATOM   2863  N   ASN A 306      24.350  16.828 -25.110  1.00  0.00      RA0  N
ATOM   2864  H   ASN A 306      25.163  16.390 -24.727  1.00  0.00      RA0  H
ATOM   2865  CA  ASN A 306      23.293  17.265 -24.215  1.00  0.00      RA0  C
ATOM   2866  CB  ASN A 306      23.328  16.525 -22.876  1.00  0.00      RA0  C
ATOM   2867  CG  ASN A 306      23.101  15.040 -23.031  1.00  0.00      RA0  C
ATOM   2868  OD1 ASN A 306      21.979  14.576 -23.213  1.00  0.00      RA0  O
ATOM   2869  ND2 ASN A 306      24.229  14.315 -22.920  1.00  0.00      RA0  N
ATOM   2870 HD21 ASN A 306      25.118  14.778 -22.793  1.00  0.00      RA0  H
ATOM   2871 HD22 ASN A 306      24.259  13.319 -22.962  1.00  0.00      RA0  H
ATOM   2872  C   ASN A 306      23.555  18.737 -23.892  1.00  0.00      RA0  C
ATOM   2873  O   ASN A 306      24.662  19.087 -23.502  1.00  0.00      RA0  O
ATOM   2874  N   GLN A 307      22.558  19.592 -24.094  1.00  0.00      RA0  N
ATOM   2875  H   GLN A 307      21.655  19.227 -24.309  1.00  0.00      RA0  H
ATOM   2876  CA  GLN A 307      22.691  21.008 -23.702  1.00  0.00      RA0  C
ATOM   2877  CB  GLN A 307      21.759  21.842 -24.570  1.00  0.00      RA0  C
ATOM   2878  CG  GLN A 307      22.122  21.607 -26.035  1.00  0.00      RA0  C
ATOM   2879  CD  GLN A 307      21.042  22.158 -26.936  1.00  0.00      RA0  C
ATOM   2880  OE1 GLN A 307      20.485  23.226 -26.714  1.00  0.00      RA0  O
ATOM   2881  NE2 GLN A 307      20.767  21.346 -27.971  1.00  0.00      RA0  N
ATOM   2882 HE21 GLN A 307      21.271  20.486 -28.079  1.00  0.00      RA0  H
ATOM   2883 HE22 GLN A 307      20.068  21.579 -28.646  1.00  0.00      RA0  H
ATOM   2884  C   GLN A 307      22.391  21.139 -22.219  1.00  0.00      RA0  C
ATOM   2885  O   GLN A 307      21.406  20.566 -21.713  1.00  0.00      RA0  O
ATOM   2886  N   HIS A 308      23.245  21.895 -21.530  1.00  0.00      RA0  N
ATOM   2887  H   HIS A 308      23.928  22.440 -22.011  1.00  0.00      RA0  H
ATOM   2888  CA  HIS A 308      23.174  22.063 -20.094  1.00  0.00      RA0  C
ATOM   2889  CB  HIS A 308      24.330  21.330 -19.424  1.00  0.00      RA0  C
ATOM   2890  CG  HIS A 308      24.071  19.840 -19.438  1.00  0.00      RA0  C
ATOM   2891  ND1 HIS A 308      22.871  19.281 -19.692  1.00  0.00      RA0  N
ATOM   2892  HD1 HIS A 308      22.045  19.737 -19.972  1.00  0.00      RA0  H
ATOM   2893  CD2 HIS A 308      24.989  18.821 -19.169  1.00  0.00      RA0  C
ATOM   2894  NE2 HIS A 308      24.324  17.644 -19.256  1.00  0.00      RA0  N
ATOM   2895  CE1 HIS A 308      23.024  17.926 -19.577  1.00  0.00      RA0  C
ATOM   2896  C   HIS A 308      23.109  23.530 -19.723  1.00  0.00      RA0  C
ATOM   2897  O   HIS A 308      23.609  24.399 -20.439  1.00  0.00      RA0  O
ATOM   2898  N   GLU A 309      22.458  23.777 -18.599  1.00  0.00      RA0  N
ATOM   2899  H   GLU A 309      22.043  23.056 -18.044  1.00  0.00      RA0  H
ATOM   2900  CA  GLU A 309      22.377  25.103 -18.018  1.00  0.00      RA0  C
ATOM   2901  CB  GLU A 309      21.025  25.740 -18.355  1.00  0.00      RA0  C
ATOM   2902  CG  GLU A 309      20.871  27.179 -17.855  1.00  0.00      RA0  C
ATOM   2903  CD  GLU A 309      19.663  27.826 -18.513  1.00  0.00      RA0  C
ATOM   2904  OE1 GLU A 309      19.187  27.326 -19.528  1.00  0.00      RA0  O
ATOM   2905  OE2 GLU A 309      19.222  28.879 -18.065  1.00  0.00      RA0  O
ATOM   2906  C   GLU A 309      22.650  25.033 -16.528  1.00  0.00      RA0  C
ATOM   2907  O   GLU A 309      21.931  24.375 -15.789  1.00  0.00      RA0  O
ATOM   2908  N   GLY A 310      23.709  25.710 -16.106  1.00  0.00      RA0  N
ATOM   2909  H   GLY A 310      24.195  26.265 -16.769  1.00  0.00      RA0  H
ATOM   2910  CA  GLY A 310      23.991  25.941 -14.712  1.00  0.00      RA0  C
ATOM   2911  C   GLY A 310      23.645  27.360 -14.335  1.00  0.00      RA0  C
ATOM   2912  O   GLY A 310      22.960  28.061 -15.068  1.00  0.00      RA0  O
ATOM   2913  N   ILE A 311      24.158  27.787 -13.192  1.00  0.00      RA0  N
ATOM   2914  H   ILE A 311      24.729  27.187 -12.625  1.00  0.00      RA0  H
ATOM   2915  CA  ILE A 311      23.850  29.107 -12.679  1.00  0.00      RA0  C
ATOM   2916  CB  ILE A 311      22.546  29.010 -11.872  1.00  0.00      RA0  C
ATOM   2917  CG2 ILE A 311      22.665  27.990 -10.735  1.00  0.00      RA0  C
ATOM   2918  CG1 ILE A 311      22.057  30.371 -11.390  1.00  0.00      RA0  C
ATOM   2919  CD1 ILE A 311      20.725  30.270 -10.646  1.00  0.00      RA0  C
ATOM   2920  C   ILE A 311      24.996  29.670 -11.857  1.00  0.00      RA0  C
ATOM   2921  O   ILE A 311      25.632  28.948 -11.116  1.00  0.00      RA0  O
ATOM   2922  N   ILE A 312      25.275  30.961 -12.016  1.00  0.00      RA0  N
ATOM   2923  H   ILE A 312      24.696  31.500 -12.629  1.00  0.00      RA0  H
ATOM   2924  CA  ILE A 312      26.184  31.649 -11.097  1.00  0.00      RA0  C
ATOM   2925  CB  ILE A 312      26.552  33.020 -11.666  1.00  0.00      RA0  C
ATOM   2926  CG2 ILE A 312      27.363  33.855 -10.678  1.00  0.00      RA0  C
ATOM   2927  CG1 ILE A 312      27.293  32.842 -12.990  1.00  0.00      RA0  C
ATOM   2928  CD1 ILE A 312      27.761  34.169 -13.584  1.00  0.00      RA0  C
ATOM   2929  C   ILE A 312      25.583  31.771  -9.706  1.00  0.00      RA0  C
ATOM   2930  O   ILE A 312      24.445  32.273  -9.526  1.00  0.00      RA0  O
ATOM   2931  N   THR A 313      26.355  31.344  -8.720  1.00  0.00      RA0  N
ATOM   2932  H   THR A 313      27.268  30.956  -8.863  1.00  0.00      RA0  H
ATOM   2933  CA  THR A 313      25.942  31.436  -7.336  1.00  0.00      RA0  C
ATOM   2934  CB  THR A 313      26.457  30.168  -6.672  1.00  0.00      RA0  C
ATOM   2935  OG1 THR A 313      27.809  29.935  -7.080  1.00  0.00      RA0  O
ATOM   2936  HG1 THR A 313      28.319  30.185  -6.304  1.00  0.00      RA0  H
ATOM   2937  CG2 THR A 313      25.599  28.967  -7.069  1.00  0.00      RA0  C
ATOM   2938  C   THR A 313      26.412  32.753  -6.728  1.00  0.00      RA0  C
ATOM   2939  O   THR A 313      25.665  33.424  -5.992  1.00  0.00      RA0  O
ATOM   2940  N   SER A 314      27.657  33.130  -7.030  1.00  0.00      RA0  N
ATOM   2941  H   SER A 314      28.268  32.541  -7.563  1.00  0.00      RA0  H
ATOM   2942  CA  SER A 314      28.190  34.438  -6.623  1.00  0.00      RA0  C
ATOM   2943  CB  SER A 314      28.998  34.313  -5.327  1.00  0.00      RA0  C
ATOM   2944  OG  SER A 314      28.211  33.919  -4.193  1.00  0.00      RA0  O
ATOM   2945  HG  SER A 314      28.213  32.955  -4.187  1.00  0.00      RA0  H
ATOM   2946  C   SER A 314      29.105  34.945  -7.690  1.00  0.00      RA0  C
ATOM   2947  O   SER A 314      29.994  34.209  -8.140  1.00  0.00      RA0  O
ATOM   2948  N   GLY A 315      28.901  36.186  -8.097  1.00  0.00      RA0  N
ATOM   2949  H   GLY A 315      28.174  36.748  -7.690  1.00  0.00      RA0  H
ATOM   2950  CA  GLY A 315      29.794  36.828  -9.023  1.00  0.00      RA0  C
ATOM   2951  C   GLY A 315      30.290  38.164  -8.514  1.00  0.00      RA0  C
ATOM   2952  O   GLY A 315      29.679  38.787  -7.626  1.00  0.00      RA0  O
ATOM   2953  N   THR A 316      31.434  38.590  -9.028  1.00  0.00      RA0  N
ATOM   2954  H   THR A 316      31.928  38.023  -9.693  1.00  0.00      RA0  H
ATOM   2955  CA  THR A 316      31.988  39.885  -8.655  1.00  0.00      RA0  C
ATOM   2956  CB  THR A 316      32.501  39.887  -7.198  1.00  0.00      RA0  C
ATOM   2957  OG1 THR A 316      32.479  41.218  -6.676  1.00  0.00      RA0  O
ATOM   2958  HG1 THR A 316      31.560  41.424  -6.542  1.00  0.00      RA0  H
ATOM   2959  CG2 THR A 316      33.882  39.244  -7.010  1.00  0.00      RA0  C
ATOM   2960  C   THR A 316      33.059  40.335  -9.637  1.00  0.00      RA0  C
ATOM   2961  O   THR A 316      33.493  39.572 -10.521  1.00  0.00      RA0  O
ATOM   2962  N   PHE A 317      33.474  41.591  -9.496  1.00  0.00      RA0  N
ATOM   2963  H   PHE A 317      33.093  42.121  -8.736  1.00  0.00      RA0  H
ATOM   2964  CA  PHE A 317      34.704  42.043 -10.130  1.00  0.00      RA0  C
ATOM   2965  CB  PHE A 317      34.540  43.496 -10.575  1.00  0.00      RA0  C
ATOM   2966  CG  PHE A 317      35.673  43.923 -11.476  1.00  0.00      RA0  C
ATOM   2967  CD1 PHE A 317      36.770  44.625 -10.930  1.00  0.00      RA0  C
ATOM   2968  CD2 PHE A 317      35.606  43.623 -12.854  1.00  0.00      RA0  C
ATOM   2969  CE1 PHE A 317      37.812  45.045 -11.778  1.00  0.00      RA0  C
ATOM   2970  CE2 PHE A 317      36.647  44.042 -13.702  1.00  0.00      RA0  C
ATOM   2971  CZ  PHE A 317      37.736  44.755 -13.157  1.00  0.00      RA0  C
ATOM   2972  C   PHE A 317      35.833  41.884  -9.098  1.00  0.00      RA0  C
ATOM   2973  O   PHE A 317      35.757  42.443  -7.987  1.00  0.00      RA0  O
ATOM   2974  N   SER A 318      36.827  41.062  -9.440  1.00  0.00      RA0  N
ATOM   2975  H   SER A 318      36.892  40.724 -10.377  1.00  0.00      RA0  H
ATOM   2976  CA  SER A 318      37.974  40.804  -8.559  1.00  0.00      RA0  C
ATOM   2977  CB  SER A 318      38.620  39.503  -9.063  1.00  0.00      RA0  C
ATOM   2978  OG  SER A 318      39.881  39.226  -8.446  1.00  0.00      RA0  O
ATOM   2979  HG  SER A 318      39.722  39.147  -7.504  1.00  0.00      RA0  H
ATOM   2980  C   SER A 318      38.959  41.989  -8.500  1.00  0.00      RA0  C
ATOM   2981  O   SER A 318      39.617  42.278  -9.506  1.00  0.00      RA0  O
ATOM   2982  N   PRO A 319      39.077  42.671  -7.354  1.00  0.00      RA0  N
ATOM   2983  CD  PRO A 319      38.281  42.504  -6.149  1.00  0.00      RA0  C
ATOM   2984  CA  PRO A 319      40.064  43.743  -7.245  1.00  0.00      RA0  C
ATOM   2985  CB  PRO A 319      39.792  44.312  -5.847  1.00  0.00      RA0  C
ATOM   2986  CG  PRO A 319      38.374  43.871  -5.489  1.00  0.00      RA0  C
ATOM   2987  C   PRO A 319      41.499  43.247  -7.414  1.00  0.00      RA0  C
ATOM   2988  O   PRO A 319      42.308  43.949  -7.980  1.00  0.00      RA0  O
ATOM   2989  N   THR A 320      41.809  42.052  -6.922  1.00  0.00      RA0  N
ATOM   2990  H   THR A 320      41.153  41.477  -6.427  1.00  0.00      RA0  H
ATOM   2991  CA  THR A 320      43.177  41.529  -7.035  1.00  0.00      RA0  C
ATOM   2992  CB  THR A 320      43.271  40.372  -6.055  1.00  0.00      RA0  C
ATOM   2993  OG1 THR A 320      42.612  40.758  -4.844  1.00  0.00      RA0  O
ATOM   2994  HG1 THR A 320      41.770  40.287  -4.831  1.00  0.00      RA0  H
ATOM   2995  CG2 THR A 320      44.715  39.946  -5.786  1.00  0.00      RA0  C
ATOM   2996  C   THR A 320      43.516  41.153  -8.466  1.00  0.00      RA0  C
ATOM   2997  O   THR A 320      44.624  41.454  -8.958  1.00  0.00      RA0  O
ATOM   2998  N   LEU A 321      42.585  40.511  -9.159  1.00  0.00      RA0  N
ATOM   2999  H   LEU A 321      41.677  40.339  -8.768  1.00  0.00      RA0  H
ATOM   3000  CA  LEU A 321      42.878  40.035 -10.511  1.00  0.00      RA0  C
ATOM   3001  CB  LEU A 321      42.068  38.777 -10.804  1.00  0.00      RA0  C
ATOM   3002  CG  LEU A 321      42.400  37.641  -9.841  1.00  0.00      RA0  C
ATOM   3003  CD1 LEU A 321      41.435  36.465  -9.983  1.00  0.00      RA0  C
ATOM   3004  CD2 LEU A 321      43.856  37.211  -9.982  1.00  0.00      RA0  C
ATOM   3005  C   LEU A 321      42.640  41.067 -11.603  1.00  0.00      RA0  C
ATOM   3006  O   LEU A 321      43.277  41.029 -12.647  1.00  0.00      RA0  O
ATOM   3007  N   GLY A 322      41.710  41.986 -11.366  1.00  0.00      RA0  N
ATOM   3008  H   GLY A 322      41.199  41.955 -10.507  1.00  0.00      RA0  H
ATOM   3009  CA  GLY A 322      41.354  43.001 -12.326  1.00  0.00      RA0  C
ATOM   3010  C   GLY A 322      40.411  42.552 -13.429  1.00  0.00      RA0  C
ATOM   3011  O   GLY A 322      40.387  43.142 -14.494  1.00  0.00      RA0  O
ATOM   3012  N   TYR A 323      39.611  41.518 -13.164  1.00  0.00      RA0  N
ATOM   3013  H   TYR A 323      39.599  41.074 -12.266  1.00  0.00      RA0  H
ATOM   3014  CA  TYR A 323      38.576  41.082 -14.083  1.00  0.00      RA0  C
ATOM   3015  CB  TYR A 323      39.143  40.209 -15.212  1.00  0.00      RA0  C
ATOM   3016  CG  TYR A 323      40.009  39.080 -14.697  1.00  0.00      RA0  C
ATOM   3017  CD1 TYR A 323      39.448  37.999 -14.027  1.00  0.00      RA0  C
ATOM   3018  CE1 TYR A 323      40.254  36.952 -13.596  1.00  0.00      RA0  C
ATOM   3019  CD2 TYR A 323      41.381  39.116 -14.919  1.00  0.00      RA0  C
ATOM   3020  CE2 TYR A 323      42.186  38.063 -14.499  1.00  0.00      RA0  C
ATOM   3021  CZ  TYR A 323      41.621  36.975 -13.845  1.00  0.00      RA0  C
ATOM   3022  OH  TYR A 323      42.411  35.919 -13.440  1.00  0.00      RA0  O
ATOM   3023  HH  TYR A 323      43.323  36.122 -13.610  1.00  0.00      RA0  H
ATOM   3024  C   TYR A 323      37.495  40.349 -13.273  1.00  0.00      RA0  C
ATOM   3025  O   TYR A 323      37.658  40.139 -12.075  1.00  0.00      RA0  O
ATOM   3026  N   SER A 324      36.418  39.952 -13.952  1.00  0.00      RA0  N
ATOM   3027  H   SER A 324      36.414  40.002 -14.952  1.00  0.00      RA0  H
ATOM   3028  CA  SER A 324      35.267  39.346 -13.283  1.00  0.00      RA0  C
ATOM   3029  CB  SER A 324      33.998  39.635 -14.078  1.00  0.00      RA0  C
ATOM   3030  OG  SER A 324      33.634  41.003 -13.875  1.00  0.00      RA0  O
ATOM   3031  HG  SER A 324      33.706  41.456 -14.716  1.00  0.00      RA0  H
ATOM   3032  C   SER A 324      35.474  37.865 -12.982  1.00  0.00      RA0  C
ATOM   3033  O   SER A 324      36.028  37.139 -13.800  1.00  0.00      RA0  O
ATOM   3034  N   ILE A 325      35.016  37.433 -11.809  1.00  0.00      RA0  N
ATOM   3035  H   ILE A 325      34.508  38.044 -11.196  1.00  0.00      RA0  H
ATOM   3036  CA  ILE A 325      35.057  36.023 -11.440  1.00  0.00      RA0  C
ATOM   3037  CB  ILE A 325      36.156  35.744 -10.413  1.00  0.00      RA0  C
ATOM   3038  CG2 ILE A 325      37.561  35.921 -10.993  1.00  0.00      RA0  C
ATOM   3039  CG1 ILE A 325      35.920  36.588  -9.161  1.00  0.00      RA0  C
ATOM   3040  CD1 ILE A 325      36.828  36.191  -8.003  1.00  0.00      RA0  C
ATOM   3041  C   ILE A 325      33.720  35.598 -10.854  1.00  0.00      RA0  C
ATOM   3042  O   ILE A 325      32.936  36.431 -10.374  1.00  0.00      RA0  O
ATOM   3043  N   ALA A 326      33.504  34.293 -10.824  1.00  0.00      RA0  N
ATOM   3044  H   ALA A 326      34.141  33.637 -11.239  1.00  0.00      RA0  H
ATOM   3045  CA  ALA A 326      32.285  33.768 -10.225  1.00  0.00      RA0  C
ATOM   3046  CB  ALA A 326      31.139  33.809 -11.236  1.00  0.00      RA0  C
ATOM   3047  C   ALA A 326      32.440  32.346  -9.779  1.00  0.00      RA0  C
ATOM   3048  O   ALA A 326      33.253  31.591 -10.332  1.00  0.00      RA0  O
ATOM   3049  N   LEU A 327      31.649  31.977  -8.775  1.00  0.00      RA0  N
ATOM   3050  H   LEU A 327      31.006  32.650  -8.410  1.00  0.00      RA0  H
ATOM   3051  CA  LEU A 327      31.360  30.590  -8.485  1.00  0.00      RA0  C
ATOM   3052  CB  LEU A 327      31.273  30.329  -6.982  1.00  0.00      RA0  C
ATOM   3053  CG  LEU A 327      32.636  30.470  -6.304  1.00  0.00      RA0  C
ATOM   3054  CD1 LEU A 327      32.605  30.042  -4.835  1.00  0.00      RA0  C
ATOM   3055  CD2 LEU A 327      33.728  29.741  -7.082  1.00  0.00      RA0  C
ATOM   3056  C   LEU A 327      30.035  30.255  -9.205  1.00  0.00      RA0  C
ATOM   3057  O   LEU A 327      29.129  31.098  -9.287  1.00  0.00      RA0  O
ATOM   3058  N   ALA A 328      29.974  29.054  -9.764  1.00  0.00      RA0  N
ATOM   3059  H   ALA A 328      30.746  28.417  -9.690  1.00  0.00      RA0  H
ATOM   3060  CA  ALA A 328      28.781  28.571 -10.476  1.00  0.00      RA0  C
ATOM   3061  CB  ALA A 328      28.922  28.807 -11.979  1.00  0.00      RA0  C
ATOM   3062  C   ALA A 328      28.548  27.092 -10.243  1.00  0.00      RA0  C
ATOM   3063  O   ALA A 328      29.489  26.294 -10.209  1.00  0.00      RA0  O
ATOM   3064  N   ARG A 329      27.274  26.747 -10.086  1.00  0.00      RA0  N
ATOM   3065  H   ARG A 329      26.577  27.453 -10.226  1.00  0.00      RA0  H
ATOM   3066  CA  ARG A 329      26.834  25.349 -10.011  1.00  0.00      RA0  C
ATOM   3067  CB  ARG A 329      25.648  25.221  -9.070  1.00  0.00      RA0  C
ATOM   3068  CG  ARG A 329      26.014  24.994  -7.606  1.00  0.00      RA0  C
ATOM   3069  CD  ARG A 329      24.735  24.845  -6.790  1.00  0.00      RA0  C
ATOM   3070  NE  ARG A 329      23.786  24.037  -7.551  1.00  0.00      RA0  N
ATOM   3071  HE  ARG A 329      24.114  23.185  -7.988  1.00  0.00      RA0  H
ATOM   3072  CZ  ARG A 329      22.520  24.481  -7.780  1.00  0.00      RA0  C
ATOM   3073  NH1 ARG A 329      22.097  25.613  -7.170  1.00  0.00      RA0  N
ATOM   3074 HH11 ARG A 329      21.171  25.981  -7.285  1.00  0.00      RA0  H
ATOM   3075 HH12 ARG A 329      22.708  26.130  -6.563  1.00  0.00      RA0  H
ATOM   3076  NH2 ARG A 329      21.729  23.775  -8.610  1.00  0.00      RA0  N
ATOM   3077 HH21 ARG A 329      20.774  23.977  -8.820  1.00  0.00      RA0  H
ATOM   3078 HH22 ARG A 329      22.113  22.955  -9.086  1.00  0.00      RA0  H
ATOM   3079  C   ARG A 329      26.426  24.886 -11.388  1.00  0.00      RA0  C
ATOM   3080  O   ARG A 329      25.532  25.466 -11.999  1.00  0.00      RA0  O
ATOM   3081  N   VAL A 330      27.076  23.837 -11.877  1.00  0.00      RA0  N
ATOM   3082  H   VAL A 330      27.745  23.343 -11.316  1.00  0.00      RA0  H
ATOM   3083  CA  VAL A 330      26.872  23.373 -13.250  1.00  0.00      RA0  C
ATOM   3084  CB  VAL A 330      28.030  23.818 -14.159  1.00  0.00      RA0  C
ATOM   3085  CG1 VAL A 330      28.072  25.337 -14.345  1.00  0.00      RA0  C
ATOM   3086  CG2 VAL A 330      29.361  23.251 -13.668  1.00  0.00      RA0  C
ATOM   3087  C   VAL A 330      26.727  21.859 -13.287  1.00  0.00      RA0  C
ATOM   3088  O   VAL A 330      27.312  21.162 -12.449  1.00  0.00      RA0  O
ATOM   3089  N   PRO A 331      25.943  21.344 -14.233  1.00  0.00      RA0  N
ATOM   3090  CD  PRO A 331      25.022  22.078 -15.090  1.00  0.00      RA0  C
ATOM   3091  CA  PRO A 331      25.950  19.905 -14.494  1.00  0.00      RA0  C
ATOM   3092  CB  PRO A 331      24.980  19.774 -15.671  1.00  0.00      RA0  C
ATOM   3093  CG  PRO A 331      24.070  20.999 -15.583  1.00  0.00      RA0  C
ATOM   3094  C   PRO A 331      27.348  19.347 -14.784  1.00  0.00      RA0  C
ATOM   3095  O   PRO A 331      28.232  20.051 -15.286  1.00  0.00      RA0  O
ATOM   3096  N   GLU A 332      27.531  18.066 -14.471  1.00  0.00      RA0  N
ATOM   3097  H   GLU A 332      26.766  17.549 -14.095  1.00  0.00      RA0  H
ATOM   3098  CA  GLU A 332      28.723  17.330 -14.878  1.00  0.00      RA0  C
ATOM   3099  CB  GLU A 332      28.804  15.896 -14.351  1.00  0.00      RA0  C
ATOM   3100  CG  GLU A 332      29.713  15.737 -13.123  1.00  0.00      RA0  C
ATOM   3101  CD  GLU A 332      31.164  16.122 -13.404  1.00  0.00      RA0  C
ATOM   3102  OE1 GLU A 332      31.957  16.184 -12.469  1.00  0.00      RA0  O
ATOM   3103  OE2 GLU A 332      31.542  16.439 -14.532  1.00  0.00      RA0  O
ATOM   3104  C   GLU A 332      28.862  17.352 -16.391  1.00  0.00      RA0  C
ATOM   3105  O   GLU A 332      27.873  17.349 -17.132  1.00  0.00      RA0  O
ATOM   3106  N   GLY A 333      30.109  17.367 -16.828  1.00  0.00      RA0  N
ATOM   3107  H   GLY A 333      30.836  17.327 -16.144  1.00  0.00      RA0  H
ATOM   3108  CA  GLY A 333      30.447  17.276 -18.229  1.00  0.00      RA0  C
ATOM   3109  C   GLY A 333      30.902  18.586 -18.822  1.00  0.00      RA0  C
ATOM   3110  O   GLY A 333      31.150  18.640 -20.008  1.00  0.00      RA0  O
ATOM   3111  N   ILE A 334      31.018  19.642 -18.012  1.00  0.00      RA0  N
ATOM   3112  H   ILE A 334      30.754  19.550 -17.055  1.00  0.00      RA0  H
ATOM   3113  CA  ILE A 334      31.517  20.923 -18.524  1.00  0.00      RA0  C
ATOM   3114  CB  ILE A 334      31.320  22.026 -17.470  1.00  0.00      RA0  C
ATOM   3115  CG2 ILE A 334      32.257  21.846 -16.276  1.00  0.00      RA0  C
ATOM   3116  CG1 ILE A 334      31.401  23.428 -18.078  1.00  0.00      RA0  C
ATOM   3117  CD1 ILE A 334      30.958  24.508 -17.092  1.00  0.00      RA0  C
ATOM   3118  C   ILE A 334      32.975  20.818 -19.015  1.00  0.00      RA0  C
ATOM   3119  O   ILE A 334      33.771  20.034 -18.478  1.00  0.00      RA0  O
ATOM   3120  N   GLY A 335      33.296  21.587 -20.051  1.00  0.00      RA0  N
ATOM   3121  H   GLY A 335      32.608  22.227 -20.389  1.00  0.00      RA0  H
ATOM   3122  CA  GLY A 335      34.659  21.696 -20.582  1.00  0.00      RA0  C
ATOM   3123  C   GLY A 335      35.442  22.889 -20.041  1.00  0.00      RA0  C
ATOM   3124  O   GLY A 335      35.270  23.319 -18.883  1.00  0.00      RA0  O
ATOM   3125  N   GLU A 336      36.312  23.417 -20.896  1.00  0.00      RA0  N
ATOM   3126  H   GLU A 336      36.343  23.082 -21.835  1.00  0.00      RA0  H
ATOM   3127  CA  GLU A 336      37.242  24.464 -20.519  1.00  0.00      RA0  C
ATOM   3128  CB  GLU A 336      38.494  24.419 -21.408  1.00  0.00      RA0  C
ATOM   3129  CG  GLU A 336      39.764  23.908 -20.708  1.00  0.00      RA0  C
ATOM   3130  CD  GLU A 336      40.297  24.983 -19.777  1.00  0.00      RA0  C
ATOM   3131  OE1 GLU A 336      40.379  26.131 -20.205  1.00  0.00      RA0  O
ATOM   3132  OE2 GLU A 336      40.622  24.704 -18.621  1.00  0.00      RA0  O
ATOM   3133  C   GLU A 336      36.572  25.829 -20.582  1.00  0.00      RA0  C
ATOM   3134  O   GLU A 336      37.055  26.778 -19.986  1.00  0.00      RA0  O
ATOM   3135  N   THR A 337      35.461  25.909 -21.305  1.00  0.00      RA0  N
ATOM   3136  H   THR A 337      35.074  25.133 -21.795  1.00  0.00      RA0  H
ATOM   3137  CA  THR A 337      34.717  27.161 -21.467  1.00  0.00      RA0  C
ATOM   3138  CB  THR A 337      35.177  27.570 -22.866  1.00  0.00      RA0  C
ATOM   3139  OG1 THR A 337      36.523  27.099 -23.025  1.00  0.00      RA0  O
ATOM   3140  HG1 THR A 337      37.021  27.464 -22.298  1.00  0.00      RA0  H
ATOM   3141  CG2 THR A 337      35.060  29.054 -23.218  1.00  0.00      RA0  C
ATOM   3142  C   THR A 337      33.204  26.953 -21.365  1.00  0.00      RA0  C
ATOM   3143  O   THR A 337      32.696  25.840 -21.477  1.00  0.00      RA0  O
ATOM   3144  N   ALA A 338      32.487  28.051 -21.176  1.00  0.00      RA0  N
ATOM   3145  H   ALA A 338      32.916  28.955 -21.090  1.00  0.00      RA0  H
ATOM   3146  CA  ALA A 338      31.041  28.030 -21.187  1.00  0.00      RA0  C
ATOM   3147  CB  ALA A 338      30.492  27.752 -19.789  1.00  0.00      RA0  C
ATOM   3148  C   ALA A 338      30.565  29.390 -21.661  1.00  0.00      RA0  C
ATOM   3149  O   ALA A 338      31.390  30.274 -21.979  1.00  0.00      RA0  O
ATOM   3150  N   ILE A 339      29.248  29.554 -21.759  1.00  0.00      RA0  N
ATOM   3151  H   ILE A 339      28.601  28.840 -21.487  1.00  0.00      RA0  H
ATOM   3152  CA  ILE A 339      28.680  30.798 -22.271  1.00  0.00      RA0  C
ATOM   3153  CB  ILE A 339      27.911  30.495 -23.557  1.00  0.00      RA0  C
ATOM   3154  CG2 ILE A 339      27.370  31.782 -24.155  1.00  0.00      RA0  C
ATOM   3155  CG1 ILE A 339      28.737  29.707 -24.577  1.00  0.00      RA0  C
ATOM   3156  CD1 ILE A 339      29.867  30.536 -25.189  1.00  0.00      RA0  C
ATOM   3157  C   ILE A 339      27.754  31.433 -21.261  1.00  0.00      RA0  C
ATOM   3158  O   ILE A 339      26.894  30.753 -20.693  1.00  0.00      RA0  O
ATOM   3159  N   VAL A 340      27.913  32.744 -21.070  1.00  0.00      RA0  N
ATOM   3160  H   VAL A 340      28.637  33.224 -21.573  1.00  0.00      RA0  H
ATOM   3161  CA  VAL A 340      26.991  33.543 -20.267  1.00  0.00      RA0  C
ATOM   3162  CB  VAL A 340      27.653  34.063 -18.984  1.00  0.00      RA0  C
ATOM   3163  CG1 VAL A 340      28.040  32.912 -18.053  1.00  0.00      RA0  C
ATOM   3164  CG2 VAL A 340      28.838  34.980 -19.283  1.00  0.00      RA0  C
ATOM   3165  C   VAL A 340      26.496  34.702 -21.155  1.00  0.00      RA0  C
ATOM   3166  O   VAL A 340      27.145  35.050 -22.142  1.00  0.00      RA0  O
ATOM   3167  N   GLN A 341      25.339  35.269 -20.835  1.00  0.00      RA0  N
ATOM   3168  H   GLN A 341      24.886  34.978 -19.995  1.00  0.00      RA0  H
ATOM   3169  CA  GLN A 341      24.821  36.437 -21.565  1.00  0.00      RA0  C
ATOM   3170  CB  GLN A 341      23.297  36.387 -21.545  1.00  0.00      RA0  C
ATOM   3171  CG  GLN A 341      22.721  35.702 -22.785  1.00  0.00      RA0  C
ATOM   3172  CD  GLN A 341      22.726  36.691 -23.932  1.00  0.00      RA0  C
ATOM   3173  OE1 GLN A 341      22.624  37.894 -23.716  1.00  0.00      RA0  O
ATOM   3174  NE2 GLN A 341      22.779  36.132 -25.153  1.00  0.00      RA0  N
ATOM   3175 HE21 GLN A 341      23.065  35.167 -25.236  1.00  0.00      RA0  H
ATOM   3176 HE22 GLN A 341      22.566  36.639 -25.988  1.00  0.00      RA0  H
ATOM   3177  C   GLN A 341      25.349  37.761 -20.982  1.00  0.00      RA0  C
ATOM   3178  O   GLN A 341      25.161  38.040 -19.801  1.00  0.00      RA0  O
ATOM   3179  N   ILE A 342      26.028  38.563 -21.807  1.00  0.00      RA0  N
ATOM   3180  H   ILE A 342      26.182  38.258 -22.740  1.00  0.00      RA0  H
ATOM   3181  CA  ILE A 342      26.585  39.864 -21.359  1.00  0.00      RA0  C
ATOM   3182  CB  ILE A 342      28.087  39.792 -21.028  1.00  0.00      RA0  C
ATOM   3183  CG2 ILE A 342      28.637  41.170 -20.663  1.00  0.00      RA0  C
ATOM   3184  CG1 ILE A 342      28.394  38.811 -19.887  1.00  0.00      RA0  C
ATOM   3185  CD1 ILE A 342      27.933  39.282 -18.502  1.00  0.00      RA0  C
ATOM   3186  C   ILE A 342      26.260  40.925 -22.412  1.00  0.00      RA0  C
ATOM   3187  O   ILE A 342      26.634  40.773 -23.577  1.00  0.00      RA0  O
ATOM   3188  N   ARG A 343      25.548  41.979 -22.001  1.00  0.00      RA0  N
ATOM   3189  H   ARG A 343      25.252  42.012 -21.045  1.00  0.00      RA0  H
ATOM   3190  CA  ARG A 343      25.081  43.025 -22.916  1.00  0.00      RA0  C
ATOM   3191  CB  ARG A 343      26.267  43.822 -23.500  1.00  0.00      RA0  C
ATOM   3192  CG  ARG A 343      27.126  44.495 -22.436  1.00  0.00      RA0  C
ATOM   3193  CD  ARG A 343      28.415  45.173 -22.911  1.00  0.00      RA0  C
ATOM   3194  NE  ARG A 343      29.466  44.222 -23.287  1.00  0.00      RA0  N
ATOM   3195  HE  ARG A 343      29.522  43.944 -24.243  1.00  0.00      RA0  H
ATOM   3196  CZ  ARG A 343      30.371  43.790 -22.373  1.00  0.00      RA0  C
ATOM   3197  NH1 ARG A 343      30.228  44.044 -21.078  1.00  0.00      RA0  N
ATOM   3198 HH11 ARG A 343      30.937  43.747 -20.436  1.00  0.00      RA0  H
ATOM   3199 HH12 ARG A 343      29.417  44.500 -20.681  1.00  0.00      RA0  H
ATOM   3200  NH2 ARG A 343      31.434  43.092 -22.760  1.00  0.00      RA0  N
ATOM   3201 HH21 ARG A 343      32.118  42.790 -22.081  1.00  0.00      RA0  H
ATOM   3202 HH22 ARG A 343      31.675  42.832 -23.696  1.00  0.00      RA0  H
ATOM   3203  C   ARG A 343      24.265  42.442 -24.067  1.00  0.00      RA0  C
ATOM   3204  O   ARG A 343      24.450  42.807 -25.229  1.00  0.00      RA0  O
ATOM   3205  N   ASN A 344      23.366  41.521 -23.721  1.00  0.00      RA0  N
ATOM   3206  H   ASN A 344      23.250  41.355 -22.740  1.00  0.00      RA0  H
ATOM   3207  CA  ASN A 344      22.421  40.918 -24.669  1.00  0.00      RA0  C
ATOM   3208  CB  ASN A 344      21.423  41.914 -25.278  1.00  0.00      RA0  C
ATOM   3209  CG  ASN A 344      20.043  41.278 -25.311  1.00  0.00      RA0  C
ATOM   3210  OD1 ASN A 344      19.812  40.198 -25.841  1.00  0.00      RA0  O
ATOM   3211  ND2 ASN A 344      19.106  41.998 -24.690  1.00  0.00      RA0  N
ATOM   3212 HD21 ASN A 344      19.266  42.892 -24.255  1.00  0.00      RA0  H
ATOM   3213 HD22 ASN A 344      18.166  41.686 -24.609  1.00  0.00      RA0  H
ATOM   3214  C   ASN A 344      23.093  40.014 -25.721  1.00  0.00      RA0  C
ATOM   3215  O   ASN A 344      22.540  39.768 -26.793  1.00  0.00      RA0  O
ATOM   3216  N   ARG A 345      24.282  39.515 -25.398  1.00  0.00      RA0  N
ATOM   3217  H   ARG A 345      24.638  39.674 -24.478  1.00  0.00      RA0  H
ATOM   3218  CA  ARG A 345      25.063  38.723 -26.332  1.00  0.00      RA0  C
ATOM   3219  CB  ARG A 345      26.153  39.686 -26.834  1.00  0.00      RA0  C
ATOM   3220  CG  ARG A 345      27.156  39.248 -27.906  1.00  0.00      RA0  C
ATOM   3221  CD  ARG A 345      28.510  39.965 -27.752  1.00  0.00      RA0  C
ATOM   3222  NE  ARG A 345      29.263  39.373 -26.644  1.00  0.00      RA0  N
ATOM   3223  HE  ARG A 345      28.895  38.488 -26.336  1.00  0.00      RA0  H
ATOM   3224  CZ  ARG A 345      30.421  39.891 -26.129  1.00  0.00      RA0  C
ATOM   3225  NH1 ARG A 345      31.077  39.213 -25.170  1.00  0.00      RA0  N
ATOM   3226 HH11 ARG A 345      31.916  39.598 -24.748  1.00  0.00      RA0  H
ATOM   3227 HH12 ARG A 345      30.767  38.320 -24.835  1.00  0.00      RA0  H
ATOM   3228  NH2 ARG A 345      30.923  41.064 -26.565  1.00  0.00      RA0  N
ATOM   3229 HH21 ARG A 345      31.780  41.418 -26.156  1.00  0.00      RA0  H
ATOM   3230 HH22 ARG A 345      30.481  41.602 -27.286  1.00  0.00      RA0  H
ATOM   3231  C   ARG A 345      25.727  37.587 -25.583  1.00  0.00      RA0  C
ATOM   3232  O   ARG A 345      25.883  37.655 -24.383  1.00  0.00      RA0  O
ATOM   3233  N   GLU A 346      26.084  36.536 -26.309  1.00  0.00      RA0  N
ATOM   3234  H   GLU A 346      25.917  36.546 -27.289  1.00  0.00      RA0  H
ATOM   3235  CA  GLU A 346      26.852  35.451 -25.729  1.00  0.00      RA0  C
ATOM   3236  CB  GLU A 346      26.792  34.245 -26.667  1.00  0.00      RA0  C
ATOM   3237  CG  GLU A 346      25.361  33.794 -27.011  1.00  0.00      RA0  C
ATOM   3238  CD  GLU A 346      24.613  33.203 -25.819  1.00  0.00      RA0  C
ATOM   3239  OE1 GLU A 346      24.097  32.096 -25.940  1.00  0.00      RA0  O
ATOM   3240  OE2 GLU A 346      24.513  33.847 -24.778  1.00  0.00      RA0  O
ATOM   3241  C   GLU A 346      28.269  35.924 -25.459  1.00  0.00      RA0  C
ATOM   3242  O   GLU A 346      28.894  36.633 -26.287  1.00  0.00      RA0  O
ATOM   3243  N   MSE A 347      28.756  35.515 -24.305  1.00  0.00      RA0  N
ATOM   3244  H   MSE A 347      28.176  34.959 -23.704  1.00  0.00      RA0  H
ATOM   3245  CA  MSE A 347      30.084  35.818 -23.850  1.00  0.00      RA0  C
ATOM   3246  CB  MSE A 347      29.986  36.772 -22.667  1.00  0.00      RA0  C
ATOM   3247  CG  MSE A 347      31.297  36.889 -21.896  1.00  0.00      RA0  C
ATOM   3248  SE  MSE A 347      32.422  38.064 -22.640  1.00  0.00      RA0  S
ATOM   3249  CE  MSE A 347      31.705  39.528 -21.875  1.00  0.00      RA0  C
ATOM   3250  C   MSE A 347      30.685  34.509 -23.359  1.00  0.00      RA0  C
ATOM   3251  O   MSE A 347      30.230  33.957 -22.361  1.00  0.00      RA0  O
ATOM   3252  N   PRO A 348      31.711  34.019 -24.045  1.00  0.00      RA0  N
ATOM   3253  CD  PRO A 348      32.202  34.515 -25.321  1.00  0.00      RA0  C
ATOM   3254  CA  PRO A 348      32.458  32.885 -23.541  1.00  0.00      RA0  C
ATOM   3255  CB  PRO A 348      33.427  32.572 -24.688  1.00  0.00      RA0  C
ATOM   3256  CG  PRO A 348      32.884  33.296 -25.921  1.00  0.00      RA0  C
ATOM   3257  C   PRO A 348      33.202  33.247 -22.267  1.00  0.00      RA0  C
ATOM   3258  O   PRO A 348      33.696  34.375 -22.104  1.00  0.00      RA0  O
ATOM   3259  N   VAL A 349      33.222  32.312 -21.336  1.00  0.00      RA0  N
ATOM   3260  H   VAL A 349      32.827  31.409 -21.509  1.00  0.00      RA0  H
ATOM   3261  CA  VAL A 349      33.948  32.492 -20.109  1.00  0.00      RA0  C
ATOM   3262  CB  VAL A 349      33.017  32.638 -18.901  1.00  0.00      RA0  C
ATOM   3263  CG1 VAL A 349      32.331  34.000 -18.896  1.00  0.00      RA0  C
ATOM   3264  CG2 VAL A 349      32.016  31.485 -18.815  1.00  0.00      RA0  C
ATOM   3265  C   VAL A 349      34.827  31.280 -19.931  1.00  0.00      RA0  C
ATOM   3266  O   VAL A 349      34.558  30.225 -20.490  1.00  0.00      RA0  O
ATOM   3267  N   LYS A 350      35.887  31.447 -19.159  1.00  0.00      RA0  N
ATOM   3268  H   LYS A 350      35.996  32.301 -18.648  1.00  0.00      RA0  H
ATOM   3269  CA  LYS A 350      36.790  30.350 -18.882  1.00  0.00      RA0  C
ATOM   3270  CB  LYS A 350      38.256  30.769 -18.726  1.00  0.00      RA0  C
ATOM   3271  CG  LYS A 350      39.003  29.604 -18.074  1.00  0.00      RA0  C
ATOM   3272  CD  LYS A 350      40.519  29.585 -18.161  1.00  0.00      RA0  C
ATOM   3273  CE  LYS A 350      41.048  28.334 -17.454  1.00  0.00      RA0  C
ATOM   3274  NZ  LYS A 350      40.301  27.147 -17.889  1.00  0.00      RA0  N
ATOM   3275  HZ1 LYS A 350      39.476  26.903 -17.308  1.00  0.00      RA0  H
ATOM   3276  HZ2 LYS A 350      39.984  27.200 -18.883  1.00  0.00      RA0  H
ATOM   3277  HZ3 LYS A 350      40.899  26.291 -17.917  1.00  0.00      RA0  H
ATOM   3278  C   LYS A 350      36.316  29.641 -17.614  1.00  0.00      RA0  C
ATOM   3279  O   LYS A 350      35.999  30.274 -16.601  1.00  0.00      RA0  O
ATOM   3280  N   VAL A 351      36.255  28.318 -17.676  1.00  0.00      RA0  N
ATOM   3281  H   VAL A 351      36.586  27.844 -18.493  1.00  0.00      RA0  H
ATOM   3282  CA  VAL A 351      35.904  27.497 -16.539  1.00  0.00      RA0  C
ATOM   3283  CB  VAL A 351      35.117  26.273 -17.000  1.00  0.00      RA0  C
ATOM   3284  CG1 VAL A 351      34.714  25.377 -15.827  1.00  0.00      RA0  C
ATOM   3285  CG2 VAL A 351      33.915  26.716 -17.829  1.00  0.00      RA0  C
ATOM   3286  C   VAL A 351      37.164  27.076 -15.787  1.00  0.00      RA0  C
ATOM   3287  O   VAL A 351      38.088  26.550 -16.388  1.00  0.00      RA0  O
ATOM   3288  N   THR A 352      37.174  27.295 -14.482  1.00  0.00      RA0  N
ATOM   3289  H   THR A 352      36.341  27.564 -14.002  1.00  0.00      RA0  H
ATOM   3290  CA  THR A 352      38.346  27.051 -13.661  1.00  0.00      RA0  C
ATOM   3291  CB  THR A 352      38.910  28.465 -13.484  1.00  0.00      RA0  C
ATOM   3292  OG1 THR A 352      38.566  29.230 -14.652  1.00  0.00      RA0  O
ATOM   3293  HG1 THR A 352      37.644  29.452 -14.574  1.00  0.00      RA0  H
ATOM   3294  CG2 THR A 352      40.423  28.512 -13.247  1.00  0.00      RA0  C
ATOM   3295  C   THR A 352      37.972  26.343 -12.384  1.00  0.00      RA0  C
ATOM   3296  O   THR A 352      36.804  26.043 -12.109  1.00  0.00      RA0  O
ATOM   3297  N   LYS A 353      38.988  26.084 -11.576  1.00  0.00      RA0  N
ATOM   3298  H   LYS A 353      39.894  26.412 -11.828  1.00  0.00      RA0  H
ATOM   3299  CA  LYS A 353      38.787  25.613 -10.208  1.00  0.00      RA0  C
ATOM   3300  CB  LYS A 353      40.138  25.237  -9.587  1.00  0.00      RA0  C
ATOM   3301  CG  LYS A 353      40.691  23.972 -10.250  1.00  0.00      RA0  C
ATOM   3302  CD  LYS A 353      41.902  23.371  -9.531  1.00  0.00      RA0  C
ATOM   3303  CE  LYS A 353      42.347  22.054 -10.176  1.00  0.00      RA0  C
ATOM   3304  NZ  LYS A 353      43.432  21.445  -9.393  1.00  0.00      RA0  N
ATOM   3305  HZ1 LYS A 353      43.720  20.551  -9.841  1.00  0.00      RA0  H
ATOM   3306  HZ2 LYS A 353      44.247  22.090  -9.356  1.00  0.00      RA0  H
ATOM   3307  HZ3 LYS A 353      43.098  21.250  -8.427  1.00  0.00      RA0  H
ATOM   3308  C   LYS A 353      38.029  26.695  -9.424  1.00  0.00      RA0  C
ATOM   3309  O   LYS A 353      38.202  27.881  -9.719  1.00  0.00      RA0  O
ATOM   3310  N   PRO A 354      37.258  26.302  -8.410  1.00  0.00      RA0  N
ATOM   3311  CD  PRO A 354      36.986  24.916  -8.036  1.00  0.00      RA0  C
ATOM   3312  CA  PRO A 354      36.501  27.253  -7.598  1.00  0.00      RA0  C
ATOM   3313  CB  PRO A 354      35.412  26.359  -6.997  1.00  0.00      RA0  C
ATOM   3314  CG  PRO A 354      36.097  25.011  -6.804  1.00  0.00      RA0  C
ATOM   3315  C   PRO A 354      37.339  27.971  -6.530  1.00  0.00      RA0  C
ATOM   3316  O   PRO A 354      37.011  27.956  -5.349  1.00  0.00      RA0  O
ATOM   3317  N   VAL A 355      38.428  28.601  -6.960  1.00  0.00      RA0  N
ATOM   3318  H   VAL A 355      38.680  28.668  -7.931  1.00  0.00      RA0  H
ATOM   3319  CA  VAL A 355      39.315  29.351  -6.064  1.00  0.00      RA0  C
ATOM   3320  CB  VAL A 355      40.161  28.399  -5.201  1.00  0.00      RA0  C
ATOM   3321  CG1 VAL A 355      40.972  27.420  -6.053  1.00  0.00      RA0  C
ATOM   3322  CG2 VAL A 355      41.021  29.161  -4.189  1.00  0.00      RA0  C
ATOM   3323  C   VAL A 355      40.171  30.197  -7.002  1.00  0.00      RA0  C
ATOM   3324  O   VAL A 355      40.488  29.763  -8.113  1.00  0.00      RA0  O
ATOM   3325  N   PHE A 356      40.529  31.393  -6.555  1.00  0.00      RA0  N
ATOM   3326  H   PHE A 356      40.255  31.700  -5.641  1.00  0.00      RA0  H
ATOM   3327  CA  PHE A 356      41.155  32.376  -7.446  1.00  0.00      RA0  C
ATOM   3328  CB  PHE A 356      40.145  33.457  -7.849  1.00  0.00      RA0  C
ATOM   3329  CG  PHE A 356      38.873  32.841  -8.385  1.00  0.00      RA0  C
ATOM   3330  CD1 PHE A 356      37.751  32.743  -7.569  1.00  0.00      RA0  C
ATOM   3331  CD2 PHE A 356      38.820  32.374  -9.694  1.00  0.00      RA0  C
ATOM   3332  CE1 PHE A 356      36.576  32.189  -8.062  1.00  0.00      RA0  C
ATOM   3333  CE2 PHE A 356      37.645  31.820 -10.187  1.00  0.00      RA0  C
ATOM   3334  CZ  PHE A 356      36.522  31.733  -9.373  1.00  0.00      RA0  C
ATOM   3335  C   PHE A 356      42.409  33.037  -6.865  1.00  0.00      RA0  C
ATOM   3336  O   PHE A 356      43.353  33.247  -7.599  1.00  0.00      RA0  O
ATOM   3337  N   VAL A 357      42.399  33.345  -5.575  1.00  0.00      RA0  N
ATOM   3338  H   VAL A 357      41.607  33.143  -4.993  1.00  0.00      RA0  H
ATOM   3339  CA  VAL A 357      43.499  34.057  -4.912  1.00  0.00      RA0  C
ATOM   3340  CB  VAL A 357      43.203  35.562  -4.785  1.00  0.00      RA0  C
ATOM   3341  CG1 VAL A 357      44.300  36.277  -3.996  1.00  0.00      RA0  C
ATOM   3342  CG2 VAL A 357      42.988  36.238  -6.140  1.00  0.00      RA0  C
ATOM   3343  C   VAL A 357      43.699  33.458  -3.520  1.00  0.00      RA0  C
ATOM   3344  O   VAL A 357      42.740  33.229  -2.797  1.00  0.00      RA0  O
ATOM   3345  N   ARG A 358      44.946  33.183  -3.150  1.00  0.00      RA0  N
ATOM   3346  H   ARG A 358      45.728  33.391  -3.748  1.00  0.00      RA0  H
ATOM   3347  CA  ARG A 358      45.290  32.775  -1.790  1.00  0.00      RA0  C
ATOM   3348  CB  ARG A 358      45.505  31.260  -1.771  1.00  0.00      RA0  C
ATOM   3349  CG  ARG A 358      44.408  30.444  -1.084  1.00  0.00      RA0  C
ATOM   3350  CD  ARG A 358      44.862  29.903   0.275  1.00  0.00      RA0  C
ATOM   3351  NE  ARG A 358      45.234  30.998   1.165  1.00  0.00      RA0  N
ATOM   3352  HE  ARG A 358      44.573  31.752   1.238  1.00  0.00      RA0  H
ATOM   3353  CZ  ARG A 358      46.442  31.038   1.798  1.00  0.00      RA0  C
ATOM   3354  NH1 ARG A 358      47.324  30.027   1.641  1.00  0.00      RA0  N
ATOM   3355 HH11 ARG A 358      48.234  30.059   2.066  1.00  0.00      RA0  H
ATOM   3356 HH12 ARG A 358      47.106  29.215   1.091  1.00  0.00      RA0  H
ATOM   3357  NH2 ARG A 358      46.741  32.112   2.555  1.00  0.00      RA0  N
ATOM   3358 HH21 ARG A 358      47.622  32.215   3.040  1.00  0.00      RA0  H
ATOM   3359 HH22 ARG A 358      46.096  32.886   2.619  1.00  0.00      RA0  H
ATOM   3360  C   ARG A 358      46.601  33.472  -1.436  1.00  0.00      RA0  C
ATOM   3361  O   ARG A 358      47.474  33.559  -2.291  1.00  0.00      RA0  O
ATOM   3362  N   ASN A 359      46.729  33.924  -0.197  1.00  0.00      RA0  N
ATOM   3363  H   ASN A 359      45.905  34.136   0.334  1.00  0.00      RA0  H
ATOM   3364  CA  ASN A 359      47.998  34.501   0.307  1.00  0.00      RA0  C
ATOM   3365  CB  ASN A 359      49.082  33.450   0.523  1.00  0.00      RA0  C
ATOM   3366  CG  ASN A 359      49.553  33.520   1.959  1.00  0.00      RA0  C
ATOM   3367  OD1 ASN A 359      49.327  32.584   2.732  1.00  0.00      RA0  O
ATOM   3368  ND2 ASN A 359      50.177  34.663   2.292  1.00  0.00      RA0  N
ATOM   3369 HD21 ASN A 359      50.318  35.379   1.600  1.00  0.00      RA0  H
ATOM   3370 HD22 ASN A 359      50.508  34.857   3.216  1.00  0.00      RA0  H
ATOM   3371  C   ASN A 359      48.561  35.541  -0.626  1.00  0.00      RA0  C
ATOM   3372  O   ASN A 359      49.753  35.507  -1.003  1.00  0.00      RA0  O
ATOM   3373  N   GLY A 360      47.702  36.480  -1.005  1.00  0.00      RA0  N
ATOM   3374  H   GLY A 360      46.815  36.483  -0.534  1.00  0.00      RA0  H
ATOM   3375  CA  GLY A 360      48.109  37.622  -1.768  1.00  0.00      RA0  C
ATOM   3376  C   GLY A 360      48.455  37.393  -3.200  1.00  0.00      RA0  C
ATOM   3377  O   GLY A 360      48.970  38.312  -3.858  1.00  0.00      RA0  O
ATOM   3378  N   LYS A 361      48.157  36.206  -3.727  1.00  0.00      RA0  N
ATOM   3379  H   LYS A 361      47.743  35.467  -3.190  1.00  0.00      RA0  H
ATOM   3380  CA  LYS A 361      48.555  35.894  -5.075  1.00  0.00      RA0  C
ATOM   3381  CB  LYS A 361      49.897  35.155  -5.024  1.00  0.00      RA0  C
ATOM   3382  CG  LYS A 361      50.401  34.762  -6.411  1.00  0.00      RA0  C
ATOM   3383  CD  LYS A 361      51.574  33.784  -6.410  1.00  0.00      RA0  C
ATOM   3384  CE  LYS A 361      51.848  33.234  -7.814  1.00  0.00      RA0  C
ATOM   3385  NZ  LYS A 361      50.680  32.467  -8.273  1.00  0.00      RA0  N
ATOM   3386  HZ1 LYS A 361      50.796  32.127  -9.249  1.00  0.00      RA0  H
ATOM   3387  HZ2 LYS A 361      50.503  31.665  -7.641  1.00  0.00      RA0  H
ATOM   3388  HZ3 LYS A 361      49.821  33.059  -8.247  1.00  0.00      RA0  H
ATOM   3389  C   LYS A 361      47.501  35.067  -5.793  1.00  0.00      RA0  C
ATOM   3390  O   LYS A 361      46.890  34.198  -5.193  1.00  0.00      RA0  O
ATOM   3391  N   ALA A 362      47.345  35.328  -7.092  1.00  0.00      RA0  N
ATOM   3392  H   ALA A 362      47.832  36.115  -7.466  1.00  0.00      RA0  H
ATOM   3393  CA  ALA A 362      46.536  34.514  -7.970  1.00  0.00      RA0  C
ATOM   3394  CB  ALA A 362      46.689  34.967  -9.420  1.00  0.00      RA0  C
ATOM   3395  C   ALA A 362      47.009  33.070  -7.892  1.00  0.00      RA0  C
ATOM   3396  O   ALA A 362      48.212  32.796  -7.850  1.00  0.00      RA0  O
ATOM   3397  N   VAL A 363      46.048  32.154  -7.859  1.00  0.00      RA0  N
ATOM   3398  H   VAL A 363      45.103  32.479  -7.944  1.00  0.00      RA0  H
ATOM   3399  CA  VAL A 363      46.343  30.718  -7.868  1.00  0.00      RA0  C
ATOM   3400  CB  VAL A 363      45.085  29.873  -7.652  1.00  0.00      RA0  C
ATOM   3401  CG1 VAL A 363      44.488  30.146  -6.270  1.00  0.00      RA0  C
ATOM   3402  CG2 VAL A 363      44.074  30.056  -8.786  1.00  0.00      RA0  C
ATOM   3403  C   VAL A 363      47.023  30.360  -9.192  1.00  0.00      RA0  C
ATOM   3404  O   VAL A 363      46.891  31.065 -10.242  1.00  0.00      RA0  O
ATOM   3405  N   ALA A 364      47.768  29.261  -9.159  1.00  0.00      RA0  N
ATOM   3406  H   ALA A 364      47.782  28.716  -8.322  1.00  0.00      RA0  H
ATOM   3407  CA  ALA A 364      48.611  28.868 -10.295  1.00  0.00      RA0  C
ATOM   3408  CB  ALA A 364      49.230  27.492 -10.047  1.00  0.00      RA0  C
ATOM   3409  C   ALA A 364      47.902  28.848 -11.638  1.00  0.00      RA0  C
ATOM   3410  O   ALA A 364      48.486  29.249 -12.620  1.00  0.00      RA0  O
ATOM   3411  N   GLY A 365      46.645  28.411 -11.692  1.00  0.00      RA0  N
ATOM   3412  H   GLY A 365      46.162  28.186 -10.850  1.00  0.00      RA0  H
ATOM   3413  CA  GLY A 365      45.936  28.351 -12.980  1.00  0.00      RA0  C
ATOM   3414  C   GLY A 365      45.653  29.709 -13.591  1.00  0.00      RA0  C
ATOM   3415  O   GLY A 365      45.342  29.814 -14.775  1.00  0.00      RA0  O
ATOM   3416  N   LEU A 366      45.784  30.757 -12.792  1.00  0.00      RA0  N
ATOM   3417  H   LEU A 366      46.118  30.656 -11.860  1.00  0.00      RA0  H
ATOM   3418  CA  LEU A 366      45.544  32.127 -13.278  1.00  0.00      RA0  C
ATOM   3419  CB  LEU A 366      44.561  32.851 -12.357  1.00  0.00      RA0  C
ATOM   3420  CG  LEU A 366      43.191  32.174 -12.310  1.00  0.00      RA0  C
ATOM   3421  CD1 LEU A 366      42.272  32.827 -11.279  1.00  0.00      RA0  C
ATOM   3422  CD2 LEU A 366      42.542  32.111 -13.694  1.00  0.00      RA0  C
ATOM   3423  C   LEU A 366      46.807  32.966 -13.459  1.00  0.00      RA0  C
ATOM   3424  O   LEU A 366      46.720  34.191 -13.624  1.00  0.00      RA0  O
ATOM   3425  N   CYS A 367      47.976  32.332 -13.390  1.00  0.00      RA0  N
ATOM   3426  H   CYS A 367      48.056  31.338 -13.269  1.00  0.00      RA0  H
ATOM   3427  CA  CYS A 367      49.235  33.019 -13.722  1.00  0.00      RA0  C
ATOM   3428  CB  CYS A 367      49.739  33.766 -12.488  1.00  0.00      RA0  C
ATOM   3429  SG  CYS A 367      49.900  32.717 -11.016  1.00  0.00      RA0  S
ATOM   3430  C   CYS A 367      50.294  32.088 -14.318  1.00  0.00      RA0  C
ATOM   3431  O   CYS A 367      50.122  30.864 -14.369  1.00  0.00      RA0  O
END
HEADER lig.000.12.pdb
ATOM      1  N   ASN A   2      30.880  43.032  -8.688  1.00  0.00      LA0  N
ATOM      2  H   ASN A   2      30.900  43.281  -9.657  1.00  0.00      LA0  H
ATOM      3  CA  ASN A   2      30.790  44.120  -7.722  1.00  0.00      LA0  C
ATOM      4  CB  ASN A   2      32.081  44.940  -7.730  1.00  0.00      LA0  C
ATOM      5  CG  ASN A   2      32.122  45.897  -6.549  1.00  0.00      LA0  C
ATOM      6  OD1 ASN A   2      31.405  45.775  -5.560  1.00  0.00      LA0  O
ATOM      7  ND2 ASN A   2      33.032  46.864  -6.680  1.00  0.00      LA0  N
ATOM      8 HD21 ASN A   2      33.532  46.933  -7.553  1.00  0.00      LA0  H
ATOM      9 HD22 ASN A   2      33.205  47.539  -5.970  1.00  0.00      LA0  H
ATOM     10  C   ASN A   2      29.566  44.978  -7.972  1.00  0.00      LA0  C
ATOM     11  O   ASN A   2      29.622  46.150  -8.323  1.00  0.00      LA0  O
ATOM     12  N   VAL A   3      28.427  44.303  -7.789  1.00  0.00      LA0  N
ATOM     13  H   VAL A   3      28.435  43.328  -7.571  1.00  0.00      LA0  H
ATOM     14  CA  VAL A   3      27.190  45.071  -7.699  1.00  0.00      LA0  C
ATOM     15  CB  VAL A   3      26.145  44.571  -8.713  1.00  0.00      LA0  C
ATOM     16  CG1 VAL A   3      24.863  45.412  -8.672  1.00  0.00      LA0  C
ATOM     17  CG2 VAL A   3      26.723  44.519 -10.130  1.00  0.00      LA0  C
ATOM     18  C   VAL A   3      26.673  44.966  -6.275  1.00  0.00      LA0  C
ATOM     19  O   VAL A   3      26.117  43.952  -5.873  1.00  0.00      LA0  O
ATOM     20  N   PRO A   4      26.926  46.044  -5.495  1.00  0.00      LA0  N
ATOM     21  CD  PRO A   4      27.707  47.222  -5.851  1.00  0.00      LA0  C
ATOM     22  CA  PRO A   4      26.408  46.093  -4.122  1.00  0.00      LA0  C
ATOM     23  CB  PRO A   4      26.885  47.474  -3.654  1.00  0.00      LA0  C
ATOM     24  CG  PRO A   4      28.105  47.807  -4.507  1.00  0.00      LA0  C
ATOM     25  C   PRO A   4      24.896  45.883  -4.079  1.00  0.00      LA0  C
ATOM     26  O   PRO A   4      24.151  46.379  -4.922  1.00  0.00      LA0  O
ATOM     27  N   ALA A   5      24.485  45.055  -3.111  1.00  0.00      LA0  N
ATOM     28  H   ALA A   5      24.969  45.067  -2.230  1.00  0.00      LA0  H
ATOM     29  CA  ALA A   5      23.186  44.401  -3.269  1.00  0.00      LA0  C
ATOM     30  CB  ALA A   5      23.220  43.012  -2.629  1.00  0.00      LA0  C
ATOM     31  C   ALA A   5      21.999  45.173  -2.718  1.00  0.00      LA0  C
ATOM     32  O   ALA A   5      20.929  44.631  -2.463  1.00  0.00      LA0  O
ATOM     33  N   GLU A   6      22.243  46.470  -2.539  1.00  0.00      LA0  N
ATOM     34  H   GLU A   6      23.174  46.796  -2.697  1.00  0.00      LA0  H
ATOM     35  CA  GLU A   6      21.335  47.283  -1.742  1.00  0.00      LA0  C
ATOM     36  CB  GLU A   6      21.715  47.142  -0.255  1.00  0.00      LA0  C
ATOM     37  CG  GLU A   6      23.071  47.721   0.196  1.00  0.00      LA0  C
ATOM     38  CD  GLU A   6      24.237  47.194  -0.627  1.00  0.00      LA0  C
ATOM     39  OE1 GLU A   6      24.614  47.861  -1.584  1.00  0.00      LA0  O
ATOM     40  OE2 GLU A   6      24.735  46.105  -0.362  1.00  0.00      LA0  O
ATOM     41  C   GLU A   6      21.280  48.735  -2.190  1.00  0.00      LA0  C
ATOM     42  O   GLU A   6      20.322  49.457  -1.934  1.00  0.00      LA0  O
ATOM     43  N   LEU A   7      22.349  49.139  -2.898  1.00  0.00      LA0  N
ATOM     44  H   LEU A   7      23.159  48.552  -2.927  1.00  0.00      LA0  H
ATOM     45  CA  LEU A   7      22.371  50.511  -3.400  1.00  0.00      LA0  C
ATOM     46  CB  LEU A   7      23.731  50.881  -4.003  1.00  0.00      LA0  C
ATOM     47  CG  LEU A   7      24.923  50.775  -3.049  1.00  0.00      LA0  C
ATOM     48  CD1 LEU A   7      26.184  51.373  -3.675  1.00  0.00      LA0  C
ATOM     49  CD2 LEU A   7      24.629  51.359  -1.667  1.00  0.00      LA0  C
ATOM     50  C   LEU A   7      21.286  50.828  -4.409  1.00  0.00      LA0  C
ATOM     51  O   LEU A   7      20.680  49.963  -5.034  1.00  0.00      LA0  O
ATOM     52  N   LYS A   8      21.085  52.142  -4.546  1.00  0.00      LA0  N
ATOM     53  H   LYS A   8      21.670  52.796  -4.063  1.00  0.00      LA0  H
ATOM     54  CA  LYS A   8      20.242  52.572  -5.651  1.00  0.00      LA0  C
ATOM     55  CB  LYS A   8      19.435  53.791  -5.210  1.00  0.00      LA0  C
ATOM     56  CG  LYS A   8      18.221  53.353  -4.389  1.00  0.00      LA0  C
ATOM     57  CD  LYS A   8      17.110  52.844  -5.305  1.00  0.00      LA0  C
ATOM     58  CE  LYS A   8      15.942  52.162  -4.599  1.00  0.00      LA0  C
ATOM     59  NZ  LYS A   8      14.699  52.493  -5.306  1.00  0.00      LA0  N
ATOM     60  HZ1 LYS A   8      13.878  52.025  -4.859  1.00  0.00      LA0  H
ATOM     61  HZ2 LYS A   8      14.480  53.497  -5.139  1.00  0.00      LA0  H
ATOM     62  HZ3 LYS A   8      14.715  52.322  -6.332  1.00  0.00      LA0  H
ATOM     63  C   LYS A   8      21.103  52.836  -6.865  1.00  0.00      LA0  C
ATOM     64  O   LYS A   8      22.315  52.975  -6.757  1.00  0.00      LA0  O
ATOM     65  N   TYR A   9      20.443  52.875  -8.021  1.00  0.00      LA0  N
ATOM     66  H   TYR A   9      19.456  52.714  -8.047  1.00  0.00      LA0  H
ATOM     67  CA  TYR A   9      21.178  52.989  -9.274  1.00  0.00      LA0  C
ATOM     68  CB  TYR A   9      21.402  51.605  -9.895  1.00  0.00      LA0  C
ATOM     69  CG  TYR A   9      22.287  50.733  -9.030  1.00  0.00      LA0  C
ATOM     70  CD1 TYR A   9      21.701  49.773  -8.177  1.00  0.00      LA0  C
ATOM     71  CE1 TYR A   9      22.533  48.966  -7.381  1.00  0.00      LA0  C
ATOM     72  CD2 TYR A   9      23.682  50.902  -9.106  1.00  0.00      LA0  C
ATOM     73  CE2 TYR A   9      24.512  50.098  -8.310  1.00  0.00      LA0  C
ATOM     74  CZ  TYR A   9      23.929  49.143  -7.456  1.00  0.00      LA0  C
ATOM     75  OH  TYR A   9      24.768  48.373  -6.677  1.00  0.00      LA0  O
ATOM     76  HH  TYR A   9      24.262  47.742  -6.166  1.00  0.00      LA0  H
ATOM     77  C   TYR A   9      20.377  53.839 -10.230  1.00  0.00      LA0  C
ATOM     78  O   TYR A   9      19.151  53.872 -10.163  1.00  0.00      LA0  O
ATOM     79  N   SER A  10      21.097  54.538 -11.111  1.00  0.00      LA0  N
ATOM     80  H   SER A  10      22.091  54.440 -11.192  1.00  0.00      LA0  H
ATOM     81  CA  SER A  10      20.322  55.249 -12.117  1.00  0.00      LA0  C
ATOM     82  CB  SER A  10      21.072  56.509 -12.567  1.00  0.00      LA0  C
ATOM     83  OG  SER A  10      22.234  56.159 -13.325  1.00  0.00      LA0  O
ATOM     84  HG  SER A  10      22.683  57.004 -13.486  1.00  0.00      LA0  H
ATOM     85  C   SER A  10      19.950  54.327 -13.266  1.00  0.00      LA0  C
ATOM     86  O   SER A  10      20.184  53.124 -13.224  1.00  0.00      LA0  O
ATOM     87  N   LYS A  11      19.367  54.939 -14.304  1.00  0.00      LA0  N
ATOM     88  H   LYS A  11      19.273  55.935 -14.336  1.00  0.00      LA0  H
ATOM     89  CA  LYS A  11      19.231  54.166 -15.539  1.00  0.00      LA0  C
ATOM     90  CB  LYS A  11      17.953  54.589 -16.277  1.00  0.00      LA0  C
ATOM     91  CG  LYS A  11      16.836  55.005 -15.308  1.00  0.00      LA0  C
ATOM     92  CD  LYS A  11      15.601  55.664 -15.933  1.00  0.00      LA0  C
ATOM     93  CE  LYS A  11      15.898  56.853 -16.856  1.00  0.00      LA0  C
ATOM     94  NZ  LYS A  11      16.834  57.808 -16.244  1.00  0.00      LA0  N
ATOM     95  HZ1 LYS A  11      17.251  58.412 -16.987  1.00  0.00      LA0  H
ATOM     96  HZ2 LYS A  11      16.472  58.375 -15.458  1.00  0.00      LA0  H
ATOM     97  HZ3 LYS A  11      17.712  57.320 -15.957  1.00  0.00      LA0  H
ATOM     98  C   LYS A  11      20.461  54.344 -16.425  1.00  0.00      LA0  C
ATOM     99  O   LYS A  11      20.721  53.592 -17.353  1.00  0.00      LA0  O
ATOM    100  N   GLU A  12      21.193  55.409 -16.065  1.00  0.00      LA0  N
ATOM    101  H   GLU A  12      20.927  55.989 -15.298  1.00  0.00      LA0  H
ATOM    102  CA  GLU A  12      22.292  55.948 -16.849  1.00  0.00      LA0  C
ATOM    103  CB  GLU A  12      22.250  57.471 -16.687  1.00  0.00      LA0  C
ATOM    104  CG  GLU A  12      21.078  58.244 -17.322  1.00  0.00      LA0  C
ATOM    105  CD  GLU A  12      19.681  57.830 -16.863  1.00  0.00      LA0  C
ATOM    106  OE1 GLU A  12      19.413  57.641 -15.672  1.00  0.00      LA0  O
ATOM    107  OE2 GLU A  12      18.813  57.710 -17.720  1.00  0.00      LA0  O
ATOM    108  C   GLU A  12      23.660  55.376 -16.482  1.00  0.00      LA0  C
ATOM    109  O   GLU A  12      24.627  55.549 -17.215  1.00  0.00      LA0  O
ATOM    110  N   HIS A  13      23.656  54.639 -15.343  1.00  0.00      LA0  N
ATOM    111  H   HIS A  13      22.865  54.808 -14.756  1.00  0.00      LA0  H
ATOM    112  CA  HIS A  13      24.721  53.754 -14.831  1.00  0.00      LA0  C
ATOM    113  CB  HIS A  13      25.711  53.196 -15.874  1.00  0.00      LA0  C
ATOM    114  CG  HIS A  13      25.026  52.296 -16.876  1.00  0.00      LA0  C
ATOM    115  ND1 HIS A  13      24.452  51.123 -16.557  1.00  0.00      LA0  N
ATOM    116  HD1 HIS A  13      24.409  50.730 -15.659  1.00  0.00      LA0  H
ATOM    117  CD2 HIS A  13      24.894  52.499 -18.252  1.00  0.00      LA0  C
ATOM    118  NE2 HIS A  13      24.231  51.429 -18.754  1.00  0.00      LA0  N
ATOM    119  CE1 HIS A  13      23.958  50.582 -17.714  1.00  0.00      LA0  C
ATOM    120  C   HIS A  13      25.513  54.251 -13.631  1.00  0.00      LA0  C
ATOM    121  O   HIS A  13      26.540  53.680 -13.260  1.00  0.00      LA0  O
ATOM    122  N   GLU A  14      24.990  55.307 -13.001  1.00  0.00      LA0  N
ATOM    123  H   GLU A  14      24.232  55.830 -13.397  1.00  0.00      LA0  H
ATOM    124  CA  GLU A  14      25.552  55.668 -11.702  1.00  0.00      LA0  C
ATOM    125  CB  GLU A  14      25.305  57.133 -11.312  1.00  0.00      LA0  C
ATOM    126  CG  GLU A  14      25.560  58.216 -12.363  1.00  0.00      LA0  C
ATOM    127  CD  GLU A  14      24.363  58.298 -13.281  1.00  0.00      LA0  C
ATOM    128  OE1 GLU A  14      24.432  57.777 -14.385  1.00  0.00      LA0  O
ATOM    129  OE2 GLU A  14      23.326  58.816 -12.877  1.00  0.00      LA0  O
ATOM    130  C   GLU A  14      25.007  54.799 -10.587  1.00  0.00      LA0  C
ATOM    131  O   GLU A  14      23.956  54.175 -10.696  1.00  0.00      LA0  O
ATOM    132  N   TRP A  15      25.767  54.801  -9.490  1.00  0.00      LA0  N
ATOM    133  H   TRP A  15      26.600  55.352  -9.477  1.00  0.00      LA0  H
ATOM    134  CA  TRP A  15      25.203  54.290  -8.249  1.00  0.00      LA0  C
ATOM    135  CB  TRP A  15      26.114  53.258  -7.566  1.00  0.00      LA0  C
ATOM    136  CG  TRP A  15      27.513  53.793  -7.361  1.00  0.00      LA0  C
ATOM    137  CD2 TRP A  15      28.038  54.585  -6.273  1.00  0.00      LA0  C
ATOM    138  CE2 TRP A  15      29.417  54.847  -6.569  1.00  0.00      LA0  C
ATOM    139  CE3 TRP A  15      27.471  55.093  -5.086  1.00  0.00      LA0  C
ATOM    140  CD1 TRP A  15      28.590  53.620  -8.237  1.00  0.00      LA0  C
ATOM    141  NE1 TRP A  15      29.710  54.234  -7.781  1.00  0.00      LA0  N
ATOM    142  HE1 TRP A  15      30.583  54.245  -8.243  1.00  0.00      LA0  H
ATOM    143  CZ2 TRP A  15      30.196  55.619  -5.681  1.00  0.00      LA0  C
ATOM    144  CZ3 TRP A  15      28.264  55.859  -4.205  1.00  0.00      LA0  C
ATOM    145  CH2 TRP A  15      29.616  56.124  -4.502  1.00  0.00      LA0  C
ATOM    146  C   TRP A  15      24.916  55.434  -7.308  1.00  0.00      LA0  C
ATOM    147  O   TRP A  15      25.470  56.523  -7.422  1.00  0.00      LA0  O
ATOM    148  N   LEU A  16      24.041  55.108  -6.361  1.00  0.00      LA0  N
ATOM    149  H   LEU A  16      23.634  54.195  -6.356  1.00  0.00      LA0  H
ATOM    150  CA  LEU A  16      23.699  56.058  -5.324  1.00  0.00      LA0  C
ATOM    151  CB  LEU A  16      22.322  56.658  -5.586  1.00  0.00      LA0  C
ATOM    152  CG  LEU A  16      22.123  57.932  -4.774  1.00  0.00      LA0  C
ATOM    153  CD1 LEU A  16      23.001  59.060  -5.303  1.00  0.00      LA0  C
ATOM    154  CD2 LEU A  16      20.662  58.346  -4.695  1.00  0.00      LA0  C
ATOM    155  C   LEU A  16      23.729  55.375  -3.978  1.00  0.00      LA0  C
ATOM    156  O   LEU A  16      22.950  54.472  -3.687  1.00  0.00      LA0  O
ATOM    157  N   ARG A  17      24.684  55.838  -3.172  1.00  0.00      LA0  N
ATOM    158  H   ARG A  17      25.261  56.600  -3.475  1.00  0.00      LA0  H
ATOM    159  CA  ARG A  17      24.768  55.259  -1.839  1.00  0.00      LA0  C
ATOM    160  CB  ARG A  17      26.213  54.846  -1.556  1.00  0.00      LA0  C
ATOM    161  CG  ARG A  17      26.474  54.229  -0.178  1.00  0.00      LA0  C
ATOM    162  CD  ARG A  17      27.894  53.696  -0.035  1.00  0.00      LA0  C
ATOM    163  NE  ARG A  17      28.874  54.729  -0.361  1.00  0.00      LA0  N
ATOM    164  HE  ARG A  17      28.849  55.617   0.113  1.00  0.00      LA0  H
ATOM    165  CZ  ARG A  17      29.831  54.493  -1.277  1.00  0.00      LA0  C
ATOM    166  NH1 ARG A  17      29.888  53.324  -1.910  1.00  0.00      LA0  N
ATOM    167 HH11 ARG A  17      30.629  53.154  -2.568  1.00  0.00      LA0  H
ATOM    168 HH12 ARG A  17      29.221  52.599  -1.746  1.00  0.00      LA0  H
ATOM    169  NH2 ARG A  17      30.729  55.437  -1.530  1.00  0.00      LA0  N
ATOM    170 HH21 ARG A  17      31.463  55.280  -2.197  1.00  0.00      LA0  H
ATOM    171 HH22 ARG A  17      30.675  56.315  -1.036  1.00  0.00      LA0  H
ATOM    172  C   ARG A  17      24.252  56.215  -0.790  1.00  0.00      LA0  C
ATOM    173  O   ARG A  17      24.546  57.402  -0.819  1.00  0.00      LA0  O
ATOM    174  N   LYS A  18      23.496  55.633   0.150  1.00  0.00      LA0  N
ATOM    175  H   LYS A  18      23.305  54.654   0.094  1.00  0.00      LA0  H
ATOM    176  CA  LYS A  18      23.274  56.361   1.395  1.00  0.00      LA0  C
ATOM    177  CB  LYS A  18      22.100  55.736   2.153  1.00  0.00      LA0  C
ATOM    178  CG  LYS A  18      21.631  56.505   3.395  1.00  0.00      LA0  C
ATOM    179  CD  LYS A  18      21.110  57.891   3.026  1.00  0.00      LA0  C
ATOM    180  CE  LYS A  18      20.254  58.550   4.104  1.00  0.00      LA0  C
ATOM    181  NZ  LYS A  18      19.614  59.733   3.521  1.00  0.00      LA0  N
ATOM    182  HZ1 LYS A  18      18.833  60.090   4.117  1.00  0.00      LA0  H
ATOM    183  HZ2 LYS A  18      20.271  60.512   3.316  1.00  0.00      LA0  H
ATOM    184  HZ3 LYS A  18      19.077  59.483   2.662  1.00  0.00      LA0  H
ATOM    185  C   LYS A  18      24.532  56.303   2.237  1.00  0.00      LA0  C
ATOM    186  O   LYS A  18      24.962  55.240   2.667  1.00  0.00      LA0  O
ATOM    187  N   GLU A  19      25.132  57.474   2.435  1.00  0.00      LA0  N
ATOM    188  H   GLU A  19      24.729  58.337   2.122  1.00  0.00      LA0  H
ATOM    189  CA  GLU A  19      26.239  57.412   3.376  1.00  0.00      LA0  C
ATOM    190  CB  GLU A  19      27.430  58.238   2.884  1.00  0.00      LA0  C
ATOM    191  CG  GLU A  19      27.821  57.840   1.452  1.00  0.00      LA0  C
ATOM    192  CD  GLU A  19      29.287  58.126   1.147  1.00  0.00      LA0  C
ATOM    193  OE1 GLU A  19      29.841  59.111   1.625  1.00  0.00      LA0  O
ATOM    194  OE2 GLU A  19      29.908  57.347   0.429  1.00  0.00      LA0  O
ATOM    195  C   GLU A  19      25.756  57.769   4.766  1.00  0.00      LA0  C
ATOM    196  O   GLU A  19      24.676  58.323   4.932  1.00  0.00      LA0  O
ATOM    197  N   ALA A  20      26.565  57.392   5.770  1.00  0.00      LA0  N
ATOM    198  H   ALA A  20      27.477  57.027   5.595  1.00  0.00      LA0  H
ATOM    199  CA  ALA A  20      26.040  57.525   7.134  1.00  0.00      LA0  C
ATOM    200  CB  ALA A  20      26.867  56.710   8.126  1.00  0.00      LA0  C
ATOM    201  C   ALA A  20      25.907  58.946   7.660  1.00  0.00      LA0  C
ATOM    202  O   ALA A  20      25.276  59.202   8.675  1.00  0.00      LA0  O
ATOM    203  N   ASP A  21      26.514  59.868   6.901  1.00  0.00      LA0  N
ATOM    204  H   ASP A  21      26.966  59.640   6.041  1.00  0.00      LA0  H
ATOM    205  CA  ASP A  21      26.296  61.286   7.178  1.00  0.00      LA0  C
ATOM    206  CB  ASP A  21      27.402  62.119   6.509  1.00  0.00      LA0  C
ATOM    207  CG  ASP A  21      27.390  62.047   4.983  1.00  0.00      LA0  C
ATOM    208  OD1 ASP A  21      26.924  61.081   4.387  1.00  0.00      LA0  O
ATOM    209  OD2 ASP A  21      27.875  62.968   4.347  1.00  0.00      LA0  O
ATOM    210  C   ASP A  21      24.911  61.793   6.791  1.00  0.00      LA0  C
ATOM    211  O   ASP A  21      24.496  62.896   7.122  1.00  0.00      LA0  O
ATOM    212  N   GLY A  22      24.199  60.925   6.060  1.00  0.00      LA0  N
ATOM    213  H   GLY A  22      24.610  60.073   5.738  1.00  0.00      LA0  H
ATOM    214  CA  GLY A  22      22.859  61.304   5.645  1.00  0.00      LA0  C
ATOM    215  C   GLY A  22      22.770  61.585   4.162  1.00  0.00      LA0  C
ATOM    216  O   GLY A  22      21.720  61.424   3.541  1.00  0.00      LA0  O
ATOM    217  N   THR A  23      23.917  62.024   3.618  1.00  0.00      LA0  N
ATOM    218  H   THR A  23      24.782  61.952   4.117  1.00  0.00      LA0  H
ATOM    219  CA  THR A  23      23.879  62.397   2.210  1.00  0.00      LA0  C
ATOM    220  CB  THR A  23      25.048  63.324   1.857  1.00  0.00      LA0  C
ATOM    221  OG1 THR A  23      26.308  62.694   2.117  1.00  0.00      LA0  O
ATOM    222  HG1 THR A  23      26.432  62.753   3.071  1.00  0.00      LA0  H
ATOM    223  CG2 THR A  23      24.950  64.653   2.607  1.00  0.00      LA0  C
ATOM    224  C   THR A  23      23.843  61.197   1.288  1.00  0.00      LA0  C
ATOM    225  O   THR A  23      23.941  60.045   1.702  1.00  0.00      LA0  O
ATOM    226  N   TYR A  24      23.705  61.530   0.006  1.00  0.00      LA0  N
ATOM    227  H   TYR A  24      23.632  62.476  -0.315  1.00  0.00      LA0  H
ATOM    228  CA  TYR A  24      23.914  60.487  -0.976  1.00  0.00      LA0  C
ATOM    229  CB  TYR A  24      22.751  60.468  -1.965  1.00  0.00      LA0  C
ATOM    230  CG  TYR A  24      21.505  60.030  -1.242  1.00  0.00      LA0  C
ATOM    231  CD1 TYR A  24      20.622  61.008  -0.744  1.00  0.00      LA0  C
ATOM    232  CE1 TYR A  24      19.530  60.601   0.037  1.00  0.00      LA0  C
ATOM    233  CD2 TYR A  24      21.281  58.652  -1.058  1.00  0.00      LA0  C
ATOM    234  CE2 TYR A  24      20.188  58.245  -0.282  1.00  0.00      LA0  C
ATOM    235  CZ  TYR A  24      19.362  59.227   0.298  1.00  0.00      LA0  C
ATOM    236  OH  TYR A  24      18.390  58.819   1.187  1.00  0.00      LA0  O
ATOM    237  HH  TYR A  24      17.716  59.499   1.286  1.00  0.00      LA0  H
ATOM    238  C   TYR A  24      25.220  60.742  -1.675  1.00  0.00      LA0  C
ATOM    239  O   TYR A  24      25.648  61.880  -1.825  1.00  0.00      LA0  O
ATOM    240  N   THR A  25      25.829  59.647  -2.103  1.00  0.00      LA0  N
ATOM    241  H   THR A  25      25.471  58.740  -1.883  1.00  0.00      LA0  H
ATOM    242  CA  THR A  25      27.021  59.844  -2.907  1.00  0.00      LA0  C
ATOM    243  CB  THR A  25      28.236  59.339  -2.125  1.00  0.00      LA0  C
ATOM    244  OG1 THR A  25      28.308  60.005  -0.857  1.00  0.00      LA0  O
ATOM    245  HG1 THR A  25      29.008  59.557  -0.387  1.00  0.00      LA0  H
ATOM    246  CG2 THR A  25      29.556  59.518  -2.869  1.00  0.00      LA0  C
ATOM    247  C   THR A  25      26.843  59.163  -4.247  1.00  0.00      LA0  C
ATOM    248  O   THR A  25      26.276  58.079  -4.336  1.00  0.00      LA0  O
ATOM    249  N   VAL A  26      27.311  59.883  -5.271  1.00  0.00      LA0  N
ATOM    250  H   VAL A  26      27.794  60.737  -5.080  1.00  0.00      LA0  H
ATOM    251  CA  VAL A  26      27.235  59.410  -6.645  1.00  0.00      LA0  C
ATOM    252  CB  VAL A  26      26.697  60.535  -7.543  1.00  0.00      LA0  C
ATOM    253  CG1 VAL A  26      26.521  60.118  -9.006  1.00  0.00      LA0  C
ATOM    254  CG2 VAL A  26      25.408  61.115  -6.974  1.00  0.00      LA0  C
ATOM    255  C   VAL A  26      28.618  59.006  -7.109  1.00  0.00      LA0  C
ATOM    256  O   VAL A  26      29.612  59.653  -6.791  1.00  0.00      LA0  O
ATOM    257  N   GLY A  27      28.623  57.931  -7.893  1.00  0.00      LA0  N
ATOM    258  H   GLY A  27      27.771  57.419  -8.042  1.00  0.00      LA0  H
ATOM    259  CA  GLY A  27      29.803  57.567  -8.668  1.00  0.00      LA0  C
ATOM    260  C   GLY A  27      29.303  56.686  -9.785  1.00  0.00      LA0  C
ATOM    261  O   GLY A  27      28.121  56.371  -9.821  1.00  0.00      LA0  O
ATOM    262  N   ILE A  28      30.200  56.301 -10.694  1.00  0.00      LA0  N
ATOM    263  H   ILE A  28      31.177  56.461 -10.567  1.00  0.00      LA0  H
ATOM    264  CA  ILE A  28      29.668  55.381 -11.699  1.00  0.00      LA0  C
ATOM    265  CB  ILE A  28      30.224  55.687 -13.092  1.00  0.00      LA0  C
ATOM    266  CG2 ILE A  28      29.671  57.024 -13.590  1.00  0.00      LA0  C
ATOM    267  CG1 ILE A  28      31.753  55.623 -13.131  1.00  0.00      LA0  C
ATOM    268  CD1 ILE A  28      32.311  55.924 -14.521  1.00  0.00      LA0  C
ATOM    269  C   ILE A  28      29.882  53.936 -11.299  1.00  0.00      LA0  C
ATOM    270  O   ILE A  28      30.714  53.635 -10.452  1.00  0.00      LA0  O
ATOM    271  N   THR A  29      29.068  53.063 -11.902  1.00  0.00      LA0  N
ATOM    272  H   THR A  29      28.430  53.360 -12.614  1.00  0.00      LA0  H
ATOM    273  CA  THR A  29      29.206  51.660 -11.517  1.00  0.00      LA0  C
ATOM    274  CB  THR A  29      27.909  50.904 -11.807  1.00  0.00      LA0  C
ATOM    275  OG1 THR A  29      27.516  51.057 -13.178  1.00  0.00      LA0  O
ATOM    276  HG1 THR A  29      27.131  51.932 -13.256  1.00  0.00      LA0  H
ATOM    277  CG2 THR A  29      26.786  51.361 -10.882  1.00  0.00      LA0  C
ATOM    278  C   THR A  29      30.397  50.973 -12.160  1.00  0.00      LA0  C
ATOM    279  O   THR A  29      31.066  51.531 -13.023  1.00  0.00      LA0  O
ATOM    280  N   GLU A  30      30.609  49.723 -11.716  1.00  0.00      LA0  N
ATOM    281  H   GLU A  30      30.027  49.349 -10.992  1.00  0.00      LA0  H
ATOM    282  CA  GLU A  30      31.748  48.931 -12.182  1.00  0.00      LA0  C
ATOM    283  CB  GLU A  30      31.639  47.521 -11.601  1.00  0.00      LA0  C
ATOM    284  CG  GLU A  30      32.959  46.752 -11.579  1.00  0.00      LA0  C
ATOM    285  CD  GLU A  30      33.918  47.400 -10.608  1.00  0.00      LA0  C
ATOM    286  OE1 GLU A  30      34.962  47.865 -11.045  1.00  0.00      LA0  O
ATOM    287  OE2 GLU A  30      33.613  47.450  -9.420  1.00  0.00      LA0  O
ATOM    288  C   GLU A  30      31.913  48.900 -13.695  1.00  0.00      LA0  C
ATOM    289  O   GLU A  30      32.826  49.475 -14.275  1.00  0.00      LA0  O
ATOM    290  N   HIS A  31      30.927  48.258 -14.347  1.00  0.00      LA0  N
ATOM    291  H   HIS A  31      30.195  47.782 -13.865  1.00  0.00      LA0  H
ATOM    292  CA  HIS A  31      31.072  48.250 -15.803  1.00  0.00      LA0  C
ATOM    293  CB  HIS A  31      30.116  47.266 -16.489  1.00  0.00      LA0  C
ATOM    294  CG  HIS A  31      30.568  47.073 -17.923  1.00  0.00      LA0  C
ATOM    295  ND1 HIS A  31      31.844  46.827 -18.276  1.00  0.00      LA0  N
ATOM    296  HD1 HIS A  31      32.617  46.712 -17.675  1.00  0.00      LA0  H
ATOM    297  CD2 HIS A  31      29.796  47.150 -19.085  1.00  0.00      LA0  C
ATOM    298  NE2 HIS A  31      30.625  46.952 -20.142  1.00  0.00      LA0  N
ATOM    299  CE1 HIS A  31      31.882  46.757 -19.639  1.00  0.00      LA0  C
ATOM    300  C   HIS A  31      31.035  49.624 -16.458  1.00  0.00      LA0  C
ATOM    301  O   HIS A  31      31.628  49.847 -17.502  1.00  0.00      LA0  O
ATOM    302  N   ALA A  32      30.361  50.571 -15.782  1.00  0.00      LA0  N
ATOM    303  H   ALA A  32      29.938  50.373 -14.900  1.00  0.00      LA0  H
ATOM    304  CA  ALA A  32      30.401  51.929 -16.323  1.00  0.00      LA0  C
ATOM    305  CB  ALA A  32      29.499  52.870 -15.525  1.00  0.00      LA0  C
ATOM    306  C   ALA A  32      31.797  52.530 -16.425  1.00  0.00      LA0  C
ATOM    307  O   ALA A  32      32.145  53.175 -17.411  1.00  0.00      LA0  O
ATOM    308  N   GLN A  33      32.618  52.253 -15.394  1.00  0.00      LA0  N
ATOM    309  H   GLN A  33      32.319  51.691 -14.617  1.00  0.00      LA0  H
ATOM    310  CA  GLN A  33      33.994  52.734 -15.536  1.00  0.00      LA0  C
ATOM    311  CB  GLN A  33      34.757  52.764 -14.196  1.00  0.00      LA0  C
ATOM    312  CG  GLN A  33      34.929  51.477 -13.374  1.00  0.00      LA0  C
ATOM    313  CD  GLN A  33      35.941  50.518 -13.972  1.00  0.00      LA0  C
ATOM    314  OE1 GLN A  33      36.675  50.839 -14.902  1.00  0.00      LA0  O
ATOM    315  NE2 GLN A  33      35.933  49.307 -13.414  1.00  0.00      LA0  N
ATOM    316 HE21 GLN A  33      35.395  49.084 -12.594  1.00  0.00      LA0  H
ATOM    317 HE22 GLN A  33      36.477  48.557 -13.776  1.00  0.00      LA0  H
ATOM    318  C   GLN A  33      34.773  52.100 -16.677  1.00  0.00      LA0  C
ATOM    319  O   GLN A  33      35.618  52.729 -17.299  1.00  0.00      LA0  O
ATOM    320  N   GLU A  34      34.396  50.849 -16.979  1.00  0.00      LA0  N
ATOM    321  H   GLU A  34      33.715  50.388 -16.408  1.00  0.00      LA0  H
ATOM    322  CA  GLU A  34      35.009  50.203 -18.142  1.00  0.00      LA0  C
ATOM    323  CB  GLU A  34      34.875  48.683 -18.035  1.00  0.00      LA0  C
ATOM    324  CG  GLU A  34      35.146  48.181 -16.611  1.00  0.00      LA0  C
ATOM    325  CD  GLU A  34      35.216  46.671 -16.551  1.00  0.00      LA0  C
ATOM    326  OE1 GLU A  34      36.150  46.161 -15.941  1.00  0.00      LA0  O
ATOM    327  OE2 GLU A  34      34.381  45.997 -17.148  1.00  0.00      LA0  O
ATOM    328  C   GLU A  34      34.485  50.714 -19.481  1.00  0.00      LA0  C
ATOM    329  O   GLU A  34      35.194  50.842 -20.480  1.00  0.00      LA0  O
ATOM    330  N   LEU A  35      33.185  51.057 -19.451  1.00  0.00      LA0  N
ATOM    331  H   LEU A  35      32.670  50.895 -18.612  1.00  0.00      LA0  H
ATOM    332  CA  LEU A  35      32.551  51.693 -20.606  1.00  0.00      LA0  C
ATOM    333  CB  LEU A  35      31.080  52.016 -20.333  1.00  0.00      LA0  C
ATOM    334  CG  LEU A  35      30.183  50.777 -20.299  1.00  0.00      LA0  C
ATOM    335  CD1 LEU A  35      28.782  51.102 -19.778  1.00  0.00      LA0  C
ATOM    336  CD2 LEU A  35      30.137  50.073 -21.657  1.00  0.00      LA0  C
ATOM    337  C   LEU A  35      33.292  52.936 -21.041  1.00  0.00      LA0  C
ATOM    338  O   LEU A  35      33.585  53.125 -22.218  1.00  0.00      LA0  O
ATOM    339  N   LEU A  36      33.669  53.717 -20.017  1.00  0.00      LA0  N
ATOM    340  H   LEU A  36      33.324  53.521 -19.095  1.00  0.00      LA0  H
ATOM    341  CA  LEU A  36      34.715  54.708 -20.248  1.00  0.00      LA0  C
ATOM    342  CB  LEU A  36      34.800  55.650 -19.046  1.00  0.00      LA0  C
ATOM    343  CG  LEU A  36      33.733  56.738 -19.114  1.00  0.00      LA0  C
ATOM    344  CD1 LEU A  36      33.470  57.382 -17.758  1.00  0.00      LA0  C
ATOM    345  CD2 LEU A  36      34.092  57.782 -20.166  1.00  0.00      LA0  C
ATOM    346  C   LEU A  36      36.056  54.076 -20.607  1.00  0.00      LA0  C
ATOM    347  O   LEU A  36      36.393  53.921 -21.777  1.00  0.00      LA0  O
ATOM    348  N   GLY A  37      36.785  53.671 -19.572  1.00  0.00      LA0  N
ATOM    349  H   GLY A  37      36.470  53.780 -18.628  1.00  0.00      LA0  H
ATOM    350  CA  GLY A  37      38.140  53.179 -19.773  1.00  0.00      LA0  C
ATOM    351  C   GLY A  37      39.021  53.954 -18.827  1.00  0.00      LA0  C
ATOM    352  O   GLY A  37      38.522  54.753 -18.042  1.00  0.00      LA0  O
ATOM    353  N   ASP A  38      40.326  53.704 -18.939  1.00  0.00      LA0  N
ATOM    354  H   ASP A  38      40.688  52.986 -19.537  1.00  0.00      LA0  H
ATOM    355  CA  ASP A  38      41.282  54.319 -18.015  1.00  0.00      LA0  C
ATOM    356  CB  ASP A  38      42.703  53.824 -18.319  1.00  0.00      LA0  C
ATOM    357  CG  ASP A  38      42.707  52.315 -18.512  1.00  0.00      LA0  C
ATOM    358  OD1 ASP A  38      42.989  51.597 -17.557  1.00  0.00      LA0  O
ATOM    359  OD2 ASP A  38      42.400  51.863 -19.617  1.00  0.00      LA0  O
ATOM    360  C   ASP A  38      41.218  55.836 -18.019  1.00  0.00      LA0  C
ATOM    361  O   ASP A  38      41.352  56.498 -19.047  1.00  0.00      LA0  O
ATOM    362  N   MET A  39      40.929  56.358 -16.823  1.00  0.00      LA0  N
ATOM    363  H   MET A  39      40.857  55.752 -16.029  1.00  0.00      LA0  H
ATOM    364  CA  MET A  39      40.506  57.750 -16.750  1.00  0.00      LA0  C
ATOM    365  CB  MET A  39      39.726  57.995 -15.458  1.00  0.00      LA0  C
ATOM    366  CG  MET A  39      38.567  58.980 -15.614  1.00  0.00      LA0  C
ATOM    367  SD  MET A  39      37.270  58.370 -16.706  1.00  0.00      LA0  S
ATOM    368  CE  MET A  39      36.852  56.872 -15.798  1.00  0.00      LA0  C
ATOM    369  C   MET A  39      41.610  58.770 -16.916  1.00  0.00      LA0  C
ATOM    370  O   MET A  39      42.619  58.766 -16.228  1.00  0.00      LA0  O
ATOM    371  N   VAL A  40      41.348  59.660 -17.876  1.00  0.00      LA0  N
ATOM    372  H   VAL A  40      40.474  59.592 -18.354  1.00  0.00      LA0  H
ATOM    373  CA  VAL A  40      42.234  60.806 -18.051  1.00  0.00      LA0  C
ATOM    374  CB  VAL A  40      42.290  61.208 -19.534  1.00  0.00      LA0  C
ATOM    375  CG1 VAL A  40      43.231  62.390 -19.791  1.00  0.00      LA0  C
ATOM    376  CG2 VAL A  40      42.674  60.008 -20.401  1.00  0.00      LA0  C
ATOM    377  C   VAL A  40      41.805  61.978 -17.181  1.00  0.00      LA0  C
ATOM    378  O   VAL A  40      42.612  62.656 -16.560  1.00  0.00      LA0  O
ATOM    379  N   PHE A  41      40.481  62.188 -17.168  1.00  0.00      LA0  N
ATOM    380  H   PHE A  41      39.840  61.606 -17.672  1.00  0.00      LA0  H
ATOM    381  CA  PHE A  41      39.996  63.369 -16.464  1.00  0.00      LA0  C
ATOM    382  CB  PHE A  41      39.922  64.553 -17.443  1.00  0.00      LA0  C
ATOM    383  CG  PHE A  41      39.491  65.829 -16.753  1.00  0.00      LA0  C
ATOM    384  CD1 PHE A  41      40.324  66.416 -15.774  1.00  0.00      LA0  C
ATOM    385  CD2 PHE A  41      38.252  66.408 -17.101  1.00  0.00      LA0  C
ATOM    386  CE1 PHE A  41      39.907  67.596 -15.128  1.00  0.00      LA0  C
ATOM    387  CE2 PHE A  41      37.835  67.588 -16.457  1.00  0.00      LA0  C
ATOM    388  CZ  PHE A  41      38.664  68.168 -15.474  1.00  0.00      LA0  C
ATOM    389  C   PHE A  41      38.656  63.105 -15.816  1.00  0.00      LA0  C
ATOM    390  O   PHE A  41      37.781  62.476 -16.399  1.00  0.00      LA0  O
ATOM    391  N   VAL A  42      38.534  63.617 -14.585  1.00  0.00      LA0  N
ATOM    392  H   VAL A  42      39.282  64.108 -14.138  1.00  0.00      LA0  H
ATOM    393  CA  VAL A  42      37.203  63.648 -13.989  1.00  0.00      LA0  C
ATOM    394  CB  VAL A  42      37.135  62.830 -12.691  1.00  0.00      LA0  C
ATOM    395  CG1 VAL A  42      35.685  62.637 -12.235  1.00  0.00      LA0  C
ATOM    396  CG2 VAL A  42      37.853  61.489 -12.823  1.00  0.00      LA0  C
ATOM    397  C   VAL A  42      36.846  65.091 -13.709  1.00  0.00      LA0  C
ATOM    398  O   VAL A  42      37.644  65.835 -13.153  1.00  0.00      LA0  O
ATOM    399  N   ASP A  43      35.639  65.446 -14.141  1.00  0.00      LA0  N
ATOM    400  H   ASP A  43      35.024  64.777 -14.559  1.00  0.00      LA0  H
ATOM    401  CA  ASP A  43      35.122  66.772 -13.833  1.00  0.00      LA0  C
ATOM    402  CB  ASP A  43      34.399  67.262 -15.094  1.00  0.00      LA0  C
ATOM    403  CG  ASP A  43      33.499  68.450 -14.852  1.00  0.00      LA0  C
ATOM    404  OD1 ASP A  43      33.987  69.483 -14.403  1.00  0.00      LA0  O
ATOM    405  OD2 ASP A  43      32.303  68.314 -15.089  1.00  0.00      LA0  O
ATOM    406  C   ASP A  43      34.275  66.698 -12.568  1.00  0.00      LA0  C
ATOM    407  O   ASP A  43      33.884  65.619 -12.129  1.00  0.00      LA0  O
ATOM    408  N   LEU A  44      34.075  67.873 -11.959  1.00  0.00      LA0  N
ATOM    409  H   LEU A  44      34.253  68.709 -12.489  1.00  0.00      LA0  H
ATOM    410  CA  LEU A  44      33.478  67.917 -10.627  1.00  0.00      LA0  C
ATOM    411  CB  LEU A  44      34.566  68.097  -9.558  1.00  0.00      LA0  C
ATOM    412  CG  LEU A  44      35.526  66.913  -9.389  1.00  0.00      LA0  C
ATOM    413  CD1 LEU A  44      36.760  67.298  -8.573  1.00  0.00      LA0  C
ATOM    414  CD2 LEU A  44      34.830  65.676  -8.814  1.00  0.00      LA0  C
ATOM    415  C   LEU A  44      32.448  69.027 -10.505  1.00  0.00      LA0  C
ATOM    416  O   LEU A  44      32.760  70.209 -10.583  1.00  0.00      LA0  O
ATOM    417  N   PRO A  45      31.180  68.613 -10.278  1.00  0.00      LA0  N
ATOM    418  CD  PRO A  45      30.705  67.239 -10.159  1.00  0.00      LA0  C
ATOM    419  CA  PRO A  45      30.117  69.613 -10.124  1.00  0.00      LA0  C
ATOM    420  CB  PRO A  45      28.851  68.750 -10.099  1.00  0.00      LA0  C
ATOM    421  CG  PRO A  45      29.299  67.381  -9.590  1.00  0.00      LA0  C
ATOM    422  C   PRO A  45      30.288  70.455  -8.869  1.00  0.00      LA0  C
ATOM    423  O   PRO A  45      30.099  69.984  -7.756  1.00  0.00      LA0  O
ATOM    424  N   GLU A  46      30.647  71.724  -9.113  1.00  0.00      LA0  N
ATOM    425  H   GLU A  46      30.928  71.946 -10.045  1.00  0.00      LA0  H
ATOM    426  CA  GLU A  46      30.903  72.661  -8.015  1.00  0.00      LA0  C
ATOM    427  CB  GLU A  46      31.076  74.076  -8.588  1.00  0.00      LA0  C
ATOM    428  CG  GLU A  46      31.602  75.141  -7.612  1.00  0.00      LA0  C
ATOM    429  CD  GLU A  46      32.979  74.760  -7.094  1.00  0.00      LA0  C
ATOM    430  OE1 GLU A  46      33.965  75.163  -7.705  1.00  0.00      LA0  O
ATOM    431  OE2 GLU A  46      33.061  74.070  -6.078  1.00  0.00      LA0  O
ATOM    432  C   GLU A  46      29.905  72.645  -6.860  1.00  0.00      LA0  C
ATOM    433  O   GLU A  46      28.690  72.553  -7.029  1.00  0.00      LA0  O
ATOM    434  N   VAL A  47      30.493  72.724  -5.660  1.00  0.00      LA0  N
ATOM    435  H   VAL A  47      31.467  72.969  -5.656  1.00  0.00      LA0  H
ATOM    436  CA  VAL A  47      29.689  72.739  -4.442  1.00  0.00      LA0  C
ATOM    437  CB  VAL A  47      30.623  72.701  -3.220  1.00  0.00      LA0  C
ATOM    438  CG1 VAL A  47      29.879  72.742  -1.881  1.00  0.00      LA0  C
ATOM    439  CG2 VAL A  47      31.542  71.479  -3.301  1.00  0.00      LA0  C
ATOM    440  C   VAL A  47      28.742  73.931  -4.408  1.00  0.00      LA0  C
ATOM    441  O   VAL A  47      29.111  75.072  -4.653  1.00  0.00      LA0  O
ATOM    442  N   GLY A  48      27.479  73.603  -4.122  1.00  0.00      LA0  N
ATOM    443  H   GLY A  48      27.250  72.648  -3.934  1.00  0.00      LA0  H
ATOM    444  CA  GLY A  48      26.481  74.665  -4.160  1.00  0.00      LA0  C
ATOM    445  C   GLY A  48      25.684  74.729  -5.451  1.00  0.00      LA0  C
ATOM    446  O   GLY A  48      24.725  75.480  -5.572  1.00  0.00      LA0  O
ATOM    447  N   ALA A  49      26.098  73.897  -6.421  1.00  0.00      LA0  N
ATOM    448  H   ALA A  49      26.909  73.317  -6.324  1.00  0.00      LA0  H
ATOM    449  CA  ALA A  49      25.197  73.755  -7.561  1.00  0.00      LA0  C
ATOM    450  CB  ALA A  49      25.942  73.200  -8.777  1.00  0.00      LA0  C
ATOM    451  C   ALA A  49      24.042  72.833  -7.223  1.00  0.00      LA0  C
ATOM    452  O   ALA A  49      24.134  72.006  -6.325  1.00  0.00      LA0  O
ATOM    453  N   THR A  50      22.965  73.002  -7.992  1.00  0.00      LA0  N
ATOM    454  H   THR A  50      22.920  73.700  -8.702  1.00  0.00      LA0  H
ATOM    455  CA  THR A  50      21.813  72.144  -7.752  1.00  0.00      LA0  C
ATOM    456  CB  THR A  50      20.700  72.977  -7.110  1.00  0.00      LA0  C
ATOM    457  OG1 THR A  50      21.243  73.740  -6.025  1.00  0.00      LA0  O
ATOM    458  HG1 THR A  50      20.526  74.199  -5.610  1.00  0.00      LA0  H
ATOM    459  CG2 THR A  50      19.506  72.141  -6.638  1.00  0.00      LA0  C
ATOM    460  C   THR A  50      21.370  71.530  -9.062  1.00  0.00      LA0  C
ATOM    461  O   THR A  50      21.235  72.231 -10.057  1.00  0.00      LA0  O
ATOM    462  N   VAL A  51      21.198  70.206  -9.024  1.00  0.00      LA0  N
ATOM    463  H   VAL A  51      21.265  69.719  -8.150  1.00  0.00      LA0  H
ATOM    464  CA  VAL A  51      20.790  69.498 -10.238  1.00  0.00      LA0  C
ATOM    465  CB  VAL A  51      21.907  68.555 -10.713  1.00  0.00      LA0  C
ATOM    466  CG1 VAL A  51      23.066  69.334 -11.338  1.00  0.00      LA0  C
ATOM    467  CG2 VAL A  51      22.383  67.634  -9.585  1.00  0.00      LA0  C
ATOM    468  C   VAL A  51      19.508  68.731  -9.980  1.00  0.00      LA0  C
ATOM    469  O   VAL A  51      19.050  68.663  -8.843  1.00  0.00      LA0  O
ATOM    470  N   SER A  52      18.963  68.153 -11.051  1.00  0.00      LA0  N
ATOM    471  H   SER A  52      19.326  68.287 -11.976  1.00  0.00      LA0  H
ATOM    472  CA  SER A  52      17.756  67.360 -10.860  1.00  0.00      LA0  C
ATOM    473  CB  SER A  52      16.589  67.957 -11.653  1.00  0.00      LA0  C
ATOM    474  OG  SER A  52      16.806  69.358 -11.863  1.00  0.00      LA0  O
ATOM    475  HG  SER A  52      17.410  69.387 -12.614  1.00  0.00      LA0  H
ATOM    476  C   SER A  52      17.957  65.891 -11.189  1.00  0.00      LA0  C
ATOM    477  O   SER A  52      18.954  65.492 -11.780  1.00  0.00      LA0  O
ATOM    478  N   ALA A  53      16.961  65.090 -10.781  1.00  0.00      LA0  N
ATOM    479  H   ALA A  53      16.223  65.479 -10.227  1.00  0.00      LA0  H
ATOM    480  CA  ALA A  53      17.003  63.661 -11.084  1.00  0.00      LA0  C
ATOM    481  CB  ALA A  53      15.909  62.924 -10.307  1.00  0.00      LA0  C
ATOM    482  C   ALA A  53      16.854  63.351 -12.564  1.00  0.00      LA0  C
ATOM    483  O   ALA A  53      15.762  63.160 -13.088  1.00  0.00      LA0  O
ATOM    484  N   GLY A  54      18.015  63.315 -13.219  1.00  0.00      LA0  N
ATOM    485  H   GLY A  54      18.866  63.459 -12.704  1.00  0.00      LA0  H
ATOM    486  CA  GLY A  54      17.997  63.114 -14.662  1.00  0.00      LA0  C
ATOM    487  C   GLY A  54      18.819  64.127 -15.435  1.00  0.00      LA0  C
ATOM    488  O   GLY A  54      19.072  63.956 -16.622  1.00  0.00      LA0  O
ATOM    489  N   ASP A  55      19.233  65.175 -14.709  1.00  0.00      LA0  N
ATOM    490  H   ASP A  55      18.966  65.315 -13.757  1.00  0.00      LA0  H
ATOM    491  CA  ASP A  55      20.146  66.143 -15.315  1.00  0.00      LA0  C
ATOM    492  CB  ASP A  55      20.255  67.425 -14.470  1.00  0.00      LA0  C
ATOM    493  CG  ASP A  55      18.947  68.185 -14.272  1.00  0.00      LA0  C
ATOM    494  OD1 ASP A  55      17.873  67.684 -14.595  1.00  0.00      LA0  O
ATOM    495  OD2 ASP A  55      19.000  69.287 -13.732  1.00  0.00      LA0  O
ATOM    496  C   ASP A  55      21.524  65.525 -15.435  1.00  0.00      LA0  C
ATOM    497  O   ASP A  55      21.767  64.422 -14.948  1.00  0.00      LA0  O
ATOM    498  N   ASP A  56      22.424  66.268 -16.087  1.00  0.00      LA0  N
ATOM    499  H   ASP A  56      22.246  67.190 -16.436  1.00  0.00      LA0  H
ATOM    500  CA  ASP A  56      23.811  65.826 -16.021  1.00  0.00      LA0  C
ATOM    501  CB  ASP A  56      24.597  66.362 -17.229  1.00  0.00      LA0  C
ATOM    502  CG  ASP A  56      24.691  67.877 -17.189  1.00  0.00      LA0  C
ATOM    503  OD1 ASP A  56      23.724  68.540 -17.562  1.00  0.00      LA0  O
ATOM    504  OD2 ASP A  56      25.729  68.382 -16.766  1.00  0.00      LA0  O
ATOM    505  C   ASP A  56      24.440  66.203 -14.687  1.00  0.00      LA0  C
ATOM    506  O   ASP A  56      23.783  66.702 -13.777  1.00  0.00      LA0  O
ATOM    507  N   CYS A  57      25.744  65.928 -14.594  1.00  0.00      LA0  N
ATOM    508  H   CYS A  57      26.183  65.424 -15.337  1.00  0.00      LA0  H
ATOM    509  CA  CYS A  57      26.439  66.376 -13.395  1.00  0.00      LA0  C
ATOM    510  CB  CYS A  57      26.257  65.388 -12.240  1.00  0.00      LA0  C
ATOM    511  SG  CYS A  57      27.127  63.816 -12.470  1.00  0.00      LA0  S
ATOM    512  C   CYS A  57      27.905  66.675 -13.606  1.00  0.00      LA0  C
ATOM    513  O   CYS A  57      28.450  67.606 -13.028  1.00  0.00      LA0  O
ATOM    514  N   ALA A  58      28.530  65.824 -14.435  1.00  0.00      LA0  N
ATOM    515  H   ALA A  58      28.044  65.076 -14.891  1.00  0.00      LA0  H
ATOM    516  CA  ALA A  58      29.968  65.977 -14.636  1.00  0.00      LA0  C
ATOM    517  CB  ALA A  58      30.754  65.344 -13.483  1.00  0.00      LA0  C
ATOM    518  C   ALA A  58      30.392  65.290 -15.910  1.00  0.00      LA0  C
ATOM    519  O   ALA A  58      29.681  64.441 -16.434  1.00  0.00      LA0  O
ATOM    520  N   VAL A  59      31.582  65.670 -16.376  1.00  0.00      LA0  N
ATOM    521  H   VAL A  59      32.061  66.419 -15.909  1.00  0.00      LA0  H
ATOM    522  CA  VAL A  59      32.171  64.942 -17.499  1.00  0.00      LA0  C
ATOM    523  CB  VAL A  59      32.743  65.957 -18.512  1.00  0.00      LA0  C
ATOM    524  CG1 VAL A  59      33.248  65.321 -19.812  1.00  0.00      LA0  C
ATOM    525  CG2 VAL A  59      31.712  67.046 -18.822  1.00  0.00      LA0  C
ATOM    526  C   VAL A  59      33.237  63.975 -16.990  1.00  0.00      LA0  C
ATOM    527  O   VAL A  59      33.848  64.189 -15.951  1.00  0.00      LA0  O
ATOM    528  N   ALA A  60      33.453  62.900 -17.754  1.00  0.00      LA0  N
ATOM    529  H   ALA A  60      32.864  62.705 -18.538  1.00  0.00      LA0  H
ATOM    530  CA  ALA A  60      34.645  62.099 -17.508  1.00  0.00      LA0  C
ATOM    531  CB  ALA A  60      34.338  60.874 -16.647  1.00  0.00      LA0  C
ATOM    532  C   ALA A  60      35.241  61.642 -18.819  1.00  0.00      LA0  C
ATOM    533  O   ALA A  60      34.566  61.096 -19.687  1.00  0.00      LA0  O
ATOM    534  N   GLU A  61      36.540  61.914 -18.935  1.00  0.00      LA0  N
ATOM    535  H   GLU A  61      37.043  62.305 -18.163  1.00  0.00      LA0  H
ATOM    536  CA  GLU A  61      37.225  61.516 -20.156  1.00  0.00      LA0  C
ATOM    537  CB  GLU A  61      37.982  62.689 -20.763  1.00  0.00      LA0  C
ATOM    538  CG  GLU A  61      37.090  63.893 -21.061  1.00  0.00      LA0  C
ATOM    539  CD  GLU A  61      37.938  64.983 -21.672  1.00  0.00      LA0  C
ATOM    540  OE1 GLU A  61      38.718  65.596 -20.945  1.00  0.00      LA0  O
ATOM    541  OE2 GLU A  61      37.821  65.208 -22.874  1.00  0.00      LA0  O
ATOM    542  C   GLU A  61      38.191  60.398 -19.869  1.00  0.00      LA0  C
ATOM    543  O   GLU A  61      38.798  60.335 -18.805  1.00  0.00      LA0  O
ATOM    544  N   SER A  62      38.317  59.512 -20.854  1.00  0.00      LA0  N
ATOM    545  H   SER A  62      37.819  59.598 -21.720  1.00  0.00      LA0  H
ATOM    546  CA  SER A  62      39.202  58.378 -20.644  1.00  0.00      LA0  C
ATOM    547  CB  SER A  62      38.414  57.221 -20.027  1.00  0.00      LA0  C
ATOM    548  OG  SER A  62      37.437  56.723 -20.949  1.00  0.00      LA0  O
ATOM    549  HG  SER A  62      36.925  57.484 -21.213  1.00  0.00      LA0  H
ATOM    550  C   SER A  62      39.847  57.972 -21.947  1.00  0.00      LA0  C
ATOM    551  O   SER A  62      39.411  58.381 -23.017  1.00  0.00      LA0  O
ATOM    552  N   VAL A  63      40.873  57.116 -21.835  1.00  0.00      LA0  N
ATOM    553  H   VAL A  63      41.195  56.826 -20.930  1.00  0.00      LA0  H
ATOM    554  CA  VAL A  63      41.505  56.640 -23.068  1.00  0.00      LA0  C
ATOM    555  CB  VAL A  63      42.770  55.821 -22.764  1.00  0.00      LA0  C
ATOM    556  CG1 VAL A  63      43.799  56.664 -22.011  1.00  0.00      LA0  C
ATOM    557  CG2 VAL A  63      42.460  54.509 -22.037  1.00  0.00      LA0  C
ATOM    558  C   VAL A  63      40.591  55.870 -24.017  1.00  0.00      LA0  C
ATOM    559  O   VAL A  63      40.878  55.700 -25.194  1.00  0.00      LA0  O
ATOM    560  N   LYS A  64      39.472  55.393 -23.449  1.00  0.00      LA0  N
ATOM    561  H   LYS A  64      39.237  55.582 -22.496  1.00  0.00      LA0  H
ATOM    562  CA  LYS A  64      38.640  54.544 -24.287  1.00  0.00      LA0  C
ATOM    563  CB  LYS A  64      38.668  53.120 -23.717  1.00  0.00      LA0  C
ATOM    564  CG  LYS A  64      38.318  51.983 -24.684  1.00  0.00      LA0  C
ATOM    565  CD  LYS A  64      37.583  50.834 -23.981  1.00  0.00      LA0  C
ATOM    566  CE  LYS A  64      36.048  50.944 -23.993  1.00  0.00      LA0  C
ATOM    567  NZ  LYS A  64      35.587  52.232 -23.468  1.00  0.00      LA0  N
ATOM    568  HZ1 LYS A  64      34.564  52.251 -23.285  1.00  0.00      LA0  H
ATOM    569  HZ2 LYS A  64      36.046  52.460 -22.562  1.00  0.00      LA0  H
ATOM    570  HZ3 LYS A  64      35.800  53.014 -24.120  1.00  0.00      LA0  H
ATOM    571  C   LYS A  64      37.217  55.055 -24.492  1.00  0.00      LA0  C
ATOM    572  O   LYS A  64      36.369  54.319 -24.994  1.00  0.00      LA0  O
ATOM    573  N   ALA A  65      36.985  56.319 -24.073  1.00  0.00      LA0  N
ATOM    574  H   ALA A  65      37.718  56.846 -23.635  1.00  0.00      LA0  H
ATOM    575  CA  ALA A  65      35.704  57.010 -24.288  1.00  0.00      LA0  C
ATOM    576  CB  ALA A  65      34.488  56.233 -23.761  1.00  0.00      LA0  C
ATOM    577  C   ALA A  65      35.680  58.331 -23.551  1.00  0.00      LA0  C
ATOM    578  O   ALA A  65      36.423  58.537 -22.602  1.00  0.00      LA0  O
ATOM    579  N   ALA A  66      34.769  59.201 -23.988  1.00  0.00      LA0  N
ATOM    580  H   ALA A  66      34.163  59.012 -24.761  1.00  0.00      LA0  H
ATOM    581  CA  ALA A  66      34.437  60.322 -23.116  1.00  0.00      LA0  C
ATOM    582  CB  ALA A  66      34.802  61.655 -23.769  1.00  0.00      LA0  C
ATOM    583  C   ALA A  66      32.945  60.258 -22.902  1.00  0.00      LA0  C
ATOM    584  O   ALA A  66      32.237  59.757 -23.767  1.00  0.00      LA0  O
ATOM    585  N   SER A  67      32.508  60.741 -21.737  1.00  0.00      LA0  N
ATOM    586  H   SER A  67      33.131  61.107 -21.040  1.00  0.00      LA0  H
ATOM    587  CA  SER A  67      31.079  60.673 -21.452  1.00  0.00      LA0  C
ATOM    588  CB  SER A  67      30.720  59.310 -20.838  1.00  0.00      LA0  C
ATOM    589  OG  SER A  67      29.307  59.072 -20.862  1.00  0.00      LA0  O
ATOM    590  HG  SER A  67      28.916  59.527 -20.112  1.00  0.00      LA0  H
ATOM    591  C   SER A  67      30.709  61.782 -20.502  1.00  0.00      LA0  C
ATOM    592  O   SER A  67      31.554  62.312 -19.789  1.00  0.00      LA0  O
ATOM    593  N   ASP A  68      29.415  62.088 -20.509  1.00  0.00      LA0  N
ATOM    594  H   ASP A  68      28.745  61.643 -21.109  1.00  0.00      LA0  H
ATOM    595  CA  ASP A  68      28.862  62.779 -19.352  1.00  0.00      LA0  C
ATOM    596  CB  ASP A  68      27.642  63.626 -19.761  1.00  0.00      LA0  C
ATOM    597  CG  ASP A  68      26.720  62.900 -20.735  1.00  0.00      LA0  C
ATOM    598  OD1 ASP A  68      26.144  63.551 -21.598  1.00  0.00      LA0  O
ATOM    599  OD2 ASP A  68      26.589  61.682 -20.659  1.00  0.00      LA0  O
ATOM    600  C   ASP A  68      28.528  61.757 -18.276  1.00  0.00      LA0  C
ATOM    601  O   ASP A  68      28.686  60.553 -18.468  1.00  0.00      LA0  O
ATOM    602  N   ILE A  69      28.119  62.300 -17.125  1.00  0.00      LA0  N
ATOM    603  H   ILE A  69      28.101  63.299 -17.049  1.00  0.00      LA0  H
ATOM    604  CA  ILE A  69      27.702  61.513 -15.966  1.00  0.00      LA0  C
ATOM    605  CB  ILE A  69      28.793  61.547 -14.877  1.00  0.00      LA0  C
ATOM    606  CG2 ILE A  69      28.404  60.735 -13.637  1.00  0.00      LA0  C
ATOM    607  CG1 ILE A  69      30.162  61.123 -15.417  1.00  0.00      LA0  C
ATOM    608  CD1 ILE A  69      31.311  61.551 -14.506  1.00  0.00      LA0  C
ATOM    609  C   ILE A  69      26.445  62.195 -15.467  1.00  0.00      LA0  C
ATOM    610  O   ILE A  69      26.373  63.420 -15.506  1.00  0.00      LA0  O
ATOM    611  N   TYR A  70      25.463  61.388 -15.048  1.00  0.00      LA0  N
ATOM    612  H   TYR A  70      25.565  60.400 -14.917  1.00  0.00      LA0  H
ATOM    613  CA  TYR A  70      24.190  62.023 -14.730  1.00  0.00      LA0  C
ATOM    614  CB  TYR A  70      23.051  61.301 -15.463  1.00  0.00      LA0  C
ATOM    615  CG  TYR A  70      23.199  61.499 -16.956  1.00  0.00      LA0  C
ATOM    616  CD1 TYR A  70      22.578  62.610 -17.562  1.00  0.00      LA0  C
ATOM    617  CE1 TYR A  70      22.732  62.810 -18.944  1.00  0.00      LA0  C
ATOM    618  CD2 TYR A  70      23.956  60.573 -17.703  1.00  0.00      LA0  C
ATOM    619  CE2 TYR A  70      24.108  60.771 -19.084  1.00  0.00      LA0  C
ATOM    620  CZ  TYR A  70      23.501  61.892 -19.687  1.00  0.00      LA0  C
ATOM    621  OH  TYR A  70      23.665  62.096 -21.041  1.00  0.00      LA0  O
ATOM    622  HH  TYR A  70      24.607  62.247 -21.198  1.00  0.00      LA0  H
ATOM    623  C   TYR A  70      23.933  62.164 -13.241  1.00  0.00      LA0  C
ATOM    624  O   TYR A  70      24.756  61.824 -12.397  1.00  0.00      LA0  O
ATOM    625  N   ALA A  71      22.752  62.722 -12.952  1.00  0.00      LA0  N
ATOM    626  H   ALA A  71      22.148  63.033 -13.688  1.00  0.00      LA0  H
ATOM    627  CA  ALA A  71      22.373  62.898 -11.559  1.00  0.00      LA0  C
ATOM    628  CB  ALA A  71      22.041  64.362 -11.282  1.00  0.00      LA0  C
ATOM    629  C   ALA A  71      21.184  62.037 -11.181  1.00  0.00      LA0  C
ATOM    630  O   ALA A  71      20.058  62.250 -11.616  1.00  0.00      LA0  O
ATOM    631  N   PRO A  72      21.475  61.024 -10.332  1.00  0.00      LA0  N
ATOM    632  CD  PRO A  72      22.796  60.672  -9.829  1.00  0.00      LA0  C
ATOM    633  CA  PRO A  72      20.428  60.101  -9.879  1.00  0.00      LA0  C
ATOM    634  CB  PRO A  72      21.197  59.161  -8.944  1.00  0.00      LA0  C
ATOM    635  CG  PRO A  72      22.648  59.219  -9.402  1.00  0.00      LA0  C
ATOM    636  C   PRO A  72      19.223  60.749  -9.205  1.00  0.00      LA0  C
ATOM    637  O   PRO A  72      18.075  60.424  -9.478  1.00  0.00      LA0  O
ATOM    638  N   VAL A  73      19.548  61.656  -8.273  1.00  0.00      LA0  N
ATOM    639  H   VAL A  73      20.488  61.978  -8.180  1.00  0.00      LA0  H
ATOM    640  CA  VAL A  73      18.490  62.355  -7.544  1.00  0.00      LA0  C
ATOM    641  CB  VAL A  73      18.503  61.991  -6.053  1.00  0.00      LA0  C
ATOM    642  CG1 VAL A  73      17.948  60.587  -5.831  1.00  0.00      LA0  C
ATOM    643  CG2 VAL A  73      19.887  62.175  -5.425  1.00  0.00      LA0  C
ATOM    644  C   VAL A  73      18.676  63.843  -7.723  1.00  0.00      LA0  C
ATOM    645  O   VAL A  73      19.697  64.270  -8.254  1.00  0.00      LA0  O
ATOM    646  N   SER A  74      17.675  64.603  -7.272  1.00  0.00      LA0  N
ATOM    647  H   SER A  74      16.907  64.244  -6.733  1.00  0.00      LA0  H
ATOM    648  CA  SER A  74      17.905  66.039  -7.341  1.00  0.00      LA0  C
ATOM    649  CB  SER A  74      16.584  66.781  -7.560  1.00  0.00      LA0  C
ATOM    650  OG  SER A  74      15.735  66.015  -8.427  1.00  0.00      LA0  O
ATOM    651  HG  SER A  74      15.286  65.412  -7.828  1.00  0.00      LA0  H
ATOM    652  C   SER A  74      18.628  66.531  -6.104  1.00  0.00      LA0  C
ATOM    653  O   SER A  74      18.850  65.785  -5.155  1.00  0.00      LA0  O
ATOM    654  N   GLY A  75      18.991  67.813  -6.142  1.00  0.00      LA0  N
ATOM    655  H   GLY A  75      18.909  68.358  -6.977  1.00  0.00      LA0  H
ATOM    656  CA  GLY A  75      19.532  68.355  -4.909  1.00  0.00      LA0  C
ATOM    657  C   GLY A  75      20.853  69.063  -5.083  1.00  0.00      LA0  C
ATOM    658  O   GLY A  75      21.309  69.368  -6.180  1.00  0.00      LA0  O
ATOM    659  N   GLU A  76      21.407  69.347  -3.906  1.00  0.00      LA0  N
ATOM    660  H   GLU A  76      21.057  68.856  -3.108  1.00  0.00      LA0  H
ATOM    661  CA  GLU A  76      22.526  70.270  -3.767  1.00  0.00      LA0  C
ATOM    662  CB  GLU A  76      22.240  71.060  -2.492  1.00  0.00      LA0  C
ATOM    663  CG  GLU A  76      23.167  72.199  -2.064  1.00  0.00      LA0  C
ATOM    664  CD  GLU A  76      22.630  72.721  -0.742  1.00  0.00      LA0  C
ATOM    665  OE1 GLU A  76      21.541  73.293  -0.714  1.00  0.00      LA0  O
ATOM    666  OE2 GLU A  76      23.237  72.481   0.299  1.00  0.00      LA0  O
ATOM    667  C   GLU A  76      23.834  69.509  -3.693  1.00  0.00      LA0  C
ATOM    668  O   GLU A  76      23.958  68.519  -2.980  1.00  0.00      LA0  O
ATOM    669  N   ILE A  77      24.815  69.990  -4.459  1.00  0.00      LA0  N
ATOM    670  H   ILE A  77      24.670  70.827  -4.986  1.00  0.00      LA0  H
ATOM    671  CA  ILE A  77      26.112  69.325  -4.365  1.00  0.00      LA0  C
ATOM    672  CB  ILE A  77      26.972  69.539  -5.620  1.00  0.00      LA0  C
ATOM    673  CG2 ILE A  77      28.168  68.582  -5.595  1.00  0.00      LA0  C
ATOM    674  CG1 ILE A  77      26.178  69.452  -6.930  1.00  0.00      LA0  C
ATOM    675  CD1 ILE A  77      25.513  68.100  -7.189  1.00  0.00      LA0  C
ATOM    676  C   ILE A  77      26.858  69.818  -3.144  1.00  0.00      LA0  C
ATOM    677  O   ILE A  77      27.344  70.939  -3.105  1.00  0.00      LA0  O
ATOM    678  N   VAL A  78      26.907  68.947  -2.134  1.00  0.00      LA0  N
ATOM    679  H   VAL A  78      26.550  68.021  -2.264  1.00  0.00      LA0  H
ATOM    680  CA  VAL A  78      27.564  69.415  -0.915  1.00  0.00      LA0  C
ATOM    681  CB  VAL A  78      26.829  68.939   0.341  1.00  0.00      LA0  C
ATOM    682  CG1 VAL A  78      25.502  69.684   0.473  1.00  0.00      LA0  C
ATOM    683  CG2 VAL A  78      26.659  67.418   0.391  1.00  0.00      LA0  C
ATOM    684  C   VAL A  78      29.051  69.134  -0.823  1.00  0.00      LA0  C
ATOM    685  O   VAL A  78      29.768  69.751  -0.048  1.00  0.00      LA0  O
ATOM    686  N   ALA A  79      29.495  68.179  -1.652  1.00  0.00      LA0  N
ATOM    687  H   ALA A  79      28.882  67.668  -2.257  1.00  0.00      LA0  H
ATOM    688  CA  ALA A  79      30.933  67.931  -1.674  1.00  0.00      LA0  C
ATOM    689  CB  ALA A  79      31.352  66.957  -0.567  1.00  0.00      LA0  C
ATOM    690  C   ALA A  79      31.329  67.330  -2.996  1.00  0.00      LA0  C
ATOM    691  O   ALA A  79      30.533  66.656  -3.636  1.00  0.00      LA0  O
ATOM    692  N   VAL A  80      32.582  67.588  -3.369  1.00  0.00      LA0  N
ATOM    693  H   VAL A  80      33.204  68.106  -2.784  1.00  0.00      LA0  H
ATOM    694  CA  VAL A  80      33.119  66.859  -4.512  1.00  0.00      LA0  C
ATOM    695  CB  VAL A  80      33.592  67.815  -5.615  1.00  0.00      LA0  C
ATOM    696  CG1 VAL A  80      32.395  68.500  -6.265  1.00  0.00      LA0  C
ATOM    697  CG2 VAL A  80      34.637  68.824  -5.123  1.00  0.00      LA0  C
ATOM    698  C   VAL A  80      34.258  65.996  -4.029  1.00  0.00      LA0  C
ATOM    699  O   VAL A  80      34.702  66.143  -2.899  1.00  0.00      LA0  O
ATOM    700  N   ASN A  81      34.716  65.115  -4.917  1.00  0.00      LA0  N
ATOM    701  H   ASN A  81      34.260  64.970  -5.798  1.00  0.00      LA0  H
ATOM    702  CA  ASN A  81      35.964  64.435  -4.590  1.00  0.00      LA0  C
ATOM    703  CB  ASN A  81      35.884  62.984  -5.044  1.00  0.00      LA0  C
ATOM    704  CG  ASN A  81      37.107  62.186  -4.637  1.00  0.00      LA0  C
ATOM    705  OD1 ASN A  81      38.098  62.688  -4.127  1.00  0.00      LA0  O
ATOM    706  ND2 ASN A  81      36.978  60.889  -4.897  1.00  0.00      LA0  N
ATOM    707 HD21 ASN A  81      36.142  60.559  -5.337  1.00  0.00      LA0  H
ATOM    708 HD22 ASN A  81      37.678  60.205  -4.684  1.00  0.00      LA0  H
ATOM    709  C   ASN A  81      37.143  65.141  -5.221  1.00  0.00      LA0  C
ATOM    710  O   ASN A  81      37.519  64.877  -6.357  1.00  0.00      LA0  O
ATOM    711  N   ASP A  82      37.694  66.066  -4.430  1.00  0.00      LA0  N
ATOM    712  H   ASP A  82      37.412  66.156  -3.469  1.00  0.00      LA0  H
ATOM    713  CA  ASP A  82      38.848  66.852  -4.874  1.00  0.00      LA0  C
ATOM    714  CB  ASP A  82      39.326  67.764  -3.732  1.00  0.00      LA0  C
ATOM    715  CG  ASP A  82      39.477  66.968  -2.446  1.00  0.00      LA0  C
ATOM    716  OD1 ASP A  82      40.553  66.429  -2.207  1.00  0.00      LA0  O
ATOM    717  OD2 ASP A  82      38.498  66.852  -1.713  1.00  0.00      LA0  O
ATOM    718  C   ASP A  82      39.990  66.028  -5.453  1.00  0.00      LA0  C
ATOM    719  O   ASP A  82      40.495  66.299  -6.540  1.00  0.00      LA0  O
ATOM    720  N   ALA A  83      40.315  64.956  -4.712  1.00  0.00      LA0  N
ATOM    721  H   ALA A  83      39.951  64.950  -3.776  1.00  0.00      LA0  H
ATOM    722  CA  ALA A  83      41.367  64.027  -5.126  1.00  0.00      LA0  C
ATOM    723  CB  ALA A  83      41.432  62.834  -4.172  1.00  0.00      LA0  C
ATOM    724  C   ALA A  83      41.295  63.497  -6.551  1.00  0.00      LA0  C
ATOM    725  O   ALA A  83      42.306  63.169  -7.159  1.00  0.00      LA0  O
ATOM    726  N   LEU A  84      40.064  63.440  -7.091  1.00  0.00      LA0  N
ATOM    727  H   LEU A  84      39.270  63.766  -6.574  1.00  0.00      LA0  H
ATOM    728  CA  LEU A  84      39.953  62.961  -8.473  1.00  0.00      LA0  C
ATOM    729  CB  LEU A  84      38.496  62.789  -8.897  1.00  0.00      LA0  C
ATOM    730  CG  LEU A  84      37.788  61.647  -8.171  1.00  0.00      LA0  C
ATOM    731  CD1 LEU A  84      36.345  61.501  -8.648  1.00  0.00      LA0  C
ATOM    732  CD2 LEU A  84      38.558  60.330  -8.268  1.00  0.00      LA0  C
ATOM    733  C   LEU A  84      40.691  63.771  -9.527  1.00  0.00      LA0  C
ATOM    734  O   LEU A  84      40.997  63.282 -10.607  1.00  0.00      LA0  O
ATOM    735  N   SER A  85      40.981  65.027  -9.161  1.00  0.00      LA0  N
ATOM    736  H   SER A  85      40.670  65.387  -8.282  1.00  0.00      LA0  H
ATOM    737  CA  SER A  85      41.813  65.846 -10.040  1.00  0.00      LA0  C
ATOM    738  CB  SER A  85      41.894  67.268  -9.481  1.00  0.00      LA0  C
ATOM    739  OG  SER A  85      40.611  67.656  -8.969  1.00  0.00      LA0  O
ATOM    740  HG  SER A  85      40.610  67.393  -8.050  1.00  0.00      LA0  H
ATOM    741  C   SER A  85      43.209  65.276 -10.256  1.00  0.00      LA0  C
ATOM    742  O   SER A  85      43.676  65.074 -11.371  1.00  0.00      LA0  O
ATOM    743  N   ASP A  86      43.839  65.007  -9.108  1.00  0.00      LA0  N
ATOM    744  H   ASP A  86      43.454  65.261  -8.219  1.00  0.00      LA0  H
ATOM    745  CA  ASP A  86      45.223  64.543  -9.126  1.00  0.00      LA0  C
ATOM    746  CB  ASP A  86      45.921  64.933  -7.817  1.00  0.00      LA0  C
ATOM    747  CG  ASP A  86      45.829  66.433  -7.587  1.00  0.00      LA0  C
ATOM    748  OD1 ASP A  86      44.759  66.907  -7.202  1.00  0.00      LA0  O
ATOM    749  OD2 ASP A  86      46.826  67.123  -7.792  1.00  0.00      LA0  O
ATOM    750  C   ASP A  86      45.359  63.054  -9.379  1.00  0.00      LA0  C
ATOM    751  O   ASP A  86      46.392  62.547  -9.805  1.00  0.00      LA0  O
ATOM    752  N   SER A  87      44.251  62.355  -9.107  1.00  0.00      LA0  N
ATOM    753  H   SER A  87      43.485  62.784  -8.629  1.00  0.00      LA0  H
ATOM    754  CA  SER A  87      44.248  60.925  -9.400  1.00  0.00      LA0  C
ATOM    755  CB  SER A  87      44.684  60.161  -8.148  1.00  0.00      LA0  C
ATOM    756  OG  SER A  87      45.896  60.748  -7.643  1.00  0.00      LA0  O
ATOM    757  HG  SER A  87      46.361  61.055  -8.419  1.00  0.00      LA0  H
ATOM    758  C   SER A  87      42.922  60.438  -9.977  1.00  0.00      LA0  C
ATOM    759  O   SER A  87      42.027  59.954  -9.289  1.00  0.00      LA0  O
ATOM    760  N   PRO A  88      42.799  60.629 -11.314  1.00  0.00      LA0  N
ATOM    761  CD  PRO A  88      43.790  61.211 -12.219  1.00  0.00      LA0  C
ATOM    762  CA  PRO A  88      41.540  60.285 -11.981  1.00  0.00      LA0  C
ATOM    763  CB  PRO A  88      41.703  60.963 -13.346  1.00  0.00      LA0  C
ATOM    764  CG  PRO A  88      43.208  60.992 -13.609  1.00  0.00      LA0  C
ATOM    765  C   PRO A  88      41.254  58.789 -12.062  1.00  0.00      LA0  C
ATOM    766  O   PRO A  88      40.108  58.345 -12.050  1.00  0.00      LA0  O
ATOM    767  N   GLU A  89      42.346  58.020 -12.156  1.00  0.00      LA0  N
ATOM    768  H   GLU A  89      43.258  58.417 -12.021  1.00  0.00      LA0  H
ATOM    769  CA  GLU A  89      42.244  56.568 -12.303  1.00  0.00      LA0  C
ATOM    770  CB  GLU A  89      43.633  55.962 -12.573  1.00  0.00      LA0  C
ATOM    771  CG  GLU A  89      44.608  55.886 -11.384  1.00  0.00      LA0  C
ATOM    772  CD  GLU A  89      44.711  57.228 -10.686  1.00  0.00      LA0  C
ATOM    773  OE1 GLU A  89      45.199  58.183 -11.284  1.00  0.00      LA0  O
ATOM    774  OE2 GLU A  89      44.222  57.337  -9.569  1.00  0.00      LA0  O
ATOM    775  C   GLU A  89      41.507  55.854 -11.179  1.00  0.00      LA0  C
ATOM    776  O   GLU A  89      40.930  54.790 -11.375  1.00  0.00      LA0  O
ATOM    777  N   LEU A  90      41.466  56.529 -10.015  1.00  0.00      LA0  N
ATOM    778  H   LEU A  90      42.155  57.249  -9.878  1.00  0.00      LA0  H
ATOM    779  CA  LEU A  90      40.612  56.071  -8.916  1.00  0.00      LA0  C
ATOM    780  CB  LEU A  90      40.592  57.079  -7.768  1.00  0.00      LA0  C
ATOM    781  CG  LEU A  90      41.916  57.208  -7.017  1.00  0.00      LA0  C
ATOM    782  CD1 LEU A  90      41.847  58.316  -5.965  1.00  0.00      LA0  C
ATOM    783  CD2 LEU A  90      42.370  55.875  -6.417  1.00  0.00      LA0  C
ATOM    784  C   LEU A  90      39.179  55.723  -9.282  1.00  0.00      LA0  C
ATOM    785  O   LEU A  90      38.552  54.870  -8.671  1.00  0.00      LA0  O
ATOM    786  N   VAL A  91      38.663  56.399 -10.321  1.00  0.00      LA0  N
ATOM    787  H   VAL A  91      39.212  57.082 -10.807  1.00  0.00      LA0  H
ATOM    788  CA  VAL A  91      37.321  56.002 -10.752  1.00  0.00      LA0  C
ATOM    789  CB  VAL A  91      36.726  57.046 -11.708  1.00  0.00      LA0  C
ATOM    790  CG1 VAL A  91      35.283  56.725 -12.104  1.00  0.00      LA0  C
ATOM    791  CG2 VAL A  91      36.789  58.433 -11.076  1.00  0.00      LA0  C
ATOM    792  C   VAL A  91      37.261  54.596 -11.341  1.00  0.00      LA0  C
ATOM    793  O   VAL A  91      36.315  53.849 -11.140  1.00  0.00      LA0  O
ATOM    794  N   ASN A  92      38.333  54.260 -12.070  1.00  0.00      LA0  N
ATOM    795  H   ASN A  92      39.121  54.874 -12.134  1.00  0.00      LA0  H
ATOM    796  CA  ASN A  92      38.384  52.911 -12.637  1.00  0.00      LA0  C
ATOM    797  CB  ASN A  92      39.411  52.775 -13.756  1.00  0.00      LA0  C
ATOM    798  CG  ASN A  92      39.043  53.701 -14.879  1.00  0.00      LA0  C
ATOM    799  OD1 ASN A  92      39.552  54.807 -14.980  1.00  0.00      LA0  O
ATOM    800  ND2 ASN A  92      38.119  53.218 -15.709  1.00  0.00      LA0  N
ATOM    801 HD21 ASN A  92      37.708  52.311 -15.588  1.00  0.00      LA0  H
ATOM    802 HD22 ASN A  92      37.828  53.786 -16.478  1.00  0.00      LA0  H
ATOM    803  C   ASN A  92      38.670  51.839 -11.621  1.00  0.00      LA0  C
ATOM    804  O   ASN A  92      38.025  50.803 -11.579  1.00  0.00      LA0  O
ATOM    805  N   SER A  93      39.680  52.127 -10.792  1.00  0.00      LA0  N
ATOM    806  H   SER A  93      40.182  52.996 -10.810  1.00  0.00      LA0  H
ATOM    807  CA  SER A  93      40.010  51.124  -9.785  1.00  0.00      LA0  C
ATOM    808  CB  SER A  93      41.351  51.493  -9.154  1.00  0.00      LA0  C
ATOM    809  OG  SER A  93      41.405  52.914  -8.968  1.00  0.00      LA0  O
ATOM    810  HG  SER A  93      41.645  53.064  -8.058  1.00  0.00      LA0  H
ATOM    811  C   SER A  93      38.933  50.962  -8.727  1.00  0.00      LA0  C
ATOM    812  O   SER A  93      38.652  49.880  -8.229  1.00  0.00      LA0  O
ATOM    813  N   GLU A  94      38.355  52.124  -8.393  1.00  0.00      LA0  N
ATOM    814  H   GLU A  94      38.643  52.974  -8.832  1.00  0.00      LA0  H
ATOM    815  CA  GLU A  94      37.432  52.151  -7.265  1.00  0.00      LA0  C
ATOM    816  CB  GLU A  94      38.116  52.774  -6.042  1.00  0.00      LA0  C
ATOM    817  CG  GLU A  94      39.619  52.525  -5.889  1.00  0.00      LA0  C
ATOM    818  CD  GLU A  94      40.035  52.836  -4.473  1.00  0.00      LA0  C
ATOM    819  OE1 GLU A  94      39.983  53.994  -4.074  1.00  0.00      LA0  O
ATOM    820  OE2 GLU A  94      40.353  51.910  -3.734  1.00  0.00      LA0  O
ATOM    821  C   GLU A  94      36.113  52.877  -7.519  1.00  0.00      LA0  C
ATOM    822  O   GLU A  94      35.809  53.878  -6.876  1.00  0.00      LA0  O
ATOM    823  N   PRO A  95      35.284  52.341  -8.449  1.00  0.00      LA0  N
ATOM    824  CD  PRO A  95      35.404  51.053  -9.129  1.00  0.00      LA0  C
ATOM    825  CA  PRO A  95      34.110  53.111  -8.894  1.00  0.00      LA0  C
ATOM    826  CB  PRO A  95      33.556  52.255 -10.033  1.00  0.00      LA0  C
ATOM    827  CG  PRO A  95      34.028  50.837  -9.738  1.00  0.00      LA0  C
ATOM    828  C   PRO A  95      33.085  53.414  -7.810  1.00  0.00      LA0  C
ATOM    829  O   PRO A  95      32.500  54.487  -7.739  1.00  0.00      LA0  O
ATOM    830  N   TYR A  96      32.892  52.414  -6.934  1.00  0.00      LA0  N
ATOM    831  H   TYR A  96      33.408  51.566  -7.045  1.00  0.00      LA0  H
ATOM    832  CA  TYR A  96      31.952  52.630  -5.831  1.00  0.00      LA0  C
ATOM    833  CB  TYR A  96      31.375  51.302  -5.325  1.00  0.00      LA0  C
ATOM    834  CG  TYR A  96      30.712  50.541  -6.445  1.00  0.00      LA0  C
ATOM    835  CD1 TYR A  96      29.349  50.769  -6.718  1.00  0.00      LA0  C
ATOM    836  CE1 TYR A  96      28.747  50.089  -7.789  1.00  0.00      LA0  C
ATOM    837  CD2 TYR A  96      31.481  49.628  -7.190  1.00  0.00      LA0  C
ATOM    838  CE2 TYR A  96      30.879  48.946  -8.255  1.00  0.00      LA0  C
ATOM    839  CZ  TYR A  96      29.524  49.189  -8.543  1.00  0.00      LA0  C
ATOM    840  OH  TYR A  96      28.945  48.516  -9.599  1.00  0.00      LA0  O
ATOM    841  HH  TYR A  96      29.121  47.586  -9.445  1.00  0.00      LA0  H
ATOM    842  C   TYR A  96      32.537  53.378  -4.646  1.00  0.00      LA0  C
ATOM    843  O   TYR A  96      31.894  53.595  -3.622  1.00  0.00      LA0  O
ATOM    844  N   ALA A  97      33.823  53.677  -4.799  1.00  0.00      LA0  N
ATOM    845  H   ALA A  97      34.247  53.777  -5.699  1.00  0.00      LA0  H
ATOM    846  CA  ALA A  97      34.650  53.748  -3.612  1.00  0.00      LA0  C
ATOM    847  CB  ALA A  97      35.445  52.446  -3.563  1.00  0.00      LA0  C
ATOM    848  C   ALA A  97      35.480  55.020  -3.639  1.00  0.00      LA0  C
ATOM    849  O   ALA A  97      34.895  56.093  -3.702  1.00  0.00      LA0  O
ATOM    850  N   GLY A  98      36.820  54.903  -3.642  1.00  0.00      LA0  N
ATOM    851  H   GLY A  98      37.324  54.040  -3.551  1.00  0.00      LA0  H
ATOM    852  CA  GLY A  98      37.631  56.121  -3.702  1.00  0.00      LA0  C
ATOM    853  C   GLY A  98      37.386  57.005  -4.913  1.00  0.00      LA0  C
ATOM    854  O   GLY A  98      37.530  58.219  -4.863  1.00  0.00      LA0  O
ATOM    855  N   GLY A  99      36.952  56.356  -6.002  1.00  0.00      LA0  N
ATOM    856  H   GLY A  99      36.868  55.359  -6.010  1.00  0.00      LA0  H
ATOM    857  CA  GLY A  99      36.539  57.144  -7.160  1.00  0.00      LA0  C
ATOM    858  C   GLY A  99      35.097  57.627  -7.154  1.00  0.00      LA0  C
ATOM    859  O   GLY A  99      34.489  57.846  -8.196  1.00  0.00      LA0  O
ATOM    860  N   TRP A 100      34.565  57.815  -5.932  1.00  0.00      LA0  N
ATOM    861  H   TRP A 100      35.080  57.570  -5.112  1.00  0.00      LA0  H
ATOM    862  CA  TRP A 100      33.288  58.519  -5.834  1.00  0.00      LA0  C
ATOM    863  CB  TRP A 100      32.769  58.521  -4.385  1.00  0.00      LA0  C
ATOM    864  CG  TRP A 100      33.617  59.367  -3.450  1.00  0.00      LA0  C
ATOM    865  CD2 TRP A 100      33.368  60.718  -3.000  1.00  0.00      LA0  C
ATOM    866  CE2 TRP A 100      34.445  61.083  -2.122  1.00  0.00      LA0  C
ATOM    867  CE3 TRP A 100      32.339  61.647  -3.265  1.00  0.00      LA0  C
ATOM    868  CD1 TRP A 100      34.817  58.997  -2.824  1.00  0.00      LA0  C
ATOM    869  NE1 TRP A 100      35.308  59.997  -2.046  1.00  0.00      LA0  N
ATOM    870  HE1 TRP A 100      36.154  59.964  -1.550  1.00  0.00      LA0  H
ATOM    871  CZ2 TRP A 100      34.464  62.361  -1.524  1.00  0.00      LA0  C
ATOM    872  CZ3 TRP A 100      32.371  62.922  -2.662  1.00  0.00      LA0  C
ATOM    873  CH2 TRP A 100      33.427  63.278  -1.796  1.00  0.00      LA0  C
ATOM    874  C   TRP A 100      33.408  59.930  -6.375  1.00  0.00      LA0  C
ATOM    875  O   TRP A 100      34.442  60.563  -6.227  1.00  0.00      LA0  O
ATOM    876  N   ILE A 101      32.337  60.387  -7.022  1.00  0.00      LA0  N
ATOM    877  H   ILE A 101      31.487  59.862  -7.045  1.00  0.00      LA0  H
ATOM    878  CA  ILE A 101      32.486  61.689  -7.665  1.00  0.00      LA0  C
ATOM    879  CB  ILE A 101      31.786  61.682  -9.033  1.00  0.00      LA0  C
ATOM    880  CG2 ILE A 101      32.018  62.979  -9.818  1.00  0.00      LA0  C
ATOM    881  CG1 ILE A 101      32.235  60.455  -9.834  1.00  0.00      LA0  C
ATOM    882  CD1 ILE A 101      31.365  60.180 -11.058  1.00  0.00      LA0  C
ATOM    883  C   ILE A 101      32.033  62.839  -6.782  1.00  0.00      LA0  C
ATOM    884  O   ILE A 101      32.761  63.794  -6.534  1.00  0.00      LA0  O
ATOM    885  N   PHE A 102      30.787  62.702  -6.300  1.00  0.00      LA0  N
ATOM    886  H   PHE A 102      30.231  61.891  -6.491  1.00  0.00      LA0  H
ATOM    887  CA  PHE A 102      30.274  63.803  -5.488  1.00  0.00      LA0  C
ATOM    888  CB  PHE A 102      29.764  64.966  -6.360  1.00  0.00      LA0  C
ATOM    889  CG  PHE A 102      28.556  64.598  -7.193  1.00  0.00      LA0  C
ATOM    890  CD1 PHE A 102      28.738  63.977  -8.447  1.00  0.00      LA0  C
ATOM    891  CD2 PHE A 102      27.266  64.908  -6.713  1.00  0.00      LA0  C
ATOM    892  CE1 PHE A 102      27.617  63.695  -9.248  1.00  0.00      LA0  C
ATOM    893  CE2 PHE A 102      26.143  64.626  -7.514  1.00  0.00      LA0  C
ATOM    894  CZ  PHE A 102      26.331  64.039  -8.782  1.00  0.00      LA0  C
ATOM    895  C   PHE A 102      29.233  63.380  -4.477  1.00  0.00      LA0  C
ATOM    896  O   PHE A 102      28.537  62.386  -4.645  1.00  0.00      LA0  O
ATOM    897  N   LYS A 103      29.158  64.190  -3.420  1.00  0.00      LA0  N
ATOM    898  H   LYS A 103      29.736  65.004  -3.401  1.00  0.00      LA0  H
ATOM    899  CA  LYS A 103      28.058  64.037  -2.479  1.00  0.00      LA0  C
ATOM    900  CB  LYS A 103      28.507  64.328  -1.055  1.00  0.00      LA0  C
ATOM    901  CG  LYS A 103      29.074  63.116  -0.335  1.00  0.00      LA0  C
ATOM    902  CD  LYS A 103      29.473  63.475   1.093  1.00  0.00      LA0  C
ATOM    903  CE  LYS A 103      29.774  62.239   1.934  1.00  0.00      LA0  C
ATOM    904  NZ  LYS A 103      28.541  61.477   2.177  1.00  0.00      LA0  N
ATOM    905  HZ1 LYS A 103      28.687  60.464   1.993  1.00  0.00      LA0  H
ATOM    906  HZ2 LYS A 103      28.237  61.609   3.169  1.00  0.00      LA0  H
ATOM    907  HZ3 LYS A 103      27.744  61.836   1.611  1.00  0.00      LA0  H
ATOM    908  C   LYS A 103      26.924  64.972  -2.812  1.00  0.00      LA0  C
ATOM    909  O   LYS A 103      27.067  66.191  -2.817  1.00  0.00      LA0  O
ATOM    910  N   ILE A 104      25.786  64.336  -3.073  1.00  0.00      LA0  N
ATOM    911  H   ILE A 104      25.753  63.339  -3.002  1.00  0.00      LA0  H
ATOM    912  CA  ILE A 104      24.575  65.120  -3.225  1.00  0.00      LA0  C
ATOM    913  CB  ILE A 104      23.880  64.757  -4.550  1.00  0.00      LA0  C
ATOM    914  CG2 ILE A 104      23.471  63.283  -4.611  1.00  0.00      LA0  C
ATOM    915  CG1 ILE A 104      22.735  65.717  -4.881  1.00  0.00      LA0  C
ATOM    916  CD1 ILE A 104      22.204  65.517  -6.300  1.00  0.00      LA0  C
ATOM    917  C   ILE A 104      23.667  65.005  -2.009  1.00  0.00      LA0  C
ATOM    918  O   ILE A 104      23.276  63.942  -1.539  1.00  0.00      LA0  O
ATOM    919  N   LYS A 105      23.350  66.192  -1.504  1.00  0.00      LA0  N
ATOM    920  H   LYS A 105      23.721  67.007  -1.947  1.00  0.00      LA0  H
ATOM    921  CA  LYS A 105      22.218  66.317  -0.598  1.00  0.00      LA0  C
ATOM    922  CB  LYS A 105      22.396  67.644   0.131  1.00  0.00      LA0  C
ATOM    923  CG  LYS A 105      21.233  68.240   0.924  1.00  0.00      LA0  C
ATOM    924  CD  LYS A 105      21.593  69.709   1.121  1.00  0.00      LA0  C
ATOM    925  CE  LYS A 105      20.525  70.628   1.704  1.00  0.00      LA0  C
ATOM    926  NZ  LYS A 105      20.968  72.005   1.455  1.00  0.00      LA0  N
ATOM    927  HZ1 LYS A 105      20.532  72.727   2.050  1.00  0.00      LA0  H
ATOM    928  HZ2 LYS A 105      22.009  72.093   1.496  1.00  0.00      LA0  H
ATOM    929  HZ3 LYS A 105      20.805  72.263   0.456  1.00  0.00      LA0  H
ATOM    930  C   LYS A 105      20.959  66.289  -1.442  1.00  0.00      LA0  C
ATOM    931  O   LYS A 105      20.632  67.257  -2.117  1.00  0.00      LA0  O
ATOM    932  N   ALA A 106      20.307  65.120  -1.400  1.00  0.00      LA0  N
ATOM    933  H   ALA A 106      20.643  64.378  -0.824  1.00  0.00      LA0  H
ATOM    934  CA  ALA A 106      19.082  64.984  -2.185  1.00  0.00      LA0  C
ATOM    935  CB  ALA A 106      18.542  63.556  -2.104  1.00  0.00      LA0  C
ATOM    936  C   ALA A 106      17.992  65.930  -1.728  1.00  0.00      LA0  C
ATOM    937  O   ALA A 106      18.039  66.466  -0.625  1.00  0.00      LA0  O
ATOM    938  N   SER A 107      17.010  66.096  -2.616  1.00  0.00      LA0  N
ATOM    939  H   SER A 107      17.049  65.639  -3.509  1.00  0.00      LA0  H
ATOM    940  CA  SER A 107      15.836  66.874  -2.233  1.00  0.00      LA0  C
ATOM    941  CB  SER A 107      14.959  67.148  -3.455  1.00  0.00      LA0  C
ATOM    942  OG  SER A 107      15.732  66.987  -4.650  1.00  0.00      LA0  O
ATOM    943  HG  SER A 107      15.620  66.062  -4.901  1.00  0.00      LA0  H
ATOM    944  C   SER A 107      15.011  66.203  -1.150  1.00  0.00      LA0  C
ATOM    945  O   SER A 107      14.604  66.816  -0.170  1.00  0.00      LA0  O
ATOM    946  N   ASP A 108      14.802  64.899  -1.385  1.00  0.00      LA0  N
ATOM    947  H   ASP A 108      15.151  64.458  -2.218  1.00  0.00      LA0  H
ATOM    948  CA  ASP A 108      14.012  64.112  -0.444  1.00  0.00      LA0  C
ATOM    949  CB  ASP A 108      12.521  64.202  -0.832  1.00  0.00      LA0  C
ATOM    950  CG  ASP A 108      11.540  63.581   0.165  1.00  0.00      LA0  C
ATOM    951  OD1 ASP A 108      11.933  62.853   1.071  1.00  0.00      LA0  O
ATOM    952  OD2 ASP A 108      10.343  63.787  -0.001  1.00  0.00      LA0  O
ATOM    953  C   ASP A 108      14.522  62.687  -0.484  1.00  0.00      LA0  C
ATOM    954  O   ASP A 108      14.954  62.187  -1.516  1.00  0.00      LA0  O
ATOM    955  N   GLU A 109      14.450  62.036   0.681  1.00  0.00      LA0  N
ATOM    956  H   GLU A 109      13.946  62.507   1.407  1.00  0.00      LA0  H
ATOM    957  CA  GLU A 109      14.725  60.600   0.729  1.00  0.00      LA0  C
ATOM    958  CB  GLU A 109      14.542  60.089   2.162  1.00  0.00      LA0  C
ATOM    959  CG  GLU A 109      15.311  60.871   3.240  1.00  0.00      LA0  C
ATOM    960  CD  GLU A 109      16.772  60.463   3.302  1.00  0.00      LA0  C
ATOM    961  OE1 GLU A 109      17.120  59.630   4.132  1.00  0.00      LA0  O
ATOM    962  OE2 GLU A 109      17.591  60.984   2.551  1.00  0.00      LA0  O
ATOM    963  C   GLU A 109      13.846  59.805  -0.234  1.00  0.00      LA0  C
ATOM    964  O   GLU A 109      14.254  58.814  -0.829  1.00  0.00      LA0  O
ATOM    965  N   SER A 110      12.607  60.308  -0.401  1.00  0.00      LA0  N
ATOM    966  H   SER A 110      12.330  61.146   0.078  1.00  0.00      LA0  H
ATOM    967  CA  SER A 110      11.679  59.630  -1.307  1.00  0.00      LA0  C
ATOM    968  CB  SER A 110      10.300  60.293  -1.250  1.00  0.00      LA0  C
ATOM    969  OG  SER A 110      10.357  61.601  -1.821  1.00  0.00      LA0  O
ATOM    970  HG  SER A 110      10.323  62.232  -1.096  1.00  0.00      LA0  H
ATOM    971  C   SER A 110      12.155  59.477  -2.748  1.00  0.00      LA0  C
ATOM    972  O   SER A 110      11.783  58.546  -3.458  1.00  0.00      LA0  O
ATOM    973  N   GLU A 111      13.047  60.408  -3.146  1.00  0.00      LA0  N
ATOM    974  H   GLU A 111      13.313  61.149  -2.526  1.00  0.00      LA0  H
ATOM    975  CA  GLU A 111      13.598  60.343  -4.502  1.00  0.00      LA0  C
ATOM    976  CB  GLU A 111      14.573  61.486  -4.774  1.00  0.00      LA0  C
ATOM    977  CG  GLU A 111      13.972  62.888  -4.699  1.00  0.00      LA0  C
ATOM    978  CD  GLU A 111      15.016  63.893  -5.140  1.00  0.00      LA0  C
ATOM    979  OE1 GLU A 111      15.977  64.127  -4.417  1.00  0.00      LA0  O
ATOM    980  OE2 GLU A 111      14.874  64.467  -6.211  1.00  0.00      LA0  O
ATOM    981  C   GLU A 111      14.261  59.027  -4.880  1.00  0.00      LA0  C
ATOM    982  O   GLU A 111      14.389  58.689  -6.053  1.00  0.00      LA0  O
ATOM    983  N   LEU A 112      14.641  58.262  -3.839  1.00  0.00      LA0  N
ATOM    984  H   LEU A 112      14.533  58.608  -2.904  1.00  0.00      LA0  H
ATOM    985  CA  LEU A 112      15.147  56.909  -4.076  1.00  0.00      LA0  C
ATOM    986  CB  LEU A 112      15.442  56.203  -2.753  1.00  0.00      LA0  C
ATOM    987  CG  LEU A 112      16.560  56.860  -1.943  1.00  0.00      LA0  C
ATOM    988  CD1 LEU A 112      16.721  56.208  -0.570  1.00  0.00      LA0  C
ATOM    989  CD2 LEU A 112      17.877  56.894  -2.716  1.00  0.00      LA0  C
ATOM    990  C   LEU A 112      14.285  56.010  -4.953  1.00  0.00      LA0  C
ATOM    991  O   LEU A 112      14.790  55.141  -5.660  1.00  0.00      LA0  O
ATOM    992  N   GLU A 113      12.966  56.249  -4.919  1.00  0.00      LA0  N
ATOM    993  H   GLU A 113      12.558  56.958  -4.340  1.00  0.00      LA0  H
ATOM    994  CA  GLU A 113      12.167  55.360  -5.760  1.00  0.00      LA0  C
ATOM    995  CB  GLU A 113      10.878  54.916  -5.061  1.00  0.00      LA0  C
ATOM    996  CG  GLU A 113      11.155  54.216  -3.719  1.00  0.00      LA0  C
ATOM    997  CD  GLU A 113      12.297  53.217  -3.856  1.00  0.00      LA0  C
ATOM    998  OE1 GLU A 113      12.165  52.220  -4.560  1.00  0.00      LA0  O
ATOM    999  OE2 GLU A 113      13.369  53.470  -3.317  1.00  0.00      LA0  O
ATOM   1000  C   GLU A 113      11.971  55.775  -7.204  1.00  0.00      LA0  C
ATOM   1001  O   GLU A 113      11.312  55.119  -7.998  1.00  0.00      LA0  O
ATOM   1002  N   SER A 114      12.669  56.865  -7.541  1.00  0.00      LA0  N
ATOM   1003  H   SER A 114      13.083  57.461  -6.856  1.00  0.00      LA0  H
ATOM   1004  CA  SER A 114      12.929  57.096  -8.960  1.00  0.00      LA0  C
ATOM   1005  CB  SER A 114      13.330  58.555  -9.179  1.00  0.00      LA0  C
ATOM   1006  OG  SER A 114      12.725  59.378  -8.172  1.00  0.00      LA0  O
ATOM   1007  HG  SER A 114      13.383  59.476  -7.488  1.00  0.00      LA0  H
ATOM   1008  C   SER A 114      14.010  56.179  -9.526  1.00  0.00      LA0  C
ATOM   1009  O   SER A 114      14.232  56.083 -10.727  1.00  0.00      LA0  O
ATOM   1010  N   LEU A 115      14.715  55.533  -8.582  1.00  0.00      LA0  N
ATOM   1011  H   LEU A 115      14.459  55.540  -7.617  1.00  0.00      LA0  H
ATOM   1012  CA  LEU A 115      15.909  54.809  -8.984  1.00  0.00      LA0  C
ATOM   1013  CB  LEU A 115      17.106  55.311  -8.190  1.00  0.00      LA0  C
ATOM   1014  CG  LEU A 115      17.399  56.789  -8.402  1.00  0.00      LA0  C
ATOM   1015  CD1 LEU A 115      18.464  57.248  -7.419  1.00  0.00      LA0  C
ATOM   1016  CD2 LEU A 115      17.759  57.112  -9.853  1.00  0.00      LA0  C
ATOM   1017  C   LEU A 115      15.795  53.315  -8.818  1.00  0.00      LA0  C
ATOM   1018  O   LEU A 115      15.069  52.787  -7.976  1.00  0.00      LA0  O
ATOM   1019  N   LEU A 116      16.588  52.664  -9.674  1.00  0.00      LA0  N
ATOM   1020  H   LEU A 116      17.264  53.197 -10.186  1.00  0.00      LA0  H
ATOM   1021  CA  LEU A 116      16.659  51.207  -9.691  1.00  0.00      LA0  C
ATOM   1022  CB  LEU A 116      17.541  50.738 -10.857  1.00  0.00      LA0  C
ATOM   1023  CG  LEU A 116      16.950  50.813 -12.275  1.00  0.00      LA0  C
ATOM   1024  CD1 LEU A 116      16.662  52.227 -12.779  1.00  0.00      LA0  C
ATOM   1025  CD2 LEU A 116      17.849  50.078 -13.266  1.00  0.00      LA0  C
ATOM   1026  C   LEU A 116      17.258  50.718  -8.392  1.00  0.00      LA0  C
ATOM   1027  O   LEU A 116      18.167  51.340  -7.857  1.00  0.00      LA0  O
ATOM   1028  N   ASP A 117      16.711  49.611  -7.892  1.00  0.00      LA0  N
ATOM   1029  H   ASP A 117      15.991  49.078  -8.340  1.00  0.00      LA0  H
ATOM   1030  CA  ASP A 117      17.427  48.976  -6.793  1.00  0.00      LA0  C
ATOM   1031  CB  ASP A 117      16.428  48.246  -5.878  1.00  0.00      LA0  C
ATOM   1032  CG  ASP A 117      15.913  46.970  -6.523  1.00  0.00      LA0  C
ATOM   1033  OD1 ASP A 117      16.109  45.910  -5.943  1.00  0.00      LA0  O
ATOM   1034  OD2 ASP A 117      15.382  47.026  -7.628  1.00  0.00      LA0  O
ATOM   1035  C   ASP A 117      18.485  48.052  -7.374  1.00  0.00      LA0  C
ATOM   1036  O   ASP A 117      18.713  48.052  -8.581  1.00  0.00      LA0  O
ATOM   1037  N   ALA A 118      19.081  47.231  -6.495  1.00  0.00      LA0  N
ATOM   1038  H   ALA A 118      18.854  47.292  -5.524  1.00  0.00      LA0  H
ATOM   1039  CA  ALA A 118      19.967  46.195  -7.018  1.00  0.00      LA0  C
ATOM   1040  CB  ALA A 118      20.522  45.335  -5.887  1.00  0.00      LA0  C
ATOM   1041  C   ALA A 118      19.311  45.290  -8.047  1.00  0.00      LA0  C
ATOM   1042  O   ALA A 118      19.814  45.112  -9.146  1.00  0.00      LA0  O
ATOM   1043  N   THR A 119      18.142  44.755  -7.671  1.00  0.00      LA0  N
ATOM   1044  H   THR A 119      17.714  45.014  -6.804  1.00  0.00      LA0  H
ATOM   1045  CA  THR A 119      17.460  43.817  -8.567  1.00  0.00      LA0  C
ATOM   1046  CB  THR A 119      16.195  43.274  -7.896  1.00  0.00      LA0  C
ATOM   1047  OG1 THR A 119      16.387  43.157  -6.480  1.00  0.00      LA0  O
ATOM   1048  HG1 THR A 119      16.168  44.019  -6.124  1.00  0.00      LA0  H
ATOM   1049  CG2 THR A 119      15.760  41.937  -8.501  1.00  0.00      LA0  C
ATOM   1050  C   THR A 119      17.127  44.388  -9.941  1.00  0.00      LA0  C
ATOM   1051  O   THR A 119      17.323  43.784 -10.991  1.00  0.00      LA0  O
ATOM   1052  N   ALA A 120      16.631  45.631  -9.897  1.00  0.00      LA0  N
ATOM   1053  H   ALA A 120      16.453  46.079  -9.015  1.00  0.00      LA0  H
ATOM   1054  CA  ALA A 120      16.362  46.275 -11.178  1.00  0.00      LA0  C
ATOM   1055  CB  ALA A 120      15.536  47.544 -10.983  1.00  0.00      LA0  C
ATOM   1056  C   ALA A 120      17.619  46.583 -11.977  1.00  0.00      LA0  C
ATOM   1057  O   ALA A 120      17.639  46.512 -13.201  1.00  0.00      LA0  O
ATOM   1058  N   TYR A 121      18.693  46.895 -11.231  1.00  0.00      LA0  N
ATOM   1059  H   TYR A 121      18.642  46.931 -10.230  1.00  0.00      LA0  H
ATOM   1060  CA  TYR A 121      19.963  47.094 -11.923  1.00  0.00      LA0  C
ATOM   1061  CB  TYR A 121      21.009  47.704 -10.989  1.00  0.00      LA0  C
ATOM   1062  CG  TYR A 121      22.091  48.415 -11.773  1.00  0.00      LA0  C
ATOM   1063  CD1 TYR A 121      21.727  49.368 -12.748  1.00  0.00      LA0  C
ATOM   1064  CE1 TYR A 121      22.732  50.034 -13.465  1.00  0.00      LA0  C
ATOM   1065  CD2 TYR A 121      23.441  48.118 -11.496  1.00  0.00      LA0  C
ATOM   1066  CE2 TYR A 121      24.449  48.787 -12.210  1.00  0.00      LA0  C
ATOM   1067  CZ  TYR A 121      24.079  49.729 -13.191  1.00  0.00      LA0  C
ATOM   1068  OH  TYR A 121      25.053  50.376 -13.923  1.00  0.00      LA0  O
ATOM   1069  HH  TYR A 121      25.922  50.162 -13.591  1.00  0.00      LA0  H
ATOM   1070  C   TYR A 121      20.492  45.847 -12.606  1.00  0.00      LA0  C
ATOM   1071  O   TYR A 121      20.978  45.900 -13.726  1.00  0.00      LA0  O
ATOM   1072  N   GLU A 122      20.301  44.718 -11.909  1.00  0.00      LA0  N
ATOM   1073  H   GLU A 122      19.999  44.778 -10.960  1.00  0.00      LA0  H
ATOM   1074  CA  GLU A 122      20.570  43.403 -12.494  1.00  0.00      LA0  C
ATOM   1075  CB  GLU A 122      20.076  42.310 -11.546  1.00  0.00      LA0  C
ATOM   1076  CG  GLU A 122      20.914  42.167 -10.274  1.00  0.00      LA0  C
ATOM   1077  CD  GLU A 122      22.267  41.608 -10.649  1.00  0.00      LA0  C
ATOM   1078  OE1 GLU A 122      22.301  40.591 -11.335  1.00  0.00      LA0  O
ATOM   1079  OE2 GLU A 122      23.279  42.198 -10.284  1.00  0.00      LA0  O
ATOM   1080  C   GLU A 122      19.929  43.234 -13.856  1.00  0.00      LA0  C
ATOM   1081  O   GLU A 122      20.582  42.989 -14.861  1.00  0.00      LA0  O
ATOM   1082  N   ALA A 123      18.603  43.463 -13.844  1.00  0.00      LA0  N
ATOM   1083  H   ALA A 123      18.154  43.625 -12.962  1.00  0.00      LA0  H
ATOM   1084  CA  ALA A 123      17.857  43.417 -15.102  1.00  0.00      LA0  C
ATOM   1085  CB  ALA A 123      16.382  43.740 -14.857  1.00  0.00      LA0  C
ATOM   1086  C   ALA A 123      18.396  44.344 -16.184  1.00  0.00      LA0  C
ATOM   1087  O   ALA A 123      18.530  43.989 -17.347  1.00  0.00      LA0  O
ATOM   1088  N   LEU A 124      18.742  45.565 -15.742  1.00  0.00      LA0  N
ATOM   1089  H   LEU A 124      18.607  45.806 -14.779  1.00  0.00      LA0  H
ATOM   1090  CA  LEU A 124      19.382  46.480 -16.689  1.00  0.00      LA0  C
ATOM   1091  CB  LEU A 124      19.585  47.854 -16.040  1.00  0.00      LA0  C
ATOM   1092  CG  LEU A 124      19.999  48.964 -17.014  1.00  0.00      LA0  C
ATOM   1093  CD1 LEU A 124      18.942  49.210 -18.092  1.00  0.00      LA0  C
ATOM   1094  CD2 LEU A 124      20.367  50.254 -16.282  1.00  0.00      LA0  C
ATOM   1095  C   LEU A 124      20.687  45.944 -17.265  1.00  0.00      LA0  C
ATOM   1096  O   LEU A 124      21.022  46.136 -18.427  1.00  0.00      LA0  O
ATOM   1097  N   LEU A 125      21.409  45.226 -16.399  1.00  0.00      LA0  N
ATOM   1098  H   LEU A 125      21.072  45.028 -15.476  1.00  0.00      LA0  H
ATOM   1099  CA  LEU A 125      22.667  44.656 -16.860  1.00  0.00      LA0  C
ATOM   1100  CB  LEU A 125      23.699  44.590 -15.732  1.00  0.00      LA0  C
ATOM   1101  CG  LEU A 125      23.970  45.898 -14.981  1.00  0.00      LA0  C
ATOM   1102  CD1 LEU A 125      25.054  45.688 -13.924  1.00  0.00      LA0  C
ATOM   1103  CD2 LEU A 125      24.297  47.077 -15.900  1.00  0.00      LA0  C
ATOM   1104  C   LEU A 125      22.563  43.313 -17.565  1.00  0.00      LA0  C
ATOM   1105  O   LEU A 125      23.556  42.615 -17.748  1.00  0.00      LA0  O
ATOM   1106  N   GLU A 126      21.336  42.978 -18.000  1.00  0.00      LA0  N
ATOM   1107  H   GLU A 126      20.511  43.476 -17.732  1.00  0.00      LA0  H
ATOM   1108  CA  GLU A 126      21.295  41.943 -19.031  1.00  0.00      LA0  C
ATOM   1109  CB  GLU A 126      19.915  41.269 -19.120  1.00  0.00      LA0  C
ATOM   1110  CG  GLU A 126      19.314  40.736 -17.803  1.00  0.00      LA0  C
ATOM   1111  CD  GLU A 126      20.215  39.738 -17.088  1.00  0.00      LA0  C
ATOM   1112  OE1 GLU A 126      20.971  39.013 -17.731  1.00  0.00      LA0  O
ATOM   1113  OE2 GLU A 126      20.227  39.723 -15.861  1.00  0.00      LA0  O
ATOM   1114  C   GLU A 126      21.711  42.540 -20.366  1.00  0.00      LA0  C
ATOM   1115  O   GLU A 126      22.680  42.139 -21.004  1.00  0.00      LA0  O
ATOM   1116  N   ASP A 127      20.967  43.604 -20.707  1.00  0.00      LA0  N
ATOM   1117  H   ASP A 127      20.089  43.775 -20.258  1.00  0.00      LA0  H
ATOM   1118  CA  ASP A 127      21.332  44.431 -21.857  1.00  0.00      LA0  C
ATOM   1119  CB  ASP A 127      20.194  45.393 -22.204  1.00  0.00      LA0  C
ATOM   1120  CG  ASP A 127      19.060  44.645 -22.872  1.00  0.00      LA0  C
ATOM   1121  OD1 ASP A 127      18.828  44.869 -24.056  1.00  0.00      LA0  O
ATOM   1122  OD2 ASP A 127      18.425  43.815 -22.228  1.00  0.00      LA0  O
ATOM   1123  C   ASP A 127      22.633  45.202 -21.701  1.00  0.00      LA0  C
ATOM   1124  O   ASP A 127      23.355  45.446 -22.660  1.00  0.00      LA0  O
ATOM   1125  N   GLU A 128      22.928  45.552 -20.434  1.00  0.00      LA0  N
ATOM   1126  H   GLU A 128      22.212  45.397 -19.754  1.00  0.00      LA0  H
ATOM   1127  CA  GLU A 128      24.198  46.191 -20.048  1.00  0.00      LA0  C
ATOM   1128  CB  GLU A 128      25.197  45.157 -19.497  1.00  0.00      LA0  C
ATOM   1129  CG  GLU A 128      26.395  45.788 -18.767  1.00  0.00      LA0  C
ATOM   1130  CD  GLU A 128      27.495  44.773 -18.480  1.00  0.00      LA0  C
ATOM   1131  OE1 GLU A 128      27.807  44.540 -17.314  1.00  0.00      LA0  O
ATOM   1132  OE2 GLU A 128      28.085  44.255 -19.425  1.00  0.00      LA0  O
ATOM   1133  C   GLU A 128      24.869  47.071 -21.099  1.00  0.00      LA0  C
ATOM   1134  O   GLU A 128      24.929  48.292 -21.010  1.00  0.00      LA0  O
END
