# Supplementary material for: Large scale analyses of genotype-phenotype relationships of glycine decarboxylase mutations and neurological disease severity
Source: PLoS Comput Biol. 2020 May 18;16(5):e1007871. doi: 10.1371/journal.pcbi.1007871 (PMC7259800; doi:10.1371/journal.pcbi.1007871)
Supplement: S1 Appendix — (ZIP) [file pcbi.1007871.s011.zip › S1_Appendix/cluspro.TH.ecoli/model.000.13.pdb]

HEADER rec.pdb
REMARK original generated coordinate pdb file
ATOM      1  N   GLN A   4      22.318  45.643  17.313  1.00  0.00      RA0  N
ATOM      2  H   GLN A   4      21.358  45.808  17.102  1.00  0.00      RA0  H
ATOM      3  CA  GLN A   4      23.356  46.702  17.078  1.00  0.00      RA0  C
ATOM      4  CB  GLN A   4      22.869  48.053  17.600  1.00  0.00      RA0  C
ATOM      5  CG  GLN A   4      23.786  49.205  17.191  1.00  0.00      RA0  C
ATOM      6  CD  GLN A   4      23.188  50.517  17.646  1.00  0.00      RA0  C
ATOM      7  OE1 GLN A   4      22.916  50.734  18.819  1.00  0.00      RA0  O
ATOM      8  NE2 GLN A   4      22.995  51.390  16.641  1.00  0.00      RA0  N
ATOM      9 HE21 GLN A   4      23.230  51.158  15.698  1.00  0.00      RA0  H
ATOM     10 HE22 GLN A   4      22.603  52.293  16.822  1.00  0.00      RA0  H
ATOM     11  C   GLN A   4      24.669  46.292  17.706  1.00  0.00      RA0  C
ATOM     12  O   GLN A   4      24.709  45.892  18.876  1.00  0.00      RA0  O
ATOM     13  N   THR A   5      25.745  46.374  16.923  1.00  0.00      RA0  N
ATOM     14  H   THR A   5      25.674  46.794  16.023  1.00  0.00      RA0  H
ATOM     15  CA  THR A   5      27.040  45.928  17.398  1.00  0.00      RA0  C
ATOM     16  CB  THR A   5      27.992  45.734  16.192  1.00  0.00      RA0  C
ATOM     17  OG1 THR A   5      29.299  45.333  16.620  1.00  0.00      RA0  O
ATOM     18  HG1 THR A   5      29.756  44.990  15.843  1.00  0.00      RA0  H
ATOM     19  CG2 THR A   5      28.083  46.975  15.303  1.00  0.00      RA0  C
ATOM     20  C   THR A   5      27.567  46.895  18.439  1.00  0.00      RA0  C
ATOM     21  O   THR A   5      27.394  48.098  18.287  1.00  0.00      RA0  O
ATOM     22  N   PRO A   6      28.258  46.395  19.466  1.00  0.00      RA0  N
ATOM     23  CD  PRO A   6      28.411  44.983  19.788  1.00  0.00      RA0  C
ATOM     24  CA  PRO A   6      28.957  47.285  20.399  1.00  0.00      RA0  C
ATOM     25  CB  PRO A   6      29.665  46.299  21.334  1.00  0.00      RA0  C
ATOM     26  CG  PRO A   6      28.859  45.005  21.239  1.00  0.00      RA0  C
ATOM     27  C   PRO A   6      29.941  48.233  19.721  1.00  0.00      RA0  C
ATOM     28  O   PRO A   6      30.283  49.284  20.285  1.00  0.00      RA0  O
ATOM     29  N   LEU A   7      30.378  47.879  18.514  1.00  0.00      RA0  N
ATOM     30  H   LEU A   7      30.059  47.035  18.076  1.00  0.00      RA0  H
ATOM     31  CA  LEU A   7      31.322  48.712  17.757  1.00  0.00      RA0  C
ATOM     32  CB  LEU A   7      32.173  47.819  16.861  1.00  0.00      RA0  C
ATOM     33  CG  LEU A   7      33.071  46.896  17.675  1.00  0.00      RA0  C
ATOM     34  CD1 LEU A   7      33.826  45.893  16.808  1.00  0.00      RA0  C
ATOM     35  CD2 LEU A   7      34.021  47.719  18.532  1.00  0.00      RA0  C
ATOM     36  C   LEU A   7      30.719  49.845  16.928  1.00  0.00      RA0  C
ATOM     37  O   LEU A   7      31.447  50.554  16.256  1.00  0.00      RA0  O
ATOM     38  N   TYR A   8      29.406  50.055  17.033  1.00  0.00      RA0  N
ATOM     39  H   TYR A   8      28.875  49.478  17.657  1.00  0.00      RA0  H
ATOM     40  CA  TYR A   8      28.697  50.975  16.166  1.00  0.00      RA0  C
ATOM     41  CB  TYR A   8      27.231  51.034  16.579  1.00  0.00      RA0  C
ATOM     42  CG  TYR A   8      26.400  51.544  15.431  1.00  0.00      RA0  C
ATOM     43  CD1 TYR A   8      26.000  52.875  15.386  1.00  0.00      RA0  C
ATOM     44  CE1 TYR A   8      25.214  53.326  14.332  1.00  0.00      RA0  C
ATOM     45  CD2 TYR A   8      26.030  50.668  14.420  1.00  0.00      RA0  C
ATOM     46  CE2 TYR A   8      25.242  51.120  13.370  1.00  0.00      RA0  C
ATOM     47  CZ  TYR A   8      24.830  52.445  13.328  1.00  0.00      RA0  C
ATOM     48  OH  TYR A   8      24.035  52.883  12.289  1.00  0.00      RA0  O
ATOM     49  HH  TYR A   8      23.987  52.213  11.619  1.00  0.00      RA0  H
ATOM     50  C   TYR A   8      29.324  52.367  16.213  1.00  0.00      RA0  C
ATOM     51  O   TYR A   8      29.574  52.947  15.173  1.00  0.00      RA0  O
ATOM     52  N   GLU A   9      29.592  52.896  17.409  1.00  0.00      RA0  N
ATOM     53  H   GLU A   9      29.479  52.344  18.234  1.00  0.00      RA0  H
ATOM     54  CA  GLU A   9      30.170  54.230  17.533  1.00  0.00      RA0  C
ATOM     55  CB  GLU A   9      30.096  54.623  19.011  1.00  0.00      RA0  C
ATOM     56  CG  GLU A   9      30.984  55.773  19.487  1.00  0.00      RA0  C
ATOM     57  CD  GLU A   9      32.335  55.217  19.893  1.00  0.00      RA0  C
ATOM     58  OE1 GLU A   9      32.507  53.998  19.869  1.00  0.00      RA0  O
ATOM     59  OE2 GLU A   9      33.219  56.000  20.227  1.00  0.00      RA0  O
ATOM     60  C   GLU A   9      31.558  54.315  16.916  1.00  0.00      RA0  C
ATOM     61  O   GLU A   9      31.888  55.305  16.257  1.00  0.00      RA0  O
ATOM     62  N   GLN A  10      32.378  53.293  17.147  1.00  0.00      RA0  N
ATOM     63  H   GLN A  10      32.125  52.646  17.865  1.00  0.00      RA0  H
ATOM     64  CA  GLN A  10      33.695  53.234  16.494  1.00  0.00      RA0  C
ATOM     65  CB  GLN A  10      34.522  52.060  17.004  1.00  0.00      RA0  C
ATOM     66  CG  GLN A  10      35.128  52.376  18.366  1.00  0.00      RA0  C
ATOM     67  CD  GLN A  10      35.871  53.692  18.265  1.00  0.00      RA0  C
ATOM     68  OE1 GLN A  10      36.844  53.845  17.521  1.00  0.00      RA0  O
ATOM     69  NE2 GLN A  10      35.360  54.637  19.062  1.00  0.00      RA0  N
ATOM     70 HE21 GLN A  10      34.502  54.473  19.577  1.00  0.00      RA0  H
ATOM     71 HE22 GLN A  10      35.664  55.576  19.210  1.00  0.00      RA0  H
ATOM     72  C   GLN A  10      33.576  53.174  14.974  1.00  0.00      RA0  C
ATOM     73  O   GLN A  10      34.322  53.856  14.263  1.00  0.00      RA0  O
ATOM     74  N   HIS A  11      32.625  52.393  14.458  1.00  0.00      RA0  N
ATOM     75  H   HIS A  11      32.024  51.881  15.071  1.00  0.00      RA0  H
ATOM     76  CA  HIS A  11      32.386  52.402  13.014  1.00  0.00      RA0  C
ATOM     77  CB  HIS A  11      31.226  51.501  12.619  1.00  0.00      RA0  C
ATOM     78  CG  HIS A  11      31.505  50.055  12.921  1.00  0.00      RA0  C
ATOM     79  ND1 HIS A  11      32.640  49.409  12.598  1.00  0.00      RA0  N
ATOM     80  HD1 HIS A  11      33.410  49.748  12.087  1.00  0.00      RA0  H
ATOM     81  CD2 HIS A  11      30.636  49.162  13.547  1.00  0.00      RA0  C
ATOM     82  NE2 HIS A  11      31.261  47.966  13.603  1.00  0.00      RA0  N
ATOM     83  CE1 HIS A  11      32.493  48.117  13.022  1.00  0.00      RA0  C
ATOM     84  C   HIS A  11      32.086  53.799  12.504  1.00  0.00      RA0  C
ATOM     85  O   HIS A  11      32.635  54.214  11.489  1.00  0.00      RA0  O
ATOM     86  N   THR A  12      31.245  54.553  13.210  1.00  0.00      RA0  N
ATOM     87  H   THR A  12      30.753  54.205  14.014  1.00  0.00      RA0  H
ATOM     88  CA  THR A  12      30.918  55.903  12.727  1.00  0.00      RA0  C
ATOM     89  CB  THR A  12      29.743  56.405  13.543  1.00  0.00      RA0  C
ATOM     90  OG1 THR A  12      29.647  55.621  14.732  1.00  0.00      RA0  O
ATOM     91  HG1 THR A  12      30.389  55.859  15.282  1.00  0.00      RA0  H
ATOM     92  CG2 THR A  12      28.441  56.292  12.748  1.00  0.00      RA0  C
ATOM     93  C   THR A  12      32.141  56.811  12.783  1.00  0.00      RA0  C
ATOM     94  O   THR A  12      32.362  57.626  11.882  1.00  0.00      RA0  O
ATOM     95  N   LEU A  13      32.932  56.679  13.840  1.00  0.00      RA0  N
ATOM     96  H   LEU A  13      32.731  55.993  14.543  1.00  0.00      RA0  H
ATOM     97  CA  LEU A  13      34.150  57.471  13.973  1.00  0.00      RA0  C
ATOM     98  CB  LEU A  13      34.777  57.308  15.356  1.00  0.00      RA0  C
ATOM     99  CG  LEU A  13      33.909  57.906  16.462  1.00  0.00      RA0  C
ATOM    100  CD1 LEU A  13      34.621  57.858  17.812  1.00  0.00      RA0  C
ATOM    101  CD2 LEU A  13      33.444  59.323  16.123  1.00  0.00      RA0  C
ATOM    102  C   LEU A  13      35.166  57.137  12.881  1.00  0.00      RA0  C
ATOM    103  O   LEU A  13      35.982  57.983  12.507  1.00  0.00      RA0  O
ATOM    104  N   CYS A  14      35.106  55.903  12.378  1.00  0.00      RA0  N
ATOM    105  H   CYS A  14      34.449  55.248  12.755  1.00  0.00      RA0  H
ATOM    106  CA  CYS A  14      35.954  55.426  11.284  1.00  0.00      RA0  C
ATOM    107  CB  CYS A  14      36.263  53.943  11.488  1.00  0.00      RA0  C
ATOM    108  SG  CYS A  14      37.162  53.618  13.032  1.00  0.00      RA0  S
ATOM    109  C   CYS A  14      35.397  55.732   9.892  1.00  0.00      RA0  C
ATOM    110  O   CYS A  14      35.986  55.323   8.897  1.00  0.00      RA0  O
ATOM    111  N   GLY A  15      34.279  56.453   9.826  1.00  0.00      RA0  N
ATOM    112  H   GLY A  15      33.788  56.711  10.658  1.00  0.00      RA0  H
ATOM    113  CA  GLY A  15      33.716  56.889   8.549  1.00  0.00      RA0  C
ATOM    114  C   GLY A  15      32.884  55.831   7.838  1.00  0.00      RA0  C
ATOM    115  O   GLY A  15      32.760  55.840   6.615  1.00  0.00      RA0  O
ATOM    116  N   ALA A  16      32.291  54.925   8.598  1.00  0.00      RA0  N
ATOM    117  H   ALA A  16      32.400  54.969   9.592  1.00  0.00      RA0  H
ATOM    118  CA  ALA A  16      31.456  53.867   8.003  1.00  0.00      RA0  C
ATOM    119  CB  ALA A  16      30.862  52.977   9.084  1.00  0.00      RA0  C
ATOM    120  C   ALA A  16      30.290  54.405   7.149  1.00  0.00      RA0  C
ATOM    121  O   ALA A  16      29.627  55.384   7.501  1.00  0.00      RA0  O
ATOM    122  N   ARG A  17      30.083  53.784   5.991  1.00  0.00      RA0  N
ATOM    123  H   ARG A  17      30.738  53.080   5.712  1.00  0.00      RA0  H
ATOM    124  CA  ARG A  17      28.847  53.954   5.233  1.00  0.00      RA0  C
ATOM    125  CB  ARG A  17      29.154  54.193   3.750  1.00  0.00      RA0  C
ATOM    126  CG  ARG A  17      29.438  55.677   3.446  1.00  0.00      RA0  C
ATOM    127  CD  ARG A  17      30.791  56.018   2.795  1.00  0.00      RA0  C
ATOM    128  NE  ARG A  17      30.951  55.442   1.458  1.00  0.00      RA0  N
ATOM    129  HE  ARG A  17      30.284  54.785   1.083  1.00  0.00      RA0  H
ATOM    130  CZ  ARG A  17      32.047  55.670   0.699  1.00  0.00      RA0  C
ATOM    131  NH1 ARG A  17      32.870  56.677   1.016  1.00  0.00      RA0  N
ATOM    132 HH11 ARG A  17      33.683  56.871   0.462  1.00  0.00      RA0  H
ATOM    133 HH12 ARG A  17      32.671  57.260   1.804  1.00  0.00      RA0  H
ATOM    134  NH2 ARG A  17      32.274  54.865  -0.341  1.00  0.00      RA0  N
ATOM    135 HH21 ARG A  17      33.131  54.725  -0.859  1.00  0.00      RA0  H
ATOM    136 HH22 ARG A  17      31.484  54.333  -0.670  1.00  0.00      RA0  H
ATOM    137  C   ARG A  17      28.052  52.692   5.551  1.00  0.00      RA0  C
ATOM    138  O   ARG A  17      28.424  51.601   5.152  1.00  0.00      RA0  O
ATOM    139  N   MSE A  18      26.942  52.849   6.263  1.00  0.00      RA0  N
ATOM    140  H   MSE A  18      26.590  53.776   6.379  1.00  0.00      RA0  H
ATOM    141  CA  MSE A  18      26.193  51.711   6.787  1.00  0.00      RA0  C
ATOM    142  CB  MSE A  18      25.446  52.093   8.066  1.00  0.00      RA0  C
ATOM    143  CG  MSE A  18      26.313  52.615   9.209  1.00  0.00      RA0  C
ATOM    144  SE  MSE A  18      27.428  51.377   9.878  1.00  0.00      RA0  S
ATOM    145  CE  MSE A  18      27.931  52.312  11.328  1.00  0.00      RA0  C
ATOM    146  C   MSE A  18      25.153  51.143   5.804  1.00  0.00      RA0  C
ATOM    147  O   MSE A  18      24.553  51.880   5.013  1.00  0.00      RA0  O
ATOM    148  N   VAL A  19      24.946  49.837   5.891  1.00  0.00      RA0  N
ATOM    149  H   VAL A  19      25.507  49.282   6.506  1.00  0.00      RA0  H
ATOM    150  CA  VAL A  19      23.825  49.171   5.232  1.00  0.00      RA0  C
ATOM    151  CB  VAL A  19      24.274  48.463   3.941  1.00  0.00      RA0  C
ATOM    152  CG1 VAL A  19      24.662  49.469   2.857  1.00  0.00      RA0  C
ATOM    153  CG2 VAL A  19      25.376  47.428   4.191  1.00  0.00      RA0  C
ATOM    154  C   VAL A  19      23.218  48.169   6.201  1.00  0.00      RA0  C
ATOM    155  O   VAL A  19      23.788  47.884   7.248  1.00  0.00      RA0  O
ATOM    156  N   ASP A  20      22.059  47.624   5.854  1.00  0.00      RA0  N
ATOM    157  H   ASP A  20      21.593  47.928   5.018  1.00  0.00      RA0  H
ATOM    158  CA  ASP A  20      21.501  46.561   6.663  1.00  0.00      RA0  C
ATOM    159  CB  ASP A  20      19.975  46.426   6.546  1.00  0.00      RA0  C
ATOM    160  CG  ASP A  20      19.507  45.296   7.459  1.00  0.00      RA0  C
ATOM    161  OD1 ASP A  20      19.352  45.534   8.650  1.00  0.00      RA0  O
ATOM    162  OD2 ASP A  20      19.378  44.161   6.995  1.00  0.00      RA0  O
ATOM    163  C   ASP A  20      22.132  45.251   6.279  1.00  0.00      RA0  C
ATOM    164  O   ASP A  20      22.216  44.922   5.097  1.00  0.00      RA0  O
ATOM    165  N   PHE A  21      22.592  44.496   7.272  1.00  0.00      RA0  N
ATOM    166  H   PHE A  21      22.350  44.825   8.178  1.00  0.00      RA0  H
ATOM    167  CA  PHE A  21      23.096  43.151   7.053  1.00  0.00      RA0  C
ATOM    168  CB  PHE A  21      24.597  43.118   7.345  1.00  0.00      RA0  C
ATOM    169  CG  PHE A  21      25.248  41.859   6.821  1.00  0.00      RA0  C
ATOM    170  CD1 PHE A  21      25.057  41.472   5.476  1.00  0.00      RA0  C
ATOM    171  CD2 PHE A  21      26.057  41.099   7.693  1.00  0.00      RA0  C
ATOM    172  CE1 PHE A  21      25.689  40.311   4.995  1.00  0.00      RA0  C
ATOM    173  CE2 PHE A  21      26.692  39.940   7.209  1.00  0.00      RA0  C
ATOM    174  CZ  PHE A  21      26.505  39.558   5.865  1.00  0.00      RA0  C
ATOM    175  C   PHE A  21      22.320  42.193   7.937  1.00  0.00      RA0  C
ATOM    176  O   PHE A  21      22.596  42.069   9.137  1.00  0.00      RA0  O
ATOM    177  N   HIS A  22      21.303  41.559   7.363  1.00  0.00      RA0  N
ATOM    178  H   HIS A  22      21.026  41.917   6.471  1.00  0.00      RA0  H
ATOM    179  CA  HIS A  22      20.471  40.614   8.117  1.00  0.00      RA0  C
ATOM    180  CB  HIS A  22      21.166  39.298   8.497  1.00  0.00      RA0  C
ATOM    181  CG  HIS A  22      22.113  38.761   7.454  1.00  0.00      RA0  C
ATOM    182  ND1 HIS A  22      21.874  38.691   6.131  1.00  0.00      RA0  N
ATOM    183  HD1 HIS A  22      21.079  39.004   5.652  1.00  0.00      RA0  H
ATOM    184  CD2 HIS A  22      23.369  38.210   7.714  1.00  0.00      RA0  C
ATOM    185  NE2 HIS A  22      23.882  37.801   6.533  1.00  0.00      RA0  N
ATOM    186  CE1 HIS A  22      22.967  38.096   5.553  1.00  0.00      RA0  C
ATOM    187  C   HIS A  22      19.960  41.183   9.440  1.00  0.00      RA0  C
ATOM    188  O   HIS A  22      19.955  40.491  10.463  1.00  0.00      RA0  O
ATOM    189  N   GLY A  23      19.505  42.437   9.388  1.00  0.00      RA0  N
ATOM    190  H   GLY A  23      19.596  43.015   8.571  1.00  0.00      RA0  H
ATOM    191  CA  GLY A  23      18.932  43.124  10.542  1.00  0.00      RA0  C
ATOM    192  C   GLY A  23      19.890  43.995  11.343  1.00  0.00      RA0  C
ATOM    193  O   GLY A  23      19.437  44.796  12.172  1.00  0.00      RA0  O
ATOM    194  N   TRP A  24      21.199  43.837  11.104  1.00  0.00      RA0  N
ATOM    195  H   TRP A  24      21.476  43.260  10.335  1.00  0.00      RA0  H
ATOM    196  CA  TRP A  24      22.255  44.642  11.761  1.00  0.00      RA0  C
ATOM    197  CB  TRP A  24      23.525  43.826  12.010  1.00  0.00      RA0  C
ATOM    198  CG  TRP A  24      23.342  42.672  12.962  1.00  0.00      RA0  C
ATOM    199  CD2 TRP A  24      23.864  42.553  14.302  1.00  0.00      RA0  C
ATOM    200  CE2 TRP A  24      23.506  41.275  14.787  1.00  0.00      RA0  C
ATOM    201  CE3 TRP A  24      24.611  43.408  15.102  1.00  0.00      RA0  C
ATOM    202  CD1 TRP A  24      22.688  41.458  12.712  1.00  0.00      RA0  C
ATOM    203  NE1 TRP A  24      22.786  40.633  13.787  1.00  0.00      RA0  N
ATOM    204  HE1 TRP A  24      22.442  39.713  13.824  1.00  0.00      RA0  H
ATOM    205  CZ2 TRP A  24      23.897  40.887  16.062  1.00  0.00      RA0  C
ATOM    206  CZ3 TRP A  24      24.997  43.006  16.375  1.00  0.00      RA0  C
ATOM    207  CH2 TRP A  24      24.643  41.751  16.854  1.00  0.00      RA0  C
ATOM    208  C   TRP A  24      22.688  45.819  10.866  1.00  0.00      RA0  C
ATOM    209  O   TRP A  24      22.888  45.636   9.658  1.00  0.00      RA0  O
ATOM    210  N   MSE A  25      22.893  46.987  11.457  1.00  0.00      RA0  N
ATOM    211  H   MSE A  25      22.779  47.047  12.445  1.00  0.00      RA0  H
ATOM    212  CA  MSE A  25      23.476  48.111  10.726  1.00  0.00      RA0  C
ATOM    213  CB  MSE A  25      22.976  49.441  11.279  1.00  0.00      RA0  C
ATOM    214  CG  MSE A  25      21.604  49.778  10.701  1.00  0.00      RA0  C
ATOM    215  SE  MSE A  25      21.707  50.037   8.924  1.00  0.00      RA0  S
ATOM    216  CE  MSE A  25      19.949  49.969   8.549  1.00  0.00      RA0  C
ATOM    217  C   MSE A  25      24.996  47.992  10.758  1.00  0.00      RA0  C
ATOM    218  O   MSE A  25      25.620  48.212  11.805  1.00  0.00      RA0  O
ATOM    219  N   MSE A  26      25.570  47.665   9.596  1.00  0.00      RA0  N
ATOM    220  H   MSE A  26      25.006  47.605   8.765  1.00  0.00      RA0  H
ATOM    221  CA  MSE A  26      26.991  47.305   9.476  1.00  0.00      RA0  C
ATOM    222  CB  MSE A  26      27.113  45.807   9.171  1.00  0.00      RA0  C
ATOM    223  CG  MSE A  26      26.563  44.876  10.251  1.00  0.00      RA0  C
ATOM    224  SE  MSE A  26      27.450  44.996  11.809  1.00  0.00      RA0  S
ATOM    225  CE  MSE A  26      29.007  44.293  11.244  1.00  0.00      RA0  C
ATOM    226  C   MSE A  26      27.654  48.087   8.358  1.00  0.00      RA0  C
ATOM    227  O   MSE A  26      27.010  48.437   7.362  1.00  0.00      RA0  O
ATOM    228  N   PRO A  27      28.947  48.385   8.499  1.00  0.00      RA0  N
ATOM    229  CD  PRO A  27      29.790  48.115   9.654  1.00  0.00      RA0  C
ATOM    230  CA  PRO A  27      29.642  49.103   7.432  1.00  0.00      RA0  C
ATOM    231  CB  PRO A  27      31.016  49.385   8.040  1.00  0.00      RA0  C
ATOM    232  CG  PRO A  27      30.864  49.181   9.544  1.00  0.00      RA0  C
ATOM    233  C   PRO A  27      29.809  48.337   6.132  1.00  0.00      RA0  C
ATOM    234  O   PRO A  27      30.370  47.255   6.112  1.00  0.00      RA0  O
ATOM    235  N   LEU A  28      29.304  48.907   5.043  1.00  0.00      RA0  N
ATOM    236  H   LEU A  28      28.811  49.773   5.130  1.00  0.00      RA0  H
ATOM    237  CA  LEU A  28      29.578  48.382   3.716  1.00  0.00      RA0  C
ATOM    238  CB  LEU A  28      28.628  49.059   2.717  1.00  0.00      RA0  C
ATOM    239  CG  LEU A  28      29.008  48.994   1.230  1.00  0.00      RA0  C
ATOM    240  CD1 LEU A  28      29.146  47.567   0.703  1.00  0.00      RA0  C
ATOM    241  CD2 LEU A  28      28.066  49.841   0.376  1.00  0.00      RA0  C
ATOM    242  C   LEU A  28      31.047  48.677   3.374  1.00  0.00      RA0  C
ATOM    243  O   LEU A  28      31.740  47.875   2.750  1.00  0.00      RA0  O
ATOM    244  N   HIS A  29      31.473  49.864   3.749  1.00  0.00      RA0  N
ATOM    245  H   HIS A  29      30.881  50.528   4.206  1.00  0.00      RA0  H
ATOM    246  CA  HIS A  29      32.866  50.280   3.592  1.00  0.00      RA0  C
ATOM    247  CB  HIS A  29      33.242  50.568   2.119  1.00  0.00      RA0  C
ATOM    248  CG  HIS A  29      32.162  51.297   1.351  1.00  0.00      RA0  C
ATOM    249  ND1 HIS A  29      31.949  51.131   0.038  1.00  0.00      RA0  N
ATOM    250  HD1 HIS A  29      32.485  50.609  -0.602  1.00  0.00      RA0  H
ATOM    251  CD2 HIS A  29      31.230  52.220   1.822  1.00  0.00      RA0  C
ATOM    252  NE2 HIS A  29      30.455  52.599   0.783  1.00  0.00      RA0  N
ATOM    253  CE1 HIS A  29      30.900  51.925  -0.324  1.00  0.00      RA0  C
ATOM    254  C   HIS A  29      33.078  51.495   4.461  1.00  0.00      RA0  C
ATOM    255  O   HIS A  29      32.143  52.009   5.054  1.00  0.00      RA0  O
ATOM    256  N   TYR A  30      34.310  51.984   4.483  1.00  0.00      RA0  N
ATOM    257  H   TYR A  30      35.052  51.487   4.022  1.00  0.00      RA0  H
ATOM    258  CA  TYR A  30      34.651  53.153   5.285  1.00  0.00      RA0  C
ATOM    259  CB  TYR A  30      35.693  52.801   6.347  1.00  0.00      RA0  C
ATOM    260  CG  TYR A  30      35.189  51.802   7.360  1.00  0.00      RA0  C
ATOM    261  CD1 TYR A  30      35.234  50.439   7.094  1.00  0.00      RA0  C
ATOM    262  CE1 TYR A  30      34.867  49.528   8.077  1.00  0.00      RA0  C
ATOM    263  CD2 TYR A  30      34.713  52.254   8.584  1.00  0.00      RA0  C
ATOM    264  CE2 TYR A  30      34.351  51.345   9.570  1.00  0.00      RA0  C
ATOM    265  CZ  TYR A  30      34.458  49.983   9.324  1.00  0.00      RA0  C
ATOM    266  OH  TYR A  30      34.165  49.081  10.327  1.00  0.00      RA0  O
ATOM    267  HH  TYR A  30      34.296  48.200   9.991  1.00  0.00      RA0  H
ATOM    268  C   TYR A  30      35.253  54.249   4.414  1.00  0.00      RA0  C
ATOM    269  O   TYR A  30      35.986  55.144   4.908  1.00  0.00      RA0  O
ATOM    270  N   GLY A  31      34.939  54.191   3.122  1.00  0.00      RA0  N
ATOM    271  H   GLY A  31      34.379  53.425   2.813  1.00  0.00      RA0  H
ATOM    272  CA  GLY A  31      35.396  55.192   2.164  1.00  0.00      RA0  C
ATOM    273  C   GLY A  31      35.870  54.611   0.843  1.00  0.00      RA0  C
ATOM    274  O   GLY A  31      35.830  55.287  -0.186  1.00  0.00      RA0  O
ATOM    275  N   SER A  32      36.371  53.386   0.873  1.00  0.00      RA0  N
ATOM    276  H   SER A  32      36.447  52.861   1.726  1.00  0.00      RA0  H
ATOM    277  CA  SER A  32      36.822  52.713  -0.340  1.00  0.00      RA0  C
ATOM    278  CB  SER A  32      38.180  53.230  -0.820  1.00  0.00      RA0  C
ATOM    279  OG  SER A  32      38.399  52.807  -2.172  1.00  0.00      RA0  O
ATOM    280  HG  SER A  32      37.881  53.400  -2.708  1.00  0.00      RA0  H
ATOM    281  C   SER A  32      36.839  51.207  -0.179  1.00  0.00      RA0  C
ATOM    282  O   SER A  32      37.762  50.674   0.427  1.00  0.00      RA0  O
ATOM    283  N   GLN A  33      35.845  50.502  -0.721  1.00  0.00      RA0  N
ATOM    284  H   GLN A  33      35.092  50.998  -1.164  1.00  0.00      RA0  H
ATOM    285  CA  GLN A  33      35.849  49.061  -0.607  1.00  0.00      RA0  C
ATOM    286  CB  GLN A  33      34.499  48.379  -0.891  1.00  0.00      RA0  C
ATOM    287  CG  GLN A  33      34.139  47.916  -2.311  1.00  0.00      RA0  C
ATOM    288  CD  GLN A  33      32.800  47.202  -2.235  1.00  0.00      RA0  C
ATOM    289  OE1 GLN A  33      31.940  47.565  -1.447  1.00  0.00      RA0  O
ATOM    290  NE2 GLN A  33      32.663  46.141  -3.044  1.00  0.00      RA0  N
ATOM    291 HE21 GLN A  33      33.351  45.850  -3.703  1.00  0.00      RA0  H
ATOM    292 HE22 GLN A  33      31.843  45.558  -3.033  1.00  0.00      RA0  H
ATOM    293  C   GLN A  33      37.031  48.413  -1.333  1.00  0.00      RA0  C
ATOM    294  O   GLN A  33      37.523  47.372  -0.893  1.00  0.00      RA0  O
ATOM    295  N   ILE A  34      37.509  49.068  -2.395  1.00  0.00      RA0  N
ATOM    296  H   ILE A  34      37.065  49.930  -2.637  1.00  0.00      RA0  H
ATOM    297  CA  ILE A  34      38.654  48.569  -3.148  1.00  0.00      RA0  C
ATOM    298  CB  ILE A  34      38.831  49.217  -4.541  1.00  0.00      RA0  C
ATOM    299  CG2 ILE A  34      39.194  50.712  -4.494  1.00  0.00      RA0  C
ATOM    300  CG1 ILE A  34      39.831  48.382  -5.358  1.00  0.00      RA0  C
ATOM    301  CD1 ILE A  34      40.018  48.853  -6.801  1.00  0.00      RA0  C
ATOM    302  C   ILE A  34      39.923  48.647  -2.283  1.00  0.00      RA0  C
ATOM    303  O   ILE A  34      40.670  47.668  -2.171  1.00  0.00      RA0  O
ATOM    304  N   ASP A  35      40.147  49.782  -1.638  1.00  0.00      RA0  N
ATOM    305  H   ASP A  35      39.514  50.552  -1.732  1.00  0.00      RA0  H
ATOM    306  CA  ASP A  35      41.325  49.899  -0.740  1.00  0.00      RA0  C
ATOM    307  CB  ASP A  35      41.313  51.385  -0.378  1.00  0.00      RA0  C
ATOM    308  CG  ASP A  35      42.447  51.891   0.478  1.00  0.00      RA0  C
ATOM    309  OD1 ASP A  35      42.437  53.080   0.788  1.00  0.00      RA0  O
ATOM    310  OD2 ASP A  35      43.278  51.128   0.954  1.00  0.00      RA0  O
ATOM    311  C   ASP A  35      41.294  48.934   0.434  1.00  0.00      RA0  C
ATOM    312  O   ASP A  35      42.322  48.467   0.867  1.00  0.00      RA0  O
ATOM    313  N   GLU A  36      40.101  48.658   0.971  1.00  0.00      RA0  N
ATOM    314  H   GLU A  36      39.290  49.128   0.614  1.00  0.00      RA0  H
ATOM    315  CA  GLU A  36      39.930  47.753   2.067  1.00  0.00      RA0  C
ATOM    316  CB  GLU A  36      38.495  47.916   2.583  1.00  0.00      RA0  C
ATOM    317  CG  GLU A  36      38.318  49.305   3.220  1.00  0.00      RA0  C
ATOM    318  CD  GLU A  36      36.857  49.723   3.325  1.00  0.00      RA0  C
ATOM    319  OE1 GLU A  36      36.022  48.903   3.706  1.00  0.00      RA0  O
ATOM    320  OE2 GLU A  36      36.556  50.883   3.027  1.00  0.00      RA0  O
ATOM    321  C   GLU A  36      40.307  46.333   1.615  1.00  0.00      RA0  C
ATOM    322  O   GLU A  36      41.005  45.602   2.312  1.00  0.00      RA0  O
ATOM    323  N   HIS A  37      39.879  45.973   0.420  1.00  0.00      RA0  N
ATOM    324  H   HIS A  37      39.294  46.606  -0.093  1.00  0.00      RA0  H
ATOM    325  CA  HIS A  37      40.215  44.681  -0.162  1.00  0.00      RA0  C
ATOM    326  CB  HIS A  37      39.554  44.555  -1.533  1.00  0.00      RA0  C
ATOM    327  CG  HIS A  37      39.792  43.184  -2.113  1.00  0.00      RA0  C
ATOM    328  ND1 HIS A  37      38.834  42.247  -2.194  1.00  0.00      RA0  N
ATOM    329  HD1 HIS A  37      37.896  42.348  -1.907  1.00  0.00      RA0  H
ATOM    330  CD2 HIS A  37      40.974  42.670  -2.654  1.00  0.00      RA0  C
ATOM    331  NE2 HIS A  37      40.717  41.408  -3.058  1.00  0.00      RA0  N
ATOM    332  CE1 HIS A  37      39.402  41.146  -2.781  1.00  0.00      RA0  C
ATOM    333  C   HIS A  37      41.729  44.562  -0.269  1.00  0.00      RA0  C
ATOM    334  O   HIS A  37      42.311  43.566   0.198  1.00  0.00      RA0  O
ATOM    335  N   HIS A  38      42.358  45.585  -0.838  1.00  0.00      RA0  N
ATOM    336  H   HIS A  38      41.834  46.392  -1.125  1.00  0.00      RA0  H
ATOM    337  CA  HIS A  38      43.808  45.520  -1.079  1.00  0.00      RA0  C
ATOM    338  CB  HIS A  38      44.251  46.608  -2.053  1.00  0.00      RA0  C
ATOM    339  CG  HIS A  38      43.887  46.182  -3.455  1.00  0.00      RA0  C
ATOM    340  ND1 HIS A  38      44.034  44.924  -3.914  1.00  0.00      RA0  N
ATOM    341  HD1 HIS A  38      44.364  44.145  -3.421  1.00  0.00      RA0  H
ATOM    342  CD2 HIS A  38      43.373  46.976  -4.485  1.00  0.00      RA0  C
ATOM    343  NE2 HIS A  38      43.215  46.178  -5.572  1.00  0.00      RA0  N
ATOM    344  CE1 HIS A  38      43.622  44.918  -5.218  1.00  0.00      RA0  C
ATOM    345  C   HIS A  38      44.615  45.560   0.230  1.00  0.00      RA0  C
ATOM    346  O   HIS A  38      45.719  44.999   0.309  1.00  0.00      RA0  O
ATOM    347  N   ALA A  39      44.057  46.171   1.266  1.00  0.00      RA0  N
ATOM    348  H   ALA A  39      43.204  46.683   1.142  1.00  0.00      RA0  H
ATOM    349  CA  ALA A  39      44.681  46.177   2.596  1.00  0.00      RA0  C
ATOM    350  CB  ALA A  39      43.871  47.026   3.577  1.00  0.00      RA0  C
ATOM    351  C   ALA A  39      44.804  44.774   3.160  1.00  0.00      RA0  C
ATOM    352  O   ALA A  39      45.803  44.428   3.774  1.00  0.00      RA0  O
ATOM    353  N   VAL A  40      43.775  43.962   2.980  1.00  0.00      RA0  N
ATOM    354  H   VAL A  40      42.980  44.275   2.453  1.00  0.00      RA0  H
ATOM    355  CA  VAL A  40      43.819  42.610   3.499  1.00  0.00      RA0  C
ATOM    356  CB  VAL A  40      42.426  41.993   3.511  1.00  0.00      RA0  C
ATOM    357  CG1 VAL A  40      42.462  40.536   3.969  1.00  0.00      RA0  C
ATOM    358  CG2 VAL A  40      41.502  42.843   4.384  1.00  0.00      RA0  C
ATOM    359  C   VAL A  40      44.815  41.795   2.686  1.00  0.00      RA0  C
ATOM    360  O   VAL A  40      45.540  40.958   3.235  1.00  0.00      RA0  O
ATOM    361  N   ARG A  41      44.833  42.021   1.384  1.00  0.00      RA0  N
ATOM    362  H   ARG A  41      44.208  42.700   0.996  1.00  0.00      RA0  H
ATOM    363  CA  ARG A  41      45.711  41.256   0.514  1.00  0.00      RA0  C
ATOM    364  CB  ARG A  41      45.377  41.518  -0.955  1.00  0.00      RA0  C
ATOM    365  CG  ARG A  41      44.061  40.902  -1.427  1.00  0.00      RA0  C
ATOM    366  CD  ARG A  41      44.091  39.373  -1.478  1.00  0.00      RA0  C
ATOM    367  NE  ARG A  41      42.826  38.861  -2.000  1.00  0.00      RA0  N
ATOM    368  HE  ARG A  41      42.453  39.292  -2.840  1.00  0.00      RA0  H
ATOM    369  CZ  ARG A  41      42.175  37.865  -1.333  1.00  0.00      RA0  C
ATOM    370  NH1 ARG A  41      42.762  37.265  -0.282  1.00  0.00      RA0  N
ATOM    371 HH11 ARG A  41      42.267  36.601   0.289  1.00  0.00      RA0  H
ATOM    372 HH12 ARG A  41      43.726  37.417  -0.011  1.00  0.00      RA0  H
ATOM    373  NH2 ARG A  41      40.943  37.495  -1.734  1.00  0.00      RA0  N
ATOM    374 HH21 ARG A  41      40.359  36.830  -1.253  1.00  0.00      RA0  H
ATOM    375 HH22 ARG A  41      40.576  37.902  -2.588  1.00  0.00      RA0  H
ATOM    376  C   ARG A  41      47.191  41.564   0.743  1.00  0.00      RA0  C
ATOM    377  O   ARG A  41      48.022  40.713   0.488  1.00  0.00      RA0  O
ATOM    378  N   THR A  42      47.504  42.765   1.203  1.00  0.00      RA0  N
ATOM    379  H   THR A  42      46.802  43.441   1.427  1.00  0.00      RA0  H
ATOM    380  CA  THR A  42      48.920  43.214   1.247  1.00  0.00      RA0  C
ATOM    381  CB  THR A  42      49.228  44.248   0.156  1.00  0.00      RA0  C
ATOM    382  OG1 THR A  42      48.289  45.321   0.168  1.00  0.00      RA0  O
ATOM    383  HG1 THR A  42      47.445  44.946  -0.049  1.00  0.00      RA0  H
ATOM    384  CG2 THR A  42      49.267  43.603  -1.232  1.00  0.00      RA0  C
ATOM    385  C   THR A  42      49.447  43.592   2.627  1.00  0.00      RA0  C
ATOM    386  O   THR A  42      50.678  43.744   2.797  1.00  0.00      RA0  O
ATOM    387  N   ASP A  43      48.563  43.801   3.601  1.00  0.00      RA0  N
ATOM    388  H   ASP A  43      47.579  43.659   3.492  1.00  0.00      RA0  H
ATOM    389  CA  ASP A  43      49.004  44.310   4.898  1.00  0.00      RA0  C
ATOM    390  CB  ASP A  43      49.093  45.839   4.899  1.00  0.00      RA0  C
ATOM    391  CG  ASP A  43      49.601  46.327   6.243  1.00  0.00      RA0  C
ATOM    392  OD1 ASP A  43      50.085  45.529   7.038  1.00  0.00      RA0  O
ATOM    393  OD2 ASP A  43      49.479  47.509   6.543  1.00  0.00      RA0  O
ATOM    394  C   ASP A  43      48.089  43.764   6.004  1.00  0.00      RA0  C
ATOM    395  O   ASP A  43      48.233  42.591   6.395  1.00  0.00      RA0  O
ATOM    396  N   ALA A  44      47.140  44.565   6.489  1.00  0.00      RA0  N
ATOM    397  H   ALA A  44      46.989  45.498   6.158  1.00  0.00      RA0  H
ATOM    398  CA  ALA A  44      46.194  44.086   7.503  1.00  0.00      RA0  C
ATOM    399  CB  ALA A  44      46.794  44.191   8.904  1.00  0.00      RA0  C
ATOM    400  C   ALA A  44      44.907  44.912   7.458  1.00  0.00      RA0  C
ATOM    401  O   ALA A  44      44.949  46.151   7.470  1.00  0.00      RA0  O
ATOM    402  N   GLY A  45      43.784  44.199   7.443  1.00  0.00      RA0  N
ATOM    403  H   GLY A  45      43.808  43.197   7.428  1.00  0.00      RA0  H
ATOM    404  CA  GLY A  45      42.471  44.813   7.598  1.00  0.00      RA0  C
ATOM    405  C   GLY A  45      41.689  44.078   8.662  1.00  0.00      RA0  C
ATOM    406  O   GLY A  45      42.001  42.941   8.989  1.00  0.00      RA0  O
ATOM    407  N   MSE A  46      40.634  44.695   9.171  1.00  0.00      RA0  N
ATOM    408  H   MSE A  46      40.377  45.618   8.869  1.00  0.00      RA0  H
ATOM    409  CA  MSE A  46      39.783  44.020  10.113  1.00  0.00      RA0  C
ATOM    410  CB  MSE A  46      40.166  44.380  11.545  1.00  0.00      RA0  C
ATOM    411  CG  MSE A  46      39.998  45.871  11.817  1.00  0.00      RA0  C
ATOM    412  SE  MSE A  46      40.454  46.310  13.493  1.00  0.00      RA0  S
ATOM    413  CE  MSE A  46      40.465  48.086  13.243  1.00  0.00      RA0  C
ATOM    414  C   MSE A  46      38.309  44.298   9.904  1.00  0.00      RA0  C
ATOM    415  O   MSE A  46      37.922  45.360   9.435  1.00  0.00      RA0  O
ATOM    416  N   PHE A  47      37.522  43.309  10.307  1.00  0.00      RA0  N
ATOM    417  H   PHE A  47      37.928  42.527  10.784  1.00  0.00      RA0  H
ATOM    418  CA  PHE A  47      36.079  43.300  10.121  1.00  0.00      RA0  C
ATOM    419  CB  PHE A  47      35.643  42.156   9.203  1.00  0.00      RA0  C
ATOM    420  CG  PHE A  47      36.370  42.167   7.881  1.00  0.00      RA0  C
ATOM    421  CD1 PHE A  47      37.568  41.477   7.738  1.00  0.00      RA0  C
ATOM    422  CD2 PHE A  47      35.828  42.851   6.800  1.00  0.00      RA0  C
ATOM    423  CE1 PHE A  47      38.221  41.462   6.512  1.00  0.00      RA0  C
ATOM    424  CE2 PHE A  47      36.477  42.832   5.573  1.00  0.00      RA0  C
ATOM    425  CZ  PHE A  47      37.670  42.135   5.429  1.00  0.00      RA0  C
ATOM    426  C   PHE A  47      35.406  43.063  11.465  1.00  0.00      RA0  C
ATOM    427  O   PHE A  47      35.855  42.232  12.288  1.00  0.00      RA0  O
ATOM    428  N   ASP A  48      34.328  43.799  11.710  1.00  0.00      RA0  N
ATOM    429  H   ASP A  48      33.955  44.388  10.997  1.00  0.00      RA0  H
ATOM    430  CA  ASP A  48      33.477  43.515  12.842  1.00  0.00      RA0  C
ATOM    431  CB  ASP A  48      32.500  44.624  13.192  1.00  0.00      RA0  C
ATOM    432  CG  ASP A  48      31.647  44.035  14.292  1.00  0.00      RA0  C
ATOM    433  OD1 ASP A  48      32.227  43.426  15.172  1.00  0.00      RA0  O
ATOM    434  OD2 ASP A  48      30.423  44.116  14.263  1.00  0.00      RA0  O
ATOM    435  C   ASP A  48      32.610  42.324  12.472  1.00  0.00      RA0  C
ATOM    436  O   ASP A  48      31.790  42.437  11.560  1.00  0.00      RA0  O
ATOM    437  N   VAL A  49      32.811  41.207  13.143  1.00  0.00      RA0  N
ATOM    438  H   VAL A  49      33.383  41.265  13.967  1.00  0.00      RA0  H
ATOM    439  CA  VAL A  49      31.989  40.024  12.914  1.00  0.00      RA0  C
ATOM    440  CB  VAL A  49      32.869  38.867  12.429  1.00  0.00      RA0  C
ATOM    441  CG1 VAL A  49      33.408  39.156  11.029  1.00  0.00      RA0  C
ATOM    442  CG2 VAL A  49      34.032  38.603  13.381  1.00  0.00      RA0  C
ATOM    443  C   VAL A  49      31.198  39.673  14.179  1.00  0.00      RA0  C
ATOM    444  O   VAL A  49      30.904  38.514  14.425  1.00  0.00      RA0  O
ATOM    445  N   SER A  50      30.753  40.704  14.897  1.00  0.00      RA0  N
ATOM    446  H   SER A  50      31.011  41.652  14.676  1.00  0.00      RA0  H
ATOM    447  CA  SER A  50      29.992  40.524  16.126  1.00  0.00      RA0  C
ATOM    448  CB  SER A  50      30.058  41.781  16.987  1.00  0.00      RA0  C
ATOM    449  OG  SER A  50      31.418  41.999  17.373  1.00  0.00      RA0  O
ATOM    450  HG  SER A  50      31.784  42.557  16.687  1.00  0.00      RA0  H
ATOM    451  C   SER A  50      28.561  40.100  15.828  1.00  0.00      RA0  C
ATOM    452  O   SER A  50      27.840  39.673  16.732  1.00  0.00      RA0  O
ATOM    453  N   HIS A  51      28.182  40.234  14.568  1.00  0.00      RA0  N
ATOM    454  H   HIS A  51      28.818  40.671  13.935  1.00  0.00      RA0  H
ATOM    455  CA  HIS A  51      26.905  39.713  14.046  1.00  0.00      RA0  C
ATOM    456  CB  HIS A  51      26.625  40.297  12.655  1.00  0.00      RA0  C
ATOM    457  CG  HIS A  51      27.356  39.523  11.577  1.00  0.00      RA0  C
ATOM    458  ND1 HIS A  51      26.743  38.640  10.771  1.00  0.00      RA0  N
ATOM    459  HD1 HIS A  51      25.783  38.442  10.777  1.00  0.00      RA0  H
ATOM    460  CD2 HIS A  51      28.712  39.571  11.230  1.00  0.00      RA0  C
ATOM    461  NE2 HIS A  51      28.909  38.700  10.205  1.00  0.00      RA0  N
ATOM    462  CE1 HIS A  51      27.691  38.127   9.925  1.00  0.00      RA0  C
ATOM    463  C   HIS A  51      26.854  38.188  14.001  1.00  0.00      RA0  C
ATOM    464  O   HIS A  51      25.781  37.616  13.793  1.00  0.00      RA0  O
ATOM    465  N   MSE A  52      27.981  37.529  14.208  1.00  0.00      RA0  N
ATOM    466  H   MSE A  52      28.809  37.986  14.537  1.00  0.00      RA0  H
ATOM    467  CA  MSE A  52      27.973  36.092  14.266  1.00  0.00      RA0  C
ATOM    468  CB  MSE A  52      29.264  35.500  13.700  1.00  0.00      RA0  C
ATOM    469  CG  MSE A  52      29.496  35.913  12.248  1.00  0.00      RA0  C
ATOM    470  SE  MSE A  52      30.948  35.161  11.500  1.00  0.00      RA0  S
ATOM    471  CE  MSE A  52      30.311  33.482  11.371  1.00  0.00      RA0  C
ATOM    472  C   MSE A  52      27.752  35.628  15.676  1.00  0.00      RA0  C
ATOM    473  O   MSE A  52      28.115  36.314  16.642  1.00  0.00      RA0  O
ATOM    474  N   THR A  53      27.146  34.449  15.781  1.00  0.00      RA0  N
ATOM    475  H   THR A  53      26.970  33.884  14.997  1.00  0.00      RA0  H
ATOM    476  CA  THR A  53      26.714  33.896  17.062  1.00  0.00      RA0  C
ATOM    477  CB  THR A  53      25.290  33.441  16.822  1.00  0.00      RA0  C
ATOM    478  OG1 THR A  53      24.511  34.600  16.483  1.00  0.00      RA0  O
ATOM    479  HG1 THR A  53      24.964  35.013  15.753  1.00  0.00      RA0  H
ATOM    480  CG2 THR A  53      24.698  32.672  18.001  1.00  0.00      RA0  C
ATOM    481  C   THR A  53      27.675  32.794  17.498  1.00  0.00      RA0  C
ATOM    482  O   THR A  53      27.947  31.852  16.754  1.00  0.00      RA0  O
ATOM    483  N   ILE A  54      28.219  32.942  18.699  1.00  0.00      RA0  N
ATOM    484  H   ILE A  54      27.929  33.701  19.283  1.00  0.00      RA0  H
ATOM    485  CA  ILE A  54      29.060  31.923  19.308  1.00  0.00      RA0  C
ATOM    486  CB  ILE A  54      30.194  32.599  20.073  1.00  0.00      RA0  C
ATOM    487  CG2 ILE A  54      31.088  31.574  20.767  1.00  0.00      RA0  C
ATOM    488  CG1 ILE A  54      30.978  33.523  19.139  1.00  0.00      RA0  C
ATOM    489  CD1 ILE A  54      32.047  34.325  19.879  1.00  0.00      RA0  C
ATOM    490  C   ILE A  54      28.161  31.103  20.242  1.00  0.00      RA0  C
ATOM    491  O   ILE A  54      27.425  31.665  21.073  1.00  0.00      RA0  O
ATOM    492  N   VAL A  55      28.184  29.787  20.052  1.00  0.00      RA0  N
ATOM    493  H   VAL A  55      28.853  29.373  19.434  1.00  0.00      RA0  H
ATOM    494  CA  VAL A  55      27.349  28.884  20.811  1.00  0.00      RA0  C
ATOM    495  CB  VAL A  55      26.453  28.086  19.863  1.00  0.00      RA0  C
ATOM    496  CG1 VAL A  55      25.564  27.117  20.638  1.00  0.00      RA0  C
ATOM    497  CG2 VAL A  55      25.653  29.007  18.943  1.00  0.00      RA0  C
ATOM    498  C   VAL A  55      28.281  27.951  21.538  1.00  0.00      RA0  C
ATOM    499  O   VAL A  55      29.040  27.205  20.907  1.00  0.00      RA0  O
ATOM    500  N   ASP A  56      28.211  27.986  22.860  1.00  0.00      RA0  N
ATOM    501  H   ASP A  56      27.577  28.599  23.319  1.00  0.00      RA0  H
ATOM    502  CA  ASP A  56      28.956  27.048  23.671  1.00  0.00      RA0  C
ATOM    503  CB  ASP A  56      29.440  27.726  24.973  1.00  0.00      RA0  C
ATOM    504  CG  ASP A  56      30.533  28.780  24.771  1.00  0.00      RA0  C
ATOM    505  OD1 ASP A  56      30.973  28.996  23.651  1.00  0.00      RA0  O
ATOM    506  OD2 ASP A  56      30.982  29.402  25.739  1.00  0.00      RA0  O
ATOM    507  C   ASP A  56      28.116  25.828  24.017  1.00  0.00      RA0  C
ATOM    508  O   ASP A  56      26.960  25.950  24.410  1.00  0.00      RA0  O
ATOM    509  N   LEU A  57      28.729  24.659  23.855  1.00  0.00      RA0  N
ATOM    510  H   LEU A  57      29.703  24.642  23.623  1.00  0.00      RA0  H
ATOM    511  CA  LEU A  57      28.103  23.379  24.134  1.00  0.00      RA0  C
ATOM    512  CB  LEU A  57      28.128  22.489  22.895  1.00  0.00      RA0  C
ATOM    513  CG  LEU A  57      27.406  23.063  21.679  1.00  0.00      RA0  C
ATOM    514  CD1 LEU A  57      27.517  22.109  20.493  1.00  0.00      RA0  C
ATOM    515  CD2 LEU A  57      25.949  23.413  21.978  1.00  0.00      RA0  C
ATOM    516  C   LEU A  57      28.813  22.653  25.271  1.00  0.00      RA0  C
ATOM    517  O   LEU A  57      30.009  22.434  25.190  1.00  0.00      RA0  O
ATOM    518  N   ARG A  58      28.069  22.237  26.300  1.00  0.00      RA0  N
ATOM    519  H   ARG A  58      27.079  22.402  26.316  1.00  0.00      RA0  H
ATOM    520  CA  ARG A  58      28.656  21.606  27.470  1.00  0.00      RA0  C
ATOM    521  CB  ARG A  58      28.546  22.585  28.614  1.00  0.00      RA0  C
ATOM    522  CG  ARG A  58      29.807  23.405  28.877  1.00  0.00      RA0  C
ATOM    523  CD  ARG A  58      30.000  23.526  30.392  1.00  0.00      RA0  C
ATOM    524  NE  ARG A  58      30.142  22.188  30.966  1.00  0.00      RA0  N
ATOM    525  HE  ARG A  58      31.001  21.695  30.761  1.00  0.00      RA0  H
ATOM    526  CZ  ARG A  58      29.092  21.573  31.589  1.00  0.00      RA0  C
ATOM    527  NH1 ARG A  58      27.956  22.267  31.796  1.00  0.00      RA0  N
ATOM    528 HH11 ARG A  58      27.098  21.923  32.195  1.00  0.00      RA0  H
ATOM    529 HH12 ARG A  58      27.822  23.226  31.497  1.00  0.00      RA0  H
ATOM    530  NH2 ARG A  58      29.202  20.278  31.938  1.00  0.00      RA0  N
ATOM    531 HH21 ARG A  58      28.484  19.763  32.403  1.00  0.00      RA0  H
ATOM    532 HH22 ARG A  58      30.053  19.771  31.694  1.00  0.00      RA0  H
ATOM    533  C   ARG A  58      27.929  20.296  27.806  1.00  0.00      RA0  C
ATOM    534  O   ARG A  58      26.718  20.205  27.682  1.00  0.00      RA0  O
ATOM    535  N   GLY A  59      28.672  19.309  28.271  1.00  0.00      RA0  N
ATOM    536  H   GLY A  59      29.661  19.426  28.412  1.00  0.00      RA0  H
ATOM    537  CA  GLY A  59      28.104  18.014  28.623  1.00  0.00      RA0  C
ATOM    538  C   GLY A  59      29.040  16.897  28.203  1.00  0.00      RA0  C
ATOM    539  O   GLY A  59      29.740  17.010  27.195  1.00  0.00      RA0  O
ATOM    540  N   SER A  60      29.039  15.806  28.966  1.00  0.00      RA0  N
ATOM    541  H   SER A  60      28.428  15.751  29.755  1.00  0.00      RA0  H
ATOM    542  CA  SER A  60      29.957  14.700  28.725  1.00  0.00      RA0  C
ATOM    543  CB  SER A  60      29.785  13.848  29.959  1.00  0.00      RA0  C
ATOM    544  OG  SER A  60      29.432  14.788  30.985  1.00  0.00      RA0  O
ATOM    545  HG  SER A  60      30.111  15.460  30.972  1.00  0.00      RA0  H
ATOM    546  C   SER A  60      29.752  14.043  27.361  1.00  0.00      RA0  C
ATOM    547  O   SER A  60      30.701  13.465  26.814  1.00  0.00      RA0  O
ATOM    548  N   ARG A  61      28.539  14.152  26.803  1.00  0.00      RA0  N
ATOM    549  H   ARG A  61      27.846  14.723  27.239  1.00  0.00      RA0  H
ATOM    550  CA  ARG A  61      28.235  13.580  25.491  1.00  0.00      RA0  C
ATOM    551  CB  ARG A  61      26.830  12.991  25.543  1.00  0.00      RA0  C
ATOM    552  CG  ARG A  61      26.640  12.139  26.802  1.00  0.00      RA0  C
ATOM    553  CD  ARG A  61      25.264  11.480  26.861  1.00  0.00      RA0  C
ATOM    554  NE  ARG A  61      25.062  10.706  25.644  1.00  0.00      RA0  N
ATOM    555  HE  ARG A  61      25.887  10.390  25.152  1.00  0.00      RA0  H
ATOM    556  CZ  ARG A  61      23.827  10.515  25.112  1.00  0.00      RA0  C
ATOM    557  NH1 ARG A  61      22.738  10.929  25.803  1.00  0.00      RA0  N
ATOM    558 HH11 ARG A  61      21.793  10.905  25.442  1.00  0.00      RA0  H
ATOM    559 HH12 ARG A  61      22.832  11.317  26.722  1.00  0.00      RA0  H
ATOM    560  NH2 ARG A  61      23.738   9.931  23.902  1.00  0.00      RA0  N
ATOM    561 HH21 ARG A  61      22.889   9.705  23.425  1.00  0.00      RA0  H
ATOM    562 HH22 ARG A  61      24.594   9.701  23.394  1.00  0.00      RA0  H
ATOM    563  C   ARG A  61      28.377  14.586  24.343  1.00  0.00      RA0  C
ATOM    564  O   ARG A  61      27.883  14.349  23.255  1.00  0.00      RA0  O
ATOM    565  N   THR A  62      29.068  15.696  24.556  1.00  0.00      RA0  N
ATOM    566  H   THR A  62      29.507  15.910  25.431  1.00  0.00      RA0  H
ATOM    567  CA  THR A  62      29.125  16.716  23.498  1.00  0.00      RA0  C
ATOM    568  CB  THR A  62      29.752  17.999  24.034  1.00  0.00      RA0  C
ATOM    569  OG1 THR A  62      29.007  18.442  25.169  1.00  0.00      RA0  O
ATOM    570  HG1 THR A  62      29.542  18.233  25.927  1.00  0.00      RA0  H
ATOM    571  CG2 THR A  62      29.770  19.098  22.974  1.00  0.00      RA0  C
ATOM    572  C   THR A  62      29.753  16.227  22.195  1.00  0.00      RA0  C
ATOM    573  O   THR A  62      29.208  16.500  21.115  1.00  0.00      RA0  O
ATOM    574  N   ARG A  63      30.862  15.494  22.279  1.00  0.00      RA0  N
ATOM    575  H   ARG A  63      31.248  15.288  23.179  1.00  0.00      RA0  H
ATOM    576  CA  ARG A  63      31.512  14.989  21.056  1.00  0.00      RA0  C
ATOM    577  CB  ARG A  63      32.853  14.315  21.350  1.00  0.00      RA0  C
ATOM    578  CG  ARG A  63      33.624  14.104  20.044  1.00  0.00      RA0  C
ATOM    579  CD  ARG A  63      34.916  13.299  20.176  1.00  0.00      RA0  C
ATOM    580  NE  ARG A  63      35.859  13.910  21.107  1.00  0.00      RA0  N
ATOM    581  HE  ARG A  63      35.764  13.765  22.109  1.00  0.00      RA0  H
ATOM    582  CZ  ARG A  63      36.923  14.642  20.673  1.00  0.00      RA0  C
ATOM    583  NH1 ARG A  63      37.051  14.967  19.372  1.00  0.00      RA0  N
ATOM    584 HH11 ARG A  63      37.859  15.471  19.049  1.00  0.00      RA0  H
ATOM    585 HH12 ARG A  63      36.365  14.749  18.671  1.00  0.00      RA0  H
ATOM    586  NH2 ARG A  63      37.847  15.033  21.565  1.00  0.00      RA0  N
ATOM    587 HH21 ARG A  63      38.681  15.535  21.341  1.00  0.00      RA0  H
ATOM    588 HH22 ARG A  63      37.670  14.803  22.543  1.00  0.00      RA0  H
ATOM    589  C   ARG A  63      30.575  14.030  20.331  1.00  0.00      RA0  C
ATOM    590  O   ARG A  63      30.398  14.108  19.117  1.00  0.00      RA0  O
ATOM    591  N   GLU A  64      29.966  13.136  21.094  1.00  0.00      RA0  N
ATOM    592  H   GLU A  64      30.094  13.168  22.083  1.00  0.00      RA0  H
ATOM    593  CA  GLU A  64      29.007  12.179  20.558  1.00  0.00      RA0  C
ATOM    594  CB  GLU A  64      28.368  11.350  21.676  1.00  0.00      RA0  C
ATOM    595  CG  GLU A  64      27.357  10.336  21.129  1.00  0.00      RA0  C
ATOM    596  CD  GLU A  64      26.445   9.863  22.243  1.00  0.00      RA0  C
ATOM    597  OE1 GLU A  64      26.637  10.266  23.382  1.00  0.00      RA0  O
ATOM    598  OE2 GLU A  64      25.506   9.118  21.980  1.00  0.00      RA0  O
ATOM    599  C   GLU A  64      27.896  12.887  19.786  1.00  0.00      RA0  C
ATOM    600  O   GLU A  64      27.583  12.517  18.641  1.00  0.00      RA0  O
ATOM    601  N   PHE A  65      27.315  13.903  20.412  1.00  0.00      RA0  N
ATOM    602  H   PHE A  65      27.592  14.105  21.353  1.00  0.00      RA0  H
ATOM    603  CA  PHE A  65      26.271  14.717  19.787  1.00  0.00      RA0  C
ATOM    604  CB  PHE A  65      25.863  15.845  20.739  1.00  0.00      RA0  C
ATOM    605  CG  PHE A  65      24.977  16.851  20.041  1.00  0.00      RA0  C
ATOM    606  CD1 PHE A  65      23.863  16.437  19.320  1.00  0.00      RA0  C
ATOM    607  CD2 PHE A  65      25.288  18.204  20.120  1.00  0.00      RA0  C
ATOM    608  CE1 PHE A  65      23.078  17.373  18.659  1.00  0.00      RA0  C
ATOM    609  CE2 PHE A  65      24.498  19.140  19.464  1.00  0.00      RA0  C
ATOM    610  CZ  PHE A  65      23.397  18.724  18.727  1.00  0.00      RA0  C
ATOM    611  C   PHE A  65      26.731  15.273  18.458  1.00  0.00      RA0  C
ATOM    612  O   PHE A  65      26.046  15.148  17.451  1.00  0.00      RA0  O
ATOM    613  N   LEU A  66      27.892  15.922  18.460  1.00  0.00      RA0  N
ATOM    614  H   LEU A  66      28.440  15.950  19.300  1.00  0.00      RA0  H
ATOM    615  CA  LEU A  66      28.377  16.573  17.243  1.00  0.00      RA0  C
ATOM    616  CB  LEU A  66      29.518  17.530  17.567  1.00  0.00      RA0  C
ATOM    617  CG  LEU A  66      29.019  18.732  18.362  1.00  0.00      RA0  C
ATOM    618  CD1 LEU A  66      30.167  19.640  18.787  1.00  0.00      RA0  C
ATOM    619  CD2 LEU A  66      27.942  19.499  17.596  1.00  0.00      RA0  C
ATOM    620  C   LEU A  66      28.764  15.604  16.132  1.00  0.00      RA0  C
ATOM    621  O   LEU A  66      28.697  15.968  14.960  1.00  0.00      RA0  O
ATOM    622  N   ARG A  67      29.192  14.397  16.484  1.00  0.00      RA0  N
ATOM    623  H   ARG A  67      29.252  14.163  17.457  1.00  0.00      RA0  H
ATOM    624  CA  ARG A  67      29.454  13.340  15.473  1.00  0.00      RA0  C
ATOM    625  CB  ARG A  67      30.072  12.065  16.058  1.00  0.00      RA0  C
ATOM    626  CG  ARG A  67      31.427  12.197  16.748  1.00  0.00      RA0  C
ATOM    627  CD  ARG A  67      32.088  10.829  16.956  1.00  0.00      RA0  C
ATOM    628  NE  ARG A  67      32.613  10.304  15.694  1.00  0.00      RA0  N
ATOM    629  HE  ARG A  67      33.070  10.967  15.079  1.00  0.00      RA0  H
ATOM    630  CZ  ARG A  67      32.550   8.981  15.362  1.00  0.00      RA0  C
ATOM    631  NH1 ARG A  67      31.871   8.115  16.148  1.00  0.00      RA0  N
ATOM    632 HH11 ARG A  67      31.796   7.135  15.927  1.00  0.00      RA0  H
ATOM    633 HH12 ARG A  67      31.406   8.424  16.981  1.00  0.00      RA0  H
ATOM    634  NH2 ARG A  67      33.169   8.565  14.239  1.00  0.00      RA0  N
ATOM    635 HH21 ARG A  67      33.176   7.613  13.918  1.00  0.00      RA0  H
ATOM    636 HH22 ARG A  67      33.659   9.244  13.665  1.00  0.00      RA0  H
ATOM    637  C   ARG A  67      28.188  12.911  14.731  1.00  0.00      RA0  C
ATOM    638  O   ARG A  67      28.254  12.355  13.637  1.00  0.00      RA0  O
ATOM    639  N   TYR A  68      27.042  13.117  15.373  1.00  0.00      RA0  N
ATOM    640  H   TYR A  68      27.043  13.518  16.290  1.00  0.00      RA0  H
ATOM    641  CA  TYR A  68      25.729  12.846  14.764  1.00  0.00      RA0  C
ATOM    642  CB  TYR A  68      24.784  12.376  15.869  1.00  0.00      RA0  C
ATOM    643  CG  TYR A  68      23.392  12.177  15.328  1.00  0.00      RA0  C
ATOM    644  CD1 TYR A  68      23.170  11.275  14.295  1.00  0.00      RA0  C
ATOM    645  CE1 TYR A  68      21.885  11.090  13.805  1.00  0.00      RA0  C
ATOM    646  CD2 TYR A  68      22.332  12.894  15.869  1.00  0.00      RA0  C
ATOM    647  CE2 TYR A  68      21.045  12.704  15.382  1.00  0.00      RA0  C
ATOM    648  CZ  TYR A  68      20.824  11.800  14.350  1.00  0.00      RA0  C
ATOM    649  OH  TYR A  68      19.550  11.608  13.859  1.00  0.00      RA0  O
ATOM    650  HH  TYR A  68      19.590  10.867  13.262  1.00  0.00      RA0  H
ATOM    651  C   TYR A  68      25.182  14.082  14.049  1.00  0.00      RA0  C
ATOM    652  O   TYR A  68      24.587  14.004  12.970  1.00  0.00      RA0  O
ATOM    653  N   LEU A  69      25.409  15.257  14.618  1.00  0.00      RA0  N
ATOM    654  H   LEU A  69      25.886  15.288  15.497  1.00  0.00      RA0  H
ATOM    655  CA  LEU A  69      24.885  16.493  14.010  1.00  0.00      RA0  C
ATOM    656  CB  LEU A  69      24.988  17.622  15.036  1.00  0.00      RA0  C
ATOM    657  CG  LEU A  69      24.235  18.891  14.637  1.00  0.00      RA0  C
ATOM    658  CD1 LEU A  69      22.722  18.679  14.681  1.00  0.00      RA0  C
ATOM    659  CD2 LEU A  69      24.665  20.100  15.468  1.00  0.00      RA0  C
ATOM    660  C   LEU A  69      25.563  16.920  12.701  1.00  0.00      RA0  C
ATOM    661  O   LEU A  69      24.902  17.411  11.761  1.00  0.00      RA0  O
ATOM    662  N   LEU A  70      26.889  16.776  12.653  1.00  0.00      RA0  N
ATOM    663  H   LEU A  70      27.367  16.244  13.355  1.00  0.00      RA0  H
ATOM    664  CA  LEU A  70      27.696  17.335  11.584  1.00  0.00      RA0  C
ATOM    665  CB  LEU A  70      28.892  18.083  12.169  1.00  0.00      RA0  C
ATOM    666  CG  LEU A  70      28.493  19.190  13.146  1.00  0.00      RA0  C
ATOM    667  CD1 LEU A  70      29.708  19.779  13.862  1.00  0.00      RA0  C
ATOM    668  CD2 LEU A  70      27.653  20.270  12.466  1.00  0.00      RA0  C
ATOM    669  C   LEU A  70      28.190  16.294  10.605  1.00  0.00      RA0  C
ATOM    670  O   LEU A  70      28.403  15.156  10.966  1.00  0.00      RA0  O
ATOM    671  N   ALA A  71      28.416  16.706   9.355  1.00  0.00      RA0  N
ATOM    672  H   ALA A  71      28.281  17.674   9.131  1.00  0.00      RA0  H
ATOM    673  CA  ALA A  71      28.853  15.767   8.340  1.00  0.00      RA0  C
ATOM    674  CB  ALA A  71      28.328  16.198   6.973  1.00  0.00      RA0  C
ATOM    675  C   ALA A  71      30.368  15.588   8.235  1.00  0.00      RA0  C
ATOM    676  O   ALA A  71      30.833  14.540   7.759  1.00  0.00      RA0  O
ATOM    677  N   ASN A  72      31.134  16.589   8.665  1.00  0.00      RA0  N
ATOM    678  H   ASN A  72      30.711  17.404   9.063  1.00  0.00      RA0  H
ATOM    679  CA  ASN A  72      32.539  16.342   8.981  1.00  0.00      RA0  C
ATOM    680  CB  ASN A  72      33.355  17.624   9.086  1.00  0.00      RA0  C
ATOM    681  CG  ASN A  72      34.811  17.372   8.743  1.00  0.00      RA0  C
ATOM    682  OD1 ASN A  72      35.360  16.272   8.872  1.00  0.00      RA0  O
ATOM    683  ND2 ASN A  72      35.420  18.479   8.279  1.00  0.00      RA0  N
ATOM    684 HD21 ASN A  72      34.886  19.332   8.203  1.00  0.00      RA0  H
ATOM    685 HD22 ASN A  72      36.370  18.554   7.979  1.00  0.00      RA0  H
ATOM    686  C   ASN A  72      32.503  15.581  10.309  1.00  0.00      RA0  C
ATOM    687  O   ASN A  72      31.427  15.435  10.899  1.00  0.00      RA0  O
ATOM    688  N   ASP A  73      33.647  15.069  10.759  1.00  0.00      RA0  N
ATOM    689  H   ASP A  73      34.517  15.305  10.331  1.00  0.00      RA0  H
ATOM    690  CA  ASP A  73      33.706  14.238  11.957  1.00  0.00      RA0  C
ATOM    691  CB  ASP A  73      34.158  12.797  11.726  1.00  0.00      RA0  C
ATOM    692  CG  ASP A  73      33.886  11.989  12.984  1.00  0.00      RA0  C
ATOM    693  OD1 ASP A  73      33.340  12.528  13.941  1.00  0.00      RA0  O
ATOM    694  OD2 ASP A  73      34.199  10.805  13.015  1.00  0.00      RA0  O
ATOM    695  C   ASP A  73      34.573  14.867  13.033  1.00  0.00      RA0  C
ATOM    696  O   ASP A  73      35.803  14.869  12.924  1.00  0.00      RA0  O
ATOM    697  N   VAL A  74      33.951  15.352  14.101  1.00  0.00      RA0  N
ATOM    698  H   VAL A  74      32.985  15.115  14.207  1.00  0.00      RA0  H
ATOM    699  CA  VAL A  74      34.717  16.007  15.148  1.00  0.00      RA0  C
ATOM    700  CB  VAL A  74      33.791  16.799  16.069  1.00  0.00      RA0  C
ATOM    701  CG1 VAL A  74      33.051  17.880  15.280  1.00  0.00      RA0  C
ATOM    702  CG2 VAL A  74      32.832  15.870  16.811  1.00  0.00      RA0  C
ATOM    703  C   VAL A  74      35.604  15.060  15.948  1.00  0.00      RA0  C
ATOM    704  O   VAL A  74      36.333  15.528  16.833  1.00  0.00      RA0  O
ATOM    705  N   ALA A  75      35.537  13.750  15.655  1.00  0.00      RA0  N
ATOM    706  H   ALA A  75      34.886  13.414  14.968  1.00  0.00      RA0  H
ATOM    707  CA  ALA A  75      36.504  12.790  16.211  1.00  0.00      RA0  C
ATOM    708  CB  ALA A  75      36.229  11.371  15.715  1.00  0.00      RA0  C
ATOM    709  C   ALA A  75      37.930  13.195  15.816  1.00  0.00      RA0  C
ATOM    710  O   ALA A  75      38.893  12.833  16.499  1.00  0.00      RA0  O
ATOM    711  N   LYS A  76      38.038  13.933  14.713  1.00  0.00      RA0  N
ATOM    712  H   LYS A  76      37.212  14.172  14.198  1.00  0.00      RA0  H
ATOM    713  CA  LYS A  76      39.319  14.412  14.204  1.00  0.00      RA0  C
ATOM    714  CB  LYS A  76      39.180  14.898  12.763  1.00  0.00      RA0  C
ATOM    715  CG  LYS A  76      38.620  13.882  11.769  1.00  0.00      RA0  C
ATOM    716  CD  LYS A  76      38.284  14.584  10.452  1.00  0.00      RA0  C
ATOM    717  CE  LYS A  76      37.639  13.668   9.414  1.00  0.00      RA0  C
ATOM    718  NZ  LYS A  76      37.241  14.474   8.251  1.00  0.00      RA0  N
ATOM    719  HZ1 LYS A  76      36.774  13.879   7.540  1.00  0.00      RA0  H
ATOM    720  HZ2 LYS A  76      36.569  15.208   8.559  1.00  0.00      RA0  H
ATOM    721  HZ3 LYS A  76      38.070  14.937   7.831  1.00  0.00      RA0  H
ATOM    722  C   LYS A  76      39.898  15.565  15.013  1.00  0.00      RA0  C
ATOM    723  O   LYS A  76      41.055  15.924  14.815  1.00  0.00      RA0  O
ATOM    724  N   LEU A  77      39.123  16.143  15.923  1.00  0.00      RA0  N
ATOM    725  H   LEU A  77      38.209  15.782  16.110  1.00  0.00      RA0  H
ATOM    726  CA  LEU A  77      39.623  17.176  16.810  1.00  0.00      RA0  C
ATOM    727  CB  LEU A  77      38.501  18.144  17.167  1.00  0.00      RA0  C
ATOM    728  CG  LEU A  77      37.834  18.785  15.951  1.00  0.00      RA0  C
ATOM    729  CD1 LEU A  77      36.698  19.732  16.343  1.00  0.00      RA0  C
ATOM    730  CD2 LEU A  77      38.856  19.469  15.050  1.00  0.00      RA0  C
ATOM    731  C   LEU A  77      40.167  16.489  18.054  1.00  0.00      RA0  C
ATOM    732  O   LEU A  77      39.427  16.189  18.980  1.00  0.00      RA0  O
ATOM    733  N   THR A  78      41.473  16.235  18.068  1.00  0.00      RA0  N
ATOM    734  H   THR A  78      42.037  16.493  17.286  1.00  0.00      RA0  H
ATOM    735  CA  THR A  78      42.107  15.488  19.185  1.00  0.00      RA0  C
ATOM    736  CB  THR A  78      42.830  14.369  18.451  1.00  0.00      RA0  C
ATOM    737  OG1 THR A  78      43.349  14.904  17.207  1.00  0.00      RA0  O
ATOM    738  HG1 THR A  78      42.651  14.730  16.570  1.00  0.00      RA0  H
ATOM    739  CG2 THR A  78      41.907  13.185  18.161  1.00  0.00      RA0  C
ATOM    740  C   THR A  78      43.078  16.304  20.027  1.00  0.00      RA0  C
ATOM    741  O   THR A  78      43.410  15.889  21.155  1.00  0.00      RA0  O
ATOM    742  N   LYS A  79      43.528  17.453  19.501  1.00  0.00      RA0  N
ATOM    743  H   LYS A  79      43.094  17.824  18.683  1.00  0.00      RA0  H
ATOM    744  CA  LYS A  79      44.312  18.401  20.272  1.00  0.00      RA0  C
ATOM    745  CB  LYS A  79      45.445  18.848  19.355  1.00  0.00      RA0  C
ATOM    746  CG  LYS A  79      46.067  17.550  18.830  1.00  0.00      RA0  C
ATOM    747  CD  LYS A  79      46.790  17.633  17.489  1.00  0.00      RA0  C
ATOM    748  CE  LYS A  79      47.196  16.234  17.006  1.00  0.00      RA0  C
ATOM    749  NZ  LYS A  79      46.011  15.374  16.818  1.00  0.00      RA0  N
ATOM    750  HZ1 LYS A  79      46.318  14.431  16.505  1.00  0.00      RA0  H
ATOM    751  HZ2 LYS A  79      45.458  15.263  17.693  1.00  0.00      RA0  H
ATOM    752  HZ3 LYS A  79      45.373  15.768  16.100  1.00  0.00      RA0  H
ATOM    753  C   LYS A  79      43.414  19.517  20.757  1.00  0.00      RA0  C
ATOM    754  O   LYS A  79      42.652  20.118  19.980  1.00  0.00      RA0  O
ATOM    755  N   SER A  80      43.494  19.801  22.042  1.00  0.00      RA0  N
ATOM    756  H   SER A  80      44.169  19.351  22.623  1.00  0.00      RA0  H
ATOM    757  CA  SER A  80      42.700  20.851  22.634  1.00  0.00      RA0  C
ATOM    758  CB  SER A  80      43.131  20.918  24.107  1.00  0.00      RA0  C
ATOM    759  OG  SER A  80      42.236  21.687  24.912  1.00  0.00      RA0  O
ATOM    760  HG  SER A  80      41.461  21.156  25.080  1.00  0.00      RA0  H
ATOM    761  C   SER A  80      42.842  22.179  21.880  1.00  0.00      RA0  C
ATOM    762  O   SER A  80      43.950  22.597  21.542  1.00  0.00      RA0  O
ATOM    763  N   GLY A  81      41.709  22.810  21.592  1.00  0.00      RA0  N
ATOM    764  H   GLY A  81      40.841  22.399  21.863  1.00  0.00      RA0  H
ATOM    765  CA  GLY A  81      41.659  24.027  20.776  1.00  0.00      RA0  C
ATOM    766  C   GLY A  81      41.477  23.854  19.277  1.00  0.00      RA0  C
ATOM    767  O   GLY A  81      41.195  24.831  18.591  1.00  0.00      RA0  O
ATOM    768  N   LYS A  82      41.617  22.633  18.765  1.00  0.00      RA0  N
ATOM    769  H   LYS A  82      41.736  21.865  19.395  1.00  0.00      RA0  H
ATOM    770  CA  LYS A  82      41.534  22.380  17.344  1.00  0.00      RA0  C
ATOM    771  CB  LYS A  82      42.045  20.961  17.047  1.00  0.00      RA0  C
ATOM    772  CG  LYS A  82      42.294  20.646  15.570  1.00  0.00      RA0  C
ATOM    773  CD  LYS A  82      43.217  21.683  14.945  1.00  0.00      RA0  C
ATOM    774  CE  LYS A  82      43.396  21.570  13.433  1.00  0.00      RA0  C
ATOM    775  NZ  LYS A  82      43.692  22.914  12.923  1.00  0.00      RA0  N
ATOM    776  HZ1 LYS A  82      43.656  22.947  11.887  1.00  0.00      RA0  H
ATOM    777  HZ2 LYS A  82      42.950  23.540  13.299  1.00  0.00      RA0  H
ATOM    778  HZ3 LYS A  82      44.602  23.311  13.236  1.00  0.00      RA0  H
ATOM    779  C   LYS A  82      40.106  22.609  16.820  1.00  0.00      RA0  C
ATOM    780  O   LYS A  82      39.126  22.282  17.484  1.00  0.00      RA0  O
ATOM    781  N   ALA A  83      40.029  23.199  15.641  1.00  0.00      RA0  N
ATOM    782  H   ALA A  83      40.859  23.441  15.143  1.00  0.00      RA0  H
ATOM    783  CA  ALA A  83      38.765  23.489  14.979  1.00  0.00      RA0  C
ATOM    784  CB  ALA A  83      38.622  24.990  14.743  1.00  0.00      RA0  C
ATOM    785  C   ALA A  83      38.671  22.791  13.623  1.00  0.00      RA0  C
ATOM    786  O   ALA A  83      39.659  22.429  13.001  1.00  0.00      RA0  O
ATOM    787  N   LEU A  84      37.443  22.581  13.172  1.00  0.00      RA0  N
ATOM    788  H   LEU A  84      36.640  22.837  13.720  1.00  0.00      RA0  H
ATOM    789  CA  LEU A  84      37.234  22.187  11.795  1.00  0.00      RA0  C
ATOM    790  CB  LEU A  84      37.206  20.656  11.591  1.00  0.00      RA0  C
ATOM    791  CG  LEU A  84      36.133  19.796  12.276  1.00  0.00      RA0  C
ATOM    792  CD1 LEU A  84      34.747  19.930  11.651  1.00  0.00      RA0  C
ATOM    793  CD2 LEU A  84      36.538  18.320  12.271  1.00  0.00      RA0  C
ATOM    794  C   LEU A  84      36.040  22.924  11.189  1.00  0.00      RA0  C
ATOM    795  O   LEU A  84      35.225  23.529  11.883  1.00  0.00      RA0  O
ATOM    796  N   TYR A  85      35.998  22.850   9.877  1.00  0.00      RA0  N
ATOM    797  H   TYR A  85      36.645  22.268   9.389  1.00  0.00      RA0  H
ATOM    798  CA  TYR A  85      34.907  23.412   9.072  1.00  0.00      RA0  C
ATOM    799  CB  TYR A  85      35.554  24.056   7.839  1.00  0.00      RA0  C
ATOM    800  CG  TYR A  85      34.570  24.645   6.849  1.00  0.00      RA0  C
ATOM    801  CD1 TYR A  85      34.330  26.014   6.844  1.00  0.00      RA0  C
ATOM    802  CE1 TYR A  85      33.492  26.574   5.886  1.00  0.00      RA0  C
ATOM    803  CD2 TYR A  85      33.935  23.837   5.911  1.00  0.00      RA0  C
ATOM    804  CE2 TYR A  85      33.088  24.393   4.960  1.00  0.00      RA0  C
ATOM    805  CZ  TYR A  85      32.871  25.765   4.942  1.00  0.00      RA0  C
ATOM    806  OH  TYR A  85      32.045  26.317   3.985  1.00  0.00      RA0  O
ATOM    807  HH  TYR A  85      31.423  26.898   4.440  1.00  0.00      RA0  H
ATOM    808  C   TYR A  85      33.967  22.272   8.678  1.00  0.00      RA0  C
ATOM    809  O   TYR A  85      34.404  21.226   8.177  1.00  0.00      RA0  O
ATOM    810  N   SER A  86      32.653  22.482   8.855  1.00  0.00      RA0  N
ATOM    811  H   SER A  86      32.287  23.353   9.200  1.00  0.00      RA0  H
ATOM    812  CA  SER A  86      31.685  21.431   8.538  1.00  0.00      RA0  C
ATOM    813  CB  SER A  86      31.443  20.594   9.805  1.00  0.00      RA0  C
ATOM    814  OG  SER A  86      30.672  19.407   9.531  1.00  0.00      RA0  O
ATOM    815  HG  SER A  86      29.757  19.689   9.496  1.00  0.00      RA0  H
ATOM    816  C   SER A  86      30.361  21.981   8.001  1.00  0.00      RA0  C
ATOM    817  O   SER A  86      29.965  23.107   8.309  1.00  0.00      RA0  O
ATOM    818  N   GLY A  87      29.716  21.168   7.167  1.00  0.00      RA0  N
ATOM    819  H   GLY A  87      30.150  20.301   6.932  1.00  0.00      RA0  H
ATOM    820  CA  GLY A  87      28.287  21.302   6.928  1.00  0.00      RA0  C
ATOM    821  C   GLY A  87      27.473  20.679   8.039  1.00  0.00      RA0  C
ATOM    822  O   GLY A  87      27.917  19.744   8.707  1.00  0.00      RA0  O
ATOM    823  N   MSE A  88      26.250  21.194   8.186  1.00  0.00      RA0  N
ATOM    824  H   MSE A  88      25.969  21.985   7.633  1.00  0.00      RA0  H
ATOM    825  CA  MSE A  88      25.238  20.667   9.074  1.00  0.00      RA0  C
ATOM    826  CB  MSE A  88      24.886  21.679  10.163  1.00  0.00      RA0  C
ATOM    827  CG  MSE A  88      23.740  21.200  11.055  1.00  0.00      RA0  C
ATOM    828  SE  MSE A  88      23.484  22.274  12.476  1.00  0.00      RA0  S
ATOM    829  CE  MSE A  88      23.346  23.835  11.591  1.00  0.00      RA0  C
ATOM    830  C   MSE A  88      24.063  20.421   8.138  1.00  0.00      RA0  C
ATOM    831  O   MSE A  88      23.555  21.362   7.509  1.00  0.00      RA0  O
ATOM    832  N   LEU A  89      23.687  19.165   8.001  1.00  0.00      RA0  N
ATOM    833  H   LEU A  89      23.955  18.466   8.665  1.00  0.00      RA0  H
ATOM    834  CA  LEU A  89      22.754  18.756   6.944  1.00  0.00      RA0  C
ATOM    835  CB  LEU A  89      23.297  17.566   6.156  1.00  0.00      RA0  C
ATOM    836  CG  LEU A  89      24.713  17.727   5.608  1.00  0.00      RA0  C
ATOM    837  CD1 LEU A  89      25.132  16.478   4.834  1.00  0.00      RA0  C
ATOM    838  CD2 LEU A  89      24.883  18.996   4.774  1.00  0.00      RA0  C
ATOM    839  C   LEU A  89      21.370  18.368   7.461  1.00  0.00      RA0  C
ATOM    840  O   LEU A  89      21.208  17.885   8.590  1.00  0.00      RA0  O
ATOM    841  N   ASN A  90      20.384  18.489   6.575  1.00  0.00      RA0  N
ATOM    842  H   ASN A  90      20.622  18.781   5.646  1.00  0.00      RA0  H
ATOM    843  CA  ASN A  90      19.064  17.944   6.872  1.00  0.00      RA0  C
ATOM    844  CB  ASN A  90      17.974  18.781   6.187  1.00  0.00      RA0  C
ATOM    845  CG  ASN A  90      18.148  18.789   4.675  1.00  0.00      RA0  C
ATOM    846  OD1 ASN A  90      18.360  17.763   4.037  1.00  0.00      RA0  O
ATOM    847  ND2 ASN A  90      18.030  20.010   4.125  1.00  0.00      RA0  N
ATOM    848 HD21 ASN A  90      17.942  20.835   4.701  1.00  0.00      RA0  H
ATOM    849 HD22 ASN A  90      18.035  20.220   3.143  1.00  0.00      RA0  H
ATOM    850  C   ASN A  90      19.018  16.487   6.403  1.00  0.00      RA0  C
ATOM    851  O   ASN A  90      19.973  15.979   5.830  1.00  0.00      RA0  O
ATOM    852  N   ALA A  91      17.918  15.791   6.668  1.00  0.00      RA0  N
ATOM    853  H   ALA A  91      17.129  16.247   7.072  1.00  0.00      RA0  H
ATOM    854  CA  ALA A  91      17.838  14.369   6.357  1.00  0.00      RA0  C
ATOM    855  CB  ALA A  91      16.558  13.765   6.935  1.00  0.00      RA0  C
ATOM    856  C   ALA A  91      17.886  14.091   4.858  1.00  0.00      RA0  C
ATOM    857  O   ALA A  91      18.229  12.989   4.455  1.00  0.00      RA0  O
ATOM    858  N   SER A  92      17.542  15.083   4.027  1.00  0.00      RA0  N
ATOM    859  H   SER A  92      17.302  15.997   4.350  1.00  0.00      RA0  H
ATOM    860  CA  SER A  92      17.594  14.959   2.575  1.00  0.00      RA0  C
ATOM    861  CB  SER A  92      16.542  15.951   2.129  1.00  0.00      RA0  C
ATOM    862  OG  SER A  92      15.732  16.211   3.291  1.00  0.00      RA0  O
ATOM    863  HG  SER A  92      15.112  16.878   3.026  1.00  0.00      RA0  H
ATOM    864  C   SER A  92      18.997  15.185   2.018  1.00  0.00      RA0  C
ATOM    865  O   SER A  92      19.215  15.090   0.808  1.00  0.00      RA0  O
ATOM    866  N   GLY A  93      19.932  15.485   2.901  1.00  0.00      RA0  N
ATOM    867  H   GLY A  93      19.695  15.645   3.861  1.00  0.00      RA0  H
ATOM    868  CA  GLY A  93      21.322  15.742   2.489  1.00  0.00      RA0  C
ATOM    869  C   GLY A  93      21.556  17.152   1.966  1.00  0.00      RA0  C
ATOM    870  O   GLY A  93      22.609  17.446   1.413  1.00  0.00      RA0  O
ATOM    871  N   GLY A  94      20.597  18.049   2.151  1.00  0.00      RA0  N
ATOM    872  H   GLY A  94      19.808  17.802   2.714  1.00  0.00      RA0  H
ATOM    873  CA  GLY A  94      20.797  19.454   1.844  1.00  0.00      RA0  C
ATOM    874  C   GLY A  94      21.469  20.174   3.011  1.00  0.00      RA0  C
ATOM    875  O   GLY A  94      21.515  19.672   4.143  1.00  0.00      RA0  O
ATOM    876  N   VAL A  95      22.004  21.355   2.748  1.00  0.00      RA0  N
ATOM    877  H   VAL A  95      21.820  21.815   1.875  1.00  0.00      RA0  H
ATOM    878  CA  VAL A  95      22.779  22.059   3.750  1.00  0.00      RA0  C
ATOM    879  CB  VAL A  95      23.939  22.807   3.094  1.00  0.00      RA0  C
ATOM    880  CG1 VAL A  95      24.865  23.417   4.144  1.00  0.00      RA0  C
ATOM    881  CG2 VAL A  95      24.702  21.901   2.132  1.00  0.00      RA0  C
ATOM    882  C   VAL A  95      21.909  23.021   4.523  1.00  0.00      RA0  C
ATOM    883  O   VAL A  95      21.337  23.957   3.934  1.00  0.00      RA0  O
ATOM    884  N   ILE A  96      21.837  22.795   5.828  1.00  0.00      RA0  N
ATOM    885  H   ILE A  96      22.352  22.026   6.204  1.00  0.00      RA0  H
ATOM    886  CA  ILE A  96      21.205  23.724   6.764  1.00  0.00      RA0  C
ATOM    887  CB  ILE A  96      20.923  23.008   8.087  1.00  0.00      RA0  C
ATOM    888  CG2 ILE A  96      20.333  23.932   9.148  1.00  0.00      RA0  C
ATOM    889  CG1 ILE A  96      20.038  21.792   7.863  1.00  0.00      RA0  C
ATOM    890  CD1 ILE A  96      19.690  21.111   9.182  1.00  0.00      RA0  C
ATOM    891  C   ILE A  96      22.105  24.922   7.010  1.00  0.00      RA0  C
ATOM    892  O   ILE A  96      21.636  26.055   7.018  1.00  0.00      RA0  O
ATOM    893  N   ASP A  97      23.403  24.677   7.207  1.00  0.00      RA0  N
ATOM    894  H   ASP A  97      23.797  23.757   7.259  1.00  0.00      RA0  H
ATOM    895  CA  ASP A  97      24.364  25.760   7.328  1.00  0.00      RA0  C
ATOM    896  CB  ASP A  97      24.223  26.752   8.505  1.00  0.00      RA0  C
ATOM    897  CG  ASP A  97      24.634  28.122   7.956  1.00  0.00      RA0  C
ATOM    898  OD1 ASP A  97      24.900  28.192   6.762  1.00  0.00      RA0  O
ATOM    899  OD2 ASP A  97      24.688  29.120   8.679  1.00  0.00      RA0  O
ATOM    900  C   ASP A  97      25.776  25.150   7.217  1.00  0.00      RA0  C
ATOM    901  O   ASP A  97      25.940  23.916   7.271  1.00  0.00      RA0  O
ATOM    902  N   ASP A  98      26.755  26.031   7.049  1.00  0.00      RA0  N
ATOM    903  H   ASP A  98      26.537  27.013   7.027  1.00  0.00      RA0  H
ATOM    904  CA  ASP A  98      28.135  25.692   7.330  1.00  0.00      RA0  C
ATOM    905  CB  ASP A  98      29.043  25.763   6.090  1.00  0.00      RA0  C
ATOM    906  CG  ASP A  98      29.849  27.041   5.962  1.00  0.00      RA0  C
ATOM    907  OD1 ASP A  98      29.689  27.740   4.965  1.00  0.00      RA0  O
ATOM    908  OD2 ASP A  98      30.731  27.279   6.781  1.00  0.00      RA0  O
ATOM    909  C   ASP A  98      28.626  26.441   8.568  1.00  0.00      RA0  C
ATOM    910  O   ASP A  98      28.047  27.450   8.983  1.00  0.00      RA0  O
ATOM    911  N   LEU A  99      29.680  25.920   9.185  1.00  0.00      RA0  N
ATOM    912  H   LEU A  99      30.195  25.165   8.777  1.00  0.00      RA0  H
ATOM    913  CA  LEU A  99      30.116  26.463  10.453  1.00  0.00      RA0  C
ATOM    914  CB  LEU A  99      29.139  26.063  11.572  1.00  0.00      RA0  C
ATOM    915  CG  LEU A  99      28.691  24.591  11.592  1.00  0.00      RA0  C
ATOM    916  CD1 LEU A  99      29.737  23.623  12.154  1.00  0.00      RA0  C
ATOM    917  CD2 LEU A  99      27.359  24.438  12.328  1.00  0.00      RA0  C
ATOM    918  C   LEU A  99      31.535  26.002  10.793  1.00  0.00      RA0  C
ATOM    919  O   LEU A  99      32.080  25.076  10.152  1.00  0.00      RA0  O
ATOM    920  N   ILE A 100      32.117  26.674  11.778  1.00  0.00      RA0  N
ATOM    921  H   ILE A 100      31.594  27.397  12.233  1.00  0.00      RA0  H
ATOM    922  CA  ILE A 100      33.357  26.250  12.405  1.00  0.00      RA0  C
ATOM    923  CB  ILE A 100      34.327  27.432  12.510  1.00  0.00      RA0  C
ATOM    924  CG2 ILE A 100      35.695  26.990  13.031  1.00  0.00      RA0  C
ATOM    925  CG1 ILE A 100      34.449  28.181  11.183  1.00  0.00      RA0  C
ATOM    926  CD1 ILE A 100      35.173  27.360  10.117  1.00  0.00      RA0  C
ATOM    927  C   ILE A 100      33.032  25.724  13.796  1.00  0.00      RA0  C
ATOM    928  O   ILE A 100      32.209  26.305  14.514  1.00  0.00      RA0  O
ATOM    929  N   VAL A 101      33.655  24.612  14.165  1.00  0.00      RA0  N
ATOM    930  H   VAL A 101      34.334  24.198  13.553  1.00  0.00      RA0  H
ATOM    931  CA  VAL A 101      33.464  24.010  15.481  1.00  0.00      RA0  C
ATOM    932  CB  VAL A 101      32.661  22.708  15.374  1.00  0.00      RA0  C
ATOM    933  CG1 VAL A 101      33.148  21.844  14.218  1.00  0.00      RA0  C
ATOM    934  CG2 VAL A 101      32.627  21.944  16.700  1.00  0.00      RA0  C
ATOM    935  C   VAL A 101      34.820  23.781  16.126  1.00  0.00      RA0  C
ATOM    936  O   VAL A 101      35.731  23.291  15.460  1.00  0.00      RA0  O
ATOM    937  N   TYR A 102      34.922  24.184  17.397  1.00  0.00      RA0  N
ATOM    938  H   TYR A 102      34.096  24.475  17.868  1.00  0.00      RA0  H
ATOM    939  CA  TYR A 102      36.137  24.019  18.230  1.00  0.00      RA0  C
ATOM    940  CB  TYR A 102      36.498  25.320  18.956  1.00  0.00      RA0  C
ATOM    941  CG  TYR A 102      36.692  26.485  18.011  1.00  0.00      RA0  C
ATOM    942  CD1 TYR A 102      35.588  27.154  17.495  1.00  0.00      RA0  C
ATOM    943  CE1 TYR A 102      35.764  28.218  16.622  1.00  0.00      RA0  C
ATOM    944  CD2 TYR A 102      37.974  26.901  17.667  1.00  0.00      RA0  C
ATOM    945  CE2 TYR A 102      38.151  27.971  16.795  1.00  0.00      RA0  C
ATOM    946  CZ  TYR A 102      37.044  28.621  16.263  1.00  0.00      RA0  C
ATOM    947  OH  TYR A 102      37.187  29.663  15.374  1.00  0.00      RA0  O
ATOM    948  HH  TYR A 102      38.097  29.876  15.201  1.00  0.00      RA0  H
ATOM    949  C   TYR A 102      35.944  22.933  19.282  1.00  0.00      RA0  C
ATOM    950  O   TYR A 102      34.884  22.843  19.913  1.00  0.00      RA0  O
ATOM    951  N   TYR A 103      36.987  22.137  19.493  1.00  0.00      RA0  N
ATOM    952  H   TYR A 103      37.827  22.287  18.965  1.00  0.00      RA0  H
ATOM    953  CA  TYR A 103      37.063  21.205  20.621  1.00  0.00      RA0  C
ATOM    954  CB  TYR A 103      37.659  19.890  20.125  1.00  0.00      RA0  C
ATOM    955  CG  TYR A 103      38.318  19.096  21.228  1.00  0.00      RA0  C
ATOM    956  CD1 TYR A 103      37.572  18.597  22.288  1.00  0.00      RA0  C
ATOM    957  CE1 TYR A 103      38.200  17.867  23.289  1.00  0.00      RA0  C
ATOM    958  CD2 TYR A 103      39.686  18.857  21.167  1.00  0.00      RA0  C
ATOM    959  CE2 TYR A 103      40.311  18.124  22.168  1.00  0.00      RA0  C
ATOM    960  CZ  TYR A 103      39.568  17.634  23.234  1.00  0.00      RA0  C
ATOM    961  OH  TYR A 103      40.185  16.914  24.236  1.00  0.00      RA0  O
ATOM    962  HH  TYR A 103      41.087  16.736  24.004  1.00  0.00      RA0  H
ATOM    963  C   TYR A 103      37.952  21.838  21.675  1.00  0.00      RA0  C
ATOM    964  O   TYR A 103      39.070  22.255  21.346  1.00  0.00      RA0  O
ATOM    965  N   PHE A 104      37.469  21.916  22.917  1.00  0.00      RA0  N
ATOM    966  H   PHE A 104      36.544  21.588  23.132  1.00  0.00      RA0  H
ATOM    967  CA  PHE A 104      38.297  22.371  24.068  1.00  0.00      RA0  C
ATOM    968  CB  PHE A 104      37.656  23.568  24.761  1.00  0.00      RA0  C
ATOM    969  CG  PHE A 104      37.588  24.726  23.798  1.00  0.00      RA0  C
ATOM    970  CD1 PHE A 104      38.761  25.279  23.297  1.00  0.00      RA0  C
ATOM    971  CD2 PHE A 104      36.356  25.242  23.417  1.00  0.00      RA0  C
ATOM    972  CE1 PHE A 104      38.704  26.361  22.428  1.00  0.00      RA0  C
ATOM    973  CE2 PHE A 104      36.299  26.326  22.551  1.00  0.00      RA0  C
ATOM    974  CZ  PHE A 104      37.472  26.891  22.065  1.00  0.00      RA0  C
ATOM    975  C   PHE A 104      38.549  21.234  25.057  1.00  0.00      RA0  C
ATOM    976  O   PHE A 104      39.695  20.881  25.318  1.00  0.00      RA0  O
ATOM    977  N   THR A 105      37.473  20.666  25.599  1.00  0.00      RA0  N
ATOM    978  H   THR A 105      36.550  21.026  25.449  1.00  0.00      RA0  H
ATOM    979  CA  THR A 105      37.528  19.428  26.379  1.00  0.00      RA0  C
ATOM    980  CB  THR A 105      37.445  19.954  27.793  1.00  0.00      RA0  C
ATOM    981  OG1 THR A 105      37.286  21.378  27.696  1.00  0.00      RA0  O
ATOM    982  HG1 THR A 105      37.374  21.723  28.575  1.00  0.00      RA0  H
ATOM    983  CG2 THR A 105      38.681  19.602  28.622  1.00  0.00      RA0  C
ATOM    984  C   THR A 105      36.371  18.515  25.975  1.00  0.00      RA0  C
ATOM    985  O   THR A 105      35.486  18.910  25.222  1.00  0.00      RA0  O
ATOM    986  N   GLU A 106      36.339  17.300  26.515  1.00  0.00      RA0  N
ATOM    987  H   GLU A 106      37.098  16.959  27.066  1.00  0.00      RA0  H
ATOM    988  CA  GLU A 106      35.233  16.397  26.204  1.00  0.00      RA0  C
ATOM    989  CB  GLU A 106      35.555  14.946  26.554  1.00  0.00      RA0  C
ATOM    990  CG  GLU A 106      36.813  14.436  25.827  1.00  0.00      RA0  C
ATOM    991  CD  GLU A 106      36.652  14.346  24.310  1.00  0.00      RA0  C
ATOM    992  OE1 GLU A 106      36.113  15.244  23.672  1.00  0.00      RA0  O
ATOM    993  OE2 GLU A 106      37.126  13.385  23.717  1.00  0.00      RA0  O
ATOM    994  C   GLU A 106      33.906  16.919  26.732  1.00  0.00      RA0  C
ATOM    995  O   GLU A 106      32.848  16.421  26.346  1.00  0.00      RA0  O
ATOM    996  N   ASP A 107      33.960  17.891  27.637  1.00  0.00      RA0  N
ATOM    997  H   ASP A 107      34.835  18.276  27.911  1.00  0.00      RA0  H
ATOM    998  CA  ASP A 107      32.769  18.505  28.199  1.00  0.00      RA0  C
ATOM    999  CB  ASP A 107      32.960  18.525  29.727  1.00  0.00      RA0  C
ATOM   1000  CG  ASP A 107      31.742  18.977  30.514  1.00  0.00      RA0  C
ATOM   1001  OD1 ASP A 107      30.693  18.344  30.448  1.00  0.00      RA0  O
ATOM   1002  OD2 ASP A 107      31.852  19.947  31.256  1.00  0.00      RA0  O
ATOM   1003  C   ASP A 107      32.470  19.884  27.594  1.00  0.00      RA0  C
ATOM   1004  O   ASP A 107      31.556  20.554  28.051  1.00  0.00      RA0  O
ATOM   1005  N   PHE A 108      33.236  20.316  26.583  1.00  0.00      RA0  N
ATOM   1006  H   PHE A 108      33.901  19.727  26.120  1.00  0.00      RA0  H
ATOM   1007  CA  PHE A 108      33.162  21.700  26.101  1.00  0.00      RA0  C
ATOM   1008  CB  PHE A 108      33.931  22.633  27.038  1.00  0.00      RA0  C
ATOM   1009  CG  PHE A 108      33.724  24.064  26.604  1.00  0.00      RA0  C
ATOM   1010  CD1 PHE A 108      32.481  24.480  26.143  1.00  0.00      RA0  C
ATOM   1011  CD2 PHE A 108      34.779  24.966  26.666  1.00  0.00      RA0  C
ATOM   1012  CE1 PHE A 108      32.302  25.790  25.720  1.00  0.00      RA0  C
ATOM   1013  CE2 PHE A 108      34.598  26.278  26.245  1.00  0.00      RA0  C
ATOM   1014  CZ  PHE A 108      33.362  26.687  25.761  1.00  0.00      RA0  C
ATOM   1015  C   PHE A 108      33.666  21.852  24.650  1.00  0.00      RA0  C
ATOM   1016  O   PHE A 108      34.880  21.753  24.368  1.00  0.00      RA0  O
ATOM   1017  N   PHE A 109      32.701  22.061  23.750  1.00  0.00      RA0  N
ATOM   1018  H   PHE A 109      31.761  22.162  24.093  1.00  0.00      RA0  H
ATOM   1019  CA  PHE A 109      32.924  22.476  22.360  1.00  0.00      RA0  C
ATOM   1020  CB  PHE A 109      32.341  21.448  21.384  1.00  0.00      RA0  C
ATOM   1021  CG  PHE A 109      33.133  20.158  21.300  1.00  0.00      RA0  C
ATOM   1022  CD1 PHE A 109      33.355  19.365  22.421  1.00  0.00      RA0  C
ATOM   1023  CD2 PHE A 109      33.616  19.742  20.064  1.00  0.00      RA0  C
ATOM   1024  CE1 PHE A 109      34.027  18.155  22.305  1.00  0.00      RA0  C
ATOM   1025  CE2 PHE A 109      34.285  18.530  19.943  1.00  0.00      RA0  C
ATOM   1026  CZ  PHE A 109      34.482  17.731  21.062  1.00  0.00      RA0  C
ATOM   1027  C   PHE A 109      32.241  23.819  22.089  1.00  0.00      RA0  C
ATOM   1028  O   PHE A 109      31.394  24.282  22.856  1.00  0.00      RA0  O
ATOM   1029  N   ARG A 110      32.585  24.424  20.962  1.00  0.00      RA0  N
ATOM   1030  H   ARG A 110      33.241  23.992  20.337  1.00  0.00      RA0  H
ATOM   1031  CA  ARG A 110      32.041  25.717  20.583  1.00  0.00      RA0  C
ATOM   1032  CB  ARG A 110      33.062  26.776  21.001  1.00  0.00      RA0  C
ATOM   1033  CG  ARG A 110      33.070  28.096  20.229  1.00  0.00      RA0  C
ATOM   1034  CD  ARG A 110      33.963  29.106  20.949  1.00  0.00      RA0  C
ATOM   1035  NE  ARG A 110      33.406  29.314  22.282  1.00  0.00      RA0  N
ATOM   1036  HE  ARG A 110      32.444  29.027  22.406  1.00  0.00      RA0  H
ATOM   1037  CZ  ARG A 110      34.083  29.873  23.322  1.00  0.00      RA0  C
ATOM   1038  NH1 ARG A 110      35.352  30.314  23.149  1.00  0.00      RA0  N
ATOM   1039 HH11 ARG A 110      35.891  30.741  23.885  1.00  0.00      RA0  H
ATOM   1040 HH12 ARG A 110      35.803  30.231  22.256  1.00  0.00      RA0  H
ATOM   1041  NH2 ARG A 110      33.453  29.965  24.511  1.00  0.00      RA0  N
ATOM   1042 HH21 ARG A 110      33.864  30.330  25.345  1.00  0.00      RA0  H
ATOM   1043 HH22 ARG A 110      32.487  29.639  24.595  1.00  0.00      RA0  H
ATOM   1044  C   ARG A 110      31.746  25.749  19.088  1.00  0.00      RA0  C
ATOM   1045  O   ARG A 110      32.562  25.276  18.300  1.00  0.00      RA0  O
ATOM   1046  N   LEU A 111      30.580  26.287  18.710  1.00  0.00      RA0  N
ATOM   1047  H   LEU A 111      29.993  26.716  19.397  1.00  0.00      RA0  H
ATOM   1048  CA  LEU A 111      30.212  26.506  17.300  1.00  0.00      RA0  C
ATOM   1049  CB  LEU A 111      28.812  25.960  17.023  1.00  0.00      RA0  C
ATOM   1050  CG  LEU A 111      28.628  24.457  17.210  1.00  0.00      RA0  C
ATOM   1051  CD1 LEU A 111      27.151  24.094  17.338  1.00  0.00      RA0  C
ATOM   1052  CD2 LEU A 111      29.282  23.661  16.087  1.00  0.00      RA0  C
ATOM   1053  C   LEU A 111      30.144  27.988  17.047  1.00  0.00      RA0  C
ATOM   1054  O   LEU A 111      29.820  28.761  17.961  1.00  0.00      RA0  O
ATOM   1055  N   VAL A 112      30.389  28.387  15.807  1.00  0.00      RA0  N
ATOM   1056  H   VAL A 112      30.683  27.734  15.104  1.00  0.00      RA0  H
ATOM   1057  CA  VAL A 112      30.190  29.775  15.392  1.00  0.00      RA0  C
ATOM   1058  CB  VAL A 112      31.528  30.472  15.117  1.00  0.00      RA0  C
ATOM   1059  CG1 VAL A 112      31.301  31.947  14.782  1.00  0.00      RA0  C
ATOM   1060  CG2 VAL A 112      32.509  30.314  16.281  1.00  0.00      RA0  C
ATOM   1061  C   VAL A 112      29.307  29.795  14.147  1.00  0.00      RA0  C
ATOM   1062  O   VAL A 112      29.639  29.175  13.139  1.00  0.00      RA0  O
ATOM   1063  N   VAL A 113      28.195  30.511  14.213  1.00  0.00      RA0  N
ATOM   1064  H   VAL A 113      27.979  31.042  15.033  1.00  0.00      RA0  H
ATOM   1065  CA  VAL A 113      27.286  30.606  13.069  1.00  0.00      RA0  C
ATOM   1066  CB  VAL A 113      26.022  29.758  13.285  1.00  0.00      RA0  C
ATOM   1067  CG1 VAL A 113      26.323  28.260  13.345  1.00  0.00      RA0  C
ATOM   1068  CG2 VAL A 113      25.242  30.240  14.511  1.00  0.00      RA0  C
ATOM   1069  C   VAL A 113      26.872  32.037  12.745  1.00  0.00      RA0  C
ATOM   1070  O   VAL A 113      26.968  32.956  13.570  1.00  0.00      RA0  O
ATOM   1071  N   ASN A 114      26.368  32.203  11.529  1.00  0.00      RA0  N
ATOM   1072  H   ASN A 114      26.120  31.379  11.012  1.00  0.00      RA0  H
ATOM   1073  CA  ASN A 114      25.969  33.509  11.022  1.00  0.00      RA0  C
ATOM   1074  CB  ASN A 114      25.880  33.493   9.495  1.00  0.00      RA0  C
ATOM   1075  CG  ASN A 114      27.242  33.725   8.888  1.00  0.00      RA0  C
ATOM   1076  OD1 ASN A 114      27.801  34.815   8.991  1.00  0.00      RA0  O
ATOM   1077  ND2 ASN A 114      27.734  32.640   8.258  1.00  0.00      RA0  N
ATOM   1078 HD21 ASN A 114      27.213  31.780   8.211  1.00  0.00      RA0  H
ATOM   1079 HD22 ASN A 114      28.625  32.609   7.802  1.00  0.00      RA0  H
ATOM   1080  C   ASN A 114      24.621  33.987  11.529  1.00  0.00      RA0  C
ATOM   1081  O   ASN A 114      23.769  33.189  11.905  1.00  0.00      RA0  O
ATOM   1082  N   SER A 115      24.446  35.308  11.508  1.00  0.00      RA0  N
ATOM   1083  H   SER A 115      25.218  35.893  11.269  1.00  0.00      RA0  H
ATOM   1084  CA  SER A 115      23.211  35.933  11.928  1.00  0.00      RA0  C
ATOM   1085  CB  SER A 115      23.330  37.458  11.884  1.00  0.00      RA0  C
ATOM   1086  OG  SER A 115      22.503  38.045  12.894  1.00  0.00      RA0  O
ATOM   1087  HG  SER A 115      21.621  37.711  12.757  1.00  0.00      RA0  H
ATOM   1088  C   SER A 115      22.004  35.426  11.128  1.00  0.00      RA0  C
ATOM   1089  O   SER A 115      20.951  35.137  11.684  1.00  0.00      RA0  O
ATOM   1090  N   ALA A 116      22.161  35.353   9.815  1.00  0.00      RA0  N
ATOM   1091  H   ALA A 116      23.058  35.506   9.406  1.00  0.00      RA0  H
ATOM   1092  CA  ALA A 116      21.043  35.018   8.928  1.00  0.00      RA0  C
ATOM   1093  CB  ALA A 116      21.506  34.968   7.472  1.00  0.00      RA0  C
ATOM   1094  C   ALA A 116      20.420  33.676   9.263  1.00  0.00      RA0  C
ATOM   1095  O   ALA A 116      19.203  33.489   9.107  1.00  0.00      RA0  O
ATOM   1096  N   THR A 117      21.240  32.742   9.737  1.00  0.00      RA0  N
ATOM   1097  H   THR A 117      22.226  32.865   9.842  1.00  0.00      RA0  H
ATOM   1098  CA  THR A 117      20.803  31.366  10.039  1.00  0.00      RA0  C
ATOM   1099  CB  THR A 117      21.823  30.532   9.296  1.00  0.00      RA0  C
ATOM   1100  OG1 THR A 117      22.895  31.395   8.874  1.00  0.00      RA0  O
ATOM   1101  HG1 THR A 117      23.582  30.745   8.672  1.00  0.00      RA0  H
ATOM   1102  CG2 THR A 117      21.210  29.850   8.080  1.00  0.00      RA0  C
ATOM   1103  C   THR A 117      20.765  31.032  11.528  1.00  0.00      RA0  C
ATOM   1104  O   THR A 117      20.453  29.895  11.901  1.00  0.00      RA0  O
ATOM   1105  N   ARG A 118      21.031  32.024  12.371  1.00  0.00      RA0  N
ATOM   1106  H   ARG A 118      21.285  32.915  11.997  1.00  0.00      RA0  H
ATOM   1107  CA  ARG A 118      21.119  31.830  13.819  1.00  0.00      RA0  C
ATOM   1108  CB  ARG A 118      21.347  33.196  14.470  1.00  0.00      RA0  C
ATOM   1109  CG  ARG A 118      21.227  33.222  15.992  1.00  0.00      RA0  C
ATOM   1110  CD  ARG A 118      21.376  34.639  16.553  1.00  0.00      RA0  C
ATOM   1111  NE  ARG A 118      20.920  34.706  17.940  1.00  0.00      RA0  N
ATOM   1112  HE  ARG A 118      19.953  34.421  18.054  1.00  0.00      RA0  H
ATOM   1113  CZ  ARG A 118      21.752  35.191  18.912  1.00  0.00      RA0  C
ATOM   1114  NH1 ARG A 118      23.022  35.524  18.610  1.00  0.00      RA0  N
ATOM   1115 HH11 ARG A 118      23.612  35.934  19.326  1.00  0.00      RA0  H
ATOM   1116 HH12 ARG A 118      23.434  35.372  17.701  1.00  0.00      RA0  H
ATOM   1117  NH2 ARG A 118      21.310  35.332  20.178  1.00  0.00      RA0  N
ATOM   1118 HH21 ARG A 118      21.933  35.668  20.913  1.00  0.00      RA0  H
ATOM   1119 HH22 ARG A 118      20.372  35.115  20.453  1.00  0.00      RA0  H
ATOM   1120  C   ARG A 118      19.916  31.116  14.423  1.00  0.00      RA0  C
ATOM   1121  O   ARG A 118      20.052  30.100  15.112  1.00  0.00      RA0  O
ATOM   1122  N   GLU A 119      18.728  31.646  14.183  1.00  0.00      RA0  N
ATOM   1123  H   GLU A 119      18.662  32.471  13.627  1.00  0.00      RA0  H
ATOM   1124  CA  GLU A 119      17.547  31.080  14.828  1.00  0.00      RA0  C
ATOM   1125  CB  GLU A 119      16.389  32.078  14.818  1.00  0.00      RA0  C
ATOM   1126  CG  GLU A 119      16.791  33.438  15.407  1.00  0.00      RA0  C
ATOM   1127  CD  GLU A 119      17.302  33.299  16.834  1.00  0.00      RA0  C
ATOM   1128  OE1 GLU A 119      16.838  32.420  17.554  1.00  0.00      RA0  O
ATOM   1129  OE2 GLU A 119      18.166  34.080  17.230  1.00  0.00      RA0  O
ATOM   1130  C   GLU A 119      17.167  29.693  14.294  1.00  0.00      RA0  C
ATOM   1131  O   GLU A 119      16.825  28.813  15.062  1.00  0.00      RA0  O
ATOM   1132  N   LYS A 120      17.286  29.493  12.992  1.00  0.00      RA0  N
ATOM   1133  H   LYS A 120      17.706  30.217  12.448  1.00  0.00      RA0  H
ATOM   1134  CA  LYS A 120      17.100  28.161  12.407  1.00  0.00      RA0  C
ATOM   1135  CB  LYS A 120      17.266  28.235  10.885  1.00  0.00      RA0  C
ATOM   1136  CG  LYS A 120      17.037  26.883  10.205  1.00  0.00      RA0  C
ATOM   1137  CD  LYS A 120      17.365  26.851   8.708  1.00  0.00      RA0  C
ATOM   1138  CE  LYS A 120      18.832  27.172   8.410  1.00  0.00      RA0  C
ATOM   1139  NZ  LYS A 120      19.208  26.690   7.072  1.00  0.00      RA0  N
ATOM   1140  HZ1 LYS A 120      20.214  26.880   6.875  1.00  0.00      RA0  H
ATOM   1141  HZ2 LYS A 120      19.100  25.654   7.035  1.00  0.00      RA0  H
ATOM   1142  HZ3 LYS A 120      18.647  27.056   6.285  1.00  0.00      RA0  H
ATOM   1143  C   LYS A 120      18.073  27.158  12.976  1.00  0.00      RA0  C
ATOM   1144  O   LYS A 120      17.715  26.044  13.303  1.00  0.00      RA0  O
ATOM   1145  N   ASP A 121      19.339  27.552  13.045  1.00  0.00      RA0  N
ATOM   1146  H   ASP A 121      19.664  28.409  12.649  1.00  0.00      RA0  H
ATOM   1147  CA  ASP A 121      20.385  26.683  13.575  1.00  0.00      RA0  C
ATOM   1148  CB  ASP A 121      21.775  27.258  13.350  1.00  0.00      RA0  C
ATOM   1149  CG  ASP A 121      22.006  27.404  11.863  1.00  0.00      RA0  C
ATOM   1150  OD1 ASP A 121      21.303  26.762  11.077  1.00  0.00      RA0  O
ATOM   1151  OD2 ASP A 121      22.878  28.185  11.502  1.00  0.00      RA0  O
ATOM   1152  C   ASP A 121      20.154  26.364  15.050  1.00  0.00      RA0  C
ATOM   1153  O   ASP A 121      20.295  25.218  15.483  1.00  0.00      RA0  O
ATOM   1154  N   LEU A 122      19.828  27.387  15.828  1.00  0.00      RA0  N
ATOM   1155  H   LEU A 122      19.744  28.295  15.416  1.00  0.00      RA0  H
ATOM   1156  CA  LEU A 122      19.602  27.193  17.256  1.00  0.00      RA0  C
ATOM   1157  CB  LEU A 122      19.361  28.517  17.979  1.00  0.00      RA0  C
ATOM   1158  CG  LEU A 122      20.638  29.345  18.120  1.00  0.00      RA0  C
ATOM   1159  CD1 LEU A 122      20.368  30.692  18.791  1.00  0.00      RA0  C
ATOM   1160  CD2 LEU A 122      21.744  28.557  18.822  1.00  0.00      RA0  C
ATOM   1161  C   LEU A 122      18.452  26.245  17.509  1.00  0.00      RA0  C
ATOM   1162  O   LEU A 122      18.522  25.412  18.398  1.00  0.00      RA0  O
ATOM   1163  N   SER A 123      17.383  26.364  16.730  1.00  0.00      RA0  N
ATOM   1164  H   SER A 123      17.359  27.058  16.009  1.00  0.00      RA0  H
ATOM   1165  CA  SER A 123      16.226  25.489  16.918  1.00  0.00      RA0  C
ATOM   1166  CB  SER A 123      15.086  26.071  16.093  1.00  0.00      RA0  C
ATOM   1167  OG  SER A 123      14.900  27.433  16.496  1.00  0.00      RA0  O
ATOM   1168  HG  SER A 123      15.583  27.959  16.088  1.00  0.00      RA0  H
ATOM   1169  C   SER A 123      16.595  24.052  16.582  1.00  0.00      RA0  C
ATOM   1170  O   SER A 123      16.212  23.125  17.291  1.00  0.00      RA0  O
ATOM   1171  N   TRP A 124      17.343  23.880  15.498  1.00  0.00      RA0  N
ATOM   1172  H   TRP A 124      17.646  24.674  14.964  1.00  0.00      RA0  H
ATOM   1173  CA  TRP A 124      17.787  22.548  15.055  1.00  0.00      RA0  C
ATOM   1174  CB  TRP A 124      18.419  22.676  13.667  1.00  0.00      RA0  C
ATOM   1175  CG  TRP A 124      18.817  21.330  13.109  1.00  0.00      RA0  C
ATOM   1176  CD2 TRP A 124      17.969  20.325  12.516  1.00  0.00      RA0  C
ATOM   1177  CE2 TRP A 124      18.797  19.255  12.107  1.00  0.00      RA0  C
ATOM   1178  CE3 TRP A 124      16.598  20.258  12.295  1.00  0.00      RA0  C
ATOM   1179  CD1 TRP A 124      20.115  20.805  13.030  1.00  0.00      RA0  C
ATOM   1180  NE1 TRP A 124      20.109  19.579  12.439  1.00  0.00      RA0  N
ATOM   1181  HE1 TRP A 124      20.895  19.023  12.256  1.00  0.00      RA0  H
ATOM   1182  CZ2 TRP A 124      18.234  18.146  11.485  1.00  0.00      RA0  C
ATOM   1183  CZ3 TRP A 124      16.048  19.143  11.674  1.00  0.00      RA0  C
ATOM   1184  CH2 TRP A 124      16.862  18.092  11.268  1.00  0.00      RA0  C
ATOM   1185  C   TRP A 124      18.760  21.909  16.045  1.00  0.00      RA0  C
ATOM   1186  O   TRP A 124      18.593  20.764  16.438  1.00  0.00      RA0  O
ATOM   1187  N   ILE A 125      19.761  22.681  16.455  1.00  0.00      RA0  N
ATOM   1188  H   ILE A 125      19.820  23.605  16.091  1.00  0.00      RA0  H
ATOM   1189  CA  ILE A 125      20.746  22.218  17.430  1.00  0.00      RA0  C
ATOM   1190  CB  ILE A 125      21.849  23.258  17.656  1.00  0.00      RA0  C
ATOM   1191  CG2 ILE A 125      22.771  22.872  18.815  1.00  0.00      RA0  C
ATOM   1192  CG1 ILE A 125      22.652  23.461  16.369  1.00  0.00      RA0  C
ATOM   1193  CD1 ILE A 125      23.550  24.696  16.437  1.00  0.00      RA0  C
ATOM   1194  C   ILE A 125      20.050  21.835  18.742  1.00  0.00      RA0  C
ATOM   1195  O   ILE A 125      20.290  20.760  19.269  1.00  0.00      RA0  O
ATOM   1196  N   THR A 126      19.185  22.715  19.246  1.00  0.00      RA0  N
ATOM   1197  H   THR A 126      19.020  23.584  18.781  1.00  0.00      RA0  H
ATOM   1198  CA  THR A 126      18.413  22.427  20.459  1.00  0.00      RA0  C
ATOM   1199  CB  THR A 126      17.577  23.644  20.843  1.00  0.00      RA0  C
ATOM   1200  OG1 THR A 126      18.450  24.768  21.013  1.00  0.00      RA0  O
ATOM   1201  HG1 THR A 126      18.613  25.118  20.146  1.00  0.00      RA0  H
ATOM   1202  CG2 THR A 126      16.766  23.409  22.119  1.00  0.00      RA0  C
ATOM   1203  C   THR A 126      17.638  21.140  20.388  1.00  0.00      RA0  C
ATOM   1204  O   THR A 126      17.679  20.344  21.333  1.00  0.00      RA0  O
ATOM   1205  N   GLN A 127      16.919  20.950  19.285  1.00  0.00      RA0  N
ATOM   1206  H   GLN A 127      16.931  21.647  18.564  1.00  0.00      RA0  H
ATOM   1207  CA  GLN A 127      16.103  19.760  19.063  1.00  0.00      RA0  C
ATOM   1208  CB  GLN A 127      15.406  19.880  17.706  1.00  0.00      RA0  C
ATOM   1209  CG  GLN A 127      14.535  18.680  17.336  1.00  0.00      RA0  C
ATOM   1210  CD  GLN A 127      13.853  18.964  16.013  1.00  0.00      RA0  C
ATOM   1211  OE1 GLN A 127      12.818  19.619  15.950  1.00  0.00      RA0  O
ATOM   1212  NE2 GLN A 127      14.490  18.441  14.951  1.00  0.00      RA0  N
ATOM   1213 HE21 GLN A 127      15.329  17.900  15.048  1.00  0.00      RA0  H
ATOM   1214 HE22 GLN A 127      14.151  18.575  14.020  1.00  0.00      RA0  H
ATOM   1215  C   GLN A 127      16.927  18.464  19.147  1.00  0.00      RA0  C
ATOM   1216  O   GLN A 127      16.596  17.540  19.877  1.00  0.00      RA0  O
ATOM   1217  N   HIS A 128      18.018  18.419  18.397  1.00  0.00      RA0  N
ATOM   1218  H   HIS A 128      18.299  19.240  17.892  1.00  0.00      RA0  H
ATOM   1219  CA  HIS A 128      18.844  17.228  18.341  1.00  0.00      RA0  C
ATOM   1220  CB  HIS A 128      19.640  17.157  17.033  1.00  0.00      RA0  C
ATOM   1221  CG  HIS A 128      18.688  16.788  15.924  1.00  0.00      RA0  C
ATOM   1222  ND1 HIS A 128      18.527  15.536  15.456  1.00  0.00      RA0  N
ATOM   1223  HD1 HIS A 128      19.010  14.731  15.742  1.00  0.00      RA0  H
ATOM   1224  CD2 HIS A 128      17.814  17.638  15.245  1.00  0.00      RA0  C
ATOM   1225  NE2 HIS A 128      17.114  16.883  14.363  1.00  0.00      RA0  N
ATOM   1226  CE1 HIS A 128      17.555  15.589  14.492  1.00  0.00      RA0  C
ATOM   1227  C   HIS A 128      19.769  17.062  19.563  1.00  0.00      RA0  C
ATOM   1228  O   HIS A 128      20.225  15.953  19.833  1.00  0.00      RA0  O
ATOM   1229  N   ALA A 129      20.027  18.136  20.308  1.00  0.00      RA0  N
ATOM   1230  H   ALA A 129      19.633  19.024  20.066  1.00  0.00      RA0  H
ATOM   1231  CA  ALA A 129      20.873  18.057  21.500  1.00  0.00      RA0  C
ATOM   1232  CB  ALA A 129      21.303  19.445  21.974  1.00  0.00      RA0  C
ATOM   1233  C   ALA A 129      20.202  17.338  22.680  1.00  0.00      RA0  C
ATOM   1234  O   ALA A 129      20.880  16.738  23.501  1.00  0.00      RA0  O
ATOM   1235  N   GLU A 130      18.881  17.425  22.754  1.00  0.00      RA0  N
ATOM   1236  H   GLU A 130      18.372  17.866  22.013  1.00  0.00      RA0  H
ATOM   1237  CA  GLU A 130      18.113  17.027  23.947  1.00  0.00      RA0  C
ATOM   1238  CB  GLU A 130      16.623  17.367  23.738  1.00  0.00      RA0  C
ATOM   1239  CG  GLU A 130      15.687  17.117  24.926  1.00  0.00      RA0  C
ATOM   1240  CD  GLU A 130      15.348  15.644  25.035  1.00  0.00      RA0  C
ATOM   1241  OE1 GLU A 130      15.298  14.977  24.006  1.00  0.00      RA0  O
ATOM   1242  OE2 GLU A 130      15.144  15.167  26.147  1.00  0.00      RA0  O
ATOM   1243  C   GLU A 130      18.400  15.609  24.440  1.00  0.00      RA0  C
ATOM   1244  O   GLU A 130      18.651  15.430  25.640  1.00  0.00      RA0  O
ATOM   1245  N   PRO A 131      18.393  14.603  23.570  1.00  0.00      RA0  N
ATOM   1246  CD  PRO A 131      18.043  14.604  22.145  1.00  0.00      RA0  C
ATOM   1247  CA  PRO A 131      18.648  13.234  24.018  1.00  0.00      RA0  C
ATOM   1248  CB  PRO A 131      18.322  12.358  22.802  1.00  0.00      RA0  C
ATOM   1249  CG  PRO A 131      17.473  13.222  21.882  1.00  0.00      RA0  C
ATOM   1250  C   PRO A 131      20.074  12.993  24.479  1.00  0.00      RA0  C
ATOM   1251  O   PRO A 131      20.319  12.039  25.221  1.00  0.00      RA0  O
ATOM   1252  N   PHE A 132      20.994  13.857  24.056  1.00  0.00      RA0  N
ATOM   1253  H   PHE A 132      20.708  14.667  23.540  1.00  0.00      RA0  H
ATOM   1254  CA  PHE A 132      22.381  13.799  24.487  1.00  0.00      RA0  C
ATOM   1255  CB  PHE A 132      23.314  14.295  23.380  1.00  0.00      RA0  C
ATOM   1256  CG  PHE A 132      23.126  13.527  22.094  1.00  0.00      RA0  C
ATOM   1257  CD1 PHE A 132      23.930  12.429  21.821  1.00  0.00      RA0  C
ATOM   1258  CD2 PHE A 132      22.167  13.928  21.171  1.00  0.00      RA0  C
ATOM   1259  CE1 PHE A 132      23.781  11.738  20.624  1.00  0.00      RA0  C
ATOM   1260  CE2 PHE A 132      22.017  13.238  19.975  1.00  0.00      RA0  C
ATOM   1261  CZ  PHE A 132      22.828  12.145  19.698  1.00  0.00      RA0  C
ATOM   1262  C   PHE A 132      22.668  14.592  25.770  1.00  0.00      RA0  C
ATOM   1263  O   PHE A 132      23.759  14.469  26.353  1.00  0.00      RA0  O
ATOM   1264  N   GLY A 133      21.702  15.400  26.203  1.00  0.00      RA0  N
ATOM   1265  H   GLY A 133      20.862  15.516  25.669  1.00  0.00      RA0  H
ATOM   1266  CA  GLY A 133      21.820  16.178  27.431  1.00  0.00      RA0  C
ATOM   1267  C   GLY A 133      22.832  17.306  27.350  1.00  0.00      RA0  C
ATOM   1268  O   GLY A 133      23.558  17.570  28.316  1.00  0.00      RA0  O
ATOM   1269  N   ILE A 134      22.864  17.993  26.212  1.00  0.00      RA0  N
ATOM   1270  H   ILE A 134      22.136  17.870  25.538  1.00  0.00      RA0  H
ATOM   1271  CA  ILE A 134      23.862  19.032  25.986  1.00  0.00      RA0  C
ATOM   1272  CB  ILE A 134      24.285  19.069  24.518  1.00  0.00      RA0  C
ATOM   1273  CG2 ILE A 134      25.363  20.125  24.269  1.00  0.00      RA0  C
ATOM   1274  CG1 ILE A 134      24.750  17.682  24.087  1.00  0.00      RA0  C
ATOM   1275  CD1 ILE A 134      25.853  17.145  24.999  1.00  0.00      RA0  C
ATOM   1276  C   ILE A 134      23.293  20.373  26.433  1.00  0.00      RA0  C
ATOM   1277  O   ILE A 134      22.166  20.722  26.075  1.00  0.00      RA0  O
ATOM   1278  N   GLU A 135      24.065  21.094  27.242  1.00  0.00      RA0  N
ATOM   1279  H   GLU A 135      24.976  20.752  27.465  1.00  0.00      RA0  H
ATOM   1280  CA  GLU A 135      23.728  22.449  27.678  1.00  0.00      RA0  C
ATOM   1281  CB  GLU A 135      24.502  22.612  28.993  1.00  0.00      RA0  C
ATOM   1282  CG  GLU A 135      24.646  23.975  29.678  1.00  0.00      RA0  C
ATOM   1283  CD  GLU A 135      25.600  23.806  30.854  1.00  0.00      RA0  C
ATOM   1284  OE1 GLU A 135      26.595  24.528  30.934  1.00  0.00      RA0  O
ATOM   1285  OE2 GLU A 135      25.385  22.909  31.672  1.00  0.00      RA0  O
ATOM   1286  C   GLU A 135      24.204  23.447  26.613  1.00  0.00      RA0  C
ATOM   1287  O   GLU A 135      25.387  23.508  26.304  1.00  0.00      RA0  O
ATOM   1288  N   ILE A 136      23.267  24.219  26.067  1.00  0.00      RA0  N
ATOM   1289  H   ILE A 136      22.356  24.245  26.474  1.00  0.00      RA0  H
ATOM   1290  CA  ILE A 136      23.543  25.167  24.980  1.00  0.00      RA0  C
ATOM   1291  CB  ILE A 136      22.477  25.002  23.902  1.00  0.00      RA0  C
ATOM   1292  CG2 ILE A 136      22.673  25.979  22.742  1.00  0.00      RA0  C
ATOM   1293  CG1 ILE A 136      22.428  23.546  23.446  1.00  0.00      RA0  C
ATOM   1294  CD1 ILE A 136      21.335  23.309  22.412  1.00  0.00      RA0  C
ATOM   1295  C   ILE A 136      23.525  26.578  25.545  1.00  0.00      RA0  C
ATOM   1296  O   ILE A 136      22.514  26.993  26.112  1.00  0.00      RA0  O
ATOM   1297  N   THR A 137      24.636  27.308  25.390  1.00  0.00      RA0  N
ATOM   1298  H   THR A 137      25.457  26.903  24.989  1.00  0.00      RA0  H
ATOM   1299  CA  THR A 137      24.751  28.675  25.878  1.00  0.00      RA0  C
ATOM   1300  CB  THR A 137      25.769  28.552  26.993  1.00  0.00      RA0  C
ATOM   1301  OG1 THR A 137      25.441  27.367  27.733  1.00  0.00      RA0  O
ATOM   1302  HG1 THR A 137      26.204  27.107  28.236  1.00  0.00      RA0  H
ATOM   1303  CG2 THR A 137      25.831  29.785  27.894  1.00  0.00      RA0  C
ATOM   1304  C   THR A 137      25.140  29.591  24.728  1.00  0.00      RA0  C
ATOM   1305  O   THR A 137      26.202  29.420  24.130  1.00  0.00      RA0  O
ATOM   1306  N   VAL A 138      24.276  30.548  24.409  1.00  0.00      RA0  N
ATOM   1307  H   VAL A 138      23.496  30.726  25.006  1.00  0.00      RA0  H
ATOM   1308  CA  VAL A 138      24.569  31.510  23.345  1.00  0.00      RA0  C
ATOM   1309  CB  VAL A 138      23.271  31.978  22.696  1.00  0.00      RA0  C
ATOM   1310  CG1 VAL A 138      23.557  32.879  21.500  1.00  0.00      RA0  C
ATOM   1311  CG2 VAL A 138      22.410  30.775  22.306  1.00  0.00      RA0  C
ATOM   1312  C   VAL A 138      25.368  32.678  23.936  1.00  0.00      RA0  C
ATOM   1313  O   VAL A 138      24.944  33.289  24.920  1.00  0.00      RA0  O
ATOM   1314  N   ARG A 139      26.488  33.018  23.307  1.00  0.00      RA0  N
ATOM   1315  H   ARG A 139      26.673  32.628  22.409  1.00  0.00      RA0  H
ATOM   1316  CA  ARG A 139      27.450  33.974  23.874  1.00  0.00      RA0  C
ATOM   1317  CB  ARG A 139      28.871  33.478  23.642  1.00  0.00      RA0  C
ATOM   1318  CG  ARG A 139      29.075  32.058  24.173  1.00  0.00      RA0  C
ATOM   1319  CD  ARG A 139      28.617  31.915  25.626  1.00  0.00      RA0  C
ATOM   1320  NE  ARG A 139      29.095  33.047  26.412  1.00  0.00      RA0  N
ATOM   1321  HE  ARG A 139      28.573  33.912  26.370  1.00  0.00      RA0  H
ATOM   1322  CZ  ARG A 139      30.284  32.996  27.057  1.00  0.00      RA0  C
ATOM   1323  NH1 ARG A 139      30.960  31.824  27.115  1.00  0.00      RA0  N
ATOM   1324 HH11 ARG A 139      31.804  31.710  27.637  1.00  0.00      RA0  H
ATOM   1325 HH12 ARG A 139      30.638  30.996  26.622  1.00  0.00      RA0  H
ATOM   1326  NH2 ARG A 139      30.747  34.133  27.614  1.00  0.00      RA0  N
ATOM   1327 HH21 ARG A 139      31.583  34.228  28.153  1.00  0.00      RA0  H
ATOM   1328 HH22 ARG A 139      30.230  35.005  27.481  1.00  0.00      RA0  H
ATOM   1329  C   ARG A 139      27.259  35.386  23.330  1.00  0.00      RA0  C
ATOM   1330  O   ARG A 139      28.145  35.986  22.706  1.00  0.00      RA0  O
ATOM   1331  N   ASP A 140      26.099  35.947  23.626  1.00  0.00      RA0  N
ATOM   1332  H   ASP A 140      25.418  35.428  24.145  1.00  0.00      RA0  H
ATOM   1333  CA  ASP A 140      25.763  37.288  23.171  1.00  0.00      RA0  C
ATOM   1334  CB  ASP A 140      24.240  37.498  23.143  1.00  0.00      RA0  C
ATOM   1335  CG  ASP A 140      23.530  36.528  22.200  1.00  0.00      RA0  C
ATOM   1336  OD1 ASP A 140      23.941  36.365  21.053  1.00  0.00      RA0  O
ATOM   1337  OD2 ASP A 140      22.527  35.940  22.595  1.00  0.00      RA0  O
ATOM   1338  C   ASP A 140      26.461  38.356  24.001  1.00  0.00      RA0  C
ATOM   1339  O   ASP A 140      26.303  39.538  23.728  1.00  0.00      RA0  O
ATOM   1340  N   ASP A 141      27.195  37.921  25.031  1.00  0.00      RA0  N
ATOM   1341  H   ASP A 141      27.324  36.945  25.205  1.00  0.00      RA0  H
ATOM   1342  CA  ASP A 141      28.079  38.774  25.811  1.00  0.00      RA0  C
ATOM   1343  CB  ASP A 141      28.319  38.135  27.184  1.00  0.00      RA0  C
ATOM   1344  CG  ASP A 141      29.137  36.853  27.066  1.00  0.00      RA0  C
ATOM   1345  OD1 ASP A 141      28.679  35.885  26.461  1.00  0.00      RA0  O
ATOM   1346  OD2 ASP A 141      30.229  36.790  27.619  1.00  0.00      RA0  O
ATOM   1347  C   ASP A 141      29.436  39.080  25.147  1.00  0.00      RA0  C
ATOM   1348  O   ASP A 141      30.193  39.924  25.662  1.00  0.00      RA0  O
ATOM   1349  N   LEU A 142      29.715  38.394  24.033  1.00  0.00      RA0  N
ATOM   1350  H   LEU A 142      29.034  37.792  23.612  1.00  0.00      RA0  H
ATOM   1351  CA  LEU A 142      30.966  38.532  23.283  1.00  0.00      RA0  C
ATOM   1352  CB  LEU A 142      31.614  37.166  23.048  1.00  0.00      RA0  C
ATOM   1353  CG  LEU A 142      31.908  36.377  24.326  1.00  0.00      RA0  C
ATOM   1354  CD1 LEU A 142      32.444  34.979  24.014  1.00  0.00      RA0  C
ATOM   1355  CD2 LEU A 142      32.841  37.134  25.271  1.00  0.00      RA0  C
ATOM   1356  C   LEU A 142      30.768  39.226  21.951  1.00  0.00      RA0  C
ATOM   1357  O   LEU A 142      29.785  38.975  21.236  1.00  0.00      RA0  O
ATOM   1358  N   SER A 143      31.742  40.055  21.608  1.00  0.00      RA0  N
ATOM   1359  H   SER A 143      32.496  40.278  22.223  1.00  0.00      RA0  H
ATOM   1360  CA  SER A 143      31.886  40.617  20.278  1.00  0.00      RA0  C
ATOM   1361  CB  SER A 143      32.141  42.086  20.497  1.00  0.00      RA0  C
ATOM   1362  OG  SER A 143      32.032  42.277  21.903  1.00  0.00      RA0  O
ATOM   1363  HG  SER A 143      31.129  42.043  22.102  1.00  0.00      RA0  H
ATOM   1364  C   SER A 143      33.074  39.904  19.640  1.00  0.00      RA0  C
ATOM   1365  O   SER A 143      33.806  39.158  20.310  1.00  0.00      RA0  O
ATOM   1366  N   MSE A 144      33.253  40.097  18.350  1.00  0.00      RA0  N
ATOM   1367  H   MSE A 144      32.690  40.719  17.800  1.00  0.00      RA0  H
ATOM   1368  CA  MSE A 144      34.328  39.411  17.655  1.00  0.00      RA0  C
ATOM   1369  CB  MSE A 144      33.842  38.025  17.215  1.00  0.00      RA0  C
ATOM   1370  CG  MSE A 144      34.950  37.096  16.715  1.00  0.00      RA0  C
ATOM   1371  SE  MSE A 144      34.386  35.393  16.563  1.00  0.00      RA0  S
ATOM   1372  CE  MSE A 144      32.864  35.708  15.656  1.00  0.00      RA0  C
ATOM   1373  C   MSE A 144      34.823  40.277  16.518  1.00  0.00      RA0  C
ATOM   1374  O   MSE A 144      34.018  40.927  15.822  1.00  0.00      RA0  O
ATOM   1375  N   ILE A 145      36.145  40.281  16.350  1.00  0.00      RA0  N
ATOM   1376  H   ILE A 145      36.722  39.721  16.949  1.00  0.00      RA0  H
ATOM   1377  CA  ILE A 145      36.817  41.057  15.315  1.00  0.00      RA0  C
ATOM   1378  CB  ILE A 145      37.632  42.195  15.943  1.00  0.00      RA0  C
ATOM   1379  CG2 ILE A 145      38.311  43.044  14.866  1.00  0.00      RA0  C
ATOM   1380  CG1 ILE A 145      36.780  43.050  16.885  1.00  0.00      RA0  C
ATOM   1381  CD1 ILE A 145      37.596  44.106  17.633  1.00  0.00      RA0  C
ATOM   1382  C   ILE A 145      37.729  40.128  14.530  1.00  0.00      RA0  C
ATOM   1383  O   ILE A 145      38.504  39.373  15.126  1.00  0.00      RA0  O
ATOM   1384  N   ALA A 146      37.627  40.164  13.204  1.00  0.00      RA0  N
ATOM   1385  H   ALA A 146      37.038  40.858  12.789  1.00  0.00      RA0  H
ATOM   1386  CA  ALA A 146      38.491  39.366  12.339  1.00  0.00      RA0  C
ATOM   1387  CB  ALA A 146      37.704  38.808  11.153  1.00  0.00      RA0  C
ATOM   1388  C   ALA A 146      39.592  40.260  11.825  1.00  0.00      RA0  C
ATOM   1389  O   ALA A 146      39.320  41.270  11.191  1.00  0.00      RA0  O
ATOM   1390  N   VAL A 147      40.832  39.879  12.100  1.00  0.00      RA0  N
ATOM   1391  H   VAL A 147      40.994  39.035  12.597  1.00  0.00      RA0  H
ATOM   1392  CA  VAL A 147      41.994  40.689  11.695  1.00  0.00      RA0  C
ATOM   1393  CB  VAL A 147      42.872  40.977  12.915  1.00  0.00      RA0  C
ATOM   1394  CG1 VAL A 147      44.032  41.906  12.561  1.00  0.00      RA0  C
ATOM   1395  CG2 VAL A 147      42.038  41.525  14.075  1.00  0.00      RA0  C
ATOM   1396  C   VAL A 147      42.735  39.835  10.682  1.00  0.00      RA0  C
ATOM   1397  O   VAL A 147      43.186  38.736  11.015  1.00  0.00      RA0  O
ATOM   1398  N   GLN A 148      42.820  40.325   9.451  1.00  0.00      RA0  N
ATOM   1399  H   GLN A 148      42.563  41.268   9.256  1.00  0.00      RA0  H
ATOM   1400  CA  GLN A 148      43.218  39.503   8.302  1.00  0.00      RA0  C
ATOM   1401  CB  GLN A 148      41.966  39.169   7.483  1.00  0.00      RA0  C
ATOM   1402  CG  GLN A 148      40.702  38.886   8.313  1.00  0.00      RA0  C
ATOM   1403  CD  GLN A 148      40.496  37.404   8.566  1.00  0.00      RA0  C
ATOM   1404  OE1 GLN A 148      39.848  36.735   7.763  1.00  0.00      RA0  O
ATOM   1405  NE2 GLN A 148      41.022  36.937   9.717  1.00  0.00      RA0  N
ATOM   1406 HE21 GLN A 148      41.565  37.500  10.345  1.00  0.00      RA0  H
ATOM   1407 HE22 GLN A 148      40.886  35.989  10.030  1.00  0.00      RA0  H
ATOM   1408  C   GLN A 148      44.283  40.159   7.421  1.00  0.00      RA0  C
ATOM   1409  O   GLN A 148      44.236  41.371   7.132  1.00  0.00      RA0  O
ATOM   1410  N   GLY A 149      45.222  39.347   6.947  1.00  0.00      RA0  N
ATOM   1411  H   GLY A 149      45.303  38.402   7.258  1.00  0.00      RA0  H
ATOM   1412  CA  GLY A 149      46.256  39.825   6.042  1.00  0.00      RA0  C
ATOM   1413  C   GLY A 149      47.621  39.353   6.499  1.00  0.00      RA0  C
ATOM   1414  O   GLY A 149      47.767  38.836   7.614  1.00  0.00      RA0  O
ATOM   1415  N   PRO A 150      48.615  39.532   5.647  1.00  0.00      RA0  N
ATOM   1416  CD  PRO A 150      48.492  40.149   4.333  1.00  0.00      RA0  C
ATOM   1417  CA  PRO A 150      49.959  39.020   5.916  1.00  0.00      RA0  C
ATOM   1418  CB  PRO A 150      50.689  39.247   4.587  1.00  0.00      RA0  C
ATOM   1419  CG  PRO A 150      49.932  40.378   3.898  1.00  0.00      RA0  C
ATOM   1420  C   PRO A 150      50.669  39.625   7.147  1.00  0.00      RA0  C
ATOM   1421  O   PRO A 150      51.533  38.974   7.746  1.00  0.00      RA0  O
ATOM   1422  N   ASN A 151      50.253  40.809   7.565  1.00  0.00      RA0  N
ATOM   1423  H   ASN A 151      49.535  41.287   7.052  1.00  0.00      RA0  H
ATOM   1424  CA  ASN A 151      50.760  41.443   8.778  1.00  0.00      RA0  C
ATOM   1425  CB  ASN A 151      51.187  42.892   8.551  1.00  0.00      RA0  C
ATOM   1426  CG  ASN A 151      52.499  42.981   7.807  1.00  0.00      RA0  C
ATOM   1427  OD1 ASN A 151      53.501  42.382   8.183  1.00  0.00      RA0  O
ATOM   1428  ND2 ASN A 151      52.434  43.765   6.715  1.00  0.00      RA0  N
ATOM   1429 HD21 ASN A 151      51.594  44.285   6.518  1.00  0.00      RA0  H
ATOM   1430 HD22 ASN A 151      53.190  43.876   6.071  1.00  0.00      RA0  H
ATOM   1431  C   ASN A 151      49.733  41.475   9.912  1.00  0.00      RA0  C
ATOM   1432  O   ASN A 151      49.956  42.116  10.946  1.00  0.00      RA0  O
ATOM   1433  N   ALA A 152      48.610  40.780   9.739  1.00  0.00      RA0  N
ATOM   1434  H   ALA A 152      48.500  40.203   8.927  1.00  0.00      RA0  H
ATOM   1435  CA  ALA A 152      47.525  40.831  10.724  1.00  0.00      RA0  C
ATOM   1436  CB  ALA A 152      46.307  40.084  10.210  1.00  0.00      RA0  C
ATOM   1437  C   ALA A 152      47.870  40.232  12.082  1.00  0.00      RA0  C
ATOM   1438  O   ALA A 152      47.643  40.855  13.112  1.00  0.00      RA0  O
ATOM   1439  N   GLN A 153      48.417  39.025  12.076  1.00  0.00      RA0  N
ATOM   1440  H   GLN A 153      48.620  38.601  11.194  1.00  0.00      RA0  H
ATOM   1441  CA  GLN A 153      48.786  38.360  13.322  1.00  0.00      RA0  C
ATOM   1442  CB  GLN A 153      49.245  36.938  13.022  1.00  0.00      RA0  C
ATOM   1443  CG  GLN A 153      48.072  36.157  12.432  1.00  0.00      RA0  C
ATOM   1444  CD  GLN A 153      48.529  34.801  11.952  1.00  0.00      RA0  C
ATOM   1445  OE1 GLN A 153      49.633  34.644  11.446  1.00  0.00      RA0  O
ATOM   1446  NE2 GLN A 153      47.618  33.829  12.134  1.00  0.00      RA0  N
ATOM   1447 HE21 GLN A 153      46.693  34.016  12.481  1.00  0.00      RA0  H
ATOM   1448 HE22 GLN A 153      47.845  32.876  11.939  1.00  0.00      RA0  H
ATOM   1449  C   GLN A 153      49.832  39.187  14.072  1.00  0.00      RA0  C
ATOM   1450  O   GLN A 153      49.689  39.419  15.253  1.00  0.00      RA0  O
ATOM   1451  N   ALA A 154      50.851  39.664  13.363  1.00  0.00      RA0  N
ATOM   1452  H   ALA A 154      50.899  39.474  12.385  1.00  0.00      RA0  H
ATOM   1453  CA  ALA A 154      51.905  40.471  13.987  1.00  0.00      RA0  C
ATOM   1454  CB  ALA A 154      52.975  40.833  12.957  1.00  0.00      RA0  C
ATOM   1455  C   ALA A 154      51.351  41.767  14.598  1.00  0.00      RA0  C
ATOM   1456  O   ALA A 154      51.682  42.119  15.731  1.00  0.00      RA0  O
ATOM   1457  N   LYS A 155      50.525  42.479  13.847  1.00  0.00      RA0  N
ATOM   1458  H   LYS A 155      50.271  42.156  12.933  1.00  0.00      RA0  H
ATOM   1459  CA  LYS A 155      49.955  43.733  14.328  1.00  0.00      RA0  C
ATOM   1460  CB  LYS A 155      49.236  44.476  13.206  1.00  0.00      RA0  C
ATOM   1461  CG  LYS A 155      50.192  45.185  12.246  1.00  0.00      RA0  C
ATOM   1462  CD  LYS A 155      49.437  45.828  11.084  1.00  0.00      RA0  C
ATOM   1463  CE  LYS A 155      50.314  46.695  10.180  1.00  0.00      RA0  C
ATOM   1464  NZ  LYS A 155      49.525  47.100   9.012  1.00  0.00      RA0  N
ATOM   1465  HZ1 LYS A 155      50.063  47.638   8.299  1.00  0.00      RA0  H
ATOM   1466  HZ2 LYS A 155      49.267  46.270   8.436  1.00  0.00      RA0  H
ATOM   1467  HZ3 LYS A 155      48.660  47.628   9.227  1.00  0.00      RA0  H
ATOM   1468  C   LYS A 155      49.019  43.509  15.502  1.00  0.00      RA0  C
ATOM   1469  O   LYS A 155      49.099  44.228  16.516  1.00  0.00      RA0  O
ATOM   1470  N   ALA A 156      48.162  42.490  15.413  1.00  0.00      RA0  N
ATOM   1471  H   ALA A 156      48.142  41.923  14.590  1.00  0.00      RA0  H
ATOM   1472  CA  ALA A 156      47.302  42.150  16.552  1.00  0.00      RA0  C
ATOM   1473  CB  ALA A 156      46.380  40.978  16.209  1.00  0.00      RA0  C
ATOM   1474  C   ALA A 156      48.114  41.792  17.779  1.00  0.00      RA0  C
ATOM   1475  O   ALA A 156      47.756  42.196  18.881  1.00  0.00      RA0  O
ATOM   1476  N   ALA A 157      49.205  41.055  17.580  1.00  0.00      RA0  N
ATOM   1477  H   ALA A 157      49.470  40.791  16.651  1.00  0.00      RA0  H
ATOM   1478  CA  ALA A 157      49.982  40.538  18.704  1.00  0.00      RA0  C
ATOM   1479  CB  ALA A 157      51.042  39.544  18.228  1.00  0.00      RA0  C
ATOM   1480  C   ALA A 157      50.677  41.640  19.516  1.00  0.00      RA0  C
ATOM   1481  O   ALA A 157      50.990  41.430  20.683  1.00  0.00      RA0  O
ATOM   1482  N   THR A 158      50.868  42.824  18.922  1.00  0.00      RA0  N
ATOM   1483  H   THR A 158      50.593  42.960  17.970  1.00  0.00      RA0  H
ATOM   1484  CA  THR A 158      51.429  43.975  19.664  1.00  0.00      RA0  C
ATOM   1485  CB  THR A 158      51.828  45.120  18.719  1.00  0.00      RA0  C
ATOM   1486  OG1 THR A 158      50.707  45.709  18.058  1.00  0.00      RA0  O
ATOM   1487  HG1 THR A 158      50.311  45.057  17.495  1.00  0.00      RA0  H
ATOM   1488  CG2 THR A 158      52.856  44.635  17.695  1.00  0.00      RA0  C
ATOM   1489  C   THR A 158      50.521  44.382  20.809  1.00  0.00      RA0  C
ATOM   1490  O   THR A 158      50.962  45.065  21.722  1.00  0.00      RA0  O
ATOM   1491  N   LEU A 159      49.248  43.993  20.740  1.00  0.00      RA0  N
ATOM   1492  H   LEU A 159      48.926  43.433  19.975  1.00  0.00      RA0  H
ATOM   1493  CA  LEU A 159      48.252  44.320  21.759  1.00  0.00      RA0  C
ATOM   1494  CB  LEU A 159      46.926  44.643  21.084  1.00  0.00      RA0  C
ATOM   1495  CG  LEU A 159      47.124  45.696  19.992  1.00  0.00      RA0  C
ATOM   1496  CD1 LEU A 159      45.869  45.864  19.149  1.00  0.00      RA0  C
ATOM   1497  CD2 LEU A 159      47.626  47.030  20.548  1.00  0.00      RA0  C
ATOM   1498  C   LEU A 159      48.105  43.238  22.813  1.00  0.00      RA0  C
ATOM   1499  O   LEU A 159      47.451  43.472  23.828  1.00  0.00      RA0  O
ATOM   1500  N   PHE A 160      48.698  42.073  22.573  1.00  0.00      RA0  N
ATOM   1501  H   PHE A 160      49.362  42.013  21.829  1.00  0.00      RA0  H
ATOM   1502  CA  PHE A 160      48.603  40.937  23.502  1.00  0.00      RA0  C
ATOM   1503  CB  PHE A 160      48.954  39.617  22.808  1.00  0.00      RA0  C
ATOM   1504  CG  PHE A 160      47.981  39.273  21.700  1.00  0.00      RA0  C
ATOM   1505  CD1 PHE A 160      46.779  39.957  21.557  1.00  0.00      RA0  C
ATOM   1506  CD2 PHE A 160      48.301  38.252  20.813  1.00  0.00      RA0  C
ATOM   1507  CE1 PHE A 160      45.918  39.646  20.511  1.00  0.00      RA0  C
ATOM   1508  CE2 PHE A 160      47.440  37.938  19.767  1.00  0.00      RA0  C
ATOM   1509  CZ  PHE A 160      46.255  38.646  19.607  1.00  0.00      RA0  C
ATOM   1510  C   PHE A 160      49.512  41.150  24.702  1.00  0.00      RA0  C
ATOM   1511  O   PHE A 160      50.613  41.693  24.567  1.00  0.00      RA0  O
ATOM   1512  N   ASN A 161      49.063  40.712  25.872  1.00  0.00      RA0  N
ATOM   1513  H   ASN A 161      48.166  40.272  25.881  1.00  0.00      RA0  H
ATOM   1514  CA  ASN A 161      49.950  40.653  27.032  1.00  0.00      RA0  C
ATOM   1515  CB  ASN A 161      49.201  40.735  28.366  1.00  0.00      RA0  C
ATOM   1516  CG  ASN A 161      48.436  39.464  28.669  1.00  0.00      RA0  C
ATOM   1517  OD1 ASN A 161      48.946  38.351  28.611  1.00  0.00      RA0  O
ATOM   1518  ND2 ASN A 161      47.165  39.700  29.034  1.00  0.00      RA0  N
ATOM   1519 HD21 ASN A 161      46.800  40.633  29.005  1.00  0.00      RA0  H
ATOM   1520 HD22 ASN A 161      46.542  38.979  29.336  1.00  0.00      RA0  H
ATOM   1521  C   ASN A 161      50.853  39.435  26.959  1.00  0.00      RA0  C
ATOM   1522  O   ASN A 161      50.729  38.619  26.053  1.00  0.00      RA0  O
ATOM   1523  N   ASP A 162      51.794  39.296  27.889  1.00  0.00      RA0  N
ATOM   1524  H   ASP A 162      52.006  40.009  28.558  1.00  0.00      RA0  H
ATOM   1525  CA  ASP A 162      52.735  38.177  27.810  1.00  0.00      RA0  C
ATOM   1526  CB  ASP A 162      53.893  38.408  28.775  1.00  0.00      RA0  C
ATOM   1527  CG  ASP A 162      54.671  39.566  28.166  1.00  0.00      RA0  C
ATOM   1528  OD1 ASP A 162      55.731  39.332  27.596  1.00  0.00      RA0  O
ATOM   1529  OD2 ASP A 162      54.175  40.694  28.160  1.00  0.00      RA0  O
ATOM   1530  C   ASP A 162      52.051  36.797  27.793  1.00  0.00      RA0  C
ATOM   1531  O   ASP A 162      52.419  35.931  27.012  1.00  0.00      RA0  O
ATOM   1532  N   ALA A 163      51.038  36.602  28.628  1.00  0.00      RA0  N
ATOM   1533  H   ALA A 163      50.660  37.388  29.117  1.00  0.00      RA0  H
ATOM   1534  CA  ALA A 163      50.345  35.322  28.698  1.00  0.00      RA0  C
ATOM   1535  CB  ALA A 163      49.338  35.305  29.849  1.00  0.00      RA0  C
ATOM   1536  C   ALA A 163      49.621  35.020  27.395  1.00  0.00      RA0  C
ATOM   1537  O   ALA A 163      49.547  33.860  26.982  1.00  0.00      RA0  O
ATOM   1538  N   GLN A 164      49.090  36.067  26.761  1.00  0.00      RA0  N
ATOM   1539  H   GLN A 164      49.264  36.980  27.136  1.00  0.00      RA0  H
ATOM   1540  CA  GLN A 164      48.368  35.918  25.499  1.00  0.00      RA0  C
ATOM   1541  CB  GLN A 164      47.535  37.165  25.232  1.00  0.00      RA0  C
ATOM   1542  CG  GLN A 164      46.504  37.342  26.345  1.00  0.00      RA0  C
ATOM   1543  CD  GLN A 164      45.803  38.668  26.191  1.00  0.00      RA0  C
ATOM   1544  OE1 GLN A 164      46.419  39.679  25.874  1.00  0.00      RA0  O
ATOM   1545  NE2 GLN A 164      44.491  38.620  26.460  1.00  0.00      RA0  N
ATOM   1546 HE21 GLN A 164      44.056  37.743  26.682  1.00  0.00      RA0  H
ATOM   1547 HE22 GLN A 164      43.907  39.431  26.425  1.00  0.00      RA0  H
ATOM   1548  C   GLN A 164      49.346  35.587  24.361  1.00  0.00      RA0  C
ATOM   1549  O   GLN A 164      49.126  34.668  23.565  1.00  0.00      RA0  O
ATOM   1550  N   ARG A 165      50.458  36.308  24.315  1.00  0.00      RA0  N
ATOM   1551  H   ARG A 165      50.612  37.031  24.989  1.00  0.00      RA0  H
ATOM   1552  CA  ARG A 165      51.531  35.935  23.381  1.00  0.00      RA0  C
ATOM   1553  CB  ARG A 165      52.673  36.945  23.471  1.00  0.00      RA0  C
ATOM   1554  CG  ARG A 165      52.482  38.056  22.433  1.00  0.00      RA0  C
ATOM   1555  CD  ARG A 165      53.435  39.247  22.579  1.00  0.00      RA0  C
ATOM   1556  NE  ARG A 165      52.952  40.203  23.575  1.00  0.00      RA0  N
ATOM   1557  HE  ARG A 165      52.130  40.740  23.336  1.00  0.00      RA0  H
ATOM   1558  CZ  ARG A 165      53.595  40.353  24.771  1.00  0.00      RA0  C
ATOM   1559  NH1 ARG A 165      54.670  39.590  25.064  1.00  0.00      RA0  N
ATOM   1560 HH11 ARG A 165      55.123  39.663  25.972  1.00  0.00      RA0  H
ATOM   1561 HH12 ARG A 165      55.058  38.919  24.431  1.00  0.00      RA0  H
ATOM   1562  NH2 ARG A 165      53.138  41.264  25.652  1.00  0.00      RA0  N
ATOM   1563 HH21 ARG A 165      53.571  41.360  26.566  1.00  0.00      RA0  H
ATOM   1564 HH22 ARG A 165      52.349  41.852  25.427  1.00  0.00      RA0  H
ATOM   1565  C   ARG A 165      51.980  34.494  23.535  1.00  0.00      RA0  C
ATOM   1566  O   ARG A 165      52.159  33.776  22.545  1.00  0.00      RA0  O
ATOM   1567  N   GLN A 166      52.157  34.057  24.776  1.00  0.00      RA0  N
ATOM   1568  H   GLN A 166      52.008  34.683  25.542  1.00  0.00      RA0  H
ATOM   1569  CA  GLN A 166      52.576  32.684  25.045  1.00  0.00      RA0  C
ATOM   1570  CB  GLN A 166      52.862  32.529  26.536  1.00  0.00      RA0  C
ATOM   1571  CG  GLN A 166      53.454  31.172  26.909  1.00  0.00      RA0  C
ATOM   1572  CD  GLN A 166      53.793  31.182  28.383  1.00  0.00      RA0  C
ATOM   1573  OE1 GLN A 166      53.216  30.465  29.191  1.00  0.00      RA0  O
ATOM   1574  NE2 GLN A 166      54.771  32.052  28.694  1.00  0.00      RA0  N
ATOM   1575 HE21 GLN A 166      55.207  32.608  27.986  1.00  0.00      RA0  H
ATOM   1576 HE22 GLN A 166      55.080  32.161  29.639  1.00  0.00      RA0  H
ATOM   1577  C   GLN A 166      51.533  31.681  24.562  1.00  0.00      RA0  C
ATOM   1578  O   GLN A 166      51.876  30.670  23.956  1.00  0.00      RA0  O
ATOM   1579  N   ALA A 167      50.258  31.982  24.804  1.00  0.00      RA0  N
ATOM   1580  H   ALA A 167      50.036  32.816  25.310  1.00  0.00      RA0  H
ATOM   1581  CA  ALA A 167      49.158  31.086  24.378  1.00  0.00      RA0  C
ATOM   1582  CB  ALA A 167      47.807  31.660  24.807  1.00  0.00      RA0  C
ATOM   1583  C   ALA A 167      49.116  30.813  22.872  1.00  0.00      RA0  C
ATOM   1584  O   ALA A 167      48.801  29.685  22.428  1.00  0.00      RA0  O
ATOM   1585  N   VAL A 168      49.425  31.834  22.089  1.00  0.00      RA0  N
ATOM   1586  H   VAL A 168      49.768  32.683  22.496  1.00  0.00      RA0  H
ATOM   1587  CA  VAL A 168      49.321  31.743  20.625  1.00  0.00      RA0  C
ATOM   1588  CB  VAL A 168      48.665  33.004  20.059  1.00  0.00      RA0  C
ATOM   1589  CG1 VAL A 168      47.307  33.229  20.719  1.00  0.00      RA0  C
ATOM   1590  CG2 VAL A 168      49.572  34.230  20.187  1.00  0.00      RA0  C
ATOM   1591  C   VAL A 168      50.657  31.484  19.929  1.00  0.00      RA0  C
ATOM   1592  O   VAL A 168      50.715  31.423  18.695  1.00  0.00      RA0  O
ATOM   1593  N   GLU A 169      51.728  31.355  20.708  1.00  0.00      RA0  N
ATOM   1594  H   GLU A 169      51.651  31.323  21.704  1.00  0.00      RA0  H
ATOM   1595  CA  GLU A 169      53.048  31.167  20.125  1.00  0.00      RA0  C
ATOM   1596  CB  GLU A 169      54.147  31.191  21.188  1.00  0.00      RA0  C
ATOM   1597  CG  GLU A 169      55.536  30.974  20.579  1.00  0.00      RA0  C
ATOM   1598  CD  GLU A 169      55.739  31.927  19.415  1.00  0.00      RA0  C
ATOM   1599  OE1 GLU A 169      55.842  33.128  19.647  1.00  0.00      RA0  O
ATOM   1600  OE2 GLU A 169      55.787  31.464  18.275  1.00  0.00      RA0  O
ATOM   1601  C   GLU A 169      53.058  29.870  19.317  1.00  0.00      RA0  C
ATOM   1602  O   GLU A 169      52.779  28.805  19.838  1.00  0.00      RA0  O
ATOM   1603  N   GLY A 170      53.408  29.971  18.043  1.00  0.00      RA0  N
ATOM   1604  H   GLY A 170      53.796  30.860  17.782  1.00  0.00      RA0  H
ATOM   1605  CA  GLY A 170      53.506  28.805  17.182  1.00  0.00      RA0  C
ATOM   1606  C   GLY A 170      52.162  28.201  16.796  1.00  0.00      RA0  C
ATOM   1607  O   GLY A 170      52.104  27.085  16.275  1.00  0.00      RA0  O
ATOM   1608  N   MSE A 171      51.077  28.930  17.048  1.00  0.00      RA0  N
ATOM   1609  H   MSE A 171      51.154  29.872  17.387  1.00  0.00      RA0  H
ATOM   1610  CA  MSE A 171      49.757  28.348  16.869  1.00  0.00      RA0  C
ATOM   1611  CB  MSE A 171      48.683  29.209  17.542  1.00  0.00      RA0  C
ATOM   1612  CG  MSE A 171      47.298  28.564  17.514  1.00  0.00      RA0  C
ATOM   1613  SE  MSE A 171      46.073  29.402  18.536  1.00  0.00      RA0  S
ATOM   1614  CE  MSE A 171      45.999  30.966  17.652  1.00  0.00      RA0  C
ATOM   1615  C   MSE A 171      49.476  28.143  15.389  1.00  0.00      RA0  C
ATOM   1616  O   MSE A 171      49.657  29.058  14.559  1.00  0.00      RA0  O
ATOM   1617  N   LYS A 172      49.040  26.931  15.073  1.00  0.00      RA0  N
ATOM   1618  H   LYS A 172      48.718  26.357  15.823  1.00  0.00      RA0  H
ATOM   1619  CA  LYS A 172      48.779  26.534  13.705  1.00  0.00      RA0  C
ATOM   1620  CB  LYS A 172      48.992  25.013  13.660  1.00  0.00      RA0  C
ATOM   1621  CG  LYS A 172      50.400  24.602  14.104  1.00  0.00      RA0  C
ATOM   1622  CD  LYS A 172      51.501  25.183  13.213  1.00  0.00      RA0  C
ATOM   1623  CE  LYS A 172      52.913  24.778  13.652  1.00  0.00      RA0  C
ATOM   1624  NZ  LYS A 172      53.192  25.295  14.999  1.00  0.00      RA0  N
ATOM   1625  HZ1 LYS A 172      54.179  25.132  15.276  1.00  0.00      RA0  H
ATOM   1626  HZ2 LYS A 172      52.998  26.319  15.038  1.00  0.00      RA0  H
ATOM   1627  HZ3 LYS A 172      52.558  24.880  15.710  1.00  0.00      RA0  H
ATOM   1628  C   LYS A 172      47.375  26.970  13.306  1.00  0.00      RA0  C
ATOM   1629  O   LYS A 172      46.557  27.358  14.161  1.00  0.00      RA0  O
ATOM   1630  N   PRO A 173      47.092  26.928  12.007  1.00  0.00      RA0  N
ATOM   1631  CD  PRO A 173      48.024  26.693  10.905  1.00  0.00      RA0  C
ATOM   1632  CA  PRO A 173      45.761  27.243  11.526  1.00  0.00      RA0  C
ATOM   1633  CB  PRO A 173      45.871  27.079  10.007  1.00  0.00      RA0  C
ATOM   1634  CG  PRO A 173      47.343  27.317   9.696  1.00  0.00      RA0  C
ATOM   1635  C   PRO A 173      44.672  26.386  12.117  1.00  0.00      RA0  C
ATOM   1636  O   PRO A 173      44.882  25.207  12.420  1.00  0.00      RA0  O
ATOM   1637  N   PHE A 174      43.490  26.985  12.253  1.00  0.00      RA0  N
ATOM   1638  H   PHE A 174      43.399  27.957  12.030  1.00  0.00      RA0  H
ATOM   1639  CA  PHE A 174      42.322  26.266  12.761  1.00  0.00      RA0  C
ATOM   1640  CB  PHE A 174      41.807  25.200  11.790  1.00  0.00      RA0  C
ATOM   1641  CG  PHE A 174      40.831  25.804  10.811  1.00  0.00      RA0  C
ATOM   1642  CD1 PHE A 174      41.254  26.745   9.880  1.00  0.00      RA0  C
ATOM   1643  CD2 PHE A 174      39.498  25.409  10.846  1.00  0.00      RA0  C
ATOM   1644  CE1 PHE A 174      40.344  27.289   8.982  1.00  0.00      RA0  C
ATOM   1645  CE2 PHE A 174      38.589  25.952   9.947  1.00  0.00      RA0  C
ATOM   1646  CZ  PHE A 174      39.012  26.890   9.013  1.00  0.00      RA0  C
ATOM   1647  C   PHE A 174      42.534  25.730  14.172  1.00  0.00      RA0  C
ATOM   1648  O   PHE A 174      42.263  24.574  14.453  1.00  0.00      RA0  O
ATOM   1649  N   PHE A 175      42.978  26.638  15.037  1.00  0.00      RA0  N
ATOM   1650  H   PHE A 175      43.184  27.586  14.771  1.00  0.00      RA0  H
ATOM   1651  CA  PHE A 175      42.992  26.464  16.470  1.00  0.00      RA0  C
ATOM   1652  CB  PHE A 175      44.414  26.333  17.014  1.00  0.00      RA0  C
ATOM   1653  CG  PHE A 175      45.003  24.956  16.844  1.00  0.00      RA0  C
ATOM   1654  CD1 PHE A 175      45.704  24.629  15.692  1.00  0.00      RA0  C
ATOM   1655  CD2 PHE A 175      44.875  24.027  17.869  1.00  0.00      RA0  C
ATOM   1656  CE1 PHE A 175      46.322  23.389  15.588  1.00  0.00      RA0  C
ATOM   1657  CE2 PHE A 175      45.492  22.787  17.764  1.00  0.00      RA0  C
ATOM   1658  CZ  PHE A 175      46.236  22.476  16.632  1.00  0.00      RA0  C
ATOM   1659  C   PHE A 175      42.410  27.704  17.092  1.00  0.00      RA0  C
ATOM   1660  O   PHE A 175      42.512  28.793  16.518  1.00  0.00      RA0  O
ATOM   1661  N   GLY A 176      41.847  27.534  18.283  1.00  0.00      RA0  N
ATOM   1662  H   GLY A 176      41.793  26.633  18.718  1.00  0.00      RA0  H
ATOM   1663  CA  GLY A 176      41.388  28.641  19.101  1.00  0.00      RA0  C
ATOM   1664  C   GLY A 176      41.825  28.478  20.534  1.00  0.00      RA0  C
ATOM   1665  O   GLY A 176      41.907  27.354  21.041  1.00  0.00      RA0  O
ATOM   1666  N   VAL A 177      42.139  29.584  21.200  1.00  0.00      RA0  N
ATOM   1667  H   VAL A 177      42.167  30.476  20.741  1.00  0.00      RA0  H
ATOM   1668  CA  VAL A 177      42.519  29.532  22.587  1.00  0.00      RA0  C
ATOM   1669  CB  VAL A 177      44.043  29.344  22.681  1.00  0.00      RA0  C
ATOM   1670  CG1 VAL A 177      44.791  30.477  21.975  1.00  0.00      RA0  C
ATOM   1671  CG2 VAL A 177      44.520  29.130  24.119  1.00  0.00      RA0  C
ATOM   1672  C   VAL A 177      42.041  30.750  23.388  1.00  0.00      RA0  C
ATOM   1673  O   VAL A 177      42.105  31.891  22.928  1.00  0.00      RA0  O
ATOM   1674  N   GLN A 178      41.555  30.479  24.588  1.00  0.00      RA0  N
ATOM   1675  H   GLN A 178      41.657  29.545  24.927  1.00  0.00      RA0  H
ATOM   1676  CA  GLN A 178      41.186  31.500  25.553  1.00  0.00      RA0  C
ATOM   1677  CB  GLN A 178      40.079  30.978  26.470  1.00  0.00      RA0  C
ATOM   1678  CG  GLN A 178      39.307  32.079  27.199  1.00  0.00      RA0  C
ATOM   1679  CD  GLN A 178      38.417  32.815  26.218  1.00  0.00      RA0  C
ATOM   1680  OE1 GLN A 178      37.718  32.211  25.403  1.00  0.00      RA0  O
ATOM   1681  NE2 GLN A 178      38.475  34.153  26.355  1.00  0.00      RA0  N
ATOM   1682 HE21 GLN A 178      39.034  34.572  27.079  1.00  0.00      RA0  H
ATOM   1683 HE22 GLN A 178      37.976  34.796  25.772  1.00  0.00      RA0  H
ATOM   1684  C   GLN A 178      42.415  31.912  26.358  1.00  0.00      RA0  C
ATOM   1685  O   GLN A 178      43.094  31.076  26.975  1.00  0.00      RA0  O
ATOM   1686  N   ALA A 179      42.707  33.204  26.330  1.00  0.00      RA0  N
ATOM   1687  H   ALA A 179      42.171  33.840  25.782  1.00  0.00      RA0  H
ATOM   1688  CA  ALA A 179      43.784  33.759  27.131  1.00  0.00      RA0  C
ATOM   1689  CB  ALA A 179      44.993  34.049  26.247  1.00  0.00      RA0  C
ATOM   1690  C   ALA A 179      43.255  35.042  27.758  1.00  0.00      RA0  C
ATOM   1691  O   ALA A 179      43.239  36.105  27.120  1.00  0.00      RA0  O
ATOM   1692  N   GLY A 180      42.746  34.898  28.984  1.00  0.00      RA0  N
ATOM   1693  H   GLY A 180      42.714  33.978  29.372  1.00  0.00      RA0  H
ATOM   1694  CA  GLY A 180      42.057  35.972  29.670  1.00  0.00      RA0  C
ATOM   1695  C   GLY A 180      40.810  36.407  28.929  1.00  0.00      RA0  C
ATOM   1696  O   GLY A 180      39.985  35.568  28.546  1.00  0.00      RA0  O
ATOM   1697  N   ASP A 181      40.701  37.712  28.683  1.00  0.00      RA0  N
ATOM   1698  H   ASP A 181      41.344  38.362  29.084  1.00  0.00      RA0  H
ATOM   1699  CA  ASP A 181      39.529  38.296  28.017  1.00  0.00      RA0  C
ATOM   1700  CB  ASP A 181      39.478  39.829  28.139  1.00  0.00      RA0  C
ATOM   1701  CG  ASP A 181      38.875  40.285  29.457  1.00  0.00      RA0  C
ATOM   1702  OD1 ASP A 181      39.512  40.085  30.487  1.00  0.00      RA0  O
ATOM   1703  OD2 ASP A 181      37.787  40.868  29.453  1.00  0.00      RA0  O
ATOM   1704  C   ASP A 181      39.459  37.959  26.533  1.00  0.00      RA0  C
ATOM   1705  O   ASP A 181      38.399  38.139  25.930  1.00  0.00      RA0  O
ATOM   1706  N   LEU A 182      40.560  37.449  25.952  1.00  0.00      RA0  N
ATOM   1707  H   LEU A 182      41.332  37.133  26.503  1.00  0.00      RA0  H
ATOM   1708  CA  LEU A 182      40.642  37.233  24.509  1.00  0.00      RA0  C
ATOM   1709  CB  LEU A 182      41.922  37.831  23.921  1.00  0.00      RA0  C
ATOM   1710  CG  LEU A 182      42.089  39.341  24.108  1.00  0.00      RA0  C
ATOM   1711  CD1 LEU A 182      43.359  39.848  23.422  1.00  0.00      RA0  C
ATOM   1712  CD2 LEU A 182      40.867  40.129  23.644  1.00  0.00      RA0  C
ATOM   1713  C   LEU A 182      40.566  35.774  24.165  1.00  0.00      RA0  C
ATOM   1714  O   LEU A 182      41.315  34.957  24.688  1.00  0.00      RA0  O
ATOM   1715  N   PHE A 183      39.626  35.464  23.275  1.00  0.00      RA0  N
ATOM   1716  H   PHE A 183      39.045  36.197  22.915  1.00  0.00      RA0  H
ATOM   1717  CA  PHE A 183      39.596  34.178  22.589  1.00  0.00      RA0  C
ATOM   1718  CB  PHE A 183      38.157  33.688  22.464  1.00  0.00      RA0  C
ATOM   1719  CG  PHE A 183      38.113  32.408  21.667  1.00  0.00      RA0  C
ATOM   1720  CD1 PHE A 183      38.717  31.260  22.165  1.00  0.00      RA0  C
ATOM   1721  CD2 PHE A 183      37.469  32.377  20.436  1.00  0.00      RA0  C
ATOM   1722  CE1 PHE A 183      38.675  30.082  21.431  1.00  0.00      RA0  C
ATOM   1723  CE2 PHE A 183      37.428  31.198  19.701  1.00  0.00      RA0  C
ATOM   1724  CZ  PHE A 183      38.029  30.049  20.201  1.00  0.00      RA0  C
ATOM   1725  C   PHE A 183      40.194  34.416  21.213  1.00  0.00      RA0  C
ATOM   1726  O   PHE A 183      39.650  35.194  20.429  1.00  0.00      RA0  O
ATOM   1727  N   ILE A 184      41.337  33.787  20.943  1.00  0.00      RA0  N
ATOM   1728  H   ILE A 184      41.707  33.090  21.557  1.00  0.00      RA0  H
ATOM   1729  CA  ILE A 184      42.100  34.086  19.731  1.00  0.00      RA0  C
ATOM   1730  CB  ILE A 184      43.507  34.550  20.111  1.00  0.00      RA0  C
ATOM   1731  CG2 ILE A 184      44.306  34.968  18.877  1.00  0.00      RA0  C
ATOM   1732  CG1 ILE A 184      43.447  35.656  21.166  1.00  0.00      RA0  C
ATOM   1733  CD1 ILE A 184      44.807  35.974  21.788  1.00  0.00      RA0  C
ATOM   1734  C   ILE A 184      42.159  32.841  18.879  1.00  0.00      RA0  C
ATOM   1735  O   ILE A 184      42.575  31.784  19.353  1.00  0.00      RA0  O
ATOM   1736  N   ALA A 185      41.710  32.970  17.637  1.00  0.00      RA0  N
ATOM   1737  H   ALA A 185      41.379  33.850  17.289  1.00  0.00      RA0  H
ATOM   1738  CA  ALA A 185      41.616  31.830  16.725  1.00  0.00      RA0  C
ATOM   1739  CB  ALA A 185      40.150  31.448  16.528  1.00  0.00      RA0  C
ATOM   1740  C   ALA A 185      42.277  32.134  15.389  1.00  0.00      RA0  C
ATOM   1741  O   ALA A 185      42.167  33.234  14.874  1.00  0.00      RA0  O
ATOM   1742  N   THR A 186      42.990  31.141  14.862  1.00  0.00      RA0  N
ATOM   1743  H   THR A 186      43.042  30.253  15.324  1.00  0.00      RA0  H
ATOM   1744  CA  THR A 186      43.633  31.230  13.551  1.00  0.00      RA0  C
ATOM   1745  CB  THR A 186      44.840  30.305  13.632  1.00  0.00      RA0  C
ATOM   1746  OG1 THR A 186      44.643  29.365  14.702  1.00  0.00      RA0  O
ATOM   1747  HG1 THR A 186      45.440  28.839  14.746  1.00  0.00      RA0  H
ATOM   1748  CG2 THR A 186      46.158  31.055  13.809  1.00  0.00      RA0  C
ATOM   1749  C   THR A 186      42.669  30.774  12.458  1.00  0.00      RA0  C
ATOM   1750  O   THR A 186      42.839  29.702  11.833  1.00  0.00      RA0  O
ATOM   1751  N   THR A 187      41.649  31.616  12.254  1.00  0.00      RA0  N
ATOM   1752  H   THR A 187      41.509  32.429  12.821  1.00  0.00      RA0  H
ATOM   1753  CA  THR A 187      40.588  31.408  11.282  1.00  0.00      RA0  C
ATOM   1754  CB  THR A 187      39.405  30.955  12.113  1.00  0.00      RA0  C
ATOM   1755  OG1 THR A 187      39.666  31.324  13.471  1.00  0.00      RA0  O
ATOM   1756  HG1 THR A 187      38.970  31.970  13.640  1.00  0.00      RA0  H
ATOM   1757  CG2 THR A 187      39.167  29.447  12.024  1.00  0.00      RA0  C
ATOM   1758  C   THR A 187      40.383  32.686  10.472  1.00  0.00      RA0  C
ATOM   1759  O   THR A 187      40.945  33.751  10.779  1.00  0.00      RA0  O
ATOM   1760  N   GLY A 188      39.570  32.584   9.423  1.00  0.00      RA0  N
ATOM   1761  H   GLY A 188      39.014  31.780   9.207  1.00  0.00      RA0  H
ATOM   1762  CA  GLY A 188      39.319  33.722   8.585  1.00  0.00      RA0  C
ATOM   1763  C   GLY A 188      38.484  33.350   7.377  1.00  0.00      RA0  C
ATOM   1764  O   GLY A 188      38.259  32.169   7.109  1.00  0.00      RA0  O
ATOM   1765  N   TYR A 189      38.034  34.376   6.693  1.00  0.00      RA0  N
ATOM   1766  H   TYR A 189      38.325  35.284   7.004  1.00  0.00      RA0  H
ATOM   1767  CA  TYR A 189      37.176  34.275   5.523  1.00  0.00      RA0  C
ATOM   1768  CB  TYR A 189      35.884  34.887   6.088  1.00  0.00      RA0  C
ATOM   1769  CG  TYR A 189      34.655  35.009   5.216  1.00  0.00      RA0  C
ATOM   1770  CD1 TYR A 189      33.981  33.894   4.730  1.00  0.00      RA0  C
ATOM   1771  CE1 TYR A 189      32.747  34.056   4.104  1.00  0.00      RA0  C
ATOM   1772  CD2 TYR A 189      34.143  36.280   4.984  1.00  0.00      RA0  C
ATOM   1773  CE2 TYR A 189      32.913  36.442   4.363  1.00  0.00      RA0  C
ATOM   1774  CZ  TYR A 189      32.198  35.327   3.949  1.00  0.00      RA0  C
ATOM   1775  OH  TYR A 189      30.950  35.486   3.384  1.00  0.00      RA0  O
ATOM   1776  HH  TYR A 189      30.695  36.413   3.401  1.00  0.00      RA0  H
ATOM   1777  C   TYR A 189      37.773  35.015   4.324  1.00  0.00      RA0  C
ATOM   1778  O   TYR A 189      37.037  35.478   3.454  1.00  0.00      RA0  O
ATOM   1779  N   THR A 190      39.113  35.092   4.246  1.00  0.00      RA0  N
ATOM   1780  H   THR A 190      39.686  34.710   4.969  1.00  0.00      RA0  H
ATOM   1781  CA  THR A 190      39.760  35.962   3.272  1.00  0.00      RA0  C
ATOM   1782  CB  THR A 190      40.415  36.957   4.187  1.00  0.00      RA0  C
ATOM   1783  OG1 THR A 190      40.811  36.189   5.331  1.00  0.00      RA0  O
ATOM   1784  HG1 THR A 190      40.541  36.681   6.102  1.00  0.00      RA0  H
ATOM   1785  CG2 THR A 190      39.466  38.080   4.612  1.00  0.00      RA0  C
ATOM   1786  C   THR A 190      40.745  35.308   2.321  1.00  0.00      RA0  C
ATOM   1787  O   THR A 190      41.059  35.900   1.287  1.00  0.00      RA0  O
ATOM   1788  N   GLY A 191      41.231  34.122   2.655  1.00  0.00      RA0  N
ATOM   1789  H   GLY A 191      40.943  33.724   3.525  1.00  0.00      RA0  H
ATOM   1790  CA  GLY A 191      42.315  33.493   1.897  1.00  0.00      RA0  C
ATOM   1791  C   GLY A 191      43.697  33.959   2.369  1.00  0.00      RA0  C
ATOM   1792  O   GLY A 191      44.704  33.636   1.746  1.00  0.00      RA0  O
ATOM   1793  N   GLU A 192      43.716  34.765   3.436  1.00  0.00      RA0  N
ATOM   1794  H   GLU A 192      42.899  34.954   3.981  1.00  0.00      RA0  H
ATOM   1795  CA  GLU A 192      44.948  35.243   4.050  1.00  0.00      RA0  C
ATOM   1796  CB  GLU A 192      44.965  36.771   4.089  1.00  0.00      RA0  C
ATOM   1797  CG  GLU A 192      44.683  37.393   2.719  1.00  0.00      RA0  C
ATOM   1798  CD  GLU A 192      45.620  36.786   1.697  1.00  0.00      RA0  C
ATOM   1799  OE1 GLU A 192      46.801  36.644   1.993  1.00  0.00      RA0  O
ATOM   1800  OE2 GLU A 192      45.164  36.426   0.613  1.00  0.00      RA0  O
ATOM   1801  C   GLU A 192      45.079  34.658   5.443  1.00  0.00      RA0  C
ATOM   1802  O   GLU A 192      44.120  34.139   6.001  1.00  0.00      RA0  O
ATOM   1803  N   ALA A 193      46.273  34.795   6.018  1.00  0.00      RA0  N
ATOM   1804  H   ALA A 193      46.950  35.330   5.515  1.00  0.00      RA0  H
ATOM   1805  CA  ALA A 193      46.501  34.558   7.441  1.00  0.00      RA0  C
ATOM   1806  CB  ALA A 193      47.996  34.587   7.762  1.00  0.00      RA0  C
ATOM   1807  C   ALA A 193      45.797  35.615   8.278  1.00  0.00      RA0  C
ATOM   1808  O   ALA A 193      45.417  36.662   7.786  1.00  0.00      RA0  O
ATOM   1809  N   GLY A 194      45.619  35.310   9.551  1.00  0.00      RA0  N
ATOM   1810  H   GLY A 194      45.852  34.423   9.951  1.00  0.00      RA0  H
ATOM   1811  CA  GLY A 194      44.989  36.252  10.455  1.00  0.00      RA0  C
ATOM   1812  C   GLY A 194      44.460  35.601  11.697  1.00  0.00      RA0  C
ATOM   1813  O   GLY A 194      44.756  34.437  11.964  1.00  0.00      RA0  O
ATOM   1814  N   TYR A 195      43.694  36.388  12.467  1.00  0.00      RA0  N
ATOM   1815  H   TYR A 195      43.413  37.301  12.171  1.00  0.00      RA0  H
ATOM   1816  CA  TYR A 195      43.018  35.893  13.639  1.00  0.00      RA0  C
ATOM   1817  CB  TYR A 195      43.583  36.520  14.912  1.00  0.00      RA0  C
ATOM   1818  CG  TYR A 195      44.939  35.974  15.284  1.00  0.00      RA0  C
ATOM   1819  CD1 TYR A 195      45.218  34.624  15.121  1.00  0.00      RA0  C
ATOM   1820  CE1 TYR A 195      46.452  34.123  15.511  1.00  0.00      RA0  C
ATOM   1821  CD2 TYR A 195      45.898  36.822  15.825  1.00  0.00      RA0  C
ATOM   1822  CE2 TYR A 195      47.132  36.320  16.222  1.00  0.00      RA0  C
ATOM   1823  CZ  TYR A 195      47.406  34.968  16.062  1.00  0.00      RA0  C
ATOM   1824  OH  TYR A 195      48.626  34.455  16.441  1.00  0.00      RA0  O
ATOM   1825  HH  TYR A 195      49.119  35.092  16.942  1.00  0.00      RA0  H
ATOM   1826  C   TYR A 195      41.549  36.328  13.574  1.00  0.00      RA0  C
ATOM   1827  O   TYR A 195      41.222  37.317  12.900  1.00  0.00      RA0  O
ATOM   1828  N   GLU A 196      40.713  35.591  14.292  1.00  0.00      RA0  N
ATOM   1829  H   GLU A 196      41.020  34.733  14.705  1.00  0.00      RA0  H
ATOM   1830  CA  GLU A 196      39.442  36.110  14.790  1.00  0.00      RA0  C
ATOM   1831  CB  GLU A 196      38.322  35.184  14.351  1.00  0.00      RA0  C
ATOM   1832  CG  GLU A 196      38.254  35.080  12.830  1.00  0.00      RA0  C
ATOM   1833  CD  GLU A 196      37.577  33.778  12.490  1.00  0.00      RA0  C
ATOM   1834  OE1 GLU A 196      37.354  32.993  13.408  1.00  0.00      RA0  O
ATOM   1835  OE2 GLU A 196      37.313  33.530  11.316  1.00  0.00      RA0  O
ATOM   1836  C   GLU A 196      39.548  36.155  16.312  1.00  0.00      RA0  C
ATOM   1837  O   GLU A 196      40.030  35.204  16.966  1.00  0.00      RA0  O
ATOM   1838  N   ILE A 197      39.134  37.269  16.880  1.00  0.00      RA0  N
ATOM   1839  H   ILE A 197      38.678  37.977  16.342  1.00  0.00      RA0  H
ATOM   1840  CA  ILE A 197      39.331  37.519  18.301  1.00  0.00      RA0  C
ATOM   1841  CB  ILE A 197      40.351  38.638  18.533  1.00  0.00      RA0  C
ATOM   1842  CG2 ILE A 197      40.529  38.890  20.031  1.00  0.00      RA0  C
ATOM   1843  CG1 ILE A 197      41.685  38.320  17.852  1.00  0.00      RA0  C
ATOM   1844  CD1 ILE A 197      42.716  39.439  17.990  1.00  0.00      RA0  C
ATOM   1845  C   ILE A 197      37.992  37.864  18.938  1.00  0.00      RA0  C
ATOM   1846  O   ILE A 197      37.379  38.861  18.577  1.00  0.00      RA0  O
ATOM   1847  N   ALA A 198      37.529  37.025  19.869  1.00  0.00      RA0  N
ATOM   1848  H   ALA A 198      38.119  36.282  20.187  1.00  0.00      RA0  H
ATOM   1849  CA  ALA A 198      36.277  37.299  20.579  1.00  0.00      RA0  C
ATOM   1850  CB  ALA A 198      35.434  36.031  20.702  1.00  0.00      RA0  C
ATOM   1851  C   ALA A 198      36.610  37.807  21.973  1.00  0.00      RA0  C
ATOM   1852  O   ALA A 198      37.544  37.323  22.614  1.00  0.00      RA0  O
ATOM   1853  N   LEU A 199      35.836  38.781  22.442  1.00  0.00      RA0  N
ATOM   1854  H   LEU A 199      35.049  39.132  21.923  1.00  0.00      RA0  H
ATOM   1855  CA  LEU A 199      36.077  39.382  23.745  1.00  0.00      RA0  C
ATOM   1856  CB  LEU A 199      37.193  40.428  23.556  1.00  0.00      RA0  C
ATOM   1857  CG  LEU A 199      36.849  41.719  22.793  1.00  0.00      RA0  C
ATOM   1858  CD1 LEU A 199      37.924  42.763  23.066  1.00  0.00      RA0  C
ATOM   1859  CD2 LEU A 199      36.649  41.567  21.280  1.00  0.00      RA0  C
ATOM   1860  C   LEU A 199      34.791  40.024  24.251  1.00  0.00      RA0  C
ATOM   1861  O   LEU A 199      33.848  40.211  23.482  1.00  0.00      RA0  O
ATOM   1862  N   PRO A 200      34.731  40.356  25.543  1.00  0.00      RA0  N
ATOM   1863  CD  PRO A 200      35.720  40.066  26.577  1.00  0.00      RA0  C
ATOM   1864  CA  PRO A 200      33.512  40.955  26.107  1.00  0.00      RA0  C
ATOM   1865  CB  PRO A 200      33.853  41.099  27.588  1.00  0.00      RA0  C
ATOM   1866  CG  PRO A 200      34.906  40.032  27.860  1.00  0.00      RA0  C
ATOM   1867  C   PRO A 200      33.071  42.178  25.358  1.00  0.00      RA0  C
ATOM   1868  O   PRO A 200      33.899  42.999  24.964  1.00  0.00      RA0  O
ATOM   1869  N   ASN A 201      31.760  42.311  25.160  1.00  0.00      RA0  N
ATOM   1870  H   ASN A 201      31.178  41.542  25.431  1.00  0.00      RA0  H
ATOM   1871  CA  ASN A 201      31.212  43.471  24.462  1.00  0.00      RA0  C
ATOM   1872  CB  ASN A 201      29.685  43.515  24.633  1.00  0.00      RA0  C
ATOM   1873  CG  ASN A 201      28.998  42.445  23.805  1.00  0.00      RA0  C
ATOM   1874  OD1 ASN A 201      29.466  42.068  22.740  1.00  0.00      RA0  O
ATOM   1875  ND2 ASN A 201      27.860  41.974  24.345  1.00  0.00      RA0  N
ATOM   1876 HD21 ASN A 201      27.505  42.297  25.220  1.00  0.00      RA0  H
ATOM   1877 HD22 ASN A 201      27.322  41.254  23.888  1.00  0.00      RA0  H
ATOM   1878  C   ASN A 201      31.800  44.788  24.983  1.00  0.00      RA0  C
ATOM   1879  O   ASN A 201      32.125  45.698  24.208  1.00  0.00      RA0  O
ATOM   1880  N   GLU A 202      31.935  44.870  26.299  1.00  0.00      RA0  N
ATOM   1881  H   GLU A 202      31.878  44.051  26.870  1.00  0.00      RA0  H
ATOM   1882  CA  GLU A 202      32.386  46.099  26.965  1.00  0.00      RA0  C
ATOM   1883  CB  GLU A 202      31.964  46.088  28.449  1.00  0.00      RA0  C
ATOM   1884  CG  GLU A 202      33.028  45.925  29.550  1.00  0.00      RA0  C
ATOM   1885  CD  GLU A 202      33.591  44.518  29.626  1.00  0.00      RA0  C
ATOM   1886  OE1 GLU A 202      33.826  43.909  28.595  1.00  0.00      RA0  O
ATOM   1887  OE2 GLU A 202      33.860  44.027  30.719  1.00  0.00      RA0  O
ATOM   1888  C   GLU A 202      33.868  46.439  26.747  1.00  0.00      RA0  C
ATOM   1889  O   GLU A 202      34.297  47.572  27.036  1.00  0.00      RA0  O
ATOM   1890  N   LYS A 203      34.639  45.457  26.281  1.00  0.00      RA0  N
ATOM   1891  H   LYS A 203      34.225  44.560  26.125  1.00  0.00      RA0  H
ATOM   1892  CA  LYS A 203      36.055  45.639  25.902  1.00  0.00      RA0  C
ATOM   1893  CB  LYS A 203      36.953  44.437  26.202  1.00  0.00      RA0  C
ATOM   1894  CG  LYS A 203      36.923  43.801  27.581  1.00  0.00      RA0  C
ATOM   1895  CD  LYS A 203      37.171  44.767  28.731  1.00  0.00      RA0  C
ATOM   1896  CE  LYS A 203      37.143  43.987  30.041  1.00  0.00      RA0  C
ATOM   1897  NZ  LYS A 203      36.075  42.982  29.975  1.00  0.00      RA0  N
ATOM   1898  HZ1 LYS A 203      36.476  42.037  29.777  1.00  0.00      RA0  H
ATOM   1899  HZ2 LYS A 203      35.511  42.987  30.847  1.00  0.00      RA0  H
ATOM   1900  HZ3 LYS A 203      35.353  43.253  29.271  1.00  0.00      RA0  H
ATOM   1901  C   LYS A 203      36.285  45.904  24.414  1.00  0.00      RA0  C
ATOM   1902  O   LYS A 203      37.393  46.235  23.996  1.00  0.00      RA0  O
ATOM   1903  N   ALA A 204      35.250  45.707  23.604  1.00  0.00      RA0  N
ATOM   1904  H   ALA A 204      34.350  45.514  23.999  1.00  0.00      RA0  H
ATOM   1905  CA  ALA A 204      35.403  45.662  22.157  1.00  0.00      RA0  C
ATOM   1906  CB  ALA A 204      34.089  45.253  21.494  1.00  0.00      RA0  C
ATOM   1907  C   ALA A 204      35.881  46.979  21.553  1.00  0.00      RA0  C
ATOM   1908  O   ALA A 204      36.794  46.997  20.704  1.00  0.00      RA0  O
ATOM   1909  N   ALA A 205      35.277  48.078  21.979  1.00  0.00      RA0  N
ATOM   1910  H   ALA A 205      34.669  48.023  22.771  1.00  0.00      RA0  H
ATOM   1911  CA  ALA A 205      35.531  49.388  21.340  1.00  0.00      RA0  C
ATOM   1912  CB  ALA A 205      34.616  50.462  21.930  1.00  0.00      RA0  C
ATOM   1913  C   ALA A 205      36.972  49.794  21.545  1.00  0.00      RA0  C
ATOM   1914  O   ALA A 205      37.616  50.274  20.637  1.00  0.00      RA0  O
ATOM   1915  N   ASP A 206      37.483  49.586  22.747  1.00  0.00      RA0  N
ATOM   1916  H   ASP A 206      36.936  49.269  23.527  1.00  0.00      RA0  H
ATOM   1917  CA  ASP A 206      38.866  49.965  23.032  1.00  0.00      RA0  C
ATOM   1918  CB  ASP A 206      39.155  49.816  24.526  1.00  0.00      RA0  C
ATOM   1919  CG  ASP A 206      38.016  50.396  25.337  1.00  0.00      RA0  C
ATOM   1920  OD1 ASP A 206      38.136  51.531  25.791  1.00  0.00      RA0  O
ATOM   1921  OD2 ASP A 206      37.014  49.703  25.514  1.00  0.00      RA0  O
ATOM   1922  C   ASP A 206      39.848  49.089  22.256  1.00  0.00      RA0  C
ATOM   1923  O   ASP A 206      40.889  49.562  21.834  1.00  0.00      RA0  O
ATOM   1924  N   PHE A 207      39.524  47.812  22.099  1.00  0.00      RA0  N
ATOM   1925  H   PHE A 207      38.659  47.488  22.489  1.00  0.00      RA0  H
ATOM   1926  CA  PHE A 207      40.396  46.894  21.394  1.00  0.00      RA0  C
ATOM   1927  CB  PHE A 207      39.935  45.459  21.619  1.00  0.00      RA0  C
ATOM   1928  CG  PHE A 207      40.925  44.489  21.023  1.00  0.00      RA0  C
ATOM   1929  CD1 PHE A 207      42.281  44.619  21.298  1.00  0.00      RA0  C
ATOM   1930  CD2 PHE A 207      40.476  43.459  20.206  1.00  0.00      RA0  C
ATOM   1931  CE1 PHE A 207      43.187  43.714  20.760  1.00  0.00      RA0  C
ATOM   1932  CE2 PHE A 207      41.384  42.555  19.669  1.00  0.00      RA0  C
ATOM   1933  CZ  PHE A 207      42.740  42.680  19.947  1.00  0.00      RA0  C
ATOM   1934  C   PHE A 207      40.414  47.237  19.906  1.00  0.00      RA0  C
ATOM   1935  O   PHE A 207      41.479  47.299  19.293  1.00  0.00      RA0  O
ATOM   1936  N   TRP A 208      39.238  47.512  19.343  1.00  0.00      RA0  N
ATOM   1937  H   TRP A 208      38.415  47.436  19.906  1.00  0.00      RA0  H
ATOM   1938  CA  TRP A 208      39.124  48.045  17.980  1.00  0.00      RA0  C
ATOM   1939  CB  TRP A 208      37.654  48.363  17.687  1.00  0.00      RA0  C
ATOM   1940  CG  TRP A 208      37.428  48.881  16.283  1.00  0.00      RA0  C
ATOM   1941  CD2 TRP A 208      37.070  48.129  15.103  1.00  0.00      RA0  C
ATOM   1942  CE2 TRP A 208      36.919  49.049  14.038  1.00  0.00      RA0  C
ATOM   1943  CE3 TRP A 208      36.862  46.774  14.873  1.00  0.00      RA0  C
ATOM   1944  CD1 TRP A 208      37.478  50.217  15.856  1.00  0.00      RA0  C
ATOM   1945  NE1 TRP A 208      37.178  50.323  14.534  1.00  0.00      RA0  N
ATOM   1946  HE1 TRP A 208      37.138  51.159  14.022  1.00  0.00      RA0  H
ATOM   1947  CZ2 TRP A 208      36.565  48.586  12.775  1.00  0.00      RA0  C
ATOM   1948  CZ3 TRP A 208      36.509  46.325  13.606  1.00  0.00      RA0  C
ATOM   1949  CH2 TRP A 208      36.360  47.228  12.560  1.00  0.00      RA0  C
ATOM   1950  C   TRP A 208      40.012  49.281  17.774  1.00  0.00      RA0  C
ATOM   1951  O   TRP A 208      40.789  49.361  16.814  1.00  0.00      RA0  O
ATOM   1952  N   ARG A 209      39.881  50.268  18.660  1.00  0.00      RA0  N
ATOM   1953  H   ARG A 209      39.240  50.173  19.426  1.00  0.00      RA0  H
ATOM   1954  CA  ARG A 209      40.678  51.485  18.541  1.00  0.00      RA0  C
ATOM   1955  CB  ARG A 209      40.388  52.359  19.760  1.00  0.00      RA0  C
ATOM   1956  CG  ARG A 209      39.207  53.303  19.615  1.00  0.00      RA0  C
ATOM   1957  CD  ARG A 209      39.684  54.733  19.349  1.00  0.00      RA0  C
ATOM   1958  NE  ARG A 209      40.769  54.772  18.368  1.00  0.00      RA0  N
ATOM   1959  HE  ARG A 209      41.728  54.795  18.710  1.00  0.00      RA0  H
ATOM   1960  CZ  ARG A 209      40.504  54.732  17.031  1.00  0.00      RA0  C
ATOM   1961  NH1 ARG A 209      39.231  54.617  16.581  1.00  0.00      RA0  N
ATOM   1962 HH11 ARG A 209      38.985  54.626  15.610  1.00  0.00      RA0  H
ATOM   1963 HH12 ARG A 209      38.446  54.495  17.211  1.00  0.00      RA0  H
ATOM   1964  NH2 ARG A 209      41.542  54.803  16.179  1.00  0.00      RA0  N
ATOM   1965 HH21 ARG A 209      41.472  54.802  15.182  1.00  0.00      RA0  H
ATOM   1966 HH22 ARG A 209      42.478  54.858  16.569  1.00  0.00      RA0  H
ATOM   1967  C   ARG A 209      42.182  51.183  18.623  1.00  0.00      RA0  C
ATOM   1968  O   ARG A 209      42.974  51.759  17.883  1.00  0.00      RA0  O
ATOM   1969  N   ALA A 210      42.564  50.281  19.527  1.00  0.00      RA0  N
ATOM   1970  H   ALA A 210      41.894  49.879  20.153  1.00  0.00      RA0  H
ATOM   1971  CA  ALA A 210      43.973  49.900  19.650  1.00  0.00      RA0  C
ATOM   1972  CB  ALA A 210      44.159  48.927  20.814  1.00  0.00      RA0  C
ATOM   1973  C   ALA A 210      44.485  49.255  18.351  1.00  0.00      RA0  C
ATOM   1974  O   ALA A 210      45.640  49.465  17.961  1.00  0.00      RA0  O
ATOM   1975  N   LEU A 211      43.615  48.486  17.688  1.00  0.00      RA0  N
ATOM   1976  H   LEU A 211      42.695  48.362  18.064  1.00  0.00      RA0  H
ATOM   1977  CA  LEU A 211      43.980  47.816  16.445  1.00  0.00      RA0  C
ATOM   1978  CB  LEU A 211      42.893  46.824  16.035  1.00  0.00      RA0  C
ATOM   1979  CG  LEU A 211      42.902  45.480  16.759  1.00  0.00      RA0  C
ATOM   1980  CD1 LEU A 211      41.536  44.799  16.687  1.00  0.00      RA0  C
ATOM   1981  CD2 LEU A 211      44.009  44.565  16.231  1.00  0.00      RA0  C
ATOM   1982  C   LEU A 211      44.160  48.818  15.300  1.00  0.00      RA0  C
ATOM   1983  O   LEU A 211      45.096  48.693  14.533  1.00  0.00      RA0  O
ATOM   1984  N   VAL A 212      43.303  49.829  15.232  1.00  0.00      RA0  N
ATOM   1985  H   VAL A 212      42.562  49.856  15.907  1.00  0.00      RA0  H
ATOM   1986  CA  VAL A 212      43.474  50.924  14.281  1.00  0.00      RA0  C
ATOM   1987  CB  VAL A 212      42.411  52.016  14.433  1.00  0.00      RA0  C
ATOM   1988  CG1 VAL A 212      42.626  53.098  13.372  1.00  0.00      RA0  C
ATOM   1989  CG2 VAL A 212      40.984  51.477  14.388  1.00  0.00      RA0  C
ATOM   1990  C   VAL A 212      44.844  51.543  14.477  1.00  0.00      RA0  C
ATOM   1991  O   VAL A 212      45.622  51.698  13.519  1.00  0.00      RA0  O
ATOM   1992  N   GLU A 213      45.154  51.866  15.726  1.00  0.00      RA0  N
ATOM   1993  H   GLU A 213      44.506  51.741  16.483  1.00  0.00      RA0  H
ATOM   1994  CA  GLU A 213      46.448  52.480  16.040  1.00  0.00      RA0  C
ATOM   1995  CB  GLU A 213      46.504  52.952  17.505  1.00  0.00      RA0  C
ATOM   1996  CG  GLU A 213      46.020  54.396  17.768  1.00  0.00      RA0  C
ATOM   1997  CD  GLU A 213      44.569  54.476  18.247  1.00  0.00      RA0  C
ATOM   1998  OE1 GLU A 213      43.778  55.204  17.645  1.00  0.00      RA0  O
ATOM   1999  OE2 GLU A 213      44.230  53.854  19.250  1.00  0.00      RA0  O
ATOM   2000  C   GLU A 213      47.628  51.559  15.686  1.00  0.00      RA0  C
ATOM   2001  O   GLU A 213      48.710  52.037  15.319  1.00  0.00      RA0  O
ATOM   2002  N   ALA A 214      47.415  50.247  15.776  1.00  0.00      RA0  N
ATOM   2003  H   ALA A 214      46.538  49.932  16.141  1.00  0.00      RA0  H
ATOM   2004  CA  ALA A 214      48.424  49.241  15.402  1.00  0.00      RA0  C
ATOM   2005  CB  ALA A 214      48.064  47.869  15.978  1.00  0.00      RA0  C
ATOM   2006  C   ALA A 214      48.627  49.103  13.890  1.00  0.00      RA0  C
ATOM   2007  O   ALA A 214      49.448  48.297  13.454  1.00  0.00      RA0  O
ATOM   2008  N   GLY A 215      47.862  49.854  13.101  1.00  0.00      RA0  N
ATOM   2009  H   GLY A 215      47.133  50.412  13.501  1.00  0.00      RA0  H
ATOM   2010  CA  GLY A 215      48.031  49.877  11.666  1.00  0.00      RA0  C
ATOM   2011  C   GLY A 215      47.119  48.898  10.949  1.00  0.00      RA0  C
ATOM   2012  O   GLY A 215      47.398  48.508   9.817  1.00  0.00      RA0  O
ATOM   2013  N   VAL A 216      46.016  48.507  11.586  1.00  0.00      RA0  N
ATOM   2014  H   VAL A 216      45.762  48.903  12.473  1.00  0.00      RA0  H
ATOM   2015  CA  VAL A 216      45.030  47.614  10.938  1.00  0.00      RA0  C
ATOM   2016  CB  VAL A 216      44.544  46.567  11.936  1.00  0.00      RA0  C
ATOM   2017  CG1 VAL A 216      43.724  45.499  11.226  1.00  0.00      RA0  C
ATOM   2018  CG2 VAL A 216      45.713  45.948  12.702  1.00  0.00      RA0  C
ATOM   2019  C   VAL A 216      43.867  48.464  10.407  1.00  0.00      RA0  C
ATOM   2020  O   VAL A 216      43.235  49.198  11.162  1.00  0.00      RA0  O
ATOM   2021  N   LYS A 217      43.595  48.357   9.112  1.00  0.00      RA0  N
ATOM   2022  H   LYS A 217      44.052  47.648   8.569  1.00  0.00      RA0  H
ATOM   2023  CA  LYS A 217      42.593  49.191   8.446  1.00  0.00      RA0  C
ATOM   2024  CB  LYS A 217      42.944  49.333   6.971  1.00  0.00      RA0  C
ATOM   2025  CG  LYS A 217      41.919  50.166   6.214  1.00  0.00      RA0  C
ATOM   2026  CD  LYS A 217      42.487  50.620   4.883  1.00  0.00      RA0  C
ATOM   2027  CE  LYS A 217      41.552  51.592   4.179  1.00  0.00      RA0  C
ATOM   2028  NZ  LYS A 217      42.345  52.277   3.163  1.00  0.00      RA0  N
ATOM   2029  HZ1 LYS A 217      41.769  52.775   2.448  1.00  0.00      RA0  H
ATOM   2030  HZ2 LYS A 217      43.041  52.942   3.536  1.00  0.00      RA0  H
ATOM   2031  HZ3 LYS A 217      42.858  51.590   2.565  1.00  0.00      RA0  H
ATOM   2032  C   LYS A 217      41.187  48.640   8.645  1.00  0.00      RA0  C
ATOM   2033  O   LYS A 217      40.949  47.459   8.367  1.00  0.00      RA0  O
ATOM   2034  N   PRO A 218      40.240  49.470   9.110  1.00  0.00      RA0  N
ATOM   2035  CD  PRO A 218      40.438  50.798   9.674  1.00  0.00      RA0  C
ATOM   2036  CA  PRO A 218      38.845  49.048   9.072  1.00  0.00      RA0  C
ATOM   2037  CB  PRO A 218      38.122  50.266   9.659  1.00  0.00      RA0  C
ATOM   2038  CG  PRO A 218      39.166  51.025  10.477  1.00  0.00      RA0  C
ATOM   2039  C   PRO A 218      38.347  48.677   7.649  1.00  0.00      RA0  C
ATOM   2040  O   PRO A 218      38.499  49.440   6.697  1.00  0.00      RA0  O
ATOM   2041  N   CYS A 219      37.719  47.510   7.563  1.00  0.00      RA0  N
ATOM   2042  H   CYS A 219      37.576  46.918   8.358  1.00  0.00      RA0  H
ATOM   2043  CA  CYS A 219      37.224  46.966   6.307  1.00  0.00      RA0  C
ATOM   2044  CB  CYS A 219      38.151  45.841   5.858  1.00  0.00      RA0  C
ATOM   2045  SG  CYS A 219      39.884  46.350   5.735  1.00  0.00      RA0  S
ATOM   2046  C   CYS A 219      35.773  46.522   6.465  1.00  0.00      RA0  C
ATOM   2047  O   CYS A 219      35.413  45.922   7.468  1.00  0.00      RA0  O
ATOM   2048  N   GLY A 220      34.983  46.773   5.422  1.00  0.00      RA0  N
ATOM   2049  H   GLY A 220      35.383  47.218   4.615  1.00  0.00      RA0  H
ATOM   2050  CA  GLY A 220      33.552  46.565   5.440  1.00  0.00      RA0  C
ATOM   2051  C   GLY A 220      33.083  45.327   4.699  1.00  0.00      RA0  C
ATOM   2052  O   GLY A 220      33.852  44.474   4.286  1.00  0.00      RA0  O
ATOM   2053  N   LEU A 221      31.771  45.231   4.564  1.00  0.00      RA0  N
ATOM   2054  H   LEU A 221      31.213  45.978   4.932  1.00  0.00      RA0  H
ATOM   2055  CA  LEU A 221      31.127  44.069   3.968  1.00  0.00      RA0  C
ATOM   2056  CB  LEU A 221      29.609  44.141   4.126  1.00  0.00      RA0  C
ATOM   2057  CG  LEU A 221      29.121  44.294   5.566  1.00  0.00      RA0  C
ATOM   2058  CD1 LEU A 221      27.627  44.598   5.592  1.00  0.00      RA0  C
ATOM   2059  CD2 LEU A 221      29.491  43.106   6.457  1.00  0.00      RA0  C
ATOM   2060  C   LEU A 221      31.454  43.911   2.501  1.00  0.00      RA0  C
ATOM   2061  O   LEU A 221      31.499  42.783   1.981  1.00  0.00      RA0  O
ATOM   2062  N   GLY A 222      31.651  45.020   1.799  1.00  0.00      RA0  N
ATOM   2063  H   GLY A 222      31.571  45.913   2.244  1.00  0.00      RA0  H
ATOM   2064  CA  GLY A 222      31.971  44.962   0.369  1.00  0.00      RA0  C
ATOM   2065  C   GLY A 222      33.273  44.205   0.122  1.00  0.00      RA0  C
ATOM   2066  O   GLY A 222      33.332  43.260  -0.639  1.00  0.00      RA0  O
ATOM   2067  N   ALA A 223      34.314  44.594   0.835  1.00  0.00      RA0  N
ATOM   2068  H   ALA A 223      34.179  45.340   1.483  1.00  0.00      RA0  H
ATOM   2069  CA  ALA A 223      35.586  43.875   0.781  1.00  0.00      RA0  C
ATOM   2070  CB  ALA A 223      36.655  44.640   1.558  1.00  0.00      RA0  C
ATOM   2071  C   ALA A 223      35.477  42.455   1.366  1.00  0.00      RA0  C
ATOM   2072  O   ALA A 223      36.089  41.507   0.856  1.00  0.00      RA0  O
ATOM   2073  N   ARG A 224      34.691  42.279   2.425  1.00  0.00      RA0  N
ATOM   2074  H   ARG A 224      34.213  43.058   2.835  1.00  0.00      RA0  H
ATOM   2075  CA  ARG A 224      34.478  40.940   2.972  1.00  0.00      RA0  C
ATOM   2076  CB  ARG A 224      33.502  40.932   4.161  1.00  0.00      RA0  C
ATOM   2077  CG  ARG A 224      33.954  39.946   5.251  1.00  0.00      RA0  C
ATOM   2078  CD  ARG A 224      33.084  39.896   6.518  1.00  0.00      RA0  C
ATOM   2079  NE  ARG A 224      31.765  39.341   6.232  1.00  0.00      RA0  N
ATOM   2080  HE  ARG A 224      31.402  39.424   5.288  1.00  0.00      RA0  H
ATOM   2081  CZ  ARG A 224      30.931  38.798   7.171  1.00  0.00      RA0  C
ATOM   2082  NH1 ARG A 224      31.303  38.738   8.466  1.00  0.00      RA0  N
ATOM   2083 HH11 ARG A 224      30.677  38.410   9.184  1.00  0.00      RA0  H
ATOM   2084 HH12 ARG A 224      32.213  39.038   8.754  1.00  0.00      RA0  H
ATOM   2085  NH2 ARG A 224      29.732  38.329   6.779  1.00  0.00      RA0  N
ATOM   2086 HH21 ARG A 224      29.063  37.862   7.354  1.00  0.00      RA0  H
ATOM   2087 HH22 ARG A 224      29.487  38.476   5.799  1.00  0.00      RA0  H
ATOM   2088  C   ARG A 224      34.041  40.003   1.827  1.00  0.00      RA0  C
ATOM   2089  O   ARG A 224      34.525  38.876   1.697  1.00  0.00      RA0  O
ATOM   2090  N   ASP A 225      33.130  40.476   0.983  1.00  0.00      RA0  N
ATOM   2091  H   ASP A 225      32.697  41.368   1.135  1.00  0.00      RA0  H
ATOM   2092  CA  ASP A 225      32.631  39.627  -0.077  1.00  0.00      RA0  C
ATOM   2093  CB  ASP A 225      31.250  39.970  -0.654  1.00  0.00      RA0  C
ATOM   2094  CG  ASP A 225      30.651  38.708  -1.298  1.00  0.00      RA0  C
ATOM   2095  OD1 ASP A 225      29.798  38.067  -0.700  1.00  0.00      RA0  O
ATOM   2096  OD2 ASP A 225      31.058  38.316  -2.386  1.00  0.00      RA0  O
ATOM   2097  C   ASP A 225      33.641  39.385  -1.205  1.00  0.00      RA0  C
ATOM   2098  O   ASP A 225      33.788  38.242  -1.635  1.00  0.00      RA0  O
ATOM   2099  N   THR A 226      34.304  40.433  -1.695  1.00  0.00      RA0  N
ATOM   2100  H   THR A 226      34.042  41.333  -1.346  1.00  0.00      RA0  H
ATOM   2101  CA  THR A 226      35.314  40.237  -2.754  1.00  0.00      RA0  C
ATOM   2102  CB  THR A 226      35.823  41.594  -3.230  1.00  0.00      RA0  C
ATOM   2103  OG1 THR A 226      35.908  42.516  -2.130  1.00  0.00      RA0  O
ATOM   2104  HG1 THR A 226      35.012  42.824  -1.980  1.00  0.00      RA0  H
ATOM   2105  CG2 THR A 226      34.944  42.162  -4.337  1.00  0.00      RA0  C
ATOM   2106  C   THR A 226      36.448  39.327  -2.276  1.00  0.00      RA0  C
ATOM   2107  O   THR A 226      36.926  38.467  -3.028  1.00  0.00      RA0  O
ATOM   2108  N   LEU A 227      36.856  39.517  -1.033  1.00  0.00      RA0  N
ATOM   2109  H   LEU A 227      36.384  40.199  -0.471  1.00  0.00      RA0  H
ATOM   2110  CA  LEU A 227      37.914  38.685  -0.456  1.00  0.00      RA0  C
ATOM   2111  CB  LEU A 227      38.296  39.171   0.939  1.00  0.00      RA0  C
ATOM   2112  CG  LEU A 227      39.067  40.489   0.936  1.00  0.00      RA0  C
ATOM   2113  CD1 LEU A 227      38.921  41.231   2.258  1.00  0.00      RA0  C
ATOM   2114  CD2 LEU A 227      40.534  40.295   0.566  1.00  0.00      RA0  C
ATOM   2115  C   LEU A 227      37.532  37.211  -0.385  1.00  0.00      RA0  C
ATOM   2116  O   LEU A 227      38.288  36.330  -0.819  1.00  0.00      RA0  O
ATOM   2117  N   ARG A 228      36.357  36.916   0.162  1.00  0.00      RA0  N
ATOM   2118  H   ARG A 228      35.730  37.639   0.469  1.00  0.00      RA0  H
ATOM   2119  CA  ARG A 228      35.964  35.525   0.333  1.00  0.00      RA0  C
ATOM   2120  CB  ARG A 228      34.729  35.413   1.250  1.00  0.00      RA0  C
ATOM   2121  CG  ARG A 228      33.377  35.938   0.721  1.00  0.00      RA0  C
ATOM   2122  CD  ARG A 228      32.496  34.913  -0.012  1.00  0.00      RA0  C
ATOM   2123  NE  ARG A 228      31.436  35.580  -0.767  1.00  0.00      RA0  N
ATOM   2124  HE  ARG A 228      31.297  36.579  -0.695  1.00  0.00      RA0  H
ATOM   2125  CZ  ARG A 228      30.576  34.924  -1.574  1.00  0.00      RA0  C
ATOM   2126  NH1 ARG A 228      30.655  33.597  -1.737  1.00  0.00      RA0  N
ATOM   2127 HH11 ARG A 228      29.970  33.081  -2.275  1.00  0.00      RA0  H
ATOM   2128 HH12 ARG A 228      31.393  33.068  -1.310  1.00  0.00      RA0  H
ATOM   2129  NH2 ARG A 228      29.647  35.637  -2.196  1.00  0.00      RA0  N
ATOM   2130 HH21 ARG A 228      28.978  35.250  -2.839  1.00  0.00      RA0  H
ATOM   2131 HH22 ARG A 228      29.597  36.637  -2.019  1.00  0.00      RA0  H
ATOM   2132  C   ARG A 228      35.668  34.814  -1.003  1.00  0.00      RA0  C
ATOM   2133  O   ARG A 228      35.923  33.623  -1.156  1.00  0.00      RA0  O
ATOM   2134  N   LEU A 229      35.145  35.532  -1.977  1.00  0.00      RA0  N
ATOM   2135  H   LEU A 229      34.880  36.485  -1.801  1.00  0.00      RA0  H
ATOM   2136  CA  LEU A 229      34.809  34.909  -3.261  1.00  0.00      RA0  C
ATOM   2137  CB  LEU A 229      33.909  35.820  -4.091  1.00  0.00      RA0  C
ATOM   2138  CG  LEU A 229      33.348  35.052  -5.284  1.00  0.00      RA0  C
ATOM   2139  CD1 LEU A 229      32.632  33.793  -4.810  1.00  0.00      RA0  C
ATOM   2140  CD2 LEU A 229      32.450  35.904  -6.174  1.00  0.00      RA0  C
ATOM   2141  C   LEU A 229      36.111  34.576  -4.022  1.00  0.00      RA0  C
ATOM   2142  O   LEU A 229      36.287  33.467  -4.555  1.00  0.00      RA0  O
ATOM   2143  N   GLU A 230      37.034  35.540  -4.032  1.00  0.00      RA0  N
ATOM   2144  H   GLU A 230      36.828  36.436  -3.630  1.00  0.00      RA0  H
ATOM   2145  CA  GLU A 230      38.381  35.294  -4.562  1.00  0.00      RA0  C
ATOM   2146  CB  GLU A 230      39.314  36.495  -4.404  1.00  0.00      RA0  C
ATOM   2147  CG  GLU A 230      39.041  37.689  -5.321  1.00  0.00      RA0  C
ATOM   2148  CD  GLU A 230      40.125  38.725  -5.098  1.00  0.00      RA0  C
ATOM   2149  OE1 GLU A 230      40.984  38.501  -4.256  1.00  0.00      RA0  O
ATOM   2150  OE2 GLU A 230      40.129  39.757  -5.761  1.00  0.00      RA0  O
ATOM   2151  C   GLU A 230      39.019  34.066  -3.917  1.00  0.00      RA0  C
ATOM   2152  O   GLU A 230      39.668  33.269  -4.598  1.00  0.00      RA0  O
ATOM   2153  N   ALA A 231      38.831  33.907  -2.617  1.00  0.00      RA0  N
ATOM   2154  H   ALA A 231      38.265  34.570  -2.125  1.00  0.00      RA0  H
ATOM   2155  CA  ALA A 231      39.380  32.767  -1.858  1.00  0.00      RA0  C
ATOM   2156  CB  ALA A 231      39.396  33.100  -0.371  1.00  0.00      RA0  C
ATOM   2157  C   ALA A 231      38.647  31.439  -2.040  1.00  0.00      RA0  C
ATOM   2158  O   ALA A 231      39.074  30.408  -1.501  1.00  0.00      RA0  O
ATOM   2159  N   GLY A 232      37.567  31.457  -2.827  1.00  0.00      RA0  N
ATOM   2160  H   GLY A 232      37.238  32.322  -3.204  1.00  0.00      RA0  H
ATOM   2161  CA  GLY A 232      36.742  30.290  -3.072  1.00  0.00      RA0  C
ATOM   2162  C   GLY A 232      35.941  29.830  -1.874  1.00  0.00      RA0  C
ATOM   2163  O   GLY A 232      35.687  28.643  -1.730  1.00  0.00      RA0  O
ATOM   2164  N   MSE A 233      35.543  30.755  -1.019  1.00  0.00      RA0  N
ATOM   2165  H   MSE A 233      35.605  31.725  -1.256  1.00  0.00      RA0  H
ATOM   2166  CA  MSE A 233      34.851  30.396   0.205  1.00  0.00      RA0  C
ATOM   2167  CB  MSE A 233      35.381  31.214   1.381  1.00  0.00      RA0  C
ATOM   2168  CG  MSE A 233      36.842  30.889   1.692  1.00  0.00      RA0  C
ATOM   2169  SE  MSE A 233      37.507  31.893   3.027  1.00  0.00      RA0  S
ATOM   2170  CE  MSE A 233      39.099  31.071   3.192  1.00  0.00      RA0  C
ATOM   2171  C   MSE A 233      33.343  30.613   0.033  1.00  0.00      RA0  C
ATOM   2172  O   MSE A 233      32.922  31.559  -0.633  1.00  0.00      RA0  O
ATOM   2173  N   ASN A 234      32.553  29.646   0.524  1.00  0.00      RA0  N
ATOM   2174  H   ASN A 234      32.935  28.966   1.147  1.00  0.00      RA0  H
ATOM   2175  CA  ASN A 234      31.112  29.673   0.312  1.00  0.00      RA0  C
ATOM   2176  CB  ASN A 234      30.487  28.311   0.623  1.00  0.00      RA0  C
ATOM   2177  CG  ASN A 234      30.836  27.287  -0.435  1.00  0.00      RA0  C
ATOM   2178  OD1 ASN A 234      31.410  27.591  -1.475  1.00  0.00      RA0  O
ATOM   2179  ND2 ASN A 234      30.447  26.043  -0.111  1.00  0.00      RA0  N
ATOM   2180 HD21 ASN A 234      30.020  25.852   0.774  1.00  0.00      RA0  H
ATOM   2181 HD22 ASN A 234      30.589  25.281  -0.749  1.00  0.00      RA0  H
ATOM   2182  C   ASN A 234      30.404  30.690   1.155  1.00  0.00      RA0  C
ATOM   2183  O   ASN A 234      30.860  31.034   2.257  1.00  0.00      RA0  O
ATOM   2184  N   LEU A 235      29.266  31.150   0.627  1.00  0.00      RA0  N
ATOM   2185  H   LEU A 235      29.005  30.894  -0.309  1.00  0.00      RA0  H
ATOM   2186  CA  LEU A 235      28.326  31.974   1.328  1.00  0.00      RA0  C
ATOM   2187  CB  LEU A 235      28.232  33.331   0.644  1.00  0.00      RA0  C
ATOM   2188  CG  LEU A 235      27.222  34.304   1.249  1.00  0.00      RA0  C
ATOM   2189  CD1 LEU A 235      27.676  34.870   2.595  1.00  0.00      RA0  C
ATOM   2190  CD2 LEU A 235      26.863  35.394   0.245  1.00  0.00      RA0  C
ATOM   2191  C   LEU A 235      26.971  31.277   1.303  1.00  0.00      RA0  C
ATOM   2192  O   LEU A 235      26.360  31.076   0.224  1.00  0.00      RA0  O
ATOM   2193  N   TYR A 236      26.522  30.899   2.494  1.00  0.00      RA0  N
ATOM   2194  H   TYR A 236      27.053  31.127   3.309  1.00  0.00      RA0  H
ATOM   2195  CA  TYR A 236      25.247  30.214   2.640  1.00  0.00      RA0  C
ATOM   2196  CB  TYR A 236      24.917  29.897   4.091  1.00  0.00      RA0  C
ATOM   2197  CG  TYR A 236      23.673  29.033   4.160  1.00  0.00      RA0  C
ATOM   2198  CD1 TYR A 236      23.733  27.685   3.820  1.00  0.00      RA0  C
ATOM   2199  CE1 TYR A 236      22.608  26.877   3.955  1.00  0.00      RA0  C
ATOM   2200  CD2 TYR A 236      22.467  29.579   4.583  1.00  0.00      RA0  C
ATOM   2201  CE2 TYR A 236      21.341  28.773   4.708  1.00  0.00      RA0  C
ATOM   2202  CZ  TYR A 236      21.414  27.416   4.420  1.00  0.00      RA0  C
ATOM   2203  OH  TYR A 236      20.298  26.615   4.612  1.00  0.00      RA0  O
ATOM   2204  HH  TYR A 236      20.523  25.714   4.360  1.00  0.00      RA0  H
ATOM   2205  C   TYR A 236      24.144  31.086   2.032  1.00  0.00      RA0  C
ATOM   2206  O   TYR A 236      24.106  32.313   2.217  1.00  0.00      RA0  O
ATOM   2207  N   GLY A 237      23.246  30.435   1.316  1.00  0.00      RA0  N
ATOM   2208  H   GLY A 237      23.352  29.452   1.175  1.00  0.00      RA0  H
ATOM   2209  CA  GLY A 237      22.192  31.105   0.599  1.00  0.00      RA0  C
ATOM   2210  C   GLY A 237      22.547  31.302  -0.857  1.00  0.00      RA0  C
ATOM   2211  O   GLY A 237      21.666  31.439  -1.692  1.00  0.00      RA0  O
ATOM   2212  N   GLN A 238      23.843  31.343  -1.166  1.00  0.00      RA0  N
ATOM   2213  H   GLN A 238      24.542  31.252  -0.457  1.00  0.00      RA0  H
ATOM   2214  CA  GLN A 238      24.307  31.522  -2.538  1.00  0.00      RA0  C
ATOM   2215  CB  GLN A 238      25.196  32.756  -2.664  1.00  0.00      RA0  C
ATOM   2216  CG  GLN A 238      24.365  34.026  -2.437  1.00  0.00      RA0  C
ATOM   2217  CD  GLN A 238      24.566  34.973  -3.600  1.00  0.00      RA0  C
ATOM   2218  OE1 GLN A 238      23.667  35.302  -4.369  1.00  0.00      RA0  O
ATOM   2219  NE2 GLN A 238      25.830  35.369  -3.735  1.00  0.00      RA0  N
ATOM   2220 HE21 GLN A 238      26.543  35.182  -3.062  1.00  0.00      RA0  H
ATOM   2221 HE22 GLN A 238      26.130  35.855  -4.550  1.00  0.00      RA0  H
ATOM   2222  C   GLN A 238      24.942  30.239  -3.057  1.00  0.00      RA0  C
ATOM   2223  O   GLN A 238      24.418  29.622  -3.995  1.00  0.00      RA0  O
ATOM   2224  N   GLU A 239      26.053  29.798  -2.480  1.00  0.00      RA0  N
ATOM   2225  H   GLU A 239      26.494  30.351  -1.768  1.00  0.00      RA0  H
ATOM   2226  CA  GLU A 239      26.675  28.534  -2.930  1.00  0.00      RA0  C
ATOM   2227  CB  GLU A 239      28.128  28.496  -2.461  1.00  0.00      RA0  C
ATOM   2228  CG  GLU A 239      29.130  29.273  -3.328  1.00  0.00      RA0  C
ATOM   2229  CD  GLU A 239      28.817  30.754  -3.427  1.00  0.00      RA0  C
ATOM   2230  OE1 GLU A 239      28.902  31.466  -2.426  1.00  0.00      RA0  O
ATOM   2231  OE2 GLU A 239      28.512  31.205  -4.527  1.00  0.00      RA0  O
ATOM   2232  C   GLU A 239      25.933  27.271  -2.514  1.00  0.00      RA0  C
ATOM   2233  O   GLU A 239      26.139  26.226  -3.112  1.00  0.00      RA0  O
ATOM   2234  N   MSE A 240      25.119  27.368  -1.464  1.00  0.00      RA0  N
ATOM   2235  H   MSE A 240      24.983  28.232  -0.979  1.00  0.00      RA0  H
ATOM   2236  CA  MSE A 240      24.269  26.270  -1.053  1.00  0.00      RA0  C
ATOM   2237  CB  MSE A 240      25.050  25.202  -0.281  1.00  0.00      RA0  C
ATOM   2238  CG  MSE A 240      25.627  25.668   1.058  1.00  0.00      RA0  C
ATOM   2239  SE  MSE A 240      26.944  26.885   0.925  1.00  0.00      RA0  S
ATOM   2240  CE  MSE A 240      27.372  26.948   2.671  1.00  0.00      RA0  C
ATOM   2241  C   MSE A 240      23.074  26.743  -0.209  1.00  0.00      RA0  C
ATOM   2242  O   MSE A 240      23.028  27.868   0.285  1.00  0.00      RA0  O
ATOM   2243  N   ASP A 241      22.115  25.848  -0.068  1.00  0.00      RA0  N
ATOM   2244  H   ASP A 241      22.065  24.963  -0.535  1.00  0.00      RA0  H
ATOM   2245  CA  ASP A 241      20.985  26.060   0.851  1.00  0.00      RA0  C
ATOM   2246  CB  ASP A 241      19.932  26.955   0.193  1.00  0.00      RA0  C
ATOM   2247  CG  ASP A 241      19.081  26.092  -0.716  1.00  0.00      RA0  C
ATOM   2248  OD1 ASP A 241      19.613  25.452  -1.614  1.00  0.00      RA0  O
ATOM   2249  OD2 ASP A 241      17.887  25.966  -0.465  1.00  0.00      RA0  O
ATOM   2250  C   ASP A 241      20.379  24.703   1.105  1.00  0.00      RA0  C
ATOM   2251  O   ASP A 241      20.979  23.675   0.726  1.00  0.00      RA0  O
ATOM   2252  N   GLU A 242      19.212  24.647   1.743  1.00  0.00      RA0  N
ATOM   2253  H   GLU A 242      18.645  25.468   1.789  1.00  0.00      RA0  H
ATOM   2254  CA  GLU A 242      18.651  23.352   2.133  1.00  0.00      RA0  C
ATOM   2255  CB  GLU A 242      17.366  23.585   2.926  1.00  0.00      RA0  C
ATOM   2256  CG  GLU A 242      17.469  24.578   4.081  1.00  0.00      RA0  C
ATOM   2257  CD  GLU A 242      17.935  23.873   5.333  1.00  0.00      RA0  C
ATOM   2258  OE1 GLU A 242      18.219  22.682   5.276  1.00  0.00      RA0  O
ATOM   2259  OE2 GLU A 242      17.988  24.515   6.376  1.00  0.00      RA0  O
ATOM   2260  C   GLU A 242      18.278  22.431   0.982  1.00  0.00      RA0  C
ATOM   2261  O   GLU A 242      18.046  21.243   1.204  1.00  0.00      RA0  O
ATOM   2262  N   THR A 243      18.251  22.974  -0.234  1.00  0.00      RA0  N
ATOM   2263  H   THR A 243      18.481  23.940  -0.378  1.00  0.00      RA0  H
ATOM   2264  CA  THR A 243      17.926  22.200  -1.441  1.00  0.00      RA0  C
ATOM   2265  CB  THR A 243      16.908  22.987  -2.286  1.00  0.00      RA0  C
ATOM   2266  OG1 THR A 243      17.412  24.238  -2.769  1.00  0.00      RA0  O
ATOM   2267  HG1 THR A 243      17.775  24.743  -2.034  1.00  0.00      RA0  H
ATOM   2268  CG2 THR A 243      15.626  23.210  -1.480  1.00  0.00      RA0  C
ATOM   2269  C   THR A 243      19.141  21.692  -2.195  1.00  0.00      RA0  C
ATOM   2270  O   THR A 243      18.994  20.964  -3.182  1.00  0.00      RA0  O
ATOM   2271  N   ILE A 244      20.331  22.094  -1.749  1.00  0.00      RA0  N
ATOM   2272  H   ILE A 244      20.399  22.641  -0.911  1.00  0.00      RA0  H
ATOM   2273  CA  ILE A 244      21.581  21.781  -2.428  1.00  0.00      RA0  C
ATOM   2274  CB  ILE A 244      22.320  23.070  -2.812  1.00  0.00      RA0  C
ATOM   2275  CG2 ILE A 244      23.715  22.806  -3.386  1.00  0.00      RA0  C
ATOM   2276  CG1 ILE A 244      21.469  23.859  -3.803  1.00  0.00      RA0  C
ATOM   2277  CD1 ILE A 244      21.066  22.999  -5.001  1.00  0.00      RA0  C
ATOM   2278  C   ILE A 244      22.465  20.857  -1.601  1.00  0.00      RA0  C
ATOM   2279  O   ILE A 244      22.743  21.144  -0.436  1.00  0.00      RA0  O
ATOM   2280  N   SER A 245      22.978  19.801  -2.244  1.00  0.00      RA0  N
ATOM   2281  H   SER A 245      22.798  19.692  -3.218  1.00  0.00      RA0  H
ATOM   2282  CA  SER A 245      23.866  18.868  -1.601  1.00  0.00      RA0  C
ATOM   2283  CB  SER A 245      23.975  17.658  -2.533  1.00  0.00      RA0  C
ATOM   2284  OG  SER A 245      24.959  16.727  -2.068  1.00  0.00      RA0  O
ATOM   2285  HG  SER A 245      24.452  15.992  -1.718  1.00  0.00      RA0  H
ATOM   2286  C   SER A 245      25.237  19.526  -1.367  1.00  0.00      RA0  C
ATOM   2287  O   SER A 245      25.682  20.283  -2.225  1.00  0.00      RA0  O
ATOM   2288  N   PRO A 246      25.924  19.234  -0.270  1.00  0.00      RA0  N
ATOM   2289  CD  PRO A 246      25.503  18.381   0.831  1.00  0.00      RA0  C
ATOM   2290  CA  PRO A 246      27.298  19.749  -0.108  1.00  0.00      RA0  C
ATOM   2291  CB  PRO A 246      27.702  19.197   1.264  1.00  0.00      RA0  C
ATOM   2292  CG  PRO A 246      26.812  17.979   1.495  1.00  0.00      RA0  C
ATOM   2293  C   PRO A 246      28.197  19.301  -1.264  1.00  0.00      RA0  C
ATOM   2294  O   PRO A 246      29.143  20.032  -1.632  1.00  0.00      RA0  O
ATOM   2295  N   LEU A 247      27.880  18.149  -1.874  1.00  0.00      RA0  N
ATOM   2296  H   LEU A 247      27.052  17.647  -1.612  1.00  0.00      RA0  H
ATOM   2297  CA  LEU A 247      28.665  17.623  -2.980  1.00  0.00      RA0  C
ATOM   2298  CB  LEU A 247      28.188  16.221  -3.359  1.00  0.00      RA0  C
ATOM   2299  CG  LEU A 247      28.185  15.234  -2.189  1.00  0.00      RA0  C
ATOM   2300  CD1 LEU A 247      27.611  13.881  -2.608  1.00  0.00      RA0  C
ATOM   2301  CD2 LEU A 247      29.563  15.089  -1.541  1.00  0.00      RA0  C
ATOM   2302  C   LEU A 247      28.625  18.535  -4.204  1.00  0.00      RA0  C
ATOM   2303  O   LEU A 247      29.546  18.526  -5.009  1.00  0.00      RA0  O
ATOM   2304  N   ALA A 248      27.568  19.327  -4.321  1.00  0.00      RA0  N
ATOM   2305  H   ALA A 248      26.885  19.363  -3.590  1.00  0.00      RA0  H
ATOM   2306  CA  ALA A 248      27.369  20.270  -5.437  1.00  0.00      RA0  C
ATOM   2307  CB  ALA A 248      25.898  20.289  -5.857  1.00  0.00      RA0  C
ATOM   2308  C   ALA A 248      27.794  21.707  -5.074  1.00  0.00      RA0  C
ATOM   2309  O   ALA A 248      27.575  22.639  -5.859  1.00  0.00      RA0  O
ATOM   2310  N   ALA A 249      28.371  21.860  -3.885  1.00  0.00      RA0  N
ATOM   2311  H   ALA A 249      28.528  21.073  -3.289  1.00  0.00      RA0  H
ATOM   2312  CA  ALA A 249      28.788  23.152  -3.359  1.00  0.00      RA0  C
ATOM   2313  CB  ALA A 249      27.959  23.517  -2.129  1.00  0.00      RA0  C
ATOM   2314  C   ALA A 249      30.270  23.147  -2.963  1.00  0.00      RA0  C
ATOM   2315  O   ALA A 249      30.702  23.907  -2.115  1.00  0.00      RA0  O
ATOM   2316  N   ASN A 250      31.036  22.280  -3.607  1.00  0.00      RA0  N
ATOM   2317  H   ASN A 250      30.617  21.700  -4.303  1.00  0.00      RA0  H
ATOM   2318  CA  ASN A 250      32.482  22.179  -3.337  1.00  0.00      RA0  C
ATOM   2319  CB  ASN A 250      33.256  23.405  -3.836  1.00  0.00      RA0  C
ATOM   2320  CG  ASN A 250      34.745  23.168  -3.694  1.00  0.00      RA0  C
ATOM   2321  OD1 ASN A 250      35.250  22.080  -3.959  1.00  0.00      RA0  O
ATOM   2322  ND2 ASN A 250      35.420  24.256  -3.276  1.00  0.00      RA0  N
ATOM   2323 HD21 ASN A 250      34.931  25.107  -3.066  1.00  0.00      RA0  H
ATOM   2324 HD22 ASN A 250      36.410  24.267  -3.145  1.00  0.00      RA0  H
ATOM   2325  C   ASN A 250      32.761  21.910  -1.864  1.00  0.00      RA0  C
ATOM   2326  O   ASN A 250      33.743  22.427  -1.336  1.00  0.00      RA0  O
ATOM   2327  N   MSE A 251      31.903  21.100  -1.211  1.00  0.00      RA0  N
ATOM   2328  H   MSE A 251      31.083  20.756  -1.673  1.00  0.00      RA0  H
ATOM   2329  CA  MSE A 251      32.087  20.727   0.185  1.00  0.00      RA0  C
ATOM   2330  CB  MSE A 251      30.919  21.204   1.047  1.00  0.00      RA0  C
ATOM   2331  CG  MSE A 251      30.717  22.718   1.019  1.00  0.00      RA0  C
ATOM   2332  SE  MSE A 251      29.278  23.237   1.964  1.00  0.00      RA0  S
ATOM   2333  CE  MSE A 251      29.865  22.731   3.587  1.00  0.00      RA0  C
ATOM   2334  C   MSE A 251      32.289  19.230   0.356  1.00  0.00      RA0  C
ATOM   2335  O   MSE A 251      32.310  18.724   1.466  1.00  0.00      RA0  O
ATOM   2336  N   GLY A 252      32.527  18.521  -0.744  1.00  0.00      RA0  N
ATOM   2337  H   GLY A 252      32.520  18.972  -1.634  1.00  0.00      RA0  H
ATOM   2338  CA  GLY A 252      32.811  17.085  -0.658  1.00  0.00      RA0  C
ATOM   2339  C   GLY A 252      33.976  16.799   0.295  1.00  0.00      RA0  C
ATOM   2340  O   GLY A 252      33.971  15.798   1.058  1.00  0.00      RA0  O
ATOM   2341  N   TRP A 253      34.991  17.641   0.210  1.00  0.00      RA0  N
ATOM   2342  H   TRP A 253      34.925  18.405  -0.428  1.00  0.00      RA0  H
ATOM   2343  CA  TRP A 253      36.197  17.479   0.996  1.00  0.00      RA0  C
ATOM   2344  CB  TRP A 253      37.295  18.464   0.567  1.00  0.00      RA0  C
ATOM   2345  CG  TRP A 253      36.861  19.901   0.739  1.00  0.00      RA0  C
ATOM   2346  CD2 TRP A 253      37.259  20.836   1.764  1.00  0.00      RA0  C
ATOM   2347  CE2 TRP A 253      36.595  22.058   1.509  1.00  0.00      RA0  C
ATOM   2348  CE3 TRP A 253      38.113  20.730   2.855  1.00  0.00      RA0  C
ATOM   2349  CD1 TRP A 253      35.981  20.619  -0.081  1.00  0.00      RA0  C
ATOM   2350  NE1 TRP A 253      35.818  21.888   0.368  1.00  0.00      RA0  N
ATOM   2351  HE1 TRP A 253      35.240  22.562  -0.063  1.00  0.00      RA0  H
ATOM   2352  CZ2 TRP A 253      36.802  23.143   2.353  1.00  0.00      RA0  C
ATOM   2353  CZ3 TRP A 253      38.313  21.823   3.691  1.00  0.00      RA0  C
ATOM   2354  CH2 TRP A 253      37.659  23.024   3.441  1.00  0.00      RA0  C
ATOM   2355  C   TRP A 253      35.916  17.534   2.484  1.00  0.00      RA0  C
ATOM   2356  O   TRP A 253      36.757  17.128   3.276  1.00  0.00      RA0  O
ATOM   2357  N   THR A 254      34.758  18.071   2.869  1.00  0.00      RA0  N
ATOM   2358  H   THR A 254      34.045  18.292   2.209  1.00  0.00      RA0  H
ATOM   2359  CA  THR A 254      34.404  18.171   4.283  1.00  0.00      RA0  C
ATOM   2360  CB  THR A 254      33.796  19.537   4.640  1.00  0.00      RA0  C
ATOM   2361  OG1 THR A 254      32.682  19.880   3.812  1.00  0.00      RA0  O
ATOM   2362  HG1 THR A 254      32.902  19.651   2.920  1.00  0.00      RA0  H
ATOM   2363  CG2 THR A 254      34.856  20.629   4.579  1.00  0.00      RA0  C
ATOM   2364  C   THR A 254      33.587  16.989   4.797  1.00  0.00      RA0  C
ATOM   2365  O   THR A 254      33.267  16.939   5.988  1.00  0.00      RA0  O
ATOM   2366  N   ILE A 255      33.257  16.046   3.925  1.00  0.00      RA0  N
ATOM   2367  H   ILE A 255      33.649  16.014   3.004  1.00  0.00      RA0  H
ATOM   2368  CA  ILE A 255      32.444  14.906   4.342  1.00  0.00      RA0  C
ATOM   2369  CB  ILE A 255      31.503  14.424   3.245  1.00  0.00      RA0  C
ATOM   2370  CG2 ILE A 255      30.518  13.423   3.852  1.00  0.00      RA0  C
ATOM   2371  CG1 ILE A 255      30.800  15.592   2.545  1.00  0.00      RA0  C
ATOM   2372  CD1 ILE A 255      29.960  16.458   3.486  1.00  0.00      RA0  C
ATOM   2373  C   ILE A 255      33.352  13.791   4.823  1.00  0.00      RA0  C
ATOM   2374  O   ILE A 255      34.159  13.254   4.058  1.00  0.00      RA0  O
ATOM   2375  N   ALA A 256      33.192  13.431   6.087  1.00  0.00      RA0  N
ATOM   2376  H   ALA A 256      32.429  13.854   6.584  1.00  0.00      RA0  H
ATOM   2377  CA  ALA A 256      33.960  12.356   6.709  1.00  0.00      RA0  C
ATOM   2378  CB  ALA A 256      34.190  12.641   8.182  1.00  0.00      RA0  C
ATOM   2379  C   ALA A 256      33.215  11.032   6.566  1.00  0.00      RA0  C
ATOM   2380  O   ALA A 256      32.539  10.595   7.469  1.00  0.00      RA0  O
ATOM   2381  N   TRP A 257      33.338  10.385   5.405  1.00  0.00      RA0  N
ATOM   2382  H   TRP A 257      33.910  10.793   4.692  1.00  0.00      RA0  H
ATOM   2383  CA  TRP A 257      32.592   9.142   5.141  1.00  0.00      RA0  C
ATOM   2384  CB  TRP A 257      32.777   8.684   3.691  1.00  0.00      RA0  C
ATOM   2385  CG  TRP A 257      32.533   9.798   2.697  1.00  0.00      RA0  C
ATOM   2386  CD2 TRP A 257      31.288  10.199   2.085  1.00  0.00      RA0  C
ATOM   2387  CE2 TRP A 257      31.571  11.259   1.192  1.00  0.00      RA0  C
ATOM   2388  CE3 TRP A 257      29.979   9.757   2.227  1.00  0.00      RA0  C
ATOM   2389  CD1 TRP A 257      33.499  10.645   2.134  1.00  0.00      RA0  C
ATOM   2390  NE1 TRP A 257      32.938  11.508   1.247  1.00  0.00      RA0  N
ATOM   2391  HE1 TRP A 257      33.418  12.205   0.750  1.00  0.00      RA0  H
ATOM   2392  CZ2 TRP A 257      30.542  11.834   0.453  1.00  0.00      RA0  C
ATOM   2393  CZ3 TRP A 257      28.960  10.344   1.486  1.00  0.00      RA0  C
ATOM   2394  CH2 TRP A 257      29.239  11.377   0.601  1.00  0.00      RA0  C
ATOM   2395  C   TRP A 257      33.013   8.009   6.068  1.00  0.00      RA0  C
ATOM   2396  O   TRP A 257      32.180   7.220   6.548  1.00  0.00      RA0  O
ATOM   2397  N   GLU A 258      34.316   7.914   6.324  1.00  0.00      RA0  N
ATOM   2398  H   GLU A 258      34.955   8.617   6.027  1.00  0.00      RA0  H
ATOM   2399  CA  GLU A 258      34.824   6.879   7.215  1.00  0.00      RA0  C
ATOM   2400  CB  GLU A 258      36.087   6.247   6.636  1.00  0.00      RA0  C
ATOM   2401  CG  GLU A 258      35.677   5.415   5.423  1.00  0.00      RA0  C
ATOM   2402  CD  GLU A 258      34.520   4.530   5.844  1.00  0.00      RA0  C
ATOM   2403  OE1 GLU A 258      34.712   3.701   6.733  1.00  0.00      RA0  O
ATOM   2404  OE2 GLU A 258      33.424   4.692   5.308  1.00  0.00      RA0  O
ATOM   2405  C   GLU A 258      35.008   7.492   8.597  1.00  0.00      RA0  C
ATOM   2406  O   GLU A 258      35.400   8.650   8.685  1.00  0.00      RA0  O
ATOM   2407  N   PRO A 259      34.736   6.765   9.685  1.00  0.00      RA0  N
ATOM   2408  CD  PRO A 259      34.884   7.311  11.030  1.00  0.00      RA0  C
ATOM   2409  CA  PRO A 259      34.299   5.371   9.697  1.00  0.00      RA0  C
ATOM   2410  CB  PRO A 259      34.596   4.958  11.138  1.00  0.00      RA0  C
ATOM   2411  CG  PRO A 259      34.358   6.222  11.955  1.00  0.00      RA0  C
ATOM   2412  C   PRO A 259      32.834   5.247   9.296  1.00  0.00      RA0  C
ATOM   2413  O   PRO A 259      32.029   6.113   9.667  1.00  0.00      RA0  O
ATOM   2414  N   ALA A 260      32.529   4.188   8.555  1.00  0.00      RA0  N
ATOM   2415  H   ALA A 260      33.292   3.655   8.178  1.00  0.00      RA0  H
ATOM   2416  CA  ALA A 260      31.192   3.923   8.026  1.00  0.00      RA0  C
ATOM   2417  CB  ALA A 260      31.186   2.641   7.194  1.00  0.00      RA0  C
ATOM   2418  C   ALA A 260      30.138   3.805   9.102  1.00  0.00      RA0  C
ATOM   2419  O   ALA A 260      28.960   4.052   8.837  1.00  0.00      RA0  O
ATOM   2420  N   ASP A 261      30.539   3.435  10.314  1.00  0.00      RA0  N
ATOM   2421  H   ASP A 261      31.507   3.315  10.550  1.00  0.00      RA0  H
ATOM   2422  CA  ASP A 261      29.585   3.218  11.397  1.00  0.00      RA0  C
ATOM   2423  CB  ASP A 261      30.263   2.322  12.428  1.00  0.00      RA0  C
ATOM   2424  CG  ASP A 261      31.580   2.990  12.821  1.00  0.00      RA0  C
ATOM   2425  OD1 ASP A 261      32.591   2.669  12.202  1.00  0.00      RA0  O
ATOM   2426  OD2 ASP A 261      31.602   3.850  13.704  1.00  0.00      RA0  O
ATOM   2427  C   ASP A 261      29.212   4.466  12.159  1.00  0.00      RA0  C
ATOM   2428  O   ASP A 261      28.453   4.397  13.132  1.00  0.00      RA0  O
ATOM   2429  N   ARG A 262      29.736   5.609  11.747  1.00  0.00      RA0  N
ATOM   2430  H   ARG A 262      30.357   5.607  10.963  1.00  0.00      RA0  H
ATOM   2431  CA  ARG A 262      29.318   6.867  12.343  1.00  0.00      RA0  C
ATOM   2432  CB  ARG A 262      30.381   7.957  12.221  1.00  0.00      RA0  C
ATOM   2433  CG  ARG A 262      29.817   9.279  12.756  1.00  0.00      RA0  C
ATOM   2434  CD  ARG A 262      30.706  10.499  12.534  1.00  0.00      RA0  C
ATOM   2435  NE  ARG A 262      30.955  10.756  11.118  1.00  0.00      RA0  N
ATOM   2436  HE  ARG A 262      31.500  10.067  10.628  1.00  0.00      RA0  H
ATOM   2437  CZ  ARG A 262      30.537  11.943  10.586  1.00  0.00      RA0  C
ATOM   2438  NH1 ARG A 262      29.767  12.777  11.328  1.00  0.00      RA0  N
ATOM   2439 HH11 ARG A 262      29.499  13.712  11.045  1.00  0.00      RA0  H
ATOM   2440 HH12 ARG A 262      29.387  12.501  12.224  1.00  0.00      RA0  H
ATOM   2441  NH2 ARG A 262      30.906  12.242   9.318  1.00  0.00      RA0  N
ATOM   2442 HH21 ARG A 262      30.660  13.110   8.867  1.00  0.00      RA0  H
ATOM   2443 HH22 ARG A 262      31.448  11.592   8.765  1.00  0.00      RA0  H
ATOM   2444  C   ARG A 262      28.042   7.389  11.657  1.00  0.00      RA0  C
ATOM   2445  O   ARG A 262      28.080   7.868  10.541  1.00  0.00      RA0  O
ATOM   2446  N   ASP A 263      26.942   7.332  12.388  1.00  0.00      RA0  N
ATOM   2447  H   ASP A 263      26.995   6.971  13.317  1.00  0.00      RA0  H
ATOM   2448  CA  ASP A 263      25.668   7.872  11.955  1.00  0.00      RA0  C
ATOM   2449  CB  ASP A 263      24.505   7.286  12.749  1.00  0.00      RA0  C
ATOM   2450  CG  ASP A 263      23.221   7.879  12.206  1.00  0.00      RA0  C
ATOM   2451  OD1 ASP A 263      23.149   8.110  11.000  1.00  0.00      RA0  O
ATOM   2452  OD2 ASP A 263      22.303   8.117  12.986  1.00  0.00      RA0  O
ATOM   2453  C   ASP A 263      25.683   9.379  12.085  1.00  0.00      RA0  C
ATOM   2454  O   ASP A 263      26.083   9.924  13.117  1.00  0.00      RA0  O
ATOM   2455  N   PHE A 264      25.256  10.062  11.034  1.00  0.00      RA0  N
ATOM   2456  H   PHE A 264      24.735   9.568  10.331  1.00  0.00      RA0  H
ATOM   2457  CA  PHE A 264      25.059  11.496  11.096  1.00  0.00      RA0  C
ATOM   2458  CB  PHE A 264      26.328  12.286  10.744  1.00  0.00      RA0  C
ATOM   2459  CG  PHE A 264      26.777  12.108   9.312  1.00  0.00      RA0  C
ATOM   2460  CD1 PHE A 264      26.299  12.957   8.319  1.00  0.00      RA0  C
ATOM   2461  CD2 PHE A 264      27.700  11.120   8.990  1.00  0.00      RA0  C
ATOM   2462  CE1 PHE A 264      26.777  12.848   7.019  1.00  0.00      RA0  C
ATOM   2463  CE2 PHE A 264      28.185  11.016   7.692  1.00  0.00      RA0  C
ATOM   2464  CZ  PHE A 264      27.739  11.893   6.710  1.00  0.00      RA0  C
ATOM   2465  C   PHE A 264      23.870  11.875  10.224  1.00  0.00      RA0  C
ATOM   2466  O   PHE A 264      23.512  11.145   9.305  1.00  0.00      RA0  O
ATOM   2467  N   ILE A 265      23.266  13.012  10.523  1.00  0.00      RA0  N
ATOM   2468  H   ILE A 265      23.693  13.594  11.219  1.00  0.00      RA0  H
ATOM   2469  CA  ILE A 265      22.069  13.439   9.815  1.00  0.00      RA0  C
ATOM   2470  CB  ILE A 265      21.448  14.657  10.503  1.00  0.00      RA0  C
ATOM   2471  CG2 ILE A 265      20.094  15.012   9.885  1.00  0.00      RA0  C
ATOM   2472  CG1 ILE A 265      21.355  14.466  12.014  1.00  0.00      RA0  C
ATOM   2473  CD1 ILE A 265      20.969  15.756  12.735  1.00  0.00      RA0  C
ATOM   2474  C   ILE A 265      22.411  13.803   8.383  1.00  0.00      RA0  C
ATOM   2475  O   ILE A 265      23.336  14.573   8.142  1.00  0.00      RA0  O
ATOM   2476  N   GLY A 266      21.694  13.189   7.447  1.00  0.00      RA0  N
ATOM   2477  H   GLY A 266      21.037  12.479   7.702  1.00  0.00      RA0  H
ATOM   2478  CA  GLY A 266      21.956  13.377   6.009  1.00  0.00      RA0  C
ATOM   2479  C   GLY A 266      22.772  12.263   5.385  1.00  0.00      RA0  C
ATOM   2480  O   GLY A 266      22.902  12.218   4.166  1.00  0.00      RA0  O
ATOM   2481  N   ARG A 267      23.273  11.338   6.203  1.00  0.00      RA0  N
ATOM   2482  H   ARG A 267      23.030  11.331   7.175  1.00  0.00      RA0  H
ATOM   2483  CA  ARG A 267      24.264  10.372   5.743  1.00  0.00      RA0  C
ATOM   2484  CB  ARG A 267      24.818   9.441   6.831  1.00  0.00      RA0  C
ATOM   2485  CG  ARG A 267      25.921   8.589   6.185  1.00  0.00      RA0  C
ATOM   2486  CD  ARG A 267      26.712   7.585   7.032  1.00  0.00      RA0  C
ATOM   2487  NE  ARG A 267      27.633   6.885   6.132  1.00  0.00      RA0  N
ATOM   2488  HE  ARG A 267      27.244   6.573   5.250  1.00  0.00      RA0  H
ATOM   2489  CZ  ARG A 267      28.964   6.709   6.397  1.00  0.00      RA0  C
ATOM   2490  NH1 ARG A 267      29.464   7.006   7.619  1.00  0.00      RA0  N
ATOM   2491 HH11 ARG A 267      30.456   6.939   7.799  1.00  0.00      RA0  H
ATOM   2492 HH12 ARG A 267      28.868   7.285   8.384  1.00  0.00      RA0  H
ATOM   2493  NH2 ARG A 267      29.765   6.247   5.410  1.00  0.00      RA0  N
ATOM   2494 HH21 ARG A 267      30.752   6.067   5.544  1.00  0.00      RA0  H
ATOM   2495 HH22 ARG A 267      29.376   6.083   4.484  1.00  0.00      RA0  H
ATOM   2496  C   ARG A 267      23.779   9.532   4.586  1.00  0.00      RA0  C
ATOM   2497  O   ARG A 267      24.436   9.471   3.571  1.00  0.00      RA0  O
ATOM   2498  N   GLU A 268      22.630   8.882   4.712  1.00  0.00      RA0  N
ATOM   2499  H   GLU A 268      21.998   9.181   5.430  1.00  0.00      RA0  H
ATOM   2500  CA  GLU A 268      22.198   7.978   3.636  1.00  0.00      RA0  C
ATOM   2501  CB  GLU A 268      21.055   7.058   4.100  1.00  0.00      RA0  C
ATOM   2502  CG  GLU A 268      20.184   7.582   5.254  1.00  0.00      RA0  C
ATOM   2503  CD  GLU A 268      19.660   8.963   4.927  1.00  0.00      RA0  C
ATOM   2504  OE1 GLU A 268      18.836   9.077   4.029  1.00  0.00      RA0  O
ATOM   2505  OE2 GLU A 268      20.134   9.932   5.521  1.00  0.00      RA0  O
ATOM   2506  C   GLU A 268      21.822   8.751   2.370  1.00  0.00      RA0  C
ATOM   2507  O   GLU A 268      22.071   8.283   1.265  1.00  0.00      RA0  O
ATOM   2508  N   ALA A 269      21.224   9.927   2.516  1.00  0.00      RA0  N
ATOM   2509  H   ALA A 269      20.857  10.170   3.422  1.00  0.00      RA0  H
ATOM   2510  CA  ALA A 269      20.878  10.736   1.313  1.00  0.00      RA0  C
ATOM   2511  CB  ALA A 269      20.114  11.984   1.727  1.00  0.00      RA0  C
ATOM   2512  C   ALA A 269      22.157  11.136   0.573  1.00  0.00      RA0  C
ATOM   2513  O   ALA A 269      22.237  11.113  -0.660  1.00  0.00      RA0  O
ATOM   2514  N   LEU A 270      23.169  11.466   1.347  1.00  0.00      RA0  N
ATOM   2515  H   LEU A 270      23.041  11.434   2.342  1.00  0.00      RA0  H
ATOM   2516  CA  LEU A 270      24.458  11.851   0.806  1.00  0.00      RA0  C
ATOM   2517  CB  LEU A 270      25.340  12.375   1.930  1.00  0.00      RA0  C
ATOM   2518  CG  LEU A 270      26.297  13.440   1.420  1.00  0.00      RA0  C
ATOM   2519  CD1 LEU A 270      25.545  14.512   0.636  1.00  0.00      RA0  C
ATOM   2520  CD2 LEU A 270      27.112  14.039   2.559  1.00  0.00      RA0  C
ATOM   2521  C   LEU A 270      25.115  10.691   0.071  1.00  0.00      RA0  C
ATOM   2522  O   LEU A 270      25.678  10.870  -1.011  1.00  0.00      RA0  O
ATOM   2523  N   GLU A 271      25.041   9.490   0.650  1.00  0.00      RA0  N
ATOM   2524  H   GLU A 271      24.574   9.399   1.534  1.00  0.00      RA0  H
ATOM   2525  CA  GLU A 271      25.599   8.306   0.008  1.00  0.00      RA0  C
ATOM   2526  CB  GLU A 271      25.788   7.142   0.995  1.00  0.00      RA0  C
ATOM   2527  CG  GLU A 271      26.640   7.671   2.167  1.00  0.00      RA0  C
ATOM   2528  CD  GLU A 271      27.507   6.620   2.851  1.00  0.00      RA0  C
ATOM   2529  OE1 GLU A 271      26.979   5.713   3.479  1.00  0.00      RA0  O
ATOM   2530  OE2 GLU A 271      28.732   6.743   2.811  1.00  0.00      RA0  O
ATOM   2531  C   GLU A 271      24.949   8.043  -1.335  1.00  0.00      RA0  C
ATOM   2532  O   GLU A 271      25.613   7.631  -2.296  1.00  0.00      RA0  O
ATOM   2533  N   VAL A 272      23.629   8.230  -1.400  1.00  0.00      RA0  N
ATOM   2534  H   VAL A 272      23.133   8.508  -0.573  1.00  0.00      RA0  H
ATOM   2535  CA  VAL A 272      22.913   8.064  -2.654  1.00  0.00      RA0  C
ATOM   2536  CB  VAL A 272      21.402   8.124  -2.416  1.00  0.00      RA0  C
ATOM   2537  CG1 VAL A 272      20.619   8.114  -3.730  1.00  0.00      RA0  C
ATOM   2538  CG2 VAL A 272      20.966   6.988  -1.490  1.00  0.00      RA0  C
ATOM   2539  C   VAL A 272      23.351   9.134  -3.669  1.00  0.00      RA0  C
ATOM   2540  O   VAL A 272      23.580   8.838  -4.844  1.00  0.00      RA0  O
ATOM   2541  N   GLN A 273      23.486  10.370  -3.202  1.00  0.00      RA0  N
ATOM   2542  H   GLN A 273      23.308  10.541  -2.231  1.00  0.00      RA0  H
ATOM   2543  CA  GLN A 273      23.943  11.461  -4.065  1.00  0.00      RA0  C
ATOM   2544  CB  GLN A 273      23.835  12.775  -3.295  1.00  0.00      RA0  C
ATOM   2545  CG  GLN A 273      22.356  13.077  -3.037  1.00  0.00      RA0  C
ATOM   2546  CD  GLN A 273      22.206  14.030  -1.870  1.00  0.00      RA0  C
ATOM   2547  OE1 GLN A 273      23.106  14.798  -1.552  1.00  0.00      RA0  O
ATOM   2548  NE2 GLN A 273      21.009  13.947  -1.262  1.00  0.00      RA0  N
ATOM   2549 HE21 GLN A 273      20.356  13.243  -1.541  1.00  0.00      RA0  H
ATOM   2550 HE22 GLN A 273      20.699  14.541  -0.512  1.00  0.00      RA0  H
ATOM   2551  C   GLN A 273      25.334  11.173  -4.634  1.00  0.00      RA0  C
ATOM   2552  O   GLN A 273      25.568  11.387  -5.817  1.00  0.00      RA0  O
ATOM   2553  N   ARG A 274      26.231  10.646  -3.796  1.00  0.00      RA0  N
ATOM   2554  H   ARG A 274      25.968  10.466  -2.848  1.00  0.00      RA0  H
ATOM   2555  CA  ARG A 274      27.565  10.283  -4.262  1.00  0.00      RA0  C
ATOM   2556  CB  ARG A 274      28.378   9.848  -3.038  1.00  0.00      RA0  C
ATOM   2557  CG  ARG A 274      29.813   9.403  -3.317  1.00  0.00      RA0  C
ATOM   2558  CD  ARG A 274      30.300   8.442  -2.229  1.00  0.00      RA0  C
ATOM   2559  NE  ARG A 274      29.436   7.259  -2.178  1.00  0.00      RA0  N
ATOM   2560  HE  ARG A 274      29.120   6.829  -3.040  1.00  0.00      RA0  H
ATOM   2561  CZ  ARG A 274      29.047   6.698  -0.995  1.00  0.00      RA0  C
ATOM   2562  NH1 ARG A 274      29.464   7.224   0.177  1.00  0.00      RA0  N
ATOM   2563 HH11 ARG A 274      29.155   6.853   1.070  1.00  0.00      RA0  H
ATOM   2564 HH12 ARG A 274      30.084   8.009   0.225  1.00  0.00      RA0  H
ATOM   2565  NH2 ARG A 274      28.237   5.622  -1.022  1.00  0.00      RA0  N
ATOM   2566 HH21 ARG A 274      27.892   5.155  -0.205  1.00  0.00      RA0  H
ATOM   2567 HH22 ARG A 274      27.919   5.238  -1.915  1.00  0.00      RA0  H
ATOM   2568  C   ARG A 274      27.530   9.170  -5.311  1.00  0.00      RA0  C
ATOM   2569  O   ARG A 274      28.216   9.245  -6.333  1.00  0.00      RA0  O
ATOM   2570  N   GLU A 275      26.704   8.163  -5.069  1.00  0.00      RA0  N
ATOM   2571  H   GLU A 275      26.228   8.097  -4.190  1.00  0.00      RA0  H
ATOM   2572  CA  GLU A 275      26.486   7.079  -6.026  1.00  0.00      RA0  C
ATOM   2573  CB  GLU A 275      25.576   5.987  -5.441  1.00  0.00      RA0  C
ATOM   2574  CG  GLU A 275      26.298   4.667  -5.121  1.00  0.00      RA0  C
ATOM   2575  CD  GLU A 275      27.116   4.751  -3.846  1.00  0.00      RA0  C
ATOM   2576  OE1 GLU A 275      26.644   4.305  -2.805  1.00  0.00      RA0  O
ATOM   2577  OE2 GLU A 275      28.236   5.246  -3.872  1.00  0.00      RA0  O
ATOM   2578  C   GLU A 275      25.951   7.572  -7.361  1.00  0.00      RA0  C
ATOM   2579  O   GLU A 275      26.364   7.113  -8.426  1.00  0.00      RA0  O
ATOM   2580  N   HIS A 276      24.971   8.463  -7.308  1.00  0.00      RA0  N
ATOM   2581  H   HIS A 276      24.710   8.842  -6.420  1.00  0.00      RA0  H
ATOM   2582  CA  HIS A 276      24.309   8.917  -8.514  1.00  0.00      RA0  C
ATOM   2583  CB  HIS A 276      22.921   9.481  -8.194  1.00  0.00      RA0  C
ATOM   2584  CG  HIS A 276      21.901   8.384  -8.006  1.00  0.00      RA0  C
ATOM   2585  ND1 HIS A 276      20.669   8.435  -8.541  1.00  0.00      RA0  N
ATOM   2586  HD1 HIS A 276      20.315   9.157  -9.099  1.00  0.00      RA0  H
ATOM   2587  CD2 HIS A 276      22.023   7.194  -7.283  1.00  0.00      RA0  C
ATOM   2588  NE2 HIS A 276      20.847   6.528  -7.389  1.00  0.00      RA0  N
ATOM   2589  CE1 HIS A 276      20.016   7.293  -8.163  1.00  0.00      RA0  C
ATOM   2590  C   HIS A 276      25.104   9.966  -9.265  1.00  0.00      RA0  C
ATOM   2591  O   HIS A 276      24.933  10.098 -10.475  1.00  0.00      RA0  O
ATOM   2592  N   GLY A 277      25.919  10.718  -8.523  1.00  0.00      RA0  N
ATOM   2593  H   GLY A 277      25.926  10.598  -7.531  1.00  0.00      RA0  H
ATOM   2594  CA  GLY A 277      26.588  11.904  -9.048  1.00  0.00      RA0  C
ATOM   2595  C   GLY A 277      25.760  13.145  -8.814  1.00  0.00      RA0  C
ATOM   2596  O   GLY A 277      24.514  13.078  -8.742  1.00  0.00      RA0  O
ATOM   2597  N   THR A 278      26.440  14.288  -8.703  1.00  0.00      RA0  N
ATOM   2598  H   THR A 278      27.435  14.324  -8.744  1.00  0.00      RA0  H
ATOM   2599  CA  THR A 278      25.757  15.568  -8.526  1.00  0.00      RA0  C
ATOM   2600  CB  THR A 278      26.008  15.882  -7.062  1.00  0.00      RA0  C
ATOM   2601  OG1 THR A 278      27.179  15.156  -6.660  1.00  0.00      RA0  O
ATOM   2602  HG1 THR A 278      27.916  15.644  -7.011  1.00  0.00      RA0  H
ATOM   2603  CG2 THR A 278      24.824  15.507  -6.168  1.00  0.00      RA0  C
ATOM   2604  C   THR A 278      26.320  16.617  -9.470  1.00  0.00      RA0  C
ATOM   2605  O   THR A 278      27.309  16.391 -10.188  1.00  0.00      RA0  O
ATOM   2606  N   GLU A 279      25.679  17.769  -9.444  1.00  0.00      RA0  N
ATOM   2607  H   GLU A 279      24.892  17.880  -8.842  1.00  0.00      RA0  H
ATOM   2608  CA  GLU A 279      26.239  18.968 -10.038  1.00  0.00      RA0  C
ATOM   2609  CB  GLU A 279      25.309  20.162  -9.877  1.00  0.00      RA0  C
ATOM   2610  CG  GLU A 279      23.874  20.015 -10.363  1.00  0.00      RA0  C
ATOM   2611  CD  GLU A 279      23.155  21.263  -9.903  1.00  0.00      RA0  C
ATOM   2612  OE1 GLU A 279      21.962  21.215  -9.630  1.00  0.00      RA0  O
ATOM   2613  OE2 GLU A 279      23.803  22.294  -9.762  1.00  0.00      RA0  O
ATOM   2614  C   GLU A 279      27.507  19.356  -9.262  1.00  0.00      RA0  C
ATOM   2615  O   GLU A 279      27.809  18.772  -8.218  1.00  0.00      RA0  O
ATOM   2616  N   LYS A 280      28.275  20.295  -9.804  1.00  0.00      RA0  N
ATOM   2617  H   LYS A 280      28.004  20.777 -10.642  1.00  0.00      RA0  H
ATOM   2618  CA  LYS A 280      29.527  20.680  -9.184  1.00  0.00      RA0  C
ATOM   2619  CB  LYS A 280      30.720  19.960  -9.807  1.00  0.00      RA0  C
ATOM   2620  CG  LYS A 280      30.938  20.238 -11.292  1.00  0.00      RA0  C
ATOM   2621  CD  LYS A 280      32.095  19.380 -11.792  1.00  0.00      RA0  C
ATOM   2622  CE  LYS A 280      32.361  19.477 -13.292  1.00  0.00      RA0  C
ATOM   2623  NZ  LYS A 280      33.157  18.307 -13.681  1.00  0.00      RA0  N
ATOM   2624  HZ1 LYS A 280      33.313  18.253 -14.704  1.00  0.00      RA0  H
ATOM   2625  HZ2 LYS A 280      34.037  18.224 -13.145  1.00  0.00      RA0  H
ATOM   2626  HZ3 LYS A 280      32.593  17.454 -13.456  1.00  0.00      RA0  H
ATOM   2627  C   LYS A 280      29.683  22.178  -9.211  1.00  0.00      RA0  C
ATOM   2628  O   LYS A 280      29.246  22.849 -10.129  1.00  0.00      RA0  O
ATOM   2629  N   LEU A 281      30.353  22.677  -8.200  1.00  0.00      RA0  N
ATOM   2630  H   LEU A 281      30.804  22.060  -7.559  1.00  0.00      RA0  H
ATOM   2631  CA  LEU A 281      30.658  24.089  -8.112  1.00  0.00      RA0  C
ATOM   2632  CB  LEU A 281      30.671  24.520  -6.646  1.00  0.00      RA0  C
ATOM   2633  CG  LEU A 281      30.802  26.029  -6.427  1.00  0.00      RA0  C
ATOM   2634  CD1 LEU A 281      29.534  26.774  -6.839  1.00  0.00      RA0  C
ATOM   2635  CD2 LEU A 281      31.188  26.359  -4.986  1.00  0.00      RA0  C
ATOM   2636  C   LEU A 281      32.011  24.336  -8.760  1.00  0.00      RA0  C
ATOM   2637  O   LEU A 281      33.034  23.759  -8.374  1.00  0.00      RA0  O
ATOM   2638  N   VAL A 282      32.001  25.160  -9.805  1.00  0.00      RA0  N
ATOM   2639  H   VAL A 282      31.163  25.645 -10.042  1.00  0.00      RA0  H
ATOM   2640  CA  VAL A 282      33.204  25.528 -10.522  1.00  0.00      RA0  C
ATOM   2641  CB  VAL A 282      33.129  25.105 -11.991  1.00  0.00      RA0  C
ATOM   2642  CG1 VAL A 282      33.015  23.587 -12.128  1.00  0.00      RA0  C
ATOM   2643  CG2 VAL A 282      32.013  25.855 -12.721  1.00  0.00      RA0  C
ATOM   2644  C   VAL A 282      33.445  27.044 -10.439  1.00  0.00      RA0  C
ATOM   2645  O   VAL A 282      32.574  27.810 -10.004  1.00  0.00      RA0  O
ATOM   2646  N   GLY A 283      34.626  27.468 -10.858  1.00  0.00      RA0  N
ATOM   2647  H   GLY A 283      35.244  26.817 -11.300  1.00  0.00      RA0  H
ATOM   2648  CA  GLY A 283      34.939  28.875 -11.012  1.00  0.00      RA0  C
ATOM   2649  C   GLY A 283      34.754  29.281 -12.453  1.00  0.00      RA0  C
ATOM   2650  O   GLY A 283      34.875  28.456 -13.373  1.00  0.00      RA0  O
ATOM   2651  N   LEU A 284      34.425  30.550 -12.656  1.00  0.00      RA0  N
ATOM   2652  H   LEU A 284      34.306  31.168 -11.876  1.00  0.00      RA0  H
ATOM   2653  CA  LEU A 284      34.368  31.156 -13.992  1.00  0.00      RA0  C
ATOM   2654  CB  LEU A 284      32.942  31.551 -14.376  1.00  0.00      RA0  C
ATOM   2655  CG  LEU A 284      31.933  30.408 -14.451  1.00  0.00      RA0  C
ATOM   2656  CD1 LEU A 284      30.537  30.949 -14.754  1.00  0.00      RA0  C
ATOM   2657  CD2 LEU A 284      32.344  29.325 -15.448  1.00  0.00      RA0  C
ATOM   2658  C   LEU A 284      35.194  32.425 -13.939  1.00  0.00      RA0  C
ATOM   2659  O   LEU A 284      35.170  33.133 -12.939  1.00  0.00      RA0  O
ATOM   2660  N   VAL A 285      35.932  32.657 -15.018  1.00  0.00      RA0  N
ATOM   2661  H   VAL A 285      35.892  32.012 -15.783  1.00  0.00      RA0  H
ATOM   2662  CA  VAL A 285      36.717  33.865 -15.231  1.00  0.00      RA0  C
ATOM   2663  CB  VAL A 285      38.198  33.472 -15.269  1.00  0.00      RA0  C
ATOM   2664  CG1 VAL A 285      39.080  34.565 -15.872  1.00  0.00      RA0  C
ATOM   2665  CG2 VAL A 285      38.674  33.022 -13.886  1.00  0.00      RA0  C
ATOM   2666  C   VAL A 285      36.307  34.525 -16.554  1.00  0.00      RA0  C
ATOM   2667  O   VAL A 285      36.271  33.894 -17.616  1.00  0.00      RA0  O
ATOM   2668  N   MSE A 286      36.020  35.818 -16.490  1.00  0.00      RA0  N
ATOM   2669  H   MSE A 286      36.106  36.320 -15.624  1.00  0.00      RA0  H
ATOM   2670  CA  MSE A 286      35.698  36.579 -17.670  1.00  0.00      RA0  C
ATOM   2671  CB  MSE A 286      34.250  37.042 -17.597  1.00  0.00      RA0  C
ATOM   2672  CG  MSE A 286      33.764  37.685 -18.891  1.00  0.00      RA0  C
ATOM   2673  SE  MSE A 286      32.034  38.147 -18.757  1.00  0.00      RA0  S
ATOM   2674  CE  MSE A 286      32.251  39.479 -17.577  1.00  0.00      RA0  C
ATOM   2675  C   MSE A 286      36.644  37.771 -17.754  1.00  0.00      RA0  C
ATOM   2676  O   MSE A 286      36.491  38.724 -17.011  1.00  0.00      RA0  O
ATOM   2677  N   THR A 287      37.660  37.670 -18.609  1.00  0.00      RA0  N
ATOM   2678  H   THR A 287      37.821  36.831 -19.127  1.00  0.00      RA0  H
ATOM   2679  CA  THR A 287      38.602  38.789 -18.835  1.00  0.00      RA0  C
ATOM   2680  CB  THR A 287      39.808  38.100 -19.428  1.00  0.00      RA0  C
ATOM   2681  OG1 THR A 287      39.693  36.705 -19.096  1.00  0.00      RA0  O
ATOM   2682  HG1 THR A 287      40.535  36.315 -19.297  1.00  0.00      RA0  H
ATOM   2683  CG2 THR A 287      41.128  38.688 -18.926  1.00  0.00      RA0  C
ATOM   2684  C   THR A 287      38.007  39.900 -19.698  1.00  0.00      RA0  C
ATOM   2685  O   THR A 287      38.496  41.041 -19.694  1.00  0.00      RA0  O
ATOM   2686  N   GLU A 288      36.976  39.563 -20.459  1.00  0.00      RA0  N
ATOM   2687  H   GLU A 288      36.550  38.673 -20.327  1.00  0.00      RA0  H
ATOM   2688  CA  GLU A 288      36.258  40.542 -21.252  1.00  0.00      RA0  C
ATOM   2689  CB  GLU A 288      35.308  39.851 -22.251  1.00  0.00      RA0  C
ATOM   2690  CG  GLU A 288      35.190  40.438 -23.681  1.00  0.00      RA0  C
ATOM   2691  CD  GLU A 288      33.946  41.306 -23.890  1.00  0.00      RA0  C
ATOM   2692  OE1 GLU A 288      33.835  42.344 -23.253  1.00  0.00      RA0  O
ATOM   2693  OE2 GLU A 288      33.084  40.967 -24.711  1.00  0.00      RA0  O
ATOM   2694  C   GLU A 288      35.578  41.524 -20.326  1.00  0.00      RA0  C
ATOM   2695  O   GLU A 288      35.261  41.196 -19.186  1.00  0.00      RA0  O
ATOM   2696  N   LYS A 289      35.355  42.734 -20.814  1.00  0.00      RA0  N
ATOM   2697  H   LYS A 289      35.319  42.819 -21.813  1.00  0.00      RA0  H
ATOM   2698  CA  LYS A 289      34.808  43.781 -19.965  1.00  0.00      RA0  C
ATOM   2699  CB  LYS A 289      34.953  45.162 -20.603  1.00  0.00      RA0  C
ATOM   2700  CG  LYS A 289      36.413  45.517 -20.921  1.00  0.00      RA0  C
ATOM   2701  CD  LYS A 289      37.387  45.223 -19.770  1.00  0.00      RA0  C
ATOM   2702  CE  LYS A 289      38.796  45.779 -19.990  1.00  0.00      RA0  C
ATOM   2703  NZ  LYS A 289      38.744  47.240 -19.908  1.00  0.00      RA0  N
ATOM   2704  HZ1 LYS A 289      39.595  47.757 -20.213  1.00  0.00      RA0  H
ATOM   2705  HZ2 LYS A 289      38.020  47.647 -20.541  1.00  0.00      RA0  H
ATOM   2706  HZ3 LYS A 289      38.487  47.611 -18.976  1.00  0.00      RA0  H
ATOM   2707  C   LYS A 289      33.379  43.426 -19.595  1.00  0.00      RA0  C
ATOM   2708  O   LYS A 289      32.632  42.874 -20.400  1.00  0.00      RA0  O
ATOM   2709  N   GLY A 290      33.013  43.721 -18.356  1.00  0.00      RA0  N
ATOM   2710  H   GLY A 290      33.682  44.089 -17.714  1.00  0.00      RA0  H
ATOM   2711  CA  GLY A 290      31.687  43.389 -17.865  1.00  0.00      RA0  C
ATOM   2712  C   GLY A 290      31.833  42.752 -16.507  1.00  0.00      RA0  C
ATOM   2713  O   GLY A 290      32.950  42.444 -16.062  1.00  0.00      RA0  O
ATOM   2714  N   VAL A 291      30.708  42.562 -15.838  1.00  0.00      RA0  N
ATOM   2715  H   VAL A 291      29.842  42.838 -16.255  1.00  0.00      RA0  H
ATOM   2716  CA  VAL A 291      30.709  41.920 -14.517  1.00  0.00      RA0  C
ATOM   2717  CB  VAL A 291      30.380  42.935 -13.401  1.00  0.00      RA0  C
ATOM   2718  CG1 VAL A 291      30.490  42.311 -12.004  1.00  0.00      RA0  C
ATOM   2719  CG2 VAL A 291      31.240  44.197 -13.489  1.00  0.00      RA0  C
ATOM   2720  C   VAL A 291      29.698  40.769 -14.489  1.00  0.00      RA0  C
ATOM   2721  O   VAL A 291      28.548  40.905 -14.924  1.00  0.00      RA0  O
ATOM   2722  N   LEU A 292      30.166  39.625 -14.000  1.00  0.00      RA0  N
ATOM   2723  H   LEU A 292      31.057  39.672 -13.553  1.00  0.00      RA0  H
ATOM   2724  CA  LEU A 292      29.327  38.462 -13.794  1.00  0.00      RA0  C
ATOM   2725  CB  LEU A 292      30.201  37.230 -13.563  1.00  0.00      RA0  C
ATOM   2726  CG  LEU A 292      31.041  36.857 -14.784  1.00  0.00      RA0  C
ATOM   2727  CD1 LEU A 292      32.078  35.777 -14.466  1.00  0.00      RA0  C
ATOM   2728  CD2 LEU A 292      30.158  36.471 -15.971  1.00  0.00      RA0  C
ATOM   2729  C   LEU A 292      28.431  38.707 -12.569  1.00  0.00      RA0  C
ATOM   2730  O   LEU A 292      28.914  39.162 -11.524  1.00  0.00      RA0  O
ATOM   2731  N   ARG A 293      27.134  38.411 -12.709  1.00  0.00      RA0  N
ATOM   2732  H   ARG A 293      26.808  37.935 -13.524  1.00  0.00      RA0  H
ATOM   2733  CA  ARG A 293      26.157  38.651 -11.644  1.00  0.00      RA0  C
ATOM   2734  CB  ARG A 293      25.199  39.742 -12.104  1.00  0.00      RA0  C
ATOM   2735  CG  ARG A 293      26.119  40.967 -12.225  1.00  0.00      RA0  C
ATOM   2736  CD  ARG A 293      25.660  42.133 -13.081  1.00  0.00      RA0  C
ATOM   2737  NE  ARG A 293      25.373  41.759 -14.466  1.00  0.00      RA0  N
ATOM   2738  HE  ARG A 293      26.155  41.658 -15.089  1.00  0.00      RA0  H
ATOM   2739  CZ  ARG A 293      24.075  41.783 -14.838  1.00  0.00      RA0  C
ATOM   2740  NH1 ARG A 293      23.121  41.816 -13.915  1.00  0.00      RA0  N
ATOM   2741 HH11 ARG A 293      22.159  41.930 -14.201  1.00  0.00      RA0  H
ATOM   2742 HH12 ARG A 293      23.306  41.791 -12.927  1.00  0.00      RA0  H
ATOM   2743  NH2 ARG A 293      23.725  41.805 -16.122  1.00  0.00      RA0  N
ATOM   2744 HH21 ARG A 293      22.747  41.936 -16.341  1.00  0.00      RA0  H
ATOM   2745 HH22 ARG A 293      24.388  41.733 -16.866  1.00  0.00      RA0  H
ATOM   2746  C   ARG A 293      25.599  37.355 -11.079  1.00  0.00      RA0  C
ATOM   2747  O   ARG A 293      25.424  36.381 -11.806  1.00  0.00      RA0  O
ATOM   2748  N   ASN A 294      25.240  37.378  -9.799  1.00  0.00      RA0  N
ATOM   2749  H   ASN A 294      25.595  38.115  -9.223  1.00  0.00      RA0  H
ATOM   2750  CA  ASN A 294      24.497  36.266  -9.191  1.00  0.00      RA0  C
ATOM   2751  CB  ASN A 294      24.058  36.582  -7.750  1.00  0.00      RA0  C
ATOM   2752  CG  ASN A 294      25.229  37.072  -6.913  1.00  0.00      RA0  C
ATOM   2753  OD1 ASN A 294      26.344  37.234  -7.390  1.00  0.00      RA0  O
ATOM   2754  ND2 ASN A 294      24.917  37.409  -5.667  1.00  0.00      RA0  N
ATOM   2755 HD21 ASN A 294      24.075  37.083  -5.223  1.00  0.00      RA0  H
ATOM   2756 HD22 ASN A 294      25.566  37.933  -5.116  1.00  0.00      RA0  H
ATOM   2757  C   ASN A 294      23.291  35.885 -10.049  1.00  0.00      RA0  C
ATOM   2758  O   ASN A 294      22.611  36.762 -10.617  1.00  0.00      RA0  O
ATOM   2759  N   GLU A 295      23.046  34.590 -10.131  1.00  0.00      RA0  N
ATOM   2760  H   GLU A 295      23.677  33.968  -9.673  1.00  0.00      RA0  H
ATOM   2761  CA  GLU A 295      21.881  34.003 -10.797  1.00  0.00      RA0  C
ATOM   2762  CB  GLU A 295      20.564  34.576 -10.279  1.00  0.00      RA0  C
ATOM   2763  CG  GLU A 295      20.325  34.282  -8.801  1.00  0.00      RA0  C
ATOM   2764  CD  GLU A 295      19.555  35.446  -8.229  1.00  0.00      RA0  C
ATOM   2765  OE1 GLU A 295      18.944  36.194  -8.990  1.00  0.00      RA0  O
ATOM   2766  OE2 GLU A 295      19.664  35.713  -7.036  1.00  0.00      RA0  O
ATOM   2767  C   GLU A 295      21.911  34.023 -12.341  1.00  0.00      RA0  C
ATOM   2768  O   GLU A 295      20.986  33.530 -12.981  1.00  0.00      RA0  O
ATOM   2769  N   LEU A 296      22.949  34.586 -12.954  1.00  0.00      RA0  N
ATOM   2770  H   LEU A 296      23.680  34.994 -12.406  1.00  0.00      RA0  H
ATOM   2771  CA  LEU A 296      23.110  34.493 -14.398  1.00  0.00      RA0  C
ATOM   2772  CB  LEU A 296      24.351  35.308 -14.783  1.00  0.00      RA0  C
ATOM   2773  CG  LEU A 296      24.533  35.652 -16.263  1.00  0.00      RA0  C
ATOM   2774  CD1 LEU A 296      23.411  36.546 -16.793  1.00  0.00      RA0  C
ATOM   2775  CD2 LEU A 296      25.898  36.294 -16.511  1.00  0.00      RA0  C
ATOM   2776  C   LEU A 296      23.217  33.013 -14.834  1.00  0.00      RA0  C
ATOM   2777  O   LEU A 296      23.923  32.228 -14.197  1.00  0.00      RA0  O
ATOM   2778  N   PRO A 297      22.509  32.611 -15.885  1.00  0.00      RA0  N
ATOM   2779  CD  PRO A 297      21.464  33.366 -16.559  1.00  0.00      RA0  C
ATOM   2780  CA  PRO A 297      22.690  31.265 -16.443  1.00  0.00      RA0  C
ATOM   2781  CB  PRO A 297      21.584  31.186 -17.499  1.00  0.00      RA0  C
ATOM   2782  CG  PRO A 297      20.579  32.282 -17.154  1.00  0.00      RA0  C
ATOM   2783  C   PRO A 297      24.068  31.043 -17.084  1.00  0.00      RA0  C
ATOM   2784  O   PRO A 297      24.695  31.984 -17.585  1.00  0.00      RA0  O
ATOM   2785  N   VAL A 298      24.496  29.790 -17.072  1.00  0.00      RA0  N
ATOM   2786  H   VAL A 298      23.909  29.075 -16.681  1.00  0.00      RA0  H
ATOM   2787  CA  VAL A 298      25.767  29.376 -17.650  1.00  0.00      RA0  C
ATOM   2788  CB  VAL A 298      26.715  28.918 -16.538  1.00  0.00      RA0  C
ATOM   2789  CG1 VAL A 298      28.072  28.511 -17.106  1.00  0.00      RA0  C
ATOM   2790  CG2 VAL A 298      26.841  29.961 -15.430  1.00  0.00      RA0  C
ATOM   2791  C   VAL A 298      25.457  28.200 -18.559  1.00  0.00      RA0  C
ATOM   2792  O   VAL A 298      24.972  27.172 -18.079  1.00  0.00      RA0  O
ATOM   2793  N   ARG A 299      25.730  28.330 -19.853  1.00  0.00      RA0  N
ATOM   2794  H   ARG A 299      26.206  29.133 -20.206  1.00  0.00      RA0  H
ATOM   2795  CA  ARG A 299      25.339  27.304 -20.783  1.00  0.00      RA0  C
ATOM   2796  CB  ARG A 299      24.388  27.851 -21.835  1.00  0.00      RA0  C
ATOM   2797  CG  ARG A 299      23.056  28.206 -21.201  1.00  0.00      RA0  C
ATOM   2798  CD  ARG A 299      22.000  28.630 -22.211  1.00  0.00      RA0  C
ATOM   2799  NE  ARG A 299      20.740  28.751 -21.496  1.00  0.00      RA0  N
ATOM   2800  HE  ARG A 299      20.472  27.972 -20.909  1.00  0.00      RA0  H
ATOM   2801  CZ  ARG A 299      20.008  29.892 -21.510  1.00  0.00      RA0  C
ATOM   2802  NH1 ARG A 299      20.365  30.900 -22.342  1.00  0.00      RA0  N
ATOM   2803 HH11 ARG A 299      19.868  31.768 -22.389  1.00  0.00      RA0  H
ATOM   2804 HH12 ARG A 299      21.162  30.809 -22.950  1.00  0.00      RA0  H
ATOM   2805  NH2 ARG A 299      18.951  29.977 -20.678  1.00  0.00      RA0  N
ATOM   2806 HH21 ARG A 299      18.291  30.725 -20.635  1.00  0.00      RA0  H
ATOM   2807 HH22 ARG A 299      18.819  29.226 -19.995  1.00  0.00      RA0  H
ATOM   2808  C   ARG A 299      26.519  26.656 -21.488  1.00  0.00      RA0  C
ATOM   2809  O   ARG A 299      27.532  27.302 -21.806  1.00  0.00      RA0  O
ATOM   2810  N   PHE A 300      26.362  25.362 -21.718  1.00  0.00      RA0  N
ATOM   2811  H   PHE A 300      25.521  24.875 -21.455  1.00  0.00      RA0  H
ATOM   2812  CA  PHE A 300      27.330  24.589 -22.461  1.00  0.00      RA0  C
ATOM   2813  CB  PHE A 300      28.558  24.258 -21.598  1.00  0.00      RA0  C
ATOM   2814  CG  PHE A 300      28.185  23.442 -20.378  1.00  0.00      RA0  C
ATOM   2815  CD1 PHE A 300      27.728  24.071 -19.224  1.00  0.00      RA0  C
ATOM   2816  CD2 PHE A 300      28.316  22.057 -20.402  1.00  0.00      RA0  C
ATOM   2817  CE1 PHE A 300      27.420  23.322 -18.094  1.00  0.00      RA0  C
ATOM   2818  CE2 PHE A 300      28.009  21.307 -19.272  1.00  0.00      RA0  C
ATOM   2819  CZ  PHE A 300      27.574  21.941 -18.114  1.00  0.00      RA0  C
ATOM   2820  C   PHE A 300      26.674  23.306 -22.983  1.00  0.00      RA0  C
ATOM   2821  O   PHE A 300      25.535  22.967 -22.621  1.00  0.00      RA0  O
ATOM   2822  N   THR A 301      27.376  22.629 -23.884  1.00  0.00      RA0  N
ATOM   2823  H   THR A 301      28.279  22.910 -24.201  1.00  0.00      RA0  H
ATOM   2824  CA  THR A 301      26.934  21.344 -24.416  1.00  0.00      RA0  C
ATOM   2825  CB  THR A 301      26.795  21.601 -25.900  1.00  0.00      RA0  C
ATOM   2826  OG1 THR A 301      26.372  22.964 -26.068  1.00  0.00      RA0  O
ATOM   2827  HG1 THR A 301      26.255  23.093 -26.999  1.00  0.00      RA0  H
ATOM   2828  CG2 THR A 301      25.851  20.619 -26.590  1.00  0.00      RA0  C
ATOM   2829  C   THR A 301      27.989  20.306 -24.065  1.00  0.00      RA0  C
ATOM   2830  O   THR A 301      29.174  20.558 -24.288  1.00  0.00      RA0  O
ATOM   2831  N   ASP A 302      27.580  19.152 -23.528  1.00  0.00      RA0  N
ATOM   2832  H   ASP A 302      26.609  18.912 -23.479  1.00  0.00      RA0  H
ATOM   2833  CA  ASP A 302      28.564  18.123 -23.156  1.00  0.00      RA0  C
ATOM   2834  CB  ASP A 302      27.982  17.209 -22.072  1.00  0.00      RA0  C
ATOM   2835  CG  ASP A 302      27.502  15.917 -22.700  1.00  0.00      RA0  C
ATOM   2836  OD1 ASP A 302      26.586  15.939 -23.511  1.00  0.00      RA0  O
ATOM   2837  OD2 ASP A 302      28.099  14.881 -22.438  1.00  0.00      RA0  O
ATOM   2838  C   ASP A 302      28.993  17.345 -24.374  1.00  0.00      RA0  C
ATOM   2839  O   ASP A 302      28.489  17.576 -25.474  1.00  0.00      RA0  O
ATOM   2840  N   ALA A 303      29.948  16.438 -24.178  1.00  0.00      RA0  N
ATOM   2841  H   ALA A 303      30.075  16.115 -23.239  1.00  0.00      RA0  H
ATOM   2842  CA  ALA A 303      30.554  15.735 -25.303  1.00  0.00      RA0  C
ATOM   2843  CB  ALA A 303      31.693  14.837 -24.821  1.00  0.00      RA0  C
ATOM   2844  C   ALA A 303      29.544  14.886 -26.056  1.00  0.00      RA0  C
ATOM   2845  O   ALA A 303      29.715  14.642 -27.238  1.00  0.00      RA0  O
ATOM   2846  N   GLN A 304      28.482  14.467 -25.370  1.00  0.00      RA0  N
ATOM   2847  H   GLN A 304      28.328  14.774 -24.426  1.00  0.00      RA0  H
ATOM   2848  CA  GLN A 304      27.435  13.648 -25.963  1.00  0.00      RA0  C
ATOM   2849  CB  GLN A 304      26.869  12.648 -24.957  1.00  0.00      RA0  C
ATOM   2850  CG  GLN A 304      27.419  11.233 -25.183  1.00  0.00      RA0  C
ATOM   2851  CD  GLN A 304      28.911  11.137 -24.895  1.00  0.00      RA0  C
ATOM   2852  OE1 GLN A 304      29.328  10.685 -23.835  1.00  0.00      RA0  O
ATOM   2853  NE2 GLN A 304      29.708  11.504 -25.917  1.00  0.00      RA0  N
ATOM   2854 HE21 GLN A 304      29.333  11.911 -26.752  1.00  0.00      RA0  H
ATOM   2855 HE22 GLN A 304      30.700  11.399 -25.861  1.00  0.00      RA0  H
ATOM   2856  C   GLN A 304      26.352  14.498 -26.663  1.00  0.00      RA0  C
ATOM   2857  O   GLN A 304      25.423  13.951 -27.245  1.00  0.00      RA0  O
ATOM   2858  N   GLY A 305      26.476  15.823 -26.599  1.00  0.00      RA0  N
ATOM   2859  H   GLY A 305      27.162  16.212 -25.981  1.00  0.00      RA0  H
ATOM   2860  CA  GLY A 305      25.537  16.742 -27.241  1.00  0.00      RA0  C
ATOM   2861  C   GLY A 305      24.366  17.210 -26.386  1.00  0.00      RA0  C
ATOM   2862  O   GLY A 305      23.473  17.922 -26.886  1.00  0.00      RA0  O
ATOM   2863  N   ASN A 306      24.350  16.828 -25.110  1.00  0.00      RA0  N
ATOM   2864  H   ASN A 306      25.163  16.389 -24.727  1.00  0.00      RA0  H
ATOM   2865  CA  ASN A 306      23.293  17.265 -24.215  1.00  0.00      RA0  C
ATOM   2866  CB  ASN A 306      23.329  16.525 -22.877  1.00  0.00      RA0  C
ATOM   2867  CG  ASN A 306      23.102  15.041 -23.029  1.00  0.00      RA0  C
ATOM   2868  OD1 ASN A 306      21.979  14.577 -23.208  1.00  0.00      RA0  O
ATOM   2869  ND2 ASN A 306      24.229  14.316 -22.919  1.00  0.00      RA0  N
ATOM   2870 HD21 ASN A 306      25.118  14.778 -22.795  1.00  0.00      RA0  H
ATOM   2871 HD22 ASN A 306      24.260  13.320 -22.960  1.00  0.00      RA0  H
ATOM   2872  C   ASN A 306      23.555  18.737 -23.892  1.00  0.00      RA0  C
ATOM   2873  O   ASN A 306      24.662  19.087 -23.502  1.00  0.00      RA0  O
ATOM   2874  N   GLN A 307      22.558  19.592 -24.094  1.00  0.00      RA0  N
ATOM   2875  H   GLN A 307      21.655  19.227 -24.310  1.00  0.00      RA0  H
ATOM   2876  CA  GLN A 307      22.691  21.008 -23.702  1.00  0.00      RA0  C
ATOM   2877  CB  GLN A 307      21.763  21.845 -24.570  1.00  0.00      RA0  C
ATOM   2878  CG  GLN A 307      22.131  21.623 -26.036  1.00  0.00      RA0  C
ATOM   2879  CD  GLN A 307      21.065  22.199 -26.935  1.00  0.00      RA0  C
ATOM   2880  OE1 GLN A 307      20.549  23.290 -26.724  1.00  0.00      RA0  O
ATOM   2881  NE2 GLN A 307      20.758  21.386 -27.961  1.00  0.00      RA0  N
ATOM   2882 HE21 GLN A 307      21.230  20.508 -28.060  1.00  0.00      RA0  H
ATOM   2883 HE22 GLN A 307      20.061  21.634 -28.633  1.00  0.00      RA0  H
ATOM   2884  C   GLN A 307      22.391  21.139 -22.219  1.00  0.00      RA0  C
ATOM   2885  O   GLN A 307      21.406  20.566 -21.713  1.00  0.00      RA0  O
ATOM   2886  N   HIS A 308      23.245  21.895 -21.530  1.00  0.00      RA0  N
ATOM   2887  H   HIS A 308      23.928  22.440 -22.011  1.00  0.00      RA0  H
ATOM   2888  CA  HIS A 308      23.174  22.063 -20.094  1.00  0.00      RA0  C
ATOM   2889  CB  HIS A 308      24.330  21.331 -19.425  1.00  0.00      RA0  C
ATOM   2890  CG  HIS A 308      24.071  19.840 -19.440  1.00  0.00      RA0  C
ATOM   2891  ND1 HIS A 308      22.870  19.280 -19.694  1.00  0.00      RA0  N
ATOM   2892  HD1 HIS A 308      22.043  19.735 -19.975  1.00  0.00      RA0  H
ATOM   2893  CD2 HIS A 308      24.990  18.821 -19.173  1.00  0.00      RA0  C
ATOM   2894  NE2 HIS A 308      24.325  17.643 -19.262  1.00  0.00      RA0  N
ATOM   2895  CE1 HIS A 308      23.024  17.925 -19.581  1.00  0.00      RA0  C
ATOM   2896  C   HIS A 308      23.109  23.530 -19.723  1.00  0.00      RA0  C
ATOM   2897  O   HIS A 308      23.609  24.399 -20.439  1.00  0.00      RA0  O
ATOM   2898  N   GLU A 309      22.458  23.777 -18.599  1.00  0.00      RA0  N
ATOM   2899  H   GLU A 309      22.043  23.056 -18.044  1.00  0.00      RA0  H
ATOM   2900  CA  GLU A 309      22.377  25.103 -18.018  1.00  0.00      RA0  C
ATOM   2901  CB  GLU A 309      21.023  25.744 -18.362  1.00  0.00      RA0  C
ATOM   2902  CG  GLU A 309      20.880  27.199 -17.906  1.00  0.00      RA0  C
ATOM   2903  CD  GLU A 309      19.688  27.837 -18.600  1.00  0.00      RA0  C
ATOM   2904  OE1 GLU A 309      19.207  27.304 -19.594  1.00  0.00      RA0  O
ATOM   2905  OE2 GLU A 309      19.264  28.916 -18.204  1.00  0.00      RA0  O
ATOM   2906  C   GLU A 309      22.650  25.033 -16.528  1.00  0.00      RA0  C
ATOM   2907  O   GLU A 309      21.931  24.375 -15.789  1.00  0.00      RA0  O
ATOM   2908  N   GLY A 310      23.709  25.710 -16.106  1.00  0.00      RA0  N
ATOM   2909  H   GLY A 310      24.195  26.265 -16.769  1.00  0.00      RA0  H
ATOM   2910  CA  GLY A 310      23.991  25.941 -14.712  1.00  0.00      RA0  C
ATOM   2911  C   GLY A 310      23.645  27.360 -14.335  1.00  0.00      RA0  C
ATOM   2912  O   GLY A 310      22.960  28.061 -15.068  1.00  0.00      RA0  O
ATOM   2913  N   ILE A 311      24.158  27.787 -13.192  1.00  0.00      RA0  N
ATOM   2914  H   ILE A 311      24.729  27.187 -12.625  1.00  0.00      RA0  H
ATOM   2915  CA  ILE A 311      23.850  29.107 -12.679  1.00  0.00      RA0  C
ATOM   2916  CB  ILE A 311      22.547  29.012 -11.872  1.00  0.00      RA0  C
ATOM   2917  CG2 ILE A 311      22.664  27.994 -10.734  1.00  0.00      RA0  C
ATOM   2918  CG1 ILE A 311      22.062  30.376 -11.391  1.00  0.00      RA0  C
ATOM   2919  CD1 ILE A 311      20.734  30.283 -10.639  1.00  0.00      RA0  C
ATOM   2920  C   ILE A 311      24.996  29.670 -11.857  1.00  0.00      RA0  C
ATOM   2921  O   ILE A 311      25.632  28.948 -11.116  1.00  0.00      RA0  O
ATOM   2922  N   ILE A 312      25.275  30.961 -12.016  1.00  0.00      RA0  N
ATOM   2923  H   ILE A 312      24.702  31.498 -12.636  1.00  0.00      RA0  H
ATOM   2924  CA  ILE A 312      26.184  31.649 -11.097  1.00  0.00      RA0  C
ATOM   2925  CB  ILE A 312      26.553  33.019 -11.666  1.00  0.00      RA0  C
ATOM   2926  CG2 ILE A 312      27.362  33.856 -10.677  1.00  0.00      RA0  C
ATOM   2927  CG1 ILE A 312      27.298  32.841 -12.987  1.00  0.00      RA0  C
ATOM   2928  CD1 ILE A 312      27.772  34.167 -13.577  1.00  0.00      RA0  C
ATOM   2929  C   ILE A 312      25.583  31.771  -9.706  1.00  0.00      RA0  C
ATOM   2930  O   ILE A 312      24.445  32.273  -9.526  1.00  0.00      RA0  O
ATOM   2931  N   THR A 313      26.355  31.344  -8.720  1.00  0.00      RA0  N
ATOM   2932  H   THR A 313      27.271  30.963  -8.860  1.00  0.00      RA0  H
ATOM   2933  CA  THR A 313      25.942  31.436  -7.336  1.00  0.00      RA0  C
ATOM   2934  CB  THR A 313      26.457  30.172  -6.664  1.00  0.00      RA0  C
ATOM   2935  OG1 THR A 313      27.820  29.950  -7.042  1.00  0.00      RA0  O
ATOM   2936  HG1 THR A 313      28.310  30.240  -6.267  1.00  0.00      RA0  H
ATOM   2937  CG2 THR A 313      25.616  28.965  -7.079  1.00  0.00      RA0  C
ATOM   2938  C   THR A 313      26.412  32.753  -6.728  1.00  0.00      RA0  C
ATOM   2939  O   THR A 313      25.665  33.424  -5.992  1.00  0.00      RA0  O
ATOM   2940  N   SER A 314      27.657  33.130  -7.030  1.00  0.00      RA0  N
ATOM   2941  H   SER A 314      28.273  32.545  -7.561  1.00  0.00      RA0  H
ATOM   2942  CA  SER A 314      28.190  34.438  -6.623  1.00  0.00      RA0  C
ATOM   2943  CB  SER A 314      29.009  34.343  -5.323  1.00  0.00      RA0  C
ATOM   2944  OG  SER A 314      28.250  33.995  -4.154  1.00  0.00      RA0  O
ATOM   2945  HG  SER A 314      28.128  33.041  -4.191  1.00  0.00      RA0  H
ATOM   2946  C   SER A 314      29.105  34.945  -7.690  1.00  0.00      RA0  C
ATOM   2947  O   SER A 314      29.994  34.209  -8.140  1.00  0.00      RA0  O
ATOM   2948  N   GLY A 315      28.901  36.186  -8.097  1.00  0.00      RA0  N
ATOM   2949  H   GLY A 315      28.249  36.785  -7.617  1.00  0.00      RA0  H
ATOM   2950  CA  GLY A 315      29.794  36.828  -9.023  1.00  0.00      RA0  C
ATOM   2951  C   GLY A 315      30.290  38.164  -8.514  1.00  0.00      RA0  C
ATOM   2952  O   GLY A 315      29.679  38.787  -7.626  1.00  0.00      RA0  O
ATOM   2953  N   THR A 316      31.434  38.590  -9.028  1.00  0.00      RA0  N
ATOM   2954  H   THR A 316      31.945  38.058  -9.705  1.00  0.00      RA0  H
ATOM   2955  CA  THR A 316      31.988  39.885  -8.655  1.00  0.00      RA0  C
ATOM   2956  CB  THR A 316      32.475  39.993  -7.195  1.00  0.00      RA0  C
ATOM   2957  OG1 THR A 316      32.675  41.375  -6.865  1.00  0.00      RA0  O
ATOM   2958  HG1 THR A 316      32.304  41.549  -5.993  1.00  0.00      RA0  H
ATOM   2959  CG2 THR A 316      33.764  39.207  -6.946  1.00  0.00      RA0  C
ATOM   2960  C   THR A 316      33.059  40.335  -9.637  1.00  0.00      RA0  C
ATOM   2961  O   THR A 316      33.493  39.572 -10.521  1.00  0.00      RA0  O
ATOM   2962  N   PHE A 317      33.474  41.591  -9.496  1.00  0.00      RA0  N
ATOM   2963  H   PHE A 317      33.104  42.094  -8.709  1.00  0.00      RA0  H
ATOM   2964  CA  PHE A 317      34.704  42.043 -10.130  1.00  0.00      RA0  C
ATOM   2965  CB  PHE A 317      34.564  43.488 -10.597  1.00  0.00      RA0  C
ATOM   2966  CG  PHE A 317      35.394  43.696 -11.840  1.00  0.00      RA0  C
ATOM   2967  CD1 PHE A 317      36.753  44.052 -11.724  1.00  0.00      RA0  C
ATOM   2968  CD2 PHE A 317      34.788  43.516 -13.101  1.00  0.00      RA0  C
ATOM   2969  CE1 PHE A 317      37.515  44.230 -12.894  1.00  0.00      RA0  C
ATOM   2970  CE2 PHE A 317      35.551  43.690 -14.270  1.00  0.00      RA0  C
ATOM   2971  CZ  PHE A 317      36.907  44.058 -14.155  1.00  0.00      RA0  C
ATOM   2972  C   PHE A 317      35.833  41.884  -9.098  1.00  0.00      RA0  C
ATOM   2973  O   PHE A 317      35.757  42.443  -7.987  1.00  0.00      RA0  O
ATOM   2974  N   SER A 318      36.827  41.062  -9.440  1.00  0.00      RA0  N
ATOM   2975  H   SER A 318      36.839  40.695 -10.371  1.00  0.00      RA0  H
ATOM   2976  CA  SER A 318      37.974  40.804  -8.559  1.00  0.00      RA0  C
ATOM   2977  CB  SER A 318      38.677  39.527  -9.036  1.00  0.00      RA0  C
ATOM   2978  OG  SER A 318      39.971  39.367  -8.440  1.00  0.00      RA0  O
ATOM   2979  HG  SER A 318      39.827  39.164  -7.514  1.00  0.00      RA0  H
ATOM   2980  C   SER A 318      38.959  41.989  -8.500  1.00  0.00      RA0  C
ATOM   2981  O   SER A 318      39.617  42.278  -9.506  1.00  0.00      RA0  O
ATOM   2982  N   PRO A 319      39.077  42.671  -7.354  1.00  0.00      RA0  N
ATOM   2983  CD  PRO A 319      38.294  42.500  -6.140  1.00  0.00      RA0  C
ATOM   2984  CA  PRO A 319      40.064  43.743  -7.245  1.00  0.00      RA0  C
ATOM   2985  CB  PRO A 319      39.809  44.313  -5.847  1.00  0.00      RA0  C
ATOM   2986  CG  PRO A 319      38.403  43.861  -5.469  1.00  0.00      RA0  C
ATOM   2987  C   PRO A 319      41.499  43.247  -7.414  1.00  0.00      RA0  C
ATOM   2988  O   PRO A 319      42.308  43.949  -7.980  1.00  0.00      RA0  O
ATOM   2989  N   THR A 320      41.809  42.052  -6.922  1.00  0.00      RA0  N
ATOM   2990  H   THR A 320      41.133  41.500  -6.423  1.00  0.00      RA0  H
ATOM   2991  CA  THR A 320      43.177  41.529  -7.035  1.00  0.00      RA0  C
ATOM   2992  CB  THR A 320      43.353  40.337  -6.086  1.00  0.00      RA0  C
ATOM   2993  OG1 THR A 320      42.780  40.643  -4.811  1.00  0.00      RA0  O
ATOM   2994  HG1 THR A 320      41.907  40.230  -4.799  1.00  0.00      RA0  H
ATOM   2995  CG2 THR A 320      44.820  39.926  -5.924  1.00  0.00      RA0  C
ATOM   2996  C   THR A 320      43.516  41.153  -8.466  1.00  0.00      RA0  C
ATOM   2997  O   THR A 320      44.624  41.454  -8.958  1.00  0.00      RA0  O
ATOM   2998  N   LEU A 321      42.585  40.511  -9.159  1.00  0.00      RA0  N
ATOM   2999  H   LEU A 321      41.702  40.292  -8.734  1.00  0.00      RA0  H
ATOM   3000  CA  LEU A 321      42.878  40.035 -10.511  1.00  0.00      RA0  C
ATOM   3001  CB  LEU A 321      42.069  38.777 -10.812  1.00  0.00      RA0  C
ATOM   3002  CG  LEU A 321      42.397  37.609  -9.883  1.00  0.00      RA0  C
ATOM   3003  CD1 LEU A 321      41.366  36.486  -9.986  1.00  0.00      RA0  C
ATOM   3004  CD2 LEU A 321      43.818  37.101 -10.109  1.00  0.00      RA0  C
ATOM   3005  C   LEU A 321      42.640  41.067 -11.603  1.00  0.00      RA0  C
ATOM   3006  O   LEU A 321      43.277  41.029 -12.647  1.00  0.00      RA0  O
ATOM   3007  N   GLY A 322      41.710  41.986 -11.366  1.00  0.00      RA0  N
ATOM   3008  H   GLY A 322      41.166  41.871 -10.535  1.00  0.00      RA0  H
ATOM   3009  CA  GLY A 322      41.354  43.001 -12.326  1.00  0.00      RA0  C
ATOM   3010  C   GLY A 322      40.411  42.552 -13.429  1.00  0.00      RA0  C
ATOM   3011  O   GLY A 322      40.387  43.142 -14.494  1.00  0.00      RA0  O
ATOM   3012  N   TYR A 323      39.611  41.518 -13.164  1.00  0.00      RA0  N
ATOM   3013  H   TYR A 323      39.656  41.066 -12.273  1.00  0.00      RA0  H
ATOM   3014  CA  TYR A 323      38.576  41.082 -14.083  1.00  0.00      RA0  C
ATOM   3015  CB  TYR A 323      39.132  40.194 -15.211  1.00  0.00      RA0  C
ATOM   3016  CG  TYR A 323      39.991  39.053 -14.703  1.00  0.00      RA0  C
ATOM   3017  CD1 TYR A 323      39.426  37.964 -14.046  1.00  0.00      RA0  C
ATOM   3018  CE1 TYR A 323      40.228  36.916 -13.616  1.00  0.00      RA0  C
ATOM   3019  CD2 TYR A 323      41.365  39.087 -14.917  1.00  0.00      RA0  C
ATOM   3020  CE2 TYR A 323      42.167  38.031 -14.499  1.00  0.00      RA0  C
ATOM   3021  CZ  TYR A 323      41.597  36.941 -13.853  1.00  0.00      RA0  C
ATOM   3022  OH  TYR A 323      42.385  35.883 -13.447  1.00  0.00      RA0  O
ATOM   3023  HH  TYR A 323      43.295  36.072 -13.640  1.00  0.00      RA0  H
ATOM   3024  C   TYR A 323      37.495  40.349 -13.273  1.00  0.00      RA0  C
ATOM   3025  O   TYR A 323      37.658  40.139 -12.075  1.00  0.00      RA0  O
ATOM   3026  N   SER A 324      36.418  39.952 -13.952  1.00  0.00      RA0  N
ATOM   3027  H   SER A 324      36.392  39.962 -14.954  1.00  0.00      RA0  H
ATOM   3028  CA  SER A 324      35.267  39.346 -13.283  1.00  0.00      RA0  C
ATOM   3029  CB  SER A 324      34.016  39.569 -14.123  1.00  0.00      RA0  C
ATOM   3030  OG  SER A 324      33.549  40.903 -13.932  1.00  0.00      RA0  O
ATOM   3031  HG  SER A 324      33.676  41.378 -14.753  1.00  0.00      RA0  H
ATOM   3032  C   SER A 324      35.474  37.865 -12.982  1.00  0.00      RA0  C
ATOM   3033  O   SER A 324      36.028  37.139 -13.800  1.00  0.00      RA0  O
ATOM   3034  N   ILE A 325      35.016  37.433 -11.809  1.00  0.00      RA0  N
ATOM   3035  H   ILE A 325      34.504  38.043 -11.197  1.00  0.00      RA0  H
ATOM   3036  CA  ILE A 325      35.057  36.023 -11.440  1.00  0.00      RA0  C
ATOM   3037  CB  ILE A 325      36.155  35.748 -10.411  1.00  0.00      RA0  C
ATOM   3038  CG2 ILE A 325      37.559  35.916 -10.993  1.00  0.00      RA0  C
ATOM   3039  CG1 ILE A 325      35.923  36.606  -9.166  1.00  0.00      RA0  C
ATOM   3040  CD1 ILE A 325      36.833  36.220  -8.006  1.00  0.00      RA0  C
ATOM   3041  C   ILE A 325      33.720  35.598 -10.854  1.00  0.00      RA0  C
ATOM   3042  O   ILE A 325      32.936  36.431 -10.374  1.00  0.00      RA0  O
ATOM   3043  N   ALA A 326      33.504  34.293 -10.824  1.00  0.00      RA0  N
ATOM   3044  H   ALA A 326      34.141  33.636 -11.238  1.00  0.00      RA0  H
ATOM   3045  CA  ALA A 326      32.285  33.768 -10.225  1.00  0.00      RA0  C
ATOM   3046  CB  ALA A 326      31.139  33.809 -11.236  1.00  0.00      RA0  C
ATOM   3047  C   ALA A 326      32.440  32.346  -9.779  1.00  0.00      RA0  C
ATOM   3048  O   ALA A 326      33.253  31.591 -10.332  1.00  0.00      RA0  O
ATOM   3049  N   LEU A 327      31.649  31.977  -8.775  1.00  0.00      RA0  N
ATOM   3050  H   LEU A 327      31.008  32.651  -8.407  1.00  0.00      RA0  H
ATOM   3051  CA  LEU A 327      31.360  30.590  -8.485  1.00  0.00      RA0  C
ATOM   3052  CB  LEU A 327      31.273  30.329  -6.982  1.00  0.00      RA0  C
ATOM   3053  CG  LEU A 327      32.638  30.469  -6.304  1.00  0.00      RA0  C
ATOM   3054  CD1 LEU A 327      32.608  30.033  -4.838  1.00  0.00      RA0  C
ATOM   3055  CD2 LEU A 327      33.730  29.745  -7.086  1.00  0.00      RA0  C
ATOM   3056  C   LEU A 327      30.035  30.255  -9.205  1.00  0.00      RA0  C
ATOM   3057  O   LEU A 327      29.129  31.098  -9.287  1.00  0.00      RA0  O
ATOM   3058  N   ALA A 328      29.974  29.054  -9.764  1.00  0.00      RA0  N
ATOM   3059  H   ALA A 328      30.746  28.417  -9.690  1.00  0.00      RA0  H
ATOM   3060  CA  ALA A 328      28.781  28.571 -10.476  1.00  0.00      RA0  C
ATOM   3061  CB  ALA A 328      28.922  28.807 -11.979  1.00  0.00      RA0  C
ATOM   3062  C   ALA A 328      28.548  27.092 -10.243  1.00  0.00      RA0  C
ATOM   3063  O   ALA A 328      29.489  26.294 -10.209  1.00  0.00      RA0  O
ATOM   3064  N   ARG A 329      27.274  26.747 -10.086  1.00  0.00      RA0  N
ATOM   3065  H   ARG A 329      26.577  27.454 -10.226  1.00  0.00      RA0  H
ATOM   3066  CA  ARG A 329      26.834  25.349 -10.011  1.00  0.00      RA0  C
ATOM   3067  CB  ARG A 329      25.656  25.221  -9.062  1.00  0.00      RA0  C
ATOM   3068  CG  ARG A 329      26.048  25.023  -7.600  1.00  0.00      RA0  C
ATOM   3069  CD  ARG A 329      24.786  24.845  -6.763  1.00  0.00      RA0  C
ATOM   3070  NE  ARG A 329      23.841  24.029  -7.521  1.00  0.00      RA0  N
ATOM   3071  HE  ARG A 329      24.173  23.179  -7.959  1.00  0.00      RA0  H
ATOM   3072  CZ  ARG A 329      22.565  24.456  -7.728  1.00  0.00      RA0  C
ATOM   3073  NH1 ARG A 329      22.134  25.580  -7.105  1.00  0.00      RA0  N
ATOM   3074 HH11 ARG A 329      21.201  25.932  -7.210  1.00  0.00      RA0  H
ATOM   3075 HH12 ARG A 329      22.744  26.101  -6.498  1.00  0.00      RA0  H
ATOM   3076  NH2 ARG A 329      21.767  23.741  -8.547  1.00  0.00      RA0  N
ATOM   3077 HH21 ARG A 329      20.805  23.934  -8.731  1.00  0.00      RA0  H
ATOM   3078 HH22 ARG A 329      22.150  22.927  -9.034  1.00  0.00      RA0  H
ATOM   3079  C   ARG A 329      26.426  24.886 -11.388  1.00  0.00      RA0  C
ATOM   3080  O   ARG A 329      25.532  25.466 -11.999  1.00  0.00      RA0  O
ATOM   3081  N   VAL A 330      27.076  23.837 -11.877  1.00  0.00      RA0  N
ATOM   3082  H   VAL A 330      27.745  23.342 -11.315  1.00  0.00      RA0  H
ATOM   3083  CA  VAL A 330      26.872  23.373 -13.250  1.00  0.00      RA0  C
ATOM   3084  CB  VAL A 330      28.030  23.818 -14.159  1.00  0.00      RA0  C
ATOM   3085  CG1 VAL A 330      28.072  25.337 -14.343  1.00  0.00      RA0  C
ATOM   3086  CG2 VAL A 330      29.361  23.250 -13.667  1.00  0.00      RA0  C
ATOM   3087  C   VAL A 330      26.727  21.859 -13.287  1.00  0.00      RA0  C
ATOM   3088  O   VAL A 330      27.312  21.162 -12.449  1.00  0.00      RA0  O
ATOM   3089  N   PRO A 331      25.943  21.344 -14.233  1.00  0.00      RA0  N
ATOM   3090  CD  PRO A 331      25.024  22.079 -15.091  1.00  0.00      RA0  C
ATOM   3091  CA  PRO A 331      25.950  19.905 -14.494  1.00  0.00      RA0  C
ATOM   3092  CB  PRO A 331      24.980  19.774 -15.671  1.00  0.00      RA0  C
ATOM   3093  CG  PRO A 331      24.071  21.000 -15.585  1.00  0.00      RA0  C
ATOM   3094  C   PRO A 331      27.348  19.347 -14.784  1.00  0.00      RA0  C
ATOM   3095  O   PRO A 331      28.232  20.051 -15.286  1.00  0.00      RA0  O
ATOM   3096  N   GLU A 332      27.531  18.066 -14.471  1.00  0.00      RA0  N
ATOM   3097  H   GLU A 332      26.766  17.548 -14.096  1.00  0.00      RA0  H
ATOM   3098  CA  GLU A 332      28.723  17.330 -14.878  1.00  0.00      RA0  C
ATOM   3099  CB  GLU A 332      28.798  15.898 -14.342  1.00  0.00      RA0  C
ATOM   3100  CG  GLU A 332      29.715  15.737 -13.119  1.00  0.00      RA0  C
ATOM   3101  CD  GLU A 332      31.167  16.122 -13.405  1.00  0.00      RA0  C
ATOM   3102  OE1 GLU A 332      31.961  16.184 -12.472  1.00  0.00      RA0  O
ATOM   3103  OE2 GLU A 332      31.542  16.440 -14.532  1.00  0.00      RA0  O
ATOM   3104  C   GLU A 332      28.862  17.352 -16.391  1.00  0.00      RA0  C
ATOM   3105  O   GLU A 332      27.873  17.349 -17.132  1.00  0.00      RA0  O
ATOM   3106  N   GLY A 333      30.109  17.367 -16.828  1.00  0.00      RA0  N
ATOM   3107  H   GLY A 333      30.828  17.327 -16.136  1.00  0.00      RA0  H
ATOM   3108  CA  GLY A 333      30.447  17.276 -18.229  1.00  0.00      RA0  C
ATOM   3109  C   GLY A 333      30.902  18.586 -18.822  1.00  0.00      RA0  C
ATOM   3110  O   GLY A 333      31.150  18.640 -20.008  1.00  0.00      RA0  O
ATOM   3111  N   ILE A 334      31.018  19.642 -18.012  1.00  0.00      RA0  N
ATOM   3112  H   ILE A 334      30.754  19.547 -17.056  1.00  0.00      RA0  H
ATOM   3113  CA  ILE A 334      31.517  20.923 -18.524  1.00  0.00      RA0  C
ATOM   3114  CB  ILE A 334      31.321  22.025 -17.471  1.00  0.00      RA0  C
ATOM   3115  CG2 ILE A 334      32.256  21.846 -16.276  1.00  0.00      RA0  C
ATOM   3116  CG1 ILE A 334      31.402  23.427 -18.078  1.00  0.00      RA0  C
ATOM   3117  CD1 ILE A 334      30.958  24.507 -17.092  1.00  0.00      RA0  C
ATOM   3118  C   ILE A 334      32.975  20.818 -19.015  1.00  0.00      RA0  C
ATOM   3119  O   ILE A 334      33.771  20.034 -18.478  1.00  0.00      RA0  O
ATOM   3120  N   GLY A 335      33.296  21.587 -20.051  1.00  0.00      RA0  N
ATOM   3121  H   GLY A 335      32.609  22.228 -20.389  1.00  0.00      RA0  H
ATOM   3122  CA  GLY A 335      34.659  21.696 -20.582  1.00  0.00      RA0  C
ATOM   3123  C   GLY A 335      35.442  22.889 -20.041  1.00  0.00      RA0  C
ATOM   3124  O   GLY A 335      35.270  23.319 -18.883  1.00  0.00      RA0  O
ATOM   3125  N   GLU A 336      36.312  23.417 -20.896  1.00  0.00      RA0  N
ATOM   3126  H   GLU A 336      36.348  23.081 -21.834  1.00  0.00      RA0  H
ATOM   3127  CA  GLU A 336      37.242  24.464 -20.519  1.00  0.00      RA0  C
ATOM   3128  CB  GLU A 336      38.450  24.363 -21.447  1.00  0.00      RA0  C
ATOM   3129  CG  GLU A 336      39.672  23.848 -20.693  1.00  0.00      RA0  C
ATOM   3130  CD  GLU A 336      40.170  24.983 -19.837  1.00  0.00      RA0  C
ATOM   3131  OE1 GLU A 336      40.131  26.117 -20.298  1.00  0.00      RA0  O
ATOM   3132  OE2 GLU A 336      40.592  24.750 -18.705  1.00  0.00      RA0  O
ATOM   3133  C   GLU A 336      36.572  25.829 -20.582  1.00  0.00      RA0  C
ATOM   3134  O   GLU A 336      37.055  26.778 -19.986  1.00  0.00      RA0  O
ATOM   3135  N   THR A 337      35.461  25.909 -21.305  1.00  0.00      RA0  N
ATOM   3136  H   THR A 337      35.066  25.130 -21.784  1.00  0.00      RA0  H
ATOM   3137  CA  THR A 337      34.717  27.161 -21.467  1.00  0.00      RA0  C
ATOM   3138  CB  THR A 337      35.176  27.584 -22.858  1.00  0.00      RA0  C
ATOM   3139  OG1 THR A 337      36.541  27.170 -22.997  1.00  0.00      RA0  O
ATOM   3140  HG1 THR A 337      36.999  27.479 -22.220  1.00  0.00      RA0  H
ATOM   3141  CG2 THR A 337      34.987  29.055 -23.232  1.00  0.00      RA0  C
ATOM   3142  C   THR A 337      33.204  26.953 -21.365  1.00  0.00      RA0  C
ATOM   3143  O   THR A 337      32.696  25.840 -21.477  1.00  0.00      RA0  O
ATOM   3144  N   ALA A 338      32.487  28.051 -21.176  1.00  0.00      RA0  N
ATOM   3145  H   ALA A 338      32.916  28.955 -21.088  1.00  0.00      RA0  H
ATOM   3146  CA  ALA A 338      31.041  28.030 -21.187  1.00  0.00      RA0  C
ATOM   3147  CB  ALA A 338      30.492  27.752 -19.789  1.00  0.00      RA0  C
ATOM   3148  C   ALA A 338      30.565  29.390 -21.661  1.00  0.00      RA0  C
ATOM   3149  O   ALA A 338      31.390  30.274 -21.979  1.00  0.00      RA0  O
ATOM   3150  N   ILE A 339      29.248  29.554 -21.759  1.00  0.00      RA0  N
ATOM   3151  H   ILE A 339      28.601  28.840 -21.487  1.00  0.00      RA0  H
ATOM   3152  CA  ILE A 339      28.680  30.798 -22.271  1.00  0.00      RA0  C
ATOM   3153  CB  ILE A 339      27.902  30.496 -23.553  1.00  0.00      RA0  C
ATOM   3154  CG2 ILE A 339      27.215  31.752 -24.070  1.00  0.00      RA0  C
ATOM   3155  CG1 ILE A 339      28.772  29.853 -24.632  1.00  0.00      RA0  C
ATOM   3156  CD1 ILE A 339      29.748  30.850 -25.255  1.00  0.00      RA0  C
ATOM   3157  C   ILE A 339      27.754  31.433 -21.261  1.00  0.00      RA0  C
ATOM   3158  O   ILE A 339      26.894  30.753 -20.693  1.00  0.00      RA0  O
ATOM   3159  N   VAL A 340      27.913  32.744 -21.070  1.00  0.00      RA0  N
ATOM   3160  H   VAL A 340      28.603  33.256 -21.586  1.00  0.00      RA0  H
ATOM   3161  CA  VAL A 340      26.991  33.543 -20.267  1.00  0.00      RA0  C
ATOM   3162  CB  VAL A 340      27.651  34.073 -18.992  1.00  0.00      RA0  C
ATOM   3163  CG1 VAL A 340      28.103  32.934 -18.074  1.00  0.00      RA0  C
ATOM   3164  CG2 VAL A 340      28.782  35.042 -19.321  1.00  0.00      RA0  C
ATOM   3165  C   VAL A 340      26.496  34.702 -21.155  1.00  0.00      RA0  C
ATOM   3166  O   VAL A 340      27.145  35.050 -22.142  1.00  0.00      RA0  O
ATOM   3167  N   GLN A 341      25.339  35.269 -20.835  1.00  0.00      RA0  N
ATOM   3168  H   GLN A 341      24.896  35.013 -19.978  1.00  0.00      RA0  H
ATOM   3169  CA  GLN A 341      24.821  36.437 -21.565  1.00  0.00      RA0  C
ATOM   3170  CB  GLN A 341      23.303  36.380 -21.449  1.00  0.00      RA0  C
ATOM   3171  CG  GLN A 341      22.637  35.987 -22.759  1.00  0.00      RA0  C
ATOM   3172  CD  GLN A 341      22.722  37.185 -23.668  1.00  0.00      RA0  C
ATOM   3173  OE1 GLN A 341      22.927  38.304 -23.203  1.00  0.00      RA0  O
ATOM   3174  NE2 GLN A 341      22.490  36.903 -24.959  1.00  0.00      RA0  N
ATOM   3175 HE21 GLN A 341      22.552  35.939 -25.249  1.00  0.00      RA0  H
ATOM   3176 HE22 GLN A 341      22.287  37.588 -25.662  1.00  0.00      RA0  H
ATOM   3177  C   GLN A 341      25.349  37.761 -20.982  1.00  0.00      RA0  C
ATOM   3178  O   GLN A 341      25.161  38.040 -19.801  1.00  0.00      RA0  O
ATOM   3179  N   ILE A 342      26.028  38.563 -21.807  1.00  0.00      RA0  N
ATOM   3180  H   ILE A 342      26.175  38.270 -22.747  1.00  0.00      RA0  H
ATOM   3181  CA  ILE A 342      26.585  39.864 -21.359  1.00  0.00      RA0  C
ATOM   3182  CB  ILE A 342      28.093  39.792 -21.046  1.00  0.00      RA0  C
ATOM   3183  CG2 ILE A 342      28.694  41.174 -20.774  1.00  0.00      RA0  C
ATOM   3184  CG1 ILE A 342      28.392  38.863 -19.861  1.00  0.00      RA0  C
ATOM   3185  CD1 ILE A 342      27.924  39.399 -18.503  1.00  0.00      RA0  C
ATOM   3186  C   ILE A 342      26.260  40.925 -22.412  1.00  0.00      RA0  C
ATOM   3187  O   ILE A 342      26.634  40.773 -23.577  1.00  0.00      RA0  O
ATOM   3188  N   ARG A 343      25.548  41.979 -22.001  1.00  0.00      RA0  N
ATOM   3189  H   ARG A 343      25.388  42.080 -21.018  1.00  0.00      RA0  H
ATOM   3190  CA  ARG A 343      25.081  43.025 -22.916  1.00  0.00      RA0  C
ATOM   3191  CB  ARG A 343      26.258  43.860 -23.437  1.00  0.00      RA0  C
ATOM   3192  CG  ARG A 343      27.208  44.299 -22.324  1.00  0.00      RA0  C
ATOM   3193  CD  ARG A 343      28.415  45.111 -22.801  1.00  0.00      RA0  C
ATOM   3194  NE  ARG A 343      29.304  44.348 -23.674  1.00  0.00      RA0  N
ATOM   3195  HE  ARG A 343      29.031  44.334 -24.635  1.00  0.00      RA0  H
ATOM   3196  CZ  ARG A 343      30.420  43.784 -23.157  1.00  0.00      RA0  C
ATOM   3197  NH1 ARG A 343      30.673  43.840 -21.862  1.00  0.00      RA0  N
ATOM   3198 HH11 ARG A 343      31.474  43.395 -21.458  1.00  0.00      RA0  H
ATOM   3199 HH12 ARG A 343      30.104  44.354 -21.198  1.00  0.00      RA0  H
ATOM   3200  NH2 ARG A 343      31.287  43.172 -23.958  1.00  0.00      RA0  N
ATOM   3201 HH21 ARG A 343      32.128  42.737 -23.592  1.00  0.00      RA0  H
ATOM   3202 HH22 ARG A 343      31.154  43.139 -24.940  1.00  0.00      RA0  H
ATOM   3203  C   ARG A 343      24.265  42.442 -24.067  1.00  0.00      RA0  C
ATOM   3204  O   ARG A 343      24.450  42.807 -25.229  1.00  0.00      RA0  O
ATOM   3205  N   ASN A 344      23.366  41.521 -23.721  1.00  0.00      RA0  N
ATOM   3206  H   ASN A 344      23.280  41.294 -22.753  1.00  0.00      RA0  H
ATOM   3207  CA  ASN A 344      22.421  40.918 -24.669  1.00  0.00      RA0  C
ATOM   3208  CB  ASN A 344      21.491  41.968 -25.294  1.00  0.00      RA0  C
ATOM   3209  CG  ASN A 344      20.150  41.373 -25.680  1.00  0.00      RA0  C
ATOM   3210  OD1 ASN A 344      19.921  40.169 -25.698  1.00  0.00      RA0  O
ATOM   3211  ND2 ASN A 344      19.244  42.303 -25.987  1.00  0.00      RA0  N
ATOM   3212 HD21 ASN A 344      19.469  43.272 -25.815  1.00  0.00      RA0  H
ATOM   3213 HD22 ASN A 344      18.341  42.070 -26.329  1.00  0.00      RA0  H
ATOM   3214  C   ASN A 344      23.093  40.014 -25.721  1.00  0.00      RA0  C
ATOM   3215  O   ASN A 344      22.540  39.768 -26.793  1.00  0.00      RA0  O
ATOM   3216  N   ARG A 345      24.282  39.515 -25.398  1.00  0.00      RA0  N
ATOM   3217  H   ARG A 345      24.655  39.610 -24.474  1.00  0.00      RA0  H
ATOM   3218  CA  ARG A 345      25.063  38.723 -26.332  1.00  0.00      RA0  C
ATOM   3219  CB  ARG A 345      26.151  39.682 -26.850  1.00  0.00      RA0  C
ATOM   3220  CG  ARG A 345      27.146  39.217 -27.921  1.00  0.00      RA0  C
ATOM   3221  CD  ARG A 345      28.520  39.899 -27.780  1.00  0.00      RA0  C
ATOM   3222  NE  ARG A 345      29.222  39.356 -26.615  1.00  0.00      RA0  N
ATOM   3223  HE  ARG A 345      28.782  38.540 -26.220  1.00  0.00      RA0  H
ATOM   3224  CZ  ARG A 345      30.424  39.817 -26.149  1.00  0.00      RA0  C
ATOM   3225  NH1 ARG A 345      30.996  39.215 -25.090  1.00  0.00      RA0  N
ATOM   3226 HH11 ARG A 345      31.870  39.563 -24.707  1.00  0.00      RA0  H
ATOM   3227 HH12 ARG A 345      30.587  38.418 -24.639  1.00  0.00      RA0  H
ATOM   3228  NH2 ARG A 345      31.052  40.860 -26.731  1.00  0.00      RA0  N
ATOM   3229 HH21 ARG A 345      31.944  41.166 -26.355  1.00  0.00      RA0  H
ATOM   3230 HH22 ARG A 345      30.678  41.339 -27.529  1.00  0.00      RA0  H
ATOM   3231  C   ARG A 345      25.727  37.587 -25.583  1.00  0.00      RA0  C
ATOM   3232  O   ARG A 345      25.883  37.655 -24.383  1.00  0.00      RA0  O
ATOM   3233  N   GLU A 346      26.084  36.536 -26.309  1.00  0.00      RA0  N
ATOM   3234  H   GLU A 346      25.879  36.516 -27.284  1.00  0.00      RA0  H
ATOM   3235  CA  GLU A 346      26.852  35.451 -25.729  1.00  0.00      RA0  C
ATOM   3236  CB  GLU A 346      26.816  34.245 -26.667  1.00  0.00      RA0  C
ATOM   3237  CG  GLU A 346      25.409  33.879 -27.164  1.00  0.00      RA0  C
ATOM   3238  CD  GLU A 346      24.476  33.512 -26.021  1.00  0.00      RA0  C
ATOM   3239  OE1 GLU A 346      24.413  32.340 -25.660  1.00  0.00      RA0  O
ATOM   3240  OE2 GLU A 346      23.776  34.389 -25.519  1.00  0.00      RA0  O
ATOM   3241  C   GLU A 346      28.269  35.924 -25.459  1.00  0.00      RA0  C
ATOM   3242  O   GLU A 346      28.894  36.633 -26.287  1.00  0.00      RA0  O
ATOM   3243  N   MSE A 347      28.756  35.515 -24.305  1.00  0.00      RA0  N
ATOM   3244  H   MSE A 347      28.181  34.959 -23.701  1.00  0.00      RA0  H
ATOM   3245  CA  MSE A 347      30.084  35.818 -23.850  1.00  0.00      RA0  C
ATOM   3246  CB  MSE A 347      29.987  36.771 -22.664  1.00  0.00      RA0  C
ATOM   3247  CG  MSE A 347      31.295  36.899 -21.889  1.00  0.00      RA0  C
ATOM   3248  SE  MSE A 347      32.430  38.063 -22.636  1.00  0.00      RA0  S
ATOM   3249  CE  MSE A 347      31.742  39.540 -21.868  1.00  0.00      RA0  C
ATOM   3250  C   MSE A 347      30.685  34.509 -23.359  1.00  0.00      RA0  C
ATOM   3251  O   MSE A 347      30.230  33.957 -22.361  1.00  0.00      RA0  O
ATOM   3252  N   PRO A 348      31.711  34.019 -24.045  1.00  0.00      RA0  N
ATOM   3253  CD  PRO A 348      32.206  34.521 -25.317  1.00  0.00      RA0  C
ATOM   3254  CA  PRO A 348      32.458  32.885 -23.541  1.00  0.00      RA0  C
ATOM   3255  CB  PRO A 348      33.431  32.575 -24.686  1.00  0.00      RA0  C
ATOM   3256  CG  PRO A 348      32.897  33.306 -25.919  1.00  0.00      RA0  C
ATOM   3257  C   PRO A 348      33.202  33.247 -22.267  1.00  0.00      RA0  C
ATOM   3258  O   PRO A 348      33.696  34.375 -22.104  1.00  0.00      RA0  O
ATOM   3259  N   VAL A 349      33.222  32.312 -21.336  1.00  0.00      RA0  N
ATOM   3260  H   VAL A 349      32.828  31.409 -21.510  1.00  0.00      RA0  H
ATOM   3261  CA  VAL A 349      33.948  32.492 -20.109  1.00  0.00      RA0  C
ATOM   3262  CB  VAL A 349      33.013  32.639 -18.903  1.00  0.00      RA0  C
ATOM   3263  CG1 VAL A 349      32.298  33.986 -18.917  1.00  0.00      RA0  C
ATOM   3264  CG2 VAL A 349      32.035  31.468 -18.803  1.00  0.00      RA0  C
ATOM   3265  C   VAL A 349      34.827  31.280 -19.931  1.00  0.00      RA0  C
ATOM   3266  O   VAL A 349      34.558  30.225 -20.490  1.00  0.00      RA0  O
ATOM   3267  N   LYS A 350      35.887  31.447 -19.159  1.00  0.00      RA0  N
ATOM   3268  H   LYS A 350      35.995  32.301 -18.647  1.00  0.00      RA0  H
ATOM   3269  CA  LYS A 350      36.790  30.350 -18.882  1.00  0.00      RA0  C
ATOM   3270  CB  LYS A 350      38.262  30.775 -18.767  1.00  0.00      RA0  C
ATOM   3271  CG  LYS A 350      39.041  29.744 -17.944  1.00  0.00      RA0  C
ATOM   3272  CD  LYS A 350      40.496  29.530 -18.329  1.00  0.00      RA0  C
ATOM   3273  CE  LYS A 350      41.063  28.316 -17.585  1.00  0.00      RA0  C
ATOM   3274  NZ  LYS A 350      40.265  27.114 -17.876  1.00  0.00      RA0  N
ATOM   3275  HZ1 LYS A 350      39.381  27.006 -17.345  1.00  0.00      RA0  H
ATOM   3276  HZ2 LYS A 350      40.038  27.043 -18.892  1.00  0.00      RA0  H
ATOM   3277  HZ3 LYS A 350      40.814  26.237 -17.750  1.00  0.00      RA0  H
ATOM   3278  C   LYS A 350      36.316  29.641 -17.614  1.00  0.00      RA0  C
ATOM   3279  O   LYS A 350      35.999  30.274 -16.601  1.00  0.00      RA0  O
ATOM   3280  N   VAL A 351      36.255  28.318 -17.676  1.00  0.00      RA0  N
ATOM   3281  H   VAL A 351      36.592  27.848 -18.493  1.00  0.00      RA0  H
ATOM   3282  CA  VAL A 351      35.904  27.497 -16.539  1.00  0.00      RA0  C
ATOM   3283  CB  VAL A 351      35.116  26.273 -16.999  1.00  0.00      RA0  C
ATOM   3284  CG1 VAL A 351      34.714  25.377 -15.827  1.00  0.00      RA0  C
ATOM   3285  CG2 VAL A 351      33.914  26.716 -17.827  1.00  0.00      RA0  C
ATOM   3286  C   VAL A 351      37.164  27.076 -15.787  1.00  0.00      RA0  C
ATOM   3287  O   VAL A 351      38.088  26.550 -16.388  1.00  0.00      RA0  O
ATOM   3288  N   THR A 352      37.174  27.295 -14.482  1.00  0.00      RA0  N
ATOM   3289  H   THR A 352      36.340  27.562 -14.003  1.00  0.00      RA0  H
ATOM   3290  CA  THR A 352      38.346  27.051 -13.661  1.00  0.00      RA0  C
ATOM   3291  CB  THR A 352      38.926  28.455 -13.492  1.00  0.00      RA0  C
ATOM   3292  OG1 THR A 352      38.566  29.223 -14.652  1.00  0.00      RA0  O
ATOM   3293  HG1 THR A 352      37.642  29.435 -14.568  1.00  0.00      RA0  H
ATOM   3294  CG2 THR A 352      40.444  28.480 -13.294  1.00  0.00      RA0  C
ATOM   3295  C   THR A 352      37.972  26.343 -12.384  1.00  0.00      RA0  C
ATOM   3296  O   THR A 352      36.804  26.043 -12.109  1.00  0.00      RA0  O
ATOM   3297  N   LYS A 353      38.988  26.084 -11.576  1.00  0.00      RA0  N
ATOM   3298  H   LYS A 353      39.893  26.418 -11.823  1.00  0.00      RA0  H
ATOM   3299  CA  LYS A 353      38.787  25.613 -10.208  1.00  0.00      RA0  C
ATOM   3300  CB  LYS A 353      40.139  25.239  -9.587  1.00  0.00      RA0  C
ATOM   3301  CG  LYS A 353      40.698  23.978 -10.253  1.00  0.00      RA0  C
ATOM   3302  CD  LYS A 353      41.914  23.384  -9.538  1.00  0.00      RA0  C
ATOM   3303  CE  LYS A 353      42.366  22.071 -10.187  1.00  0.00      RA0  C
ATOM   3304  NZ  LYS A 353      43.458  21.468  -9.407  1.00  0.00      RA0  N
ATOM   3305  HZ1 LYS A 353      43.750  20.577  -9.858  1.00  0.00      RA0  H
ATOM   3306  HZ2 LYS A 353      44.269  22.118  -9.372  1.00  0.00      RA0  H
ATOM   3307  HZ3 LYS A 353      43.128  21.270  -8.441  1.00  0.00      RA0  H
ATOM   3308  C   LYS A 353      38.029  26.695  -9.424  1.00  0.00      RA0  C
ATOM   3309  O   LYS A 353      38.202  27.881  -9.719  1.00  0.00      RA0  O
ATOM   3310  N   PRO A 354      37.258  26.302  -8.410  1.00  0.00      RA0  N
ATOM   3311  CD  PRO A 354      36.986  24.916  -8.036  1.00  0.00      RA0  C
ATOM   3312  CA  PRO A 354      36.501  27.253  -7.598  1.00  0.00      RA0  C
ATOM   3313  CB  PRO A 354      35.412  26.359  -6.997  1.00  0.00      RA0  C
ATOM   3314  CG  PRO A 354      36.097  25.011  -6.804  1.00  0.00      RA0  C
ATOM   3315  C   PRO A 354      37.339  27.971  -6.530  1.00  0.00      RA0  C
ATOM   3316  O   PRO A 354      37.011  27.956  -5.349  1.00  0.00      RA0  O
ATOM   3317  N   VAL A 355      38.428  28.601  -6.960  1.00  0.00      RA0  N
ATOM   3318  H   VAL A 355      38.679  28.669  -7.931  1.00  0.00      RA0  H
ATOM   3319  CA  VAL A 355      39.315  29.351  -6.064  1.00  0.00      RA0  C
ATOM   3320  CB  VAL A 355      40.161  28.399  -5.201  1.00  0.00      RA0  C
ATOM   3321  CG1 VAL A 355      40.972  27.420  -6.053  1.00  0.00      RA0  C
ATOM   3322  CG2 VAL A 355      41.021  29.161  -4.188  1.00  0.00      RA0  C
ATOM   3323  C   VAL A 355      40.171  30.197  -7.002  1.00  0.00      RA0  C
ATOM   3324  O   VAL A 355      40.488  29.763  -8.113  1.00  0.00      RA0  O
ATOM   3325  N   PHE A 356      40.529  31.393  -6.555  1.00  0.00      RA0  N
ATOM   3326  H   PHE A 356      40.255  31.700  -5.641  1.00  0.00      RA0  H
ATOM   3327  CA  PHE A 356      41.155  32.376  -7.446  1.00  0.00      RA0  C
ATOM   3328  CB  PHE A 356      40.146  33.457  -7.848  1.00  0.00      RA0  C
ATOM   3329  CG  PHE A 356      38.874  32.844  -8.386  1.00  0.00      RA0  C
ATOM   3330  CD1 PHE A 356      37.748  32.757  -7.574  1.00  0.00      RA0  C
ATOM   3331  CD2 PHE A 356      38.824  32.369  -9.691  1.00  0.00      RA0  C
ATOM   3332  CE1 PHE A 356      36.573  32.204  -8.067  1.00  0.00      RA0  C
ATOM   3333  CE2 PHE A 356      37.649  31.816 -10.186  1.00  0.00      RA0  C
ATOM   3334  CZ  PHE A 356      36.522  31.740  -9.376  1.00  0.00      RA0  C
ATOM   3335  C   PHE A 356      42.409  33.037  -6.865  1.00  0.00      RA0  C
ATOM   3336  O   PHE A 356      43.353  33.247  -7.599  1.00  0.00      RA0  O
ATOM   3337  N   VAL A 357      42.399  33.345  -5.575  1.00  0.00      RA0  N
ATOM   3338  H   VAL A 357      41.608  33.143  -4.992  1.00  0.00      RA0  H
ATOM   3339  CA  VAL A 357      43.499  34.057  -4.912  1.00  0.00      RA0  C
ATOM   3340  CB  VAL A 357      43.207  35.564  -4.791  1.00  0.00      RA0  C
ATOM   3341  CG1 VAL A 357      44.304  36.279  -4.000  1.00  0.00      RA0  C
ATOM   3342  CG2 VAL A 357      43.002  36.235  -6.150  1.00  0.00      RA0  C
ATOM   3343  C   VAL A 357      43.699  33.458  -3.520  1.00  0.00      RA0  C
ATOM   3344  O   VAL A 357      42.740  33.229  -2.797  1.00  0.00      RA0  O
ATOM   3345  N   ARG A 358      44.946  33.183  -3.150  1.00  0.00      RA0  N
ATOM   3346  H   ARG A 358      45.728  33.391  -3.748  1.00  0.00      RA0  H
ATOM   3347  CA  ARG A 358      45.290  32.775  -1.790  1.00  0.00      RA0  C
ATOM   3348  CB  ARG A 358      45.514  31.260  -1.777  1.00  0.00      RA0  C
ATOM   3349  CG  ARG A 358      44.432  30.431  -1.080  1.00  0.00      RA0  C
ATOM   3350  CD  ARG A 358      44.901  29.897   0.278  1.00  0.00      RA0  C
ATOM   3351  NE  ARG A 358      45.252  31.001   1.165  1.00  0.00      RA0  N
ATOM   3352  HE  ARG A 358      44.580  31.748   1.227  1.00  0.00      RA0  H
ATOM   3353  CZ  ARG A 358      46.453  31.057   1.816  1.00  0.00      RA0  C
ATOM   3354  NH1 ARG A 358      47.346  30.052   1.682  1.00  0.00      RA0  N
ATOM   3355 HH11 ARG A 358      48.251  30.099   2.120  1.00  0.00      RA0  H
ATOM   3356 HH12 ARG A 358      47.144  29.232   1.137  1.00  0.00      RA0  H
ATOM   3357  NH2 ARG A 358      46.732  32.139   2.570  1.00  0.00      RA0  N
ATOM   3358 HH21 ARG A 358      47.608  32.253   3.063  1.00  0.00      RA0  H
ATOM   3359 HH22 ARG A 358      46.076  32.906   2.623  1.00  0.00      RA0  H
ATOM   3360  C   ARG A 358      46.601  33.472  -1.436  1.00  0.00      RA0  C
ATOM   3361  O   ARG A 358      47.474  33.559  -2.291  1.00  0.00      RA0  O
ATOM   3362  N   ASN A 359      46.729  33.924  -0.197  1.00  0.00      RA0  N
ATOM   3363  H   ASN A 359      45.906  34.135   0.335  1.00  0.00      RA0  H
ATOM   3364  CA  ASN A 359      47.998  34.501   0.307  1.00  0.00      RA0  C
ATOM   3365  CB  ASN A 359      49.081  33.449   0.535  1.00  0.00      RA0  C
ATOM   3366  CG  ASN A 359      49.547  33.542   1.966  1.00  0.00      RA0  C
ATOM   3367  OD1 ASN A 359      49.314  32.619   2.747  1.00  0.00      RA0  O
ATOM   3368  ND2 ASN A 359      50.161  34.694   2.285  1.00  0.00      RA0  N
ATOM   3369 HD21 ASN A 359      50.308  35.402   1.590  1.00  0.00      RA0  H
ATOM   3370 HD22 ASN A 359      50.489  34.909   3.204  1.00  0.00      RA0  H
ATOM   3371  C   ASN A 359      48.561  35.541  -0.626  1.00  0.00      RA0  C
ATOM   3372  O   ASN A 359      49.753  35.507  -1.003  1.00  0.00      RA0  O
ATOM   3373  N   GLY A 360      47.702  36.480  -1.005  1.00  0.00      RA0  N
ATOM   3374  H   GLY A 360      46.815  36.483  -0.536  1.00  0.00      RA0  H
ATOM   3375  CA  GLY A 360      48.109  37.622  -1.768  1.00  0.00      RA0  C
ATOM   3376  C   GLY A 360      48.455  37.393  -3.200  1.00  0.00      RA0  C
ATOM   3377  O   GLY A 360      48.970  38.312  -3.858  1.00  0.00      RA0  O
ATOM   3378  N   LYS A 361      48.157  36.206  -3.727  1.00  0.00      RA0  N
ATOM   3379  H   LYS A 361      47.744  35.467  -3.190  1.00  0.00      RA0  H
ATOM   3380  CA  LYS A 361      48.555  35.894  -5.075  1.00  0.00      RA0  C
ATOM   3381  CB  LYS A 361      49.880  35.132  -5.013  1.00  0.00      RA0  C
ATOM   3382  CG  LYS A 361      50.403  34.757  -6.394  1.00  0.00      RA0  C
ATOM   3383  CD  LYS A 361      51.574  33.784  -6.377  1.00  0.00      RA0  C
ATOM   3384  CE  LYS A 361      51.851  33.244  -7.780  1.00  0.00      RA0  C
ATOM   3385  NZ  LYS A 361      50.686  32.480  -8.248  1.00  0.00      RA0  N
ATOM   3386  HZ1 LYS A 361      50.817  32.141  -9.221  1.00  0.00      RA0  H
ATOM   3387  HZ2 LYS A 361      50.512  31.681  -7.611  1.00  0.00      RA0  H
ATOM   3388  HZ3 LYS A 361      49.817  33.057  -8.241  1.00  0.00      RA0  H
ATOM   3389  C   LYS A 361      47.501  35.067  -5.793  1.00  0.00      RA0  C
ATOM   3390  O   LYS A 361      46.890  34.198  -5.193  1.00  0.00      RA0  O
ATOM   3391  N   ALA A 362      47.345  35.328  -7.092  1.00  0.00      RA0  N
ATOM   3392  H   ALA A 362      47.835  36.113  -7.467  1.00  0.00      RA0  H
ATOM   3393  CA  ALA A 362      46.536  34.514  -7.970  1.00  0.00      RA0  C
ATOM   3394  CB  ALA A 362      46.692  34.967  -9.420  1.00  0.00      RA0  C
ATOM   3395  C   ALA A 362      47.009  33.070  -7.892  1.00  0.00      RA0  C
ATOM   3396  O   ALA A 362      48.212  32.796  -7.850  1.00  0.00      RA0  O
ATOM   3397  N   VAL A 363      46.048  32.154  -7.859  1.00  0.00      RA0  N
ATOM   3398  H   VAL A 363      45.103  32.479  -7.944  1.00  0.00      RA0  H
ATOM   3399  CA  VAL A 363      46.343  30.718  -7.868  1.00  0.00      RA0  C
ATOM   3400  CB  VAL A 363      45.084  29.873  -7.652  1.00  0.00      RA0  C
ATOM   3401  CG1 VAL A 363      44.488  30.146  -6.270  1.00  0.00      RA0  C
ATOM   3402  CG2 VAL A 363      44.074  30.056  -8.787  1.00  0.00      RA0  C
ATOM   3403  C   VAL A 363      47.023  30.360  -9.192  1.00  0.00      RA0  C
ATOM   3404  O   VAL A 363      46.891  31.065 -10.242  1.00  0.00      RA0  O
ATOM   3405  N   ALA A 364      47.768  29.261  -9.159  1.00  0.00      RA0  N
ATOM   3406  H   ALA A 364      47.783  28.717  -8.322  1.00  0.00      RA0  H
ATOM   3407  CA  ALA A 364      48.611  28.868 -10.295  1.00  0.00      RA0  C
ATOM   3408  CB  ALA A 364      49.230  27.492 -10.047  1.00  0.00      RA0  C
ATOM   3409  C   ALA A 364      47.902  28.848 -11.638  1.00  0.00      RA0  C
ATOM   3410  O   ALA A 364      48.486  29.249 -12.620  1.00  0.00      RA0  O
ATOM   3411  N   GLY A 365      46.645  28.411 -11.692  1.00  0.00      RA0  N
ATOM   3412  H   GLY A 365      46.162  28.188 -10.850  1.00  0.00      RA0  H
ATOM   3413  CA  GLY A 365      45.936  28.351 -12.980  1.00  0.00      RA0  C
ATOM   3414  C   GLY A 365      45.653  29.709 -13.591  1.00  0.00      RA0  C
ATOM   3415  O   GLY A 365      45.342  29.814 -14.775  1.00  0.00      RA0  O
ATOM   3416  N   LEU A 366      45.784  30.757 -12.792  1.00  0.00      RA0  N
ATOM   3417  H   LEU A 366      46.119  30.656 -11.861  1.00  0.00      RA0  H
ATOM   3418  CA  LEU A 366      45.544  32.127 -13.278  1.00  0.00      RA0  C
ATOM   3419  CB  LEU A 366      44.564  32.852 -12.356  1.00  0.00      RA0  C
ATOM   3420  CG  LEU A 366      43.192  32.179 -12.305  1.00  0.00      RA0  C
ATOM   3421  CD1 LEU A 366      42.277  32.840 -11.275  1.00  0.00      RA0  C
ATOM   3422  CD2 LEU A 366      42.541  32.113 -13.688  1.00  0.00      RA0  C
ATOM   3423  C   LEU A 366      46.807  32.966 -13.459  1.00  0.00      RA0  C
ATOM   3424  O   LEU A 366      46.720  34.191 -13.624  1.00  0.00      RA0  O
ATOM   3425  N   CYS A 367      47.976  32.332 -13.390  1.00  0.00      RA0  N
ATOM   3426  H   CYS A 367      48.057  31.338 -13.266  1.00  0.00      RA0  H
ATOM   3427  CA  CYS A 367      49.235  33.019 -13.722  1.00  0.00      RA0  C
ATOM   3428  CB  CYS A 367      49.740  33.756 -12.482  1.00  0.00      RA0  C
ATOM   3429  SG  CYS A 367      49.897  32.690 -11.020  1.00  0.00      RA0  S
ATOM   3430  C   CYS A 367      50.294  32.088 -14.318  1.00  0.00      RA0  C
ATOM   3431  O   CYS A 367      50.122  30.864 -14.369  1.00  0.00      RA0  O
END
HEADER lig.000.13.pdb
ATOM      1  N   ASN A   2      26.457  52.862   1.784  1.00  0.00      LA0  N
ATOM      2  H   ASN A   2      26.989  52.192   1.265  1.00  0.00      LA0  H
ATOM      3  CA  ASN A   2      25.896  54.014   1.079  1.00  0.00      LA0  C
ATOM      4  CB  ASN A   2      27.014  54.900   0.538  1.00  0.00      LA0  C
ATOM      5  CG  ASN A   2      26.475  56.191  -0.048  1.00  0.00      LA0  C
ATOM      6  OD1 ASN A   2      25.328  56.575   0.145  1.00  0.00      LA0  O
ATOM      7  ND2 ASN A   2      27.373  56.868  -0.762  1.00  0.00      LA0  N
ATOM      8 HD21 ASN A   2      28.287  56.476  -0.935  1.00  0.00      LA0  H
ATOM      9 HD22 ASN A   2      27.174  57.759  -1.155  1.00  0.00      LA0  H
ATOM     10  C   ASN A   2      24.930  53.623  -0.022  1.00  0.00      LA0  C
ATOM     11  O   ASN A   2      25.244  53.607  -1.210  1.00  0.00      LA0  O
ATOM     12  N   VAL A   3      23.724  53.302   0.455  1.00  0.00      LA0  N
ATOM     13  H   VAL A   3      23.566  53.284   1.442  1.00  0.00      LA0  H
ATOM     14  CA  VAL A   3      22.628  53.047  -0.473  1.00  0.00      LA0  C
ATOM     15  CB  VAL A   3      22.115  51.613  -0.247  1.00  0.00      LA0  C
ATOM     16  CG1 VAL A   3      20.828  51.272  -0.996  1.00  0.00      LA0  C
ATOM     17  CG2 VAL A   3      23.213  50.619  -0.621  1.00  0.00      LA0  C
ATOM     18  C   VAL A   3      21.543  54.106  -0.311  1.00  0.00      LA0  C
ATOM     19  O   VAL A   3      20.678  54.036   0.555  1.00  0.00      LA0  O
ATOM     20  N   PRO A   4      21.629  55.148  -1.168  1.00  0.00      LA0  N
ATOM     21  CD  PRO A   4      22.680  55.422  -2.136  1.00  0.00      LA0  C
ATOM     22  CA  PRO A   4      20.599  56.189  -1.146  1.00  0.00      LA0  C
ATOM     23  CB  PRO A   4      21.096  57.184  -2.198  1.00  0.00      LA0  C
ATOM     24  CG  PRO A   4      22.595  56.930  -2.315  1.00  0.00      LA0  C
ATOM     25  C   PRO A   4      19.204  55.646  -1.410  1.00  0.00      LA0  C
ATOM     26  O   PRO A   4      18.937  54.920  -2.364  1.00  0.00      LA0  O
ATOM     27  N   ALA A   5      18.326  56.004  -0.465  1.00  0.00      LA0  N
ATOM     28  H   ALA A   5      18.606  56.661   0.230  1.00  0.00      LA0  H
ATOM     29  CA  ALA A   5      17.026  55.339  -0.424  1.00  0.00      LA0  C
ATOM     30  CB  ALA A   5      16.347  55.590   0.923  1.00  0.00      LA0  C
ATOM     31  C   ALA A   5      16.059  55.700  -1.538  1.00  0.00      LA0  C
ATOM     32  O   ALA A   5      15.043  55.046  -1.737  1.00  0.00      LA0  O
ATOM     33  N   GLU A   6      16.404  56.775  -2.259  1.00  0.00      LA0  N
ATOM     34  H   GLU A   6      17.265  57.273  -2.139  1.00  0.00      LA0  H
ATOM     35  CA  GLU A   6      15.531  57.150  -3.366  1.00  0.00      LA0  C
ATOM     36  CB  GLU A   6      15.591  58.671  -3.597  1.00  0.00      LA0  C
ATOM     37  CG  GLU A   6      16.675  59.251  -4.530  1.00  0.00      LA0  C
ATOM     38  CD  GLU A   6      18.116  59.138  -4.041  1.00  0.00      LA0  C
ATOM     39  OE1 GLU A   6      19.016  59.434  -4.831  1.00  0.00      LA0  O
ATOM     40  OE2 GLU A   6      18.348  58.777  -2.888  1.00  0.00      LA0  O
ATOM     41  C   GLU A   6      15.748  56.353  -4.645  1.00  0.00      LA0  C
ATOM     42  O   GLU A   6      15.008  56.456  -5.618  1.00  0.00      LA0  O
ATOM     43  N   LEU A   7      16.819  55.549  -4.607  1.00  0.00      LA0  N
ATOM     44  H   LEU A   7      17.368  55.433  -3.780  1.00  0.00      LA0  H
ATOM     45  CA  LEU A   7      17.154  54.833  -5.828  1.00  0.00      LA0  C
ATOM     46  CB  LEU A   7      18.667  54.684  -5.940  1.00  0.00      LA0  C
ATOM     47  CG  LEU A   7      19.407  56.009  -5.815  1.00  0.00      LA0  C
ATOM     48  CD1 LEU A   7      20.904  55.818  -5.629  1.00  0.00      LA0  C
ATOM     49  CD2 LEU A   7      19.117  56.915  -6.998  1.00  0.00      LA0  C
ATOM     50  C   LEU A   7      16.506  53.472  -5.943  1.00  0.00      LA0  C
ATOM     51  O   LEU A   7      16.446  52.687  -5.005  1.00  0.00      LA0  O
ATOM     52  N   LYS A   8      16.070  53.209  -7.177  1.00  0.00      LA0  N
ATOM     53  H   LYS A   8      16.132  53.931  -7.866  1.00  0.00      LA0  H
ATOM     54  CA  LYS A   8      15.934  51.809  -7.563  1.00  0.00      LA0  C
ATOM     55  CB  LYS A   8      14.940  51.705  -8.718  1.00  0.00      LA0  C
ATOM     56  CG  LYS A   8      13.511  51.504  -8.218  1.00  0.00      LA0  C
ATOM     57  CD  LYS A   8      13.162  50.019  -8.137  1.00  0.00      LA0  C
ATOM     58  CE  LYS A   8      11.847  49.724  -7.421  1.00  0.00      LA0  C
ATOM     59  NZ  LYS A   8      11.307  48.446  -7.898  1.00  0.00      LA0  N
ATOM     60  HZ1 LYS A   8      10.369  48.270  -7.471  1.00  0.00      LA0  H
ATOM     61  HZ2 LYS A   8      11.070  48.533  -8.908  1.00  0.00      LA0  H
ATOM     62  HZ3 LYS A   8      11.937  47.631  -7.758  1.00  0.00      LA0  H
ATOM     63  C   LYS A   8      17.303  51.294  -7.956  1.00  0.00      LA0  C
ATOM     64  O   LYS A   8      18.214  52.070  -8.215  1.00  0.00      LA0  O
ATOM     65  N   TYR A   9      17.430  49.970  -7.978  1.00  0.00      LA0  N
ATOM     66  H   TYR A   9      16.673  49.364  -7.728  1.00  0.00      LA0  H
ATOM     67  CA  TYR A   9      18.741  49.419  -8.302  1.00  0.00      LA0  C
ATOM     68  CB  TYR A   9      19.424  48.889  -7.038  1.00  0.00      LA0  C
ATOM     69  CG  TYR A   9      19.771  50.012  -6.088  1.00  0.00      LA0  C
ATOM     70  CD1 TYR A   9      18.864  50.363  -5.065  1.00  0.00      LA0  C
ATOM     71  CE1 TYR A   9      19.186  51.426  -4.205  1.00  0.00      LA0  C
ATOM     72  CD2 TYR A   9      20.999  50.680  -6.253  1.00  0.00      LA0  C
ATOM     73  CE2 TYR A   9      21.324  51.736  -5.388  1.00  0.00      LA0  C
ATOM     74  CZ  TYR A   9      20.408  52.106  -4.385  1.00  0.00      LA0  C
ATOM     75  OH  TYR A   9      20.728  53.172  -3.567  1.00  0.00      LA0  O
ATOM     76  HH  TYR A   9      19.928  53.553  -3.206  1.00  0.00      LA0  H
ATOM     77  C   TYR A   9      18.583  48.305  -9.303  1.00  0.00      LA0  C
ATOM     78  O   TYR A   9      17.589  47.588  -9.287  1.00  0.00      LA0  O
ATOM     79  N   SER A  10      19.571  48.178 -10.186  1.00  0.00      LA0  N
ATOM     80  H   SER A  10      20.409  48.728 -10.161  1.00  0.00      LA0  H
ATOM     81  CA  SER A  10      19.480  46.996 -11.031  1.00  0.00      LA0  C
ATOM     82  CB  SER A  10      20.147  47.307 -12.373  1.00  0.00      LA0  C
ATOM     83  OG  SER A  10      21.524  47.651 -12.168  1.00  0.00      LA0  O
ATOM     84  HG  SER A  10      21.803  48.042 -13.005  1.00  0.00      LA0  H
ATOM     85  C   SER A  10      20.074  45.795 -10.311  1.00  0.00      LA0  C
ATOM     86  O   SER A  10      20.511  45.902  -9.170  1.00  0.00      LA0  O
ATOM     87  N   LYS A  11      20.115  44.651 -11.008  1.00  0.00      LA0  N
ATOM     88  H   LYS A  11      19.765  44.551 -11.944  1.00  0.00      LA0  H
ATOM     89  CA  LYS A  11      21.064  43.668 -10.490  1.00  0.00      LA0  C
ATOM     90  CB  LYS A  11      20.400  42.296 -10.341  1.00  0.00      LA0  C
ATOM     91  CG  LYS A  11      21.023  41.460  -9.217  1.00  0.00      LA0  C
ATOM     92  CD  LYS A  11      20.305  40.126  -9.018  1.00  0.00      LA0  C
ATOM     93  CE  LYS A  11      20.881  39.306  -7.863  1.00  0.00      LA0  C
ATOM     94  NZ  LYS A  11      20.095  38.080  -7.724  1.00  0.00      LA0  N
ATOM     95  HZ1 LYS A  11      20.090  37.503  -8.595  1.00  0.00      LA0  H
ATOM     96  HZ2 LYS A  11      20.431  37.399  -7.007  1.00  0.00      LA0  H
ATOM     97  HZ3 LYS A  11      19.089  38.215  -7.521  1.00  0.00      LA0  H
ATOM     98  C   LYS A  11      22.321  43.619 -11.350  1.00  0.00      LA0  C
ATOM     99  O   LYS A  11      23.062  42.643 -11.399  1.00  0.00      LA0  O
ATOM    100  N   GLU A  12      22.487  44.743 -12.059  1.00  0.00      LA0  N
ATOM    101  H   GLU A  12      21.841  45.492 -11.960  1.00  0.00      LA0  H
ATOM    102  CA  GLU A  12      23.527  44.957 -13.052  1.00  0.00      LA0  C
ATOM    103  CB  GLU A  12      22.875  45.624 -14.268  1.00  0.00      LA0  C
ATOM    104  CG  GLU A  12      22.153  44.794 -15.351  1.00  0.00      LA0  C
ATOM    105  CD  GLU A  12      21.145  43.766 -14.857  1.00  0.00      LA0  C
ATOM    106  OE1 GLU A  12      20.440  44.000 -13.878  1.00  0.00      LA0  O
ATOM    107  OE2 GLU A  12      21.103  42.685 -15.450  1.00  0.00      LA0  O
ATOM    108  C   GLU A  12      24.652  45.790 -12.460  1.00  0.00      LA0  C
ATOM    109  O   GLU A  12      25.812  45.622 -12.812  1.00  0.00      LA0  O
ATOM    110  N   HIS A  13      24.216  46.606 -11.469  1.00  0.00      LA0  N
ATOM    111  H   HIS A  13      23.227  46.755 -11.460  1.00  0.00      LA0  H
ATOM    112  CA  HIS A  13      24.988  47.390 -10.489  1.00  0.00      LA0  C
ATOM    113  CB  HIS A  13      26.447  46.954 -10.260  1.00  0.00      LA0  C
ATOM    114  CG  HIS A  13      26.470  45.622  -9.544  1.00  0.00      LA0  C
ATOM    115  ND1 HIS A  13      26.111  45.464  -8.258  1.00  0.00      LA0  N
ATOM    116  HD1 HIS A  13      25.806  46.176  -7.652  1.00  0.00      LA0  H
ATOM    117  CD2 HIS A  13      26.840  44.376 -10.059  1.00  0.00      LA0  C
ATOM    118  NE2 HIS A  13      26.695  43.467  -9.062  1.00  0.00      LA0  N
ATOM    119  CE1 HIS A  13      26.248  44.136  -7.953  1.00  0.00      LA0  C
ATOM    120  C   HIS A  13      24.894  48.895 -10.658  1.00  0.00      LA0  C
ATOM    121  O   HIS A  13      25.557  49.680  -9.982  1.00  0.00      LA0  O
ATOM    122  N   GLU A  14      23.990  49.276 -11.567  1.00  0.00      LA0  N
ATOM    123  H   GLU A  14      23.554  48.627 -12.192  1.00  0.00      LA0  H
ATOM    124  CA  GLU A  14      23.610  50.681 -11.601  1.00  0.00      LA0  C
ATOM    125  CB  GLU A  14      23.113  51.127 -12.980  1.00  0.00      LA0  C
ATOM    126  CG  GLU A  14      23.935  50.703 -14.199  1.00  0.00      LA0  C
ATOM    127  CD  GLU A  14      23.671  49.242 -14.495  1.00  0.00      LA0  C
ATOM    128  OE1 GLU A  14      24.630  48.494 -14.639  1.00  0.00      LA0  O
ATOM    129  OE2 GLU A  14      22.508  48.845 -14.546  1.00  0.00      LA0  O
ATOM    130  C   GLU A  14      22.532  51.009 -10.592  1.00  0.00      LA0  C
ATOM    131  O   GLU A  14      21.797  50.162 -10.094  1.00  0.00      LA0  O
ATOM    132  N   TRP A  15      22.467  52.312 -10.328  1.00  0.00      LA0  N
ATOM    133  H   TRP A  15      23.092  52.934 -10.794  1.00  0.00      LA0  H
ATOM    134  CA  TRP A  15      21.289  52.831  -9.659  1.00  0.00      LA0  C
ATOM    135  CB  TRP A  15      21.668  53.767  -8.512  1.00  0.00      LA0  C
ATOM    136  CG  TRP A  15      22.571  54.891  -8.968  1.00  0.00      LA0  C
ATOM    137  CD2 TRP A  15      22.211  56.171  -9.550  1.00  0.00      LA0  C
ATOM    138  CE2 TRP A  15      23.435  56.875  -9.795  1.00  0.00      LA0  C
ATOM    139  CE3 TRP A  15      20.982  56.764  -9.894  1.00  0.00      LA0  C
ATOM    140  CD1 TRP A  15      23.967  54.907  -8.890  1.00  0.00      LA0  C
ATOM    141  NE1 TRP A  15      24.480  56.069  -9.370  1.00  0.00      LA0  N
ATOM    142  HE1 TRP A  15      25.437  56.302  -9.416  1.00  0.00      LA0  H
ATOM    143  CZ2 TRP A  15      23.400  58.172 -10.362  1.00  0.00      LA0  C
ATOM    144  CZ3 TRP A  15      20.959  58.058 -10.461  1.00  0.00      LA0  C
ATOM    145  CH2 TRP A  15      22.163  58.753 -10.697  1.00  0.00      LA0  C
ATOM    146  C   TRP A  15      20.412  53.541 -10.659  1.00  0.00      LA0  C
ATOM    147  O   TRP A  15      20.839  53.900 -11.751  1.00  0.00      LA0  O
ATOM    148  N   LEU A  16      19.169  53.728 -10.223  1.00  0.00      LA0  N
ATOM    149  H   LEU A  16      18.899  53.402  -9.317  1.00  0.00      LA0  H
ATOM    150  CA  LEU A  16      18.191  54.339 -11.102  1.00  0.00      LA0  C
ATOM    151  CB  LEU A  16      17.341  53.255 -11.752  1.00  0.00      LA0  C
ATOM    152  CG  LEU A  16      16.718  53.750 -13.047  1.00  0.00      LA0  C
ATOM    153  CD1 LEU A  16      17.792  54.034 -14.085  1.00  0.00      LA0  C
ATOM    154  CD2 LEU A  16      15.662  52.799 -13.582  1.00  0.00      LA0  C
ATOM    155  C   LEU A  16      17.316  55.307 -10.346  1.00  0.00      LA0  C
ATOM    156  O   LEU A  16      16.562  54.928  -9.458  1.00  0.00      LA0  O
ATOM    157  N   ARG A  17      17.458  56.578 -10.718  1.00  0.00      LA0  N
ATOM    158  H   ARG A  17      18.070  56.818 -11.473  1.00  0.00      LA0  H
ATOM    159  CA  ARG A  17      16.603  57.552 -10.057  1.00  0.00      LA0  C
ATOM    160  CB  ARG A  17      17.445  58.719  -9.542  1.00  0.00      LA0  C
ATOM    161  CG  ARG A  17      16.702  59.722  -8.652  1.00  0.00      LA0  C
ATOM    162  CD  ARG A  17      17.646  60.552  -7.778  1.00  0.00      LA0  C
ATOM    163  NE  ARG A  17      18.719  61.144  -8.567  1.00  0.00      LA0  N
ATOM    164  HE  ARG A  17      18.487  61.637  -9.412  1.00  0.00      LA0  H
ATOM    165  CZ  ARG A  17      20.013  61.032  -8.209  1.00  0.00      LA0  C
ATOM    166  NH1 ARG A  17      20.383  60.432  -7.076  1.00  0.00      LA0  N
ATOM    167 HH11 ARG A  17      21.352  60.332  -6.849  1.00  0.00      LA0  H
ATOM    168 HH12 ARG A  17      19.710  60.070  -6.410  1.00  0.00      LA0  H
ATOM    169  NH2 ARG A  17      20.926  61.540  -9.027  1.00  0.00      LA0  N
ATOM    170 HH21 ARG A  17      21.908  61.457  -8.821  1.00  0.00      LA0  H
ATOM    171 HH22 ARG A  17      20.618  62.010  -9.866  1.00  0.00      LA0  H
ATOM    172  C   ARG A  17      15.497  58.028 -10.963  1.00  0.00      LA0  C
ATOM    173  O   ARG A  17      15.727  58.384 -12.112  1.00  0.00      LA0  O
ATOM    174  N   LYS A  18      14.290  58.044 -10.380  1.00  0.00      LA0  N
ATOM    175  H   LYS A  18      14.201  57.729  -9.436  1.00  0.00      LA0  H
ATOM    176  CA  LYS A  18      13.243  58.840 -11.013  1.00  0.00      LA0  C
ATOM    177  CB  LYS A  18      11.868  58.412 -10.493  1.00  0.00      LA0  C
ATOM    178  CG  LYS A  18      10.680  59.083 -11.192  1.00  0.00      LA0  C
ATOM    179  CD  LYS A  18      10.654  58.762 -12.683  1.00  0.00      LA0  C
ATOM    180  CE  LYS A  18       9.350  59.138 -13.381  1.00  0.00      LA0  C
ATOM    181  NZ  LYS A  18       9.356  58.541 -14.720  1.00  0.00      LA0  N
ATOM    182  HZ1 LYS A  18       8.411  58.591 -15.164  1.00  0.00      LA0  H
ATOM    183  HZ2 LYS A  18      10.065  58.953 -15.357  1.00  0.00      LA0  H
ATOM    184  HZ3 LYS A  18       9.475  57.506 -14.659  1.00  0.00      LA0  H
ATOM    185  C   LYS A  18      13.501  60.305 -10.720  1.00  0.00      LA0  C
ATOM    186  O   LYS A  18      13.173  60.818  -9.658  1.00  0.00      LA0  O
ATOM    187  N   GLU A  19      14.169  60.937 -11.683  1.00  0.00      LA0  N
ATOM    188  H   GLU A  19      14.319  60.508 -12.577  1.00  0.00      LA0  H
ATOM    189  CA  GLU A  19      14.551  62.305 -11.367  1.00  0.00      LA0  C
ATOM    190  CB  GLU A  19      15.907  62.608 -11.995  1.00  0.00      LA0  C
ATOM    191  CG  GLU A  19      16.894  63.191 -10.977  1.00  0.00      LA0  C
ATOM    192  CD  GLU A  19      18.282  63.187 -11.577  1.00  0.00      LA0  C
ATOM    193  OE1 GLU A  19      19.164  62.512 -11.051  1.00  0.00      LA0  O
ATOM    194  OE2 GLU A  19      18.471  63.789 -12.628  1.00  0.00      LA0  O
ATOM    195  C   GLU A  19      13.465  63.304 -11.711  1.00  0.00      LA0  C
ATOM    196  O   GLU A  19      12.440  62.955 -12.285  1.00  0.00      LA0  O
ATOM    197  N   ALA A  20      13.718  64.565 -11.322  1.00  0.00      LA0  N
ATOM    198  H   ALA A  20      14.597  64.772 -10.897  1.00  0.00      LA0  H
ATOM    199  CA  ALA A  20      12.677  65.590 -11.450  1.00  0.00      LA0  C
ATOM    200  CB  ALA A  20      13.151  66.904 -10.827  1.00  0.00      LA0  C
ATOM    201  C   ALA A  20      12.193  65.872 -12.864  1.00  0.00      LA0  C
ATOM    202  O   ALA A  20      11.076  66.314 -13.095  1.00  0.00      LA0  O
ATOM    203  N   ASP A  21      13.097  65.585 -13.807  1.00  0.00      LA0  N
ATOM    204  H   ASP A  21      13.967  65.143 -13.592  1.00  0.00      LA0  H
ATOM    205  CA  ASP A  21      12.756  65.726 -15.221  1.00  0.00      LA0  C
ATOM    206  CB  ASP A  21      14.046  65.883 -16.040  1.00  0.00      LA0  C
ATOM    207  CG  ASP A  21      14.967  64.666 -15.975  1.00  0.00      LA0  C
ATOM    208  OD1 ASP A  21      14.882  63.836 -15.073  1.00  0.00      LA0  O
ATOM    209  OD2 ASP A  21      15.811  64.526 -16.844  1.00  0.00      LA0  O
ATOM    210  C   ASP A  21      11.876  64.616 -15.785  1.00  0.00      LA0  C
ATOM    211  O   ASP A  21      11.430  64.644 -16.926  1.00  0.00      LA0  O
ATOM    212  N   GLY A  22      11.643  63.613 -14.930  1.00  0.00      LA0  N
ATOM    213  H   GLY A  22      12.089  63.597 -14.037  1.00  0.00      LA0  H
ATOM    214  CA  GLY A  22      10.829  62.493 -15.376  1.00  0.00      LA0  C
ATOM    215  C   GLY A  22      11.643  61.303 -15.842  1.00  0.00      LA0  C
ATOM    216  O   GLY A  22      11.143  60.179 -15.915  1.00  0.00      LA0  O
ATOM    217  N   THR A  23      12.914  61.589 -16.167  1.00  0.00      LA0  N
ATOM    218  H   THR A  23      13.338  62.467 -15.934  1.00  0.00      LA0  H
ATOM    219  CA  THR A  23      13.708  60.494 -16.704  1.00  0.00      LA0  C
ATOM    220  CB  THR A  23      14.877  61.017 -17.549  1.00  0.00      LA0  C
ATOM    221  OG1 THR A  23      15.793  61.774 -16.752  1.00  0.00      LA0  O
ATOM    222  HG1 THR A  23      15.398  62.646 -16.680  1.00  0.00      LA0  H
ATOM    223  CG2 THR A  23      14.384  61.840 -18.739  1.00  0.00      LA0  C
ATOM    224  C   THR A  23      14.206  59.553 -15.631  1.00  0.00      LA0  C
ATOM    225  O   THR A  23      14.022  59.756 -14.434  1.00  0.00      LA0  O
ATOM    226  N   TYR A  24      14.861  58.509 -16.137  1.00  0.00      LA0  N
ATOM    227  H   TYR A  24      14.948  58.356 -17.123  1.00  0.00      LA0  H
ATOM    228  CA  TYR A  24      15.613  57.668 -15.229  1.00  0.00      LA0  C
ATOM    229  CB  TYR A  24      15.301  56.205 -15.529  1.00  0.00      LA0  C
ATOM    230  CG  TYR A  24      13.855  55.962 -15.187  1.00  0.00      LA0  C
ATOM    231  CD1 TYR A  24      12.902  55.917 -16.223  1.00  0.00      LA0  C
ATOM    232  CE1 TYR A  24      11.543  55.836 -15.886  1.00  0.00      LA0  C
ATOM    233  CD2 TYR A  24      13.501  55.833 -13.830  1.00  0.00      LA0  C
ATOM    234  CE2 TYR A  24      12.144  55.749 -13.496  1.00  0.00      LA0  C
ATOM    235  CZ  TYR A  24      11.184  55.801 -14.525  1.00  0.00      LA0  C
ATOM    236  OH  TYR A  24       9.854  55.864 -14.169  1.00  0.00      LA0  O
ATOM    237  HH  TYR A  24       9.298  55.581 -14.902  1.00  0.00      LA0  H
ATOM    238  C   TYR A  24      17.080  57.983 -15.349  1.00  0.00      LA0  C
ATOM    239  O   TYR A  24      17.741  57.637 -16.321  1.00  0.00      LA0  O
ATOM    240  N   THR A  25      17.560  58.685 -14.325  1.00  0.00      LA0  N
ATOM    241  H   THR A  25      16.972  58.923 -13.549  1.00  0.00      LA0  H
ATOM    242  CA  THR A  25      18.996  58.917 -14.317  1.00  0.00      LA0  C
ATOM    243  CB  THR A  25      19.306  60.141 -13.462  1.00  0.00      LA0  C
ATOM    244  OG1 THR A  25      18.439  61.222 -13.821  1.00  0.00      LA0  O
ATOM    245  HG1 THR A  25      18.631  61.872 -13.137  1.00  0.00      LA0  H
ATOM    246  CG2 THR A  25      20.762  60.594 -13.578  1.00  0.00      LA0  C
ATOM    247  C   THR A  25      19.735  57.683 -13.836  1.00  0.00      LA0  C
ATOM    248  O   THR A  25      19.322  57.017 -12.893  1.00  0.00      LA0  O
ATOM    249  N   VAL A  26      20.813  57.395 -14.563  1.00  0.00      LA0  N
ATOM    250  H   VAL A  26      21.110  58.017 -15.286  1.00  0.00      LA0  H
ATOM    251  CA  VAL A  26      21.552  56.163 -14.341  1.00  0.00      LA0  C
ATOM    252  CB  VAL A  26      21.510  55.276 -15.592  1.00  0.00      LA0  C
ATOM    253  CG1 VAL A  26      21.871  53.834 -15.249  1.00  0.00      LA0  C
ATOM    254  CG2 VAL A  26      20.190  55.369 -16.353  1.00  0.00      LA0  C
ATOM    255  C   VAL A  26      22.994  56.498 -14.047  1.00  0.00      LA0  C
ATOM    256  O   VAL A  26      23.583  57.374 -14.673  1.00  0.00      LA0  O
ATOM    257  N   GLY A  27      23.541  55.750 -13.093  1.00  0.00      LA0  N
ATOM    258  H   GLY A  27      22.987  55.082 -12.587  1.00  0.00      LA0  H
ATOM    259  CA  GLY A  27      24.977  55.806 -12.852  1.00  0.00      LA0  C
ATOM    260  C   GLY A  27      25.331  54.519 -12.155  1.00  0.00      LA0  C
ATOM    261  O   GLY A  27      24.437  53.796 -11.736  1.00  0.00      LA0  O
ATOM    262  N   ILE A  28      26.630  54.228 -12.049  1.00  0.00      LA0  N
ATOM    263  H   ILE A  28      27.337  54.894 -12.279  1.00  0.00      LA0  H
ATOM    264  CA  ILE A  28      26.893  53.006 -11.291  1.00  0.00      LA0  C
ATOM    265  CB  ILE A  28      28.146  52.281 -11.791  1.00  0.00      LA0  C
ATOM    266  CG2 ILE A  28      27.902  51.738 -13.202  1.00  0.00      LA0  C
ATOM    267  CG1 ILE A  28      29.399  53.156 -11.698  1.00  0.00      LA0  C
ATOM    268  CD1 ILE A  28      30.662  52.432 -12.161  1.00  0.00      LA0  C
ATOM    269  C   ILE A  28      26.940  53.274  -9.800  1.00  0.00      LA0  C
ATOM    270  O   ILE A  28      27.128  54.404  -9.360  1.00  0.00      LA0  O
ATOM    271  N   THR A  29      26.717  52.198  -9.042  1.00  0.00      LA0  N
ATOM    272  H   THR A  29      26.634  51.285  -9.444  1.00  0.00      LA0  H
ATOM    273  CA  THR A  29      26.701  52.402  -7.599  1.00  0.00      LA0  C
ATOM    274  CB  THR A  29      25.944  51.261  -6.927  1.00  0.00      LA0  C
ATOM    275  OG1 THR A  29      26.441  49.995  -7.374  1.00  0.00      LA0  O
ATOM    276  HG1 THR A  29      26.006  49.800  -8.204  1.00  0.00      LA0  H
ATOM    277  CG2 THR A  29      24.446  51.363  -7.195  1.00  0.00      LA0  C
ATOM    278  C   THR A  29      28.088  52.571  -7.012  1.00  0.00      LA0  C
ATOM    279  O   THR A  29      29.099  52.294  -7.652  1.00  0.00      LA0  O
ATOM    280  N   GLU A  30      28.098  53.048  -5.757  1.00  0.00      LA0  N
ATOM    281  H   GLU A  30      27.244  53.218  -5.259  1.00  0.00      LA0  H
ATOM    282  CA  GLU A  30      29.382  53.388  -5.150  1.00  0.00      LA0  C
ATOM    283  CB  GLU A  30      29.161  54.019  -3.785  1.00  0.00      LA0  C
ATOM    284  CG  GLU A  30      30.373  54.810  -3.308  1.00  0.00      LA0  C
ATOM    285  CD  GLU A  30      30.002  55.517  -2.030  1.00  0.00      LA0  C
ATOM    286  OE1 GLU A  30      30.074  56.739  -1.975  1.00  0.00      LA0  O
ATOM    287  OE2 GLU A  30      29.656  54.844  -1.068  1.00  0.00      LA0  O
ATOM    288  C   GLU A  30      30.369  52.241  -5.085  1.00  0.00      LA0  C
ATOM    289  O   GLU A  30      31.461  52.311  -5.628  1.00  0.00      LA0  O
ATOM    290  N   HIS A  31      29.892  51.145  -4.466  1.00  0.00      LA0  N
ATOM    291  H   HIS A  31      29.019  51.196  -3.987  1.00  0.00      LA0  H
ATOM    292  CA  HIS A  31      30.753  49.961  -4.389  1.00  0.00      LA0  C
ATOM    293  CB  HIS A  31      30.047  48.822  -3.631  1.00  0.00      LA0  C
ATOM    294  CG  HIS A  31      29.076  48.043  -4.491  1.00  0.00      LA0  C
ATOM    295  ND1 HIS A  31      29.249  46.755  -4.845  1.00  0.00      LA0  N
ATOM    296  HD1 HIS A  31      29.959  46.122  -4.576  1.00  0.00      LA0  H
ATOM    297  CD2 HIS A  31      27.883  48.502  -5.053  1.00  0.00      LA0  C
ATOM    298  NE2 HIS A  31      27.346  47.475  -5.753  1.00  0.00      LA0  N
ATOM    299  CE1 HIS A  31      28.186  46.398  -5.626  1.00  0.00      LA0  C
ATOM    300  C   HIS A  31      31.340  49.505  -5.722  1.00  0.00      LA0  C
ATOM    301  O   HIS A  31      32.483  49.078  -5.821  1.00  0.00      LA0  O
ATOM    302  N   ALA A  32      30.508  49.669  -6.769  1.00  0.00      LA0  N
ATOM    303  H   ALA A  32      29.605  50.073  -6.635  1.00  0.00      LA0  H
ATOM    304  CA  ALA A  32      30.978  49.326  -8.107  1.00  0.00      LA0  C
ATOM    305  CB  ALA A  32      29.820  49.350  -9.108  1.00  0.00      LA0  C
ATOM    306  C   ALA A  32      32.093  50.229  -8.600  1.00  0.00      LA0  C
ATOM    307  O   ALA A  32      33.127  49.776  -9.071  1.00  0.00      LA0  O
ATOM    308  N   GLN A  33      31.863  51.546  -8.448  1.00  0.00      LA0  N
ATOM    309  H   GLN A  33      31.031  51.868  -7.993  1.00  0.00      LA0  H
ATOM    310  CA  GLN A  33      32.930  52.450  -8.883  1.00  0.00      LA0  C
ATOM    311  CB  GLN A  33      32.433  53.906  -8.985  1.00  0.00      LA0  C
ATOM    312  CG  GLN A  33      31.944  54.607  -7.709  1.00  0.00      LA0  C
ATOM    313  CD  GLN A  33      33.096  55.176  -6.903  1.00  0.00      LA0  C
ATOM    314  OE1 GLN A  33      34.264  55.043  -7.243  1.00  0.00      LA0  O
ATOM    315  NE2 GLN A  33      32.715  55.911  -5.859  1.00  0.00      LA0  N
ATOM    316 HE21 GLN A  33      31.788  55.910  -5.492  1.00  0.00      LA0  H
ATOM    317 HE22 GLN A  33      33.390  56.524  -5.444  1.00  0.00      LA0  H
ATOM    318  C   GLN A  33      34.236  52.291  -8.117  1.00  0.00      LA0  C
ATOM    319  O   GLN A  33      35.327  52.374  -8.670  1.00  0.00      LA0  O
ATOM    320  N   GLU A  34      34.070  51.973  -6.822  1.00  0.00      LA0  N
ATOM    321  H   GLU A  34      33.158  51.967  -6.411  1.00  0.00      LA0  H
ATOM    322  CA  GLU A  34      35.252  51.634  -6.038  1.00  0.00      LA0  C
ATOM    323  CB  GLU A  34      34.900  51.455  -4.567  1.00  0.00      LA0  C
ATOM    324  CG  GLU A  34      34.304  52.709  -3.920  1.00  0.00      LA0  C
ATOM    325  CD  GLU A  34      33.873  52.392  -2.502  1.00  0.00      LA0  C
ATOM    326  OE1 GLU A  34      33.425  51.278  -2.255  1.00  0.00      LA0  O
ATOM    327  OE2 GLU A  34      34.012  53.243  -1.630  1.00  0.00      LA0  O
ATOM    328  C   GLU A  34      35.971  50.410  -6.566  1.00  0.00      LA0  C
ATOM    329  O   GLU A  34      37.160  50.446  -6.828  1.00  0.00      LA0  O
ATOM    330  N   LEU A  35      35.195  49.332  -6.780  1.00  0.00      LA0  N
ATOM    331  H   LEU A  35      34.227  49.362  -6.528  1.00  0.00      LA0  H
ATOM    332  CA  LEU A  35      35.781  48.134  -7.397  1.00  0.00      LA0  C
ATOM    333  CB  LEU A  35      34.721  47.060  -7.657  1.00  0.00      LA0  C
ATOM    334  CG  LEU A  35      34.147  46.429  -6.391  1.00  0.00      LA0  C
ATOM    335  CD1 LEU A  35      33.024  45.441  -6.706  1.00  0.00      LA0  C
ATOM    336  CD2 LEU A  35      35.241  45.808  -5.528  1.00  0.00      LA0  C
ATOM    337  C   LEU A  35      36.534  48.391  -8.690  1.00  0.00      LA0  C
ATOM    338  O   LEU A  35      37.527  47.749  -9.019  1.00  0.00      LA0  O
ATOM    339  N   LEU A  36      36.011  49.391  -9.409  1.00  0.00      LA0  N
ATOM    340  H   LEU A  36      35.168  49.841  -9.110  1.00  0.00      LA0  H
ATOM    341  CA  LEU A  36      36.708  49.800 -10.619  1.00  0.00      LA0  C
ATOM    342  CB  LEU A  36      35.792  50.628 -11.521  1.00  0.00      LA0  C
ATOM    343  CG  LEU A  36      34.501  49.935 -11.961  1.00  0.00      LA0  C
ATOM    344  CD1 LEU A  36      33.872  50.695 -13.126  1.00  0.00      LA0  C
ATOM    345  CD2 LEU A  36      34.681  48.449 -12.278  1.00  0.00      LA0  C
ATOM    346  C   LEU A  36      38.019  50.532 -10.385  1.00  0.00      LA0  C
ATOM    347  O   LEU A  36      38.994  50.367 -11.116  1.00  0.00      LA0  O
ATOM    348  N   GLY A  37      37.993  51.363  -9.340  1.00  0.00      LA0  N
ATOM    349  H   GLY A  37      37.155  51.471  -8.801  1.00  0.00      LA0  H
ATOM    350  CA  GLY A  37      39.095  52.301  -9.184  1.00  0.00      LA0  C
ATOM    351  C   GLY A  37      38.871  53.496 -10.084  1.00  0.00      LA0  C
ATOM    352  O   GLY A  37      37.861  53.594 -10.775  1.00  0.00      LA0  O
ATOM    353  N   ASP A  38      39.861  54.390 -10.050  1.00  0.00      LA0  N
ATOM    354  H   ASP A  38      40.650  54.289  -9.437  1.00  0.00      LA0  H
ATOM    355  CA  ASP A  38      39.783  55.642 -10.805  1.00  0.00      LA0  C
ATOM    356  CB  ASP A  38      41.096  56.430 -10.696  1.00  0.00      LA0  C
ATOM    357  CG  ASP A  38      41.627  56.408  -9.274  1.00  0.00      LA0  C
ATOM    358  OD1 ASP A  38      41.355  57.342  -8.527  1.00  0.00      LA0  O
ATOM    359  OD2 ASP A  38      42.298  55.438  -8.917  1.00  0.00      LA0  O
ATOM    360  C   ASP A  38      39.440  55.437 -12.265  1.00  0.00      LA0  C
ATOM    361  O   ASP A  38      40.026  54.619 -12.970  1.00  0.00      LA0  O
ATOM    362  N   MET A  39      38.429  56.195 -12.693  1.00  0.00      LA0  N
ATOM    363  H   MET A  39      37.976  56.841 -12.077  1.00  0.00      LA0  H
ATOM    364  CA  MET A  39      37.996  55.995 -14.067  1.00  0.00      LA0  C
ATOM    365  CB  MET A  39      36.573  56.518 -14.248  1.00  0.00      LA0  C
ATOM    366  CG  MET A  39      35.697  55.576 -15.073  1.00  0.00      LA0  C
ATOM    367  SD  MET A  39      35.415  53.991 -14.265  1.00  0.00      LA0  S
ATOM    368  CE  MET A  39      34.603  54.596 -12.775  1.00  0.00      LA0  C
ATOM    369  C   MET A  39      38.942  56.599 -15.081  1.00  0.00      LA0  C
ATOM    370  O   MET A  39      39.243  57.782 -15.058  1.00  0.00      LA0  O
ATOM    371  N   VAL A  40      39.400  55.723 -15.981  1.00  0.00      LA0  N
ATOM    372  H   VAL A  40      39.051  54.788 -15.944  1.00  0.00      LA0  H
ATOM    373  CA  VAL A  40      40.203  56.215 -17.098  1.00  0.00      LA0  C
ATOM    374  CB  VAL A  40      41.055  55.078 -17.689  1.00  0.00      LA0  C
ATOM    375  CG1 VAL A  40      41.876  55.508 -18.910  1.00  0.00      LA0  C
ATOM    376  CG2 VAL A  40      41.969  54.496 -16.614  1.00  0.00      LA0  C
ATOM    377  C   VAL A  40      39.336  56.865 -18.162  1.00  0.00      LA0  C
ATOM    378  O   VAL A  40      39.672  57.892 -18.734  1.00  0.00      LA0  O
ATOM    379  N   PHE A  41      38.188  56.210 -18.396  1.00  0.00      LA0  N
ATOM    380  H   PHE A  41      37.959  55.353 -17.928  1.00  0.00      LA0  H
ATOM    381  CA  PHE A  41      37.267  56.779 -19.372  1.00  0.00      LA0  C
ATOM    382  CB  PHE A  41      37.705  56.430 -20.805  1.00  0.00      LA0  C
ATOM    383  CG  PHE A  41      36.887  57.183 -21.833  1.00  0.00      LA0  C
ATOM    384  CD1 PHE A  41      36.878  58.597 -21.831  1.00  0.00      LA0  C
ATOM    385  CD2 PHE A  41      36.142  56.451 -22.783  1.00  0.00      LA0  C
ATOM    386  CE1 PHE A  41      36.105  59.286 -22.784  1.00  0.00      LA0  C
ATOM    387  CE2 PHE A  41      35.371  57.140 -23.739  1.00  0.00      LA0  C
ATOM    388  CZ  PHE A  41      35.356  58.550 -23.727  1.00  0.00      LA0  C
ATOM    389  C   PHE A  41      35.862  56.297 -19.111  1.00  0.00      LA0  C
ATOM    390  O   PHE A  41      35.638  55.124 -18.837  1.00  0.00      LA0  O
ATOM    391  N   VAL A  42      34.924  57.243 -19.210  1.00  0.00      LA0  N
ATOM    392  H   VAL A  42      35.138  58.198 -19.424  1.00  0.00      LA0  H
ATOM    393  CA  VAL A  42      33.553  56.761 -19.301  1.00  0.00      LA0  C
ATOM    394  CB  VAL A  42      32.618  57.507 -18.343  1.00  0.00      LA0  C
ATOM    395  CG1 VAL A  42      31.225  56.876 -18.327  1.00  0.00      LA0  C
ATOM    396  CG2 VAL A  42      33.195  57.576 -16.931  1.00  0.00      LA0  C
ATOM    397  C   VAL A  42      33.087  56.921 -20.729  1.00  0.00      LA0  C
ATOM    398  O   VAL A  42      33.005  58.026 -21.248  1.00  0.00      LA0  O
ATOM    399  N   ASP A  43      32.815  55.766 -21.338  1.00  0.00      LA0  N
ATOM    400  H   ASP A  43      32.900  54.886 -20.867  1.00  0.00      LA0  H
ATOM    401  CA  ASP A  43      32.193  55.811 -22.657  1.00  0.00      LA0  C
ATOM    402  CB  ASP A  43      32.378  54.420 -23.272  1.00  0.00      LA0  C
ATOM    403  CG  ASP A  43      31.649  54.225 -24.579  1.00  0.00      LA0  C
ATOM    404  OD1 ASP A  43      31.732  55.094 -25.444  1.00  0.00      LA0  O
ATOM    405  OD2 ASP A  43      30.992  53.197 -24.710  1.00  0.00      LA0  O
ATOM    406  C   ASP A  43      30.751  56.292 -22.534  1.00  0.00      LA0  C
ATOM    407  O   ASP A  43      30.163  56.245 -21.456  1.00  0.00      LA0  O
ATOM    408  N   LEU A  44      30.235  56.828 -23.645  1.00  0.00      LA0  N
ATOM    409  H   LEU A  44      30.699  56.643 -24.518  1.00  0.00      LA0  H
ATOM    410  CA  LEU A  44      28.958  57.531 -23.565  1.00  0.00      LA0  C
ATOM    411  CB  LEU A  44      29.168  59.051 -23.530  1.00  0.00      LA0  C
ATOM    412  CG  LEU A  44      29.761  59.581 -22.217  1.00  0.00      LA0  C
ATOM    413  CD1 LEU A  44      30.216  61.033 -22.348  1.00  0.00      LA0  C
ATOM    414  CD2 LEU A  44      28.812  59.391 -21.030  1.00  0.00      LA0  C
ATOM    415  C   LEU A  44      28.019  57.151 -24.695  1.00  0.00      LA0  C
ATOM    416  O   LEU A  44      28.319  57.315 -25.870  1.00  0.00      LA0  O
ATOM    417  N   PRO A  45      26.837  56.635 -24.288  1.00  0.00      LA0  N
ATOM    418  CD  PRO A  45      26.393  56.440 -22.912  1.00  0.00      LA0  C
ATOM    419  CA  PRO A  45      25.854  56.195 -25.283  1.00  0.00      LA0  C
ATOM    420  CB  PRO A  45      24.747  55.591 -24.417  1.00  0.00      LA0  C
ATOM    421  CG  PRO A  45      24.892  56.235 -23.039  1.00  0.00      LA0  C
ATOM    422  C   PRO A  45      25.341  57.309 -26.176  1.00  0.00      LA0  C
ATOM    423  O   PRO A  45      25.050  58.414 -25.735  1.00  0.00      LA0  O
ATOM    424  N   GLU A  46      25.209  56.943 -27.459  1.00  0.00      LA0  N
ATOM    425  H   GLU A  46      25.528  56.044 -27.747  1.00  0.00      LA0  H
ATOM    426  CA  GLU A  46      24.629  57.892 -28.409  1.00  0.00      LA0  C
ATOM    427  CB  GLU A  46      24.696  57.306 -29.826  1.00  0.00      LA0  C
ATOM    428  CG  GLU A  46      24.276  58.257 -30.956  1.00  0.00      LA0  C
ATOM    429  CD  GLU A  46      25.173  59.481 -30.978  1.00  0.00      LA0  C
ATOM    430  OE1 GLU A  46      26.182  59.454 -31.678  1.00  0.00      LA0  O
ATOM    431  OE2 GLU A  46      24.859  60.456 -30.296  1.00  0.00      LA0  O
ATOM    432  C   GLU A  46      23.212  58.316 -28.048  1.00  0.00      LA0  C
ATOM    433  O   GLU A  46      22.373  57.510 -27.648  1.00  0.00      LA0  O
ATOM    434  N   VAL A  47      22.984  59.626 -28.184  1.00  0.00      LA0  N
ATOM    435  H   VAL A  47      23.661  60.160 -28.699  1.00  0.00      LA0  H
ATOM    436  CA  VAL A  47      21.650  60.126 -27.871  1.00  0.00      LA0  C
ATOM    437  CB  VAL A  47      21.693  61.643 -27.632  1.00  0.00      LA0  C
ATOM    438  CG1 VAL A  47      20.317  62.229 -27.299  1.00  0.00      LA0  C
ATOM    439  CG2 VAL A  47      22.709  61.972 -26.534  1.00  0.00      LA0  C
ATOM    440  C   VAL A  47      20.655  59.735 -28.951  1.00  0.00      LA0  C
ATOM    441  O   VAL A  47      20.797  60.042 -30.126  1.00  0.00      LA0  O
ATOM    442  N   GLY A  48      19.642  58.997 -28.490  1.00  0.00      LA0  N
ATOM    443  H   GLY A  48      19.579  58.819 -27.508  1.00  0.00      LA0  H
ATOM    444  CA  GLY A  48      18.717  58.428 -29.462  1.00  0.00      LA0  C
ATOM    445  C   GLY A  48      18.985  56.967 -29.780  1.00  0.00      LA0  C
ATOM    446  O   GLY A  48      18.313  56.352 -30.598  1.00  0.00      LA0  O
ATOM    447  N   ALA A  49      19.989  56.409 -29.082  1.00  0.00      LA0  N
ATOM    448  H   ALA A  49      20.553  56.929 -28.438  1.00  0.00      LA0  H
ATOM    449  CA  ALA A  49      20.077  54.954 -29.155  1.00  0.00      LA0  C
ATOM    450  CB  ALA A  49      21.475  54.473 -28.765  1.00  0.00      LA0  C
ATOM    451  C   ALA A  49      19.059  54.321 -28.229  1.00  0.00      LA0  C
ATOM    452  O   ALA A  49      18.746  54.859 -27.174  1.00  0.00      LA0  O
ATOM    453  N   THR A  50      18.564  53.162 -28.663  1.00  0.00      LA0  N
ATOM    454  H   THR A  50      18.826  52.768 -29.540  1.00  0.00      LA0  H
ATOM    455  CA  THR A  50      17.547  52.519 -27.842  1.00  0.00      LA0  C
ATOM    456  CB  THR A  50      16.203  52.617 -28.570  1.00  0.00      LA0  C
ATOM    457  OG1 THR A  50      15.985  53.981 -28.953  1.00  0.00      LA0  O
ATOM    458  HG1 THR A  50      15.129  54.040 -29.357  1.00  0.00      LA0  H
ATOM    459  CG2 THR A  50      15.018  52.088 -27.756  1.00  0.00      LA0  C
ATOM    460  C   THR A  50      17.943  51.091 -27.537  1.00  0.00      LA0  C
ATOM    461  O   THR A  50      18.236  50.316 -28.439  1.00  0.00      LA0  O
ATOM    462  N   VAL A  51      17.991  50.805 -26.232  1.00  0.00      LA0  N
ATOM    463  H   VAL A  51      17.643  51.468 -25.564  1.00  0.00      LA0  H
ATOM    464  CA  VAL A  51      18.478  49.498 -25.790  1.00  0.00      LA0  C
ATOM    465  CB  VAL A  51      19.837  49.642 -25.086  1.00  0.00      LA0  C
ATOM    466  CG1 VAL A  51      20.955  49.929 -26.091  1.00  0.00      LA0  C
ATOM    467  CG2 VAL A  51      19.794  50.689 -23.968  1.00  0.00      LA0  C
ATOM    468  C   VAL A  51      17.463  48.831 -24.882  1.00  0.00      LA0  C
ATOM    469  O   VAL A  51      16.502  49.462 -24.451  1.00  0.00      LA0  O
ATOM    470  N   SER A  52      17.696  47.547 -24.612  1.00  0.00      LA0  N
ATOM    471  H   SER A  52      18.494  47.054 -24.967  1.00  0.00      LA0  H
ATOM    472  CA  SER A  52      16.781  46.884 -23.689  1.00  0.00      LA0  C
ATOM    473  CB  SER A  52      16.444  45.471 -24.180  1.00  0.00      LA0  C
ATOM    474  OG  SER A  52      16.834  45.313 -25.551  1.00  0.00      LA0  O
ATOM    475  HG  SER A  52      17.790  45.189 -25.519  1.00  0.00      LA0  H
ATOM    476  C   SER A  52      17.305  46.855 -22.264  1.00  0.00      LA0  C
ATOM    477  O   SER A  52      18.464  47.149 -21.994  1.00  0.00      LA0  O
ATOM    478  N   ALA A  53      16.406  46.475 -21.346  1.00  0.00      LA0  N
ATOM    479  H   ALA A  53      15.443  46.354 -21.590  1.00  0.00      LA0  H
ATOM    480  CA  ALA A  53      16.874  46.244 -19.984  1.00  0.00      LA0  C
ATOM    481  CB  ALA A  53      15.691  46.062 -19.032  1.00  0.00      LA0  C
ATOM    482  C   ALA A  53      17.761  45.018 -19.913  1.00  0.00      LA0  C
ATOM    483  O   ALA A  53      17.341  43.906 -20.208  1.00  0.00      LA0  O
ATOM    484  N   GLY A  54      19.017  45.278 -19.539  1.00  0.00      LA0  N
ATOM    485  H   GLY A  54      19.274  46.224 -19.330  1.00  0.00      LA0  H
ATOM    486  CA  GLY A  54      19.972  44.173 -19.593  1.00  0.00      LA0  C
ATOM    487  C   GLY A  54      20.965  44.272 -20.740  1.00  0.00      LA0  C
ATOM    488  O   GLY A  54      22.000  43.610 -20.757  1.00  0.00      LA0  O
ATOM    489  N   ASP A  55      20.624  45.162 -21.680  1.00  0.00      LA0  N
ATOM    490  H   ASP A  55      19.750  45.647 -21.678  1.00  0.00      LA0  H
ATOM    491  CA  ASP A  55      21.631  45.579 -22.652  1.00  0.00      LA0  C
ATOM    492  CB  ASP A  55      21.008  46.187 -23.922  1.00  0.00      LA0  C
ATOM    493  CG  ASP A  55      19.994  45.304 -24.644  1.00  0.00      LA0  C
ATOM    494  OD1 ASP A  55      19.418  44.398 -24.058  1.00  0.00      LA0  O
ATOM    495  OD2 ASP A  55      19.713  45.559 -25.810  1.00  0.00      LA0  O
ATOM    496  C   ASP A  55      22.466  46.638 -21.968  1.00  0.00      LA0  C
ATOM    497  O   ASP A  55      22.083  47.153 -20.919  1.00  0.00      LA0  O
ATOM    498  N   ASP A  56      23.626  46.935 -22.554  1.00  0.00      LA0  N
ATOM    499  H   ASP A  56      23.935  46.597 -23.445  1.00  0.00      LA0  H
ATOM    500  CA  ASP A  56      24.370  48.017 -21.927  1.00  0.00      LA0  C
ATOM    501  CB  ASP A  56      25.872  47.699 -21.897  1.00  0.00      LA0  C
ATOM    502  CG  ASP A  56      26.506  47.848 -23.271  1.00  0.00      LA0  C
ATOM    503  OD1 ASP A  56      26.090  47.158 -24.199  1.00  0.00      LA0  O
ATOM    504  OD2 ASP A  56      27.402  48.675 -23.402  1.00  0.00      LA0  O
ATOM    505  C   ASP A  56      24.069  49.351 -22.581  1.00  0.00      LA0  C
ATOM    506  O   ASP A  56      23.121  49.505 -23.346  1.00  0.00      LA0  O
ATOM    507  N   CYS A  57      24.935  50.311 -22.262  1.00  0.00      LA0  N
ATOM    508  H   CYS A  57      25.572  50.188 -21.501  1.00  0.00      LA0  H
ATOM    509  CA  CYS A  57      24.919  51.522 -23.058  1.00  0.00      LA0  C
ATOM    510  CB  CYS A  57      24.110  52.589 -22.328  1.00  0.00      LA0  C
ATOM    511  SG  CYS A  57      24.946  53.199 -20.842  1.00  0.00      LA0  S
ATOM    512  C   CYS A  57      26.301  52.040 -23.412  1.00  0.00      LA0  C
ATOM    513  O   CYS A  57      26.428  52.934 -24.240  1.00  0.00      LA0  O
ATOM    514  N   ALA A  58      27.306  51.492 -22.701  1.00  0.00      LA0  N
ATOM    515  H   ALA A  58      27.207  50.564 -22.336  1.00  0.00      LA0  H
ATOM    516  CA  ALA A  58      28.638  52.097 -22.653  1.00  0.00      LA0  C
ATOM    517  CB  ALA A  58      28.583  53.533 -22.134  1.00  0.00      LA0  C
ATOM    518  C   ALA A  58      29.534  51.346 -21.690  1.00  0.00      LA0  C
ATOM    519  O   ALA A  58      29.068  50.675 -20.775  1.00  0.00      LA0  O
ATOM    520  N   VAL A  59      30.848  51.509 -21.909  1.00  0.00      LA0  N
ATOM    521  H   VAL A  59      31.143  52.064 -22.694  1.00  0.00      LA0  H
ATOM    522  CA  VAL A  59      31.782  50.884 -20.968  1.00  0.00      LA0  C
ATOM    523  CB  VAL A  59      32.716  49.909 -21.714  1.00  0.00      LA0  C
ATOM    524  CG1 VAL A  59      33.663  49.153 -20.776  1.00  0.00      LA0  C
ATOM    525  CG2 VAL A  59      31.910  48.918 -22.560  1.00  0.00      LA0  C
ATOM    526  C   VAL A  59      32.569  51.908 -20.150  1.00  0.00      LA0  C
ATOM    527  O   VAL A  59      33.082  52.900 -20.650  1.00  0.00      LA0  O
ATOM    528  N   ALA A  60      32.646  51.636 -18.843  1.00  0.00      LA0  N
ATOM    529  H   ALA A  60      32.233  50.794 -18.497  1.00  0.00      LA0  H
ATOM    530  CA  ALA A  60      33.531  52.462 -18.027  1.00  0.00      LA0  C
ATOM    531  CB  ALA A  60      32.871  52.799 -16.689  1.00  0.00      LA0  C
ATOM    532  C   ALA A  60      34.858  51.771 -17.765  1.00  0.00      LA0  C
ATOM    533  O   ALA A  60      34.936  50.799 -17.021  1.00  0.00      LA0  O
ATOM    534  N   GLU A  61      35.891  52.317 -18.418  1.00  0.00      LA0  N
ATOM    535  H   GLU A  61      35.734  53.169 -18.920  1.00  0.00      LA0  H
ATOM    536  CA  GLU A  61      37.244  51.789 -18.236  1.00  0.00      LA0  C
ATOM    537  CB  GLU A  61      38.096  52.106 -19.468  1.00  0.00      LA0  C
ATOM    538  CG  GLU A  61      37.679  51.382 -20.751  1.00  0.00      LA0  C
ATOM    539  CD  GLU A  61      38.006  49.907 -20.639  1.00  0.00      LA0  C
ATOM    540  OE1 GLU A  61      39.173  49.533 -20.749  1.00  0.00      LA0  O
ATOM    541  OE2 GLU A  61      37.098  49.107 -20.432  1.00  0.00      LA0  O
ATOM    542  C   GLU A  61      37.918  52.401 -17.027  1.00  0.00      LA0  C
ATOM    543  O   GLU A  61      37.826  53.605 -16.808  1.00  0.00      LA0  O
ATOM    544  N   SER A  62      38.622  51.557 -16.263  1.00  0.00      LA0  N
ATOM    545  H   SER A  62      38.667  50.565 -16.407  1.00  0.00      LA0  H
ATOM    546  CA  SER A  62      39.269  52.126 -15.087  1.00  0.00      LA0  C
ATOM    547  CB  SER A  62      38.366  51.910 -13.879  1.00  0.00      LA0  C
ATOM    548  OG  SER A  62      38.085  50.514 -13.737  1.00  0.00      LA0  O
ATOM    549  HG  SER A  62      38.390  50.297 -12.860  1.00  0.00      LA0  H
ATOM    550  C   SER A  62      40.675  51.599 -14.857  1.00  0.00      LA0  C
ATOM    551  O   SER A  62      41.110  50.640 -15.482  1.00  0.00      LA0  O
ATOM    552  N   VAL A  63      41.382  52.271 -13.928  1.00  0.00      LA0  N
ATOM    553  H   VAL A  63      40.950  53.047 -13.464  1.00  0.00      LA0  H
ATOM    554  CA  VAL A  63      42.820  52.024 -13.759  1.00  0.00      LA0  C
ATOM    555  CB  VAL A  63      43.398  52.857 -12.603  1.00  0.00      LA0  C
ATOM    556  CG1 VAL A  63      43.419  54.342 -12.968  1.00  0.00      LA0  C
ATOM    557  CG2 VAL A  63      42.690  52.593 -11.269  1.00  0.00      LA0  C
ATOM    558  C   VAL A  63      43.278  50.577 -13.650  1.00  0.00      LA0  C
ATOM    559  O   VAL A  63      44.338  50.203 -14.135  1.00  0.00      LA0  O
ATOM    560  N   LYS A  64      42.432  49.768 -12.997  1.00  0.00      LA0  N
ATOM    561  H   LYS A  64      41.594  50.133 -12.588  1.00  0.00      LA0  H
ATOM    562  CA  LYS A  64      42.788  48.356 -12.958  1.00  0.00      LA0  C
ATOM    563  CB  LYS A  64      43.666  48.038 -11.744  1.00  0.00      LA0  C
ATOM    564  CG  LYS A  64      44.644  46.894 -12.029  1.00  0.00      LA0  C
ATOM    565  CD  LYS A  64      45.090  46.133 -10.777  1.00  0.00      LA0  C
ATOM    566  CE  LYS A  64      44.152  44.989 -10.364  1.00  0.00      LA0  C
ATOM    567  NZ  LYS A  64      42.804  45.464 -10.014  1.00  0.00      LA0  N
ATOM    568  HZ1 LYS A  64      42.321  44.694  -9.507  1.00  0.00      LA0  H
ATOM    569  HZ2 LYS A  64      42.862  46.267  -9.361  1.00  0.00      LA0  H
ATOM    570  HZ3 LYS A  64      42.255  45.730 -10.863  1.00  0.00      LA0  H
ATOM    571  C   LYS A  64      41.569  47.458 -12.963  1.00  0.00      LA0  C
ATOM    572  O   LYS A  64      41.490  46.498 -12.192  1.00  0.00      LA0  O
ATOM    573  N   ALA A  65      40.625  47.862 -13.833  1.00  0.00      LA0  N
ATOM    574  H   ALA A  65      40.795  48.626 -14.465  1.00  0.00      LA0  H
ATOM    575  CA  ALA A  65      39.308  47.232 -13.896  1.00  0.00      LA0  C
ATOM    576  CB  ALA A  65      38.546  47.445 -12.584  1.00  0.00      LA0  C
ATOM    577  C   ALA A  65      38.503  47.824 -15.045  1.00  0.00      LA0  C
ATOM    578  O   ALA A  65      39.040  48.561 -15.865  1.00  0.00      LA0  O
ATOM    579  N   ALA A  66      37.205  47.475 -15.063  1.00  0.00      LA0  N
ATOM    580  H   ALA A  66      36.837  46.787 -14.435  1.00  0.00      LA0  H
ATOM    581  CA  ALA A  66      36.225  48.140 -15.923  1.00  0.00      LA0  C
ATOM    582  CB  ALA A  66      36.491  47.905 -17.408  1.00  0.00      LA0  C
ATOM    583  C   ALA A  66      34.869  47.545 -15.635  1.00  0.00      LA0  C
ATOM    584  O   ALA A  66      34.787  46.484 -15.029  1.00  0.00      LA0  O
ATOM    585  N   SER A  67      33.830  48.239 -16.098  1.00  0.00      LA0  N
ATOM    586  H   SER A  67      33.957  49.126 -16.552  1.00  0.00      LA0  H
ATOM    587  CA  SER A  67      32.507  47.631 -16.018  1.00  0.00      LA0  C
ATOM    588  CB  SER A  67      31.774  48.036 -14.730  1.00  0.00      LA0  C
ATOM    589  OG  SER A  67      30.531  47.331 -14.599  1.00  0.00      LA0  O
ATOM    590  HG  SER A  67      29.847  47.878 -14.991  1.00  0.00      LA0  H
ATOM    591  C   SER A  67      31.706  48.058 -17.214  1.00  0.00      LA0  C
ATOM    592  O   SER A  67      31.996  49.072 -17.838  1.00  0.00      LA0  O
ATOM    593  N   ASP A  68      30.667  47.265 -17.468  1.00  0.00      LA0  N
ATOM    594  H   ASP A  68      30.487  46.458 -16.912  1.00  0.00      LA0  H
ATOM    595  CA  ASP A  68      29.648  47.774 -18.377  1.00  0.00      LA0  C
ATOM    596  CB  ASP A  68      28.749  46.651 -18.905  1.00  0.00      LA0  C
ATOM    597  CG  ASP A  68      29.534  45.494 -19.490  1.00  0.00      LA0  C
ATOM    598  OD1 ASP A  68      30.648  45.696 -19.964  1.00  0.00      LA0  O
ATOM    599  OD2 ASP A  68      29.037  44.369 -19.479  1.00  0.00      LA0  O
ATOM    600  C   ASP A  68      28.796  48.750 -17.609  1.00  0.00      LA0  C
ATOM    601  O   ASP A  68      28.813  48.762 -16.380  1.00  0.00      LA0  O
ATOM    602  N   ILE A  69      28.065  49.558 -18.370  1.00  0.00      LA0  N
ATOM    603  H   ILE A  69      28.188  49.578 -19.366  1.00  0.00      LA0  H
ATOM    604  CA  ILE A  69      27.028  50.363 -17.743  1.00  0.00      LA0  C
ATOM    605  CB  ILE A  69      27.305  51.852 -17.980  1.00  0.00      LA0  C
ATOM    606  CG2 ILE A  69      26.282  52.736 -17.259  1.00  0.00      LA0  C
ATOM    607  CG1 ILE A  69      28.750  52.210 -17.616  1.00  0.00      LA0  C
ATOM    608  CD1 ILE A  69      29.250  53.465 -18.327  1.00  0.00      LA0  C
ATOM    609  C   ILE A  69      25.727  49.943 -18.384  1.00  0.00      LA0  C
ATOM    610  O   ILE A  69      25.497  50.208 -19.557  1.00  0.00      LA0  O
ATOM    611  N   TYR A  70      24.917  49.220 -17.610  1.00  0.00      LA0  N
ATOM    612  H   TYR A  70      25.029  49.110 -16.617  1.00  0.00      LA0  H
ATOM    613  CA  TYR A  70      23.735  48.693 -18.276  1.00  0.00      LA0  C
ATOM    614  CB  TYR A  70      23.290  47.380 -17.634  1.00  0.00      LA0  C
ATOM    615  CG  TYR A  70      24.218  46.236 -17.970  1.00  0.00      LA0  C
ATOM    616  CD1 TYR A  70      23.935  45.467 -19.113  1.00  0.00      LA0  C
ATOM    617  CE1 TYR A  70      24.744  44.363 -19.416  1.00  0.00      LA0  C
ATOM    618  CD2 TYR A  70      25.313  45.944 -17.129  1.00  0.00      LA0  C
ATOM    619  CE2 TYR A  70      26.123  44.835 -17.429  1.00  0.00      LA0  C
ATOM    620  CZ  TYR A  70      25.825  44.059 -18.569  1.00  0.00      LA0  C
ATOM    621  OH  TYR A  70      26.610  42.966 -18.871  1.00  0.00      LA0  O
ATOM    622  HH  TYR A  70      27.497  43.304 -19.027  1.00  0.00      LA0  H
ATOM    623  C   TYR A  70      22.579  49.670 -18.323  1.00  0.00      LA0  C
ATOM    624  O   TYR A  70      22.609  50.768 -17.776  1.00  0.00      LA0  O
ATOM    625  N   ALA A  71      21.535  49.197 -19.010  1.00  0.00      LA0  N
ATOM    626  H   ALA A  71      21.608  48.329 -19.503  1.00  0.00      LA0  H
ATOM    627  CA  ALA A  71      20.254  49.875 -18.911  1.00  0.00      LA0  C
ATOM    628  CB  ALA A  71      19.630  50.020 -20.296  1.00  0.00      LA0  C
ATOM    629  C   ALA A  71      19.321  49.082 -18.016  1.00  0.00      LA0  C
ATOM    630  O   ALA A  71      18.873  47.993 -18.356  1.00  0.00      LA0  O
ATOM    631  N   PRO A  72      19.055  49.660 -16.821  1.00  0.00      LA0  N
ATOM    632  CD  PRO A  72      19.650  50.879 -16.289  1.00  0.00      LA0  C
ATOM    633  CA  PRO A  72      18.139  49.014 -15.873  1.00  0.00      LA0  C
ATOM    634  CB  PRO A  72      18.232  49.923 -14.642  1.00  0.00      LA0  C
ATOM    635  CG  PRO A  72      19.544  50.689 -14.784  1.00  0.00      LA0  C
ATOM    636  C   PRO A  72      16.710  48.869 -16.383  1.00  0.00      LA0  C
ATOM    637  O   PRO A  72      16.026  47.883 -16.150  1.00  0.00      LA0  O
ATOM    638  N   VAL A  73      16.284  49.933 -17.076  1.00  0.00      LA0  N
ATOM    639  H   VAL A  73      16.918  50.668 -17.307  1.00  0.00      LA0  H
ATOM    640  CA  VAL A  73      15.015  49.860 -17.795  1.00  0.00      LA0  C
ATOM    641  CB  VAL A  73      14.094  51.025 -17.399  1.00  0.00      LA0  C
ATOM    642  CG1 VAL A  73      13.589  50.856 -15.968  1.00  0.00      LA0  C
ATOM    643  CG2 VAL A  73      14.761  52.389 -17.595  1.00  0.00      LA0  C
ATOM    644  C   VAL A  73      15.345  49.910 -19.270  1.00  0.00      LA0  C
ATOM    645  O   VAL A  73      16.462  50.278 -19.621  1.00  0.00      LA0  O
ATOM    646  N   SER A  74      14.373  49.536 -20.105  1.00  0.00      LA0  N
ATOM    647  H   SER A  74      13.429  49.376 -19.803  1.00  0.00      LA0  H
ATOM    648  CA  SER A  74      14.686  49.696 -21.520  1.00  0.00      LA0  C
ATOM    649  CB  SER A  74      13.899  48.692 -22.366  1.00  0.00      LA0  C
ATOM    650  OG  SER A  74      13.812  47.432 -21.686  1.00  0.00      LA0  O
ATOM    651  HG  SER A  74      13.080  47.549 -21.074  1.00  0.00      LA0  H
ATOM    652  C   SER A  74      14.426  51.120 -21.968  1.00  0.00      LA0  C
ATOM    653  O   SER A  74      13.929  51.945 -21.208  1.00  0.00      LA0  O
ATOM    654  N   GLY A  75      14.771  51.385 -23.228  1.00  0.00      LA0  N
ATOM    655  H   GLY A  75      15.287  50.736 -23.789  1.00  0.00      LA0  H
ATOM    656  CA  GLY A  75      14.359  52.678 -23.740  1.00  0.00      LA0  C
ATOM    657  C   GLY A  75      15.474  53.453 -24.398  1.00  0.00      LA0  C
ATOM    658  O   GLY A  75      16.470  52.914 -24.869  1.00  0.00      LA0  O
ATOM    659  N   GLU A  76      15.207  54.756 -24.443  1.00  0.00      LA0  N
ATOM    660  H   GLU A  76      14.490  55.100 -23.835  1.00  0.00      LA0  H
ATOM    661  CA  GLU A  76      15.929  55.661 -25.325  1.00  0.00      LA0  C
ATOM    662  CB  GLU A  76      14.852  56.470 -26.042  1.00  0.00      LA0  C
ATOM    663  CG  GLU A  76      15.233  57.448 -27.153  1.00  0.00      LA0  C
ATOM    664  CD  GLU A  76      13.939  58.101 -27.605  1.00  0.00      LA0  C
ATOM    665  OE1 GLU A  76      13.108  57.436 -28.221  1.00  0.00      LA0  O
ATOM    666  OE2 GLU A  76      13.687  59.253 -27.259  1.00  0.00      LA0  O
ATOM    667  C   GLU A  76      16.881  56.534 -24.534  1.00  0.00      LA0  C
ATOM    668  O   GLU A  76      16.522  57.117 -23.516  1.00  0.00      LA0  O
ATOM    669  N   ILE A  77      18.122  56.598 -25.022  1.00  0.00      LA0  N
ATOM    670  H   ILE A  77      18.333  56.131 -25.881  1.00  0.00      LA0  H
ATOM    671  CA  ILE A  77      19.089  57.442 -24.323  1.00  0.00      LA0  C
ATOM    672  CB  ILE A  77      20.535  57.058 -24.672  1.00  0.00      LA0  C
ATOM    673  CG2 ILE A  77      21.517  57.814 -23.770  1.00  0.00      LA0  C
ATOM    674  CG1 ILE A  77      20.775  55.542 -24.669  1.00  0.00      LA0  C
ATOM    675  CD1 ILE A  77      20.556  54.858 -23.319  1.00  0.00      LA0  C
ATOM    676  C   ILE A  77      18.852  58.903 -24.648  1.00  0.00      LA0  C
ATOM    677  O   ILE A  77      19.182  59.376 -25.727  1.00  0.00      LA0  O
ATOM    678  N   VAL A  78      18.245  59.595 -23.682  1.00  0.00      LA0  N
ATOM    679  H   VAL A  78      18.067  59.170 -22.793  1.00  0.00      LA0  H
ATOM    680  CA  VAL A  78      17.926  60.984 -24.003  1.00  0.00      LA0  C
ATOM    681  CB  VAL A  78      16.542  61.378 -23.475  1.00  0.00      LA0  C
ATOM    682  CG1 VAL A  78      15.461  60.647 -24.270  1.00  0.00      LA0  C
ATOM    683  CG2 VAL A  78      16.403  61.170 -21.964  1.00  0.00      LA0  C
ATOM    684  C   VAL A  78      18.981  62.002 -23.616  1.00  0.00      LA0  C
ATOM    685  O   VAL A  78      19.033  63.102 -24.148  1.00  0.00      LA0  O
ATOM    686  N   ALA A  79      19.836  61.592 -22.668  1.00  0.00      LA0  N
ATOM    687  H   ALA A  79      19.751  60.697 -22.224  1.00  0.00      LA0  H
ATOM    688  CA  ALA A  79      20.917  62.504 -22.312  1.00  0.00      LA0  C
ATOM    689  CB  ALA A  79      20.486  63.472 -21.206  1.00  0.00      LA0  C
ATOM    690  C   ALA A  79      22.110  61.727 -21.824  1.00  0.00      LA0  C
ATOM    691  O   ALA A  79      21.978  60.596 -21.373  1.00  0.00      LA0  O
ATOM    692  N   VAL A  80      23.272  62.376 -21.924  1.00  0.00      LA0  N
ATOM    693  H   VAL A  80      23.329  63.312 -22.274  1.00  0.00      LA0  H
ATOM    694  CA  VAL A  80      24.465  61.790 -21.321  1.00  0.00      LA0  C
ATOM    695  CB  VAL A  80      25.450  61.277 -22.382  1.00  0.00      LA0  C
ATOM    696  CG1 VAL A  80      24.891  60.040 -23.070  1.00  0.00      LA0  C
ATOM    697  CG2 VAL A  80      25.863  62.359 -23.387  1.00  0.00      LA0  C
ATOM    698  C   VAL A  80      25.124  62.838 -20.463  1.00  0.00      LA0  C
ATOM    699  O   VAL A  80      24.798  64.012 -20.564  1.00  0.00      LA0  O
ATOM    700  N   ASN A  81      26.060  62.373 -19.637  1.00  0.00      LA0  N
ATOM    701  H   ASN A  81      26.245  61.391 -19.566  1.00  0.00      LA0  H
ATOM    702  CA  ASN A  81      26.920  63.347 -18.976  1.00  0.00      LA0  C
ATOM    703  CB  ASN A  81      27.253  62.846 -17.574  1.00  0.00      LA0  C
ATOM    704  CG  ASN A  81      28.044  63.858 -16.766  1.00  0.00      LA0  C
ATOM    705  OD1 ASN A  81      28.509  64.881 -17.248  1.00  0.00      LA0  O
ATOM    706  ND2 ASN A  81      28.152  63.519 -15.480  1.00  0.00      LA0  N
ATOM    707 HD21 ASN A  81      27.787  62.636 -15.179  1.00  0.00      LA0  H
ATOM    708 HD22 ASN A  81      28.574  64.100 -14.783  1.00  0.00      LA0  H
ATOM    709  C   ASN A  81      28.164  63.558 -19.810  1.00  0.00      LA0  C
ATOM    710  O   ASN A  81      29.161  62.862 -19.664  1.00  0.00      LA0  O
ATOM    711  N   ASP A  82      28.039  64.524 -20.728  1.00  0.00      LA0  N
ATOM    712  H   ASP A  82      27.245  65.141 -20.721  1.00  0.00      LA0  H
ATOM    713  CA  ASP A  82      29.111  64.808 -21.687  1.00  0.00      LA0  C
ATOM    714  CB  ASP A  82      28.718  66.003 -22.568  1.00  0.00      LA0  C
ATOM    715  CG  ASP A  82      28.263  67.164 -21.701  1.00  0.00      LA0  C
ATOM    716  OD1 ASP A  82      29.101  67.959 -21.290  1.00  0.00      LA0  O
ATOM    717  OD2 ASP A  82      27.074  67.233 -21.399  1.00  0.00      LA0  O
ATOM    718  C   ASP A  82      30.487  65.000 -21.065  1.00  0.00      LA0  C
ATOM    719  O   ASP A  82      31.489  64.448 -21.515  1.00  0.00      LA0  O
ATOM    720  N   ALA A  83      30.466  65.744 -19.947  1.00  0.00      LA0  N
ATOM    721  H   ALA A  83      29.638  66.298 -19.824  1.00  0.00      LA0  H
ATOM    722  CA  ALA A  83      31.670  65.974 -19.147  1.00  0.00      LA0  C
ATOM    723  CB  ALA A  83      31.310  66.670 -17.834  1.00  0.00      LA0  C
ATOM    724  C   ALA A  83      32.520  64.753 -18.825  1.00  0.00      LA0  C
ATOM    725  O   ALA A  83      33.731  64.845 -18.681  1.00  0.00      LA0  O
ATOM    726  N   LEU A  84      31.856  63.588 -18.742  1.00  0.00      LA0  N
ATOM    727  H   LEU A  84      30.871  63.561 -18.921  1.00  0.00      LA0  H
ATOM    728  CA  LEU A  84      32.613  62.368 -18.443  1.00  0.00      LA0  C
ATOM    729  CB  LEU A  84      31.681  61.182 -18.220  1.00  0.00      LA0  C
ATOM    730  CG  LEU A  84      30.764  61.344 -17.010  1.00  0.00      LA0  C
ATOM    731  CD1 LEU A  84      29.831  60.146 -16.869  1.00  0.00      LA0  C
ATOM    732  CD2 LEU A  84      31.540  61.612 -15.722  1.00  0.00      LA0  C
ATOM    733  C   LEU A  84      33.700  61.972 -19.431  1.00  0.00      LA0  C
ATOM    734  O   LEU A  84      34.565  61.158 -19.129  1.00  0.00      LA0  O
ATOM    735  N   SER A  85      33.633  62.596 -20.616  1.00  0.00      LA0  N
ATOM    736  H   SER A  85      32.866  63.200 -20.831  1.00  0.00      LA0  H
ATOM    737  CA  SER A  85      34.734  62.430 -21.562  1.00  0.00      LA0  C
ATOM    738  CB  SER A  85      34.365  63.089 -22.894  1.00  0.00      LA0  C
ATOM    739  OG  SER A  85      32.996  62.801 -23.212  1.00  0.00      LA0  O
ATOM    740  HG  SER A  85      32.477  63.484 -22.791  1.00  0.00      LA0  H
ATOM    741  C   SER A  85      36.061  62.969 -21.042  1.00  0.00      LA0  C
ATOM    742  O   SER A  85      37.062  62.270 -20.938  1.00  0.00      LA0  O
ATOM    743  N   ASP A  86      35.995  64.260 -20.698  1.00  0.00      LA0  N
ATOM    744  H   ASP A  86      35.175  64.809 -20.863  1.00  0.00      LA0  H
ATOM    745  CA  ASP A  86      37.205  64.972 -20.290  1.00  0.00      LA0  C
ATOM    746  CB  ASP A  86      37.097  66.451 -20.684  1.00  0.00      LA0  C
ATOM    747  CG  ASP A  86      36.774  66.594 -22.163  1.00  0.00      LA0  C
ATOM    748  OD1 ASP A  86      35.614  66.409 -22.532  1.00  0.00      LA0  O
ATOM    749  OD2 ASP A  86      37.680  66.892 -22.938  1.00  0.00      LA0  O
ATOM    750  C   ASP A  86      37.513  64.843 -18.811  1.00  0.00      LA0  C
ATOM    751  O   ASP A  86      38.626  65.058 -18.342  1.00  0.00      LA0  O
ATOM    752  N   SER A  87      36.462  64.468 -18.074  1.00  0.00      LA0  N
ATOM    753  H   SER A  87      35.552  64.435 -18.484  1.00  0.00      LA0  H
ATOM    754  CA  SER A  87      36.641  64.223 -16.647  1.00  0.00      LA0  C
ATOM    755  CB  SER A  87      36.344  65.513 -15.878  1.00  0.00      LA0  C
ATOM    756  OG  SER A  87      37.080  66.592 -16.481  1.00  0.00      LA0  O
ATOM    757  HG  SER A  87      37.881  66.188 -16.810  1.00  0.00      LA0  H
ATOM    758  C   SER A  87      35.833  63.027 -16.152  1.00  0.00      LA0  C
ATOM    759  O   SER A  87      34.724  63.127 -15.636  1.00  0.00      LA0  O
ATOM    760  N   PRO A  88      36.423  61.831 -16.389  1.00  0.00      LA0  N
ATOM    761  CD  PRO A  88      37.712  61.601 -17.040  1.00  0.00      LA0  C
ATOM    762  CA  PRO A  88      35.722  60.593 -16.032  1.00  0.00      LA0  C
ATOM    763  CB  PRO A  88      36.525  59.545 -16.808  1.00  0.00      LA0  C
ATOM    764  CG  PRO A  88      37.942  60.106 -16.908  1.00  0.00      LA0  C
ATOM    765  C   PRO A  88      35.628  60.316 -14.534  1.00  0.00      LA0  C
ATOM    766  O   PRO A  88      34.692  59.685 -14.047  1.00  0.00      LA0  O
ATOM    767  N   GLU A  89      36.647  60.808 -13.817  1.00  0.00      LA0  N
ATOM    768  H   GLU A  89      37.305  61.435 -14.245  1.00  0.00      LA0  H
ATOM    769  CA  GLU A  89      36.761  60.583 -12.376  1.00  0.00      LA0  C
ATOM    770  CB  GLU A  89      38.096  61.148 -11.859  1.00  0.00      LA0  C
ATOM    771  CG  GLU A  89      38.208  62.680 -11.750  1.00  0.00      LA0  C
ATOM    772  CD  GLU A  89      37.795  63.344 -13.050  1.00  0.00      LA0  C
ATOM    773  OE1 GLU A  89      38.476  63.172 -14.056  1.00  0.00      LA0  O
ATOM    774  OE2 GLU A  89      36.738  63.964 -13.074  1.00  0.00      LA0  O
ATOM    775  C   GLU A  89      35.578  61.059 -11.546  1.00  0.00      LA0  C
ATOM    776  O   GLU A  89      35.320  60.558 -10.456  1.00  0.00      LA0  O
ATOM    777  N   LEU A  90      34.810  61.988 -12.145  1.00  0.00      LA0  N
ATOM    778  H   LEU A  90      35.238  62.513 -12.889  1.00  0.00      LA0  H
ATOM    779  CA  LEU A  90      33.525  62.386 -11.566  1.00  0.00      LA0  C
ATOM    780  CB  LEU A  90      32.720  63.245 -12.541  1.00  0.00      LA0  C
ATOM    781  CG  LEU A  90      33.362  64.591 -12.876  1.00  0.00      LA0  C
ATOM    782  CD1 LEU A  90      32.580  65.325 -13.967  1.00  0.00      LA0  C
ATOM    783  CD2 LEU A  90      33.566  65.459 -11.632  1.00  0.00      LA0  C
ATOM    784  C   LEU A  90      32.645  61.254 -11.055  1.00  0.00      LA0  C
ATOM    785  O   LEU A  90      31.967  61.378 -10.042  1.00  0.00      LA0  O
ATOM    786  N   VAL A  91      32.689  60.123 -11.786  1.00  0.00      LA0  N
ATOM    787  H   VAL A  91      33.296  60.074 -12.584  1.00  0.00      LA0  H
ATOM    788  CA  VAL A  91      31.920  58.971 -11.304  1.00  0.00      LA0  C
ATOM    789  CB  VAL A  91      31.880  57.854 -12.360  1.00  0.00      LA0  C
ATOM    790  CG1 VAL A  91      30.994  56.680 -11.933  1.00  0.00      LA0  C
ATOM    791  CG2 VAL A  91      31.413  58.401 -13.706  1.00  0.00      LA0  C
ATOM    792  C   VAL A  91      32.409  58.437  -9.962  1.00  0.00      LA0  C
ATOM    793  O   VAL A  91      31.641  58.073  -9.080  1.00  0.00      LA0  O
ATOM    794  N   ASN A  92      33.742  58.426  -9.840  1.00  0.00      LA0  N
ATOM    795  H   ASN A  92      34.325  58.824 -10.551  1.00  0.00      LA0  H
ATOM    796  CA  ASN A  92      34.324  57.967  -8.579  1.00  0.00      LA0  C
ATOM    797  CB  ASN A  92      35.831  57.712  -8.688  1.00  0.00      LA0  C
ATOM    798  CG  ASN A  92      36.132  56.705  -9.777  1.00  0.00      LA0  C
ATOM    799  OD1 ASN A  92      36.408  57.062 -10.915  1.00  0.00      LA0  O
ATOM    800  ND2 ASN A  92      36.095  55.429  -9.386  1.00  0.00      LA0  N
ATOM    801 HD21 ASN A  92      35.769  55.166  -8.474  1.00  0.00      LA0  H
ATOM    802 HD22 ASN A  92      36.396  54.700 -10.004  1.00  0.00      LA0  H
ATOM    803  C   ASN A  92      34.059  58.898  -7.412  1.00  0.00      LA0  C
ATOM    804  O   ASN A  92      33.847  58.472  -6.284  1.00  0.00      LA0  O
ATOM    805  N   SER A  93      34.062  60.201  -7.730  1.00  0.00      LA0  N
ATOM    806  H   SER A  93      34.276  60.535  -8.652  1.00  0.00      LA0  H
ATOM    807  CA  SER A  93      33.759  61.154  -6.664  1.00  0.00      LA0  C
ATOM    808  CB  SER A  93      34.224  62.546  -7.090  1.00  0.00      LA0  C
ATOM    809  OG  SER A  93      33.977  62.726  -8.489  1.00  0.00      LA0  O
ATOM    810  HG  SER A  93      33.091  63.061  -8.585  1.00  0.00      LA0  H
ATOM    811  C   SER A  93      32.303  61.169  -6.227  1.00  0.00      LA0  C
ATOM    812  O   SER A  93      31.972  61.176  -5.048  1.00  0.00      LA0  O
ATOM    813  N   GLU A  94      31.439  61.183  -7.249  1.00  0.00      LA0  N
ATOM    814  H   GLU A  94      31.770  61.138  -8.192  1.00  0.00      LA0  H
ATOM    815  CA  GLU A  94      30.013  61.289  -6.958  1.00  0.00      LA0  C
ATOM    816  CB  GLU A  94      29.473  62.672  -7.289  1.00  0.00      LA0  C
ATOM    817  CG  GLU A  94      29.987  63.885  -6.530  1.00  0.00      LA0  C
ATOM    818  CD  GLU A  94      29.226  65.060  -7.099  1.00  0.00      LA0  C
ATOM    819  OE1 GLU A  94      28.061  65.233  -6.746  1.00  0.00      LA0  O
ATOM    820  OE2 GLU A  94      29.773  65.761  -7.944  1.00  0.00      LA0  O
ATOM    821  C   GLU A  94      29.161  60.320  -7.753  1.00  0.00      LA0  C
ATOM    822  O   GLU A  94      28.433  60.714  -8.661  1.00  0.00      LA0  O
ATOM    823  N   PRO A  95      29.201  59.028  -7.364  1.00  0.00      LA0  N
ATOM    824  CD  PRO A  95      29.892  58.455  -6.214  1.00  0.00      LA0  C
ATOM    825  CA  PRO A  95      28.466  58.031  -8.156  1.00  0.00      LA0  C
ATOM    826  CB  PRO A  95      28.786  56.722  -7.426  1.00  0.00      LA0  C
ATOM    827  CG  PRO A  95      29.178  57.130  -6.007  1.00  0.00      LA0  C
ATOM    828  C   PRO A  95      26.976  58.313  -8.282  1.00  0.00      LA0  C
ATOM    829  O   PRO A  95      26.345  58.022  -9.287  1.00  0.00      LA0  O
ATOM    830  N   TYR A  96      26.432  58.896  -7.202  1.00  0.00      LA0  N
ATOM    831  H   TYR A  96      27.014  59.156  -6.434  1.00  0.00      LA0  H
ATOM    832  CA  TYR A  96      24.987  59.113  -7.179  1.00  0.00      LA0  C
ATOM    833  CB  TYR A  96      24.459  58.861  -5.760  1.00  0.00      LA0  C
ATOM    834  CG  TYR A  96      24.859  57.482  -5.274  1.00  0.00      LA0  C
ATOM    835  CD1 TYR A  96      24.335  56.351  -5.928  1.00  0.00      LA0  C
ATOM    836  CE1 TYR A  96      24.689  55.069  -5.482  1.00  0.00      LA0  C
ATOM    837  CD2 TYR A  96      25.740  57.359  -4.178  1.00  0.00      LA0  C
ATOM    838  CE2 TYR A  96      26.090  56.074  -3.724  1.00  0.00      LA0  C
ATOM    839  CZ  TYR A  96      25.558  54.946  -4.383  1.00  0.00      LA0  C
ATOM    840  OH  TYR A  96      25.893  53.677  -3.954  1.00  0.00      LA0  O
ATOM    841  HH  TYR A  96      25.812  53.653  -2.996  1.00  0.00      LA0  H
ATOM    842  C   TYR A  96      24.508  60.461  -7.707  1.00  0.00      LA0  C
ATOM    843  O   TYR A  96      23.307  60.724  -7.809  1.00  0.00      LA0  O
ATOM    844  N   ALA A  97      25.498  61.319  -8.005  1.00  0.00      LA0  N
ATOM    845  H   ALA A  97      26.458  61.036  -8.035  1.00  0.00      LA0  H
ATOM    846  CA  ALA A  97      25.137  62.691  -8.350  1.00  0.00      LA0  C
ATOM    847  CB  ALA A  97      25.243  63.600  -7.121  1.00  0.00      LA0  C
ATOM    848  C   ALA A  97      25.915  63.220  -9.546  1.00  0.00      LA0  C
ATOM    849  O   ALA A  97      25.571  62.888 -10.672  1.00  0.00      LA0  O
ATOM    850  N   GLY A  98      26.967  64.025  -9.302  1.00  0.00      LA0  N
ATOM    851  H   GLY A  98      27.270  64.308  -8.385  1.00  0.00      LA0  H
ATOM    852  CA  GLY A  98      27.691  64.619 -10.432  1.00  0.00      LA0  C
ATOM    853  C   GLY A  98      28.252  63.635 -11.447  1.00  0.00      LA0  C
ATOM    854  O   GLY A  98      28.295  63.883 -12.647  1.00  0.00      LA0  O
ATOM    855  N   GLY A  99      28.649  62.471 -10.916  1.00  0.00      LA0  N
ATOM    856  H   GLY A  99      28.565  62.300  -9.934  1.00  0.00      LA0  H
ATOM    857  CA  GLY A  99      29.105  61.424 -11.822  1.00  0.00      LA0  C
ATOM    858  C   GLY A  99      28.023  60.478 -12.309  1.00  0.00      LA0  C
ATOM    859  O   GLY A  99      28.250  59.294 -12.530  1.00  0.00      LA0  O
ATOM    860  N   TRP A 100      26.826  61.056 -12.505  1.00  0.00      LA0  N
ATOM    861  H   TRP A 100      26.672  62.009 -12.247  1.00  0.00      LA0  H
ATOM    862  CA  TRP A 100      25.825  60.311 -13.265  1.00  0.00      LA0  C
ATOM    863  CB  TRP A 100      24.468  61.033 -13.245  1.00  0.00      LA0  C
ATOM    864  CG  TRP A 100      24.483  62.325 -14.043  1.00  0.00      LA0  C
ATOM    865  CD2 TRP A 100      23.923  62.563 -15.352  1.00  0.00      LA0  C
ATOM    866  CE2 TRP A 100      24.186  63.933 -15.690  1.00  0.00      LA0  C
ATOM    867  CE3 TRP A 100      23.232  61.737 -16.266  1.00  0.00      LA0  C
ATOM    868  CD1 TRP A 100      25.046  63.554 -13.663  1.00  0.00      LA0  C
ATOM    869  NE1 TRP A 100      24.876  64.500 -14.624  1.00  0.00      LA0  N
ATOM    870  HE1 TRP A 100      25.206  65.422 -14.578  1.00  0.00      LA0  H
ATOM    871  CZ2 TRP A 100      23.744  64.453 -16.925  1.00  0.00      LA0  C
ATOM    872  CZ3 TRP A 100      22.799  62.269 -17.499  1.00  0.00      LA0  C
ATOM    873  CH2 TRP A 100      23.052  63.618 -17.827  1.00  0.00      LA0  C
ATOM    874  C   TRP A 100      26.303  60.071 -14.685  1.00  0.00      LA0  C
ATOM    875  O   TRP A 100      27.092  60.841 -15.215  1.00  0.00      LA0  O
ATOM    876  N   ILE A 101      25.821  58.973 -15.263  1.00  0.00      LA0  N
ATOM    877  H   ILE A 101      25.132  58.418 -14.801  1.00  0.00      LA0  H
ATOM    878  CA  ILE A 101      26.338  58.649 -16.587  1.00  0.00      LA0  C
ATOM    879  CB  ILE A 101      26.770  57.175 -16.625  1.00  0.00      LA0  C
ATOM    880  CG2 ILE A 101      27.307  56.755 -17.999  1.00  0.00      LA0  C
ATOM    881  CG1 ILE A 101      27.794  56.931 -15.507  1.00  0.00      LA0  C
ATOM    882  CD1 ILE A 101      28.156  55.467 -15.267  1.00  0.00      LA0  C
ATOM    883  C   ILE A 101      25.383  59.023 -17.707  1.00  0.00      LA0  C
ATOM    884  O   ILE A 101      25.735  59.730 -18.645  1.00  0.00      LA0  O
ATOM    885  N   PHE A 102      24.144  58.535 -17.567  1.00  0.00      LA0  N
ATOM    886  H   PHE A 102      23.860  58.009 -16.761  1.00  0.00      LA0  H
ATOM    887  CA  PHE A 102      23.193  58.863 -18.625  1.00  0.00      LA0  C
ATOM    888  CB  PHE A 102      23.298  57.891 -19.818  1.00  0.00      LA0  C
ATOM    889  CG  PHE A 102      22.826  56.485 -19.513  1.00  0.00      LA0  C
ATOM    890  CD1 PHE A 102      23.649  55.605 -18.778  1.00  0.00      LA0  C
ATOM    891  CD2 PHE A 102      21.569  56.068 -20.002  1.00  0.00      LA0  C
ATOM    892  CE1 PHE A 102      23.223  54.281 -18.557  1.00  0.00      LA0  C
ATOM    893  CE2 PHE A 102      21.144  54.743 -19.784  1.00  0.00      LA0  C
ATOM    894  CZ  PHE A 102      21.982  53.857 -19.078  1.00  0.00      LA0  C
ATOM    895  C   PHE A 102      21.780  58.999 -18.107  1.00  0.00      LA0  C
ATOM    896  O   PHE A 102      21.486  58.659 -16.970  1.00  0.00      LA0  O
ATOM    897  N   LYS A 103      20.920  59.519 -18.982  1.00  0.00      LA0  N
ATOM    898  H   LYS A 103      21.230  59.769 -19.899  1.00  0.00      LA0  H
ATOM    899  CA  LYS A 103      19.504  59.566 -18.655  1.00  0.00      LA0  C
ATOM    900  CB  LYS A 103      19.001  61.004 -18.593  1.00  0.00      LA0  C
ATOM    901  CG  LYS A 103      19.195  61.656 -17.227  1.00  0.00      LA0  C
ATOM    902  CD  LYS A 103      18.836  63.140 -17.260  1.00  0.00      LA0  C
ATOM    903  CE  LYS A 103      18.769  63.785 -15.875  1.00  0.00      LA0  C
ATOM    904  NZ  LYS A 103      17.603  63.289 -15.131  1.00  0.00      LA0  N
ATOM    905  HZ1 LYS A 103      17.615  63.694 -14.172  1.00  0.00      LA0  H
ATOM    906  HZ2 LYS A 103      16.709  63.574 -15.594  1.00  0.00      LA0  H
ATOM    907  HZ3 LYS A 103      17.624  62.254 -15.029  1.00  0.00      LA0  H
ATOM    908  C   LYS A 103      18.736  58.806 -19.702  1.00  0.00      LA0  C
ATOM    909  O   LYS A 103      18.809  59.091 -20.894  1.00  0.00      LA0  O
ATOM    910  N   ILE A 104      18.007  57.815 -19.196  1.00  0.00      LA0  N
ATOM    911  H   ILE A 104      17.969  57.656 -18.208  1.00  0.00      LA0  H
ATOM    912  CA  ILE A 104      17.185  57.050 -20.117  1.00  0.00      LA0  C
ATOM    913  CB  ILE A 104      17.526  55.551 -19.994  1.00  0.00      LA0  C
ATOM    914  CG2 ILE A 104      17.224  54.998 -18.601  1.00  0.00      LA0  C
ATOM    915  CG1 ILE A 104      16.910  54.708 -21.113  1.00  0.00      LA0  C
ATOM    916  CD1 ILE A 104      17.432  53.270 -21.125  1.00  0.00      LA0  C
ATOM    917  C   ILE A 104      15.711  57.368 -19.932  1.00  0.00      LA0  C
ATOM    918  O   ILE A 104      15.184  57.502 -18.833  1.00  0.00      LA0  O
ATOM    919  N   LYS A 105      15.071  57.515 -21.088  1.00  0.00      LA0  N
ATOM    920  H   LYS A 105      15.592  57.389 -21.932  1.00  0.00      LA0  H
ATOM    921  CA  LYS A 105      13.618  57.495 -21.144  1.00  0.00      LA0  C
ATOM    922  CB  LYS A 105      13.235  58.266 -22.404  1.00  0.00      LA0  C
ATOM    923  CG  LYS A 105      11.856  58.063 -23.030  1.00  0.00      LA0  C
ATOM    924  CD  LYS A 105      11.972  58.563 -24.467  1.00  0.00      LA0  C
ATOM    925  CE  LYS A 105      10.791  58.294 -25.394  1.00  0.00      LA0  C
ATOM    926  NZ  LYS A 105      11.260  58.519 -26.767  1.00  0.00      LA0  N
ATOM    927  HZ1 LYS A 105      10.522  58.696 -27.466  1.00  0.00      LA0  H
ATOM    928  HZ2 LYS A 105      11.982  59.273 -26.816  1.00  0.00      LA0  H
ATOM    929  HZ3 LYS A 105      11.828  57.707 -27.094  1.00  0.00      LA0  H
ATOM    930  C   LYS A 105      13.220  56.037 -21.223  1.00  0.00      LA0  C
ATOM    931  O   LYS A 105      13.604  55.344 -22.155  1.00  0.00      LA0  O
ATOM    932  N   ALA A 106      12.482  55.605 -20.193  1.00  0.00      LA0  N
ATOM    933  H   ALA A 106      12.144  56.241 -19.504  1.00  0.00      LA0  H
ATOM    934  CA  ALA A 106      12.092  54.197 -20.187  1.00  0.00      LA0  C
ATOM    935  CB  ALA A 106      11.452  53.823 -18.851  1.00  0.00      LA0  C
ATOM    936  C   ALA A 106      11.111  53.865 -21.291  1.00  0.00      LA0  C
ATOM    937  O   ALA A 106      10.513  54.751 -21.894  1.00  0.00      LA0  O
ATOM    938  N   SER A 107      10.947  52.556 -21.498  1.00  0.00      LA0  N
ATOM    939  H   SER A 107      11.524  51.888 -21.019  1.00  0.00      LA0  H
ATOM    940  CA  SER A 107       9.818  52.116 -22.311  1.00  0.00      LA0  C
ATOM    941  CB  SER A 107       9.959  50.638 -22.675  1.00  0.00      LA0  C
ATOM    942  OG  SER A 107      11.314  50.221 -22.486  1.00  0.00      LA0  O
ATOM    943  HG  SER A 107      11.357  49.896 -21.578  1.00  0.00      LA0  H
ATOM    944  C   SER A 107       8.495  52.338 -21.603  1.00  0.00      LA0  C
ATOM    945  O   SER A 107       7.538  52.866 -22.157  1.00  0.00      LA0  O
ATOM    946  N   ASP A 108       8.518  51.921 -20.329  1.00  0.00      LA0  N
ATOM    947  H   ASP A 108       9.328  51.470 -19.938  1.00  0.00      LA0  H
ATOM    948  CA  ASP A 108       7.345  52.106 -19.482  1.00  0.00      LA0  C
ATOM    949  CB  ASP A 108       6.441  50.861 -19.575  1.00  0.00      LA0  C
ATOM    950  CG  ASP A 108       5.088  50.983 -18.870  1.00  0.00      LA0  C
ATOM    951  OD1 ASP A 108       4.859  51.907 -18.097  1.00  0.00      LA0  O
ATOM    952  OD2 ASP A 108       4.260  50.099 -19.056  1.00  0.00      LA0  O
ATOM    953  C   ASP A 108       7.832  52.350 -18.070  1.00  0.00      LA0  C
ATOM    954  O   ASP A 108       8.829  51.796 -17.624  1.00  0.00      LA0  O
ATOM    955  N   GLU A 109       7.087  53.208 -17.368  1.00  0.00      LA0  N
ATOM    956  H   GLU A 109       6.214  53.462 -17.788  1.00  0.00      LA0  H
ATOM    957  CA  GLU A 109       7.358  53.404 -15.944  1.00  0.00      LA0  C
ATOM    958  CB  GLU A 109       6.351  54.407 -15.372  1.00  0.00      LA0  C
ATOM    959  CG  GLU A 109       6.220  55.716 -16.168  1.00  0.00      LA0  C
ATOM    960  CD  GLU A 109       7.270  56.736 -15.767  1.00  0.00      LA0  C
ATOM    961  OE1 GLU A 109       6.956  57.628 -14.986  1.00  0.00      LA0  O
ATOM    962  OE2 GLU A 109       8.404  56.679 -16.237  1.00  0.00      LA0  O
ATOM    963  C   GLU A 109       7.322  52.094 -15.155  1.00  0.00      LA0  C
ATOM    964  O   GLU A 109       8.062  51.881 -14.200  1.00  0.00      LA0  O
ATOM    965  N   SER A 110       6.440  51.191 -15.627  1.00  0.00      LA0  N
ATOM    966  H   SER A 110       5.890  51.397 -16.441  1.00  0.00      LA0  H
ATOM    967  CA  SER A 110       6.305  49.897 -14.960  1.00  0.00      LA0  C
ATOM    968  CB  SER A 110       5.169  49.090 -15.595  1.00  0.00      LA0  C
ATOM    969  OG  SER A 110       5.525  48.699 -16.922  1.00  0.00      LA0  O
ATOM    970  HG  SER A 110       5.012  49.242 -17.528  1.00  0.00      LA0  H
ATOM    971  C   SER A 110       7.576  49.061 -14.859  1.00  0.00      LA0  C
ATOM    972  O   SER A 110       7.748  48.258 -13.946  1.00  0.00      LA0  O
ATOM    973  N   GLU A 111       8.497  49.315 -15.813  1.00  0.00      LA0  N
ATOM    974  H   GLU A 111       8.298  49.977 -16.539  1.00  0.00      LA0  H
ATOM    975  CA  GLU A 111       9.766  48.582 -15.803  1.00  0.00      LA0  C
ATOM    976  CB  GLU A 111      10.659  49.001 -16.974  1.00  0.00      LA0  C
ATOM    977  CG  GLU A 111      10.063  48.781 -18.367  1.00  0.00      LA0  C
ATOM    978  CD  GLU A 111      11.063  49.210 -19.426  1.00  0.00      LA0  C
ATOM    979  OE1 GLU A 111      11.285  50.401 -19.607  1.00  0.00      LA0  O
ATOM    980  OE2 GLU A 111      11.622  48.355 -20.101  1.00  0.00      LA0  O
ATOM    981  C   GLU A 111      10.549  48.652 -14.494  1.00  0.00      LA0  C
ATOM    982  O   GLU A 111      11.348  47.778 -14.172  1.00  0.00      LA0  O
ATOM    983  N   LEU A 112      10.247  49.709 -13.713  1.00  0.00      LA0  N
ATOM    984  H   LEU A 112       9.602  50.398 -14.053  1.00  0.00      LA0  H
ATOM    985  CA  LEU A 112      10.794  49.817 -12.357  1.00  0.00      LA0  C
ATOM    986  CB  LEU A 112      10.200  51.021 -11.631  1.00  0.00      LA0  C
ATOM    987  CG  LEU A 112      10.706  52.363 -12.153  1.00  0.00      LA0  C
ATOM    988  CD1 LEU A 112       9.947  53.529 -11.519  1.00  0.00      LA0  C
ATOM    989  CD2 LEU A 112      12.218  52.499 -11.973  1.00  0.00      LA0  C
ATOM    990  C   LEU A 112      10.665  48.594 -11.459  1.00  0.00      LA0  C
ATOM    991  O   LEU A 112      11.502  48.350 -10.591  1.00  0.00      LA0  O
ATOM    992  N   GLU A 113       9.601  47.812 -11.689  1.00  0.00      LA0  N
ATOM    993  H   GLU A 113       8.925  48.012 -12.402  1.00  0.00      LA0  H
ATOM    994  CA  GLU A 113       9.483  46.669 -10.788  1.00  0.00      LA0  C
ATOM    995  CB  GLU A 113       8.039  46.454 -10.324  1.00  0.00      LA0  C
ATOM    996  CG  GLU A 113       7.478  47.690  -9.599  1.00  0.00      LA0  C
ATOM    997  CD  GLU A 113       8.488  48.228  -8.594  1.00  0.00      LA0  C
ATOM    998  OE1 GLU A 113       8.788  47.564  -7.605  1.00  0.00      LA0  O
ATOM    999  OE2 GLU A 113       9.049  49.294  -8.831  1.00  0.00      LA0  O
ATOM   1000  C   GLU A 113      10.196  45.398 -11.197  1.00  0.00      LA0  C
ATOM   1001  O   GLU A 113      10.117  44.359 -10.558  1.00  0.00      LA0  O
ATOM   1002  N   SER A 114      10.992  45.561 -12.259  1.00  0.00      LA0  N
ATOM   1003  H   SER A 114      10.930  46.362 -12.852  1.00  0.00      LA0  H
ATOM   1004  CA  SER A 114      12.061  44.586 -12.458  1.00  0.00      LA0  C
ATOM   1005  CB  SER A 114      12.545  44.651 -13.908  1.00  0.00      LA0  C
ATOM   1006  OG  SER A 114      11.464  45.057 -14.760  1.00  0.00      LA0  O
ATOM   1007  HG  SER A 114      11.547  46.002 -14.857  1.00  0.00      LA0  H
ATOM   1008  C   SER A 114      13.241  44.794 -11.511  1.00  0.00      LA0  C
ATOM   1009  O   SER A 114      14.134  43.969 -11.376  1.00  0.00      LA0  O
ATOM   1010  N   LEU A 115      13.227  45.985 -10.890  1.00  0.00      LA0  N
ATOM   1011  H   LEU A 115      12.434  46.590 -10.906  1.00  0.00      LA0  H
ATOM   1012  CA  LEU A 115      14.442  46.426 -10.221  1.00  0.00      LA0  C
ATOM   1013  CB  LEU A 115      14.813  47.812 -10.741  1.00  0.00      LA0  C
ATOM   1014  CG  LEU A 115      14.919  47.868 -12.263  1.00  0.00      LA0  C
ATOM   1015  CD1 LEU A 115      14.960  49.309 -12.750  1.00  0.00      LA0  C
ATOM   1016  CD2 LEU A 115      16.079  47.030 -12.803  1.00  0.00      LA0  C
ATOM   1017  C   LEU A 115      14.339  46.426  -8.713  1.00  0.00      LA0  C
ATOM   1018  O   LEU A 115      13.276  46.624  -8.125  1.00  0.00      LA0  O
ATOM   1019  N   LEU A 116      15.519  46.188  -8.129  1.00  0.00      LA0  N
ATOM   1020  H   LEU A 116      16.329  46.219  -8.717  1.00  0.00      LA0  H
ATOM   1021  CA  LEU A 116      15.688  46.081  -6.682  1.00  0.00      LA0  C
ATOM   1022  CB  LEU A 116      17.130  45.681  -6.330  1.00  0.00      LA0  C
ATOM   1023  CG  LEU A 116      17.568  44.225  -6.562  1.00  0.00      LA0  C
ATOM   1024  CD1 LEU A 116      17.591  43.792  -8.029  1.00  0.00      LA0  C
ATOM   1025  CD2 LEU A 116      18.929  43.971  -5.910  1.00  0.00      LA0  C
ATOM   1026  C   LEU A 116      15.372  47.383  -5.976  1.00  0.00      LA0  C
ATOM   1027  O   LEU A 116      15.467  48.467  -6.545  1.00  0.00      LA0  O
ATOM   1028  N   ASP A 117      14.996  47.217  -4.710  1.00  0.00      LA0  N
ATOM   1029  H   ASP A 117      14.898  46.319  -4.275  1.00  0.00      LA0  H
ATOM   1030  CA  ASP A 117      14.871  48.372  -3.833  1.00  0.00      LA0  C
ATOM   1031  CB  ASP A 117      13.708  48.132  -2.859  1.00  0.00      LA0  C
ATOM   1032  CG  ASP A 117      14.016  46.939  -1.971  1.00  0.00      LA0  C
ATOM   1033  OD1 ASP A 117      14.471  47.148  -0.854  1.00  0.00      LA0  O
ATOM   1034  OD2 ASP A 117      13.854  45.809  -2.417  1.00  0.00      LA0  O
ATOM   1035  C   ASP A 117      16.183  48.627  -3.102  1.00  0.00      LA0  C
ATOM   1036  O   ASP A 117      17.190  47.966  -3.350  1.00  0.00      LA0  O
ATOM   1037  N   ALA A 118      16.117  49.601  -2.177  1.00  0.00      LA0  N
ATOM   1038  H   ALA A 118      15.247  50.059  -2.013  1.00  0.00      LA0  H
ATOM   1039  CA  ALA A 118      17.285  49.886  -1.345  1.00  0.00      LA0  C
ATOM   1040  CB  ALA A 118      16.999  51.064  -0.409  1.00  0.00      LA0  C
ATOM   1041  C   ALA A 118      17.754  48.687  -0.537  1.00  0.00      LA0  C
ATOM   1042  O   ALA A 118      18.846  48.172  -0.743  1.00  0.00      LA0  O
ATOM   1043  N   THR A 119      16.858  48.228   0.346  1.00  0.00      LA0  N
ATOM   1044  H   THR A 119      15.953  48.637   0.450  1.00  0.00      LA0  H
ATOM   1045  CA  THR A 119      17.212  47.109   1.218  1.00  0.00      LA0  C
ATOM   1046  CB  THR A 119      16.064  46.807   2.185  1.00  0.00      LA0  C
ATOM   1047  OG1 THR A 119      14.899  47.594   1.873  1.00  0.00      LA0  O
ATOM   1048  HG1 THR A 119      14.587  47.286   1.022  1.00  0.00      LA0  H
ATOM   1049  CG2 THR A 119      16.501  47.031   3.634  1.00  0.00      LA0  C
ATOM   1050  C   THR A 119      17.687  45.845   0.515  1.00  0.00      LA0  C
ATOM   1051  O   THR A 119      18.615  45.166   0.941  1.00  0.00      LA0  O
ATOM   1052  N   ALA A 120      17.042  45.564  -0.632  1.00  0.00      LA0  N
ATOM   1053  H   ALA A 120      16.236  46.095  -0.914  1.00  0.00      LA0  H
ATOM   1054  CA  ALA A 120      17.551  44.442  -1.422  1.00  0.00      LA0  C
ATOM   1055  CB  ALA A 120      16.671  44.185  -2.644  1.00  0.00      LA0  C
ATOM   1056  C   ALA A 120      18.988  44.622  -1.887  1.00  0.00      LA0  C
ATOM   1057  O   ALA A 120      19.806  43.708  -1.855  1.00  0.00      LA0  O
ATOM   1058  N   TYR A 121      19.275  45.866  -2.299  1.00  0.00      LA0  N
ATOM   1059  H   TYR A 121      18.590  46.598  -2.254  1.00  0.00      LA0  H
ATOM   1060  CA  TYR A 121      20.661  46.155  -2.656  1.00  0.00      LA0  C
ATOM   1061  CB  TYR A 121      20.759  47.515  -3.348  1.00  0.00      LA0  C
ATOM   1062  CG  TYR A 121      21.916  47.546  -4.322  1.00  0.00      LA0  C
ATOM   1063  CD1 TYR A 121      21.807  46.825  -5.529  1.00  0.00      LA0  C
ATOM   1064  CE1 TYR A 121      22.844  46.908  -6.471  1.00  0.00      LA0  C
ATOM   1065  CD2 TYR A 121      23.059  48.310  -4.012  1.00  0.00      LA0  C
ATOM   1066  CE2 TYR A 121      24.101  48.386  -4.951  1.00  0.00      LA0  C
ATOM   1067  CZ  TYR A 121      23.972  47.697  -6.176  1.00  0.00      LA0  C
ATOM   1068  OH  TYR A 121      24.969  47.795  -7.125  1.00  0.00      LA0  O
ATOM   1069  HH  TYR A 121      25.713  48.281  -6.763  1.00  0.00      LA0  H
ATOM   1070  C   TYR A 121      21.629  46.060  -1.486  1.00  0.00      LA0  C
ATOM   1071  O   TYR A 121      22.748  45.587  -1.624  1.00  0.00      LA0  O
ATOM   1072  N   GLU A 122      21.131  46.495  -0.318  1.00  0.00      LA0  N
ATOM   1073  H   GLU A 122      20.220  46.911  -0.291  1.00  0.00      LA0  H
ATOM   1074  CA  GLU A 122      21.928  46.382   0.904  1.00  0.00      LA0  C
ATOM   1075  CB  GLU A 122      21.198  47.038   2.074  1.00  0.00      LA0  C
ATOM   1076  CG  GLU A 122      20.974  48.524   1.791  1.00  0.00      LA0  C
ATOM   1077  CD  GLU A 122      20.213  49.186   2.915  1.00  0.00      LA0  C
ATOM   1078  OE1 GLU A 122      19.031  49.466   2.735  1.00  0.00      LA0  O
ATOM   1079  OE2 GLU A 122      20.811  49.441   3.958  1.00  0.00      LA0  O
ATOM   1080  C   GLU A 122      22.350  44.960   1.225  1.00  0.00      LA0  C
ATOM   1081  O   GLU A 122      23.521  44.668   1.436  1.00  0.00      LA0  O
ATOM   1082  N   ALA A 123      21.349  44.065   1.164  1.00  0.00      LA0  N
ATOM   1083  H   ALA A 123      20.412  44.403   1.057  1.00  0.00      LA0  H
ATOM   1084  CA  ALA A 123      21.655  42.638   1.300  1.00  0.00      LA0  C
ATOM   1085  CB  ALA A 123      20.387  41.799   1.125  1.00  0.00      LA0  C
ATOM   1086  C   ALA A 123      22.716  42.153   0.321  1.00  0.00      LA0  C
ATOM   1087  O   ALA A 123      23.721  41.559   0.692  1.00  0.00      LA0  O
ATOM   1088  N   LEU A 124      22.474  42.538  -0.947  1.00  0.00      LA0  N
ATOM   1089  H   LEU A 124      21.601  42.983  -1.150  1.00  0.00      LA0  H
ATOM   1090  CA  LEU A 124      23.402  42.214  -2.038  1.00  0.00      LA0  C
ATOM   1091  CB  LEU A 124      22.895  42.863  -3.333  1.00  0.00      LA0  C
ATOM   1092  CG  LEU A 124      23.522  42.367  -4.641  1.00  0.00      LA0  C
ATOM   1093  CD1 LEU A 124      23.182  40.906  -4.934  1.00  0.00      LA0  C
ATOM   1094  CD2 LEU A 124      23.143  43.266  -5.817  1.00  0.00      LA0  C
ATOM   1095  C   LEU A 124      24.875  42.537  -1.791  1.00  0.00      LA0  C
ATOM   1096  O   LEU A 124      25.782  41.964  -2.386  1.00  0.00      LA0  O
ATOM   1097  N   LEU A 125      25.081  43.488  -0.870  1.00  0.00      LA0  N
ATOM   1098  H   LEU A 125      24.310  43.878  -0.365  1.00  0.00      LA0  H
ATOM   1099  CA  LEU A 125      26.441  43.922  -0.568  1.00  0.00      LA0  C
ATOM   1100  CB  LEU A 125      26.387  45.330   0.009  1.00  0.00      LA0  C
ATOM   1101  CG  LEU A 125      25.703  46.278  -0.978  1.00  0.00      LA0  C
ATOM   1102  CD1 LEU A 125      25.283  47.586  -0.322  1.00  0.00      LA0  C
ATOM   1103  CD2 LEU A 125      26.534  46.497  -2.241  1.00  0.00      LA0  C
ATOM   1104  C   LEU A 125      27.296  42.995   0.282  1.00  0.00      LA0  C
ATOM   1105  O   LEU A 125      28.472  43.257   0.495  1.00  0.00      LA0  O
ATOM   1106  N   GLU A 126      26.673  41.889   0.717  1.00  0.00      LA0  N
ATOM   1107  H   GLU A 126      25.674  41.811   0.728  1.00  0.00      LA0  H
ATOM   1108  CA  GLU A 126      27.494  40.701   0.950  1.00  0.00      LA0  C
ATOM   1109  CB  GLU A 126      27.988  40.555   2.394  1.00  0.00      LA0  C
ATOM   1110  CG  GLU A 126      29.254  39.683   2.447  1.00  0.00      LA0  C
ATOM   1111  CD  GLU A 126      29.669  39.337   3.862  1.00  0.00      LA0  C
ATOM   1112  OE1 GLU A 126      30.191  38.244   4.084  1.00  0.00      LA0  O
ATOM   1113  OE2 GLU A 126      29.499  40.146   4.768  1.00  0.00      LA0  O
ATOM   1114  C   GLU A 126      26.792  39.446   0.459  1.00  0.00      LA0  C
ATOM   1115  O   GLU A 126      26.711  38.411   1.107  1.00  0.00      LA0  O
ATOM   1116  N   ASP A 127      26.269  39.634  -0.759  1.00  0.00      LA0  N
ATOM   1117  H   ASP A 127      26.279  40.556  -1.134  1.00  0.00      LA0  H
ATOM   1118  CA  ASP A 127      25.980  38.485  -1.610  1.00  0.00      LA0  C
ATOM   1119  CB  ASP A 127      24.676  38.642  -2.402  1.00  0.00      LA0  C
ATOM   1120  CG  ASP A 127      23.418  38.378  -1.597  1.00  0.00      LA0  C
ATOM   1121  OD1 ASP A 127      23.315  37.318  -0.984  1.00  0.00      LA0  O
ATOM   1122  OD2 ASP A 127      22.514  39.214  -1.634  1.00  0.00      LA0  O
ATOM   1123  C   ASP A 127      27.100  38.353  -2.622  1.00  0.00      LA0  C
ATOM   1124  O   ASP A 127      27.622  37.275  -2.880  1.00  0.00      LA0  O
ATOM   1125  N   GLU A 128      27.413  39.541  -3.198  1.00  0.00      LA0  N
ATOM   1126  H   GLU A 128      26.888  40.334  -2.888  1.00  0.00      LA0  H
ATOM   1127  CA  GLU A 128      28.441  39.768  -4.226  1.00  0.00      LA0  C
ATOM   1128  CB  GLU A 128      29.277  41.005  -3.841  1.00  0.00      LA0  C
ATOM   1129  CG  GLU A 128      29.625  41.964  -4.991  1.00  0.00      LA0  C
ATOM   1130  CD  GLU A 128      30.659  42.995  -4.546  1.00  0.00      LA0  C
ATOM   1131  OE1 GLU A 128      31.829  42.640  -4.456  1.00  0.00      LA0  O
ATOM   1132  OE2 GLU A 128      30.315  44.157  -4.321  1.00  0.00      LA0  O
ATOM   1133  C   GLU A 128      29.337  38.593  -4.619  1.00  0.00      LA0  C
ATOM   1134  O   GLU A 128      28.933  37.628  -5.271  1.00  0.00      LA0  O
END
