# Supplementary material for: Large scale analyses of genotype-phenotype relationships of glycine decarboxylase mutations and neurological disease severity
Source: PLoS Comput Biol. 2020 May 18;16(5):e1007871. doi: 10.1371/journal.pcbi.1007871 (PMC7259800; doi:10.1371/journal.pcbi.1007871)
Supplement: S1 Appendix — (ZIP) [file pcbi.1007871.s011.zip › S1_Appendix/cluspro.TH.ecoli/model.000.14.pdb]

HEADER rec.pdb
REMARK original generated coordinate pdb file
ATOM      1  N   GLN A   4      22.318  45.643  17.313  1.00  0.00      RA0  N
ATOM      2  H   GLN A   4      21.354  45.817  17.126  1.00  0.00      RA0  H
ATOM      3  CA  GLN A   4      23.356  46.702  17.078  1.00  0.00      RA0  C
ATOM      4  CB  GLN A   4      22.868  48.052  17.604  1.00  0.00      RA0  C
ATOM      5  CG  GLN A   4      23.786  49.205  17.198  1.00  0.00      RA0  C
ATOM      6  CD  GLN A   4      23.188  50.515  17.659  1.00  0.00      RA0  C
ATOM      7  OE1 GLN A   4      22.897  50.720  18.830  1.00  0.00      RA0  O
ATOM      8  NE2 GLN A   4      23.012  51.400  16.661  1.00  0.00      RA0  N
ATOM      9 HE21 GLN A   4      23.263  51.178  15.719  1.00  0.00      RA0  H
ATOM     10 HE22 GLN A   4      22.621  52.302  16.846  1.00  0.00      RA0  H
ATOM     11  C   GLN A   4      24.669  46.292  17.706  1.00  0.00      RA0  C
ATOM     12  O   GLN A   4      24.709  45.892  18.876  1.00  0.00      RA0  O
ATOM     13  N   THR A   5      25.745  46.374  16.923  1.00  0.00      RA0  N
ATOM     14  H   THR A   5      25.673  46.794  16.023  1.00  0.00      RA0  H
ATOM     15  CA  THR A   5      27.040  45.928  17.398  1.00  0.00      RA0  C
ATOM     16  CB  THR A   5      27.992  45.733  16.193  1.00  0.00      RA0  C
ATOM     17  OG1 THR A   5      29.301  45.340  16.625  1.00  0.00      RA0  O
ATOM     18  HG1 THR A   5      29.758  44.994  15.849  1.00  0.00      RA0  H
ATOM     19  CG2 THR A   5      28.081  46.973  15.301  1.00  0.00      RA0  C
ATOM     20  C   THR A   5      27.567  46.895  18.439  1.00  0.00      RA0  C
ATOM     21  O   THR A   5      27.394  48.098  18.287  1.00  0.00      RA0  O
ATOM     22  N   PRO A   6      28.258  46.395  19.466  1.00  0.00      RA0  N
ATOM     23  CD  PRO A   6      28.411  44.983  19.788  1.00  0.00      RA0  C
ATOM     24  CA  PRO A   6      28.957  47.285  20.399  1.00  0.00      RA0  C
ATOM     25  CB  PRO A   6      29.665  46.298  21.334  1.00  0.00      RA0  C
ATOM     26  CG  PRO A   6      28.859  45.005  21.239  1.00  0.00      RA0  C
ATOM     27  C   PRO A   6      29.941  48.233  19.721  1.00  0.00      RA0  C
ATOM     28  O   PRO A   6      30.283  49.284  20.285  1.00  0.00      RA0  O
ATOM     29  N   LEU A   7      30.378  47.879  18.514  1.00  0.00      RA0  N
ATOM     30  H   LEU A   7      30.058  47.036  18.075  1.00  0.00      RA0  H
ATOM     31  CA  LEU A   7      31.322  48.712  17.757  1.00  0.00      RA0  C
ATOM     32  CB  LEU A   7      32.175  47.818  16.861  1.00  0.00      RA0  C
ATOM     33  CG  LEU A   7      33.074  46.899  17.677  1.00  0.00      RA0  C
ATOM     34  CD1 LEU A   7      33.835  45.899  16.811  1.00  0.00      RA0  C
ATOM     35  CD2 LEU A   7      34.020  47.726  18.535  1.00  0.00      RA0  C
ATOM     36  C   LEU A   7      30.719  49.845  16.928  1.00  0.00      RA0  C
ATOM     37  O   LEU A   7      31.447  50.554  16.256  1.00  0.00      RA0  O
ATOM     38  N   TYR A   8      29.406  50.055  17.033  1.00  0.00      RA0  N
ATOM     39  H   TYR A   8      28.875  49.478  17.656  1.00  0.00      RA0  H
ATOM     40  CA  TYR A   8      28.697  50.975  16.166  1.00  0.00      RA0  C
ATOM     41  CB  TYR A   8      27.232  51.034  16.582  1.00  0.00      RA0  C
ATOM     42  CG  TYR A   8      26.400  51.553  15.439  1.00  0.00      RA0  C
ATOM     43  CD1 TYR A   8      26.012  52.887  15.397  1.00  0.00      RA0  C
ATOM     44  CE1 TYR A   8      25.224  53.345  14.347  1.00  0.00      RA0  C
ATOM     45  CD2 TYR A   8      26.017  50.680  14.429  1.00  0.00      RA0  C
ATOM     46  CE2 TYR A   8      25.228  51.139  13.383  1.00  0.00      RA0  C
ATOM     47  CZ  TYR A   8      24.828  52.468  13.344  1.00  0.00      RA0  C
ATOM     48  OH  TYR A   8      24.032  52.913  12.309  1.00  0.00      RA0  O
ATOM     49  HH  TYR A   8      23.982  52.246  11.637  1.00  0.00      RA0  H
ATOM     50  C   TYR A   8      29.324  52.367  16.213  1.00  0.00      RA0  C
ATOM     51  O   TYR A   8      29.574  52.947  15.173  1.00  0.00      RA0  O
ATOM     52  N   GLU A   9      29.592  52.896  17.409  1.00  0.00      RA0  N
ATOM     53  H   GLU A   9      29.483  52.343  18.233  1.00  0.00      RA0  H
ATOM     54  CA  GLU A   9      30.170  54.230  17.533  1.00  0.00      RA0  C
ATOM     55  CB  GLU A   9      30.099  54.618  19.015  1.00  0.00      RA0  C
ATOM     56  CG  GLU A   9      30.983  55.771  19.482  1.00  0.00      RA0  C
ATOM     57  CD  GLU A   9      32.330  55.219  19.895  1.00  0.00      RA0  C
ATOM     58  OE1 GLU A   9      32.506  54.002  19.873  1.00  0.00      RA0  O
ATOM     59  OE2 GLU A   9      33.208  56.004  20.232  1.00  0.00      RA0  O
ATOM     60  C   GLU A   9      31.558  54.315  16.916  1.00  0.00      RA0  C
ATOM     61  O   GLU A   9      31.888  55.305  16.257  1.00  0.00      RA0  O
ATOM     62  N   GLN A  10      32.378  53.293  17.147  1.00  0.00      RA0  N
ATOM     63  H   GLN A  10      32.125  52.646  17.866  1.00  0.00      RA0  H
ATOM     64  CA  GLN A  10      33.695  53.234  16.494  1.00  0.00      RA0  C
ATOM     65  CB  GLN A  10      34.528  52.064  17.005  1.00  0.00      RA0  C
ATOM     66  CG  GLN A  10      35.137  52.384  18.365  1.00  0.00      RA0  C
ATOM     67  CD  GLN A  10      35.865  53.709  18.265  1.00  0.00      RA0  C
ATOM     68  OE1 GLN A  10      36.836  53.876  17.522  1.00  0.00      RA0  O
ATOM     69  NE2 GLN A  10      35.347  54.646  19.065  1.00  0.00      RA0  N
ATOM     70 HE21 GLN A  10      34.492  54.469  19.580  1.00  0.00      RA0  H
ATOM     71 HE22 GLN A  10      35.635  55.588  19.223  1.00  0.00      RA0  H
ATOM     72  C   GLN A  10      33.576  53.174  14.974  1.00  0.00      RA0  C
ATOM     73  O   GLN A  10      34.322  53.856  14.263  1.00  0.00      RA0  O
ATOM     74  N   HIS A  11      32.625  52.393  14.458  1.00  0.00      RA0  N
ATOM     75  H   HIS A  11      32.025  51.880  15.072  1.00  0.00      RA0  H
ATOM     76  CA  HIS A  11      32.386  52.402  13.014  1.00  0.00      RA0  C
ATOM     77  CB  HIS A  11      31.223  51.503  12.619  1.00  0.00      RA0  C
ATOM     78  CG  HIS A  11      31.499  50.057  12.925  1.00  0.00      RA0  C
ATOM     79  ND1 HIS A  11      32.634  49.408  12.609  1.00  0.00      RA0  N
ATOM     80  HD1 HIS A  11      33.408  49.745  12.102  1.00  0.00      RA0  H
ATOM     81  CD2 HIS A  11      30.625  49.167  13.547  1.00  0.00      RA0  C
ATOM     82  NE2 HIS A  11      31.246  47.969  13.607  1.00  0.00      RA0  N
ATOM     83  CE1 HIS A  11      32.482  48.116  13.033  1.00  0.00      RA0  C
ATOM     84  C   HIS A  11      32.086  53.799  12.504  1.00  0.00      RA0  C
ATOM     85  O   HIS A  11      32.635  54.214  11.489  1.00  0.00      RA0  O
ATOM     86  N   THR A  12      31.245  54.553  13.210  1.00  0.00      RA0  N
ATOM     87  H   THR A  12      30.754  54.205  14.014  1.00  0.00      RA0  H
ATOM     88  CA  THR A  12      30.918  55.903  12.727  1.00  0.00      RA0  C
ATOM     89  CB  THR A  12      29.741  56.404  13.541  1.00  0.00      RA0  C
ATOM     90  OG1 THR A  12      29.645  55.620  14.730  1.00  0.00      RA0  O
ATOM     91  HG1 THR A  12      30.385  55.860  15.283  1.00  0.00      RA0  H
ATOM     92  CG2 THR A  12      28.438  56.292  12.748  1.00  0.00      RA0  C
ATOM     93  C   THR A  12      32.141  56.811  12.783  1.00  0.00      RA0  C
ATOM     94  O   THR A  12      32.362  57.626  11.882  1.00  0.00      RA0  O
ATOM     95  N   LEU A  13      32.932  56.679  13.840  1.00  0.00      RA0  N
ATOM     96  H   LEU A  13      32.730  55.994  14.544  1.00  0.00      RA0  H
ATOM     97  CA  LEU A  13      34.150  57.471  13.973  1.00  0.00      RA0  C
ATOM     98  CB  LEU A  13      34.778  57.308  15.355  1.00  0.00      RA0  C
ATOM     99  CG  LEU A  13      33.908  57.904  16.461  1.00  0.00      RA0  C
ATOM    100  CD1 LEU A  13      34.617  57.852  17.813  1.00  0.00      RA0  C
ATOM    101  CD2 LEU A  13      33.444  59.322  16.125  1.00  0.00      RA0  C
ATOM    102  C   LEU A  13      35.166  57.137  12.881  1.00  0.00      RA0  C
ATOM    103  O   LEU A  13      35.982  57.983  12.507  1.00  0.00      RA0  O
ATOM    104  N   CYS A  14      35.106  55.903  12.378  1.00  0.00      RA0  N
ATOM    105  H   CYS A  14      34.453  55.247  12.761  1.00  0.00      RA0  H
ATOM    106  CA  CYS A  14      35.954  55.426  11.284  1.00  0.00      RA0  C
ATOM    107  CB  CYS A  14      36.263  53.943  11.489  1.00  0.00      RA0  C
ATOM    108  SG  CYS A  14      37.159  53.619  13.035  1.00  0.00      RA0  S
ATOM    109  C   CYS A  14      35.397  55.732   9.892  1.00  0.00      RA0  C
ATOM    110  O   CYS A  14      35.986  55.323   8.897  1.00  0.00      RA0  O
ATOM    111  N   GLY A  15      34.279  56.453   9.826  1.00  0.00      RA0  N
ATOM    112  H   GLY A  15      33.790  56.708  10.662  1.00  0.00      RA0  H
ATOM    113  CA  GLY A  15      33.716  56.889   8.549  1.00  0.00      RA0  C
ATOM    114  C   GLY A  15      32.884  55.831   7.838  1.00  0.00      RA0  C
ATOM    115  O   GLY A  15      32.760  55.840   6.615  1.00  0.00      RA0  O
ATOM    116  N   ALA A  16      32.291  54.925   8.598  1.00  0.00      RA0  N
ATOM    117  H   ALA A  16      32.398  54.963   9.593  1.00  0.00      RA0  H
ATOM    118  CA  ALA A  16      31.456  53.867   8.003  1.00  0.00      RA0  C
ATOM    119  CB  ALA A  16      30.861  52.978   9.084  1.00  0.00      RA0  C
ATOM    120  C   ALA A  16      30.290  54.405   7.149  1.00  0.00      RA0  C
ATOM    121  O   ALA A  16      29.627  55.384   7.501  1.00  0.00      RA0  O
ATOM    122  N   ARG A  17      30.083  53.784   5.991  1.00  0.00      RA0  N
ATOM    123  H   ARG A  17      30.725  53.065   5.723  1.00  0.00      RA0  H
ATOM    124  CA  ARG A  17      28.847  53.954   5.233  1.00  0.00      RA0  C
ATOM    125  CB  ARG A  17      29.136  54.016   3.734  1.00  0.00      RA0  C
ATOM    126  CG  ARG A  17      29.758  55.315   3.209  1.00  0.00      RA0  C
ATOM    127  CD  ARG A  17      31.152  55.658   3.734  1.00  0.00      RA0  C
ATOM    128  NE  ARG A  17      31.769  56.652   2.870  1.00  0.00      RA0  N
ATOM    129  HE  ARG A  17      31.480  56.691   1.903  1.00  0.00      RA0  H
ATOM    130  CZ  ARG A  17      32.896  57.310   3.177  1.00  0.00      RA0  C
ATOM    131  NH1 ARG A  17      33.430  57.218   4.394  1.00  0.00      RA0  N
ATOM    132 HH11 ARG A  17      34.297  57.652   4.632  1.00  0.00      RA0  H
ATOM    133 HH12 ARG A  17      32.971  56.677   5.109  1.00  0.00      RA0  H
ATOM    134  NH2 ARG A  17      33.472  58.029   2.221  1.00  0.00      RA0  N
ATOM    135 HH21 ARG A  17      34.271  58.611   2.347  1.00  0.00      RA0  H
ATOM    136 HH22 ARG A  17      33.069  57.956   1.294  1.00  0.00      RA0  H
ATOM    137  C   ARG A  17      28.052  52.692   5.551  1.00  0.00      RA0  C
ATOM    138  O   ARG A  17      28.424  51.601   5.152  1.00  0.00      RA0  O
ATOM    139  N   MSE A  18      26.942  52.849   6.263  1.00  0.00      RA0  N
ATOM    140  H   MSE A  18      26.552  53.763   6.346  1.00  0.00      RA0  H
ATOM    141  CA  MSE A  18      26.193  51.711   6.787  1.00  0.00      RA0  C
ATOM    142  CB  MSE A  18      25.445  52.094   8.063  1.00  0.00      RA0  C
ATOM    143  CG  MSE A  18      26.319  52.613   9.201  1.00  0.00      RA0  C
ATOM    144  SE  MSE A  18      27.427  51.366   9.866  1.00  0.00      RA0  S
ATOM    145  CE  MSE A  18      27.926  52.287  11.327  1.00  0.00      RA0  C
ATOM    146  C   MSE A  18      25.153  51.143   5.804  1.00  0.00      RA0  C
ATOM    147  O   MSE A  18      24.553  51.880   5.013  1.00  0.00      RA0  O
ATOM    148  N   VAL A  19      24.946  49.837   5.891  1.00  0.00      RA0  N
ATOM    149  H   VAL A  19      25.469  49.263   6.523  1.00  0.00      RA0  H
ATOM    150  CA  VAL A  19      23.825  49.171   5.232  1.00  0.00      RA0  C
ATOM    151  CB  VAL A  19      24.289  48.460   3.948  1.00  0.00      RA0  C
ATOM    152  CG1 VAL A  19      24.785  49.464   2.906  1.00  0.00      RA0  C
ATOM    153  CG2 VAL A  19      25.337  47.377   4.229  1.00  0.00      RA0  C
ATOM    154  C   VAL A  19      23.218  48.169   6.201  1.00  0.00      RA0  C
ATOM    155  O   VAL A  19      23.788  47.884   7.248  1.00  0.00      RA0  O
ATOM    156  N   ASP A  20      22.059  47.624   5.854  1.00  0.00      RA0  N
ATOM    157  H   ASP A  20      21.674  47.750   4.943  1.00  0.00      RA0  H
ATOM    158  CA  ASP A  20      21.501  46.561   6.663  1.00  0.00      RA0  C
ATOM    159  CB  ASP A  20      20.004  46.350   6.491  1.00  0.00      RA0  C
ATOM    160  CG  ASP A  20      19.703  45.120   7.323  1.00  0.00      RA0  C
ATOM    161  OD1 ASP A  20      19.932  45.186   8.522  1.00  0.00      RA0  O
ATOM    162  OD2 ASP A  20      19.333  44.075   6.787  1.00  0.00      RA0  O
ATOM    163  C   ASP A  20      22.132  45.251   6.279  1.00  0.00      RA0  C
ATOM    164  O   ASP A  20      22.216  44.922   5.097  1.00  0.00      RA0  O
ATOM    165  N   PHE A  21      22.592  44.496   7.272  1.00  0.00      RA0  N
ATOM    166  H   PHE A  21      22.306  44.766   8.190  1.00  0.00      RA0  H
ATOM    167  CA  PHE A  21      23.096  43.151   7.053  1.00  0.00      RA0  C
ATOM    168  CB  PHE A  21      24.582  43.115   7.392  1.00  0.00      RA0  C
ATOM    169  CG  PHE A  21      25.237  41.908   6.769  1.00  0.00      RA0  C
ATOM    170  CD1 PHE A  21      24.992  41.599   5.437  1.00  0.00      RA0  C
ATOM    171  CD2 PHE A  21      26.103  41.124   7.521  1.00  0.00      RA0  C
ATOM    172  CE1 PHE A  21      25.633  40.516   4.847  1.00  0.00      RA0  C
ATOM    173  CE2 PHE A  21      26.743  40.042   6.929  1.00  0.00      RA0  C
ATOM    174  CZ  PHE A  21      26.518  39.744   5.591  1.00  0.00      RA0  C
ATOM    175  C   PHE A  21      22.320  42.193   7.937  1.00  0.00      RA0  C
ATOM    176  O   PHE A  21      22.596  42.069   9.137  1.00  0.00      RA0  O
ATOM    177  N   HIS A  22      21.303  41.559   7.363  1.00  0.00      RA0  N
ATOM    178  H   HIS A  22      20.986  41.943   6.495  1.00  0.00      RA0  H
ATOM    179  CA  HIS A  22      20.471  40.614   8.117  1.00  0.00      RA0  C
ATOM    180  CB  HIS A  22      21.198  39.305   8.448  1.00  0.00      RA0  C
ATOM    181  CG  HIS A  22      22.020  38.793   7.292  1.00  0.00      RA0  C
ATOM    182  ND1 HIS A  22      21.578  38.667   6.027  1.00  0.00      RA0  N
ATOM    183  HD1 HIS A  22      20.688  38.903   5.690  1.00  0.00      RA0  H
ATOM    184  CD2 HIS A  22      23.344  38.354   7.355  1.00  0.00      RA0  C
ATOM    185  NE2 HIS A  22      23.698  37.958   6.110  1.00  0.00      RA0  N
ATOM    186  CE1 HIS A  22      22.614  38.151   5.291  1.00  0.00      RA0  C
ATOM    187  C   HIS A  22      19.960  41.183   9.440  1.00  0.00      RA0  C
ATOM    188  O   HIS A  22      19.955  40.491  10.463  1.00  0.00      RA0  O
ATOM    189  N   GLY A  23      19.505  42.437   9.388  1.00  0.00      RA0  N
ATOM    190  H   GLY A  23      19.615  43.020   8.573  1.00  0.00      RA0  H
ATOM    191  CA  GLY A  23      18.932  43.124  10.542  1.00  0.00      RA0  C
ATOM    192  C   GLY A  23      19.890  43.995  11.343  1.00  0.00      RA0  C
ATOM    193  O   GLY A  23      19.437  44.796  12.172  1.00  0.00      RA0  O
ATOM    194  N   TRP A  24      21.199  43.837  11.104  1.00  0.00      RA0  N
ATOM    195  H   TRP A  24      21.472  43.276  10.322  1.00  0.00      RA0  H
ATOM    196  CA  TRP A  24      22.255  44.642  11.761  1.00  0.00      RA0  C
ATOM    197  CB  TRP A  24      23.523  43.825  12.012  1.00  0.00      RA0  C
ATOM    198  CG  TRP A  24      23.335  42.671  12.965  1.00  0.00      RA0  C
ATOM    199  CD2 TRP A  24      23.852  42.552  14.307  1.00  0.00      RA0  C
ATOM    200  CE2 TRP A  24      23.490  41.275  14.792  1.00  0.00      RA0  C
ATOM    201  CE3 TRP A  24      24.595  43.408  15.110  1.00  0.00      RA0  C
ATOM    202  CD1 TRP A  24      22.682  41.457  12.714  1.00  0.00      RA0  C
ATOM    203  NE1 TRP A  24      22.775  40.632  13.789  1.00  0.00      RA0  N
ATOM    204  HE1 TRP A  24      22.432  39.711  13.824  1.00  0.00      RA0  H
ATOM    205  CZ2 TRP A  24      23.877  40.887  16.069  1.00  0.00      RA0  C
ATOM    206  CZ3 TRP A  24      24.977  43.006  16.385  1.00  0.00      RA0  C
ATOM    207  CH2 TRP A  24      24.620  41.751  16.863  1.00  0.00      RA0  C
ATOM    208  C   TRP A  24      22.688  45.819  10.866  1.00  0.00      RA0  C
ATOM    209  O   TRP A  24      22.888  45.636   9.658  1.00  0.00      RA0  O
ATOM    210  N   MSE A  25      22.893  46.987  11.457  1.00  0.00      RA0  N
ATOM    211  H   MSE A  25      22.788  47.042  12.446  1.00  0.00      RA0  H
ATOM    212  CA  MSE A  25      23.476  48.111  10.726  1.00  0.00      RA0  C
ATOM    213  CB  MSE A  25      22.976  49.439  11.285  1.00  0.00      RA0  C
ATOM    214  CG  MSE A  25      21.477  49.587  11.035  1.00  0.00      RA0  C
ATOM    215  SE  MSE A  25      21.100  49.572   9.276  1.00  0.00      RA0  S
ATOM    216  CE  MSE A  25      19.351  49.167   9.399  1.00  0.00      RA0  C
ATOM    217  C   MSE A  25      24.996  47.992  10.758  1.00  0.00      RA0  C
ATOM    218  O   MSE A  25      25.620  48.212  11.805  1.00  0.00      RA0  O
ATOM    219  N   MSE A  26      25.570  47.665   9.596  1.00  0.00      RA0  N
ATOM    220  H   MSE A  26      25.004  47.596   8.768  1.00  0.00      RA0  H
ATOM    221  CA  MSE A  26      26.991  47.305   9.476  1.00  0.00      RA0  C
ATOM    222  CB  MSE A  26      27.115  45.805   9.184  1.00  0.00      RA0  C
ATOM    223  CG  MSE A  26      26.562  44.889  10.272  1.00  0.00      RA0  C
ATOM    224  SE  MSE A  26      27.449  45.029  11.828  1.00  0.00      RA0  S
ATOM    225  CE  MSE A  26      29.016  44.355  11.256  1.00  0.00      RA0  C
ATOM    226  C   MSE A  26      27.654  48.087   8.358  1.00  0.00      RA0  C
ATOM    227  O   MSE A  26      27.010  48.437   7.362  1.00  0.00      RA0  O
ATOM    228  N   PRO A  27      28.947  48.385   8.499  1.00  0.00      RA0  N
ATOM    229  CD  PRO A  27      29.790  48.116   9.654  1.00  0.00      RA0  C
ATOM    230  CA  PRO A  27      29.642  49.103   7.432  1.00  0.00      RA0  C
ATOM    231  CB  PRO A  27      31.016  49.386   8.040  1.00  0.00      RA0  C
ATOM    232  CG  PRO A  27      30.864  49.183   9.544  1.00  0.00      RA0  C
ATOM    233  C   PRO A  27      29.809  48.337   6.132  1.00  0.00      RA0  C
ATOM    234  O   PRO A  27      30.370  47.255   6.112  1.00  0.00      RA0  O
ATOM    235  N   LEU A  28      29.304  48.907   5.043  1.00  0.00      RA0  N
ATOM    236  H   LEU A  28      28.786  49.759   5.145  1.00  0.00      RA0  H
ATOM    237  CA  LEU A  28      29.578  48.382   3.716  1.00  0.00      RA0  C
ATOM    238  CB  LEU A  28      28.595  48.950   2.689  1.00  0.00      RA0  C
ATOM    239  CG  LEU A  28      28.581  48.199   1.350  1.00  0.00      RA0  C
ATOM    240  CD1 LEU A  28      28.317  46.702   1.516  1.00  0.00      RA0  C
ATOM    241  CD2 LEU A  28      27.590  48.821   0.367  1.00  0.00      RA0  C
ATOM    242  C   LEU A  28      31.047  48.677   3.374  1.00  0.00      RA0  C
ATOM    243  O   LEU A  28      31.740  47.875   2.750  1.00  0.00      RA0  O
ATOM    244  N   HIS A  29      31.473  49.864   3.749  1.00  0.00      RA0  N
ATOM    245  H   HIS A  29      30.836  50.514   4.166  1.00  0.00      RA0  H
ATOM    246  CA  HIS A  29      32.866  50.280   3.592  1.00  0.00      RA0  C
ATOM    247  CB  HIS A  29      33.232  50.621   2.124  1.00  0.00      RA0  C
ATOM    248  CG  HIS A  29      32.137  51.345   1.359  1.00  0.00      RA0  C
ATOM    249  ND1 HIS A  29      32.029  52.682   1.194  1.00  0.00      RA0  N
ATOM    250  HD1 HIS A  29      32.619  53.416   1.471  1.00  0.00      RA0  H
ATOM    251  CD2 HIS A  29      31.073  50.742   0.683  1.00  0.00      RA0  C
ATOM    252  NE2 HIS A  29      30.325  51.716   0.120  1.00  0.00      RA0  N
ATOM    253  CE1 HIS A  29      30.913  52.908   0.432  1.00  0.00      RA0  C
ATOM    254  C   HIS A  29      33.078  51.495   4.461  1.00  0.00      RA0  C
ATOM    255  O   HIS A  29      32.143  52.009   5.054  1.00  0.00      RA0  O
ATOM    256  N   TYR A  30      34.310  51.984   4.483  1.00  0.00      RA0  N
ATOM    257  H   TYR A  30      35.051  51.484   4.024  1.00  0.00      RA0  H
ATOM    258  CA  TYR A  30      34.651  53.153   5.285  1.00  0.00      RA0  C
ATOM    259  CB  TYR A  30      35.694  52.801   6.346  1.00  0.00      RA0  C
ATOM    260  CG  TYR A  30      35.188  51.806   7.363  1.00  0.00      RA0  C
ATOM    261  CD1 TYR A  30      35.233  50.442   7.102  1.00  0.00      RA0  C
ATOM    262  CE1 TYR A  30      34.865  49.536   8.089  1.00  0.00      RA0  C
ATOM    263  CD2 TYR A  30      34.712  52.263   8.584  1.00  0.00      RA0  C
ATOM    264  CE2 TYR A  30      34.350  51.359   9.573  1.00  0.00      RA0  C
ATOM    265  CZ  TYR A  30      34.457  49.996   9.334  1.00  0.00      RA0  C
ATOM    266  OH  TYR A  30      34.163  49.100  10.341  1.00  0.00      RA0  O
ATOM    267  HH  TYR A  30      34.301  48.217  10.013  1.00  0.00      RA0  H
ATOM    268  C   TYR A  30      35.253  54.249   4.414  1.00  0.00      RA0  C
ATOM    269  O   TYR A  30      35.986  55.144   4.908  1.00  0.00      RA0  O
ATOM    270  N   GLY A  31      34.939  54.191   3.122  1.00  0.00      RA0  N
ATOM    271  H   GLY A  31      34.382  53.426   2.808  1.00  0.00      RA0  H
ATOM    272  CA  GLY A  31      35.396  55.192   2.164  1.00  0.00      RA0  C
ATOM    273  C   GLY A  31      35.870  54.611   0.843  1.00  0.00      RA0  C
ATOM    274  O   GLY A  31      35.830  55.287  -0.186  1.00  0.00      RA0  O
ATOM    275  N   SER A  32      36.371  53.386   0.873  1.00  0.00      RA0  N
ATOM    276  H   SER A  32      36.465  52.871   1.731  1.00  0.00      RA0  H
ATOM    277  CA  SER A  32      36.822  52.713  -0.340  1.00  0.00      RA0  C
ATOM    278  CB  SER A  32      38.179  53.224  -0.843  1.00  0.00      RA0  C
ATOM    279  OG  SER A  32      38.507  52.605  -2.100  1.00  0.00      RA0  O
ATOM    280  HG  SER A  32      38.941  53.279  -2.617  1.00  0.00      RA0  H
ATOM    281  C   SER A  32      36.839  51.207  -0.179  1.00  0.00      RA0  C
ATOM    282  O   SER A  32      37.762  50.674   0.427  1.00  0.00      RA0  O
ATOM    283  N   GLN A  33      35.845  50.502  -0.721  1.00  0.00      RA0  N
ATOM    284  H   GLN A  33      35.101  50.988  -1.175  1.00  0.00      RA0  H
ATOM    285  CA  GLN A  33      35.849  49.061  -0.607  1.00  0.00      RA0  C
ATOM    286  CB  GLN A  33      34.497  48.610  -1.162  1.00  0.00      RA0  C
ATOM    287  CG  GLN A  33      34.288  47.109  -1.301  1.00  0.00      RA0  C
ATOM    288  CD  GLN A  33      34.508  46.644  -2.723  1.00  0.00      RA0  C
ATOM    289  OE1 GLN A  33      35.611  46.649  -3.250  1.00  0.00      RA0  O
ATOM    290  NE2 GLN A  33      33.402  46.205  -3.323  1.00  0.00      RA0  N
ATOM    291 HE21 GLN A  33      32.502  46.301  -2.876  1.00  0.00      RA0  H
ATOM    292 HE22 GLN A  33      33.458  45.808  -4.234  1.00  0.00      RA0  H
ATOM    293  C   GLN A  33      37.031  48.413  -1.333  1.00  0.00      RA0  C
ATOM    294  O   GLN A  33      37.523  47.372  -0.893  1.00  0.00      RA0  O
ATOM    295  N   ILE A  34      37.509  49.068  -2.395  1.00  0.00      RA0  N
ATOM    296  H   ILE A  34      37.069  49.925  -2.653  1.00  0.00      RA0  H
ATOM    297  CA  ILE A  34      38.654  48.569  -3.148  1.00  0.00      RA0  C
ATOM    298  CB  ILE A  34      38.812  49.365  -4.457  1.00  0.00      RA0  C
ATOM    299  CG2 ILE A  34      39.969  48.837  -5.311  1.00  0.00      RA0  C
ATOM    300  CG1 ILE A  34      37.502  49.424  -5.257  1.00  0.00      RA0  C
ATOM    301  CD1 ILE A  34      37.066  48.081  -5.853  1.00  0.00      RA0  C
ATOM    302  C   ILE A  34      39.923  48.647  -2.283  1.00  0.00      RA0  C
ATOM    303  O   ILE A  34      40.670  47.668  -2.171  1.00  0.00      RA0  O
ATOM    304  N   ASP A  35      40.147  49.782  -1.638  1.00  0.00      RA0  N
ATOM    305  H   ASP A  35      39.502  50.546  -1.704  1.00  0.00      RA0  H
ATOM    306  CA  ASP A  35      41.325  49.899  -0.740  1.00  0.00      RA0  C
ATOM    307  CB  ASP A  35      41.344  51.380  -0.346  1.00  0.00      RA0  C
ATOM    308  CG  ASP A  35      42.606  51.847   0.331  1.00  0.00      RA0  C
ATOM    309  OD1 ASP A  35      42.683  53.025   0.663  1.00  0.00      RA0  O
ATOM    310  OD2 ASP A  35      43.482  51.051   0.638  1.00  0.00      RA0  O
ATOM    311  C   ASP A  35      41.294  48.934   0.434  1.00  0.00      RA0  C
ATOM    312  O   ASP A  35      42.322  48.467   0.867  1.00  0.00      RA0  O
ATOM    313  N   GLU A  36      40.101  48.658   0.971  1.00  0.00      RA0  N
ATOM    314  H   GLU A  36      39.288  49.120   0.606  1.00  0.00      RA0  H
ATOM    315  CA  GLU A  36      39.930  47.753   2.067  1.00  0.00      RA0  C
ATOM    316  CB  GLU A  36      38.491  47.918   2.581  1.00  0.00      RA0  C
ATOM    317  CG  GLU A  36      38.293  49.314   3.199  1.00  0.00      RA0  C
ATOM    318  CD  GLU A  36      36.824  49.714   3.284  1.00  0.00      RA0  C
ATOM    319  OE1 GLU A  36      35.996  48.889   3.669  1.00  0.00      RA0  O
ATOM    320  OE2 GLU A  36      36.504  50.864   2.967  1.00  0.00      RA0  O
ATOM    321  C   GLU A  36      40.307  46.333   1.615  1.00  0.00      RA0  C
ATOM    322  O   GLU A  36      41.005  45.602   2.312  1.00  0.00      RA0  O
ATOM    323  N   HIS A  37      39.879  45.973   0.420  1.00  0.00      RA0  N
ATOM    324  H   HIS A  37      39.293  46.602  -0.098  1.00  0.00      RA0  H
ATOM    325  CA  HIS A  37      40.215  44.681  -0.162  1.00  0.00      RA0  C
ATOM    326  CB  HIS A  37      39.550  44.561  -1.532  1.00  0.00      RA0  C
ATOM    327  CG  HIS A  37      39.743  43.176  -2.094  1.00  0.00      RA0  C
ATOM    328  ND1 HIS A  37      38.746  42.283  -2.193  1.00  0.00      RA0  N
ATOM    329  HD1 HIS A  37      37.808  42.429  -1.923  1.00  0.00      RA0  H
ATOM    330  CD2 HIS A  37      40.916  42.603  -2.593  1.00  0.00      RA0  C
ATOM    331  NE2 HIS A  37      40.614  41.349  -2.990  1.00  0.00      RA0  N
ATOM    332  CE1 HIS A  37      39.282  41.151  -2.750  1.00  0.00      RA0  C
ATOM    333  C   HIS A  37      41.729  44.562  -0.269  1.00  0.00      RA0  C
ATOM    334  O   HIS A  37      42.311  43.566   0.198  1.00  0.00      RA0  O
ATOM    335  N   HIS A  38      42.358  45.585  -0.838  1.00  0.00      RA0  N
ATOM    336  H   HIS A  38      41.832  46.383  -1.144  1.00  0.00      RA0  H
ATOM    337  CA  HIS A  38      43.808  45.520  -1.079  1.00  0.00      RA0  C
ATOM    338  CB  HIS A  38      44.276  46.655  -1.984  1.00  0.00      RA0  C
ATOM    339  CG  HIS A  38      43.786  46.444  -3.395  1.00  0.00      RA0  C
ATOM    340  ND1 HIS A  38      43.784  45.256  -4.031  1.00  0.00      RA0  N
ATOM    341  HD1 HIS A  38      44.069  44.386  -3.678  1.00  0.00      RA0  H
ATOM    342  CD2 HIS A  38      43.293  47.422  -4.261  1.00  0.00      RA0  C
ATOM    343  NE2 HIS A  38      42.994  46.810  -5.431  1.00  0.00      RA0  N
ATOM    344  CE1 HIS A  38      43.296  45.480  -5.292  1.00  0.00      RA0  C
ATOM    345  C   HIS A  38      44.615  45.560   0.230  1.00  0.00      RA0  C
ATOM    346  O   HIS A  38      45.719  44.999   0.309  1.00  0.00      RA0  O
ATOM    347  N   ALA A  39      44.057  46.171   1.266  1.00  0.00      RA0  N
ATOM    348  H   ALA A  39      43.200  46.676   1.139  1.00  0.00      RA0  H
ATOM    349  CA  ALA A  39      44.681  46.177   2.596  1.00  0.00      RA0  C
ATOM    350  CB  ALA A  39      43.869  47.021   3.577  1.00  0.00      RA0  C
ATOM    351  C   ALA A  39      44.804  44.774   3.160  1.00  0.00      RA0  C
ATOM    352  O   ALA A  39      45.803  44.428   3.774  1.00  0.00      RA0  O
ATOM    353  N   VAL A  40      43.775  43.962   2.980  1.00  0.00      RA0  N
ATOM    354  H   VAL A  40      42.981  44.274   2.451  1.00  0.00      RA0  H
ATOM    355  CA  VAL A  40      43.819  42.610   3.499  1.00  0.00      RA0  C
ATOM    356  CB  VAL A  40      42.426  41.993   3.511  1.00  0.00      RA0  C
ATOM    357  CG1 VAL A  40      42.464  40.536   3.970  1.00  0.00      RA0  C
ATOM    358  CG2 VAL A  40      41.501  42.842   4.384  1.00  0.00      RA0  C
ATOM    359  C   VAL A  40      44.815  41.795   2.686  1.00  0.00      RA0  C
ATOM    360  O   VAL A  40      45.540  40.958   3.235  1.00  0.00      RA0  O
ATOM    361  N   ARG A  41      44.833  42.021   1.384  1.00  0.00      RA0  N
ATOM    362  H   ARG A  41      44.209  42.701   0.995  1.00  0.00      RA0  H
ATOM    363  CA  ARG A  41      45.711  41.256   0.514  1.00  0.00      RA0  C
ATOM    364  CB  ARG A  41      45.378  41.518  -0.955  1.00  0.00      RA0  C
ATOM    365  CG  ARG A  41      44.056  40.916  -1.428  1.00  0.00      RA0  C
ATOM    366  CD  ARG A  41      44.070  39.387  -1.488  1.00  0.00      RA0  C
ATOM    367  NE  ARG A  41      42.798  38.889  -2.008  1.00  0.00      RA0  N
ATOM    368  HE  ARG A  41      42.417  39.333  -2.836  1.00  0.00      RA0  H
ATOM    369  CZ  ARG A  41      42.151  37.883  -1.350  1.00  0.00      RA0  C
ATOM    370  NH1 ARG A  41      42.744  37.269  -0.309  1.00  0.00      RA0  N
ATOM    371 HH11 ARG A  41      42.252  36.597   0.257  1.00  0.00      RA0  H
ATOM    372 HH12 ARG A  41      43.709  37.419  -0.040  1.00  0.00      RA0  H
ATOM    373  NH2 ARG A  41      40.918  37.520  -1.751  1.00  0.00      RA0  N
ATOM    374 HH21 ARG A  41      40.334  36.850  -1.277  1.00  0.00      RA0  H
ATOM    375 HH22 ARG A  41      40.550  37.939  -2.598  1.00  0.00      RA0  H
ATOM    376  C   ARG A  41      47.191  41.564   0.743  1.00  0.00      RA0  C
ATOM    377  O   ARG A  41      48.022  40.713   0.488  1.00  0.00      RA0  O
ATOM    378  N   THR A  42      47.504  42.765   1.203  1.00  0.00      RA0  N
ATOM    379  H   THR A  42      46.802  43.442   1.424  1.00  0.00      RA0  H
ATOM    380  CA  THR A  42      48.920  43.214   1.247  1.00  0.00      RA0  C
ATOM    381  CB  THR A  42      49.226  44.252   0.159  1.00  0.00      RA0  C
ATOM    382  OG1 THR A  42      48.285  45.324   0.177  1.00  0.00      RA0  O
ATOM    383  HG1 THR A  42      47.445  44.953  -0.061  1.00  0.00      RA0  H
ATOM    384  CG2 THR A  42      49.260  43.612  -1.231  1.00  0.00      RA0  C
ATOM    385  C   THR A  42      49.447  43.592   2.627  1.00  0.00      RA0  C
ATOM    386  O   THR A  42      50.678  43.744   2.797  1.00  0.00      RA0  O
ATOM    387  N   ASP A  43      48.563  43.801   3.601  1.00  0.00      RA0  N
ATOM    388  H   ASP A  43      47.579  43.658   3.491  1.00  0.00      RA0  H
ATOM    389  CA  ASP A  43      49.004  44.310   4.898  1.00  0.00      RA0  C
ATOM    390  CB  ASP A  43      49.091  45.840   4.895  1.00  0.00      RA0  C
ATOM    391  CG  ASP A  43      49.587  46.331   6.243  1.00  0.00      RA0  C
ATOM    392  OD1 ASP A  43      50.088  45.540   7.035  1.00  0.00      RA0  O
ATOM    393  OD2 ASP A  43      49.437  47.509   6.546  1.00  0.00      RA0  O
ATOM    394  C   ASP A  43      48.089  43.764   6.004  1.00  0.00      RA0  C
ATOM    395  O   ASP A  43      48.233  42.591   6.395  1.00  0.00      RA0  O
ATOM    396  N   ALA A  44      47.140  44.565   6.489  1.00  0.00      RA0  N
ATOM    397  H   ALA A  44      46.992  45.499   6.160  1.00  0.00      RA0  H
ATOM    398  CA  ALA A  44      46.194  44.086   7.503  1.00  0.00      RA0  C
ATOM    399  CB  ALA A  44      46.794  44.192   8.904  1.00  0.00      RA0  C
ATOM    400  C   ALA A  44      44.907  44.912   7.458  1.00  0.00      RA0  C
ATOM    401  O   ALA A  44      44.949  46.151   7.470  1.00  0.00      RA0  O
ATOM    402  N   GLY A  45      43.784  44.199   7.443  1.00  0.00      RA0  N
ATOM    403  H   GLY A  45      43.810  43.197   7.428  1.00  0.00      RA0  H
ATOM    404  CA  GLY A  45      42.471  44.813   7.598  1.00  0.00      RA0  C
ATOM    405  C   GLY A  45      41.689  44.078   8.662  1.00  0.00      RA0  C
ATOM    406  O   GLY A  45      42.001  42.941   8.989  1.00  0.00      RA0  O
ATOM    407  N   MSE A  46      40.634  44.695   9.171  1.00  0.00      RA0  N
ATOM    408  H   MSE A  46      40.379  45.619   8.870  1.00  0.00      RA0  H
ATOM    409  CA  MSE A  46      39.783  44.020  10.113  1.00  0.00      RA0  C
ATOM    410  CB  MSE A  46      40.166  44.380  11.545  1.00  0.00      RA0  C
ATOM    411  CG  MSE A  46      39.998  45.871  11.817  1.00  0.00      RA0  C
ATOM    412  SE  MSE A  46      40.453  46.311  13.493  1.00  0.00      RA0  S
ATOM    413  CE  MSE A  46      40.463  48.087  13.243  1.00  0.00      RA0  C
ATOM    414  C   MSE A  46      38.309  44.298   9.904  1.00  0.00      RA0  C
ATOM    415  O   MSE A  46      37.922  45.360   9.435  1.00  0.00      RA0  O
ATOM    416  N   PHE A  47      37.522  43.309  10.307  1.00  0.00      RA0  N
ATOM    417  H   PHE A  47      37.929  42.537  10.799  1.00  0.00      RA0  H
ATOM    418  CA  PHE A  47      36.079  43.300  10.121  1.00  0.00      RA0  C
ATOM    419  CB  PHE A  47      35.637  42.150   9.212  1.00  0.00      RA0  C
ATOM    420  CG  PHE A  47      36.361  42.146   7.889  1.00  0.00      RA0  C
ATOM    421  CD1 PHE A  47      37.556  41.447   7.750  1.00  0.00      RA0  C
ATOM    422  CD2 PHE A  47      35.820  42.823   6.804  1.00  0.00      RA0  C
ATOM    423  CE1 PHE A  47      38.207  41.422   6.524  1.00  0.00      RA0  C
ATOM    424  CE2 PHE A  47      36.469  42.793   5.576  1.00  0.00      RA0  C
ATOM    425  CZ  PHE A  47      37.660  42.092   5.437  1.00  0.00      RA0  C
ATOM    426  C   PHE A  47      35.406  43.063  11.465  1.00  0.00      RA0  C
ATOM    427  O   PHE A  47      35.855  42.232  12.288  1.00  0.00      RA0  O
ATOM    428  N   ASP A  48      34.328  43.799  11.710  1.00  0.00      RA0  N
ATOM    429  H   ASP A  48      33.952  44.390  11.000  1.00  0.00      RA0  H
ATOM    430  CA  ASP A  48      33.477  43.515  12.842  1.00  0.00      RA0  C
ATOM    431  CB  ASP A  48      32.501  44.625  13.193  1.00  0.00      RA0  C
ATOM    432  CG  ASP A  48      31.655  44.040  14.301  1.00  0.00      RA0  C
ATOM    433  OD1 ASP A  48      32.240  43.435  15.181  1.00  0.00      RA0  O
ATOM    434  OD2 ASP A  48      30.431  44.120  14.276  1.00  0.00      RA0  O
ATOM    435  C   ASP A  48      32.610  42.324  12.472  1.00  0.00      RA0  C
ATOM    436  O   ASP A  48      31.790  42.437  11.560  1.00  0.00      RA0  O
ATOM    437  N   VAL A  49      32.811  41.207  13.143  1.00  0.00      RA0  N
ATOM    438  H   VAL A  49      33.380  41.265  13.969  1.00  0.00      RA0  H
ATOM    439  CA  VAL A  49      31.989  40.024  12.914  1.00  0.00      RA0  C
ATOM    440  CB  VAL A  49      32.842  38.862  12.410  1.00  0.00      RA0  C
ATOM    441  CG1 VAL A  49      33.192  39.091  10.943  1.00  0.00      RA0  C
ATOM    442  CG2 VAL A  49      34.102  38.668  13.252  1.00  0.00      RA0  C
ATOM    443  C   VAL A  49      31.198  39.673  14.179  1.00  0.00      RA0  C
ATOM    444  O   VAL A  49      30.904  38.514  14.425  1.00  0.00      RA0  O
ATOM    445  N   SER A  50      30.753  40.704  14.897  1.00  0.00      RA0  N
ATOM    446  H   SER A  50      31.007  41.652  14.671  1.00  0.00      RA0  H
ATOM    447  CA  SER A  50      29.992  40.524  16.126  1.00  0.00      RA0  C
ATOM    448  CB  SER A  50      30.058  41.780  16.988  1.00  0.00      RA0  C
ATOM    449  OG  SER A  50      31.419  41.997  17.373  1.00  0.00      RA0  O
ATOM    450  HG  SER A  50      31.787  42.545  16.681  1.00  0.00      RA0  H
ATOM    451  C   SER A  50      28.561  40.100  15.828  1.00  0.00      RA0  C
ATOM    452  O   SER A  50      27.840  39.673  16.732  1.00  0.00      RA0  O
ATOM    453  N   HIS A  51      28.182  40.234  14.568  1.00  0.00      RA0  N
ATOM    454  H   HIS A  51      28.821  40.660  13.931  1.00  0.00      RA0  H
ATOM    455  CA  HIS A  51      26.905  39.713  14.046  1.00  0.00      RA0  C
ATOM    456  CB  HIS A  51      26.580  40.328  12.681  1.00  0.00      RA0  C
ATOM    457  CG  HIS A  51      27.306  39.602  11.574  1.00  0.00      RA0  C
ATOM    458  ND1 HIS A  51      26.679  38.824  10.675  1.00  0.00      RA0  N
ATOM    459  HD1 HIS A  51      25.710  38.685  10.624  1.00  0.00      RA0  H
ATOM    460  CD2 HIS A  51      28.676  39.602  11.291  1.00  0.00      RA0  C
ATOM    461  NE2 HIS A  51      28.865  38.806  10.209  1.00  0.00      RA0  N
ATOM    462  CE1 HIS A  51      27.637  38.328   9.829  1.00  0.00      RA0  C
ATOM    463  C   HIS A  51      26.854  38.188  14.001  1.00  0.00      RA0  C
ATOM    464  O   HIS A  51      25.781  37.616  13.793  1.00  0.00      RA0  O
ATOM    465  N   MSE A  52      27.981  37.529  14.208  1.00  0.00      RA0  N
ATOM    466  H   MSE A  52      28.812  37.987  14.528  1.00  0.00      RA0  H
ATOM    467  CA  MSE A  52      27.973  36.092  14.266  1.00  0.00      RA0  C
ATOM    468  CB  MSE A  52      29.261  35.504  13.688  1.00  0.00      RA0  C
ATOM    469  CG  MSE A  52      29.489  35.934  12.239  1.00  0.00      RA0  C
ATOM    470  SE  MSE A  52      30.935  35.175  11.481  1.00  0.00      RA0  S
ATOM    471  CE  MSE A  52      30.298  33.494  11.369  1.00  0.00      RA0  C
ATOM    472  C   MSE A  52      27.752  35.628  15.676  1.00  0.00      RA0  C
ATOM    473  O   MSE A  52      28.115  36.314  16.642  1.00  0.00      RA0  O
ATOM    474  N   THR A  53      27.146  34.449  15.781  1.00  0.00      RA0  N
ATOM    475  H   THR A  53      26.970  33.885  14.996  1.00  0.00      RA0  H
ATOM    476  CA  THR A  53      26.714  33.896  17.062  1.00  0.00      RA0  C
ATOM    477  CB  THR A  53      25.290  33.441  16.821  1.00  0.00      RA0  C
ATOM    478  OG1 THR A  53      24.511  34.600  16.481  1.00  0.00      RA0  O
ATOM    479  HG1 THR A  53      24.965  35.014  15.753  1.00  0.00      RA0  H
ATOM    480  CG2 THR A  53      24.698  32.672  17.999  1.00  0.00      RA0  C
ATOM    481  C   THR A  53      27.675  32.794  17.498  1.00  0.00      RA0  C
ATOM    482  O   THR A  53      27.947  31.852  16.754  1.00  0.00      RA0  O
ATOM    483  N   ILE A  54      28.219  32.942  18.699  1.00  0.00      RA0  N
ATOM    484  H   ILE A  54      27.928  33.701  19.283  1.00  0.00      RA0  H
ATOM    485  CA  ILE A  54      29.060  31.923  19.308  1.00  0.00      RA0  C
ATOM    486  CB  ILE A  54      30.194  32.598  20.072  1.00  0.00      RA0  C
ATOM    487  CG2 ILE A  54      31.087  31.574  20.767  1.00  0.00      RA0  C
ATOM    488  CG1 ILE A  54      30.976  33.521  19.137  1.00  0.00      RA0  C
ATOM    489  CD1 ILE A  54      32.048  34.323  19.873  1.00  0.00      RA0  C
ATOM    490  C   ILE A  54      28.161  31.103  20.242  1.00  0.00      RA0  C
ATOM    491  O   ILE A  54      27.425  31.665  21.073  1.00  0.00      RA0  O
ATOM    492  N   VAL A  55      28.184  29.787  20.052  1.00  0.00      RA0  N
ATOM    493  H   VAL A  55      28.853  29.374  19.434  1.00  0.00      RA0  H
ATOM    494  CA  VAL A  55      27.349  28.884  20.811  1.00  0.00      RA0  C
ATOM    495  CB  VAL A  55      26.453  28.087  19.863  1.00  0.00      RA0  C
ATOM    496  CG1 VAL A  55      25.564  27.118  20.638  1.00  0.00      RA0  C
ATOM    497  CG2 VAL A  55      25.652  29.007  18.943  1.00  0.00      RA0  C
ATOM    498  C   VAL A  55      28.281  27.951  21.538  1.00  0.00      RA0  C
ATOM    499  O   VAL A  55      29.040  27.205  20.907  1.00  0.00      RA0  O
ATOM    500  N   ASP A  56      28.211  27.986  22.860  1.00  0.00      RA0  N
ATOM    501  H   ASP A  56      27.577  28.598  23.319  1.00  0.00      RA0  H
ATOM    502  CA  ASP A  56      28.956  27.048  23.671  1.00  0.00      RA0  C
ATOM    503  CB  ASP A  56      29.438  27.725  24.977  1.00  0.00      RA0  C
ATOM    504  CG  ASP A  56      30.529  28.781  24.776  1.00  0.00      RA0  C
ATOM    505  OD1 ASP A  56      30.968  29.002  23.656  1.00  0.00      RA0  O
ATOM    506  OD2 ASP A  56      30.976  29.398  25.746  1.00  0.00      RA0  O
ATOM    507  C   ASP A  56      28.116  25.828  24.017  1.00  0.00      RA0  C
ATOM    508  O   ASP A  56      26.960  25.950  24.410  1.00  0.00      RA0  O
ATOM    509  N   LEU A  57      28.729  24.659  23.855  1.00  0.00      RA0  N
ATOM    510  H   LEU A  57      29.703  24.643  23.625  1.00  0.00      RA0  H
ATOM    511  CA  LEU A  57      28.103  23.379  24.134  1.00  0.00      RA0  C
ATOM    512  CB  LEU A  57      28.128  22.490  22.895  1.00  0.00      RA0  C
ATOM    513  CG  LEU A  57      27.406  23.062  21.679  1.00  0.00      RA0  C
ATOM    514  CD1 LEU A  57      27.516  22.108  20.493  1.00  0.00      RA0  C
ATOM    515  CD2 LEU A  57      25.950  23.413  21.978  1.00  0.00      RA0  C
ATOM    516  C   LEU A  57      28.813  22.653  25.271  1.00  0.00      RA0  C
ATOM    517  O   LEU A  57      30.009  22.434  25.190  1.00  0.00      RA0  O
ATOM    518  N   ARG A  58      28.069  22.237  26.300  1.00  0.00      RA0  N
ATOM    519  H   ARG A  58      27.080  22.408  26.320  1.00  0.00      RA0  H
ATOM    520  CA  ARG A  58      28.656  21.606  27.470  1.00  0.00      RA0  C
ATOM    521  CB  ARG A  58      28.559  22.581  28.614  1.00  0.00      RA0  C
ATOM    522  CG  ARG A  58      29.799  23.451  28.802  1.00  0.00      RA0  C
ATOM    523  CD  ARG A  58      30.020  23.613  30.308  1.00  0.00      RA0  C
ATOM    524  NE  ARG A  58      30.183  22.286  30.911  1.00  0.00      RA0  N
ATOM    525  HE  ARG A  58      31.019  21.759  30.687  1.00  0.00      RA0  H
ATOM    526  CZ  ARG A  58      29.163  21.695  31.609  1.00  0.00      RA0  C
ATOM    527  NH1 ARG A  58      28.028  22.393  31.839  1.00  0.00      RA0  N
ATOM    528 HH11 ARG A  58      27.186  22.038  32.263  1.00  0.00      RA0  H
ATOM    529 HH12 ARG A  58      27.882  23.349  31.526  1.00  0.00      RA0  H
ATOM    530  NH2 ARG A  58      29.298  20.411  32.002  1.00  0.00      RA0  N
ATOM    531 HH21 ARG A  58      28.598  19.915  32.512  1.00  0.00      RA0  H
ATOM    532 HH22 ARG A  58      30.143  19.896  31.744  1.00  0.00      RA0  H
ATOM    533  C   ARG A  58      27.929  20.296  27.806  1.00  0.00      RA0  C
ATOM    534  O   ARG A  58      26.718  20.205  27.682  1.00  0.00      RA0  O
ATOM    535  N   GLY A  59      28.672  19.309  28.271  1.00  0.00      RA0  N
ATOM    536  H   GLY A  59      29.661  19.429  28.410  1.00  0.00      RA0  H
ATOM    537  CA  GLY A  59      28.104  18.014  28.623  1.00  0.00      RA0  C
ATOM    538  C   GLY A  59      29.040  16.897  28.203  1.00  0.00      RA0  C
ATOM    539  O   GLY A  59      29.740  17.010  27.195  1.00  0.00      RA0  O
ATOM    540  N   SER A  60      29.039  15.806  28.966  1.00  0.00      RA0  N
ATOM    541  H   SER A  60      28.426  15.750  29.754  1.00  0.00      RA0  H
ATOM    542  CA  SER A  60      29.957  14.700  28.725  1.00  0.00      RA0  C
ATOM    543  CB  SER A  60      29.780  13.844  29.957  1.00  0.00      RA0  C
ATOM    544  OG  SER A  60      29.416  14.775  30.988  1.00  0.00      RA0  O
ATOM    545  HG  SER A  60      30.103  15.440  30.999  1.00  0.00      RA0  H
ATOM    546  C   SER A  60      29.752  14.043  27.361  1.00  0.00      RA0  C
ATOM    547  O   SER A  60      30.701  13.465  26.814  1.00  0.00      RA0  O
ATOM    548  N   ARG A  61      28.539  14.152  26.803  1.00  0.00      RA0  N
ATOM    549  H   ARG A  61      27.846  14.722  27.240  1.00  0.00      RA0  H
ATOM    550  CA  ARG A  61      28.235  13.580  25.491  1.00  0.00      RA0  C
ATOM    551  CB  ARG A  61      26.829  12.991  25.543  1.00  0.00      RA0  C
ATOM    552  CG  ARG A  61      26.640  12.139  26.802  1.00  0.00      RA0  C
ATOM    553  CD  ARG A  61      25.264  11.480  26.861  1.00  0.00      RA0  C
ATOM    554  NE  ARG A  61      25.062  10.706  25.644  1.00  0.00      RA0  N
ATOM    555  HE  ARG A  61      25.887  10.389  25.152  1.00  0.00      RA0  H
ATOM    556  CZ  ARG A  61      23.826  10.515  25.112  1.00  0.00      RA0  C
ATOM    557  NH1 ARG A  61      22.738  10.930  25.802  1.00  0.00      RA0  N
ATOM    558 HH11 ARG A  61      21.793  10.906  25.442  1.00  0.00      RA0  H
ATOM    559 HH12 ARG A  61      22.832  11.318  26.722  1.00  0.00      RA0  H
ATOM    560  NH2 ARG A  61      23.738   9.931  23.902  1.00  0.00      RA0  N
ATOM    561 HH21 ARG A  61      22.889   9.705  23.425  1.00  0.00      RA0  H
ATOM    562 HH22 ARG A  61      24.594   9.701  23.394  1.00  0.00      RA0  H
ATOM    563  C   ARG A  61      28.377  14.586  24.343  1.00  0.00      RA0  C
ATOM    564  O   ARG A  61      27.883  14.349  23.255  1.00  0.00      RA0  O
ATOM    565  N   THR A  62      29.068  15.696  24.556  1.00  0.00      RA0  N
ATOM    566  H   THR A  62      29.505  15.911  25.432  1.00  0.00      RA0  H
ATOM    567  CA  THR A  62      29.125  16.716  23.498  1.00  0.00      RA0  C
ATOM    568  CB  THR A  62      29.750  17.998  24.035  1.00  0.00      RA0  C
ATOM    569  OG1 THR A  62      29.004  18.440  25.170  1.00  0.00      RA0  O
ATOM    570  HG1 THR A  62      29.540  18.236  25.929  1.00  0.00      RA0  H
ATOM    571  CG2 THR A  62      29.771  19.099  22.978  1.00  0.00      RA0  C
ATOM    572  C   THR A  62      29.753  16.227  22.195  1.00  0.00      RA0  C
ATOM    573  O   THR A  62      29.208  16.500  21.115  1.00  0.00      RA0  O
ATOM    574  N   ARG A  63      30.862  15.494  22.279  1.00  0.00      RA0  N
ATOM    575  H   ARG A  63      31.248  15.288  23.179  1.00  0.00      RA0  H
ATOM    576  CA  ARG A  63      31.512  14.989  21.056  1.00  0.00      RA0  C
ATOM    577  CB  ARG A  63      32.853  14.315  21.350  1.00  0.00      RA0  C
ATOM    578  CG  ARG A  63      33.624  14.105  20.044  1.00  0.00      RA0  C
ATOM    579  CD  ARG A  63      34.916  13.301  20.176  1.00  0.00      RA0  C
ATOM    580  NE  ARG A  63      35.860  13.912  21.107  1.00  0.00      RA0  N
ATOM    581  HE  ARG A  63      35.764  13.767  22.109  1.00  0.00      RA0  H
ATOM    582  CZ  ARG A  63      36.925  14.641  20.672  1.00  0.00      RA0  C
ATOM    583  NH1 ARG A  63      37.054  14.964  19.371  1.00  0.00      RA0  N
ATOM    584 HH11 ARG A  63      37.864  15.466  19.048  1.00  0.00      RA0  H
ATOM    585 HH12 ARG A  63      36.369  14.747  18.669  1.00  0.00      RA0  H
ATOM    586  NH2 ARG A  63      37.850  15.031  21.564  1.00  0.00      RA0  N
ATOM    587 HH21 ARG A  63      38.685  15.531  21.338  1.00  0.00      RA0  H
ATOM    588 HH22 ARG A  63      37.673  14.803  22.542  1.00  0.00      RA0  H
ATOM    589  C   ARG A  63      30.575  14.030  20.331  1.00  0.00      RA0  C
ATOM    590  O   ARG A  63      30.398  14.108  19.117  1.00  0.00      RA0  O
ATOM    591  N   GLU A  64      29.966  13.136  21.094  1.00  0.00      RA0  N
ATOM    592  H   GLU A  64      30.095  13.168  22.083  1.00  0.00      RA0  H
ATOM    593  CA  GLU A  64      29.007  12.179  20.558  1.00  0.00      RA0  C
ATOM    594  CB  GLU A  64      28.369  11.350  21.675  1.00  0.00      RA0  C
ATOM    595  CG  GLU A  64      27.357  10.336  21.129  1.00  0.00      RA0  C
ATOM    596  CD  GLU A  64      26.445   9.863  22.243  1.00  0.00      RA0  C
ATOM    597  OE1 GLU A  64      26.637  10.267  23.382  1.00  0.00      RA0  O
ATOM    598  OE2 GLU A  64      25.506   9.117  21.981  1.00  0.00      RA0  O
ATOM    599  C   GLU A  64      27.896  12.887  19.786  1.00  0.00      RA0  C
ATOM    600  O   GLU A  64      27.583  12.517  18.641  1.00  0.00      RA0  O
ATOM    601  N   PHE A  65      27.315  13.903  20.412  1.00  0.00      RA0  N
ATOM    602  H   PHE A  65      27.592  14.105  21.353  1.00  0.00      RA0  H
ATOM    603  CA  PHE A  65      26.271  14.717  19.787  1.00  0.00      RA0  C
ATOM    604  CB  PHE A  65      25.862  15.844  20.739  1.00  0.00      RA0  C
ATOM    605  CG  PHE A  65      24.977  16.851  20.041  1.00  0.00      RA0  C
ATOM    606  CD1 PHE A  65      23.862  16.437  19.319  1.00  0.00      RA0  C
ATOM    607  CD2 PHE A  65      25.288  18.203  20.119  1.00  0.00      RA0  C
ATOM    608  CE1 PHE A  65      23.078  17.373  18.658  1.00  0.00      RA0  C
ATOM    609  CE2 PHE A  65      24.498  19.140  19.464  1.00  0.00      RA0  C
ATOM    610  CZ  PHE A  65      23.396  18.724  18.726  1.00  0.00      RA0  C
ATOM    611  C   PHE A  65      26.731  15.273  18.458  1.00  0.00      RA0  C
ATOM    612  O   PHE A  65      26.046  15.148  17.451  1.00  0.00      RA0  O
ATOM    613  N   LEU A  66      27.892  15.922  18.460  1.00  0.00      RA0  N
ATOM    614  H   LEU A  66      28.440  15.950  19.300  1.00  0.00      RA0  H
ATOM    615  CA  LEU A  66      28.377  16.573  17.243  1.00  0.00      RA0  C
ATOM    616  CB  LEU A  66      29.518  17.529  17.568  1.00  0.00      RA0  C
ATOM    617  CG  LEU A  66      29.019  18.731  18.363  1.00  0.00      RA0  C
ATOM    618  CD1 LEU A  66      30.168  19.640  18.788  1.00  0.00      RA0  C
ATOM    619  CD2 LEU A  66      27.942  19.498  17.596  1.00  0.00      RA0  C
ATOM    620  C   LEU A  66      28.764  15.604  16.132  1.00  0.00      RA0  C
ATOM    621  O   LEU A  66      28.697  15.968  14.960  1.00  0.00      RA0  O
ATOM    622  N   ARG A  67      29.192  14.397  16.484  1.00  0.00      RA0  N
ATOM    623  H   ARG A  67      29.252  14.163  17.457  1.00  0.00      RA0  H
ATOM    624  CA  ARG A  67      29.454  13.340  15.473  1.00  0.00      RA0  C
ATOM    625  CB  ARG A  67      30.074  12.065  16.057  1.00  0.00      RA0  C
ATOM    626  CG  ARG A  67      31.428  12.196  16.750  1.00  0.00      RA0  C
ATOM    627  CD  ARG A  67      32.089  10.827  16.957  1.00  0.00      RA0  C
ATOM    628  NE  ARG A  67      32.612  10.303  15.693  1.00  0.00      RA0  N
ATOM    629  HE  ARG A  67      33.069  10.967  15.078  1.00  0.00      RA0  H
ATOM    630  CZ  ARG A  67      32.549   8.980  15.361  1.00  0.00      RA0  C
ATOM    631  NH1 ARG A  67      31.870   8.114  16.147  1.00  0.00      RA0  N
ATOM    632 HH11 ARG A  67      31.793   7.135  15.926  1.00  0.00      RA0  H
ATOM    633 HH12 ARG A  67      31.404   8.425  16.980  1.00  0.00      RA0  H
ATOM    634  NH2 ARG A  67      33.169   8.565  14.238  1.00  0.00      RA0  N
ATOM    635 HH21 ARG A  67      33.176   7.614  13.915  1.00  0.00      RA0  H
ATOM    636 HH22 ARG A  67      33.659   9.245  13.665  1.00  0.00      RA0  H
ATOM    637  C   ARG A  67      28.188  12.911  14.731  1.00  0.00      RA0  C
ATOM    638  O   ARG A  67      28.254  12.355  13.637  1.00  0.00      RA0  O
ATOM    639  N   TYR A  68      27.042  13.117  15.373  1.00  0.00      RA0  N
ATOM    640  H   TYR A  68      27.043  13.518  16.290  1.00  0.00      RA0  H
ATOM    641  CA  TYR A  68      25.729  12.846  14.764  1.00  0.00      RA0  C
ATOM    642  CB  TYR A  68      24.785  12.375  15.870  1.00  0.00      RA0  C
ATOM    643  CG  TYR A  68      23.390  12.184  15.333  1.00  0.00      RA0  C
ATOM    644  CD1 TYR A  68      23.160  11.284  14.300  1.00  0.00      RA0  C
ATOM    645  CE1 TYR A  68      21.872  11.107  13.815  1.00  0.00      RA0  C
ATOM    646  CD2 TYR A  68      22.336  12.907  15.880  1.00  0.00      RA0  C
ATOM    647  CE2 TYR A  68      21.047  12.724  15.398  1.00  0.00      RA0  C
ATOM    648  CZ  TYR A  68      20.816  11.823  14.366  1.00  0.00      RA0  C
ATOM    649  OH  TYR A  68      19.538  11.639  13.881  1.00  0.00      RA0  O
ATOM    650  HH  TYR A  68      19.571  10.900  13.281  1.00  0.00      RA0  H
ATOM    651  C   TYR A  68      25.182  14.082  14.049  1.00  0.00      RA0  C
ATOM    652  O   TYR A  68      24.587  14.004  12.970  1.00  0.00      RA0  O
ATOM    653  N   LEU A  69      25.409  15.257  14.618  1.00  0.00      RA0  N
ATOM    654  H   LEU A  69      25.886  15.288  15.497  1.00  0.00      RA0  H
ATOM    655  CA  LEU A  69      24.885  16.493  14.010  1.00  0.00      RA0  C
ATOM    656  CB  LEU A  69      24.988  17.622  15.037  1.00  0.00      RA0  C
ATOM    657  CG  LEU A  69      24.235  18.891  14.637  1.00  0.00      RA0  C
ATOM    658  CD1 LEU A  69      22.723  18.679  14.680  1.00  0.00      RA0  C
ATOM    659  CD2 LEU A  69      24.664  20.100  15.467  1.00  0.00      RA0  C
ATOM    660  C   LEU A  69      25.563  16.920  12.701  1.00  0.00      RA0  C
ATOM    661  O   LEU A  69      24.902  17.411  11.761  1.00  0.00      RA0  O
ATOM    662  N   LEU A  70      26.889  16.776  12.653  1.00  0.00      RA0  N
ATOM    663  H   LEU A  70      27.367  16.244  13.355  1.00  0.00      RA0  H
ATOM    664  CA  LEU A  70      27.696  17.335  11.584  1.00  0.00      RA0  C
ATOM    665  CB  LEU A  70      28.892  18.084  12.169  1.00  0.00      RA0  C
ATOM    666  CG  LEU A  70      28.494  19.190  13.145  1.00  0.00      RA0  C
ATOM    667  CD1 LEU A  70      29.708  19.778  13.861  1.00  0.00      RA0  C
ATOM    668  CD2 LEU A  70      27.654  20.269  12.466  1.00  0.00      RA0  C
ATOM    669  C   LEU A  70      28.190  16.294  10.605  1.00  0.00      RA0  C
ATOM    670  O   LEU A  70      28.403  15.156  10.966  1.00  0.00      RA0  O
ATOM    671  N   ALA A  71      28.416  16.706   9.355  1.00  0.00      RA0  N
ATOM    672  H   ALA A  71      28.282  17.674   9.131  1.00  0.00      RA0  H
ATOM    673  CA  ALA A  71      28.853  15.767   8.340  1.00  0.00      RA0  C
ATOM    674  CB  ALA A  71      28.328  16.198   6.973  1.00  0.00      RA0  C
ATOM    675  C   ALA A  71      30.368  15.588   8.235  1.00  0.00      RA0  C
ATOM    676  O   ALA A  71      30.833  14.540   7.759  1.00  0.00      RA0  O
ATOM    677  N   ASN A  72      31.134  16.589   8.665  1.00  0.00      RA0  N
ATOM    678  H   ASN A  72      30.711  17.404   9.063  1.00  0.00      RA0  H
ATOM    679  CA  ASN A  72      32.539  16.342   8.981  1.00  0.00      RA0  C
ATOM    680  CB  ASN A  72      33.354  17.625   9.087  1.00  0.00      RA0  C
ATOM    681  CG  ASN A  72      34.811  17.375   8.745  1.00  0.00      RA0  C
ATOM    682  OD1 ASN A  72      35.363  16.276   8.875  1.00  0.00      RA0  O
ATOM    683  ND2 ASN A  72      35.420  18.481   8.280  1.00  0.00      RA0  N
ATOM    684 HD21 ASN A  72      34.889  19.335   8.201  1.00  0.00      RA0  H
ATOM    685 HD22 ASN A  72      36.369  18.556   7.980  1.00  0.00      RA0  H
ATOM    686  C   ASN A  72      32.503  15.581  10.309  1.00  0.00      RA0  C
ATOM    687  O   ASN A  72      31.427  15.435  10.899  1.00  0.00      RA0  O
ATOM    688  N   ASP A  73      33.647  15.069  10.759  1.00  0.00      RA0  N
ATOM    689  H   ASP A  73      34.516  15.306  10.331  1.00  0.00      RA0  H
ATOM    690  CA  ASP A  73      33.706  14.238  11.957  1.00  0.00      RA0  C
ATOM    691  CB  ASP A  73      34.156  12.796  11.725  1.00  0.00      RA0  C
ATOM    692  CG  ASP A  73      33.886  11.989  12.984  1.00  0.00      RA0  C
ATOM    693  OD1 ASP A  73      33.341  12.528  13.942  1.00  0.00      RA0  O
ATOM    694  OD2 ASP A  73      34.199  10.805  13.015  1.00  0.00      RA0  O
ATOM    695  C   ASP A  73      34.573  14.867  13.033  1.00  0.00      RA0  C
ATOM    696  O   ASP A  73      35.803  14.869  12.924  1.00  0.00      RA0  O
ATOM    697  N   VAL A  74      33.951  15.352  14.101  1.00  0.00      RA0  N
ATOM    698  H   VAL A  74      32.985  15.115  14.207  1.00  0.00      RA0  H
ATOM    699  CA  VAL A  74      34.717  16.007  15.148  1.00  0.00      RA0  C
ATOM    700  CB  VAL A  74      33.791  16.799  16.069  1.00  0.00      RA0  C
ATOM    701  CG1 VAL A  74      33.051  17.880  15.280  1.00  0.00      RA0  C
ATOM    702  CG2 VAL A  74      32.833  15.870  16.811  1.00  0.00      RA0  C
ATOM    703  C   VAL A  74      35.604  15.060  15.948  1.00  0.00      RA0  C
ATOM    704  O   VAL A  74      36.333  15.528  16.833  1.00  0.00      RA0  O
ATOM    705  N   ALA A  75      35.537  13.750  15.655  1.00  0.00      RA0  N
ATOM    706  H   ALA A  75      34.887  13.414  14.968  1.00  0.00      RA0  H
ATOM    707  CA  ALA A  75      36.504  12.790  16.211  1.00  0.00      RA0  C
ATOM    708  CB  ALA A  75      36.229  11.371  15.716  1.00  0.00      RA0  C
ATOM    709  C   ALA A  75      37.930  13.195  15.816  1.00  0.00      RA0  C
ATOM    710  O   ALA A  75      38.893  12.833  16.499  1.00  0.00      RA0  O
ATOM    711  N   LYS A  76      38.038  13.933  14.713  1.00  0.00      RA0  N
ATOM    712  H   LYS A  76      37.212  14.173  14.198  1.00  0.00      RA0  H
ATOM    713  CA  LYS A  76      39.319  14.412  14.204  1.00  0.00      RA0  C
ATOM    714  CB  LYS A  76      39.181  14.900  12.764  1.00  0.00      RA0  C
ATOM    715  CG  LYS A  76      38.623  13.885  11.768  1.00  0.00      RA0  C
ATOM    716  CD  LYS A  76      38.288  14.585  10.450  1.00  0.00      RA0  C
ATOM    717  CE  LYS A  76      37.643  13.668   9.413  1.00  0.00      RA0  C
ATOM    718  NZ  LYS A  76      37.244  14.475   8.251  1.00  0.00      RA0  N
ATOM    719  HZ1 LYS A  76      36.775  13.882   7.539  1.00  0.00      RA0  H
ATOM    720  HZ2 LYS A  76      36.575  15.211   8.562  1.00  0.00      RA0  H
ATOM    721  HZ3 LYS A  76      38.074  14.935   7.830  1.00  0.00      RA0  H
ATOM    722  C   LYS A  76      39.898  15.565  15.013  1.00  0.00      RA0  C
ATOM    723  O   LYS A  76      41.055  15.924  14.815  1.00  0.00      RA0  O
ATOM    724  N   LEU A  77      39.123  16.143  15.923  1.00  0.00      RA0  N
ATOM    725  H   LEU A  77      38.210  15.781  16.111  1.00  0.00      RA0  H
ATOM    726  CA  LEU A  77      39.623  17.176  16.810  1.00  0.00      RA0  C
ATOM    727  CB  LEU A  77      38.501  18.144  17.167  1.00  0.00      RA0  C
ATOM    728  CG  LEU A  77      37.834  18.784  15.950  1.00  0.00      RA0  C
ATOM    729  CD1 LEU A  77      36.698  19.731  16.343  1.00  0.00      RA0  C
ATOM    730  CD2 LEU A  77      38.856  19.469  15.049  1.00  0.00      RA0  C
ATOM    731  C   LEU A  77      40.167  16.489  18.054  1.00  0.00      RA0  C
ATOM    732  O   LEU A  77      39.427  16.189  18.980  1.00  0.00      RA0  O
ATOM    733  N   THR A  78      41.473  16.235  18.068  1.00  0.00      RA0  N
ATOM    734  H   THR A  78      42.039  16.478  17.282  1.00  0.00      RA0  H
ATOM    735  CA  THR A  78      42.107  15.488  19.185  1.00  0.00      RA0  C
ATOM    736  CB  THR A  78      42.807  14.363  18.446  1.00  0.00      RA0  C
ATOM    737  OG1 THR A  78      43.249  14.880  17.170  1.00  0.00      RA0  O
ATOM    738  HG1 THR A  78      42.540  14.670  16.561  1.00  0.00      RA0  H
ATOM    739  CG2 THR A  78      41.889  13.158  18.230  1.00  0.00      RA0  C
ATOM    740  C   THR A  78      43.078  16.304  20.027  1.00  0.00      RA0  C
ATOM    741  O   THR A  78      43.410  15.889  21.155  1.00  0.00      RA0  O
ATOM    742  N   LYS A  79      43.528  17.453  19.501  1.00  0.00      RA0  N
ATOM    743  H   LYS A  79      43.100  17.816  18.676  1.00  0.00      RA0  H
ATOM    744  CA  LYS A  79      44.312  18.401  20.272  1.00  0.00      RA0  C
ATOM    745  CB  LYS A  79      45.450  18.863  19.369  1.00  0.00      RA0  C
ATOM    746  CG  LYS A  79      46.130  17.588  18.862  1.00  0.00      RA0  C
ATOM    747  CD  LYS A  79      46.998  17.740  17.616  1.00  0.00      RA0  C
ATOM    748  CE  LYS A  79      47.539  16.379  17.160  1.00  0.00      RA0  C
ATOM    749  NZ  LYS A  79      46.432  15.445  16.885  1.00  0.00      RA0  N
ATOM    750  HZ1 LYS A  79      46.825  14.537  16.566  1.00  0.00      RA0  H
ATOM    751  HZ2 LYS A  79      45.860  15.278  17.738  1.00  0.00      RA0  H
ATOM    752  HZ3 LYS A  79      45.810  15.821  16.142  1.00  0.00      RA0  H
ATOM    753  C   LYS A  79      43.414  19.517  20.757  1.00  0.00      RA0  C
ATOM    754  O   LYS A  79      42.652  20.118  19.980  1.00  0.00      RA0  O
ATOM    755  N   SER A  80      43.494  19.801  22.042  1.00  0.00      RA0  N
ATOM    756  H   SER A  80      44.167  19.350  22.623  1.00  0.00      RA0  H
ATOM    757  CA  SER A  80      42.700  20.851  22.634  1.00  0.00      RA0  C
ATOM    758  CB  SER A  80      43.131  20.917  24.108  1.00  0.00      RA0  C
ATOM    759  OG  SER A  80      42.236  21.687  24.912  1.00  0.00      RA0  O
ATOM    760  HG  SER A  80      41.461  21.156  25.080  1.00  0.00      RA0  H
ATOM    761  C   SER A  80      42.842  22.179  21.880  1.00  0.00      RA0  C
ATOM    762  O   SER A  80      43.950  22.597  21.542  1.00  0.00      RA0  O
ATOM    763  N   GLY A  81      41.709  22.810  21.592  1.00  0.00      RA0  N
ATOM    764  H   GLY A  81      40.841  22.398  21.863  1.00  0.00      RA0  H
ATOM    765  CA  GLY A  81      41.659  24.027  20.776  1.00  0.00      RA0  C
ATOM    766  C   GLY A  81      41.477  23.854  19.277  1.00  0.00      RA0  C
ATOM    767  O   GLY A  81      41.195  24.831  18.591  1.00  0.00      RA0  O
ATOM    768  N   LYS A  82      41.617  22.633  18.765  1.00  0.00      RA0  N
ATOM    769  H   LYS A  82      41.736  21.864  19.395  1.00  0.00      RA0  H
ATOM    770  CA  LYS A  82      41.534  22.380  17.344  1.00  0.00      RA0  C
ATOM    771  CB  LYS A  82      42.046  20.961  17.046  1.00  0.00      RA0  C
ATOM    772  CG  LYS A  82      42.293  20.646  15.570  1.00  0.00      RA0  C
ATOM    773  CD  LYS A  82      43.217  21.682  14.942  1.00  0.00      RA0  C
ATOM    774  CE  LYS A  82      43.393  21.566  13.430  1.00  0.00      RA0  C
ATOM    775  NZ  LYS A  82      43.679  22.911  12.916  1.00  0.00      RA0  N
ATOM    776  HZ1 LYS A  82      43.640  22.941  11.880  1.00  0.00      RA0  H
ATOM    777  HZ2 LYS A  82      42.934  23.533  13.293  1.00  0.00      RA0  H
ATOM    778  HZ3 LYS A  82      44.587  23.315  13.225  1.00  0.00      RA0  H
ATOM    779  C   LYS A  82      40.106  22.609  16.820  1.00  0.00      RA0  C
ATOM    780  O   LYS A  82      39.126  22.282  17.484  1.00  0.00      RA0  O
ATOM    781  N   ALA A  83      40.029  23.199  15.641  1.00  0.00      RA0  N
ATOM    782  H   ALA A  83      40.860  23.438  15.143  1.00  0.00      RA0  H
ATOM    783  CA  ALA A  83      38.765  23.489  14.979  1.00  0.00      RA0  C
ATOM    784  CB  ALA A  83      38.621  24.991  14.746  1.00  0.00      RA0  C
ATOM    785  C   ALA A  83      38.671  22.791  13.623  1.00  0.00      RA0  C
ATOM    786  O   ALA A  83      39.659  22.429  13.001  1.00  0.00      RA0  O
ATOM    787  N   LEU A  84      37.443  22.581  13.172  1.00  0.00      RA0  N
ATOM    788  H   LEU A  84      36.640  22.834  13.720  1.00  0.00      RA0  H
ATOM    789  CA  LEU A  84      37.234  22.187  11.795  1.00  0.00      RA0  C
ATOM    790  CB  LEU A  84      37.205  20.656  11.591  1.00  0.00      RA0  C
ATOM    791  CG  LEU A  84      36.133  19.796  12.277  1.00  0.00      RA0  C
ATOM    792  CD1 LEU A  84      34.746  19.931  11.655  1.00  0.00      RA0  C
ATOM    793  CD2 LEU A  84      36.538  18.320  12.271  1.00  0.00      RA0  C
ATOM    794  C   LEU A  84      36.040  22.924  11.189  1.00  0.00      RA0  C
ATOM    795  O   LEU A  84      35.225  23.529  11.883  1.00  0.00      RA0  O
ATOM    796  N   TYR A  85      35.998  22.850   9.877  1.00  0.00      RA0  N
ATOM    797  H   TYR A  85      36.645  22.267   9.390  1.00  0.00      RA0  H
ATOM    798  CA  TYR A  85      34.907  23.412   9.072  1.00  0.00      RA0  C
ATOM    799  CB  TYR A  85      35.555  24.056   7.839  1.00  0.00      RA0  C
ATOM    800  CG  TYR A  85      34.573  24.663   6.859  1.00  0.00      RA0  C
ATOM    801  CD1 TYR A  85      34.264  26.014   6.936  1.00  0.00      RA0  C
ATOM    802  CE1 TYR A  85      33.436  26.597   5.984  1.00  0.00      RA0  C
ATOM    803  CD2 TYR A  85      34.012  23.889   5.849  1.00  0.00      RA0  C
ATOM    804  CE2 TYR A  85      33.176  24.468   4.902  1.00  0.00      RA0  C
ATOM    805  CZ  TYR A  85      32.892  25.827   4.962  1.00  0.00      RA0  C
ATOM    806  OH  TYR A  85      32.078  26.403   4.007  1.00  0.00      RA0  O
ATOM    807  HH  TYR A  85      31.442  26.968   4.465  1.00  0.00      RA0  H
ATOM    808  C   TYR A  85      33.967  22.272   8.678  1.00  0.00      RA0  C
ATOM    809  O   TYR A  85      34.404  21.226   8.177  1.00  0.00      RA0  O
ATOM    810  N   SER A  86      32.653  22.482   8.855  1.00  0.00      RA0  N
ATOM    811  H   SER A  86      32.286  23.353   9.201  1.00  0.00      RA0  H
ATOM    812  CA  SER A  86      31.685  21.431   8.538  1.00  0.00      RA0  C
ATOM    813  CB  SER A  86      31.448  20.591   9.804  1.00  0.00      RA0  C
ATOM    814  OG  SER A  86      30.672  19.407   9.528  1.00  0.00      RA0  O
ATOM    815  HG  SER A  86      29.758  19.693   9.498  1.00  0.00      RA0  H
ATOM    816  C   SER A  86      30.361  21.981   8.001  1.00  0.00      RA0  C
ATOM    817  O   SER A  86      29.965  23.107   8.309  1.00  0.00      RA0  O
ATOM    818  N   GLY A  87      29.716  21.168   7.167  1.00  0.00      RA0  N
ATOM    819  H   GLY A  87      30.150  20.301   6.932  1.00  0.00      RA0  H
ATOM    820  CA  GLY A  87      28.287  21.302   6.928  1.00  0.00      RA0  C
ATOM    821  C   GLY A  87      27.473  20.679   8.039  1.00  0.00      RA0  C
ATOM    822  O   GLY A  87      27.917  19.744   8.707  1.00  0.00      RA0  O
ATOM    823  N   MSE A  88      26.250  21.194   8.186  1.00  0.00      RA0  N
ATOM    824  H   MSE A  88      25.968  21.984   7.632  1.00  0.00      RA0  H
ATOM    825  CA  MSE A  88      25.238  20.667   9.074  1.00  0.00      RA0  C
ATOM    826  CB  MSE A  88      24.885  21.678  10.163  1.00  0.00      RA0  C
ATOM    827  CG  MSE A  88      23.739  21.201  11.055  1.00  0.00      RA0  C
ATOM    828  SE  MSE A  88      23.485  22.276  12.474  1.00  0.00      RA0  S
ATOM    829  CE  MSE A  88      23.348  23.836  11.589  1.00  0.00      RA0  C
ATOM    830  C   MSE A  88      24.063  20.421   8.138  1.00  0.00      RA0  C
ATOM    831  O   MSE A  88      23.555  21.362   7.509  1.00  0.00      RA0  O
ATOM    832  N   LEU A  89      23.687  19.165   8.001  1.00  0.00      RA0  N
ATOM    833  H   LEU A  89      23.955  18.466   8.666  1.00  0.00      RA0  H
ATOM    834  CA  LEU A  89      22.754  18.756   6.944  1.00  0.00      RA0  C
ATOM    835  CB  LEU A  89      23.297  17.565   6.155  1.00  0.00      RA0  C
ATOM    836  CG  LEU A  89      24.713  17.727   5.608  1.00  0.00      RA0  C
ATOM    837  CD1 LEU A  89      25.131  16.477   4.835  1.00  0.00      RA0  C
ATOM    838  CD2 LEU A  89      24.883  18.995   4.773  1.00  0.00      RA0  C
ATOM    839  C   LEU A  89      21.370  18.368   7.461  1.00  0.00      RA0  C
ATOM    840  O   LEU A  89      21.208  17.885   8.590  1.00  0.00      RA0  O
ATOM    841  N   ASN A  90      20.384  18.489   6.575  1.00  0.00      RA0  N
ATOM    842  H   ASN A  90      20.622  18.782   5.647  1.00  0.00      RA0  H
ATOM    843  CA  ASN A  90      19.064  17.944   6.872  1.00  0.00      RA0  C
ATOM    844  CB  ASN A  90      17.974  18.780   6.186  1.00  0.00      RA0  C
ATOM    845  CG  ASN A  90      18.148  18.787   4.675  1.00  0.00      RA0  C
ATOM    846  OD1 ASN A  90      18.361  17.761   4.037  1.00  0.00      RA0  O
ATOM    847  ND2 ASN A  90      18.030  20.008   4.124  1.00  0.00      RA0  N
ATOM    848 HD21 ASN A  90      17.943  20.833   4.698  1.00  0.00      RA0  H
ATOM    849 HD22 ASN A  90      18.034  20.219   3.142  1.00  0.00      RA0  H
ATOM    850  C   ASN A  90      19.018  16.487   6.403  1.00  0.00      RA0  C
ATOM    851  O   ASN A  90      19.973  15.979   5.830  1.00  0.00      RA0  O
ATOM    852  N   ALA A  91      17.918  15.791   6.668  1.00  0.00      RA0  N
ATOM    853  H   ALA A  91      17.129  16.247   7.072  1.00  0.00      RA0  H
ATOM    854  CA  ALA A  91      17.838  14.369   6.357  1.00  0.00      RA0  C
ATOM    855  CB  ALA A  91      16.558  13.765   6.935  1.00  0.00      RA0  C
ATOM    856  C   ALA A  91      17.886  14.091   4.858  1.00  0.00      RA0  C
ATOM    857  O   ALA A  91      18.229  12.989   4.455  1.00  0.00      RA0  O
ATOM    858  N   SER A  92      17.542  15.083   4.027  1.00  0.00      RA0  N
ATOM    859  H   SER A  92      17.303  15.997   4.350  1.00  0.00      RA0  H
ATOM    860  CA  SER A  92      17.594  14.959   2.575  1.00  0.00      RA0  C
ATOM    861  CB  SER A  92      16.542  15.951   2.128  1.00  0.00      RA0  C
ATOM    862  OG  SER A  92      15.734  16.211   3.291  1.00  0.00      RA0  O
ATOM    863  HG  SER A  92      15.112  16.875   3.024  1.00  0.00      RA0  H
ATOM    864  C   SER A  92      18.997  15.185   2.018  1.00  0.00      RA0  C
ATOM    865  O   SER A  92      19.215  15.090   0.808  1.00  0.00      RA0  O
ATOM    866  N   GLY A  93      19.932  15.485   2.901  1.00  0.00      RA0  N
ATOM    867  H   GLY A  93      19.695  15.647   3.861  1.00  0.00      RA0  H
ATOM    868  CA  GLY A  93      21.322  15.742   2.489  1.00  0.00      RA0  C
ATOM    869  C   GLY A  93      21.556  17.152   1.966  1.00  0.00      RA0  C
ATOM    870  O   GLY A  93      22.609  17.446   1.413  1.00  0.00      RA0  O
ATOM    871  N   GLY A  94      20.597  18.049   2.151  1.00  0.00      RA0  N
ATOM    872  H   GLY A  94      19.808  17.803   2.714  1.00  0.00      RA0  H
ATOM    873  CA  GLY A  94      20.797  19.454   1.844  1.00  0.00      RA0  C
ATOM    874  C   GLY A  94      21.469  20.174   3.011  1.00  0.00      RA0  C
ATOM    875  O   GLY A  94      21.515  19.672   4.143  1.00  0.00      RA0  O
ATOM    876  N   VAL A  95      22.004  21.355   2.748  1.00  0.00      RA0  N
ATOM    877  H   VAL A  95      21.821  21.815   1.874  1.00  0.00      RA0  H
ATOM    878  CA  VAL A  95      22.779  22.059   3.750  1.00  0.00      RA0  C
ATOM    879  CB  VAL A  95      23.939  22.807   3.093  1.00  0.00      RA0  C
ATOM    880  CG1 VAL A  95      24.865  23.416   4.143  1.00  0.00      RA0  C
ATOM    881  CG2 VAL A  95      24.701  21.901   2.131  1.00  0.00      RA0  C
ATOM    882  C   VAL A  95      21.909  23.021   4.523  1.00  0.00      RA0  C
ATOM    883  O   VAL A  95      21.337  23.957   3.934  1.00  0.00      RA0  O
ATOM    884  N   ILE A  96      21.837  22.795   5.828  1.00  0.00      RA0  N
ATOM    885  H   ILE A  96      22.351  22.025   6.204  1.00  0.00      RA0  H
ATOM    886  CA  ILE A  96      21.205  23.724   6.764  1.00  0.00      RA0  C
ATOM    887  CB  ILE A  96      20.925  23.008   8.088  1.00  0.00      RA0  C
ATOM    888  CG2 ILE A  96      20.334  23.933   9.149  1.00  0.00      RA0  C
ATOM    889  CG1 ILE A  96      20.039  21.791   7.865  1.00  0.00      RA0  C
ATOM    890  CD1 ILE A  96      19.691  21.110   9.184  1.00  0.00      RA0  C
ATOM    891  C   ILE A  96      22.105  24.922   7.010  1.00  0.00      RA0  C
ATOM    892  O   ILE A  96      21.636  26.055   7.018  1.00  0.00      RA0  O
ATOM    893  N   ASP A  97      23.403  24.677   7.207  1.00  0.00      RA0  N
ATOM    894  H   ASP A  97      23.796  23.757   7.259  1.00  0.00      RA0  H
ATOM    895  CA  ASP A  97      24.364  25.760   7.328  1.00  0.00      RA0  C
ATOM    896  CB  ASP A  97      24.228  26.770   8.499  1.00  0.00      RA0  C
ATOM    897  CG  ASP A  97      24.667  28.142   7.960  1.00  0.00      RA0  C
ATOM    898  OD1 ASP A  97      24.930  28.217   6.766  1.00  0.00      RA0  O
ATOM    899  OD2 ASP A  97      24.748  29.139   8.687  1.00  0.00      RA0  O
ATOM    900  C   ASP A  97      25.776  25.150   7.217  1.00  0.00      RA0  C
ATOM    901  O   ASP A  97      25.940  23.916   7.271  1.00  0.00      RA0  O
ATOM    902  N   ASP A  98      26.755  26.031   7.049  1.00  0.00      RA0  N
ATOM    903  H   ASP A  98      26.541  27.013   7.021  1.00  0.00      RA0  H
ATOM    904  CA  ASP A  98      28.135  25.692   7.330  1.00  0.00      RA0  C
ATOM    905  CB  ASP A  98      29.047  25.771   6.092  1.00  0.00      RA0  C
ATOM    906  CG  ASP A  98      29.819  27.070   5.953  1.00  0.00      RA0  C
ATOM    907  OD1 ASP A  98      29.656  27.745   4.939  1.00  0.00      RA0  O
ATOM    908  OD2 ASP A  98      30.682  27.350   6.781  1.00  0.00      RA0  O
ATOM    909  C   ASP A  98      28.626  26.441   8.568  1.00  0.00      RA0  C
ATOM    910  O   ASP A  98      28.047  27.450   8.983  1.00  0.00      RA0  O
ATOM    911  N   LEU A  99      29.680  25.920   9.185  1.00  0.00      RA0  N
ATOM    912  H   LEU A  99      30.192  25.161   8.779  1.00  0.00      RA0  H
ATOM    913  CA  LEU A  99      30.116  26.463  10.453  1.00  0.00      RA0  C
ATOM    914  CB  LEU A  99      29.138  26.063  11.572  1.00  0.00      RA0  C
ATOM    915  CG  LEU A  99      28.690  24.591  11.593  1.00  0.00      RA0  C
ATOM    916  CD1 LEU A  99      29.737  23.624  12.154  1.00  0.00      RA0  C
ATOM    917  CD2 LEU A  99      27.359  24.438  12.328  1.00  0.00      RA0  C
ATOM    918  C   LEU A  99      31.535  26.002  10.793  1.00  0.00      RA0  C
ATOM    919  O   LEU A  99      32.080  25.076  10.152  1.00  0.00      RA0  O
ATOM    920  N   ILE A 100      32.117  26.674  11.778  1.00  0.00      RA0  N
ATOM    921  H   ILE A 100      31.590  27.394  12.233  1.00  0.00      RA0  H
ATOM    922  CA  ILE A 100      33.357  26.250  12.405  1.00  0.00      RA0  C
ATOM    923  CB  ILE A 100      34.321  27.437  12.519  1.00  0.00      RA0  C
ATOM    924  CG2 ILE A 100      35.691  27.000  13.041  1.00  0.00      RA0  C
ATOM    925  CG1 ILE A 100      34.438  28.198  11.199  1.00  0.00      RA0  C
ATOM    926  CD1 ILE A 100      35.175  27.395  10.130  1.00  0.00      RA0  C
ATOM    927  C   ILE A 100      33.032  25.724  13.796  1.00  0.00      RA0  C
ATOM    928  O   ILE A 100      32.209  26.305  14.514  1.00  0.00      RA0  O
ATOM    929  N   VAL A 101      33.655  24.612  14.165  1.00  0.00      RA0  N
ATOM    930  H   VAL A 101      34.332  24.195  13.553  1.00  0.00      RA0  H
ATOM    931  CA  VAL A 101      33.464  24.010  15.481  1.00  0.00      RA0  C
ATOM    932  CB  VAL A 101      32.660  22.709  15.376  1.00  0.00      RA0  C
ATOM    933  CG1 VAL A 101      33.144  21.843  14.220  1.00  0.00      RA0  C
ATOM    934  CG2 VAL A 101      32.626  21.946  16.704  1.00  0.00      RA0  C
ATOM    935  C   VAL A 101      34.820  23.781  16.126  1.00  0.00      RA0  C
ATOM    936  O   VAL A 101      35.731  23.291  15.460  1.00  0.00      RA0  O
ATOM    937  N   TYR A 102      34.922  24.184  17.397  1.00  0.00      RA0  N
ATOM    938  H   TYR A 102      34.096  24.473  17.869  1.00  0.00      RA0  H
ATOM    939  CA  TYR A 102      36.137  24.019  18.230  1.00  0.00      RA0  C
ATOM    940  CB  TYR A 102      36.495  25.321  18.955  1.00  0.00      RA0  C
ATOM    941  CG  TYR A 102      36.674  26.493  18.015  1.00  0.00      RA0  C
ATOM    942  CD1 TYR A 102      35.563  27.164  17.515  1.00  0.00      RA0  C
ATOM    943  CE1 TYR A 102      35.727  28.247  16.662  1.00  0.00      RA0  C
ATOM    944  CD2 TYR A 102      37.951  26.920  17.665  1.00  0.00      RA0  C
ATOM    945  CE2 TYR A 102      38.116  28.008  16.813  1.00  0.00      RA0  C
ATOM    946  CZ  TYR A 102      37.002  28.669  16.307  1.00  0.00      RA0  C
ATOM    947  OH  TYR A 102      37.142  29.741  15.451  1.00  0.00      RA0  O
ATOM    948  HH  TYR A 102      38.056  29.941  15.283  1.00  0.00      RA0  H
ATOM    949  C   TYR A 102      35.944  22.933  19.282  1.00  0.00      RA0  C
ATOM    950  O   TYR A 102      34.884  22.843  19.913  1.00  0.00      RA0  O
ATOM    951  N   TYR A 103      36.987  22.137  19.493  1.00  0.00      RA0  N
ATOM    952  H   TYR A 103      37.828  22.286  18.966  1.00  0.00      RA0  H
ATOM    953  CA  TYR A 103      37.063  21.205  20.621  1.00  0.00      RA0  C
ATOM    954  CB  TYR A 103      37.659  19.890  20.125  1.00  0.00      RA0  C
ATOM    955  CG  TYR A 103      38.318  19.096  21.228  1.00  0.00      RA0  C
ATOM    956  CD1 TYR A 103      37.573  18.598  22.289  1.00  0.00      RA0  C
ATOM    957  CE1 TYR A 103      38.201  17.868  23.289  1.00  0.00      RA0  C
ATOM    958  CD2 TYR A 103      39.686  18.856  21.166  1.00  0.00      RA0  C
ATOM    959  CE2 TYR A 103      40.311  18.123  22.166  1.00  0.00      RA0  C
ATOM    960  CZ  TYR A 103      39.569  17.634  23.233  1.00  0.00      RA0  C
ATOM    961  OH  TYR A 103      40.187  16.914  24.233  1.00  0.00      RA0  O
ATOM    962  HH  TYR A 103      41.087  16.730  23.999  1.00  0.00      RA0  H
ATOM    963  C   TYR A 103      37.952  21.838  21.675  1.00  0.00      RA0  C
ATOM    964  O   TYR A 103      39.070  22.255  21.346  1.00  0.00      RA0  O
ATOM    965  N   PHE A 104      37.469  21.916  22.917  1.00  0.00      RA0  N
ATOM    966  H   PHE A 104      36.545  21.587  23.132  1.00  0.00      RA0  H
ATOM    967  CA  PHE A 104      38.297  22.371  24.068  1.00  0.00      RA0  C
ATOM    968  CB  PHE A 104      37.655  23.568  24.762  1.00  0.00      RA0  C
ATOM    969  CG  PHE A 104      37.586  24.726  23.798  1.00  0.00      RA0  C
ATOM    970  CD1 PHE A 104      38.759  25.277  23.293  1.00  0.00      RA0  C
ATOM    971  CD2 PHE A 104      36.354  25.244  23.421  1.00  0.00      RA0  C
ATOM    972  CE1 PHE A 104      38.700  26.360  22.425  1.00  0.00      RA0  C
ATOM    973  CE2 PHE A 104      36.296  26.329  22.556  1.00  0.00      RA0  C
ATOM    974  CZ  PHE A 104      37.467  26.892  22.066  1.00  0.00      RA0  C
ATOM    975  C   PHE A 104      38.549  21.234  25.057  1.00  0.00      RA0  C
ATOM    976  O   PHE A 104      39.695  20.881  25.318  1.00  0.00      RA0  O
ATOM    977  N   THR A 105      37.473  20.666  25.599  1.00  0.00      RA0  N
ATOM    978  H   THR A 105      36.550  21.026  25.449  1.00  0.00      RA0  H
ATOM    979  CA  THR A 105      37.528  19.428  26.379  1.00  0.00      RA0  C
ATOM    980  CB  THR A 105      37.442  19.954  27.793  1.00  0.00      RA0  C
ATOM    981  OG1 THR A 105      37.282  21.378  27.694  1.00  0.00      RA0  O
ATOM    982  HG1 THR A 105      37.362  21.723  28.574  1.00  0.00      RA0  H
ATOM    983  CG2 THR A 105      38.680  19.603  28.622  1.00  0.00      RA0  C
ATOM    984  C   THR A 105      36.371  18.515  25.975  1.00  0.00      RA0  C
ATOM    985  O   THR A 105      35.486  18.910  25.222  1.00  0.00      RA0  O
ATOM    986  N   GLU A 106      36.339  17.300  26.515  1.00  0.00      RA0  N
ATOM    987  H   GLU A 106      37.098  16.959  27.065  1.00  0.00      RA0  H
ATOM    988  CA  GLU A 106      35.233  16.397  26.204  1.00  0.00      RA0  C
ATOM    989  CB  GLU A 106      35.555  14.945  26.554  1.00  0.00      RA0  C
ATOM    990  CG  GLU A 106      36.813  14.436  25.826  1.00  0.00      RA0  C
ATOM    991  CD  GLU A 106      36.652  14.347  24.308  1.00  0.00      RA0  C
ATOM    992  OE1 GLU A 106      36.117  15.248  23.671  1.00  0.00      RA0  O
ATOM    993  OE2 GLU A 106      37.124  13.384  23.716  1.00  0.00      RA0  O
ATOM    994  C   GLU A 106      33.906  16.919  26.732  1.00  0.00      RA0  C
ATOM    995  O   GLU A 106      32.848  16.421  26.346  1.00  0.00      RA0  O
ATOM    996  N   ASP A 107      33.960  17.891  27.637  1.00  0.00      RA0  N
ATOM    997  H   ASP A 107      34.836  18.279  27.903  1.00  0.00      RA0  H
ATOM    998  CA  ASP A 107      32.769  18.505  28.199  1.00  0.00      RA0  C
ATOM    999  CB  ASP A 107      32.983  18.562  29.723  1.00  0.00      RA0  C
ATOM   1000  CG  ASP A 107      31.780  19.045  30.515  1.00  0.00      RA0  C
ATOM   1001  OD1 ASP A 107      30.720  18.426  30.471  1.00  0.00      RA0  O
ATOM   1002  OD2 ASP A 107      31.915  20.023  31.241  1.00  0.00      RA0  O
ATOM   1003  C   ASP A 107      32.470  19.884  27.594  1.00  0.00      RA0  C
ATOM   1004  O   ASP A 107      31.556  20.554  28.051  1.00  0.00      RA0  O
ATOM   1005  N   PHE A 108      33.236  20.316  26.583  1.00  0.00      RA0  N
ATOM   1006  H   PHE A 108      33.900  19.727  26.117  1.00  0.00      RA0  H
ATOM   1007  CA  PHE A 108      33.162  21.700  26.101  1.00  0.00      RA0  C
ATOM   1008  CB  PHE A 108      33.918  22.635  27.047  1.00  0.00      RA0  C
ATOM   1009  CG  PHE A 108      33.714  24.066  26.611  1.00  0.00      RA0  C
ATOM   1010  CD1 PHE A 108      32.474  24.486  26.143  1.00  0.00      RA0  C
ATOM   1011  CD2 PHE A 108      34.772  24.965  26.676  1.00  0.00      RA0  C
ATOM   1012  CE1 PHE A 108      32.305  25.794  25.711  1.00  0.00      RA0  C
ATOM   1013  CE2 PHE A 108      34.600  26.275  26.247  1.00  0.00      RA0  C
ATOM   1014  CZ  PHE A 108      33.369  26.686  25.751  1.00  0.00      RA0  C
ATOM   1015  C   PHE A 108      33.666  21.852  24.650  1.00  0.00      RA0  C
ATOM   1016  O   PHE A 108      34.880  21.753  24.368  1.00  0.00      RA0  O
ATOM   1017  N   PHE A 109      32.701  22.061  23.750  1.00  0.00      RA0  N
ATOM   1018  H   PHE A 109      31.761  22.162  24.093  1.00  0.00      RA0  H
ATOM   1019  CA  PHE A 109      32.924  22.476  22.360  1.00  0.00      RA0  C
ATOM   1020  CB  PHE A 109      32.341  21.447  21.384  1.00  0.00      RA0  C
ATOM   1021  CG  PHE A 109      33.134  20.158  21.300  1.00  0.00      RA0  C
ATOM   1022  CD1 PHE A 109      33.355  19.365  22.421  1.00  0.00      RA0  C
ATOM   1023  CD2 PHE A 109      33.616  19.742  20.063  1.00  0.00      RA0  C
ATOM   1024  CE1 PHE A 109      34.028  18.155  22.305  1.00  0.00      RA0  C
ATOM   1025  CE2 PHE A 109      34.285  18.530  19.943  1.00  0.00      RA0  C
ATOM   1026  CZ  PHE A 109      34.482  17.731  21.062  1.00  0.00      RA0  C
ATOM   1027  C   PHE A 109      32.241  23.819  22.089  1.00  0.00      RA0  C
ATOM   1028  O   PHE A 109      31.394  24.282  22.856  1.00  0.00      RA0  O
ATOM   1029  N   ARG A 110      32.585  24.424  20.962  1.00  0.00      RA0  N
ATOM   1030  H   ARG A 110      33.240  23.992  20.336  1.00  0.00      RA0  H
ATOM   1031  CA  ARG A 110      32.041  25.717  20.583  1.00  0.00      RA0  C
ATOM   1032  CB  ARG A 110      33.063  26.775  21.002  1.00  0.00      RA0  C
ATOM   1033  CG  ARG A 110      33.068  28.099  20.238  1.00  0.00      RA0  C
ATOM   1034  CD  ARG A 110      33.963  29.105  20.963  1.00  0.00      RA0  C
ATOM   1035  NE  ARG A 110      33.406  29.311  22.296  1.00  0.00      RA0  N
ATOM   1036  HE  ARG A 110      32.443  29.025  22.418  1.00  0.00      RA0  H
ATOM   1037  CZ  ARG A 110      34.081  29.867  23.338  1.00  0.00      RA0  C
ATOM   1038  NH1 ARG A 110      35.352  30.306  23.168  1.00  0.00      RA0  N
ATOM   1039 HH11 ARG A 110      35.890  30.733  23.905  1.00  0.00      RA0  H
ATOM   1040 HH12 ARG A 110      35.806  30.219  22.278  1.00  0.00      RA0  H
ATOM   1041  NH2 ARG A 110      33.449  29.962  24.526  1.00  0.00      RA0  N
ATOM   1042 HH21 ARG A 110      33.858  30.325  25.361  1.00  0.00      RA0  H
ATOM   1043 HH22 ARG A 110      32.482  29.637  24.607  1.00  0.00      RA0  H
ATOM   1044  C   ARG A 110      31.746  25.749  19.088  1.00  0.00      RA0  C
ATOM   1045  O   ARG A 110      32.562  25.276  18.300  1.00  0.00      RA0  O
ATOM   1046  N   LEU A 111      30.580  26.287  18.710  1.00  0.00      RA0  N
ATOM   1047  H   LEU A 111      29.993  26.716  19.397  1.00  0.00      RA0  H
ATOM   1048  CA  LEU A 111      30.212  26.506  17.300  1.00  0.00      RA0  C
ATOM   1049  CB  LEU A 111      28.812  25.960  17.023  1.00  0.00      RA0  C
ATOM   1050  CG  LEU A 111      28.629  24.457  17.211  1.00  0.00      RA0  C
ATOM   1051  CD1 LEU A 111      27.151  24.093  17.336  1.00  0.00      RA0  C
ATOM   1052  CD2 LEU A 111      29.283  23.661  16.088  1.00  0.00      RA0  C
ATOM   1053  C   LEU A 111      30.144  27.988  17.047  1.00  0.00      RA0  C
ATOM   1054  O   LEU A 111      29.820  28.761  17.961  1.00  0.00      RA0  O
ATOM   1055  N   VAL A 112      30.389  28.387  15.807  1.00  0.00      RA0  N
ATOM   1056  H   VAL A 112      30.680  27.732  15.104  1.00  0.00      RA0  H
ATOM   1057  CA  VAL A 112      30.190  29.775  15.392  1.00  0.00      RA0  C
ATOM   1058  CB  VAL A 112      31.528  30.473  15.118  1.00  0.00      RA0  C
ATOM   1059  CG1 VAL A 112      31.300  31.947  14.777  1.00  0.00      RA0  C
ATOM   1060  CG2 VAL A 112      32.506  30.319  16.285  1.00  0.00      RA0  C
ATOM   1061  C   VAL A 112      29.307  29.795  14.147  1.00  0.00      RA0  C
ATOM   1062  O   VAL A 112      29.639  29.175  13.139  1.00  0.00      RA0  O
ATOM   1063  N   VAL A 113      28.195  30.511  14.213  1.00  0.00      RA0  N
ATOM   1064  H   VAL A 113      27.979  31.043  15.033  1.00  0.00      RA0  H
ATOM   1065  CA  VAL A 113      27.286  30.606  13.069  1.00  0.00      RA0  C
ATOM   1066  CB  VAL A 113      26.022  29.759  13.284  1.00  0.00      RA0  C
ATOM   1067  CG1 VAL A 113      26.323  28.260  13.341  1.00  0.00      RA0  C
ATOM   1068  CG2 VAL A 113      25.242  30.239  14.510  1.00  0.00      RA0  C
ATOM   1069  C   VAL A 113      26.872  32.037  12.745  1.00  0.00      RA0  C
ATOM   1070  O   VAL A 113      26.968  32.956  13.570  1.00  0.00      RA0  O
ATOM   1071  N   ASN A 114      26.368  32.203  11.529  1.00  0.00      RA0  N
ATOM   1072  H   ASN A 114      26.147  31.378  11.002  1.00  0.00      RA0  H
ATOM   1073  CA  ASN A 114      25.969  33.509  11.022  1.00  0.00      RA0  C
ATOM   1074  CB  ASN A 114      25.819  33.434   9.496  1.00  0.00      RA0  C
ATOM   1075  CG  ASN A 114      27.049  32.848   8.835  1.00  0.00      RA0  C
ATOM   1076  OD1 ASN A 114      28.052  33.540   8.680  1.00  0.00      RA0  O
ATOM   1077  ND2 ASN A 114      26.922  31.552   8.467  1.00  0.00      RA0  N
ATOM   1078 HD21 ASN A 114      26.098  30.975   8.567  1.00  0.00      RA0  H
ATOM   1079 HD22 ASN A 114      27.661  31.018   8.048  1.00  0.00      RA0  H
ATOM   1080  C   ASN A 114      24.621  33.987  11.529  1.00  0.00      RA0  C
ATOM   1081  O   ASN A 114      23.769  33.189  11.905  1.00  0.00      RA0  O
ATOM   1082  N   SER A 115      24.446  35.308  11.508  1.00  0.00      RA0  N
ATOM   1083  H   SER A 115      25.218  35.898  11.283  1.00  0.00      RA0  H
ATOM   1084  CA  SER A 115      23.211  35.933  11.928  1.00  0.00      RA0  C
ATOM   1085  CB  SER A 115      23.335  37.459  11.881  1.00  0.00      RA0  C
ATOM   1086  OG  SER A 115      22.482  38.057  12.863  1.00  0.00      RA0  O
ATOM   1087  HG  SER A 115      21.597  37.757  12.679  1.00  0.00      RA0  H
ATOM   1088  C   SER A 115      22.004  35.426  11.128  1.00  0.00      RA0  C
ATOM   1089  O   SER A 115      20.951  35.137  11.684  1.00  0.00      RA0  O
ATOM   1090  N   ALA A 116      22.161  35.353   9.815  1.00  0.00      RA0  N
ATOM   1091  H   ALA A 116      23.061  35.500   9.411  1.00  0.00      RA0  H
ATOM   1092  CA  ALA A 116      21.043  35.018   8.928  1.00  0.00      RA0  C
ATOM   1093  CB  ALA A 116      21.508  34.977   7.472  1.00  0.00      RA0  C
ATOM   1094  C   ALA A 116      20.420  33.676   9.263  1.00  0.00      RA0  C
ATOM   1095  O   ALA A 116      19.203  33.489   9.107  1.00  0.00      RA0  O
ATOM   1096  N   THR A 117      21.240  32.742   9.737  1.00  0.00      RA0  N
ATOM   1097  H   THR A 117      22.226  32.865   9.841  1.00  0.00      RA0  H
ATOM   1098  CA  THR A 117      20.803  31.366  10.039  1.00  0.00      RA0  C
ATOM   1099  CB  THR A 117      21.821  30.527   9.298  1.00  0.00      RA0  C
ATOM   1100  OG1 THR A 117      22.897  31.382   8.872  1.00  0.00      RA0  O
ATOM   1101  HG1 THR A 117      23.574  30.726   8.661  1.00  0.00      RA0  H
ATOM   1102  CG2 THR A 117      21.206  29.840   8.087  1.00  0.00      RA0  C
ATOM   1103  C   THR A 117      20.765  31.032  11.528  1.00  0.00      RA0  C
ATOM   1104  O   THR A 117      20.453  29.895  11.901  1.00  0.00      RA0  O
ATOM   1105  N   ARG A 118      21.031  32.024  12.371  1.00  0.00      RA0  N
ATOM   1106  H   ARG A 118      21.285  32.916  11.998  1.00  0.00      RA0  H
ATOM   1107  CA  ARG A 118      21.119  31.830  13.819  1.00  0.00      RA0  C
ATOM   1108  CB  ARG A 118      21.348  33.197  14.470  1.00  0.00      RA0  C
ATOM   1109  CG  ARG A 118      21.227  33.221  15.992  1.00  0.00      RA0  C
ATOM   1110  CD  ARG A 118      21.376  34.637  16.553  1.00  0.00      RA0  C
ATOM   1111  NE  ARG A 118      20.921  34.705  17.940  1.00  0.00      RA0  N
ATOM   1112  HE  ARG A 118      19.954  34.420  18.055  1.00  0.00      RA0  H
ATOM   1113  CZ  ARG A 118      21.752  35.190  18.913  1.00  0.00      RA0  C
ATOM   1114  NH1 ARG A 118      23.022  35.524  18.610  1.00  0.00      RA0  N
ATOM   1115 HH11 ARG A 118      23.612  35.934  19.326  1.00  0.00      RA0  H
ATOM   1116 HH12 ARG A 118      23.434  35.373  17.701  1.00  0.00      RA0  H
ATOM   1117  NH2 ARG A 118      21.310  35.331  20.178  1.00  0.00      RA0  N
ATOM   1118 HH21 ARG A 118      21.933  35.667  20.913  1.00  0.00      RA0  H
ATOM   1119 HH22 ARG A 118      20.373  35.113  20.454  1.00  0.00      RA0  H
ATOM   1120  C   ARG A 118      19.916  31.116  14.423  1.00  0.00      RA0  C
ATOM   1121  O   ARG A 118      20.052  30.100  15.112  1.00  0.00      RA0  O
ATOM   1122  N   GLU A 119      18.728  31.646  14.183  1.00  0.00      RA0  N
ATOM   1123  H   GLU A 119      18.662  32.472  13.627  1.00  0.00      RA0  H
ATOM   1124  CA  GLU A 119      17.547  31.080  14.828  1.00  0.00      RA0  C
ATOM   1125  CB  GLU A 119      16.390  32.078  14.818  1.00  0.00      RA0  C
ATOM   1126  CG  GLU A 119      16.791  33.437  15.411  1.00  0.00      RA0  C
ATOM   1127  CD  GLU A 119      17.300  33.293  16.839  1.00  0.00      RA0  C
ATOM   1128  OE1 GLU A 119      16.831  32.414  17.556  1.00  0.00      RA0  O
ATOM   1129  OE2 GLU A 119      18.166  34.071  17.237  1.00  0.00      RA0  O
ATOM   1130  C   GLU A 119      17.167  29.693  14.294  1.00  0.00      RA0  C
ATOM   1131  O   GLU A 119      16.825  28.813  15.062  1.00  0.00      RA0  O
ATOM   1132  N   LYS A 120      17.286  29.493  12.992  1.00  0.00      RA0  N
ATOM   1133  H   LYS A 120      17.704  30.217  12.448  1.00  0.00      RA0  H
ATOM   1134  CA  LYS A 120      17.100  28.161  12.407  1.00  0.00      RA0  C
ATOM   1135  CB  LYS A 120      17.266  28.232  10.884  1.00  0.00      RA0  C
ATOM   1136  CG  LYS A 120      17.036  26.880  10.204  1.00  0.00      RA0  C
ATOM   1137  CD  LYS A 120      17.361  26.845   8.707  1.00  0.00      RA0  C
ATOM   1138  CE  LYS A 120      18.828  27.159   8.403  1.00  0.00      RA0  C
ATOM   1139  NZ  LYS A 120      19.195  26.671   7.065  1.00  0.00      RA0  N
ATOM   1140  HZ1 LYS A 120      20.200  26.857   6.859  1.00  0.00      RA0  H
ATOM   1141  HZ2 LYS A 120      19.083  25.635   7.037  1.00  0.00      RA0  H
ATOM   1142  HZ3 LYS A 120      18.628  27.032   6.280  1.00  0.00      RA0  H
ATOM   1143  C   LYS A 120      18.073  27.158  12.976  1.00  0.00      RA0  C
ATOM   1144  O   LYS A 120      17.715  26.044  13.303  1.00  0.00      RA0  O
ATOM   1145  N   ASP A 121      19.339  27.552  13.045  1.00  0.00      RA0  N
ATOM   1146  H   ASP A 121      19.664  28.410  12.651  1.00  0.00      RA0  H
ATOM   1147  CA  ASP A 121      20.385  26.683  13.575  1.00  0.00      RA0  C
ATOM   1148  CB  ASP A 121      21.774  27.260  13.346  1.00  0.00      RA0  C
ATOM   1149  CG  ASP A 121      22.003  27.407  11.858  1.00  0.00      RA0  C
ATOM   1150  OD1 ASP A 121      21.298  26.765  11.072  1.00  0.00      RA0  O
ATOM   1151  OD2 ASP A 121      22.874  28.189  11.494  1.00  0.00      RA0  O
ATOM   1152  C   ASP A 121      20.154  26.364  15.050  1.00  0.00      RA0  C
ATOM   1153  O   ASP A 121      20.295  25.218  15.483  1.00  0.00      RA0  O
ATOM   1154  N   LEU A 122      19.828  27.387  15.828  1.00  0.00      RA0  N
ATOM   1155  H   LEU A 122      19.744  28.295  15.416  1.00  0.00      RA0  H
ATOM   1156  CA  LEU A 122      19.602  27.193  17.256  1.00  0.00      RA0  C
ATOM   1157  CB  LEU A 122      19.360  28.517  17.978  1.00  0.00      RA0  C
ATOM   1158  CG  LEU A 122      20.637  29.345  18.120  1.00  0.00      RA0  C
ATOM   1159  CD1 LEU A 122      20.368  30.693  18.791  1.00  0.00      RA0  C
ATOM   1160  CD2 LEU A 122      21.743  28.557  18.822  1.00  0.00      RA0  C
ATOM   1161  C   LEU A 122      18.452  26.245  17.509  1.00  0.00      RA0  C
ATOM   1162  O   LEU A 122      18.522  25.412  18.398  1.00  0.00      RA0  O
ATOM   1163  N   SER A 123      17.383  26.364  16.730  1.00  0.00      RA0  N
ATOM   1164  H   SER A 123      17.358  27.059  16.010  1.00  0.00      RA0  H
ATOM   1165  CA  SER A 123      16.226  25.489  16.918  1.00  0.00      RA0  C
ATOM   1166  CB  SER A 123      15.087  26.071  16.093  1.00  0.00      RA0  C
ATOM   1167  OG  SER A 123      14.902  27.433  16.496  1.00  0.00      RA0  O
ATOM   1168  HG  SER A 123      15.584  27.959  16.088  1.00  0.00      RA0  H
ATOM   1169  C   SER A 123      16.595  24.052  16.582  1.00  0.00      RA0  C
ATOM   1170  O   SER A 123      16.212  23.125  17.291  1.00  0.00      RA0  O
ATOM   1171  N   TRP A 124      17.343  23.880  15.498  1.00  0.00      RA0  N
ATOM   1172  H   TRP A 124      17.647  24.674  14.964  1.00  0.00      RA0  H
ATOM   1173  CA  TRP A 124      17.787  22.548  15.055  1.00  0.00      RA0  C
ATOM   1174  CB  TRP A 124      18.418  22.676  13.668  1.00  0.00      RA0  C
ATOM   1175  CG  TRP A 124      18.817  21.330  13.109  1.00  0.00      RA0  C
ATOM   1176  CD2 TRP A 124      17.968  20.323  12.520  1.00  0.00      RA0  C
ATOM   1177  CE2 TRP A 124      18.796  19.254  12.108  1.00  0.00      RA0  C
ATOM   1178  CE3 TRP A 124      16.597  20.256  12.299  1.00  0.00      RA0  C
ATOM   1179  CD1 TRP A 124      20.115  20.804  13.028  1.00  0.00      RA0  C
ATOM   1180  NE1 TRP A 124      20.107  19.578  12.439  1.00  0.00      RA0  N
ATOM   1181  HE1 TRP A 124      20.894  19.023  12.254  1.00  0.00      RA0  H
ATOM   1182  CZ2 TRP A 124      18.232  18.144  11.491  1.00  0.00      RA0  C
ATOM   1183  CZ3 TRP A 124      16.046  19.140  11.682  1.00  0.00      RA0  C
ATOM   1184  CH2 TRP A 124      16.861  18.089  11.274  1.00  0.00      RA0  C
ATOM   1185  C   TRP A 124      18.760  21.909  16.045  1.00  0.00      RA0  C
ATOM   1186  O   TRP A 124      18.593  20.764  16.438  1.00  0.00      RA0  O
ATOM   1187  N   ILE A 125      19.761  22.681  16.455  1.00  0.00      RA0  N
ATOM   1188  H   ILE A 125      19.820  23.605  16.091  1.00  0.00      RA0  H
ATOM   1189  CA  ILE A 125      20.746  22.218  17.430  1.00  0.00      RA0  C
ATOM   1190  CB  ILE A 125      21.849  23.258  17.656  1.00  0.00      RA0  C
ATOM   1191  CG2 ILE A 125      22.771  22.872  18.815  1.00  0.00      RA0  C
ATOM   1192  CG1 ILE A 125      22.652  23.461  16.370  1.00  0.00      RA0  C
ATOM   1193  CD1 ILE A 125      23.550  24.696  16.437  1.00  0.00      RA0  C
ATOM   1194  C   ILE A 125      20.050  21.835  18.742  1.00  0.00      RA0  C
ATOM   1195  O   ILE A 125      20.290  20.760  19.269  1.00  0.00      RA0  O
ATOM   1196  N   THR A 126      19.185  22.715  19.246  1.00  0.00      RA0  N
ATOM   1197  H   THR A 126      19.020  23.584  18.781  1.00  0.00      RA0  H
ATOM   1198  CA  THR A 126      18.413  22.427  20.459  1.00  0.00      RA0  C
ATOM   1199  CB  THR A 126      17.577  23.644  20.843  1.00  0.00      RA0  C
ATOM   1200  OG1 THR A 126      18.450  24.768  21.012  1.00  0.00      RA0  O
ATOM   1201  HG1 THR A 126      18.612  25.118  20.145  1.00  0.00      RA0  H
ATOM   1202  CG2 THR A 126      16.766  23.410  22.119  1.00  0.00      RA0  C
ATOM   1203  C   THR A 126      17.638  21.140  20.388  1.00  0.00      RA0  C
ATOM   1204  O   THR A 126      17.679  20.344  21.333  1.00  0.00      RA0  O
ATOM   1205  N   GLN A 127      16.919  20.950  19.285  1.00  0.00      RA0  N
ATOM   1206  H   GLN A 127      16.931  21.647  18.564  1.00  0.00      RA0  H
ATOM   1207  CA  GLN A 127      16.103  19.760  19.063  1.00  0.00      RA0  C
ATOM   1208  CB  GLN A 127      15.406  19.878  17.707  1.00  0.00      RA0  C
ATOM   1209  CG  GLN A 127      14.536  18.678  17.336  1.00  0.00      RA0  C
ATOM   1210  CD  GLN A 127      13.854  18.960  16.013  1.00  0.00      RA0  C
ATOM   1211  OE1 GLN A 127      12.822  19.619  15.948  1.00  0.00      RA0  O
ATOM   1212  NE2 GLN A 127      14.488  18.429  14.953  1.00  0.00      RA0  N
ATOM   1213 HE21 GLN A 127      15.325  17.885  15.052  1.00  0.00      RA0  H
ATOM   1214 HE22 GLN A 127      14.151  18.561  14.022  1.00  0.00      RA0  H
ATOM   1215  C   GLN A 127      16.927  18.464  19.147  1.00  0.00      RA0  C
ATOM   1216  O   GLN A 127      16.596  17.540  19.877  1.00  0.00      RA0  O
ATOM   1217  N   HIS A 128      18.018  18.419  18.397  1.00  0.00      RA0  N
ATOM   1218  H   HIS A 128      18.299  19.239  17.892  1.00  0.00      RA0  H
ATOM   1219  CA  HIS A 128      18.844  17.228  18.341  1.00  0.00      RA0  C
ATOM   1220  CB  HIS A 128      19.639  17.156  17.035  1.00  0.00      RA0  C
ATOM   1221  CG  HIS A 128      18.689  16.783  15.924  1.00  0.00      RA0  C
ATOM   1222  ND1 HIS A 128      18.532  15.530  15.457  1.00  0.00      RA0  N
ATOM   1223  HD1 HIS A 128      19.018  14.727  15.745  1.00  0.00      RA0  H
ATOM   1224  CD2 HIS A 128      17.811  17.630  15.245  1.00  0.00      RA0  C
ATOM   1225  NE2 HIS A 128      17.113  16.871  14.366  1.00  0.00      RA0  N
ATOM   1226  CE1 HIS A 128      17.559  15.578  14.494  1.00  0.00      RA0  C
ATOM   1227  C   HIS A 128      19.769  17.062  19.563  1.00  0.00      RA0  C
ATOM   1228  O   HIS A 128      20.225  15.953  19.833  1.00  0.00      RA0  O
ATOM   1229  N   ALA A 129      20.027  18.136  20.308  1.00  0.00      RA0  N
ATOM   1230  H   ALA A 129      19.633  19.024  20.066  1.00  0.00      RA0  H
ATOM   1231  CA  ALA A 129      20.873  18.057  21.500  1.00  0.00      RA0  C
ATOM   1232  CB  ALA A 129      21.303  19.444  21.974  1.00  0.00      RA0  C
ATOM   1233  C   ALA A 129      20.202  17.338  22.680  1.00  0.00      RA0  C
ATOM   1234  O   ALA A 129      20.880  16.738  23.501  1.00  0.00      RA0  O
ATOM   1235  N   GLU A 130      18.881  17.425  22.754  1.00  0.00      RA0  N
ATOM   1236  H   GLU A 130      18.372  17.866  22.013  1.00  0.00      RA0  H
ATOM   1237  CA  GLU A 130      18.113  17.027  23.947  1.00  0.00      RA0  C
ATOM   1238  CB  GLU A 130      16.624  17.367  23.738  1.00  0.00      RA0  C
ATOM   1239  CG  GLU A 130      15.688  17.118  24.927  1.00  0.00      RA0  C
ATOM   1240  CD  GLU A 130      15.349  15.644  25.035  1.00  0.00      RA0  C
ATOM   1241  OE1 GLU A 130      15.298  14.977  24.005  1.00  0.00      RA0  O
ATOM   1242  OE2 GLU A 130      15.144  15.167  26.148  1.00  0.00      RA0  O
ATOM   1243  C   GLU A 130      18.400  15.609  24.440  1.00  0.00      RA0  C
ATOM   1244  O   GLU A 130      18.651  15.430  25.640  1.00  0.00      RA0  O
ATOM   1245  N   PRO A 131      18.393  14.603  23.570  1.00  0.00      RA0  N
ATOM   1246  CD  PRO A 131      18.043  14.605  22.145  1.00  0.00      RA0  C
ATOM   1247  CA  PRO A 131      18.648  13.234  24.018  1.00  0.00      RA0  C
ATOM   1248  CB  PRO A 131      18.322  12.359  22.801  1.00  0.00      RA0  C
ATOM   1249  CG  PRO A 131      17.473  13.223  21.881  1.00  0.00      RA0  C
ATOM   1250  C   PRO A 131      20.074  12.993  24.479  1.00  0.00      RA0  C
ATOM   1251  O   PRO A 131      20.319  12.039  25.221  1.00  0.00      RA0  O
ATOM   1252  N   PHE A 132      20.994  13.857  24.056  1.00  0.00      RA0  N
ATOM   1253  H   PHE A 132      20.708  14.667  23.540  1.00  0.00      RA0  H
ATOM   1254  CA  PHE A 132      22.381  13.799  24.487  1.00  0.00      RA0  C
ATOM   1255  CB  PHE A 132      23.315  14.295  23.381  1.00  0.00      RA0  C
ATOM   1256  CG  PHE A 132      23.127  13.527  22.094  1.00  0.00      RA0  C
ATOM   1257  CD1 PHE A 132      23.930  12.428  21.821  1.00  0.00      RA0  C
ATOM   1258  CD2 PHE A 132      22.167  13.928  21.172  1.00  0.00      RA0  C
ATOM   1259  CE1 PHE A 132      23.781  11.738  20.624  1.00  0.00      RA0  C
ATOM   1260  CE2 PHE A 132      22.017  13.238  19.975  1.00  0.00      RA0  C
ATOM   1261  CZ  PHE A 132      22.828  12.144  19.698  1.00  0.00      RA0  C
ATOM   1262  C   PHE A 132      22.668  14.592  25.770  1.00  0.00      RA0  C
ATOM   1263  O   PHE A 132      23.759  14.469  26.353  1.00  0.00      RA0  O
ATOM   1264  N   GLY A 133      21.702  15.400  26.203  1.00  0.00      RA0  N
ATOM   1265  H   GLY A 133      20.862  15.516  25.668  1.00  0.00      RA0  H
ATOM   1266  CA  GLY A 133      21.820  16.178  27.431  1.00  0.00      RA0  C
ATOM   1267  C   GLY A 133      22.832  17.306  27.350  1.00  0.00      RA0  C
ATOM   1268  O   GLY A 133      23.558  17.570  28.316  1.00  0.00      RA0  O
ATOM   1269  N   ILE A 134      22.864  17.993  26.212  1.00  0.00      RA0  N
ATOM   1270  H   ILE A 134      22.136  17.870  25.538  1.00  0.00      RA0  H
ATOM   1271  CA  ILE A 134      23.862  19.032  25.986  1.00  0.00      RA0  C
ATOM   1272  CB  ILE A 134      24.285  19.069  24.518  1.00  0.00      RA0  C
ATOM   1273  CG2 ILE A 134      25.362  20.125  24.269  1.00  0.00      RA0  C
ATOM   1274  CG1 ILE A 134      24.750  17.682  24.087  1.00  0.00      RA0  C
ATOM   1275  CD1 ILE A 134      25.852  17.144  24.998  1.00  0.00      RA0  C
ATOM   1276  C   ILE A 134      23.293  20.373  26.433  1.00  0.00      RA0  C
ATOM   1277  O   ILE A 134      22.166  20.722  26.075  1.00  0.00      RA0  O
ATOM   1278  N   GLU A 135      24.065  21.094  27.242  1.00  0.00      RA0  N
ATOM   1279  H   GLU A 135      24.978  20.754  27.463  1.00  0.00      RA0  H
ATOM   1280  CA  GLU A 135      23.728  22.449  27.678  1.00  0.00      RA0  C
ATOM   1281  CB  GLU A 135      24.486  22.619  28.999  1.00  0.00      RA0  C
ATOM   1282  CG  GLU A 135      24.638  24.001  29.636  1.00  0.00      RA0  C
ATOM   1283  CD  GLU A 135      25.620  23.855  30.793  1.00  0.00      RA0  C
ATOM   1284  OE1 GLU A 135      26.634  24.553  30.815  1.00  0.00      RA0  O
ATOM   1285  OE2 GLU A 135      25.410  23.000  31.655  1.00  0.00      RA0  O
ATOM   1286  C   GLU A 135      24.204  23.447  26.613  1.00  0.00      RA0  C
ATOM   1287  O   GLU A 135      25.387  23.508  26.304  1.00  0.00      RA0  O
ATOM   1288  N   ILE A 136      23.267  24.219  26.067  1.00  0.00      RA0  N
ATOM   1289  H   ILE A 136      22.356  24.245  26.475  1.00  0.00      RA0  H
ATOM   1290  CA  ILE A 136      23.543  25.167  24.980  1.00  0.00      RA0  C
ATOM   1291  CB  ILE A 136      22.476  25.002  23.902  1.00  0.00      RA0  C
ATOM   1292  CG2 ILE A 136      22.673  25.979  22.742  1.00  0.00      RA0  C
ATOM   1293  CG1 ILE A 136      22.428  23.545  23.446  1.00  0.00      RA0  C
ATOM   1294  CD1 ILE A 136      21.335  23.309  22.412  1.00  0.00      RA0  C
ATOM   1295  C   ILE A 136      23.525  26.578  25.545  1.00  0.00      RA0  C
ATOM   1296  O   ILE A 136      22.514  26.993  26.112  1.00  0.00      RA0  O
ATOM   1297  N   THR A 137      24.636  27.308  25.390  1.00  0.00      RA0  N
ATOM   1298  H   THR A 137      25.458  26.901  24.994  1.00  0.00      RA0  H
ATOM   1299  CA  THR A 137      24.751  28.675  25.878  1.00  0.00      RA0  C
ATOM   1300  CB  THR A 137      25.772  28.551  26.992  1.00  0.00      RA0  C
ATOM   1301  OG1 THR A 137      25.443  27.366  27.731  1.00  0.00      RA0  O
ATOM   1302  HG1 THR A 137      26.199  27.113  28.248  1.00  0.00      RA0  H
ATOM   1303  CG2 THR A 137      25.836  29.785  27.894  1.00  0.00      RA0  C
ATOM   1304  C   THR A 137      25.140  29.591  24.728  1.00  0.00      RA0  C
ATOM   1305  O   THR A 137      26.202  29.420  24.130  1.00  0.00      RA0  O
ATOM   1306  N   VAL A 138      24.276  30.548  24.409  1.00  0.00      RA0  N
ATOM   1307  H   VAL A 138      23.496  30.726  25.006  1.00  0.00      RA0  H
ATOM   1308  CA  VAL A 138      24.569  31.510  23.345  1.00  0.00      RA0  C
ATOM   1309  CB  VAL A 138      23.271  31.978  22.696  1.00  0.00      RA0  C
ATOM   1310  CG1 VAL A 138      23.557  32.879  21.499  1.00  0.00      RA0  C
ATOM   1311  CG2 VAL A 138      22.410  30.775  22.307  1.00  0.00      RA0  C
ATOM   1312  C   VAL A 138      25.368  32.678  23.936  1.00  0.00      RA0  C
ATOM   1313  O   VAL A 138      24.944  33.289  24.920  1.00  0.00      RA0  O
ATOM   1314  N   ARG A 139      26.488  33.018  23.307  1.00  0.00      RA0  N
ATOM   1315  H   ARG A 139      26.673  32.628  22.409  1.00  0.00      RA0  H
ATOM   1316  CA  ARG A 139      27.450  33.974  23.874  1.00  0.00      RA0  C
ATOM   1317  CB  ARG A 139      28.872  33.478  23.642  1.00  0.00      RA0  C
ATOM   1318  CG  ARG A 139      29.074  32.059  24.174  1.00  0.00      RA0  C
ATOM   1319  CD  ARG A 139      28.613  31.916  25.627  1.00  0.00      RA0  C
ATOM   1320  NE  ARG A 139      29.090  33.047  26.414  1.00  0.00      RA0  N
ATOM   1321  HE  ARG A 139      28.570  33.913  26.369  1.00  0.00      RA0  H
ATOM   1322  CZ  ARG A 139      30.276  32.993  27.064  1.00  0.00      RA0  C
ATOM   1323  NH1 ARG A 139      30.950  31.821  27.125  1.00  0.00      RA0  N
ATOM   1324 HH11 ARG A 139      31.792  31.705  27.650  1.00  0.00      RA0  H
ATOM   1325 HH12 ARG A 139      30.628  30.993  26.631  1.00  0.00      RA0  H
ATOM   1326  NH2 ARG A 139      30.739  34.129  27.623  1.00  0.00      RA0  N
ATOM   1327 HH21 ARG A 139      31.574  34.223  28.164  1.00  0.00      RA0  H
ATOM   1328 HH22 ARG A 139      30.225  35.002  27.487  1.00  0.00      RA0  H
ATOM   1329  C   ARG A 139      27.259  35.386  23.330  1.00  0.00      RA0  C
ATOM   1330  O   ARG A 139      28.145  35.986  22.706  1.00  0.00      RA0  O
ATOM   1331  N   ASP A 140      26.099  35.947  23.626  1.00  0.00      RA0  N
ATOM   1332  H   ASP A 140      25.417  35.428  24.145  1.00  0.00      RA0  H
ATOM   1333  CA  ASP A 140      25.763  37.288  23.171  1.00  0.00      RA0  C
ATOM   1334  CB  ASP A 140      24.240  37.499  23.141  1.00  0.00      RA0  C
ATOM   1335  CG  ASP A 140      23.530  36.528  22.199  1.00  0.00      RA0  C
ATOM   1336  OD1 ASP A 140      23.940  36.364  21.052  1.00  0.00      RA0  O
ATOM   1337  OD2 ASP A 140      22.527  35.940  22.595  1.00  0.00      RA0  O
ATOM   1338  C   ASP A 140      26.461  38.356  24.001  1.00  0.00      RA0  C
ATOM   1339  O   ASP A 140      26.303  39.538  23.728  1.00  0.00      RA0  O
ATOM   1340  N   ASP A 141      27.195  37.921  25.031  1.00  0.00      RA0  N
ATOM   1341  H   ASP A 141      27.323  36.945  25.205  1.00  0.00      RA0  H
ATOM   1342  CA  ASP A 141      28.079  38.774  25.811  1.00  0.00      RA0  C
ATOM   1343  CB  ASP A 141      28.319  38.135  27.184  1.00  0.00      RA0  C
ATOM   1344  CG  ASP A 141      29.135  36.852  27.065  1.00  0.00      RA0  C
ATOM   1345  OD1 ASP A 141      28.675  35.884  26.461  1.00  0.00      RA0  O
ATOM   1346  OD2 ASP A 141      30.228  36.787  27.618  1.00  0.00      RA0  O
ATOM   1347  C   ASP A 141      29.436  39.080  25.147  1.00  0.00      RA0  C
ATOM   1348  O   ASP A 141      30.193  39.924  25.662  1.00  0.00      RA0  O
ATOM   1349  N   LEU A 142      29.715  38.394  24.033  1.00  0.00      RA0  N
ATOM   1350  H   LEU A 142      29.034  37.792  23.612  1.00  0.00      RA0  H
ATOM   1351  CA  LEU A 142      30.966  38.532  23.283  1.00  0.00      RA0  C
ATOM   1352  CB  LEU A 142      31.614  37.166  23.048  1.00  0.00      RA0  C
ATOM   1353  CG  LEU A 142      31.907  36.377  24.326  1.00  0.00      RA0  C
ATOM   1354  CD1 LEU A 142      32.443  34.979  24.013  1.00  0.00      RA0  C
ATOM   1355  CD2 LEU A 142      32.839  37.132  25.272  1.00  0.00      RA0  C
ATOM   1356  C   LEU A 142      30.768  39.226  21.951  1.00  0.00      RA0  C
ATOM   1357  O   LEU A 142      29.785  38.975  21.236  1.00  0.00      RA0  O
ATOM   1358  N   SER A 143      31.742  40.055  21.608  1.00  0.00      RA0  N
ATOM   1359  H   SER A 143      32.496  40.277  22.223  1.00  0.00      RA0  H
ATOM   1360  CA  SER A 143      31.886  40.617  20.278  1.00  0.00      RA0  C
ATOM   1361  CB  SER A 143      32.142  42.086  20.497  1.00  0.00      RA0  C
ATOM   1362  OG  SER A 143      32.032  42.277  21.904  1.00  0.00      RA0  O
ATOM   1363  HG  SER A 143      31.129  42.041  22.102  1.00  0.00      RA0  H
ATOM   1364  C   SER A 143      33.074  39.904  19.640  1.00  0.00      RA0  C
ATOM   1365  O   SER A 143      33.806  39.158  20.310  1.00  0.00      RA0  O
ATOM   1366  N   MSE A 144      33.253  40.097  18.350  1.00  0.00      RA0  N
ATOM   1367  H   MSE A 144      32.690  40.718  17.800  1.00  0.00      RA0  H
ATOM   1368  CA  MSE A 144      34.328  39.411  17.655  1.00  0.00      RA0  C
ATOM   1369  CB  MSE A 144      33.845  38.029  17.201  1.00  0.00      RA0  C
ATOM   1370  CG  MSE A 144      34.950  37.122  16.656  1.00  0.00      RA0  C
ATOM   1371  SE  MSE A 144      34.393  35.424  16.446  1.00  0.00      RA0  S
ATOM   1372  CE  MSE A 144      32.872  35.764  15.547  1.00  0.00      RA0  C
ATOM   1373  C   MSE A 144      34.823  40.277  16.518  1.00  0.00      RA0  C
ATOM   1374  O   MSE A 144      34.018  40.927  15.822  1.00  0.00      RA0  O
ATOM   1375  N   ILE A 145      36.145  40.281  16.350  1.00  0.00      RA0  N
ATOM   1376  H   ILE A 145      36.722  39.722  16.950  1.00  0.00      RA0  H
ATOM   1377  CA  ILE A 145      36.817  41.057  15.315  1.00  0.00      RA0  C
ATOM   1378  CB  ILE A 145      37.632  42.195  15.943  1.00  0.00      RA0  C
ATOM   1379  CG2 ILE A 145      38.310  43.044  14.866  1.00  0.00      RA0  C
ATOM   1380  CG1 ILE A 145      36.781  43.049  16.886  1.00  0.00      RA0  C
ATOM   1381  CD1 ILE A 145      37.596  44.107  17.633  1.00  0.00      RA0  C
ATOM   1382  C   ILE A 145      37.729  40.128  14.530  1.00  0.00      RA0  C
ATOM   1383  O   ILE A 145      38.504  39.373  15.126  1.00  0.00      RA0  O
ATOM   1384  N   ALA A 146      37.627  40.164  13.204  1.00  0.00      RA0  N
ATOM   1385  H   ALA A 146      37.039  40.863  12.795  1.00  0.00      RA0  H
ATOM   1386  CA  ALA A 146      38.491  39.366  12.339  1.00  0.00      RA0  C
ATOM   1387  CB  ALA A 146      37.700  38.861  11.132  1.00  0.00      RA0  C
ATOM   1388  C   ALA A 146      39.592  40.260  11.825  1.00  0.00      RA0  C
ATOM   1389  O   ALA A 146      39.320  41.270  11.191  1.00  0.00      RA0  O
ATOM   1390  N   VAL A 147      40.832  39.879  12.100  1.00  0.00      RA0  N
ATOM   1391  H   VAL A 147      40.995  39.036  12.599  1.00  0.00      RA0  H
ATOM   1392  CA  VAL A 147      41.994  40.689  11.695  1.00  0.00      RA0  C
ATOM   1393  CB  VAL A 147      42.872  40.977  12.916  1.00  0.00      RA0  C
ATOM   1394  CG1 VAL A 147      44.032  41.906  12.561  1.00  0.00      RA0  C
ATOM   1395  CG2 VAL A 147      42.038  41.525  14.075  1.00  0.00      RA0  C
ATOM   1396  C   VAL A 147      42.735  39.835  10.682  1.00  0.00      RA0  C
ATOM   1397  O   VAL A 147      43.186  38.736  11.015  1.00  0.00      RA0  O
ATOM   1398  N   GLN A 148      42.820  40.325   9.451  1.00  0.00      RA0  N
ATOM   1399  H   GLN A 148      42.573  41.271   9.258  1.00  0.00      RA0  H
ATOM   1400  CA  GLN A 148      43.218  39.503   8.302  1.00  0.00      RA0  C
ATOM   1401  CB  GLN A 148      41.970  39.168   7.477  1.00  0.00      RA0  C
ATOM   1402  CG  GLN A 148      40.688  38.950   8.297  1.00  0.00      RA0  C
ATOM   1403  CD  GLN A 148      40.402  37.482   8.555  1.00  0.00      RA0  C
ATOM   1404  OE1 GLN A 148      39.671  36.860   7.783  1.00  0.00      RA0  O
ATOM   1405  NE2 GLN A 148      40.953  36.979   9.678  1.00  0.00      RA0  N
ATOM   1406 HE21 GLN A 148      41.558  37.511  10.277  1.00  0.00      RA0  H
ATOM   1407 HE22 GLN A 148      40.780  36.042  10.004  1.00  0.00      RA0  H
ATOM   1408  C   GLN A 148      44.283  40.159   7.421  1.00  0.00      RA0  C
ATOM   1409  O   GLN A 148      44.236  41.371   7.132  1.00  0.00      RA0  O
ATOM   1410  N   GLY A 149      45.222  39.347   6.947  1.00  0.00      RA0  N
ATOM   1411  H   GLY A 149      45.306  38.403   7.261  1.00  0.00      RA0  H
ATOM   1412  CA  GLY A 149      46.256  39.825   6.042  1.00  0.00      RA0  C
ATOM   1413  C   GLY A 149      47.621  39.353   6.499  1.00  0.00      RA0  C
ATOM   1414  O   GLY A 149      47.767  38.836   7.614  1.00  0.00      RA0  O
ATOM   1415  N   PRO A 150      48.615  39.532   5.647  1.00  0.00      RA0  N
ATOM   1416  CD  PRO A 150      48.492  40.150   4.333  1.00  0.00      RA0  C
ATOM   1417  CA  PRO A 150      49.959  39.020   5.916  1.00  0.00      RA0  C
ATOM   1418  CB  PRO A 150      50.689  39.248   4.587  1.00  0.00      RA0  C
ATOM   1419  CG  PRO A 150      49.933  40.379   3.899  1.00  0.00      RA0  C
ATOM   1420  C   PRO A 150      50.669  39.625   7.147  1.00  0.00      RA0  C
ATOM   1421  O   PRO A 150      51.533  38.974   7.746  1.00  0.00      RA0  O
ATOM   1422  N   ASN A 151      50.253  40.809   7.565  1.00  0.00      RA0  N
ATOM   1423  H   ASN A 151      49.535  41.287   7.052  1.00  0.00      RA0  H
ATOM   1424  CA  ASN A 151      50.760  41.443   8.778  1.00  0.00      RA0  C
ATOM   1425  CB  ASN A 151      51.186  42.893   8.550  1.00  0.00      RA0  C
ATOM   1426  CG  ASN A 151      52.497  42.984   7.807  1.00  0.00      RA0  C
ATOM   1427  OD1 ASN A 151      53.499  42.387   8.185  1.00  0.00      RA0  O
ATOM   1428  ND2 ASN A 151      52.432  43.766   6.715  1.00  0.00      RA0  N
ATOM   1429 HD21 ASN A 151      51.591  44.285   6.517  1.00  0.00      RA0  H
ATOM   1430 HD22 ASN A 151      53.187  43.878   6.070  1.00  0.00      RA0  H
ATOM   1431  C   ASN A 151      49.733  41.475   9.912  1.00  0.00      RA0  C
ATOM   1432  O   ASN A 151      49.956  42.116  10.946  1.00  0.00      RA0  O
ATOM   1433  N   ALA A 152      48.610  40.780   9.739  1.00  0.00      RA0  N
ATOM   1434  H   ALA A 152      48.500  40.203   8.927  1.00  0.00      RA0  H
ATOM   1435  CA  ALA A 152      47.525  40.831  10.724  1.00  0.00      RA0  C
ATOM   1436  CB  ALA A 152      46.308  40.084  10.210  1.00  0.00      RA0  C
ATOM   1437  C   ALA A 152      47.870  40.232  12.082  1.00  0.00      RA0  C
ATOM   1438  O   ALA A 152      47.643  40.855  13.112  1.00  0.00      RA0  O
ATOM   1439  N   GLN A 153      48.417  39.025  12.076  1.00  0.00      RA0  N
ATOM   1440  H   GLN A 153      48.621  38.602  11.194  1.00  0.00      RA0  H
ATOM   1441  CA  GLN A 153      48.786  38.360  13.322  1.00  0.00      RA0  C
ATOM   1442  CB  GLN A 153      49.245  36.938  13.022  1.00  0.00      RA0  C
ATOM   1443  CG  GLN A 153      48.073  36.158  12.430  1.00  0.00      RA0  C
ATOM   1444  CD  GLN A 153      48.529  34.802  11.950  1.00  0.00      RA0  C
ATOM   1445  OE1 GLN A 153      49.631  34.645  11.439  1.00  0.00      RA0  O
ATOM   1446  NE2 GLN A 153      47.620  33.829  12.138  1.00  0.00      RA0  N
ATOM   1447 HE21 GLN A 153      46.696  34.017  12.487  1.00  0.00      RA0  H
ATOM   1448 HE22 GLN A 153      47.849  32.875  11.945  1.00  0.00      RA0  H
ATOM   1449  C   GLN A 153      49.832  39.187  14.072  1.00  0.00      RA0  C
ATOM   1450  O   GLN A 153      49.689  39.419  15.253  1.00  0.00      RA0  O
ATOM   1451  N   ALA A 154      50.851  39.664  13.363  1.00  0.00      RA0  N
ATOM   1452  H   ALA A 154      50.899  39.474  12.385  1.00  0.00      RA0  H
ATOM   1453  CA  ALA A 154      51.905  40.471  13.987  1.00  0.00      RA0  C
ATOM   1454  CB  ALA A 154      52.976  40.833  12.957  1.00  0.00      RA0  C
ATOM   1455  C   ALA A 154      51.351  41.767  14.598  1.00  0.00      RA0  C
ATOM   1456  O   ALA A 154      51.682  42.119  15.731  1.00  0.00      RA0  O
ATOM   1457  N   LYS A 155      50.525  42.479  13.847  1.00  0.00      RA0  N
ATOM   1458  H   LYS A 155      50.271  42.156  12.933  1.00  0.00      RA0  H
ATOM   1459  CA  LYS A 155      49.955  43.733  14.328  1.00  0.00      RA0  C
ATOM   1460  CB  LYS A 155      49.235  44.475  13.206  1.00  0.00      RA0  C
ATOM   1461  CG  LYS A 155      50.192  45.184  12.247  1.00  0.00      RA0  C
ATOM   1462  CD  LYS A 155      49.438  45.828  11.084  1.00  0.00      RA0  C
ATOM   1463  CE  LYS A 155      50.315  46.694  10.180  1.00  0.00      RA0  C
ATOM   1464  NZ  LYS A 155      49.524  47.098   9.013  1.00  0.00      RA0  N
ATOM   1465  HZ1 LYS A 155      50.061  47.636   8.299  1.00  0.00      RA0  H
ATOM   1466  HZ2 LYS A 155      49.265  46.269   8.438  1.00  0.00      RA0  H
ATOM   1467  HZ3 LYS A 155      48.659  47.625   9.230  1.00  0.00      RA0  H
ATOM   1468  C   LYS A 155      49.019  43.509  15.502  1.00  0.00      RA0  C
ATOM   1469  O   LYS A 155      49.099  44.228  16.516  1.00  0.00      RA0  O
ATOM   1470  N   ALA A 156      48.162  42.490  15.413  1.00  0.00      RA0  N
ATOM   1471  H   ALA A 156      48.142  41.923  14.590  1.00  0.00      RA0  H
ATOM   1472  CA  ALA A 156      47.302  42.150  16.552  1.00  0.00      RA0  C
ATOM   1473  CB  ALA A 156      46.380  40.978  16.209  1.00  0.00      RA0  C
ATOM   1474  C   ALA A 156      48.114  41.792  17.779  1.00  0.00      RA0  C
ATOM   1475  O   ALA A 156      47.756  42.196  18.881  1.00  0.00      RA0  O
ATOM   1476  N   ALA A 157      49.205  41.055  17.580  1.00  0.00      RA0  N
ATOM   1477  H   ALA A 157      49.470  40.791  16.651  1.00  0.00      RA0  H
ATOM   1478  CA  ALA A 157      49.982  40.538  18.704  1.00  0.00      RA0  C
ATOM   1479  CB  ALA A 157      51.042  39.544  18.228  1.00  0.00      RA0  C
ATOM   1480  C   ALA A 157      50.677  41.640  19.516  1.00  0.00      RA0  C
ATOM   1481  O   ALA A 157      50.990  41.430  20.683  1.00  0.00      RA0  O
ATOM   1482  N   THR A 158      50.868  42.824  18.922  1.00  0.00      RA0  N
ATOM   1483  H   THR A 158      50.593  42.961  17.970  1.00  0.00      RA0  H
ATOM   1484  CA  THR A 158      51.429  43.975  19.664  1.00  0.00      RA0  C
ATOM   1485  CB  THR A 158      51.828  45.120  18.719  1.00  0.00      RA0  C
ATOM   1486  OG1 THR A 158      50.708  45.710  18.057  1.00  0.00      RA0  O
ATOM   1487  HG1 THR A 158      50.310  45.056  17.496  1.00  0.00      RA0  H
ATOM   1488  CG2 THR A 158      52.855  44.635  17.695  1.00  0.00      RA0  C
ATOM   1489  C   THR A 158      50.521  44.382  20.809  1.00  0.00      RA0  C
ATOM   1490  O   THR A 158      50.962  45.065  21.722  1.00  0.00      RA0  O
ATOM   1491  N   LEU A 159      49.248  43.993  20.740  1.00  0.00      RA0  N
ATOM   1492  H   LEU A 159      48.926  43.433  19.976  1.00  0.00      RA0  H
ATOM   1493  CA  LEU A 159      48.252  44.320  21.759  1.00  0.00      RA0  C
ATOM   1494  CB  LEU A 159      46.925  44.644  21.084  1.00  0.00      RA0  C
ATOM   1495  CG  LEU A 159      47.124  45.696  19.993  1.00  0.00      RA0  C
ATOM   1496  CD1 LEU A 159      45.869  45.864  19.150  1.00  0.00      RA0  C
ATOM   1497  CD2 LEU A 159      47.626  47.030  20.548  1.00  0.00      RA0  C
ATOM   1498  C   LEU A 159      48.105  43.238  22.813  1.00  0.00      RA0  C
ATOM   1499  O   LEU A 159      47.451  43.472  23.828  1.00  0.00      RA0  O
ATOM   1500  N   PHE A 160      48.698  42.073  22.573  1.00  0.00      RA0  N
ATOM   1501  H   PHE A 160      49.363  42.013  21.829  1.00  0.00      RA0  H
ATOM   1502  CA  PHE A 160      48.603  40.937  23.502  1.00  0.00      RA0  C
ATOM   1503  CB  PHE A 160      48.949  39.617  22.806  1.00  0.00      RA0  C
ATOM   1504  CG  PHE A 160      47.971  39.281  21.701  1.00  0.00      RA0  C
ATOM   1505  CD1 PHE A 160      46.768  39.966  21.567  1.00  0.00      RA0  C
ATOM   1506  CD2 PHE A 160      48.287  38.266  20.805  1.00  0.00      RA0  C
ATOM   1507  CE1 PHE A 160      45.903  39.662  20.522  1.00  0.00      RA0  C
ATOM   1508  CE2 PHE A 160      47.422  37.960  19.761  1.00  0.00      RA0  C
ATOM   1509  CZ  PHE A 160      46.237  38.669  19.610  1.00  0.00      RA0  C
ATOM   1510  C   PHE A 160      49.512  41.150  24.702  1.00  0.00      RA0  C
ATOM   1511  O   PHE A 160      50.613  41.693  24.567  1.00  0.00      RA0  O
ATOM   1512  N   ASN A 161      49.063  40.712  25.872  1.00  0.00      RA0  N
ATOM   1513  H   ASN A 161      48.166  40.272  25.880  1.00  0.00      RA0  H
ATOM   1514  CA  ASN A 161      49.950  40.653  27.032  1.00  0.00      RA0  C
ATOM   1515  CB  ASN A 161      49.201  40.737  28.366  1.00  0.00      RA0  C
ATOM   1516  CG  ASN A 161      48.437  39.465  28.669  1.00  0.00      RA0  C
ATOM   1517  OD1 ASN A 161      48.945  38.351  28.611  1.00  0.00      RA0  O
ATOM   1518  ND2 ASN A 161      47.165  39.700  29.034  1.00  0.00      RA0  N
ATOM   1519 HD21 ASN A 161      46.800  40.633  29.005  1.00  0.00      RA0  H
ATOM   1520 HD22 ASN A 161      46.542  38.978  29.335  1.00  0.00      RA0  H
ATOM   1521  C   ASN A 161      50.853  39.435  26.959  1.00  0.00      RA0  C
ATOM   1522  O   ASN A 161      50.729  38.619  26.053  1.00  0.00      RA0  O
ATOM   1523  N   ASP A 162      51.794  39.296  27.889  1.00  0.00      RA0  N
ATOM   1524  H   ASP A 162      52.007  40.008  28.560  1.00  0.00      RA0  H
ATOM   1525  CA  ASP A 162      52.735  38.177  27.810  1.00  0.00      RA0  C
ATOM   1526  CB  ASP A 162      53.873  38.402  28.797  1.00  0.00      RA0  C
ATOM   1527  CG  ASP A 162      54.639  39.589  28.234  1.00  0.00      RA0  C
ATOM   1528  OD1 ASP A 162      55.716  39.388  27.683  1.00  0.00      RA0  O
ATOM   1529  OD2 ASP A 162      54.122  40.707  28.239  1.00  0.00      RA0  O
ATOM   1530  C   ASP A 162      52.051  36.797  27.793  1.00  0.00      RA0  C
ATOM   1531  O   ASP A 162      52.419  35.931  27.012  1.00  0.00      RA0  O
ATOM   1532  N   ALA A 163      51.038  36.602  28.628  1.00  0.00      RA0  N
ATOM   1533  H   ALA A 163      50.660  37.388  29.118  1.00  0.00      RA0  H
ATOM   1534  CA  ALA A 163      50.345  35.322  28.698  1.00  0.00      RA0  C
ATOM   1535  CB  ALA A 163      49.338  35.305  29.849  1.00  0.00      RA0  C
ATOM   1536  C   ALA A 163      49.621  35.020  27.395  1.00  0.00      RA0  C
ATOM   1537  O   ALA A 163      49.547  33.860  26.982  1.00  0.00      RA0  O
ATOM   1538  N   GLN A 164      49.090  36.067  26.761  1.00  0.00      RA0  N
ATOM   1539  H   GLN A 164      49.264  36.980  27.136  1.00  0.00      RA0  H
ATOM   1540  CA  GLN A 164      48.368  35.918  25.499  1.00  0.00      RA0  C
ATOM   1541  CB  GLN A 164      47.535  37.165  25.233  1.00  0.00      RA0  C
ATOM   1542  CG  GLN A 164      46.503  37.342  26.344  1.00  0.00      RA0  C
ATOM   1543  CD  GLN A 164      45.803  38.668  26.190  1.00  0.00      RA0  C
ATOM   1544  OE1 GLN A 164      46.419  39.678  25.875  1.00  0.00      RA0  O
ATOM   1545  NE2 GLN A 164      44.491  38.620  26.460  1.00  0.00      RA0  N
ATOM   1546 HE21 GLN A 164      44.054  37.743  26.682  1.00  0.00      RA0  H
ATOM   1547 HE22 GLN A 164      43.907  39.431  26.426  1.00  0.00      RA0  H
ATOM   1548  C   GLN A 164      49.346  35.587  24.361  1.00  0.00      RA0  C
ATOM   1549  O   GLN A 164      49.126  34.668  23.565  1.00  0.00      RA0  O
ATOM   1550  N   ARG A 165      50.458  36.308  24.315  1.00  0.00      RA0  N
ATOM   1551  H   ARG A 165      50.612  37.032  24.988  1.00  0.00      RA0  H
ATOM   1552  CA  ARG A 165      51.531  35.935  23.381  1.00  0.00      RA0  C
ATOM   1553  CB  ARG A 165      52.676  36.943  23.487  1.00  0.00      RA0  C
ATOM   1554  CG  ARG A 165      52.486  38.085  22.483  1.00  0.00      RA0  C
ATOM   1555  CD  ARG A 165      53.450  39.263  22.657  1.00  0.00      RA0  C
ATOM   1556  NE  ARG A 165      52.960  40.223  23.648  1.00  0.00      RA0  N
ATOM   1557  HE  ARG A 165      52.138  40.755  23.404  1.00  0.00      RA0  H
ATOM   1558  CZ  ARG A 165      53.598  40.381  24.845  1.00  0.00      RA0  C
ATOM   1559  NH1 ARG A 165      54.679  39.631  25.140  1.00  0.00      RA0  N
ATOM   1560 HH11 ARG A 165      55.125  39.703  26.051  1.00  0.00      RA0  H
ATOM   1561 HH12 ARG A 165      55.081  38.970  24.505  1.00  0.00      RA0  H
ATOM   1562  NH2 ARG A 165      53.132  41.288  25.724  1.00  0.00      RA0  N
ATOM   1563 HH21 ARG A 165      53.561  41.387  26.639  1.00  0.00      RA0  H
ATOM   1564 HH22 ARG A 165      52.340  41.871  25.496  1.00  0.00      RA0  H
ATOM   1565  C   ARG A 165      51.980  34.494  23.535  1.00  0.00      RA0  C
ATOM   1566  O   ARG A 165      52.159  33.776  22.545  1.00  0.00      RA0  O
ATOM   1567  N   GLN A 166      52.157  34.057  24.776  1.00  0.00      RA0  N
ATOM   1568  H   GLN A 166      52.008  34.683  25.542  1.00  0.00      RA0  H
ATOM   1569  CA  GLN A 166      52.576  32.684  25.045  1.00  0.00      RA0  C
ATOM   1570  CB  GLN A 166      52.862  32.529  26.536  1.00  0.00      RA0  C
ATOM   1571  CG  GLN A 166      53.453  31.171  26.908  1.00  0.00      RA0  C
ATOM   1572  CD  GLN A 166      53.794  31.182  28.382  1.00  0.00      RA0  C
ATOM   1573  OE1 GLN A 166      53.213  30.469  29.192  1.00  0.00      RA0  O
ATOM   1574  NE2 GLN A 166      54.779  32.045  28.690  1.00  0.00      RA0  N
ATOM   1575 HE21 GLN A 166      55.217  32.597  27.980  1.00  0.00      RA0  H
ATOM   1576 HE22 GLN A 166      55.090  32.154  29.634  1.00  0.00      RA0  H
ATOM   1577  C   GLN A 166      51.533  31.681  24.562  1.00  0.00      RA0  C
ATOM   1578  O   GLN A 166      51.876  30.670  23.956  1.00  0.00      RA0  O
ATOM   1579  N   ALA A 167      50.258  31.982  24.804  1.00  0.00      RA0  N
ATOM   1580  H   ALA A 167      50.035  32.816  25.310  1.00  0.00      RA0  H
ATOM   1581  CA  ALA A 167      49.158  31.086  24.378  1.00  0.00      RA0  C
ATOM   1582  CB  ALA A 167      47.807  31.660  24.807  1.00  0.00      RA0  C
ATOM   1583  C   ALA A 167      49.116  30.813  22.872  1.00  0.00      RA0  C
ATOM   1584  O   ALA A 167      48.801  29.685  22.428  1.00  0.00      RA0  O
ATOM   1585  N   VAL A 168      49.425  31.834  22.089  1.00  0.00      RA0  N
ATOM   1586  H   VAL A 168      49.768  32.683  22.496  1.00  0.00      RA0  H
ATOM   1587  CA  VAL A 168      49.321  31.743  20.625  1.00  0.00      RA0  C
ATOM   1588  CB  VAL A 168      48.665  33.004  20.059  1.00  0.00      RA0  C
ATOM   1589  CG1 VAL A 168      47.308  33.231  20.721  1.00  0.00      RA0  C
ATOM   1590  CG2 VAL A 168      49.573  34.230  20.187  1.00  0.00      RA0  C
ATOM   1591  C   VAL A 168      50.657  31.484  19.929  1.00  0.00      RA0  C
ATOM   1592  O   VAL A 168      50.715  31.423  18.695  1.00  0.00      RA0  O
ATOM   1593  N   GLU A 169      51.728  31.355  20.708  1.00  0.00      RA0  N
ATOM   1594  H   GLU A 169      51.651  31.323  21.704  1.00  0.00      RA0  H
ATOM   1595  CA  GLU A 169      53.048  31.167  20.125  1.00  0.00      RA0  C
ATOM   1596  CB  GLU A 169      54.147  31.191  21.188  1.00  0.00      RA0  C
ATOM   1597  CG  GLU A 169      55.536  30.967  20.581  1.00  0.00      RA0  C
ATOM   1598  CD  GLU A 169      55.744  31.915  19.413  1.00  0.00      RA0  C
ATOM   1599  OE1 GLU A 169      55.845  33.117  19.640  1.00  0.00      RA0  O
ATOM   1600  OE2 GLU A 169      55.798  31.447  18.275  1.00  0.00      RA0  O
ATOM   1601  C   GLU A 169      53.058  29.870  19.317  1.00  0.00      RA0  C
ATOM   1602  O   GLU A 169      52.779  28.805  19.838  1.00  0.00      RA0  O
ATOM   1603  N   GLY A 170      53.408  29.971  18.043  1.00  0.00      RA0  N
ATOM   1604  H   GLY A 170      53.798  30.860  17.782  1.00  0.00      RA0  H
ATOM   1605  CA  GLY A 170      53.506  28.805  17.182  1.00  0.00      RA0  C
ATOM   1606  C   GLY A 170      52.162  28.201  16.796  1.00  0.00      RA0  C
ATOM   1607  O   GLY A 170      52.104  27.085  16.275  1.00  0.00      RA0  O
ATOM   1608  N   MSE A 171      51.077  28.930  17.048  1.00  0.00      RA0  N
ATOM   1609  H   MSE A 171      51.154  29.872  17.387  1.00  0.00      RA0  H
ATOM   1610  CA  MSE A 171      49.757  28.348  16.869  1.00  0.00      RA0  C
ATOM   1611  CB  MSE A 171      48.683  29.209  17.542  1.00  0.00      RA0  C
ATOM   1612  CG  MSE A 171      47.298  28.565  17.512  1.00  0.00      RA0  C
ATOM   1613  SE  MSE A 171      46.071  29.398  18.534  1.00  0.00      RA0  S
ATOM   1614  CE  MSE A 171      46.003  30.968  17.663  1.00  0.00      RA0  C
ATOM   1615  C   MSE A 171      49.476  28.143  15.389  1.00  0.00      RA0  C
ATOM   1616  O   MSE A 171      49.657  29.058  14.559  1.00  0.00      RA0  O
ATOM   1617  N   LYS A 172      49.040  26.931  15.073  1.00  0.00      RA0  N
ATOM   1618  H   LYS A 172      48.718  26.358  15.824  1.00  0.00      RA0  H
ATOM   1619  CA  LYS A 172      48.779  26.534  13.705  1.00  0.00      RA0  C
ATOM   1620  CB  LYS A 172      48.993  25.013  13.660  1.00  0.00      RA0  C
ATOM   1621  CG  LYS A 172      50.403  24.606  14.104  1.00  0.00      RA0  C
ATOM   1622  CD  LYS A 172      51.501  25.187  13.209  1.00  0.00      RA0  C
ATOM   1623  CE  LYS A 172      52.915  24.786  13.646  1.00  0.00      RA0  C
ATOM   1624  NZ  LYS A 172      53.196  25.304  14.991  1.00  0.00      RA0  N
ATOM   1625  HZ1 LYS A 172      54.184  25.144  15.266  1.00  0.00      RA0  H
ATOM   1626  HZ2 LYS A 172      52.999  26.328  15.030  1.00  0.00      RA0  H
ATOM   1627  HZ3 LYS A 172      52.565  24.889  15.704  1.00  0.00      RA0  H
ATOM   1628  C   LYS A 172      47.375  26.970  13.306  1.00  0.00      RA0  C
ATOM   1629  O   LYS A 172      46.557  27.358  14.161  1.00  0.00      RA0  O
ATOM   1630  N   PRO A 173      47.092  26.928  12.007  1.00  0.00      RA0  N
ATOM   1631  CD  PRO A 173      48.024  26.693  10.905  1.00  0.00      RA0  C
ATOM   1632  CA  PRO A 173      45.761  27.243  11.526  1.00  0.00      RA0  C
ATOM   1633  CB  PRO A 173      45.871  27.080  10.007  1.00  0.00      RA0  C
ATOM   1634  CG  PRO A 173      47.344  27.317   9.696  1.00  0.00      RA0  C
ATOM   1635  C   PRO A 173      44.672  26.386  12.117  1.00  0.00      RA0  C
ATOM   1636  O   PRO A 173      44.882  25.207  12.420  1.00  0.00      RA0  O
ATOM   1637  N   PHE A 174      43.490  26.985  12.253  1.00  0.00      RA0  N
ATOM   1638  H   PHE A 174      43.402  27.956  12.028  1.00  0.00      RA0  H
ATOM   1639  CA  PHE A 174      42.322  26.266  12.761  1.00  0.00      RA0  C
ATOM   1640  CB  PHE A 174      41.800  25.208  11.784  1.00  0.00      RA0  C
ATOM   1641  CG  PHE A 174      40.795  25.826  10.844  1.00  0.00      RA0  C
ATOM   1642  CD1 PHE A 174      41.174  26.842   9.974  1.00  0.00      RA0  C
ATOM   1643  CD2 PHE A 174      39.481  25.372  10.855  1.00  0.00      RA0  C
ATOM   1644  CE1 PHE A 174      40.237  27.406   9.116  1.00  0.00      RA0  C
ATOM   1645  CE2 PHE A 174      38.545  25.935   9.997  1.00  0.00      RA0  C
ATOM   1646  CZ  PHE A 174      38.923  26.952   9.128  1.00  0.00      RA0  C
ATOM   1647  C   PHE A 174      42.534  25.730  14.172  1.00  0.00      RA0  C
ATOM   1648  O   PHE A 174      42.263  24.574  14.453  1.00  0.00      RA0  O
ATOM   1649  N   PHE A 175      42.978  26.638  15.037  1.00  0.00      RA0  N
ATOM   1650  H   PHE A 175      43.192  27.584  14.771  1.00  0.00      RA0  H
ATOM   1651  CA  PHE A 175      42.992  26.464  16.470  1.00  0.00      RA0  C
ATOM   1652  CB  PHE A 175      44.413  26.333  17.014  1.00  0.00      RA0  C
ATOM   1653  CG  PHE A 175      45.002  24.955  16.843  1.00  0.00      RA0  C
ATOM   1654  CD1 PHE A 175      45.704  24.629  15.690  1.00  0.00      RA0  C
ATOM   1655  CD2 PHE A 175      44.876  24.026  17.869  1.00  0.00      RA0  C
ATOM   1656  CE1 PHE A 175      46.321  23.388  15.585  1.00  0.00      RA0  C
ATOM   1657  CE2 PHE A 175      45.493  22.786  17.764  1.00  0.00      RA0  C
ATOM   1658  CZ  PHE A 175      46.235  22.475  16.631  1.00  0.00      RA0  C
ATOM   1659  C   PHE A 175      42.410  27.704  17.092  1.00  0.00      RA0  C
ATOM   1660  O   PHE A 175      42.512  28.793  16.518  1.00  0.00      RA0  O
ATOM   1661  N   GLY A 176      41.847  27.534  18.283  1.00  0.00      RA0  N
ATOM   1662  H   GLY A 176      41.795  26.633  18.719  1.00  0.00      RA0  H
ATOM   1663  CA  GLY A 176      41.388  28.641  19.101  1.00  0.00      RA0  C
ATOM   1664  C   GLY A 176      41.825  28.478  20.534  1.00  0.00      RA0  C
ATOM   1665  O   GLY A 176      41.907  27.354  21.041  1.00  0.00      RA0  O
ATOM   1666  N   VAL A 177      42.139  29.584  21.200  1.00  0.00      RA0  N
ATOM   1667  H   VAL A 177      42.168  30.476  20.742  1.00  0.00      RA0  H
ATOM   1668  CA  VAL A 177      42.519  29.532  22.587  1.00  0.00      RA0  C
ATOM   1669  CB  VAL A 177      44.043  29.344  22.681  1.00  0.00      RA0  C
ATOM   1670  CG1 VAL A 177      44.792  30.476  21.975  1.00  0.00      RA0  C
ATOM   1671  CG2 VAL A 177      44.520  29.129  24.119  1.00  0.00      RA0  C
ATOM   1672  C   VAL A 177      42.041  30.750  23.388  1.00  0.00      RA0  C
ATOM   1673  O   VAL A 177      42.105  31.891  22.928  1.00  0.00      RA0  O
ATOM   1674  N   GLN A 178      41.555  30.479  24.588  1.00  0.00      RA0  N
ATOM   1675  H   GLN A 178      41.657  29.545  24.927  1.00  0.00      RA0  H
ATOM   1676  CA  GLN A 178      41.186  31.500  25.553  1.00  0.00      RA0  C
ATOM   1677  CB  GLN A 178      40.080  30.978  26.470  1.00  0.00      RA0  C
ATOM   1678  CG  GLN A 178      39.308  32.079  27.201  1.00  0.00      RA0  C
ATOM   1679  CD  GLN A 178      38.416  32.813  26.219  1.00  0.00      RA0  C
ATOM   1680  OE1 GLN A 178      37.716  32.208  25.405  1.00  0.00      RA0  O
ATOM   1681  NE2 GLN A 178      38.474  34.151  26.354  1.00  0.00      RA0  N
ATOM   1682 HE21 GLN A 178      39.034  34.571  27.079  1.00  0.00      RA0  H
ATOM   1683 HE22 GLN A 178      37.975  34.795  25.772  1.00  0.00      RA0  H
ATOM   1684  C   GLN A 178      42.415  31.912  26.358  1.00  0.00      RA0  C
ATOM   1685  O   GLN A 178      43.094  31.076  26.975  1.00  0.00      RA0  O
ATOM   1686  N   ALA A 179      42.707  33.204  26.330  1.00  0.00      RA0  N
ATOM   1687  H   ALA A 179      42.170  33.840  25.783  1.00  0.00      RA0  H
ATOM   1688  CA  ALA A 179      43.784  33.759  27.131  1.00  0.00      RA0  C
ATOM   1689  CB  ALA A 179      44.993  34.048  26.247  1.00  0.00      RA0  C
ATOM   1690  C   ALA A 179      43.255  35.042  27.758  1.00  0.00      RA0  C
ATOM   1691  O   ALA A 179      43.239  36.105  27.120  1.00  0.00      RA0  O
ATOM   1692  N   GLY A 180      42.746  34.898  28.984  1.00  0.00      RA0  N
ATOM   1693  H   GLY A 180      42.714  33.978  29.371  1.00  0.00      RA0  H
ATOM   1694  CA  GLY A 180      42.057  35.972  29.670  1.00  0.00      RA0  C
ATOM   1695  C   GLY A 180      40.810  36.407  28.929  1.00  0.00      RA0  C
ATOM   1696  O   GLY A 180      39.985  35.568  28.546  1.00  0.00      RA0  O
ATOM   1697  N   ASP A 181      40.701  37.712  28.683  1.00  0.00      RA0  N
ATOM   1698  H   ASP A 181      41.339  38.364  29.088  1.00  0.00      RA0  H
ATOM   1699  CA  ASP A 181      39.529  38.296  28.017  1.00  0.00      RA0  C
ATOM   1700  CB  ASP A 181      39.479  39.830  28.138  1.00  0.00      RA0  C
ATOM   1701  CG  ASP A 181      38.872  40.285  29.453  1.00  0.00      RA0  C
ATOM   1702  OD1 ASP A 181      39.507  40.091  30.483  1.00  0.00      RA0  O
ATOM   1703  OD2 ASP A 181      37.783  40.867  29.445  1.00  0.00      RA0  O
ATOM   1704  C   ASP A 181      39.459  37.959  26.533  1.00  0.00      RA0  C
ATOM   1705  O   ASP A 181      38.399  38.139  25.930  1.00  0.00      RA0  O
ATOM   1706  N   LEU A 182      40.560  37.449  25.952  1.00  0.00      RA0  N
ATOM   1707  H   LEU A 182      41.333  37.134  26.502  1.00  0.00      RA0  H
ATOM   1708  CA  LEU A 182      40.642  37.233  24.509  1.00  0.00      RA0  C
ATOM   1709  CB  LEU A 182      41.922  37.832  23.922  1.00  0.00      RA0  C
ATOM   1710  CG  LEU A 182      42.088  39.342  24.110  1.00  0.00      RA0  C
ATOM   1711  CD1 LEU A 182      43.359  39.851  23.428  1.00  0.00      RA0  C
ATOM   1712  CD2 LEU A 182      40.868  40.130  23.644  1.00  0.00      RA0  C
ATOM   1713  C   LEU A 182      40.566  35.774  24.165  1.00  0.00      RA0  C
ATOM   1714  O   LEU A 182      41.315  34.957  24.688  1.00  0.00      RA0  O
ATOM   1715  N   PHE A 183      39.626  35.464  23.275  1.00  0.00      RA0  N
ATOM   1716  H   PHE A 183      39.045  36.198  22.915  1.00  0.00      RA0  H
ATOM   1717  CA  PHE A 183      39.596  34.178  22.589  1.00  0.00      RA0  C
ATOM   1718  CB  PHE A 183      38.155  33.688  22.464  1.00  0.00      RA0  C
ATOM   1719  CG  PHE A 183      38.114  32.406  21.670  1.00  0.00      RA0  C
ATOM   1720  CD1 PHE A 183      38.716  31.259  22.172  1.00  0.00      RA0  C
ATOM   1721  CD2 PHE A 183      37.471  32.374  20.437  1.00  0.00      RA0  C
ATOM   1722  CE1 PHE A 183      38.674  30.080  21.440  1.00  0.00      RA0  C
ATOM   1723  CE2 PHE A 183      37.430  31.193  19.706  1.00  0.00      RA0  C
ATOM   1724  CZ  PHE A 183      38.031  30.045  20.208  1.00  0.00      RA0  C
ATOM   1725  C   PHE A 183      40.194  34.416  21.213  1.00  0.00      RA0  C
ATOM   1726  O   PHE A 183      39.650  35.194  20.429  1.00  0.00      RA0  O
ATOM   1727  N   ILE A 184      41.337  33.787  20.943  1.00  0.00      RA0  N
ATOM   1728  H   ILE A 184      41.708  33.091  21.559  1.00  0.00      RA0  H
ATOM   1729  CA  ILE A 184      42.100  34.086  19.731  1.00  0.00      RA0  C
ATOM   1730  CB  ILE A 184      43.507  34.551  20.110  1.00  0.00      RA0  C
ATOM   1731  CG2 ILE A 184      44.305  34.967  18.875  1.00  0.00      RA0  C
ATOM   1732  CG1 ILE A 184      43.447  35.659  21.163  1.00  0.00      RA0  C
ATOM   1733  CD1 ILE A 184      44.807  35.981  21.784  1.00  0.00      RA0  C
ATOM   1734  C   ILE A 184      42.159  32.841  18.879  1.00  0.00      RA0  C
ATOM   1735  O   ILE A 184      42.575  31.784  19.353  1.00  0.00      RA0  O
ATOM   1736  N   ALA A 185      41.710  32.970  17.637  1.00  0.00      RA0  N
ATOM   1737  H   ALA A 185      41.385  33.853  17.291  1.00  0.00      RA0  H
ATOM   1738  CA  ALA A 185      41.616  31.830  16.725  1.00  0.00      RA0  C
ATOM   1739  CB  ALA A 185      40.152  31.453  16.499  1.00  0.00      RA0  C
ATOM   1740  C   ALA A 185      42.277  32.134  15.389  1.00  0.00      RA0  C
ATOM   1741  O   ALA A 185      42.167  33.234  14.874  1.00  0.00      RA0  O
ATOM   1742  N   THR A 186      42.990  31.141  14.862  1.00  0.00      RA0  N
ATOM   1743  H   THR A 186      43.052  30.256  15.329  1.00  0.00      RA0  H
ATOM   1744  CA  THR A 186      43.633  31.230  13.551  1.00  0.00      RA0  C
ATOM   1745  CB  THR A 186      44.841  30.304  13.632  1.00  0.00      RA0  C
ATOM   1746  OG1 THR A 186      44.631  29.351  14.688  1.00  0.00      RA0  O
ATOM   1747  HG1 THR A 186      45.432  28.832  14.742  1.00  0.00      RA0  H
ATOM   1748  CG2 THR A 186      46.156  31.054  13.836  1.00  0.00      RA0  C
ATOM   1749  C   THR A 186      42.669  30.774  12.458  1.00  0.00      RA0  C
ATOM   1750  O   THR A 186      42.839  29.702  11.833  1.00  0.00      RA0  O
ATOM   1751  N   THR A 187      41.649  31.616  12.254  1.00  0.00      RA0  N
ATOM   1752  H   THR A 187      41.528  32.447  12.800  1.00  0.00      RA0  H
ATOM   1753  CA  THR A 187      40.588  31.408  11.282  1.00  0.00      RA0  C
ATOM   1754  CB  THR A 187      39.374  30.997  12.106  1.00  0.00      RA0  C
ATOM   1755  OG1 THR A 187      39.397  31.724  13.339  1.00  0.00      RA0  O
ATOM   1756  HG1 THR A 187      38.804  32.465  13.169  1.00  0.00      RA0  H
ATOM   1757  CG2 THR A 187      39.347  29.493  12.393  1.00  0.00      RA0  C
ATOM   1758  C   THR A 187      40.383  32.686  10.472  1.00  0.00      RA0  C
ATOM   1759  O   THR A 187      40.945  33.751  10.779  1.00  0.00      RA0  O
ATOM   1760  N   GLY A 188      39.570  32.584   9.423  1.00  0.00      RA0  N
ATOM   1761  H   GLY A 188      39.054  31.764   9.169  1.00  0.00      RA0  H
ATOM   1762  CA  GLY A 188      39.319  33.722   8.585  1.00  0.00      RA0  C
ATOM   1763  C   GLY A 188      38.484  33.350   7.377  1.00  0.00      RA0  C
ATOM   1764  O   GLY A 188      38.259  32.169   7.109  1.00  0.00      RA0  O
ATOM   1765  N   TYR A 189      38.034  34.376   6.693  1.00  0.00      RA0  N
ATOM   1766  H   TYR A 189      38.352  35.280   6.990  1.00  0.00      RA0  H
ATOM   1767  CA  TYR A 189      37.176  34.275   5.523  1.00  0.00      RA0  C
ATOM   1768  CB  TYR A 189      35.848  34.872   6.002  1.00  0.00      RA0  C
ATOM   1769  CG  TYR A 189      34.633  34.635   5.136  1.00  0.00      RA0  C
ATOM   1770  CD1 TYR A 189      34.335  33.386   4.601  1.00  0.00      RA0  C
ATOM   1771  CE1 TYR A 189      33.153  33.208   3.885  1.00  0.00      RA0  C
ATOM   1772  CD2 TYR A 189      33.768  35.700   4.926  1.00  0.00      RA0  C
ATOM   1773  CE2 TYR A 189      32.588  35.524   4.220  1.00  0.00      RA0  C
ATOM   1774  CZ  TYR A 189      32.279  34.277   3.695  1.00  0.00      RA0  C
ATOM   1775  OH  TYR A 189      31.114  34.121   2.973  1.00  0.00      RA0  O
ATOM   1776  HH  TYR A 189      30.772  34.968   2.715  1.00  0.00      RA0  H
ATOM   1777  C   TYR A 189      37.773  35.015   4.324  1.00  0.00      RA0  C
ATOM   1778  O   TYR A 189      37.037  35.478   3.454  1.00  0.00      RA0  O
ATOM   1779  N   THR A 190      39.113  35.092   4.246  1.00  0.00      RA0  N
ATOM   1780  H   THR A 190      39.683  34.690   4.960  1.00  0.00      RA0  H
ATOM   1781  CA  THR A 190      39.760  35.962   3.272  1.00  0.00      RA0  C
ATOM   1782  CB  THR A 190      40.397  36.952   4.207  1.00  0.00      RA0  C
ATOM   1783  OG1 THR A 190      40.679  36.195   5.393  1.00  0.00      RA0  O
ATOM   1784  HG1 THR A 190      40.470  36.752   6.138  1.00  0.00      RA0  H
ATOM   1785  CG2 THR A 190      39.463  38.115   4.550  1.00  0.00      RA0  C
ATOM   1786  C   THR A 190      40.745  35.308   2.321  1.00  0.00      RA0  C
ATOM   1787  O   THR A 190      41.059  35.900   1.287  1.00  0.00      RA0  O
ATOM   1788  N   GLY A 191      41.231  34.122   2.655  1.00  0.00      RA0  N
ATOM   1789  H   GLY A 191      40.940  33.719   3.521  1.00  0.00      RA0  H
ATOM   1790  CA  GLY A 191      42.315  33.493   1.897  1.00  0.00      RA0  C
ATOM   1791  C   GLY A 191      43.697  33.959   2.369  1.00  0.00      RA0  C
ATOM   1792  O   GLY A 191      44.704  33.636   1.746  1.00  0.00      RA0  O
ATOM   1793  N   GLU A 192      43.716  34.765   3.436  1.00  0.00      RA0  N
ATOM   1794  H   GLU A 192      42.899  34.949   3.982  1.00  0.00      RA0  H
ATOM   1795  CA  GLU A 192      44.948  35.243   4.050  1.00  0.00      RA0  C
ATOM   1796  CB  GLU A 192      44.965  36.771   4.084  1.00  0.00      RA0  C
ATOM   1797  CG  GLU A 192      44.672  37.391   2.716  1.00  0.00      RA0  C
ATOM   1798  CD  GLU A 192      45.606  36.790   1.687  1.00  0.00      RA0  C
ATOM   1799  OE1 GLU A 192      46.787  36.644   1.981  1.00  0.00      RA0  O
ATOM   1800  OE2 GLU A 192      45.148  36.438   0.601  1.00  0.00      RA0  O
ATOM   1801  C   GLU A 192      45.079  34.658   5.443  1.00  0.00      RA0  C
ATOM   1802  O   GLU A 192      44.120  34.139   6.001  1.00  0.00      RA0  O
ATOM   1803  N   ALA A 193      46.273  34.795   6.018  1.00  0.00      RA0  N
ATOM   1804  H   ALA A 193      46.949  35.331   5.515  1.00  0.00      RA0  H
ATOM   1805  CA  ALA A 193      46.501  34.558   7.441  1.00  0.00      RA0  C
ATOM   1806  CB  ALA A 193      47.996  34.587   7.762  1.00  0.00      RA0  C
ATOM   1807  C   ALA A 193      45.797  35.615   8.278  1.00  0.00      RA0  C
ATOM   1808  O   ALA A 193      45.417  36.662   7.786  1.00  0.00      RA0  O
ATOM   1809  N   GLY A 194      45.619  35.310   9.551  1.00  0.00      RA0  N
ATOM   1810  H   GLY A 194      45.855  34.424   9.952  1.00  0.00      RA0  H
ATOM   1811  CA  GLY A 194      44.989  36.252  10.455  1.00  0.00      RA0  C
ATOM   1812  C   GLY A 194      44.460  35.601  11.697  1.00  0.00      RA0  C
ATOM   1813  O   GLY A 194      44.756  34.437  11.964  1.00  0.00      RA0  O
ATOM   1814  N   TYR A 195      43.694  36.388  12.467  1.00  0.00      RA0  N
ATOM   1815  H   TYR A 195      43.414  37.302  12.173  1.00  0.00      RA0  H
ATOM   1816  CA  TYR A 195      43.018  35.893  13.639  1.00  0.00      RA0  C
ATOM   1817  CB  TYR A 195      43.584  36.522  14.914  1.00  0.00      RA0  C
ATOM   1818  CG  TYR A 195      44.940  35.979  15.285  1.00  0.00      RA0  C
ATOM   1819  CD1 TYR A 195      45.222  34.630  15.121  1.00  0.00      RA0  C
ATOM   1820  CE1 TYR A 195      46.459  34.135  15.512  1.00  0.00      RA0  C
ATOM   1821  CD2 TYR A 195      45.895  36.832  15.824  1.00  0.00      RA0  C
ATOM   1822  CE2 TYR A 195      47.131  36.334  16.221  1.00  0.00      RA0  C
ATOM   1823  CZ  TYR A 195      47.411  34.982  16.063  1.00  0.00      RA0  C
ATOM   1824  OH  TYR A 195      48.634  34.473  16.441  1.00  0.00      RA0  O
ATOM   1825  HH  TYR A 195      49.123  35.113  16.943  1.00  0.00      RA0  H
ATOM   1826  C   TYR A 195      41.549  36.328  13.574  1.00  0.00      RA0  C
ATOM   1827  O   TYR A 195      41.222  37.317  12.900  1.00  0.00      RA0  O
ATOM   1828  N   GLU A 196      40.713  35.591  14.292  1.00  0.00      RA0  N
ATOM   1829  H   GLU A 196      41.028  34.738  14.711  1.00  0.00      RA0  H
ATOM   1830  CA  GLU A 196      39.442  36.110  14.790  1.00  0.00      RA0  C
ATOM   1831  CB  GLU A 196      38.294  35.304  14.160  1.00  0.00      RA0  C
ATOM   1832  CG  GLU A 196      38.335  35.590  12.646  1.00  0.00      RA0  C
ATOM   1833  CD  GLU A 196      37.363  34.772  11.816  1.00  0.00      RA0  C
ATOM   1834  OE1 GLU A 196      37.403  33.548  11.925  1.00  0.00      RA0  O
ATOM   1835  OE2 GLU A 196      36.611  35.358  11.022  1.00  0.00      RA0  O
ATOM   1836  C   GLU A 196      39.548  36.155  16.312  1.00  0.00      RA0  C
ATOM   1837  O   GLU A 196      40.030  35.204  16.966  1.00  0.00      RA0  O
ATOM   1838  N   ILE A 197      39.134  37.269  16.880  1.00  0.00      RA0  N
ATOM   1839  H   ILE A 197      38.680  37.980  16.343  1.00  0.00      RA0  H
ATOM   1840  CA  ILE A 197      39.331  37.519  18.301  1.00  0.00      RA0  C
ATOM   1841  CB  ILE A 197      40.351  38.637  18.532  1.00  0.00      RA0  C
ATOM   1842  CG2 ILE A 197      40.533  38.890  20.029  1.00  0.00      RA0  C
ATOM   1843  CG1 ILE A 197      41.684  38.323  17.849  1.00  0.00      RA0  C
ATOM   1844  CD1 ILE A 197      42.713  39.445  17.981  1.00  0.00      RA0  C
ATOM   1845  C   ILE A 197      37.992  37.864  18.938  1.00  0.00      RA0  C
ATOM   1846  O   ILE A 197      37.379  38.861  18.577  1.00  0.00      RA0  O
ATOM   1847  N   ALA A 198      37.529  37.025  19.869  1.00  0.00      RA0  N
ATOM   1848  H   ALA A 198      38.120  36.285  20.191  1.00  0.00      RA0  H
ATOM   1849  CA  ALA A 198      36.277  37.299  20.579  1.00  0.00      RA0  C
ATOM   1850  CB  ALA A 198      35.434  36.031  20.701  1.00  0.00      RA0  C
ATOM   1851  C   ALA A 198      36.610  37.807  21.973  1.00  0.00      RA0  C
ATOM   1852  O   ALA A 198      37.544  37.323  22.614  1.00  0.00      RA0  O
ATOM   1853  N   LEU A 199      35.836  38.781  22.442  1.00  0.00      RA0  N
ATOM   1854  H   LEU A 199      35.049  39.132  21.924  1.00  0.00      RA0  H
ATOM   1855  CA  LEU A 199      36.077  39.382  23.745  1.00  0.00      RA0  C
ATOM   1856  CB  LEU A 199      37.194  40.428  23.558  1.00  0.00      RA0  C
ATOM   1857  CG  LEU A 199      36.848  41.721  22.798  1.00  0.00      RA0  C
ATOM   1858  CD1 LEU A 199      37.918  42.769  23.069  1.00  0.00      RA0  C
ATOM   1859  CD2 LEU A 199      36.653  41.568  21.284  1.00  0.00      RA0  C
ATOM   1860  C   LEU A 199      34.791  40.024  24.251  1.00  0.00      RA0  C
ATOM   1861  O   LEU A 199      33.848  40.211  23.482  1.00  0.00      RA0  O
ATOM   1862  N   PRO A 200      34.731  40.356  25.543  1.00  0.00      RA0  N
ATOM   1863  CD  PRO A 200      35.722  40.077  26.578  1.00  0.00      RA0  C
ATOM   1864  CA  PRO A 200      33.512  40.955  26.107  1.00  0.00      RA0  C
ATOM   1865  CB  PRO A 200      33.848  41.104  27.589  1.00  0.00      RA0  C
ATOM   1866  CG  PRO A 200      34.914  40.051  27.864  1.00  0.00      RA0  C
ATOM   1867  C   PRO A 200      33.071  42.178  25.358  1.00  0.00      RA0  C
ATOM   1868  O   PRO A 200      33.899  42.999  24.964  1.00  0.00      RA0  O
ATOM   1869  N   ASN A 201      31.760  42.311  25.160  1.00  0.00      RA0  N
ATOM   1870  H   ASN A 201      31.178  41.541  25.428  1.00  0.00      RA0  H
ATOM   1871  CA  ASN A 201      31.212  43.471  24.462  1.00  0.00      RA0  C
ATOM   1872  CB  ASN A 201      29.685  43.516  24.635  1.00  0.00      RA0  C
ATOM   1873  CG  ASN A 201      28.998  42.446  23.804  1.00  0.00      RA0  C
ATOM   1874  OD1 ASN A 201      29.466  42.067  22.739  1.00  0.00      RA0  O
ATOM   1875  ND2 ASN A 201      27.860  41.973  24.346  1.00  0.00      RA0  N
ATOM   1876 HD21 ASN A 201      27.504  42.297  25.221  1.00  0.00      RA0  H
ATOM   1877 HD22 ASN A 201      27.322  41.254  23.888  1.00  0.00      RA0  H
ATOM   1878  C   ASN A 201      31.800  44.788  24.983  1.00  0.00      RA0  C
ATOM   1879  O   ASN A 201      32.125  45.698  24.208  1.00  0.00      RA0  O
ATOM   1880  N   GLU A 202      31.935  44.870  26.299  1.00  0.00      RA0  N
ATOM   1881  H   GLU A 202      31.871  44.054  26.873  1.00  0.00      RA0  H
ATOM   1882  CA  GLU A 202      32.386  46.099  26.965  1.00  0.00      RA0  C
ATOM   1883  CB  GLU A 202      31.963  46.100  28.447  1.00  0.00      RA0  C
ATOM   1884  CG  GLU A 202      33.039  45.944  29.535  1.00  0.00      RA0  C
ATOM   1885  CD  GLU A 202      33.596  44.535  29.612  1.00  0.00      RA0  C
ATOM   1886  OE1 GLU A 202      33.831  43.922  28.583  1.00  0.00      RA0  O
ATOM   1887  OE2 GLU A 202      33.856  44.043  30.707  1.00  0.00      RA0  O
ATOM   1888  C   GLU A 202      33.868  46.439  26.747  1.00  0.00      RA0  C
ATOM   1889  O   GLU A 202      34.297  47.572  27.036  1.00  0.00      RA0  O
ATOM   1890  N   LYS A 203      34.639  45.457  26.281  1.00  0.00      RA0  N
ATOM   1891  H   LYS A 203      34.226  44.559  26.130  1.00  0.00      RA0  H
ATOM   1892  CA  LYS A 203      36.055  45.639  25.902  1.00  0.00      RA0  C
ATOM   1893  CB  LYS A 203      36.943  44.426  26.196  1.00  0.00      RA0  C
ATOM   1894  CG  LYS A 203      36.908  43.786  27.573  1.00  0.00      RA0  C
ATOM   1895  CD  LYS A 203      37.182  44.741  28.728  1.00  0.00      RA0  C
ATOM   1896  CE  LYS A 203      37.143  43.971  30.045  1.00  0.00      RA0  C
ATOM   1897  NZ  LYS A 203      36.066  42.977  29.978  1.00  0.00      RA0  N
ATOM   1898  HZ1 LYS A 203      36.459  42.033  29.763  1.00  0.00      RA0  H
ATOM   1899  HZ2 LYS A 203      35.513  42.976  30.858  1.00  0.00      RA0  H
ATOM   1900  HZ3 LYS A 203      35.343  43.261  29.281  1.00  0.00      RA0  H
ATOM   1901  C   LYS A 203      36.285  45.904  24.414  1.00  0.00      RA0  C
ATOM   1902  O   LYS A 203      37.393  46.235  23.996  1.00  0.00      RA0  O
ATOM   1903  N   ALA A 204      35.250  45.707  23.604  1.00  0.00      RA0  N
ATOM   1904  H   ALA A 204      34.349  45.516  23.999  1.00  0.00      RA0  H
ATOM   1905  CA  ALA A 204      35.403  45.662  22.157  1.00  0.00      RA0  C
ATOM   1906  CB  ALA A 204      34.089  45.253  21.494  1.00  0.00      RA0  C
ATOM   1907  C   ALA A 204      35.881  46.979  21.553  1.00  0.00      RA0  C
ATOM   1908  O   ALA A 204      36.794  46.997  20.704  1.00  0.00      RA0  O
ATOM   1909  N   ALA A 205      35.277  48.078  21.979  1.00  0.00      RA0  N
ATOM   1910  H   ALA A 205      34.669  48.022  22.770  1.00  0.00      RA0  H
ATOM   1911  CA  ALA A 205      35.531  49.388  21.340  1.00  0.00      RA0  C
ATOM   1912  CB  ALA A 205      34.616  50.462  21.930  1.00  0.00      RA0  C
ATOM   1913  C   ALA A 205      36.972  49.794  21.545  1.00  0.00      RA0  C
ATOM   1914  O   ALA A 205      37.616  50.274  20.637  1.00  0.00      RA0  O
ATOM   1915  N   ASP A 206      37.483  49.586  22.747  1.00  0.00      RA0  N
ATOM   1916  H   ASP A 206      36.940  49.270  23.530  1.00  0.00      RA0  H
ATOM   1917  CA  ASP A 206      38.866  49.965  23.032  1.00  0.00      RA0  C
ATOM   1918  CB  ASP A 206      39.160  49.816  24.522  1.00  0.00      RA0  C
ATOM   1919  CG  ASP A 206      38.021  50.395  25.333  1.00  0.00      RA0  C
ATOM   1920  OD1 ASP A 206      38.139  51.534  25.781  1.00  0.00      RA0  O
ATOM   1921  OD2 ASP A 206      37.019  49.701  25.511  1.00  0.00      RA0  O
ATOM   1922  C   ASP A 206      39.848  49.089  22.256  1.00  0.00      RA0  C
ATOM   1923  O   ASP A 206      40.889  49.562  21.834  1.00  0.00      RA0  O
ATOM   1924  N   PHE A 207      39.524  47.812  22.099  1.00  0.00      RA0  N
ATOM   1925  H   PHE A 207      38.659  47.490  22.491  1.00  0.00      RA0  H
ATOM   1926  CA  PHE A 207      40.396  46.894  21.394  1.00  0.00      RA0  C
ATOM   1927  CB  PHE A 207      39.934  45.459  21.619  1.00  0.00      RA0  C
ATOM   1928  CG  PHE A 207      40.924  44.489  21.023  1.00  0.00      RA0  C
ATOM   1929  CD1 PHE A 207      42.280  44.620  21.300  1.00  0.00      RA0  C
ATOM   1930  CD2 PHE A 207      40.476  43.459  20.206  1.00  0.00      RA0  C
ATOM   1931  CE1 PHE A 207      43.188  43.715  20.762  1.00  0.00      RA0  C
ATOM   1932  CE2 PHE A 207      41.385  42.555  19.669  1.00  0.00      RA0  C
ATOM   1933  CZ  PHE A 207      42.741  42.682  19.948  1.00  0.00      RA0  C
ATOM   1934  C   PHE A 207      40.414  47.237  19.906  1.00  0.00      RA0  C
ATOM   1935  O   PHE A 207      41.479  47.299  19.293  1.00  0.00      RA0  O
ATOM   1936  N   TRP A 208      39.238  47.512  19.343  1.00  0.00      RA0  N
ATOM   1937  H   TRP A 208      38.416  47.437  19.906  1.00  0.00      RA0  H
ATOM   1938  CA  TRP A 208      39.124  48.045  17.980  1.00  0.00      RA0  C
ATOM   1939  CB  TRP A 208      37.654  48.363  17.687  1.00  0.00      RA0  C
ATOM   1940  CG  TRP A 208      37.429  48.882  16.283  1.00  0.00      RA0  C
ATOM   1941  CD2 TRP A 208      37.069  48.132  15.102  1.00  0.00      RA0  C
ATOM   1942  CE2 TRP A 208      36.922  49.052  14.038  1.00  0.00      RA0  C
ATOM   1943  CE3 TRP A 208      36.863  46.777  14.871  1.00  0.00      RA0  C
ATOM   1944  CD1 TRP A 208      37.480  50.218  15.857  1.00  0.00      RA0  C
ATOM   1945  NE1 TRP A 208      37.181  50.326  14.536  1.00  0.00      RA0  N
ATOM   1946  HE1 TRP A 208      37.143  51.163  14.025  1.00  0.00      RA0  H
ATOM   1947  CZ2 TRP A 208      36.566  48.592  12.775  1.00  0.00      RA0  C
ATOM   1948  CZ3 TRP A 208      36.508  46.330  13.603  1.00  0.00      RA0  C
ATOM   1949  CH2 TRP A 208      36.360  47.234  12.558  1.00  0.00      RA0  C
ATOM   1950  C   TRP A 208      40.012  49.281  17.774  1.00  0.00      RA0  C
ATOM   1951  O   TRP A 208      40.789  49.361  16.814  1.00  0.00      RA0  O
ATOM   1952  N   ARG A 209      39.881  50.268  18.660  1.00  0.00      RA0  N
ATOM   1953  H   ARG A 209      39.240  50.173  19.426  1.00  0.00      RA0  H
ATOM   1954  CA  ARG A 209      40.678  51.485  18.541  1.00  0.00      RA0  C
ATOM   1955  CB  ARG A 209      40.393  52.367  19.754  1.00  0.00      RA0  C
ATOM   1956  CG  ARG A 209      39.153  53.235  19.636  1.00  0.00      RA0  C
ATOM   1957  CD  ARG A 209      39.544  54.701  19.438  1.00  0.00      RA0  C
ATOM   1958  NE  ARG A 209      40.669  54.829  18.511  1.00  0.00      RA0  N
ATOM   1959  HE  ARG A 209      41.606  54.872  18.901  1.00  0.00      RA0  H
ATOM   1960  CZ  ARG A 209      40.481  54.825  17.160  1.00  0.00      RA0  C
ATOM   1961  NH1 ARG A 209      39.236  54.701  16.641  1.00  0.00      RA0  N
ATOM   1962 HH11 ARG A 209      39.039  54.733  15.659  1.00  0.00      RA0  H
ATOM   1963 HH12 ARG A 209      38.425  54.551  17.230  1.00  0.00      RA0  H
ATOM   1964  NH2 ARG A 209      41.566  54.939  16.370  1.00  0.00      RA0  N
ATOM   1965 HH21 ARG A 209      41.555  54.959  15.372  1.00  0.00      RA0  H
ATOM   1966 HH22 ARG A 209      42.475  55.002  16.820  1.00  0.00      RA0  H
ATOM   1967  C   ARG A 209      42.182  51.183  18.623  1.00  0.00      RA0  C
ATOM   1968  O   ARG A 209      42.974  51.759  17.883  1.00  0.00      RA0  O
ATOM   1969  N   ALA A 210      42.564  50.281  19.527  1.00  0.00      RA0  N
ATOM   1970  H   ALA A 210      41.895  49.881  20.155  1.00  0.00      RA0  H
ATOM   1971  CA  ALA A 210      43.973  49.900  19.650  1.00  0.00      RA0  C
ATOM   1972  CB  ALA A 210      44.159  48.927  20.814  1.00  0.00      RA0  C
ATOM   1973  C   ALA A 210      44.485  49.255  18.351  1.00  0.00      RA0  C
ATOM   1974  O   ALA A 210      45.640  49.465  17.961  1.00  0.00      RA0  O
ATOM   1975  N   LEU A 211      43.615  48.486  17.688  1.00  0.00      RA0  N
ATOM   1976  H   LEU A 211      42.695  48.362  18.065  1.00  0.00      RA0  H
ATOM   1977  CA  LEU A 211      43.980  47.816  16.445  1.00  0.00      RA0  C
ATOM   1978  CB  LEU A 211      42.893  46.823  16.035  1.00  0.00      RA0  C
ATOM   1979  CG  LEU A 211      42.904  45.480  16.760  1.00  0.00      RA0  C
ATOM   1980  CD1 LEU A 211      41.537  44.799  16.690  1.00  0.00      RA0  C
ATOM   1981  CD2 LEU A 211      44.009  44.565  16.230  1.00  0.00      RA0  C
ATOM   1982  C   LEU A 211      44.160  48.818  15.300  1.00  0.00      RA0  C
ATOM   1983  O   LEU A 211      45.096  48.693  14.533  1.00  0.00      RA0  O
ATOM   1984  N   VAL A 212      43.303  49.829  15.232  1.00  0.00      RA0  N
ATOM   1985  H   VAL A 212      42.560  49.854  15.904  1.00  0.00      RA0  H
ATOM   1986  CA  VAL A 212      43.474  50.924  14.281  1.00  0.00      RA0  C
ATOM   1987  CB  VAL A 212      42.413  52.018  14.461  1.00  0.00      RA0  C
ATOM   1988  CG1 VAL A 212      42.640  53.145  13.452  1.00  0.00      RA0  C
ATOM   1989  CG2 VAL A 212      40.986  51.484  14.381  1.00  0.00      RA0  C
ATOM   1990  C   VAL A 212      44.844  51.543  14.477  1.00  0.00      RA0  C
ATOM   1991  O   VAL A 212      45.622  51.698  13.519  1.00  0.00      RA0  O
ATOM   1992  N   GLU A 213      45.154  51.866  15.726  1.00  0.00      RA0  N
ATOM   1993  H   GLU A 213      44.513  51.721  16.486  1.00  0.00      RA0  H
ATOM   1994  CA  GLU A 213      46.448  52.480  16.040  1.00  0.00      RA0  C
ATOM   1995  CB  GLU A 213      46.398  53.031  17.470  1.00  0.00      RA0  C
ATOM   1996  CG  GLU A 213      45.663  54.383  17.442  1.00  0.00      RA0  C
ATOM   1997  CD  GLU A 213      44.490  54.452  18.410  1.00  0.00      RA0  C
ATOM   1998  OE1 GLU A 213      43.566  55.225  18.158  1.00  0.00      RA0  O
ATOM   1999  OE2 GLU A 213      44.493  53.749  19.412  1.00  0.00      RA0  O
ATOM   2000  C   GLU A 213      47.628  51.559  15.686  1.00  0.00      RA0  C
ATOM   2001  O   GLU A 213      48.710  52.037  15.319  1.00  0.00      RA0  O
ATOM   2002  N   ALA A 214      47.415  50.247  15.776  1.00  0.00      RA0  N
ATOM   2003  H   ALA A 214      46.539  49.931  16.144  1.00  0.00      RA0  H
ATOM   2004  CA  ALA A 214      48.424  49.241  15.402  1.00  0.00      RA0  C
ATOM   2005  CB  ALA A 214      48.064  47.869  15.978  1.00  0.00      RA0  C
ATOM   2006  C   ALA A 214      48.627  49.103  13.890  1.00  0.00      RA0  C
ATOM   2007  O   ALA A 214      49.448  48.297  13.454  1.00  0.00      RA0  O
ATOM   2008  N   GLY A 215      47.862  49.854  13.101  1.00  0.00      RA0  N
ATOM   2009  H   GLY A 215      47.132  50.411  13.501  1.00  0.00      RA0  H
ATOM   2010  CA  GLY A 215      48.031  49.877  11.666  1.00  0.00      RA0  C
ATOM   2011  C   GLY A 215      47.119  48.898  10.949  1.00  0.00      RA0  C
ATOM   2012  O   GLY A 215      47.398  48.508   9.817  1.00  0.00      RA0  O
ATOM   2013  N   VAL A 216      46.016  48.507  11.586  1.00  0.00      RA0  N
ATOM   2014  H   VAL A 216      45.762  48.903  12.473  1.00  0.00      RA0  H
ATOM   2015  CA  VAL A 216      45.030  47.614  10.938  1.00  0.00      RA0  C
ATOM   2016  CB  VAL A 216      44.544  46.567  11.936  1.00  0.00      RA0  C
ATOM   2017  CG1 VAL A 216      43.724  45.499  11.226  1.00  0.00      RA0  C
ATOM   2018  CG2 VAL A 216      45.713  45.948  12.702  1.00  0.00      RA0  C
ATOM   2019  C   VAL A 216      43.867  48.464  10.407  1.00  0.00      RA0  C
ATOM   2020  O   VAL A 216      43.235  49.198  11.162  1.00  0.00      RA0  O
ATOM   2021  N   LYS A 217      43.595  48.357   9.112  1.00  0.00      RA0  N
ATOM   2022  H   LYS A 217      44.051  47.646   8.570  1.00  0.00      RA0  H
ATOM   2023  CA  LYS A 217      42.593  49.191   8.446  1.00  0.00      RA0  C
ATOM   2024  CB  LYS A 217      42.956  49.270   6.972  1.00  0.00      RA0  C
ATOM   2025  CG  LYS A 217      42.120  50.276   6.194  1.00  0.00      RA0  C
ATOM   2026  CD  LYS A 217      42.786  50.540   4.853  1.00  0.00      RA0  C
ATOM   2027  CE  LYS A 217      42.157  51.693   4.085  1.00  0.00      RA0  C
ATOM   2028  NZ  LYS A 217      43.076  52.043   3.003  1.00  0.00      RA0  N
ATOM   2029  HZ1 LYS A 217      42.666  52.762   2.368  1.00  0.00      RA0  H
ATOM   2030  HZ2 LYS A 217      44.007  52.372   3.306  1.00  0.00      RA0  H
ATOM   2031  HZ3 LYS A 217      43.218  51.241   2.348  1.00  0.00      RA0  H
ATOM   2032  C   LYS A 217      41.187  48.640   8.645  1.00  0.00      RA0  C
ATOM   2033  O   LYS A 217      40.949  47.459   8.367  1.00  0.00      RA0  O
ATOM   2034  N   PRO A 218      40.240  49.470   9.110  1.00  0.00      RA0  N
ATOM   2035  CD  PRO A 218      40.438  50.800   9.668  1.00  0.00      RA0  C
ATOM   2036  CA  PRO A 218      38.845  49.048   9.072  1.00  0.00      RA0  C
ATOM   2037  CB  PRO A 218      38.123  50.265   9.663  1.00  0.00      RA0  C
ATOM   2038  CG  PRO A 218      39.169  51.027  10.475  1.00  0.00      RA0  C
ATOM   2039  C   PRO A 218      38.347  48.677   7.649  1.00  0.00      RA0  C
ATOM   2040  O   PRO A 218      38.499  49.440   6.697  1.00  0.00      RA0  O
ATOM   2041  N   CYS A 219      37.719  47.510   7.563  1.00  0.00      RA0  N
ATOM   2042  H   CYS A 219      37.576  46.920   8.360  1.00  0.00      RA0  H
ATOM   2043  CA  CYS A 219      37.224  46.966   6.307  1.00  0.00      RA0  C
ATOM   2044  CB  CYS A 219      38.147  45.838   5.858  1.00  0.00      RA0  C
ATOM   2045  SG  CYS A 219      39.883  46.337   5.740  1.00  0.00      RA0  S
ATOM   2046  C   CYS A 219      35.773  46.522   6.465  1.00  0.00      RA0  C
ATOM   2047  O   CYS A 219      35.413  45.922   7.468  1.00  0.00      RA0  O
ATOM   2048  N   GLY A 220      34.983  46.773   5.422  1.00  0.00      RA0  N
ATOM   2049  H   GLY A 220      35.383  47.218   4.614  1.00  0.00      RA0  H
ATOM   2050  CA  GLY A 220      33.552  46.565   5.440  1.00  0.00      RA0  C
ATOM   2051  C   GLY A 220      33.083  45.327   4.699  1.00  0.00      RA0  C
ATOM   2052  O   GLY A 220      33.852  44.474   4.286  1.00  0.00      RA0  O
ATOM   2053  N   LEU A 221      31.771  45.231   4.564  1.00  0.00      RA0  N
ATOM   2054  H   LEU A 221      31.212  45.992   4.898  1.00  0.00      RA0  H
ATOM   2055  CA  LEU A 221      31.127  44.069   3.968  1.00  0.00      RA0  C
ATOM   2056  CB  LEU A 221      29.614  44.141   4.143  1.00  0.00      RA0  C
ATOM   2057  CG  LEU A 221      29.173  44.265   5.598  1.00  0.00      RA0  C
ATOM   2058  CD1 LEU A 221      27.689  44.607   5.682  1.00  0.00      RA0  C
ATOM   2059  CD2 LEU A 221      29.542  43.035   6.429  1.00  0.00      RA0  C
ATOM   2060  C   LEU A 221      31.454  43.911   2.501  1.00  0.00      RA0  C
ATOM   2061  O   LEU A 221      31.499  42.783   1.981  1.00  0.00      RA0  O
ATOM   2062  N   GLY A 222      31.651  45.020   1.799  1.00  0.00      RA0  N
ATOM   2063  H   GLY A 222      31.576  45.919   2.234  1.00  0.00      RA0  H
ATOM   2064  CA  GLY A 222      31.971  44.962   0.369  1.00  0.00      RA0  C
ATOM   2065  C   GLY A 222      33.273  44.205   0.122  1.00  0.00      RA0  C
ATOM   2066  O   GLY A 222      33.332  43.260  -0.639  1.00  0.00      RA0  O
ATOM   2067  N   ALA A 223      34.314  44.594   0.835  1.00  0.00      RA0  N
ATOM   2068  H   ALA A 223      34.191  45.386   1.432  1.00  0.00      RA0  H
ATOM   2069  CA  ALA A 223      35.586  43.875   0.781  1.00  0.00      RA0  C
ATOM   2070  CB  ALA A 223      36.655  44.640   1.559  1.00  0.00      RA0  C
ATOM   2071  C   ALA A 223      35.477  42.455   1.366  1.00  0.00      RA0  C
ATOM   2072  O   ALA A 223      36.089  41.507   0.856  1.00  0.00      RA0  O
ATOM   2073  N   ARG A 224      34.691  42.279   2.425  1.00  0.00      RA0  N
ATOM   2074  H   ARG A 224      34.230  43.068   2.836  1.00  0.00      RA0  H
ATOM   2075  CA  ARG A 224      34.478  40.940   2.972  1.00  0.00      RA0  C
ATOM   2076  CB  ARG A 224      33.611  40.870   4.244  1.00  0.00      RA0  C
ATOM   2077  CG  ARG A 224      33.711  39.493   4.940  1.00  0.00      RA0  C
ATOM   2078  CD  ARG A 224      33.455  39.503   6.461  1.00  0.00      RA0  C
ATOM   2079  NE  ARG A 224      33.318  38.153   7.038  1.00  0.00      RA0  N
ATOM   2080  HE  ARG A 224      32.481  37.668   6.761  1.00  0.00      RA0  H
ATOM   2081  CZ  ARG A 224      34.229  37.639   7.937  1.00  0.00      RA0  C
ATOM   2082  NH1 ARG A 224      35.355  38.331   8.215  1.00  0.00      RA0  N
ATOM   2083 HH11 ARG A 224      36.035  37.984   8.872  1.00  0.00      RA0  H
ATOM   2084 HH12 ARG A 224      35.551  39.213   7.779  1.00  0.00      RA0  H
ATOM   2085  NH2 ARG A 224      34.000  36.450   8.551  1.00  0.00      RA0  N
ATOM   2086 HH21 ARG A 224      34.645  36.047   9.221  1.00  0.00      RA0  H
ATOM   2087 HH22 ARG A 224      33.171  35.908   8.378  1.00  0.00      RA0  H
ATOM   2088  C   ARG A 224      34.041  40.003   1.827  1.00  0.00      RA0  C
ATOM   2089  O   ARG A 224      34.525  38.876   1.697  1.00  0.00      RA0  O
ATOM   2090  N   ASP A 225      33.130  40.476   0.983  1.00  0.00      RA0  N
ATOM   2091  H   ASP A 225      32.746  41.397   1.079  1.00  0.00      RA0  H
ATOM   2092  CA  ASP A 225      32.631  39.627  -0.077  1.00  0.00      RA0  C
ATOM   2093  CB  ASP A 225      31.197  39.850  -0.578  1.00  0.00      RA0  C
ATOM   2094  CG  ASP A 225      30.579  38.466  -0.833  1.00  0.00      RA0  C
ATOM   2095  OD1 ASP A 225      30.244  37.781   0.129  1.00  0.00      RA0  O
ATOM   2096  OD2 ASP A 225      30.470  38.026  -1.978  1.00  0.00      RA0  O
ATOM   2097  C   ASP A 225      33.641  39.385  -1.205  1.00  0.00      RA0  C
ATOM   2098  O   ASP A 225      33.788  38.242  -1.635  1.00  0.00      RA0  O
ATOM   2099  N   THR A 226      34.304  40.433  -1.695  1.00  0.00      RA0  N
ATOM   2100  H   THR A 226      34.200  41.327  -1.259  1.00  0.00      RA0  H
ATOM   2101  CA  THR A 226      35.314  40.237  -2.754  1.00  0.00      RA0  C
ATOM   2102  CB  THR A 226      35.706  41.649  -3.156  1.00  0.00      RA0  C
ATOM   2103  OG1 THR A 226      35.669  42.480  -1.987  1.00  0.00      RA0  O
ATOM   2104  HG1 THR A 226      34.799  42.881  -1.952  1.00  0.00      RA0  H
ATOM   2105  CG2 THR A 226      34.759  42.221  -4.212  1.00  0.00      RA0  C
ATOM   2106  C   THR A 226      36.448  39.327  -2.276  1.00  0.00      RA0  C
ATOM   2107  O   THR A 226      36.926  38.467  -3.028  1.00  0.00      RA0  O
ATOM   2108  N   LEU A 227      36.856  39.517  -1.033  1.00  0.00      RA0  N
ATOM   2109  H   LEU A 227      36.405  40.217  -0.476  1.00  0.00      RA0  H
ATOM   2110  CA  LEU A 227      37.914  38.685  -0.456  1.00  0.00      RA0  C
ATOM   2111  CB  LEU A 227      38.295  39.174   0.939  1.00  0.00      RA0  C
ATOM   2112  CG  LEU A 227      39.068  40.492   0.932  1.00  0.00      RA0  C
ATOM   2113  CD1 LEU A 227      38.916  41.243   2.249  1.00  0.00      RA0  C
ATOM   2114  CD2 LEU A 227      40.537  40.292   0.576  1.00  0.00      RA0  C
ATOM   2115  C   LEU A 227      37.532  37.211  -0.385  1.00  0.00      RA0  C
ATOM   2116  O   LEU A 227      38.288  36.330  -0.819  1.00  0.00      RA0  O
ATOM   2117  N   ARG A 228      36.357  36.916   0.162  1.00  0.00      RA0  N
ATOM   2118  H   ARG A 228      35.731  37.641   0.465  1.00  0.00      RA0  H
ATOM   2119  CA  ARG A 228      35.964  35.525   0.333  1.00  0.00      RA0  C
ATOM   2120  CB  ARG A 228      34.768  35.406   1.284  1.00  0.00      RA0  C
ATOM   2121  CG  ARG A 228      33.406  35.852   0.739  1.00  0.00      RA0  C
ATOM   2122  CD  ARG A 228      32.601  34.749   0.041  1.00  0.00      RA0  C
ATOM   2123  NE  ARG A 228      31.527  35.349  -0.735  1.00  0.00      RA0  N
ATOM   2124  HE  ARG A 228      31.387  36.349  -0.642  1.00  0.00      RA0  H
ATOM   2125  CZ  ARG A 228      30.697  34.611  -1.517  1.00  0.00      RA0  C
ATOM   2126  NH1 ARG A 228      30.865  33.269  -1.624  1.00  0.00      RA0  N
ATOM   2127 HH11 ARG A 228      30.216  32.680  -2.135  1.00  0.00      RA0  H
ATOM   2128 HH12 ARG A 228      31.638  32.783  -1.189  1.00  0.00      RA0  H
ATOM   2129  NH2 ARG A 228      29.716  35.269  -2.166  1.00  0.00      RA0  N
ATOM   2130 HH21 ARG A 228      29.038  34.810  -2.758  1.00  0.00      RA0  H
ATOM   2131 HH22 ARG A 228      29.664  36.280  -2.055  1.00  0.00      RA0  H
ATOM   2132  C   ARG A 228      35.668  34.814  -1.003  1.00  0.00      RA0  C
ATOM   2133  O   ARG A 228      35.923  33.623  -1.156  1.00  0.00      RA0  O
ATOM   2134  N   LEU A 229      35.145  35.532  -1.977  1.00  0.00      RA0  N
ATOM   2135  H   LEU A 229      34.921  36.499  -1.827  1.00  0.00      RA0  H
ATOM   2136  CA  LEU A 229      34.809  34.909  -3.261  1.00  0.00      RA0  C
ATOM   2137  CB  LEU A 229      33.921  35.827  -4.098  1.00  0.00      RA0  C
ATOM   2138  CG  LEU A 229      33.395  35.081  -5.321  1.00  0.00      RA0  C
ATOM   2139  CD1 LEU A 229      32.644  33.827  -4.893  1.00  0.00      RA0  C
ATOM   2140  CD2 LEU A 229      32.548  35.959  -6.238  1.00  0.00      RA0  C
ATOM   2141  C   LEU A 229      36.111  34.576  -4.022  1.00  0.00      RA0  C
ATOM   2142  O   LEU A 229      36.287  33.467  -4.555  1.00  0.00      RA0  O
ATOM   2143  N   GLU A 230      37.034  35.540  -4.032  1.00  0.00      RA0  N
ATOM   2144  H   GLU A 230      36.836  36.435  -3.625  1.00  0.00      RA0  H
ATOM   2145  CA  GLU A 230      38.381  35.294  -4.562  1.00  0.00      RA0  C
ATOM   2146  CB  GLU A 230      39.309  36.495  -4.407  1.00  0.00      RA0  C
ATOM   2147  CG  GLU A 230      39.003  37.679  -5.323  1.00  0.00      RA0  C
ATOM   2148  CD  GLU A 230      40.068  38.734  -5.107  1.00  0.00      RA0  C
ATOM   2149  OE1 GLU A 230      40.938  38.525  -4.271  1.00  0.00      RA0  O
ATOM   2150  OE2 GLU A 230      40.043  39.766  -5.772  1.00  0.00      RA0  O
ATOM   2151  C   GLU A 230      39.019  34.066  -3.917  1.00  0.00      RA0  C
ATOM   2152  O   GLU A 230      39.668  33.269  -4.598  1.00  0.00      RA0  O
ATOM   2153  N   ALA A 231      38.831  33.907  -2.617  1.00  0.00      RA0  N
ATOM   2154  H   ALA A 231      38.267  34.572  -2.124  1.00  0.00      RA0  H
ATOM   2155  CA  ALA A 231      39.380  32.767  -1.858  1.00  0.00      RA0  C
ATOM   2156  CB  ALA A 231      39.396  33.100  -0.371  1.00  0.00      RA0  C
ATOM   2157  C   ALA A 231      38.647  31.439  -2.040  1.00  0.00      RA0  C
ATOM   2158  O   ALA A 231      39.074  30.408  -1.501  1.00  0.00      RA0  O
ATOM   2159  N   GLY A 232      37.567  31.457  -2.827  1.00  0.00      RA0  N
ATOM   2160  H   GLY A 232      37.241  32.322  -3.206  1.00  0.00      RA0  H
ATOM   2161  CA  GLY A 232      36.742  30.290  -3.072  1.00  0.00      RA0  C
ATOM   2162  C   GLY A 232      35.941  29.830  -1.874  1.00  0.00      RA0  C
ATOM   2163  O   GLY A 232      35.687  28.643  -1.730  1.00  0.00      RA0  O
ATOM   2164  N   MSE A 233      35.543  30.755  -1.019  1.00  0.00      RA0  N
ATOM   2165  H   MSE A 233      35.615  31.724  -1.254  1.00  0.00      RA0  H
ATOM   2166  CA  MSE A 233      34.851  30.396   0.205  1.00  0.00      RA0  C
ATOM   2167  CB  MSE A 233      35.383  31.213   1.380  1.00  0.00      RA0  C
ATOM   2168  CG  MSE A 233      36.842  30.888   1.694  1.00  0.00      RA0  C
ATOM   2169  SE  MSE A 233      37.504  31.895   3.030  1.00  0.00      RA0  S
ATOM   2170  CE  MSE A 233      39.096  31.074   3.196  1.00  0.00      RA0  C
ATOM   2171  C   MSE A 233      33.343  30.613   0.033  1.00  0.00      RA0  C
ATOM   2172  O   MSE A 233      32.922  31.559  -0.633  1.00  0.00      RA0  O
ATOM   2173  N   ASN A 234      32.553  29.646   0.524  1.00  0.00      RA0  N
ATOM   2174  H   ASN A 234      32.934  28.968   1.150  1.00  0.00      RA0  H
ATOM   2175  CA  ASN A 234      31.112  29.673   0.312  1.00  0.00      RA0  C
ATOM   2176  CB  ASN A 234      30.488  28.311   0.625  1.00  0.00      RA0  C
ATOM   2177  CG  ASN A 234      30.833  27.291  -0.436  1.00  0.00      RA0  C
ATOM   2178  OD1 ASN A 234      31.399  27.601  -1.479  1.00  0.00      RA0  O
ATOM   2179  ND2 ASN A 234      30.450  26.045  -0.114  1.00  0.00      RA0  N
ATOM   2180 HD21 ASN A 234      30.027  25.852   0.773  1.00  0.00      RA0  H
ATOM   2181 HD22 ASN A 234      30.591  25.283  -0.753  1.00  0.00      RA0  H
ATOM   2182  C   ASN A 234      30.404  30.690   1.155  1.00  0.00      RA0  C
ATOM   2183  O   ASN A 234      30.860  31.034   2.257  1.00  0.00      RA0  O
ATOM   2184  N   LEU A 235      29.266  31.150   0.627  1.00  0.00      RA0  N
ATOM   2185  H   LEU A 235      28.995  30.875  -0.300  1.00  0.00      RA0  H
ATOM   2186  CA  LEU A 235      28.326  31.974   1.328  1.00  0.00      RA0  C
ATOM   2187  CB  LEU A 235      28.247  33.364   0.703  1.00  0.00      RA0  C
ATOM   2188  CG  LEU A 235      27.350  34.333   1.475  1.00  0.00      RA0  C
ATOM   2189  CD1 LEU A 235      27.729  34.419   2.954  1.00  0.00      RA0  C
ATOM   2190  CD2 LEU A 235      27.329  35.712   0.817  1.00  0.00      RA0  C
ATOM   2191  C   LEU A 235      26.971  31.277   1.303  1.00  0.00      RA0  C
ATOM   2192  O   LEU A 235      26.360  31.076   0.224  1.00  0.00      RA0  O
ATOM   2193  N   TYR A 236      26.522  30.899   2.494  1.00  0.00      RA0  N
ATOM   2194  H   TYR A 236      27.062  31.107   3.310  1.00  0.00      RA0  H
ATOM   2195  CA  TYR A 236      25.247  30.214   2.640  1.00  0.00      RA0  C
ATOM   2196  CB  TYR A 236      24.915  29.900   4.091  1.00  0.00      RA0  C
ATOM   2197  CG  TYR A 236      23.673  29.034   4.161  1.00  0.00      RA0  C
ATOM   2198  CD1 TYR A 236      23.736  27.686   3.823  1.00  0.00      RA0  C
ATOM   2199  CE1 TYR A 236      22.612  26.876   3.959  1.00  0.00      RA0  C
ATOM   2200  CD2 TYR A 236      22.466  29.578   4.584  1.00  0.00      RA0  C
ATOM   2201  CE2 TYR A 236      21.341  28.770   4.709  1.00  0.00      RA0  C
ATOM   2202  CZ  TYR A 236      21.416  27.413   4.423  1.00  0.00      RA0  C
ATOM   2203  OH  TYR A 236      20.302  26.609   4.616  1.00  0.00      RA0  O
ATOM   2204  HH  TYR A 236      20.528  25.711   4.356  1.00  0.00      RA0  H
ATOM   2205  C   TYR A 236      24.144  31.086   2.032  1.00  0.00      RA0  C
ATOM   2206  O   TYR A 236      24.106  32.313   2.217  1.00  0.00      RA0  O
ATOM   2207  N   GLY A 237      23.246  30.435   1.316  1.00  0.00      RA0  N
ATOM   2208  H   GLY A 237      23.348  29.451   1.181  1.00  0.00      RA0  H
ATOM   2209  CA  GLY A 237      22.192  31.105   0.599  1.00  0.00      RA0  C
ATOM   2210  C   GLY A 237      22.547  31.302  -0.857  1.00  0.00      RA0  C
ATOM   2211  O   GLY A 237      21.666  31.439  -1.692  1.00  0.00      RA0  O
ATOM   2212  N   GLN A 238      23.843  31.343  -1.166  1.00  0.00      RA0  N
ATOM   2213  H   GLN A 238      24.540  31.225  -0.459  1.00  0.00      RA0  H
ATOM   2214  CA  GLN A 238      24.307  31.522  -2.538  1.00  0.00      RA0  C
ATOM   2215  CB  GLN A 238      25.212  32.750  -2.609  1.00  0.00      RA0  C
ATOM   2216  CG  GLN A 238      24.322  33.989  -2.485  1.00  0.00      RA0  C
ATOM   2217  CD  GLN A 238      25.119  35.242  -2.198  1.00  0.00      RA0  C
ATOM   2218  OE1 GLN A 238      24.737  36.069  -1.382  1.00  0.00      RA0  O
ATOM   2219  NE2 GLN A 238      26.249  35.373  -2.899  1.00  0.00      RA0  N
ATOM   2220 HE21 GLN A 238      26.562  34.705  -3.584  1.00  0.00      RA0  H
ATOM   2221 HE22 GLN A 238      26.795  36.182  -2.692  1.00  0.00      RA0  H
ATOM   2222  C   GLN A 238      24.942  30.239  -3.057  1.00  0.00      RA0  C
ATOM   2223  O   GLN A 238      24.418  29.622  -3.995  1.00  0.00      RA0  O
ATOM   2224  N   GLU A 239      26.053  29.798  -2.480  1.00  0.00      RA0  N
ATOM   2225  H   GLU A 239      26.489  30.338  -1.756  1.00  0.00      RA0  H
ATOM   2226  CA  GLU A 239      26.675  28.534  -2.930  1.00  0.00      RA0  C
ATOM   2227  CB  GLU A 239      28.125  28.500  -2.452  1.00  0.00      RA0  C
ATOM   2228  CG  GLU A 239      29.136  29.263  -3.320  1.00  0.00      RA0  C
ATOM   2229  CD  GLU A 239      28.824  30.743  -3.454  1.00  0.00      RA0  C
ATOM   2230  OE1 GLU A 239      28.864  31.472  -2.463  1.00  0.00      RA0  O
ATOM   2231  OE2 GLU A 239      28.570  31.177  -4.572  1.00  0.00      RA0  O
ATOM   2232  C   GLU A 239      25.933  27.271  -2.514  1.00  0.00      RA0  C
ATOM   2233  O   GLU A 239      26.139  26.226  -3.112  1.00  0.00      RA0  O
ATOM   2234  N   MSE A 240      25.119  27.368  -1.464  1.00  0.00      RA0  N
ATOM   2235  H   MSE A 240      24.983  28.229  -0.974  1.00  0.00      RA0  H
ATOM   2236  CA  MSE A 240      24.269  26.270  -1.053  1.00  0.00      RA0  C
ATOM   2237  CB  MSE A 240      25.050  25.202  -0.282  1.00  0.00      RA0  C
ATOM   2238  CG  MSE A 240      25.624  25.668   1.058  1.00  0.00      RA0  C
ATOM   2239  SE  MSE A 240      26.937  26.890   0.925  1.00  0.00      RA0  S
ATOM   2240  CE  MSE A 240      27.367  26.947   2.670  1.00  0.00      RA0  C
ATOM   2241  C   MSE A 240      23.074  26.743  -0.209  1.00  0.00      RA0  C
ATOM   2242  O   MSE A 240      23.028  27.868   0.285  1.00  0.00      RA0  O
ATOM   2243  N   ASP A 241      22.115  25.848  -0.068  1.00  0.00      RA0  N
ATOM   2244  H   ASP A 241      22.066  24.962  -0.534  1.00  0.00      RA0  H
ATOM   2245  CA  ASP A 241      20.985  26.060   0.851  1.00  0.00      RA0  C
ATOM   2246  CB  ASP A 241      19.933  26.958   0.194  1.00  0.00      RA0  C
ATOM   2247  CG  ASP A 241      19.079  26.095  -0.712  1.00  0.00      RA0  C
ATOM   2248  OD1 ASP A 241      19.609  25.455  -1.610  1.00  0.00      RA0  O
ATOM   2249  OD2 ASP A 241      17.886  25.970  -0.459  1.00  0.00      RA0  O
ATOM   2250  C   ASP A 241      20.379  24.703   1.105  1.00  0.00      RA0  C
ATOM   2251  O   ASP A 241      20.979  23.675   0.726  1.00  0.00      RA0  O
ATOM   2252  N   GLU A 242      19.212  24.647   1.743  1.00  0.00      RA0  N
ATOM   2253  H   GLU A 242      18.644  25.468   1.785  1.00  0.00      RA0  H
ATOM   2254  CA  GLU A 242      18.651  23.352   2.133  1.00  0.00      RA0  C
ATOM   2255  CB  GLU A 242      17.365  23.588   2.925  1.00  0.00      RA0  C
ATOM   2256  CG  GLU A 242      17.468  24.576   4.085  1.00  0.00      RA0  C
ATOM   2257  CD  GLU A 242      17.933  23.866   5.335  1.00  0.00      RA0  C
ATOM   2258  OE1 GLU A 242      18.236  22.680   5.270  1.00  0.00      RA0  O
ATOM   2259  OE2 GLU A 242      17.966  24.499   6.384  1.00  0.00      RA0  O
ATOM   2260  C   GLU A 242      18.278  22.431   0.982  1.00  0.00      RA0  C
ATOM   2261  O   GLU A 242      18.046  21.243   1.204  1.00  0.00      RA0  O
ATOM   2262  N   THR A 243      18.251  22.974  -0.234  1.00  0.00      RA0  N
ATOM   2263  H   THR A 243      18.482  23.940  -0.379  1.00  0.00      RA0  H
ATOM   2264  CA  THR A 243      17.926  22.200  -1.441  1.00  0.00      RA0  C
ATOM   2265  CB  THR A 243      16.906  22.984  -2.284  1.00  0.00      RA0  C
ATOM   2266  OG1 THR A 243      17.402  24.240  -2.763  1.00  0.00      RA0  O
ATOM   2267  HG1 THR A 243      17.770  24.744  -2.031  1.00  0.00      RA0  H
ATOM   2268  CG2 THR A 243      15.624  23.202  -1.479  1.00  0.00      RA0  C
ATOM   2269  C   THR A 243      19.141  21.692  -2.195  1.00  0.00      RA0  C
ATOM   2270  O   THR A 243      18.994  20.964  -3.182  1.00  0.00      RA0  O
ATOM   2271  N   ILE A 244      20.331  22.094  -1.749  1.00  0.00      RA0  N
ATOM   2272  H   ILE A 244      20.399  22.643  -0.913  1.00  0.00      RA0  H
ATOM   2273  CA  ILE A 244      21.581  21.781  -2.428  1.00  0.00      RA0  C
ATOM   2274  CB  ILE A 244      22.320  23.072  -2.807  1.00  0.00      RA0  C
ATOM   2275  CG2 ILE A 244      23.719  22.811  -3.370  1.00  0.00      RA0  C
ATOM   2276  CG1 ILE A 244      21.475  23.865  -3.801  1.00  0.00      RA0  C
ATOM   2277  CD1 ILE A 244      21.104  23.021  -5.021  1.00  0.00      RA0  C
ATOM   2278  C   ILE A 244      22.465  20.857  -1.601  1.00  0.00      RA0  C
ATOM   2279  O   ILE A 244      22.743  21.144  -0.436  1.00  0.00      RA0  O
ATOM   2280  N   SER A 245      22.978  19.801  -2.244  1.00  0.00      RA0  N
ATOM   2281  H   SER A 245      22.801  19.696  -3.220  1.00  0.00      RA0  H
ATOM   2282  CA  SER A 245      23.866  18.868  -1.601  1.00  0.00      RA0  C
ATOM   2283  CB  SER A 245      23.975  17.658  -2.533  1.00  0.00      RA0  C
ATOM   2284  OG  SER A 245      24.956  16.725  -2.066  1.00  0.00      RA0  O
ATOM   2285  HG  SER A 245      24.447  15.992  -1.716  1.00  0.00      RA0  H
ATOM   2286  C   SER A 245      25.237  19.526  -1.367  1.00  0.00      RA0  C
ATOM   2287  O   SER A 245      25.682  20.283  -2.225  1.00  0.00      RA0  O
ATOM   2288  N   PRO A 246      25.924  19.234  -0.270  1.00  0.00      RA0  N
ATOM   2289  CD  PRO A 246      25.503  18.382   0.832  1.00  0.00      RA0  C
ATOM   2290  CA  PRO A 246      27.298  19.749  -0.108  1.00  0.00      RA0  C
ATOM   2291  CB  PRO A 246      27.702  19.197   1.264  1.00  0.00      RA0  C
ATOM   2292  CG  PRO A 246      26.812  17.980   1.496  1.00  0.00      RA0  C
ATOM   2293  C   PRO A 246      28.197  19.301  -1.264  1.00  0.00      RA0  C
ATOM   2294  O   PRO A 246      29.143  20.032  -1.632  1.00  0.00      RA0  O
ATOM   2295  N   LEU A 247      27.880  18.149  -1.874  1.00  0.00      RA0  N
ATOM   2296  H   LEU A 247      27.051  17.648  -1.613  1.00  0.00      RA0  H
ATOM   2297  CA  LEU A 247      28.665  17.623  -2.980  1.00  0.00      RA0  C
ATOM   2298  CB  LEU A 247      28.190  16.221  -3.359  1.00  0.00      RA0  C
ATOM   2299  CG  LEU A 247      28.183  15.236  -2.188  1.00  0.00      RA0  C
ATOM   2300  CD1 LEU A 247      27.605  13.885  -2.605  1.00  0.00      RA0  C
ATOM   2301  CD2 LEU A 247      29.557  15.089  -1.535  1.00  0.00      RA0  C
ATOM   2302  C   LEU A 247      28.625  18.535  -4.204  1.00  0.00      RA0  C
ATOM   2303  O   LEU A 247      29.546  18.526  -5.009  1.00  0.00      RA0  O
ATOM   2304  N   ALA A 248      27.568  19.327  -4.321  1.00  0.00      RA0  N
ATOM   2305  H   ALA A 248      26.883  19.363  -3.592  1.00  0.00      RA0  H
ATOM   2306  CA  ALA A 248      27.369  20.270  -5.437  1.00  0.00      RA0  C
ATOM   2307  CB  ALA A 248      25.898  20.288  -5.858  1.00  0.00      RA0  C
ATOM   2308  C   ALA A 248      27.794  21.707  -5.074  1.00  0.00      RA0  C
ATOM   2309  O   ALA A 248      27.575  22.639  -5.859  1.00  0.00      RA0  O
ATOM   2310  N   ALA A 249      28.371  21.860  -3.885  1.00  0.00      RA0  N
ATOM   2311  H   ALA A 249      28.526  21.072  -3.289  1.00  0.00      RA0  H
ATOM   2312  CA  ALA A 249      28.788  23.152  -3.359  1.00  0.00      RA0  C
ATOM   2313  CB  ALA A 249      27.960  23.517  -2.129  1.00  0.00      RA0  C
ATOM   2314  C   ALA A 249      30.270  23.147  -2.963  1.00  0.00      RA0  C
ATOM   2315  O   ALA A 249      30.702  23.907  -2.115  1.00  0.00      RA0  O
ATOM   2316  N   ASN A 250      31.036  22.280  -3.607  1.00  0.00      RA0  N
ATOM   2317  H   ASN A 250      30.617  21.700  -4.303  1.00  0.00      RA0  H
ATOM   2318  CA  ASN A 250      32.482  22.179  -3.337  1.00  0.00      RA0  C
ATOM   2319  CB  ASN A 250      33.253  23.407  -3.836  1.00  0.00      RA0  C
ATOM   2320  CG  ASN A 250      34.744  23.172  -3.694  1.00  0.00      RA0  C
ATOM   2321  OD1 ASN A 250      35.251  22.085  -3.958  1.00  0.00      RA0  O
ATOM   2322  ND2 ASN A 250      35.417  24.262  -3.276  1.00  0.00      RA0  N
ATOM   2323 HD21 ASN A 250      34.927  25.112  -3.066  1.00  0.00      RA0  H
ATOM   2324 HD22 ASN A 250      36.407  24.274  -3.146  1.00  0.00      RA0  H
ATOM   2325  C   ASN A 250      32.761  21.910  -1.864  1.00  0.00      RA0  C
ATOM   2326  O   ASN A 250      33.743  22.427  -1.336  1.00  0.00      RA0  O
ATOM   2327  N   MSE A 251      31.903  21.100  -1.211  1.00  0.00      RA0  N
ATOM   2328  H   MSE A 251      31.083  20.755  -1.673  1.00  0.00      RA0  H
ATOM   2329  CA  MSE A 251      32.087  20.727   0.185  1.00  0.00      RA0  C
ATOM   2330  CB  MSE A 251      30.921  21.204   1.050  1.00  0.00      RA0  C
ATOM   2331  CG  MSE A 251      30.721  22.719   1.022  1.00  0.00      RA0  C
ATOM   2332  SE  MSE A 251      29.303  23.242   1.998  1.00  0.00      RA0  S
ATOM   2333  CE  MSE A 251      29.933  22.757   3.612  1.00  0.00      RA0  C
ATOM   2334  C   MSE A 251      32.289  19.230   0.356  1.00  0.00      RA0  C
ATOM   2335  O   MSE A 251      32.310  18.724   1.466  1.00  0.00      RA0  O
ATOM   2336  N   GLY A 252      32.527  18.521  -0.744  1.00  0.00      RA0  N
ATOM   2337  H   GLY A 252      32.520  18.972  -1.634  1.00  0.00      RA0  H
ATOM   2338  CA  GLY A 252      32.811  17.085  -0.658  1.00  0.00      RA0  C
ATOM   2339  C   GLY A 252      33.976  16.799   0.295  1.00  0.00      RA0  C
ATOM   2340  O   GLY A 252      33.971  15.798   1.058  1.00  0.00      RA0  O
ATOM   2341  N   TRP A 253      34.991  17.641   0.210  1.00  0.00      RA0  N
ATOM   2342  H   TRP A 253      34.925  18.405  -0.428  1.00  0.00      RA0  H
ATOM   2343  CA  TRP A 253      36.197  17.479   0.996  1.00  0.00      RA0  C
ATOM   2344  CB  TRP A 253      37.294  18.464   0.568  1.00  0.00      RA0  C
ATOM   2345  CG  TRP A 253      36.859  19.901   0.741  1.00  0.00      RA0  C
ATOM   2346  CD2 TRP A 253      37.254  20.835   1.768  1.00  0.00      RA0  C
ATOM   2347  CE2 TRP A 253      36.588  22.057   1.514  1.00  0.00      RA0  C
ATOM   2348  CE3 TRP A 253      38.105  20.728   2.861  1.00  0.00      RA0  C
ATOM   2349  CD1 TRP A 253      35.980  20.620  -0.080  1.00  0.00      RA0  C
ATOM   2350  NE1 TRP A 253      35.815  21.888   0.370  1.00  0.00      RA0  N
ATOM   2351  HE1 TRP A 253      35.238  22.563  -0.061  1.00  0.00      RA0  H
ATOM   2352  CZ2 TRP A 253      36.793  23.141   2.359  1.00  0.00      RA0  C
ATOM   2353  CZ3 TRP A 253      38.302  21.820   3.699  1.00  0.00      RA0  C
ATOM   2354  CH2 TRP A 253      37.647  23.021   3.450  1.00  0.00      RA0  C
ATOM   2355  C   TRP A 253      35.916  17.534   2.484  1.00  0.00      RA0  C
ATOM   2356  O   TRP A 253      36.757  17.128   3.276  1.00  0.00      RA0  O
ATOM   2357  N   THR A 254      34.758  18.071   2.869  1.00  0.00      RA0  N
ATOM   2358  H   THR A 254      34.045  18.290   2.209  1.00  0.00      RA0  H
ATOM   2359  CA  THR A 254      34.404  18.171   4.283  1.00  0.00      RA0  C
ATOM   2360  CB  THR A 254      33.796  19.537   4.642  1.00  0.00      RA0  C
ATOM   2361  OG1 THR A 254      32.695  19.891   3.802  1.00  0.00      RA0  O
ATOM   2362  HG1 THR A 254      32.919  19.652   2.914  1.00  0.00      RA0  H
ATOM   2363  CG2 THR A 254      34.862  20.625   4.602  1.00  0.00      RA0  C
ATOM   2364  C   THR A 254      33.587  16.989   4.797  1.00  0.00      RA0  C
ATOM   2365  O   THR A 254      33.267  16.939   5.988  1.00  0.00      RA0  O
ATOM   2366  N   ILE A 255      33.257  16.046   3.925  1.00  0.00      RA0  N
ATOM   2367  H   ILE A 255      33.649  16.014   3.004  1.00  0.00      RA0  H
ATOM   2368  CA  ILE A 255      32.444  14.906   4.342  1.00  0.00      RA0  C
ATOM   2369  CB  ILE A 255      31.506  14.425   3.243  1.00  0.00      RA0  C
ATOM   2370  CG2 ILE A 255      30.523  13.419   3.844  1.00  0.00      RA0  C
ATOM   2371  CG1 ILE A 255      30.801  15.593   2.544  1.00  0.00      RA0  C
ATOM   2372  CD1 ILE A 255      29.958  16.455   3.487  1.00  0.00      RA0  C
ATOM   2373  C   ILE A 255      33.352  13.791   4.823  1.00  0.00      RA0  C
ATOM   2374  O   ILE A 255      34.159  13.254   4.058  1.00  0.00      RA0  O
ATOM   2375  N   ALA A 256      33.192  13.431   6.087  1.00  0.00      RA0  N
ATOM   2376  H   ALA A 256      32.430  13.855   6.585  1.00  0.00      RA0  H
ATOM   2377  CA  ALA A 256      33.960  12.356   6.709  1.00  0.00      RA0  C
ATOM   2378  CB  ALA A 256      34.190  12.642   8.182  1.00  0.00      RA0  C
ATOM   2379  C   ALA A 256      33.215  11.032   6.566  1.00  0.00      RA0  C
ATOM   2380  O   ALA A 256      32.539  10.595   7.469  1.00  0.00      RA0  O
ATOM   2381  N   TRP A 257      33.338  10.385   5.405  1.00  0.00      RA0  N
ATOM   2382  H   TRP A 257      33.910  10.793   4.692  1.00  0.00      RA0  H
ATOM   2383  CA  TRP A 257      32.592   9.142   5.141  1.00  0.00      RA0  C
ATOM   2384  CB  TRP A 257      32.781   8.682   3.690  1.00  0.00      RA0  C
ATOM   2385  CG  TRP A 257      32.525   9.792   2.692  1.00  0.00      RA0  C
ATOM   2386  CD2 TRP A 257      31.276  10.181   2.081  1.00  0.00      RA0  C
ATOM   2387  CE2 TRP A 257      31.548  11.240   1.183  1.00  0.00      RA0  C
ATOM   2388  CE3 TRP A 257      29.972   9.724   2.223  1.00  0.00      RA0  C
ATOM   2389  CD1 TRP A 257      33.483  10.647   2.125  1.00  0.00      RA0  C
ATOM   2390  NE1 TRP A 257      32.912  11.503   1.237  1.00  0.00      RA0  N
ATOM   2391  HE1 TRP A 257      33.385  12.203   0.738  1.00  0.00      RA0  H
ATOM   2392  CZ2 TRP A 257      30.512  11.806   0.448  1.00  0.00      RA0  C
ATOM   2393  CZ3 TRP A 257      28.946  10.301   1.484  1.00  0.00      RA0  C
ATOM   2394  CH2 TRP A 257      29.214  11.337   0.598  1.00  0.00      RA0  C
ATOM   2395  C   TRP A 257      33.013   8.009   6.068  1.00  0.00      RA0  C
ATOM   2396  O   TRP A 257      32.180   7.220   6.548  1.00  0.00      RA0  O
ATOM   2397  N   GLU A 258      34.316   7.914   6.324  1.00  0.00      RA0  N
ATOM   2398  H   GLU A 258      34.955   8.616   6.026  1.00  0.00      RA0  H
ATOM   2399  CA  GLU A 258      34.824   6.879   7.215  1.00  0.00      RA0  C
ATOM   2400  CB  GLU A 258      36.085   6.246   6.635  1.00  0.00      RA0  C
ATOM   2401  CG  GLU A 258      35.673   5.421   5.418  1.00  0.00      RA0  C
ATOM   2402  CD  GLU A 258      34.510   4.540   5.833  1.00  0.00      RA0  C
ATOM   2403  OE1 GLU A 258      34.695   3.705   6.717  1.00  0.00      RA0  O
ATOM   2404  OE2 GLU A 258      33.415   4.712   5.296  1.00  0.00      RA0  O
ATOM   2405  C   GLU A 258      35.008   7.492   8.597  1.00  0.00      RA0  C
ATOM   2406  O   GLU A 258      35.400   8.650   8.685  1.00  0.00      RA0  O
ATOM   2407  N   PRO A 259      34.736   6.765   9.685  1.00  0.00      RA0  N
ATOM   2408  CD  PRO A 259      34.884   7.311  11.029  1.00  0.00      RA0  C
ATOM   2409  CA  PRO A 259      34.299   5.371   9.697  1.00  0.00      RA0  C
ATOM   2410  CB  PRO A 259      34.597   4.958  11.138  1.00  0.00      RA0  C
ATOM   2411  CG  PRO A 259      34.359   6.221  11.955  1.00  0.00      RA0  C
ATOM   2412  C   PRO A 259      32.834   5.247   9.296  1.00  0.00      RA0  C
ATOM   2413  O   PRO A 259      32.029   6.113   9.667  1.00  0.00      RA0  O
ATOM   2414  N   ALA A 260      32.529   4.188   8.555  1.00  0.00      RA0  N
ATOM   2415  H   ALA A 260      33.292   3.656   8.176  1.00  0.00      RA0  H
ATOM   2416  CA  ALA A 260      31.192   3.923   8.026  1.00  0.00      RA0  C
ATOM   2417  CB  ALA A 260      31.186   2.640   7.194  1.00  0.00      RA0  C
ATOM   2418  C   ALA A 260      30.138   3.805   9.102  1.00  0.00      RA0  C
ATOM   2419  O   ALA A 260      28.960   4.052   8.837  1.00  0.00      RA0  O
ATOM   2420  N   ASP A 261      30.539   3.435  10.314  1.00  0.00      RA0  N
ATOM   2421  H   ASP A 261      31.507   3.314  10.549  1.00  0.00      RA0  H
ATOM   2422  CA  ASP A 261      29.585   3.218  11.397  1.00  0.00      RA0  C
ATOM   2423  CB  ASP A 261      30.264   2.324  12.429  1.00  0.00      RA0  C
ATOM   2424  CG  ASP A 261      31.582   2.992  12.818  1.00  0.00      RA0  C
ATOM   2425  OD1 ASP A 261      32.594   2.668  12.202  1.00  0.00      RA0  O
ATOM   2426  OD2 ASP A 261      31.604   3.856  13.698  1.00  0.00      RA0  O
ATOM   2427  C   ASP A 261      29.212   4.466  12.159  1.00  0.00      RA0  C
ATOM   2428  O   ASP A 261      28.453   4.397  13.132  1.00  0.00      RA0  O
ATOM   2429  N   ARG A 262      29.736   5.609  11.747  1.00  0.00      RA0  N
ATOM   2430  H   ARG A 262      30.357   5.607  10.964  1.00  0.00      RA0  H
ATOM   2431  CA  ARG A 262      29.318   6.867  12.343  1.00  0.00      RA0  C
ATOM   2432  CB  ARG A 262      30.381   7.957  12.220  1.00  0.00      RA0  C
ATOM   2433  CG  ARG A 262      29.817   9.278  12.756  1.00  0.00      RA0  C
ATOM   2434  CD  ARG A 262      30.706  10.498  12.532  1.00  0.00      RA0  C
ATOM   2435  NE  ARG A 262      30.954  10.755  11.117  1.00  0.00      RA0  N
ATOM   2436  HE  ARG A 262      31.498  10.066  10.626  1.00  0.00      RA0  H
ATOM   2437  CZ  ARG A 262      30.536  11.942  10.585  1.00  0.00      RA0  C
ATOM   2438  NH1 ARG A 262      29.766  12.777  11.327  1.00  0.00      RA0  N
ATOM   2439 HH11 ARG A 262      29.498  13.711  11.044  1.00  0.00      RA0  H
ATOM   2440 HH12 ARG A 262      29.386  12.501  12.223  1.00  0.00      RA0  H
ATOM   2441  NH2 ARG A 262      30.905  12.241   9.317  1.00  0.00      RA0  N
ATOM   2442 HH21 ARG A 262      30.659  13.109   8.866  1.00  0.00      RA0  H
ATOM   2443 HH22 ARG A 262      31.446  11.591   8.764  1.00  0.00      RA0  H
ATOM   2444  C   ARG A 262      28.042   7.389  11.657  1.00  0.00      RA0  C
ATOM   2445  O   ARG A 262      28.080   7.868  10.541  1.00  0.00      RA0  O
ATOM   2446  N   ASP A 263      26.942   7.332  12.388  1.00  0.00      RA0  N
ATOM   2447  H   ASP A 263      26.995   6.972  13.317  1.00  0.00      RA0  H
ATOM   2448  CA  ASP A 263      25.668   7.872  11.955  1.00  0.00      RA0  C
ATOM   2449  CB  ASP A 263      24.506   7.288  12.752  1.00  0.00      RA0  C
ATOM   2450  CG  ASP A 263      23.222   7.887  12.217  1.00  0.00      RA0  C
ATOM   2451  OD1 ASP A 263      23.144   8.118  11.012  1.00  0.00      RA0  O
ATOM   2452  OD2 ASP A 263      22.310   8.128  13.002  1.00  0.00      RA0  O
ATOM   2453  C   ASP A 263      25.683   9.379  12.085  1.00  0.00      RA0  C
ATOM   2454  O   ASP A 263      26.083   9.924  13.117  1.00  0.00      RA0  O
ATOM   2455  N   PHE A 264      25.256  10.062  11.034  1.00  0.00      RA0  N
ATOM   2456  H   PHE A 264      24.735   9.567  10.332  1.00  0.00      RA0  H
ATOM   2457  CA  PHE A 264      25.059  11.496  11.096  1.00  0.00      RA0  C
ATOM   2458  CB  PHE A 264      26.328  12.286  10.744  1.00  0.00      RA0  C
ATOM   2459  CG  PHE A 264      26.776  12.108   9.311  1.00  0.00      RA0  C
ATOM   2460  CD1 PHE A 264      26.299  12.957   8.319  1.00  0.00      RA0  C
ATOM   2461  CD2 PHE A 264      27.700  11.121   8.990  1.00  0.00      RA0  C
ATOM   2462  CE1 PHE A 264      26.777  12.848   7.018  1.00  0.00      RA0  C
ATOM   2463  CE2 PHE A 264      28.185  11.016   7.692  1.00  0.00      RA0  C
ATOM   2464  CZ  PHE A 264      27.739  11.893   6.709  1.00  0.00      RA0  C
ATOM   2465  C   PHE A 264      23.870  11.875  10.224  1.00  0.00      RA0  C
ATOM   2466  O   PHE A 264      23.512  11.145   9.305  1.00  0.00      RA0  O
ATOM   2467  N   ILE A 265      23.266  13.012  10.523  1.00  0.00      RA0  N
ATOM   2468  H   ILE A 265      23.693  13.593  11.219  1.00  0.00      RA0  H
ATOM   2469  CA  ILE A 265      22.069  13.439   9.815  1.00  0.00      RA0  C
ATOM   2470  CB  ILE A 265      21.448  14.658  10.502  1.00  0.00      RA0  C
ATOM   2471  CG2 ILE A 265      20.094  15.011   9.885  1.00  0.00      RA0  C
ATOM   2472  CG1 ILE A 265      21.358  14.468  12.013  1.00  0.00      RA0  C
ATOM   2473  CD1 ILE A 265      20.971  15.758  12.735  1.00  0.00      RA0  C
ATOM   2474  C   ILE A 265      22.411  13.803   8.383  1.00  0.00      RA0  C
ATOM   2475  O   ILE A 265      23.336  14.573   8.142  1.00  0.00      RA0  O
ATOM   2476  N   GLY A 266      21.694  13.189   7.447  1.00  0.00      RA0  N
ATOM   2477  H   GLY A 266      21.036  12.480   7.702  1.00  0.00      RA0  H
ATOM   2478  CA  GLY A 266      21.956  13.377   6.009  1.00  0.00      RA0  C
ATOM   2479  C   GLY A 266      22.772  12.263   5.385  1.00  0.00      RA0  C
ATOM   2480  O   GLY A 266      22.902  12.218   4.166  1.00  0.00      RA0  O
ATOM   2481  N   ARG A 267      23.273  11.338   6.203  1.00  0.00      RA0  N
ATOM   2482  H   ARG A 267      23.028  11.330   7.175  1.00  0.00      RA0  H
ATOM   2483  CA  ARG A 267      24.264  10.372   5.743  1.00  0.00      RA0  C
ATOM   2484  CB  ARG A 267      24.822   9.442   6.835  1.00  0.00      RA0  C
ATOM   2485  CG  ARG A 267      25.927   8.590   6.190  1.00  0.00      RA0  C
ATOM   2486  CD  ARG A 267      26.725   7.583   7.028  1.00  0.00      RA0  C
ATOM   2487  NE  ARG A 267      27.641   6.888   6.120  1.00  0.00      RA0  N
ATOM   2488  HE  ARG A 267      27.248   6.586   5.236  1.00  0.00      RA0  H
ATOM   2489  CZ  ARG A 267      28.971   6.706   6.382  1.00  0.00      RA0  C
ATOM   2490  NH1 ARG A 267      29.469   6.999   7.608  1.00  0.00      RA0  N
ATOM   2491 HH11 ARG A 267      30.461   6.932   7.791  1.00  0.00      RA0  H
ATOM   2492 HH12 ARG A 267      28.875   7.274   8.375  1.00  0.00      RA0  H
ATOM   2493  NH2 ARG A 267      29.769   6.245   5.392  1.00  0.00      RA0  N
ATOM   2494 HH21 ARG A 267      30.757   6.072   5.524  1.00  0.00      RA0  H
ATOM   2495 HH22 ARG A 267      29.382   6.072   4.468  1.00  0.00      RA0  H
ATOM   2496  C   ARG A 267      23.779   9.532   4.586  1.00  0.00      RA0  C
ATOM   2497  O   ARG A 267      24.436   9.471   3.571  1.00  0.00      RA0  O
ATOM   2498  N   GLU A 268      22.630   8.882   4.712  1.00  0.00      RA0  N
ATOM   2499  H   GLU A 268      22.002   9.174   5.437  1.00  0.00      RA0  H
ATOM   2500  CA  GLU A 268      22.198   7.978   3.636  1.00  0.00      RA0  C
ATOM   2501  CB  GLU A 268      21.053   7.061   4.100  1.00  0.00      RA0  C
ATOM   2502  CG  GLU A 268      20.188   7.581   5.260  1.00  0.00      RA0  C
ATOM   2503  CD  GLU A 268      19.652   8.961   4.935  1.00  0.00      RA0  C
ATOM   2504  OE1 GLU A 268      18.810   9.068   4.050  1.00  0.00      RA0  O
ATOM   2505  OE2 GLU A 268      20.133   9.935   5.515  1.00  0.00      RA0  O
ATOM   2506  C   GLU A 268      21.822   8.751   2.370  1.00  0.00      RA0  C
ATOM   2507  O   GLU A 268      22.071   8.283   1.265  1.00  0.00      RA0  O
ATOM   2508  N   ALA A 269      21.224   9.927   2.516  1.00  0.00      RA0  N
ATOM   2509  H   ALA A 269      20.871  10.177   3.425  1.00  0.00      RA0  H
ATOM   2510  CA  ALA A 269      20.878  10.736   1.313  1.00  0.00      RA0  C
ATOM   2511  CB  ALA A 269      20.114  11.984   1.727  1.00  0.00      RA0  C
ATOM   2512  C   ALA A 269      22.157  11.136   0.573  1.00  0.00      RA0  C
ATOM   2513  O   ALA A 269      22.237  11.113  -0.660  1.00  0.00      RA0  O
ATOM   2514  N   LEU A 270      23.169  11.466   1.347  1.00  0.00      RA0  N
ATOM   2515  H   LEU A 270      23.041  11.437   2.342  1.00  0.00      RA0  H
ATOM   2516  CA  LEU A 270      24.458  11.851   0.806  1.00  0.00      RA0  C
ATOM   2517  CB  LEU A 270      25.341  12.374   1.929  1.00  0.00      RA0  C
ATOM   2518  CG  LEU A 270      26.295  13.442   1.421  1.00  0.00      RA0  C
ATOM   2519  CD1 LEU A 270      25.539  14.514   0.642  1.00  0.00      RA0  C
ATOM   2520  CD2 LEU A 270      27.114  14.037   2.558  1.00  0.00      RA0  C
ATOM   2521  C   LEU A 270      25.115  10.691   0.071  1.00  0.00      RA0  C
ATOM   2522  O   LEU A 270      25.678  10.870  -1.011  1.00  0.00      RA0  O
ATOM   2523  N   GLU A 271      25.041   9.490   0.650  1.00  0.00      RA0  N
ATOM   2524  H   GLU A 271      24.574   9.399   1.534  1.00  0.00      RA0  H
ATOM   2525  CA  GLU A 271      25.599   8.306   0.008  1.00  0.00      RA0  C
ATOM   2526  CB  GLU A 271      25.772   7.138   0.996  1.00  0.00      RA0  C
ATOM   2527  CG  GLU A 271      26.632   7.653   2.168  1.00  0.00      RA0  C
ATOM   2528  CD  GLU A 271      27.502   6.595   2.835  1.00  0.00      RA0  C
ATOM   2529  OE1 GLU A 271      26.982   5.702   3.485  1.00  0.00      RA0  O
ATOM   2530  OE2 GLU A 271      28.724   6.684   2.757  1.00  0.00      RA0  O
ATOM   2531  C   GLU A 271      24.949   8.043  -1.335  1.00  0.00      RA0  C
ATOM   2532  O   GLU A 271      25.613   7.631  -2.296  1.00  0.00      RA0  O
ATOM   2533  N   VAL A 272      23.629   8.230  -1.400  1.00  0.00      RA0  N
ATOM   2534  H   VAL A 272      23.132   8.504  -0.573  1.00  0.00      RA0  H
ATOM   2535  CA  VAL A 272      22.913   8.064  -2.654  1.00  0.00      RA0  C
ATOM   2536  CB  VAL A 272      21.402   8.123  -2.416  1.00  0.00      RA0  C
ATOM   2537  CG1 VAL A 272      20.620   8.112  -3.731  1.00  0.00      RA0  C
ATOM   2538  CG2 VAL A 272      20.966   6.988  -1.490  1.00  0.00      RA0  C
ATOM   2539  C   VAL A 272      23.351   9.134  -3.669  1.00  0.00      RA0  C
ATOM   2540  O   VAL A 272      23.580   8.838  -4.844  1.00  0.00      RA0  O
ATOM   2541  N   GLN A 273      23.486  10.370  -3.202  1.00  0.00      RA0  N
ATOM   2542  H   GLN A 273      23.305  10.541  -2.232  1.00  0.00      RA0  H
ATOM   2543  CA  GLN A 273      23.943  11.461  -4.065  1.00  0.00      RA0  C
ATOM   2544  CB  GLN A 273      23.835  12.775  -3.295  1.00  0.00      RA0  C
ATOM   2545  CG  GLN A 273      22.355  13.076  -3.038  1.00  0.00      RA0  C
ATOM   2546  CD  GLN A 273      22.203  14.028  -1.871  1.00  0.00      RA0  C
ATOM   2547  OE1 GLN A 273      23.103  14.796  -1.550  1.00  0.00      RA0  O
ATOM   2548  NE2 GLN A 273      21.005  13.946  -1.264  1.00  0.00      RA0  N
ATOM   2549 HE21 GLN A 273      20.351  13.244  -1.545  1.00  0.00      RA0  H
ATOM   2550 HE22 GLN A 273      20.697  14.541  -0.514  1.00  0.00      RA0  H
ATOM   2551  C   GLN A 273      25.334  11.173  -4.634  1.00  0.00      RA0  C
ATOM   2552  O   GLN A 273      25.568  11.387  -5.817  1.00  0.00      RA0  O
ATOM   2553  N   ARG A 274      26.231  10.646  -3.796  1.00  0.00      RA0  N
ATOM   2554  H   ARG A 274      25.970  10.473  -2.847  1.00  0.00      RA0  H
ATOM   2555  CA  ARG A 274      27.565  10.283  -4.262  1.00  0.00      RA0  C
ATOM   2556  CB  ARG A 274      28.351   9.830  -3.032  1.00  0.00      RA0  C
ATOM   2557  CG  ARG A 274      29.777   9.366  -3.310  1.00  0.00      RA0  C
ATOM   2558  CD  ARG A 274      30.242   8.412  -2.212  1.00  0.00      RA0  C
ATOM   2559  NE  ARG A 274      29.375   7.233  -2.187  1.00  0.00      RA0  N
ATOM   2560  HE  ARG A 274      29.062   6.816  -3.057  1.00  0.00      RA0  H
ATOM   2561  CZ  ARG A 274      28.988   6.659  -1.005  1.00  0.00      RA0  C
ATOM   2562  NH1 ARG A 274      29.453   7.152   0.161  1.00  0.00      RA0  N
ATOM   2563 HH11 ARG A 274      29.145   6.781   1.054  1.00  0.00      RA0  H
ATOM   2564 HH12 ARG A 274      30.112   7.904   0.210  1.00  0.00      RA0  H
ATOM   2565  NH2 ARG A 274      28.146   5.607  -1.014  1.00  0.00      RA0  N
ATOM   2566 HH21 ARG A 274      27.804   5.139  -0.196  1.00  0.00      RA0  H
ATOM   2567 HH22 ARG A 274      27.800   5.237  -1.902  1.00  0.00      RA0  H
ATOM   2568  C   ARG A 274      27.530   9.170  -5.311  1.00  0.00      RA0  C
ATOM   2569  O   ARG A 274      28.216   9.245  -6.333  1.00  0.00      RA0  O
ATOM   2570  N   GLU A 275      26.704   8.163  -5.069  1.00  0.00      RA0  N
ATOM   2571  H   GLU A 275      26.196   8.117  -4.206  1.00  0.00      RA0  H
ATOM   2572  CA  GLU A 275      26.486   7.079  -6.026  1.00  0.00      RA0  C
ATOM   2573  CB  GLU A 275      25.593   5.981  -5.430  1.00  0.00      RA0  C
ATOM   2574  CG  GLU A 275      26.260   4.644  -5.054  1.00  0.00      RA0  C
ATOM   2575  CD  GLU A 275      27.014   4.709  -3.735  1.00  0.00      RA0  C
ATOM   2576  OE1 GLU A 275      26.484   4.277  -2.712  1.00  0.00      RA0  O
ATOM   2577  OE2 GLU A 275      28.152   5.170  -3.717  1.00  0.00      RA0  O
ATOM   2578  C   GLU A 275      25.951   7.572  -7.361  1.00  0.00      RA0  C
ATOM   2579  O   GLU A 275      26.364   7.113  -8.426  1.00  0.00      RA0  O
ATOM   2580  N   HIS A 276      24.971   8.463  -7.308  1.00  0.00      RA0  N
ATOM   2581  H   HIS A 276      24.705   8.837  -6.419  1.00  0.00      RA0  H
ATOM   2582  CA  HIS A 276      24.309   8.917  -8.514  1.00  0.00      RA0  C
ATOM   2583  CB  HIS A 276      22.923   9.484  -8.195  1.00  0.00      RA0  C
ATOM   2584  CG  HIS A 276      21.901   8.386  -8.007  1.00  0.00      RA0  C
ATOM   2585  ND1 HIS A 276      20.664   8.446  -8.533  1.00  0.00      RA0  N
ATOM   2586  HD1 HIS A 276      20.308   9.175  -9.083  1.00  0.00      RA0  H
ATOM   2587  CD2 HIS A 276      22.026   7.189  -7.293  1.00  0.00      RA0  C
ATOM   2588  NE2 HIS A 276      20.844   6.530  -7.397  1.00  0.00      RA0  N
ATOM   2589  CE1 HIS A 276      20.008   7.303  -8.159  1.00  0.00      RA0  C
ATOM   2590  C   HIS A 276      25.104   9.966  -9.265  1.00  0.00      RA0  C
ATOM   2591  O   HIS A 276      24.933  10.098 -10.475  1.00  0.00      RA0  O
ATOM   2592  N   GLY A 277      25.919  10.718  -8.523  1.00  0.00      RA0  N
ATOM   2593  H   GLY A 277      25.924  10.599  -7.531  1.00  0.00      RA0  H
ATOM   2594  CA  GLY A 277      26.588  11.904  -9.048  1.00  0.00      RA0  C
ATOM   2595  C   GLY A 277      25.760  13.145  -8.814  1.00  0.00      RA0  C
ATOM   2596  O   GLY A 277      24.514  13.078  -8.742  1.00  0.00      RA0  O
ATOM   2597  N   THR A 278      26.440  14.288  -8.703  1.00  0.00      RA0  N
ATOM   2598  H   THR A 278      27.435  14.325  -8.744  1.00  0.00      RA0  H
ATOM   2599  CA  THR A 278      25.757  15.568  -8.526  1.00  0.00      RA0  C
ATOM   2600  CB  THR A 278      26.008  15.881  -7.063  1.00  0.00      RA0  C
ATOM   2601  OG1 THR A 278      27.182  15.159  -6.661  1.00  0.00      RA0  O
ATOM   2602  HG1 THR A 278      27.917  15.653  -7.007  1.00  0.00      RA0  H
ATOM   2603  CG2 THR A 278      24.827  15.503  -6.167  1.00  0.00      RA0  C
ATOM   2604  C   THR A 278      26.320  16.617  -9.470  1.00  0.00      RA0  C
ATOM   2605  O   THR A 278      27.309  16.391 -10.188  1.00  0.00      RA0  O
ATOM   2606  N   GLU A 279      25.679  17.769  -9.444  1.00  0.00      RA0  N
ATOM   2607  H   GLU A 279      24.896  17.882  -8.836  1.00  0.00      RA0  H
ATOM   2608  CA  GLU A 279      26.239  18.968 -10.038  1.00  0.00      RA0  C
ATOM   2609  CB  GLU A 279      25.335  20.180  -9.848  1.00  0.00      RA0  C
ATOM   2610  CG  GLU A 279      23.884  20.093 -10.295  1.00  0.00      RA0  C
ATOM   2611  CD  GLU A 279      23.211  21.327  -9.735  1.00  0.00      RA0  C
ATOM   2612  OE1 GLU A 279      22.568  21.239  -8.696  1.00  0.00      RA0  O
ATOM   2613  OE2 GLU A 279      23.364  22.407 -10.292  1.00  0.00      RA0  O
ATOM   2614  C   GLU A 279      27.507  19.356  -9.262  1.00  0.00      RA0  C
ATOM   2615  O   GLU A 279      27.809  18.772  -8.218  1.00  0.00      RA0  O
ATOM   2616  N   LYS A 280      28.275  20.295  -9.804  1.00  0.00      RA0  N
ATOM   2617  H   LYS A 280      28.008  20.777 -10.643  1.00  0.00      RA0  H
ATOM   2618  CA  LYS A 280      29.527  20.680  -9.184  1.00  0.00      RA0  C
ATOM   2619  CB  LYS A 280      30.715  19.961  -9.815  1.00  0.00      RA0  C
ATOM   2620  CG  LYS A 280      30.933  20.239 -11.300  1.00  0.00      RA0  C
ATOM   2621  CD  LYS A 280      32.092  19.379 -11.792  1.00  0.00      RA0  C
ATOM   2622  CE  LYS A 280      32.367  19.476 -13.289  1.00  0.00      RA0  C
ATOM   2623  NZ  LYS A 280      33.162  18.304 -13.678  1.00  0.00      RA0  N
ATOM   2624  HZ1 LYS A 280      33.316  18.254 -14.701  1.00  0.00      RA0  H
ATOM   2625  HZ2 LYS A 280      34.044  18.221 -13.147  1.00  0.00      RA0  H
ATOM   2626  HZ3 LYS A 280      32.596  17.454 -13.451  1.00  0.00      RA0  H
ATOM   2627  C   LYS A 280      29.683  22.178  -9.211  1.00  0.00      RA0  C
ATOM   2628  O   LYS A 280      29.246  22.849 -10.129  1.00  0.00      RA0  O
ATOM   2629  N   LEU A 281      30.353  22.677  -8.200  1.00  0.00      RA0  N
ATOM   2630  H   LEU A 281      30.804  22.061  -7.559  1.00  0.00      RA0  H
ATOM   2631  CA  LEU A 281      30.658  24.089  -8.112  1.00  0.00      RA0  C
ATOM   2632  CB  LEU A 281      30.671  24.521  -6.646  1.00  0.00      RA0  C
ATOM   2633  CG  LEU A 281      30.766  26.032  -6.433  1.00  0.00      RA0  C
ATOM   2634  CD1 LEU A 281      29.470  26.742  -6.820  1.00  0.00      RA0  C
ATOM   2635  CD2 LEU A 281      31.175  26.375  -5.001  1.00  0.00      RA0  C
ATOM   2636  C   LEU A 281      32.011  24.336  -8.760  1.00  0.00      RA0  C
ATOM   2637  O   LEU A 281      33.034  23.759  -8.374  1.00  0.00      RA0  O
ATOM   2638  N   VAL A 282      32.001  25.160  -9.805  1.00  0.00      RA0  N
ATOM   2639  H   VAL A 282      31.163  25.645 -10.042  1.00  0.00      RA0  H
ATOM   2640  CA  VAL A 282      33.204  25.528 -10.522  1.00  0.00      RA0  C
ATOM   2641  CB  VAL A 282      33.130  25.105 -11.991  1.00  0.00      RA0  C
ATOM   2642  CG1 VAL A 282      33.016  23.587 -12.128  1.00  0.00      RA0  C
ATOM   2643  CG2 VAL A 282      32.014  25.856 -12.722  1.00  0.00      RA0  C
ATOM   2644  C   VAL A 282      33.445  27.044 -10.439  1.00  0.00      RA0  C
ATOM   2645  O   VAL A 282      32.574  27.810 -10.004  1.00  0.00      RA0  O
ATOM   2646  N   GLY A 283      34.626  27.468 -10.858  1.00  0.00      RA0  N
ATOM   2647  H   GLY A 283      35.244  26.817 -11.299  1.00  0.00      RA0  H
ATOM   2648  CA  GLY A 283      34.939  28.875 -11.012  1.00  0.00      RA0  C
ATOM   2649  C   GLY A 283      34.754  29.281 -12.453  1.00  0.00      RA0  C
ATOM   2650  O   GLY A 283      34.875  28.456 -13.373  1.00  0.00      RA0  O
ATOM   2651  N   LEU A 284      34.425  30.550 -12.656  1.00  0.00      RA0  N
ATOM   2652  H   LEU A 284      34.308  31.168 -11.875  1.00  0.00      RA0  H
ATOM   2653  CA  LEU A 284      34.368  31.156 -13.992  1.00  0.00      RA0  C
ATOM   2654  CB  LEU A 284      32.943  31.551 -14.376  1.00  0.00      RA0  C
ATOM   2655  CG  LEU A 284      31.933  30.409 -14.452  1.00  0.00      RA0  C
ATOM   2656  CD1 LEU A 284      30.537  30.949 -14.755  1.00  0.00      RA0  C
ATOM   2657  CD2 LEU A 284      32.346  29.327 -15.450  1.00  0.00      RA0  C
ATOM   2658  C   LEU A 284      35.194  32.425 -13.939  1.00  0.00      RA0  C
ATOM   2659  O   LEU A 284      35.170  33.133 -12.939  1.00  0.00      RA0  O
ATOM   2660  N   VAL A 285      35.932  32.657 -15.018  1.00  0.00      RA0  N
ATOM   2661  H   VAL A 285      35.892  32.011 -15.783  1.00  0.00      RA0  H
ATOM   2662  CA  VAL A 285      36.717  33.865 -15.231  1.00  0.00      RA0  C
ATOM   2663  CB  VAL A 285      38.198  33.474 -15.265  1.00  0.00      RA0  C
ATOM   2664  CG1 VAL A 285      39.082  34.583 -15.835  1.00  0.00      RA0  C
ATOM   2665  CG2 VAL A 285      38.665  32.996 -13.889  1.00  0.00      RA0  C
ATOM   2666  C   VAL A 285      36.307  34.525 -16.554  1.00  0.00      RA0  C
ATOM   2667  O   VAL A 285      36.271  33.894 -17.616  1.00  0.00      RA0  O
ATOM   2668  N   MSE A 286      36.020  35.818 -16.490  1.00  0.00      RA0  N
ATOM   2669  H   MSE A 286      36.104  36.322 -15.625  1.00  0.00      RA0  H
ATOM   2670  CA  MSE A 286      35.698  36.579 -17.670  1.00  0.00      RA0  C
ATOM   2671  CB  MSE A 286      34.249  37.049 -17.632  1.00  0.00      RA0  C
ATOM   2672  CG  MSE A 286      33.817  37.689 -18.949  1.00  0.00      RA0  C
ATOM   2673  SE  MSE A 286      32.092  38.187 -18.897  1.00  0.00      RA0  S
ATOM   2674  CE  MSE A 286      32.270  39.500 -17.688  1.00  0.00      RA0  C
ATOM   2675  C   MSE A 286      36.644  37.771 -17.754  1.00  0.00      RA0  C
ATOM   2676  O   MSE A 286      36.491  38.724 -17.011  1.00  0.00      RA0  O
ATOM   2677  N   THR A 287      37.660  37.670 -18.609  1.00  0.00      RA0  N
ATOM   2678  H   THR A 287      37.795  36.857 -19.177  1.00  0.00      RA0  H
ATOM   2679  CA  THR A 287      38.602  38.789 -18.835  1.00  0.00      RA0  C
ATOM   2680  CB  THR A 287      39.778  38.093 -19.483  1.00  0.00      RA0  C
ATOM   2681  OG1 THR A 287      39.255  37.066 -20.341  1.00  0.00      RA0  O
ATOM   2682  HG1 THR A 287      39.193  37.460 -21.208  1.00  0.00      RA0  H
ATOM   2683  CG2 THR A 287      40.677  37.449 -18.426  1.00  0.00      RA0  C
ATOM   2684  C   THR A 287      38.007  39.900 -19.698  1.00  0.00      RA0  C
ATOM   2685  O   THR A 287      38.496  41.041 -19.694  1.00  0.00      RA0  O
ATOM   2686  N   GLU A 288      36.976  39.563 -20.459  1.00  0.00      RA0  N
ATOM   2687  H   GLU A 288      36.572  38.657 -20.370  1.00  0.00      RA0  H
ATOM   2688  CA  GLU A 288      36.258  40.542 -21.252  1.00  0.00      RA0  C
ATOM   2689  CB  GLU A 288      35.659  39.981 -22.535  1.00  0.00      RA0  C
ATOM   2690  CG  GLU A 288      36.873  39.541 -23.400  1.00  0.00      RA0  C
ATOM   2691  CD  GLU A 288      37.955  40.639 -23.437  1.00  0.00      RA0  C
ATOM   2692  OE1 GLU A 288      37.678  41.744 -23.900  1.00  0.00      RA0  O
ATOM   2693  OE2 GLU A 288      39.038  40.460 -22.873  1.00  0.00      RA0  O
ATOM   2694  C   GLU A 288      35.578  41.524 -20.326  1.00  0.00      RA0  C
ATOM   2695  O   GLU A 288      35.261  41.196 -19.186  1.00  0.00      RA0  O
ATOM   2696  N   LYS A 289      35.355  42.734 -20.814  1.00  0.00      RA0  N
ATOM   2697  H   LYS A 289      35.298  42.780 -21.813  1.00  0.00      RA0  H
ATOM   2698  CA  LYS A 289      34.808  43.781 -19.965  1.00  0.00      RA0  C
ATOM   2699  CB  LYS A 289      35.071  45.107 -20.692  1.00  0.00      RA0  C
ATOM   2700  CG  LYS A 289      36.417  45.031 -21.461  1.00  0.00      RA0  C
ATOM   2701  CD  LYS A 289      37.703  44.816 -20.634  1.00  0.00      RA0  C
ATOM   2702  CE  LYS A 289      38.885  44.216 -21.426  1.00  0.00      RA0  C
ATOM   2703  NZ  LYS A 289      38.673  42.788 -21.723  1.00  0.00      RA0  N
ATOM   2704  HZ1 LYS A 289      39.461  42.315 -22.215  1.00  0.00      RA0  H
ATOM   2705  HZ2 LYS A 289      38.495  42.215 -20.875  1.00  0.00      RA0  H
ATOM   2706  HZ3 LYS A 289      37.901  42.617 -22.401  1.00  0.00      RA0  H
ATOM   2707  C   LYS A 289      33.379  43.426 -19.595  1.00  0.00      RA0  C
ATOM   2708  O   LYS A 289      32.632  42.874 -20.400  1.00  0.00      RA0  O
ATOM   2709  N   GLY A 290      33.013  43.721 -18.356  1.00  0.00      RA0  N
ATOM   2710  H   GLY A 290      33.692  44.075 -17.715  1.00  0.00      RA0  H
ATOM   2711  CA  GLY A 290      31.687  43.389 -17.865  1.00  0.00      RA0  C
ATOM   2712  C   GLY A 290      31.833  42.752 -16.507  1.00  0.00      RA0  C
ATOM   2713  O   GLY A 290      32.950  42.444 -16.062  1.00  0.00      RA0  O
ATOM   2714  N   VAL A 291      30.708  42.562 -15.838  1.00  0.00      RA0  N
ATOM   2715  H   VAL A 291      29.837  42.810 -16.258  1.00  0.00      RA0  H
ATOM   2716  CA  VAL A 291      30.709  41.920 -14.517  1.00  0.00      RA0  C
ATOM   2717  CB  VAL A 291      30.411  42.938 -13.392  1.00  0.00      RA0  C
ATOM   2718  CG1 VAL A 291      30.413  42.299 -11.998  1.00  0.00      RA0  C
ATOM   2719  CG2 VAL A 291      31.372  44.130 -13.430  1.00  0.00      RA0  C
ATOM   2720  C   VAL A 291      29.698  40.769 -14.489  1.00  0.00      RA0  C
ATOM   2721  O   VAL A 291      28.548  40.905 -14.924  1.00  0.00      RA0  O
ATOM   2722  N   LEU A 292      30.166  39.625 -14.000  1.00  0.00      RA0  N
ATOM   2723  H   LEU A 292      31.101  39.633 -13.651  1.00  0.00      RA0  H
ATOM   2724  CA  LEU A 292      29.327  38.462 -13.794  1.00  0.00      RA0  C
ATOM   2725  CB  LEU A 292      30.203  37.227 -13.571  1.00  0.00      RA0  C
ATOM   2726  CG  LEU A 292      31.072  36.864 -14.779  1.00  0.00      RA0  C
ATOM   2727  CD1 LEU A 292      32.133  35.820 -14.431  1.00  0.00      RA0  C
ATOM   2728  CD2 LEU A 292      30.228  36.438 -15.981  1.00  0.00      RA0  C
ATOM   2729  C   LEU A 292      28.431  38.707 -12.569  1.00  0.00      RA0  C
ATOM   2730  O   LEU A 292      28.914  39.162 -11.524  1.00  0.00      RA0  O
ATOM   2731  N   ARG A 293      27.134  38.411 -12.709  1.00  0.00      RA0  N
ATOM   2732  H   ARG A 293      26.835  37.970 -13.555  1.00  0.00      RA0  H
ATOM   2733  CA  ARG A 293      26.157  38.651 -11.644  1.00  0.00      RA0  C
ATOM   2734  CB  ARG A 293      24.940  39.347 -12.240  1.00  0.00      RA0  C
ATOM   2735  CG  ARG A 293      24.763  40.844 -12.027  1.00  0.00      RA0  C
ATOM   2736  CD  ARG A 293      23.412  41.304 -12.594  1.00  0.00      RA0  C
ATOM   2737  NE  ARG A 293      23.433  41.471 -14.050  1.00  0.00      RA0  N
ATOM   2738  HE  ARG A 293      23.785  42.348 -14.411  1.00  0.00      RA0  H
ATOM   2739  CZ  ARG A 293      22.951  40.559 -14.922  1.00  0.00      RA0  C
ATOM   2740  NH1 ARG A 293      22.416  39.421 -14.479  1.00  0.00      RA0  N
ATOM   2741 HH11 ARG A 293      22.056  38.733 -15.106  1.00  0.00      RA0  H
ATOM   2742 HH12 ARG A 293      22.362  39.249 -13.494  1.00  0.00      RA0  H
ATOM   2743  NH2 ARG A 293      23.006  40.807 -16.226  1.00  0.00      RA0  N
ATOM   2744 HH21 ARG A 293      22.735  40.174 -16.945  1.00  0.00      RA0  H
ATOM   2745 HH22 ARG A 293      23.320  41.725 -16.533  1.00  0.00      RA0  H
ATOM   2746  C   ARG A 293      25.599  37.355 -11.079  1.00  0.00      RA0  C
ATOM   2747  O   ARG A 293      25.424  36.381 -11.806  1.00  0.00      RA0  O
ATOM   2748  N   ASN A 294      25.240  37.378  -9.799  1.00  0.00      RA0  N
ATOM   2749  H   ASN A 294      25.428  38.169  -9.224  1.00  0.00      RA0  H
ATOM   2750  CA  ASN A 294      24.497  36.266  -9.191  1.00  0.00      RA0  C
ATOM   2751  CB  ASN A 294      24.044  36.657  -7.790  1.00  0.00      RA0  C
ATOM   2752  CG  ASN A 294      25.218  36.767  -6.848  1.00  0.00      RA0  C
ATOM   2753  OD1 ASN A 294      26.308  37.219  -7.198  1.00  0.00      RA0  O
ATOM   2754  ND2 ASN A 294      24.930  36.354  -5.616  1.00  0.00      RA0  N
ATOM   2755 HD21 ASN A 294      24.021  35.959  -5.457  1.00  0.00      RA0  H
ATOM   2756 HD22 ASN A 294      25.580  36.400  -4.862  1.00  0.00      RA0  H
ATOM   2757  C   ASN A 294      23.291  35.885 -10.049  1.00  0.00      RA0  C
ATOM   2758  O   ASN A 294      22.611  36.762 -10.617  1.00  0.00      RA0  O
ATOM   2759  N   GLU A 295      23.046  34.590 -10.131  1.00  0.00      RA0  N
ATOM   2760  H   GLU A 295      23.620  33.965  -9.607  1.00  0.00      RA0  H
ATOM   2761  CA  GLU A 295      21.881  34.003 -10.797  1.00  0.00      RA0  C
ATOM   2762  CB  GLU A 295      20.530  34.488 -10.252  1.00  0.00      RA0  C
ATOM   2763  CG  GLU A 295      20.293  34.060  -8.803  1.00  0.00      RA0  C
ATOM   2764  CD  GLU A 295      20.344  35.274  -7.901  1.00  0.00      RA0  C
ATOM   2765  OE1 GLU A 295      19.431  36.094  -7.977  1.00  0.00      RA0  O
ATOM   2766  OE2 GLU A 295      21.288  35.392  -7.123  1.00  0.00      RA0  O
ATOM   2767  C   GLU A 295      21.911  34.023 -12.341  1.00  0.00      RA0  C
ATOM   2768  O   GLU A 295      20.986  33.530 -12.981  1.00  0.00      RA0  O
ATOM   2769  N   LEU A 296      22.949  34.586 -12.954  1.00  0.00      RA0  N
ATOM   2770  H   LEU A 296      23.684  34.965 -12.391  1.00  0.00      RA0  H
ATOM   2771  CA  LEU A 296      23.110  34.493 -14.398  1.00  0.00      RA0  C
ATOM   2772  CB  LEU A 296      24.348  35.311 -14.784  1.00  0.00      RA0  C
ATOM   2773  CG  LEU A 296      24.521  35.662 -16.263  1.00  0.00      RA0  C
ATOM   2774  CD1 LEU A 296      23.399  36.566 -16.779  1.00  0.00      RA0  C
ATOM   2775  CD2 LEU A 296      25.888  36.295 -16.519  1.00  0.00      RA0  C
ATOM   2776  C   LEU A 296      23.217  33.013 -14.834  1.00  0.00      RA0  C
ATOM   2777  O   LEU A 296      23.923  32.228 -14.197  1.00  0.00      RA0  O
ATOM   2778  N   PRO A 297      22.509  32.611 -15.885  1.00  0.00      RA0  N
ATOM   2779  CD  PRO A 297      21.464  33.366 -16.558  1.00  0.00      RA0  C
ATOM   2780  CA  PRO A 297      22.690  31.265 -16.443  1.00  0.00      RA0  C
ATOM   2781  CB  PRO A 297      21.586  31.187 -17.501  1.00  0.00      RA0  C
ATOM   2782  CG  PRO A 297      20.579  32.282 -17.154  1.00  0.00      RA0  C
ATOM   2783  C   PRO A 297      24.068  31.043 -17.084  1.00  0.00      RA0  C
ATOM   2784  O   PRO A 297      24.695  31.984 -17.585  1.00  0.00      RA0  O
ATOM   2785  N   VAL A 298      24.496  29.790 -17.072  1.00  0.00      RA0  N
ATOM   2786  H   VAL A 298      23.909  29.074 -16.683  1.00  0.00      RA0  H
ATOM   2787  CA  VAL A 298      25.767  29.376 -17.650  1.00  0.00      RA0  C
ATOM   2788  CB  VAL A 298      26.715  28.918 -16.538  1.00  0.00      RA0  C
ATOM   2789  CG1 VAL A 298      28.072  28.512 -17.105  1.00  0.00      RA0  C
ATOM   2790  CG2 VAL A 298      26.841  29.962 -15.430  1.00  0.00      RA0  C
ATOM   2791  C   VAL A 298      25.457  28.200 -18.559  1.00  0.00      RA0  C
ATOM   2792  O   VAL A 298      24.972  27.172 -18.079  1.00  0.00      RA0  O
ATOM   2793  N   ARG A 299      25.730  28.330 -19.853  1.00  0.00      RA0  N
ATOM   2794  H   ARG A 299      26.206  29.133 -20.206  1.00  0.00      RA0  H
ATOM   2795  CA  ARG A 299      25.339  27.304 -20.783  1.00  0.00      RA0  C
ATOM   2796  CB  ARG A 299      24.394  27.850 -21.842  1.00  0.00      RA0  C
ATOM   2797  CG  ARG A 299      23.057  28.206 -21.223  1.00  0.00      RA0  C
ATOM   2798  CD  ARG A 299      22.005  28.592 -22.252  1.00  0.00      RA0  C
ATOM   2799  NE  ARG A 299      20.745  28.743 -21.546  1.00  0.00      RA0  N
ATOM   2800  HE  ARG A 299      20.432  27.955 -20.994  1.00  0.00      RA0  H
ATOM   2801  CZ  ARG A 299      20.104  29.936 -21.487  1.00  0.00      RA0  C
ATOM   2802  NH1 ARG A 299      20.526  30.953 -22.276  1.00  0.00      RA0  N
ATOM   2803 HH11 ARG A 299      20.101  31.860 -22.270  1.00  0.00      RA0  H
ATOM   2804 HH12 ARG A 299      21.302  30.833 -22.908  1.00  0.00      RA0  H
ATOM   2805  NH2 ARG A 299      19.072  30.059 -20.628  1.00  0.00      RA0  N
ATOM   2806 HH21 ARG A 299      18.471  30.851 -20.538  1.00  0.00      RA0  H
ATOM   2807 HH22 ARG A 299      18.897  29.292 -19.974  1.00  0.00      RA0  H
ATOM   2808  C   ARG A 299      26.519  26.656 -21.488  1.00  0.00      RA0  C
ATOM   2809  O   ARG A 299      27.532  27.302 -21.806  1.00  0.00      RA0  O
ATOM   2810  N   PHE A 300      26.362  25.362 -21.718  1.00  0.00      RA0  N
ATOM   2811  H   PHE A 300      25.521  24.875 -21.455  1.00  0.00      RA0  H
ATOM   2812  CA  PHE A 300      27.330  24.589 -22.461  1.00  0.00      RA0  C
ATOM   2813  CB  PHE A 300      28.558  24.258 -21.598  1.00  0.00      RA0  C
ATOM   2814  CG  PHE A 300      28.184  23.441 -20.378  1.00  0.00      RA0  C
ATOM   2815  CD1 PHE A 300      27.728  24.070 -19.223  1.00  0.00      RA0  C
ATOM   2816  CD2 PHE A 300      28.312  22.056 -20.402  1.00  0.00      RA0  C
ATOM   2817  CE1 PHE A 300      27.421  23.321 -18.093  1.00  0.00      RA0  C
ATOM   2818  CE2 PHE A 300      28.005  21.306 -19.272  1.00  0.00      RA0  C
ATOM   2819  CZ  PHE A 300      27.572  21.940 -18.113  1.00  0.00      RA0  C
ATOM   2820  C   PHE A 300      26.674  23.306 -22.983  1.00  0.00      RA0  C
ATOM   2821  O   PHE A 300      25.535  22.967 -22.621  1.00  0.00      RA0  O
ATOM   2822  N   THR A 301      27.376  22.629 -23.884  1.00  0.00      RA0  N
ATOM   2823  H   THR A 301      28.279  22.910 -24.202  1.00  0.00      RA0  H
ATOM   2824  CA  THR A 301      26.934  21.344 -24.416  1.00  0.00      RA0  C
ATOM   2825  CB  THR A 301      26.796  21.602 -25.899  1.00  0.00      RA0  C
ATOM   2826  OG1 THR A 301      26.375  22.965 -26.066  1.00  0.00      RA0  O
ATOM   2827  HG1 THR A 301      26.256  23.095 -26.997  1.00  0.00      RA0  H
ATOM   2828  CG2 THR A 301      25.849  20.622 -26.590  1.00  0.00      RA0  C
ATOM   2829  C   THR A 301      27.989  20.306 -24.065  1.00  0.00      RA0  C
ATOM   2830  O   THR A 301      29.174  20.558 -24.288  1.00  0.00      RA0  O
ATOM   2831  N   ASP A 302      27.580  19.152 -23.528  1.00  0.00      RA0  N
ATOM   2832  H   ASP A 302      26.609  18.911 -23.479  1.00  0.00      RA0  H
ATOM   2833  CA  ASP A 302      28.564  18.123 -23.156  1.00  0.00      RA0  C
ATOM   2834  CB  ASP A 302      27.982  17.209 -22.071  1.00  0.00      RA0  C
ATOM   2835  CG  ASP A 302      27.502  15.918 -22.700  1.00  0.00      RA0  C
ATOM   2836  OD1 ASP A 302      26.587  15.941 -23.512  1.00  0.00      RA0  O
ATOM   2837  OD2 ASP A 302      28.096  14.880 -22.435  1.00  0.00      RA0  O
ATOM   2838  C   ASP A 302      28.993  17.345 -24.374  1.00  0.00      RA0  C
ATOM   2839  O   ASP A 302      28.489  17.576 -25.474  1.00  0.00      RA0  O
ATOM   2840  N   ALA A 303      29.948  16.438 -24.178  1.00  0.00      RA0  N
ATOM   2841  H   ALA A 303      30.076  16.116 -23.239  1.00  0.00      RA0  H
ATOM   2842  CA  ALA A 303      30.554  15.735 -25.303  1.00  0.00      RA0  C
ATOM   2843  CB  ALA A 303      31.693  14.837 -24.821  1.00  0.00      RA0  C
ATOM   2844  C   ALA A 303      29.544  14.886 -26.056  1.00  0.00      RA0  C
ATOM   2845  O   ALA A 303      29.715  14.642 -27.238  1.00  0.00      RA0  O
ATOM   2846  N   GLN A 304      28.482  14.467 -25.370  1.00  0.00      RA0  N
ATOM   2847  H   GLN A 304      28.325  14.779 -24.429  1.00  0.00      RA0  H
ATOM   2848  CA  GLN A 304      27.435  13.648 -25.963  1.00  0.00      RA0  C
ATOM   2849  CB  GLN A 304      26.869  12.648 -24.958  1.00  0.00      RA0  C
ATOM   2850  CG  GLN A 304      27.423  11.234 -25.182  1.00  0.00      RA0  C
ATOM   2851  CD  GLN A 304      28.914  11.140 -24.890  1.00  0.00      RA0  C
ATOM   2852  OE1 GLN A 304      29.328  10.690 -23.827  1.00  0.00      RA0  O
ATOM   2853  NE2 GLN A 304      29.713  11.508 -25.911  1.00  0.00      RA0  N
ATOM   2854 HE21 GLN A 304      29.341  11.916 -26.747  1.00  0.00      RA0  H
ATOM   2855 HE22 GLN A 304      30.705  11.404 -25.850  1.00  0.00      RA0  H
ATOM   2856  C   GLN A 304      26.352  14.498 -26.663  1.00  0.00      RA0  C
ATOM   2857  O   GLN A 304      25.423  13.951 -27.245  1.00  0.00      RA0  O
ATOM   2858  N   GLY A 305      26.476  15.823 -26.599  1.00  0.00      RA0  N
ATOM   2859  H   GLY A 305      27.161  16.213 -25.980  1.00  0.00      RA0  H
ATOM   2860  CA  GLY A 305      25.537  16.742 -27.241  1.00  0.00      RA0  C
ATOM   2861  C   GLY A 305      24.366  17.210 -26.386  1.00  0.00      RA0  C
ATOM   2862  O   GLY A 305      23.473  17.922 -26.886  1.00  0.00      RA0  O
ATOM   2863  N   ASN A 306      24.350  16.828 -25.110  1.00  0.00      RA0  N
ATOM   2864  H   ASN A 306      25.163  16.391 -24.727  1.00  0.00      RA0  H
ATOM   2865  CA  ASN A 306      23.293  17.265 -24.215  1.00  0.00      RA0  C
ATOM   2866  CB  ASN A 306      23.330  16.526 -22.875  1.00  0.00      RA0  C
ATOM   2867  CG  ASN A 306      23.102  15.042 -23.029  1.00  0.00      RA0  C
ATOM   2868  OD1 ASN A 306      21.979  14.577 -23.205  1.00  0.00      RA0  O
ATOM   2869  ND2 ASN A 306      24.230  14.316 -22.919  1.00  0.00      RA0  N
ATOM   2870 HD21 ASN A 306      25.120  14.778 -22.796  1.00  0.00      RA0  H
ATOM   2871 HD22 ASN A 306      24.259  13.320 -22.960  1.00  0.00      RA0  H
ATOM   2872  C   ASN A 306      23.555  18.737 -23.892  1.00  0.00      RA0  C
ATOM   2873  O   ASN A 306      24.662  19.087 -23.502  1.00  0.00      RA0  O
ATOM   2874  N   GLN A 307      22.558  19.592 -24.094  1.00  0.00      RA0  N
ATOM   2875  H   GLN A 307      21.655  19.227 -24.309  1.00  0.00      RA0  H
ATOM   2876  CA  GLN A 307      22.691  21.008 -23.702  1.00  0.00      RA0  C
ATOM   2877  CB  GLN A 307      21.762  21.845 -24.568  1.00  0.00      RA0  C
ATOM   2878  CG  GLN A 307      22.122  21.621 -26.035  1.00  0.00      RA0  C
ATOM   2879  CD  GLN A 307      21.052  22.195 -26.930  1.00  0.00      RA0  C
ATOM   2880  OE1 GLN A 307      20.541  23.287 -26.720  1.00  0.00      RA0  O
ATOM   2881  NE2 GLN A 307      20.737  21.380 -27.951  1.00  0.00      RA0  N
ATOM   2882 HE21 GLN A 307      21.205  20.500 -28.051  1.00  0.00      RA0  H
ATOM   2883 HE22 GLN A 307      20.035  21.627 -28.618  1.00  0.00      RA0  H
ATOM   2884  C   GLN A 307      22.391  21.139 -22.219  1.00  0.00      RA0  C
ATOM   2885  O   GLN A 307      21.406  20.566 -21.713  1.00  0.00      RA0  O
ATOM   2886  N   HIS A 308      23.245  21.895 -21.530  1.00  0.00      RA0  N
ATOM   2887  H   HIS A 308      23.928  22.440 -22.011  1.00  0.00      RA0  H
ATOM   2888  CA  HIS A 308      23.174  22.063 -20.094  1.00  0.00      RA0  C
ATOM   2889  CB  HIS A 308      24.330  21.332 -19.424  1.00  0.00      RA0  C
ATOM   2890  CG  HIS A 308      24.072  19.842 -19.439  1.00  0.00      RA0  C
ATOM   2891  ND1 HIS A 308      22.870  19.285 -19.696  1.00  0.00      RA0  N
ATOM   2892  HD1 HIS A 308      22.045  19.742 -19.977  1.00  0.00      RA0  H
ATOM   2893  CD2 HIS A 308      24.988  18.821 -19.169  1.00  0.00      RA0  C
ATOM   2894  NE2 HIS A 308      24.321  17.645 -19.258  1.00  0.00      RA0  N
ATOM   2895  CE1 HIS A 308      23.021  17.929 -19.581  1.00  0.00      RA0  C
ATOM   2896  C   HIS A 308      23.109  23.530 -19.723  1.00  0.00      RA0  C
ATOM   2897  O   HIS A 308      23.609  24.399 -20.439  1.00  0.00      RA0  O
ATOM   2898  N   GLU A 309      22.458  23.777 -18.599  1.00  0.00      RA0  N
ATOM   2899  H   GLU A 309      22.043  23.057 -18.044  1.00  0.00      RA0  H
ATOM   2900  CA  GLU A 309      22.377  25.103 -18.018  1.00  0.00      RA0  C
ATOM   2901  CB  GLU A 309      21.027  25.745 -18.364  1.00  0.00      RA0  C
ATOM   2902  CG  GLU A 309      20.895  27.203 -17.914  1.00  0.00      RA0  C
ATOM   2903  CD  GLU A 309      19.705  27.854 -18.600  1.00  0.00      RA0  C
ATOM   2904  OE1 GLU A 309      19.232  27.343 -19.610  1.00  0.00      RA0  O
ATOM   2905  OE2 GLU A 309      19.272  28.919 -18.176  1.00  0.00      RA0  O
ATOM   2906  C   GLU A 309      22.650  25.033 -16.528  1.00  0.00      RA0  C
ATOM   2907  O   GLU A 309      21.931  24.375 -15.789  1.00  0.00      RA0  O
ATOM   2908  N   GLY A 310      23.709  25.710 -16.106  1.00  0.00      RA0  N
ATOM   2909  H   GLY A 310      24.195  26.265 -16.769  1.00  0.00      RA0  H
ATOM   2910  CA  GLY A 310      23.991  25.941 -14.712  1.00  0.00      RA0  C
ATOM   2911  C   GLY A 310      23.645  27.360 -14.335  1.00  0.00      RA0  C
ATOM   2912  O   GLY A 310      22.960  28.061 -15.068  1.00  0.00      RA0  O
ATOM   2913  N   ILE A 311      24.158  27.787 -13.192  1.00  0.00      RA0  N
ATOM   2914  H   ILE A 311      24.729  27.187 -12.625  1.00  0.00      RA0  H
ATOM   2915  CA  ILE A 311      23.850  29.107 -12.679  1.00  0.00      RA0  C
ATOM   2916  CB  ILE A 311      22.547  29.010 -11.872  1.00  0.00      RA0  C
ATOM   2917  CG2 ILE A 311      22.664  27.989 -10.737  1.00  0.00      RA0  C
ATOM   2918  CG1 ILE A 311      22.059  30.371 -11.388  1.00  0.00      RA0  C
ATOM   2919  CD1 ILE A 311      20.729  30.270 -10.642  1.00  0.00      RA0  C
ATOM   2920  C   ILE A 311      24.996  29.670 -11.857  1.00  0.00      RA0  C
ATOM   2921  O   ILE A 311      25.632  28.948 -11.116  1.00  0.00      RA0  O
ATOM   2922  N   ILE A 312      25.275  30.961 -12.016  1.00  0.00      RA0  N
ATOM   2923  H   ILE A 312      24.697  31.496 -12.632  1.00  0.00      RA0  H
ATOM   2924  CA  ILE A 312      26.184  31.649 -11.097  1.00  0.00      RA0  C
ATOM   2925  CB  ILE A 312      26.552  33.020 -11.666  1.00  0.00      RA0  C
ATOM   2926  CG2 ILE A 312      27.361  33.857 -10.677  1.00  0.00      RA0  C
ATOM   2927  CG1 ILE A 312      27.296  32.843 -12.988  1.00  0.00      RA0  C
ATOM   2928  CD1 ILE A 312      27.769  34.170 -13.578  1.00  0.00      RA0  C
ATOM   2929  C   ILE A 312      25.583  31.771  -9.706  1.00  0.00      RA0  C
ATOM   2930  O   ILE A 312      24.445  32.273  -9.526  1.00  0.00      RA0  O
ATOM   2931  N   THR A 313      26.355  31.344  -8.720  1.00  0.00      RA0  N
ATOM   2932  H   THR A 313      27.266  30.952  -8.864  1.00  0.00      RA0  H
ATOM   2933  CA  THR A 313      25.942  31.436  -7.336  1.00  0.00      RA0  C
ATOM   2934  CB  THR A 313      26.462  30.170  -6.671  1.00  0.00      RA0  C
ATOM   2935  OG1 THR A 313      27.819  29.951  -7.068  1.00  0.00      RA0  O
ATOM   2936  HG1 THR A 313      28.320  30.187  -6.282  1.00  0.00      RA0  H
ATOM   2937  CG2 THR A 313      25.619  28.958  -7.074  1.00  0.00      RA0  C
ATOM   2938  C   THR A 313      26.412  32.753  -6.728  1.00  0.00      RA0  C
ATOM   2939  O   THR A 313      25.665  33.424  -5.992  1.00  0.00      RA0  O
ATOM   2940  N   SER A 314      27.657  33.130  -7.030  1.00  0.00      RA0  N
ATOM   2941  H   SER A 314      28.250  32.488  -7.524  1.00  0.00      RA0  H
ATOM   2942  CA  SER A 314      28.190  34.438  -6.623  1.00  0.00      RA0  C
ATOM   2943  CB  SER A 314      28.998  34.320  -5.335  1.00  0.00      RA0  C
ATOM   2944  OG  SER A 314      28.192  33.938  -4.218  1.00  0.00      RA0  O
ATOM   2945  HG  SER A 314      28.202  32.972  -4.201  1.00  0.00      RA0  H
ATOM   2946  C   SER A 314      29.105  34.945  -7.690  1.00  0.00      RA0  C
ATOM   2947  O   SER A 314      29.994  34.209  -8.140  1.00  0.00      RA0  O
ATOM   2948  N   GLY A 315      28.901  36.186  -8.097  1.00  0.00      RA0  N
ATOM   2949  H   GLY A 315      28.144  36.694  -7.678  1.00  0.00      RA0  H
ATOM   2950  CA  GLY A 315      29.794  36.828  -9.023  1.00  0.00      RA0  C
ATOM   2951  C   GLY A 315      30.290  38.164  -8.514  1.00  0.00      RA0  C
ATOM   2952  O   GLY A 315      29.679  38.787  -7.626  1.00  0.00      RA0  O
ATOM   2953  N   THR A 316      31.434  38.590  -9.028  1.00  0.00      RA0  N
ATOM   2954  H   THR A 316      31.959  38.002  -9.652  1.00  0.00      RA0  H
ATOM   2955  CA  THR A 316      31.988  39.885  -8.655  1.00  0.00      RA0  C
ATOM   2956  CB  THR A 316      32.452  39.933  -7.182  1.00  0.00      RA0  C
ATOM   2957  OG1 THR A 316      32.338  41.275  -6.705  1.00  0.00      RA0  O
ATOM   2958  HG1 THR A 316      31.719  41.254  -5.970  1.00  0.00      RA0  H
ATOM   2959  CG2 THR A 316      33.850  39.358  -6.922  1.00  0.00      RA0  C
ATOM   2960  C   THR A 316      33.059  40.335  -9.637  1.00  0.00      RA0  C
ATOM   2961  O   THR A 316      33.493  39.572 -10.521  1.00  0.00      RA0  O
ATOM   2962  N   PHE A 317      33.474  41.591  -9.496  1.00  0.00      RA0  N
ATOM   2963  H   PHE A 317      33.125  42.116  -8.716  1.00  0.00      RA0  H
ATOM   2964  CA  PHE A 317      34.704  42.043 -10.130  1.00  0.00      RA0  C
ATOM   2965  CB  PHE A 317      34.544  43.500 -10.558  1.00  0.00      RA0  C
ATOM   2966  CG  PHE A 317      35.753  43.958 -11.336  1.00  0.00      RA0  C
ATOM   2967  CD1 PHE A 317      36.804  44.596 -10.685  1.00  0.00      RA0  C
ATOM   2968  CD2 PHE A 317      35.806  43.748 -12.708  1.00  0.00      RA0  C
ATOM   2969  CE1 PHE A 317      37.902  45.038 -11.412  1.00  0.00      RA0  C
ATOM   2970  CE2 PHE A 317      36.903  44.194 -13.435  1.00  0.00      RA0  C
ATOM   2971  CZ  PHE A 317      37.946  44.848 -12.788  1.00  0.00      RA0  C
ATOM   2972  C   PHE A 317      35.833  41.884  -9.098  1.00  0.00      RA0  C
ATOM   2973  O   PHE A 317      35.757  42.443  -7.987  1.00  0.00      RA0  O
ATOM   2974  N   SER A 318      36.827  41.062  -9.440  1.00  0.00      RA0  N
ATOM   2975  H   SER A 318      36.905  40.720 -10.377  1.00  0.00      RA0  H
ATOM   2976  CA  SER A 318      37.974  40.804  -8.559  1.00  0.00      RA0  C
ATOM   2977  CB  SER A 318      38.613  39.504  -9.067  1.00  0.00      RA0  C
ATOM   2978  OG  SER A 318      39.873  39.219  -8.451  1.00  0.00      RA0  O
ATOM   2979  HG  SER A 318      39.715  39.140  -7.509  1.00  0.00      RA0  H
ATOM   2980  C   SER A 318      38.959  41.989  -8.500  1.00  0.00      RA0  C
ATOM   2981  O   SER A 318      39.617  42.278  -9.506  1.00  0.00      RA0  O
ATOM   2982  N   PRO A 319      39.077  42.671  -7.354  1.00  0.00      RA0  N
ATOM   2983  CD  PRO A 319      38.277  42.510  -6.150  1.00  0.00      RA0  C
ATOM   2984  CA  PRO A 319      40.064  43.743  -7.245  1.00  0.00      RA0  C
ATOM   2985  CB  PRO A 319      39.785  44.318  -5.851  1.00  0.00      RA0  C
ATOM   2986  CG  PRO A 319      38.363  43.882  -5.500  1.00  0.00      RA0  C
ATOM   2987  C   PRO A 319      41.499  43.247  -7.414  1.00  0.00      RA0  C
ATOM   2988  O   PRO A 319      42.308  43.949  -7.980  1.00  0.00      RA0  O
ATOM   2989  N   THR A 320      41.809  42.052  -6.922  1.00  0.00      RA0  N
ATOM   2990  H   THR A 320      41.153  41.476  -6.427  1.00  0.00      RA0  H
ATOM   2991  CA  THR A 320      43.177  41.529  -7.035  1.00  0.00      RA0  C
ATOM   2992  CB  THR A 320      43.271  40.372  -6.055  1.00  0.00      RA0  C
ATOM   2993  OG1 THR A 320      42.611  40.758  -4.844  1.00  0.00      RA0  O
ATOM   2994  HG1 THR A 320      41.769  40.287  -4.831  1.00  0.00      RA0  H
ATOM   2995  CG2 THR A 320      44.715  39.946  -5.786  1.00  0.00      RA0  C
ATOM   2996  C   THR A 320      43.516  41.153  -8.466  1.00  0.00      RA0  C
ATOM   2997  O   THR A 320      44.624  41.454  -8.958  1.00  0.00      RA0  O
ATOM   2998  N   LEU A 321      42.585  40.511  -9.159  1.00  0.00      RA0  N
ATOM   2999  H   LEU A 321      41.676  40.340  -8.770  1.00  0.00      RA0  H
ATOM   3000  CA  LEU A 321      42.878  40.035 -10.511  1.00  0.00      RA0  C
ATOM   3001  CB  LEU A 321      42.068  38.777 -10.803  1.00  0.00      RA0  C
ATOM   3002  CG  LEU A 321      42.401  37.641  -9.841  1.00  0.00      RA0  C
ATOM   3003  CD1 LEU A 321      41.437  36.465  -9.983  1.00  0.00      RA0  C
ATOM   3004  CD2 LEU A 321      43.857  37.213  -9.981  1.00  0.00      RA0  C
ATOM   3005  C   LEU A 321      42.640  41.067 -11.603  1.00  0.00      RA0  C
ATOM   3006  O   LEU A 321      43.277  41.029 -12.647  1.00  0.00      RA0  O
ATOM   3007  N   GLY A 322      41.710  41.986 -11.366  1.00  0.00      RA0  N
ATOM   3008  H   GLY A 322      41.197  41.957 -10.509  1.00  0.00      RA0  H
ATOM   3009  CA  GLY A 322      41.354  43.001 -12.326  1.00  0.00      RA0  C
ATOM   3010  C   GLY A 322      40.411  42.552 -13.429  1.00  0.00      RA0  C
ATOM   3011  O   GLY A 322      40.387  43.142 -14.494  1.00  0.00      RA0  O
ATOM   3012  N   TYR A 323      39.611  41.518 -13.164  1.00  0.00      RA0  N
ATOM   3013  H   TYR A 323      39.601  41.073 -12.267  1.00  0.00      RA0  H
ATOM   3014  CA  TYR A 323      38.576  41.082 -14.083  1.00  0.00      RA0  C
ATOM   3015  CB  TYR A 323      39.141  40.207 -15.211  1.00  0.00      RA0  C
ATOM   3016  CG  TYR A 323      40.009  39.081 -14.694  1.00  0.00      RA0  C
ATOM   3017  CD1 TYR A 323      39.450  37.997 -14.027  1.00  0.00      RA0  C
ATOM   3018  CE1 TYR A 323      40.258  36.952 -13.596  1.00  0.00      RA0  C
ATOM   3019  CD2 TYR A 323      41.382  39.121 -14.912  1.00  0.00      RA0  C
ATOM   3020  CE2 TYR A 323      42.189  38.070 -14.493  1.00  0.00      RA0  C
ATOM   3021  CZ  TYR A 323      41.625  36.979 -13.842  1.00  0.00      RA0  C
ATOM   3022  OH  TYR A 323      42.418  35.924 -13.439  1.00  0.00      RA0  O
ATOM   3023  HH  TYR A 323      43.329  36.126 -13.617  1.00  0.00      RA0  H
ATOM   3024  C   TYR A 323      37.495  40.349 -13.273  1.00  0.00      RA0  C
ATOM   3025  O   TYR A 323      37.658  40.139 -12.075  1.00  0.00      RA0  O
ATOM   3026  N   SER A 324      36.418  39.952 -13.952  1.00  0.00      RA0  N
ATOM   3027  H   SER A 324      36.348  40.034 -14.947  1.00  0.00      RA0  H
ATOM   3028  CA  SER A 324      35.267  39.346 -13.283  1.00  0.00      RA0  C
ATOM   3029  CB  SER A 324      34.178  39.738 -14.235  1.00  0.00      RA0  C
ATOM   3030  OG  SER A 324      34.706  40.953 -14.774  1.00  0.00      RA0  O
ATOM   3031  HG  SER A 324      34.111  41.251 -15.456  1.00  0.00      RA0  H
ATOM   3032  C   SER A 324      35.474  37.865 -12.982  1.00  0.00      RA0  C
ATOM   3033  O   SER A 324      36.028  37.139 -13.800  1.00  0.00      RA0  O
ATOM   3034  N   ILE A 325      35.016  37.433 -11.809  1.00  0.00      RA0  N
ATOM   3035  H   ILE A 325      34.524  38.046 -11.186  1.00  0.00      RA0  H
ATOM   3036  CA  ILE A 325      35.057  36.023 -11.440  1.00  0.00      RA0  C
ATOM   3037  CB  ILE A 325      36.153  35.748 -10.409  1.00  0.00      RA0  C
ATOM   3038  CG2 ILE A 325      37.560  35.925 -10.985  1.00  0.00      RA0  C
ATOM   3039  CG1 ILE A 325      35.911  36.595  -9.160  1.00  0.00      RA0  C
ATOM   3040  CD1 ILE A 325      36.811  36.199  -7.995  1.00  0.00      RA0  C
ATOM   3041  C   ILE A 325      33.720  35.598 -10.854  1.00  0.00      RA0  C
ATOM   3042  O   ILE A 325      32.936  36.431 -10.374  1.00  0.00      RA0  O
ATOM   3043  N   ALA A 326      33.504  34.293 -10.824  1.00  0.00      RA0  N
ATOM   3044  H   ALA A 326      34.142  33.636 -11.237  1.00  0.00      RA0  H
ATOM   3045  CA  ALA A 326      32.285  33.768 -10.225  1.00  0.00      RA0  C
ATOM   3046  CB  ALA A 326      31.139  33.809 -11.236  1.00  0.00      RA0  C
ATOM   3047  C   ALA A 326      32.440  32.346  -9.779  1.00  0.00      RA0  C
ATOM   3048  O   ALA A 326      33.253  31.591 -10.332  1.00  0.00      RA0  O
ATOM   3049  N   LEU A 327      31.649  31.977  -8.775  1.00  0.00      RA0  N
ATOM   3050  H   LEU A 327      31.004  32.646  -8.409  1.00  0.00      RA0  H
ATOM   3051  CA  LEU A 327      31.360  30.590  -8.485  1.00  0.00      RA0  C
ATOM   3052  CB  LEU A 327      31.272  30.329  -6.982  1.00  0.00      RA0  C
ATOM   3053  CG  LEU A 327      32.635  30.476  -6.303  1.00  0.00      RA0  C
ATOM   3054  CD1 LEU A 327      32.602  30.057  -4.832  1.00  0.00      RA0  C
ATOM   3055  CD2 LEU A 327      33.729  29.745  -7.075  1.00  0.00      RA0  C
ATOM   3056  C   LEU A 327      30.035  30.255  -9.205  1.00  0.00      RA0  C
ATOM   3057  O   LEU A 327      29.129  31.098  -9.287  1.00  0.00      RA0  O
ATOM   3058  N   ALA A 328      29.974  29.054  -9.764  1.00  0.00      RA0  N
ATOM   3059  H   ALA A 328      30.746  28.417  -9.691  1.00  0.00      RA0  H
ATOM   3060  CA  ALA A 328      28.781  28.571 -10.476  1.00  0.00      RA0  C
ATOM   3061  CB  ALA A 328      28.922  28.806 -11.979  1.00  0.00      RA0  C
ATOM   3062  C   ALA A 328      28.548  27.092 -10.243  1.00  0.00      RA0  C
ATOM   3063  O   ALA A 328      29.489  26.294 -10.209  1.00  0.00      RA0  O
ATOM   3064  N   ARG A 329      27.274  26.747 -10.086  1.00  0.00      RA0  N
ATOM   3065  H   ARG A 329      26.577  27.453 -10.228  1.00  0.00      RA0  H
ATOM   3066  CA  ARG A 329      26.834  25.349 -10.011  1.00  0.00      RA0  C
ATOM   3067  CB  ARG A 329      25.640  25.224  -9.083  1.00  0.00      RA0  C
ATOM   3068  CG  ARG A 329      25.998  24.704  -7.697  1.00  0.00      RA0  C
ATOM   3069  CD  ARG A 329      24.732  24.522  -6.866  1.00  0.00      RA0  C
ATOM   3070  NE  ARG A 329      23.711  23.848  -7.667  1.00  0.00      RA0  N
ATOM   3071  HE  ARG A 329      23.919  22.971  -8.131  1.00  0.00      RA0  H
ATOM   3072  CZ  ARG A 329      22.492  24.423  -7.854  1.00  0.00      RA0  C
ATOM   3073  NH1 ARG A 329      22.200  25.581  -7.215  1.00  0.00      RA0  N
ATOM   3074 HH11 ARG A 329      21.317  26.046  -7.310  1.00  0.00      RA0  H
ATOM   3075 HH12 ARG A 329      22.872  26.013  -6.606  1.00  0.00      RA0  H
ATOM   3076  NH2 ARG A 329      21.616  23.815  -8.676  1.00  0.00      RA0  N
ATOM   3077 HH21 ARG A 329      20.691  24.121  -8.891  1.00  0.00      RA0  H
ATOM   3078 HH22 ARG A 329      21.933  22.953  -9.125  1.00  0.00      RA0  H
ATOM   3079  C   ARG A 329      26.426  24.886 -11.388  1.00  0.00      RA0  C
ATOM   3080  O   ARG A 329      25.532  25.466 -11.999  1.00  0.00      RA0  O
ATOM   3081  N   VAL A 330      27.076  23.837 -11.877  1.00  0.00      RA0  N
ATOM   3082  H   VAL A 330      27.748  23.344 -11.318  1.00  0.00      RA0  H
ATOM   3083  CA  VAL A 330      26.872  23.373 -13.250  1.00  0.00      RA0  C
ATOM   3084  CB  VAL A 330      28.030  23.818 -14.159  1.00  0.00      RA0  C
ATOM   3085  CG1 VAL A 330      28.072  25.337 -14.343  1.00  0.00      RA0  C
ATOM   3086  CG2 VAL A 330      29.361  23.250 -13.669  1.00  0.00      RA0  C
ATOM   3087  C   VAL A 330      26.727  21.859 -13.287  1.00  0.00      RA0  C
ATOM   3088  O   VAL A 330      27.312  21.162 -12.449  1.00  0.00      RA0  O
ATOM   3089  N   PRO A 331      25.943  21.344 -14.233  1.00  0.00      RA0  N
ATOM   3090  CD  PRO A 331      25.023  22.078 -15.090  1.00  0.00      RA0  C
ATOM   3091  CA  PRO A 331      25.950  19.905 -14.494  1.00  0.00      RA0  C
ATOM   3092  CB  PRO A 331      24.980  19.774 -15.671  1.00  0.00      RA0  C
ATOM   3093  CG  PRO A 331      24.070  21.000 -15.584  1.00  0.00      RA0  C
ATOM   3094  C   PRO A 331      27.348  19.347 -14.784  1.00  0.00      RA0  C
ATOM   3095  O   PRO A 331      28.232  20.051 -15.286  1.00  0.00      RA0  O
ATOM   3096  N   GLU A 332      27.531  18.066 -14.471  1.00  0.00      RA0  N
ATOM   3097  H   GLU A 332      26.766  17.548 -14.097  1.00  0.00      RA0  H
ATOM   3098  CA  GLU A 332      28.723  17.330 -14.878  1.00  0.00      RA0  C
ATOM   3099  CB  GLU A 332      28.803  15.895 -14.353  1.00  0.00      RA0  C
ATOM   3100  CG  GLU A 332      29.714  15.731 -13.125  1.00  0.00      RA0  C
ATOM   3101  CD  GLU A 332      31.165  16.123 -13.403  1.00  0.00      RA0  C
ATOM   3102  OE1 GLU A 332      31.958  16.182 -12.470  1.00  0.00      RA0  O
ATOM   3103  OE2 GLU A 332      31.541  16.447 -14.529  1.00  0.00      RA0  O
ATOM   3104  C   GLU A 332      28.862  17.352 -16.391  1.00  0.00      RA0  C
ATOM   3105  O   GLU A 332      27.873  17.349 -17.132  1.00  0.00      RA0  O
ATOM   3106  N   GLY A 333      30.109  17.367 -16.828  1.00  0.00      RA0  N
ATOM   3107  H   GLY A 333      30.836  17.331 -16.144  1.00  0.00      RA0  H
ATOM   3108  CA  GLY A 333      30.447  17.276 -18.229  1.00  0.00      RA0  C
ATOM   3109  C   GLY A 333      30.902  18.586 -18.822  1.00  0.00      RA0  C
ATOM   3110  O   GLY A 333      31.150  18.640 -20.008  1.00  0.00      RA0  O
ATOM   3111  N   ILE A 334      31.018  19.642 -18.012  1.00  0.00      RA0  N
ATOM   3112  H   ILE A 334      30.757  19.549 -17.055  1.00  0.00      RA0  H
ATOM   3113  CA  ILE A 334      31.517  20.923 -18.524  1.00  0.00      RA0  C
ATOM   3114  CB  ILE A 334      31.319  22.025 -17.470  1.00  0.00      RA0  C
ATOM   3115  CG2 ILE A 334      32.253  21.844 -16.274  1.00  0.00      RA0  C
ATOM   3116  CG1 ILE A 334      31.401  23.428 -18.076  1.00  0.00      RA0  C
ATOM   3117  CD1 ILE A 334      30.958  24.508 -17.090  1.00  0.00      RA0  C
ATOM   3118  C   ILE A 334      32.975  20.818 -19.015  1.00  0.00      RA0  C
ATOM   3119  O   ILE A 334      33.771  20.034 -18.478  1.00  0.00      RA0  O
ATOM   3120  N   GLY A 335      33.296  21.587 -20.051  1.00  0.00      RA0  N
ATOM   3121  H   GLY A 335      32.608  22.226 -20.389  1.00  0.00      RA0  H
ATOM   3122  CA  GLY A 335      34.659  21.696 -20.582  1.00  0.00      RA0  C
ATOM   3123  C   GLY A 335      35.442  22.889 -20.041  1.00  0.00      RA0  C
ATOM   3124  O   GLY A 335      35.270  23.319 -18.883  1.00  0.00      RA0  O
ATOM   3125  N   GLU A 336      36.312  23.417 -20.896  1.00  0.00      RA0  N
ATOM   3126  H   GLU A 336      36.340  23.084 -21.836  1.00  0.00      RA0  H
ATOM   3127  CA  GLU A 336      37.242  24.464 -20.519  1.00  0.00      RA0  C
ATOM   3128  CB  GLU A 336      38.394  24.431 -21.521  1.00  0.00      RA0  C
ATOM   3129  CG  GLU A 336      39.746  24.053 -20.930  1.00  0.00      RA0  C
ATOM   3130  CD  GLU A 336      40.255  25.204 -20.097  1.00  0.00      RA0  C
ATOM   3131  OE1 GLU A 336      40.178  26.352 -20.538  1.00  0.00      RA0  O
ATOM   3132  OE2 GLU A 336      40.725  24.962 -18.990  1.00  0.00      RA0  O
ATOM   3133  C   GLU A 336      36.572  25.829 -20.582  1.00  0.00      RA0  C
ATOM   3134  O   GLU A 336      37.055  26.778 -19.986  1.00  0.00      RA0  O
ATOM   3135  N   THR A 337      35.461  25.909 -21.305  1.00  0.00      RA0  N
ATOM   3136  H   THR A 337      35.072  25.133 -21.793  1.00  0.00      RA0  H
ATOM   3137  CA  THR A 337      34.717  27.161 -21.467  1.00  0.00      RA0  C
ATOM   3138  CB  THR A 337      35.163  27.577 -22.867  1.00  0.00      RA0  C
ATOM   3139  OG1 THR A 337      36.516  27.137 -23.037  1.00  0.00      RA0  O
ATOM   3140  HG1 THR A 337      37.012  27.510 -22.314  1.00  0.00      RA0  H
ATOM   3141  CG2 THR A 337      35.000  29.054 -23.229  1.00  0.00      RA0  C
ATOM   3142  C   THR A 337      33.204  26.953 -21.365  1.00  0.00      RA0  C
ATOM   3143  O   THR A 337      32.696  25.840 -21.477  1.00  0.00      RA0  O
ATOM   3144  N   ALA A 338      32.487  28.051 -21.176  1.00  0.00      RA0  N
ATOM   3145  H   ALA A 338      32.915  28.956 -21.090  1.00  0.00      RA0  H
ATOM   3146  CA  ALA A 338      31.041  28.030 -21.187  1.00  0.00      RA0  C
ATOM   3147  CB  ALA A 338      30.492  27.752 -19.789  1.00  0.00      RA0  C
ATOM   3148  C   ALA A 338      30.565  29.390 -21.661  1.00  0.00      RA0  C
ATOM   3149  O   ALA A 338      31.390  30.274 -21.979  1.00  0.00      RA0  O
ATOM   3150  N   ILE A 339      29.248  29.554 -21.759  1.00  0.00      RA0  N
ATOM   3151  H   ILE A 339      28.600  28.841 -21.486  1.00  0.00      RA0  H
ATOM   3152  CA  ILE A 339      28.680  30.798 -22.271  1.00  0.00      RA0  C
ATOM   3153  CB  ILE A 339      27.890  30.470 -23.541  1.00  0.00      RA0  C
ATOM   3154  CG2 ILE A 339      27.129  31.687 -24.049  1.00  0.00      RA0  C
ATOM   3155  CG1 ILE A 339      28.768  29.854 -24.630  1.00  0.00      RA0  C
ATOM   3156  CD1 ILE A 339      29.718  30.875 -25.253  1.00  0.00      RA0  C
ATOM   3157  C   ILE A 339      27.754  31.433 -21.261  1.00  0.00      RA0  C
ATOM   3158  O   ILE A 339      26.894  30.753 -20.693  1.00  0.00      RA0  O
ATOM   3159  N   VAL A 340      27.913  32.744 -21.070  1.00  0.00      RA0  N
ATOM   3160  H   VAL A 340      28.596  33.262 -21.592  1.00  0.00      RA0  H
ATOM   3161  CA  VAL A 340      26.991  33.543 -20.267  1.00  0.00      RA0  C
ATOM   3162  CB  VAL A 340      27.664  34.079 -19.002  1.00  0.00      RA0  C
ATOM   3163  CG1 VAL A 340      28.104  32.947 -18.071  1.00  0.00      RA0  C
ATOM   3164  CG2 VAL A 340      28.809  35.024 -19.355  1.00  0.00      RA0  C
ATOM   3165  C   VAL A 340      26.496  34.702 -21.155  1.00  0.00      RA0  C
ATOM   3166  O   VAL A 340      27.145  35.050 -22.142  1.00  0.00      RA0  O
ATOM   3167  N   GLN A 341      25.339  35.269 -20.835  1.00  0.00      RA0  N
ATOM   3168  H   GLN A 341      24.900  35.007 -19.979  1.00  0.00      RA0  H
ATOM   3169  CA  GLN A 341      24.821  36.437 -21.565  1.00  0.00      RA0  C
ATOM   3170  CB  GLN A 341      23.301  36.407 -21.458  1.00  0.00      RA0  C
ATOM   3171  CG  GLN A 341      22.628  35.828 -22.695  1.00  0.00      RA0  C
ATOM   3172  CD  GLN A 341      22.665  36.887 -23.769  1.00  0.00      RA0  C
ATOM   3173  OE1 GLN A 341      22.533  38.074 -23.481  1.00  0.00      RA0  O
ATOM   3174  NE2 GLN A 341      22.787  36.402 -25.014  1.00  0.00      RA0  N
ATOM   3175 HE21 GLN A 341      23.048  35.432 -25.118  1.00  0.00      RA0  H
ATOM   3176 HE22 GLN A 341      22.670  36.944 -25.844  1.00  0.00      RA0  H
ATOM   3177  C   GLN A 341      25.349  37.761 -20.982  1.00  0.00      RA0  C
ATOM   3178  O   GLN A 341      25.161  38.040 -19.801  1.00  0.00      RA0  O
ATOM   3179  N   ILE A 342      26.028  38.563 -21.807  1.00  0.00      RA0  N
ATOM   3180  H   ILE A 342      26.234  38.247 -22.730  1.00  0.00      RA0  H
ATOM   3181  CA  ILE A 342      26.585  39.864 -21.359  1.00  0.00      RA0  C
ATOM   3182  CB  ILE A 342      28.091  39.829 -21.016  1.00  0.00      RA0  C
ATOM   3183  CG2 ILE A 342      28.584  41.203 -20.544  1.00  0.00      RA0  C
ATOM   3184  CG1 ILE A 342      28.444  38.779 -19.954  1.00  0.00      RA0  C
ATOM   3185  CD1 ILE A 342      27.994  39.138 -18.533  1.00  0.00      RA0  C
ATOM   3186  C   ILE A 342      26.260  40.925 -22.412  1.00  0.00      RA0  C
ATOM   3187  O   ILE A 342      26.634  40.773 -23.577  1.00  0.00      RA0  O
ATOM   3188  N   ARG A 343      25.548  41.979 -22.001  1.00  0.00      RA0  N
ATOM   3189  H   ARG A 343      25.371  42.052 -21.021  1.00  0.00      RA0  H
ATOM   3190  CA  ARG A 343      25.081  43.025 -22.916  1.00  0.00      RA0  C
ATOM   3191  CB  ARG A 343      26.237  43.899 -23.458  1.00  0.00      RA0  C
ATOM   3192  CG  ARG A 343      27.319  44.203 -22.418  1.00  0.00      RA0  C
ATOM   3193  CD  ARG A 343      28.369  45.281 -22.728  1.00  0.00      RA0  C
ATOM   3194  NE  ARG A 343      29.289  44.924 -23.805  1.00  0.00      RA0  N
ATOM   3195  HE  ARG A 343      29.100  45.231 -24.746  1.00  0.00      RA0  H
ATOM   3196  CZ  ARG A 343      30.356  44.124 -23.609  1.00  0.00      RA0  C
ATOM   3197  NH1 ARG A 343      30.623  43.613 -22.409  1.00  0.00      RA0  N
ATOM   3198 HH11 ARG A 343      31.306  42.868 -22.305  1.00  0.00      RA0  H
ATOM   3199 HH12 ARG A 343      30.140  43.899 -21.588  1.00  0.00      RA0  H
ATOM   3200  NH2 ARG A 343      31.134  43.824 -24.636  1.00  0.00      RA0  N
ATOM   3201 HH21 ARG A 343      31.844  43.115 -24.530  1.00  0.00      RA0  H
ATOM   3202 HH22 ARG A 343      31.025  44.226 -25.553  1.00  0.00      RA0  H
ATOM   3203  C   ARG A 343      24.265  42.442 -24.067  1.00  0.00      RA0  C
ATOM   3204  O   ARG A 343      24.450  42.807 -25.229  1.00  0.00      RA0  O
ATOM   3205  N   ASN A 344      23.366  41.521 -23.721  1.00  0.00      RA0  N
ATOM   3206  H   ASN A 344      23.338  41.233 -22.767  1.00  0.00      RA0  H
ATOM   3207  CA  ASN A 344      22.421  40.918 -24.669  1.00  0.00      RA0  C
ATOM   3208  CB  ASN A 344      21.479  41.958 -25.316  1.00  0.00      RA0  C
ATOM   3209  CG  ASN A 344      20.133  41.359 -25.713  1.00  0.00      RA0  C
ATOM   3210  OD1 ASN A 344      19.169  41.405 -24.956  1.00  0.00      RA0  O
ATOM   3211  ND2 ASN A 344      20.088  40.866 -26.962  1.00  0.00      RA0  N
ATOM   3212 HD21 ASN A 344      20.955  40.756 -27.461  1.00  0.00      RA0  H
ATOM   3213 HD22 ASN A 344      19.244  40.570 -27.403  1.00  0.00      RA0  H
ATOM   3214  C   ASN A 344      23.093  40.014 -25.721  1.00  0.00      RA0  C
ATOM   3215  O   ASN A 344      22.540  39.768 -26.793  1.00  0.00      RA0  O
ATOM   3216  N   ARG A 345      24.282  39.515 -25.398  1.00  0.00      RA0  N
ATOM   3217  H   ARG A 345      24.697  39.713 -24.511  1.00  0.00      RA0  H
ATOM   3218  CA  ARG A 345      25.063  38.723 -26.332  1.00  0.00      RA0  C
ATOM   3219  CB  ARG A 345      26.027  39.559 -27.188  1.00  0.00      RA0  C
ATOM   3220  CG  ARG A 345      25.886  39.096 -28.646  1.00  0.00      RA0  C
ATOM   3221  CD  ARG A 345      26.603  39.925 -29.715  1.00  0.00      RA0  C
ATOM   3222  NE  ARG A 345      28.053  39.748 -29.694  1.00  0.00      RA0  N
ATOM   3223  HE  ARG A 345      28.479  39.104 -29.054  1.00  0.00      RA0  H
ATOM   3224  CZ  ARG A 345      28.852  40.489 -30.495  1.00  0.00      RA0  C
ATOM   3225  NH1 ARG A 345      30.156  40.266 -30.449  1.00  0.00      RA0  N
ATOM   3226 HH11 ARG A 345      30.794  40.844 -30.987  1.00  0.00      RA0  H
ATOM   3227 HH12 ARG A 345      30.545  39.573 -29.840  1.00  0.00      RA0  H
ATOM   3228  NH2 ARG A 345      28.389  41.451 -31.286  1.00  0.00      RA0  N
ATOM   3229 HH21 ARG A 345      29.026  42.010 -31.833  1.00  0.00      RA0  H
ATOM   3230 HH22 ARG A 345      27.415  41.721 -31.353  1.00  0.00      RA0  H
ATOM   3231  C   ARG A 345      25.727  37.587 -25.583  1.00  0.00      RA0  C
ATOM   3232  O   ARG A 345      25.883  37.655 -24.383  1.00  0.00      RA0  O
ATOM   3233  N   GLU A 346      26.084  36.536 -26.309  1.00  0.00      RA0  N
ATOM   3234  H   GLU A 346      25.983  36.558 -27.299  1.00  0.00      RA0  H
ATOM   3235  CA  GLU A 346      26.852  35.451 -25.729  1.00  0.00      RA0  C
ATOM   3236  CB  GLU A 346      26.754  34.225 -26.636  1.00  0.00      RA0  C
ATOM   3237  CG  GLU A 346      25.302  33.846 -26.986  1.00  0.00      RA0  C
ATOM   3238  CD  GLU A 346      24.504  33.310 -25.798  1.00  0.00      RA0  C
ATOM   3239  OE1 GLU A 346      23.979  32.205 -25.896  1.00  0.00      RA0  O
ATOM   3240  OE2 GLU A 346      24.367  33.995 -24.789  1.00  0.00      RA0  O
ATOM   3241  C   GLU A 346      28.269  35.924 -25.459  1.00  0.00      RA0  C
ATOM   3242  O   GLU A 346      28.894  36.633 -26.287  1.00  0.00      RA0  O
ATOM   3243  N   MSE A 347      28.756  35.515 -24.305  1.00  0.00      RA0  N
ATOM   3244  H   MSE A 347      28.167  34.982 -23.700  1.00  0.00      RA0  H
ATOM   3245  CA  MSE A 347      30.084  35.818 -23.850  1.00  0.00      RA0  C
ATOM   3246  CB  MSE A 347      30.120  36.951 -22.823  1.00  0.00      RA0  C
ATOM   3247  CG  MSE A 347      31.456  37.194 -22.097  1.00  0.00      RA0  C
ATOM   3248  SE  MSE A 347      33.008  36.943 -22.995  1.00  0.00      RA0  S
ATOM   3249  CE  MSE A 347      32.838  38.072 -24.380  1.00  0.00      RA0  C
ATOM   3250  C   MSE A 347      30.685  34.509 -23.359  1.00  0.00      RA0  C
ATOM   3251  O   MSE A 347      30.230  33.957 -22.361  1.00  0.00      RA0  O
ATOM   3252  N   PRO A 348      31.711  34.019 -24.045  1.00  0.00      RA0  N
ATOM   3253  CD  PRO A 348      32.191  34.482 -25.341  1.00  0.00      RA0  C
ATOM   3254  CA  PRO A 348      32.458  32.885 -23.541  1.00  0.00      RA0  C
ATOM   3255  CB  PRO A 348      33.430  32.563 -24.683  1.00  0.00      RA0  C
ATOM   3256  CG  PRO A 348      32.874  33.256 -25.926  1.00  0.00      RA0  C
ATOM   3257  C   PRO A 348      33.202  33.247 -22.267  1.00  0.00      RA0  C
ATOM   3258  O   PRO A 348      33.696  34.375 -22.104  1.00  0.00      RA0  O
ATOM   3259  N   VAL A 349      33.222  32.312 -21.336  1.00  0.00      RA0  N
ATOM   3260  H   VAL A 349      32.823  31.411 -21.510  1.00  0.00      RA0  H
ATOM   3261  CA  VAL A 349      33.948  32.492 -20.109  1.00  0.00      RA0  C
ATOM   3262  CB  VAL A 349      33.015  32.641 -18.903  1.00  0.00      RA0  C
ATOM   3263  CG1 VAL A 349      32.310  33.994 -18.915  1.00  0.00      RA0  C
ATOM   3264  CG2 VAL A 349      32.029  31.476 -18.804  1.00  0.00      RA0  C
ATOM   3265  C   VAL A 349      34.827  31.280 -19.931  1.00  0.00      RA0  C
ATOM   3266  O   VAL A 349      34.558  30.225 -20.490  1.00  0.00      RA0  O
ATOM   3267  N   LYS A 350      35.887  31.447 -19.159  1.00  0.00      RA0  N
ATOM   3268  H   LYS A 350      36.000  32.306 -18.656  1.00  0.00      RA0  H
ATOM   3269  CA  LYS A 350      36.790  30.350 -18.882  1.00  0.00      RA0  C
ATOM   3270  CB  LYS A 350      38.239  30.841 -18.734  1.00  0.00      RA0  C
ATOM   3271  CG  LYS A 350      39.081  29.712 -18.149  1.00  0.00      RA0  C
ATOM   3272  CD  LYS A 350      40.578  29.719 -18.388  1.00  0.00      RA0  C
ATOM   3273  CE  LYS A 350      41.134  28.467 -17.713  1.00  0.00      RA0  C
ATOM   3274  NZ  LYS A 350      40.312  27.310 -18.106  1.00  0.00      RA0  N
ATOM   3275  HZ1 LYS A 350      39.445  27.148 -17.546  1.00  0.00      RA0  H
ATOM   3276  HZ2 LYS A 350      40.069  27.342 -19.124  1.00  0.00      RA0  H
ATOM   3277  HZ3 LYS A 350      40.859  26.423 -18.064  1.00  0.00      RA0  H
ATOM   3278  C   LYS A 350      36.316  29.641 -17.614  1.00  0.00      RA0  C
ATOM   3279  O   LYS A 350      35.999  30.274 -16.601  1.00  0.00      RA0  O
ATOM   3280  N   VAL A 351      36.255  28.318 -17.676  1.00  0.00      RA0  N
ATOM   3281  H   VAL A 351      36.582  27.849 -18.498  1.00  0.00      RA0  H
ATOM   3282  CA  VAL A 351      35.904  27.497 -16.539  1.00  0.00      RA0  C
ATOM   3283  CB  VAL A 351      35.115  26.273 -16.998  1.00  0.00      RA0  C
ATOM   3284  CG1 VAL A 351      34.711  25.380 -15.824  1.00  0.00      RA0  C
ATOM   3285  CG2 VAL A 351      33.913  26.717 -17.827  1.00  0.00      RA0  C
ATOM   3286  C   VAL A 351      37.164  27.076 -15.787  1.00  0.00      RA0  C
ATOM   3287  O   VAL A 351      38.088  26.550 -16.388  1.00  0.00      RA0  O
ATOM   3288  N   THR A 352      37.174  27.295 -14.482  1.00  0.00      RA0  N
ATOM   3289  H   THR A 352      36.341  27.565 -14.003  1.00  0.00      RA0  H
ATOM   3290  CA  THR A 352      38.346  27.051 -13.661  1.00  0.00      RA0  C
ATOM   3291  CB  THR A 352      38.934  28.454 -13.503  1.00  0.00      RA0  C
ATOM   3292  OG1 THR A 352      38.555  29.229 -14.654  1.00  0.00      RA0  O
ATOM   3293  HG1 THR A 352      37.631  29.434 -14.559  1.00  0.00      RA0  H
ATOM   3294  CG2 THR A 352      40.457  28.466 -13.341  1.00  0.00      RA0  C
ATOM   3295  C   THR A 352      37.972  26.343 -12.384  1.00  0.00      RA0  C
ATOM   3296  O   THR A 352      36.804  26.043 -12.109  1.00  0.00      RA0  O
ATOM   3297  N   LYS A 353      38.988  26.084 -11.576  1.00  0.00      RA0  N
ATOM   3298  H   LYS A 353      39.894  26.413 -11.830  1.00  0.00      RA0  H
ATOM   3299  CA  LYS A 353      38.787  25.613 -10.208  1.00  0.00      RA0  C
ATOM   3300  CB  LYS A 353      40.140  25.239  -9.590  1.00  0.00      RA0  C
ATOM   3301  CG  LYS A 353      40.703  23.987 -10.268  1.00  0.00      RA0  C
ATOM   3302  CD  LYS A 353      41.926  23.394  -9.565  1.00  0.00      RA0  C
ATOM   3303  CE  LYS A 353      42.384  22.092 -10.230  1.00  0.00      RA0  C
ATOM   3304  NZ  LYS A 353      43.485  21.490  -9.464  1.00  0.00      RA0  N
ATOM   3305  HZ1 LYS A 353      43.782  20.606  -9.926  1.00  0.00      RA0  H
ATOM   3306  HZ2 LYS A 353      44.291  22.146  -9.427  1.00  0.00      RA0  H
ATOM   3307  HZ3 LYS A 353      43.163  21.278  -8.498  1.00  0.00      RA0  H
ATOM   3308  C   LYS A 353      38.029  26.695  -9.424  1.00  0.00      RA0  C
ATOM   3309  O   LYS A 353      38.202  27.881  -9.719  1.00  0.00      RA0  O
ATOM   3310  N   PRO A 354      37.258  26.302  -8.410  1.00  0.00      RA0  N
ATOM   3311  CD  PRO A 354      36.986  24.916  -8.036  1.00  0.00      RA0  C
ATOM   3312  CA  PRO A 354      36.501  27.253  -7.598  1.00  0.00      RA0  C
ATOM   3313  CB  PRO A 354      35.412  26.359  -6.997  1.00  0.00      RA0  C
ATOM   3314  CG  PRO A 354      36.097  25.011  -6.804  1.00  0.00      RA0  C
ATOM   3315  C   PRO A 354      37.339  27.971  -6.530  1.00  0.00      RA0  C
ATOM   3316  O   PRO A 354      37.011  27.956  -5.349  1.00  0.00      RA0  O
ATOM   3317  N   VAL A 355      38.428  28.601  -6.960  1.00  0.00      RA0  N
ATOM   3318  H   VAL A 355      38.679  28.668  -7.931  1.00  0.00      RA0  H
ATOM   3319  CA  VAL A 355      39.315  29.351  -6.064  1.00  0.00      RA0  C
ATOM   3320  CB  VAL A 355      40.161  28.399  -5.201  1.00  0.00      RA0  C
ATOM   3321  CG1 VAL A 355      40.973  27.421  -6.053  1.00  0.00      RA0  C
ATOM   3322  CG2 VAL A 355      41.020  29.160  -4.188  1.00  0.00      RA0  C
ATOM   3323  C   VAL A 355      40.171  30.197  -7.002  1.00  0.00      RA0  C
ATOM   3324  O   VAL A 355      40.488  29.763  -8.113  1.00  0.00      RA0  O
ATOM   3325  N   PHE A 356      40.529  31.393  -6.555  1.00  0.00      RA0  N
ATOM   3326  H   PHE A 356      40.255  31.700  -5.641  1.00  0.00      RA0  H
ATOM   3327  CA  PHE A 356      41.155  32.376  -7.446  1.00  0.00      RA0  C
ATOM   3328  CB  PHE A 356      40.146  33.457  -7.848  1.00  0.00      RA0  C
ATOM   3329  CG  PHE A 356      38.873  32.842  -8.384  1.00  0.00      RA0  C
ATOM   3330  CD1 PHE A 356      37.750  32.749  -7.568  1.00  0.00      RA0  C
ATOM   3331  CD2 PHE A 356      38.821  32.372  -9.691  1.00  0.00      RA0  C
ATOM   3332  CE1 PHE A 356      36.575  32.196  -8.061  1.00  0.00      RA0  C
ATOM   3333  CE2 PHE A 356      37.646  31.818 -10.184  1.00  0.00      RA0  C
ATOM   3334  CZ  PHE A 356      36.522  31.736  -9.371  1.00  0.00      RA0  C
ATOM   3335  C   PHE A 356      42.409  33.037  -6.865  1.00  0.00      RA0  C
ATOM   3336  O   PHE A 356      43.353  33.247  -7.599  1.00  0.00      RA0  O
ATOM   3337  N   VAL A 357      42.399  33.345  -5.575  1.00  0.00      RA0  N
ATOM   3338  H   VAL A 357      41.607  33.143  -4.993  1.00  0.00      RA0  H
ATOM   3339  CA  VAL A 357      43.499  34.057  -4.912  1.00  0.00      RA0  C
ATOM   3340  CB  VAL A 357      43.203  35.562  -4.785  1.00  0.00      RA0  C
ATOM   3341  CG1 VAL A 357      44.300  36.278  -3.995  1.00  0.00      RA0  C
ATOM   3342  CG2 VAL A 357      42.989  36.237  -6.140  1.00  0.00      RA0  C
ATOM   3343  C   VAL A 357      43.699  33.458  -3.520  1.00  0.00      RA0  C
ATOM   3344  O   VAL A 357      42.740  33.229  -2.797  1.00  0.00      RA0  O
ATOM   3345  N   ARG A 358      44.946  33.183  -3.150  1.00  0.00      RA0  N
ATOM   3346  H   ARG A 358      45.728  33.391  -3.747  1.00  0.00      RA0  H
ATOM   3347  CA  ARG A 358      45.290  32.775  -1.790  1.00  0.00      RA0  C
ATOM   3348  CB  ARG A 358      45.515  31.263  -1.776  1.00  0.00      RA0  C
ATOM   3349  CG  ARG A 358      44.384  30.434  -1.166  1.00  0.00      RA0  C
ATOM   3350  CD  ARG A 358      44.777  29.870   0.202  1.00  0.00      RA0  C
ATOM   3351  NE  ARG A 358      45.143  30.953   1.109  1.00  0.00      RA0  N
ATOM   3352  HE  ARG A 358      44.477  31.703   1.201  1.00  0.00      RA0  H
ATOM   3353  CZ  ARG A 358      46.358  30.989   1.731  1.00  0.00      RA0  C
ATOM   3354  NH1 ARG A 358      47.255  29.998   1.536  1.00  0.00      RA0  N
ATOM   3355 HH11 ARG A 358      48.173  30.041   1.948  1.00  0.00      RA0  H
ATOM   3356 HH12 ARG A 358      47.043  29.197   0.969  1.00  0.00      RA0  H
ATOM   3357  NH2 ARG A 358      46.652  32.039   2.519  1.00  0.00      RA0  N
ATOM   3358 HH21 ARG A 358      47.535  32.120   3.004  1.00  0.00      RA0  H
ATOM   3359 HH22 ARG A 358      46.007  32.811   2.607  1.00  0.00      RA0  H
ATOM   3360  C   ARG A 358      46.601  33.472  -1.436  1.00  0.00      RA0  C
ATOM   3361  O   ARG A 358      47.474  33.559  -2.291  1.00  0.00      RA0  O
ATOM   3362  N   ASN A 359      46.729  33.924  -0.197  1.00  0.00      RA0  N
ATOM   3363  H   ASN A 359      45.906  34.136   0.335  1.00  0.00      RA0  H
ATOM   3364  CA  ASN A 359      47.998  34.501   0.307  1.00  0.00      RA0  C
ATOM   3365  CB  ASN A 359      49.085  33.448   0.515  1.00  0.00      RA0  C
ATOM   3366  CG  ASN A 359      49.449  33.385   1.979  1.00  0.00      RA0  C
ATOM   3367  OD1 ASN A 359      49.241  32.356   2.627  1.00  0.00      RA0  O
ATOM   3368  ND2 ASN A 359      49.959  34.522   2.482  1.00  0.00      RA0  N
ATOM   3369 HD21 ASN A 359      50.061  35.329   1.893  1.00  0.00      RA0  H
ATOM   3370 HD22 ASN A 359      50.244  34.629   3.435  1.00  0.00      RA0  H
ATOM   3371  C   ASN A 359      48.561  35.541  -0.626  1.00  0.00      RA0  C
ATOM   3372  O   ASN A 359      49.753  35.507  -1.003  1.00  0.00      RA0  O
ATOM   3373  N   GLY A 360      47.702  36.480  -1.005  1.00  0.00      RA0  N
ATOM   3374  H   GLY A 360      46.815  36.484  -0.535  1.00  0.00      RA0  H
ATOM   3375  CA  GLY A 360      48.109  37.622  -1.768  1.00  0.00      RA0  C
ATOM   3376  C   GLY A 360      48.455  37.393  -3.200  1.00  0.00      RA0  C
ATOM   3377  O   GLY A 360      48.970  38.312  -3.858  1.00  0.00      RA0  O
ATOM   3378  N   LYS A 361      48.157  36.206  -3.727  1.00  0.00      RA0  N
ATOM   3379  H   LYS A 361      47.746  35.466  -3.189  1.00  0.00      RA0  H
ATOM   3380  CA  LYS A 361      48.555  35.894  -5.075  1.00  0.00      RA0  C
ATOM   3381  CB  LYS A 361      49.896  35.151  -5.043  1.00  0.00      RA0  C
ATOM   3382  CG  LYS A 361      50.438  34.798  -6.428  1.00  0.00      RA0  C
ATOM   3383  CD  LYS A 361      51.596  33.805  -6.398  1.00  0.00      RA0  C
ATOM   3384  CE  LYS A 361      51.864  33.224  -7.787  1.00  0.00      RA0  C
ATOM   3385  NZ  LYS A 361      50.679  32.481  -8.240  1.00  0.00      RA0  N
ATOM   3386  HZ1 LYS A 361      50.780  32.166  -9.227  1.00  0.00      RA0  H
ATOM   3387  HZ2 LYS A 361      50.498  31.665  -7.626  1.00  0.00      RA0  H
ATOM   3388  HZ3 LYS A 361      49.829  33.083  -8.185  1.00  0.00      RA0  H
ATOM   3389  C   LYS A 361      47.501  35.067  -5.793  1.00  0.00      RA0  C
ATOM   3390  O   LYS A 361      46.890  34.198  -5.193  1.00  0.00      RA0  O
ATOM   3391  N   ALA A 362      47.345  35.328  -7.092  1.00  0.00      RA0  N
ATOM   3392  H   ALA A 362      47.828  36.117  -7.466  1.00  0.00      RA0  H
ATOM   3393  CA  ALA A 362      46.536  34.514  -7.970  1.00  0.00      RA0  C
ATOM   3394  CB  ALA A 362      46.692  34.966  -9.420  1.00  0.00      RA0  C
ATOM   3395  C   ALA A 362      47.009  33.070  -7.892  1.00  0.00      RA0  C
ATOM   3396  O   ALA A 362      48.212  32.796  -7.850  1.00  0.00      RA0  O
ATOM   3397  N   VAL A 363      46.048  32.154  -7.859  1.00  0.00      RA0  N
ATOM   3398  H   VAL A 363      45.103  32.479  -7.944  1.00  0.00      RA0  H
ATOM   3399  CA  VAL A 363      46.343  30.718  -7.868  1.00  0.00      RA0  C
ATOM   3400  CB  VAL A 363      45.085  29.873  -7.652  1.00  0.00      RA0  C
ATOM   3401  CG1 VAL A 363      44.489  30.146  -6.269  1.00  0.00      RA0  C
ATOM   3402  CG2 VAL A 363      44.074  30.056  -8.786  1.00  0.00      RA0  C
ATOM   3403  C   VAL A 363      47.023  30.360  -9.192  1.00  0.00      RA0  C
ATOM   3404  O   VAL A 363      46.891  31.065 -10.242  1.00  0.00      RA0  O
ATOM   3405  N   ALA A 364      47.768  29.261  -9.159  1.00  0.00      RA0  N
ATOM   3406  H   ALA A 364      47.781  28.715  -8.323  1.00  0.00      RA0  H
ATOM   3407  CA  ALA A 364      48.611  28.868 -10.295  1.00  0.00      RA0  C
ATOM   3408  CB  ALA A 364      49.230  27.492 -10.047  1.00  0.00      RA0  C
ATOM   3409  C   ALA A 364      47.902  28.848 -11.638  1.00  0.00      RA0  C
ATOM   3410  O   ALA A 364      48.486  29.249 -12.620  1.00  0.00      RA0  O
ATOM   3411  N   GLY A 365      46.645  28.411 -11.692  1.00  0.00      RA0  N
ATOM   3412  H   GLY A 365      46.161  28.187 -10.850  1.00  0.00      RA0  H
ATOM   3413  CA  GLY A 365      45.936  28.351 -12.980  1.00  0.00      RA0  C
ATOM   3414  C   GLY A 365      45.653  29.709 -13.591  1.00  0.00      RA0  C
ATOM   3415  O   GLY A 365      45.342  29.814 -14.775  1.00  0.00      RA0  O
ATOM   3416  N   LEU A 366      45.784  30.757 -12.792  1.00  0.00      RA0  N
ATOM   3417  H   LEU A 366      46.118  30.656 -11.860  1.00  0.00      RA0  H
ATOM   3418  CA  LEU A 366      45.544  32.127 -13.278  1.00  0.00      RA0  C
ATOM   3419  CB  LEU A 366      44.561  32.850 -12.357  1.00  0.00      RA0  C
ATOM   3420  CG  LEU A 366      43.190  32.174 -12.313  1.00  0.00      RA0  C
ATOM   3421  CD1 LEU A 366      42.270  32.827 -11.283  1.00  0.00      RA0  C
ATOM   3422  CD2 LEU A 366      42.543  32.113 -13.698  1.00  0.00      RA0  C
ATOM   3423  C   LEU A 366      46.807  32.966 -13.459  1.00  0.00      RA0  C
ATOM   3424  O   LEU A 366      46.720  34.191 -13.624  1.00  0.00      RA0  O
ATOM   3425  N   CYS A 367      47.976  32.332 -13.390  1.00  0.00      RA0  N
ATOM   3426  H   CYS A 367      48.055  31.338 -13.270  1.00  0.00      RA0  H
ATOM   3427  CA  CYS A 367      49.235  33.019 -13.722  1.00  0.00      RA0  C
ATOM   3428  CB  CYS A 367      49.742  33.776 -12.494  1.00  0.00      RA0  C
ATOM   3429  SG  CYS A 367      49.931  32.742 -11.014  1.00  0.00      RA0  S
ATOM   3430  C   CYS A 367      50.294  32.088 -14.318  1.00  0.00      RA0  C
ATOM   3431  O   CYS A 367      50.122  30.864 -14.369  1.00  0.00      RA0  O
END
HEADER lig.000.14.pdb
ATOM      1  N   ASN A   2      19.670  51.061 -23.293  1.00  0.00      LA0  N
ATOM      2  H   ASN A   2      20.374  50.703 -22.679  1.00  0.00      LA0  H
ATOM      3  CA  ASN A   2      19.337  52.482 -23.192  1.00  0.00      LA0  C
ATOM      4  CB  ASN A   2      18.628  52.763 -21.863  1.00  0.00      LA0  C
ATOM      5  CG  ASN A   2      18.185  54.212 -21.779  1.00  0.00      LA0  C
ATOM      6  OD1 ASN A   2      18.159  54.946 -22.759  1.00  0.00      LA0  O
ATOM      7  ND2 ASN A   2      17.823  54.595 -20.555  1.00  0.00      LA0  N
ATOM      8 HD21 ASN A   2      17.937  53.962 -19.780  1.00  0.00      LA0  H
ATOM      9 HD22 ASN A   2      17.458  55.506 -20.387  1.00  0.00      LA0  H
ATOM     10  C   ASN A   2      20.567  53.356 -23.351  1.00  0.00      LA0  C
ATOM     11  O   ASN A   2      21.398  53.465 -22.455  1.00  0.00      LA0  O
ATOM     12  N   VAL A   3      20.648  53.954 -24.546  1.00  0.00      LA0  N
ATOM     13  H   VAL A   3      19.925  53.827 -25.223  1.00  0.00      LA0  H
ATOM     14  CA  VAL A   3      21.773  54.846 -24.824  1.00  0.00      LA0  C
ATOM     15  CB  VAL A   3      22.667  54.248 -25.930  1.00  0.00      LA0  C
ATOM     16  CG1 VAL A   3      23.909  55.096 -26.209  1.00  0.00      LA0  C
ATOM     17  CG2 VAL A   3      23.076  52.810 -25.607  1.00  0.00      LA0  C
ATOM     18  C   VAL A   3      21.280  56.237 -25.208  1.00  0.00      LA0  C
ATOM     19  O   VAL A   3      21.025  56.536 -26.369  1.00  0.00      LA0  O
ATOM     20  N   PRO A   4      21.119  57.104 -24.183  1.00  0.00      LA0  N
ATOM     21  CD  PRO A   4      21.220  56.835 -22.757  1.00  0.00      LA0  C
ATOM     22  CA  PRO A   4      20.754  58.494 -24.469  1.00  0.00      LA0  C
ATOM     23  CB  PRO A   4      20.632  59.109 -23.072  1.00  0.00      LA0  C
ATOM     24  CG  PRO A   4      20.365  57.931 -22.141  1.00  0.00      LA0  C
ATOM     25  C   PRO A   4      21.754  59.197 -25.375  1.00  0.00      LA0  C
ATOM     26  O   PRO A   4      22.966  59.188 -25.168  1.00  0.00      LA0  O
ATOM     27  N   ALA A   5      21.173  59.770 -26.436  1.00  0.00      LA0  N
ATOM     28  H   ALA A   5      20.177  59.817 -26.466  1.00  0.00      LA0  H
ATOM     29  CA  ALA A   5      22.009  60.257 -27.532  1.00  0.00      LA0  C
ATOM     30  CB  ALA A   5      21.147  60.585 -28.751  1.00  0.00      LA0  C
ATOM     31  C   ALA A   5      22.874  61.462 -27.208  1.00  0.00      LA0  C
ATOM     32  O   ALA A   5      23.849  61.761 -27.883  1.00  0.00      LA0  O
ATOM     33  N   GLU A   6      22.467  62.152 -26.139  1.00  0.00      LA0  N
ATOM     34  H   GLU A   6      21.713  61.845 -25.555  1.00  0.00      LA0  H
ATOM     35  CA  GLU A   6      23.194  63.356 -25.765  1.00  0.00      LA0  C
ATOM     36  CB  GLU A   6      22.227  64.344 -25.092  1.00  0.00      LA0  C
ATOM     37  CG  GLU A   6      21.914  64.182 -23.591  1.00  0.00      LA0  C
ATOM     38  CD  GLU A   6      21.174  62.910 -23.182  1.00  0.00      LA0  C
ATOM     39  OE1 GLU A   6      21.202  62.587 -21.993  1.00  0.00      LA0  O
ATOM     40  OE2 GLU A   6      20.557  62.257 -24.023  1.00  0.00      LA0  O
ATOM     41  C   GLU A   6      24.462  63.124 -24.954  1.00  0.00      LA0  C
ATOM     42  O   GLU A   6      25.178  64.049 -24.581  1.00  0.00      LA0  O
ATOM     43  N   LEU A   7      24.711  61.836 -24.678  1.00  0.00      LA0  N
ATOM     44  H   LEU A   7      24.161  61.092 -25.057  1.00  0.00      LA0  H
ATOM     45  CA  LEU A   7      25.842  61.567 -23.803  1.00  0.00      LA0  C
ATOM     46  CB  LEU A   7      25.520  60.420 -22.854  1.00  0.00      LA0  C
ATOM     47  CG  LEU A   7      24.233  60.603 -22.064  1.00  0.00      LA0  C
ATOM     48  CD1 LEU A   7      23.875  59.349 -21.285  1.00  0.00      LA0  C
ATOM     49  CD2 LEU A   7      24.316  61.799 -21.135  1.00  0.00      LA0  C
ATOM     50  C   LEU A   7      27.135  61.254 -24.518  1.00  0.00      LA0  C
ATOM     51  O   LEU A   7      27.189  60.568 -25.532  1.00  0.00      LA0  O
ATOM     52  N   LYS A   8      28.196  61.751 -23.879  1.00  0.00      LA0  N
ATOM     53  H   LYS A   8      28.033  62.338 -23.086  1.00  0.00      LA0  H
ATOM     54  CA  LYS A   8      29.482  61.091 -24.066  1.00  0.00      LA0  C
ATOM     55  CB  LYS A   8      30.597  62.111 -23.841  1.00  0.00      LA0  C
ATOM     56  CG  LYS A   8      30.906  62.895 -25.117  1.00  0.00      LA0  C
ATOM     57  CD  LYS A   8      32.004  62.205 -25.925  1.00  0.00      LA0  C
ATOM     58  CE  LYS A   8      32.206  62.749 -27.336  1.00  0.00      LA0  C
ATOM     59  NZ  LYS A   8      33.556  62.405 -27.797  1.00  0.00      LA0  N
ATOM     60  HZ1 LYS A   8      33.745  62.829 -28.734  1.00  0.00      LA0  H
ATOM     61  HZ2 LYS A   8      34.255  62.892 -27.200  1.00  0.00      LA0  H
ATOM     62  HZ3 LYS A   8      33.771  61.387 -27.802  1.00  0.00      LA0  H
ATOM     63  C   LYS A   8      29.561  59.930 -23.093  1.00  0.00      LA0  C
ATOM     64  O   LYS A   8      28.787  59.852 -22.146  1.00  0.00      LA0  O
ATOM     65  N   TYR A   9      30.495  59.021 -23.359  1.00  0.00      LA0  N
ATOM     66  H   TYR A   9      31.095  59.119 -24.154  1.00  0.00      LA0  H
ATOM     67  CA  TYR A   9      30.579  57.826 -22.527  1.00  0.00      LA0  C
ATOM     68  CB  TYR A   9      29.929  56.628 -23.227  1.00  0.00      LA0  C
ATOM     69  CG  TYR A   9      28.435  56.801 -23.386  1.00  0.00      LA0  C
ATOM     70  CD1 TYR A   9      27.924  57.410 -24.552  1.00  0.00      LA0  C
ATOM     71  CE1 TYR A   9      26.533  57.538 -24.701  1.00  0.00      LA0  C
ATOM     72  CD2 TYR A   9      27.589  56.328 -22.365  1.00  0.00      LA0  C
ATOM     73  CE2 TYR A   9      26.199  56.453 -22.516  1.00  0.00      LA0  C
ATOM     74  CZ  TYR A   9      25.688  57.059 -23.680  1.00  0.00      LA0  C
ATOM     75  OH  TYR A   9      24.320  57.189 -23.806  1.00  0.00      LA0  O
ATOM     76  HH  TYR A   9      24.116  57.900 -24.413  1.00  0.00      LA0  H
ATOM     77  C   TYR A   9      32.031  57.516 -22.271  1.00  0.00      LA0  C
ATOM     78  O   TYR A   9      32.892  57.867 -23.073  1.00  0.00      LA0  O
ATOM     79  N   SER A  10      32.292  56.863 -21.136  1.00  0.00      LA0  N
ATOM     80  H   SER A  10      31.569  56.507 -20.541  1.00  0.00      LA0  H
ATOM     81  CA  SER A  10      33.675  56.431 -21.000  1.00  0.00      LA0  C
ATOM     82  CB  SER A  10      34.075  56.359 -19.520  1.00  0.00      LA0  C
ATOM     83  OG  SER A  10      33.433  55.257 -18.872  1.00  0.00      LA0  O
ATOM     84  HG  SER A  10      33.694  55.345 -17.941  1.00  0.00      LA0  H
ATOM     85  C   SER A  10      33.908  55.136 -21.760  1.00  0.00      LA0  C
ATOM     86  O   SER A  10      33.040  54.648 -22.475  1.00  0.00      LA0  O
ATOM     87  N   LYS A  11      35.115  54.592 -21.578  1.00  0.00      LA0  N
ATOM     88  H   LYS A  11      35.762  54.964 -20.909  1.00  0.00      LA0  H
ATOM     89  CA  LYS A  11      35.311  53.234 -22.082  1.00  0.00      LA0  C
ATOM     90  CB  LYS A  11      36.747  53.078 -22.602  1.00  0.00      LA0  C
ATOM     91  CG  LYS A  11      37.299  54.389 -23.184  1.00  0.00      LA0  C
ATOM     92  CD  LYS A  11      38.803  54.413 -23.475  1.00  0.00      LA0  C
ATOM     93  CE  LYS A  11      39.692  53.974 -22.303  1.00  0.00      LA0  C
ATOM     94  NZ  LYS A  11      39.312  54.635 -21.046  1.00  0.00      LA0  N
ATOM     95  HZ1 LYS A  11      39.700  54.105 -20.235  1.00  0.00      LA0  H
ATOM     96  HZ2 LYS A  11      39.522  55.645 -20.972  1.00  0.00      LA0  H
ATOM     97  HZ3 LYS A  11      38.300  54.471 -20.842  1.00  0.00      LA0  H
ATOM     98  C   LYS A  11      35.007  52.202 -20.999  1.00  0.00      LA0  C
ATOM     99  O   LYS A  11      34.948  51.002 -21.233  1.00  0.00      LA0  O
ATOM    100  N   GLU A  12      34.839  52.762 -19.790  1.00  0.00      LA0  N
ATOM    101  H   GLU A  12      34.855  53.750 -19.654  1.00  0.00      LA0  H
ATOM    102  CA  GLU A  12      34.824  51.991 -18.558  1.00  0.00      LA0  C
ATOM    103  CB  GLU A  12      35.611  52.788 -17.511  1.00  0.00      LA0  C
ATOM    104  CG  GLU A  12      37.143  52.879 -17.663  1.00  0.00      LA0  C
ATOM    105  CD  GLU A  12      37.640  53.431 -18.998  1.00  0.00      LA0  C
ATOM    106  OE1 GLU A  12      37.212  54.491 -19.463  1.00  0.00      LA0  O
ATOM    107  OE2 GLU A  12      38.508  52.800 -19.593  1.00  0.00      LA0  O
ATOM    108  C   GLU A  12      33.419  51.642 -18.081  1.00  0.00      LA0  C
ATOM    109  O   GLU A  12      33.236  50.638 -17.404  1.00  0.00      LA0  O
ATOM    110  N   HIS A  13      32.456  52.489 -18.535  1.00  0.00      LA0  N
ATOM    111  H   HIS A  13      32.830  53.341 -18.904  1.00  0.00      LA0  H
ATOM    112  CA  HIS A  13      30.984  52.341 -18.504  1.00  0.00      LA0  C
ATOM    113  CB  HIS A  13      30.419  51.012 -17.955  1.00  0.00      LA0  C
ATOM    114  CG  HIS A  13      30.588  49.862 -18.928  1.00  0.00      LA0  C
ATOM    115  ND1 HIS A  13      30.065  49.844 -20.167  1.00  0.00      LA0  N
ATOM    116  HD1 HIS A  13      29.517  50.546 -20.579  1.00  0.00      LA0  H
ATOM    117  CD2 HIS A  13      31.254  48.650 -18.717  1.00  0.00      LA0  C
ATOM    118  NE2 HIS A  13      31.122  47.907 -19.846  1.00  0.00      LA0  N
ATOM    119  CE1 HIS A  13      30.391  48.645 -20.739  1.00  0.00      LA0  C
ATOM    120  C   HIS A  13      30.199  53.485 -17.864  1.00  0.00      LA0  C
ATOM    121  O   HIS A  13      28.998  53.371 -17.614  1.00  0.00      LA0  O
ATOM    122  N   GLU A  14      30.894  54.606 -17.635  1.00  0.00      LA0  N
ATOM    123  H   GLU A  14      31.892  54.624 -17.725  1.00  0.00      LA0  H
ATOM    124  CA  GLU A  14      30.174  55.811 -17.224  1.00  0.00      LA0  C
ATOM    125  CB  GLU A  14      31.033  56.787 -16.401  1.00  0.00      LA0  C
ATOM    126  CG  GLU A  14      31.914  56.215 -15.289  1.00  0.00      LA0  C
ATOM    127  CD  GLU A  14      33.190  55.695 -15.907  1.00  0.00      LA0  C
ATOM    128  OE1 GLU A  14      33.293  54.497 -16.129  1.00  0.00      LA0  O
ATOM    129  OE2 GLU A  14      34.058  56.491 -16.249  1.00  0.00      LA0  O
ATOM    130  C   GLU A  14      29.613  56.574 -18.409  1.00  0.00      LA0  C
ATOM    131  O   GLU A  14      29.892  56.281 -19.568  1.00  0.00      LA0  O
ATOM    132  N   TRP A  15      28.818  57.590 -18.060  1.00  0.00      LA0  N
ATOM    133  H   TRP A  15      28.640  57.776 -17.095  1.00  0.00      LA0  H
ATOM    134  CA  TRP A  15      28.381  58.554 -19.058  1.00  0.00      LA0  C
ATOM    135  CB  TRP A  15      26.892  58.409 -19.388  1.00  0.00      LA0  C
ATOM    136  CG  TRP A  15      26.006  58.612 -18.179  1.00  0.00      LA0  C
ATOM    137  CD2 TRP A  15      25.484  59.840 -17.620  1.00  0.00      LA0  C
ATOM    138  CE2 TRP A  15      24.677  59.480 -16.489  1.00  0.00      LA0  C
ATOM    139  CE3 TRP A  15      25.630  61.200 -17.964  1.00  0.00      LA0  C
ATOM    140  CD1 TRP A  15      25.490  57.596 -17.368  1.00  0.00      LA0  C
ATOM    141  NE1 TRP A  15      24.709  58.095 -16.377  1.00  0.00      LA0  N
ATOM    142  HE1 TRP A  15      24.236  57.566 -15.691  1.00  0.00      LA0  H
ATOM    143  CZ2 TRP A  15      24.031  60.482 -15.735  1.00  0.00      LA0  C
ATOM    144  CZ3 TRP A  15      24.978  62.192 -17.203  1.00  0.00      LA0  C
ATOM    145  CH2 TRP A  15      24.185  61.836 -16.092  1.00  0.00      LA0  C
ATOM    146  C   TRP A  15      28.690  59.959 -18.603  1.00  0.00      LA0  C
ATOM    147  O   TRP A  15      28.997  60.206 -17.441  1.00  0.00      LA0  O
ATOM    148  N   LEU A  16      28.578  60.857 -19.583  1.00  0.00      LA0  N
ATOM    149  H   LEU A  16      28.299  60.567 -20.498  1.00  0.00      LA0  H
ATOM    150  CA  LEU A  16      28.975  62.234 -19.361  1.00  0.00      LA0  C
ATOM    151  CB  LEU A  16      30.419  62.408 -19.814  1.00  0.00      LA0  C
ATOM    152  CG  LEU A  16      31.073  63.608 -19.152  1.00  0.00      LA0  C
ATOM    153  CD1 LEU A  16      31.209  63.378 -17.654  1.00  0.00      LA0  C
ATOM    154  CD2 LEU A  16      32.412  63.956 -19.784  1.00  0.00      LA0  C
ATOM    155  C   LEU A  16      28.075  63.180 -20.124  1.00  0.00      LA0  C
ATOM    156  O   LEU A  16      27.996  63.127 -21.345  1.00  0.00      LA0  O
ATOM    157  N   ARG A  17      27.401  64.047 -19.367  1.00  0.00      LA0  N
ATOM    158  H   ARG A  17      27.501  64.036 -18.371  1.00  0.00      LA0  H
ATOM    159  CA  ARG A  17      26.557  65.005 -20.070  1.00  0.00      LA0  C
ATOM    160  CB  ARG A  17      25.106  64.869 -19.608  1.00  0.00      LA0  C
ATOM    161  CG  ARG A  17      24.080  65.669 -20.422  1.00  0.00      LA0  C
ATOM    162  CD  ARG A  17      22.647  65.162 -20.241  1.00  0.00      LA0  C
ATOM    163  NE  ARG A  17      22.329  64.973 -18.833  1.00  0.00      LA0  N
ATOM    164  HE  ARG A  17      22.591  65.687 -18.177  1.00  0.00      LA0  H
ATOM    165  CZ  ARG A  17      21.734  63.857 -18.375  1.00  0.00      LA0  C
ATOM    166  NH1 ARG A  17      21.322  62.895 -19.203  1.00  0.00      LA0  N
ATOM    167 HH11 ARG A  17      20.905  62.058 -18.850  1.00  0.00      LA0  H
ATOM    168 HH12 ARG A  17      21.411  62.976 -20.210  1.00  0.00      LA0  H
ATOM    169  NH2 ARG A  17      21.576  63.741 -17.061  1.00  0.00      LA0  N
ATOM    170 HH21 ARG A  17      21.156  62.924 -16.649  1.00  0.00      LA0  H
ATOM    171 HH22 ARG A  17      21.899  64.495 -16.470  1.00  0.00      LA0  H
ATOM    172  C   ARG A  17      27.047  66.424 -19.921  1.00  0.00      LA0  C
ATOM    173  O   ARG A  17      27.442  66.856 -18.845  1.00  0.00      LA0  O
ATOM    174  N   LYS A  18      26.978  67.132 -21.056  1.00  0.00      LA0  N
ATOM    175  H   LYS A  18      26.642  66.685 -21.884  1.00  0.00      LA0  H
ATOM    176  CA  LYS A  18      27.072  68.586 -20.978  1.00  0.00      LA0  C
ATOM    177  CB  LYS A  18      27.442  69.148 -22.354  1.00  0.00      LA0  C
ATOM    178  CG  LYS A  18      27.771  70.645 -22.381  1.00  0.00      LA0  C
ATOM    179  CD  LYS A  18      29.000  70.957 -21.535  1.00  0.00      LA0  C
ATOM    180  CE  LYS A  18      29.606  72.332 -21.799  1.00  0.00      LA0  C
ATOM    181  NZ  LYS A  18      30.922  72.382 -21.154  1.00  0.00      LA0  N
ATOM    182  HZ1 LYS A  18      31.484  73.199 -21.484  1.00  0.00      LA0  H
ATOM    183  HZ2 LYS A  18      30.882  72.376 -20.116  1.00  0.00      LA0  H
ATOM    184  HZ3 LYS A  18      31.526  71.602 -21.493  1.00  0.00      LA0  H
ATOM    185  C   LYS A  18      25.745  69.154 -20.511  1.00  0.00      LA0  C
ATOM    186  O   LYS A  18      24.822  69.344 -21.293  1.00  0.00      LA0  O
ATOM    187  N   GLU A  19      25.669  69.374 -19.197  1.00  0.00      LA0  N
ATOM    188  H   GLU A  19      26.475  69.286 -18.605  1.00  0.00      LA0  H
ATOM    189  CA  GLU A  19      24.401  69.938 -18.750  1.00  0.00      LA0  C
ATOM    190  CB  GLU A  19      24.031  69.361 -17.387  1.00  0.00      LA0  C
ATOM    191  CG  GLU A  19      23.103  68.151 -17.545  1.00  0.00      LA0  C
ATOM    192  CD  GLU A  19      22.970  67.367 -16.250  1.00  0.00      LA0  C
ATOM    193  OE1 GLU A  19      22.909  66.141 -16.298  1.00  0.00      LA0  O
ATOM    194  OE2 GLU A  19      23.007  67.956 -15.177  1.00  0.00      LA0  O
ATOM    195  C   GLU A  19      24.398  71.453 -18.814  1.00  0.00      LA0  C
ATOM    196  O   GLU A  19      25.397  72.072 -19.160  1.00  0.00      LA0  O
ATOM    197  N   ALA A  20      23.223  72.029 -18.503  1.00  0.00      LA0  N
ATOM    198  H   ALA A  20      22.487  71.455 -18.148  1.00  0.00      LA0  H
ATOM    199  CA  ALA A  20      23.032  73.468 -18.727  1.00  0.00      LA0  C
ATOM    200  CB  ALA A  20      21.586  73.863 -18.423  1.00  0.00      LA0  C
ATOM    201  C   ALA A  20      23.961  74.380 -17.940  1.00  0.00      LA0  C
ATOM    202  O   ALA A  20      24.354  75.456 -18.370  1.00  0.00      LA0  O
ATOM    203  N   ASP A  21      24.312  73.863 -16.759  1.00  0.00      LA0  N
ATOM    204  H   ASP A  21      23.942  72.976 -16.480  1.00  0.00      LA0  H
ATOM    205  CA  ASP A  21      25.319  74.469 -15.885  1.00  0.00      LA0  C
ATOM    206  CB  ASP A  21      25.386  73.680 -14.570  1.00  0.00      LA0  C
ATOM    207  CG  ASP A  21      25.444  72.185 -14.851  1.00  0.00      LA0  C
ATOM    208  OD1 ASP A  21      26.522  71.608 -14.897  1.00  0.00      LA0  O
ATOM    209  OD2 ASP A  21      24.398  71.577 -15.038  1.00  0.00      LA0  O
ATOM    210  C   ASP A  21      26.715  74.596 -16.481  1.00  0.00      LA0  C
ATOM    211  O   ASP A  21      27.562  75.342 -16.006  1.00  0.00      LA0  O
ATOM    212  N   GLY A  22      26.931  73.824 -17.551  1.00  0.00      LA0  N
ATOM    213  H   GLY A  22      26.239  73.168 -17.850  1.00  0.00      LA0  H
ATOM    214  CA  GLY A  22      28.221  73.921 -18.216  1.00  0.00      LA0  C
ATOM    215  C   GLY A  22      29.178  72.812 -17.838  1.00  0.00      LA0  C
ATOM    216  O   GLY A  22      30.103  72.488 -18.584  1.00  0.00      LA0  O
ATOM    217  N   THR A  23      28.934  72.245 -16.647  1.00  0.00      LA0  N
ATOM    218  H   THR A  23      28.083  72.409 -16.144  1.00  0.00      LA0  H
ATOM    219  CA  THR A  23      29.850  71.186 -16.258  1.00  0.00      LA0  C
ATOM    220  CB  THR A  23      30.101  71.179 -14.738  1.00  0.00      LA0  C
ATOM    221  OG1 THR A  23      28.973  70.705 -13.996  1.00  0.00      LA0  O
ATOM    222  HG1 THR A  23      28.236  71.276 -14.208  1.00  0.00      LA0  H
ATOM    223  CG2 THR A  23      30.536  72.560 -14.243  1.00  0.00      LA0  C
ATOM    224  C   THR A  23      29.416  69.837 -16.797  1.00  0.00      LA0  C
ATOM    225  O   THR A  23      28.431  69.709 -17.521  1.00  0.00      LA0  O
ATOM    226  N   TYR A  24      30.224  68.841 -16.436  1.00  0.00      LA0  N
ATOM    227  H   TYR A  24      30.984  68.971 -15.801  1.00  0.00      LA0  H
ATOM    228  CA  TYR A  24      29.948  67.515 -16.951  1.00  0.00      LA0  C
ATOM    229  CB  TYR A  24      31.231  66.945 -17.545  1.00  0.00      LA0  C
ATOM    230  CG  TYR A  24      31.578  67.719 -18.790  1.00  0.00      LA0  C
ATOM    231  CD1 TYR A  24      32.575  68.714 -18.725  1.00  0.00      LA0  C
ATOM    232  CE1 TYR A  24      32.817  69.503 -19.860  1.00  0.00      LA0  C
ATOM    233  CD2 TYR A  24      30.870  67.440 -19.974  1.00  0.00      LA0  C
ATOM    234  CE2 TYR A  24      31.114  68.227 -21.106  1.00  0.00      LA0  C
ATOM    235  CZ  TYR A  24      32.053  69.273 -21.021  1.00  0.00      LA0  C
ATOM    236  OH  TYR A  24      32.188  70.117 -22.103  1.00  0.00      LA0  O
ATOM    237  HH  TYR A  24      33.042  70.560 -22.080  1.00  0.00      LA0  H
ATOM    238  C   TYR A  24      29.373  66.620 -15.885  1.00  0.00      LA0  C
ATOM    239  O   TYR A  24      30.037  66.241 -14.928  1.00  0.00      LA0  O
ATOM    240  N   THR A  25      28.098  66.298 -16.083  1.00  0.00      LA0  N
ATOM    241  H   THR A  25      27.601  66.628 -16.888  1.00  0.00      LA0  H
ATOM    242  CA  THR A  25      27.527  65.342 -15.146  1.00  0.00      LA0  C
ATOM    243  CB  THR A  25      26.009  65.475 -15.143  1.00  0.00      LA0  C
ATOM    244  OG1 THR A  25      25.620  66.851 -15.045  1.00  0.00      LA0  O
ATOM    245  HG1 THR A  25      24.672  66.807 -15.215  1.00  0.00      LA0  H
ATOM    246  CG2 THR A  25      25.367  64.675 -14.012  1.00  0.00      LA0  C
ATOM    247  C   THR A  25      27.956  63.918 -15.460  1.00  0.00      LA0  C
ATOM    248  O   THR A  25      27.777  63.427 -16.568  1.00  0.00      LA0  O
ATOM    249  N   VAL A  26      28.546  63.300 -14.437  1.00  0.00      LA0  N
ATOM    250  H   VAL A  26      28.628  63.784 -13.568  1.00  0.00      LA0  H
ATOM    251  CA  VAL A  26      28.919  61.895 -14.529  1.00  0.00      LA0  C
ATOM    252  CB  VAL A  26      30.274  61.655 -13.849  1.00  0.00      LA0  C
ATOM    253  CG1 VAL A  26      30.829  60.254 -14.130  1.00  0.00      LA0  C
ATOM    254  CG2 VAL A  26      31.278  62.745 -14.206  1.00  0.00      LA0  C
ATOM    255  C   VAL A  26      27.869  61.052 -13.840  1.00  0.00      LA0  C
ATOM    256  O   VAL A  26      27.376  61.399 -12.770  1.00  0.00      LA0  O
ATOM    257  N   GLY A  27      27.579  59.923 -14.481  1.00  0.00      LA0  N
ATOM    258  H   GLY A  27      27.982  59.739 -15.383  1.00  0.00      LA0  H
ATOM    259  CA  GLY A  27      26.822  58.878 -13.802  1.00  0.00      LA0  C
ATOM    260  C   GLY A  27      27.268  57.568 -14.402  1.00  0.00      LA0  C
ATOM    261  O   GLY A  27      28.038  57.572 -15.352  1.00  0.00      LA0  O
ATOM    262  N   ILE A  28      26.786  56.454 -13.846  1.00  0.00      LA0  N
ATOM    263  H   ILE A  28      26.076  56.481 -13.143  1.00  0.00      LA0  H
ATOM    264  CA  ILE A  28      27.110  55.239 -14.590  1.00  0.00      LA0  C
ATOM    265  CB  ILE A  28      27.518  54.082 -13.673  1.00  0.00      LA0  C
ATOM    266  CG2 ILE A  28      28.868  54.385 -13.020  1.00  0.00      LA0  C
ATOM    267  CG1 ILE A  28      26.429  53.716 -12.662  1.00  0.00      LA0  C
ATOM    268  CD1 ILE A  28      26.786  52.482 -11.833  1.00  0.00      LA0  C
ATOM    269  C   ILE A  28      25.970  54.860 -15.508  1.00  0.00      LA0  C
ATOM    270  O   ILE A  28      24.849  55.322 -15.337  1.00  0.00      LA0  O
ATOM    271  N   THR A  29      26.302  54.047 -16.516  1.00  0.00      LA0  N
ATOM    272  H   THR A  29      27.222  53.659 -16.595  1.00  0.00      LA0  H
ATOM    273  CA  THR A  29      25.237  53.747 -17.467  1.00  0.00      LA0  C
ATOM    274  CB  THR A  29      25.831  53.349 -18.816  1.00  0.00      LA0  C
ATOM    275  OG1 THR A  29      26.687  52.206 -18.675  1.00  0.00      LA0  O
ATOM    276  HG1 THR A  29      27.518  52.537 -18.329  1.00  0.00      LA0  H
ATOM    277  CG2 THR A  29      26.581  54.509 -19.463  1.00  0.00      LA0  C
ATOM    278  C   THR A  29      24.266  52.685 -16.988  1.00  0.00      LA0  C
ATOM    279  O   THR A  29      24.493  52.004 -15.994  1.00  0.00      LA0  O
ATOM    280  N   GLU A  30      23.205  52.537 -17.798  1.00  0.00      LA0  N
ATOM    281  H   GLU A  30      23.078  53.185 -18.548  1.00  0.00      LA0  H
ATOM    282  CA  GLU A  30      22.204  51.484 -17.617  1.00  0.00      LA0  C
ATOM    283  CB  GLU A  30      21.335  51.420 -18.876  1.00  0.00      LA0  C
ATOM    284  CG  GLU A  30      19.929  50.865 -18.658  1.00  0.00      LA0  C
ATOM    285  CD  GLU A  30      19.138  51.863 -17.843  1.00  0.00      LA0  C
ATOM    286  OE1 GLU A  30      18.870  51.582 -16.681  1.00  0.00      LA0  O
ATOM    287  OE2 GLU A  30      18.813  52.928 -18.363  1.00  0.00      LA0  O
ATOM    288  C   GLU A  30      22.824  50.124 -17.360  1.00  0.00      LA0  C
ATOM    289  O   GLU A  30      22.611  49.444 -16.365  1.00  0.00      LA0  O
ATOM    290  N   HIS A  31      23.679  49.772 -18.329  1.00  0.00      LA0  N
ATOM    291  H   HIS A  31      23.861  50.391 -19.091  1.00  0.00      LA0  H
ATOM    292  CA  HIS A  31      24.313  48.470 -18.188  1.00  0.00      LA0  C
ATOM    293  CB  HIS A  31      24.909  48.025 -19.521  1.00  0.00      LA0  C
ATOM    294  CG  HIS A  31      25.347  46.585 -19.420  1.00  0.00      LA0  C
ATOM    295  ND1 HIS A  31      24.533  45.552 -19.126  1.00  0.00      LA0  N
ATOM    296  HD1 HIS A  31      23.581  45.557 -18.886  1.00  0.00      LA0  H
ATOM    297  CD2 HIS A  31      26.643  46.101 -19.595  1.00  0.00      LA0  C
ATOM    298  NE2 HIS A  31      26.598  44.761 -19.407  1.00  0.00      LA0  N
ATOM    299  CE1 HIS A  31      25.301  44.423 -19.117  1.00  0.00      LA0  C
ATOM    300  C   HIS A  31      25.306  48.369 -17.040  1.00  0.00      LA0  C
ATOM    301  O   HIS A  31      25.480  47.319 -16.444  1.00  0.00      LA0  O
ATOM    302  N   ALA A  32      25.932  49.512 -16.718  1.00  0.00      LA0  N
ATOM    303  H   ALA A  32      25.742  50.372 -17.190  1.00  0.00      LA0  H
ATOM    304  CA  ALA A  32      26.809  49.451 -15.549  1.00  0.00      LA0  C
ATOM    305  CB  ALA A  32      27.581  50.758 -15.380  1.00  0.00      LA0  C
ATOM    306  C   ALA A  32      26.069  49.123 -14.259  1.00  0.00      LA0  C
ATOM    307  O   ALA A  32      26.470  48.263 -13.484  1.00  0.00      LA0  O
ATOM    308  N   GLN A  33      24.932  49.819 -14.081  1.00  0.00      LA0  N
ATOM    309  H   GLN A  33      24.627  50.485 -14.764  1.00  0.00      LA0  H
ATOM    310  CA  GLN A  33      24.137  49.490 -12.898  1.00  0.00      LA0  C
ATOM    311  CB  GLN A  33      23.101  50.596 -12.616  1.00  0.00      LA0  C
ATOM    312  CG  GLN A  33      22.030  50.895 -13.674  1.00  0.00      LA0  C
ATOM    313  CD  GLN A  33      20.790  50.054 -13.449  1.00  0.00      LA0  C
ATOM    314  OE1 GLN A  33      20.765  49.142 -12.631  1.00  0.00      LA0  O
ATOM    315  NE2 GLN A  33      19.721  50.465 -14.131  1.00  0.00      LA0  N
ATOM    316 HE21 GLN A  33      19.745  51.088 -14.919  1.00  0.00      LA0  H
ATOM    317 HE22 GLN A  33      18.803  50.174 -13.864  1.00  0.00      LA0  H
ATOM    318  C   GLN A  33      23.596  48.063 -12.891  1.00  0.00      LA0  C
ATOM    319  O   GLN A  33      23.629  47.366 -11.883  1.00  0.00      LA0  O
ATOM    320  N   GLU A  34      23.201  47.629 -14.103  1.00  0.00      LA0  N
ATOM    321  H   GLU A  34      23.114  48.288 -14.850  1.00  0.00      LA0  H
ATOM    322  CA  GLU A  34      22.833  46.226 -14.312  1.00  0.00      LA0  C
ATOM    323  CB  GLU A  34      22.482  46.030 -15.796  1.00  0.00      LA0  C
ATOM    324  CG  GLU A  34      21.835  44.696 -16.193  1.00  0.00      LA0  C
ATOM    325  CD  GLU A  34      22.847  43.704 -16.743  1.00  0.00      LA0  C
ATOM    326  OE1 GLU A  34      23.859  43.434 -16.107  1.00  0.00      LA0  O
ATOM    327  OE2 GLU A  34      22.602  43.117 -17.791  1.00  0.00      LA0  O
ATOM    328  C   GLU A  34      23.875  45.232 -13.805  1.00  0.00      LA0  C
ATOM    329  O   GLU A  34      23.596  44.348 -13.004  1.00  0.00      LA0  O
ATOM    330  N   LEU A  35      25.116  45.455 -14.266  1.00  0.00      LA0  N
ATOM    331  H   LEU A  35      25.237  46.159 -14.965  1.00  0.00      LA0  H
ATOM    332  CA  LEU A  35      26.225  44.576 -13.880  1.00  0.00      LA0  C
ATOM    333  CB  LEU A  35      27.526  45.061 -14.508  1.00  0.00      LA0  C
ATOM    334  CG  LEU A  35      27.557  44.932 -16.024  1.00  0.00      LA0  C
ATOM    335  CD1 LEU A  35      28.796  45.607 -16.613  1.00  0.00      LA0  C
ATOM    336  CD2 LEU A  35      27.398  43.477 -16.465  1.00  0.00      LA0  C
ATOM    337  C   LEU A  35      26.451  44.450 -12.389  1.00  0.00      LA0  C
ATOM    338  O   LEU A  35      26.844  43.417 -11.848  1.00  0.00      LA0  O
ATOM    339  N   LEU A  36      26.213  45.594 -11.743  1.00  0.00      LA0  N
ATOM    340  H   LEU A  36      25.855  46.394 -12.229  1.00  0.00      LA0  H
ATOM    341  CA  LEU A  36      26.492  45.609 -10.317  1.00  0.00      LA0  C
ATOM    342  CB  LEU A  36      26.774  47.034  -9.851  1.00  0.00      LA0  C
ATOM    343  CG  LEU A  36      27.839  47.738 -10.694  1.00  0.00      LA0  C
ATOM    344  CD1 LEU A  36      28.061  49.163 -10.202  1.00  0.00      LA0  C
ATOM    345  CD2 LEU A  36      29.141  46.941 -10.818  1.00  0.00      LA0  C
ATOM    346  C   LEU A  36      25.404  44.966  -9.488  1.00  0.00      LA0  C
ATOM    347  O   LEU A  36      25.669  44.304  -8.487  1.00  0.00      LA0  O
ATOM    348  N   GLY A  37      24.171  45.186  -9.960  1.00  0.00      LA0  N
ATOM    349  H   GLY A  37      24.038  45.763 -10.769  1.00  0.00      LA0  H
ATOM    350  CA  GLY A  37      23.031  44.879  -9.108  1.00  0.00      LA0  C
ATOM    351  C   GLY A  37      22.653  46.124  -8.336  1.00  0.00      LA0  C
ATOM    352  O   GLY A  37      23.211  47.196  -8.549  1.00  0.00      LA0  O
ATOM    353  N   ASP A  38      21.695  45.939  -7.426  1.00  0.00      LA0  N
ATOM    354  H   ASP A  38      21.193  45.075  -7.330  1.00  0.00      LA0  H
ATOM    355  CA  ASP A  38      21.198  47.073  -6.645  1.00  0.00      LA0  C
ATOM    356  CB  ASP A  38      20.112  46.624  -5.661  1.00  0.00      LA0  C
ATOM    357  CG  ASP A  38      19.083  45.760  -6.364  1.00  0.00      LA0  C
ATOM    358  OD1 ASP A  38      18.042  46.281  -6.752  1.00  0.00      LA0  O
ATOM    359  OD2 ASP A  38      19.341  44.567  -6.532  1.00  0.00      LA0  O
ATOM    360  C   ASP A  38      22.293  47.796  -5.891  1.00  0.00      LA0  C
ATOM    361  O   ASP A  38      23.105  47.192  -5.195  1.00  0.00      LA0  O
ATOM    362  N   MET A  39      22.300  49.116  -6.085  1.00  0.00      LA0  N
ATOM    363  H   MET A  39      21.577  49.547  -6.627  1.00  0.00      LA0  H
ATOM    364  CA  MET A  39      23.320  49.918  -5.426  1.00  0.00      LA0  C
ATOM    365  CB  MET A  39      23.534  51.232  -6.175  1.00  0.00      LA0  C
ATOM    366  CG  MET A  39      25.003  51.489  -6.500  1.00  0.00      LA0  C
ATOM    367  SD  MET A  39      25.711  50.211  -7.552  1.00  0.00      LA0  S
ATOM    368  CE  MET A  39      24.594  50.385  -8.953  1.00  0.00      LA0  C
ATOM    369  C   MET A  39      22.957  50.186  -3.990  1.00  0.00      LA0  C
ATOM    370  O   MET A  39      22.007  50.896  -3.691  1.00  0.00      LA0  O
ATOM    371  N   VAL A  40      23.740  49.563  -3.107  1.00  0.00      LA0  N
ATOM    372  H   VAL A  40      24.567  49.094  -3.417  1.00  0.00      LA0  H
ATOM    373  CA  VAL A  40      23.377  49.754  -1.709  1.00  0.00      LA0  C
ATOM    374  CB  VAL A  40      23.489  48.452  -0.899  1.00  0.00      LA0  C
ATOM    375  CG1 VAL A  40      22.530  48.482   0.293  1.00  0.00      LA0  C
ATOM    376  CG2 VAL A  40      23.169  47.221  -1.744  1.00  0.00      LA0  C
ATOM    377  C   VAL A  40      24.096  50.922  -1.048  1.00  0.00      LA0  C
ATOM    378  O   VAL A  40      23.674  51.433  -0.020  1.00  0.00      LA0  O
ATOM    379  N   PHE A  41      25.178  51.362  -1.718  1.00  0.00      LA0  N
ATOM    380  H   PHE A  41      25.576  50.863  -2.492  1.00  0.00      LA0  H
ATOM    381  CA  PHE A  41      25.723  52.668  -1.352  1.00  0.00      LA0  C
ATOM    382  CB  PHE A  41      26.614  52.597  -0.102  1.00  0.00      LA0  C
ATOM    383  CG  PHE A  41      26.448  53.865   0.705  1.00  0.00      LA0  C
ATOM    384  CD1 PHE A  41      25.537  53.873   1.784  1.00  0.00      LA0  C
ATOM    385  CD2 PHE A  41      27.187  55.019   0.365  1.00  0.00      LA0  C
ATOM    386  CE1 PHE A  41      25.348  55.058   2.522  1.00  0.00      LA0  C
ATOM    387  CE2 PHE A  41      26.995  56.207   1.096  1.00  0.00      LA0  C
ATOM    388  CZ  PHE A  41      26.074  56.214   2.165  1.00  0.00      LA0  C
ATOM    389  C   PHE A  41      26.496  53.275  -2.500  1.00  0.00      LA0  C
ATOM    390  O   PHE A  41      27.233  52.590  -3.197  1.00  0.00      LA0  O
ATOM    391  N   VAL A  42      26.310  54.588  -2.682  1.00  0.00      LA0  N
ATOM    392  H   VAL A  42      25.674  55.128  -2.127  1.00  0.00      LA0  H
ATOM    393  CA  VAL A  42      27.239  55.231  -3.605  1.00  0.00      LA0  C
ATOM    394  CB  VAL A  42      26.510  55.989  -4.723  1.00  0.00      LA0  C
ATOM    395  CG1 VAL A  42      27.494  56.475  -5.793  1.00  0.00      LA0  C
ATOM    396  CG2 VAL A  42      25.397  55.143  -5.341  1.00  0.00      LA0  C
ATOM    397  C   VAL A  42      28.169  56.157  -2.849  1.00  0.00      LA0  C
ATOM    398  O   VAL A  42      27.773  57.221  -2.392  1.00  0.00      LA0  O
ATOM    399  N   ASP A  43      29.418  55.698  -2.720  1.00  0.00      LA0  N
ATOM    400  H   ASP A  43      29.685  54.853  -3.181  1.00  0.00      LA0  H
ATOM    401  CA  ASP A  43      30.388  56.590  -2.093  1.00  0.00      LA0  C
ATOM    402  CB  ASP A  43      31.623  55.821  -1.621  1.00  0.00      LA0  C
ATOM    403  CG  ASP A  43      32.089  56.340  -0.271  1.00  0.00      LA0  C
ATOM    404  OD1 ASP A  43      31.872  57.508   0.047  1.00  0.00      LA0  O
ATOM    405  OD2 ASP A  43      32.644  55.561   0.499  1.00  0.00      LA0  O
ATOM    406  C   ASP A  43      30.781  57.728  -3.013  1.00  0.00      LA0  C
ATOM    407  O   ASP A  43      30.950  57.547  -4.216  1.00  0.00      LA0  O
ATOM    408  N   LEU A  44      30.851  58.912  -2.401  1.00  0.00      LA0  N
ATOM    409  H   LEU A  44      30.932  58.910  -1.402  1.00  0.00      LA0  H
ATOM    410  CA  LEU A  44      30.899  60.132  -3.202  1.00  0.00      LA0  C
ATOM    411  CB  LEU A  44      29.787  61.086  -2.742  1.00  0.00      LA0  C
ATOM    412  CG  LEU A  44      28.372  60.557  -3.006  1.00  0.00      LA0  C
ATOM    413  CD1 LEU A  44      27.311  61.378  -2.273  1.00  0.00      LA0  C
ATOM    414  CD2 LEU A  44      28.064  60.441  -4.502  1.00  0.00      LA0  C
ATOM    415  C   LEU A  44      32.256  60.813  -3.150  1.00  0.00      LA0  C
ATOM    416  O   LEU A  44      32.905  60.860  -2.113  1.00  0.00      LA0  O
ATOM    417  N   PRO A  45      32.676  61.353  -4.322  1.00  0.00      LA0  N
ATOM    418  CD  PRO A  45      32.016  61.290  -5.622  1.00  0.00      LA0  C
ATOM    419  CA  PRO A  45      33.930  62.112  -4.348  1.00  0.00      LA0  C
ATOM    420  CB  PRO A  45      34.153  62.337  -5.847  1.00  0.00      LA0  C
ATOM    421  CG  PRO A  45      32.762  62.305  -6.478  1.00  0.00      LA0  C
ATOM    422  C   PRO A  45      33.814  63.410  -3.571  1.00  0.00      LA0  C
ATOM    423  O   PRO A  45      32.775  64.058  -3.557  1.00  0.00      LA0  O
ATOM    424  N   GLU A  46      34.938  63.761  -2.932  1.00  0.00      LA0  N
ATOM    425  H   GLU A  46      35.751  63.189  -2.987  1.00  0.00      LA0  H
ATOM    426  CA  GLU A  46      34.921  65.000  -2.157  1.00  0.00      LA0  C
ATOM    427  CB  GLU A  46      36.177  65.075  -1.279  1.00  0.00      LA0  C
ATOM    428  CG  GLU A  46      36.167  66.192  -0.226  1.00  0.00      LA0  C
ATOM    429  CD  GLU A  46      34.963  66.032   0.684  1.00  0.00      LA0  C
ATOM    430  OE1 GLU A  46      35.053  65.277   1.649  1.00  0.00      LA0  O
ATOM    431  OE2 GLU A  46      33.937  66.658   0.417  1.00  0.00      LA0  O
ATOM    432  C   GLU A  46      34.757  66.242  -3.019  1.00  0.00      LA0  C
ATOM    433  O   GLU A  46      35.335  66.360  -4.099  1.00  0.00      LA0  O
ATOM    434  N   VAL A  47      33.924  67.158  -2.514  1.00  0.00      LA0  N
ATOM    435  H   VAL A  47      33.648  67.055  -1.553  1.00  0.00      LA0  H
ATOM    436  CA  VAL A  47      33.714  68.381  -3.280  1.00  0.00      LA0  C
ATOM    437  CB  VAL A  47      32.439  69.100  -2.812  1.00  0.00      LA0  C
ATOM    438  CG1 VAL A  47      32.133  70.351  -3.643  1.00  0.00      LA0  C
ATOM    439  CG2 VAL A  47      31.249  68.136  -2.823  1.00  0.00      LA0  C
ATOM    440  C   VAL A  47      34.937  69.281  -3.219  1.00  0.00      LA0  C
ATOM    441  O   VAL A  47      35.429  69.656  -2.164  1.00  0.00      LA0  O
ATOM    442  N   GLY A  48      35.431  69.582  -4.423  1.00  0.00      LA0  N
ATOM    443  H   GLY A  48      34.958  69.252  -5.239  1.00  0.00      LA0  H
ATOM    444  CA  GLY A  48      36.687  70.320  -4.479  1.00  0.00      LA0  C
ATOM    445  C   GLY A  48      37.917  69.437  -4.604  1.00  0.00      LA0  C
ATOM    446  O   GLY A  48      39.048  69.906  -4.592  1.00  0.00      LA0  O
ATOM    447  N   ALA A  49      37.664  68.126  -4.749  1.00  0.00      LA0  N
ATOM    448  H   ALA A  49      36.735  67.753  -4.736  1.00  0.00      LA0  H
ATOM    449  CA  ALA A  49      38.802  67.301  -5.140  1.00  0.00      LA0  C
ATOM    450  CB  ALA A  49      38.566  65.836  -4.770  1.00  0.00      LA0  C
ATOM    451  C   ALA A  49      39.038  67.404  -6.634  1.00  0.00      LA0  C
ATOM    452  O   ALA A  49      38.128  67.703  -7.397  1.00  0.00      LA0  O
ATOM    453  N   THR A  50      40.286  67.131  -7.012  1.00  0.00      LA0  N
ATOM    454  H   THR A  50      41.007  66.912  -6.359  1.00  0.00      LA0  H
ATOM    455  CA  THR A  50      40.595  67.220  -8.433  1.00  0.00      LA0  C
ATOM    456  CB  THR A  50      41.487  68.443  -8.664  1.00  0.00      LA0  C
ATOM    457  OG1 THR A  50      40.919  69.572  -7.989  1.00  0.00      LA0  O
ATOM    458  HG1 THR A  50      41.424  70.338  -8.226  1.00  0.00      LA0  H
ATOM    459  CG2 THR A  50      41.721  68.758 -10.145  1.00  0.00      LA0  C
ATOM    460  C   THR A  50      41.253  65.939  -8.896  1.00  0.00      LA0  C
ATOM    461  O   THR A  50      42.212  65.480  -8.288  1.00  0.00      LA0  O
ATOM    462  N   VAL A  51      40.667  65.368  -9.953  1.00  0.00      LA0  N
ATOM    463  H   VAL A  51      39.934  65.850 -10.440  1.00  0.00      LA0  H
ATOM    464  CA  VAL A  51      41.154  64.080 -10.450  1.00  0.00      LA0  C
ATOM    465  CB  VAL A  51      40.165  62.955 -10.102  1.00  0.00      LA0  C
ATOM    466  CG1 VAL A  51      40.275  62.551  -8.630  1.00  0.00      LA0  C
ATOM    467  CG2 VAL A  51      38.728  63.323 -10.482  1.00  0.00      LA0  C
ATOM    468  C   VAL A  51      41.391  64.155 -11.945  1.00  0.00      LA0  C
ATOM    469  O   VAL A  51      41.005  65.127 -12.587  1.00  0.00      LA0  O
ATOM    470  N   SER A  52      42.037  63.117 -12.472  1.00  0.00      LA0  N
ATOM    471  H   SER A  52      42.340  62.339 -11.917  1.00  0.00      LA0  H
ATOM    472  CA  SER A  52      42.317  63.140 -13.903  1.00  0.00      LA0  C
ATOM    473  CB  SER A  52      43.786  62.792 -14.162  1.00  0.00      LA0  C
ATOM    474  OG  SER A  52      44.577  63.116 -13.012  1.00  0.00      LA0  O
ATOM    475  HG  SER A  52      44.472  62.353 -12.431  1.00  0.00      LA0  H
ATOM    476  C   SER A  52      41.392  62.242 -14.704  1.00  0.00      LA0  C
ATOM    477  O   SER A  52      40.661  61.421 -14.163  1.00  0.00      LA0  O
ATOM    478  N   ALA A  53      41.456  62.426 -16.032  1.00  0.00      LA0  N
ATOM    479  H   ALA A  53      42.000  63.183 -16.397  1.00  0.00      LA0  H
ATOM    480  CA  ALA A  53      40.672  61.577 -16.926  1.00  0.00      LA0  C
ATOM    481  CB  ALA A  53      40.690  62.137 -18.350  1.00  0.00      LA0  C
ATOM    482  C   ALA A  53      41.154  60.138 -16.947  1.00  0.00      LA0  C
ATOM    483  O   ALA A  53      42.019  59.746 -17.723  1.00  0.00      LA0  O
ATOM    484  N   GLY A  54      40.557  59.368 -16.037  1.00  0.00      LA0  N
ATOM    485  H   GLY A  54      39.836  59.776 -15.469  1.00  0.00      LA0  H
ATOM    486  CA  GLY A  54      41.022  57.996 -15.880  1.00  0.00      LA0  C
ATOM    487  C   GLY A  54      41.313  57.607 -14.443  1.00  0.00      LA0  C
ATOM    488  O   GLY A  54      41.407  56.430 -14.117  1.00  0.00      LA0  O
ATOM    489  N   ASP A  55      41.428  58.642 -13.599  1.00  0.00      LA0  N
ATOM    490  H   ASP A  55      41.391  59.594 -13.898  1.00  0.00      LA0  H
ATOM    491  CA  ASP A  55      41.523  58.370 -12.164  1.00  0.00      LA0  C
ATOM    492  CB  ASP A  55      41.952  59.612 -11.365  1.00  0.00      LA0  C
ATOM    493  CG  ASP A  55      43.286  60.231 -11.773  1.00  0.00      LA0  C
ATOM    494  OD1 ASP A  55      43.864  59.867 -12.794  1.00  0.00      LA0  O
ATOM    495  OD2 ASP A  55      43.729  61.145 -11.083  1.00  0.00      LA0  O
ATOM    496  C   ASP A  55      40.157  57.944 -11.668  1.00  0.00      LA0  C
ATOM    497  O   ASP A  55      39.158  58.138 -12.358  1.00  0.00      LA0  O
ATOM    498  N   ASP A  56      40.135  57.360 -10.465  1.00  0.00      LA0  N
ATOM    499  H   ASP A  56      40.926  57.279  -9.858  1.00  0.00      LA0  H
ATOM    500  CA  ASP A  56      38.811  57.087  -9.922  1.00  0.00      LA0  C
ATOM    501  CB  ASP A  56      38.852  55.897  -8.946  1.00  0.00      LA0  C
ATOM    502  CG  ASP A  56      39.498  56.279  -7.625  1.00  0.00      LA0  C
ATOM    503  OD1 ASP A  56      40.721  56.400  -7.579  1.00  0.00      LA0  O
ATOM    504  OD2 ASP A  56      38.765  56.474  -6.657  1.00  0.00      LA0  O
ATOM    505  C   ASP A  56      38.194  58.339  -9.316  1.00  0.00      LA0  C
ATOM    506  O   ASP A  56      38.757  59.430  -9.358  1.00  0.00      LA0  O
ATOM    507  N   CYS A  57      36.995  58.138  -8.765  1.00  0.00      LA0  N
ATOM    508  H   CYS A  57      36.586  57.231  -8.864  1.00  0.00      LA0  H
ATOM    509  CA  CYS A  57      36.346  59.242  -8.071  1.00  0.00      LA0  C
ATOM    510  CB  CYS A  57      35.765  60.247  -9.070  1.00  0.00      LA0  C
ATOM    511  SG  CYS A  57      34.621  59.479 -10.242  1.00  0.00      LA0  S
ATOM    512  C   CYS A  57      35.277  58.788  -7.102  1.00  0.00      LA0  C
ATOM    513  O   CYS A  57      35.110  59.336  -6.020  1.00  0.00      LA0  O
ATOM    514  N   ALA A  58      34.526  57.772  -7.544  1.00  0.00      LA0  N
ATOM    515  H   ALA A  58      34.712  57.319  -8.419  1.00  0.00      LA0  H
ATOM    516  CA  ALA A  58      33.403  57.373  -6.704  1.00  0.00      LA0  C
ATOM    517  CB  ALA A  58      32.107  57.988  -7.232  1.00  0.00      LA0  C
ATOM    518  C   ALA A  58      33.267  55.871  -6.665  1.00  0.00      LA0  C
ATOM    519  O   ALA A  58      33.810  55.168  -7.508  1.00  0.00      LA0  O
ATOM    520  N   VAL A  59      32.526  55.398  -5.656  1.00  0.00      LA0  N
ATOM    521  H   VAL A  59      32.062  56.023  -5.023  1.00  0.00      LA0  H
ATOM    522  CA  VAL A  59      32.355  53.948  -5.580  1.00  0.00      LA0  C
ATOM    523  CB  VAL A  59      32.997  53.376  -4.302  1.00  0.00      LA0  C
ATOM    524  CG1 VAL A  59      32.937  51.847  -4.277  1.00  0.00      LA0  C
ATOM    525  CG2 VAL A  59      34.436  53.863  -4.108  1.00  0.00      LA0  C
ATOM    526  C   VAL A  59      30.884  53.585  -5.650  1.00  0.00      LA0  C
ATOM    527  O   VAL A  59      30.098  53.940  -4.783  1.00  0.00      LA0  O
ATOM    528  N   ALA A  60      30.529  52.872  -6.721  1.00  0.00      LA0  N
ATOM    529  H   ALA A  60      31.222  52.537  -7.361  1.00  0.00      LA0  H
ATOM    530  CA  ALA A  60      29.152  52.392  -6.754  1.00  0.00      LA0  C
ATOM    531  CB  ALA A  60      28.603  52.396  -8.180  1.00  0.00      LA0  C
ATOM    532  C   ALA A  60      29.064  50.992  -6.193  1.00  0.00      LA0  C
ATOM    533  O   ALA A  60      29.247  50.010  -6.902  1.00  0.00      LA0  O
ATOM    534  N   GLU A  61      28.817  50.956  -4.881  1.00  0.00      LA0  N
ATOM    535  H   GLU A  61      28.563  51.785  -4.379  1.00  0.00      LA0  H
ATOM    536  CA  GLU A  61      28.771  49.658  -4.219  1.00  0.00      LA0  C
ATOM    537  CB  GLU A  61      29.316  49.765  -2.802  1.00  0.00      LA0  C
ATOM    538  CG  GLU A  61      30.695  49.126  -2.656  1.00  0.00      LA0  C
ATOM    539  CD  GLU A  61      30.623  47.607  -2.642  1.00  0.00      LA0  C
ATOM    540  OE1 GLU A  61      31.053  47.029  -1.658  1.00  0.00      LA0  O
ATOM    541  OE2 GLU A  61      30.203  46.985  -3.615  1.00  0.00      LA0  O
ATOM    542  C   GLU A  61      27.404  49.021  -4.216  1.00  0.00      LA0  C
ATOM    543  O   GLU A  61      26.374  49.672  -4.058  1.00  0.00      LA0  O
ATOM    544  N   SER A  62      27.434  47.711  -4.443  1.00  0.00      LA0  N
ATOM    545  H   SER A  62      28.300  47.207  -4.374  1.00  0.00      LA0  H
ATOM    546  CA  SER A  62      26.159  47.072  -4.715  1.00  0.00      LA0  C
ATOM    547  CB  SER A  62      26.142  46.577  -6.163  1.00  0.00      LA0  C
ATOM    548  OG  SER A  62      26.934  45.389  -6.310  1.00  0.00      LA0  O
ATOM    549  HG  SER A  62      27.000  45.261  -7.257  1.00  0.00      LA0  H
ATOM    550  C   SER A  62      25.821  45.976  -3.728  1.00  0.00      LA0  C
ATOM    551  O   SER A  62      26.455  45.818  -2.694  1.00  0.00      LA0  O
ATOM    552  N   VAL A  63      24.821  45.174  -4.125  1.00  0.00      LA0  N
ATOM    553  H   VAL A  63      24.192  45.507  -4.830  1.00  0.00      LA0  H
ATOM    554  CA  VAL A  63      24.594  43.919  -3.413  1.00  0.00      LA0  C
ATOM    555  CB  VAL A  63      23.358  43.200  -3.975  1.00  0.00      LA0  C
ATOM    556  CG1 VAL A  63      22.084  43.965  -3.617  1.00  0.00      LA0  C
ATOM    557  CG2 VAL A  63      23.460  42.939  -5.483  1.00  0.00      LA0  C
ATOM    558  C   VAL A  63      25.784  42.965  -3.335  1.00  0.00      LA0  C
ATOM    559  O   VAL A  63      25.879  42.178  -2.403  1.00  0.00      LA0  O
ATOM    560  N   LYS A  64      26.672  43.043  -4.352  1.00  0.00      LA0  N
ATOM    561  H   LYS A  64      26.544  43.733  -5.067  1.00  0.00      LA0  H
ATOM    562  CA  LYS A  64      27.761  42.056  -4.359  1.00  0.00      LA0  C
ATOM    563  CB  LYS A  64      27.226  40.677  -4.810  1.00  0.00      LA0  C
ATOM    564  CG  LYS A  64      27.284  40.292  -6.296  1.00  0.00      LA0  C
ATOM    565  CD  LYS A  64      26.663  41.257  -7.309  1.00  0.00      LA0  C
ATOM    566  CE  LYS A  64      26.861  40.782  -8.753  1.00  0.00      LA0  C
ATOM    567  NZ  LYS A  64      28.291  40.624  -9.068  1.00  0.00      LA0  N
ATOM    568  HZ1 LYS A  64      28.426  40.155  -9.993  1.00  0.00      LA0  H
ATOM    569  HZ2 LYS A  64      28.728  41.565  -9.097  1.00  0.00      LA0  H
ATOM    570  HZ3 LYS A  64      28.748  40.056  -8.318  1.00  0.00      LA0  H
ATOM    571  C   LYS A  64      29.042  42.436  -5.100  1.00  0.00      LA0  C
ATOM    572  O   LYS A  64      29.977  41.652  -5.237  1.00  0.00      LA0  O
ATOM    573  N   ALA A  65      29.020  43.658  -5.650  1.00  0.00      LA0  N
ATOM    574  H   ALA A  65      28.298  44.320  -5.440  1.00  0.00      LA0  H
ATOM    575  CA  ALA A  65      30.111  44.059  -6.535  1.00  0.00      LA0  C
ATOM    576  CB  ALA A  65      30.092  43.298  -7.867  1.00  0.00      LA0  C
ATOM    577  C   ALA A  65      30.029  45.516  -6.901  1.00  0.00      LA0  C
ATOM    578  O   ALA A  65      29.256  45.903  -7.770  1.00  0.00      LA0  O
ATOM    579  N   ALA A  66      30.903  46.279  -6.242  1.00  0.00      LA0  N
ATOM    580  H   ALA A  66      31.216  45.998  -5.334  1.00  0.00      LA0  H
ATOM    581  CA  ALA A  66      31.159  47.633  -6.713  1.00  0.00      LA0  C
ATOM    582  CB  ALA A  66      32.244  48.307  -5.874  1.00  0.00      LA0  C
ATOM    583  C   ALA A  66      31.643  47.701  -8.140  1.00  0.00      LA0  C
ATOM    584  O   ALA A  66      32.313  46.807  -8.645  1.00  0.00      LA0  O
ATOM    585  N   SER A  67      31.328  48.851  -8.727  1.00  0.00      LA0  N
ATOM    586  H   SER A  67      30.667  49.461  -8.285  1.00  0.00      LA0  H
ATOM    587  CA  SER A  67      32.296  49.353  -9.686  1.00  0.00      LA0  C
ATOM    588  CB  SER A  67      31.615  49.804 -10.982  1.00  0.00      LA0  C
ATOM    589  OG  SER A  67      32.552  49.881 -12.061  1.00  0.00      LA0  O
ATOM    590  HG  SER A  67      33.059  50.690 -11.955  1.00  0.00      LA0  H
ATOM    591  C   SER A  67      32.958  50.524  -9.009  1.00  0.00      LA0  C
ATOM    592  O   SER A  67      32.324  51.250  -8.247  1.00  0.00      LA0  O
ATOM    593  N   ASP A  68      34.239  50.694  -9.322  1.00  0.00      LA0  N
ATOM    594  H   ASP A  68      34.743  50.107  -9.961  1.00  0.00      LA0  H
ATOM    595  CA  ASP A  68      34.740  52.052  -9.170  1.00  0.00      LA0  C
ATOM    596  CB  ASP A  68      36.280  52.085  -9.116  1.00  0.00      LA0  C
ATOM    597  CG  ASP A  68      36.938  51.139 -10.113  1.00  0.00      LA0  C
ATOM    598  OD1 ASP A  68      38.018  50.641  -9.823  1.00  0.00      LA0  O
ATOM    599  OD2 ASP A  68      36.377  50.880 -11.173  1.00  0.00      LA0  O
ATOM    600  C   ASP A  68      34.167  52.895 -10.295  1.00  0.00      LA0  C
ATOM    601  O   ASP A  68      33.611  52.388 -11.266  1.00  0.00      LA0  O
ATOM    602  N   ILE A  69      34.235  54.204 -10.076  1.00  0.00      LA0  N
ATOM    603  H   ILE A  69      34.664  54.556  -9.242  1.00  0.00      LA0  H
ATOM    604  CA  ILE A  69      33.696  55.117 -11.074  1.00  0.00      LA0  C
ATOM    605  CB  ILE A  69      32.472  55.856 -10.509  1.00  0.00      LA0  C
ATOM    606  CG2 ILE A  69      31.909  56.911 -11.469  1.00  0.00      LA0  C
ATOM    607  CG1 ILE A  69      31.404  54.853 -10.070  1.00  0.00      LA0  C
ATOM    608  CD1 ILE A  69      30.326  55.486  -9.199  1.00  0.00      LA0  C
ATOM    609  C   ILE A  69      34.810  56.072 -11.392  1.00  0.00      LA0  C
ATOM    610  O   ILE A  69      35.416  56.633 -10.484  1.00  0.00      LA0  O
ATOM    611  N   TYR A  70      35.080  56.183 -12.693  1.00  0.00      LA0  N
ATOM    612  H   TYR A  70      34.497  55.793 -13.409  1.00  0.00      LA0  H
ATOM    613  CA  TYR A  70      36.224  57.001 -13.058  1.00  0.00      LA0  C
ATOM    614  CB  TYR A  70      36.984  56.345 -14.218  1.00  0.00      LA0  C
ATOM    615  CG  TYR A  70      37.507  54.991 -13.789  1.00  0.00      LA0  C
ATOM    616  CD1 TYR A  70      38.746  54.917 -13.120  1.00  0.00      LA0  C
ATOM    617  CE1 TYR A  70      39.227  53.664 -12.709  1.00  0.00      LA0  C
ATOM    618  CD2 TYR A  70      36.741  53.839 -14.063  1.00  0.00      LA0  C
ATOM    619  CE2 TYR A  70      37.222  52.586 -13.653  1.00  0.00      LA0  C
ATOM    620  CZ  TYR A  70      38.458  52.514 -12.978  1.00  0.00      LA0  C
ATOM    621  OH  TYR A  70      38.931  51.284 -12.568  1.00  0.00      LA0  O
ATOM    622  HH  TYR A  70      38.348  50.971 -11.864  1.00  0.00      LA0  H
ATOM    623  C   TYR A  70      35.811  58.418 -13.378  1.00  0.00      LA0  C
ATOM    624  O   TYR A  70      34.633  58.755 -13.447  1.00  0.00      LA0  O
ATOM    625  N   ALA A  71      36.839  59.247 -13.578  1.00  0.00      LA0  N
ATOM    626  H   ALA A  71      37.776  58.923 -13.433  1.00  0.00      LA0  H
ATOM    627  CA  ALA A  71      36.550  60.562 -14.128  1.00  0.00      LA0  C
ATOM    628  CB  ALA A  71      37.428  61.621 -13.469  1.00  0.00      LA0  C
ATOM    629  C   ALA A  71      36.788  60.571 -15.625  1.00  0.00      LA0  C
ATOM    630  O   ALA A  71      37.908  60.432 -16.101  1.00  0.00      LA0  O
ATOM    631  N   PRO A  72      35.672  60.713 -16.377  1.00  0.00      LA0  N
ATOM    632  CD  PRO A  72      34.296  60.778 -15.904  1.00  0.00      LA0  C
ATOM    633  CA  PRO A  72      35.771  60.731 -17.841  1.00  0.00      LA0  C
ATOM    634  CB  PRO A  72      34.300  60.802 -18.271  1.00  0.00      LA0  C
ATOM    635  CG  PRO A  72      33.495  60.265 -17.091  1.00  0.00      LA0  C
ATOM    636  C   PRO A  72      36.622  61.865 -18.406  1.00  0.00      LA0  C
ATOM    637  O   PRO A  72      37.379  61.701 -19.353  1.00  0.00      LA0  O
ATOM    638  N   VAL A  73      36.437  63.035 -17.779  1.00  0.00      LA0  N
ATOM    639  H   VAL A  73      35.870  63.080 -16.959  1.00  0.00      LA0  H
ATOM    640  CA  VAL A  73      37.309  64.170 -18.073  1.00  0.00      LA0  C
ATOM    641  CB  VAL A  73      36.491  65.384 -18.540  1.00  0.00      LA0  C
ATOM    642  CG1 VAL A  73      35.916  65.153 -19.936  1.00  0.00      LA0  C
ATOM    643  CG2 VAL A  73      35.393  65.762 -17.543  1.00  0.00      LA0  C
ATOM    644  C   VAL A  73      38.065  64.487 -16.801  1.00  0.00      LA0  C
ATOM    645  O   VAL A  73      37.691  63.984 -15.745  1.00  0.00      LA0  O
ATOM    646  N   SER A  74      39.114  65.305 -16.921  1.00  0.00      LA0  N
ATOM    647  H   SER A  74      39.329  65.803 -17.767  1.00  0.00      LA0  H
ATOM    648  CA  SER A  74      39.751  65.673 -15.661  1.00  0.00      LA0  C
ATOM    649  CB  SER A  74      41.237  65.977 -15.867  1.00  0.00      LA0  C
ATOM    650  OG  SER A  74      41.806  65.056 -16.808  1.00  0.00      LA0  O
ATOM    651  HG  SER A  74      41.599  65.442 -17.663  1.00  0.00      LA0  H
ATOM    652  C   SER A  74      39.040  66.842 -15.010  1.00  0.00      LA0  C
ATOM    653  O   SER A  74      38.094  67.399 -15.557  1.00  0.00      LA0  O
ATOM    654  N   GLY A  75      39.532  67.205 -13.823  1.00  0.00      LA0  N
ATOM    655  H   GLY A  75      40.208  66.647 -13.341  1.00  0.00      LA0  H
ATOM    656  CA  GLY A  75      39.017  68.438 -13.258  1.00  0.00      LA0  C
ATOM    657  C   GLY A  75      38.485  68.289 -11.854  1.00  0.00      LA0  C
ATOM    658  O   GLY A  75      38.836  67.386 -11.101  1.00  0.00      LA0  O
ATOM    659  N   GLU A  76      37.646  69.275 -11.538  1.00  0.00      LA0  N
ATOM    660  H   GLU A  76      37.277  69.821 -12.292  1.00  0.00      LA0  H
ATOM    661  CA  GLU A  76      37.274  69.560 -10.159  1.00  0.00      LA0  C
ATOM    662  CB  GLU A  76      37.428  71.071 -10.004  1.00  0.00      LA0  C
ATOM    663  CG  GLU A  76      37.251  71.728  -8.635  1.00  0.00      LA0  C
ATOM    664  CD  GLU A  76      37.438  73.221  -8.849  1.00  0.00      LA0  C
ATOM    665  OE1 GLU A  76      38.556  73.658  -9.117  1.00  0.00      LA0  O
ATOM    666  OE2 GLU A  76      36.458  73.962  -8.852  1.00  0.00      LA0  O
ATOM    667  C   GLU A  76      35.864  69.086  -9.867  1.00  0.00      LA0  C
ATOM    668  O   GLU A  76      34.937  69.316 -10.636  1.00  0.00      LA0  O
ATOM    669  N   ILE A  77      35.724  68.398  -8.730  1.00  0.00      LA0  N
ATOM    670  H   ILE A  77      36.517  68.287  -8.130  1.00  0.00      LA0  H
ATOM    671  CA  ILE A  77      34.390  67.922  -8.370  1.00  0.00      LA0  C
ATOM    672  CB  ILE A  77      34.457  66.746  -7.380  1.00  0.00      LA0  C
ATOM    673  CG2 ILE A  77      33.071  66.120  -7.189  1.00  0.00      LA0  C
ATOM    674  CG1 ILE A  77      35.522  65.706  -7.751  1.00  0.00      LA0  C
ATOM    675  CD1 ILE A  77      35.289  64.999  -9.086  1.00  0.00      LA0  C
ATOM    676  C   ILE A  77      33.557  69.047  -7.785  1.00  0.00      LA0  C
ATOM    677  O   ILE A  77      33.642  69.358  -6.605  1.00  0.00      LA0  O
ATOM    678  N   VAL A  78      32.763  69.665  -8.662  1.00  0.00      LA0  N
ATOM    679  H   VAL A  78      32.669  69.297  -9.589  1.00  0.00      LA0  H
ATOM    680  CA  VAL A  78      32.032  70.828  -8.160  1.00  0.00      LA0  C
ATOM    681  CB  VAL A  78      31.826  71.882  -9.253  1.00  0.00      LA0  C
ATOM    682  CG1 VAL A  78      33.165  72.530  -9.597  1.00  0.00      LA0  C
ATOM    683  CG2 VAL A  78      31.100  71.333 -10.487  1.00  0.00      LA0  C
ATOM    684  C   VAL A  78      30.735  70.524  -7.435  1.00  0.00      LA0  C
ATOM    685  O   VAL A  78      30.247  71.312  -6.635  1.00  0.00      LA0  O
ATOM    686  N   ALA A  79      30.190  69.340  -7.740  1.00  0.00      LA0  N
ATOM    687  H   ALA A  79      30.600  68.727  -8.419  1.00  0.00      LA0  H
ATOM    688  CA  ALA A  79      28.976  68.959  -7.027  1.00  0.00      LA0  C
ATOM    689  CB  ALA A  79      27.727  69.465  -7.756  1.00  0.00      LA0  C
ATOM    690  C   ALA A  79      28.896  67.459  -6.942  1.00  0.00      LA0  C
ATOM    691  O   ALA A  79      29.483  66.762  -7.758  1.00  0.00      LA0  O
ATOM    692  N   VAL A  80      28.145  66.992  -5.943  1.00  0.00      LA0  N
ATOM    693  H   VAL A  80      27.660  67.603  -5.316  1.00  0.00      LA0  H
ATOM    694  CA  VAL A  80      27.825  65.569  -5.915  1.00  0.00      LA0  C
ATOM    695  CB  VAL A  80      28.498  64.850  -4.736  1.00  0.00      LA0  C
ATOM    696  CG1 VAL A  80      30.006  64.761  -4.950  1.00  0.00      LA0  C
ATOM    697  CG2 VAL A  80      28.141  65.471  -3.381  1.00  0.00      LA0  C
ATOM    698  C   VAL A  80      26.326  65.430  -5.831  1.00  0.00      LA0  C
ATOM    699  O   VAL A  80      25.633  66.406  -5.579  1.00  0.00      LA0  O
ATOM    700  N   ASN A  81      25.861  64.198  -6.037  1.00  0.00      LA0  N
ATOM    701  H   ASN A  81      26.473  63.446  -6.288  1.00  0.00      LA0  H
ATOM    702  CA  ASN A  81      24.467  63.943  -5.693  1.00  0.00      LA0  C
ATOM    703  CB  ASN A  81      23.876  62.921  -6.661  1.00  0.00      LA0  C
ATOM    704  CG  ASN A  81      22.391  62.702  -6.430  1.00  0.00      LA0  C
ATOM    705  OD1 ASN A  81      21.786  63.199  -5.492  1.00  0.00      LA0  O
ATOM    706  ND2 ASN A  81      21.824  61.931  -7.359  1.00  0.00      LA0  N
ATOM    707 HD21 ASN A  81      22.397  61.536  -8.079  1.00  0.00      LA0  H
ATOM    708 HD22 ASN A  81      20.846  61.722  -7.392  1.00  0.00      LA0  H
ATOM    709  C   ASN A  81      24.384  63.457  -4.264  1.00  0.00      LA0  C
ATOM    710  O   ASN A  81      24.501  62.269  -3.985  1.00  0.00      LA0  O
ATOM    711  N   ASP A  82      24.210  64.436  -3.371  1.00  0.00      LA0  N
ATOM    712  H   ASP A  82      24.016  65.378  -3.666  1.00  0.00      LA0  H
ATOM    713  CA  ASP A  82      24.134  64.144  -1.936  1.00  0.00      LA0  C
ATOM    714  CB  ASP A  82      23.867  65.439  -1.154  1.00  0.00      LA0  C
ATOM    715  CG  ASP A  82      22.703  66.196  -1.772  1.00  0.00      LA0  C
ATOM    716  OD1 ASP A  82      21.564  65.934  -1.400  1.00  0.00      LA0  O
ATOM    717  OD2 ASP A  82      22.944  67.010  -2.659  1.00  0.00      LA0  O
ATOM    718  C   ASP A  82      23.137  63.053  -1.573  1.00  0.00      LA0  C
ATOM    719  O   ASP A  82      23.430  62.129  -0.817  1.00  0.00      LA0  O
ATOM    720  N   ALA A  83      21.970  63.159  -2.228  1.00  0.00      LA0  N
ATOM    721  H   ALA A  83      21.792  64.052  -2.650  1.00  0.00      LA0  H
ATOM    722  CA  ALA A  83      20.912  62.161  -2.076  1.00  0.00      LA0  C
ATOM    723  CB  ALA A  83      19.753  62.455  -3.029  1.00  0.00      LA0  C
ATOM    724  C   ALA A  83      21.314  60.703  -2.243  1.00  0.00      LA0  C
ATOM    725  O   ALA A  83      20.699  59.813  -1.674  1.00  0.00      LA0  O
ATOM    726  N   LEU A  84      22.391  60.468  -3.014  1.00  0.00      LA0  N
ATOM    727  H   LEU A  84      22.897  61.231  -3.420  1.00  0.00      LA0  H
ATOM    728  CA  LEU A  84      22.838  59.077  -3.156  1.00  0.00      LA0  C
ATOM    729  CB  LEU A  84      23.896  58.933  -4.247  1.00  0.00      LA0  C
ATOM    730  CG  LEU A  84      23.374  59.220  -5.652  1.00  0.00      LA0  C
ATOM    731  CD1 LEU A  84      24.478  59.028  -6.686  1.00  0.00      LA0  C
ATOM    732  CD2 LEU A  84      22.127  58.404  -5.995  1.00  0.00      LA0  C
ATOM    733  C   LEU A  84      23.332  58.382  -1.896  1.00  0.00      LA0  C
ATOM    734  O   LEU A  84      23.540  57.174  -1.877  1.00  0.00      LA0  O
ATOM    735  N   SER A  85      23.497  59.189  -0.840  1.00  0.00      LA0  N
ATOM    736  H   SER A  85      23.368  60.176  -0.925  1.00  0.00      LA0  H
ATOM    737  CA  SER A  85      23.760  58.585   0.460  1.00  0.00      LA0  C
ATOM    738  CB  SER A  85      24.249  59.665   1.430  1.00  0.00      LA0  C
ATOM    739  OG  SER A  85      25.158  60.545   0.751  1.00  0.00      LA0  O
ATOM    740  HG  SER A  85      24.613  61.208   0.331  1.00  0.00      LA0  H
ATOM    741  C   SER A  85      22.551  57.845   1.018  1.00  0.00      LA0  C
ATOM    742  O   SER A  85      22.565  56.644   1.255  1.00  0.00      LA0  O
ATOM    743  N   ASP A  86      21.485  58.638   1.185  1.00  0.00      LA0  N
ATOM    744  H   ASP A  86      21.537  59.631   1.066  1.00  0.00      LA0  H
ATOM    745  CA  ASP A  86      20.271  58.121   1.816  1.00  0.00      LA0  C
ATOM    746  CB  ASP A  86      19.477  59.276   2.438  1.00  0.00      LA0  C
ATOM    747  CG  ASP A  86      20.358  60.101   3.363  1.00  0.00      LA0  C
ATOM    748  OD1 ASP A  86      21.163  60.889   2.863  1.00  0.00      LA0  O
ATOM    749  OD2 ASP A  86      20.238  59.955   4.577  1.00  0.00      LA0  O
ATOM    750  C   ASP A  86      19.384  57.319   0.881  1.00  0.00      LA0  C
ATOM    751  O   ASP A  86      18.547  56.517   1.284  1.00  0.00      LA0  O
ATOM    752  N   SER A  87      19.604  57.568  -0.413  1.00  0.00      LA0  N
ATOM    753  H   SER A  87      20.207  58.317  -0.678  1.00  0.00      LA0  H
ATOM    754  CA  SER A  87      18.869  56.818  -1.427  1.00  0.00      LA0  C
ATOM    755  CB  SER A  87      17.596  57.588  -1.790  1.00  0.00      LA0  C
ATOM    756  OG  SER A  87      16.911  57.950  -0.578  1.00  0.00      LA0  O
ATOM    757  HG  SER A  87      17.100  57.238   0.031  1.00  0.00      LA0  H
ATOM    758  C   SER A  87      19.724  56.471  -2.643  1.00  0.00      LA0  C
ATOM    759  O   SER A  87      19.720  57.122  -3.683  1.00  0.00      LA0  O
ATOM    760  N   PRO A  88      20.537  55.402  -2.458  1.00  0.00      LA0  N
ATOM    761  CD  PRO A  88      20.664  54.587  -1.251  1.00  0.00      LA0  C
ATOM    762  CA  PRO A  88      21.458  55.001  -3.528  1.00  0.00      LA0  C
ATOM    763  CB  PRO A  88      22.434  54.093  -2.777  1.00  0.00      LA0  C
ATOM    764  CG  PRO A  88      21.612  53.468  -1.650  1.00  0.00      LA0  C
ATOM    765  C   PRO A  88      20.791  54.335  -4.729  1.00  0.00      LA0  C
ATOM    766  O   PRO A  88      21.292  54.377  -5.850  1.00  0.00      LA0  O
ATOM    767  N   GLU A  89      19.633  53.717  -4.457  1.00  0.00      LA0  N
ATOM    768  H   GLU A  89      19.201  53.827  -3.557  1.00  0.00      LA0  H
ATOM    769  CA  GLU A  89      18.893  52.985  -5.486  1.00  0.00      LA0  C
ATOM    770  CB  GLU A  89      17.707  52.234  -4.856  1.00  0.00      LA0  C
ATOM    771  CG  GLU A  89      16.495  53.082  -4.426  1.00  0.00      LA0  C
ATOM    772  CD  GLU A  89      16.937  54.242  -3.556  1.00  0.00      LA0  C
ATOM    773  OE1 GLU A  89      17.416  54.012  -2.449  1.00  0.00      LA0  O
ATOM    774  OE2 GLU A  89      16.883  55.372  -4.025  1.00  0.00      LA0  O
ATOM    775  C   GLU A  89      18.472  53.808  -6.695  1.00  0.00      LA0  C
ATOM    776  O   GLU A  89      18.269  53.282  -7.784  1.00  0.00      LA0  O
ATOM    777  N   LEU A  90      18.442  55.138  -6.484  1.00  0.00      LA0  N
ATOM    778  H   LEU A  90      18.351  55.440  -5.530  1.00  0.00      LA0  H
ATOM    779  CA  LEU A  90      18.306  56.077  -7.603  1.00  0.00      LA0  C
ATOM    780  CB  LEU A  90      18.553  57.513  -7.143  1.00  0.00      LA0  C
ATOM    781  CG  LEU A  90      17.513  58.055  -6.164  1.00  0.00      LA0  C
ATOM    782  CD1 LEU A  90      17.917  59.430  -5.629  1.00  0.00      LA0  C
ATOM    783  CD2 LEU A  90      16.106  58.064  -6.767  1.00  0.00      LA0  C
ATOM    784  C   LEU A  90      19.176  55.792  -8.820  1.00  0.00      LA0  C
ATOM    785  O   LEU A  90      18.805  56.043  -9.960  1.00  0.00      LA0  O
ATOM    786  N   VAL A  91      20.367  55.237  -8.542  1.00  0.00      LA0  N
ATOM    787  H   VAL A  91      20.615  55.038  -7.591  1.00  0.00      LA0  H
ATOM    788  CA  VAL A  91      21.217  54.845  -9.668  1.00  0.00      LA0  C
ATOM    789  CB  VAL A  91      22.624  54.485  -9.170  1.00  0.00      LA0  C
ATOM    790  CG1 VAL A  91      23.565  54.083 -10.306  1.00  0.00      LA0  C
ATOM    791  CG2 VAL A  91      23.223  55.650  -8.385  1.00  0.00      LA0  C
ATOM    792  C   VAL A  91      20.622  53.732 -10.525  1.00  0.00      LA0  C
ATOM    793  O   VAL A  91      20.709  53.736 -11.745  1.00  0.00      LA0  O
ATOM    794  N   ASN A  92      20.001  52.773  -9.832  1.00  0.00      LA0  N
ATOM    795  H   ASN A  92      19.884  52.841  -8.841  1.00  0.00      LA0  H
ATOM    796  CA  ASN A  92      19.403  51.673 -10.589  1.00  0.00      LA0  C
ATOM    797  CB  ASN A  92      19.257  50.396  -9.756  1.00  0.00      LA0  C
ATOM    798  CG  ASN A  92      20.596  49.973  -9.193  1.00  0.00      LA0  C
ATOM    799  OD1 ASN A  92      21.048  50.498  -8.185  1.00  0.00      LA0  O
ATOM    800  ND2 ASN A  92      21.209  48.992  -9.858  1.00  0.00      LA0  N
ATOM    801 HD21 ASN A  92      20.852  48.665 -10.737  1.00  0.00      LA0  H
ATOM    802 HD22 ASN A  92      22.047  48.572  -9.504  1.00  0.00      LA0  H
ATOM    803  C   ASN A  92      18.072  52.011 -11.228  1.00  0.00      LA0  C
ATOM    804  O   ASN A  92      17.679  51.422 -12.226  1.00  0.00      LA0  O
ATOM    805  N   SER A  93      17.384  52.991 -10.622  1.00  0.00      LA0  N
ATOM    806  H   SER A  93      17.686  53.430  -9.772  1.00  0.00      LA0  H
ATOM    807  CA  SER A  93      16.147  53.427 -11.265  1.00  0.00      LA0  C
ATOM    808  CB  SER A  93      15.252  54.112 -10.232  1.00  0.00      LA0  C
ATOM    809  OG  SER A  93      16.028  55.042  -9.468  1.00  0.00      LA0  O
ATOM    810  HG  SER A  93      15.729  55.918  -9.702  1.00  0.00      LA0  H
ATOM    811  C   SER A  93      16.374  54.331 -12.464  1.00  0.00      LA0  C
ATOM    812  O   SER A  93      15.764  54.198 -13.517  1.00  0.00      LA0  O
ATOM    813  N   GLU A  94      17.285  55.284 -12.232  1.00  0.00      LA0  N
ATOM    814  H   GLU A  94      17.716  55.341 -11.331  1.00  0.00      LA0  H
ATOM    815  CA  GLU A  94      17.545  56.293 -13.252  1.00  0.00      LA0  C
ATOM    816  CB  GLU A  94      16.865  57.611 -12.910  1.00  0.00      LA0  C
ATOM    817  CG  GLU A  94      15.365  57.650 -12.662  1.00  0.00      LA0  C
ATOM    818  CD  GLU A  94      15.085  59.024 -12.100  1.00  0.00      LA0  C
ATOM    819  OE1 GLU A  94      15.109  59.991 -12.860  1.00  0.00      LA0  O
ATOM    820  OE2 GLU A  94      14.907  59.133 -10.890  1.00  0.00      LA0  O
ATOM    821  C   GLU A  94      19.018  56.632 -13.381  1.00  0.00      LA0  C
ATOM    822  O   GLU A  94      19.456  57.708 -12.982  1.00  0.00      LA0  O
ATOM    823  N   PRO A  95      19.800  55.728 -14.008  1.00  0.00      LA0  N
ATOM    824  CD  PRO A  95      19.407  54.482 -14.660  1.00  0.00      LA0  C
ATOM    825  CA  PRO A  95      21.243  55.996 -14.085  1.00  0.00      LA0  C
ATOM    826  CB  PRO A  95      21.780  54.722 -14.740  1.00  0.00      LA0  C
ATOM    827  CG  PRO A  95      20.609  54.154 -15.532  1.00  0.00      LA0  C
ATOM    828  C   PRO A  95      21.594  57.275 -14.837  1.00  0.00      LA0  C
ATOM    829  O   PRO A  95      22.618  57.903 -14.612  1.00  0.00      LA0  O
ATOM    830  N   TYR A  96      20.678  57.646 -15.748  1.00  0.00      LA0  N
ATOM    831  H   TYR A  96      19.863  57.085 -15.881  1.00  0.00      LA0  H
ATOM    832  CA  TYR A  96      20.921  58.845 -16.545  1.00  0.00      LA0  C
ATOM    833  CB  TYR A  96      20.428  58.613 -17.976  1.00  0.00      LA0  C
ATOM    834  CG  TYR A  96      21.088  57.387 -18.567  1.00  0.00      LA0  C
ATOM    835  CD1 TYR A  96      22.472  57.419 -18.821  1.00  0.00      LA0  C
ATOM    836  CE1 TYR A  96      23.094  56.295 -19.382  1.00  0.00      LA0  C
ATOM    837  CD2 TYR A  96      20.308  56.248 -18.854  1.00  0.00      LA0  C
ATOM    838  CE2 TYR A  96      20.931  55.122 -19.421  1.00  0.00      LA0  C
ATOM    839  CZ  TYR A  96      22.316  55.163 -19.678  1.00  0.00      LA0  C
ATOM    840  OH  TYR A  96      22.943  54.063 -20.230  1.00  0.00      LA0  O
ATOM    841  HH  TYR A  96      22.413  53.769 -20.973  1.00  0.00      LA0  H
ATOM    842  C   TYR A  96      20.354  60.145 -15.989  1.00  0.00      LA0  C
ATOM    843  O   TYR A  96      20.577  61.225 -16.539  1.00  0.00      LA0  O
ATOM    844  N   ALA A  97      19.582  59.994 -14.900  1.00  0.00      LA0  N
ATOM    845  H   ALA A  97      19.514  59.120 -14.417  1.00  0.00      LA0  H
ATOM    846  CA  ALA A  97      18.875  61.162 -14.382  1.00  0.00      LA0  C
ATOM    847  CB  ALA A  97      17.428  61.186 -14.887  1.00  0.00      LA0  C
ATOM    848  C   ALA A  97      18.970  61.275 -12.867  1.00  0.00      LA0  C
ATOM    849  O   ALA A  97      19.971  61.774 -12.371  1.00  0.00      LA0  O
ATOM    850  N   GLY A  98      17.945  60.791 -12.138  1.00  0.00      LA0  N
ATOM    851  H   GLY A  98      17.096  60.420 -12.531  1.00  0.00      LA0  H
ATOM    852  CA  GLY A  98      17.987  60.899 -10.675  1.00  0.00      LA0  C
ATOM    853  C   GLY A  98      19.236  60.336 -10.012  1.00  0.00      LA0  C
ATOM    854  O   GLY A  98      19.790  60.893  -9.071  1.00  0.00      LA0  O
ATOM    855  N   GLY A  99      19.689  59.212 -10.580  1.00  0.00      LA0  N
ATOM    856  H   GLY A  99      19.205  58.801 -11.353  1.00  0.00      LA0  H
ATOM    857  CA  GLY A  99      20.939  58.642 -10.089  1.00  0.00      LA0  C
ATOM    858  C   GLY A  99      22.200  59.144 -10.766  1.00  0.00      LA0  C
ATOM    859  O   GLY A  99      23.170  58.413 -10.942  1.00  0.00      LA0  O
ATOM    860  N   TRP A 100      22.173  60.442 -11.113  1.00  0.00      LA0  N
ATOM    861  H   TRP A 100      21.341  60.984 -10.995  1.00  0.00      LA0  H
ATOM    862  CA  TRP A 100      23.443  61.072 -11.466  1.00  0.00      LA0  C
ATOM    863  CB  TRP A 100      23.219  62.490 -12.016  1.00  0.00      LA0  C
ATOM    864  CG  TRP A 100      22.784  63.477 -10.948  1.00  0.00      LA0  C
ATOM    865  CD2 TRP A 100      23.587  64.484 -10.293  1.00  0.00      LA0  C
ATOM    866  CE2 TRP A 100      22.737  65.174  -9.365  1.00  0.00      LA0  C
ATOM    867  CE3 TRP A 100      24.943  64.859 -10.411  1.00  0.00      LA0  C
ATOM    868  CD1 TRP A 100      21.506  63.611 -10.382  1.00  0.00      LA0  C
ATOM    869  NE1 TRP A 100      21.473  64.602  -9.452  1.00  0.00      LA0  N
ATOM    870  HE1 TRP A 100      20.690  64.854  -8.918  1.00  0.00      LA0  H
ATOM    871  CZ2 TRP A 100      23.258  66.223  -8.577  1.00  0.00      LA0  C
ATOM    872  CZ3 TRP A 100      25.452  65.909  -9.617  1.00  0.00      LA0  C
ATOM    873  CH2 TRP A 100      24.615  66.588  -8.707  1.00  0.00      LA0  C
ATOM    874  C   TRP A 100      24.374  61.074 -10.269  1.00  0.00      LA0  C
ATOM    875  O   TRP A 100      23.919  61.091  -9.135  1.00  0.00      LA0  O
ATOM    876  N   ILE A 101      25.676  61.018 -10.547  1.00  0.00      LA0  N
ATOM    877  H   ILE A 101      26.016  61.075 -11.486  1.00  0.00      LA0  H
ATOM    878  CA  ILE A 101      26.551  60.837  -9.394  1.00  0.00      LA0  C
ATOM    879  CB  ILE A 101      27.493  59.647  -9.635  1.00  0.00      LA0  C
ATOM    880  CG2 ILE A 101      28.450  59.388  -8.465  1.00  0.00      LA0  C
ATOM    881  CG1 ILE A 101      26.634  58.411  -9.937  1.00  0.00      LA0  C
ATOM    882  CD1 ILE A 101      27.415  57.184 -10.390  1.00  0.00      LA0  C
ATOM    883  C   ILE A 101      27.265  62.104  -8.963  1.00  0.00      LA0  C
ATOM    884  O   ILE A 101      27.246  62.482  -7.797  1.00  0.00      LA0  O
ATOM    885  N   PHE A 102      27.878  62.767  -9.955  1.00  0.00      LA0  N
ATOM    886  H   PHE A 102      27.852  62.446 -10.905  1.00  0.00      LA0  H
ATOM    887  CA  PHE A 102      28.528  64.030  -9.610  1.00  0.00      LA0  C
ATOM    888  CB  PHE A 102      29.875  63.815  -8.890  1.00  0.00      LA0  C
ATOM    889  CG  PHE A 102      30.934  63.168  -9.751  1.00  0.00      LA0  C
ATOM    890  CD1 PHE A 102      30.971  61.763  -9.872  1.00  0.00      LA0  C
ATOM    891  CD2 PHE A 102      31.890  63.984 -10.392  1.00  0.00      LA0  C
ATOM    892  CE1 PHE A 102      31.997  61.162 -10.622  1.00  0.00      LA0  C
ATOM    893  CE2 PHE A 102      32.919  63.384 -11.142  1.00  0.00      LA0  C
ATOM    894  CZ  PHE A 102      32.970  61.979 -11.237  1.00  0.00      LA0  C
ATOM    895  C   PHE A 102      28.652  64.952 -10.802  1.00  0.00      LA0  C
ATOM    896  O   PHE A 102      28.373  64.563 -11.927  1.00  0.00      LA0  O
ATOM    897  N   LYS A 103      29.078  66.183 -10.514  1.00  0.00      LA0  N
ATOM    898  H   LYS A 103      29.307  66.429  -9.574  1.00  0.00      LA0  H
ATOM    899  CA  LYS A 103      29.387  67.101 -11.602  1.00  0.00      LA0  C
ATOM    900  CB  LYS A 103      28.506  68.343 -11.546  1.00  0.00      LA0  C
ATOM    901  CG  LYS A 103      27.124  68.128 -12.156  1.00  0.00      LA0  C
ATOM    902  CD  LYS A 103      26.244  69.366 -11.998  1.00  0.00      LA0  C
ATOM    903  CE  LYS A 103      24.897  69.233 -12.706  1.00  0.00      LA0  C
ATOM    904  NZ  LYS A 103      25.086  69.250 -14.160  1.00  0.00      LA0  N
ATOM    905  HZ1 LYS A 103      24.156  69.157 -14.619  1.00  0.00      LA0  H
ATOM    906  HZ2 LYS A 103      25.464  70.173 -14.479  1.00  0.00      LA0  H
ATOM    907  HZ3 LYS A 103      25.681  68.469 -14.501  1.00  0.00      LA0  H
ATOM    908  C   LYS A 103      30.835  67.511 -11.532  1.00  0.00      LA0  C
ATOM    909  O   LYS A 103      31.331  67.972 -10.508  1.00  0.00      LA0  O
ATOM    910  N   ILE A 104      31.487  67.308 -12.675  1.00  0.00      LA0  N
ATOM    911  H   ILE A 104      31.011  66.934 -13.472  1.00  0.00      LA0  H
ATOM    912  CA  ILE A 104      32.879  67.711 -12.754  1.00  0.00      LA0  C
ATOM    913  CB  ILE A 104      33.758  66.489 -13.086  1.00  0.00      LA0  C
ATOM    914  CG2 ILE A 104      33.377  65.840 -14.418  1.00  0.00      LA0  C
ATOM    915  CG1 ILE A 104      35.253  66.794 -12.981  1.00  0.00      LA0  C
ATOM    916  CD1 ILE A 104      36.116  65.534 -13.071  1.00  0.00      LA0  C
ATOM    917  C   ILE A 104      33.070  68.882 -13.705  1.00  0.00      LA0  C
ATOM    918  O   ILE A 104      32.625  68.909 -14.847  1.00  0.00      LA0  O
ATOM    919  N   LYS A 105      33.747  69.882 -13.149  1.00  0.00      LA0  N
ATOM    920  H   LYS A 105      34.075  69.760 -12.213  1.00  0.00      LA0  H
ATOM    921  CA  LYS A 105      34.279  70.963 -13.966  1.00  0.00      LA0  C
ATOM    922  CB  LYS A 105      34.594  72.100 -13.001  1.00  0.00      LA0  C
ATOM    923  CG  LYS A 105      35.488  73.260 -13.437  1.00  0.00      LA0  C
ATOM    924  CD  LYS A 105      35.916  73.940 -12.140  1.00  0.00      LA0  C
ATOM    925  CE  LYS A 105      36.990  75.020 -12.224  1.00  0.00      LA0  C
ATOM    926  NZ  LYS A 105      37.476  75.243 -10.857  1.00  0.00      LA0  N
ATOM    927  HZ1 LYS A 105      37.963  76.139 -10.699  1.00  0.00      LA0  H
ATOM    928  HZ2 LYS A 105      36.718  75.121 -10.148  1.00  0.00      LA0  H
ATOM    929  HZ3 LYS A 105      38.116  74.469 -10.571  1.00  0.00      LA0  H
ATOM    930  C   LYS A 105      35.518  70.442 -14.664  1.00  0.00      LA0  C
ATOM    931  O   LYS A 105      36.533  70.196 -14.026  1.00  0.00      LA0  O
ATOM    932  N   ALA A 106      35.361  70.253 -15.981  1.00  0.00      LA0  N
ATOM    933  H   ALA A 106      34.502  70.493 -16.423  1.00  0.00      LA0  H
ATOM    934  CA  ALA A 106      36.486  69.722 -16.746  1.00  0.00      LA0  C
ATOM    935  CB  ALA A 106      36.074  69.453 -18.194  1.00  0.00      LA0  C
ATOM    936  C   ALA A 106      37.678  70.654 -16.766  1.00  0.00      LA0  C
ATOM    937  O   ALA A 106      37.563  71.841 -16.475  1.00  0.00      LA0  O
ATOM    938  N   SER A 107      38.813  70.068 -17.154  1.00  0.00      LA0  N
ATOM    939  H   SER A 107      38.847  69.082 -17.333  1.00  0.00      LA0  H
ATOM    940  CA  SER A 107      39.965  70.912 -17.455  1.00  0.00      LA0  C
ATOM    941  CB  SER A 107      41.236  70.068 -17.550  1.00  0.00      LA0  C
ATOM    942  OG  SER A 107      41.016  68.792 -16.942  1.00  0.00      LA0  O
ATOM    943  HG  SER A 107      40.716  68.218 -17.658  1.00  0.00      LA0  H
ATOM    944  C   SER A 107      39.776  71.696 -18.740  1.00  0.00      LA0  C
ATOM    945  O   SER A 107      40.014  72.896 -18.812  1.00  0.00      LA0  O
ATOM    946  N   ASP A 108      39.314  70.939 -19.746  1.00  0.00      LA0  N
ATOM    947  H   ASP A 108      39.155  69.952 -19.632  1.00  0.00      LA0  H
ATOM    948  CA  ASP A 108      39.065  71.543 -21.050  1.00  0.00      LA0  C
ATOM    949  CB  ASP A 108      40.339  71.446 -21.912  1.00  0.00      LA0  C
ATOM    950  CG  ASP A 108      40.291  72.201 -23.243  1.00  0.00      LA0  C
ATOM    951  OD1 ASP A 108      39.233  72.636 -23.686  1.00  0.00      LA0  O
ATOM    952  OD2 ASP A 108      41.332  72.309 -23.881  1.00  0.00      LA0  O
ATOM    953  C   ASP A 108      37.895  70.821 -21.683  1.00  0.00      LA0  C
ATOM    954  O   ASP A 108      37.705  69.622 -21.514  1.00  0.00      LA0  O
ATOM    955  N   GLU A 109      37.106  71.595 -22.432  1.00  0.00      LA0  N
ATOM    956  H   GLU A 109      37.457  72.515 -22.617  1.00  0.00      LA0  H
ATOM    957  CA  GLU A 109      36.046  70.984 -23.233  1.00  0.00      LA0  C
ATOM    958  CB  GLU A 109      35.299  72.077 -24.005  1.00  0.00      LA0  C
ATOM    959  CG  GLU A 109      34.821  73.261 -23.148  1.00  0.00      LA0  C
ATOM    960  CD  GLU A 109      33.506  72.966 -22.450  1.00  0.00      LA0  C
ATOM    961  OE1 GLU A 109      32.469  73.399 -22.940  1.00  0.00      LA0  O
ATOM    962  OE2 GLU A 109      33.489  72.330 -21.399  1.00  0.00      LA0  O
ATOM    963  C   GLU A 109      36.577  69.916 -24.189  1.00  0.00      LA0  C
ATOM    964  O   GLU A 109      35.937  68.907 -24.466  1.00  0.00      LA0  O
ATOM    965  N   SER A 110      37.813  70.161 -24.663  1.00  0.00      LA0  N
ATOM    966  H   SER A 110      38.316  70.980 -24.371  1.00  0.00      LA0  H
ATOM    967  CA  SER A 110      38.428  69.214 -25.594  1.00  0.00      LA0  C
ATOM    968  CB  SER A 110      39.771  69.755 -26.091  1.00  0.00      LA0  C
ATOM    969  OG  SER A 110      40.720  69.774 -25.022  1.00  0.00      LA0  O
ATOM    970  HG  SER A 110      40.832  70.691 -24.754  1.00  0.00      LA0  H
ATOM    971  C   SER A 110      38.570  67.782 -25.089  1.00  0.00      LA0  C
ATOM    972  O   SER A 110      38.569  66.823 -25.856  1.00  0.00      LA0  O
ATOM    973  N   GLU A 111      38.643  67.664 -23.747  1.00  0.00      LA0  N
ATOM    974  H   GLU A 111      38.643  68.485 -23.172  1.00  0.00      LA0  H
ATOM    975  CA  GLU A 111      38.766  66.333 -23.144  1.00  0.00      LA0  C
ATOM    976  CB  GLU A 111      38.857  66.419 -21.620  1.00  0.00      LA0  C
ATOM    977  CG  GLU A 111      40.007  67.273 -21.082  1.00  0.00      LA0  C
ATOM    978  CD  GLU A 111      40.008  67.228 -19.566  1.00  0.00      LA0  C
ATOM    979  OE1 GLU A 111      39.140  67.820 -18.935  1.00  0.00      LA0  O
ATOM    980  OE2 GLU A 111      40.892  66.610 -18.990  1.00  0.00      LA0  O
ATOM    981  C   GLU A 111      37.683  65.336 -23.543  1.00  0.00      LA0  C
ATOM    982  O   GLU A 111      37.871  64.124 -23.497  1.00  0.00      LA0  O
ATOM    983  N   LEU A 112      36.544  65.897 -23.995  1.00  0.00      LA0  N
ATOM    984  H   LEU A 112      36.453  66.896 -23.984  1.00  0.00      LA0  H
ATOM    985  CA  LEU A 112      35.476  65.068 -24.558  1.00  0.00      LA0  C
ATOM    986  CB  LEU A 112      34.342  65.939 -25.096  1.00  0.00      LA0  C
ATOM    987  CG  LEU A 112      33.574  66.691 -24.011  1.00  0.00      LA0  C
ATOM    988  CD1 LEU A 112      32.571  67.675 -24.614  1.00  0.00      LA0  C
ATOM    989  CD2 LEU A 112      32.909  65.733 -23.025  1.00  0.00      LA0  C
ATOM    990  C   LEU A 112      35.876  64.062 -25.629  1.00  0.00      LA0  C
ATOM    991  O   LEU A 112      35.247  63.016 -25.784  1.00  0.00      LA0  O
ATOM    992  N   GLU A 113      36.952  64.382 -26.362  1.00  0.00      LA0  N
ATOM    993  H   GLU A 113      37.460  65.236 -26.237  1.00  0.00      LA0  H
ATOM    994  CA  GLU A 113      37.293  63.401 -27.391  1.00  0.00      LA0  C
ATOM    995  CB  GLU A 113      37.707  64.071 -28.704  1.00  0.00      LA0  C
ATOM    996  CG  GLU A 113      36.609  65.002 -29.250  1.00  0.00      LA0  C
ATOM    997  CD  GLU A 113      35.242  64.333 -29.172  1.00  0.00      LA0  C
ATOM    998  OE1 GLU A 113      35.005  63.328 -29.838  1.00  0.00      LA0  O
ATOM    999  OE2 GLU A 113      34.415  64.769 -28.377  1.00  0.00      LA0  O
ATOM   1000  C   GLU A 113      38.188  62.252 -26.972  1.00  0.00      LA0  C
ATOM   1001  O   GLU A 113      38.609  61.415 -27.758  1.00  0.00      LA0  O
ATOM   1002  N   SER A 114      38.379  62.191 -25.650  1.00  0.00      LA0  N
ATOM   1003  H   SER A 114      38.147  62.956 -25.051  1.00  0.00      LA0  H
ATOM   1004  CA  SER A 114      38.827  60.925 -25.079  1.00  0.00      LA0  C
ATOM   1005  CB  SER A 114      39.468  61.188 -23.715  1.00  0.00      LA0  C
ATOM   1006  OG  SER A 114      40.121  62.464 -23.727  1.00  0.00      LA0  O
ATOM   1007  HG  SER A 114      39.483  63.091 -23.395  1.00  0.00      LA0  H
ATOM   1008  C   SER A 114      37.706  59.896 -24.934  1.00  0.00      LA0  C
ATOM   1009  O   SER A 114      37.911  58.754 -24.538  1.00  0.00      LA0  O
ATOM   1010  N   LEU A 115      36.484  60.381 -25.218  1.00  0.00      LA0  N
ATOM   1011  H   LEU A 115      36.344  61.277 -25.637  1.00  0.00      LA0  H
ATOM   1012  CA  LEU A 115      35.311  59.624 -24.806  1.00  0.00      LA0  C
ATOM   1013  CB  LEU A 115      34.540  60.439 -23.772  1.00  0.00      LA0  C
ATOM   1014  CG  LEU A 115      35.397  60.849 -22.578  1.00  0.00      LA0  C
ATOM   1015  CD1 LEU A 115      34.757  62.004 -21.820  1.00  0.00      LA0  C
ATOM   1016  CD2 LEU A 115      35.752  59.660 -21.685  1.00  0.00      LA0  C
ATOM   1017  C   LEU A 115      34.406  59.265 -25.964  1.00  0.00      LA0  C
ATOM   1018  O   LEU A 115      34.314  59.970 -26.968  1.00  0.00      LA0  O
ATOM   1019  N   LEU A 116      33.741  58.121 -25.760  1.00  0.00      LA0  N
ATOM   1020  H   LEU A 116      33.759  57.731 -24.838  1.00  0.00      LA0  H
ATOM   1021  CA  LEU A 116      32.839  57.570 -26.770  1.00  0.00      LA0  C
ATOM   1022  CB  LEU A 116      32.359  56.173 -26.352  1.00  0.00      LA0  C
ATOM   1023  CG  LEU A 116      33.318  54.993 -26.566  1.00  0.00      LA0  C
ATOM   1024  CD1 LEU A 116      34.614  55.069 -25.759  1.00  0.00      LA0  C
ATOM   1025  CD2 LEU A 116      32.599  53.672 -26.296  1.00  0.00      LA0  C
ATOM   1026  C   LEU A 116      31.628  58.458 -26.954  1.00  0.00      LA0  C
ATOM   1027  O   LEU A 116      31.223  59.165 -26.039  1.00  0.00      LA0  O
ATOM   1028  N   ASP A 117      31.072  58.401 -28.162  1.00  0.00      LA0  N
ATOM   1029  H   ASP A 117      31.406  57.833 -28.917  1.00  0.00      LA0  H
ATOM   1030  CA  ASP A 117      29.767  59.025 -28.340  1.00  0.00      LA0  C
ATOM   1031  CB  ASP A 117      29.678  59.621 -29.753  1.00  0.00      LA0  C
ATOM   1032  CG  ASP A 117      29.636  58.515 -30.793  1.00  0.00      LA0  C
ATOM   1033  OD1 ASP A 117      28.574  58.289 -31.354  1.00  0.00      LA0  O
ATOM   1034  OD2 ASP A 117      30.640  57.844 -30.995  1.00  0.00      LA0  O
ATOM   1035  C   ASP A 117      28.670  58.006 -28.068  1.00  0.00      LA0  C
ATOM   1036  O   ASP A 117      28.945  56.880 -27.661  1.00  0.00      LA0  O
ATOM   1037  N   ALA A 118      27.424  58.430 -28.339  1.00  0.00      LA0  N
ATOM   1038  H   ALA A 118      27.282  59.364 -28.662  1.00  0.00      LA0  H
ATOM   1039  CA  ALA A 118      26.310  57.491 -28.221  1.00  0.00      LA0  C
ATOM   1040  CB  ALA A 118      24.992  58.178 -28.580  1.00  0.00      LA0  C
ATOM   1041  C   ALA A 118      26.470  56.234 -29.062  1.00  0.00      LA0  C
ATOM   1042  O   ALA A 118      26.470  55.119 -28.554  1.00  0.00      LA0  O
ATOM   1043  N   THR A 119      26.655  56.464 -30.368  1.00  0.00      LA0  N
ATOM   1044  H   THR A 119      26.747  57.393 -30.726  1.00  0.00      LA0  H
ATOM   1045  CA  THR A 119      26.782  55.333 -31.287  1.00  0.00      LA0  C
ATOM   1046  CB  THR A 119      26.888  55.826 -32.734  1.00  0.00      LA0  C
ATOM   1047  OG1 THR A 119      26.482  57.199 -32.850  1.00  0.00      LA0  O
ATOM   1048  HG1 THR A 119      27.234  57.711 -32.554  1.00  0.00      LA0  H
ATOM   1049  CG2 THR A 119      26.098  54.928 -33.687  1.00  0.00      LA0  C
ATOM   1050  C   THR A 119      27.940  54.400 -30.963  1.00  0.00      LA0  C
ATOM   1051  O   THR A 119      27.835  53.176 -30.970  1.00  0.00      LA0  O
ATOM   1052  N   ALA A 120      29.076  55.033 -30.613  1.00  0.00      LA0  N
ATOM   1053  H   ALA A 120      29.166  56.034 -30.686  1.00  0.00      LA0  H
ATOM   1054  CA  ALA A 120      30.177  54.176 -30.169  1.00  0.00      LA0  C
ATOM   1055  CB  ALA A 120      31.457  54.973 -29.938  1.00  0.00      LA0  C
ATOM   1056  C   ALA A 120      29.870  53.368 -28.918  1.00  0.00      LA0  C
ATOM   1057  O   ALA A 120      30.299  52.230 -28.765  1.00  0.00      LA0  O
ATOM   1058  N   TYR A 121      29.073  53.985 -28.034  1.00  0.00      LA0  N
ATOM   1059  H   TYR A 121      28.735  54.916 -28.193  1.00  0.00      LA0  H
ATOM   1060  CA  TYR A 121      28.638  53.211 -26.876  1.00  0.00      LA0  C
ATOM   1061  CB  TYR A 121      28.021  54.113 -25.807  1.00  0.00      LA0  C
ATOM   1062  CG  TYR A 121      27.968  53.391 -24.481  1.00  0.00      LA0  C
ATOM   1063  CD1 TYR A 121      29.178  53.002 -23.869  1.00  0.00      LA0  C
ATOM   1064  CE1 TYR A 121      29.132  52.308 -22.652  1.00  0.00      LA0  C
ATOM   1065  CD2 TYR A 121      26.714  53.124 -23.895  1.00  0.00      LA0  C
ATOM   1066  CE2 TYR A 121      26.669  52.436 -22.672  1.00  0.00      LA0  C
ATOM   1067  CZ  TYR A 121      27.879  52.026 -22.076  1.00  0.00      LA0  C
ATOM   1068  OH  TYR A 121      27.854  51.315 -20.894  1.00  0.00      LA0  O
ATOM   1069  HH  TYR A 121      27.100  51.573 -20.369  1.00  0.00      LA0  H
ATOM   1070  C   TYR A 121      27.718  52.050 -27.208  1.00  0.00      LA0  C
ATOM   1071  O   TYR A 121      27.831  50.971 -26.638  1.00  0.00      LA0  O
ATOM   1072  N   GLU A 122      26.832  52.293 -28.188  1.00  0.00      LA0  N
ATOM   1073  H   GLU A 122      26.743  53.212 -28.579  1.00  0.00      LA0  H
ATOM   1074  CA  GLU A 122      26.008  51.185 -28.679  1.00  0.00      LA0  C
ATOM   1075  CB  GLU A 122      25.075  51.629 -29.804  1.00  0.00      LA0  C
ATOM   1076  CG  GLU A 122      24.100  52.729 -29.394  1.00  0.00      LA0  C
ATOM   1077  CD  GLU A 122      23.175  53.026 -30.554  1.00  0.00      LA0  C
ATOM   1078  OE1 GLU A 122      23.584  53.749 -31.461  1.00  0.00      LA0  O
ATOM   1079  OE2 GLU A 122      22.050  52.529 -30.547  1.00  0.00      LA0  O
ATOM   1080  C   GLU A 122      26.841  50.010 -29.151  1.00  0.00      LA0  C
ATOM   1081  O   GLU A 122      26.634  48.868 -28.763  1.00  0.00      LA0  O
ATOM   1082  N   ALA A 123      27.859  50.364 -29.955  1.00  0.00      LA0  N
ATOM   1083  H   ALA A 123      27.913  51.316 -30.266  1.00  0.00      LA0  H
ATOM   1084  CA  ALA A 123      28.820  49.345 -30.379  1.00  0.00      LA0  C
ATOM   1085  CB  ALA A 123      29.895  49.963 -31.276  1.00  0.00      LA0  C
ATOM   1086  C   ALA A 123      29.493  48.606 -29.229  1.00  0.00      LA0  C
ATOM   1087  O   ALA A 123      29.577  47.387 -29.207  1.00  0.00      LA0  O
ATOM   1088  N   LEU A 124      29.935  49.406 -28.242  1.00  0.00      LA0  N
ATOM   1089  H   LEU A 124      29.843  50.398 -28.340  1.00  0.00      LA0  H
ATOM   1090  CA  LEU A 124      30.537  48.811 -27.046  1.00  0.00      LA0  C
ATOM   1091  CB  LEU A 124      31.039  49.916 -26.104  1.00  0.00      LA0  C
ATOM   1092  CG  LEU A 124      31.894  49.423 -24.929  1.00  0.00      LA0  C
ATOM   1093  CD1 LEU A 124      33.176  48.732 -25.399  1.00  0.00      LA0  C
ATOM   1094  CD2 LEU A 124      32.187  50.537 -23.923  1.00  0.00      LA0  C
ATOM   1095  C   LEU A 124      29.622  47.841 -26.307  1.00  0.00      LA0  C
ATOM   1096  O   LEU A 124      30.048  46.849 -25.725  1.00  0.00      LA0  O
ATOM   1097  N   LEU A 125      28.323  48.169 -26.364  1.00  0.00      LA0  N
ATOM   1098  H   LEU A 125      28.022  48.993 -26.848  1.00  0.00      LA0  H
ATOM   1099  CA  LEU A 125      27.384  47.201 -25.816  1.00  0.00      LA0  C
ATOM   1100  CB  LEU A 125      26.007  47.825 -25.578  1.00  0.00      LA0  C
ATOM   1101  CG  LEU A 125      26.023  48.998 -24.593  1.00  0.00      LA0  C
ATOM   1102  CD1 LEU A 125      24.628  49.598 -24.431  1.00  0.00      LA0  C
ATOM   1103  CD2 LEU A 125      26.632  48.631 -23.239  1.00  0.00      LA0  C
ATOM   1104  C   LEU A 125      27.290  45.936 -26.646  1.00  0.00      LA0  C
ATOM   1105  O   LEU A 125      27.658  44.865 -26.186  1.00  0.00      LA0  O
ATOM   1106  N   GLU A 126      26.801  46.123 -27.882  1.00  0.00      LA0  N
ATOM   1107  H   GLU A 126      26.622  47.053 -28.201  1.00  0.00      LA0  H
ATOM   1108  CA  GLU A 126      26.510  44.987 -28.761  1.00  0.00      LA0  C
ATOM   1109  CB  GLU A 126      26.010  45.516 -30.113  1.00  0.00      LA0  C
ATOM   1110  CG  GLU A 126      25.208  44.539 -30.992  1.00  0.00      LA0  C
ATOM   1111  CD  GLU A 126      26.086  43.474 -31.630  1.00  0.00      LA0  C
ATOM   1112  OE1 GLU A 126      25.691  42.312 -31.653  1.00  0.00      LA0  O
ATOM   1113  OE2 GLU A 126      27.171  43.793 -32.106  1.00  0.00      LA0  O
ATOM   1114  C   GLU A 126      27.652  43.994 -28.906  1.00  0.00      LA0  C
ATOM   1115  O   GLU A 126      27.504  42.793 -28.701  1.00  0.00      LA0  O
ATOM   1116  N   ASP A 127      28.833  44.553 -29.215  1.00  0.00      LA0  N
ATOM   1117  H   ASP A 127      28.961  45.537 -29.328  1.00  0.00      LA0  H
ATOM   1118  CA  ASP A 127      29.921  43.596 -29.324  1.00  0.00      LA0  C
ATOM   1119  CB  ASP A 127      31.031  44.032 -30.285  1.00  0.00      LA0  C
ATOM   1120  CG  ASP A 127      31.500  42.777 -30.999  1.00  0.00      LA0  C
ATOM   1121  OD1 ASP A 127      32.328  42.049 -30.462  1.00  0.00      LA0  O
ATOM   1122  OD2 ASP A 127      30.950  42.435 -32.043  1.00  0.00      LA0  O
ATOM   1123  C   ASP A 127      30.446  43.066 -28.007  1.00  0.00      LA0  C
ATOM   1124  O   ASP A 127      31.221  43.689 -27.284  1.00  0.00      LA0  O
ATOM   1125  N   GLU A 128      29.943  41.857 -27.734  1.00  0.00      LA0  N
ATOM   1126  H   GLU A 128      29.149  41.579 -28.275  1.00  0.00      LA0  H
ATOM   1127  CA  GLU A 128      30.457  41.060 -26.630  1.00  0.00      LA0  C
ATOM   1128  CB  GLU A 128      29.497  41.098 -25.440  1.00  0.00      LA0  C
ATOM   1129  CG  GLU A 128      29.997  40.335 -24.206  1.00  0.00      LA0  C
ATOM   1130  CD  GLU A 128      31.251  40.925 -23.561  1.00  0.00      LA0  C
ATOM   1131  OE1 GLU A 128      32.179  41.350 -24.247  1.00  0.00      LA0  O
ATOM   1132  OE2 GLU A 128      31.302  40.983 -22.342  1.00  0.00      LA0  O
ATOM   1133  C   GLU A 128      30.769  39.632 -27.019  1.00  0.00      LA0  C
ATOM   1134  O   GLU A 128      30.372  39.139 -28.077  1.00  0.00      LA0  O
END
