# Supplementary material for: Large scale analyses of genotype-phenotype relationships of glycine decarboxylase mutations and neurological disease severity
Source: PLoS Comput Biol. 2020 May 18;16(5):e1007871. doi: 10.1371/journal.pcbi.1007871 (PMC7259800; doi:10.1371/journal.pcbi.1007871)
Supplement: S1 Appendix — (ZIP) [file pcbi.1007871.s011.zip › S1_Appendix/cluspro.TH.ecoli/model.000.15.pdb]

HEADER rec.pdb
REMARK original generated coordinate pdb file
ATOM      1  N   GLN A   4      22.318  45.643  17.313  1.00  0.00      RA0  N
ATOM      2  H   GLN A   4      21.355  45.816  17.124  1.00  0.00      RA0  H
ATOM      3  CA  GLN A   4      23.356  46.702  17.078  1.00  0.00      RA0  C
ATOM      4  CB  GLN A   4      22.867  48.053  17.603  1.00  0.00      RA0  C
ATOM      5  CG  GLN A   4      23.787  49.205  17.197  1.00  0.00      RA0  C
ATOM      6  CD  GLN A   4      23.187  50.516  17.659  1.00  0.00      RA0  C
ATOM      7  OE1 GLN A   4      22.894  50.719  18.830  1.00  0.00      RA0  O
ATOM      8  NE2 GLN A   4      23.011  51.400  16.660  1.00  0.00      RA0  N
ATOM      9 HE21 GLN A   4      23.265  51.179  15.719  1.00  0.00      RA0  H
ATOM     10 HE22 GLN A   4      22.621  52.303  16.846  1.00  0.00      RA0  H
ATOM     11  C   GLN A   4      24.669  46.292  17.706  1.00  0.00      RA0  C
ATOM     12  O   GLN A   4      24.709  45.892  18.876  1.00  0.00      RA0  O
ATOM     13  N   THR A   5      25.745  46.374  16.923  1.00  0.00      RA0  N
ATOM     14  H   THR A   5      25.673  46.794  16.023  1.00  0.00      RA0  H
ATOM     15  CA  THR A   5      27.040  45.928  17.398  1.00  0.00      RA0  C
ATOM     16  CB  THR A   5      27.993  45.734  16.194  1.00  0.00      RA0  C
ATOM     17  OG1 THR A   5      29.302  45.341  16.625  1.00  0.00      RA0  O
ATOM     18  HG1 THR A   5      29.759  44.994  15.849  1.00  0.00      RA0  H
ATOM     19  CG2 THR A   5      28.080  46.973  15.301  1.00  0.00      RA0  C
ATOM     20  C   THR A   5      27.567  46.895  18.439  1.00  0.00      RA0  C
ATOM     21  O   THR A   5      27.394  48.098  18.287  1.00  0.00      RA0  O
ATOM     22  N   PRO A   6      28.258  46.395  19.466  1.00  0.00      RA0  N
ATOM     23  CD  PRO A   6      28.411  44.982  19.788  1.00  0.00      RA0  C
ATOM     24  CA  PRO A   6      28.957  47.285  20.399  1.00  0.00      RA0  C
ATOM     25  CB  PRO A   6      29.665  46.299  21.334  1.00  0.00      RA0  C
ATOM     26  CG  PRO A   6      28.859  45.006  21.240  1.00  0.00      RA0  C
ATOM     27  C   PRO A   6      29.941  48.233  19.721  1.00  0.00      RA0  C
ATOM     28  O   PRO A   6      30.283  49.284  20.285  1.00  0.00      RA0  O
ATOM     29  N   LEU A   7      30.378  47.879  18.514  1.00  0.00      RA0  N
ATOM     30  H   LEU A   7      30.058  47.036  18.075  1.00  0.00      RA0  H
ATOM     31  CA  LEU A   7      31.322  48.712  17.757  1.00  0.00      RA0  C
ATOM     32  CB  LEU A   7      32.175  47.819  16.862  1.00  0.00      RA0  C
ATOM     33  CG  LEU A   7      33.074  46.900  17.677  1.00  0.00      RA0  C
ATOM     34  CD1 LEU A   7      33.835  45.900  16.811  1.00  0.00      RA0  C
ATOM     35  CD2 LEU A   7      34.020  47.727  18.535  1.00  0.00      RA0  C
ATOM     36  C   LEU A   7      30.719  49.845  16.928  1.00  0.00      RA0  C
ATOM     37  O   LEU A   7      31.447  50.554  16.256  1.00  0.00      RA0  O
ATOM     38  N   TYR A   8      29.406  50.055  17.033  1.00  0.00      RA0  N
ATOM     39  H   TYR A   8      28.875  49.478  17.656  1.00  0.00      RA0  H
ATOM     40  CA  TYR A   8      28.697  50.975  16.166  1.00  0.00      RA0  C
ATOM     41  CB  TYR A   8      27.231  51.034  16.581  1.00  0.00      RA0  C
ATOM     42  CG  TYR A   8      26.399  51.547  15.435  1.00  0.00      RA0  C
ATOM     43  CD1 TYR A   8      26.005  52.879  15.389  1.00  0.00      RA0  C
ATOM     44  CE1 TYR A   8      25.218  53.331  14.336  1.00  0.00      RA0  C
ATOM     45  CD2 TYR A   8      26.024  50.670  14.427  1.00  0.00      RA0  C
ATOM     46  CE2 TYR A   8      25.236  51.123  13.378  1.00  0.00      RA0  C
ATOM     47  CZ  TYR A   8      24.829  52.450  13.334  1.00  0.00      RA0  C
ATOM     48  OH  TYR A   8      24.034  52.889  12.296  1.00  0.00      RA0  O
ATOM     49  HH  TYR A   8      23.985  52.216  11.628  1.00  0.00      RA0  H
ATOM     50  C   TYR A   8      29.324  52.367  16.213  1.00  0.00      RA0  C
ATOM     51  O   TYR A   8      29.574  52.947  15.173  1.00  0.00      RA0  O
ATOM     52  N   GLU A   9      29.592  52.896  17.409  1.00  0.00      RA0  N
ATOM     53  H   GLU A   9      29.482  52.343  18.234  1.00  0.00      RA0  H
ATOM     54  CA  GLU A   9      30.170  54.230  17.533  1.00  0.00      RA0  C
ATOM     55  CB  GLU A   9      30.095  54.623  19.014  1.00  0.00      RA0  C
ATOM     56  CG  GLU A   9      30.986  55.772  19.483  1.00  0.00      RA0  C
ATOM     57  CD  GLU A   9      32.330  55.215  19.897  1.00  0.00      RA0  C
ATOM     58  OE1 GLU A   9      32.503  53.999  19.872  1.00  0.00      RA0  O
ATOM     59  OE2 GLU A   9      33.213  55.994  20.235  1.00  0.00      RA0  O
ATOM     60  C   GLU A   9      31.558  54.315  16.916  1.00  0.00      RA0  C
ATOM     61  O   GLU A   9      31.888  55.305  16.257  1.00  0.00      RA0  O
ATOM     62  N   GLN A  10      32.378  53.293  17.147  1.00  0.00      RA0  N
ATOM     63  H   GLN A  10      32.124  52.645  17.864  1.00  0.00      RA0  H
ATOM     64  CA  GLN A  10      33.695  53.234  16.494  1.00  0.00      RA0  C
ATOM     65  CB  GLN A  10      34.525  52.063  17.005  1.00  0.00      RA0  C
ATOM     66  CG  GLN A  10      35.129  52.381  18.367  1.00  0.00      RA0  C
ATOM     67  CD  GLN A  10      35.867  53.701  18.263  1.00  0.00      RA0  C
ATOM     68  OE1 GLN A  10      36.838  53.860  17.518  1.00  0.00      RA0  O
ATOM     69  NE2 GLN A  10      35.355  54.641  19.064  1.00  0.00      RA0  N
ATOM     70 HE21 GLN A  10      34.501  54.470  19.582  1.00  0.00      RA0  H
ATOM     71 HE22 GLN A  10      35.655  55.580  19.220  1.00  0.00      RA0  H
ATOM     72  C   GLN A  10      33.576  53.174  14.974  1.00  0.00      RA0  C
ATOM     73  O   GLN A  10      34.322  53.856  14.263  1.00  0.00      RA0  O
ATOM     74  N   HIS A  11      32.625  52.393  14.458  1.00  0.00      RA0  N
ATOM     75  H   HIS A  11      32.025  51.880  15.072  1.00  0.00      RA0  H
ATOM     76  CA  HIS A  11      32.386  52.402  13.014  1.00  0.00      RA0  C
ATOM     77  CB  HIS A  11      31.222  51.504  12.618  1.00  0.00      RA0  C
ATOM     78  CG  HIS A  11      31.498  50.057  12.926  1.00  0.00      RA0  C
ATOM     79  ND1 HIS A  11      32.634  49.407  12.611  1.00  0.00      RA0  N
ATOM     80  HD1 HIS A  11      33.408  49.744  12.104  1.00  0.00      RA0  H
ATOM     81  CD2 HIS A  11      30.622  49.167  13.547  1.00  0.00      RA0  C
ATOM     82  NE2 HIS A  11      31.244  47.970  13.608  1.00  0.00      RA0  N
ATOM     83  CE1 HIS A  11      32.481  48.114  13.035  1.00  0.00      RA0  C
ATOM     84  C   HIS A  11      32.086  53.799  12.504  1.00  0.00      RA0  C
ATOM     85  O   HIS A  11      32.635  54.214  11.489  1.00  0.00      RA0  O
ATOM     86  N   THR A  12      31.245  54.553  13.210  1.00  0.00      RA0  N
ATOM     87  H   THR A  12      30.755  54.205  14.015  1.00  0.00      RA0  H
ATOM     88  CA  THR A  12      30.918  55.903  12.727  1.00  0.00      RA0  C
ATOM     89  CB  THR A  12      29.742  56.403  13.543  1.00  0.00      RA0  C
ATOM     90  OG1 THR A  12      29.647  55.617  14.731  1.00  0.00      RA0  O
ATOM     91  HG1 THR A  12      30.389  55.854  15.281  1.00  0.00      RA0  H
ATOM     92  CG2 THR A  12      28.438  56.296  12.751  1.00  0.00      RA0  C
ATOM     93  C   THR A  12      32.141  56.811  12.783  1.00  0.00      RA0  C
ATOM     94  O   THR A  12      32.362  57.626  11.882  1.00  0.00      RA0  O
ATOM     95  N   LEU A  13      32.932  56.679  13.840  1.00  0.00      RA0  N
ATOM     96  H   LEU A  13      32.731  55.994  14.544  1.00  0.00      RA0  H
ATOM     97  CA  LEU A  13      34.150  57.471  13.973  1.00  0.00      RA0  C
ATOM     98  CB  LEU A  13      34.778  57.308  15.356  1.00  0.00      RA0  C
ATOM     99  CG  LEU A  13      33.910  57.904  16.462  1.00  0.00      RA0  C
ATOM    100  CD1 LEU A  13      34.621  57.852  17.813  1.00  0.00      RA0  C
ATOM    101  CD2 LEU A  13      33.446  59.323  16.126  1.00  0.00      RA0  C
ATOM    102  C   LEU A  13      35.166  57.137  12.881  1.00  0.00      RA0  C
ATOM    103  O   LEU A  13      35.982  57.983  12.507  1.00  0.00      RA0  O
ATOM    104  N   CYS A  14      35.106  55.903  12.378  1.00  0.00      RA0  N
ATOM    105  H   CYS A  14      34.454  55.247  12.762  1.00  0.00      RA0  H
ATOM    106  CA  CYS A  14      35.954  55.426  11.284  1.00  0.00      RA0  C
ATOM    107  CB  CYS A  14      36.264  53.944  11.490  1.00  0.00      RA0  C
ATOM    108  SG  CYS A  14      37.162  53.621  13.035  1.00  0.00      RA0  S
ATOM    109  C   CYS A  14      35.397  55.732   9.892  1.00  0.00      RA0  C
ATOM    110  O   CYS A  14      35.986  55.323   8.897  1.00  0.00      RA0  O
ATOM    111  N   GLY A  15      34.279  56.453   9.826  1.00  0.00      RA0  N
ATOM    112  H   GLY A  15      33.792  56.709  10.662  1.00  0.00      RA0  H
ATOM    113  CA  GLY A  15      33.716  56.889   8.549  1.00  0.00      RA0  C
ATOM    114  C   GLY A  15      32.884  55.831   7.838  1.00  0.00      RA0  C
ATOM    115  O   GLY A  15      32.760  55.840   6.615  1.00  0.00      RA0  O
ATOM    116  N   ALA A  16      32.291  54.925   8.598  1.00  0.00      RA0  N
ATOM    117  H   ALA A  16      32.397  54.964   9.593  1.00  0.00      RA0  H
ATOM    118  CA  ALA A  16      31.456  53.867   8.003  1.00  0.00      RA0  C
ATOM    119  CB  ALA A  16      30.861  52.977   9.084  1.00  0.00      RA0  C
ATOM    120  C   ALA A  16      30.290  54.405   7.149  1.00  0.00      RA0  C
ATOM    121  O   ALA A  16      29.627  55.384   7.501  1.00  0.00      RA0  O
ATOM    122  N   ARG A  17      30.083  53.784   5.991  1.00  0.00      RA0  N
ATOM    123  H   ARG A  17      30.710  53.042   5.749  1.00  0.00      RA0  H
ATOM    124  CA  ARG A  17      28.847  53.954   5.233  1.00  0.00      RA0  C
ATOM    125  CB  ARG A  17      29.091  54.057   3.727  1.00  0.00      RA0  C
ATOM    126  CG  ARG A  17      29.670  55.376   3.197  1.00  0.00      RA0  C
ATOM    127  CD  ARG A  17      31.119  55.673   3.594  1.00  0.00      RA0  C
ATOM    128  NE  ARG A  17      31.647  56.790   2.813  1.00  0.00      RA0  N
ATOM    129  HE  ARG A  17      31.116  57.010   1.986  1.00  0.00      RA0  H
ATOM    130  CZ  ARG A  17      32.836  57.350   3.177  1.00  0.00      RA0  C
ATOM    131  NH1 ARG A  17      33.429  56.990   4.334  1.00  0.00      RA0  N
ATOM    132 HH11 ARG A  17      34.355  57.269   4.608  1.00  0.00      RA0  H
ATOM    133 HH12 ARG A  17      32.965  56.399   5.012  1.00  0.00      RA0  H
ATOM    134  NH2 ARG A  17      33.403  58.251   2.353  1.00  0.00      RA0  N
ATOM    135 HH21 ARG A  17      34.276  58.708   2.550  1.00  0.00      RA0  H
ATOM    136 HH22 ARG A  17      32.947  58.484   1.493  1.00  0.00      RA0  H
ATOM    137  C   ARG A  17      28.052  52.692   5.551  1.00  0.00      RA0  C
ATOM    138  O   ARG A  17      28.424  51.601   5.152  1.00  0.00      RA0  O
ATOM    139  N   MSE A  18      26.942  52.849   6.263  1.00  0.00      RA0  N
ATOM    140  H   MSE A  18      26.577  53.773   6.362  1.00  0.00      RA0  H
ATOM    141  CA  MSE A  18      26.193  51.711   6.787  1.00  0.00      RA0  C
ATOM    142  CB  MSE A  18      25.449  52.093   8.067  1.00  0.00      RA0  C
ATOM    143  CG  MSE A  18      26.318  52.614   9.210  1.00  0.00      RA0  C
ATOM    144  SE  MSE A  18      27.429  51.375   9.885  1.00  0.00      RA0  S
ATOM    145  CE  MSE A  18      27.929  52.311  11.336  1.00  0.00      RA0  C
ATOM    146  C   MSE A  18      25.153  51.143   5.804  1.00  0.00      RA0  C
ATOM    147  O   MSE A  18      24.553  51.880   5.013  1.00  0.00      RA0  O
ATOM    148  N   VAL A  19      24.946  49.837   5.891  1.00  0.00      RA0  N
ATOM    149  H   VAL A  19      25.515  49.282   6.500  1.00  0.00      RA0  H
ATOM    150  CA  VAL A  19      23.825  49.171   5.232  1.00  0.00      RA0  C
ATOM    151  CB  VAL A  19      24.283  48.458   3.945  1.00  0.00      RA0  C
ATOM    152  CG1 VAL A  19      24.734  49.456   2.877  1.00  0.00      RA0  C
ATOM    153  CG2 VAL A  19      25.358  47.401   4.219  1.00  0.00      RA0  C
ATOM    154  C   VAL A  19      23.218  48.169   6.201  1.00  0.00      RA0  C
ATOM    155  O   VAL A  19      23.788  47.884   7.248  1.00  0.00      RA0  O
ATOM    156  N   ASP A  20      22.059  47.624   5.854  1.00  0.00      RA0  N
ATOM    157  H   ASP A  20      21.670  47.799   4.953  1.00  0.00      RA0  H
ATOM    158  CA  ASP A  20      21.501  46.561   6.663  1.00  0.00      RA0  C
ATOM    159  CB  ASP A  20      20.002  46.356   6.496  1.00  0.00      RA0  C
ATOM    160  CG  ASP A  20      19.704  45.131   7.334  1.00  0.00      RA0  C
ATOM    161  OD1 ASP A  20      19.940  45.201   8.531  1.00  0.00      RA0  O
ATOM    162  OD2 ASP A  20      19.327  44.087   6.805  1.00  0.00      RA0  O
ATOM    163  C   ASP A  20      22.132  45.251   6.279  1.00  0.00      RA0  C
ATOM    164  O   ASP A  20      22.216  44.922   5.097  1.00  0.00      RA0  O
ATOM    165  N   PHE A  21      22.592  44.496   7.272  1.00  0.00      RA0  N
ATOM    166  H   PHE A  21      22.296  44.775   8.182  1.00  0.00      RA0  H
ATOM    167  CA  PHE A  21      23.096  43.151   7.053  1.00  0.00      RA0  C
ATOM    168  CB  PHE A  21      24.583  43.114   7.390  1.00  0.00      RA0  C
ATOM    169  CG  PHE A  21      25.235  41.911   6.756  1.00  0.00      RA0  C
ATOM    170  CD1 PHE A  21      24.987  41.613   5.421  1.00  0.00      RA0  C
ATOM    171  CD2 PHE A  21      26.101  41.119   7.499  1.00  0.00      RA0  C
ATOM    172  CE1 PHE A  21      25.626  40.535   4.821  1.00  0.00      RA0  C
ATOM    173  CE2 PHE A  21      26.739  40.041   6.898  1.00  0.00      RA0  C
ATOM    174  CZ  PHE A  21      26.510  39.755   5.558  1.00  0.00      RA0  C
ATOM    175  C   PHE A  21      22.320  42.193   7.937  1.00  0.00      RA0  C
ATOM    176  O   PHE A  21      22.596  42.069   9.137  1.00  0.00      RA0  O
ATOM    177  N   HIS A  22      21.303  41.559   7.363  1.00  0.00      RA0  N
ATOM    178  H   HIS A  22      20.987  41.942   6.494  1.00  0.00      RA0  H
ATOM    179  CA  HIS A  22      20.471  40.614   8.117  1.00  0.00      RA0  C
ATOM    180  CB  HIS A  22      21.198  39.305   8.446  1.00  0.00      RA0  C
ATOM    181  CG  HIS A  22      22.021  38.799   7.287  1.00  0.00      RA0  C
ATOM    182  ND1 HIS A  22      21.583  38.689   6.018  1.00  0.00      RA0  N
ATOM    183  HD1 HIS A  22      20.695  38.936   5.682  1.00  0.00      RA0  H
ATOM    184  CD2 HIS A  22      23.343  38.350   7.349  1.00  0.00      RA0  C
ATOM    185  NE2 HIS A  22      23.697  37.964   6.101  1.00  0.00      RA0  N
ATOM    186  CE1 HIS A  22      22.617  38.172   5.279  1.00  0.00      RA0  C
ATOM    187  C   HIS A  22      19.960  41.183   9.440  1.00  0.00      RA0  C
ATOM    188  O   HIS A  22      19.955  40.491  10.463  1.00  0.00      RA0  O
ATOM    189  N   GLY A  23      19.505  42.437   9.388  1.00  0.00      RA0  N
ATOM    190  H   GLY A  23      19.615  43.021   8.573  1.00  0.00      RA0  H
ATOM    191  CA  GLY A  23      18.932  43.124  10.542  1.00  0.00      RA0  C
ATOM    192  C   GLY A  23      19.890  43.995  11.343  1.00  0.00      RA0  C
ATOM    193  O   GLY A  23      19.437  44.796  12.172  1.00  0.00      RA0  O
ATOM    194  N   TRP A  24      21.199  43.837  11.104  1.00  0.00      RA0  N
ATOM    195  H   TRP A  24      21.472  43.277  10.321  1.00  0.00      RA0  H
ATOM    196  CA  TRP A  24      22.255  44.642  11.761  1.00  0.00      RA0  C
ATOM    197  CB  TRP A  24      23.522  43.825  12.013  1.00  0.00      RA0  C
ATOM    198  CG  TRP A  24      23.334  42.671  12.965  1.00  0.00      RA0  C
ATOM    199  CD2 TRP A  24      23.850  42.552  14.307  1.00  0.00      RA0  C
ATOM    200  CE2 TRP A  24      23.488  41.275  14.791  1.00  0.00      RA0  C
ATOM    201  CE3 TRP A  24      24.593  43.407  15.111  1.00  0.00      RA0  C
ATOM    202  CD1 TRP A  24      22.682  41.457  12.713  1.00  0.00      RA0  C
ATOM    203  NE1 TRP A  24      22.774  40.632  13.788  1.00  0.00      RA0  N
ATOM    204  HE1 TRP A  24      22.431  39.711  13.823  1.00  0.00      RA0  H
ATOM    205  CZ2 TRP A  24      23.874  40.886  16.068  1.00  0.00      RA0  C
ATOM    206  CZ3 TRP A  24      24.974  43.006  16.386  1.00  0.00      RA0  C
ATOM    207  CH2 TRP A  24      24.617  41.751  16.864  1.00  0.00      RA0  C
ATOM    208  C   TRP A  24      22.688  45.819  10.866  1.00  0.00      RA0  C
ATOM    209  O   TRP A  24      22.888  45.636   9.658  1.00  0.00      RA0  O
ATOM    210  N   MSE A  25      22.893  46.987  11.457  1.00  0.00      RA0  N
ATOM    211  H   MSE A  25      22.788  47.042  12.446  1.00  0.00      RA0  H
ATOM    212  CA  MSE A  25      23.476  48.111  10.726  1.00  0.00      RA0  C
ATOM    213  CB  MSE A  25      22.976  49.438  11.285  1.00  0.00      RA0  C
ATOM    214  CG  MSE A  25      21.477  49.586  11.035  1.00  0.00      RA0  C
ATOM    215  SE  MSE A  25      21.098  49.578   9.276  1.00  0.00      RA0  S
ATOM    216  CE  MSE A  25      19.350  49.168   9.400  1.00  0.00      RA0  C
ATOM    217  C   MSE A  25      24.996  47.992  10.758  1.00  0.00      RA0  C
ATOM    218  O   MSE A  25      25.620  48.212  11.805  1.00  0.00      RA0  O
ATOM    219  N   MSE A  26      25.570  47.665   9.596  1.00  0.00      RA0  N
ATOM    220  H   MSE A  26      25.004  47.598   8.768  1.00  0.00      RA0  H
ATOM    221  CA  MSE A  26      26.991  47.305   9.476  1.00  0.00      RA0  C
ATOM    222  CB  MSE A  26      27.115  45.805   9.183  1.00  0.00      RA0  C
ATOM    223  CG  MSE A  26      26.561  44.889  10.271  1.00  0.00      RA0  C
ATOM    224  SE  MSE A  26      27.445  45.028  11.828  1.00  0.00      RA0  S
ATOM    225  CE  MSE A  26      29.012  44.353  11.258  1.00  0.00      RA0  C
ATOM    226  C   MSE A  26      27.654  48.087   8.358  1.00  0.00      RA0  C
ATOM    227  O   MSE A  26      27.010  48.437   7.362  1.00  0.00      RA0  O
ATOM    228  N   PRO A  27      28.947  48.385   8.499  1.00  0.00      RA0  N
ATOM    229  CD  PRO A  27      29.790  48.117   9.654  1.00  0.00      RA0  C
ATOM    230  CA  PRO A  27      29.642  49.103   7.432  1.00  0.00      RA0  C
ATOM    231  CB  PRO A  27      31.016  49.385   8.040  1.00  0.00      RA0  C
ATOM    232  CG  PRO A  27      30.864  49.182   9.544  1.00  0.00      RA0  C
ATOM    233  C   PRO A  27      29.809  48.337   6.132  1.00  0.00      RA0  C
ATOM    234  O   PRO A  27      30.370  47.255   6.112  1.00  0.00      RA0  O
ATOM    235  N   LEU A  28      29.304  48.907   5.043  1.00  0.00      RA0  N
ATOM    236  H   LEU A  28      28.769  49.746   5.151  1.00  0.00      RA0  H
ATOM    237  CA  LEU A  28      29.578  48.382   3.716  1.00  0.00      RA0  C
ATOM    238  CB  LEU A  28      28.648  49.005   2.672  1.00  0.00      RA0  C
ATOM    239  CG  LEU A  28      28.788  48.373   1.281  1.00  0.00      RA0  C
ATOM    240  CD1 LEU A  28      28.403  46.892   1.281  1.00  0.00      RA0  C
ATOM    241  CD2 LEU A  28      28.030  49.159   0.212  1.00  0.00      RA0  C
ATOM    242  C   LEU A  28      31.047  48.677   3.374  1.00  0.00      RA0  C
ATOM    243  O   LEU A  28      31.740  47.875   2.750  1.00  0.00      RA0  O
ATOM    244  N   HIS A  29      31.473  49.864   3.749  1.00  0.00      RA0  N
ATOM    245  H   HIS A  29      30.889  50.512   4.241  1.00  0.00      RA0  H
ATOM    246  CA  HIS A  29      32.866  50.280   3.592  1.00  0.00      RA0  C
ATOM    247  CB  HIS A  29      33.255  50.561   2.129  1.00  0.00      RA0  C
ATOM    248  CG  HIS A  29      32.188  51.268   1.319  1.00  0.00      RA0  C
ATOM    249  ND1 HIS A  29      31.230  52.079   1.813  1.00  0.00      RA0  N
ATOM    250  HD1 HIS A  29      31.070  52.310   2.750  1.00  0.00      RA0  H
ATOM    251  CD2 HIS A  29      32.027  51.183  -0.066  1.00  0.00      RA0  C
ATOM    252  NE2 HIS A  29      30.962  51.950  -0.397  1.00  0.00      RA0  N
ATOM    253  CE1 HIS A  29      30.469  52.500   0.751  1.00  0.00      RA0  C
ATOM    254  C   HIS A  29      33.078  51.495   4.461  1.00  0.00      RA0  C
ATOM    255  O   HIS A  29      32.143  52.009   5.054  1.00  0.00      RA0  O
ATOM    256  N   TYR A  30      34.310  51.984   4.483  1.00  0.00      RA0  N
ATOM    257  H   TYR A  30      35.048  51.470   4.034  1.00  0.00      RA0  H
ATOM    258  CA  TYR A  30      34.651  53.153   5.285  1.00  0.00      RA0  C
ATOM    259  CB  TYR A  30      35.693  52.801   6.347  1.00  0.00      RA0  C
ATOM    260  CG  TYR A  30      35.188  51.806   7.364  1.00  0.00      RA0  C
ATOM    261  CD1 TYR A  30      35.234  50.441   7.104  1.00  0.00      RA0  C
ATOM    262  CE1 TYR A  30      34.868  49.535   8.091  1.00  0.00      RA0  C
ATOM    263  CD2 TYR A  30      34.711  52.263   8.586  1.00  0.00      RA0  C
ATOM    264  CE2 TYR A  30      34.350  51.359   9.575  1.00  0.00      RA0  C
ATOM    265  CZ  TYR A  30      34.458  49.995   9.337  1.00  0.00      RA0  C
ATOM    266  OH  TYR A  30      34.165  49.100  10.344  1.00  0.00      RA0  O
ATOM    267  HH  TYR A  30      34.307  48.216  10.018  1.00  0.00      RA0  H
ATOM    268  C   TYR A  30      35.253  54.249   4.414  1.00  0.00      RA0  C
ATOM    269  O   TYR A  30      35.986  55.144   4.908  1.00  0.00      RA0  O
ATOM    270  N   GLY A  31      34.939  54.191   3.122  1.00  0.00      RA0  N
ATOM    271  H   GLY A  31      34.418  53.400   2.799  1.00  0.00      RA0  H
ATOM    272  CA  GLY A  31      35.396  55.192   2.164  1.00  0.00      RA0  C
ATOM    273  C   GLY A  31      35.870  54.611   0.843  1.00  0.00      RA0  C
ATOM    274  O   GLY A  31      35.830  55.287  -0.186  1.00  0.00      RA0  O
ATOM    275  N   SER A  32      36.371  53.386   0.873  1.00  0.00      RA0  N
ATOM    276  H   SER A  32      36.476  52.866   1.726  1.00  0.00      RA0  H
ATOM    277  CA  SER A  32      36.822  52.713  -0.340  1.00  0.00      RA0  C
ATOM    278  CB  SER A  32      38.165  53.215  -0.876  1.00  0.00      RA0  C
ATOM    279  OG  SER A  32      38.441  52.609  -2.150  1.00  0.00      RA0  O
ATOM    280  HG  SER A  32      37.635  52.694  -2.667  1.00  0.00      RA0  H
ATOM    281  C   SER A  32      36.839  51.207  -0.179  1.00  0.00      RA0  C
ATOM    282  O   SER A  32      37.762  50.674   0.427  1.00  0.00      RA0  O
ATOM    283  N   GLN A  33      35.845  50.502  -0.721  1.00  0.00      RA0  N
ATOM    284  H   GLN A  33      35.238  50.975  -1.368  1.00  0.00      RA0  H
ATOM    285  CA  GLN A  33      35.849  49.061  -0.607  1.00  0.00      RA0  C
ATOM    286  CB  GLN A  33      34.532  48.399  -1.039  1.00  0.00      RA0  C
ATOM    287  CG  GLN A  33      34.279  48.353  -2.550  1.00  0.00      RA0  C
ATOM    288  CD  GLN A  33      33.686  47.013  -2.928  1.00  0.00      RA0  C
ATOM    289  OE1 GLN A  33      33.216  46.245  -2.101  1.00  0.00      RA0  O
ATOM    290  NE2 GLN A  33      33.750  46.739  -4.230  1.00  0.00      RA0  N
ATOM    291 HE21 GLN A  33      34.157  47.392  -4.873  1.00  0.00      RA0  H
ATOM    292 HE22 GLN A  33      33.394  45.882  -4.595  1.00  0.00      RA0  H
ATOM    293  C   GLN A  33      37.031  48.413  -1.333  1.00  0.00      RA0  C
ATOM    294  O   GLN A  33      37.523  47.372  -0.893  1.00  0.00      RA0  O
ATOM    295  N   ILE A  34      37.509  49.068  -2.395  1.00  0.00      RA0  N
ATOM    296  H   ILE A  34      37.038  49.907  -2.680  1.00  0.00      RA0  H
ATOM    297  CA  ILE A  34      38.654  48.569  -3.148  1.00  0.00      RA0  C
ATOM    298  CB  ILE A  34      38.814  49.339  -4.460  1.00  0.00      RA0  C
ATOM    299  CG2 ILE A  34      40.163  49.143  -5.163  1.00  0.00      RA0  C
ATOM    300  CG1 ILE A  34      37.687  48.885  -5.368  1.00  0.00      RA0  C
ATOM    301  CD1 ILE A  34      37.713  47.372  -5.580  1.00  0.00      RA0  C
ATOM    302  C   ILE A  34      39.923  48.647  -2.283  1.00  0.00      RA0  C
ATOM    303  O   ILE A  34      40.670  47.668  -2.171  1.00  0.00      RA0  O
ATOM    304  N   ASP A  35      40.147  49.782  -1.638  1.00  0.00      RA0  N
ATOM    305  H   ASP A  35      39.520  50.556  -1.756  1.00  0.00      RA0  H
ATOM    306  CA  ASP A  35      41.325  49.899  -0.740  1.00  0.00      RA0  C
ATOM    307  CB  ASP A  35      41.362  51.379  -0.347  1.00  0.00      RA0  C
ATOM    308  CG  ASP A  35      42.644  51.833   0.311  1.00  0.00      RA0  C
ATOM    309  OD1 ASP A  35      42.744  53.017   0.625  1.00  0.00      RA0  O
ATOM    310  OD2 ASP A  35      43.505  51.022   0.637  1.00  0.00      RA0  O
ATOM    311  C   ASP A  35      41.294  48.934   0.434  1.00  0.00      RA0  C
ATOM    312  O   ASP A  35      42.322  48.467   0.867  1.00  0.00      RA0  O
ATOM    313  N   GLU A  36      40.101  48.658   0.971  1.00  0.00      RA0  N
ATOM    314  H   GLU A  36      39.291  49.126   0.607  1.00  0.00      RA0  H
ATOM    315  CA  GLU A  36      39.930  47.753   2.067  1.00  0.00      RA0  C
ATOM    316  CB  GLU A  36      38.491  47.926   2.584  1.00  0.00      RA0  C
ATOM    317  CG  GLU A  36      38.301  49.321   3.212  1.00  0.00      RA0  C
ATOM    318  CD  GLU A  36      36.837  49.741   3.317  1.00  0.00      RA0  C
ATOM    319  OE1 GLU A  36      36.001  48.932   3.717  1.00  0.00      RA0  O
ATOM    320  OE2 GLU A  36      36.531  50.896   3.005  1.00  0.00      RA0  O
ATOM    321  C   GLU A  36      40.307  46.333   1.615  1.00  0.00      RA0  C
ATOM    322  O   GLU A  36      41.005  45.602   2.312  1.00  0.00      RA0  O
ATOM    323  N   HIS A  37      39.879  45.973   0.420  1.00  0.00      RA0  N
ATOM    324  H   HIS A  37      39.299  46.608  -0.098  1.00  0.00      RA0  H
ATOM    325  CA  HIS A  37      40.215  44.681  -0.162  1.00  0.00      RA0  C
ATOM    326  CB  HIS A  37      39.552  44.554  -1.530  1.00  0.00      RA0  C
ATOM    327  CG  HIS A  37      39.750  43.166  -2.085  1.00  0.00      RA0  C
ATOM    328  ND1 HIS A  37      38.756  42.267  -2.181  1.00  0.00      RA0  N
ATOM    329  HD1 HIS A  37      37.817  42.409  -1.915  1.00  0.00      RA0  H
ATOM    330  CD2 HIS A  37      40.927  42.595  -2.578  1.00  0.00      RA0  C
ATOM    331  NE2 HIS A  37      40.632  41.337  -2.968  1.00  0.00      RA0  N
ATOM    332  CE1 HIS A  37      39.300  41.135  -2.732  1.00  0.00      RA0  C
ATOM    333  C   HIS A  37      41.729  44.562  -0.269  1.00  0.00      RA0  C
ATOM    334  O   HIS A  37      42.311  43.566   0.198  1.00  0.00      RA0  O
ATOM    335  N   HIS A  38      42.358  45.585  -0.838  1.00  0.00      RA0  N
ATOM    336  H   HIS A  38      41.833  46.384  -1.145  1.00  0.00      RA0  H
ATOM    337  CA  HIS A  38      43.808  45.520  -1.079  1.00  0.00      RA0  C
ATOM    338  CB  HIS A  38      44.283  46.668  -1.964  1.00  0.00      RA0  C
ATOM    339  CG  HIS A  38      43.787  46.514  -3.380  1.00  0.00      RA0  C
ATOM    340  ND1 HIS A  38      43.671  45.340  -4.033  1.00  0.00      RA0  N
ATOM    341  HD1 HIS A  38      43.862  44.442  -3.695  1.00  0.00      RA0  H
ATOM    342  CD2 HIS A  38      43.408  47.546  -4.240  1.00  0.00      RA0  C
ATOM    343  NE2 HIS A  38      43.065  46.980  -5.420  1.00  0.00      RA0  N
ATOM    344  CE1 HIS A  38      43.225  45.626  -5.297  1.00  0.00      RA0  C
ATOM    345  C   HIS A  38      44.615  45.560   0.230  1.00  0.00      RA0  C
ATOM    346  O   HIS A  38      45.719  44.999   0.309  1.00  0.00      RA0  O
ATOM    347  N   ALA A  39      44.057  46.171   1.266  1.00  0.00      RA0  N
ATOM    348  H   ALA A  39      43.202  46.678   1.138  1.00  0.00      RA0  H
ATOM    349  CA  ALA A  39      44.681  46.177   2.596  1.00  0.00      RA0  C
ATOM    350  CB  ALA A  39      43.869  47.021   3.577  1.00  0.00      RA0  C
ATOM    351  C   ALA A  39      44.804  44.774   3.160  1.00  0.00      RA0  C
ATOM    352  O   ALA A  39      45.803  44.428   3.774  1.00  0.00      RA0  O
ATOM    353  N   VAL A  40      43.775  43.962   2.980  1.00  0.00      RA0  N
ATOM    354  H   VAL A  40      42.982  44.274   2.451  1.00  0.00      RA0  H
ATOM    355  CA  VAL A  40      43.819  42.610   3.499  1.00  0.00      RA0  C
ATOM    356  CB  VAL A  40      42.427  41.993   3.512  1.00  0.00      RA0  C
ATOM    357  CG1 VAL A  40      42.464  40.537   3.973  1.00  0.00      RA0  C
ATOM    358  CG2 VAL A  40      41.501  42.843   4.384  1.00  0.00      RA0  C
ATOM    359  C   VAL A  40      44.815  41.795   2.686  1.00  0.00      RA0  C
ATOM    360  O   VAL A  40      45.540  40.958   3.235  1.00  0.00      RA0  O
ATOM    361  N   ARG A  41      44.833  42.021   1.384  1.00  0.00      RA0  N
ATOM    362  H   ARG A  41      44.210  42.701   0.994  1.00  0.00      RA0  H
ATOM    363  CA  ARG A  41      45.711  41.256   0.514  1.00  0.00      RA0  C
ATOM    364  CB  ARG A  41      45.376  41.517  -0.955  1.00  0.00      RA0  C
ATOM    365  CG  ARG A  41      44.056  40.910  -1.427  1.00  0.00      RA0  C
ATOM    366  CD  ARG A  41      44.076  39.381  -1.486  1.00  0.00      RA0  C
ATOM    367  NE  ARG A  41      42.804  38.879  -2.004  1.00  0.00      RA0  N
ATOM    368  HE  ARG A  41      42.423  39.321  -2.834  1.00  0.00      RA0  H
ATOM    369  CZ  ARG A  41      42.158  37.876  -1.344  1.00  0.00      RA0  C
ATOM    370  NH1 ARG A  41      42.750  37.264  -0.301  1.00  0.00      RA0  N
ATOM    371 HH11 ARG A  41      42.258  36.594   0.266  1.00  0.00      RA0  H
ATOM    372 HH12 ARG A  41      43.715  37.415  -0.032  1.00  0.00      RA0  H
ATOM    373  NH2 ARG A  41      40.924  37.511  -1.742  1.00  0.00      RA0  N
ATOM    374 HH21 ARG A  41      40.342  36.841  -1.266  1.00  0.00      RA0  H
ATOM    375 HH22 ARG A  41      40.556  37.926  -2.591  1.00  0.00      RA0  H
ATOM    376  C   ARG A  41      47.191  41.564   0.743  1.00  0.00      RA0  C
ATOM    377  O   ARG A  41      48.022  40.713   0.488  1.00  0.00      RA0  O
ATOM    378  N   THR A  42      47.504  42.765   1.203  1.00  0.00      RA0  N
ATOM    379  H   THR A  42      46.802  43.442   1.423  1.00  0.00      RA0  H
ATOM    380  CA  THR A  42      48.920  43.214   1.247  1.00  0.00      RA0  C
ATOM    381  CB  THR A  42      49.226  44.253   0.159  1.00  0.00      RA0  C
ATOM    382  OG1 THR A  42      48.285  45.325   0.179  1.00  0.00      RA0  O
ATOM    383  HG1 THR A  42      47.445  44.955  -0.062  1.00  0.00      RA0  H
ATOM    384  CG2 THR A  42      49.258  43.614  -1.231  1.00  0.00      RA0  C
ATOM    385  C   THR A  42      49.447  43.592   2.627  1.00  0.00      RA0  C
ATOM    386  O   THR A  42      50.678  43.744   2.797  1.00  0.00      RA0  O
ATOM    387  N   ASP A  43      48.563  43.801   3.601  1.00  0.00      RA0  N
ATOM    388  H   ASP A  43      47.579  43.658   3.491  1.00  0.00      RA0  H
ATOM    389  CA  ASP A  43      49.004  44.310   4.898  1.00  0.00      RA0  C
ATOM    390  CB  ASP A  43      49.091  45.841   4.895  1.00  0.00      RA0  C
ATOM    391  CG  ASP A  43      49.590  46.332   6.242  1.00  0.00      RA0  C
ATOM    392  OD1 ASP A  43      50.088  45.538   7.035  1.00  0.00      RA0  O
ATOM    393  OD2 ASP A  43      49.441  47.510   6.547  1.00  0.00      RA0  O
ATOM    394  C   ASP A  43      48.089  43.764   6.004  1.00  0.00      RA0  C
ATOM    395  O   ASP A  43      48.233  42.591   6.395  1.00  0.00      RA0  O
ATOM    396  N   ALA A  44      47.140  44.565   6.489  1.00  0.00      RA0  N
ATOM    397  H   ALA A  44      46.992  45.499   6.160  1.00  0.00      RA0  H
ATOM    398  CA  ALA A  44      46.194  44.086   7.503  1.00  0.00      RA0  C
ATOM    399  CB  ALA A  44      46.794  44.191   8.904  1.00  0.00      RA0  C
ATOM    400  C   ALA A  44      44.907  44.912   7.458  1.00  0.00      RA0  C
ATOM    401  O   ALA A  44      44.949  46.151   7.470  1.00  0.00      RA0  O
ATOM    402  N   GLY A  45      43.784  44.199   7.443  1.00  0.00      RA0  N
ATOM    403  H   GLY A  45      43.810  43.197   7.428  1.00  0.00      RA0  H
ATOM    404  CA  GLY A  45      42.471  44.813   7.598  1.00  0.00      RA0  C
ATOM    405  C   GLY A  45      41.689  44.078   8.662  1.00  0.00      RA0  C
ATOM    406  O   GLY A  45      42.001  42.941   8.989  1.00  0.00      RA0  O
ATOM    407  N   MSE A  46      40.634  44.695   9.171  1.00  0.00      RA0  N
ATOM    408  H   MSE A  46      40.380  45.619   8.871  1.00  0.00      RA0  H
ATOM    409  CA  MSE A  46      39.783  44.020  10.113  1.00  0.00      RA0  C
ATOM    410  CB  MSE A  46      40.166  44.380  11.545  1.00  0.00      RA0  C
ATOM    411  CG  MSE A  46      39.998  45.871  11.817  1.00  0.00      RA0  C
ATOM    412  SE  MSE A  46      40.453  46.310  13.493  1.00  0.00      RA0  S
ATOM    413  CE  MSE A  46      40.464  48.087  13.244  1.00  0.00      RA0  C
ATOM    414  C   MSE A  46      38.309  44.298   9.904  1.00  0.00      RA0  C
ATOM    415  O   MSE A  46      37.922  45.360   9.435  1.00  0.00      RA0  O
ATOM    416  N   PHE A  47      37.522  43.309  10.307  1.00  0.00      RA0  N
ATOM    417  H   PHE A  47      37.929  42.540  10.803  1.00  0.00      RA0  H
ATOM    418  CA  PHE A  47      36.079  43.300  10.121  1.00  0.00      RA0  C
ATOM    419  CB  PHE A  47      35.637  42.150   9.211  1.00  0.00      RA0  C
ATOM    420  CG  PHE A  47      36.370  42.147   7.891  1.00  0.00      RA0  C
ATOM    421  CD1 PHE A  47      37.562  41.441   7.757  1.00  0.00      RA0  C
ATOM    422  CD2 PHE A  47      35.839  42.830   6.803  1.00  0.00      RA0  C
ATOM    423  CE1 PHE A  47      38.218  41.409   6.533  1.00  0.00      RA0  C
ATOM    424  CE2 PHE A  47      36.492  42.794   5.578  1.00  0.00      RA0  C
ATOM    425  CZ  PHE A  47      37.678  42.084   5.445  1.00  0.00      RA0  C
ATOM    426  C   PHE A  47      35.406  43.063  11.465  1.00  0.00      RA0  C
ATOM    427  O   PHE A  47      35.855  42.232  12.288  1.00  0.00      RA0  O
ATOM    428  N   ASP A  48      34.328  43.799  11.710  1.00  0.00      RA0  N
ATOM    429  H   ASP A  48      33.952  44.390  11.000  1.00  0.00      RA0  H
ATOM    430  CA  ASP A  48      33.477  43.515  12.842  1.00  0.00      RA0  C
ATOM    431  CB  ASP A  48      32.502  44.625  13.194  1.00  0.00      RA0  C
ATOM    432  CG  ASP A  48      31.656  44.041  14.301  1.00  0.00      RA0  C
ATOM    433  OD1 ASP A  48      32.241  43.437  15.181  1.00  0.00      RA0  O
ATOM    434  OD2 ASP A  48      30.433  44.120  14.277  1.00  0.00      RA0  O
ATOM    435  C   ASP A  48      32.610  42.324  12.472  1.00  0.00      RA0  C
ATOM    436  O   ASP A  48      31.790  42.437  11.560  1.00  0.00      RA0  O
ATOM    437  N   VAL A  49      32.811  41.207  13.143  1.00  0.00      RA0  N
ATOM    438  H   VAL A  49      33.380  41.265  13.969  1.00  0.00      RA0  H
ATOM    439  CA  VAL A  49      31.989  40.024  12.914  1.00  0.00      RA0  C
ATOM    440  CB  VAL A  49      32.839  38.860  12.407  1.00  0.00      RA0  C
ATOM    441  CG1 VAL A  49      33.169  39.077  10.932  1.00  0.00      RA0  C
ATOM    442  CG2 VAL A  49      34.108  38.675  13.236  1.00  0.00      RA0  C
ATOM    443  C   VAL A  49      31.198  39.673  14.179  1.00  0.00      RA0  C
ATOM    444  O   VAL A  49      30.904  38.514  14.425  1.00  0.00      RA0  O
ATOM    445  N   SER A  50      30.753  40.704  14.897  1.00  0.00      RA0  N
ATOM    446  H   SER A  50      31.007  41.652  14.671  1.00  0.00      RA0  H
ATOM    447  CA  SER A  50      29.992  40.524  16.126  1.00  0.00      RA0  C
ATOM    448  CB  SER A  50      30.058  41.782  16.986  1.00  0.00      RA0  C
ATOM    449  OG  SER A  50      31.418  41.999  17.373  1.00  0.00      RA0  O
ATOM    450  HG  SER A  50      31.788  42.545  16.680  1.00  0.00      RA0  H
ATOM    451  C   SER A  50      28.561  40.100  15.828  1.00  0.00      RA0  C
ATOM    452  O   SER A  50      27.840  39.673  16.732  1.00  0.00      RA0  O
ATOM    453  N   HIS A  51      28.182  40.234  14.568  1.00  0.00      RA0  N
ATOM    454  H   HIS A  51      28.821  40.659  13.931  1.00  0.00      RA0  H
ATOM    455  CA  HIS A  51      26.905  39.713  14.046  1.00  0.00      RA0  C
ATOM    456  CB  HIS A  51      26.577  40.329  12.682  1.00  0.00      RA0  C
ATOM    457  CG  HIS A  51      27.306  39.609  11.573  1.00  0.00      RA0  C
ATOM    458  ND1 HIS A  51      26.679  38.846  10.660  1.00  0.00      RA0  N
ATOM    459  HD1 HIS A  51      25.710  38.717  10.598  1.00  0.00      RA0  H
ATOM    460  CD2 HIS A  51      28.677  39.600  11.303  1.00  0.00      RA0  C
ATOM    461  NE2 HIS A  51      28.869  38.815  10.214  1.00  0.00      RA0  N
ATOM    462  CE1 HIS A  51      27.641  38.351   9.818  1.00  0.00      RA0  C
ATOM    463  C   HIS A  51      26.854  38.188  14.001  1.00  0.00      RA0  C
ATOM    464  O   HIS A  51      25.781  37.616  13.793  1.00  0.00      RA0  O
ATOM    465  N   MSE A  52      27.981  37.529  14.208  1.00  0.00      RA0  N
ATOM    466  H   MSE A  52      28.813  37.987  14.526  1.00  0.00      RA0  H
ATOM    467  CA  MSE A  52      27.973  36.092  14.266  1.00  0.00      RA0  C
ATOM    468  CB  MSE A  52      29.262  35.503  13.689  1.00  0.00      RA0  C
ATOM    469  CG  MSE A  52      29.495  35.934  12.241  1.00  0.00      RA0  C
ATOM    470  SE  MSE A  52      30.940  35.167  11.491  1.00  0.00      RA0  S
ATOM    471  CE  MSE A  52      30.294  33.491  11.366  1.00  0.00      RA0  C
ATOM    472  C   MSE A  52      27.752  35.628  15.676  1.00  0.00      RA0  C
ATOM    473  O   MSE A  52      28.115  36.314  16.642  1.00  0.00      RA0  O
ATOM    474  N   THR A  53      27.146  34.449  15.781  1.00  0.00      RA0  N
ATOM    475  H   THR A  53      26.971  33.887  14.995  1.00  0.00      RA0  H
ATOM    476  CA  THR A  53      26.714  33.896  17.062  1.00  0.00      RA0  C
ATOM    477  CB  THR A  53      25.290  33.441  16.821  1.00  0.00      RA0  C
ATOM    478  OG1 THR A  53      24.511  34.600  16.481  1.00  0.00      RA0  O
ATOM    479  HG1 THR A  53      24.966  35.014  15.753  1.00  0.00      RA0  H
ATOM    480  CG2 THR A  53      24.698  32.672  18.000  1.00  0.00      RA0  C
ATOM    481  C   THR A  53      27.675  32.794  17.498  1.00  0.00      RA0  C
ATOM    482  O   THR A  53      27.947  31.852  16.754  1.00  0.00      RA0  O
ATOM    483  N   ILE A  54      28.219  32.942  18.699  1.00  0.00      RA0  N
ATOM    484  H   ILE A  54      27.928  33.701  19.283  1.00  0.00      RA0  H
ATOM    485  CA  ILE A  54      29.060  31.923  19.308  1.00  0.00      RA0  C
ATOM    486  CB  ILE A  54      30.195  32.599  20.071  1.00  0.00      RA0  C
ATOM    487  CG2 ILE A  54      31.089  31.575  20.766  1.00  0.00      RA0  C
ATOM    488  CG1 ILE A  54      30.978  33.521  19.137  1.00  0.00      RA0  C
ATOM    489  CD1 ILE A  54      32.049  34.324  19.873  1.00  0.00      RA0  C
ATOM    490  C   ILE A  54      28.161  31.103  20.242  1.00  0.00      RA0  C
ATOM    491  O   ILE A  54      27.425  31.665  21.073  1.00  0.00      RA0  O
ATOM    492  N   VAL A  55      28.184  29.787  20.052  1.00  0.00      RA0  N
ATOM    493  H   VAL A  55      28.854  29.374  19.434  1.00  0.00      RA0  H
ATOM    494  CA  VAL A  55      27.349  28.884  20.811  1.00  0.00      RA0  C
ATOM    495  CB  VAL A  55      26.453  28.086  19.863  1.00  0.00      RA0  C
ATOM    496  CG1 VAL A  55      25.564  27.117  20.639  1.00  0.00      RA0  C
ATOM    497  CG2 VAL A  55      25.653  29.007  18.943  1.00  0.00      RA0  C
ATOM    498  C   VAL A  55      28.281  27.951  21.538  1.00  0.00      RA0  C
ATOM    499  O   VAL A  55      29.040  27.205  20.907  1.00  0.00      RA0  O
ATOM    500  N   ASP A  56      28.211  27.986  22.860  1.00  0.00      RA0  N
ATOM    501  H   ASP A  56      27.577  28.598  23.319  1.00  0.00      RA0  H
ATOM    502  CA  ASP A  56      28.956  27.048  23.671  1.00  0.00      RA0  C
ATOM    503  CB  ASP A  56      29.439  27.724  24.975  1.00  0.00      RA0  C
ATOM    504  CG  ASP A  56      30.529  28.781  24.776  1.00  0.00      RA0  C
ATOM    505  OD1 ASP A  56      30.968  29.002  23.656  1.00  0.00      RA0  O
ATOM    506  OD2 ASP A  56      30.976  29.399  25.746  1.00  0.00      RA0  O
ATOM    507  C   ASP A  56      28.116  25.828  24.017  1.00  0.00      RA0  C
ATOM    508  O   ASP A  56      26.960  25.950  24.410  1.00  0.00      RA0  O
ATOM    509  N   LEU A  57      28.729  24.659  23.855  1.00  0.00      RA0  N
ATOM    510  H   LEU A  57      29.703  24.643  23.625  1.00  0.00      RA0  H
ATOM    511  CA  LEU A  57      28.103  23.379  24.134  1.00  0.00      RA0  C
ATOM    512  CB  LEU A  57      28.127  22.490  22.896  1.00  0.00      RA0  C
ATOM    513  CG  LEU A  57      27.406  23.063  21.679  1.00  0.00      RA0  C
ATOM    514  CD1 LEU A  57      27.517  22.109  20.494  1.00  0.00      RA0  C
ATOM    515  CD2 LEU A  57      25.950  23.413  21.978  1.00  0.00      RA0  C
ATOM    516  C   LEU A  57      28.813  22.653  25.271  1.00  0.00      RA0  C
ATOM    517  O   LEU A  57      30.009  22.434  25.190  1.00  0.00      RA0  O
ATOM    518  N   ARG A  58      28.069  22.237  26.300  1.00  0.00      RA0  N
ATOM    519  H   ARG A  58      27.080  22.408  26.319  1.00  0.00      RA0  H
ATOM    520  CA  ARG A  58      28.656  21.606  27.470  1.00  0.00      RA0  C
ATOM    521  CB  ARG A  58      28.555  22.580  28.620  1.00  0.00      RA0  C
ATOM    522  CG  ARG A  58      29.795  23.431  28.860  1.00  0.00      RA0  C
ATOM    523  CD  ARG A  58      30.018  23.563  30.366  1.00  0.00      RA0  C
ATOM    524  NE  ARG A  58      30.162  22.236  30.963  1.00  0.00      RA0  N
ATOM    525  HE  ARG A  58      31.010  21.725  30.760  1.00  0.00      RA0  H
ATOM    526  CZ  ARG A  58      29.121  21.628  31.608  1.00  0.00      RA0  C
ATOM    527  NH1 ARG A  58      27.987  22.323  31.837  1.00  0.00      RA0  N
ATOM    528 HH11 ARG A  58      27.140  21.987  32.268  1.00  0.00      RA0  H
ATOM    529 HH12 ARG A  58      27.847  23.273  31.509  1.00  0.00      RA0  H
ATOM    530  NH2 ARG A  58      29.237  20.328  31.948  1.00  0.00      RA0  N
ATOM    531 HH21 ARG A  58      28.533  19.820  32.442  1.00  0.00      RA0  H
ATOM    532 HH22 ARG A  58      30.073  19.812  31.666  1.00  0.00      RA0  H
ATOM    533  C   ARG A  58      27.929  20.296  27.806  1.00  0.00      RA0  C
ATOM    534  O   ARG A  58      26.718  20.205  27.682  1.00  0.00      RA0  O
ATOM    535  N   GLY A  59      28.672  19.309  28.271  1.00  0.00      RA0  N
ATOM    536  H   GLY A  59      29.661  19.429  28.409  1.00  0.00      RA0  H
ATOM    537  CA  GLY A  59      28.104  18.014  28.623  1.00  0.00      RA0  C
ATOM    538  C   GLY A  59      29.040  16.897  28.203  1.00  0.00      RA0  C
ATOM    539  O   GLY A  59      29.740  17.010  27.195  1.00  0.00      RA0  O
ATOM    540  N   SER A  60      29.039  15.806  28.966  1.00  0.00      RA0  N
ATOM    541  H   SER A  60      28.429  15.753  29.756  1.00  0.00      RA0  H
ATOM    542  CA  SER A  60      29.957  14.700  28.725  1.00  0.00      RA0  C
ATOM    543  CB  SER A  60      29.782  13.841  29.961  1.00  0.00      RA0  C
ATOM    544  OG  SER A  60      29.423  14.779  30.988  1.00  0.00      RA0  O
ATOM    545  HG  SER A  60      30.105  15.449  30.984  1.00  0.00      RA0  H
ATOM    546  C   SER A  60      29.752  14.043  27.361  1.00  0.00      RA0  C
ATOM    547  O   SER A  60      30.701  13.465  26.814  1.00  0.00      RA0  O
ATOM    548  N   ARG A  61      28.539  14.152  26.803  1.00  0.00      RA0  N
ATOM    549  H   ARG A  61      27.847  14.723  27.240  1.00  0.00      RA0  H
ATOM    550  CA  ARG A  61      28.235  13.580  25.491  1.00  0.00      RA0  C
ATOM    551  CB  ARG A  61      26.830  12.991  25.543  1.00  0.00      RA0  C
ATOM    552  CG  ARG A  61      26.640  12.140  26.803  1.00  0.00      RA0  C
ATOM    553  CD  ARG A  61      25.264  11.481  26.861  1.00  0.00      RA0  C
ATOM    554  NE  ARG A  61      25.061  10.706  25.644  1.00  0.00      RA0  N
ATOM    555  HE  ARG A  61      25.887  10.390  25.153  1.00  0.00      RA0  H
ATOM    556  CZ  ARG A  61      23.826  10.515  25.112  1.00  0.00      RA0  C
ATOM    557  NH1 ARG A  61      22.738  10.930  25.802  1.00  0.00      RA0  N
ATOM    558 HH11 ARG A  61      21.794  10.906  25.442  1.00  0.00      RA0  H
ATOM    559 HH12 ARG A  61      22.832  11.318  26.722  1.00  0.00      RA0  H
ATOM    560  NH2 ARG A  61      23.738   9.931  23.902  1.00  0.00      RA0  N
ATOM    561 HH21 ARG A  61      22.889   9.705  23.425  1.00  0.00      RA0  H
ATOM    562 HH22 ARG A  61      24.594   9.701  23.394  1.00  0.00      RA0  H
ATOM    563  C   ARG A  61      28.377  14.586  24.343  1.00  0.00      RA0  C
ATOM    564  O   ARG A  61      27.883  14.349  23.255  1.00  0.00      RA0  O
ATOM    565  N   THR A  62      29.068  15.696  24.556  1.00  0.00      RA0  N
ATOM    566  H   THR A  62      29.507  15.910  25.431  1.00  0.00      RA0  H
ATOM    567  CA  THR A  62      29.125  16.716  23.498  1.00  0.00      RA0  C
ATOM    568  CB  THR A  62      29.751  17.999  24.034  1.00  0.00      RA0  C
ATOM    569  OG1 THR A  62      29.005  18.442  25.168  1.00  0.00      RA0  O
ATOM    570  HG1 THR A  62      29.540  18.234  25.927  1.00  0.00      RA0  H
ATOM    571  CG2 THR A  62      29.771  19.098  22.975  1.00  0.00      RA0  C
ATOM    572  C   THR A  62      29.753  16.227  22.195  1.00  0.00      RA0  C
ATOM    573  O   THR A  62      29.208  16.500  21.115  1.00  0.00      RA0  O
ATOM    574  N   ARG A  63      30.862  15.494  22.279  1.00  0.00      RA0  N
ATOM    575  H   ARG A  63      31.248  15.288  23.179  1.00  0.00      RA0  H
ATOM    576  CA  ARG A  63      31.512  14.989  21.056  1.00  0.00      RA0  C
ATOM    577  CB  ARG A  63      32.853  14.314  21.350  1.00  0.00      RA0  C
ATOM    578  CG  ARG A  63      33.623  14.105  20.044  1.00  0.00      RA0  C
ATOM    579  CD  ARG A  63      34.916  13.300  20.175  1.00  0.00      RA0  C
ATOM    580  NE  ARG A  63      35.859  13.910  21.107  1.00  0.00      RA0  N
ATOM    581  HE  ARG A  63      35.763  13.764  22.108  1.00  0.00      RA0  H
ATOM    582  CZ  ARG A  63      36.924  14.642  20.673  1.00  0.00      RA0  C
ATOM    583  NH1 ARG A  63      37.052  14.966  19.372  1.00  0.00      RA0  N
ATOM    584 HH11 ARG A  63      37.861  15.469  19.049  1.00  0.00      RA0  H
ATOM    585 HH12 ARG A  63      36.367  14.749  18.670  1.00  0.00      RA0  H
ATOM    586  NH2 ARG A  63      37.847  15.032  21.565  1.00  0.00      RA0  N
ATOM    587 HH21 ARG A  63      38.682  15.533  21.341  1.00  0.00      RA0  H
ATOM    588 HH22 ARG A  63      37.670  14.802  22.543  1.00  0.00      RA0  H
ATOM    589  C   ARG A  63      30.575  14.030  20.331  1.00  0.00      RA0  C
ATOM    590  O   ARG A  63      30.398  14.108  19.117  1.00  0.00      RA0  O
ATOM    591  N   GLU A  64      29.966  13.136  21.094  1.00  0.00      RA0  N
ATOM    592  H   GLU A  64      30.095  13.168  22.083  1.00  0.00      RA0  H
ATOM    593  CA  GLU A  64      29.007  12.179  20.558  1.00  0.00      RA0  C
ATOM    594  CB  GLU A  64      28.369  11.350  21.675  1.00  0.00      RA0  C
ATOM    595  CG  GLU A  64      27.357  10.336  21.129  1.00  0.00      RA0  C
ATOM    596  CD  GLU A  64      26.445   9.863  22.244  1.00  0.00      RA0  C
ATOM    597  OE1 GLU A  64      26.636  10.267  23.382  1.00  0.00      RA0  O
ATOM    598  OE2 GLU A  64      25.507   9.118  21.982  1.00  0.00      RA0  O
ATOM    599  C   GLU A  64      27.896  12.887  19.786  1.00  0.00      RA0  C
ATOM    600  O   GLU A  64      27.583  12.517  18.641  1.00  0.00      RA0  O
ATOM    601  N   PHE A  65      27.315  13.903  20.412  1.00  0.00      RA0  N
ATOM    602  H   PHE A  65      27.592  14.105  21.353  1.00  0.00      RA0  H
ATOM    603  CA  PHE A  65      26.271  14.717  19.787  1.00  0.00      RA0  C
ATOM    604  CB  PHE A  65      25.863  15.844  20.739  1.00  0.00      RA0  C
ATOM    605  CG  PHE A  65      24.977  16.851  20.041  1.00  0.00      RA0  C
ATOM    606  CD1 PHE A  65      23.863  16.437  19.319  1.00  0.00      RA0  C
ATOM    607  CD2 PHE A  65      25.288  18.204  20.119  1.00  0.00      RA0  C
ATOM    608  CE1 PHE A  65      23.077  17.373  18.658  1.00  0.00      RA0  C
ATOM    609  CE2 PHE A  65      24.498  19.141  19.464  1.00  0.00      RA0  C
ATOM    610  CZ  PHE A  65      23.397  18.724  18.726  1.00  0.00      RA0  C
ATOM    611  C   PHE A  65      26.731  15.273  18.458  1.00  0.00      RA0  C
ATOM    612  O   PHE A  65      26.046  15.148  17.451  1.00  0.00      RA0  O
ATOM    613  N   LEU A  66      27.892  15.922  18.460  1.00  0.00      RA0  N
ATOM    614  H   LEU A  66      28.440  15.950  19.300  1.00  0.00      RA0  H
ATOM    615  CA  LEU A  66      28.377  16.573  17.243  1.00  0.00      RA0  C
ATOM    616  CB  LEU A  66      29.518  17.529  17.567  1.00  0.00      RA0  C
ATOM    617  CG  LEU A  66      29.019  18.731  18.363  1.00  0.00      RA0  C
ATOM    618  CD1 LEU A  66      30.168  19.640  18.787  1.00  0.00      RA0  C
ATOM    619  CD2 LEU A  66      27.942  19.499  17.596  1.00  0.00      RA0  C
ATOM    620  C   LEU A  66      28.764  15.604  16.132  1.00  0.00      RA0  C
ATOM    621  O   LEU A  66      28.697  15.968  14.960  1.00  0.00      RA0  O
ATOM    622  N   ARG A  67      29.192  14.397  16.484  1.00  0.00      RA0  N
ATOM    623  H   ARG A  67      29.252  14.163  17.457  1.00  0.00      RA0  H
ATOM    624  CA  ARG A  67      29.454  13.340  15.473  1.00  0.00      RA0  C
ATOM    625  CB  ARG A  67      30.071  12.066  16.058  1.00  0.00      RA0  C
ATOM    626  CG  ARG A  67      31.427  12.196  16.747  1.00  0.00      RA0  C
ATOM    627  CD  ARG A  67      32.088  10.829  16.957  1.00  0.00      RA0  C
ATOM    628  NE  ARG A  67      32.612  10.304  15.694  1.00  0.00      RA0  N
ATOM    629  HE  ARG A  67      33.069  10.967  15.078  1.00  0.00      RA0  H
ATOM    630  CZ  ARG A  67      32.550   8.981  15.362  1.00  0.00      RA0  C
ATOM    631  NH1 ARG A  67      31.871   8.114  16.148  1.00  0.00      RA0  N
ATOM    632 HH11 ARG A  67      31.796   7.134  15.927  1.00  0.00      RA0  H
ATOM    633 HH12 ARG A  67      31.406   8.423  16.982  1.00  0.00      RA0  H
ATOM    634  NH2 ARG A  67      33.168   8.565  14.238  1.00  0.00      RA0  N
ATOM    635 HH21 ARG A  67      33.175   7.613  13.917  1.00  0.00      RA0  H
ATOM    636 HH22 ARG A  67      33.658   9.244  13.665  1.00  0.00      RA0  H
ATOM    637  C   ARG A  67      28.188  12.911  14.731  1.00  0.00      RA0  C
ATOM    638  O   ARG A  67      28.254  12.355  13.637  1.00  0.00      RA0  O
ATOM    639  N   TYR A  68      27.042  13.117  15.373  1.00  0.00      RA0  N
ATOM    640  H   TYR A  68      27.043  13.518  16.290  1.00  0.00      RA0  H
ATOM    641  CA  TYR A  68      25.729  12.846  14.764  1.00  0.00      RA0  C
ATOM    642  CB  TYR A  68      24.784  12.375  15.869  1.00  0.00      RA0  C
ATOM    643  CG  TYR A  68      23.391  12.180  15.330  1.00  0.00      RA0  C
ATOM    644  CD1 TYR A  68      23.166  11.281  14.295  1.00  0.00      RA0  C
ATOM    645  CE1 TYR A  68      21.879  11.100  13.807  1.00  0.00      RA0  C
ATOM    646  CD2 TYR A  68      22.334  12.898  15.876  1.00  0.00      RA0  C
ATOM    647  CE2 TYR A  68      21.045  12.711  15.391  1.00  0.00      RA0  C
ATOM    648  CZ  TYR A  68      20.821  11.810  14.357  1.00  0.00      RA0  C
ATOM    649  OH  TYR A  68      19.544  11.623  13.869  1.00  0.00      RA0  O
ATOM    650  HH  TYR A  68      19.582  10.883  13.270  1.00  0.00      RA0  H
ATOM    651  C   TYR A  68      25.182  14.082  14.049  1.00  0.00      RA0  C
ATOM    652  O   TYR A  68      24.587  14.004  12.970  1.00  0.00      RA0  O
ATOM    653  N   LEU A  69      25.409  15.257  14.618  1.00  0.00      RA0  N
ATOM    654  H   LEU A  69      25.886  15.288  15.497  1.00  0.00      RA0  H
ATOM    655  CA  LEU A  69      24.885  16.493  14.010  1.00  0.00      RA0  C
ATOM    656  CB  LEU A  69      24.987  17.622  15.037  1.00  0.00      RA0  C
ATOM    657  CG  LEU A  69      24.235  18.891  14.637  1.00  0.00      RA0  C
ATOM    658  CD1 LEU A  69      22.723  18.679  14.680  1.00  0.00      RA0  C
ATOM    659  CD2 LEU A  69      24.664  20.100  15.468  1.00  0.00      RA0  C
ATOM    660  C   LEU A  69      25.563  16.920  12.701  1.00  0.00      RA0  C
ATOM    661  O   LEU A  69      24.902  17.411  11.761  1.00  0.00      RA0  O
ATOM    662  N   LEU A  70      26.889  16.776  12.653  1.00  0.00      RA0  N
ATOM    663  H   LEU A  70      27.367  16.244  13.355  1.00  0.00      RA0  H
ATOM    664  CA  LEU A  70      27.696  17.335  11.584  1.00  0.00      RA0  C
ATOM    665  CB  LEU A  70      28.893  18.084  12.169  1.00  0.00      RA0  C
ATOM    666  CG  LEU A  70      28.493  19.190  13.145  1.00  0.00      RA0  C
ATOM    667  CD1 LEU A  70      29.708  19.779  13.862  1.00  0.00      RA0  C
ATOM    668  CD2 LEU A  70      27.653  20.270  12.466  1.00  0.00      RA0  C
ATOM    669  C   LEU A  70      28.190  16.294  10.605  1.00  0.00      RA0  C
ATOM    670  O   LEU A  70      28.403  15.156  10.966  1.00  0.00      RA0  O
ATOM    671  N   ALA A  71      28.416  16.706   9.355  1.00  0.00      RA0  N
ATOM    672  H   ALA A  71      28.282  17.674   9.131  1.00  0.00      RA0  H
ATOM    673  CA  ALA A  71      28.853  15.767   8.340  1.00  0.00      RA0  C
ATOM    674  CB  ALA A  71      28.328  16.198   6.973  1.00  0.00      RA0  C
ATOM    675  C   ALA A  71      30.368  15.588   8.235  1.00  0.00      RA0  C
ATOM    676  O   ALA A  71      30.833  14.540   7.759  1.00  0.00      RA0  O
ATOM    677  N   ASN A  72      31.134  16.589   8.665  1.00  0.00      RA0  N
ATOM    678  H   ASN A  72      30.711  17.405   9.063  1.00  0.00      RA0  H
ATOM    679  CA  ASN A  72      32.539  16.342   8.981  1.00  0.00      RA0  C
ATOM    680  CB  ASN A  72      33.354  17.624   9.090  1.00  0.00      RA0  C
ATOM    681  CG  ASN A  72      34.810  17.374   8.745  1.00  0.00      RA0  C
ATOM    682  OD1 ASN A  72      35.362  16.276   8.875  1.00  0.00      RA0  O
ATOM    683  ND2 ASN A  72      35.418  18.481   8.279  1.00  0.00      RA0  N
ATOM    684 HD21 ASN A  72      34.884  19.333   8.201  1.00  0.00      RA0  H
ATOM    685 HD22 ASN A  72      36.368  18.561   7.980  1.00  0.00      RA0  H
ATOM    686  C   ASN A  72      32.503  15.581  10.309  1.00  0.00      RA0  C
ATOM    687  O   ASN A  72      31.427  15.435  10.899  1.00  0.00      RA0  O
ATOM    688  N   ASP A  73      33.647  15.069  10.759  1.00  0.00      RA0  N
ATOM    689  H   ASP A  73      34.516  15.305  10.329  1.00  0.00      RA0  H
ATOM    690  CA  ASP A  73      33.706  14.238  11.957  1.00  0.00      RA0  C
ATOM    691  CB  ASP A  73      34.158  12.797  11.725  1.00  0.00      RA0  C
ATOM    692  CG  ASP A  73      33.886  11.989  12.984  1.00  0.00      RA0  C
ATOM    693  OD1 ASP A  73      33.340  12.528  13.941  1.00  0.00      RA0  O
ATOM    694  OD2 ASP A  73      34.198  10.804  13.015  1.00  0.00      RA0  O
ATOM    695  C   ASP A  73      34.573  14.867  13.033  1.00  0.00      RA0  C
ATOM    696  O   ASP A  73      35.803  14.869  12.924  1.00  0.00      RA0  O
ATOM    697  N   VAL A  74      33.951  15.352  14.101  1.00  0.00      RA0  N
ATOM    698  H   VAL A  74      32.985  15.115  14.207  1.00  0.00      RA0  H
ATOM    699  CA  VAL A  74      34.717  16.007  15.148  1.00  0.00      RA0  C
ATOM    700  CB  VAL A  74      33.791  16.799  16.069  1.00  0.00      RA0  C
ATOM    701  CG1 VAL A  74      33.051  17.880  15.280  1.00  0.00      RA0  C
ATOM    702  CG2 VAL A  74      32.832  15.870  16.811  1.00  0.00      RA0  C
ATOM    703  C   VAL A  74      35.604  15.060  15.948  1.00  0.00      RA0  C
ATOM    704  O   VAL A  74      36.333  15.528  16.833  1.00  0.00      RA0  O
ATOM    705  N   ALA A  75      35.537  13.750  15.655  1.00  0.00      RA0  N
ATOM    706  H   ALA A  75      34.886  13.414  14.968  1.00  0.00      RA0  H
ATOM    707  CA  ALA A  75      36.504  12.790  16.211  1.00  0.00      RA0  C
ATOM    708  CB  ALA A  75      36.229  11.371  15.715  1.00  0.00      RA0  C
ATOM    709  C   ALA A  75      37.930  13.195  15.816  1.00  0.00      RA0  C
ATOM    710  O   ALA A  75      38.893  12.833  16.499  1.00  0.00      RA0  O
ATOM    711  N   LYS A  76      38.038  13.933  14.713  1.00  0.00      RA0  N
ATOM    712  H   LYS A  76      37.212  14.172  14.198  1.00  0.00      RA0  H
ATOM    713  CA  LYS A  76      39.319  14.412  14.204  1.00  0.00      RA0  C
ATOM    714  CB  LYS A  76      39.181  14.898  12.763  1.00  0.00      RA0  C
ATOM    715  CG  LYS A  76      38.624  13.883  11.768  1.00  0.00      RA0  C
ATOM    716  CD  LYS A  76      38.289  14.585  10.451  1.00  0.00      RA0  C
ATOM    717  CE  LYS A  76      37.645  13.670   9.412  1.00  0.00      RA0  C
ATOM    718  NZ  LYS A  76      37.246  14.476   8.250  1.00  0.00      RA0  N
ATOM    719  HZ1 LYS A  76      36.779  13.880   7.540  1.00  0.00      RA0  H
ATOM    720  HZ2 LYS A  76      36.574  15.210   8.559  1.00  0.00      RA0  H
ATOM    721  HZ3 LYS A  76      38.074  14.939   7.828  1.00  0.00      RA0  H
ATOM    722  C   LYS A  76      39.898  15.565  15.013  1.00  0.00      RA0  C
ATOM    723  O   LYS A  76      41.055  15.924  14.815  1.00  0.00      RA0  O
ATOM    724  N   LEU A  77      39.123  16.143  15.923  1.00  0.00      RA0  N
ATOM    725  H   LEU A  77      38.209  15.782  16.110  1.00  0.00      RA0  H
ATOM    726  CA  LEU A  77      39.623  17.176  16.810  1.00  0.00      RA0  C
ATOM    727  CB  LEU A  77      38.501  18.144  17.167  1.00  0.00      RA0  C
ATOM    728  CG  LEU A  77      37.834  18.784  15.950  1.00  0.00      RA0  C
ATOM    729  CD1 LEU A  77      36.698  19.732  16.343  1.00  0.00      RA0  C
ATOM    730  CD2 LEU A  77      38.856  19.468  15.049  1.00  0.00      RA0  C
ATOM    731  C   LEU A  77      40.167  16.489  18.054  1.00  0.00      RA0  C
ATOM    732  O   LEU A  77      39.427  16.189  18.980  1.00  0.00      RA0  O
ATOM    733  N   THR A  78      41.473  16.235  18.068  1.00  0.00      RA0  N
ATOM    734  H   THR A  78      42.039  16.487  17.285  1.00  0.00      RA0  H
ATOM    735  CA  THR A  78      42.107  15.488  19.185  1.00  0.00      RA0  C
ATOM    736  CB  THR A  78      42.823  14.367  18.449  1.00  0.00      RA0  C
ATOM    737  OG1 THR A  78      43.313  14.895  17.192  1.00  0.00      RA0  O
ATOM    738  HG1 THR A  78      42.609  14.707  16.567  1.00  0.00      RA0  H
ATOM    739  CG2 THR A  78      41.900  13.174  18.188  1.00  0.00      RA0  C
ATOM    740  C   THR A  78      43.078  16.304  20.027  1.00  0.00      RA0  C
ATOM    741  O   THR A  78      43.410  15.889  21.155  1.00  0.00      RA0  O
ATOM    742  N   LYS A  79      43.528  17.453  19.501  1.00  0.00      RA0  N
ATOM    743  H   LYS A  79      43.096  17.821  18.680  1.00  0.00      RA0  H
ATOM    744  CA  LYS A  79      44.312  18.401  20.272  1.00  0.00      RA0  C
ATOM    745  CB  LYS A  79      45.447  18.854  19.360  1.00  0.00      RA0  C
ATOM    746  CG  LYS A  79      46.090  17.565  18.842  1.00  0.00      RA0  C
ATOM    747  CD  LYS A  79      46.874  17.675  17.538  1.00  0.00      RA0  C
ATOM    748  CE  LYS A  79      47.332  16.289  17.064  1.00  0.00      RA0  C
ATOM    749  NZ  LYS A  79      46.175  15.401  16.842  1.00  0.00      RA0  N
ATOM    750  HZ1 LYS A  79      46.516  14.472  16.524  1.00  0.00      RA0  H
ATOM    751  HZ2 LYS A  79      45.616  15.268  17.709  1.00  0.00      RA0  H
ATOM    752  HZ3 LYS A  79      45.543  15.790  16.114  1.00  0.00      RA0  H
ATOM    753  C   LYS A  79      43.414  19.517  20.757  1.00  0.00      RA0  C
ATOM    754  O   LYS A  79      42.652  20.118  19.980  1.00  0.00      RA0  O
ATOM    755  N   SER A  80      43.494  19.801  22.042  1.00  0.00      RA0  N
ATOM    756  H   SER A  80      44.168  19.351  22.623  1.00  0.00      RA0  H
ATOM    757  CA  SER A  80      42.700  20.851  22.634  1.00  0.00      RA0  C
ATOM    758  CB  SER A  80      43.132  20.918  24.108  1.00  0.00      RA0  C
ATOM    759  OG  SER A  80      42.236  21.687  24.912  1.00  0.00      RA0  O
ATOM    760  HG  SER A  80      41.461  21.156  25.080  1.00  0.00      RA0  H
ATOM    761  C   SER A  80      42.842  22.179  21.880  1.00  0.00      RA0  C
ATOM    762  O   SER A  80      43.950  22.597  21.542  1.00  0.00      RA0  O
ATOM    763  N   GLY A  81      41.709  22.810  21.592  1.00  0.00      RA0  N
ATOM    764  H   GLY A  81      40.841  22.399  21.863  1.00  0.00      RA0  H
ATOM    765  CA  GLY A  81      41.659  24.027  20.776  1.00  0.00      RA0  C
ATOM    766  C   GLY A  81      41.477  23.854  19.277  1.00  0.00      RA0  C
ATOM    767  O   GLY A  81      41.195  24.831  18.591  1.00  0.00      RA0  O
ATOM    768  N   LYS A  82      41.617  22.633  18.765  1.00  0.00      RA0  N
ATOM    769  H   LYS A  82      41.736  21.864  19.395  1.00  0.00      RA0  H
ATOM    770  CA  LYS A  82      41.534  22.380  17.344  1.00  0.00      RA0  C
ATOM    771  CB  LYS A  82      42.047  20.962  17.046  1.00  0.00      RA0  C
ATOM    772  CG  LYS A  82      42.294  20.647  15.569  1.00  0.00      RA0  C
ATOM    773  CD  LYS A  82      43.217  21.683  14.942  1.00  0.00      RA0  C
ATOM    774  CE  LYS A  82      43.394  21.568  13.430  1.00  0.00      RA0  C
ATOM    775  NZ  LYS A  82      43.680  22.913  12.916  1.00  0.00      RA0  N
ATOM    776  HZ1 LYS A  82      43.640  22.943  11.881  1.00  0.00      RA0  H
ATOM    777  HZ2 LYS A  82      42.934  23.535  13.293  1.00  0.00      RA0  H
ATOM    778  HZ3 LYS A  82      44.588  23.317  13.225  1.00  0.00      RA0  H
ATOM    779  C   LYS A  82      40.106  22.609  16.820  1.00  0.00      RA0  C
ATOM    780  O   LYS A  82      39.126  22.282  17.484  1.00  0.00      RA0  O
ATOM    781  N   ALA A  83      40.029  23.199  15.641  1.00  0.00      RA0  N
ATOM    782  H   ALA A  83      40.860  23.438  15.143  1.00  0.00      RA0  H
ATOM    783  CA  ALA A  83      38.765  23.489  14.979  1.00  0.00      RA0  C
ATOM    784  CB  ALA A  83      38.620  24.991  14.747  1.00  0.00      RA0  C
ATOM    785  C   ALA A  83      38.671  22.791  13.623  1.00  0.00      RA0  C
ATOM    786  O   ALA A  83      39.659  22.429  13.001  1.00  0.00      RA0  O
ATOM    787  N   LEU A  84      37.443  22.581  13.172  1.00  0.00      RA0  N
ATOM    788  H   LEU A  84      36.640  22.834  13.720  1.00  0.00      RA0  H
ATOM    789  CA  LEU A  84      37.234  22.187  11.795  1.00  0.00      RA0  C
ATOM    790  CB  LEU A  84      37.206  20.656  11.591  1.00  0.00      RA0  C
ATOM    791  CG  LEU A  84      36.133  19.796  12.277  1.00  0.00      RA0  C
ATOM    792  CD1 LEU A  84      34.746  19.930  11.653  1.00  0.00      RA0  C
ATOM    793  CD2 LEU A  84      36.538  18.320  12.272  1.00  0.00      RA0  C
ATOM    794  C   LEU A  84      36.040  22.924  11.189  1.00  0.00      RA0  C
ATOM    795  O   LEU A  84      35.225  23.529  11.883  1.00  0.00      RA0  O
ATOM    796  N   TYR A  85      35.998  22.850   9.877  1.00  0.00      RA0  N
ATOM    797  H   TYR A  85      36.644  22.267   9.390  1.00  0.00      RA0  H
ATOM    798  CA  TYR A  85      34.907  23.412   9.072  1.00  0.00      RA0  C
ATOM    799  CB  TYR A  85      35.555  24.056   7.839  1.00  0.00      RA0  C
ATOM    800  CG  TYR A  85      34.574  24.654   6.851  1.00  0.00      RA0  C
ATOM    801  CD1 TYR A  85      34.318  26.019   6.872  1.00  0.00      RA0  C
ATOM    802  CE1 TYR A  85      33.492  26.591   5.911  1.00  0.00      RA0  C
ATOM    803  CD2 TYR A  85      33.962  23.860   5.888  1.00  0.00      RA0  C
ATOM    804  CE2 TYR A  85      33.127  24.428   4.933  1.00  0.00      RA0  C
ATOM    805  CZ  TYR A  85      32.897  25.798   4.937  1.00  0.00      RA0  C
ATOM    806  OH  TYR A  85      32.084  26.362   3.975  1.00  0.00      RA0  O
ATOM    807  HH  TYR A  85      31.448  26.930   4.430  1.00  0.00      RA0  H
ATOM    808  C   TYR A  85      33.967  22.272   8.678  1.00  0.00      RA0  C
ATOM    809  O   TYR A  85      34.404  21.226   8.177  1.00  0.00      RA0  O
ATOM    810  N   SER A  86      32.653  22.482   8.855  1.00  0.00      RA0  N
ATOM    811  H   SER A  86      32.286  23.353   9.199  1.00  0.00      RA0  H
ATOM    812  CA  SER A  86      31.685  21.431   8.538  1.00  0.00      RA0  C
ATOM    813  CB  SER A  86      31.444  20.593   9.805  1.00  0.00      RA0  C
ATOM    814  OG  SER A  86      30.672  19.407   9.531  1.00  0.00      RA0  O
ATOM    815  HG  SER A  86      29.757  19.689   9.497  1.00  0.00      RA0  H
ATOM    816  C   SER A  86      30.361  21.981   8.001  1.00  0.00      RA0  C
ATOM    817  O   SER A  86      29.965  23.107   8.309  1.00  0.00      RA0  O
ATOM    818  N   GLY A  87      29.716  21.168   7.167  1.00  0.00      RA0  N
ATOM    819  H   GLY A  87      30.150  20.301   6.933  1.00  0.00      RA0  H
ATOM    820  CA  GLY A  87      28.287  21.302   6.928  1.00  0.00      RA0  C
ATOM    821  C   GLY A  87      27.473  20.679   8.039  1.00  0.00      RA0  C
ATOM    822  O   GLY A  87      27.917  19.744   8.707  1.00  0.00      RA0  O
ATOM    823  N   MSE A  88      26.250  21.194   8.186  1.00  0.00      RA0  N
ATOM    824  H   MSE A  88      25.969  21.984   7.632  1.00  0.00      RA0  H
ATOM    825  CA  MSE A  88      25.238  20.667   9.074  1.00  0.00      RA0  C
ATOM    826  CB  MSE A  88      24.886  21.680  10.164  1.00  0.00      RA0  C
ATOM    827  CG  MSE A  88      23.739  21.200  11.055  1.00  0.00      RA0  C
ATOM    828  SE  MSE A  88      23.484  22.276  12.475  1.00  0.00      RA0  S
ATOM    829  CE  MSE A  88      23.349  23.838  11.590  1.00  0.00      RA0  C
ATOM    830  C   MSE A  88      24.063  20.421   8.138  1.00  0.00      RA0  C
ATOM    831  O   MSE A  88      23.555  21.362   7.509  1.00  0.00      RA0  O
ATOM    832  N   LEU A  89      23.687  19.165   8.001  1.00  0.00      RA0  N
ATOM    833  H   LEU A  89      23.955  18.466   8.666  1.00  0.00      RA0  H
ATOM    834  CA  LEU A  89      22.754  18.756   6.944  1.00  0.00      RA0  C
ATOM    835  CB  LEU A  89      23.297  17.564   6.154  1.00  0.00      RA0  C
ATOM    836  CG  LEU A  89      24.714  17.728   5.609  1.00  0.00      RA0  C
ATOM    837  CD1 LEU A  89      25.131  16.478   4.835  1.00  0.00      RA0  C
ATOM    838  CD2 LEU A  89      24.883  18.996   4.773  1.00  0.00      RA0  C
ATOM    839  C   LEU A  89      21.370  18.368   7.461  1.00  0.00      RA0  C
ATOM    840  O   LEU A  89      21.208  17.885   8.590  1.00  0.00      RA0  O
ATOM    841  N   ASN A  90      20.384  18.489   6.575  1.00  0.00      RA0  N
ATOM    842  H   ASN A  90      20.622  18.782   5.647  1.00  0.00      RA0  H
ATOM    843  CA  ASN A  90      19.064  17.944   6.872  1.00  0.00      RA0  C
ATOM    844  CB  ASN A  90      17.974  18.781   6.186  1.00  0.00      RA0  C
ATOM    845  CG  ASN A  90      18.148  18.787   4.675  1.00  0.00      RA0  C
ATOM    846  OD1 ASN A  90      18.359  17.761   4.037  1.00  0.00      RA0  O
ATOM    847  ND2 ASN A  90      18.030  20.008   4.124  1.00  0.00      RA0  N
ATOM    848 HD21 ASN A  90      17.942  20.834   4.698  1.00  0.00      RA0  H
ATOM    849 HD22 ASN A  90      18.034  20.217   3.141  1.00  0.00      RA0  H
ATOM    850  C   ASN A  90      19.018  16.487   6.403  1.00  0.00      RA0  C
ATOM    851  O   ASN A  90      19.973  15.979   5.830  1.00  0.00      RA0  O
ATOM    852  N   ALA A  91      17.918  15.791   6.668  1.00  0.00      RA0  N
ATOM    853  H   ALA A  91      17.129  16.247   7.072  1.00  0.00      RA0  H
ATOM    854  CA  ALA A  91      17.838  14.369   6.357  1.00  0.00      RA0  C
ATOM    855  CB  ALA A  91      16.558  13.765   6.935  1.00  0.00      RA0  C
ATOM    856  C   ALA A  91      17.886  14.091   4.858  1.00  0.00      RA0  C
ATOM    857  O   ALA A  91      18.229  12.989   4.455  1.00  0.00      RA0  O
ATOM    858  N   SER A  92      17.542  15.083   4.027  1.00  0.00      RA0  N
ATOM    859  H   SER A  92      17.302  15.996   4.350  1.00  0.00      RA0  H
ATOM    860  CA  SER A  92      17.594  14.959   2.575  1.00  0.00      RA0  C
ATOM    861  CB  SER A  92      16.542  15.950   2.128  1.00  0.00      RA0  C
ATOM    862  OG  SER A  92      15.733  16.211   3.290  1.00  0.00      RA0  O
ATOM    863  HG  SER A  92      15.114  16.878   3.024  1.00  0.00      RA0  H
ATOM    864  C   SER A  92      18.997  15.185   2.018  1.00  0.00      RA0  C
ATOM    865  O   SER A  92      19.215  15.090   0.808  1.00  0.00      RA0  O
ATOM    866  N   GLY A  93      19.932  15.485   2.901  1.00  0.00      RA0  N
ATOM    867  H   GLY A  93      19.695  15.646   3.861  1.00  0.00      RA0  H
ATOM    868  CA  GLY A  93      21.322  15.742   2.489  1.00  0.00      RA0  C
ATOM    869  C   GLY A  93      21.556  17.152   1.966  1.00  0.00      RA0  C
ATOM    870  O   GLY A  93      22.609  17.446   1.413  1.00  0.00      RA0  O
ATOM    871  N   GLY A  94      20.597  18.049   2.151  1.00  0.00      RA0  N
ATOM    872  H   GLY A  94      19.808  17.802   2.714  1.00  0.00      RA0  H
ATOM    873  CA  GLY A  94      20.797  19.454   1.844  1.00  0.00      RA0  C
ATOM    874  C   GLY A  94      21.469  20.174   3.011  1.00  0.00      RA0  C
ATOM    875  O   GLY A  94      21.515  19.672   4.143  1.00  0.00      RA0  O
ATOM    876  N   VAL A  95      22.004  21.355   2.748  1.00  0.00      RA0  N
ATOM    877  H   VAL A  95      21.820  21.815   1.875  1.00  0.00      RA0  H
ATOM    878  CA  VAL A  95      22.779  22.059   3.750  1.00  0.00      RA0  C
ATOM    879  CB  VAL A  95      23.939  22.807   3.094  1.00  0.00      RA0  C
ATOM    880  CG1 VAL A  95      24.865  23.416   4.144  1.00  0.00      RA0  C
ATOM    881  CG2 VAL A  95      24.702  21.902   2.131  1.00  0.00      RA0  C
ATOM    882  C   VAL A  95      21.909  23.021   4.523  1.00  0.00      RA0  C
ATOM    883  O   VAL A  95      21.337  23.957   3.934  1.00  0.00      RA0  O
ATOM    884  N   ILE A  96      21.837  22.795   5.828  1.00  0.00      RA0  N
ATOM    885  H   ILE A  96      22.351  22.025   6.204  1.00  0.00      RA0  H
ATOM    886  CA  ILE A  96      21.205  23.724   6.764  1.00  0.00      RA0  C
ATOM    887  CB  ILE A  96      20.925  23.007   8.088  1.00  0.00      RA0  C
ATOM    888  CG2 ILE A  96      20.335  23.931   9.150  1.00  0.00      RA0  C
ATOM    889  CG1 ILE A  96      20.038  21.792   7.864  1.00  0.00      RA0  C
ATOM    890  CD1 ILE A  96      19.692  21.110   9.183  1.00  0.00      RA0  C
ATOM    891  C   ILE A  96      22.105  24.922   7.010  1.00  0.00      RA0  C
ATOM    892  O   ILE A  96      21.636  26.055   7.018  1.00  0.00      RA0  O
ATOM    893  N   ASP A  97      23.403  24.677   7.207  1.00  0.00      RA0  N
ATOM    894  H   ASP A  97      23.796  23.757   7.258  1.00  0.00      RA0  H
ATOM    895  CA  ASP A  97      24.364  25.760   7.328  1.00  0.00      RA0  C
ATOM    896  CB  ASP A  97      24.227  26.774   8.497  1.00  0.00      RA0  C
ATOM    897  CG  ASP A  97      24.667  28.145   7.958  1.00  0.00      RA0  C
ATOM    898  OD1 ASP A  97      24.933  28.220   6.766  1.00  0.00      RA0  O
ATOM    899  OD2 ASP A  97      24.745  29.141   8.684  1.00  0.00      RA0  O
ATOM    900  C   ASP A  97      25.776  25.150   7.217  1.00  0.00      RA0  C
ATOM    901  O   ASP A  97      25.940  23.916   7.271  1.00  0.00      RA0  O
ATOM    902  N   ASP A  98      26.755  26.031   7.049  1.00  0.00      RA0  N
ATOM    903  H   ASP A  98      26.541  27.013   7.023  1.00  0.00      RA0  H
ATOM    904  CA  ASP A  98      28.135  25.692   7.330  1.00  0.00      RA0  C
ATOM    905  CB  ASP A  98      29.043  25.760   6.091  1.00  0.00      RA0  C
ATOM    906  CG  ASP A  98      29.858  27.033   5.963  1.00  0.00      RA0  C
ATOM    907  OD1 ASP A  98      29.708  27.730   4.963  1.00  0.00      RA0  O
ATOM    908  OD2 ASP A  98      30.732  27.272   6.790  1.00  0.00      RA0  O
ATOM    909  C   ASP A  98      28.626  26.441   8.568  1.00  0.00      RA0  C
ATOM    910  O   ASP A  98      28.047  27.450   8.983  1.00  0.00      RA0  O
ATOM    911  N   LEU A  99      29.680  25.920   9.185  1.00  0.00      RA0  N
ATOM    912  H   LEU A  99      30.198  25.168   8.774  1.00  0.00      RA0  H
ATOM    913  CA  LEU A  99      30.116  26.463  10.453  1.00  0.00      RA0  C
ATOM    914  CB  LEU A  99      29.138  26.063  11.572  1.00  0.00      RA0  C
ATOM    915  CG  LEU A  99      28.690  24.591  11.593  1.00  0.00      RA0  C
ATOM    916  CD1 LEU A  99      29.737  23.623  12.153  1.00  0.00      RA0  C
ATOM    917  CD2 LEU A  99      27.359  24.438  12.328  1.00  0.00      RA0  C
ATOM    918  C   LEU A  99      31.535  26.002  10.793  1.00  0.00      RA0  C
ATOM    919  O   LEU A  99      32.080  25.076  10.152  1.00  0.00      RA0  O
ATOM    920  N   ILE A 100      32.117  26.674  11.778  1.00  0.00      RA0  N
ATOM    921  H   ILE A 100      31.590  27.394  12.233  1.00  0.00      RA0  H
ATOM    922  CA  ILE A 100      33.357  26.250  12.405  1.00  0.00      RA0  C
ATOM    923  CB  ILE A 100      34.323  27.436  12.515  1.00  0.00      RA0  C
ATOM    924  CG2 ILE A 100      35.693  26.997  13.035  1.00  0.00      RA0  C
ATOM    925  CG1 ILE A 100      34.439  28.194  11.193  1.00  0.00      RA0  C
ATOM    926  CD1 ILE A 100      35.158  27.383  10.118  1.00  0.00      RA0  C
ATOM    927  C   ILE A 100      33.032  25.724  13.796  1.00  0.00      RA0  C
ATOM    928  O   ILE A 100      32.209  26.305  14.514  1.00  0.00      RA0  O
ATOM    929  N   VAL A 101      33.655  24.612  14.165  1.00  0.00      RA0  N
ATOM    930  H   VAL A 101      34.332  24.195  13.553  1.00  0.00      RA0  H
ATOM    931  CA  VAL A 101      33.464  24.010  15.481  1.00  0.00      RA0  C
ATOM    932  CB  VAL A 101      32.661  22.708  15.375  1.00  0.00      RA0  C
ATOM    933  CG1 VAL A 101      33.147  21.843  14.219  1.00  0.00      RA0  C
ATOM    934  CG2 VAL A 101      32.626  21.944  16.702  1.00  0.00      RA0  C
ATOM    935  C   VAL A 101      34.820  23.781  16.126  1.00  0.00      RA0  C
ATOM    936  O   VAL A 101      35.731  23.291  15.460  1.00  0.00      RA0  O
ATOM    937  N   TYR A 102      34.922  24.184  17.397  1.00  0.00      RA0  N
ATOM    938  H   TYR A 102      34.095  24.472  17.869  1.00  0.00      RA0  H
ATOM    939  CA  TYR A 102      36.137  24.019  18.230  1.00  0.00      RA0  C
ATOM    940  CB  TYR A 102      36.494  25.321  18.955  1.00  0.00      RA0  C
ATOM    941  CG  TYR A 102      36.673  26.494  18.015  1.00  0.00      RA0  C
ATOM    942  CD1 TYR A 102      35.563  27.164  17.513  1.00  0.00      RA0  C
ATOM    943  CE1 TYR A 102      35.728  28.247  16.661  1.00  0.00      RA0  C
ATOM    944  CD2 TYR A 102      37.950  26.921  17.667  1.00  0.00      RA0  C
ATOM    945  CE2 TYR A 102      38.117  28.009  16.815  1.00  0.00      RA0  C
ATOM    946  CZ  TYR A 102      37.003  28.669  16.307  1.00  0.00      RA0  C
ATOM    947  OH  TYR A 102      37.144  29.741  15.451  1.00  0.00      RA0  O
ATOM    948  HH  TYR A 102      38.059  29.943  15.290  1.00  0.00      RA0  H
ATOM    949  C   TYR A 102      35.944  22.933  19.282  1.00  0.00      RA0  C
ATOM    950  O   TYR A 102      34.884  22.843  19.913  1.00  0.00      RA0  O
ATOM    951  N   TYR A 103      36.987  22.137  19.493  1.00  0.00      RA0  N
ATOM    952  H   TYR A 103      37.828  22.287  18.966  1.00  0.00      RA0  H
ATOM    953  CA  TYR A 103      37.063  21.205  20.621  1.00  0.00      RA0  C
ATOM    954  CB  TYR A 103      37.658  19.891  20.125  1.00  0.00      RA0  C
ATOM    955  CG  TYR A 103      38.317  19.096  21.228  1.00  0.00      RA0  C
ATOM    956  CD1 TYR A 103      37.573  18.596  22.288  1.00  0.00      RA0  C
ATOM    957  CE1 TYR A 103      38.200  17.867  23.289  1.00  0.00      RA0  C
ATOM    958  CD2 TYR A 103      39.685  18.856  21.167  1.00  0.00      RA0  C
ATOM    959  CE2 TYR A 103      40.311  18.123  22.168  1.00  0.00      RA0  C
ATOM    960  CZ  TYR A 103      39.567  17.634  23.234  1.00  0.00      RA0  C
ATOM    961  OH  TYR A 103      40.185  16.914  24.234  1.00  0.00      RA0  O
ATOM    962  HH  TYR A 103      41.087  16.733  24.004  1.00  0.00      RA0  H
ATOM    963  C   TYR A 103      37.952  21.838  21.675  1.00  0.00      RA0  C
ATOM    964  O   TYR A 103      39.070  22.255  21.346  1.00  0.00      RA0  O
ATOM    965  N   PHE A 104      37.469  21.916  22.917  1.00  0.00      RA0  N
ATOM    966  H   PHE A 104      36.545  21.587  23.132  1.00  0.00      RA0  H
ATOM    967  CA  PHE A 104      38.297  22.371  24.068  1.00  0.00      RA0  C
ATOM    968  CB  PHE A 104      37.655  23.568  24.763  1.00  0.00      RA0  C
ATOM    969  CG  PHE A 104      37.587  24.726  23.798  1.00  0.00      RA0  C
ATOM    970  CD1 PHE A 104      38.760  25.278  23.295  1.00  0.00      RA0  C
ATOM    971  CD2 PHE A 104      36.354  25.242  23.417  1.00  0.00      RA0  C
ATOM    972  CE1 PHE A 104      38.703  26.361  22.426  1.00  0.00      RA0  C
ATOM    973  CE2 PHE A 104      36.296  26.327  22.552  1.00  0.00      RA0  C
ATOM    974  CZ  PHE A 104      37.469  26.890  22.064  1.00  0.00      RA0  C
ATOM    975  C   PHE A 104      38.549  21.234  25.057  1.00  0.00      RA0  C
ATOM    976  O   PHE A 104      39.695  20.881  25.318  1.00  0.00      RA0  O
ATOM    977  N   THR A 105      37.473  20.666  25.599  1.00  0.00      RA0  N
ATOM    978  H   THR A 105      36.550  21.026  25.449  1.00  0.00      RA0  H
ATOM    979  CA  THR A 105      37.528  19.428  26.379  1.00  0.00      RA0  C
ATOM    980  CB  THR A 105      37.444  19.954  27.793  1.00  0.00      RA0  C
ATOM    981  OG1 THR A 105      37.281  21.378  27.695  1.00  0.00      RA0  O
ATOM    982  HG1 THR A 105      37.369  21.723  28.574  1.00  0.00      RA0  H
ATOM    983  CG2 THR A 105      38.682  19.606  28.620  1.00  0.00      RA0  C
ATOM    984  C   THR A 105      36.371  18.515  25.975  1.00  0.00      RA0  C
ATOM    985  O   THR A 105      35.486  18.910  25.222  1.00  0.00      RA0  O
ATOM    986  N   GLU A 106      36.339  17.300  26.515  1.00  0.00      RA0  N
ATOM    987  H   GLU A 106      37.098  16.960  27.066  1.00  0.00      RA0  H
ATOM    988  CA  GLU A 106      35.233  16.397  26.204  1.00  0.00      RA0  C
ATOM    989  CB  GLU A 106      35.556  14.945  26.555  1.00  0.00      RA0  C
ATOM    990  CG  GLU A 106      36.814  14.436  25.827  1.00  0.00      RA0  C
ATOM    991  CD  GLU A 106      36.652  14.346  24.309  1.00  0.00      RA0  C
ATOM    992  OE1 GLU A 106      36.114  15.245  23.672  1.00  0.00      RA0  O
ATOM    993  OE2 GLU A 106      37.125  13.383  23.717  1.00  0.00      RA0  O
ATOM    994  C   GLU A 106      33.906  16.919  26.732  1.00  0.00      RA0  C
ATOM    995  O   GLU A 106      32.848  16.421  26.346  1.00  0.00      RA0  O
ATOM    996  N   ASP A 107      33.960  17.891  27.637  1.00  0.00      RA0  N
ATOM    997  H   ASP A 107      34.836  18.276  27.908  1.00  0.00      RA0  H
ATOM    998  CA  ASP A 107      32.769  18.505  28.199  1.00  0.00      RA0  C
ATOM    999  CB  ASP A 107      32.963  18.521  29.724  1.00  0.00      RA0  C
ATOM   1000  CG  ASP A 107      31.758  19.004  30.513  1.00  0.00      RA0  C
ATOM   1001  OD1 ASP A 107      30.700  18.381  30.477  1.00  0.00      RA0  O
ATOM   1002  OD2 ASP A 107      31.888  19.991  31.228  1.00  0.00      RA0  O
ATOM   1003  C   ASP A 107      32.470  19.884  27.594  1.00  0.00      RA0  C
ATOM   1004  O   ASP A 107      31.556  20.554  28.051  1.00  0.00      RA0  O
ATOM   1005  N   PHE A 108      33.236  20.316  26.583  1.00  0.00      RA0  N
ATOM   1006  H   PHE A 108      33.901  19.727  26.119  1.00  0.00      RA0  H
ATOM   1007  CA  PHE A 108      33.162  21.700  26.101  1.00  0.00      RA0  C
ATOM   1008  CB  PHE A 108      33.927  22.633  27.041  1.00  0.00      RA0  C
ATOM   1009  CG  PHE A 108      33.724  24.065  26.607  1.00  0.00      RA0  C
ATOM   1010  CD1 PHE A 108      32.483  24.484  26.142  1.00  0.00      RA0  C
ATOM   1011  CD2 PHE A 108      34.781  24.965  26.672  1.00  0.00      RA0  C
ATOM   1012  CE1 PHE A 108      32.309  25.794  25.716  1.00  0.00      RA0  C
ATOM   1013  CE2 PHE A 108      34.605  26.277  26.249  1.00  0.00      RA0  C
ATOM   1014  CZ  PHE A 108      33.371  26.688  25.760  1.00  0.00      RA0  C
ATOM   1015  C   PHE A 108      33.666  21.852  24.650  1.00  0.00      RA0  C
ATOM   1016  O   PHE A 108      34.880  21.753  24.368  1.00  0.00      RA0  O
ATOM   1017  N   PHE A 109      32.701  22.061  23.750  1.00  0.00      RA0  N
ATOM   1018  H   PHE A 109      31.761  22.162  24.093  1.00  0.00      RA0  H
ATOM   1019  CA  PHE A 109      32.924  22.476  22.360  1.00  0.00      RA0  C
ATOM   1020  CB  PHE A 109      32.341  21.448  21.383  1.00  0.00      RA0  C
ATOM   1021  CG  PHE A 109      33.133  20.158  21.300  1.00  0.00      RA0  C
ATOM   1022  CD1 PHE A 109      33.355  19.365  22.422  1.00  0.00      RA0  C
ATOM   1023  CD2 PHE A 109      33.616  19.741  20.064  1.00  0.00      RA0  C
ATOM   1024  CE1 PHE A 109      34.027  18.154  22.305  1.00  0.00      RA0  C
ATOM   1025  CE2 PHE A 109      34.285  18.530  19.942  1.00  0.00      RA0  C
ATOM   1026  CZ  PHE A 109      34.482  17.732  21.063  1.00  0.00      RA0  C
ATOM   1027  C   PHE A 109      32.241  23.819  22.089  1.00  0.00      RA0  C
ATOM   1028  O   PHE A 109      31.394  24.282  22.856  1.00  0.00      RA0  O
ATOM   1029  N   ARG A 110      32.585  24.424  20.962  1.00  0.00      RA0  N
ATOM   1030  H   ARG A 110      33.240  23.992  20.337  1.00  0.00      RA0  H
ATOM   1031  CA  ARG A 110      32.041  25.717  20.583  1.00  0.00      RA0  C
ATOM   1032  CB  ARG A 110      33.061  26.775  21.003  1.00  0.00      RA0  C
ATOM   1033  CG  ARG A 110      33.068  28.099  20.239  1.00  0.00      RA0  C
ATOM   1034  CD  ARG A 110      33.962  29.105  20.964  1.00  0.00      RA0  C
ATOM   1035  NE  ARG A 110      33.406  29.310  22.296  1.00  0.00      RA0  N
ATOM   1036  HE  ARG A 110      32.444  29.025  22.419  1.00  0.00      RA0  H
ATOM   1037  CZ  ARG A 110      34.082  29.867  23.339  1.00  0.00      RA0  C
ATOM   1038  NH1 ARG A 110      35.353  30.305  23.169  1.00  0.00      RA0  N
ATOM   1039 HH11 ARG A 110      35.890  30.732  23.906  1.00  0.00      RA0  H
ATOM   1040 HH12 ARG A 110      35.808  30.219  22.279  1.00  0.00      RA0  H
ATOM   1041  NH2 ARG A 110      33.450  29.960  24.526  1.00  0.00      RA0  N
ATOM   1042 HH21 ARG A 110      33.859  30.324  25.362  1.00  0.00      RA0  H
ATOM   1043 HH22 ARG A 110      32.483  29.636  24.608  1.00  0.00      RA0  H
ATOM   1044  C   ARG A 110      31.746  25.749  19.088  1.00  0.00      RA0  C
ATOM   1045  O   ARG A 110      32.562  25.276  18.300  1.00  0.00      RA0  O
ATOM   1046  N   LEU A 111      30.580  26.287  18.710  1.00  0.00      RA0  N
ATOM   1047  H   LEU A 111      29.993  26.716  19.397  1.00  0.00      RA0  H
ATOM   1048  CA  LEU A 111      30.212  26.506  17.300  1.00  0.00      RA0  C
ATOM   1049  CB  LEU A 111      28.812  25.959  17.023  1.00  0.00      RA0  C
ATOM   1050  CG  LEU A 111      28.628  24.457  17.210  1.00  0.00      RA0  C
ATOM   1051  CD1 LEU A 111      27.151  24.094  17.337  1.00  0.00      RA0  C
ATOM   1052  CD2 LEU A 111      29.282  23.662  16.087  1.00  0.00      RA0  C
ATOM   1053  C   LEU A 111      30.144  27.988  17.047  1.00  0.00      RA0  C
ATOM   1054  O   LEU A 111      29.820  28.761  17.961  1.00  0.00      RA0  O
ATOM   1055  N   VAL A 112      30.389  28.387  15.807  1.00  0.00      RA0  N
ATOM   1056  H   VAL A 112      30.679  27.732  15.104  1.00  0.00      RA0  H
ATOM   1057  CA  VAL A 112      30.190  29.775  15.392  1.00  0.00      RA0  C
ATOM   1058  CB  VAL A 112      31.527  30.473  15.118  1.00  0.00      RA0  C
ATOM   1059  CG1 VAL A 112      31.300  31.947  14.776  1.00  0.00      RA0  C
ATOM   1060  CG2 VAL A 112      32.505  30.321  16.285  1.00  0.00      RA0  C
ATOM   1061  C   VAL A 112      29.307  29.795  14.147  1.00  0.00      RA0  C
ATOM   1062  O   VAL A 112      29.639  29.175  13.139  1.00  0.00      RA0  O
ATOM   1063  N   VAL A 113      28.195  30.511  14.213  1.00  0.00      RA0  N
ATOM   1064  H   VAL A 113      27.979  31.043  15.033  1.00  0.00      RA0  H
ATOM   1065  CA  VAL A 113      27.286  30.606  13.069  1.00  0.00      RA0  C
ATOM   1066  CB  VAL A 113      26.022  29.759  13.284  1.00  0.00      RA0  C
ATOM   1067  CG1 VAL A 113      26.323  28.260  13.341  1.00  0.00      RA0  C
ATOM   1068  CG2 VAL A 113      25.242  30.239  14.510  1.00  0.00      RA0  C
ATOM   1069  C   VAL A 113      26.872  32.037  12.745  1.00  0.00      RA0  C
ATOM   1070  O   VAL A 113      26.968  32.956  13.570  1.00  0.00      RA0  O
ATOM   1071  N   ASN A 114      26.368  32.203  11.529  1.00  0.00      RA0  N
ATOM   1072  H   ASN A 114      26.149  31.378  11.002  1.00  0.00      RA0  H
ATOM   1073  CA  ASN A 114      25.969  33.509  11.022  1.00  0.00      RA0  C
ATOM   1074  CB  ASN A 114      25.817  33.432   9.496  1.00  0.00      RA0  C
ATOM   1075  CG  ASN A 114      27.038  32.832   8.834  1.00  0.00      RA0  C
ATOM   1076  OD1 ASN A 114      28.046  33.515   8.672  1.00  0.00      RA0  O
ATOM   1077  ND2 ASN A 114      26.901  31.535   8.473  1.00  0.00      RA0  N
ATOM   1078 HD21 ASN A 114      26.073  30.963   8.576  1.00  0.00      RA0  H
ATOM   1079 HD22 ASN A 114      27.635  30.995   8.055  1.00  0.00      RA0  H
ATOM   1080  C   ASN A 114      24.621  33.987  11.529  1.00  0.00      RA0  C
ATOM   1081  O   ASN A 114      23.769  33.189  11.905  1.00  0.00      RA0  O
ATOM   1082  N   SER A 115      24.446  35.308  11.508  1.00  0.00      RA0  N
ATOM   1083  H   SER A 115      25.218  35.898  11.282  1.00  0.00      RA0  H
ATOM   1084  CA  SER A 115      23.211  35.933  11.928  1.00  0.00      RA0  C
ATOM   1085  CB  SER A 115      23.335  37.458  11.881  1.00  0.00      RA0  C
ATOM   1086  OG  SER A 115      22.481  38.056  12.863  1.00  0.00      RA0  O
ATOM   1087  HG  SER A 115      21.596  37.755  12.678  1.00  0.00      RA0  H
ATOM   1088  C   SER A 115      22.004  35.426  11.128  1.00  0.00      RA0  C
ATOM   1089  O   SER A 115      20.951  35.137  11.684  1.00  0.00      RA0  O
ATOM   1090  N   ALA A 116      22.161  35.353   9.815  1.00  0.00      RA0  N
ATOM   1091  H   ALA A 116      23.061  35.500   9.412  1.00  0.00      RA0  H
ATOM   1092  CA  ALA A 116      21.043  35.018   8.928  1.00  0.00      RA0  C
ATOM   1093  CB  ALA A 116      21.508  34.978   7.472  1.00  0.00      RA0  C
ATOM   1094  C   ALA A 116      20.420  33.676   9.263  1.00  0.00      RA0  C
ATOM   1095  O   ALA A 116      19.203  33.489   9.107  1.00  0.00      RA0  O
ATOM   1096  N   THR A 117      21.240  32.742   9.737  1.00  0.00      RA0  N
ATOM   1097  H   THR A 117      22.227  32.864   9.839  1.00  0.00      RA0  H
ATOM   1098  CA  THR A 117      20.803  31.366  10.039  1.00  0.00      RA0  C
ATOM   1099  CB  THR A 117      21.820  30.525   9.299  1.00  0.00      RA0  C
ATOM   1100  OG1 THR A 117      22.893  31.381   8.866  1.00  0.00      RA0  O
ATOM   1101  HG1 THR A 117      23.570  30.725   8.654  1.00  0.00      RA0  H
ATOM   1102  CG2 THR A 117      21.204  29.834   8.090  1.00  0.00      RA0  C
ATOM   1103  C   THR A 117      20.765  31.032  11.528  1.00  0.00      RA0  C
ATOM   1104  O   THR A 117      20.453  29.895  11.901  1.00  0.00      RA0  O
ATOM   1105  N   ARG A 118      21.031  32.024  12.371  1.00  0.00      RA0  N
ATOM   1106  H   ARG A 118      21.284  32.916  11.998  1.00  0.00      RA0  H
ATOM   1107  CA  ARG A 118      21.119  31.830  13.819  1.00  0.00      RA0  C
ATOM   1108  CB  ARG A 118      21.347  33.198  14.470  1.00  0.00      RA0  C
ATOM   1109  CG  ARG A 118      21.227  33.221  15.993  1.00  0.00      RA0  C
ATOM   1110  CD  ARG A 118      21.375  34.638  16.552  1.00  0.00      RA0  C
ATOM   1111  NE  ARG A 118      20.920  34.705  17.939  1.00  0.00      RA0  N
ATOM   1112  HE  ARG A 118      19.953  34.420  18.054  1.00  0.00      RA0  H
ATOM   1113  CZ  ARG A 118      21.752  35.190  18.912  1.00  0.00      RA0  C
ATOM   1114  NH1 ARG A 118      23.022  35.524  18.609  1.00  0.00      RA0  N
ATOM   1115 HH11 ARG A 118      23.612  35.934  19.325  1.00  0.00      RA0  H
ATOM   1116 HH12 ARG A 118      23.434  35.372  17.701  1.00  0.00      RA0  H
ATOM   1117  NH2 ARG A 118      21.310  35.331  20.177  1.00  0.00      RA0  N
ATOM   1118 HH21 ARG A 118      21.933  35.667  20.913  1.00  0.00      RA0  H
ATOM   1119 HH22 ARG A 118      20.373  35.114  20.452  1.00  0.00      RA0  H
ATOM   1120  C   ARG A 118      19.916  31.116  14.423  1.00  0.00      RA0  C
ATOM   1121  O   ARG A 118      20.052  30.100  15.112  1.00  0.00      RA0  O
ATOM   1122  N   GLU A 119      18.728  31.646  14.183  1.00  0.00      RA0  N
ATOM   1123  H   GLU A 119      18.662  32.472  13.627  1.00  0.00      RA0  H
ATOM   1124  CA  GLU A 119      17.547  31.080  14.828  1.00  0.00      RA0  C
ATOM   1125  CB  GLU A 119      16.390  32.078  14.818  1.00  0.00      RA0  C
ATOM   1126  CG  GLU A 119      16.791  33.437  15.410  1.00  0.00      RA0  C
ATOM   1127  CD  GLU A 119      17.301  33.294  16.838  1.00  0.00      RA0  C
ATOM   1128  OE1 GLU A 119      16.832  32.415  17.556  1.00  0.00      RA0  O
ATOM   1129  OE2 GLU A 119      18.167  34.072  17.236  1.00  0.00      RA0  O
ATOM   1130  C   GLU A 119      17.167  29.693  14.294  1.00  0.00      RA0  C
ATOM   1131  O   GLU A 119      16.825  28.813  15.062  1.00  0.00      RA0  O
ATOM   1132  N   LYS A 120      17.286  29.493  12.992  1.00  0.00      RA0  N
ATOM   1133  H   LYS A 120      17.704  30.217  12.448  1.00  0.00      RA0  H
ATOM   1134  CA  LYS A 120      17.100  28.161  12.407  1.00  0.00      RA0  C
ATOM   1135  CB  LYS A 120      17.266  28.232  10.883  1.00  0.00      RA0  C
ATOM   1136  CG  LYS A 120      17.035  26.878  10.205  1.00  0.00      RA0  C
ATOM   1137  CD  LYS A 120      17.359  26.845   8.707  1.00  0.00      RA0  C
ATOM   1138  CE  LYS A 120      18.826  27.157   8.403  1.00  0.00      RA0  C
ATOM   1139  NZ  LYS A 120      19.193  26.667   7.065  1.00  0.00      RA0  N
ATOM   1140  HZ1 LYS A 120      20.197  26.853   6.858  1.00  0.00      RA0  H
ATOM   1141  HZ2 LYS A 120      19.080  25.632   7.037  1.00  0.00      RA0  H
ATOM   1142  HZ3 LYS A 120      18.625  27.028   6.280  1.00  0.00      RA0  H
ATOM   1143  C   LYS A 120      18.073  27.158  12.976  1.00  0.00      RA0  C
ATOM   1144  O   LYS A 120      17.715  26.044  13.303  1.00  0.00      RA0  O
ATOM   1145  N   ASP A 121      19.339  27.552  13.045  1.00  0.00      RA0  N
ATOM   1146  H   ASP A 121      19.664  28.410  12.650  1.00  0.00      RA0  H
ATOM   1147  CA  ASP A 121      20.385  26.683  13.575  1.00  0.00      RA0  C
ATOM   1148  CB  ASP A 121      21.775  27.258  13.346  1.00  0.00      RA0  C
ATOM   1149  CG  ASP A 121      22.004  27.407  11.858  1.00  0.00      RA0  C
ATOM   1150  OD1 ASP A 121      21.300  26.766  11.071  1.00  0.00      RA0  O
ATOM   1151  OD2 ASP A 121      22.874  28.189  11.494  1.00  0.00      RA0  O
ATOM   1152  C   ASP A 121      20.154  26.364  15.050  1.00  0.00      RA0  C
ATOM   1153  O   ASP A 121      20.295  25.218  15.483  1.00  0.00      RA0  O
ATOM   1154  N   LEU A 122      19.828  27.387  15.828  1.00  0.00      RA0  N
ATOM   1155  H   LEU A 122      19.744  28.295  15.416  1.00  0.00      RA0  H
ATOM   1156  CA  LEU A 122      19.602  27.193  17.256  1.00  0.00      RA0  C
ATOM   1157  CB  LEU A 122      19.361  28.517  17.979  1.00  0.00      RA0  C
ATOM   1158  CG  LEU A 122      20.637  29.345  18.120  1.00  0.00      RA0  C
ATOM   1159  CD1 LEU A 122      20.368  30.693  18.791  1.00  0.00      RA0  C
ATOM   1160  CD2 LEU A 122      21.744  28.557  18.822  1.00  0.00      RA0  C
ATOM   1161  C   LEU A 122      18.452  26.245  17.509  1.00  0.00      RA0  C
ATOM   1162  O   LEU A 122      18.522  25.412  18.398  1.00  0.00      RA0  O
ATOM   1163  N   SER A 123      17.383  26.364  16.730  1.00  0.00      RA0  N
ATOM   1164  H   SER A 123      17.359  27.058  16.009  1.00  0.00      RA0  H
ATOM   1165  CA  SER A 123      16.226  25.489  16.918  1.00  0.00      RA0  C
ATOM   1166  CB  SER A 123      15.086  26.071  16.093  1.00  0.00      RA0  C
ATOM   1167  OG  SER A 123      14.899  27.433  16.495  1.00  0.00      RA0  O
ATOM   1168  HG  SER A 123      15.582  27.959  16.089  1.00  0.00      RA0  H
ATOM   1169  C   SER A 123      16.595  24.052  16.582  1.00  0.00      RA0  C
ATOM   1170  O   SER A 123      16.212  23.125  17.291  1.00  0.00      RA0  O
ATOM   1171  N   TRP A 124      17.343  23.880  15.498  1.00  0.00      RA0  N
ATOM   1172  H   TRP A 124      17.646  24.674  14.964  1.00  0.00      RA0  H
ATOM   1173  CA  TRP A 124      17.787  22.548  15.055  1.00  0.00      RA0  C
ATOM   1174  CB  TRP A 124      18.418  22.677  13.666  1.00  0.00      RA0  C
ATOM   1175  CG  TRP A 124      18.818  21.331  13.110  1.00  0.00      RA0  C
ATOM   1176  CD2 TRP A 124      17.968  20.325  12.517  1.00  0.00      RA0  C
ATOM   1177  CE2 TRP A 124      18.797  19.254  12.107  1.00  0.00      RA0  C
ATOM   1178  CE3 TRP A 124      16.598  20.256  12.297  1.00  0.00      RA0  C
ATOM   1179  CD1 TRP A 124      20.115  20.804  13.029  1.00  0.00      RA0  C
ATOM   1180  NE1 TRP A 124      20.108  19.579  12.438  1.00  0.00      RA0  N
ATOM   1181  HE1 TRP A 124      20.895  19.023  12.255  1.00  0.00      RA0  H
ATOM   1182  CZ2 TRP A 124      18.233  18.146  11.487  1.00  0.00      RA0  C
ATOM   1183  CZ3 TRP A 124      16.046  19.141  11.677  1.00  0.00      RA0  C
ATOM   1184  CH2 TRP A 124      16.862  18.091  11.271  1.00  0.00      RA0  C
ATOM   1185  C   TRP A 124      18.760  21.909  16.045  1.00  0.00      RA0  C
ATOM   1186  O   TRP A 124      18.593  20.764  16.438  1.00  0.00      RA0  O
ATOM   1187  N   ILE A 125      19.761  22.681  16.455  1.00  0.00      RA0  N
ATOM   1188  H   ILE A 125      19.820  23.605  16.091  1.00  0.00      RA0  H
ATOM   1189  CA  ILE A 125      20.746  22.218  17.430  1.00  0.00      RA0  C
ATOM   1190  CB  ILE A 125      21.849  23.258  17.656  1.00  0.00      RA0  C
ATOM   1191  CG2 ILE A 125      22.771  22.872  18.815  1.00  0.00      RA0  C
ATOM   1192  CG1 ILE A 125      22.652  23.461  16.370  1.00  0.00      RA0  C
ATOM   1193  CD1 ILE A 125      23.550  24.696  16.437  1.00  0.00      RA0  C
ATOM   1194  C   ILE A 125      20.050  21.835  18.742  1.00  0.00      RA0  C
ATOM   1195  O   ILE A 125      20.290  20.760  19.269  1.00  0.00      RA0  O
ATOM   1196  N   THR A 126      19.185  22.715  19.246  1.00  0.00      RA0  N
ATOM   1197  H   THR A 126      19.020  23.584  18.781  1.00  0.00      RA0  H
ATOM   1198  CA  THR A 126      18.413  22.427  20.459  1.00  0.00      RA0  C
ATOM   1199  CB  THR A 126      17.576  23.644  20.843  1.00  0.00      RA0  C
ATOM   1200  OG1 THR A 126      18.449  24.768  21.013  1.00  0.00      RA0  O
ATOM   1201  HG1 THR A 126      18.613  25.118  20.146  1.00  0.00      RA0  H
ATOM   1202  CG2 THR A 126      16.766  23.409  22.119  1.00  0.00      RA0  C
ATOM   1203  C   THR A 126      17.638  21.140  20.388  1.00  0.00      RA0  C
ATOM   1204  O   THR A 126      17.679  20.344  21.333  1.00  0.00      RA0  O
ATOM   1205  N   GLN A 127      16.919  20.950  19.285  1.00  0.00      RA0  N
ATOM   1206  H   GLN A 127      16.931  21.647  18.564  1.00  0.00      RA0  H
ATOM   1207  CA  GLN A 127      16.103  19.760  19.063  1.00  0.00      RA0  C
ATOM   1208  CB  GLN A 127      15.406  19.880  17.706  1.00  0.00      RA0  C
ATOM   1209  CG  GLN A 127      14.535  18.679  17.336  1.00  0.00      RA0  C
ATOM   1210  CD  GLN A 127      13.853  18.963  16.013  1.00  0.00      RA0  C
ATOM   1211  OE1 GLN A 127      12.819  19.619  15.949  1.00  0.00      RA0  O
ATOM   1212  NE2 GLN A 127      14.489  18.437  14.952  1.00  0.00      RA0  N
ATOM   1213 HE21 GLN A 127      15.328  17.895  15.048  1.00  0.00      RA0  H
ATOM   1214 HE22 GLN A 127      14.151  18.572  14.021  1.00  0.00      RA0  H
ATOM   1215  C   GLN A 127      16.927  18.464  19.147  1.00  0.00      RA0  C
ATOM   1216  O   GLN A 127      16.596  17.540  19.877  1.00  0.00      RA0  O
ATOM   1217  N   HIS A 128      18.018  18.419  18.397  1.00  0.00      RA0  N
ATOM   1218  H   HIS A 128      18.299  19.239  17.892  1.00  0.00      RA0  H
ATOM   1219  CA  HIS A 128      18.844  17.228  18.341  1.00  0.00      RA0  C
ATOM   1220  CB  HIS A 128      19.639  17.156  17.036  1.00  0.00      RA0  C
ATOM   1221  CG  HIS A 128      18.689  16.787  15.924  1.00  0.00      RA0  C
ATOM   1222  ND1 HIS A 128      18.528  15.534  15.456  1.00  0.00      RA0  N
ATOM   1223  HD1 HIS A 128      19.013  14.729  15.744  1.00  0.00      RA0  H
ATOM   1224  CD2 HIS A 128      17.813  17.636  15.244  1.00  0.00      RA0  C
ATOM   1225  NE2 HIS A 128      17.113  16.878  14.365  1.00  0.00      RA0  N
ATOM   1226  CE1 HIS A 128      17.555  15.584  14.492  1.00  0.00      RA0  C
ATOM   1227  C   HIS A 128      19.769  17.062  19.563  1.00  0.00      RA0  C
ATOM   1228  O   HIS A 128      20.225  15.953  19.833  1.00  0.00      RA0  O
ATOM   1229  N   ALA A 129      20.027  18.136  20.308  1.00  0.00      RA0  N
ATOM   1230  H   ALA A 129      19.633  19.024  20.066  1.00  0.00      RA0  H
ATOM   1231  CA  ALA A 129      20.873  18.057  21.500  1.00  0.00      RA0  C
ATOM   1232  CB  ALA A 129      21.303  19.445  21.974  1.00  0.00      RA0  C
ATOM   1233  C   ALA A 129      20.202  17.338  22.680  1.00  0.00      RA0  C
ATOM   1234  O   ALA A 129      20.880  16.738  23.501  1.00  0.00      RA0  O
ATOM   1235  N   GLU A 130      18.881  17.425  22.754  1.00  0.00      RA0  N
ATOM   1236  H   GLU A 130      18.372  17.866  22.013  1.00  0.00      RA0  H
ATOM   1237  CA  GLU A 130      18.113  17.027  23.947  1.00  0.00      RA0  C
ATOM   1238  CB  GLU A 130      16.623  17.367  23.738  1.00  0.00      RA0  C
ATOM   1239  CG  GLU A 130      15.688  17.118  24.927  1.00  0.00      RA0  C
ATOM   1240  CD  GLU A 130      15.349  15.645  25.035  1.00  0.00      RA0  C
ATOM   1241  OE1 GLU A 130      15.298  14.977  24.005  1.00  0.00      RA0  O
ATOM   1242  OE2 GLU A 130      15.144  15.167  26.148  1.00  0.00      RA0  O
ATOM   1243  C   GLU A 130      18.400  15.609  24.440  1.00  0.00      RA0  C
ATOM   1244  O   GLU A 130      18.651  15.430  25.640  1.00  0.00      RA0  O
ATOM   1245  N   PRO A 131      18.393  14.603  23.570  1.00  0.00      RA0  N
ATOM   1246  CD  PRO A 131      18.043  14.606  22.145  1.00  0.00      RA0  C
ATOM   1247  CA  PRO A 131      18.648  13.234  24.018  1.00  0.00      RA0  C
ATOM   1248  CB  PRO A 131      18.323  12.359  22.802  1.00  0.00      RA0  C
ATOM   1249  CG  PRO A 131      17.473  13.224  21.883  1.00  0.00      RA0  C
ATOM   1250  C   PRO A 131      20.074  12.993  24.479  1.00  0.00      RA0  C
ATOM   1251  O   PRO A 131      20.319  12.039  25.221  1.00  0.00      RA0  O
ATOM   1252  N   PHE A 132      20.994  13.857  24.056  1.00  0.00      RA0  N
ATOM   1253  H   PHE A 132      20.708  14.667  23.540  1.00  0.00      RA0  H
ATOM   1254  CA  PHE A 132      22.381  13.799  24.487  1.00  0.00      RA0  C
ATOM   1255  CB  PHE A 132      23.315  14.296  23.381  1.00  0.00      RA0  C
ATOM   1256  CG  PHE A 132      23.126  13.527  22.094  1.00  0.00      RA0  C
ATOM   1257  CD1 PHE A 132      23.930  12.428  21.821  1.00  0.00      RA0  C
ATOM   1258  CD2 PHE A 132      22.167  13.928  21.171  1.00  0.00      RA0  C
ATOM   1259  CE1 PHE A 132      23.782  11.737  20.624  1.00  0.00      RA0  C
ATOM   1260  CE2 PHE A 132      22.017  13.238  19.974  1.00  0.00      RA0  C
ATOM   1261  CZ  PHE A 132      22.828  12.144  19.699  1.00  0.00      RA0  C
ATOM   1262  C   PHE A 132      22.668  14.592  25.770  1.00  0.00      RA0  C
ATOM   1263  O   PHE A 132      23.759  14.469  26.353  1.00  0.00      RA0  O
ATOM   1264  N   GLY A 133      21.702  15.400  26.203  1.00  0.00      RA0  N
ATOM   1265  H   GLY A 133      20.862  15.516  25.668  1.00  0.00      RA0  H
ATOM   1266  CA  GLY A 133      21.820  16.178  27.431  1.00  0.00      RA0  C
ATOM   1267  C   GLY A 133      22.832  17.306  27.350  1.00  0.00      RA0  C
ATOM   1268  O   GLY A 133      23.558  17.570  28.316  1.00  0.00      RA0  O
ATOM   1269  N   ILE A 134      22.864  17.993  26.212  1.00  0.00      RA0  N
ATOM   1270  H   ILE A 134      22.136  17.870  25.538  1.00  0.00      RA0  H
ATOM   1271  CA  ILE A 134      23.862  19.032  25.986  1.00  0.00      RA0  C
ATOM   1272  CB  ILE A 134      24.285  19.069  24.518  1.00  0.00      RA0  C
ATOM   1273  CG2 ILE A 134      25.363  20.125  24.269  1.00  0.00      RA0  C
ATOM   1274  CG1 ILE A 134      24.750  17.682  24.087  1.00  0.00      RA0  C
ATOM   1275  CD1 ILE A 134      25.852  17.145  24.998  1.00  0.00      RA0  C
ATOM   1276  C   ILE A 134      23.293  20.373  26.433  1.00  0.00      RA0  C
ATOM   1277  O   ILE A 134      22.166  20.722  26.075  1.00  0.00      RA0  O
ATOM   1278  N   GLU A 135      24.065  21.094  27.242  1.00  0.00      RA0  N
ATOM   1279  H   GLU A 135      24.977  20.752  27.463  1.00  0.00      RA0  H
ATOM   1280  CA  GLU A 135      23.728  22.449  27.678  1.00  0.00      RA0  C
ATOM   1281  CB  GLU A 135      24.484  22.592  29.005  1.00  0.00      RA0  C
ATOM   1282  CG  GLU A 135      24.645  23.961  29.661  1.00  0.00      RA0  C
ATOM   1283  CD  GLU A 135      25.599  23.799  30.835  1.00  0.00      RA0  C
ATOM   1284  OE1 GLU A 135      26.624  24.479  30.873  1.00  0.00      RA0  O
ATOM   1285  OE2 GLU A 135      25.354  22.957  31.700  1.00  0.00      RA0  O
ATOM   1286  C   GLU A 135      24.204  23.447  26.613  1.00  0.00      RA0  C
ATOM   1287  O   GLU A 135      25.387  23.508  26.304  1.00  0.00      RA0  O
ATOM   1288  N   ILE A 136      23.267  24.219  26.067  1.00  0.00      RA0  N
ATOM   1289  H   ILE A 136      22.357  24.247  26.476  1.00  0.00      RA0  H
ATOM   1290  CA  ILE A 136      23.543  25.167  24.980  1.00  0.00      RA0  C
ATOM   1291  CB  ILE A 136      22.477  25.002  23.902  1.00  0.00      RA0  C
ATOM   1292  CG2 ILE A 136      22.673  25.979  22.742  1.00  0.00      RA0  C
ATOM   1293  CG1 ILE A 136      22.428  23.546  23.446  1.00  0.00      RA0  C
ATOM   1294  CD1 ILE A 136      21.335  23.309  22.412  1.00  0.00      RA0  C
ATOM   1295  C   ILE A 136      23.525  26.578  25.545  1.00  0.00      RA0  C
ATOM   1296  O   ILE A 136      22.514  26.993  26.112  1.00  0.00      RA0  O
ATOM   1297  N   THR A 137      24.636  27.308  25.390  1.00  0.00      RA0  N
ATOM   1298  H   THR A 137      25.458  26.901  24.994  1.00  0.00      RA0  H
ATOM   1299  CA  THR A 137      24.751  28.675  25.878  1.00  0.00      RA0  C
ATOM   1300  CB  THR A 137      25.770  28.552  26.994  1.00  0.00      RA0  C
ATOM   1301  OG1 THR A 137      25.444  27.364  27.729  1.00  0.00      RA0  O
ATOM   1302  HG1 THR A 137      26.198  27.117  28.251  1.00  0.00      RA0  H
ATOM   1303  CG2 THR A 137      25.828  29.783  27.899  1.00  0.00      RA0  C
ATOM   1304  C   THR A 137      25.140  29.591  24.728  1.00  0.00      RA0  C
ATOM   1305  O   THR A 137      26.202  29.420  24.130  1.00  0.00      RA0  O
ATOM   1306  N   VAL A 138      24.276  30.548  24.409  1.00  0.00      RA0  N
ATOM   1307  H   VAL A 138      23.496  30.726  25.006  1.00  0.00      RA0  H
ATOM   1308  CA  VAL A 138      24.569  31.510  23.345  1.00  0.00      RA0  C
ATOM   1309  CB  VAL A 138      23.271  31.978  22.696  1.00  0.00      RA0  C
ATOM   1310  CG1 VAL A 138      23.557  32.879  21.499  1.00  0.00      RA0  C
ATOM   1311  CG2 VAL A 138      22.410  30.775  22.307  1.00  0.00      RA0  C
ATOM   1312  C   VAL A 138      25.368  32.678  23.936  1.00  0.00      RA0  C
ATOM   1313  O   VAL A 138      24.944  33.289  24.920  1.00  0.00      RA0  O
ATOM   1314  N   ARG A 139      26.488  33.018  23.307  1.00  0.00      RA0  N
ATOM   1315  H   ARG A 139      26.673  32.628  22.409  1.00  0.00      RA0  H
ATOM   1316  CA  ARG A 139      27.450  33.974  23.874  1.00  0.00      RA0  C
ATOM   1317  CB  ARG A 139      28.872  33.478  23.642  1.00  0.00      RA0  C
ATOM   1318  CG  ARG A 139      29.075  32.058  24.174  1.00  0.00      RA0  C
ATOM   1319  CD  ARG A 139      28.615  31.915  25.627  1.00  0.00      RA0  C
ATOM   1320  NE  ARG A 139      29.092  33.046  26.414  1.00  0.00      RA0  N
ATOM   1321  HE  ARG A 139      28.571  33.912  26.369  1.00  0.00      RA0  H
ATOM   1322  CZ  ARG A 139      30.278  32.994  27.062  1.00  0.00      RA0  C
ATOM   1323  NH1 ARG A 139      30.953  31.821  27.123  1.00  0.00      RA0  N
ATOM   1324 HH11 ARG A 139      31.795  31.706  27.648  1.00  0.00      RA0  H
ATOM   1325 HH12 ARG A 139      30.631  30.994  26.629  1.00  0.00      RA0  H
ATOM   1326  NH2 ARG A 139      30.742  34.130  27.621  1.00  0.00      RA0  N
ATOM   1327 HH21 ARG A 139      31.576  34.224  28.162  1.00  0.00      RA0  H
ATOM   1328 HH22 ARG A 139      30.227  35.003  27.485  1.00  0.00      RA0  H
ATOM   1329  C   ARG A 139      27.259  35.386  23.330  1.00  0.00      RA0  C
ATOM   1330  O   ARG A 139      28.145  35.986  22.706  1.00  0.00      RA0  O
ATOM   1331  N   ASP A 140      26.099  35.947  23.626  1.00  0.00      RA0  N
ATOM   1332  H   ASP A 140      25.417  35.428  24.145  1.00  0.00      RA0  H
ATOM   1333  CA  ASP A 140      25.763  37.288  23.171  1.00  0.00      RA0  C
ATOM   1334  CB  ASP A 140      24.240  37.498  23.143  1.00  0.00      RA0  C
ATOM   1335  CG  ASP A 140      23.530  36.528  22.200  1.00  0.00      RA0  C
ATOM   1336  OD1 ASP A 140      23.941  36.365  21.053  1.00  0.00      RA0  O
ATOM   1337  OD2 ASP A 140      22.527  35.940  22.595  1.00  0.00      RA0  O
ATOM   1338  C   ASP A 140      26.461  38.356  24.001  1.00  0.00      RA0  C
ATOM   1339  O   ASP A 140      26.303  39.538  23.728  1.00  0.00      RA0  O
ATOM   1340  N   ASP A 141      27.195  37.921  25.031  1.00  0.00      RA0  N
ATOM   1341  H   ASP A 141      27.323  36.945  25.205  1.00  0.00      RA0  H
ATOM   1342  CA  ASP A 141      28.079  38.774  25.811  1.00  0.00      RA0  C
ATOM   1343  CB  ASP A 141      28.319  38.135  27.184  1.00  0.00      RA0  C
ATOM   1344  CG  ASP A 141      29.136  36.852  27.066  1.00  0.00      RA0  C
ATOM   1345  OD1 ASP A 141      28.678  35.884  26.462  1.00  0.00      RA0  O
ATOM   1346  OD2 ASP A 141      30.229  36.789  27.619  1.00  0.00      RA0  O
ATOM   1347  C   ASP A 141      29.436  39.080  25.147  1.00  0.00      RA0  C
ATOM   1348  O   ASP A 141      30.193  39.924  25.662  1.00  0.00      RA0  O
ATOM   1349  N   LEU A 142      29.715  38.394  24.033  1.00  0.00      RA0  N
ATOM   1350  H   LEU A 142      29.034  37.792  23.612  1.00  0.00      RA0  H
ATOM   1351  CA  LEU A 142      30.966  38.532  23.283  1.00  0.00      RA0  C
ATOM   1352  CB  LEU A 142      31.614  37.166  23.048  1.00  0.00      RA0  C
ATOM   1353  CG  LEU A 142      31.907  36.377  24.326  1.00  0.00      RA0  C
ATOM   1354  CD1 LEU A 142      32.443  34.979  24.014  1.00  0.00      RA0  C
ATOM   1355  CD2 LEU A 142      32.839  37.133  25.272  1.00  0.00      RA0  C
ATOM   1356  C   LEU A 142      30.768  39.226  21.951  1.00  0.00      RA0  C
ATOM   1357  O   LEU A 142      29.785  38.975  21.236  1.00  0.00      RA0  O
ATOM   1358  N   SER A 143      31.742  40.055  21.608  1.00  0.00      RA0  N
ATOM   1359  H   SER A 143      32.496  40.277  22.223  1.00  0.00      RA0  H
ATOM   1360  CA  SER A 143      31.886  40.617  20.278  1.00  0.00      RA0  C
ATOM   1361  CB  SER A 143      32.142  42.086  20.497  1.00  0.00      RA0  C
ATOM   1362  OG  SER A 143      32.032  42.276  21.904  1.00  0.00      RA0  O
ATOM   1363  HG  SER A 143      31.129  42.041  22.102  1.00  0.00      RA0  H
ATOM   1364  C   SER A 143      33.074  39.904  19.640  1.00  0.00      RA0  C
ATOM   1365  O   SER A 143      33.806  39.158  20.310  1.00  0.00      RA0  O
ATOM   1366  N   MSE A 144      33.253  40.097  18.350  1.00  0.00      RA0  N
ATOM   1367  H   MSE A 144      32.689  40.718  17.800  1.00  0.00      RA0  H
ATOM   1368  CA  MSE A 144      34.328  39.411  17.655  1.00  0.00      RA0  C
ATOM   1369  CB  MSE A 144      33.845  38.029  17.199  1.00  0.00      RA0  C
ATOM   1370  CG  MSE A 144      34.950  37.125  16.650  1.00  0.00      RA0  C
ATOM   1371  SE  MSE A 144      34.394  35.427  16.434  1.00  0.00      RA0  S
ATOM   1372  CE  MSE A 144      32.872  35.769  15.536  1.00  0.00      RA0  C
ATOM   1373  C   MSE A 144      34.823  40.277  16.518  1.00  0.00      RA0  C
ATOM   1374  O   MSE A 144      34.018  40.927  15.822  1.00  0.00      RA0  O
ATOM   1375  N   ILE A 145      36.145  40.281  16.350  1.00  0.00      RA0  N
ATOM   1376  H   ILE A 145      36.722  39.723  16.951  1.00  0.00      RA0  H
ATOM   1377  CA  ILE A 145      36.817  41.057  15.315  1.00  0.00      RA0  C
ATOM   1378  CB  ILE A 145      37.632  42.195  15.943  1.00  0.00      RA0  C
ATOM   1379  CG2 ILE A 145      38.310  43.044  14.866  1.00  0.00      RA0  C
ATOM   1380  CG1 ILE A 145      36.781  43.049  16.886  1.00  0.00      RA0  C
ATOM   1381  CD1 ILE A 145      37.596  44.106  17.633  1.00  0.00      RA0  C
ATOM   1382  C   ILE A 145      37.729  40.128  14.530  1.00  0.00      RA0  C
ATOM   1383  O   ILE A 145      38.504  39.373  15.126  1.00  0.00      RA0  O
ATOM   1384  N   ALA A 146      37.627  40.164  13.204  1.00  0.00      RA0  N
ATOM   1385  H   ALA A 146      37.039  40.863  12.797  1.00  0.00      RA0  H
ATOM   1386  CA  ALA A 146      38.491  39.366  12.339  1.00  0.00      RA0  C
ATOM   1387  CB  ALA A 146      37.702  38.877  11.128  1.00  0.00      RA0  C
ATOM   1388  C   ALA A 146      39.592  40.260  11.825  1.00  0.00      RA0  C
ATOM   1389  O   ALA A 146      39.320  41.270  11.191  1.00  0.00      RA0  O
ATOM   1390  N   VAL A 147      40.832  39.879  12.100  1.00  0.00      RA0  N
ATOM   1391  H   VAL A 147      40.996  39.036  12.599  1.00  0.00      RA0  H
ATOM   1392  CA  VAL A 147      41.994  40.689  11.695  1.00  0.00      RA0  C
ATOM   1393  CB  VAL A 147      42.872  40.977  12.915  1.00  0.00      RA0  C
ATOM   1394  CG1 VAL A 147      44.032  41.906  12.561  1.00  0.00      RA0  C
ATOM   1395  CG2 VAL A 147      42.038  41.525  14.075  1.00  0.00      RA0  C
ATOM   1396  C   VAL A 147      42.735  39.835  10.682  1.00  0.00      RA0  C
ATOM   1397  O   VAL A 147      43.186  38.736  11.015  1.00  0.00      RA0  O
ATOM   1398  N   GLN A 148      42.820  40.325   9.451  1.00  0.00      RA0  N
ATOM   1399  H   GLN A 148      42.576  41.272   9.258  1.00  0.00      RA0  H
ATOM   1400  CA  GLN A 148      43.218  39.503   8.302  1.00  0.00      RA0  C
ATOM   1401  CB  GLN A 148      41.972  39.166   7.476  1.00  0.00      RA0  C
ATOM   1402  CG  GLN A 148      40.686  38.964   8.294  1.00  0.00      RA0  C
ATOM   1403  CD  GLN A 148      40.384  37.500   8.555  1.00  0.00      RA0  C
ATOM   1404  OE1 GLN A 148      39.632  36.890   7.794  1.00  0.00      RA0  O
ATOM   1405  NE2 GLN A 148      40.946  36.988   9.667  1.00  0.00      RA0  N
ATOM   1406 HE21 GLN A 148      41.568  37.510  10.258  1.00  0.00      RA0  H
ATOM   1407 HE22 GLN A 148      40.768  36.052   9.994  1.00  0.00      RA0  H
ATOM   1408  C   GLN A 148      44.283  40.159   7.421  1.00  0.00      RA0  C
ATOM   1409  O   GLN A 148      44.236  41.371   7.132  1.00  0.00      RA0  O
ATOM   1410  N   GLY A 149      45.222  39.347   6.947  1.00  0.00      RA0  N
ATOM   1411  H   GLY A 149      45.307  38.403   7.260  1.00  0.00      RA0  H
ATOM   1412  CA  GLY A 149      46.256  39.825   6.042  1.00  0.00      RA0  C
ATOM   1413  C   GLY A 149      47.621  39.353   6.499  1.00  0.00      RA0  C
ATOM   1414  O   GLY A 149      47.767  38.836   7.614  1.00  0.00      RA0  O
ATOM   1415  N   PRO A 150      48.615  39.532   5.647  1.00  0.00      RA0  N
ATOM   1416  CD  PRO A 150      48.492  40.149   4.333  1.00  0.00      RA0  C
ATOM   1417  CA  PRO A 150      49.959  39.020   5.916  1.00  0.00      RA0  C
ATOM   1418  CB  PRO A 150      50.689  39.247   4.587  1.00  0.00      RA0  C
ATOM   1419  CG  PRO A 150      49.933  40.378   3.898  1.00  0.00      RA0  C
ATOM   1420  C   PRO A 150      50.669  39.625   7.147  1.00  0.00      RA0  C
ATOM   1421  O   PRO A 150      51.533  38.974   7.746  1.00  0.00      RA0  O
ATOM   1422  N   ASN A 151      50.253  40.809   7.565  1.00  0.00      RA0  N
ATOM   1423  H   ASN A 151      49.535  41.287   7.052  1.00  0.00      RA0  H
ATOM   1424  CA  ASN A 151      50.760  41.443   8.778  1.00  0.00      RA0  C
ATOM   1425  CB  ASN A 151      51.187  42.895   8.549  1.00  0.00      RA0  C
ATOM   1426  CG  ASN A 151      52.497  42.984   7.805  1.00  0.00      RA0  C
ATOM   1427  OD1 ASN A 151      53.498  42.384   8.182  1.00  0.00      RA0  O
ATOM   1428  ND2 ASN A 151      52.431  43.766   6.714  1.00  0.00      RA0  N
ATOM   1429 HD21 ASN A 151      51.592  44.286   6.517  1.00  0.00      RA0  H
ATOM   1430 HD22 ASN A 151      53.185  43.878   6.070  1.00  0.00      RA0  H
ATOM   1431  C   ASN A 151      49.733  41.475   9.912  1.00  0.00      RA0  C
ATOM   1432  O   ASN A 151      49.956  42.116  10.946  1.00  0.00      RA0  O
ATOM   1433  N   ALA A 152      48.610  40.780   9.739  1.00  0.00      RA0  N
ATOM   1434  H   ALA A 152      48.500  40.203   8.927  1.00  0.00      RA0  H
ATOM   1435  CA  ALA A 152      47.525  40.831  10.724  1.00  0.00      RA0  C
ATOM   1436  CB  ALA A 152      46.307  40.084  10.210  1.00  0.00      RA0  C
ATOM   1437  C   ALA A 152      47.870  40.232  12.082  1.00  0.00      RA0  C
ATOM   1438  O   ALA A 152      47.643  40.855  13.112  1.00  0.00      RA0  O
ATOM   1439  N   GLN A 153      48.417  39.025  12.076  1.00  0.00      RA0  N
ATOM   1440  H   GLN A 153      48.620  38.601  11.194  1.00  0.00      RA0  H
ATOM   1441  CA  GLN A 153      48.786  38.360  13.322  1.00  0.00      RA0  C
ATOM   1442  CB  GLN A 153      49.246  36.938  13.023  1.00  0.00      RA0  C
ATOM   1443  CG  GLN A 153      48.074  36.157  12.431  1.00  0.00      RA0  C
ATOM   1444  CD  GLN A 153      48.532  34.800  11.955  1.00  0.00      RA0  C
ATOM   1445  OE1 GLN A 153      49.636  34.642  11.450  1.00  0.00      RA0  O
ATOM   1446  NE2 GLN A 153      47.621  33.828  12.139  1.00  0.00      RA0  N
ATOM   1447 HE21 GLN A 153      46.695  34.016  12.484  1.00  0.00      RA0  H
ATOM   1448 HE22 GLN A 153      47.850  32.874  11.947  1.00  0.00      RA0  H
ATOM   1449  C   GLN A 153      49.832  39.187  14.072  1.00  0.00      RA0  C
ATOM   1450  O   GLN A 153      49.689  39.419  15.253  1.00  0.00      RA0  O
ATOM   1451  N   ALA A 154      50.851  39.664  13.363  1.00  0.00      RA0  N
ATOM   1452  H   ALA A 154      50.899  39.473  12.385  1.00  0.00      RA0  H
ATOM   1453  CA  ALA A 154      51.905  40.471  13.987  1.00  0.00      RA0  C
ATOM   1454  CB  ALA A 154      52.976  40.833  12.957  1.00  0.00      RA0  C
ATOM   1455  C   ALA A 154      51.351  41.767  14.598  1.00  0.00      RA0  C
ATOM   1456  O   ALA A 154      51.682  42.119  15.731  1.00  0.00      RA0  O
ATOM   1457  N   LYS A 155      50.525  42.479  13.847  1.00  0.00      RA0  N
ATOM   1458  H   LYS A 155      50.271  42.156  12.933  1.00  0.00      RA0  H
ATOM   1459  CA  LYS A 155      49.955  43.733  14.328  1.00  0.00      RA0  C
ATOM   1460  CB  LYS A 155      49.236  44.475  13.207  1.00  0.00      RA0  C
ATOM   1461  CG  LYS A 155      50.192  45.185  12.247  1.00  0.00      RA0  C
ATOM   1462  CD  LYS A 155      49.438  45.828  11.084  1.00  0.00      RA0  C
ATOM   1463  CE  LYS A 155      50.316  46.694  10.180  1.00  0.00      RA0  C
ATOM   1464  NZ  LYS A 155      49.525  47.098   9.014  1.00  0.00      RA0  N
ATOM   1465  HZ1 LYS A 155      50.060  47.636   8.298  1.00  0.00      RA0  H
ATOM   1466  HZ2 LYS A 155      49.265  46.269   8.438  1.00  0.00      RA0  H
ATOM   1467  HZ3 LYS A 155      48.660  47.626   9.230  1.00  0.00      RA0  H
ATOM   1468  C   LYS A 155      49.019  43.509  15.502  1.00  0.00      RA0  C
ATOM   1469  O   LYS A 155      49.099  44.228  16.516  1.00  0.00      RA0  O
ATOM   1470  N   ALA A 156      48.162  42.490  15.413  1.00  0.00      RA0  N
ATOM   1471  H   ALA A 156      48.142  41.923  14.590  1.00  0.00      RA0  H
ATOM   1472  CA  ALA A 156      47.302  42.150  16.552  1.00  0.00      RA0  C
ATOM   1473  CB  ALA A 156      46.380  40.978  16.209  1.00  0.00      RA0  C
ATOM   1474  C   ALA A 156      48.114  41.792  17.779  1.00  0.00      RA0  C
ATOM   1475  O   ALA A 156      47.756  42.196  18.881  1.00  0.00      RA0  O
ATOM   1476  N   ALA A 157      49.205  41.055  17.580  1.00  0.00      RA0  N
ATOM   1477  H   ALA A 157      49.470  40.791  16.651  1.00  0.00      RA0  H
ATOM   1478  CA  ALA A 157      49.982  40.538  18.704  1.00  0.00      RA0  C
ATOM   1479  CB  ALA A 157      51.041  39.543  18.228  1.00  0.00      RA0  C
ATOM   1480  C   ALA A 157      50.677  41.640  19.516  1.00  0.00      RA0  C
ATOM   1481  O   ALA A 157      50.990  41.430  20.683  1.00  0.00      RA0  O
ATOM   1482  N   THR A 158      50.868  42.824  18.922  1.00  0.00      RA0  N
ATOM   1483  H   THR A 158      50.593  42.960  17.970  1.00  0.00      RA0  H
ATOM   1484  CA  THR A 158      51.429  43.975  19.664  1.00  0.00      RA0  C
ATOM   1485  CB  THR A 158      51.828  45.120  18.719  1.00  0.00      RA0  C
ATOM   1486  OG1 THR A 158      50.708  45.710  18.057  1.00  0.00      RA0  O
ATOM   1487  HG1 THR A 158      50.311  45.056  17.496  1.00  0.00      RA0  H
ATOM   1488  CG2 THR A 158      52.854  44.636  17.695  1.00  0.00      RA0  C
ATOM   1489  C   THR A 158      50.521  44.382  20.809  1.00  0.00      RA0  C
ATOM   1490  O   THR A 158      50.962  45.065  21.722  1.00  0.00      RA0  O
ATOM   1491  N   LEU A 159      49.248  43.993  20.740  1.00  0.00      RA0  N
ATOM   1492  H   LEU A 159      48.926  43.433  19.975  1.00  0.00      RA0  H
ATOM   1493  CA  LEU A 159      48.252  44.320  21.759  1.00  0.00      RA0  C
ATOM   1494  CB  LEU A 159      46.926  44.643  21.084  1.00  0.00      RA0  C
ATOM   1495  CG  LEU A 159      47.124  45.696  19.992  1.00  0.00      RA0  C
ATOM   1496  CD1 LEU A 159      45.869  45.864  19.149  1.00  0.00      RA0  C
ATOM   1497  CD2 LEU A 159      47.626  47.030  20.548  1.00  0.00      RA0  C
ATOM   1498  C   LEU A 159      48.105  43.238  22.813  1.00  0.00      RA0  C
ATOM   1499  O   LEU A 159      47.451  43.472  23.828  1.00  0.00      RA0  O
ATOM   1500  N   PHE A 160      48.698  42.073  22.573  1.00  0.00      RA0  N
ATOM   1501  H   PHE A 160      49.362  42.013  21.829  1.00  0.00      RA0  H
ATOM   1502  CA  PHE A 160      48.603  40.937  23.502  1.00  0.00      RA0  C
ATOM   1503  CB  PHE A 160      48.950  39.617  22.807  1.00  0.00      RA0  C
ATOM   1504  CG  PHE A 160      47.976  39.276  21.699  1.00  0.00      RA0  C
ATOM   1505  CD1 PHE A 160      46.774  39.963  21.556  1.00  0.00      RA0  C
ATOM   1506  CD2 PHE A 160      48.293  38.256  20.810  1.00  0.00      RA0  C
ATOM   1507  CE1 PHE A 160      45.913  39.654  20.510  1.00  0.00      RA0  C
ATOM   1508  CE2 PHE A 160      47.433  37.945  19.764  1.00  0.00      RA0  C
ATOM   1509  CZ  PHE A 160      46.249  38.655  19.604  1.00  0.00      RA0  C
ATOM   1510  C   PHE A 160      49.512  41.150  24.702  1.00  0.00      RA0  C
ATOM   1511  O   PHE A 160      50.613  41.693  24.567  1.00  0.00      RA0  O
ATOM   1512  N   ASN A 161      49.063  40.712  25.872  1.00  0.00      RA0  N
ATOM   1513  H   ASN A 161      48.166  40.272  25.880  1.00  0.00      RA0  H
ATOM   1514  CA  ASN A 161      49.950  40.653  27.032  1.00  0.00      RA0  C
ATOM   1515  CB  ASN A 161      49.201  40.737  28.366  1.00  0.00      RA0  C
ATOM   1516  CG  ASN A 161      48.436  39.464  28.668  1.00  0.00      RA0  C
ATOM   1517  OD1 ASN A 161      48.945  38.350  28.611  1.00  0.00      RA0  O
ATOM   1518  ND2 ASN A 161      47.165  39.700  29.035  1.00  0.00      RA0  N
ATOM   1519 HD21 ASN A 161      46.800  40.633  29.005  1.00  0.00      RA0  H
ATOM   1520 HD22 ASN A 161      46.542  38.979  29.336  1.00  0.00      RA0  H
ATOM   1521  C   ASN A 161      50.853  39.435  26.959  1.00  0.00      RA0  C
ATOM   1522  O   ASN A 161      50.729  38.619  26.053  1.00  0.00      RA0  O
ATOM   1523  N   ASP A 162      51.794  39.296  27.889  1.00  0.00      RA0  N
ATOM   1524  H   ASP A 162      52.006  40.009  28.559  1.00  0.00      RA0  H
ATOM   1525  CA  ASP A 162      52.735  38.177  27.810  1.00  0.00      RA0  C
ATOM   1526  CB  ASP A 162      53.884  38.404  28.784  1.00  0.00      RA0  C
ATOM   1527  CG  ASP A 162      54.652  39.581  28.198  1.00  0.00      RA0  C
ATOM   1528  OD1 ASP A 162      55.718  39.366  27.630  1.00  0.00      RA0  O
ATOM   1529  OD2 ASP A 162      54.143  40.703  28.205  1.00  0.00      RA0  O
ATOM   1530  C   ASP A 162      52.051  36.797  27.793  1.00  0.00      RA0  C
ATOM   1531  O   ASP A 162      52.419  35.931  27.012  1.00  0.00      RA0  O
ATOM   1532  N   ALA A 163      51.038  36.602  28.628  1.00  0.00      RA0  N
ATOM   1533  H   ALA A 163      50.660  37.388  29.118  1.00  0.00      RA0  H
ATOM   1534  CA  ALA A 163      50.345  35.322  28.698  1.00  0.00      RA0  C
ATOM   1535  CB  ALA A 163      49.338  35.305  29.849  1.00  0.00      RA0  C
ATOM   1536  C   ALA A 163      49.621  35.020  27.395  1.00  0.00      RA0  C
ATOM   1537  O   ALA A 163      49.547  33.860  26.982  1.00  0.00      RA0  O
ATOM   1538  N   GLN A 164      49.090  36.067  26.761  1.00  0.00      RA0  N
ATOM   1539  H   GLN A 164      49.264  36.980  27.136  1.00  0.00      RA0  H
ATOM   1540  CA  GLN A 164      48.368  35.918  25.499  1.00  0.00      RA0  C
ATOM   1541  CB  GLN A 164      47.535  37.165  25.232  1.00  0.00      RA0  C
ATOM   1542  CG  GLN A 164      46.504  37.342  26.345  1.00  0.00      RA0  C
ATOM   1543  CD  GLN A 164      45.803  38.668  26.191  1.00  0.00      RA0  C
ATOM   1544  OE1 GLN A 164      46.419  39.678  25.875  1.00  0.00      RA0  O
ATOM   1545  NE2 GLN A 164      44.492  38.621  26.462  1.00  0.00      RA0  N
ATOM   1546 HE21 GLN A 164      44.055  37.744  26.682  1.00  0.00      RA0  H
ATOM   1547 HE22 GLN A 164      43.907  39.432  26.427  1.00  0.00      RA0  H
ATOM   1548  C   GLN A 164      49.346  35.587  24.361  1.00  0.00      RA0  C
ATOM   1549  O   GLN A 164      49.126  34.668  23.565  1.00  0.00      RA0  O
ATOM   1550  N   ARG A 165      50.458  36.308  24.315  1.00  0.00      RA0  N
ATOM   1551  H   ARG A 165      50.612  37.032  24.988  1.00  0.00      RA0  H
ATOM   1552  CA  ARG A 165      51.531  35.935  23.381  1.00  0.00      RA0  C
ATOM   1553  CB  ARG A 165      52.680  36.946  23.472  1.00  0.00      RA0  C
ATOM   1554  CG  ARG A 165      52.476  38.076  22.455  1.00  0.00      RA0  C
ATOM   1555  CD  ARG A 165      53.429  39.267  22.602  1.00  0.00      RA0  C
ATOM   1556  NE  ARG A 165      52.950  40.224  23.600  1.00  0.00      RA0  N
ATOM   1557  HE  ARG A 165      52.127  40.760  23.362  1.00  0.00      RA0  H
ATOM   1558  CZ  ARG A 165      53.590  40.363  24.799  1.00  0.00      RA0  C
ATOM   1559  NH1 ARG A 165      54.665  39.601  25.086  1.00  0.00      RA0  N
ATOM   1560 HH11 ARG A 165      55.113  39.665  25.996  1.00  0.00      RA0  H
ATOM   1561 HH12 ARG A 165      55.060  38.941  24.445  1.00  0.00      RA0  H
ATOM   1562  NH2 ARG A 165      53.128  41.260  25.689  1.00  0.00      RA0  N
ATOM   1563 HH21 ARG A 165      53.567  41.350  26.601  1.00  0.00      RA0  H
ATOM   1564 HH22 ARG A 165      52.331  41.840  25.473  1.00  0.00      RA0  H
ATOM   1565  C   ARG A 165      51.980  34.494  23.535  1.00  0.00      RA0  C
ATOM   1566  O   ARG A 165      52.159  33.776  22.545  1.00  0.00      RA0  O
ATOM   1567  N   GLN A 166      52.157  34.057  24.776  1.00  0.00      RA0  N
ATOM   1568  H   GLN A 166      52.008  34.683  25.542  1.00  0.00      RA0  H
ATOM   1569  CA  GLN A 166      52.576  32.684  25.045  1.00  0.00      RA0  C
ATOM   1570  CB  GLN A 166      52.862  32.529  26.536  1.00  0.00      RA0  C
ATOM   1571  CG  GLN A 166      53.449  31.170  26.909  1.00  0.00      RA0  C
ATOM   1572  CD  GLN A 166      53.788  31.179  28.383  1.00  0.00      RA0  C
ATOM   1573  OE1 GLN A 166      53.202  30.471  29.193  1.00  0.00      RA0  O
ATOM   1574  NE2 GLN A 166      54.776  32.038  28.693  1.00  0.00      RA0  N
ATOM   1575 HE21 GLN A 166      55.219  32.587  27.983  1.00  0.00      RA0  H
ATOM   1576 HE22 GLN A 166      55.087  32.145  29.637  1.00  0.00      RA0  H
ATOM   1577  C   GLN A 166      51.533  31.681  24.562  1.00  0.00      RA0  C
ATOM   1578  O   GLN A 166      51.876  30.670  23.956  1.00  0.00      RA0  O
ATOM   1579  N   ALA A 167      50.258  31.982  24.804  1.00  0.00      RA0  N
ATOM   1580  H   ALA A 167      50.036  32.816  25.310  1.00  0.00      RA0  H
ATOM   1581  CA  ALA A 167      49.158  31.086  24.378  1.00  0.00      RA0  C
ATOM   1582  CB  ALA A 167      47.807  31.660  24.807  1.00  0.00      RA0  C
ATOM   1583  C   ALA A 167      49.116  30.813  22.872  1.00  0.00      RA0  C
ATOM   1584  O   ALA A 167      48.801  29.685  22.428  1.00  0.00      RA0  O
ATOM   1585  N   VAL A 168      49.425  31.834  22.089  1.00  0.00      RA0  N
ATOM   1586  H   VAL A 168      49.768  32.683  22.496  1.00  0.00      RA0  H
ATOM   1587  CA  VAL A 168      49.321  31.743  20.625  1.00  0.00      RA0  C
ATOM   1588  CB  VAL A 168      48.665  33.004  20.059  1.00  0.00      RA0  C
ATOM   1589  CG1 VAL A 168      47.308  33.231  20.721  1.00  0.00      RA0  C
ATOM   1590  CG2 VAL A 168      49.573  34.230  20.187  1.00  0.00      RA0  C
ATOM   1591  C   VAL A 168      50.657  31.484  19.929  1.00  0.00      RA0  C
ATOM   1592  O   VAL A 168      50.715  31.423  18.695  1.00  0.00      RA0  O
ATOM   1593  N   GLU A 169      51.728  31.355  20.708  1.00  0.00      RA0  N
ATOM   1594  H   GLU A 169      51.651  31.324  21.704  1.00  0.00      RA0  H
ATOM   1595  CA  GLU A 169      53.048  31.167  20.125  1.00  0.00      RA0  C
ATOM   1596  CB  GLU A 169      54.147  31.191  21.188  1.00  0.00      RA0  C
ATOM   1597  CG  GLU A 169      55.536  30.977  20.578  1.00  0.00      RA0  C
ATOM   1598  CD  GLU A 169      55.738  31.936  19.417  1.00  0.00      RA0  C
ATOM   1599  OE1 GLU A 169      55.850  33.136  19.656  1.00  0.00      RA0  O
ATOM   1600  OE2 GLU A 169      55.777  31.478  18.274  1.00  0.00      RA0  O
ATOM   1601  C   GLU A 169      53.058  29.870  19.317  1.00  0.00      RA0  C
ATOM   1602  O   GLU A 169      52.779  28.805  19.838  1.00  0.00      RA0  O
ATOM   1603  N   GLY A 170      53.408  29.971  18.043  1.00  0.00      RA0  N
ATOM   1604  H   GLY A 170      53.794  30.861  17.781  1.00  0.00      RA0  H
ATOM   1605  CA  GLY A 170      53.506  28.805  17.182  1.00  0.00      RA0  C
ATOM   1606  C   GLY A 170      52.162  28.201  16.796  1.00  0.00      RA0  C
ATOM   1607  O   GLY A 170      52.104  27.085  16.275  1.00  0.00      RA0  O
ATOM   1608  N   MSE A 171      51.077  28.930  17.048  1.00  0.00      RA0  N
ATOM   1609  H   MSE A 171      51.154  29.872  17.388  1.00  0.00      RA0  H
ATOM   1610  CA  MSE A 171      49.757  28.348  16.869  1.00  0.00      RA0  C
ATOM   1611  CB  MSE A 171      48.682  29.210  17.543  1.00  0.00      RA0  C
ATOM   1612  CG  MSE A 171      47.297  28.565  17.511  1.00  0.00      RA0  C
ATOM   1613  SE  MSE A 171      46.071  29.397  18.535  1.00  0.00      RA0  S
ATOM   1614  CE  MSE A 171      46.004  30.969  17.664  1.00  0.00      RA0  C
ATOM   1615  C   MSE A 171      49.476  28.143  15.389  1.00  0.00      RA0  C
ATOM   1616  O   MSE A 171      49.657  29.058  14.559  1.00  0.00      RA0  O
ATOM   1617  N   LYS A 172      49.040  26.931  15.073  1.00  0.00      RA0  N
ATOM   1618  H   LYS A 172      48.719  26.358  15.824  1.00  0.00      RA0  H
ATOM   1619  CA  LYS A 172      48.779  26.534  13.705  1.00  0.00      RA0  C
ATOM   1620  CB  LYS A 172      48.992  25.013  13.661  1.00  0.00      RA0  C
ATOM   1621  CG  LYS A 172      50.400  24.604  14.105  1.00  0.00      RA0  C
ATOM   1622  CD  LYS A 172      51.501  25.184  13.211  1.00  0.00      RA0  C
ATOM   1623  CE  LYS A 172      52.913  24.780  13.650  1.00  0.00      RA0  C
ATOM   1624  NZ  LYS A 172      53.192  25.296  14.996  1.00  0.00      RA0  N
ATOM   1625  HZ1 LYS A 172      54.179  25.135  15.273  1.00  0.00      RA0  H
ATOM   1626  HZ2 LYS A 172      52.997  26.321  15.036  1.00  0.00      RA0  H
ATOM   1627  HZ3 LYS A 172      52.559  24.881  15.708  1.00  0.00      RA0  H
ATOM   1628  C   LYS A 172      47.375  26.970  13.306  1.00  0.00      RA0  C
ATOM   1629  O   LYS A 172      46.557  27.358  14.161  1.00  0.00      RA0  O
ATOM   1630  N   PRO A 173      47.092  26.928  12.007  1.00  0.00      RA0  N
ATOM   1631  CD  PRO A 173      48.024  26.693  10.905  1.00  0.00      RA0  C
ATOM   1632  CA  PRO A 173      45.761  27.243  11.526  1.00  0.00      RA0  C
ATOM   1633  CB  PRO A 173      45.871  27.080  10.007  1.00  0.00      RA0  C
ATOM   1634  CG  PRO A 173      47.344  27.317   9.696  1.00  0.00      RA0  C
ATOM   1635  C   PRO A 173      44.672  26.386  12.117  1.00  0.00      RA0  C
ATOM   1636  O   PRO A 173      44.882  25.207  12.420  1.00  0.00      RA0  O
ATOM   1637  N   PHE A 174      43.490  26.985  12.253  1.00  0.00      RA0  N
ATOM   1638  H   PHE A 174      43.403  27.956  12.028  1.00  0.00      RA0  H
ATOM   1639  CA  PHE A 174      42.322  26.266  12.761  1.00  0.00      RA0  C
ATOM   1640  CB  PHE A 174      41.799  25.208  11.784  1.00  0.00      RA0  C
ATOM   1641  CG  PHE A 174      40.791  25.830  10.848  1.00  0.00      RA0  C
ATOM   1642  CD1 PHE A 174      41.165  26.852   9.982  1.00  0.00      RA0  C
ATOM   1643  CD2 PHE A 174      39.478  25.372  10.857  1.00  0.00      RA0  C
ATOM   1644  CE1 PHE A 174      40.226  27.418   9.127  1.00  0.00      RA0  C
ATOM   1645  CE2 PHE A 174      38.539  25.935  10.002  1.00  0.00      RA0  C
ATOM   1646  CZ  PHE A 174      38.913  26.959   9.140  1.00  0.00      RA0  C
ATOM   1647  C   PHE A 174      42.534  25.730  14.172  1.00  0.00      RA0  C
ATOM   1648  O   PHE A 174      42.263  24.574  14.453  1.00  0.00      RA0  O
ATOM   1649  N   PHE A 175      42.978  26.638  15.037  1.00  0.00      RA0  N
ATOM   1650  H   PHE A 175      43.192  27.584  14.770  1.00  0.00      RA0  H
ATOM   1651  CA  PHE A 175      42.992  26.464  16.470  1.00  0.00      RA0  C
ATOM   1652  CB  PHE A 175      44.414  26.336  17.015  1.00  0.00      RA0  C
ATOM   1653  CG  PHE A 175      45.001  24.956  16.843  1.00  0.00      RA0  C
ATOM   1654  CD1 PHE A 175      45.703  24.628  15.690  1.00  0.00      RA0  C
ATOM   1655  CD2 PHE A 175      44.875  24.026  17.869  1.00  0.00      RA0  C
ATOM   1656  CE1 PHE A 175      46.323  23.388  15.585  1.00  0.00      RA0  C
ATOM   1657  CE2 PHE A 175      45.493  22.785  17.766  1.00  0.00      RA0  C
ATOM   1658  CZ  PHE A 175      46.234  22.476  16.631  1.00  0.00      RA0  C
ATOM   1659  C   PHE A 175      42.410  27.704  17.092  1.00  0.00      RA0  C
ATOM   1660  O   PHE A 175      42.512  28.793  16.518  1.00  0.00      RA0  O
ATOM   1661  N   GLY A 176      41.847  27.534  18.283  1.00  0.00      RA0  N
ATOM   1662  H   GLY A 176      41.795  26.633  18.719  1.00  0.00      RA0  H
ATOM   1663  CA  GLY A 176      41.388  28.641  19.101  1.00  0.00      RA0  C
ATOM   1664  C   GLY A 176      41.825  28.478  20.534  1.00  0.00      RA0  C
ATOM   1665  O   GLY A 176      41.907  27.354  21.041  1.00  0.00      RA0  O
ATOM   1666  N   VAL A 177      42.139  29.584  21.200  1.00  0.00      RA0  N
ATOM   1667  H   VAL A 177      42.168  30.476  20.742  1.00  0.00      RA0  H
ATOM   1668  CA  VAL A 177      42.519  29.532  22.587  1.00  0.00      RA0  C
ATOM   1669  CB  VAL A 177      44.043  29.344  22.681  1.00  0.00      RA0  C
ATOM   1670  CG1 VAL A 177      44.791  30.477  21.975  1.00  0.00      RA0  C
ATOM   1671  CG2 VAL A 177      44.520  29.129  24.119  1.00  0.00      RA0  C
ATOM   1672  C   VAL A 177      42.041  30.750  23.388  1.00  0.00      RA0  C
ATOM   1673  O   VAL A 177      42.105  31.891  22.928  1.00  0.00      RA0  O
ATOM   1674  N   GLN A 178      41.555  30.479  24.588  1.00  0.00      RA0  N
ATOM   1675  H   GLN A 178      41.657  29.545  24.926  1.00  0.00      RA0  H
ATOM   1676  CA  GLN A 178      41.186  31.500  25.553  1.00  0.00      RA0  C
ATOM   1677  CB  GLN A 178      40.080  30.977  26.470  1.00  0.00      RA0  C
ATOM   1678  CG  GLN A 178      39.307  32.078  27.201  1.00  0.00      RA0  C
ATOM   1679  CD  GLN A 178      38.415  32.813  26.219  1.00  0.00      RA0  C
ATOM   1680  OE1 GLN A 178      37.715  32.208  25.405  1.00  0.00      RA0  O
ATOM   1681  NE2 GLN A 178      38.474  34.151  26.354  1.00  0.00      RA0  N
ATOM   1682 HE21 GLN A 178      39.034  34.571  27.079  1.00  0.00      RA0  H
ATOM   1683 HE22 GLN A 178      37.974  34.794  25.772  1.00  0.00      RA0  H
ATOM   1684  C   GLN A 178      42.415  31.912  26.358  1.00  0.00      RA0  C
ATOM   1685  O   GLN A 178      43.094  31.076  26.975  1.00  0.00      RA0  O
ATOM   1686  N   ALA A 179      42.707  33.204  26.330  1.00  0.00      RA0  N
ATOM   1687  H   ALA A 179      42.171  33.840  25.782  1.00  0.00      RA0  H
ATOM   1688  CA  ALA A 179      43.784  33.759  27.131  1.00  0.00      RA0  C
ATOM   1689  CB  ALA A 179      44.993  34.048  26.247  1.00  0.00      RA0  C
ATOM   1690  C   ALA A 179      43.255  35.042  27.758  1.00  0.00      RA0  C
ATOM   1691  O   ALA A 179      43.239  36.105  27.120  1.00  0.00      RA0  O
ATOM   1692  N   GLY A 180      42.746  34.898  28.984  1.00  0.00      RA0  N
ATOM   1693  H   GLY A 180      42.714  33.978  29.371  1.00  0.00      RA0  H
ATOM   1694  CA  GLY A 180      42.057  35.972  29.670  1.00  0.00      RA0  C
ATOM   1695  C   GLY A 180      40.810  36.407  28.929  1.00  0.00      RA0  C
ATOM   1696  O   GLY A 180      39.985  35.568  28.546  1.00  0.00      RA0  O
ATOM   1697  N   ASP A 181      40.701  37.712  28.683  1.00  0.00      RA0  N
ATOM   1698  H   ASP A 181      41.340  38.363  29.089  1.00  0.00      RA0  H
ATOM   1699  CA  ASP A 181      39.529  38.296  28.017  1.00  0.00      RA0  C
ATOM   1700  CB  ASP A 181      39.475  39.827  28.137  1.00  0.00      RA0  C
ATOM   1701  CG  ASP A 181      38.878  40.283  29.457  1.00  0.00      RA0  C
ATOM   1702  OD1 ASP A 181      39.517  40.078  30.484  1.00  0.00      RA0  O
ATOM   1703  OD2 ASP A 181      37.792  40.873  29.457  1.00  0.00      RA0  O
ATOM   1704  C   ASP A 181      39.459  37.959  26.533  1.00  0.00      RA0  C
ATOM   1705  O   ASP A 181      38.399  38.139  25.930  1.00  0.00      RA0  O
ATOM   1706  N   LEU A 182      40.560  37.449  25.952  1.00  0.00      RA0  N
ATOM   1707  H   LEU A 182      41.332  37.133  26.503  1.00  0.00      RA0  H
ATOM   1708  CA  LEU A 182      40.642  37.233  24.509  1.00  0.00      RA0  C
ATOM   1709  CB  LEU A 182      41.922  37.831  23.921  1.00  0.00      RA0  C
ATOM   1710  CG  LEU A 182      42.090  39.341  24.109  1.00  0.00      RA0  C
ATOM   1711  CD1 LEU A 182      43.360  39.847  23.424  1.00  0.00      RA0  C
ATOM   1712  CD2 LEU A 182      40.869  40.129  23.644  1.00  0.00      RA0  C
ATOM   1713  C   LEU A 182      40.566  35.774  24.165  1.00  0.00      RA0  C
ATOM   1714  O   LEU A 182      41.315  34.957  24.688  1.00  0.00      RA0  O
ATOM   1715  N   PHE A 183      39.626  35.464  23.275  1.00  0.00      RA0  N
ATOM   1716  H   PHE A 183      39.045  36.198  22.916  1.00  0.00      RA0  H
ATOM   1717  CA  PHE A 183      39.596  34.178  22.589  1.00  0.00      RA0  C
ATOM   1718  CB  PHE A 183      38.154  33.690  22.466  1.00  0.00      RA0  C
ATOM   1719  CG  PHE A 183      38.114  32.407  21.670  1.00  0.00      RA0  C
ATOM   1720  CD1 PHE A 183      38.717  31.259  22.171  1.00  0.00      RA0  C
ATOM   1721  CD2 PHE A 183      37.471  32.373  20.437  1.00  0.00      RA0  C
ATOM   1722  CE1 PHE A 183      38.674  30.078  21.440  1.00  0.00      RA0  C
ATOM   1723  CE2 PHE A 183      37.428  31.193  19.704  1.00  0.00      RA0  C
ATOM   1724  CZ  PHE A 183      38.031  30.046  20.208  1.00  0.00      RA0  C
ATOM   1725  C   PHE A 183      40.194  34.416  21.213  1.00  0.00      RA0  C
ATOM   1726  O   PHE A 183      39.650  35.194  20.429  1.00  0.00      RA0  O
ATOM   1727  N   ILE A 184      41.337  33.787  20.943  1.00  0.00      RA0  N
ATOM   1728  H   ILE A 184      41.708  33.092  21.559  1.00  0.00      RA0  H
ATOM   1729  CA  ILE A 184      42.100  34.086  19.731  1.00  0.00      RA0  C
ATOM   1730  CB  ILE A 184      43.507  34.550  20.111  1.00  0.00      RA0  C
ATOM   1731  CG2 ILE A 184      44.305  34.969  18.876  1.00  0.00      RA0  C
ATOM   1732  CG1 ILE A 184      43.447  35.658  21.165  1.00  0.00      RA0  C
ATOM   1733  CD1 ILE A 184      44.807  35.978  21.786  1.00  0.00      RA0  C
ATOM   1734  C   ILE A 184      42.159  32.841  18.879  1.00  0.00      RA0  C
ATOM   1735  O   ILE A 184      42.575  31.784  19.353  1.00  0.00      RA0  O
ATOM   1736  N   ALA A 185      41.710  32.970  17.637  1.00  0.00      RA0  N
ATOM   1737  H   ALA A 185      41.385  33.854  17.292  1.00  0.00      RA0  H
ATOM   1738  CA  ALA A 185      41.616  31.830  16.725  1.00  0.00      RA0  C
ATOM   1739  CB  ALA A 185      40.152  31.453  16.499  1.00  0.00      RA0  C
ATOM   1740  C   ALA A 185      42.277  32.134  15.389  1.00  0.00      RA0  C
ATOM   1741  O   ALA A 185      42.167  33.234  14.874  1.00  0.00      RA0  O
ATOM   1742  N   THR A 186      42.990  31.141  14.862  1.00  0.00      RA0  N
ATOM   1743  H   THR A 186      43.054  30.256  15.330  1.00  0.00      RA0  H
ATOM   1744  CA  THR A 186      43.633  31.230  13.551  1.00  0.00      RA0  C
ATOM   1745  CB  THR A 186      44.841  30.306  13.633  1.00  0.00      RA0  C
ATOM   1746  OG1 THR A 186      44.631  29.350  14.685  1.00  0.00      RA0  O
ATOM   1747  HG1 THR A 186      45.432  28.832  14.742  1.00  0.00      RA0  H
ATOM   1748  CG2 THR A 186      46.155  31.053  13.837  1.00  0.00      RA0  C
ATOM   1749  C   THR A 186      42.669  30.774  12.458  1.00  0.00      RA0  C
ATOM   1750  O   THR A 186      42.839  29.702  11.833  1.00  0.00      RA0  O
ATOM   1751  N   THR A 187      41.649  31.616  12.254  1.00  0.00      RA0  N
ATOM   1752  H   THR A 187      41.530  32.448  12.800  1.00  0.00      RA0  H
ATOM   1753  CA  THR A 187      40.588  31.408  11.282  1.00  0.00      RA0  C
ATOM   1754  CB  THR A 187      39.370  31.011  12.109  1.00  0.00      RA0  C
ATOM   1755  OG1 THR A 187      39.400  31.747  13.337  1.00  0.00      RA0  O
ATOM   1756  HG1 THR A 187      38.819  32.493  13.165  1.00  0.00      RA0  H
ATOM   1757  CG2 THR A 187      39.336  29.509  12.407  1.00  0.00      RA0  C
ATOM   1758  C   THR A 187      40.383  32.686  10.472  1.00  0.00      RA0  C
ATOM   1759  O   THR A 187      40.945  33.751  10.779  1.00  0.00      RA0  O
ATOM   1760  N   GLY A 188      39.570  32.584   9.423  1.00  0.00      RA0  N
ATOM   1761  H   GLY A 188      39.057  31.764   9.166  1.00  0.00      RA0  H
ATOM   1762  CA  GLY A 188      39.319  33.722   8.585  1.00  0.00      RA0  C
ATOM   1763  C   GLY A 188      38.484  33.350   7.377  1.00  0.00      RA0  C
ATOM   1764  O   GLY A 188      38.259  32.169   7.109  1.00  0.00      RA0  O
ATOM   1765  N   TYR A 189      38.034  34.376   6.693  1.00  0.00      RA0  N
ATOM   1766  H   TYR A 189      38.350  35.281   6.989  1.00  0.00      RA0  H
ATOM   1767  CA  TYR A 189      37.176  34.275   5.523  1.00  0.00      RA0  C
ATOM   1768  CB  TYR A 189      35.845  34.867   5.999  1.00  0.00      RA0  C
ATOM   1769  CG  TYR A 189      34.631  34.627   5.132  1.00  0.00      RA0  C
ATOM   1770  CD1 TYR A 189      34.346  33.382   4.580  1.00  0.00      RA0  C
ATOM   1771  CE1 TYR A 189      33.166  33.201   3.862  1.00  0.00      RA0  C
ATOM   1772  CD2 TYR A 189      33.753  35.685   4.937  1.00  0.00      RA0  C
ATOM   1773  CE2 TYR A 189      32.576  35.506   4.227  1.00  0.00      RA0  C
ATOM   1774  CZ  TYR A 189      32.282  34.263   3.684  1.00  0.00      RA0  C
ATOM   1775  OH  TYR A 189      31.120  34.105   2.958  1.00  0.00      RA0  O
ATOM   1776  HH  TYR A 189      30.755  34.952   2.734  1.00  0.00      RA0  H
ATOM   1777  C   TYR A 189      37.773  35.015   4.324  1.00  0.00      RA0  C
ATOM   1778  O   TYR A 189      37.037  35.478   3.454  1.00  0.00      RA0  O
ATOM   1779  N   THR A 190      39.113  35.092   4.246  1.00  0.00      RA0  N
ATOM   1780  H   THR A 190      39.683  34.686   4.957  1.00  0.00      RA0  H
ATOM   1781  CA  THR A 190      39.760  35.962   3.272  1.00  0.00      RA0  C
ATOM   1782  CB  THR A 190      40.392  36.953   4.210  1.00  0.00      RA0  C
ATOM   1783  OG1 THR A 190      40.650  36.201   5.404  1.00  0.00      RA0  O
ATOM   1784  HG1 THR A 190      40.436  36.765   6.142  1.00  0.00      RA0  H
ATOM   1785  CG2 THR A 190      39.462  38.123   4.536  1.00  0.00      RA0  C
ATOM   1786  C   THR A 190      40.745  35.308   2.321  1.00  0.00      RA0  C
ATOM   1787  O   THR A 190      41.059  35.900   1.287  1.00  0.00      RA0  O
ATOM   1788  N   GLY A 191      41.231  34.122   2.655  1.00  0.00      RA0  N
ATOM   1789  H   GLY A 191      40.939  33.717   3.520  1.00  0.00      RA0  H
ATOM   1790  CA  GLY A 191      42.315  33.493   1.897  1.00  0.00      RA0  C
ATOM   1791  C   GLY A 191      43.697  33.959   2.369  1.00  0.00      RA0  C
ATOM   1792  O   GLY A 191      44.704  33.636   1.746  1.00  0.00      RA0  O
ATOM   1793  N   GLU A 192      43.716  34.765   3.436  1.00  0.00      RA0  N
ATOM   1794  H   GLU A 192      42.900  34.948   3.982  1.00  0.00      RA0  H
ATOM   1795  CA  GLU A 192      44.948  35.243   4.050  1.00  0.00      RA0  C
ATOM   1796  CB  GLU A 192      44.964  36.771   4.084  1.00  0.00      RA0  C
ATOM   1797  CG  GLU A 192      44.671  37.389   2.714  1.00  0.00      RA0  C
ATOM   1798  CD  GLU A 192      45.606  36.785   1.687  1.00  0.00      RA0  C
ATOM   1799  OE1 GLU A 192      46.788  36.645   1.980  1.00  0.00      RA0  O
ATOM   1800  OE2 GLU A 192      45.148  36.425   0.603  1.00  0.00      RA0  O
ATOM   1801  C   GLU A 192      45.079  34.658   5.443  1.00  0.00      RA0  C
ATOM   1802  O   GLU A 192      44.120  34.139   6.001  1.00  0.00      RA0  O
ATOM   1803  N   ALA A 193      46.273  34.795   6.018  1.00  0.00      RA0  N
ATOM   1804  H   ALA A 193      46.953  35.325   5.513  1.00  0.00      RA0  H
ATOM   1805  CA  ALA A 193      46.501  34.558   7.441  1.00  0.00      RA0  C
ATOM   1806  CB  ALA A 193      47.996  34.587   7.762  1.00  0.00      RA0  C
ATOM   1807  C   ALA A 193      45.797  35.615   8.278  1.00  0.00      RA0  C
ATOM   1808  O   ALA A 193      45.417  36.662   7.786  1.00  0.00      RA0  O
ATOM   1809  N   GLY A 194      45.619  35.310   9.551  1.00  0.00      RA0  N
ATOM   1810  H   GLY A 194      45.856  34.424   9.951  1.00  0.00      RA0  H
ATOM   1811  CA  GLY A 194      44.989  36.252  10.455  1.00  0.00      RA0  C
ATOM   1812  C   GLY A 194      44.460  35.601  11.697  1.00  0.00      RA0  C
ATOM   1813  O   GLY A 194      44.756  34.437  11.964  1.00  0.00      RA0  O
ATOM   1814  N   TYR A 195      43.694  36.388  12.467  1.00  0.00      RA0  N
ATOM   1815  H   TYR A 195      43.416  37.303  12.173  1.00  0.00      RA0  H
ATOM   1816  CA  TYR A 195      43.018  35.893  13.639  1.00  0.00      RA0  C
ATOM   1817  CB  TYR A 195      43.584  36.523  14.914  1.00  0.00      RA0  C
ATOM   1818  CG  TYR A 195      44.940  35.978  15.285  1.00  0.00      RA0  C
ATOM   1819  CD1 TYR A 195      45.221  34.629  15.122  1.00  0.00      RA0  C
ATOM   1820  CE1 TYR A 195      46.458  34.134  15.514  1.00  0.00      RA0  C
ATOM   1821  CD2 TYR A 195      45.896  36.832  15.824  1.00  0.00      RA0  C
ATOM   1822  CE2 TYR A 195      47.130  36.333  16.222  1.00  0.00      RA0  C
ATOM   1823  CZ  TYR A 195      47.410  34.981  16.065  1.00  0.00      RA0  C
ATOM   1824  OH  TYR A 195      48.633  34.470  16.444  1.00  0.00      RA0  O
ATOM   1825  HH  TYR A 195      49.122  35.111  16.944  1.00  0.00      RA0  H
ATOM   1826  C   TYR A 195      41.549  36.328  13.574  1.00  0.00      RA0  C
ATOM   1827  O   TYR A 195      41.222  37.317  12.900  1.00  0.00      RA0  O
ATOM   1828  N   GLU A 196      40.713  35.591  14.292  1.00  0.00      RA0  N
ATOM   1829  H   GLU A 196      41.030  34.740  14.712  1.00  0.00      RA0  H
ATOM   1830  CA  GLU A 196      39.442  36.110  14.790  1.00  0.00      RA0  C
ATOM   1831  CB  GLU A 196      38.286  35.328  14.133  1.00  0.00      RA0  C
ATOM   1832  CG  GLU A 196      38.324  35.653  12.621  1.00  0.00      RA0  C
ATOM   1833  CD  GLU A 196      37.335  34.892  11.749  1.00  0.00      RA0  C
ATOM   1834  OE1 GLU A 196      37.341  33.664  11.816  1.00  0.00      RA0  O
ATOM   1835  OE2 GLU A 196      36.611  35.524  10.959  1.00  0.00      RA0  O
ATOM   1836  C   GLU A 196      39.548  36.155  16.312  1.00  0.00      RA0  C
ATOM   1837  O   GLU A 196      40.030  35.204  16.966  1.00  0.00      RA0  O
ATOM   1838  N   ILE A 197      39.134  37.269  16.880  1.00  0.00      RA0  N
ATOM   1839  H   ILE A 197      38.681  37.980  16.344  1.00  0.00      RA0  H
ATOM   1840  CA  ILE A 197      39.331  37.519  18.301  1.00  0.00      RA0  C
ATOM   1841  CB  ILE A 197      40.351  38.637  18.533  1.00  0.00      RA0  C
ATOM   1842  CG2 ILE A 197      40.530  38.891  20.030  1.00  0.00      RA0  C
ATOM   1843  CG1 ILE A 197      41.684  38.321  17.852  1.00  0.00      RA0  C
ATOM   1844  CD1 ILE A 197      42.716  39.440  17.988  1.00  0.00      RA0  C
ATOM   1845  C   ILE A 197      37.992  37.864  18.938  1.00  0.00      RA0  C
ATOM   1846  O   ILE A 197      37.379  38.861  18.577  1.00  0.00      RA0  O
ATOM   1847  N   ALA A 198      37.529  37.025  19.869  1.00  0.00      RA0  N
ATOM   1848  H   ALA A 198      38.120  36.286  20.192  1.00  0.00      RA0  H
ATOM   1849  CA  ALA A 198      36.277  37.299  20.579  1.00  0.00      RA0  C
ATOM   1850  CB  ALA A 198      35.434  36.031  20.701  1.00  0.00      RA0  C
ATOM   1851  C   ALA A 198      36.610  37.807  21.973  1.00  0.00      RA0  C
ATOM   1852  O   ALA A 198      37.544  37.323  22.614  1.00  0.00      RA0  O
ATOM   1853  N   LEU A 199      35.836  38.781  22.442  1.00  0.00      RA0  N
ATOM   1854  H   LEU A 199      35.048  39.132  21.924  1.00  0.00      RA0  H
ATOM   1855  CA  LEU A 199      36.077  39.382  23.745  1.00  0.00      RA0  C
ATOM   1856  CB  LEU A 199      37.195  40.426  23.555  1.00  0.00      RA0  C
ATOM   1857  CG  LEU A 199      36.849  41.719  22.795  1.00  0.00      RA0  C
ATOM   1858  CD1 LEU A 199      37.921  42.765  23.069  1.00  0.00      RA0  C
ATOM   1859  CD2 LEU A 199      36.651  41.568  21.281  1.00  0.00      RA0  C
ATOM   1860  C   LEU A 199      34.791  40.024  24.251  1.00  0.00      RA0  C
ATOM   1861  O   LEU A 199      33.848  40.211  23.482  1.00  0.00      RA0  O
ATOM   1862  N   PRO A 200      34.731  40.356  25.543  1.00  0.00      RA0  N
ATOM   1863  CD  PRO A 200      35.719  40.066  26.578  1.00  0.00      RA0  C
ATOM   1864  CA  PRO A 200      33.512  40.955  26.107  1.00  0.00      RA0  C
ATOM   1865  CB  PRO A 200      33.852  41.105  27.589  1.00  0.00      RA0  C
ATOM   1866  CG  PRO A 200      34.904  40.037  27.862  1.00  0.00      RA0  C
ATOM   1867  C   PRO A 200      33.071  42.178  25.358  1.00  0.00      RA0  C
ATOM   1868  O   PRO A 200      33.899  42.999  24.964  1.00  0.00      RA0  O
ATOM   1869  N   ASN A 201      31.760  42.311  25.160  1.00  0.00      RA0  N
ATOM   1870  H   ASN A 201      31.178  41.541  25.430  1.00  0.00      RA0  H
ATOM   1871  CA  ASN A 201      31.212  43.471  24.462  1.00  0.00      RA0  C
ATOM   1872  CB  ASN A 201      29.685  43.516  24.634  1.00  0.00      RA0  C
ATOM   1873  CG  ASN A 201      28.998  42.446  23.805  1.00  0.00      RA0  C
ATOM   1874  OD1 ASN A 201      29.467  42.066  22.740  1.00  0.00      RA0  O
ATOM   1875  ND2 ASN A 201      27.860  41.973  24.346  1.00  0.00      RA0  N
ATOM   1876 HD21 ASN A 201      27.503  42.298  25.220  1.00  0.00      RA0  H
ATOM   1877 HD22 ASN A 201      27.322  41.254  23.888  1.00  0.00      RA0  H
ATOM   1878  C   ASN A 201      31.800  44.788  24.983  1.00  0.00      RA0  C
ATOM   1879  O   ASN A 201      32.125  45.698  24.208  1.00  0.00      RA0  O
ATOM   1880  N   GLU A 202      31.935  44.870  26.299  1.00  0.00      RA0  N
ATOM   1881  H   GLU A 202      31.873  44.054  26.873  1.00  0.00      RA0  H
ATOM   1882  CA  GLU A 202      32.386  46.099  26.965  1.00  0.00      RA0  C
ATOM   1883  CB  GLU A 202      31.969  46.090  28.450  1.00  0.00      RA0  C
ATOM   1884  CG  GLU A 202      33.029  45.927  29.553  1.00  0.00      RA0  C
ATOM   1885  CD  GLU A 202      33.592  44.524  29.625  1.00  0.00      RA0  C
ATOM   1886  OE1 GLU A 202      33.827  43.913  28.595  1.00  0.00      RA0  O
ATOM   1887  OE2 GLU A 202      33.863  44.040  30.718  1.00  0.00      RA0  O
ATOM   1888  C   GLU A 202      33.868  46.439  26.747  1.00  0.00      RA0  C
ATOM   1889  O   GLU A 202      34.297  47.572  27.036  1.00  0.00      RA0  O
ATOM   1890  N   LYS A 203      34.639  45.457  26.281  1.00  0.00      RA0  N
ATOM   1891  H   LYS A 203      34.225  44.561  26.120  1.00  0.00      RA0  H
ATOM   1892  CA  LYS A 203      36.055  45.639  25.902  1.00  0.00      RA0  C
ATOM   1893  CB  LYS A 203      36.952  44.435  26.194  1.00  0.00      RA0  C
ATOM   1894  CG  LYS A 203      36.924  43.801  27.574  1.00  0.00      RA0  C
ATOM   1895  CD  LYS A 203      37.179  44.759  28.732  1.00  0.00      RA0  C
ATOM   1896  CE  LYS A 203      37.153  43.977  30.043  1.00  0.00      RA0  C
ATOM   1897  NZ  LYS A 203      36.072  42.985  29.973  1.00  0.00      RA0  N
ATOM   1898  HZ1 LYS A 203      36.469  42.038  29.774  1.00  0.00      RA0  H
ATOM   1899  HZ2 LYS A 203      35.511  42.991  30.847  1.00  0.00      RA0  H
ATOM   1900  HZ3 LYS A 203      35.351  43.262  29.269  1.00  0.00      RA0  H
ATOM   1901  C   LYS A 203      36.285  45.904  24.414  1.00  0.00      RA0  C
ATOM   1902  O   LYS A 203      37.393  46.235  23.996  1.00  0.00      RA0  O
ATOM   1903  N   ALA A 204      35.250  45.707  23.604  1.00  0.00      RA0  N
ATOM   1904  H   ALA A 204      34.350  45.513  23.998  1.00  0.00      RA0  H
ATOM   1905  CA  ALA A 204      35.403  45.662  22.157  1.00  0.00      RA0  C
ATOM   1906  CB  ALA A 204      34.088  45.253  21.495  1.00  0.00      RA0  C
ATOM   1907  C   ALA A 204      35.881  46.979  21.553  1.00  0.00      RA0  C
ATOM   1908  O   ALA A 204      36.794  46.997  20.704  1.00  0.00      RA0  O
ATOM   1909  N   ALA A 205      35.277  48.078  21.979  1.00  0.00      RA0  N
ATOM   1910  H   ALA A 205      34.668  48.022  22.770  1.00  0.00      RA0  H
ATOM   1911  CA  ALA A 205      35.531  49.388  21.340  1.00  0.00      RA0  C
ATOM   1912  CB  ALA A 205      34.615  50.461  21.930  1.00  0.00      RA0  C
ATOM   1913  C   ALA A 205      36.972  49.794  21.545  1.00  0.00      RA0  C
ATOM   1914  O   ALA A 205      37.616  50.274  20.637  1.00  0.00      RA0  O
ATOM   1915  N   ASP A 206      37.483  49.586  22.747  1.00  0.00      RA0  N
ATOM   1916  H   ASP A 206      36.936  49.273  23.528  1.00  0.00      RA0  H
ATOM   1917  CA  ASP A 206      38.866  49.965  23.032  1.00  0.00      RA0  C
ATOM   1918  CB  ASP A 206      39.159  49.814  24.524  1.00  0.00      RA0  C
ATOM   1919  CG  ASP A 206      38.025  50.396  25.336  1.00  0.00      RA0  C
ATOM   1920  OD1 ASP A 206      38.146  51.532  25.784  1.00  0.00      RA0  O
ATOM   1921  OD2 ASP A 206      37.024  49.705  25.517  1.00  0.00      RA0  O
ATOM   1922  C   ASP A 206      39.848  49.089  22.256  1.00  0.00      RA0  C
ATOM   1923  O   ASP A 206      40.889  49.562  21.834  1.00  0.00      RA0  O
ATOM   1924  N   PHE A 207      39.524  47.812  22.099  1.00  0.00      RA0  N
ATOM   1925  H   PHE A 207      38.659  47.489  22.490  1.00  0.00      RA0  H
ATOM   1926  CA  PHE A 207      40.396  46.894  21.394  1.00  0.00      RA0  C
ATOM   1927  CB  PHE A 207      39.933  45.459  21.621  1.00  0.00      RA0  C
ATOM   1928  CG  PHE A 207      40.924  44.490  21.022  1.00  0.00      RA0  C
ATOM   1929  CD1 PHE A 207      42.281  44.619  21.298  1.00  0.00      RA0  C
ATOM   1930  CD2 PHE A 207      40.476  43.458  20.205  1.00  0.00      RA0  C
ATOM   1931  CE1 PHE A 207      43.189  43.714  20.761  1.00  0.00      RA0  C
ATOM   1932  CE2 PHE A 207      41.383  42.554  19.668  1.00  0.00      RA0  C
ATOM   1933  CZ  PHE A 207      42.739  42.681  19.947  1.00  0.00      RA0  C
ATOM   1934  C   PHE A 207      40.414  47.237  19.906  1.00  0.00      RA0  C
ATOM   1935  O   PHE A 207      41.479  47.299  19.293  1.00  0.00      RA0  O
ATOM   1936  N   TRP A 208      39.238  47.512  19.343  1.00  0.00      RA0  N
ATOM   1937  H   TRP A 208      38.416  47.436  19.906  1.00  0.00      RA0  H
ATOM   1938  CA  TRP A 208      39.124  48.045  17.980  1.00  0.00      RA0  C
ATOM   1939  CB  TRP A 208      37.654  48.363  17.688  1.00  0.00      RA0  C
ATOM   1940  CG  TRP A 208      37.428  48.882  16.283  1.00  0.00      RA0  C
ATOM   1941  CD2 TRP A 208      37.070  48.131  15.103  1.00  0.00      RA0  C
ATOM   1942  CE2 TRP A 208      36.920  49.052  14.038  1.00  0.00      RA0  C
ATOM   1943  CE3 TRP A 208      36.863  46.777  14.871  1.00  0.00      RA0  C
ATOM   1944  CD1 TRP A 208      37.479  50.218  15.857  1.00  0.00      RA0  C
ATOM   1945  NE1 TRP A 208      37.179  50.326  14.536  1.00  0.00      RA0  N
ATOM   1946  HE1 TRP A 208      37.140  51.163  14.025  1.00  0.00      RA0  H
ATOM   1947  CZ2 TRP A 208      36.566  48.590  12.775  1.00  0.00      RA0  C
ATOM   1948  CZ3 TRP A 208      36.509  46.329  13.603  1.00  0.00      RA0  C
ATOM   1949  CH2 TRP A 208      36.361  47.233  12.558  1.00  0.00      RA0  C
ATOM   1950  C   TRP A 208      40.012  49.281  17.774  1.00  0.00      RA0  C
ATOM   1951  O   TRP A 208      40.789  49.361  16.814  1.00  0.00      RA0  O
ATOM   1952  N   ARG A 209      39.881  50.268  18.660  1.00  0.00      RA0  N
ATOM   1953  H   ARG A 209      39.240  50.172  19.426  1.00  0.00      RA0  H
ATOM   1954  CA  ARG A 209      40.678  51.485  18.541  1.00  0.00      RA0  C
ATOM   1955  CB  ARG A 209      40.389  52.363  19.756  1.00  0.00      RA0  C
ATOM   1956  CG  ARG A 209      39.180  53.273  19.624  1.00  0.00      RA0  C
ATOM   1957  CD  ARG A 209      39.619  54.720  19.390  1.00  0.00      RA0  C
ATOM   1958  NE  ARG A 209      40.723  54.799  18.433  1.00  0.00      RA0  N
ATOM   1959  HE  ARG A 209      41.672  54.832  18.797  1.00  0.00      RA0  H
ATOM   1960  CZ  ARG A 209      40.493  54.772  17.089  1.00  0.00      RA0  C
ATOM   1961  NH1 ARG A 209      39.232  54.655  16.606  1.00  0.00      RA0  N
ATOM   1962 HH11 ARG A 209      39.010  54.671  15.630  1.00  0.00      RA0  H
ATOM   1963 HH12 ARG A 209      38.433  54.525  17.217  1.00  0.00      RA0  H
ATOM   1964  NH2 ARG A 209      41.553  54.857  16.265  1.00  0.00      RA0  N
ATOM   1965 HH21 ARG A 209      41.509  54.863  15.267  1.00  0.00      RA0  H
ATOM   1966 HH22 ARG A 209      42.477  54.914  16.683  1.00  0.00      RA0  H
ATOM   1967  C   ARG A 209      42.182  51.183  18.623  1.00  0.00      RA0  C
ATOM   1968  O   ARG A 209      42.974  51.759  17.883  1.00  0.00      RA0  O
ATOM   1969  N   ALA A 210      42.564  50.281  19.527  1.00  0.00      RA0  N
ATOM   1970  H   ALA A 210      41.894  49.880  20.154  1.00  0.00      RA0  H
ATOM   1971  CA  ALA A 210      43.973  49.900  19.650  1.00  0.00      RA0  C
ATOM   1972  CB  ALA A 210      44.159  48.927  20.814  1.00  0.00      RA0  C
ATOM   1973  C   ALA A 210      44.485  49.255  18.351  1.00  0.00      RA0  C
ATOM   1974  O   ALA A 210      45.640  49.465  17.961  1.00  0.00      RA0  O
ATOM   1975  N   LEU A 211      43.615  48.486  17.688  1.00  0.00      RA0  N
ATOM   1976  H   LEU A 211      42.695  48.362  18.065  1.00  0.00      RA0  H
ATOM   1977  CA  LEU A 211      43.980  47.816  16.445  1.00  0.00      RA0  C
ATOM   1978  CB  LEU A 211      42.893  46.824  16.035  1.00  0.00      RA0  C
ATOM   1979  CG  LEU A 211      42.903  45.480  16.760  1.00  0.00      RA0  C
ATOM   1980  CD1 LEU A 211      41.537  44.799  16.689  1.00  0.00      RA0  C
ATOM   1981  CD2 LEU A 211      44.009  44.565  16.231  1.00  0.00      RA0  C
ATOM   1982  C   LEU A 211      44.160  48.818  15.300  1.00  0.00      RA0  C
ATOM   1983  O   LEU A 211      45.096  48.693  14.533  1.00  0.00      RA0  O
ATOM   1984  N   VAL A 212      43.303  49.829  15.232  1.00  0.00      RA0  N
ATOM   1985  H   VAL A 212      42.561  49.855  15.906  1.00  0.00      RA0  H
ATOM   1986  CA  VAL A 212      43.474  50.924  14.281  1.00  0.00      RA0  C
ATOM   1987  CB  VAL A 212      42.412  52.017  14.446  1.00  0.00      RA0  C
ATOM   1988  CG1 VAL A 212      42.633  53.120  13.408  1.00  0.00      RA0  C
ATOM   1989  CG2 VAL A 212      40.985  51.481  14.385  1.00  0.00      RA0  C
ATOM   1990  C   VAL A 212      44.844  51.543  14.477  1.00  0.00      RA0  C
ATOM   1991  O   VAL A 212      45.622  51.698  13.519  1.00  0.00      RA0  O
ATOM   1992  N   GLU A 213      45.154  51.866  15.726  1.00  0.00      RA0  N
ATOM   1993  H   GLU A 213      44.509  51.731  16.485  1.00  0.00      RA0  H
ATOM   1994  CA  GLU A 213      46.448  52.480  16.040  1.00  0.00      RA0  C
ATOM   1995  CB  GLU A 213      46.458  52.994  17.487  1.00  0.00      RA0  C
ATOM   1996  CG  GLU A 213      45.877  54.416  17.612  1.00  0.00      RA0  C
ATOM   1997  CD  GLU A 213      44.533  54.463  18.330  1.00  0.00      RA0  C
ATOM   1998  OE1 GLU A 213      43.661  55.221  17.907  1.00  0.00      RA0  O
ATOM   1999  OE2 GLU A 213      44.359  53.775  19.330  1.00  0.00      RA0  O
ATOM   2000  C   GLU A 213      47.628  51.559  15.686  1.00  0.00      RA0  C
ATOM   2001  O   GLU A 213      48.710  52.037  15.319  1.00  0.00      RA0  O
ATOM   2002  N   ALA A 214      47.415  50.247  15.776  1.00  0.00      RA0  N
ATOM   2003  H   ALA A 214      46.538  49.931  16.143  1.00  0.00      RA0  H
ATOM   2004  CA  ALA A 214      48.424  49.241  15.402  1.00  0.00      RA0  C
ATOM   2005  CB  ALA A 214      48.064  47.869  15.978  1.00  0.00      RA0  C
ATOM   2006  C   ALA A 214      48.627  49.103  13.890  1.00  0.00      RA0  C
ATOM   2007  O   ALA A 214      49.448  48.297  13.454  1.00  0.00      RA0  O
ATOM   2008  N   GLY A 215      47.862  49.854  13.101  1.00  0.00      RA0  N
ATOM   2009  H   GLY A 215      47.133  50.411  13.501  1.00  0.00      RA0  H
ATOM   2010  CA  GLY A 215      48.031  49.877  11.666  1.00  0.00      RA0  C
ATOM   2011  C   GLY A 215      47.119  48.898  10.949  1.00  0.00      RA0  C
ATOM   2012  O   GLY A 215      47.398  48.508   9.817  1.00  0.00      RA0  O
ATOM   2013  N   VAL A 216      46.016  48.507  11.586  1.00  0.00      RA0  N
ATOM   2014  H   VAL A 216      45.762  48.903  12.473  1.00  0.00      RA0  H
ATOM   2015  CA  VAL A 216      45.030  47.614  10.938  1.00  0.00      RA0  C
ATOM   2016  CB  VAL A 216      44.544  46.567  11.936  1.00  0.00      RA0  C
ATOM   2017  CG1 VAL A 216      43.724  45.499  11.227  1.00  0.00      RA0  C
ATOM   2018  CG2 VAL A 216      45.713  45.949  12.702  1.00  0.00      RA0  C
ATOM   2019  C   VAL A 216      43.867  48.464  10.407  1.00  0.00      RA0  C
ATOM   2020  O   VAL A 216      43.235  49.198  11.162  1.00  0.00      RA0  O
ATOM   2021  N   LYS A 217      43.595  48.357   9.112  1.00  0.00      RA0  N
ATOM   2022  H   LYS A 217      44.051  47.646   8.570  1.00  0.00      RA0  H
ATOM   2023  CA  LYS A 217      42.593  49.191   8.446  1.00  0.00      RA0  C
ATOM   2024  CB  LYS A 217      42.954  49.280   6.972  1.00  0.00      RA0  C
ATOM   2025  CG  LYS A 217      42.095  50.261   6.189  1.00  0.00      RA0  C
ATOM   2026  CD  LYS A 217      42.764  50.530   4.851  1.00  0.00      RA0  C
ATOM   2027  CE  LYS A 217      42.076  51.621   4.047  1.00  0.00      RA0  C
ATOM   2028  NZ  LYS A 217      42.991  52.008   2.976  1.00  0.00      RA0  N
ATOM   2029  HZ1 LYS A 217      42.573  52.717   2.333  1.00  0.00      RA0  H
ATOM   2030  HZ2 LYS A 217      43.910  52.357   3.289  1.00  0.00      RA0  H
ATOM   2031  HZ3 LYS A 217      43.166  51.210   2.326  1.00  0.00      RA0  H
ATOM   2032  C   LYS A 217      41.187  48.640   8.645  1.00  0.00      RA0  C
ATOM   2033  O   LYS A 217      40.949  47.459   8.367  1.00  0.00      RA0  O
ATOM   2034  N   PRO A 218      40.240  49.470   9.110  1.00  0.00      RA0  N
ATOM   2035  CD  PRO A 218      40.438  50.799   9.670  1.00  0.00      RA0  C
ATOM   2036  CA  PRO A 218      38.845  49.048   9.072  1.00  0.00      RA0  C
ATOM   2037  CB  PRO A 218      38.122  50.266   9.660  1.00  0.00      RA0  C
ATOM   2038  CG  PRO A 218      39.166  51.028  10.474  1.00  0.00      RA0  C
ATOM   2039  C   PRO A 218      38.347  48.677   7.649  1.00  0.00      RA0  C
ATOM   2040  O   PRO A 218      38.499  49.440   6.697  1.00  0.00      RA0  O
ATOM   2041  N   CYS A 219      37.719  47.510   7.563  1.00  0.00      RA0  N
ATOM   2042  H   CYS A 219      37.576  46.920   8.360  1.00  0.00      RA0  H
ATOM   2043  CA  CYS A 219      37.224  46.966   6.307  1.00  0.00      RA0  C
ATOM   2044  CB  CYS A 219      38.148  45.838   5.858  1.00  0.00      RA0  C
ATOM   2045  SG  CYS A 219      39.883  46.338   5.738  1.00  0.00      RA0  S
ATOM   2046  C   CYS A 219      35.773  46.522   6.465  1.00  0.00      RA0  C
ATOM   2047  O   CYS A 219      35.413  45.922   7.468  1.00  0.00      RA0  O
ATOM   2048  N   GLY A 220      34.983  46.773   5.422  1.00  0.00      RA0  N
ATOM   2049  H   GLY A 220      35.385  47.223   4.618  1.00  0.00      RA0  H
ATOM   2050  CA  GLY A 220      33.552  46.565   5.440  1.00  0.00      RA0  C
ATOM   2051  C   GLY A 220      33.083  45.327   4.699  1.00  0.00      RA0  C
ATOM   2052  O   GLY A 220      33.852  44.474   4.286  1.00  0.00      RA0  O
ATOM   2053  N   LEU A 221      31.771  45.231   4.564  1.00  0.00      RA0  N
ATOM   2054  H   LEU A 221      31.213  45.987   4.911  1.00  0.00      RA0  H
ATOM   2055  CA  LEU A 221      31.127  44.069   3.968  1.00  0.00      RA0  C
ATOM   2056  CB  LEU A 221      29.613  44.155   4.133  1.00  0.00      RA0  C
ATOM   2057  CG  LEU A 221      29.163  44.274   5.586  1.00  0.00      RA0  C
ATOM   2058  CD1 LEU A 221      27.679  44.619   5.665  1.00  0.00      RA0  C
ATOM   2059  CD2 LEU A 221      29.524  43.040   6.415  1.00  0.00      RA0  C
ATOM   2060  C   LEU A 221      31.454  43.911   2.501  1.00  0.00      RA0  C
ATOM   2061  O   LEU A 221      31.499  42.783   1.981  1.00  0.00      RA0  O
ATOM   2062  N   GLY A 222      31.651  45.020   1.799  1.00  0.00      RA0  N
ATOM   2063  H   GLY A 222      31.643  45.917   2.246  1.00  0.00      RA0  H
ATOM   2064  CA  GLY A 222      31.971  44.962   0.369  1.00  0.00      RA0  C
ATOM   2065  C   GLY A 222      33.273  44.205   0.122  1.00  0.00      RA0  C
ATOM   2066  O   GLY A 222      33.332  43.260  -0.639  1.00  0.00      RA0  O
ATOM   2067  N   ALA A 223      34.314  44.594   0.835  1.00  0.00      RA0  N
ATOM   2068  H   ALA A 223      34.206  45.378   1.444  1.00  0.00      RA0  H
ATOM   2069  CA  ALA A 223      35.586  43.875   0.781  1.00  0.00      RA0  C
ATOM   2070  CB  ALA A 223      36.655  44.640   1.559  1.00  0.00      RA0  C
ATOM   2071  C   ALA A 223      35.477  42.455   1.366  1.00  0.00      RA0  C
ATOM   2072  O   ALA A 223      36.089  41.507   0.856  1.00  0.00      RA0  O
ATOM   2073  N   ARG A 224      34.691  42.279   2.425  1.00  0.00      RA0  N
ATOM   2074  H   ARG A 224      34.233  43.069   2.837  1.00  0.00      RA0  H
ATOM   2075  CA  ARG A 224      34.478  40.940   2.972  1.00  0.00      RA0  C
ATOM   2076  CB  ARG A 224      33.659  40.837   4.281  1.00  0.00      RA0  C
ATOM   2077  CG  ARG A 224      33.846  39.463   4.981  1.00  0.00      RA0  C
ATOM   2078  CD  ARG A 224      33.739  39.461   6.525  1.00  0.00      RA0  C
ATOM   2079  NE  ARG A 224      33.698  38.112   7.127  1.00  0.00      RA0  N
ATOM   2080  HE  ARG A 224      32.897  37.564   6.863  1.00  0.00      RA0  H
ATOM   2081  CZ  ARG A 224      34.632  37.687   8.056  1.00  0.00      RA0  C
ATOM   2082  NH1 ARG A 224      35.706  38.461   8.310  1.00  0.00      RA0  N
ATOM   2083 HH11 ARG A 224      36.403  38.174   8.978  1.00  0.00      RA0  H
ATOM   2084 HH12 ARG A 224      35.846  39.340   7.847  1.00  0.00      RA0  H
ATOM   2085  NH2 ARG A 224      34.487  36.510   8.723  1.00  0.00      RA0  N
ATOM   2086 HH21 ARG A 224      35.154  36.176   9.417  1.00  0.00      RA0  H
ATOM   2087 HH22 ARG A 224      33.702  35.901   8.573  1.00  0.00      RA0  H
ATOM   2088  C   ARG A 224      34.041  40.003   1.827  1.00  0.00      RA0  C
ATOM   2089  O   ARG A 224      34.525  38.876   1.697  1.00  0.00      RA0  O
ATOM   2090  N   ASP A 225      33.130  40.476   0.983  1.00  0.00      RA0  N
ATOM   2091  H   ASP A 225      32.751  41.399   1.079  1.00  0.00      RA0  H
ATOM   2092  CA  ASP A 225      32.631  39.627  -0.077  1.00  0.00      RA0  C
ATOM   2093  CB  ASP A 225      31.210  39.877  -0.594  1.00  0.00      RA0  C
ATOM   2094  CG  ASP A 225      30.597  38.501  -0.876  1.00  0.00      RA0  C
ATOM   2095  OD1 ASP A 225      30.223  37.817   0.072  1.00  0.00      RA0  O
ATOM   2096  OD2 ASP A 225      30.516  38.071  -2.026  1.00  0.00      RA0  O
ATOM   2097  C   ASP A 225      33.641  39.385  -1.205  1.00  0.00      RA0  C
ATOM   2098  O   ASP A 225      33.788  38.242  -1.635  1.00  0.00      RA0  O
ATOM   2099  N   THR A 226      34.304  40.433  -1.695  1.00  0.00      RA0  N
ATOM   2100  H   THR A 226      34.198  41.330  -1.266  1.00  0.00      RA0  H
ATOM   2101  CA  THR A 226      35.314  40.237  -2.754  1.00  0.00      RA0  C
ATOM   2102  CB  THR A 226      35.711  41.645  -3.163  1.00  0.00      RA0  C
ATOM   2103  OG1 THR A 226      35.680  42.485  -2.000  1.00  0.00      RA0  O
ATOM   2104  HG1 THR A 226      34.811  42.889  -1.966  1.00  0.00      RA0  H
ATOM   2105  CG2 THR A 226      34.767  42.213  -4.224  1.00  0.00      RA0  C
ATOM   2106  C   THR A 226      36.448  39.327  -2.276  1.00  0.00      RA0  C
ATOM   2107  O   THR A 226      36.926  38.467  -3.028  1.00  0.00      RA0  O
ATOM   2108  N   LEU A 227      36.856  39.517  -1.033  1.00  0.00      RA0  N
ATOM   2109  H   LEU A 227      36.402  40.214  -0.476  1.00  0.00      RA0  H
ATOM   2110  CA  LEU A 227      37.914  38.685  -0.456  1.00  0.00      RA0  C
ATOM   2111  CB  LEU A 227      38.294  39.174   0.939  1.00  0.00      RA0  C
ATOM   2112  CG  LEU A 227      39.074  40.488   0.933  1.00  0.00      RA0  C
ATOM   2113  CD1 LEU A 227      38.916  41.247   2.245  1.00  0.00      RA0  C
ATOM   2114  CD2 LEU A 227      40.545  40.278   0.589  1.00  0.00      RA0  C
ATOM   2115  C   LEU A 227      37.532  37.211  -0.385  1.00  0.00      RA0  C
ATOM   2116  O   LEU A 227      38.288  36.330  -0.819  1.00  0.00      RA0  O
ATOM   2117  N   ARG A 228      36.357  36.916   0.162  1.00  0.00      RA0  N
ATOM   2118  H   ARG A 228      35.732  37.641   0.465  1.00  0.00      RA0  H
ATOM   2119  CA  ARG A 228      35.964  35.525   0.333  1.00  0.00      RA0  C
ATOM   2120  CB  ARG A 228      34.760  35.408   1.278  1.00  0.00      RA0  C
ATOM   2121  CG  ARG A 228      33.400  35.860   0.729  1.00  0.00      RA0  C
ATOM   2122  CD  ARG A 228      32.590  34.767   0.019  1.00  0.00      RA0  C
ATOM   2123  NE  ARG A 228      31.516  35.376  -0.753  1.00  0.00      RA0  N
ATOM   2124  HE  ARG A 228      31.384  36.377  -0.665  1.00  0.00      RA0  H
ATOM   2125  CZ  ARG A 228      30.673  34.644  -1.531  1.00  0.00      RA0  C
ATOM   2126  NH1 ARG A 228      30.833  33.300  -1.639  1.00  0.00      RA0  N
ATOM   2127 HH11 ARG A 228      30.179  32.716  -2.150  1.00  0.00      RA0  H
ATOM   2128 HH12 ARG A 228      31.603  32.809  -1.206  1.00  0.00      RA0  H
ATOM   2129  NH2 ARG A 228      29.690  35.308  -2.173  1.00  0.00      RA0  N
ATOM   2130 HH21 ARG A 228      29.004  34.854  -2.760  1.00  0.00      RA0  H
ATOM   2131 HH22 ARG A 228      29.639  36.319  -2.064  1.00  0.00      RA0  H
ATOM   2132  C   ARG A 228      35.668  34.814  -1.003  1.00  0.00      RA0  C
ATOM   2133  O   ARG A 228      35.923  33.623  -1.156  1.00  0.00      RA0  O
ATOM   2134  N   LEU A 229      35.145  35.532  -1.977  1.00  0.00      RA0  N
ATOM   2135  H   LEU A 229      34.919  36.499  -1.828  1.00  0.00      RA0  H
ATOM   2136  CA  LEU A 229      34.809  34.909  -3.261  1.00  0.00      RA0  C
ATOM   2137  CB  LEU A 229      33.918  35.822  -4.099  1.00  0.00      RA0  C
ATOM   2138  CG  LEU A 229      33.387  35.060  -5.311  1.00  0.00      RA0  C
ATOM   2139  CD1 LEU A 229      32.643  33.808  -4.861  1.00  0.00      RA0  C
ATOM   2140  CD2 LEU A 229      32.530  35.922  -6.233  1.00  0.00      RA0  C
ATOM   2141  C   LEU A 229      36.111  34.576  -4.022  1.00  0.00      RA0  C
ATOM   2142  O   LEU A 229      36.287  33.467  -4.555  1.00  0.00      RA0  O
ATOM   2143  N   GLU A 230      37.034  35.540  -4.032  1.00  0.00      RA0  N
ATOM   2144  H   GLU A 230      36.834  36.436  -3.627  1.00  0.00      RA0  H
ATOM   2145  CA  GLU A 230      38.381  35.294  -4.562  1.00  0.00      RA0  C
ATOM   2146  CB  GLU A 230      39.309  36.491  -4.402  1.00  0.00      RA0  C
ATOM   2147  CG  GLU A 230      39.016  37.679  -5.318  1.00  0.00      RA0  C
ATOM   2148  CD  GLU A 230      40.084  38.727  -5.090  1.00  0.00      RA0  C
ATOM   2149  OE1 GLU A 230      40.957  38.502  -4.263  1.00  0.00      RA0  O
ATOM   2150  OE2 GLU A 230      40.057  39.769  -5.736  1.00  0.00      RA0  O
ATOM   2151  C   GLU A 230      39.019  34.066  -3.917  1.00  0.00      RA0  C
ATOM   2152  O   GLU A 230      39.668  33.269  -4.598  1.00  0.00      RA0  O
ATOM   2153  N   ALA A 231      38.831  33.907  -2.617  1.00  0.00      RA0  N
ATOM   2154  H   ALA A 231      38.267  34.572  -2.124  1.00  0.00      RA0  H
ATOM   2155  CA  ALA A 231      39.380  32.767  -1.858  1.00  0.00      RA0  C
ATOM   2156  CB  ALA A 231      39.396  33.100  -0.371  1.00  0.00      RA0  C
ATOM   2157  C   ALA A 231      38.647  31.439  -2.040  1.00  0.00      RA0  C
ATOM   2158  O   ALA A 231      39.074  30.408  -1.501  1.00  0.00      RA0  O
ATOM   2159  N   GLY A 232      37.567  31.457  -2.827  1.00  0.00      RA0  N
ATOM   2160  H   GLY A 232      37.241  32.322  -3.206  1.00  0.00      RA0  H
ATOM   2161  CA  GLY A 232      36.742  30.290  -3.072  1.00  0.00      RA0  C
ATOM   2162  C   GLY A 232      35.941  29.830  -1.874  1.00  0.00      RA0  C
ATOM   2163  O   GLY A 232      35.687  28.643  -1.730  1.00  0.00      RA0  O
ATOM   2164  N   MSE A 233      35.543  30.755  -1.019  1.00  0.00      RA0  N
ATOM   2165  H   MSE A 233      35.613  31.724  -1.255  1.00  0.00      RA0  H
ATOM   2166  CA  MSE A 233      34.851  30.396   0.205  1.00  0.00      RA0  C
ATOM   2167  CB  MSE A 233      35.384  31.213   1.380  1.00  0.00      RA0  C
ATOM   2168  CG  MSE A 233      36.844  30.887   1.693  1.00  0.00      RA0  C
ATOM   2169  SE  MSE A 233      37.506  31.893   3.028  1.00  0.00      RA0  S
ATOM   2170  CE  MSE A 233      39.098  31.072   3.195  1.00  0.00      RA0  C
ATOM   2171  C   MSE A 233      33.343  30.613   0.033  1.00  0.00      RA0  C
ATOM   2172  O   MSE A 233      32.922  31.559  -0.633  1.00  0.00      RA0  O
ATOM   2173  N   ASN A 234      32.553  29.646   0.524  1.00  0.00      RA0  N
ATOM   2174  H   ASN A 234      32.934  28.967   1.149  1.00  0.00      RA0  H
ATOM   2175  CA  ASN A 234      31.112  29.673   0.312  1.00  0.00      RA0  C
ATOM   2176  CB  ASN A 234      30.488  28.310   0.625  1.00  0.00      RA0  C
ATOM   2177  CG  ASN A 234      30.837  27.289  -0.434  1.00  0.00      RA0  C
ATOM   2178  OD1 ASN A 234      31.404  27.598  -1.476  1.00  0.00      RA0  O
ATOM   2179  ND2 ASN A 234      30.454  26.043  -0.110  1.00  0.00      RA0  N
ATOM   2180 HD21 ASN A 234      30.033  25.850   0.777  1.00  0.00      RA0  H
ATOM   2181 HD22 ASN A 234      30.595  25.282  -0.749  1.00  0.00      RA0  H
ATOM   2182  C   ASN A 234      30.404  30.690   1.155  1.00  0.00      RA0  C
ATOM   2183  O   ASN A 234      30.860  31.034   2.257  1.00  0.00      RA0  O
ATOM   2184  N   LEU A 235      29.266  31.150   0.627  1.00  0.00      RA0  N
ATOM   2185  H   LEU A 235      28.997  30.876  -0.301  1.00  0.00      RA0  H
ATOM   2186  CA  LEU A 235      28.326  31.974   1.328  1.00  0.00      RA0  C
ATOM   2187  CB  LEU A 235      28.235  33.355   0.685  1.00  0.00      RA0  C
ATOM   2188  CG  LEU A 235      27.297  34.315   1.418  1.00  0.00      RA0  C
ATOM   2189  CD1 LEU A 235      27.694  34.499   2.884  1.00  0.00      RA0  C
ATOM   2190  CD2 LEU A 235      27.187  35.652   0.685  1.00  0.00      RA0  C
ATOM   2191  C   LEU A 235      26.971  31.277   1.303  1.00  0.00      RA0  C
ATOM   2192  O   LEU A 235      26.360  31.076   0.224  1.00  0.00      RA0  O
ATOM   2193  N   TYR A 236      26.522  30.899   2.494  1.00  0.00      RA0  N
ATOM   2194  H   TYR A 236      27.061  31.109   3.309  1.00  0.00      RA0  H
ATOM   2195  CA  TYR A 236      25.247  30.214   2.640  1.00  0.00      RA0  C
ATOM   2196  CB  TYR A 236      24.916  29.900   4.091  1.00  0.00      RA0  C
ATOM   2197  CG  TYR A 236      23.674  29.033   4.162  1.00  0.00      RA0  C
ATOM   2198  CD1 TYR A 236      23.736  27.685   3.824  1.00  0.00      RA0  C
ATOM   2199  CE1 TYR A 236      22.612  26.876   3.959  1.00  0.00      RA0  C
ATOM   2200  CD2 TYR A 236      22.467  29.577   4.586  1.00  0.00      RA0  C
ATOM   2201  CE2 TYR A 236      21.342  28.770   4.711  1.00  0.00      RA0  C
ATOM   2202  CZ  TYR A 236      21.416  27.413   4.423  1.00  0.00      RA0  C
ATOM   2203  OH  TYR A 236      20.302  26.609   4.615  1.00  0.00      RA0  O
ATOM   2204  HH  TYR A 236      20.527  25.711   4.356  1.00  0.00      RA0  H
ATOM   2205  C   TYR A 236      24.144  31.086   2.032  1.00  0.00      RA0  C
ATOM   2206  O   TYR A 236      24.106  32.313   2.217  1.00  0.00      RA0  O
ATOM   2207  N   GLY A 237      23.246  30.435   1.316  1.00  0.00      RA0  N
ATOM   2208  H   GLY A 237      23.348  29.451   1.181  1.00  0.00      RA0  H
ATOM   2209  CA  GLY A 237      22.192  31.105   0.599  1.00  0.00      RA0  C
ATOM   2210  C   GLY A 237      22.547  31.302  -0.857  1.00  0.00      RA0  C
ATOM   2211  O   GLY A 237      21.666  31.439  -1.692  1.00  0.00      RA0  O
ATOM   2212  N   GLN A 238      23.843  31.343  -1.166  1.00  0.00      RA0  N
ATOM   2213  H   GLN A 238      24.541  31.223  -0.460  1.00  0.00      RA0  H
ATOM   2214  CA  GLN A 238      24.307  31.522  -2.538  1.00  0.00      RA0  C
ATOM   2215  CB  GLN A 238      25.196  32.759  -2.655  1.00  0.00      RA0  C
ATOM   2216  CG  GLN A 238      24.317  34.003  -2.484  1.00  0.00      RA0  C
ATOM   2217  CD  GLN A 238      25.104  35.280  -2.688  1.00  0.00      RA0  C
ATOM   2218  OE1 GLN A 238      24.978  36.240  -1.936  1.00  0.00      RA0  O
ATOM   2219  NE2 GLN A 238      25.921  35.254  -3.747  1.00  0.00      RA0  N
ATOM   2220 HE21 GLN A 238      25.963  34.470  -4.377  1.00  0.00      RA0  H
ATOM   2221 HE22 GLN A 238      26.561  35.984  -3.975  1.00  0.00      RA0  H
ATOM   2222  C   GLN A 238      24.942  30.239  -3.057  1.00  0.00      RA0  C
ATOM   2223  O   GLN A 238      24.418  29.622  -3.995  1.00  0.00      RA0  O
ATOM   2224  N   GLU A 239      26.053  29.798  -2.480  1.00  0.00      RA0  N
ATOM   2225  H   GLU A 239      26.492  30.340  -1.759  1.00  0.00      RA0  H
ATOM   2226  CA  GLU A 239      26.675  28.534  -2.930  1.00  0.00      RA0  C
ATOM   2227  CB  GLU A 239      28.125  28.493  -2.451  1.00  0.00      RA0  C
ATOM   2228  CG  GLU A 239      29.138  29.245  -3.325  1.00  0.00      RA0  C
ATOM   2229  CD  GLU A 239      28.827  30.722  -3.464  1.00  0.00      RA0  C
ATOM   2230  OE1 GLU A 239      28.870  31.454  -2.475  1.00  0.00      RA0  O
ATOM   2231  OE2 GLU A 239      28.566  31.152  -4.583  1.00  0.00      RA0  O
ATOM   2232  C   GLU A 239      25.933  27.271  -2.514  1.00  0.00      RA0  C
ATOM   2233  O   GLU A 239      26.139  26.226  -3.112  1.00  0.00      RA0  O
ATOM   2234  N   MSE A 240      25.119  27.368  -1.464  1.00  0.00      RA0  N
ATOM   2235  H   MSE A 240      24.985  28.229  -0.974  1.00  0.00      RA0  H
ATOM   2236  CA  MSE A 240      24.269  26.270  -1.053  1.00  0.00      RA0  C
ATOM   2237  CB  MSE A 240      25.050  25.205  -0.278  1.00  0.00      RA0  C
ATOM   2238  CG  MSE A 240      25.625  25.673   1.062  1.00  0.00      RA0  C
ATOM   2239  SE  MSE A 240      26.937  26.897   0.933  1.00  0.00      RA0  S
ATOM   2240  CE  MSE A 240      27.373  26.947   2.676  1.00  0.00      RA0  C
ATOM   2241  C   MSE A 240      23.074  26.743  -0.209  1.00  0.00      RA0  C
ATOM   2242  O   MSE A 240      23.028  27.868   0.285  1.00  0.00      RA0  O
ATOM   2243  N   ASP A 241      22.115  25.848  -0.068  1.00  0.00      RA0  N
ATOM   2244  H   ASP A 241      22.066  24.962  -0.534  1.00  0.00      RA0  H
ATOM   2245  CA  ASP A 241      20.985  26.060   0.851  1.00  0.00      RA0  C
ATOM   2246  CB  ASP A 241      19.933  26.956   0.194  1.00  0.00      RA0  C
ATOM   2247  CG  ASP A 241      19.082  26.093  -0.713  1.00  0.00      RA0  C
ATOM   2248  OD1 ASP A 241      19.614  25.453  -1.610  1.00  0.00      RA0  O
ATOM   2249  OD2 ASP A 241      17.889  25.968  -0.462  1.00  0.00      RA0  O
ATOM   2250  C   ASP A 241      20.379  24.703   1.105  1.00  0.00      RA0  C
ATOM   2251  O   ASP A 241      20.979  23.675   0.726  1.00  0.00      RA0  O
ATOM   2252  N   GLU A 242      19.212  24.647   1.743  1.00  0.00      RA0  N
ATOM   2253  H   GLU A 242      18.643  25.468   1.785  1.00  0.00      RA0  H
ATOM   2254  CA  GLU A 242      18.651  23.352   2.133  1.00  0.00      RA0  C
ATOM   2255  CB  GLU A 242      17.366  23.586   2.926  1.00  0.00      RA0  C
ATOM   2256  CG  GLU A 242      17.470  24.575   4.085  1.00  0.00      RA0  C
ATOM   2257  CD  GLU A 242      17.933  23.865   5.335  1.00  0.00      RA0  C
ATOM   2258  OE1 GLU A 242      18.238  22.679   5.270  1.00  0.00      RA0  O
ATOM   2259  OE2 GLU A 242      17.962  24.497   6.386  1.00  0.00      RA0  O
ATOM   2260  C   GLU A 242      18.278  22.431   0.982  1.00  0.00      RA0  C
ATOM   2261  O   GLU A 242      18.046  21.243   1.204  1.00  0.00      RA0  O
ATOM   2262  N   THR A 243      18.251  22.974  -0.234  1.00  0.00      RA0  N
ATOM   2263  H   THR A 243      18.479  23.941  -0.378  1.00  0.00      RA0  H
ATOM   2264  CA  THR A 243      17.926  22.200  -1.441  1.00  0.00      RA0  C
ATOM   2265  CB  THR A 243      16.908  22.985  -2.286  1.00  0.00      RA0  C
ATOM   2266  OG1 THR A 243      17.408  24.239  -2.767  1.00  0.00      RA0  O
ATOM   2267  HG1 THR A 243      17.772  24.747  -2.035  1.00  0.00      RA0  H
ATOM   2268  CG2 THR A 243      15.626  23.207  -1.481  1.00  0.00      RA0  C
ATOM   2269  C   THR A 243      19.141  21.692  -2.195  1.00  0.00      RA0  C
ATOM   2270  O   THR A 243      18.994  20.964  -3.182  1.00  0.00      RA0  O
ATOM   2271  N   ILE A 244      20.331  22.094  -1.749  1.00  0.00      RA0  N
ATOM   2272  H   ILE A 244      20.399  22.641  -0.911  1.00  0.00      RA0  H
ATOM   2273  CA  ILE A 244      21.581  21.781  -2.428  1.00  0.00      RA0  C
ATOM   2274  CB  ILE A 244      22.320  23.071  -2.810  1.00  0.00      RA0  C
ATOM   2275  CG2 ILE A 244      23.717  22.809  -3.378  1.00  0.00      RA0  C
ATOM   2276  CG1 ILE A 244      21.472  23.863  -3.803  1.00  0.00      RA0  C
ATOM   2277  CD1 ILE A 244      21.084  23.011  -5.012  1.00  0.00      RA0  C
ATOM   2278  C   ILE A 244      22.465  20.857  -1.601  1.00  0.00      RA0  C
ATOM   2279  O   ILE A 244      22.743  21.144  -0.436  1.00  0.00      RA0  O
ATOM   2280  N   SER A 245      22.978  19.801  -2.244  1.00  0.00      RA0  N
ATOM   2281  H   SER A 245      22.797  19.692  -3.218  1.00  0.00      RA0  H
ATOM   2282  CA  SER A 245      23.866  18.868  -1.601  1.00  0.00      RA0  C
ATOM   2283  CB  SER A 245      23.976  17.659  -2.535  1.00  0.00      RA0  C
ATOM   2284  OG  SER A 245      24.958  16.727  -2.070  1.00  0.00      RA0  O
ATOM   2285  HG  SER A 245      24.449  15.991  -1.725  1.00  0.00      RA0  H
ATOM   2286  C   SER A 245      25.237  19.526  -1.367  1.00  0.00      RA0  C
ATOM   2287  O   SER A 245      25.682  20.283  -2.225  1.00  0.00      RA0  O
ATOM   2288  N   PRO A 246      25.924  19.234  -0.270  1.00  0.00      RA0  N
ATOM   2289  CD  PRO A 246      25.503  18.383   0.832  1.00  0.00      RA0  C
ATOM   2290  CA  PRO A 246      27.298  19.749  -0.108  1.00  0.00      RA0  C
ATOM   2291  CB  PRO A 246      27.703  19.197   1.264  1.00  0.00      RA0  C
ATOM   2292  CG  PRO A 246      26.812  17.980   1.496  1.00  0.00      RA0  C
ATOM   2293  C   PRO A 246      28.197  19.301  -1.264  1.00  0.00      RA0  C
ATOM   2294  O   PRO A 246      29.143  20.032  -1.632  1.00  0.00      RA0  O
ATOM   2295  N   LEU A 247      27.880  18.149  -1.874  1.00  0.00      RA0  N
ATOM   2296  H   LEU A 247      27.051  17.648  -1.612  1.00  0.00      RA0  H
ATOM   2297  CA  LEU A 247      28.665  17.623  -2.980  1.00  0.00      RA0  C
ATOM   2298  CB  LEU A 247      28.189  16.220  -3.355  1.00  0.00      RA0  C
ATOM   2299  CG  LEU A 247      28.177  15.240  -2.180  1.00  0.00      RA0  C
ATOM   2300  CD1 LEU A 247      27.594  13.889  -2.589  1.00  0.00      RA0  C
ATOM   2301  CD2 LEU A 247      29.552  15.090  -1.528  1.00  0.00      RA0  C
ATOM   2302  C   LEU A 247      28.625  18.535  -4.204  1.00  0.00      RA0  C
ATOM   2303  O   LEU A 247      29.546  18.526  -5.009  1.00  0.00      RA0  O
ATOM   2304  N   ALA A 248      27.568  19.327  -4.321  1.00  0.00      RA0  N
ATOM   2305  H   ALA A 248      26.885  19.363  -3.591  1.00  0.00      RA0  H
ATOM   2306  CA  ALA A 248      27.369  20.270  -5.437  1.00  0.00      RA0  C
ATOM   2307  CB  ALA A 248      25.898  20.290  -5.857  1.00  0.00      RA0  C
ATOM   2308  C   ALA A 248      27.794  21.707  -5.074  1.00  0.00      RA0  C
ATOM   2309  O   ALA A 248      27.575  22.639  -5.859  1.00  0.00      RA0  O
ATOM   2310  N   ALA A 249      28.371  21.860  -3.885  1.00  0.00      RA0  N
ATOM   2311  H   ALA A 249      28.528  21.073  -3.289  1.00  0.00      RA0  H
ATOM   2312  CA  ALA A 249      28.788  23.152  -3.359  1.00  0.00      RA0  C
ATOM   2313  CB  ALA A 249      27.959  23.517  -2.129  1.00  0.00      RA0  C
ATOM   2314  C   ALA A 249      30.270  23.147  -2.963  1.00  0.00      RA0  C
ATOM   2315  O   ALA A 249      30.702  23.907  -2.115  1.00  0.00      RA0  O
ATOM   2316  N   ASN A 250      31.036  22.280  -3.607  1.00  0.00      RA0  N
ATOM   2317  H   ASN A 250      30.617  21.700  -4.303  1.00  0.00      RA0  H
ATOM   2318  CA  ASN A 250      32.482  22.179  -3.337  1.00  0.00      RA0  C
ATOM   2319  CB  ASN A 250      33.254  23.406  -3.836  1.00  0.00      RA0  C
ATOM   2320  CG  ASN A 250      34.745  23.171  -3.694  1.00  0.00      RA0  C
ATOM   2321  OD1 ASN A 250      35.252  22.084  -3.958  1.00  0.00      RA0  O
ATOM   2322  ND2 ASN A 250      35.417  24.261  -3.274  1.00  0.00      RA0  N
ATOM   2323 HD21 ASN A 250      34.927  25.111  -3.063  1.00  0.00      RA0  H
ATOM   2324 HD22 ASN A 250      36.407  24.274  -3.143  1.00  0.00      RA0  H
ATOM   2325  C   ASN A 250      32.761  21.910  -1.864  1.00  0.00      RA0  C
ATOM   2326  O   ASN A 250      33.743  22.427  -1.336  1.00  0.00      RA0  O
ATOM   2327  N   MSE A 251      31.903  21.100  -1.211  1.00  0.00      RA0  N
ATOM   2328  H   MSE A 251      31.083  20.756  -1.673  1.00  0.00      RA0  H
ATOM   2329  CA  MSE A 251      32.087  20.727   0.185  1.00  0.00      RA0  C
ATOM   2330  CB  MSE A 251      30.919  21.204   1.050  1.00  0.00      RA0  C
ATOM   2331  CG  MSE A 251      30.719  22.718   1.022  1.00  0.00      RA0  C
ATOM   2332  SE  MSE A 251      29.293  23.237   1.987  1.00  0.00      RA0  S
ATOM   2333  CE  MSE A 251      29.907  22.742   3.604  1.00  0.00      RA0  C
ATOM   2334  C   MSE A 251      32.289  19.230   0.356  1.00  0.00      RA0  C
ATOM   2335  O   MSE A 251      32.310  18.724   1.466  1.00  0.00      RA0  O
ATOM   2336  N   GLY A 252      32.527  18.521  -0.744  1.00  0.00      RA0  N
ATOM   2337  H   GLY A 252      32.520  18.972  -1.634  1.00  0.00      RA0  H
ATOM   2338  CA  GLY A 252      32.811  17.085  -0.658  1.00  0.00      RA0  C
ATOM   2339  C   GLY A 252      33.976  16.799   0.295  1.00  0.00      RA0  C
ATOM   2340  O   GLY A 252      33.971  15.798   1.058  1.00  0.00      RA0  O
ATOM   2341  N   TRP A 253      34.991  17.641   0.210  1.00  0.00      RA0  N
ATOM   2342  H   TRP A 253      34.925  18.405  -0.428  1.00  0.00      RA0  H
ATOM   2343  CA  TRP A 253      36.197  17.479   0.996  1.00  0.00      RA0  C
ATOM   2344  CB  TRP A 253      37.294  18.464   0.567  1.00  0.00      RA0  C
ATOM   2345  CG  TRP A 253      36.859  19.901   0.740  1.00  0.00      RA0  C
ATOM   2346  CD2 TRP A 253      37.255  20.835   1.768  1.00  0.00      RA0  C
ATOM   2347  CE2 TRP A 253      36.591  22.058   1.512  1.00  0.00      RA0  C
ATOM   2348  CE3 TRP A 253      38.108  20.729   2.859  1.00  0.00      RA0  C
ATOM   2349  CD1 TRP A 253      35.980  20.620  -0.080  1.00  0.00      RA0  C
ATOM   2350  NE1 TRP A 253      35.815  21.888   0.370  1.00  0.00      RA0  N
ATOM   2351  HE1 TRP A 253      35.238  22.562  -0.061  1.00  0.00      RA0  H
ATOM   2352  CZ2 TRP A 253      36.795  23.141   2.358  1.00  0.00      RA0  C
ATOM   2353  CZ3 TRP A 253      38.305  21.821   3.697  1.00  0.00      RA0  C
ATOM   2354  CH2 TRP A 253      37.651  23.022   3.448  1.00  0.00      RA0  C
ATOM   2355  C   TRP A 253      35.916  17.534   2.484  1.00  0.00      RA0  C
ATOM   2356  O   TRP A 253      36.757  17.128   3.276  1.00  0.00      RA0  O
ATOM   2357  N   THR A 254      34.758  18.071   2.869  1.00  0.00      RA0  N
ATOM   2358  H   THR A 254      34.045  18.290   2.209  1.00  0.00      RA0  H
ATOM   2359  CA  THR A 254      34.404  18.171   4.283  1.00  0.00      RA0  C
ATOM   2360  CB  THR A 254      33.796  19.537   4.641  1.00  0.00      RA0  C
ATOM   2361  OG1 THR A 254      32.689  19.886   3.806  1.00  0.00      RA0  O
ATOM   2362  HG1 THR A 254      32.912  19.653   2.917  1.00  0.00      RA0  H
ATOM   2363  CG2 THR A 254      34.859  20.627   4.592  1.00  0.00      RA0  C
ATOM   2364  C   THR A 254      33.587  16.989   4.797  1.00  0.00      RA0  C
ATOM   2365  O   THR A 254      33.267  16.939   5.988  1.00  0.00      RA0  O
ATOM   2366  N   ILE A 255      33.257  16.046   3.925  1.00  0.00      RA0  N
ATOM   2367  H   ILE A 255      33.649  16.013   3.004  1.00  0.00      RA0  H
ATOM   2368  CA  ILE A 255      32.444  14.906   4.342  1.00  0.00      RA0  C
ATOM   2369  CB  ILE A 255      31.504  14.424   3.244  1.00  0.00      RA0  C
ATOM   2370  CG2 ILE A 255      30.519  13.422   3.848  1.00  0.00      RA0  C
ATOM   2371  CG1 ILE A 255      30.801  15.592   2.544  1.00  0.00      RA0  C
ATOM   2372  CD1 ILE A 255      29.959  16.456   3.486  1.00  0.00      RA0  C
ATOM   2373  C   ILE A 255      33.352  13.791   4.823  1.00  0.00      RA0  C
ATOM   2374  O   ILE A 255      34.159  13.254   4.058  1.00  0.00      RA0  O
ATOM   2375  N   ALA A 256      33.192  13.431   6.087  1.00  0.00      RA0  N
ATOM   2376  H   ALA A 256      32.430  13.855   6.584  1.00  0.00      RA0  H
ATOM   2377  CA  ALA A 256      33.960  12.356   6.709  1.00  0.00      RA0  C
ATOM   2378  CB  ALA A 256      34.191  12.642   8.182  1.00  0.00      RA0  C
ATOM   2379  C   ALA A 256      33.215  11.032   6.566  1.00  0.00      RA0  C
ATOM   2380  O   ALA A 256      32.539  10.595   7.469  1.00  0.00      RA0  O
ATOM   2381  N   TRP A 257      33.338  10.385   5.405  1.00  0.00      RA0  N
ATOM   2382  H   TRP A 257      33.907  10.794   4.690  1.00  0.00      RA0  H
ATOM   2383  CA  TRP A 257      32.592   9.142   5.141  1.00  0.00      RA0  C
ATOM   2384  CB  TRP A 257      32.780   8.673   3.694  1.00  0.00      RA0  C
ATOM   2385  CG  TRP A 257      32.528   9.777   2.690  1.00  0.00      RA0  C
ATOM   2386  CD2 TRP A 257      31.275  10.185   2.098  1.00  0.00      RA0  C
ATOM   2387  CE2 TRP A 257      31.554  11.226   1.182  1.00  0.00      RA0  C
ATOM   2388  CE3 TRP A 257      29.964   9.757   2.268  1.00  0.00      RA0  C
ATOM   2389  CD1 TRP A 257      33.493  10.605   2.098  1.00  0.00      RA0  C
ATOM   2390  NE1 TRP A 257      32.924  11.461   1.209  1.00  0.00      RA0  N
ATOM   2391  HE1 TRP A 257      33.402  12.144   0.692  1.00  0.00      RA0  H
ATOM   2392  CZ2 TRP A 257      30.518  11.805   0.458  1.00  0.00      RA0  C
ATOM   2393  CZ3 TRP A 257      28.937  10.347   1.540  1.00  0.00      RA0  C
ATOM   2394  CH2 TRP A 257      29.212  11.365   0.636  1.00  0.00      RA0  C
ATOM   2395  C   TRP A 257      33.013   8.009   6.068  1.00  0.00      RA0  C
ATOM   2396  O   TRP A 257      32.180   7.220   6.548  1.00  0.00      RA0  O
ATOM   2397  N   GLU A 258      34.316   7.914   6.324  1.00  0.00      RA0  N
ATOM   2398  H   GLU A 258      34.955   8.616   6.026  1.00  0.00      RA0  H
ATOM   2399  CA  GLU A 258      34.824   6.879   7.215  1.00  0.00      RA0  C
ATOM   2400  CB  GLU A 258      36.081   6.242   6.631  1.00  0.00      RA0  C
ATOM   2401  CG  GLU A 258      35.660   5.425   5.410  1.00  0.00      RA0  C
ATOM   2402  CD  GLU A 258      34.492   4.549   5.824  1.00  0.00      RA0  C
ATOM   2403  OE1 GLU A 258      34.676   3.705   6.700  1.00  0.00      RA0  O
ATOM   2404  OE2 GLU A 258      33.395   4.731   5.293  1.00  0.00      RA0  O
ATOM   2405  C   GLU A 258      35.008   7.492   8.597  1.00  0.00      RA0  C
ATOM   2406  O   GLU A 258      35.400   8.650   8.685  1.00  0.00      RA0  O
ATOM   2407  N   PRO A 259      34.736   6.765   9.685  1.00  0.00      RA0  N
ATOM   2408  CD  PRO A 259      34.883   7.311  11.030  1.00  0.00      RA0  C
ATOM   2409  CA  PRO A 259      34.299   5.371   9.697  1.00  0.00      RA0  C
ATOM   2410  CB  PRO A 259      34.596   4.959  11.138  1.00  0.00      RA0  C
ATOM   2411  CG  PRO A 259      34.357   6.222  11.955  1.00  0.00      RA0  C
ATOM   2412  C   PRO A 259      32.834   5.247   9.296  1.00  0.00      RA0  C
ATOM   2413  O   PRO A 259      32.029   6.113   9.667  1.00  0.00      RA0  O
ATOM   2414  N   ALA A 260      32.529   4.188   8.555  1.00  0.00      RA0  N
ATOM   2415  H   ALA A 260      33.292   3.656   8.176  1.00  0.00      RA0  H
ATOM   2416  CA  ALA A 260      31.192   3.923   8.026  1.00  0.00      RA0  C
ATOM   2417  CB  ALA A 260      31.186   2.640   7.194  1.00  0.00      RA0  C
ATOM   2418  C   ALA A 260      30.138   3.805   9.102  1.00  0.00      RA0  C
ATOM   2419  O   ALA A 260      28.960   4.052   8.837  1.00  0.00      RA0  O
ATOM   2420  N   ASP A 261      30.539   3.435  10.314  1.00  0.00      RA0  N
ATOM   2421  H   ASP A 261      31.507   3.315  10.551  1.00  0.00      RA0  H
ATOM   2422  CA  ASP A 261      29.585   3.218  11.397  1.00  0.00      RA0  C
ATOM   2423  CB  ASP A 261      30.263   2.325  12.430  1.00  0.00      RA0  C
ATOM   2424  CG  ASP A 261      31.578   2.994  12.823  1.00  0.00      RA0  C
ATOM   2425  OD1 ASP A 261      32.592   2.675  12.207  1.00  0.00      RA0  O
ATOM   2426  OD2 ASP A 261      31.599   3.854  13.707  1.00  0.00      RA0  O
ATOM   2427  C   ASP A 261      29.212   4.466  12.159  1.00  0.00      RA0  C
ATOM   2428  O   ASP A 261      28.453   4.397  13.132  1.00  0.00      RA0  O
ATOM   2429  N   ARG A 262      29.736   5.609  11.747  1.00  0.00      RA0  N
ATOM   2430  H   ARG A 262      30.357   5.607  10.963  1.00  0.00      RA0  H
ATOM   2431  CA  ARG A 262      29.318   6.867  12.343  1.00  0.00      RA0  C
ATOM   2432  CB  ARG A 262      30.380   7.958  12.221  1.00  0.00      RA0  C
ATOM   2433  CG  ARG A 262      29.817   9.279  12.757  1.00  0.00      RA0  C
ATOM   2434  CD  ARG A 262      30.705  10.499  12.533  1.00  0.00      RA0  C
ATOM   2435  NE  ARG A 262      30.954  10.755  11.118  1.00  0.00      RA0  N
ATOM   2436  HE  ARG A 262      31.497  10.067  10.626  1.00  0.00      RA0  H
ATOM   2437  CZ  ARG A 262      30.537  11.943  10.586  1.00  0.00      RA0  C
ATOM   2438  NH1 ARG A 262      29.767  12.778  11.328  1.00  0.00      RA0  N
ATOM   2439 HH11 ARG A 262      29.500  13.712  11.046  1.00  0.00      RA0  H
ATOM   2440 HH12 ARG A 262      29.387  12.502  12.224  1.00  0.00      RA0  H
ATOM   2441  NH2 ARG A 262      30.906  12.242   9.318  1.00  0.00      RA0  N
ATOM   2442 HH21 ARG A 262      30.660  13.110   8.867  1.00  0.00      RA0  H
ATOM   2443 HH22 ARG A 262      31.447  11.591   8.765  1.00  0.00      RA0  H
ATOM   2444  C   ARG A 262      28.042   7.389  11.657  1.00  0.00      RA0  C
ATOM   2445  O   ARG A 262      28.080   7.868  10.541  1.00  0.00      RA0  O
ATOM   2446  N   ASP A 263      26.942   7.332  12.388  1.00  0.00      RA0  N
ATOM   2447  H   ASP A 263      26.995   6.971  13.317  1.00  0.00      RA0  H
ATOM   2448  CA  ASP A 263      25.668   7.872  11.955  1.00  0.00      RA0  C
ATOM   2449  CB  ASP A 263      24.507   7.288  12.753  1.00  0.00      RA0  C
ATOM   2450  CG  ASP A 263      23.221   7.884  12.221  1.00  0.00      RA0  C
ATOM   2451  OD1 ASP A 263      23.141   8.119  11.017  1.00  0.00      RA0  O
ATOM   2452  OD2 ASP A 263      22.308   8.120  13.008  1.00  0.00      RA0  O
ATOM   2453  C   ASP A 263      25.683   9.379  12.085  1.00  0.00      RA0  C
ATOM   2454  O   ASP A 263      26.083   9.924  13.117  1.00  0.00      RA0  O
ATOM   2455  N   PHE A 264      25.256  10.062  11.034  1.00  0.00      RA0  N
ATOM   2456  H   PHE A 264      24.735   9.567  10.332  1.00  0.00      RA0  H
ATOM   2457  CA  PHE A 264      25.059  11.496  11.096  1.00  0.00      RA0  C
ATOM   2458  CB  PHE A 264      26.328  12.286  10.745  1.00  0.00      RA0  C
ATOM   2459  CG  PHE A 264      26.781  12.102   9.314  1.00  0.00      RA0  C
ATOM   2460  CD1 PHE A 264      26.310  12.950   8.317  1.00  0.00      RA0  C
ATOM   2461  CD2 PHE A 264      27.702  11.110   8.998  1.00  0.00      RA0  C
ATOM   2462  CE1 PHE A 264      26.793  12.836   7.019  1.00  0.00      RA0  C
ATOM   2463  CE2 PHE A 264      28.192  11.001   7.702  1.00  0.00      RA0  C
ATOM   2464  CZ  PHE A 264      27.752  11.877   6.717  1.00  0.00      RA0  C
ATOM   2465  C   PHE A 264      23.870  11.875  10.224  1.00  0.00      RA0  C
ATOM   2466  O   PHE A 264      23.512  11.145   9.305  1.00  0.00      RA0  O
ATOM   2467  N   ILE A 265      23.266  13.012  10.523  1.00  0.00      RA0  N
ATOM   2468  H   ILE A 265      23.692  13.593  11.219  1.00  0.00      RA0  H
ATOM   2469  CA  ILE A 265      22.069  13.439   9.815  1.00  0.00      RA0  C
ATOM   2470  CB  ILE A 265      21.448  14.657  10.503  1.00  0.00      RA0  C
ATOM   2471  CG2 ILE A 265      20.094  15.011   9.885  1.00  0.00      RA0  C
ATOM   2472  CG1 ILE A 265      21.356  14.467  12.014  1.00  0.00      RA0  C
ATOM   2473  CD1 ILE A 265      20.970  15.757  12.735  1.00  0.00      RA0  C
ATOM   2474  C   ILE A 265      22.411  13.803   8.383  1.00  0.00      RA0  C
ATOM   2475  O   ILE A 265      23.336  14.573   8.142  1.00  0.00      RA0  O
ATOM   2476  N   GLY A 266      21.694  13.189   7.447  1.00  0.00      RA0  N
ATOM   2477  H   GLY A 266      21.035  12.480   7.702  1.00  0.00      RA0  H
ATOM   2478  CA  GLY A 266      21.956  13.377   6.009  1.00  0.00      RA0  C
ATOM   2479  C   GLY A 266      22.772  12.263   5.385  1.00  0.00      RA0  C
ATOM   2480  O   GLY A 266      22.902  12.218   4.166  1.00  0.00      RA0  O
ATOM   2481  N   ARG A 267      23.273  11.338   6.203  1.00  0.00      RA0  N
ATOM   2482  H   ARG A 267      23.029  11.331   7.175  1.00  0.00      RA0  H
ATOM   2483  CA  ARG A 267      24.264  10.372   5.743  1.00  0.00      RA0  C
ATOM   2484  CB  ARG A 267      24.830   9.434   6.826  1.00  0.00      RA0  C
ATOM   2485  CG  ARG A 267      25.934   8.589   6.166  1.00  0.00      RA0  C
ATOM   2486  CD  ARG A 267      26.726   7.571   6.996  1.00  0.00      RA0  C
ATOM   2487  NE  ARG A 267      27.656   6.881   6.096  1.00  0.00      RA0  N
ATOM   2488  HE  ARG A 267      27.279   6.579   5.205  1.00  0.00      RA0  H
ATOM   2489  CZ  ARG A 267      28.980   6.692   6.388  1.00  0.00      RA0  C
ATOM   2490  NH1 ARG A 267      29.461   6.989   7.618  1.00  0.00      RA0  N
ATOM   2491 HH11 ARG A 267      30.449   6.915   7.813  1.00  0.00      RA0  H
ATOM   2492 HH12 ARG A 267      28.861   7.275   8.375  1.00  0.00      RA0  H
ATOM   2493  NH2 ARG A 267      29.795   6.219   5.421  1.00  0.00      RA0  N
ATOM   2494 HH21 ARG A 267      30.780   6.038   5.573  1.00  0.00      RA0  H
ATOM   2495 HH22 ARG A 267      29.424   6.046   4.492  1.00  0.00      RA0  H
ATOM   2496  C   ARG A 267      23.779   9.532   4.586  1.00  0.00      RA0  C
ATOM   2497  O   ARG A 267      24.436   9.471   3.571  1.00  0.00      RA0  O
ATOM   2498  N   GLU A 268      22.630   8.882   4.712  1.00  0.00      RA0  N
ATOM   2499  H   GLU A 268      22.002   9.177   5.434  1.00  0.00      RA0  H
ATOM   2500  CA  GLU A 268      22.198   7.978   3.636  1.00  0.00      RA0  C
ATOM   2501  CB  GLU A 268      21.052   7.064   4.101  1.00  0.00      RA0  C
ATOM   2502  CG  GLU A 268      20.186   7.585   5.260  1.00  0.00      RA0  C
ATOM   2503  CD  GLU A 268      19.658   8.968   4.938  1.00  0.00      RA0  C
ATOM   2504  OE1 GLU A 268      18.826   9.081   4.046  1.00  0.00      RA0  O
ATOM   2505  OE2 GLU A 268      20.136   9.938   5.529  1.00  0.00      RA0  O
ATOM   2506  C   GLU A 268      21.822   8.751   2.370  1.00  0.00      RA0  C
ATOM   2507  O   GLU A 268      22.071   8.283   1.265  1.00  0.00      RA0  O
ATOM   2508  N   ALA A 269      21.224   9.927   2.516  1.00  0.00      RA0  N
ATOM   2509  H   ALA A 269      20.868  10.171   3.425  1.00  0.00      RA0  H
ATOM   2510  CA  ALA A 269      20.878  10.736   1.313  1.00  0.00      RA0  C
ATOM   2511  CB  ALA A 269      20.113  11.983   1.727  1.00  0.00      RA0  C
ATOM   2512  C   ALA A 269      22.157  11.136   0.573  1.00  0.00      RA0  C
ATOM   2513  O   ALA A 269      22.237  11.113  -0.660  1.00  0.00      RA0  O
ATOM   2514  N   LEU A 270      23.169  11.466   1.347  1.00  0.00      RA0  N
ATOM   2515  H   LEU A 270      23.041  11.437   2.342  1.00  0.00      RA0  H
ATOM   2516  CA  LEU A 270      24.458  11.851   0.806  1.00  0.00      RA0  C
ATOM   2517  CB  LEU A 270      25.342  12.376   1.927  1.00  0.00      RA0  C
ATOM   2518  CG  LEU A 270      26.279  13.457   1.417  1.00  0.00      RA0  C
ATOM   2519  CD1 LEU A 270      25.503  14.527   0.653  1.00  0.00      RA0  C
ATOM   2520  CD2 LEU A 270      27.104  14.054   2.551  1.00  0.00      RA0  C
ATOM   2521  C   LEU A 270      25.115  10.691   0.071  1.00  0.00      RA0  C
ATOM   2522  O   LEU A 270      25.678  10.870  -1.011  1.00  0.00      RA0  O
ATOM   2523  N   GLU A 271      25.041   9.490   0.650  1.00  0.00      RA0  N
ATOM   2524  H   GLU A 271      24.575   9.400   1.535  1.00  0.00      RA0  H
ATOM   2525  CA  GLU A 271      25.599   8.306   0.008  1.00  0.00      RA0  C
ATOM   2526  CB  GLU A 271      25.738   7.151   1.005  1.00  0.00      RA0  C
ATOM   2527  CG  GLU A 271      26.640   7.656   2.152  1.00  0.00      RA0  C
ATOM   2528  CD  GLU A 271      27.479   6.587   2.847  1.00  0.00      RA0  C
ATOM   2529  OE1 GLU A 271      26.926   5.664   3.427  1.00  0.00      RA0  O
ATOM   2530  OE2 GLU A 271      28.706   6.703   2.855  1.00  0.00      RA0  O
ATOM   2531  C   GLU A 271      24.949   8.043  -1.335  1.00  0.00      RA0  C
ATOM   2532  O   GLU A 271      25.613   7.631  -2.296  1.00  0.00      RA0  O
ATOM   2533  N   VAL A 272      23.629   8.230  -1.400  1.00  0.00      RA0  N
ATOM   2534  H   VAL A 272      23.134   8.507  -0.573  1.00  0.00      RA0  H
ATOM   2535  CA  VAL A 272      22.913   8.064  -2.654  1.00  0.00      RA0  C
ATOM   2536  CB  VAL A 272      21.402   8.122  -2.417  1.00  0.00      RA0  C
ATOM   2537  CG1 VAL A 272      20.620   8.109  -3.732  1.00  0.00      RA0  C
ATOM   2538  CG2 VAL A 272      20.966   6.987  -1.490  1.00  0.00      RA0  C
ATOM   2539  C   VAL A 272      23.351   9.134  -3.669  1.00  0.00      RA0  C
ATOM   2540  O   VAL A 272      23.580   8.838  -4.844  1.00  0.00      RA0  O
ATOM   2541  N   GLN A 273      23.486  10.370  -3.202  1.00  0.00      RA0  N
ATOM   2542  H   GLN A 273      23.310  10.539  -2.231  1.00  0.00      RA0  H
ATOM   2543  CA  GLN A 273      23.943  11.461  -4.065  1.00  0.00      RA0  C
ATOM   2544  CB  GLN A 273      23.833  12.775  -3.296  1.00  0.00      RA0  C
ATOM   2545  CG  GLN A 273      22.352  13.073  -3.040  1.00  0.00      RA0  C
ATOM   2546  CD  GLN A 273      22.198  14.029  -1.877  1.00  0.00      RA0  C
ATOM   2547  OE1 GLN A 273      23.091  14.808  -1.567  1.00  0.00      RA0  O
ATOM   2548  NE2 GLN A 273      21.004  13.938  -1.262  1.00  0.00      RA0  N
ATOM   2549 HE21 GLN A 273      20.359  13.224  -1.533  1.00  0.00      RA0  H
ATOM   2550 HE22 GLN A 273      20.693  14.535  -0.515  1.00  0.00      RA0  H
ATOM   2551  C   GLN A 273      25.334  11.173  -4.634  1.00  0.00      RA0  C
ATOM   2552  O   GLN A 273      25.568  11.387  -5.817  1.00  0.00      RA0  O
ATOM   2553  N   ARG A 274      26.231  10.646  -3.796  1.00  0.00      RA0  N
ATOM   2554  H   ARG A 274      25.969  10.464  -2.849  1.00  0.00      RA0  H
ATOM   2555  CA  ARG A 274      27.565  10.283  -4.262  1.00  0.00      RA0  C
ATOM   2556  CB  ARG A 274      28.361   9.825  -3.042  1.00  0.00      RA0  C
ATOM   2557  CG  ARG A 274      29.746   9.253  -3.332  1.00  0.00      RA0  C
ATOM   2558  CD  ARG A 274      30.185   8.352  -2.179  1.00  0.00      RA0  C
ATOM   2559  NE  ARG A 274      29.240   7.246  -2.050  1.00  0.00      RA0  N
ATOM   2560  HE  ARG A 274      28.793   6.871  -2.879  1.00  0.00      RA0  H
ATOM   2561  CZ  ARG A 274      28.956   6.674  -0.848  1.00  0.00      RA0  C
ATOM   2562  NH1 ARG A 274      29.531   7.144   0.277  1.00  0.00      RA0  N
ATOM   2563 HH11 ARG A 274      29.272   6.785   1.189  1.00  0.00      RA0  H
ATOM   2564 HH12 ARG A 274      30.215   7.872   0.276  1.00  0.00      RA0  H
ATOM   2565  NH2 ARG A 274      28.091   5.647  -0.802  1.00  0.00      RA0  N
ATOM   2566 HH21 ARG A 274      27.801   5.196   0.044  1.00  0.00      RA0  H
ATOM   2567 HH22 ARG A 274      27.667   5.291  -1.659  1.00  0.00      RA0  H
ATOM   2568  C   ARG A 274      27.530   9.170  -5.311  1.00  0.00      RA0  C
ATOM   2569  O   ARG A 274      28.216   9.245  -6.333  1.00  0.00      RA0  O
ATOM   2570  N   GLU A 275      26.704   8.163  -5.069  1.00  0.00      RA0  N
ATOM   2571  H   GLU A 275      26.228   8.089  -4.190  1.00  0.00      RA0  H
ATOM   2572  CA  GLU A 275      26.486   7.079  -6.026  1.00  0.00      RA0  C
ATOM   2573  CB  GLU A 275      25.502   6.052  -5.468  1.00  0.00      RA0  C
ATOM   2574  CG  GLU A 275      26.133   4.742  -4.997  1.00  0.00      RA0  C
ATOM   2575  CD  GLU A 275      26.893   4.937  -3.704  1.00  0.00      RA0  C
ATOM   2576  OE1 GLU A 275      26.312   4.692  -2.654  1.00  0.00      RA0  O
ATOM   2577  OE2 GLU A 275      28.071   5.282  -3.725  1.00  0.00      RA0  O
ATOM   2578  C   GLU A 275      25.951   7.572  -7.361  1.00  0.00      RA0  C
ATOM   2579  O   GLU A 275      26.364   7.113  -8.426  1.00  0.00      RA0  O
ATOM   2580  N   HIS A 276      24.971   8.463  -7.308  1.00  0.00      RA0  N
ATOM   2581  H   HIS A 276      24.708   8.838  -6.419  1.00  0.00      RA0  H
ATOM   2582  CA  HIS A 276      24.309   8.917  -8.514  1.00  0.00      RA0  C
ATOM   2583  CB  HIS A 276      22.925   9.487  -8.193  1.00  0.00      RA0  C
ATOM   2584  CG  HIS A 276      21.899   8.390  -8.025  1.00  0.00      RA0  C
ATOM   2585  ND1 HIS A 276      20.671   8.451  -8.574  1.00  0.00      RA0  N
ATOM   2586  HD1 HIS A 276      20.327   9.181  -9.131  1.00  0.00      RA0  H
ATOM   2587  CD2 HIS A 276      22.009   7.193  -7.309  1.00  0.00      RA0  C
ATOM   2588  NE2 HIS A 276      20.830   6.534  -7.436  1.00  0.00      RA0  N
ATOM   2589  CE1 HIS A 276      20.008   7.308  -8.213  1.00  0.00      RA0  C
ATOM   2590  C   HIS A 276      25.104   9.966  -9.265  1.00  0.00      RA0  C
ATOM   2591  O   HIS A 276      24.933  10.098 -10.475  1.00  0.00      RA0  O
ATOM   2592  N   GLY A 277      25.919  10.718  -8.523  1.00  0.00      RA0  N
ATOM   2593  H   GLY A 277      25.927  10.597  -7.531  1.00  0.00      RA0  H
ATOM   2594  CA  GLY A 277      26.588  11.904  -9.048  1.00  0.00      RA0  C
ATOM   2595  C   GLY A 277      25.760  13.145  -8.814  1.00  0.00      RA0  C
ATOM   2596  O   GLY A 277      24.514  13.078  -8.742  1.00  0.00      RA0  O
ATOM   2597  N   THR A 278      26.440  14.288  -8.703  1.00  0.00      RA0  N
ATOM   2598  H   THR A 278      27.435  14.324  -8.744  1.00  0.00      RA0  H
ATOM   2599  CA  THR A 278      25.757  15.568  -8.526  1.00  0.00      RA0  C
ATOM   2600  CB  THR A 278      26.008  15.882  -7.063  1.00  0.00      RA0  C
ATOM   2601  OG1 THR A 278      27.182  15.160  -6.661  1.00  0.00      RA0  O
ATOM   2602  HG1 THR A 278      27.917  15.651  -7.010  1.00  0.00      RA0  H
ATOM   2603  CG2 THR A 278      24.827  15.503  -6.167  1.00  0.00      RA0  C
ATOM   2604  C   THR A 278      26.320  16.617  -9.470  1.00  0.00      RA0  C
ATOM   2605  O   THR A 278      27.309  16.391 -10.188  1.00  0.00      RA0  O
ATOM   2606  N   GLU A 279      25.679  17.769  -9.444  1.00  0.00      RA0  N
ATOM   2607  H   GLU A 279      24.893  17.879  -8.840  1.00  0.00      RA0  H
ATOM   2608  CA  GLU A 279      26.239  18.968 -10.038  1.00  0.00      RA0  C
ATOM   2609  CB  GLU A 279      25.306  20.162  -9.880  1.00  0.00      RA0  C
ATOM   2610  CG  GLU A 279      23.862  20.009 -10.341  1.00  0.00      RA0  C
ATOM   2611  CD  GLU A 279      23.141  21.256  -9.878  1.00  0.00      RA0  C
ATOM   2612  OE1 GLU A 279      21.971  21.185  -9.519  1.00  0.00      RA0  O
ATOM   2613  OE2 GLU A 279      23.764  22.311  -9.825  1.00  0.00      RA0  O
ATOM   2614  C   GLU A 279      27.507  19.356  -9.262  1.00  0.00      RA0  C
ATOM   2615  O   GLU A 279      27.809  18.772  -8.218  1.00  0.00      RA0  O
ATOM   2616  N   LYS A 280      28.275  20.295  -9.804  1.00  0.00      RA0  N
ATOM   2617  H   LYS A 280      28.004  20.778 -10.641  1.00  0.00      RA0  H
ATOM   2618  CA  LYS A 280      29.527  20.680  -9.184  1.00  0.00      RA0  C
ATOM   2619  CB  LYS A 280      30.719  19.962  -9.811  1.00  0.00      RA0  C
ATOM   2620  CG  LYS A 280      30.938  20.239 -11.295  1.00  0.00      RA0  C
ATOM   2621  CD  LYS A 280      32.093  19.378 -11.791  1.00  0.00      RA0  C
ATOM   2622  CE  LYS A 280      32.358  19.475 -13.291  1.00  0.00      RA0  C
ATOM   2623  NZ  LYS A 280      33.157  18.306 -13.681  1.00  0.00      RA0  N
ATOM   2624  HZ1 LYS A 280      33.313  18.251 -14.703  1.00  0.00      RA0  H
ATOM   2625  HZ2 LYS A 280      34.038  18.222 -13.146  1.00  0.00      RA0  H
ATOM   2626  HZ3 LYS A 280      32.592  17.456 -13.454  1.00  0.00      RA0  H
ATOM   2627  C   LYS A 280      29.683  22.178  -9.211  1.00  0.00      RA0  C
ATOM   2628  O   LYS A 280      29.246  22.849 -10.129  1.00  0.00      RA0  O
ATOM   2629  N   LEU A 281      30.353  22.677  -8.200  1.00  0.00      RA0  N
ATOM   2630  H   LEU A 281      30.804  22.060  -7.559  1.00  0.00      RA0  H
ATOM   2631  CA  LEU A 281      30.658  24.089  -8.112  1.00  0.00      RA0  C
ATOM   2632  CB  LEU A 281      30.672  24.521  -6.646  1.00  0.00      RA0  C
ATOM   2633  CG  LEU A 281      30.798  26.030  -6.431  1.00  0.00      RA0  C
ATOM   2634  CD1 LEU A 281      29.524  26.769  -6.834  1.00  0.00      RA0  C
ATOM   2635  CD2 LEU A 281      31.195  26.363  -4.994  1.00  0.00      RA0  C
ATOM   2636  C   LEU A 281      32.011  24.336  -8.760  1.00  0.00      RA0  C
ATOM   2637  O   LEU A 281      33.034  23.759  -8.374  1.00  0.00      RA0  O
ATOM   2638  N   VAL A 282      32.001  25.160  -9.805  1.00  0.00      RA0  N
ATOM   2639  H   VAL A 282      31.163  25.645 -10.042  1.00  0.00      RA0  H
ATOM   2640  CA  VAL A 282      33.204  25.528 -10.522  1.00  0.00      RA0  C
ATOM   2641  CB  VAL A 282      33.129  25.105 -11.991  1.00  0.00      RA0  C
ATOM   2642  CG1 VAL A 282      33.015  23.587 -12.127  1.00  0.00      RA0  C
ATOM   2643  CG2 VAL A 282      32.012  25.855 -12.721  1.00  0.00      RA0  C
ATOM   2644  C   VAL A 282      33.445  27.044 -10.439  1.00  0.00      RA0  C
ATOM   2645  O   VAL A 282      32.574  27.810 -10.004  1.00  0.00      RA0  O
ATOM   2646  N   GLY A 283      34.626  27.468 -10.858  1.00  0.00      RA0  N
ATOM   2647  H   GLY A 283      35.244  26.817 -11.299  1.00  0.00      RA0  H
ATOM   2648  CA  GLY A 283      34.939  28.875 -11.012  1.00  0.00      RA0  C
ATOM   2649  C   GLY A 283      34.754  29.281 -12.453  1.00  0.00      RA0  C
ATOM   2650  O   GLY A 283      34.875  28.456 -13.373  1.00  0.00      RA0  O
ATOM   2651  N   LEU A 284      34.425  30.550 -12.656  1.00  0.00      RA0  N
ATOM   2652  H   LEU A 284      34.307  31.168 -11.876  1.00  0.00      RA0  H
ATOM   2653  CA  LEU A 284      34.368  31.156 -13.992  1.00  0.00      RA0  C
ATOM   2654  CB  LEU A 284      32.943  31.551 -14.376  1.00  0.00      RA0  C
ATOM   2655  CG  LEU A 284      31.933  30.408 -14.452  1.00  0.00      RA0  C
ATOM   2656  CD1 LEU A 284      30.537  30.949 -14.755  1.00  0.00      RA0  C
ATOM   2657  CD2 LEU A 284      32.345  29.326 -15.449  1.00  0.00      RA0  C
ATOM   2658  C   LEU A 284      35.194  32.425 -13.939  1.00  0.00      RA0  C
ATOM   2659  O   LEU A 284      35.170  33.133 -12.939  1.00  0.00      RA0  O
ATOM   2660  N   VAL A 285      35.932  32.657 -15.018  1.00  0.00      RA0  N
ATOM   2661  H   VAL A 285      35.894  32.011 -15.783  1.00  0.00      RA0  H
ATOM   2662  CA  VAL A 285      36.717  33.865 -15.231  1.00  0.00      RA0  C
ATOM   2663  CB  VAL A 285      38.200  33.477 -15.266  1.00  0.00      RA0  C
ATOM   2664  CG1 VAL A 285      39.081  34.587 -15.839  1.00  0.00      RA0  C
ATOM   2665  CG2 VAL A 285      38.668  33.002 -13.889  1.00  0.00      RA0  C
ATOM   2666  C   VAL A 285      36.307  34.525 -16.554  1.00  0.00      RA0  C
ATOM   2667  O   VAL A 285      36.271  33.894 -17.616  1.00  0.00      RA0  O
ATOM   2668  N   MSE A 286      36.020  35.818 -16.490  1.00  0.00      RA0  N
ATOM   2669  H   MSE A 286      36.108  36.325 -15.627  1.00  0.00      RA0  H
ATOM   2670  CA  MSE A 286      35.698  36.579 -17.670  1.00  0.00      RA0  C
ATOM   2671  CB  MSE A 286      34.247  37.051 -17.643  1.00  0.00      RA0  C
ATOM   2672  CG  MSE A 286      33.840  37.701 -18.966  1.00  0.00      RA0  C
ATOM   2673  SE  MSE A 286      32.120  38.217 -18.955  1.00  0.00      RA0  S
ATOM   2674  CE  MSE A 286      32.269  39.497 -17.708  1.00  0.00      RA0  C
ATOM   2675  C   MSE A 286      36.644  37.771 -17.754  1.00  0.00      RA0  C
ATOM   2676  O   MSE A 286      36.491  38.724 -17.011  1.00  0.00      RA0  O
ATOM   2677  N   THR A 287      37.660  37.670 -18.609  1.00  0.00      RA0  N
ATOM   2678  H   THR A 287      37.813  36.834 -19.134  1.00  0.00      RA0  H
ATOM   2679  CA  THR A 287      38.602  38.789 -18.835  1.00  0.00      RA0  C
ATOM   2680  CB  THR A 287      39.805  38.103 -19.438  1.00  0.00      RA0  C
ATOM   2681  OG1 THR A 287      39.679  36.701 -19.142  1.00  0.00      RA0  O
ATOM   2682  HG1 THR A 287      40.516  36.307 -19.358  1.00  0.00      RA0  H
ATOM   2683  CG2 THR A 287      41.130  38.668 -18.922  1.00  0.00      RA0  C
ATOM   2684  C   THR A 287      38.007  39.900 -19.698  1.00  0.00      RA0  C
ATOM   2685  O   THR A 287      38.496  41.041 -19.694  1.00  0.00      RA0  O
ATOM   2686  N   GLU A 288      36.976  39.563 -20.459  1.00  0.00      RA0  N
ATOM   2687  H   GLU A 288      36.589  38.648 -20.370  1.00  0.00      RA0  H
ATOM   2688  CA  GLU A 288      36.258  40.542 -21.252  1.00  0.00      RA0  C
ATOM   2689  CB  GLU A 288      35.286  39.931 -22.293  1.00  0.00      RA0  C
ATOM   2690  CG  GLU A 288      35.020  40.903 -23.471  1.00  0.00      RA0  C
ATOM   2691  CD  GLU A 288      34.040  40.377 -24.517  1.00  0.00      RA0  C
ATOM   2692  OE1 GLU A 288      34.311  39.352 -25.130  1.00  0.00      RA0  O
ATOM   2693  OE2 GLU A 288      33.003  40.996 -24.757  1.00  0.00      RA0  O
ATOM   2694  C   GLU A 288      35.578  41.524 -20.326  1.00  0.00      RA0  C
ATOM   2695  O   GLU A 288      35.261  41.196 -19.186  1.00  0.00      RA0  O
ATOM   2696  N   LYS A 289      35.355  42.734 -20.814  1.00  0.00      RA0  N
ATOM   2697  H   LYS A 289      35.443  42.912 -21.795  1.00  0.00      RA0  H
ATOM   2698  CA  LYS A 289      34.808  43.781 -19.965  1.00  0.00      RA0  C
ATOM   2699  CB  LYS A 289      34.898  45.164 -20.609  1.00  0.00      RA0  C
ATOM   2700  CG  LYS A 289      36.330  45.616 -20.901  1.00  0.00      RA0  C
ATOM   2701  CD  LYS A 289      37.052  46.177 -19.677  1.00  0.00      RA0  C
ATOM   2702  CE  LYS A 289      38.502  46.550 -19.994  1.00  0.00      RA0  C
ATOM   2703  NZ  LYS A 289      39.012  47.501 -18.999  1.00  0.00      RA0  N
ATOM   2704  HZ1 LYS A 289      40.039  47.600 -18.980  1.00  0.00      RA0  H
ATOM   2705  HZ2 LYS A 289      38.600  48.451 -19.154  1.00  0.00      RA0  H
ATOM   2706  HZ3 LYS A 289      38.684  47.321 -18.024  1.00  0.00      RA0  H
ATOM   2707  C   LYS A 289      33.379  43.426 -19.595  1.00  0.00      RA0  C
ATOM   2708  O   LYS A 289      32.632  42.874 -20.400  1.00  0.00      RA0  O
ATOM   2709  N   GLY A 290      33.013  43.721 -18.356  1.00  0.00      RA0  N
ATOM   2710  H   GLY A 290      33.694  44.064 -17.711  1.00  0.00      RA0  H
ATOM   2711  CA  GLY A 290      31.687  43.389 -17.865  1.00  0.00      RA0  C
ATOM   2712  C   GLY A 290      31.833  42.752 -16.507  1.00  0.00      RA0  C
ATOM   2713  O   GLY A 290      32.950  42.444 -16.062  1.00  0.00      RA0  O
ATOM   2714  N   VAL A 291      30.708  42.562 -15.838  1.00  0.00      RA0  N
ATOM   2715  H   VAL A 291      29.821  42.786 -16.251  1.00  0.00      RA0  H
ATOM   2716  CA  VAL A 291      30.709  41.920 -14.517  1.00  0.00      RA0  C
ATOM   2717  CB  VAL A 291      30.390  42.930 -13.398  1.00  0.00      RA0  C
ATOM   2718  CG1 VAL A 291      30.407  42.301 -12.000  1.00  0.00      RA0  C
ATOM   2719  CG2 VAL A 291      31.343  44.118 -13.444  1.00  0.00      RA0  C
ATOM   2720  C   VAL A 291      29.698  40.769 -14.489  1.00  0.00      RA0  C
ATOM   2721  O   VAL A 291      28.548  40.905 -14.924  1.00  0.00      RA0  O
ATOM   2722  N   LEU A 292      30.166  39.625 -14.000  1.00  0.00      RA0  N
ATOM   2723  H   LEU A 292      31.075  39.657 -13.592  1.00  0.00      RA0  H
ATOM   2724  CA  LEU A 292      29.327  38.462 -13.794  1.00  0.00      RA0  C
ATOM   2725  CB  LEU A 292      30.203  37.227 -13.572  1.00  0.00      RA0  C
ATOM   2726  CG  LEU A 292      31.077  36.870 -14.778  1.00  0.00      RA0  C
ATOM   2727  CD1 LEU A 292      32.135  35.820 -14.432  1.00  0.00      RA0  C
ATOM   2728  CD2 LEU A 292      30.238  36.455 -15.988  1.00  0.00      RA0  C
ATOM   2729  C   LEU A 292      28.431  38.707 -12.569  1.00  0.00      RA0  C
ATOM   2730  O   LEU A 292      28.914  39.162 -11.524  1.00  0.00      RA0  O
ATOM   2731  N   ARG A 293      27.134  38.411 -12.709  1.00  0.00      RA0  N
ATOM   2732  H   ARG A 293      26.813  38.016 -13.568  1.00  0.00      RA0  H
ATOM   2733  CA  ARG A 293      26.157  38.651 -11.644  1.00  0.00      RA0  C
ATOM   2734  CB  ARG A 293      25.112  39.637 -12.161  1.00  0.00      RA0  C
ATOM   2735  CG  ARG A 293      25.825  40.972 -12.405  1.00  0.00      RA0  C
ATOM   2736  CD  ARG A 293      24.966  42.076 -13.004  1.00  0.00      RA0  C
ATOM   2737  NE  ARG A 293      24.768  41.929 -14.443  1.00  0.00      RA0  N
ATOM   2738  HE  ARG A 293      25.573  41.944 -15.050  1.00  0.00      RA0  H
ATOM   2739  CZ  ARG A 293      23.539  42.102 -14.970  1.00  0.00      RA0  C
ATOM   2740  NH1 ARG A 293      22.452  42.158 -14.201  1.00  0.00      RA0  N
ATOM   2741 HH11 ARG A 293      21.561  42.384 -14.618  1.00  0.00      RA0  H
ATOM   2742 HH12 ARG A 293      22.481  42.018 -13.199  1.00  0.00      RA0  H
ATOM   2743  NH2 ARG A 293      23.424  42.267 -16.283  1.00  0.00      RA0  N
ATOM   2744 HH21 ARG A 293      22.519  42.428 -16.696  1.00  0.00      RA0  H
ATOM   2745 HH22 ARG A 293      24.247  42.287 -16.865  1.00  0.00      RA0  H
ATOM   2746  C   ARG A 293      25.599  37.355 -11.079  1.00  0.00      RA0  C
ATOM   2747  O   ARG A 293      25.424  36.381 -11.806  1.00  0.00      RA0  O
ATOM   2748  N   ASN A 294      25.240  37.378  -9.799  1.00  0.00      RA0  N
ATOM   2749  H   ASN A 294      25.408  38.218  -9.285  1.00  0.00      RA0  H
ATOM   2750  CA  ASN A 294      24.497  36.266  -9.191  1.00  0.00      RA0  C
ATOM   2751  CB  ASN A 294      23.946  36.617  -7.812  1.00  0.00      RA0  C
ATOM   2752  CG  ASN A 294      25.040  36.894  -6.810  1.00  0.00      RA0  C
ATOM   2753  OD1 ASN A 294      26.235  36.826  -7.086  1.00  0.00      RA0  O
ATOM   2754  ND2 ASN A 294      24.549  37.243  -5.611  1.00  0.00      RA0  N
ATOM   2755 HD21 ASN A 294      23.555  37.256  -5.497  1.00  0.00      RA0  H
ATOM   2756 HD22 ASN A 294      25.101  37.479  -4.811  1.00  0.00      RA0  H
ATOM   2757  C   ASN A 294      23.291  35.885 -10.049  1.00  0.00      RA0  C
ATOM   2758  O   ASN A 294      22.611  36.762 -10.617  1.00  0.00      RA0  O
ATOM   2759  N   GLU A 295      23.046  34.590 -10.131  1.00  0.00      RA0  N
ATOM   2760  H   GLU A 295      23.667  33.967  -9.664  1.00  0.00      RA0  H
ATOM   2761  CA  GLU A 295      21.881  34.003 -10.797  1.00  0.00      RA0  C
ATOM   2762  CB  GLU A 295      20.562  34.499 -10.198  1.00  0.00      RA0  C
ATOM   2763  CG  GLU A 295      20.479  34.118  -8.717  1.00  0.00      RA0  C
ATOM   2764  CD  GLU A 295      19.168  34.585  -8.123  1.00  0.00      RA0  C
ATOM   2765  OE1 GLU A 295      18.125  34.070  -8.524  1.00  0.00      RA0  O
ATOM   2766  OE2 GLU A 295      19.196  35.451  -7.250  1.00  0.00      RA0  O
ATOM   2767  C   GLU A 295      21.911  34.023 -12.341  1.00  0.00      RA0  C
ATOM   2768  O   GLU A 295      20.986  33.530 -12.981  1.00  0.00      RA0  O
ATOM   2769  N   LEU A 296      22.949  34.586 -12.954  1.00  0.00      RA0  N
ATOM   2770  H   LEU A 296      23.657  35.031 -12.405  1.00  0.00      RA0  H
ATOM   2771  CA  LEU A 296      23.110  34.493 -14.398  1.00  0.00      RA0  C
ATOM   2772  CB  LEU A 296      24.352  35.307 -14.780  1.00  0.00      RA0  C
ATOM   2773  CG  LEU A 296      24.552  35.631 -16.262  1.00  0.00      RA0  C
ATOM   2774  CD1 LEU A 296      23.438  36.518 -16.820  1.00  0.00      RA0  C
ATOM   2775  CD2 LEU A 296      25.920  36.268 -16.501  1.00  0.00      RA0  C
ATOM   2776  C   LEU A 296      23.217  33.013 -14.834  1.00  0.00      RA0  C
ATOM   2777  O   LEU A 296      23.923  32.228 -14.197  1.00  0.00      RA0  O
ATOM   2778  N   PRO A 297      22.509  32.611 -15.885  1.00  0.00      RA0  N
ATOM   2779  CD  PRO A 297      21.462  33.365 -16.556  1.00  0.00      RA0  C
ATOM   2780  CA  PRO A 297      22.690  31.265 -16.443  1.00  0.00      RA0  C
ATOM   2781  CB  PRO A 297      21.583  31.185 -17.498  1.00  0.00      RA0  C
ATOM   2782  CG  PRO A 297      20.577  32.280 -17.149  1.00  0.00      RA0  C
ATOM   2783  C   PRO A 297      24.068  31.043 -17.084  1.00  0.00      RA0  C
ATOM   2784  O   PRO A 297      24.695  31.984 -17.585  1.00  0.00      RA0  O
ATOM   2785  N   VAL A 298      24.496  29.790 -17.072  1.00  0.00      RA0  N
ATOM   2786  H   VAL A 298      23.908  29.076 -16.681  1.00  0.00      RA0  H
ATOM   2787  CA  VAL A 298      25.767  29.376 -17.650  1.00  0.00      RA0  C
ATOM   2788  CB  VAL A 298      26.715  28.918 -16.538  1.00  0.00      RA0  C
ATOM   2789  CG1 VAL A 298      28.072  28.512 -17.106  1.00  0.00      RA0  C
ATOM   2790  CG2 VAL A 298      26.840  29.961 -15.430  1.00  0.00      RA0  C
ATOM   2791  C   VAL A 298      25.457  28.200 -18.559  1.00  0.00      RA0  C
ATOM   2792  O   VAL A 298      24.972  27.172 -18.079  1.00  0.00      RA0  O
ATOM   2793  N   ARG A 299      25.730  28.330 -19.853  1.00  0.00      RA0  N
ATOM   2794  H   ARG A 299      26.209  29.131 -20.206  1.00  0.00      RA0  H
ATOM   2795  CA  ARG A 299      25.339  27.304 -20.783  1.00  0.00      RA0  C
ATOM   2796  CB  ARG A 299      24.362  27.849 -21.820  1.00  0.00      RA0  C
ATOM   2797  CG  ARG A 299      23.027  28.154 -21.160  1.00  0.00      RA0  C
ATOM   2798  CD  ARG A 299      21.949  28.595 -22.139  1.00  0.00      RA0  C
ATOM   2799  NE  ARG A 299      20.691  28.662 -21.410  1.00  0.00      RA0  N
ATOM   2800  HE  ARG A 299      20.539  27.969 -20.689  1.00  0.00      RA0  H
ATOM   2801  CZ  ARG A 299      19.746  29.604 -21.649  1.00  0.00      RA0  C
ATOM   2802  NH1 ARG A 299      19.927  30.481 -22.664  1.00  0.00      RA0  N
ATOM   2803 HH11 ARG A 299      19.267  31.202 -22.879  1.00  0.00      RA0  H
ATOM   2804 HH12 ARG A 299      20.749  30.429 -23.241  1.00  0.00      RA0  H
ATOM   2805  NH2 ARG A 299      18.658  29.632 -20.853  1.00  0.00      RA0  N
ATOM   2806 HH21 ARG A 299      17.871  30.239 -20.944  1.00  0.00      RA0  H
ATOM   2807 HH22 ARG A 299      18.639  28.984 -20.060  1.00  0.00      RA0  H
ATOM   2808  C   ARG A 299      26.519  26.656 -21.488  1.00  0.00      RA0  C
ATOM   2809  O   ARG A 299      27.532  27.302 -21.806  1.00  0.00      RA0  O
ATOM   2810  N   PHE A 300      26.362  25.362 -21.718  1.00  0.00      RA0  N
ATOM   2811  H   PHE A 300      25.521  24.876 -21.457  1.00  0.00      RA0  H
ATOM   2812  CA  PHE A 300      27.330  24.589 -22.461  1.00  0.00      RA0  C
ATOM   2813  CB  PHE A 300      28.558  24.258 -21.598  1.00  0.00      RA0  C
ATOM   2814  CG  PHE A 300      28.184  23.440 -20.378  1.00  0.00      RA0  C
ATOM   2815  CD1 PHE A 300      27.728  24.069 -19.223  1.00  0.00      RA0  C
ATOM   2816  CD2 PHE A 300      28.312  22.055 -20.402  1.00  0.00      RA0  C
ATOM   2817  CE1 PHE A 300      27.421  23.321 -18.093  1.00  0.00      RA0  C
ATOM   2818  CE2 PHE A 300      28.006  21.305 -19.273  1.00  0.00      RA0  C
ATOM   2819  CZ  PHE A 300      27.573  21.939 -18.114  1.00  0.00      RA0  C
ATOM   2820  C   PHE A 300      26.674  23.306 -22.983  1.00  0.00      RA0  C
ATOM   2821  O   PHE A 300      25.535  22.967 -22.621  1.00  0.00      RA0  O
ATOM   2822  N   THR A 301      27.376  22.629 -23.884  1.00  0.00      RA0  N
ATOM   2823  H   THR A 301      28.277  22.913 -24.204  1.00  0.00      RA0  H
ATOM   2824  CA  THR A 301      26.934  21.344 -24.416  1.00  0.00      RA0  C
ATOM   2825  CB  THR A 301      26.795  21.604 -25.899  1.00  0.00      RA0  C
ATOM   2826  OG1 THR A 301      26.376  22.968 -26.061  1.00  0.00      RA0  O
ATOM   2827  HG1 THR A 301      26.280  23.111 -26.993  1.00  0.00      RA0  H
ATOM   2828  CG2 THR A 301      25.846  20.627 -26.591  1.00  0.00      RA0  C
ATOM   2829  C   THR A 301      27.989  20.306 -24.065  1.00  0.00      RA0  C
ATOM   2830  O   THR A 301      29.174  20.558 -24.288  1.00  0.00      RA0  O
ATOM   2831  N   ASP A 302      27.580  19.152 -23.528  1.00  0.00      RA0  N
ATOM   2832  H   ASP A 302      26.609  18.912 -23.479  1.00  0.00      RA0  H
ATOM   2833  CA  ASP A 302      28.564  18.123 -23.156  1.00  0.00      RA0  C
ATOM   2834  CB  ASP A 302      27.980  17.209 -22.072  1.00  0.00      RA0  C
ATOM   2835  CG  ASP A 302      27.502  15.917 -22.701  1.00  0.00      RA0  C
ATOM   2836  OD1 ASP A 302      26.587  15.940 -23.512  1.00  0.00      RA0  O
ATOM   2837  OD2 ASP A 302      28.099  14.880 -22.439  1.00  0.00      RA0  O
ATOM   2838  C   ASP A 302      28.993  17.345 -24.374  1.00  0.00      RA0  C
ATOM   2839  O   ASP A 302      28.489  17.576 -25.474  1.00  0.00      RA0  O
ATOM   2840  N   ALA A 303      29.948  16.438 -24.178  1.00  0.00      RA0  N
ATOM   2841  H   ALA A 303      30.076  16.116 -23.239  1.00  0.00      RA0  H
ATOM   2842  CA  ALA A 303      30.554  15.735 -25.303  1.00  0.00      RA0  C
ATOM   2843  CB  ALA A 303      31.693  14.837 -24.821  1.00  0.00      RA0  C
ATOM   2844  C   ALA A 303      29.544  14.886 -26.056  1.00  0.00      RA0  C
ATOM   2845  O   ALA A 303      29.715  14.642 -27.238  1.00  0.00      RA0  O
ATOM   2846  N   GLN A 304      28.482  14.467 -25.370  1.00  0.00      RA0  N
ATOM   2847  H   GLN A 304      28.325  14.779 -24.429  1.00  0.00      RA0  H
ATOM   2848  CA  GLN A 304      27.435  13.648 -25.963  1.00  0.00      RA0  C
ATOM   2849  CB  GLN A 304      26.869  12.647 -24.958  1.00  0.00      RA0  C
ATOM   2850  CG  GLN A 304      27.423  11.233 -25.185  1.00  0.00      RA0  C
ATOM   2851  CD  GLN A 304      28.914  11.137 -24.897  1.00  0.00      RA0  C
ATOM   2852  OE1 GLN A 304      29.329  10.685 -23.836  1.00  0.00      RA0  O
ATOM   2853  NE2 GLN A 304      29.711  11.506 -25.919  1.00  0.00      RA0  N
ATOM   2854 HE21 GLN A 304      29.337  11.915 -26.753  1.00  0.00      RA0  H
ATOM   2855 HE22 GLN A 304      30.703  11.402 -25.860  1.00  0.00      RA0  H
ATOM   2856  C   GLN A 304      26.352  14.498 -26.663  1.00  0.00      RA0  C
ATOM   2857  O   GLN A 304      25.423  13.951 -27.245  1.00  0.00      RA0  O
ATOM   2858  N   GLY A 305      26.476  15.823 -26.599  1.00  0.00      RA0  N
ATOM   2859  H   GLY A 305      27.162  16.212 -25.980  1.00  0.00      RA0  H
ATOM   2860  CA  GLY A 305      25.537  16.742 -27.241  1.00  0.00      RA0  C
ATOM   2861  C   GLY A 305      24.366  17.210 -26.386  1.00  0.00      RA0  C
ATOM   2862  O   GLY A 305      23.473  17.922 -26.886  1.00  0.00      RA0  O
ATOM   2863  N   ASN A 306      24.350  16.828 -25.110  1.00  0.00      RA0  N
ATOM   2864  H   ASN A 306      25.163  16.390 -24.727  1.00  0.00      RA0  H
ATOM   2865  CA  ASN A 306      23.293  17.265 -24.215  1.00  0.00      RA0  C
ATOM   2866  CB  ASN A 306      23.329  16.527 -22.876  1.00  0.00      RA0  C
ATOM   2867  CG  ASN A 306      23.102  15.041 -23.028  1.00  0.00      RA0  C
ATOM   2868  OD1 ASN A 306      21.979  14.576 -23.204  1.00  0.00      RA0  O
ATOM   2869  ND2 ASN A 306      24.230  14.316 -22.920  1.00  0.00      RA0  N
ATOM   2870 HD21 ASN A 306      25.120  14.780 -22.796  1.00  0.00      RA0  H
ATOM   2871 HD22 ASN A 306      24.261  13.320 -22.961  1.00  0.00      RA0  H
ATOM   2872  C   ASN A 306      23.555  18.737 -23.892  1.00  0.00      RA0  C
ATOM   2873  O   ASN A 306      24.662  19.087 -23.502  1.00  0.00      RA0  O
ATOM   2874  N   GLN A 307      22.558  19.592 -24.094  1.00  0.00      RA0  N
ATOM   2875  H   GLN A 307      21.655  19.227 -24.310  1.00  0.00      RA0  H
ATOM   2876  CA  GLN A 307      22.691  21.008 -23.702  1.00  0.00      RA0  C
ATOM   2877  CB  GLN A 307      21.758  21.846 -24.565  1.00  0.00      RA0  C
ATOM   2878  CG  GLN A 307      22.114  21.624 -26.034  1.00  0.00      RA0  C
ATOM   2879  CD  GLN A 307      21.036  22.197 -26.922  1.00  0.00      RA0  C
ATOM   2880  OE1 GLN A 307      20.492  23.269 -26.685  1.00  0.00      RA0  O
ATOM   2881  NE2 GLN A 307      20.748  21.401 -27.966  1.00  0.00      RA0  N
ATOM   2882 HE21 GLN A 307      21.240  20.536 -28.085  1.00  0.00      RA0  H
ATOM   2883 HE22 GLN A 307      20.046  21.649 -28.634  1.00  0.00      RA0  H
ATOM   2884  C   GLN A 307      22.391  21.139 -22.219  1.00  0.00      RA0  C
ATOM   2885  O   GLN A 307      21.406  20.566 -21.713  1.00  0.00      RA0  O
ATOM   2886  N   HIS A 308      23.245  21.895 -21.530  1.00  0.00      RA0  N
ATOM   2887  H   HIS A 308      23.928  22.440 -22.011  1.00  0.00      RA0  H
ATOM   2888  CA  HIS A 308      23.174  22.063 -20.094  1.00  0.00      RA0  C
ATOM   2889  CB  HIS A 308      24.332  21.333 -19.424  1.00  0.00      RA0  C
ATOM   2890  CG  HIS A 308      24.074  19.842 -19.441  1.00  0.00      RA0  C
ATOM   2891  ND1 HIS A 308      22.872  19.284 -19.696  1.00  0.00      RA0  N
ATOM   2892  HD1 HIS A 308      22.045  19.742 -19.977  1.00  0.00      RA0  H
ATOM   2893  CD2 HIS A 308      24.993  18.822 -19.173  1.00  0.00      RA0  C
ATOM   2894  NE2 HIS A 308      24.326  17.646 -19.263  1.00  0.00      RA0  N
ATOM   2895  CE1 HIS A 308      23.025  17.928 -19.584  1.00  0.00      RA0  C
ATOM   2896  C   HIS A 308      23.109  23.530 -19.723  1.00  0.00      RA0  C
ATOM   2897  O   HIS A 308      23.609  24.399 -20.439  1.00  0.00      RA0  O
ATOM   2898  N   GLU A 309      22.458  23.777 -18.599  1.00  0.00      RA0  N
ATOM   2899  H   GLU A 309      22.042  23.056 -18.044  1.00  0.00      RA0  H
ATOM   2900  CA  GLU A 309      22.377  25.103 -18.018  1.00  0.00      RA0  C
ATOM   2901  CB  GLU A 309      21.020  25.727 -18.356  1.00  0.00      RA0  C
ATOM   2902  CG  GLU A 309      20.828  27.160 -17.855  1.00  0.00      RA0  C
ATOM   2903  CD  GLU A 309      19.657  27.786 -18.590  1.00  0.00      RA0  C
ATOM   2904  OE1 GLU A 309      19.138  27.182 -19.523  1.00  0.00      RA0  O
ATOM   2905  OE2 GLU A 309      19.298  28.921 -18.307  1.00  0.00      RA0  O
ATOM   2906  C   GLU A 309      22.650  25.033 -16.528  1.00  0.00      RA0  C
ATOM   2907  O   GLU A 309      21.931  24.375 -15.789  1.00  0.00      RA0  O
ATOM   2908  N   GLY A 310      23.709  25.710 -16.106  1.00  0.00      RA0  N
ATOM   2909  H   GLY A 310      24.196  26.264 -16.769  1.00  0.00      RA0  H
ATOM   2910  CA  GLY A 310      23.991  25.941 -14.712  1.00  0.00      RA0  C
ATOM   2911  C   GLY A 310      23.645  27.360 -14.335  1.00  0.00      RA0  C
ATOM   2912  O   GLY A 310      22.960  28.061 -15.068  1.00  0.00      RA0  O
ATOM   2913  N   ILE A 311      24.158  27.787 -13.192  1.00  0.00      RA0  N
ATOM   2914  H   ILE A 311      24.730  27.187 -12.625  1.00  0.00      RA0  H
ATOM   2915  CA  ILE A 311      23.850  29.107 -12.679  1.00  0.00      RA0  C
ATOM   2916  CB  ILE A 311      22.547  29.011 -11.872  1.00  0.00      RA0  C
ATOM   2917  CG2 ILE A 311      22.665  27.991 -10.735  1.00  0.00      RA0  C
ATOM   2918  CG1 ILE A 311      22.060  30.373 -11.389  1.00  0.00      RA0  C
ATOM   2919  CD1 ILE A 311      20.731  30.276 -10.641  1.00  0.00      RA0  C
ATOM   2920  C   ILE A 311      24.996  29.670 -11.857  1.00  0.00      RA0  C
ATOM   2921  O   ILE A 311      25.632  28.948 -11.116  1.00  0.00      RA0  O
ATOM   2922  N   ILE A 312      25.275  30.961 -12.016  1.00  0.00      RA0  N
ATOM   2923  H   ILE A 312      24.698  31.499 -12.631  1.00  0.00      RA0  H
ATOM   2924  CA  ILE A 312      26.184  31.649 -11.097  1.00  0.00      RA0  C
ATOM   2925  CB  ILE A 312      26.554  33.019 -11.666  1.00  0.00      RA0  C
ATOM   2926  CG2 ILE A 312      27.362  33.856 -10.677  1.00  0.00      RA0  C
ATOM   2927  CG1 ILE A 312      27.300  32.840 -12.986  1.00  0.00      RA0  C
ATOM   2928  CD1 ILE A 312      27.779  34.165 -13.575  1.00  0.00      RA0  C
ATOM   2929  C   ILE A 312      25.583  31.771  -9.706  1.00  0.00      RA0  C
ATOM   2930  O   ILE A 312      24.445  32.273  -9.526  1.00  0.00      RA0  O
ATOM   2931  N   THR A 313      26.355  31.344  -8.720  1.00  0.00      RA0  N
ATOM   2932  H   THR A 313      27.267  30.955  -8.863  1.00  0.00      RA0  H
ATOM   2933  CA  THR A 313      25.942  31.436  -7.336  1.00  0.00      RA0  C
ATOM   2934  CB  THR A 313      26.456  30.168  -6.673  1.00  0.00      RA0  C
ATOM   2935  OG1 THR A 313      27.808  29.933  -7.082  1.00  0.00      RA0  O
ATOM   2936  HG1 THR A 313      28.319  30.182  -6.307  1.00  0.00      RA0  H
ATOM   2937  CG2 THR A 313      25.597  28.966  -7.068  1.00  0.00      RA0  C
ATOM   2938  C   THR A 313      26.412  32.753  -6.728  1.00  0.00      RA0  C
ATOM   2939  O   THR A 313      25.665  33.424  -5.992  1.00  0.00      RA0  O
ATOM   2940  N   SER A 314      27.657  33.130  -7.030  1.00  0.00      RA0  N
ATOM   2941  H   SER A 314      28.268  32.542  -7.564  1.00  0.00      RA0  H
ATOM   2942  CA  SER A 314      28.190  34.438  -6.623  1.00  0.00      RA0  C
ATOM   2943  CB  SER A 314      29.005  34.310  -5.332  1.00  0.00      RA0  C
ATOM   2944  OG  SER A 314      28.224  33.913  -4.196  1.00  0.00      RA0  O
ATOM   2945  HG  SER A 314      28.231  32.949  -4.188  1.00  0.00      RA0  H
ATOM   2946  C   SER A 314      29.105  34.945  -7.690  1.00  0.00      RA0  C
ATOM   2947  O   SER A 314      29.994  34.209  -8.140  1.00  0.00      RA0  O
ATOM   2948  N   GLY A 315      28.901  36.186  -8.097  1.00  0.00      RA0  N
ATOM   2949  H   GLY A 315      28.171  36.746  -7.692  1.00  0.00      RA0  H
ATOM   2950  CA  GLY A 315      29.794  36.828  -9.023  1.00  0.00      RA0  C
ATOM   2951  C   GLY A 315      30.290  38.164  -8.514  1.00  0.00      RA0  C
ATOM   2952  O   GLY A 315      29.679  38.787  -7.626  1.00  0.00      RA0  O
ATOM   2953  N   THR A 316      31.434  38.590  -9.028  1.00  0.00      RA0  N
ATOM   2954  H   THR A 316      31.933  38.013  -9.678  1.00  0.00      RA0  H
ATOM   2955  CA  THR A 316      31.988  39.885  -8.655  1.00  0.00      RA0  C
ATOM   2956  CB  THR A 316      32.478  39.860  -7.199  1.00  0.00      RA0  C
ATOM   2957  OG1 THR A 316      32.385  41.171  -6.638  1.00  0.00      RA0  O
ATOM   2958  HG1 THR A 316      31.502  41.241  -6.290  1.00  0.00      RA0  H
ATOM   2959  CG2 THR A 316      33.880  39.270  -7.001  1.00  0.00      RA0  C
ATOM   2960  C   THR A 316      33.059  40.335  -9.637  1.00  0.00      RA0  C
ATOM   2961  O   THR A 316      33.493  39.572 -10.521  1.00  0.00      RA0  O
ATOM   2962  N   PHE A 317      33.474  41.591  -9.496  1.00  0.00      RA0  N
ATOM   2963  H   PHE A 317      33.107  42.126  -8.732  1.00  0.00      RA0  H
ATOM   2964  CA  PHE A 317      34.704  42.043 -10.130  1.00  0.00      RA0  C
ATOM   2965  CB  PHE A 317      34.563  43.480 -10.617  1.00  0.00      RA0  C
ATOM   2966  CG  PHE A 317      35.410  43.708 -11.849  1.00  0.00      RA0  C
ATOM   2967  CD1 PHE A 317      36.782  43.999 -11.714  1.00  0.00      RA0  C
ATOM   2968  CD2 PHE A 317      34.804  43.644 -13.123  1.00  0.00      RA0  C
ATOM   2969  CE1 PHE A 317      37.549  44.282 -12.860  1.00  0.00      RA0  C
ATOM   2970  CE2 PHE A 317      35.568  43.921 -14.273  1.00  0.00      RA0  C
ATOM   2971  CZ  PHE A 317      36.929  44.261 -14.127  1.00  0.00      RA0  C
ATOM   2972  C   PHE A 317      35.833  41.884  -9.098  1.00  0.00      RA0  C
ATOM   2973  O   PHE A 317      35.757  42.443  -7.987  1.00  0.00      RA0  O
ATOM   2974  N   SER A 318      36.827  41.062  -9.440  1.00  0.00      RA0  N
ATOM   2975  H   SER A 318      36.883  40.734 -10.383  1.00  0.00      RA0  H
ATOM   2976  CA  SER A 318      37.974  40.804  -8.559  1.00  0.00      RA0  C
ATOM   2977  CB  SER A 318      38.661  39.539  -9.070  1.00  0.00      RA0  C
ATOM   2978  OG  SER A 318      39.922  39.324  -8.432  1.00  0.00      RA0  O
ATOM   2979  HG  SER A 318      39.746  39.219  -7.496  1.00  0.00      RA0  H
ATOM   2980  C   SER A 318      38.959  41.989  -8.500  1.00  0.00      RA0  C
ATOM   2981  O   SER A 318      39.617  42.278  -9.506  1.00  0.00      RA0  O
ATOM   2982  N   PRO A 319      39.077  42.671  -7.354  1.00  0.00      RA0  N
ATOM   2983  CD  PRO A 319      38.289  42.484  -6.145  1.00  0.00      RA0  C
ATOM   2984  CA  PRO A 319      40.064  43.743  -7.245  1.00  0.00      RA0  C
ATOM   2985  CB  PRO A 319      39.814  44.280  -5.832  1.00  0.00      RA0  C
ATOM   2986  CG  PRO A 319      38.407  43.825  -5.448  1.00  0.00      RA0  C
ATOM   2987  C   PRO A 319      41.499  43.247  -7.414  1.00  0.00      RA0  C
ATOM   2988  O   PRO A 319      42.308  43.949  -7.980  1.00  0.00      RA0  O
ATOM   2989  N   THR A 320      41.809  42.052  -6.922  1.00  0.00      RA0  N
ATOM   2990  H   THR A 320      41.144  41.478  -6.442  1.00  0.00      RA0  H
ATOM   2991  CA  THR A 320      43.177  41.529  -7.035  1.00  0.00      RA0  C
ATOM   2992  CB  THR A 320      43.284  40.368  -6.055  1.00  0.00      RA0  C
ATOM   2993  OG1 THR A 320      42.637  40.743  -4.834  1.00  0.00      RA0  O
ATOM   2994  HG1 THR A 320      41.785  40.289  -4.828  1.00  0.00      RA0  H
ATOM   2995  CG2 THR A 320      44.732  39.944  -5.804  1.00  0.00      RA0  C
ATOM   2996  C   THR A 320      43.516  41.153  -8.466  1.00  0.00      RA0  C
ATOM   2997  O   THR A 320      44.624  41.454  -8.958  1.00  0.00      RA0  O
ATOM   2998  N   LEU A 321      42.585  40.511  -9.159  1.00  0.00      RA0  N
ATOM   2999  H   LEU A 321      41.669  40.362  -8.779  1.00  0.00      RA0  H
ATOM   3000  CA  LEU A 321      42.878  40.035 -10.511  1.00  0.00      RA0  C
ATOM   3001  CB  LEU A 321      42.068  38.778 -10.804  1.00  0.00      RA0  C
ATOM   3002  CG  LEU A 321      42.390  37.644  -9.836  1.00  0.00      RA0  C
ATOM   3003  CD1 LEU A 321      41.417  36.473  -9.974  1.00  0.00      RA0  C
ATOM   3004  CD2 LEU A 321      43.844  37.203  -9.971  1.00  0.00      RA0  C
ATOM   3005  C   LEU A 321      42.640  41.067 -11.603  1.00  0.00      RA0  C
ATOM   3006  O   LEU A 321      43.277  41.029 -12.647  1.00  0.00      RA0  O
ATOM   3007  N   GLY A 322      41.710  41.986 -11.366  1.00  0.00      RA0  N
ATOM   3008  H   GLY A 322      41.191  41.970 -10.512  1.00  0.00      RA0  H
ATOM   3009  CA  GLY A 322      41.354  43.001 -12.326  1.00  0.00      RA0  C
ATOM   3010  C   GLY A 322      40.411  42.552 -13.429  1.00  0.00      RA0  C
ATOM   3011  O   GLY A 322      40.387  43.142 -14.494  1.00  0.00      RA0  O
ATOM   3012  N   TYR A 323      39.611  41.518 -13.164  1.00  0.00      RA0  N
ATOM   3013  H   TYR A 323      39.581  41.099 -12.255  1.00  0.00      RA0  H
ATOM   3014  CA  TYR A 323      38.576  41.082 -14.083  1.00  0.00      RA0  C
ATOM   3015  CB  TYR A 323      39.139  40.209 -15.213  1.00  0.00      RA0  C
ATOM   3016  CG  TYR A 323      40.009  39.083 -14.698  1.00  0.00      RA0  C
ATOM   3017  CD1 TYR A 323      39.452  38.001 -14.027  1.00  0.00      RA0  C
ATOM   3018  CE1 TYR A 323      40.261  36.957 -13.595  1.00  0.00      RA0  C
ATOM   3019  CD2 TYR A 323      41.381  39.123 -14.922  1.00  0.00      RA0  C
ATOM   3020  CE2 TYR A 323      42.189  38.074 -14.500  1.00  0.00      RA0  C
ATOM   3021  CZ  TYR A 323      41.628  36.986 -13.843  1.00  0.00      RA0  C
ATOM   3022  OH  TYR A 323      42.424  35.934 -13.436  1.00  0.00      RA0  O
ATOM   3023  HH  TYR A 323      43.334  36.141 -13.610  1.00  0.00      RA0  H
ATOM   3024  C   TYR A 323      37.495  40.349 -13.273  1.00  0.00      RA0  C
ATOM   3025  O   TYR A 323      37.658  40.139 -12.075  1.00  0.00      RA0  O
ATOM   3026  N   SER A 324      36.418  39.952 -13.952  1.00  0.00      RA0  N
ATOM   3027  H   SER A 324      36.377  40.020 -14.950  1.00  0.00      RA0  H
ATOM   3028  CA  SER A 324      35.267  39.346 -13.283  1.00  0.00      RA0  C
ATOM   3029  CB  SER A 324      34.180  39.734 -14.244  1.00  0.00      RA0  C
ATOM   3030  OG  SER A 324      34.758  40.874 -14.888  1.00  0.00      RA0  O
ATOM   3031  HG  SER A 324      34.116  41.237 -15.491  1.00  0.00      RA0  H
ATOM   3032  C   SER A 324      35.474  37.865 -12.982  1.00  0.00      RA0  C
ATOM   3033  O   SER A 324      36.028  37.139 -13.800  1.00  0.00      RA0  O
ATOM   3034  N   ILE A 325      35.016  37.433 -11.809  1.00  0.00      RA0  N
ATOM   3035  H   ILE A 325      34.517  38.046 -11.192  1.00  0.00      RA0  H
ATOM   3036  CA  ILE A 325      35.057  36.023 -11.440  1.00  0.00      RA0  C
ATOM   3037  CB  ILE A 325      36.157  35.746 -10.414  1.00  0.00      RA0  C
ATOM   3038  CG2 ILE A 325      37.561  35.915 -10.998  1.00  0.00      RA0  C
ATOM   3039  CG1 ILE A 325      35.928  36.600  -9.167  1.00  0.00      RA0  C
ATOM   3040  CD1 ILE A 325      36.848  36.215  -8.014  1.00  0.00      RA0  C
ATOM   3041  C   ILE A 325      33.720  35.598 -10.854  1.00  0.00      RA0  C
ATOM   3042  O   ILE A 325      32.936  36.431 -10.374  1.00  0.00      RA0  O
ATOM   3043  N   ALA A 326      33.504  34.293 -10.824  1.00  0.00      RA0  N
ATOM   3044  H   ALA A 326      34.141  33.637 -11.239  1.00  0.00      RA0  H
ATOM   3045  CA  ALA A 326      32.285  33.768 -10.225  1.00  0.00      RA0  C
ATOM   3046  CB  ALA A 326      31.139  33.809 -11.236  1.00  0.00      RA0  C
ATOM   3047  C   ALA A 326      32.440  32.346  -9.779  1.00  0.00      RA0  C
ATOM   3048  O   ALA A 326      33.253  31.591 -10.332  1.00  0.00      RA0  O
ATOM   3049  N   LEU A 327      31.649  31.977  -8.775  1.00  0.00      RA0  N
ATOM   3050  H   LEU A 327      31.006  32.649  -8.410  1.00  0.00      RA0  H
ATOM   3051  CA  LEU A 327      31.360  30.590  -8.485  1.00  0.00      RA0  C
ATOM   3052  CB  LEU A 327      31.273  30.329  -6.982  1.00  0.00      RA0  C
ATOM   3053  CG  LEU A 327      32.637  30.471  -6.304  1.00  0.00      RA0  C
ATOM   3054  CD1 LEU A 327      32.605  30.044  -4.835  1.00  0.00      RA0  C
ATOM   3055  CD2 LEU A 327      33.729  29.743  -7.082  1.00  0.00      RA0  C
ATOM   3056  C   LEU A 327      30.035  30.255  -9.205  1.00  0.00      RA0  C
ATOM   3057  O   LEU A 327      29.129  31.098  -9.287  1.00  0.00      RA0  O
ATOM   3058  N   ALA A 328      29.974  29.054  -9.764  1.00  0.00      RA0  N
ATOM   3059  H   ALA A 328      30.746  28.417  -9.690  1.00  0.00      RA0  H
ATOM   3060  CA  ALA A 328      28.781  28.571 -10.476  1.00  0.00      RA0  C
ATOM   3061  CB  ALA A 328      28.922  28.807 -11.979  1.00  0.00      RA0  C
ATOM   3062  C   ALA A 328      28.548  27.092 -10.243  1.00  0.00      RA0  C
ATOM   3063  O   ALA A 328      29.489  26.294 -10.209  1.00  0.00      RA0  O
ATOM   3064  N   ARG A 329      27.274  26.747 -10.086  1.00  0.00      RA0  N
ATOM   3065  H   ARG A 329      26.577  27.453 -10.226  1.00  0.00      RA0  H
ATOM   3066  CA  ARG A 329      26.834  25.349 -10.011  1.00  0.00      RA0  C
ATOM   3067  CB  ARG A 329      25.655  25.219  -9.068  1.00  0.00      RA0  C
ATOM   3068  CG  ARG A 329      26.036  24.971  -7.612  1.00  0.00      RA0  C
ATOM   3069  CD  ARG A 329      24.762  24.800  -6.790  1.00  0.00      RA0  C
ATOM   3070  NE  ARG A 329      23.805  24.011  -7.562  1.00  0.00      RA0  N
ATOM   3071  HE  ARG A 329      24.124  23.166  -8.018  1.00  0.00      RA0  H
ATOM   3072  CZ  ARG A 329      22.537  24.463  -7.769  1.00  0.00      RA0  C
ATOM   3073  NH1 ARG A 329      22.130  25.597  -7.149  1.00  0.00      RA0  N
ATOM   3074 HH11 ARG A 329      21.208  25.974  -7.258  1.00  0.00      RA0  H
ATOM   3075 HH12 ARG A 329      22.750  26.102  -6.540  1.00  0.00      RA0  H
ATOM   3076  NH2 ARG A 329      21.724  23.766  -8.588  1.00  0.00      RA0  N
ATOM   3077 HH21 ARG A 329      20.769  23.977  -8.789  1.00  0.00      RA0  H
ATOM   3078 HH22 ARG A 329      22.092  22.940  -9.064  1.00  0.00      RA0  H
ATOM   3079  C   ARG A 329      26.426  24.886 -11.388  1.00  0.00      RA0  C
ATOM   3080  O   ARG A 329      25.532  25.466 -11.999  1.00  0.00      RA0  O
ATOM   3081  N   VAL A 330      27.076  23.837 -11.877  1.00  0.00      RA0  N
ATOM   3082  H   VAL A 330      27.746  23.343 -11.316  1.00  0.00      RA0  H
ATOM   3083  CA  VAL A 330      26.872  23.373 -13.250  1.00  0.00      RA0  C
ATOM   3084  CB  VAL A 330      28.030  23.818 -14.159  1.00  0.00      RA0  C
ATOM   3085  CG1 VAL A 330      28.072  25.337 -14.343  1.00  0.00      RA0  C
ATOM   3086  CG2 VAL A 330      29.361  23.250 -13.667  1.00  0.00      RA0  C
ATOM   3087  C   VAL A 330      26.727  21.859 -13.287  1.00  0.00      RA0  C
ATOM   3088  O   VAL A 330      27.312  21.162 -12.449  1.00  0.00      RA0  O
ATOM   3089  N   PRO A 331      25.943  21.344 -14.233  1.00  0.00      RA0  N
ATOM   3090  CD  PRO A 331      25.024  22.078 -15.091  1.00  0.00      RA0  C
ATOM   3091  CA  PRO A 331      25.950  19.905 -14.494  1.00  0.00      RA0  C
ATOM   3092  CB  PRO A 331      24.981  19.774 -15.672  1.00  0.00      RA0  C
ATOM   3093  CG  PRO A 331      24.072  21.000 -15.586  1.00  0.00      RA0  C
ATOM   3094  C   PRO A 331      27.348  19.347 -14.784  1.00  0.00      RA0  C
ATOM   3095  O   PRO A 331      28.232  20.051 -15.286  1.00  0.00      RA0  O
ATOM   3096  N   GLU A 332      27.531  18.066 -14.471  1.00  0.00      RA0  N
ATOM   3097  H   GLU A 332      26.766  17.548 -14.097  1.00  0.00      RA0  H
ATOM   3098  CA  GLU A 332      28.723  17.330 -14.878  1.00  0.00      RA0  C
ATOM   3099  CB  GLU A 332      28.803  15.898 -14.347  1.00  0.00      RA0  C
ATOM   3100  CG  GLU A 332      29.715  15.739 -13.120  1.00  0.00      RA0  C
ATOM   3101  CD  GLU A 332      31.166  16.124 -13.403  1.00  0.00      RA0  C
ATOM   3102  OE1 GLU A 332      31.961  16.184 -12.471  1.00  0.00      RA0  O
ATOM   3103  OE2 GLU A 332      31.542  16.443 -14.531  1.00  0.00      RA0  O
ATOM   3104  C   GLU A 332      28.862  17.352 -16.391  1.00  0.00      RA0  C
ATOM   3105  O   GLU A 332      27.873  17.349 -17.132  1.00  0.00      RA0  O
ATOM   3106  N   GLY A 333      30.109  17.367 -16.828  1.00  0.00      RA0  N
ATOM   3107  H   GLY A 333      30.833  17.326 -16.142  1.00  0.00      RA0  H
ATOM   3108  CA  GLY A 333      30.447  17.276 -18.229  1.00  0.00      RA0  C
ATOM   3109  C   GLY A 333      30.902  18.586 -18.822  1.00  0.00      RA0  C
ATOM   3110  O   GLY A 333      31.150  18.640 -20.008  1.00  0.00      RA0  O
ATOM   3111  N   ILE A 334      31.018  19.642 -18.012  1.00  0.00      RA0  N
ATOM   3112  H   ILE A 334      30.755  19.548 -17.055  1.00  0.00      RA0  H
ATOM   3113  CA  ILE A 334      31.517  20.923 -18.524  1.00  0.00      RA0  C
ATOM   3114  CB  ILE A 334      31.320  22.025 -17.471  1.00  0.00      RA0  C
ATOM   3115  CG2 ILE A 334      32.254  21.845 -16.275  1.00  0.00      RA0  C
ATOM   3116  CG1 ILE A 334      31.402  23.427 -18.077  1.00  0.00      RA0  C
ATOM   3117  CD1 ILE A 334      30.958  24.507 -17.090  1.00  0.00      RA0  C
ATOM   3118  C   ILE A 334      32.975  20.818 -19.015  1.00  0.00      RA0  C
ATOM   3119  O   ILE A 334      33.771  20.034 -18.478  1.00  0.00      RA0  O
ATOM   3120  N   GLY A 335      33.296  21.587 -20.051  1.00  0.00      RA0  N
ATOM   3121  H   GLY A 335      32.607  22.225 -20.390  1.00  0.00      RA0  H
ATOM   3122  CA  GLY A 335      34.659  21.696 -20.582  1.00  0.00      RA0  C
ATOM   3123  C   GLY A 335      35.442  22.889 -20.041  1.00  0.00      RA0  C
ATOM   3124  O   GLY A 335      35.270  23.319 -18.883  1.00  0.00      RA0  O
ATOM   3125  N   GLU A 336      36.312  23.417 -20.896  1.00  0.00      RA0  N
ATOM   3126  H   GLU A 336      36.347  23.079 -21.834  1.00  0.00      RA0  H
ATOM   3127  CA  GLU A 336      37.242  24.464 -20.519  1.00  0.00      RA0  C
ATOM   3128  CB  GLU A 336      38.357  24.461 -21.556  1.00  0.00      RA0  C
ATOM   3129  CG  GLU A 336      39.694  24.002 -21.009  1.00  0.00      RA0  C
ATOM   3130  CD  GLU A 336      40.182  25.082 -20.082  1.00  0.00      RA0  C
ATOM   3131  OE1 GLU A 336      40.145  26.252 -20.462  1.00  0.00      RA0  O
ATOM   3132  OE2 GLU A 336      40.580  24.770 -18.965  1.00  0.00      RA0  O
ATOM   3133  C   GLU A 336      36.572  25.829 -20.582  1.00  0.00      RA0  C
ATOM   3134  O   GLU A 336      37.055  26.778 -19.986  1.00  0.00      RA0  O
ATOM   3135  N   THR A 337      35.461  25.909 -21.305  1.00  0.00      RA0  N
ATOM   3136  H   THR A 337      35.069  25.131 -21.788  1.00  0.00      RA0  H
ATOM   3137  CA  THR A 337      34.717  27.161 -21.467  1.00  0.00      RA0  C
ATOM   3138  CB  THR A 337      35.167  27.575 -22.868  1.00  0.00      RA0  C
ATOM   3139  OG1 THR A 337      36.534  27.171 -23.018  1.00  0.00      RA0  O
ATOM   3140  HG1 THR A 337      37.007  27.546 -22.281  1.00  0.00      RA0  H
ATOM   3141  CG2 THR A 337      34.969  29.046 -23.240  1.00  0.00      RA0  C
ATOM   3142  C   THR A 337      33.204  26.953 -21.365  1.00  0.00      RA0  C
ATOM   3143  O   THR A 337      32.696  25.840 -21.477  1.00  0.00      RA0  O
ATOM   3144  N   ALA A 338      32.487  28.051 -21.176  1.00  0.00      RA0  N
ATOM   3145  H   ALA A 338      32.914  28.956 -21.092  1.00  0.00      RA0  H
ATOM   3146  CA  ALA A 338      31.041  28.030 -21.187  1.00  0.00      RA0  C
ATOM   3147  CB  ALA A 338      30.492  27.752 -19.789  1.00  0.00      RA0  C
ATOM   3148  C   ALA A 338      30.565  29.390 -21.661  1.00  0.00      RA0  C
ATOM   3149  O   ALA A 338      31.390  30.274 -21.979  1.00  0.00      RA0  O
ATOM   3150  N   ILE A 339      29.248  29.554 -21.759  1.00  0.00      RA0  N
ATOM   3151  H   ILE A 339      28.601  28.838 -21.492  1.00  0.00      RA0  H
ATOM   3152  CA  ILE A 339      28.680  30.798 -22.271  1.00  0.00      RA0  C
ATOM   3153  CB  ILE A 339      27.887  30.498 -23.544  1.00  0.00      RA0  C
ATOM   3154  CG2 ILE A 339      27.138  31.740 -24.008  1.00  0.00      RA0  C
ATOM   3155  CG1 ILE A 339      28.754  29.906 -24.654  1.00  0.00      RA0  C
ATOM   3156  CD1 ILE A 339      29.690  30.945 -25.267  1.00  0.00      RA0  C
ATOM   3157  C   ILE A 339      27.754  31.433 -21.261  1.00  0.00      RA0  C
ATOM   3158  O   ILE A 339      26.894  30.753 -20.693  1.00  0.00      RA0  O
ATOM   3159  N   VAL A 340      27.913  32.744 -21.070  1.00  0.00      RA0  N
ATOM   3160  H   VAL A 340      28.607  33.254 -21.584  1.00  0.00      RA0  H
ATOM   3161  CA  VAL A 340      26.991  33.543 -20.267  1.00  0.00      RA0  C
ATOM   3162  CB  VAL A 340      27.655  34.071 -18.993  1.00  0.00      RA0  C
ATOM   3163  CG1 VAL A 340      28.094  32.932 -18.071  1.00  0.00      RA0  C
ATOM   3164  CG2 VAL A 340      28.797  35.025 -19.326  1.00  0.00      RA0  C
ATOM   3165  C   VAL A 340      26.496  34.702 -21.155  1.00  0.00      RA0  C
ATOM   3166  O   VAL A 340      27.145  35.050 -22.142  1.00  0.00      RA0  O
ATOM   3167  N   GLN A 341      25.339  35.269 -20.835  1.00  0.00      RA0  N
ATOM   3168  H   GLN A 341      24.913  35.035 -19.963  1.00  0.00      RA0  H
ATOM   3169  CA  GLN A 341      24.821  36.437 -21.565  1.00  0.00      RA0  C
ATOM   3170  CB  GLN A 341      23.298  36.436 -21.513  1.00  0.00      RA0  C
ATOM   3171  CG  GLN A 341      22.714  35.355 -22.412  1.00  0.00      RA0  C
ATOM   3172  CD  GLN A 341      23.073  35.703 -23.837  1.00  0.00      RA0  C
ATOM   3173  OE1 GLN A 341      22.970  36.848 -24.262  1.00  0.00      RA0  O
ATOM   3174  NE2 GLN A 341      23.481  34.650 -24.553  1.00  0.00      RA0  N
ATOM   3175 HE21 GLN A 341      23.619  33.712 -24.225  1.00  0.00      RA0  H
ATOM   3176 HE22 GLN A 341      23.708  34.663 -25.528  1.00  0.00      RA0  H
ATOM   3177  C   GLN A 341      25.349  37.761 -20.982  1.00  0.00      RA0  C
ATOM   3178  O   GLN A 341      25.161  38.040 -19.801  1.00  0.00      RA0  O
ATOM   3179  N   ILE A 342      26.028  38.563 -21.807  1.00  0.00      RA0  N
ATOM   3180  H   ILE A 342      26.171  38.327 -22.763  1.00  0.00      RA0  H
ATOM   3181  CA  ILE A 342      26.585  39.864 -21.359  1.00  0.00      RA0  C
ATOM   3182  CB  ILE A 342      28.081  39.814 -20.982  1.00  0.00      RA0  C
ATOM   3183  CG2 ILE A 342      28.610  41.187 -20.551  1.00  0.00      RA0  C
ATOM   3184  CG1 ILE A 342      28.383  38.796 -19.874  1.00  0.00      RA0  C
ATOM   3185  CD1 ILE A 342      27.923  39.223 -18.475  1.00  0.00      RA0  C
ATOM   3186  C   ILE A 342      26.260  40.925 -22.412  1.00  0.00      RA0  C
ATOM   3187  O   ILE A 342      26.634  40.773 -23.577  1.00  0.00      RA0  O
ATOM   3188  N   ARG A 343      25.548  41.979 -22.001  1.00  0.00      RA0  N
ATOM   3189  H   ARG A 343      25.174  42.031 -21.068  1.00  0.00      RA0  H
ATOM   3190  CA  ARG A 343      25.081  43.025 -22.916  1.00  0.00      RA0  C
ATOM   3191  CB  ARG A 343      26.273  43.866 -23.380  1.00  0.00      RA0  C
ATOM   3192  CG  ARG A 343      27.035  44.406 -22.168  1.00  0.00      RA0  C
ATOM   3193  CD  ARG A 343      28.487  44.765 -22.469  1.00  0.00      RA0  C
ATOM   3194  NE  ARG A 343      29.309  43.598 -22.797  1.00  0.00      RA0  N
ATOM   3195  HE  ARG A 343      28.876  42.833 -23.275  1.00  0.00      RA0  H
ATOM   3196  CZ  ARG A 343      30.643  43.656 -22.576  1.00  0.00      RA0  C
ATOM   3197  NH1 ARG A 343      31.176  44.643 -21.868  1.00  0.00      RA0  N
ATOM   3198 HH11 ARG A 343      32.174  44.768 -21.909  1.00  0.00      RA0  H
ATOM   3199 HH12 ARG A 343      30.638  45.259 -21.283  1.00  0.00      RA0  H
ATOM   3200  NH2 ARG A 343      31.463  42.748 -23.090  1.00  0.00      RA0  N
ATOM   3201 HH21 ARG A 343      32.457  42.904 -22.995  1.00  0.00      RA0  H
ATOM   3202 HH22 ARG A 343      31.203  41.922 -23.580  1.00  0.00      RA0  H
ATOM   3203  C   ARG A 343      24.265  42.442 -24.067  1.00  0.00      RA0  C
ATOM   3204  O   ARG A 343      24.450  42.807 -25.229  1.00  0.00      RA0  O
ATOM   3205  N   ASN A 344      23.366  41.521 -23.721  1.00  0.00      RA0  N
ATOM   3206  H   ASN A 344      23.139  41.500 -22.742  1.00  0.00      RA0  H
ATOM   3207  CA  ASN A 344      22.421  40.918 -24.669  1.00  0.00      RA0  C
ATOM   3208  CB  ASN A 344      21.538  42.031 -25.277  1.00  0.00      RA0  C
ATOM   3209  CG  ASN A 344      20.314  41.533 -26.018  1.00  0.00      RA0  C
ATOM   3210  OD1 ASN A 344      19.778  40.454 -25.794  1.00  0.00      RA0  O
ATOM   3211  ND2 ASN A 344      19.849  42.423 -26.905  1.00  0.00      RA0  N
ATOM   3212 HD21 ASN A 344      20.277  43.321 -27.056  1.00  0.00      RA0  H
ATOM   3213 HD22 ASN A 344      19.030  42.222 -27.433  1.00  0.00      RA0  H
ATOM   3214  C   ASN A 344      23.093  40.014 -25.721  1.00  0.00      RA0  C
ATOM   3215  O   ASN A 344      22.540  39.768 -26.793  1.00  0.00      RA0  O
ATOM   3216  N   ARG A 345      24.282  39.515 -25.398  1.00  0.00      RA0  N
ATOM   3217  H   ARG A 345      24.680  39.658 -24.492  1.00  0.00      RA0  H
ATOM   3218  CA  ARG A 345      25.063  38.723 -26.332  1.00  0.00      RA0  C
ATOM   3219  CB  ARG A 345      26.106  39.699 -26.898  1.00  0.00      RA0  C
ATOM   3220  CG  ARG A 345      27.335  39.110 -27.594  1.00  0.00      RA0  C
ATOM   3221  CD  ARG A 345      28.594  39.980 -27.469  1.00  0.00      RA0  C
ATOM   3222  NE  ARG A 345      29.764  39.125 -27.253  1.00  0.00      RA0  N
ATOM   3223  HE  ARG A 345      29.592  38.133 -27.316  1.00  0.00      RA0  H
ATOM   3224  CZ  ARG A 345      30.945  39.634 -26.789  1.00  0.00      RA0  C
ATOM   3225  NH1 ARG A 345      31.932  38.800 -26.412  1.00  0.00      RA0  N
ATOM   3226 HH11 ARG A 345      32.777  39.175 -25.978  1.00  0.00      RA0  H
ATOM   3227 HH12 ARG A 345      31.882  37.804 -26.502  1.00  0.00      RA0  H
ATOM   3228  NH2 ARG A 345      31.113  40.966 -26.685  1.00  0.00      RA0  N
ATOM   3229 HH21 ARG A 345      31.956  41.308 -26.232  1.00  0.00      RA0  H
ATOM   3230 HH22 ARG A 345      30.452  41.639 -27.019  1.00  0.00      RA0  H
ATOM   3231  C   ARG A 345      25.727  37.587 -25.583  1.00  0.00      RA0  C
ATOM   3232  O   ARG A 345      25.883  37.655 -24.383  1.00  0.00      RA0  O
ATOM   3233  N   GLU A 346      26.084  36.536 -26.309  1.00  0.00      RA0  N
ATOM   3234  H   GLU A 346      25.938  36.557 -27.295  1.00  0.00      RA0  H
ATOM   3235  CA  GLU A 346      26.852  35.451 -25.729  1.00  0.00      RA0  C
ATOM   3236  CB  GLU A 346      26.907  34.302 -26.734  1.00  0.00      RA0  C
ATOM   3237  CG  GLU A 346      25.543  33.879 -27.286  1.00  0.00      RA0  C
ATOM   3238  CD  GLU A 346      25.155  32.529 -26.719  1.00  0.00      RA0  C
ATOM   3239  OE1 GLU A 346      25.819  31.552 -27.050  1.00  0.00      RA0  O
ATOM   3240  OE2 GLU A 346      24.201  32.455 -25.946  1.00  0.00      RA0  O
ATOM   3241  C   GLU A 346      28.269  35.924 -25.459  1.00  0.00      RA0  C
ATOM   3242  O   GLU A 346      28.894  36.633 -26.287  1.00  0.00      RA0  O
ATOM   3243  N   MSE A 347      28.756  35.515 -24.305  1.00  0.00      RA0  N
ATOM   3244  H   MSE A 347      28.189  34.958 -23.696  1.00  0.00      RA0  H
ATOM   3245  CA  MSE A 347      30.084  35.818 -23.850  1.00  0.00      RA0  C
ATOM   3246  CB  MSE A 347      29.963  36.725 -22.640  1.00  0.00      RA0  C
ATOM   3247  CG  MSE A 347      31.311  37.167 -22.096  1.00  0.00      RA0  C
ATOM   3248  SE  MSE A 347      32.040  38.327 -23.240  1.00  0.00      RA0  S
ATOM   3249  CE  MSE A 347      30.651  39.469 -23.306  1.00  0.00      RA0  C
ATOM   3250  C   MSE A 347      30.685  34.509 -23.359  1.00  0.00      RA0  C
ATOM   3251  O   MSE A 347      30.230  33.957 -22.361  1.00  0.00      RA0  O
ATOM   3252  N   PRO A 348      31.711  34.019 -24.045  1.00  0.00      RA0  N
ATOM   3253  CD  PRO A 348      32.209  34.525 -25.314  1.00  0.00      RA0  C
ATOM   3254  CA  PRO A 348      32.458  32.885 -23.541  1.00  0.00      RA0  C
ATOM   3255  CB  PRO A 348      33.431  32.575 -24.686  1.00  0.00      RA0  C
ATOM   3256  CG  PRO A 348      32.901  33.312 -25.918  1.00  0.00      RA0  C
ATOM   3257  C   PRO A 348      33.202  33.247 -22.267  1.00  0.00      RA0  C
ATOM   3258  O   PRO A 348      33.696  34.375 -22.104  1.00  0.00      RA0  O
ATOM   3259  N   VAL A 349      33.222  32.312 -21.336  1.00  0.00      RA0  N
ATOM   3260  H   VAL A 349      32.826  31.410 -21.511  1.00  0.00      RA0  H
ATOM   3261  CA  VAL A 349      33.948  32.492 -20.109  1.00  0.00      RA0  C
ATOM   3262  CB  VAL A 349      33.013  32.642 -18.904  1.00  0.00      RA0  C
ATOM   3263  CG1 VAL A 349      32.306  33.993 -18.919  1.00  0.00      RA0  C
ATOM   3264  CG2 VAL A 349      32.030  31.475 -18.804  1.00  0.00      RA0  C
ATOM   3265  C   VAL A 349      34.827  31.280 -19.931  1.00  0.00      RA0  C
ATOM   3266  O   VAL A 349      34.558  30.225 -20.490  1.00  0.00      RA0  O
ATOM   3267  N   LYS A 350      35.887  31.447 -19.159  1.00  0.00      RA0  N
ATOM   3268  H   LYS A 350      36.000  32.305 -18.654  1.00  0.00      RA0  H
ATOM   3269  CA  LYS A 350      36.790  30.350 -18.882  1.00  0.00      RA0  C
ATOM   3270  CB  LYS A 350      38.211  30.887 -18.728  1.00  0.00      RA0  C
ATOM   3271  CG  LYS A 350      39.036  29.929 -17.883  1.00  0.00      RA0  C
ATOM   3272  CD  LYS A 350      40.362  29.548 -18.512  1.00  0.00      RA0  C
ATOM   3273  CE  LYS A 350      40.871  28.310 -17.790  1.00  0.00      RA0  C
ATOM   3274  NZ  LYS A 350      40.009  27.179 -18.143  1.00  0.00      RA0  N
ATOM   3275  HZ1 LYS A 350      39.236  26.955 -17.491  1.00  0.00      RA0  H
ATOM   3276  HZ2 LYS A 350      39.637  27.235 -19.118  1.00  0.00      RA0  H
ATOM   3277  HZ3 LYS A 350      40.599  26.326 -18.230  1.00  0.00      RA0  H
ATOM   3278  C   LYS A 350      36.316  29.641 -17.614  1.00  0.00      RA0  C
ATOM   3279  O   LYS A 350      35.999  30.274 -16.601  1.00  0.00      RA0  O
ATOM   3280  N   VAL A 351      36.255  28.318 -17.676  1.00  0.00      RA0  N
ATOM   3281  H   VAL A 351      36.567  27.850 -18.503  1.00  0.00      RA0  H
ATOM   3282  CA  VAL A 351      35.904  27.497 -16.539  1.00  0.00      RA0  C
ATOM   3283  CB  VAL A 351      35.115  26.274 -16.999  1.00  0.00      RA0  C
ATOM   3284  CG1 VAL A 351      34.711  25.380 -15.825  1.00  0.00      RA0  C
ATOM   3285  CG2 VAL A 351      33.913  26.717 -17.827  1.00  0.00      RA0  C
ATOM   3286  C   VAL A 351      37.164  27.076 -15.787  1.00  0.00      RA0  C
ATOM   3287  O   VAL A 351      38.088  26.550 -16.388  1.00  0.00      RA0  O
ATOM   3288  N   THR A 352      37.174  27.295 -14.482  1.00  0.00      RA0  N
ATOM   3289  H   THR A 352      36.342  27.569 -14.003  1.00  0.00      RA0  H
ATOM   3290  CA  THR A 352      38.346  27.051 -13.661  1.00  0.00      RA0  C
ATOM   3291  CB  THR A 352      38.927  28.455 -13.496  1.00  0.00      RA0  C
ATOM   3292  OG1 THR A 352      38.529  29.235 -14.636  1.00  0.00      RA0  O
ATOM   3293  HG1 THR A 352      37.610  29.450 -14.518  1.00  0.00      RA0  H
ATOM   3294  CG2 THR A 352      40.452  28.472 -13.351  1.00  0.00      RA0  C
ATOM   3295  C   THR A 352      37.972  26.343 -12.384  1.00  0.00      RA0  C
ATOM   3296  O   THR A 352      36.804  26.043 -12.109  1.00  0.00      RA0  O
ATOM   3297  N   LYS A 353      38.988  26.084 -11.576  1.00  0.00      RA0  N
ATOM   3298  H   LYS A 353      39.892  26.419 -11.827  1.00  0.00      RA0  H
ATOM   3299  CA  LYS A 353      38.787  25.613 -10.208  1.00  0.00      RA0  C
ATOM   3300  CB  LYS A 353      40.139  25.237  -9.589  1.00  0.00      RA0  C
ATOM   3301  CG  LYS A 353      40.698  23.982 -10.265  1.00  0.00      RA0  C
ATOM   3302  CD  LYS A 353      41.916  23.384  -9.559  1.00  0.00      RA0  C
ATOM   3303  CE  LYS A 353      42.367  22.077 -10.220  1.00  0.00      RA0  C
ATOM   3304  NZ  LYS A 353      43.462  21.468  -9.450  1.00  0.00      RA0  N
ATOM   3305  HZ1 LYS A 353      43.754  20.582  -9.910  1.00  0.00      RA0  H
ATOM   3306  HZ2 LYS A 353      44.272  22.119  -9.412  1.00  0.00      RA0  H
ATOM   3307  HZ3 LYS A 353      43.135  21.262  -8.485  1.00  0.00      RA0  H
ATOM   3308  C   LYS A 353      38.029  26.695  -9.424  1.00  0.00      RA0  C
ATOM   3309  O   LYS A 353      38.202  27.881  -9.719  1.00  0.00      RA0  O
ATOM   3310  N   PRO A 354      37.258  26.302  -8.410  1.00  0.00      RA0  N
ATOM   3311  CD  PRO A 354      36.986  24.916  -8.036  1.00  0.00      RA0  C
ATOM   3312  CA  PRO A 354      36.501  27.253  -7.598  1.00  0.00      RA0  C
ATOM   3313  CB  PRO A 354      35.412  26.359  -6.997  1.00  0.00      RA0  C
ATOM   3314  CG  PRO A 354      36.097  25.011  -6.804  1.00  0.00      RA0  C
ATOM   3315  C   PRO A 354      37.339  27.971  -6.530  1.00  0.00      RA0  C
ATOM   3316  O   PRO A 354      37.011  27.956  -5.349  1.00  0.00      RA0  O
ATOM   3317  N   VAL A 355      38.428  28.601  -6.960  1.00  0.00      RA0  N
ATOM   3318  H   VAL A 355      38.680  28.668  -7.931  1.00  0.00      RA0  H
ATOM   3319  CA  VAL A 355      39.315  29.351  -6.064  1.00  0.00      RA0  C
ATOM   3320  CB  VAL A 355      40.161  28.399  -5.200  1.00  0.00      RA0  C
ATOM   3321  CG1 VAL A 355      40.972  27.420  -6.053  1.00  0.00      RA0  C
ATOM   3322  CG2 VAL A 355      41.020  29.161  -4.188  1.00  0.00      RA0  C
ATOM   3323  C   VAL A 355      40.171  30.197  -7.002  1.00  0.00      RA0  C
ATOM   3324  O   VAL A 355      40.488  29.763  -8.113  1.00  0.00      RA0  O
ATOM   3325  N   PHE A 356      40.529  31.393  -6.555  1.00  0.00      RA0  N
ATOM   3326  H   PHE A 356      40.256  31.700  -5.641  1.00  0.00      RA0  H
ATOM   3327  CA  PHE A 356      41.155  32.376  -7.446  1.00  0.00      RA0  C
ATOM   3328  CB  PHE A 356      40.146  33.458  -7.848  1.00  0.00      RA0  C
ATOM   3329  CG  PHE A 356      38.873  32.843  -8.384  1.00  0.00      RA0  C
ATOM   3330  CD1 PHE A 356      37.748  32.754  -7.570  1.00  0.00      RA0  C
ATOM   3331  CD2 PHE A 356      38.822  32.368  -9.690  1.00  0.00      RA0  C
ATOM   3332  CE1 PHE A 356      36.572  32.201  -8.062  1.00  0.00      RA0  C
ATOM   3333  CE2 PHE A 356      37.646  31.815 -10.184  1.00  0.00      RA0  C
ATOM   3334  CZ  PHE A 356      36.522  31.736  -9.371  1.00  0.00      RA0  C
ATOM   3335  C   PHE A 356      42.409  33.037  -6.865  1.00  0.00      RA0  C
ATOM   3336  O   PHE A 356      43.353  33.247  -7.599  1.00  0.00      RA0  O
ATOM   3337  N   VAL A 357      42.399  33.345  -5.575  1.00  0.00      RA0  N
ATOM   3338  H   VAL A 357      41.607  33.143  -4.993  1.00  0.00      RA0  H
ATOM   3339  CA  VAL A 357      43.499  34.057  -4.912  1.00  0.00      RA0  C
ATOM   3340  CB  VAL A 357      43.204  35.562  -4.786  1.00  0.00      RA0  C
ATOM   3341  CG1 VAL A 357      44.301  36.278  -3.996  1.00  0.00      RA0  C
ATOM   3342  CG2 VAL A 357      42.991  36.237  -6.141  1.00  0.00      RA0  C
ATOM   3343  C   VAL A 357      43.699  33.458  -3.520  1.00  0.00      RA0  C
ATOM   3344  O   VAL A 357      42.740  33.229  -2.797  1.00  0.00      RA0  O
ATOM   3345  N   ARG A 358      44.946  33.183  -3.150  1.00  0.00      RA0  N
ATOM   3346  H   ARG A 358      45.728  33.390  -3.748  1.00  0.00      RA0  H
ATOM   3347  CA  ARG A 358      45.290  32.775  -1.790  1.00  0.00      RA0  C
ATOM   3348  CB  ARG A 358      45.515  31.260  -1.779  1.00  0.00      RA0  C
ATOM   3349  CG  ARG A 358      44.416  30.427  -1.116  1.00  0.00      RA0  C
ATOM   3350  CD  ARG A 358      44.853  29.889   0.250  1.00  0.00      RA0  C
ATOM   3351  NE  ARG A 358      45.218  30.989   1.138  1.00  0.00      RA0  N
ATOM   3352  HE  ARG A 358      44.558  31.747   1.197  1.00  0.00      RA0  H
ATOM   3353  CZ  ARG A 358      46.419  31.025   1.786  1.00  0.00      RA0  C
ATOM   3354  NH1 ARG A 358      47.288  29.998   1.664  1.00  0.00      RA0  N
ATOM   3355 HH11 ARG A 358      48.191  30.023   2.106  1.00  0.00      RA0  H
ATOM   3356 HH12 ARG A 358      47.065  29.181   1.124  1.00  0.00      RA0  H
ATOM   3357  NH2 ARG A 358      46.726  32.109   2.524  1.00  0.00      RA0  N
ATOM   3358 HH21 ARG A 358      47.604  32.215   3.015  1.00  0.00      RA0  H
ATOM   3359 HH22 ARG A 358      46.090  32.892   2.568  1.00  0.00      RA0  H
ATOM   3360  C   ARG A 358      46.601  33.472  -1.436  1.00  0.00      RA0  C
ATOM   3361  O   ARG A 358      47.474  33.559  -2.291  1.00  0.00      RA0  O
ATOM   3362  N   ASN A 359      46.729  33.924  -0.197  1.00  0.00      RA0  N
ATOM   3363  H   ASN A 359      45.905  34.138   0.333  1.00  0.00      RA0  H
ATOM   3364  CA  ASN A 359      47.998  34.501   0.307  1.00  0.00      RA0  C
ATOM   3365  CB  ASN A 359      49.077  33.448   0.536  1.00  0.00      RA0  C
ATOM   3366  CG  ASN A 359      49.547  33.561   1.966  1.00  0.00      RA0  C
ATOM   3367  OD1 ASN A 359      49.291  32.665   2.773  1.00  0.00      RA0  O
ATOM   3368  ND2 ASN A 359      50.198  34.700   2.252  1.00  0.00      RA0  N
ATOM   3369 HD21 ASN A 359      50.361  35.380   1.532  1.00  0.00      RA0  H
ATOM   3370 HD22 ASN A 359      50.529  34.932   3.166  1.00  0.00      RA0  H
ATOM   3371  C   ASN A 359      48.561  35.541  -0.626  1.00  0.00      RA0  C
ATOM   3372  O   ASN A 359      49.753  35.507  -1.003  1.00  0.00      RA0  O
ATOM   3373  N   GLY A 360      47.702  36.480  -1.005  1.00  0.00      RA0  N
ATOM   3374  H   GLY A 360      46.816  36.484  -0.533  1.00  0.00      RA0  H
ATOM   3375  CA  GLY A 360      48.109  37.622  -1.768  1.00  0.00      RA0  C
ATOM   3376  C   GLY A 360      48.455  37.393  -3.200  1.00  0.00      RA0  C
ATOM   3377  O   GLY A 360      48.970  38.312  -3.858  1.00  0.00      RA0  O
ATOM   3378  N   LYS A 361      48.157  36.206  -3.727  1.00  0.00      RA0  N
ATOM   3379  H   LYS A 361      47.744  35.467  -3.190  1.00  0.00      RA0  H
ATOM   3380  CA  LYS A 361      48.555  35.894  -5.075  1.00  0.00      RA0  C
ATOM   3381  CB  LYS A 361      49.889  35.140  -5.026  1.00  0.00      RA0  C
ATOM   3382  CG  LYS A 361      50.427  34.760  -6.404  1.00  0.00      RA0  C
ATOM   3383  CD  LYS A 361      51.599  33.785  -6.362  1.00  0.00      RA0  C
ATOM   3384  CE  LYS A 361      51.879  33.228  -7.758  1.00  0.00      RA0  C
ATOM   3385  NZ  LYS A 361      50.694  32.495  -8.233  1.00  0.00      RA0  N
ATOM   3386  HZ1 LYS A 361      50.815  32.178  -9.215  1.00  0.00      RA0  H
ATOM   3387  HZ2 LYS A 361      50.499  31.682  -7.618  1.00  0.00      RA0  H
ATOM   3388  HZ3 LYS A 361      49.837  33.090  -8.201  1.00  0.00      RA0  H
ATOM   3389  C   LYS A 361      47.501  35.067  -5.793  1.00  0.00      RA0  C
ATOM   3390  O   LYS A 361      46.890  34.198  -5.193  1.00  0.00      RA0  O
ATOM   3391  N   ALA A 362      47.345  35.328  -7.092  1.00  0.00      RA0  N
ATOM   3392  H   ALA A 362      47.830  36.116  -7.466  1.00  0.00      RA0  H
ATOM   3393  CA  ALA A 362      46.536  34.514  -7.970  1.00  0.00      RA0  C
ATOM   3394  CB  ALA A 362      46.689  34.968  -9.420  1.00  0.00      RA0  C
ATOM   3395  C   ALA A 362      47.009  33.070  -7.892  1.00  0.00      RA0  C
ATOM   3396  O   ALA A 362      48.212  32.796  -7.850  1.00  0.00      RA0  O
ATOM   3397  N   VAL A 363      46.048  32.154  -7.859  1.00  0.00      RA0  N
ATOM   3398  H   VAL A 363      45.103  32.479  -7.945  1.00  0.00      RA0  H
ATOM   3399  CA  VAL A 363      46.343  30.718  -7.868  1.00  0.00      RA0  C
ATOM   3400  CB  VAL A 363      45.084  29.873  -7.652  1.00  0.00      RA0  C
ATOM   3401  CG1 VAL A 363      44.489  30.146  -6.269  1.00  0.00      RA0  C
ATOM   3402  CG2 VAL A 363      44.074  30.056  -8.786  1.00  0.00      RA0  C
ATOM   3403  C   VAL A 363      47.023  30.360  -9.192  1.00  0.00      RA0  C
ATOM   3404  O   VAL A 363      46.891  31.065 -10.242  1.00  0.00      RA0  O
ATOM   3405  N   ALA A 364      47.768  29.261  -9.159  1.00  0.00      RA0  N
ATOM   3406  H   ALA A 364      47.783  28.717  -8.322  1.00  0.00      RA0  H
ATOM   3407  CA  ALA A 364      48.611  28.868 -10.295  1.00  0.00      RA0  C
ATOM   3408  CB  ALA A 364      49.230  27.492 -10.047  1.00  0.00      RA0  C
ATOM   3409  C   ALA A 364      47.902  28.848 -11.638  1.00  0.00      RA0  C
ATOM   3410  O   ALA A 364      48.486  29.249 -12.620  1.00  0.00      RA0  O
ATOM   3411  N   GLY A 365      46.645  28.411 -11.692  1.00  0.00      RA0  N
ATOM   3412  H   GLY A 365      46.162  28.186 -10.850  1.00  0.00      RA0  H
ATOM   3413  CA  GLY A 365      45.936  28.351 -12.980  1.00  0.00      RA0  C
ATOM   3414  C   GLY A 365      45.653  29.709 -13.591  1.00  0.00      RA0  C
ATOM   3415  O   GLY A 365      45.342  29.814 -14.775  1.00  0.00      RA0  O
ATOM   3416  N   LEU A 366      45.784  30.757 -12.792  1.00  0.00      RA0  N
ATOM   3417  H   LEU A 366      46.118  30.656 -11.860  1.00  0.00      RA0  H
ATOM   3418  CA  LEU A 366      45.544  32.127 -13.278  1.00  0.00      RA0  C
ATOM   3419  CB  LEU A 366      44.563  32.851 -12.356  1.00  0.00      RA0  C
ATOM   3420  CG  LEU A 366      43.191  32.178 -12.310  1.00  0.00      RA0  C
ATOM   3421  CD1 LEU A 366      42.273  32.835 -11.280  1.00  0.00      RA0  C
ATOM   3422  CD2 LEU A 366      42.542  32.116 -13.694  1.00  0.00      RA0  C
ATOM   3423  C   LEU A 366      46.807  32.966 -13.459  1.00  0.00      RA0  C
ATOM   3424  O   LEU A 366      46.720  34.191 -13.624  1.00  0.00      RA0  O
ATOM   3425  N   CYS A 367      47.976  32.332 -13.390  1.00  0.00      RA0  N
ATOM   3426  H   CYS A 367      48.055  31.338 -13.269  1.00  0.00      RA0  H
ATOM   3427  CA  CYS A 367      49.235  33.019 -13.722  1.00  0.00      RA0  C
ATOM   3428  CB  CYS A 367      49.743  33.774 -12.492  1.00  0.00      RA0  C
ATOM   3429  SG  CYS A 367      49.938  32.739 -11.013  1.00  0.00      RA0  S
ATOM   3430  C   CYS A 367      50.294  32.088 -14.318  1.00  0.00      RA0  C
ATOM   3431  O   CYS A 367      50.122  30.864 -14.369  1.00  0.00      RA0  O
END
HEADER lig.000.15.pdb
ATOM      1  N   ASN A   2      18.667  66.145  -5.960  1.00  0.00      LA0  N
ATOM      2  H   ASN A   2      18.455  65.166  -5.936  1.00  0.00      LA0  H
ATOM      3  CA  ASN A   2      19.768  66.616  -6.799  1.00  0.00      LA0  C
ATOM      4  CB  ASN A   2      21.097  66.022  -6.313  1.00  0.00      LA0  C
ATOM      5  CG  ASN A   2      22.261  66.597  -7.099  1.00  0.00      LA0  C
ATOM      6  OD1 ASN A   2      22.171  67.647  -7.724  1.00  0.00      LA0  O
ATOM      7  ND2 ASN A   2      23.373  65.866  -7.034  1.00  0.00      LA0  N
ATOM      8 HD21 ASN A   2      23.377  64.971  -6.572  1.00  0.00      LA0  H
ATOM      9 HD22 ASN A   2      24.216  66.174  -7.463  1.00  0.00      LA0  H
ATOM     10  C   ASN A   2      19.544  66.315  -8.270  1.00  0.00      LA0  C
ATOM     11  O   ASN A   2      19.829  65.227  -8.758  1.00  0.00      LA0  O
ATOM     12  N   VAL A   3      19.007  67.335  -8.952  1.00  0.00      LA0  N
ATOM     13  H   VAL A   3      18.783  68.191  -8.490  1.00  0.00      LA0  H
ATOM     14  CA  VAL A   3      18.798  67.192 -10.393  1.00  0.00      LA0  C
ATOM     15  CB  VAL A   3      17.287  67.239 -10.706  1.00  0.00      LA0  C
ATOM     16  CG1 VAL A   3      16.978  67.072 -12.195  1.00  0.00      LA0  C
ATOM     17  CG2 VAL A   3      16.516  66.196  -9.890  1.00  0.00      LA0  C
ATOM     18  C   VAL A   3      19.576  68.259 -11.164  1.00  0.00      LA0  C
ATOM     19  O   VAL A   3      19.100  69.358 -11.413  1.00  0.00      LA0  O
ATOM     20  N   PRO A   4      20.838  67.918 -11.516  1.00  0.00      LA0  N
ATOM     21  CD  PRO A   4      21.567  66.708 -11.168  1.00  0.00      LA0  C
ATOM     22  CA  PRO A   4      21.650  68.854 -12.301  1.00  0.00      LA0  C
ATOM     23  CB  PRO A   4      22.992  68.127 -12.422  1.00  0.00      LA0  C
ATOM     24  CG  PRO A   4      23.023  67.139 -11.260  1.00  0.00      LA0  C
ATOM     25  C   PRO A   4      21.025  69.236 -13.636  1.00  0.00      LA0  C
ATOM     26  O   PRO A   4      20.507  68.418 -14.393  1.00  0.00      LA0  O
ATOM     27  N   ALA A   5      21.061  70.555 -13.863  1.00  0.00      LA0  N
ATOM     28  H   ALA A   5      21.602  71.131 -13.255  1.00  0.00      LA0  H
ATOM     29  CA  ALA A   5      20.263  71.110 -14.955  1.00  0.00      LA0  C
ATOM     30  CB  ALA A   5      20.158  72.629 -14.815  1.00  0.00      LA0  C
ATOM     31  C   ALA A   5      20.739  70.783 -16.359  1.00  0.00      LA0  C
ATOM     32  O   ALA A   5      20.006  70.901 -17.332  1.00  0.00      LA0  O
ATOM     33  N   GLU A   6      22.009  70.373 -16.432  1.00  0.00      LA0  N
ATOM     34  H   GLU A   6      22.570  70.189 -15.622  1.00  0.00      LA0  H
ATOM     35  CA  GLU A   6      22.576  70.113 -17.750  1.00  0.00      LA0  C
ATOM     36  CB  GLU A   6      24.083  70.420 -17.728  1.00  0.00      LA0  C
ATOM     37  CG  GLU A   6      25.064  69.340 -17.230  1.00  0.00      LA0  C
ATOM     38  CD  GLU A   6      24.923  68.925 -15.768  1.00  0.00      LA0  C
ATOM     39  OE1 GLU A   6      25.416  67.848 -15.429  1.00  0.00      LA0  O
ATOM     40  OE2 GLU A   6      24.355  69.665 -14.967  1.00  0.00      LA0  O
ATOM     41  C   GLU A   6      22.259  68.745 -18.339  1.00  0.00      LA0  C
ATOM     42  O   GLU A   6      22.691  68.380 -19.429  1.00  0.00      LA0  O
ATOM     43  N   LEU A   7      21.490  67.980 -17.554  1.00  0.00      LA0  N
ATOM     44  H   LEU A   7      21.079  68.327 -16.712  1.00  0.00      LA0  H
ATOM     45  CA  LEU A   7      21.285  66.603 -17.974  1.00  0.00      LA0  C
ATOM     46  CB  LEU A   7      21.379  65.684 -16.765  1.00  0.00      LA0  C
ATOM     47  CG  LEU A   7      22.700  65.817 -16.027  1.00  0.00      LA0  C
ATOM     48  CD1 LEU A   7      22.643  65.212 -14.637  1.00  0.00      LA0  C
ATOM     49  CD2 LEU A   7      23.832  65.207 -16.829  1.00  0.00      LA0  C
ATOM     50  C   LEU A   7      19.982  66.346 -18.691  1.00  0.00      LA0  C
ATOM     51  O   LEU A   7      18.925  66.876 -18.367  1.00  0.00      LA0  O
ATOM     52  N   LYS A   8      20.113  65.437 -19.660  1.00  0.00      LA0  N
ATOM     53  H   LYS A   8      21.028  65.099 -19.886  1.00  0.00      LA0  H
ATOM     54  CA  LYS A   8      18.932  64.682 -20.055  1.00  0.00      LA0  C
ATOM     55  CB  LYS A   8      19.096  64.239 -21.506  1.00  0.00      LA0  C
ATOM     56  CG  LYS A   8      18.697  65.347 -22.479  1.00  0.00      LA0  C
ATOM     57  CD  LYS A   8      17.252  65.160 -22.931  1.00  0.00      LA0  C
ATOM     58  CE  LYS A   8      16.653  66.342 -23.688  1.00  0.00      LA0  C
ATOM     59  NZ  LYS A   8      15.475  65.880 -24.430  1.00  0.00      LA0  N
ATOM     60  HZ1 LYS A   8      15.081  66.655 -25.013  1.00  0.00      LA0  H
ATOM     61  HZ2 LYS A   8      15.773  65.190 -25.147  1.00  0.00      LA0  H
ATOM     62  HZ3 LYS A   8      14.734  65.448 -23.842  1.00  0.00      LA0  H
ATOM     63  C   LYS A   8      18.785  63.503 -19.113  1.00  0.00      LA0  C
ATOM     64  O   LYS A   8      19.728  63.133 -18.423  1.00  0.00      LA0  O
ATOM     65  N   TYR A   9      17.576  62.944 -19.088  1.00  0.00      LA0  N
ATOM     66  H   TYR A   9      16.841  63.294 -19.670  1.00  0.00      LA0  H
ATOM     67  CA  TYR A   9      17.299  61.884 -18.125  1.00  0.00      LA0  C
ATOM     68  CB  TYR A   9      16.524  62.431 -16.926  1.00  0.00      LA0  C
ATOM     69  CG  TYR A   9      17.361  63.371 -16.091  1.00  0.00      LA0  C
ATOM     70  CD1 TYR A   9      17.297  64.759 -16.330  1.00  0.00      LA0  C
ATOM     71  CE1 TYR A   9      18.049  65.624 -15.519  1.00  0.00      LA0  C
ATOM     72  CD2 TYR A   9      18.172  62.829 -15.076  1.00  0.00      LA0  C
ATOM     73  CE2 TYR A   9      18.920  63.695 -14.264  1.00  0.00      LA0  C
ATOM     74  CZ  TYR A   9      18.847  65.081 -14.493  1.00  0.00      LA0  C
ATOM     75  OH  TYR A   9      19.588  65.919 -13.685  1.00  0.00      LA0  O
ATOM     76  HH  TYR A   9      19.703  66.765 -14.118  1.00  0.00      LA0  H
ATOM     77  C   TYR A   9      16.463  60.813 -18.778  1.00  0.00      LA0  C
ATOM     78  O   TYR A   9      15.679  61.095 -19.678  1.00  0.00      LA0  O
ATOM     79  N   SER A  10      16.646  59.579 -18.309  1.00  0.00      LA0  N
ATOM     80  H   SER A  10      17.250  59.381 -17.534  1.00  0.00      LA0  H
ATOM     81  CA  SER A  10      15.699  58.594 -18.812  1.00  0.00      LA0  C
ATOM     82  CB  SER A  10      16.368  57.220 -18.890  1.00  0.00      LA0  C
ATOM     83  OG  SER A  10      16.640  56.743 -17.574  1.00  0.00      LA0  O
ATOM     84  HG  SER A  10      17.162  55.936 -17.704  1.00  0.00      LA0  H
ATOM     85  C   SER A  10      14.429  58.595 -17.976  1.00  0.00      LA0  C
ATOM     86  O   SER A  10      14.243  59.429 -17.097  1.00  0.00      LA0  O
ATOM     87  N   LYS A  11      13.563  57.617 -18.274  1.00  0.00      LA0  N
ATOM     88  H   LYS A  11      13.791  56.924 -18.959  1.00  0.00      LA0  H
ATOM     89  CA  LYS A  11      12.491  57.371 -17.308  1.00  0.00      LA0  C
ATOM     90  CB  LYS A  11      11.246  56.841 -18.029  1.00  0.00      LA0  C
ATOM     91  CG  LYS A  11      11.058  57.482 -19.411  1.00  0.00      LA0  C
ATOM     92  CD  LYS A  11       9.963  56.858 -20.283  1.00  0.00      LA0  C
ATOM     93  CE  LYS A  11      10.062  55.336 -20.443  1.00  0.00      LA0  C
ATOM     94  NZ  LYS A  11      11.416  54.912 -20.829  1.00  0.00      LA0  N
ATOM     95  HZ1 LYS A  11      11.509  53.878 -20.709  1.00  0.00      LA0  H
ATOM     96  HZ2 LYS A  11      11.743  55.211 -21.762  1.00  0.00      LA0  H
ATOM     97  HZ3 LYS A  11      12.107  55.203 -20.101  1.00  0.00      LA0  H
ATOM     98  C   LYS A  11      12.953  56.380 -16.247  1.00  0.00      LA0  C
ATOM     99  O   LYS A  11      12.499  56.354 -15.114  1.00  0.00      LA0  O
ATOM    100  N   GLU A  12      13.906  55.568 -16.721  1.00  0.00      LA0  N
ATOM    101  H   GLU A  12      14.216  55.654 -17.665  1.00  0.00      LA0  H
ATOM    102  CA  GLU A  12      14.487  54.432 -16.021  1.00  0.00      LA0  C
ATOM    103  CB  GLU A  12      15.150  53.555 -17.094  1.00  0.00      LA0  C
ATOM    104  CG  GLU A  12      14.252  52.823 -18.115  1.00  0.00      LA0  C
ATOM    105  CD  GLU A  12      13.302  53.700 -18.937  1.00  0.00      LA0  C
ATOM    106  OE1 GLU A  12      13.664  54.771 -19.438  1.00  0.00      LA0  O
ATOM    107  OE2 GLU A  12      12.156  53.297 -19.105  1.00  0.00      LA0  O
ATOM    108  C   GLU A  12      15.448  54.812 -14.893  1.00  0.00      LA0  C
ATOM    109  O   GLU A  12      15.761  53.998 -14.031  1.00  0.00      LA0  O
ATOM    110  N   HIS A  13      15.824  56.115 -14.922  1.00  0.00      LA0  N
ATOM    111  H   HIS A  13      15.697  56.544 -15.815  1.00  0.00      LA0  H
ATOM    112  CA  HIS A  13      16.507  56.887 -13.868  1.00  0.00      LA0  C
ATOM    113  CB  HIS A  13      16.281  56.397 -12.424  1.00  0.00      LA0  C
ATOM    114  CG  HIS A  13      14.831  56.477 -12.003  1.00  0.00      LA0  C
ATOM    115  ND1 HIS A  13      14.193  57.630 -11.739  1.00  0.00      LA0  N
ATOM    116  HD1 HIS A  13      14.583  58.528 -11.782  1.00  0.00      LA0  H
ATOM    117  CD2 HIS A  13      13.944  55.418 -11.793  1.00  0.00      LA0  C
ATOM    118  NE2 HIS A  13      12.763  55.954 -11.398  1.00  0.00      LA0  N
ATOM    119  CE1 HIS A  13      12.914  57.315 -11.367  1.00  0.00      LA0  C
ATOM    120  C   HIS A  13      17.991  57.167 -14.074  1.00  0.00      LA0  C
ATOM    121  O   HIS A  13      18.719  57.500 -13.138  1.00  0.00      LA0  O
ATOM    122  N   GLU A  14      18.413  57.073 -15.337  1.00  0.00      LA0  N
ATOM    123  H   GLU A  14      17.834  56.649 -16.035  1.00  0.00      LA0  H
ATOM    124  CA  GLU A  14      19.759  57.533 -15.670  1.00  0.00      LA0  C
ATOM    125  CB  GLU A  14      20.391  56.772 -16.842  1.00  0.00      LA0  C
ATOM    126  CG  GLU A  14      20.306  55.249 -16.819  1.00  0.00      LA0  C
ATOM    127  CD  GLU A  14      18.937  54.838 -17.302  1.00  0.00      LA0  C
ATOM    128  OE1 GLU A  14      18.104  54.490 -16.478  1.00  0.00      LA0  O
ATOM    129  OE2 GLU A  14      18.663  54.947 -18.492  1.00  0.00      LA0  O
ATOM    130  C   GLU A  14      19.796  59.001 -16.030  1.00  0.00      LA0  C
ATOM    131  O   GLU A  14      18.779  59.646 -16.266  1.00  0.00      LA0  O
ATOM    132  N   TRP A  15      21.038  59.489 -16.085  1.00  0.00      LA0  N
ATOM    133  H   TRP A  15      21.811  58.888 -15.885  1.00  0.00      LA0  H
ATOM    134  CA  TRP A  15      21.284  60.786 -16.694  1.00  0.00      LA0  C
ATOM    135  CB  TRP A  15      21.910  61.768 -15.700  1.00  0.00      LA0  C
ATOM    136  CG  TRP A  15      23.218  61.262 -15.130  1.00  0.00      LA0  C
ATOM    137  CD2 TRP A  15      24.558  61.389 -15.657  1.00  0.00      LA0  C
ATOM    138  CE2 TRP A  15      25.444  60.757 -14.721  1.00  0.00      LA0  C
ATOM    139  CE3 TRP A  15      25.084  61.974 -16.828  1.00  0.00      LA0  C
ATOM    140  CD1 TRP A  15      23.371  60.570 -13.924  1.00  0.00      LA0  C
ATOM    141  NE1 TRP A  15      24.671  60.271 -13.674  1.00  0.00      LA0  N
ATOM    142  HE1 TRP A  15      25.012  59.794 -12.880  1.00  0.00      LA0  H
ATOM    143  CZ2 TRP A  15      26.832  60.725 -14.971  1.00  0.00      LA0  C
ATOM    144  CZ3 TRP A  15      26.473  61.938 -17.066  1.00  0.00      LA0  C
ATOM    145  CH2 TRP A  15      27.342  61.316 -16.144  1.00  0.00      LA0  C
ATOM    146  C   TRP A  15      22.161  60.626 -17.913  1.00  0.00      LA0  C
ATOM    147  O   TRP A  15      22.881  59.644 -18.058  1.00  0.00      LA0  O
ATOM    148  N   LEU A  16      22.062  61.643 -18.768  1.00  0.00      LA0  N
ATOM    149  H   LEU A  16      21.451  62.405 -18.548  1.00  0.00      LA0  H
ATOM    150  CA  LEU A  16      22.720  61.599 -20.062  1.00  0.00      LA0  C
ATOM    151  CB  LEU A  16      21.704  61.051 -21.070  1.00  0.00      LA0  C
ATOM    152  CG  LEU A  16      22.190  60.874 -22.506  1.00  0.00      LA0  C
ATOM    153  CD1 LEU A  16      21.971  59.448 -23.007  1.00  0.00      LA0  C
ATOM    154  CD2 LEU A  16      21.542  61.892 -23.440  1.00  0.00      LA0  C
ATOM    155  C   LEU A  16      23.213  62.992 -20.404  1.00  0.00      LA0  C
ATOM    156  O   LEU A  16      22.436  63.930 -20.536  1.00  0.00      LA0  O
ATOM    157  N   ARG A  17      24.540  63.100 -20.504  1.00  0.00      LA0  N
ATOM    158  H   ARG A  17      25.114  62.286 -20.414  1.00  0.00      LA0  H
ATOM    159  CA  ARG A  17      25.120  64.424 -20.695  1.00  0.00      LA0  C
ATOM    160  CB  ARG A  17      26.035  64.755 -19.513  1.00  0.00      LA0  C
ATOM    161  CG  ARG A  17      26.609  66.176 -19.488  1.00  0.00      LA0  C
ATOM    162  CD  ARG A  17      27.163  66.577 -18.117  1.00  0.00      LA0  C
ATOM    163  NE  ARG A  17      28.086  65.578 -17.592  1.00  0.00      LA0  N
ATOM    164  HE  ARG A  17      28.770  65.179 -18.211  1.00  0.00      LA0  H
ATOM    165  CZ  ARG A  17      28.053  65.175 -16.308  1.00  0.00      LA0  C
ATOM    166  NH1 ARG A  17      27.200  65.708 -15.432  1.00  0.00      LA0  N
ATOM    167 HH11 ARG A  17      27.154  65.382 -14.490  1.00  0.00      LA0  H
ATOM    168 HH12 ARG A  17      26.575  66.466 -15.683  1.00  0.00      LA0  H
ATOM    169  NH2 ARG A  17      28.898  64.220 -15.935  1.00  0.00      LA0  N
ATOM    170 HH21 ARG A  17      28.899  63.842 -15.002  1.00  0.00      LA0  H
ATOM    171 HH22 ARG A  17      29.551  63.865 -16.620  1.00  0.00      LA0  H
ATOM    172  C   ARG A  17      25.868  64.540 -22.000  1.00  0.00      LA0  C
ATOM    173  O   ARG A  17      26.621  63.655 -22.384  1.00  0.00      LA0  O
ATOM    174  N   LYS A  18      25.639  65.688 -22.651  1.00  0.00      LA0  N
ATOM    175  H   LYS A  18      25.022  66.361 -22.244  1.00  0.00      LA0  H
ATOM    176  CA  LYS A  18      26.514  66.052 -23.761  1.00  0.00      LA0  C
ATOM    177  CB  LYS A  18      25.817  67.097 -24.637  1.00  0.00      LA0  C
ATOM    178  CG  LYS A  18      26.491  67.402 -25.980  1.00  0.00      LA0  C
ATOM    179  CD  LYS A  18      26.497  66.179 -26.890  1.00  0.00      LA0  C
ATOM    180  CE  LYS A  18      26.772  66.484 -28.361  1.00  0.00      LA0  C
ATOM    181  NZ  LYS A  18      26.517  65.264 -29.135  1.00  0.00      LA0  N
ATOM    182  HZ1 LYS A  18      26.515  65.443 -30.163  1.00  0.00      LA0  H
ATOM    183  HZ2 LYS A  18      27.173  64.487 -28.921  1.00  0.00      LA0  H
ATOM    184  HZ3 LYS A  18      25.534  64.940 -29.006  1.00  0.00      LA0  H
ATOM    185  C   LYS A  18      27.829  66.592 -23.229  1.00  0.00      LA0  C
ATOM    186  O   LYS A  18      27.955  67.770 -22.919  1.00  0.00      LA0  O
ATOM    187  N   GLU A  19      28.791  65.677 -23.095  1.00  0.00      LA0  N
ATOM    188  H   GLU A  19      28.666  64.742 -23.437  1.00  0.00      LA0  H
ATOM    189  CA  GLU A  19      30.071  66.199 -22.629  1.00  0.00      LA0  C
ATOM    190  CB  GLU A  19      30.769  65.164 -21.752  1.00  0.00      LA0  C
ATOM    191  CG  GLU A  19      30.420  65.367 -20.272  1.00  0.00      LA0  C
ATOM    192  CD  GLU A  19      30.866  64.188 -19.423  1.00  0.00      LA0  C
ATOM    193  OE1 GLU A  19      30.175  63.842 -18.468  1.00  0.00      LA0  O
ATOM    194  OE2 GLU A  19      31.853  63.540 -19.757  1.00  0.00      LA0  O
ATOM    195  C   GLU A  19      30.920  66.718 -23.774  1.00  0.00      LA0  C
ATOM    196  O   GLU A  19      30.536  66.630 -24.933  1.00  0.00      LA0  O
ATOM    197  N   ALA A  20      32.075  67.300 -23.402  1.00  0.00      LA0  N
ATOM    198  H   ALA A  20      32.351  67.247 -22.444  1.00  0.00      LA0  H
ATOM    199  CA  ALA A  20      32.873  68.040 -24.389  1.00  0.00      LA0  C
ATOM    200  CB  ALA A  20      34.069  68.708 -23.708  1.00  0.00      LA0  C
ATOM    201  C   ALA A  20      33.381  67.225 -25.570  1.00  0.00      LA0  C
ATOM    202  O   ALA A  20      33.515  67.697 -26.690  1.00  0.00      LA0  O
ATOM    203  N   ASP A  21      33.631  65.953 -25.248  1.00  0.00      LA0  N
ATOM    204  H   ASP A  21      33.497  65.648 -24.304  1.00  0.00      LA0  H
ATOM    205  CA  ASP A  21      33.978  64.928 -26.238  1.00  0.00      LA0  C
ATOM    206  CB  ASP A  21      34.293  63.611 -25.514  1.00  0.00      LA0  C
ATOM    207  CG  ASP A  21      33.221  63.307 -24.477  1.00  0.00      LA0  C
ATOM    208  OD1 ASP A  21      32.300  62.548 -24.746  1.00  0.00      LA0  O
ATOM    209  OD2 ASP A  21      33.295  63.840 -23.377  1.00  0.00      LA0  O
ATOM    210  C   ASP A  21      32.935  64.683 -27.319  1.00  0.00      LA0  C
ATOM    211  O   ASP A  21      33.207  64.136 -28.380  1.00  0.00      LA0  O
ATOM    212  N   GLY A  22      31.709  65.113 -27.004  1.00  0.00      LA0  N
ATOM    213  H   GLY A  22      31.520  65.478 -26.094  1.00  0.00      LA0  H
ATOM    214  CA  GLY A  22      30.661  64.984 -28.003  1.00  0.00      LA0  C
ATOM    215  C   GLY A  22      29.715  63.834 -27.740  1.00  0.00      LA0  C
ATOM    216  O   GLY A  22      28.586  63.812 -28.230  1.00  0.00      LA0  O
ATOM    217  N   THR A  23      30.212  62.866 -26.957  1.00  0.00      LA0  N
ATOM    218  H   THR A  23      31.064  62.979 -26.441  1.00  0.00      LA0  H
ATOM    219  CA  THR A  23      29.312  61.749 -26.716  1.00  0.00      LA0  C
ATOM    220  CB  THR A  23      30.071  60.412 -26.690  1.00  0.00      LA0  C
ATOM    221  OG1 THR A  23      30.910  60.284 -25.540  1.00  0.00      LA0  O
ATOM    222  HG1 THR A  23      31.512  61.028 -25.539  1.00  0.00      LA0  H
ATOM    223  CG2 THR A  23      30.876  60.213 -27.975  1.00  0.00      LA0  C
ATOM    224  C   THR A  23      28.449  61.964 -25.489  1.00  0.00      LA0  C
ATOM    225  O   THR A  23      28.544  62.972 -24.793  1.00  0.00      LA0  O
ATOM    226  N   TYR A  24      27.576  60.976 -25.278  1.00  0.00      LA0  N
ATOM    227  H   TYR A  24      27.555  60.156 -25.850  1.00  0.00      LA0  H
ATOM    228  CA  TYR A  24      26.687  61.089 -24.137  1.00  0.00      LA0  C
ATOM    229  CB  TYR A  24      25.269  60.699 -24.549  1.00  0.00      LA0  C
ATOM    230  CG  TYR A  24      24.797  61.667 -25.604  1.00  0.00      LA0  C
ATOM    231  CD1 TYR A  24      24.787  61.268 -26.957  1.00  0.00      LA0  C
ATOM    232  CE1 TYR A  24      24.461  62.216 -27.940  1.00  0.00      LA0  C
ATOM    233  CD2 TYR A  24      24.412  62.959 -25.200  1.00  0.00      LA0  C
ATOM    234  CE2 TYR A  24      24.079  63.900 -26.180  1.00  0.00      LA0  C
ATOM    235  CZ  TYR A  24      24.154  63.531 -27.536  1.00  0.00      LA0  C
ATOM    236  OH  TYR A  24      23.955  64.514 -28.481  1.00  0.00      LA0  O
ATOM    237  HH  TYR A  24      23.815  64.124 -29.351  1.00  0.00      LA0  H
ATOM    238  C   TYR A  24      27.166  60.267 -22.974  1.00  0.00      LA0  C
ATOM    239  O   TYR A  24      27.106  59.043 -22.981  1.00  0.00      LA0  O
ATOM    240  N   THR A  25      27.651  60.986 -21.966  1.00  0.00      LA0  N
ATOM    241  H   THR A  25      27.674  61.987 -22.009  1.00  0.00      LA0  H
ATOM    242  CA  THR A  25      27.980  60.243 -20.759  1.00  0.00      LA0  C
ATOM    243  CB  THR A  25      28.908  61.075 -19.886  1.00  0.00      LA0  C
ATOM    244  OG1 THR A  25      29.914  61.703 -20.683  1.00  0.00      LA0  O
ATOM    245  HG1 THR A  25      30.298  62.327 -20.057  1.00  0.00      LA0  H
ATOM    246  CG2 THR A  25      29.569  60.245 -18.791  1.00  0.00      LA0  C
ATOM    247  C   THR A  25      26.725  59.852 -20.001  1.00  0.00      LA0  C
ATOM    248  O   THR A  25      25.829  60.663 -19.802  1.00  0.00      LA0  O
ATOM    249  N   VAL A  26      26.685  58.575 -19.624  1.00  0.00      LA0  N
ATOM    250  H   VAL A  26      27.458  57.973 -19.815  1.00  0.00      LA0  H
ATOM    251  CA  VAL A  26      25.533  58.075 -18.892  1.00  0.00      LA0  C
ATOM    252  CB  VAL A  26      24.799  57.012 -19.723  1.00  0.00      LA0  C
ATOM    253  CG1 VAL A  26      23.540  56.487 -19.028  1.00  0.00      LA0  C
ATOM    254  CG2 VAL A  26      24.474  57.527 -21.124  1.00  0.00      LA0  C
ATOM    255  C   VAL A  26      25.997  57.499 -17.572  1.00  0.00      LA0  C
ATOM    256  O   VAL A  26      27.015  56.816 -17.494  1.00  0.00      LA0  O
ATOM    257  N   GLY A  27      25.202  57.808 -16.550  1.00  0.00      LA0  N
ATOM    258  H   GLY A  27      24.397  58.386 -16.715  1.00  0.00      LA0  H
ATOM    259  CA  GLY A  27      25.374  57.196 -15.238  1.00  0.00      LA0  C
ATOM    260  C   GLY A  27      24.006  57.194 -14.601  1.00  0.00      LA0  C
ATOM    261  O   GLY A  27      23.060  57.683 -15.205  1.00  0.00      LA0  O
ATOM    262  N   ILE A  28      23.902  56.641 -13.390  1.00  0.00      LA0  N
ATOM    263  H   ILE A  28      24.713  56.373 -12.872  1.00  0.00      LA0  H
ATOM    264  CA  ILE A  28      22.567  56.769 -12.803  1.00  0.00      LA0  C
ATOM    265  CB  ILE A  28      22.152  55.531 -12.010  1.00  0.00      LA0  C
ATOM    266  CG2 ILE A  28      21.781  54.402 -12.967  1.00  0.00      LA0  C
ATOM    267  CG1 ILE A  28      23.182  55.135 -10.952  1.00  0.00      LA0  C
ATOM    268  CD1 ILE A  28      22.664  54.022 -10.044  1.00  0.00      LA0  C
ATOM    269  C   ILE A  28      22.415  58.020 -11.970  1.00  0.00      LA0  C
ATOM    270  O   ILE A  28      23.392  58.649 -11.583  1.00  0.00      LA0  O
ATOM    271  N   THR A  29      21.147  58.374 -11.743  1.00  0.00      LA0  N
ATOM    272  H   THR A  29      20.390  57.796 -12.053  1.00  0.00      LA0  H
ATOM    273  CA  THR A  29      20.929  59.586 -10.963  1.00  0.00      LA0  C
ATOM    274  CB  THR A  29      19.549  60.169 -11.270  1.00  0.00      LA0  C
ATOM    275  OG1 THR A  29      18.506  59.230 -10.967  1.00  0.00      LA0  O
ATOM    276  HG1 THR A  29      18.507  58.593 -11.684  1.00  0.00      LA0  H
ATOM    277  CG2 THR A  29      19.458  60.616 -12.723  1.00  0.00      LA0  C
ATOM    278  C   THR A  29      21.085  59.378  -9.471  1.00  0.00      LA0  C
ATOM    279  O   THR A  29      21.178  58.255  -8.986  1.00  0.00      LA0  O
ATOM    280  N   GLU A  30      21.034  60.523  -8.772  1.00  0.00      LA0  N
ATOM    281  H   GLU A  30      21.020  61.397  -9.254  1.00  0.00      LA0  H
ATOM    282  CA  GLU A  30      20.931  60.523  -7.315  1.00  0.00      LA0  C
ATOM    283  CB  GLU A  30      20.757  61.958  -6.813  1.00  0.00      LA0  C
ATOM    284  CG  GLU A  30      21.467  62.247  -5.491  1.00  0.00      LA0  C
ATOM    285  CD  GLU A  30      22.967  62.194  -5.707  1.00  0.00      LA0  C
ATOM    286  OE1 GLU A  30      23.605  61.318  -5.135  1.00  0.00      LA0  O
ATOM    287  OE2 GLU A  30      23.493  63.017  -6.453  1.00  0.00      LA0  O
ATOM    288  C   GLU A  30      19.772  59.662  -6.859  1.00  0.00      LA0  C
ATOM    289  O   GLU A  30      19.931  58.647  -6.198  1.00  0.00      LA0  O
ATOM    290  N   HIS A  31      18.592  60.065  -7.362  1.00  0.00      LA0  N
ATOM    291  H   HIS A  31      18.530  60.943  -7.829  1.00  0.00      LA0  H
ATOM    292  CA  HIS A  31      17.400  59.308  -6.988  1.00  0.00      LA0  C
ATOM    293  CB  HIS A  31      16.132  59.989  -7.500  1.00  0.00      LA0  C
ATOM    294  CG  HIS A  31      14.995  59.660  -6.560  1.00  0.00      LA0  C
ATOM    295  ND1 HIS A  31      15.034  59.879  -5.233  1.00  0.00      LA0  N
ATOM    296  HD1 HIS A  31      15.784  60.246  -4.697  1.00  0.00      LA0  H
ATOM    297  CD2 HIS A  31      13.761  59.090  -6.881  1.00  0.00      LA0  C
ATOM    298  NE2 HIS A  31      13.059  58.971  -5.728  1.00  0.00      LA0  N
ATOM    299  CE1 HIS A  31      13.844  59.457  -4.712  1.00  0.00      LA0  C
ATOM    300  C   HIS A  31      17.430  57.830  -7.329  1.00  0.00      LA0  C
ATOM    301  O   HIS A  31      16.931  56.984  -6.601  1.00  0.00      LA0  O
ATOM    302  N   ALA A  32      18.098  57.532  -8.456  1.00  0.00      LA0  N
ATOM    303  H   ALA A  32      18.458  58.256  -9.045  1.00  0.00      LA0  H
ATOM    304  CA  ALA A  32      18.325  56.114  -8.730  1.00  0.00      LA0  C
ATOM    305  CB  ALA A  32      19.042  55.917 -10.062  1.00  0.00      LA0  C
ATOM    306  C   ALA A  32      19.118  55.399  -7.648  1.00  0.00      LA0  C
ATOM    307  O   ALA A  32      18.734  54.339  -7.165  1.00  0.00      LA0  O
ATOM    308  N   GLN A  33      20.239  56.032  -7.263  1.00  0.00      LA0  N
ATOM    309  H   GLN A  33      20.470  56.946  -7.606  1.00  0.00      LA0  H
ATOM    310  CA  GLN A  33      21.015  55.383  -6.209  1.00  0.00      LA0  C
ATOM    311  CB  GLN A  33      22.477  55.874  -6.190  1.00  0.00      LA0  C
ATOM    312  CG  GLN A  33      22.797  57.320  -5.791  1.00  0.00      LA0  C
ATOM    313  CD  GLN A  33      22.764  57.493  -4.286  1.00  0.00      LA0  C
ATOM    314  OE1 GLN A  33      22.645  56.545  -3.520  1.00  0.00      LA0  O
ATOM    315  NE2 GLN A  33      22.872  58.760  -3.885  1.00  0.00      LA0  N
ATOM    316 HE21 GLN A  33      23.017  59.523  -4.525  1.00  0.00      LA0  H
ATOM    317 HE22 GLN A  33      22.822  58.985  -2.917  1.00  0.00      LA0  H
ATOM    318  C   GLN A  33      20.329  55.326  -4.850  1.00  0.00      LA0  C
ATOM    319  O   GLN A  33      20.482  54.362  -4.117  1.00  0.00      LA0  O
ATOM    320  N   GLU A  34      19.484  56.339  -4.590  1.00  0.00      LA0  N
ATOM    321  H   GLU A  34      19.483  57.141  -5.186  1.00  0.00      LA0  H
ATOM    322  CA  GLU A  34      18.603  56.284  -3.419  1.00  0.00      LA0  C
ATOM    323  CB  GLU A  34      17.747  57.551  -3.338  1.00  0.00      LA0  C
ATOM    324  CG  GLU A  34      18.512  58.871  -3.192  1.00  0.00      LA0  C
ATOM    325  CD  GLU A  34      17.541  60.025  -3.378  1.00  0.00      LA0  C
ATOM    326  OE1 GLU A  34      16.538  60.085  -2.670  1.00  0.00      LA0  O
ATOM    327  OE2 GLU A  34      17.754  60.847  -4.267  1.00  0.00      LA0  O
ATOM    328  C   GLU A  34      17.680  55.070  -3.425  1.00  0.00      LA0  C
ATOM    329  O   GLU A  34      17.639  54.250  -2.512  1.00  0.00      LA0  O
ATOM    330  N   LEU A  35      16.936  54.970  -4.540  1.00  0.00      LA0  N
ATOM    331  H   LEU A  35      17.019  55.685  -5.236  1.00  0.00      LA0  H
ATOM    332  CA  LEU A  35      15.984  53.866  -4.689  1.00  0.00      LA0  C
ATOM    333  CB  LEU A  35      15.251  53.950  -6.030  1.00  0.00      LA0  C
ATOM    334  CG  LEU A  35      14.369  55.190  -6.188  1.00  0.00      LA0  C
ATOM    335  CD1 LEU A  35      13.838  55.318  -7.616  1.00  0.00      LA0  C
ATOM    336  CD2 LEU A  35      13.251  55.247  -5.146  1.00  0.00      LA0  C
ATOM    337  C   LEU A  35      16.624  52.498  -4.547  1.00  0.00      LA0  C
ATOM    338  O   LEU A  35      16.146  51.605  -3.846  1.00  0.00      LA0  O
ATOM    339  N   LEU A  36      17.769  52.379  -5.232  1.00  0.00      LA0  N
ATOM    340  H   LEU A  36      18.105  53.152  -5.775  1.00  0.00      LA0  H
ATOM    341  CA  LEU A  36      18.524  51.138  -5.107  1.00  0.00      LA0  C
ATOM    342  CB  LEU A  36      19.654  51.100  -6.139  1.00  0.00      LA0  C
ATOM    343  CG  LEU A  36      19.137  51.111  -7.584  1.00  0.00      LA0  C
ATOM    344  CD1 LEU A  36      20.225  51.487  -8.584  1.00  0.00      LA0  C
ATOM    345  CD2 LEU A  36      18.464  49.798  -7.980  1.00  0.00      LA0  C
ATOM    346  C   LEU A  36      19.021  50.886  -3.693  1.00  0.00      LA0  C
ATOM    347  O   LEU A  36      18.759  49.848  -3.096  1.00  0.00      LA0  O
ATOM    348  N   GLY A  37      19.694  51.897  -3.152  1.00  0.00      LA0  N
ATOM    349  H   GLY A  37      19.825  52.732  -3.682  1.00  0.00      LA0  H
ATOM    350  CA  GLY A  37      20.501  51.695  -1.952  1.00  0.00      LA0  C
ATOM    351  C   GLY A  37      21.905  51.363  -2.403  1.00  0.00      LA0  C
ATOM    352  O   GLY A  37      22.076  50.913  -3.531  1.00  0.00      LA0  O
ATOM    353  N   ASP A  38      22.868  51.598  -1.502  1.00  0.00      LA0  N
ATOM    354  H   ASP A  38      22.668  52.031  -0.619  1.00  0.00      LA0  H
ATOM    355  CA  ASP A  38      24.295  51.511  -1.831  1.00  0.00      LA0  C
ATOM    356  CB  ASP A  38      25.139  51.553  -0.552  1.00  0.00      LA0  C
ATOM    357  CG  ASP A  38      24.928  52.876   0.164  1.00  0.00      LA0  C
ATOM    358  OD1 ASP A  38      23.847  53.083   0.715  1.00  0.00      LA0  O
ATOM    359  OD2 ASP A  38      25.838  53.704   0.153  1.00  0.00      LA0  O
ATOM    360  C   ASP A  38      24.734  50.377  -2.737  1.00  0.00      LA0  C
ATOM    361  O   ASP A  38      24.394  49.206  -2.569  1.00  0.00      LA0  O
ATOM    362  N   MET A  39      25.470  50.817  -3.763  1.00  0.00      LA0  N
ATOM    363  H   MET A  39      25.751  51.781  -3.775  1.00  0.00      LA0  H
ATOM    364  CA  MET A  39      25.746  49.924  -4.882  1.00  0.00      LA0  C
ATOM    365  CB  MET A  39      26.140  50.768  -6.096  1.00  0.00      LA0  C
ATOM    366  CG  MET A  39      25.463  50.334  -7.398  1.00  0.00      LA0  C
ATOM    367  SD  MET A  39      23.665  50.367  -7.288  1.00  0.00      LA0  S
ATOM    368  CE  MET A  39      23.453  52.053  -6.688  1.00  0.00      LA0  C
ATOM    369  C   MET A  39      26.741  48.811  -4.613  1.00  0.00      LA0  C
ATOM    370  O   MET A  39      27.625  48.922  -3.777  1.00  0.00      LA0  O
ATOM    371  N   VAL A  40      26.550  47.725  -5.380  1.00  0.00      LA0  N
ATOM    372  H   VAL A  40      25.776  47.702  -6.011  1.00  0.00      LA0  H
ATOM    373  CA  VAL A  40      27.533  46.642  -5.363  1.00  0.00      LA0  C
ATOM    374  CB  VAL A  40      26.990  45.378  -4.664  1.00  0.00      LA0  C
ATOM    375  CG1 VAL A  40      28.056  44.279  -4.577  1.00  0.00      LA0  C
ATOM    376  CG2 VAL A  40      26.433  45.686  -3.274  1.00  0.00      LA0  C
ATOM    377  C   VAL A  40      28.008  46.315  -6.773  1.00  0.00      LA0  C
ATOM    378  O   VAL A  40      29.161  46.500  -7.132  1.00  0.00      LA0  O
ATOM    379  N   PHE A  41      27.059  45.807  -7.572  1.00  0.00      LA0  N
ATOM    380  H   PHE A  41      26.098  45.818  -7.297  1.00  0.00      LA0  H
ATOM    381  CA  PHE A  41      27.455  45.441  -8.930  1.00  0.00      LA0  C
ATOM    382  CB  PHE A  41      26.586  44.319  -9.502  1.00  0.00      LA0  C
ATOM    383  CG  PHE A  41      26.742  43.009  -8.768  1.00  0.00      LA0  C
ATOM    384  CD1 PHE A  41      25.998  42.766  -7.591  1.00  0.00      LA0  C
ATOM    385  CD2 PHE A  41      27.610  42.031  -9.298  1.00  0.00      LA0  C
ATOM    386  CE1 PHE A  41      26.103  41.515  -6.952  1.00  0.00      LA0  C
ATOM    387  CE2 PHE A  41      27.712  40.780  -8.662  1.00  0.00      LA0  C
ATOM    388  CZ  PHE A  41      26.950  40.530  -7.502  1.00  0.00      LA0  C
ATOM    389  C   PHE A  41      27.334  46.615  -9.869  1.00  0.00      LA0  C
ATOM    390  O   PHE A  41      26.257  47.177 -10.031  1.00  0.00      LA0  O
ATOM    391  N   VAL A  42      28.468  46.932 -10.504  1.00  0.00      LA0  N
ATOM    392  H   VAL A  42      29.343  46.535 -10.223  1.00  0.00      LA0  H
ATOM    393  CA  VAL A  42      28.363  47.801 -11.673  1.00  0.00      LA0  C
ATOM    394  CB  VAL A  42      29.116  49.127 -11.474  1.00  0.00      LA0  C
ATOM    395  CG1 VAL A  42      28.857  50.082 -12.642  1.00  0.00      LA0  C
ATOM    396  CG2 VAL A  42      28.764  49.792 -10.140  1.00  0.00      LA0  C
ATOM    397  C   VAL A  42      28.846  47.070 -12.916  1.00  0.00      LA0  C
ATOM    398  O   VAL A  42      30.035  46.990 -13.190  1.00  0.00      LA0  O
ATOM    399  N   ASP A  43      27.864  46.503 -13.631  1.00  0.00      LA0  N
ATOM    400  H   ASP A  43      26.923  46.736 -13.384  1.00  0.00      LA0  H
ATOM    401  CA  ASP A  43      28.201  45.772 -14.859  1.00  0.00      LA0  C
ATOM    402  CB  ASP A  43      27.094  44.729 -15.094  1.00  0.00      LA0  C
ATOM    403  CG  ASP A  43      27.236  43.795 -16.290  1.00  0.00      LA0  C
ATOM    404  OD1 ASP A  43      28.296  43.738 -16.903  1.00  0.00      LA0  O
ATOM    405  OD2 ASP A  43      26.263  43.106 -16.598  1.00  0.00      LA0  O
ATOM    406  C   ASP A  43      28.439  46.757 -16.000  1.00  0.00      LA0  C
ATOM    407  O   ASP A  43      27.945  47.882 -15.969  1.00  0.00      LA0  O
ATOM    408  N   LEU A  44      29.297  46.326 -16.935  1.00  0.00      LA0  N
ATOM    409  H   LEU A  44      29.403  45.336 -17.040  1.00  0.00      LA0  H
ATOM    410  CA  LEU A  44      29.995  47.264 -17.809  1.00  0.00      LA0  C
ATOM    411  CB  LEU A  44      31.506  47.149 -17.614  1.00  0.00      LA0  C
ATOM    412  CG  LEU A  44      31.977  47.235 -16.167  1.00  0.00      LA0  C
ATOM    413  CD1 LEU A  44      33.363  46.612 -16.030  1.00  0.00      LA0  C
ATOM    414  CD2 LEU A  44      31.884  48.657 -15.606  1.00  0.00      LA0  C
ATOM    415  C   LEU A  44      29.719  47.066 -19.285  1.00  0.00      LA0  C
ATOM    416  O   LEU A  44      29.846  45.973 -19.832  1.00  0.00      LA0  O
ATOM    417  N   PRO A  45      29.396  48.202 -19.943  1.00  0.00      LA0  N
ATOM    418  CD  PRO A  45      29.170  49.517 -19.357  1.00  0.00      LA0  C
ATOM    419  CA  PRO A  45      29.233  48.183 -21.399  1.00  0.00      LA0  C
ATOM    420  CB  PRO A  45      28.786  49.610 -21.702  1.00  0.00      LA0  C
ATOM    421  CG  PRO A  45      28.291  50.199 -20.387  1.00  0.00      LA0  C
ATOM    422  C   PRO A  45      30.513  47.792 -22.120  1.00  0.00      LA0  C
ATOM    423  O   PRO A  45      31.536  47.546 -21.497  1.00  0.00      LA0  O
ATOM    424  N   GLU A  46      30.418  47.724 -23.454  1.00  0.00      LA0  N
ATOM    425  H   GLU A  46      29.601  47.989 -23.961  1.00  0.00      LA0  H
ATOM    426  CA  GLU A  46      31.643  47.366 -24.163  1.00  0.00      LA0  C
ATOM    427  CB  GLU A  46      31.491  46.018 -24.886  1.00  0.00      LA0  C
ATOM    428  CG  GLU A  46      32.810  45.352 -25.304  1.00  0.00      LA0  C
ATOM    429  CD  GLU A  46      33.732  45.272 -24.101  1.00  0.00      LA0  C
ATOM    430  OE1 GLU A  46      33.608  44.338 -23.315  1.00  0.00      LA0  O
ATOM    431  OE2 GLU A  46      34.566  46.159 -23.941  1.00  0.00      LA0  O
ATOM    432  C   GLU A  46      32.046  48.439 -25.140  1.00  0.00      LA0  C
ATOM    433  O   GLU A  46      31.194  49.104 -25.721  1.00  0.00      LA0  O
ATOM    434  N   VAL A  47      33.365  48.577 -25.316  1.00  0.00      LA0  N
ATOM    435  H   VAL A  47      33.973  47.903 -24.879  1.00  0.00      LA0  H
ATOM    436  CA  VAL A  47      33.794  49.450 -26.405  1.00  0.00      LA0  C
ATOM    437  CB  VAL A  47      35.286  49.779 -26.261  1.00  0.00      LA0  C
ATOM    438  CG1 VAL A  47      35.778  50.735 -27.351  1.00  0.00      LA0  C
ATOM    439  CG2 VAL A  47      35.574  50.338 -24.864  1.00  0.00      LA0  C
ATOM    440  C   VAL A  47      33.470  48.806 -27.747  1.00  0.00      LA0  C
ATOM    441  O   VAL A  47      33.795  47.657 -28.011  1.00  0.00      LA0  O
ATOM    442  N   GLY A  48      32.757  49.589 -28.563  1.00  0.00      LA0  N
ATOM    443  H   GLY A  48      32.493  50.501 -28.252  1.00  0.00      LA0  H
ATOM    444  CA  GLY A  48      32.244  49.009 -29.800  1.00  0.00      LA0  C
ATOM    445  C   GLY A  48      30.914  48.286 -29.645  1.00  0.00      LA0  C
ATOM    446  O   GLY A  48      30.437  47.608 -30.547  1.00  0.00      LA0  O
ATOM    447  N   ALA A  49      30.298  48.455 -28.463  1.00  0.00      LA0  N
ATOM    448  H   ALA A  49      30.680  49.026 -27.733  1.00  0.00      LA0  H
ATOM    449  CA  ALA A  49      28.978  47.839 -28.363  1.00  0.00      LA0  C
ATOM    450  CB  ALA A  49      28.637  47.469 -26.918  1.00  0.00      LA0  C
ATOM    451  C   ALA A  49      27.887  48.730 -28.914  1.00  0.00      LA0  C
ATOM    452  O   ALA A  49      27.318  49.556 -28.211  1.00  0.00      LA0  O
ATOM    453  N   THR A  50      27.617  48.525 -30.204  1.00  0.00      LA0  N
ATOM    454  H   THR A  50      28.216  47.958 -30.775  1.00  0.00      LA0  H
ATOM    455  CA  THR A  50      26.480  49.214 -30.808  1.00  0.00      LA0  C
ATOM    456  CB  THR A  50      26.694  49.276 -32.323  1.00  0.00      LA0  C
ATOM    457  OG1 THR A  50      28.100  49.334 -32.626  1.00  0.00      LA0  O
ATOM    458  HG1 THR A  50      28.357  50.244 -32.761  1.00  0.00      LA0  H
ATOM    459  CG2 THR A  50      25.935  50.434 -32.975  1.00  0.00      LA0  C
ATOM    460  C   THR A  50      25.135  48.583 -30.449  1.00  0.00      LA0  C
ATOM    461  O   THR A  50      24.558  47.816 -31.209  1.00  0.00      LA0  O
ATOM    462  N   VAL A  51      24.690  48.907 -29.229  1.00  0.00      LA0  N
ATOM    463  H   VAL A  51      25.139  49.666 -28.750  1.00  0.00      LA0  H
ATOM    464  CA  VAL A  51      23.474  48.274 -28.717  1.00  0.00      LA0  C
ATOM    465  CB  VAL A  51      23.619  47.967 -27.218  1.00  0.00      LA0  C
ATOM    466  CG1 VAL A  51      24.649  46.859 -26.989  1.00  0.00      LA0  C
ATOM    467  CG2 VAL A  51      23.932  49.222 -26.395  1.00  0.00      LA0  C
ATOM    468  C   VAL A  51      22.210  49.074 -28.990  1.00  0.00      LA0  C
ATOM    469  O   VAL A  51      22.247  50.243 -29.367  1.00  0.00      LA0  O
ATOM    470  N   SER A  52      21.079  48.395 -28.782  1.00  0.00      LA0  N
ATOM    471  H   SER A  52      21.084  47.445 -28.457  1.00  0.00      LA0  H
ATOM    472  CA  SER A  52      19.810  49.093 -28.959  1.00  0.00      LA0  C
ATOM    473  CB  SER A  52      18.714  48.095 -29.345  1.00  0.00      LA0  C
ATOM    474  OG  SER A  52      19.291  46.917 -29.924  1.00  0.00      LA0  O
ATOM    475  HG  SER A  52      19.489  46.336 -29.177  1.00  0.00      LA0  H
ATOM    476  C   SER A  52      19.395  49.838 -27.705  1.00  0.00      LA0  C
ATOM    477  O   SER A  52      19.775  49.475 -26.597  1.00  0.00      LA0  O
ATOM    478  N   ALA A  53      18.561  50.875 -27.900  1.00  0.00      LA0  N
ATOM    479  H   ALA A  53      18.358  51.246 -28.808  1.00  0.00      LA0  H
ATOM    480  CA  ALA A  53      17.911  51.433 -26.714  1.00  0.00      LA0  C
ATOM    481  CB  ALA A  53      17.123  52.700 -27.052  1.00  0.00      LA0  C
ATOM    482  C   ALA A  53      16.970  50.424 -26.082  1.00  0.00      LA0  C
ATOM    483  O   ALA A  53      15.897  50.129 -26.595  1.00  0.00      LA0  O
ATOM    484  N   GLY A  54      17.453  49.867 -24.970  1.00  0.00      LA0  N
ATOM    485  H   GLY A  54      18.312  50.214 -24.591  1.00  0.00      LA0  H
ATOM    486  CA  GLY A  54      16.707  48.746 -24.411  1.00  0.00      LA0  C
ATOM    487  C   GLY A  54      17.559  47.540 -24.060  1.00  0.00      LA0  C
ATOM    488  O   GLY A  54      17.240  46.794 -23.143  1.00  0.00      LA0  O
ATOM    489  N   ASP A  55      18.664  47.391 -24.805  1.00  0.00      LA0  N
ATOM    490  H   ASP A  55      18.891  48.004 -25.561  1.00  0.00      LA0  H
ATOM    491  CA  ASP A  55      19.572  46.285 -24.486  1.00  0.00      LA0  C
ATOM    492  CB  ASP A  55      20.620  46.083 -25.592  1.00  0.00      LA0  C
ATOM    493  CG  ASP A  55      20.046  45.729 -26.961  1.00  0.00      LA0  C
ATOM    494  OD1 ASP A  55      18.834  45.679 -27.145  1.00  0.00      LA0  O
ATOM    495  OD2 ASP A  55      20.829  45.513 -27.880  1.00  0.00      LA0  O
ATOM    496  C   ASP A  55      20.296  46.573 -23.186  1.00  0.00      LA0  C
ATOM    497  O   ASP A  55      20.464  47.735 -22.818  1.00  0.00      LA0  O
ATOM    498  N   ASP A  56      20.714  45.503 -22.491  1.00  0.00      LA0  N
ATOM    499  H   ASP A  56      20.677  44.559 -22.825  1.00  0.00      LA0  H
ATOM    500  CA  ASP A  56      21.505  45.785 -21.296  1.00  0.00      LA0  C
ATOM    501  CB  ASP A  56      21.550  44.591 -20.318  1.00  0.00      LA0  C
ATOM    502  CG  ASP A  56      22.201  43.346 -20.907  1.00  0.00      LA0  C
ATOM    503  OD1 ASP A  56      21.669  42.800 -21.869  1.00  0.00      LA0  O
ATOM    504  OD2 ASP A  56      23.231  42.910 -20.394  1.00  0.00      LA0  O
ATOM    505  C   ASP A  56      22.886  46.300 -21.646  1.00  0.00      LA0  C
ATOM    506  O   ASP A  56      23.498  45.931 -22.642  1.00  0.00      LA0  O
ATOM    507  N   CYS A  57      23.339  47.232 -20.803  1.00  0.00      LA0  N
ATOM    508  H   CYS A  57      22.772  47.576 -20.052  1.00  0.00      LA0  H
ATOM    509  CA  CYS A  57      24.671  47.735 -21.105  1.00  0.00      LA0  C
ATOM    510  CB  CYS A  57      24.609  48.964 -22.023  1.00  0.00      LA0  C
ATOM    511  SG  CYS A  57      23.708  50.381 -21.341  1.00  0.00      LA0  S
ATOM    512  C   CYS A  57      25.496  47.981 -19.867  1.00  0.00      LA0  C
ATOM    513  O   CYS A  57      26.583  47.448 -19.697  1.00  0.00      LA0  O
ATOM    514  N   ALA A  58      24.927  48.819 -18.999  1.00  0.00      LA0  N
ATOM    515  H   ALA A  58      23.985  49.134 -19.134  1.00  0.00      LA0  H
ATOM    516  CA  ALA A  58      25.546  48.955 -17.687  1.00  0.00      LA0  C
ATOM    517  CB  ALA A  58      25.710  50.428 -17.332  1.00  0.00      LA0  C
ATOM    518  C   ALA A  58      24.576  48.333 -16.726  1.00  0.00      LA0  C
ATOM    519  O   ALA A  58      23.429  48.153 -17.099  1.00  0.00      LA0  O
ATOM    520  N   VAL A  59      25.017  48.009 -15.507  1.00  0.00      LA0  N
ATOM    521  H   VAL A  59      25.989  48.101 -15.277  1.00  0.00      LA0  H
ATOM    522  CA  VAL A  59      24.031  47.500 -14.545  1.00  0.00      LA0  C
ATOM    523  CB  VAL A  59      23.986  45.957 -14.545  1.00  0.00      LA0  C
ATOM    524  CG1 VAL A  59      23.077  45.363 -13.471  1.00  0.00      LA0  C
ATOM    525  CG2 VAL A  59      23.602  45.400 -15.913  1.00  0.00      LA0  C
ATOM    526  C   VAL A  59      24.359  48.028 -13.166  1.00  0.00      LA0  C
ATOM    527  O   VAL A  59      25.528  48.180 -12.836  1.00  0.00      LA0  O
ATOM    528  N   ALA A  60      23.294  48.307 -12.399  1.00  0.00      LA0  N
ATOM    529  H   ALA A  60      22.363  48.143 -12.734  1.00  0.00      LA0  H
ATOM    530  CA  ALA A  60      23.491  48.684 -11.007  1.00  0.00      LA0  C
ATOM    531  CB  ALA A  60      23.111  50.147 -10.791  1.00  0.00      LA0  C
ATOM    532  C   ALA A  60      22.679  47.803 -10.075  1.00  0.00      LA0  C
ATOM    533  O   ALA A  60      21.486  47.991  -9.851  1.00  0.00      LA0  O
ATOM    534  N   GLU A  61      23.387  46.810  -9.536  1.00  0.00      LA0  N
ATOM    535  H   GLU A  61      24.367  46.739  -9.730  1.00  0.00      LA0  H
ATOM    536  CA  GLU A  61      22.746  46.005  -8.500  1.00  0.00      LA0  C
ATOM    537  CB  GLU A  61      22.939  44.518  -8.771  1.00  0.00      LA0  C
ATOM    538  CG  GLU A  61      22.372  44.110 -10.132  1.00  0.00      LA0  C
ATOM    539  CD  GLU A  61      22.701  42.670 -10.485  1.00  0.00      LA0  C
ATOM    540  OE1 GLU A  61      23.565  42.066  -9.851  1.00  0.00      LA0  O
ATOM    541  OE2 GLU A  61      22.103  42.161 -11.430  1.00  0.00      LA0  O
ATOM    542  C   GLU A  61      23.325  46.377  -7.159  1.00  0.00      LA0  C
ATOM    543  O   GLU A  61      24.452  46.856  -7.075  1.00  0.00      LA0  O
ATOM    544  N   SER A  62      22.526  46.180  -6.111  1.00  0.00      LA0  N
ATOM    545  H   SER A  62      21.616  45.766  -6.170  1.00  0.00      LA0  H
ATOM    546  CA  SER A  62      22.973  46.775  -4.863  1.00  0.00      LA0  C
ATOM    547  CB  SER A  62      22.480  48.223  -4.801  1.00  0.00      LA0  C
ATOM    548  OG  SER A  62      21.169  48.359  -4.236  1.00  0.00      LA0  O
ATOM    549  HG  SER A  62      21.121  49.297  -4.055  1.00  0.00      LA0  H
ATOM    550  C   SER A  62      22.609  45.973  -3.634  1.00  0.00      LA0  C
ATOM    551  O   SER A  62      22.032  44.896  -3.718  1.00  0.00      LA0  O
ATOM    552  N   VAL A  63      22.936  46.563  -2.472  1.00  0.00      LA0  N
ATOM    553  H   VAL A  63      23.436  47.433  -2.460  1.00  0.00      LA0  H
ATOM    554  CA  VAL A  63      22.479  45.931  -1.233  1.00  0.00      LA0  C
ATOM    555  CB  VAL A  63      23.125  46.600  -0.009  1.00  0.00      LA0  C
ATOM    556  CG1 VAL A  63      24.639  46.388  -0.001  1.00  0.00      LA0  C
ATOM    557  CG2 VAL A  63      22.751  48.082   0.104  1.00  0.00      LA0  C
ATOM    558  C   VAL A  63      20.965  45.882  -1.054  1.00  0.00      LA0  C
ATOM    559  O   VAL A  63      20.433  45.092  -0.287  1.00  0.00      LA0  O
ATOM    560  N   LYS A  64      20.282  46.792  -1.767  1.00  0.00      LA0  N
ATOM    561  H   LYS A  64      20.731  47.374  -2.450  1.00  0.00      LA0  H
ATOM    562  CA  LYS A  64      18.888  46.969  -1.381  1.00  0.00      LA0  C
ATOM    563  CB  LYS A  64      18.788  48.214  -0.488  1.00  0.00      LA0  C
ATOM    564  CG  LYS A  64      17.547  48.343   0.402  1.00  0.00      LA0  C
ATOM    565  CD  LYS A  64      17.101  49.804   0.537  1.00  0.00      LA0  C
ATOM    566  CE  LYS A  64      16.058  50.269  -0.496  1.00  0.00      LA0  C
ATOM    567  NZ  LYS A  64      16.456  49.964  -1.875  1.00  0.00      LA0  N
ATOM    568  HZ1 LYS A  64      15.958  50.575  -2.555  1.00  0.00      LA0  H
ATOM    569  HZ2 LYS A  64      17.475  50.115  -2.017  1.00  0.00      LA0  H
ATOM    570  HZ3 LYS A  64      16.258  48.969  -2.110  1.00  0.00      LA0  H
ATOM    571  C   LYS A  64      17.910  47.022  -2.548  1.00  0.00      LA0  C
ATOM    572  O   LYS A  64      16.749  47.393  -2.380  1.00  0.00      LA0  O
ATOM    573  N   ALA A  65      18.427  46.662  -3.734  1.00  0.00      LA0  N
ATOM    574  H   ALA A  65      19.403  46.448  -3.825  1.00  0.00      LA0  H
ATOM    575  CA  ALA A  65      17.620  46.524  -4.950  1.00  0.00      LA0  C
ATOM    576  CB  ALA A  65      16.882  47.815  -5.333  1.00  0.00      LA0  C
ATOM    577  C   ALA A  65      18.550  46.161  -6.086  1.00  0.00      LA0  C
ATOM    578  O   ALA A  65      19.752  46.059  -5.886  1.00  0.00      LA0  O
ATOM    579  N   ALA A  66      17.965  45.976  -7.274  1.00  0.00      LA0  N
ATOM    580  H   ALA A  66      16.980  46.042  -7.433  1.00  0.00      LA0  H
ATOM    581  CA  ALA A  66      18.813  45.651  -8.414  1.00  0.00      LA0  C
ATOM    582  CB  ALA A  66      19.001  44.136  -8.520  1.00  0.00      LA0  C
ATOM    583  C   ALA A  66      18.130  46.129  -9.669  1.00  0.00      LA0  C
ATOM    584  O   ALA A  66      16.907  46.104  -9.733  1.00  0.00      LA0  O
ATOM    585  N   SER A  67      18.952  46.549 -10.638  1.00  0.00      LA0  N
ATOM    586  H   SER A  67      19.926  46.722 -10.470  1.00  0.00      LA0  H
ATOM    587  CA  SER A  67      18.409  46.790 -11.971  1.00  0.00      LA0  C
ATOM    588  CB  SER A  67      17.673  48.137 -12.055  1.00  0.00      LA0  C
ATOM    589  OG  SER A  67      16.887  48.217 -13.253  1.00  0.00      LA0  O
ATOM    590  HG  SER A  67      17.471  48.448 -13.977  1.00  0.00      LA0  H
ATOM    591  C   SER A  67      19.523  46.777 -12.986  1.00  0.00      LA0  C
ATOM    592  O   SER A  67      20.583  47.362 -12.777  1.00  0.00      LA0  O
ATOM    593  N   ASP A  68      19.225  46.135 -14.122  1.00  0.00      LA0  N
ATOM    594  H   ASP A  68      18.419  45.554 -14.251  1.00  0.00      LA0  H
ATOM    595  CA  ASP A  68      20.075  46.444 -15.265  1.00  0.00      LA0  C
ATOM    596  CB  ASP A  68      19.872  45.494 -16.452  1.00  0.00      LA0  C
ATOM    597  CG  ASP A  68      19.778  44.044 -16.025  1.00  0.00      LA0  C
ATOM    598  OD1 ASP A  68      20.790  43.345 -16.023  1.00  0.00      LA0  O
ATOM    599  OD2 ASP A  68      18.672  43.614 -15.713  1.00  0.00      LA0  O
ATOM    600  C   ASP A  68      19.811  47.862 -15.720  1.00  0.00      LA0  C
ATOM    601  O   ASP A  68      18.756  48.435 -15.466  1.00  0.00      LA0  O
ATOM    602  N   ILE A  69      20.833  48.406 -16.370  1.00  0.00      LA0  N
ATOM    603  H   ILE A  69      21.648  47.860 -16.565  1.00  0.00      LA0  H
ATOM    604  CA  ILE A  69      20.696  49.716 -16.986  1.00  0.00      LA0  C
ATOM    605  CB  ILE A  69      21.816  50.648 -16.513  1.00  0.00      LA0  C
ATOM    606  CG2 ILE A  69      21.847  51.986 -17.255  1.00  0.00      LA0  C
ATOM    607  CG1 ILE A  69      21.753  50.807 -14.996  1.00  0.00      LA0  C
ATOM    608  CD1 ILE A  69      23.069  51.329 -14.433  1.00  0.00      LA0  C
ATOM    609  C   ILE A  69      20.738  49.502 -18.478  1.00  0.00      LA0  C
ATOM    610  O   ILE A  69      21.726  49.082 -19.078  1.00  0.00      LA0  O
ATOM    611  N   TYR A  70      19.561  49.754 -19.036  1.00  0.00      LA0  N
ATOM    612  H   TYR A  70      18.867  50.264 -18.529  1.00  0.00      LA0  H
ATOM    613  CA  TYR A  70      19.443  49.512 -20.462  1.00  0.00      LA0  C
ATOM    614  CB  TYR A  70      17.995  49.121 -20.776  1.00  0.00      LA0  C
ATOM    615  CG  TYR A  70      17.569  47.970 -19.882  1.00  0.00      LA0  C
ATOM    616  CD1 TYR A  70      18.085  46.677 -20.114  1.00  0.00      LA0  C
ATOM    617  CE1 TYR A  70      17.723  45.628 -19.251  1.00  0.00      LA0  C
ATOM    618  CD2 TYR A  70      16.677  48.229 -18.821  1.00  0.00      LA0  C
ATOM    619  CE2 TYR A  70      16.316  47.181 -17.957  1.00  0.00      LA0  C
ATOM    620  CZ  TYR A  70      16.852  45.895 -18.174  1.00  0.00      LA0  C
ATOM    621  OH  TYR A  70      16.511  44.880 -17.300  1.00  0.00      LA0  O
ATOM    622  HH  TYR A  70      17.297  44.417 -16.994  1.00  0.00      LA0  H
ATOM    623  C   TYR A  70      19.906  50.750 -21.194  1.00  0.00      LA0  C
ATOM    624  O   TYR A  70      19.923  51.828 -20.618  1.00  0.00      LA0  O
ATOM    625  N   ALA A  71      20.303  50.578 -22.460  1.00  0.00      LA0  N
ATOM    626  H   ALA A  71      20.311  49.660 -22.861  1.00  0.00      LA0  H
ATOM    627  CA  ALA A  71      20.763  51.775 -23.167  1.00  0.00      LA0  C
ATOM    628  CB  ALA A  71      21.356  51.398 -24.524  1.00  0.00      LA0  C
ATOM    629  C   ALA A  71      19.653  52.803 -23.355  1.00  0.00      LA0  C
ATOM    630  O   ALA A  71      18.608  52.498 -23.918  1.00  0.00      LA0  O
ATOM    631  N   PRO A  72      19.903  54.026 -22.821  1.00  0.00      LA0  N
ATOM    632  CD  PRO A  72      21.104  54.436 -22.101  1.00  0.00      LA0  C
ATOM    633  CA  PRO A  72      18.877  55.077 -22.861  1.00  0.00      LA0  C
ATOM    634  CB  PRO A  72      19.493  56.198 -22.013  1.00  0.00      LA0  C
ATOM    635  CG  PRO A  72      20.607  55.551 -21.194  1.00  0.00      LA0  C
ATOM    636  C   PRO A  72      18.553  55.545 -24.271  1.00  0.00      LA0  C
ATOM    637  O   PRO A  72      17.410  55.651 -24.696  1.00  0.00      LA0  O
ATOM    638  N   VAL A  73      19.654  55.844 -24.971  1.00  0.00      LA0  N
ATOM    639  H   VAL A  73      20.551  55.659 -24.576  1.00  0.00      LA0  H
ATOM    640  CA  VAL A  73      19.569  56.058 -26.410  1.00  0.00      LA0  C
ATOM    641  CB  VAL A  73      20.248  57.380 -26.797  1.00  0.00      LA0  C
ATOM    642  CG1 VAL A  73      19.477  58.565 -26.211  1.00  0.00      LA0  C
ATOM    643  CG2 VAL A  73      21.728  57.425 -26.403  1.00  0.00      LA0  C
ATOM    644  C   VAL A  73      20.250  54.866 -27.046  1.00  0.00      LA0  C
ATOM    645  O   VAL A  73      20.878  54.085 -26.335  1.00  0.00      LA0  O
ATOM    646  N   SER A  74      20.102  54.734 -28.363  1.00  0.00      LA0  N
ATOM    647  H   SER A  74      19.738  55.468 -28.944  1.00  0.00      LA0  H
ATOM    648  CA  SER A  74      20.809  53.605 -28.950  1.00  0.00      LA0  C
ATOM    649  CB  SER A  74      20.034  53.039 -30.142  1.00  0.00      LA0  C
ATOM    650  OG  SER A  74      18.624  53.125 -29.898  1.00  0.00      LA0  O
ATOM    651  HG  SER A  74      18.417  54.047 -30.077  1.00  0.00      LA0  H
ATOM    652  C   SER A  74      22.219  53.995 -29.343  1.00  0.00      LA0  C
ATOM    653  O   SER A  74      22.646  55.135 -29.187  1.00  0.00      LA0  O
ATOM    654  N   GLY A  75      22.931  53.004 -29.876  1.00  0.00      LA0  N
ATOM    655  H   GLY A  75      22.640  52.047 -29.840  1.00  0.00      LA0  H
ATOM    656  CA  GLY A  75      24.212  53.390 -30.431  1.00  0.00      LA0  C
ATOM    657  C   GLY A  75      25.357  52.671 -29.773  1.00  0.00      LA0  C
ATOM    658  O   GLY A  75      25.221  51.647 -29.118  1.00  0.00      LA0  O
ATOM    659  N   GLU A  76      26.520  53.245 -30.041  1.00  0.00      LA0  N
ATOM    660  H   GLU A  76      26.523  54.178 -30.400  1.00  0.00      LA0  H
ATOM    661  CA  GLU A  76      27.755  52.536 -29.776  1.00  0.00      LA0  C
ATOM    662  CB  GLU A  76      28.614  52.746 -31.005  1.00  0.00      LA0  C
ATOM    663  CG  GLU A  76      29.903  51.950 -31.167  1.00  0.00      LA0  C
ATOM    664  CD  GLU A  76      30.409  52.318 -32.543  1.00  0.00      LA0  C
ATOM    665  OE1 GLU A  76      29.719  52.040 -33.524  1.00  0.00      LA0  O
ATOM    666  OE2 GLU A  76      31.425  52.999 -32.653  1.00  0.00      LA0  O
ATOM    667  C   GLU A  76      28.423  53.032 -28.522  1.00  0.00      LA0  C
ATOM    668  O   GLU A  76      28.756  54.203 -28.386  1.00  0.00      LA0  O
ATOM    669  N   ILE A  77      28.625  52.096 -27.595  1.00  0.00      LA0  N
ATOM    670  H   ILE A  77      28.305  51.159 -27.744  1.00  0.00      LA0  H
ATOM    671  CA  ILE A  77      29.414  52.515 -26.442  1.00  0.00      LA0  C
ATOM    672  CB  ILE A  77      29.309  51.526 -25.281  1.00  0.00      LA0  C
ATOM    673  CG2 ILE A  77      29.863  52.181 -24.014  1.00  0.00      LA0  C
ATOM    674  CG1 ILE A  77      27.911  50.921 -25.100  1.00  0.00      LA0  C
ATOM    675  CD1 ILE A  77      26.835  51.900 -24.635  1.00  0.00      LA0  C
ATOM    676  C   ILE A  77      30.870  52.696 -26.834  1.00  0.00      LA0  C
ATOM    677  O   ILE A  77      31.530  51.768 -27.279  1.00  0.00      LA0  O
ATOM    678  N   VAL A  78      31.333  53.939 -26.686  1.00  0.00      LA0  N
ATOM    679  H   VAL A  78      30.743  54.645 -26.294  1.00  0.00      LA0  H
ATOM    680  CA  VAL A  78      32.722  54.164 -27.074  1.00  0.00      LA0  C
ATOM    681  CB  VAL A  78      32.860  55.419 -27.945  1.00  0.00      LA0  C
ATOM    682  CG1 VAL A  78      32.229  55.170 -29.316  1.00  0.00      LA0  C
ATOM    683  CG2 VAL A  78      32.304  56.676 -27.268  1.00  0.00      LA0  C
ATOM    684  C   VAL A  78      33.705  54.172 -25.919  1.00  0.00      LA0  C
ATOM    685  O   VAL A  78      34.875  53.848 -26.069  1.00  0.00      LA0  O
ATOM    686  N   ALA A  79      33.183  54.546 -24.744  1.00  0.00      LA0  N
ATOM    687  H   ALA A  79      32.220  54.802 -24.644  1.00  0.00      LA0  H
ATOM    688  CA  ALA A  79      34.082  54.522 -23.597  1.00  0.00      LA0  C
ATOM    689  CB  ALA A  79      34.578  55.929 -23.258  1.00  0.00      LA0  C
ATOM    690  C   ALA A  79      33.368  53.956 -22.400  1.00  0.00      LA0  C
ATOM    691  O   ALA A  79      32.166  54.136 -22.244  1.00  0.00      LA0  O
ATOM    692  N   VAL A  80      34.144  53.253 -21.572  1.00  0.00      LA0  N
ATOM    693  H   VAL A  80      35.131  53.163 -21.708  1.00  0.00      LA0  H
ATOM    694  CA  VAL A  80      33.535  52.704 -20.367  1.00  0.00      LA0  C
ATOM    695  CB  VAL A  80      33.436  51.170 -20.438  1.00  0.00      LA0  C
ATOM    696  CG1 VAL A  80      32.466  50.742 -21.536  1.00  0.00      LA0  C
ATOM    697  CG2 VAL A  80      34.799  50.493 -20.617  1.00  0.00      LA0  C
ATOM    698  C   VAL A  80      34.310  53.140 -19.145  1.00  0.00      LA0  C
ATOM    699  O   VAL A  80      35.483  53.482 -19.225  1.00  0.00      LA0  O
ATOM    700  N   ASN A  81      33.604  53.110 -18.016  1.00  0.00      LA0  N
ATOM    701  H   ASN A  81      32.631  52.876 -18.028  1.00  0.00      LA0  H
ATOM    702  CA  ASN A  81      34.308  53.268 -16.750  1.00  0.00      LA0  C
ATOM    703  CB  ASN A  81      33.571  54.252 -15.835  1.00  0.00      LA0  C
ATOM    704  CG  ASN A  81      34.299  54.448 -14.513  1.00  0.00      LA0  C
ATOM    705  OD1 ASN A  81      35.335  53.853 -14.235  1.00  0.00      LA0  O
ATOM    706  ND2 ASN A  81      33.697  55.319 -13.700  1.00  0.00      LA0  N
ATOM    707 HD21 ASN A  81      32.837  55.753 -13.981  1.00  0.00      LA0  H
ATOM    708 HD22 ASN A  81      34.059  55.545 -12.799  1.00  0.00      LA0  H
ATOM    709  C   ASN A  81      34.444  51.918 -16.091  1.00  0.00      LA0  C
ATOM    710  O   ASN A  81      33.690  51.556 -15.195  1.00  0.00      LA0  O
ATOM    711  N   ASP A  82      35.445  51.177 -16.571  1.00  0.00      LA0  N
ATOM    712  H   ASP A  82      36.082  51.487 -17.279  1.00  0.00      LA0  H
ATOM    713  CA  ASP A  82      35.602  49.857 -15.968  1.00  0.00      LA0  C
ATOM    714  CB  ASP A  82      36.133  48.851 -16.990  1.00  0.00      LA0  C
ATOM    715  CG  ASP A  82      37.472  49.249 -17.575  1.00  0.00      LA0  C
ATOM    716  OD1 ASP A  82      37.515  49.750 -18.693  1.00  0.00      LA0  O
ATOM    717  OD2 ASP A  82      38.504  48.922 -17.002  1.00  0.00      LA0  O
ATOM    718  C   ASP A  82      36.338  49.795 -14.639  1.00  0.00      LA0  C
ATOM    719  O   ASP A  82      36.744  48.741 -14.176  1.00  0.00      LA0  O
ATOM    720  N   ALA A  83      36.448  50.981 -14.015  1.00  0.00      LA0  N
ATOM    721  H   ALA A  83      36.168  51.838 -14.445  1.00  0.00      LA0  H
ATOM    722  CA  ALA A  83      36.790  50.960 -12.598  1.00  0.00      LA0  C
ATOM    723  CB  ALA A  83      37.776  52.079 -12.266  1.00  0.00      LA0  C
ATOM    724  C   ALA A  83      35.569  51.101 -11.700  1.00  0.00      LA0  C
ATOM    725  O   ALA A  83      35.624  50.922 -10.491  1.00  0.00      LA0  O
ATOM    726  N   LEU A  84      34.431  51.441 -12.332  1.00  0.00      LA0  N
ATOM    727  H   LEU A  84      34.397  51.558 -13.325  1.00  0.00      LA0  H
ATOM    728  CA  LEU A  84      33.225  51.574 -11.513  1.00  0.00      LA0  C
ATOM    729  CB  LEU A  84      32.107  52.257 -12.293  1.00  0.00      LA0  C
ATOM    730  CG  LEU A  84      31.556  53.501 -11.596  1.00  0.00      LA0  C
ATOM    731  CD1 LEU A  84      30.332  54.024 -12.330  1.00  0.00      LA0  C
ATOM    732  CD2 LEU A  84      31.239  53.281 -10.121  1.00  0.00      LA0  C
ATOM    733  C   LEU A  84      32.727  50.257 -10.945  1.00  0.00      LA0  C
ATOM    734  O   LEU A  84      32.214  50.167  -9.836  1.00  0.00      LA0  O
ATOM    735  N   SER A  85      32.950  49.229 -11.771  1.00  0.00      LA0  N
ATOM    736  H   SER A  85      33.371  49.377 -12.666  1.00  0.00      LA0  H
ATOM    737  CA  SER A  85      32.777  47.832 -11.369  1.00  0.00      LA0  C
ATOM    738  CB  SER A  85      33.508  46.984 -12.406  1.00  0.00      LA0  C
ATOM    739  OG  SER A  85      34.477  47.805 -13.084  1.00  0.00      LA0  O
ATOM    740  HG  SER A  85      35.359  47.530 -12.795  1.00  0.00      LA0  H
ATOM    741  C   SER A  85      33.334  47.524  -9.994  1.00  0.00      LA0  C
ATOM    742  O   SER A  85      32.709  46.929  -9.124  1.00  0.00      LA0  O
ATOM    743  N   ASP A  86      34.575  47.992  -9.885  1.00  0.00      LA0  N
ATOM    744  H   ASP A  86      35.044  48.380 -10.681  1.00  0.00      LA0  H
ATOM    745  CA  ASP A  86      35.394  47.759  -8.712  1.00  0.00      LA0  C
ATOM    746  CB  ASP A  86      36.858  47.993  -9.097  1.00  0.00      LA0  C
ATOM    747  CG  ASP A  86      37.262  47.046 -10.212  1.00  0.00      LA0  C
ATOM    748  OD1 ASP A  86      38.045  46.140  -9.941  1.00  0.00      LA0  O
ATOM    749  OD2 ASP A  86      36.784  47.215 -11.338  1.00  0.00      LA0  O
ATOM    750  C   ASP A  86      34.974  48.640  -7.563  1.00  0.00      LA0  C
ATOM    751  O   ASP A  86      34.805  48.191  -6.437  1.00  0.00      LA0  O
ATOM    752  N   SER A  87      34.793  49.922  -7.902  1.00  0.00      LA0  N
ATOM    753  H   SER A  87      34.955  50.207  -8.846  1.00  0.00      LA0  H
ATOM    754  CA  SER A  87      34.394  50.875  -6.873  1.00  0.00      LA0  C
ATOM    755  CB  SER A  87      35.377  52.046  -6.845  1.00  0.00      LA0  C
ATOM    756  OG  SER A  87      36.527  51.713  -6.066  1.00  0.00      LA0  O
ATOM    757  HG  SER A  87      36.208  51.651  -5.162  1.00  0.00      LA0  H
ATOM    758  C   SER A  87      32.978  51.423  -6.976  1.00  0.00      LA0  C
ATOM    759  O   SER A  87      32.763  52.561  -7.391  1.00  0.00      LA0  O
ATOM    760  N   PRO A  88      31.981  50.622  -6.516  1.00  0.00      LA0  N
ATOM    761  CD  PRO A  88      32.060  49.272  -5.969  1.00  0.00      LA0  C
ATOM    762  CA  PRO A  88      30.613  51.143  -6.506  1.00  0.00      LA0  C
ATOM    763  CB  PRO A  88      29.798  49.913  -6.108  1.00  0.00      LA0  C
ATOM    764  CG  PRO A  88      30.736  49.066  -5.257  1.00  0.00      LA0  C
ATOM    765  C   PRO A  88      30.432  52.339  -5.580  1.00  0.00      LA0  C
ATOM    766  O   PRO A  88      29.496  53.118  -5.731  1.00  0.00      LA0  O
ATOM    767  N   GLU A  89      31.402  52.503  -4.657  1.00  0.00      LA0  N
ATOM    768  H   GLU A  89      32.097  51.798  -4.501  1.00  0.00      LA0  H
ATOM    769  CA  GLU A  89      31.439  53.717  -3.844  1.00  0.00      LA0  C
ATOM    770  CB  GLU A  89      32.657  53.756  -2.895  1.00  0.00      LA0  C
ATOM    771  CG  GLU A  89      34.076  53.656  -3.490  1.00  0.00      LA0  C
ATOM    772  CD  GLU A  89      34.618  52.231  -3.472  1.00  0.00      LA0  C
ATOM    773  OE1 GLU A  89      33.869  51.298  -3.723  1.00  0.00      LA0  O
ATOM    774  OE2 GLU A  89      35.810  52.043  -3.229  1.00  0.00      LA0  O
ATOM    775  C   GLU A  89      31.288  55.020  -4.616  1.00  0.00      LA0  C
ATOM    776  O   GLU A  89      30.662  55.950  -4.135  1.00  0.00      LA0  O
ATOM    777  N   LEU A  90      31.820  55.028  -5.855  1.00  0.00      LA0  N
ATOM    778  H   LEU A  90      32.305  54.218  -6.193  1.00  0.00      LA0  H
ATOM    779  CA  LEU A  90      31.646  56.219  -6.697  1.00  0.00      LA0  C
ATOM    780  CB  LEU A  90      32.436  56.084  -7.997  1.00  0.00      LA0  C
ATOM    781  CG  LEU A  90      33.941  55.909  -7.803  1.00  0.00      LA0  C
ATOM    782  CD1 LEU A  90      34.635  55.564  -9.122  1.00  0.00      LA0  C
ATOM    783  CD2 LEU A  90      34.576  57.119  -7.115  1.00  0.00      LA0  C
ATOM    784  C   LEU A  90      30.201  56.586  -7.015  1.00  0.00      LA0  C
ATOM    785  O   LEU A  90      29.799  57.742  -7.076  1.00  0.00      LA0  O
ATOM    786  N   VAL A  91      29.400  55.524  -7.204  1.00  0.00      LA0  N
ATOM    787  H   VAL A  91      29.748  54.600  -7.045  1.00  0.00      LA0  H
ATOM    788  CA  VAL A  91      27.968  55.783  -7.373  1.00  0.00      LA0  C
ATOM    789  CB  VAL A  91      27.218  54.505  -7.778  1.00  0.00      LA0  C
ATOM    790  CG1 VAL A  91      25.734  54.777  -8.019  1.00  0.00      LA0  C
ATOM    791  CG2 VAL A  91      27.839  53.851  -9.009  1.00  0.00      LA0  C
ATOM    792  C   VAL A  91      27.355  56.390  -6.120  1.00  0.00      LA0  C
ATOM    793  O   VAL A  91      26.520  57.283  -6.163  1.00  0.00      LA0  O
ATOM    794  N   ASN A  92      27.851  55.876  -4.990  1.00  0.00      LA0  N
ATOM    795  H   ASN A  92      28.551  55.161  -5.007  1.00  0.00      LA0  H
ATOM    796  CA  ASN A  92      27.355  56.428  -3.734  1.00  0.00      LA0  C
ATOM    797  CB  ASN A  92      27.097  55.302  -2.723  1.00  0.00      LA0  C
ATOM    798  CG  ASN A  92      25.827  54.570  -3.124  1.00  0.00      LA0  C
ATOM    799  OD1 ASN A  92      25.762  53.863  -4.126  1.00  0.00      LA0  O
ATOM    800  ND2 ASN A  92      24.778  54.862  -2.356  1.00  0.00      LA0  N
ATOM    801 HD21 ASN A  92      24.933  55.025  -1.376  1.00  0.00      LA0  H
ATOM    802 HD22 ASN A  92      23.842  54.902  -2.708  1.00  0.00      LA0  H
ATOM    803  C   ASN A  92      28.199  57.560  -3.162  1.00  0.00      LA0  C
ATOM    804  O   ASN A  92      28.129  57.889  -1.983  1.00  0.00      LA0  O
ATOM    805  N   SER A  93      28.986  58.177  -4.058  1.00  0.00      LA0  N
ATOM    806  H   SER A  93      29.181  57.796  -4.960  1.00  0.00      LA0  H
ATOM    807  CA  SER A  93      29.564  59.463  -3.691  1.00  0.00      LA0  C
ATOM    808  CB  SER A  93      31.095  59.429  -3.796  1.00  0.00      LA0  C
ATOM    809  OG  SER A  93      31.516  58.768  -4.995  1.00  0.00      LA0  O
ATOM    810  HG  SER A  93      31.647  59.435  -5.675  1.00  0.00      LA0  H
ATOM    811  C   SER A  93      28.966  60.585  -4.510  1.00  0.00      LA0  C
ATOM    812  O   SER A  93      28.397  61.534  -3.985  1.00  0.00      LA0  O
ATOM    813  N   GLU A  94      29.115  60.415  -5.832  1.00  0.00      LA0  N
ATOM    814  H   GLU A  94      29.682  59.669  -6.196  1.00  0.00      LA0  H
ATOM    815  CA  GLU A  94      28.538  61.370  -6.773  1.00  0.00      LA0  C
ATOM    816  CB  GLU A  94      29.371  62.661  -6.915  1.00  0.00      LA0  C
ATOM    817  CG  GLU A  94      30.837  62.633  -6.451  1.00  0.00      LA0  C
ATOM    818  CD  GLU A  94      31.700  61.787  -7.361  1.00  0.00      LA0  C
ATOM    819  OE1 GLU A  94      32.383  62.358  -8.205  1.00  0.00      LA0  O
ATOM    820  OE2 GLU A  94      31.705  60.565  -7.222  1.00  0.00      LA0  O
ATOM    821  C   GLU A  94      28.264  60.743  -8.127  1.00  0.00      LA0  C
ATOM    822  O   GLU A  94      29.066  60.741  -9.057  1.00  0.00      LA0  O
ATOM    823  N   PRO A  95      27.026  60.219  -8.252  1.00  0.00      LA0  N
ATOM    824  CD  PRO A  95      25.937  60.273  -7.280  1.00  0.00      LA0  C
ATOM    825  CA  PRO A  95      26.669  59.496  -9.477  1.00  0.00      LA0  C
ATOM    826  CB  PRO A  95      25.300  58.910  -9.121  1.00  0.00      LA0  C
ATOM    827  CG  PRO A  95      24.713  59.866  -8.088  1.00  0.00      LA0  C
ATOM    828  C   PRO A  95      26.695  60.344 -10.747  1.00  0.00      LA0  C
ATOM    829  O   PRO A  95      26.795  59.837 -11.856  1.00  0.00      LA0  O
ATOM    830  N   TYR A  96      26.629  61.671 -10.544  1.00  0.00      LA0  N
ATOM    831  H   TYR A  96      26.523  62.015  -9.612  1.00  0.00      LA0  H
ATOM    832  CA  TYR A  96      26.731  62.576 -11.691  1.00  0.00      LA0  C
ATOM    833  CB  TYR A  96      26.054  63.908 -11.359  1.00  0.00      LA0  C
ATOM    834  CG  TYR A  96      24.598  63.676 -11.030  1.00  0.00      LA0  C
ATOM    835  CD1 TYR A  96      23.733  63.257 -12.057  1.00  0.00      LA0  C
ATOM    836  CE1 TYR A  96      22.380  63.030 -11.766  1.00  0.00      LA0  C
ATOM    837  CD2 TYR A  96      24.142  63.880  -9.712  1.00  0.00      LA0  C
ATOM    838  CE2 TYR A  96      22.785  63.659  -9.422  1.00  0.00      LA0  C
ATOM    839  CZ  TYR A  96      21.924  63.233 -10.453  1.00  0.00      LA0  C
ATOM    840  OH  TYR A  96      20.594  62.995 -10.175  1.00  0.00      LA0  O
ATOM    841  HH  TYR A  96      20.275  63.711  -9.624  1.00  0.00      LA0  H
ATOM    842  C   TYR A  96      28.133  62.815 -12.239  1.00  0.00      LA0  C
ATOM    843  O   TYR A  96      28.317  63.357 -13.331  1.00  0.00      LA0  O
ATOM    844  N   ALA A  97      29.112  62.409 -11.417  1.00  0.00      LA0  N
ATOM    845  H   ALA A  97      28.923  61.965 -10.541  1.00  0.00      LA0  H
ATOM    846  CA  ALA A  97      30.498  62.547 -11.843  1.00  0.00      LA0  C
ATOM    847  CB  ALA A  97      31.210  63.636 -11.036  1.00  0.00      LA0  C
ATOM    848  C   ALA A  97      31.241  61.223 -11.772  1.00  0.00      LA0  C
ATOM    849  O   ALA A  97      31.375  60.541 -12.779  1.00  0.00      LA0  O
ATOM    850  N   GLY A  98      31.693  60.853 -10.564  1.00  0.00      LA0  N
ATOM    851  H   GLY A  98      31.547  61.391  -9.727  1.00  0.00      LA0  H
ATOM    852  CA  GLY A  98      32.438  59.599 -10.429  1.00  0.00      LA0  C
ATOM    853  C   GLY A  98      31.628  58.373 -10.804  1.00  0.00      LA0  C
ATOM    854  O   GLY A  98      32.118  57.405 -11.376  1.00  0.00      LA0  O
ATOM    855  N   GLY A  99      30.327  58.489 -10.506  1.00  0.00      LA0  N
ATOM    856  H   GLY A  99      30.041  59.284  -9.965  1.00  0.00      LA0  H
ATOM    857  CA  GLY A  99      29.397  57.449 -10.940  1.00  0.00      LA0  C
ATOM    858  C   GLY A  99      29.028  57.419 -12.423  1.00  0.00      LA0  C
ATOM    859  O   GLY A  99      28.033  56.813 -12.810  1.00  0.00      LA0  O
ATOM    860  N   TRP A 100      29.864  58.068 -13.254  1.00  0.00      LA0  N
ATOM    861  H   TRP A 100      30.676  58.547 -12.922  1.00  0.00      LA0  H
ATOM    862  CA  TRP A 100      29.655  57.875 -14.686  1.00  0.00      LA0  C
ATOM    863  CB  TRP A 100      30.394  58.947 -15.508  1.00  0.00      LA0  C
ATOM    864  CG  TRP A 100      31.865  58.638 -15.723  1.00  0.00      LA0  C
ATOM    865  CD2 TRP A 100      32.475  58.024 -16.881  1.00  0.00      LA0  C
ATOM    866  CE2 TRP A 100      33.883  57.925 -16.621  1.00  0.00      LA0  C
ATOM    867  CE3 TRP A 100      31.953  57.547 -18.103  1.00  0.00      LA0  C
ATOM    868  CD1 TRP A 100      32.926  58.875 -14.836  1.00  0.00      LA0  C
ATOM    869  NE1 TRP A 100      34.112  58.458 -15.357  1.00  0.00      LA0  N
ATOM    870  HE1 TRP A 100      34.979  58.520 -14.905  1.00  0.00      LA0  H
ATOM    871  CZ2 TRP A 100      34.739  57.356 -17.589  1.00  0.00      LA0  C
ATOM    872  CZ3 TRP A 100      32.819  56.979 -19.062  1.00  0.00      LA0  C
ATOM    873  CH2 TRP A 100      34.204  56.885 -18.807  1.00  0.00      LA0  C
ATOM    874  C   TRP A 100      30.024  56.469 -15.121  1.00  0.00      LA0  C
ATOM    875  O   TRP A 100      31.083  55.955 -14.787  1.00  0.00      LA0  O
ATOM    876  N   ILE A 101      29.104  55.857 -15.866  1.00  0.00      LA0  N
ATOM    877  H   ILE A 101      28.266  56.324 -16.144  1.00  0.00      LA0  H
ATOM    878  CA  ILE A 101      29.417  54.483 -16.238  1.00  0.00      LA0  C
ATOM    879  CB  ILE A 101      28.227  53.547 -15.993  1.00  0.00      LA0  C
ATOM    880  CG2 ILE A 101      28.695  52.087 -16.001  1.00  0.00      LA0  C
ATOM    881  CG1 ILE A 101      27.504  53.905 -14.690  1.00  0.00      LA0  C
ATOM    882  CD1 ILE A 101      26.267  53.061 -14.405  1.00  0.00      LA0  C
ATOM    883  C   ILE A 101      29.953  54.341 -17.649  1.00  0.00      LA0  C
ATOM    884  O   ILE A 101      30.867  53.571 -17.918  1.00  0.00      LA0  O
ATOM    885  N   PHE A 102      29.351  55.124 -18.554  1.00  0.00      LA0  N
ATOM    886  H   PHE A 102      28.610  55.755 -18.312  1.00  0.00      LA0  H
ATOM    887  CA  PHE A 102      29.820  54.990 -19.931  1.00  0.00      LA0  C
ATOM    888  CB  PHE A 102      29.194  53.771 -20.627  1.00  0.00      LA0  C
ATOM    889  CG  PHE A 102      27.684  53.820 -20.730  1.00  0.00      LA0  C
ATOM    890  CD1 PHE A 102      26.893  53.368 -19.651  1.00  0.00      LA0  C
ATOM    891  CD2 PHE A 102      27.090  54.272 -21.928  1.00  0.00      LA0  C
ATOM    892  CE1 PHE A 102      25.494  53.305 -19.794  1.00  0.00      LA0  C
ATOM    893  CE2 PHE A 102      25.691  54.210 -22.074  1.00  0.00      LA0  C
ATOM    894  CZ  PHE A 102      24.910  53.699 -21.016  1.00  0.00      LA0  C
ATOM    895  C   PHE A 102      29.658  56.242 -20.756  1.00  0.00      LA0  C
ATOM    896  O   PHE A 102      29.048  57.211 -20.329  1.00  0.00      LA0  O
ATOM    897  N   LYS A 103      30.220  56.169 -21.964  1.00  0.00      LA0  N
ATOM    898  H   LYS A 103      30.747  55.357 -22.218  1.00  0.00      LA0  H
ATOM    899  CA  LYS A 103      29.975  57.204 -22.957  1.00  0.00      LA0  C
ATOM    900  CB  LYS A 103      31.251  57.981 -23.255  1.00  0.00      LA0  C
ATOM    901  CG  LYS A 103      31.558  59.055 -22.217  1.00  0.00      LA0  C
ATOM    902  CD  LYS A 103      32.877  59.767 -22.509  1.00  0.00      LA0  C
ATOM    903  CE  LYS A 103      33.108  60.977 -21.605  1.00  0.00      LA0  C
ATOM    904  NZ  LYS A 103      32.152  62.037 -21.939  1.00  0.00      LA0  N
ATOM    905  HZ1 LYS A 103      31.164  61.740 -21.814  1.00  0.00      LA0  H
ATOM    906  HZ2 LYS A 103      32.315  62.857 -21.316  1.00  0.00      LA0  H
ATOM    907  HZ3 LYS A 103      32.302  62.382 -22.915  1.00  0.00      LA0  H
ATOM    908  C   LYS A 103      29.472  56.554 -24.220  1.00  0.00      LA0  C
ATOM    909  O   LYS A 103      30.117  55.680 -24.793  1.00  0.00      LA0  O
ATOM    910  N   ILE A 104      28.279  57.000 -24.612  1.00  0.00      LA0  N
ATOM    911  H   ILE A 104      27.820  57.724 -24.097  1.00  0.00      LA0  H
ATOM    912  CA  ILE A 104      27.696  56.447 -25.823  1.00  0.00      LA0  C
ATOM    913  CB  ILE A 104      26.305  55.849 -25.517  1.00  0.00      LA0  C
ATOM    914  CG2 ILE A 104      25.335  56.883 -24.939  1.00  0.00      LA0  C
ATOM    915  CG1 ILE A 104      25.716  55.091 -26.711  1.00  0.00      LA0  C
ATOM    916  CD1 ILE A 104      24.427  54.344 -26.363  1.00  0.00      LA0  C
ATOM    917  C   ILE A 104      27.685  57.446 -26.968  1.00  0.00      LA0  C
ATOM    918  O   ILE A 104      27.226  58.580 -26.877  1.00  0.00      LA0  O
ATOM    919  N   LYS A 105      28.236  56.951 -28.075  1.00  0.00      LA0  N
ATOM    920  H   LYS A 105      28.609  56.024 -28.037  1.00  0.00      LA0  H
ATOM    921  CA  LYS A 105      27.969  57.549 -29.376  1.00  0.00      LA0  C
ATOM    922  CB  LYS A 105      29.026  56.983 -30.328  1.00  0.00      LA0  C
ATOM    923  CG  LYS A 105      28.831  57.088 -31.843  1.00  0.00      LA0  C
ATOM    924  CD  LYS A 105      29.732  56.031 -32.482  1.00  0.00      LA0  C
ATOM    925  CE  LYS A 105      29.538  55.782 -33.977  1.00  0.00      LA0  C
ATOM    926  NZ  LYS A 105      30.197  54.513 -34.314  1.00  0.00      LA0  N
ATOM    927  HZ1 LYS A 105      30.422  54.388 -35.314  1.00  0.00      LA0  H
ATOM    928  HZ2 LYS A 105      31.052  54.346 -33.738  1.00  0.00      LA0  H
ATOM    929  HZ3 LYS A 105      29.612  53.701 -34.014  1.00  0.00      LA0  H
ATOM    930  C   LYS A 105      26.558  57.150 -29.772  1.00  0.00      LA0  C
ATOM    931  O   LYS A 105      26.312  56.022 -30.181  1.00  0.00      LA0  O
ATOM    932  N   ALA A 106      25.642  58.109 -29.586  1.00  0.00      LA0  N
ATOM    933  H   ALA A 106      25.914  59.008 -29.252  1.00  0.00      LA0  H
ATOM    934  CA  ALA A 106      24.255  57.807 -29.942  1.00  0.00      LA0  C
ATOM    935  CB  ALA A 106      23.343  58.980 -29.582  1.00  0.00      LA0  C
ATOM    936  C   ALA A 106      24.099  57.506 -31.420  1.00  0.00      LA0  C
ATOM    937  O   ALA A 106      24.964  57.844 -32.223  1.00  0.00      LA0  O
ATOM    938  N   SER A 107      22.970  56.870 -31.746  1.00  0.00      LA0  N
ATOM    939  H   SER A 107      22.320  56.593 -31.030  1.00  0.00      LA0  H
ATOM    940  CA  SER A 107      22.683  56.610 -33.157  1.00  0.00      LA0  C
ATOM    941  CB  SER A 107      21.392  55.806 -33.292  1.00  0.00      LA0  C
ATOM    942  OG  SER A 107      21.202  55.010 -32.119  1.00  0.00      LA0  O
ATOM    943  HG  SER A 107      20.632  55.538 -31.546  1.00  0.00      LA0  H
ATOM    944  C   SER A 107      22.581  57.875 -33.990  1.00  0.00      LA0  C
ATOM    945  O   SER A 107      23.109  57.986 -35.090  1.00  0.00      LA0  O
ATOM    946  N   ASP A 108      21.876  58.827 -33.367  1.00  0.00      LA0  N
ATOM    947  H   ASP A 108      21.449  58.646 -32.477  1.00  0.00      LA0  H
ATOM    948  CA  ASP A 108      21.717  60.155 -33.944  1.00  0.00      LA0  C
ATOM    949  CB  ASP A 108      20.466  60.168 -34.847  1.00  0.00      LA0  C
ATOM    950  CG  ASP A 108      20.184  61.486 -35.573  1.00  0.00      LA0  C
ATOM    951  OD1 ASP A 108      20.826  62.500 -35.317  1.00  0.00      LA0  O
ATOM    952  OD2 ASP A 108      19.260  61.513 -36.378  1.00  0.00      LA0  O
ATOM    953  C   ASP A 108      21.589  61.097 -32.768  1.00  0.00      LA0  C
ATOM    954  O   ASP A 108      21.065  60.733 -31.720  1.00  0.00      LA0  O
ATOM    955  N   GLU A 109      22.085  62.322 -32.966  1.00  0.00      LA0  N
ATOM    956  H   GLU A 109      22.341  62.536 -33.910  1.00  0.00      LA0  H
ATOM    957  CA  GLU A 109      21.859  63.366 -31.968  1.00  0.00      LA0  C
ATOM    958  CB  GLU A 109      22.484  64.677 -32.452  1.00  0.00      LA0  C
ATOM    959  CG  GLU A 109      23.988  64.592 -32.753  1.00  0.00      LA0  C
ATOM    960  CD  GLU A 109      24.818  64.805 -31.500  1.00  0.00      LA0  C
ATOM    961  OE1 GLU A 109      25.204  65.938 -31.234  1.00  0.00      LA0  O
ATOM    962  OE2 GLU A 109      25.117  63.851 -30.785  1.00  0.00      LA0  O
ATOM    963  C   GLU A 109      20.380  63.562 -31.642  1.00  0.00      LA0  C
ATOM    964  O   GLU A 109      20.000  63.881 -30.521  1.00  0.00      LA0  O
ATOM    965  N   SER A 110      19.541  63.308 -32.665  1.00  0.00      LA0  N
ATOM    966  H   SER A 110      19.899  63.031 -33.562  1.00  0.00      LA0  H
ATOM    967  CA  SER A 110      18.097  63.422 -32.448  1.00  0.00      LA0  C
ATOM    968  CB  SER A 110      17.341  63.160 -33.752  1.00  0.00      LA0  C
ATOM    969  OG  SER A 110      17.511  61.799 -34.150  1.00  0.00      LA0  O
ATOM    970  HG  SER A 110      18.082  61.803 -34.923  1.00  0.00      LA0  H
ATOM    971  C   SER A 110      17.524  62.583 -31.308  1.00  0.00      LA0  C
ATOM    972  O   SER A 110      16.535  62.945 -30.677  1.00  0.00      LA0  O
ATOM    973  N   GLU A 111      18.220  61.461 -31.024  1.00  0.00      LA0  N
ATOM    974  H   GLU A 111      19.012  61.205 -31.582  1.00  0.00      LA0  H
ATOM    975  CA  GLU A 111      17.786  60.612 -29.911  1.00  0.00      LA0  C
ATOM    976  CB  GLU A 111      18.652  59.356 -29.779  1.00  0.00      LA0  C
ATOM    977  CG  GLU A 111      18.505  58.351 -30.927  1.00  0.00      LA0  C
ATOM    978  CD  GLU A 111      19.266  57.074 -30.605  1.00  0.00      LA0  C
ATOM    979  OE1 GLU A 111      20.459  57.133 -30.333  1.00  0.00      LA0  O
ATOM    980  OE2 GLU A 111      18.679  55.996 -30.633  1.00  0.00      LA0  O
ATOM    981  C   GLU A 111      17.661  61.304 -28.558  1.00  0.00      LA0  C
ATOM    982  O   GLU A 111      16.961  60.834 -27.666  1.00  0.00      LA0  O
ATOM    983  N   LEU A 112      18.315  62.478 -28.450  1.00  0.00      LA0  N
ATOM    984  H   LEU A 112      18.919  62.770 -29.195  1.00  0.00      LA0  H
ATOM    985  CA  LEU A 112      18.084  63.368 -27.308  1.00  0.00      LA0  C
ATOM    986  CB  LEU A 112      18.719  64.735 -27.563  1.00  0.00      LA0  C
ATOM    987  CG  LEU A 112      20.232  64.761 -27.364  1.00  0.00      LA0  C
ATOM    988  CD1 LEU A 112      20.859  66.038 -27.925  1.00  0.00      LA0  C
ATOM    989  CD2 LEU A 112      20.596  64.555 -25.896  1.00  0.00      LA0  C
ATOM    990  C   LEU A 112      16.631  63.574 -26.898  1.00  0.00      LA0  C
ATOM    991  O   LEU A 112      16.299  63.640 -25.715  1.00  0.00      LA0  O
ATOM    992  N   GLU A 113      15.758  63.663 -27.911  1.00  0.00      LA0  N
ATOM    993  H   GLU A 113      16.035  63.574 -28.870  1.00  0.00      LA0  H
ATOM    994  CA  GLU A 113      14.383  63.947 -27.509  1.00  0.00      LA0  C
ATOM    995  CB  GLU A 113      13.713  64.952 -28.451  1.00  0.00      LA0  C
ATOM    996  CG  GLU A 113      14.486  66.282 -28.522  1.00  0.00      LA0  C
ATOM    997  CD  GLU A 113      14.868  66.755 -27.126  1.00  0.00      LA0  C
ATOM    998  OE1 GLU A 113      13.997  67.065 -26.319  1.00  0.00      LA0  O
ATOM    999  OE2 GLU A 113      16.051  66.741 -26.798  1.00  0.00      LA0  O
ATOM   1000  C   GLU A 113      13.511  62.759 -27.160  1.00  0.00      LA0  C
ATOM   1001  O   GLU A 113      12.329  62.869 -26.866  1.00  0.00      LA0  O
ATOM   1002  N   SER A 114      14.182  61.603 -27.115  1.00  0.00      LA0  N
ATOM   1003  H   SER A 114      15.105  61.507 -27.486  1.00  0.00      LA0  H
ATOM   1004  CA  SER A 114      13.565  60.493 -26.396  1.00  0.00      LA0  C
ATOM   1005  CB  SER A 114      14.247  59.183 -26.791  1.00  0.00      LA0  C
ATOM   1006  OG  SER A 114      14.716  59.276 -28.142  1.00  0.00      LA0  O
ATOM   1007  HG  SER A 114      15.644  59.491 -28.080  1.00  0.00      LA0  H
ATOM   1008  C   SER A 114      13.609  60.664 -24.881  1.00  0.00      LA0  C
ATOM   1009  O   SER A 114      12.899  60.010 -24.125  1.00  0.00      LA0  O
ATOM   1010  N   LEU A 115      14.522  61.559 -24.463  1.00  0.00      LA0  N
ATOM   1011  H   LEU A 115      15.025  62.149 -25.094  1.00  0.00      LA0  H
ATOM   1012  CA  LEU A 115      14.758  61.660 -23.031  1.00  0.00      LA0  C
ATOM   1013  CB  LEU A 115      16.239  61.428 -22.730  1.00  0.00      LA0  C
ATOM   1014  CG  LEU A 115      16.762  60.047 -23.135  1.00  0.00      LA0  C
ATOM   1015  CD1 LEU A 115      18.222  59.892 -22.729  1.00  0.00      LA0  C
ATOM   1016  CD2 LEU A 115      15.917  58.893 -22.587  1.00  0.00      LA0  C
ATOM   1017  C   LEU A 115      14.279  62.960 -22.420  1.00  0.00      LA0  C
ATOM   1018  O   LEU A 115      14.175  64.000 -23.070  1.00  0.00      LA0  O
ATOM   1019  N   LEU A 116      13.991  62.831 -21.119  1.00  0.00      LA0  N
ATOM   1020  H   LEU A 116      14.271  61.984 -20.666  1.00  0.00      LA0  H
ATOM   1021  CA  LEU A 116      13.474  63.938 -20.316  1.00  0.00      LA0  C
ATOM   1022  CB  LEU A 116      13.024  63.441 -18.933  1.00  0.00      LA0  C
ATOM   1023  CG  LEU A 116      11.757  62.575 -18.846  1.00  0.00      LA0  C
ATOM   1024  CD1 LEU A 116      11.907  61.171 -19.435  1.00  0.00      LA0  C
ATOM   1025  CD2 LEU A 116      11.273  62.481 -17.399  1.00  0.00      LA0  C
ATOM   1026  C   LEU A 116      14.539  64.996 -20.116  1.00  0.00      LA0  C
ATOM   1027  O   LEU A 116      15.727  64.714 -20.208  1.00  0.00      LA0  O
ATOM   1028  N   ASP A 117      14.074  66.213 -19.838  1.00  0.00      LA0  N
ATOM   1029  H   ASP A 117      13.102  66.453 -19.792  1.00  0.00      LA0  H
ATOM   1030  CA  ASP A 117      15.020  67.221 -19.373  1.00  0.00      LA0  C
ATOM   1031  CB  ASP A 117      14.598  68.598 -19.908  1.00  0.00      LA0  C
ATOM   1032  CG  ASP A 117      13.255  68.992 -19.319  1.00  0.00      LA0  C
ATOM   1033  OD1 ASP A 117      13.241  69.751 -18.360  1.00  0.00      LA0  O
ATOM   1034  OD2 ASP A 117      12.235  68.499 -19.783  1.00  0.00      LA0  O
ATOM   1035  C   ASP A 117      15.101  67.198 -17.854  1.00  0.00      LA0  C
ATOM   1036  O   ASP A 117      14.479  66.362 -17.203  1.00  0.00      LA0  O
ATOM   1037  N   ALA A 118      15.867  68.163 -17.315  1.00  0.00      LA0  N
ATOM   1038  H   ALA A 118      16.361  68.787 -17.917  1.00  0.00      LA0  H
ATOM   1039  CA  ALA A 118      15.939  68.295 -15.860  1.00  0.00      LA0  C
ATOM   1040  CB  ALA A 118      16.858  69.455 -15.472  1.00  0.00      LA0  C
ATOM   1041  C   ALA A 118      14.589  68.469 -15.184  1.00  0.00      LA0  C
ATOM   1042  O   ALA A 118      14.176  67.665 -14.356  1.00  0.00      LA0  O
ATOM   1043  N   THR A 119      13.897  69.531 -15.614  1.00  0.00      LA0  N
ATOM   1044  H   THR A 119      14.230  70.107 -16.359  1.00  0.00      LA0  H
ATOM   1045  CA  THR A 119      12.592  69.829 -15.025  1.00  0.00      LA0  C
ATOM   1046  CB  THR A 119      12.021  71.120 -15.620  1.00  0.00      LA0  C
ATOM   1047  OG1 THR A 119      12.984  71.782 -16.458  1.00  0.00      LA0  O
ATOM   1048  HG1 THR A 119      12.995  71.283 -17.276  1.00  0.00      LA0  H
ATOM   1049  CG2 THR A 119      11.501  72.054 -14.526  1.00  0.00      LA0  C
ATOM   1050  C   THR A 119      11.580  68.700 -15.144  1.00  0.00      LA0  C
ATOM   1051  O   THR A 119      10.843  68.368 -14.220  1.00  0.00      LA0  O
ATOM   1052  N   ALA A 120      11.597  68.068 -16.332  1.00  0.00      LA0  N
ATOM   1053  H   ALA A 120      12.159  68.410 -17.094  1.00  0.00      LA0  H
ATOM   1054  CA  ALA A 120      10.727  66.899 -16.466  1.00  0.00      LA0  C
ATOM   1055  CB  ALA A 120      10.713  66.377 -17.900  1.00  0.00      LA0  C
ATOM   1056  C   ALA A 120      11.073  65.752 -15.530  1.00  0.00      LA0  C
ATOM   1057  O   ALA A 120      10.207  65.047 -15.028  1.00  0.00      LA0  O
ATOM   1058  N   TYR A 121      12.384  65.606 -15.286  1.00  0.00      LA0  N
ATOM   1059  H   TYR A 121      13.059  66.212 -15.713  1.00  0.00      LA0  H
ATOM   1060  CA  TYR A 121      12.787  64.603 -14.303  1.00  0.00      LA0  C
ATOM   1061  CB  TYR A 121      14.301  64.388 -14.358  1.00  0.00      LA0  C
ATOM   1062  CG  TYR A 121      14.722  63.162 -13.580  1.00  0.00      LA0  C
ATOM   1063  CD1 TYR A 121      14.255  61.893 -13.983  1.00  0.00      LA0  C
ATOM   1064  CE1 TYR A 121      14.665  60.758 -13.268  1.00  0.00      LA0  C
ATOM   1065  CD2 TYR A 121      15.584  63.323 -12.476  1.00  0.00      LA0  C
ATOM   1066  CE2 TYR A 121      15.998  62.187 -11.763  1.00  0.00      LA0  C
ATOM   1067  CZ  TYR A 121      15.532  60.920 -12.169  1.00  0.00      LA0  C
ATOM   1068  OH  TYR A 121      15.927  59.795 -11.475  1.00  0.00      LA0  O
ATOM   1069  HH  TYR A 121      16.778  59.940 -11.066  1.00  0.00      LA0  H
ATOM   1070  C   TYR A 121      12.324  64.910 -12.888  1.00  0.00      LA0  C
ATOM   1071  O   TYR A 121      11.876  64.033 -12.159  1.00  0.00      LA0  O
ATOM   1072  N   GLU A 122      12.421  66.206 -12.544  1.00  0.00      LA0  N
ATOM   1073  H   GLU A 122      12.838  66.866 -13.173  1.00  0.00      LA0  H
ATOM   1074  CA  GLU A 122      11.891  66.635 -11.248  1.00  0.00      LA0  C
ATOM   1075  CB  GLU A 122      12.095  68.135 -11.037  1.00  0.00      LA0  C
ATOM   1076  CG  GLU A 122      13.561  68.558 -11.103  1.00  0.00      LA0  C
ATOM   1077  CD  GLU A 122      13.675  70.052 -10.888  1.00  0.00      LA0  C
ATOM   1078  OE1 GLU A 122      13.353  70.805 -11.805  1.00  0.00      LA0  O
ATOM   1079  OE2 GLU A 122      14.091  70.457  -9.804  1.00  0.00      LA0  O
ATOM   1080  C   GLU A 122      10.425  66.284 -11.080  1.00  0.00      LA0  C
ATOM   1081  O   GLU A 122      10.015  65.639 -10.122  1.00  0.00      LA0  O
ATOM   1082  N   ALA A 123       9.663  66.684 -12.118  1.00  0.00      LA0  N
ATOM   1083  H   ALA A 123      10.086  67.247 -12.830  1.00  0.00      LA0  H
ATOM   1084  CA  ALA A 123       8.245  66.323 -12.170  1.00  0.00      LA0  C
ATOM   1085  CB  ALA A 123       7.632  66.720 -13.515  1.00  0.00      LA0  C
ATOM   1086  C   ALA A 123       7.999  64.847 -11.911  1.00  0.00      LA0  C
ATOM   1087  O   ALA A 123       7.342  64.481 -10.950  1.00  0.00      LA0  O
ATOM   1088  N   LEU A 124       8.654  64.026 -12.755  1.00  0.00      LA0  N
ATOM   1089  H   LEU A 124       9.132  64.437 -13.531  1.00  0.00      LA0  H
ATOM   1090  CA  LEU A 124       8.569  62.566 -12.636  1.00  0.00      LA0  C
ATOM   1091  CB  LEU A 124       9.646  61.930 -13.525  1.00  0.00      LA0  C
ATOM   1092  CG  LEU A 124       9.566  60.407 -13.675  1.00  0.00      LA0  C
ATOM   1093  CD1 LEU A 124       8.283  59.965 -14.382  1.00  0.00      LA0  C
ATOM   1094  CD2 LEU A 124      10.819  59.838 -14.343  1.00  0.00      LA0  C
ATOM   1095  C   LEU A 124       8.647  62.010 -11.217  1.00  0.00      LA0  C
ATOM   1096  O   LEU A 124       7.943  61.084 -10.829  1.00  0.00      LA0  O
ATOM   1097  N   LEU A 125       9.558  62.625 -10.447  1.00  0.00      LA0  N
ATOM   1098  H   LEU A 125      10.045  63.431 -10.790  1.00  0.00      LA0  H
ATOM   1099  CA  LEU A 125       9.701  62.157  -9.069  1.00  0.00      LA0  C
ATOM   1100  CB  LEU A 125      10.936  62.785  -8.413  1.00  0.00      LA0  C
ATOM   1101  CG  LEU A 125      12.217  62.664  -9.253  1.00  0.00      LA0  C
ATOM   1102  CD1 LEU A 125      13.392  63.392  -8.602  1.00  0.00      LA0  C
ATOM   1103  CD2 LEU A 125      12.565  61.217  -9.616  1.00  0.00      LA0  C
ATOM   1104  C   LEU A 125       8.448  62.366  -8.230  1.00  0.00      LA0  C
ATOM   1105  O   LEU A 125       7.978  61.472  -7.536  1.00  0.00      LA0  O
ATOM   1106  N   GLU A 126       7.908  63.585  -8.375  1.00  0.00      LA0  N
ATOM   1107  H   GLU A 126       8.308  64.236  -9.023  1.00  0.00      LA0  H
ATOM   1108  CA  GLU A 126       6.650  63.905  -7.697  1.00  0.00      LA0  C
ATOM   1109  CB  GLU A 126       6.355  65.404  -7.807  1.00  0.00      LA0  C
ATOM   1110  CG  GLU A 126       7.421  66.320  -7.188  1.00  0.00      LA0  C
ATOM   1111  CD  GLU A 126       7.398  66.242  -5.670  1.00  0.00      LA0  C
ATOM   1112  OE1 GLU A 126       8.247  65.559  -5.099  1.00  0.00      LA0  O
ATOM   1113  OE2 GLU A 126       6.544  66.887  -5.061  1.00  0.00      LA0  O
ATOM   1114  C   GLU A 126       5.465  63.089  -8.200  1.00  0.00      LA0  C
ATOM   1115  O   GLU A 126       4.629  62.626  -7.433  1.00  0.00      LA0  O
ATOM   1116  N   ASP A 127       5.455  62.890  -9.534  1.00  0.00      LA0  N
ATOM   1117  H   ASP A 127       6.099  63.383 -10.117  1.00  0.00      LA0  H
ATOM   1118  CA  ASP A 127       4.431  62.054 -10.171  1.00  0.00      LA0  C
ATOM   1119  CB  ASP A 127       4.691  61.890 -11.678  1.00  0.00      LA0  C
ATOM   1120  CG  ASP A 127       4.508  63.188 -12.452  1.00  0.00      LA0  C
ATOM   1121  OD1 ASP A 127       3.459  63.818 -12.324  1.00  0.00      LA0  O
ATOM   1122  OD2 ASP A 127       5.406  63.551 -13.212  1.00  0.00      LA0  O
ATOM   1123  C   ASP A 127       4.296  60.680  -9.533  1.00  0.00      LA0  C
ATOM   1124  O   ASP A 127       3.206  60.179  -9.276  1.00  0.00      LA0  O
ATOM   1125  N   GLU A 128       5.475  60.104  -9.249  1.00  0.00      LA0  N
ATOM   1126  H   GLU A 128       6.329  60.526  -9.562  1.00  0.00      LA0  H
ATOM   1127  CA  GLU A 128       5.441  58.987  -8.308  1.00  0.00      LA0  C
ATOM   1128  CB  GLU A 128       6.175  57.759  -8.862  1.00  0.00      LA0  C
ATOM   1129  CG  GLU A 128       5.824  56.490  -8.072  1.00  0.00      LA0  C
ATOM   1130  CD  GLU A 128       6.516  55.273  -8.653  1.00  0.00      LA0  C
ATOM   1131  OE1 GLU A 128       5.972  54.670  -9.578  1.00  0.00      LA0  O
ATOM   1132  OE2 GLU A 128       7.583  54.913  -8.158  1.00  0.00      LA0  O
ATOM   1133  C   GLU A 128       5.954  59.374  -6.930  1.00  0.00      LA0  C
ATOM   1134  O   GLU A 128       5.373  59.070  -5.890  1.00  0.00      LA0  O
END
