# Supplementary material for: Large scale analyses of genotype-phenotype relationships of glycine decarboxylase mutations and neurological disease severity
Source: PLoS Comput Biol. 2020 May 18;16(5):e1007871. doi: 10.1371/journal.pcbi.1007871 (PMC7259800; doi:10.1371/journal.pcbi.1007871)
Supplement: S1 Appendix — (ZIP) [file pcbi.1007871.s011.zip › S1_Appendix/cluspro.TH.ecoli/model.000.16.pdb]

HEADER rec.pdb
REMARK original generated coordinate pdb file
ATOM      1  N   GLN A   4      22.318  45.643  17.313  1.00  0.00      RA0  N
ATOM      2  H   GLN A   4      21.354  45.819  17.131  1.00  0.00      RA0  H
ATOM      3  CA  GLN A   4      23.356  46.702  17.078  1.00  0.00      RA0  C
ATOM      4  CB  GLN A   4      22.868  48.052  17.604  1.00  0.00      RA0  C
ATOM      5  CG  GLN A   4      23.788  49.205  17.202  1.00  0.00      RA0  C
ATOM      6  CD  GLN A   4      23.188  50.515  17.665  1.00  0.00      RA0  C
ATOM      7  OE1 GLN A   4      22.890  50.716  18.836  1.00  0.00      RA0  O
ATOM      8  NE2 GLN A   4      23.019  51.403  16.669  1.00  0.00      RA0  N
ATOM      9 HE21 GLN A   4      23.275  51.184  15.728  1.00  0.00      RA0  H
ATOM     10 HE22 GLN A   4      22.628  52.305  16.854  1.00  0.00      RA0  H
ATOM     11  C   GLN A   4      24.669  46.292  17.706  1.00  0.00      RA0  C
ATOM     12  O   GLN A   4      24.709  45.892  18.876  1.00  0.00      RA0  O
ATOM     13  N   THR A   5      25.745  46.374  16.923  1.00  0.00      RA0  N
ATOM     14  H   THR A   5      25.673  46.794  16.023  1.00  0.00      RA0  H
ATOM     15  CA  THR A   5      27.040  45.928  17.398  1.00  0.00      RA0  C
ATOM     16  CB  THR A   5      27.993  45.734  16.194  1.00  0.00      RA0  C
ATOM     17  OG1 THR A   5      29.302  45.343  16.626  1.00  0.00      RA0  O
ATOM     18  HG1 THR A   5      29.761  44.996  15.850  1.00  0.00      RA0  H
ATOM     19  CG2 THR A   5      28.080  46.973  15.301  1.00  0.00      RA0  C
ATOM     20  C   THR A   5      27.567  46.895  18.439  1.00  0.00      RA0  C
ATOM     21  O   THR A   5      27.394  48.098  18.287  1.00  0.00      RA0  O
ATOM     22  N   PRO A   6      28.258  46.395  19.466  1.00  0.00      RA0  N
ATOM     23  CD  PRO A   6      28.410  44.982  19.788  1.00  0.00      RA0  C
ATOM     24  CA  PRO A   6      28.957  47.285  20.399  1.00  0.00      RA0  C
ATOM     25  CB  PRO A   6      29.665  46.298  21.333  1.00  0.00      RA0  C
ATOM     26  CG  PRO A   6      28.859  45.005  21.239  1.00  0.00      RA0  C
ATOM     27  C   PRO A   6      29.941  48.233  19.721  1.00  0.00      RA0  C
ATOM     28  O   PRO A   6      30.283  49.284  20.285  1.00  0.00      RA0  O
ATOM     29  N   LEU A   7      30.378  47.879  18.514  1.00  0.00      RA0  N
ATOM     30  H   LEU A   7      30.058  47.036  18.075  1.00  0.00      RA0  H
ATOM     31  CA  LEU A   7      31.322  48.712  17.757  1.00  0.00      RA0  C
ATOM     32  CB  LEU A   7      32.175  47.818  16.862  1.00  0.00      RA0  C
ATOM     33  CG  LEU A   7      33.075  46.901  17.677  1.00  0.00      RA0  C
ATOM     34  CD1 LEU A   7      33.838  45.901  16.813  1.00  0.00      RA0  C
ATOM     35  CD2 LEU A   7      34.020  47.729  18.536  1.00  0.00      RA0  C
ATOM     36  C   LEU A   7      30.719  49.845  16.928  1.00  0.00      RA0  C
ATOM     37  O   LEU A   7      31.447  50.554  16.256  1.00  0.00      RA0  O
ATOM     38  N   TYR A   8      29.406  50.055  17.033  1.00  0.00      RA0  N
ATOM     39  H   TYR A   8      28.875  49.478  17.656  1.00  0.00      RA0  H
ATOM     40  CA  TYR A   8      28.697  50.975  16.166  1.00  0.00      RA0  C
ATOM     41  CB  TYR A   8      27.232  51.034  16.582  1.00  0.00      RA0  C
ATOM     42  CG  TYR A   8      26.399  51.556  15.440  1.00  0.00      RA0  C
ATOM     43  CD1 TYR A   8      26.024  52.894  15.393  1.00  0.00      RA0  C
ATOM     44  CE1 TYR A   8      25.237  53.356  14.345  1.00  0.00      RA0  C
ATOM     45  CD2 TYR A   8      26.003  50.683  14.436  1.00  0.00      RA0  C
ATOM     46  CE2 TYR A   8      25.214  51.145  13.393  1.00  0.00      RA0  C
ATOM     47  CZ  TYR A   8      24.827  52.478  13.348  1.00  0.00      RA0  C
ATOM     48  OH  TYR A   8      24.032  52.926  12.314  1.00  0.00      RA0  O
ATOM     49  HH  TYR A   8      23.961  52.249  11.653  1.00  0.00      RA0  H
ATOM     50  C   TYR A   8      29.324  52.367  16.213  1.00  0.00      RA0  C
ATOM     51  O   TYR A   8      29.574  52.947  15.173  1.00  0.00      RA0  O
ATOM     52  N   GLU A   9      29.592  52.896  17.409  1.00  0.00      RA0  N
ATOM     53  H   GLU A   9      29.481  52.344  18.234  1.00  0.00      RA0  H
ATOM     54  CA  GLU A   9      30.170  54.230  17.533  1.00  0.00      RA0  C
ATOM     55  CB  GLU A   9      30.092  54.620  19.013  1.00  0.00      RA0  C
ATOM     56  CG  GLU A   9      30.977  55.775  19.479  1.00  0.00      RA0  C
ATOM     57  CD  GLU A   9      32.321  55.222  19.899  1.00  0.00      RA0  C
ATOM     58  OE1 GLU A   9      32.497  54.005  19.874  1.00  0.00      RA0  O
ATOM     59  OE2 GLU A   9      33.197  56.006  20.247  1.00  0.00      RA0  O
ATOM     60  C   GLU A   9      31.558  54.315  16.916  1.00  0.00      RA0  C
ATOM     61  O   GLU A   9      31.888  55.305  16.257  1.00  0.00      RA0  O
ATOM     62  N   GLN A  10      32.378  53.293  17.147  1.00  0.00      RA0  N
ATOM     63  H   GLN A  10      32.123  52.643  17.862  1.00  0.00      RA0  H
ATOM     64  CA  GLN A  10      33.695  53.234  16.494  1.00  0.00      RA0  C
ATOM     65  CB  GLN A  10      34.530  52.065  17.005  1.00  0.00      RA0  C
ATOM     66  CG  GLN A  10      35.137  52.386  18.366  1.00  0.00      RA0  C
ATOM     67  CD  GLN A  10      35.859  53.716  18.271  1.00  0.00      RA0  C
ATOM     68  OE1 GLN A  10      36.827  53.892  17.527  1.00  0.00      RA0  O
ATOM     69  NE2 GLN A  10      35.340  54.646  19.078  1.00  0.00      RA0  N
ATOM     70 HE21 GLN A  10      34.487  54.469  19.595  1.00  0.00      RA0  H
ATOM     71 HE22 GLN A  10      35.629  55.588  19.237  1.00  0.00      RA0  H
ATOM     72  C   GLN A  10      33.576  53.174  14.974  1.00  0.00      RA0  C
ATOM     73  O   GLN A  10      34.322  53.856  14.263  1.00  0.00      RA0  O
ATOM     74  N   HIS A  11      32.625  52.393  14.458  1.00  0.00      RA0  N
ATOM     75  H   HIS A  11      32.025  51.880  15.072  1.00  0.00      RA0  H
ATOM     76  CA  HIS A  11      32.386  52.402  13.014  1.00  0.00      RA0  C
ATOM     77  CB  HIS A  11      31.224  51.504  12.619  1.00  0.00      RA0  C
ATOM     78  CG  HIS A  11      31.498  50.058  12.927  1.00  0.00      RA0  C
ATOM     79  ND1 HIS A  11      32.634  49.408  12.617  1.00  0.00      RA0  N
ATOM     80  HD1 HIS A  11      33.411  49.746  12.115  1.00  0.00      RA0  H
ATOM     81  CD2 HIS A  11      30.620  49.167  13.545  1.00  0.00      RA0  C
ATOM     82  NE2 HIS A  11      31.242  47.970  13.609  1.00  0.00      RA0  N
ATOM     83  CE1 HIS A  11      32.481  48.117  13.041  1.00  0.00      RA0  C
ATOM     84  C   HIS A  11      32.086  53.799  12.504  1.00  0.00      RA0  C
ATOM     85  O   HIS A  11      32.635  54.214  11.489  1.00  0.00      RA0  O
ATOM     86  N   THR A  12      31.245  54.553  13.210  1.00  0.00      RA0  N
ATOM     87  H   THR A  12      30.754  54.205  14.014  1.00  0.00      RA0  H
ATOM     88  CA  THR A  12      30.918  55.903  12.727  1.00  0.00      RA0  C
ATOM     89  CB  THR A  12      29.740  56.403  13.542  1.00  0.00      RA0  C
ATOM     90  OG1 THR A  12      29.646  55.619  14.731  1.00  0.00      RA0  O
ATOM     91  HG1 THR A  12      30.387  55.860  15.281  1.00  0.00      RA0  H
ATOM     92  CG2 THR A  12      28.436  56.288  12.751  1.00  0.00      RA0  C
ATOM     93  C   THR A  12      32.141  56.811  12.783  1.00  0.00      RA0  C
ATOM     94  O   THR A  12      32.362  57.626  11.882  1.00  0.00      RA0  O
ATOM     95  N   LEU A  13      32.932  56.679  13.840  1.00  0.00      RA0  N
ATOM     96  H   LEU A  13      32.730  55.994  14.544  1.00  0.00      RA0  H
ATOM     97  CA  LEU A  13      34.150  57.471  13.973  1.00  0.00      RA0  C
ATOM     98  CB  LEU A  13      34.778  57.308  15.356  1.00  0.00      RA0  C
ATOM     99  CG  LEU A  13      33.908  57.904  16.462  1.00  0.00      RA0  C
ATOM    100  CD1 LEU A  13      34.617  57.851  17.813  1.00  0.00      RA0  C
ATOM    101  CD2 LEU A  13      33.443  59.322  16.126  1.00  0.00      RA0  C
ATOM    102  C   LEU A  13      35.166  57.137  12.881  1.00  0.00      RA0  C
ATOM    103  O   LEU A  13      35.982  57.983  12.507  1.00  0.00      RA0  O
ATOM    104  N   CYS A  14      35.106  55.903  12.378  1.00  0.00      RA0  N
ATOM    105  H   CYS A  14      34.454  55.247  12.762  1.00  0.00      RA0  H
ATOM    106  CA  CYS A  14      35.954  55.426  11.284  1.00  0.00      RA0  C
ATOM    107  CB  CYS A  14      36.262  53.943  11.489  1.00  0.00      RA0  C
ATOM    108  SG  CYS A  14      37.161  53.617  13.031  1.00  0.00      RA0  S
ATOM    109  C   CYS A  14      35.397  55.732   9.892  1.00  0.00      RA0  C
ATOM    110  O   CYS A  14      35.986  55.323   8.897  1.00  0.00      RA0  O
ATOM    111  N   GLY A  15      34.279  56.453   9.826  1.00  0.00      RA0  N
ATOM    112  H   GLY A  15      33.791  56.708  10.662  1.00  0.00      RA0  H
ATOM    113  CA  GLY A  15      33.716  56.889   8.549  1.00  0.00      RA0  C
ATOM    114  C   GLY A  15      32.884  55.831   7.838  1.00  0.00      RA0  C
ATOM    115  O   GLY A  15      32.760  55.840   6.615  1.00  0.00      RA0  O
ATOM    116  N   ALA A  16      32.291  54.925   8.598  1.00  0.00      RA0  N
ATOM    117  H   ALA A  16      32.393  54.966   9.594  1.00  0.00      RA0  H
ATOM    118  CA  ALA A  16      31.456  53.867   8.003  1.00  0.00      RA0  C
ATOM    119  CB  ALA A  16      30.860  52.978   9.084  1.00  0.00      RA0  C
ATOM    120  C   ALA A  16      30.290  54.405   7.149  1.00  0.00      RA0  C
ATOM    121  O   ALA A  16      29.627  55.384   7.501  1.00  0.00      RA0  O
ATOM    122  N   ARG A  17      30.083  53.784   5.991  1.00  0.00      RA0  N
ATOM    123  H   ARG A  17      30.673  53.014   5.744  1.00  0.00      RA0  H
ATOM    124  CA  ARG A  17      28.847  53.954   5.233  1.00  0.00      RA0  C
ATOM    125  CB  ARG A  17      29.123  54.046   3.730  1.00  0.00      RA0  C
ATOM    126  CG  ARG A  17      29.705  55.370   3.206  1.00  0.00      RA0  C
ATOM    127  CD  ARG A  17      31.134  55.704   3.649  1.00  0.00      RA0  C
ATOM    128  NE  ARG A  17      31.683  56.800   2.851  1.00  0.00      RA0  N
ATOM    129  HE  ARG A  17      31.169  57.003   2.011  1.00  0.00      RA0  H
ATOM    130  CZ  ARG A  17      32.871  57.370   3.215  1.00  0.00      RA0  C
ATOM    131  NH1 ARG A  17      33.458  57.007   4.375  1.00  0.00      RA0  N
ATOM    132 HH11 ARG A  17      34.378  57.292   4.663  1.00  0.00      RA0  H
ATOM    133 HH12 ARG A  17      32.990  56.406   5.040  1.00  0.00      RA0  H
ATOM    134  NH2 ARG A  17      33.452  58.281   2.400  1.00  0.00      RA0  N
ATOM    135 HH21 ARG A  17      34.323  58.726   2.628  1.00  0.00      RA0  H
ATOM    136 HH22 ARG A  17      33.032  58.546   1.527  1.00  0.00      RA0  H
ATOM    137  C   ARG A  17      28.052  52.692   5.551  1.00  0.00      RA0  C
ATOM    138  O   ARG A  17      28.424  51.601   5.152  1.00  0.00      RA0  O
ATOM    139  N   MSE A  18      26.942  52.849   6.263  1.00  0.00      RA0  N
ATOM    140  H   MSE A  18      26.566  53.766   6.386  1.00  0.00      RA0  H
ATOM    141  CA  MSE A  18      26.193  51.711   6.787  1.00  0.00      RA0  C
ATOM    142  CB  MSE A  18      25.446  52.093   8.064  1.00  0.00      RA0  C
ATOM    143  CG  MSE A  18      26.322  52.601   9.205  1.00  0.00      RA0  C
ATOM    144  SE  MSE A  18      27.427  51.346   9.858  1.00  0.00      RA0  S
ATOM    145  CE  MSE A  18      27.924  52.251  11.329  1.00  0.00      RA0  C
ATOM    146  C   MSE A  18      25.153  51.143   5.804  1.00  0.00      RA0  C
ATOM    147  O   MSE A  18      24.553  51.880   5.013  1.00  0.00      RA0  O
ATOM    148  N   VAL A  19      24.946  49.837   5.891  1.00  0.00      RA0  N
ATOM    149  H   VAL A  19      25.460  49.257   6.530  1.00  0.00      RA0  H
ATOM    150  CA  VAL A  19      23.825  49.171   5.232  1.00  0.00      RA0  C
ATOM    151  CB  VAL A  19      24.275  48.432   3.966  1.00  0.00      RA0  C
ATOM    152  CG1 VAL A  19      24.671  49.388   2.839  1.00  0.00      RA0  C
ATOM    153  CG2 VAL A  19      25.377  47.425   4.297  1.00  0.00      RA0  C
ATOM    154  C   VAL A  19      23.218  48.169   6.201  1.00  0.00      RA0  C
ATOM    155  O   VAL A  19      23.788  47.884   7.248  1.00  0.00      RA0  O
ATOM    156  N   ASP A  20      22.059  47.624   5.854  1.00  0.00      RA0  N
ATOM    157  H   ASP A  20      21.676  47.750   4.943  1.00  0.00      RA0  H
ATOM    158  CA  ASP A  20      21.501  46.561   6.663  1.00  0.00      RA0  C
ATOM    159  CB  ASP A  20      20.003  46.351   6.490  1.00  0.00      RA0  C
ATOM    160  CG  ASP A  20      19.703  45.120   7.322  1.00  0.00      RA0  C
ATOM    161  OD1 ASP A  20      19.931  45.186   8.521  1.00  0.00      RA0  O
ATOM    162  OD2 ASP A  20      19.333  44.076   6.785  1.00  0.00      RA0  O
ATOM    163  C   ASP A  20      22.132  45.251   6.279  1.00  0.00      RA0  C
ATOM    164  O   ASP A  20      22.216  44.922   5.097  1.00  0.00      RA0  O
ATOM    165  N   PHE A  21      22.592  44.496   7.272  1.00  0.00      RA0  N
ATOM    166  H   PHE A  21      22.306  44.766   8.190  1.00  0.00      RA0  H
ATOM    167  CA  PHE A  21      23.096  43.151   7.053  1.00  0.00      RA0  C
ATOM    168  CB  PHE A  21      24.582  43.117   7.392  1.00  0.00      RA0  C
ATOM    169  CG  PHE A  21      25.228  41.880   6.823  1.00  0.00      RA0  C
ATOM    170  CD1 PHE A  21      25.034  41.550   5.487  1.00  0.00      RA0  C
ATOM    171  CD2 PHE A  21      26.033  41.085   7.628  1.00  0.00      RA0  C
ATOM    172  CE1 PHE A  21      25.666  40.437   4.948  1.00  0.00      RA0  C
ATOM    173  CE2 PHE A  21      26.664  39.971   7.088  1.00  0.00      RA0  C
ATOM    174  CZ  PHE A  21      26.490  39.653   5.747  1.00  0.00      RA0  C
ATOM    175  C   PHE A  21      22.320  42.193   7.937  1.00  0.00      RA0  C
ATOM    176  O   PHE A  21      22.596  42.069   9.137  1.00  0.00      RA0  O
ATOM    177  N   HIS A  22      21.303  41.559   7.363  1.00  0.00      RA0  N
ATOM    178  H   HIS A  22      20.987  41.941   6.493  1.00  0.00      RA0  H
ATOM    179  CA  HIS A  22      20.471  40.614   8.117  1.00  0.00      RA0  C
ATOM    180  CB  HIS A  22      21.202  39.304   8.429  1.00  0.00      RA0  C
ATOM    181  CG  HIS A  22      21.941  38.776   7.226  1.00  0.00      RA0  C
ATOM    182  ND1 HIS A  22      21.410  38.642   5.996  1.00  0.00      RA0  N
ATOM    183  HD1 HIS A  22      20.498  38.878   5.723  1.00  0.00      RA0  H
ATOM    184  CD2 HIS A  22      23.265  38.335   7.197  1.00  0.00      RA0  C
ATOM    185  NE2 HIS A  22      23.528  37.930   5.932  1.00  0.00      RA0  N
ATOM    186  CE1 HIS A  22      22.389  38.119   5.191  1.00  0.00      RA0  C
ATOM    187  C   HIS A  22      19.960  41.183   9.440  1.00  0.00      RA0  C
ATOM    188  O   HIS A  22      19.955  40.491  10.463  1.00  0.00      RA0  O
ATOM    189  N   GLY A  23      19.505  42.437   9.388  1.00  0.00      RA0  N
ATOM    190  H   GLY A  23      19.615  43.020   8.573  1.00  0.00      RA0  H
ATOM    191  CA  GLY A  23      18.932  43.124  10.542  1.00  0.00      RA0  C
ATOM    192  C   GLY A  23      19.890  43.995  11.343  1.00  0.00      RA0  C
ATOM    193  O   GLY A  23      19.437  44.796  12.172  1.00  0.00      RA0  O
ATOM    194  N   TRP A  24      21.199  43.837  11.104  1.00  0.00      RA0  N
ATOM    195  H   TRP A  24      21.473  43.275  10.322  1.00  0.00      RA0  H
ATOM    196  CA  TRP A  24      22.255  44.642  11.761  1.00  0.00      RA0  C
ATOM    197  CB  TRP A  24      23.523  43.824  12.012  1.00  0.00      RA0  C
ATOM    198  CG  TRP A  24      23.335  42.671  12.966  1.00  0.00      RA0  C
ATOM    199  CD2 TRP A  24      23.853  42.552  14.307  1.00  0.00      RA0  C
ATOM    200  CE2 TRP A  24      23.491  41.276  14.793  1.00  0.00      RA0  C
ATOM    201  CE3 TRP A  24      24.595  43.409  15.110  1.00  0.00      RA0  C
ATOM    202  CD1 TRP A  24      22.683  41.457  12.715  1.00  0.00      RA0  C
ATOM    203  NE1 TRP A  24      22.777  40.632  13.790  1.00  0.00      RA0  N
ATOM    204  HE1 TRP A  24      22.434  39.711  13.826  1.00  0.00      RA0  H
ATOM    205  CZ2 TRP A  24      23.880  40.888  16.069  1.00  0.00      RA0  C
ATOM    206  CZ3 TRP A  24      24.979  43.007  16.384  1.00  0.00      RA0  C
ATOM    207  CH2 TRP A  24      24.622  41.753  16.864  1.00  0.00      RA0  C
ATOM    208  C   TRP A  24      22.688  45.819  10.866  1.00  0.00      RA0  C
ATOM    209  O   TRP A  24      22.888  45.636   9.658  1.00  0.00      RA0  O
ATOM    210  N   MSE A  25      22.893  46.987  11.457  1.00  0.00      RA0  N
ATOM    211  H   MSE A  25      22.788  47.042  12.446  1.00  0.00      RA0  H
ATOM    212  CA  MSE A  25      23.476  48.111  10.726  1.00  0.00      RA0  C
ATOM    213  CB  MSE A  25      22.977  49.439  11.285  1.00  0.00      RA0  C
ATOM    214  CG  MSE A  25      21.479  49.591  11.029  1.00  0.00      RA0  C
ATOM    215  SE  MSE A  25      21.109  49.588   9.268  1.00  0.00      RA0  S
ATOM    216  CE  MSE A  25      19.359  49.183   9.383  1.00  0.00      RA0  C
ATOM    217  C   MSE A  25      24.996  47.992  10.758  1.00  0.00      RA0  C
ATOM    218  O   MSE A  25      25.620  48.212  11.805  1.00  0.00      RA0  O
ATOM    219  N   MSE A  26      25.570  47.665   9.596  1.00  0.00      RA0  N
ATOM    220  H   MSE A  26      25.003  47.594   8.769  1.00  0.00      RA0  H
ATOM    221  CA  MSE A  26      26.991  47.305   9.476  1.00  0.00      RA0  C
ATOM    222  CB  MSE A  26      27.115  45.805   9.183  1.00  0.00      RA0  C
ATOM    223  CG  MSE A  26      26.560  44.889  10.271  1.00  0.00      RA0  C
ATOM    224  SE  MSE A  26      27.446  45.027  11.828  1.00  0.00      RA0  S
ATOM    225  CE  MSE A  26      29.011  44.349  11.258  1.00  0.00      RA0  C
ATOM    226  C   MSE A  26      27.654  48.087   8.358  1.00  0.00      RA0  C
ATOM    227  O   MSE A  26      27.010  48.437   7.362  1.00  0.00      RA0  O
ATOM    228  N   PRO A  27      28.947  48.385   8.499  1.00  0.00      RA0  N
ATOM    229  CD  PRO A  27      29.790  48.116   9.654  1.00  0.00      RA0  C
ATOM    230  CA  PRO A  27      29.642  49.103   7.432  1.00  0.00      RA0  C
ATOM    231  CB  PRO A  27      31.016  49.386   8.040  1.00  0.00      RA0  C
ATOM    232  CG  PRO A  27      30.865  49.182   9.544  1.00  0.00      RA0  C
ATOM    233  C   PRO A  27      29.809  48.337   6.132  1.00  0.00      RA0  C
ATOM    234  O   PRO A  27      30.370  47.255   6.112  1.00  0.00      RA0  O
ATOM    235  N   LEU A  28      29.304  48.907   5.043  1.00  0.00      RA0  N
ATOM    236  H   LEU A  28      28.809  49.771   5.141  1.00  0.00      RA0  H
ATOM    237  CA  LEU A  28      29.578  48.382   3.716  1.00  0.00      RA0  C
ATOM    238  CB  LEU A  28      28.648  49.020   2.688  1.00  0.00      RA0  C
ATOM    239  CG  LEU A  28      28.772  48.376   1.307  1.00  0.00      RA0  C
ATOM    240  CD1 LEU A  28      28.422  46.888   1.345  1.00  0.00      RA0  C
ATOM    241  CD2 LEU A  28      27.963  49.131   0.253  1.00  0.00      RA0  C
ATOM    242  C   LEU A  28      31.047  48.677   3.374  1.00  0.00      RA0  C
ATOM    243  O   LEU A  28      31.740  47.875   2.750  1.00  0.00      RA0  O
ATOM    244  N   HIS A  29      31.473  49.864   3.749  1.00  0.00      RA0  N
ATOM    245  H   HIS A  29      30.892  50.526   4.228  1.00  0.00      RA0  H
ATOM    246  CA  HIS A  29      32.866  50.280   3.592  1.00  0.00      RA0  C
ATOM    247  CB  HIS A  29      33.231  50.559   2.126  1.00  0.00      RA0  C
ATOM    248  CG  HIS A  29      32.267  51.523   1.478  1.00  0.00      RA0  C
ATOM    249  ND1 HIS A  29      31.166  51.141   0.806  1.00  0.00      RA0  N
ATOM    250  HD1 HIS A  29      30.872  50.218   0.649  1.00  0.00      RA0  H
ATOM    251  CD2 HIS A  29      32.349  52.916   1.440  1.00  0.00      RA0  C
ATOM    252  NE2 HIS A  29      31.286  53.374   0.740  1.00  0.00      RA0  N
ATOM    253  CE1 HIS A  29      30.555  52.280   0.347  1.00  0.00      RA0  C
ATOM    254  C   HIS A  29      33.078  51.495   4.461  1.00  0.00      RA0  C
ATOM    255  O   HIS A  29      32.143  52.009   5.054  1.00  0.00      RA0  O
ATOM    256  N   TYR A  30      34.310  51.984   4.483  1.00  0.00      RA0  N
ATOM    257  H   TYR A  30      35.062  51.470   4.044  1.00  0.00      RA0  H
ATOM    258  CA  TYR A  30      34.651  53.153   5.285  1.00  0.00      RA0  C
ATOM    259  CB  TYR A  30      35.694  52.801   6.347  1.00  0.00      RA0  C
ATOM    260  CG  TYR A  30      35.188  51.808   7.365  1.00  0.00      RA0  C
ATOM    261  CD1 TYR A  30      35.234  50.442   7.107  1.00  0.00      RA0  C
ATOM    262  CE1 TYR A  30      34.867  49.538   8.096  1.00  0.00      RA0  C
ATOM    263  CD2 TYR A  30      34.712  52.267   8.585  1.00  0.00      RA0  C
ATOM    264  CE2 TYR A  30      34.351  51.364   9.576  1.00  0.00      RA0  C
ATOM    265  CZ  TYR A  30      34.458  50.001   9.341  1.00  0.00      RA0  C
ATOM    266  OH  TYR A  30      34.166  49.108  10.350  1.00  0.00      RA0  O
ATOM    267  HH  TYR A  30      34.290  48.222  10.025  1.00  0.00      RA0  H
ATOM    268  C   TYR A  30      35.253  54.249   4.414  1.00  0.00      RA0  C
ATOM    269  O   TYR A  30      35.986  55.144   4.908  1.00  0.00      RA0  O
ATOM    270  N   GLY A  31      34.939  54.191   3.122  1.00  0.00      RA0  N
ATOM    271  H   GLY A  31      34.426  53.407   2.780  1.00  0.00      RA0  H
ATOM    272  CA  GLY A  31      35.396  55.192   2.164  1.00  0.00      RA0  C
ATOM    273  C   GLY A  31      35.870  54.611   0.843  1.00  0.00      RA0  C
ATOM    274  O   GLY A  31      35.830  55.287  -0.186  1.00  0.00      RA0  O
ATOM    275  N   SER A  32      36.371  53.386   0.873  1.00  0.00      RA0  N
ATOM    276  H   SER A  32      36.525  52.849   1.708  1.00  0.00      RA0  H
ATOM    277  CA  SER A  32      36.822  52.713  -0.340  1.00  0.00      RA0  C
ATOM    278  CB  SER A  32      38.139  53.336  -0.825  1.00  0.00      RA0  C
ATOM    279  OG  SER A  32      38.568  52.779  -2.077  1.00  0.00      RA0  O
ATOM    280  HG  SER A  32      39.492  53.002  -2.123  1.00  0.00      RA0  H
ATOM    281  C   SER A  32      36.839  51.207  -0.179  1.00  0.00      RA0  C
ATOM    282  O   SER A  32      37.762  50.674   0.427  1.00  0.00      RA0  O
ATOM    283  N   GLN A  33      35.845  50.502  -0.721  1.00  0.00      RA0  N
ATOM    284  H   GLN A  33      35.123  50.976  -1.221  1.00  0.00      RA0  H
ATOM    285  CA  GLN A  33      35.849  49.061  -0.607  1.00  0.00      RA0  C
ATOM    286  CB  GLN A  33      34.516  48.403  -0.968  1.00  0.00      RA0  C
ATOM    287  CG  GLN A  33      34.242  48.222  -2.458  1.00  0.00      RA0  C
ATOM    288  CD  GLN A  33      33.016  47.348  -2.590  1.00  0.00      RA0  C
ATOM    289  OE1 GLN A  33      32.001  47.573  -1.942  1.00  0.00      RA0  O
ATOM    290  NE2 GLN A  33      33.178  46.317  -3.439  1.00  0.00      RA0  N
ATOM    291 HE21 GLN A  33      34.034  46.182  -3.939  1.00  0.00      RA0  H
ATOM    292 HE22 GLN A  33      32.446  45.651  -3.595  1.00  0.00      RA0  H
ATOM    293  C   GLN A  33      37.031  48.413  -1.333  1.00  0.00      RA0  C
ATOM    294  O   GLN A  33      37.523  47.372  -0.893  1.00  0.00      RA0  O
ATOM    295  N   ILE A  34      37.509  49.068  -2.395  1.00  0.00      RA0  N
ATOM    296  H   ILE A  34      37.149  49.975  -2.605  1.00  0.00      RA0  H
ATOM    297  CA  ILE A  34      38.654  48.569  -3.148  1.00  0.00      RA0  C
ATOM    298  CB  ILE A  34      38.803  49.358  -4.449  1.00  0.00      RA0  C
ATOM    299  CG2 ILE A  34      39.997  48.869  -5.268  1.00  0.00      RA0  C
ATOM    300  CG1 ILE A  34      37.504  49.292  -5.255  1.00  0.00      RA0  C
ATOM    301  CD1 ILE A  34      37.158  47.867  -5.694  1.00  0.00      RA0  C
ATOM    302  C   ILE A  34      39.923  48.647  -2.283  1.00  0.00      RA0  C
ATOM    303  O   ILE A  34      40.670  47.668  -2.171  1.00  0.00      RA0  O
ATOM    304  N   ASP A  35      40.147  49.782  -1.638  1.00  0.00      RA0  N
ATOM    305  H   ASP A  35      39.476  50.524  -1.628  1.00  0.00      RA0  H
ATOM    306  CA  ASP A  35      41.325  49.899  -0.740  1.00  0.00      RA0  C
ATOM    307  CB  ASP A  35      41.687  51.352  -0.399  1.00  0.00      RA0  C
ATOM    308  CG  ASP A  35      41.203  51.722   0.986  1.00  0.00      RA0  C
ATOM    309  OD1 ASP A  35      41.895  51.493   1.967  1.00  0.00      RA0  O
ATOM    310  OD2 ASP A  35      40.115  52.260   1.114  1.00  0.00      RA0  O
ATOM    311  C   ASP A  35      41.294  48.934   0.434  1.00  0.00      RA0  C
ATOM    312  O   ASP A  35      42.322  48.467   0.867  1.00  0.00      RA0  O
ATOM    313  N   GLU A  36      40.101  48.658   0.971  1.00  0.00      RA0  N
ATOM    314  H   GLU A  36      39.307  49.161   0.622  1.00  0.00      RA0  H
ATOM    315  CA  GLU A  36      39.930  47.753   2.067  1.00  0.00      RA0  C
ATOM    316  CB  GLU A  36      38.458  47.884   2.503  1.00  0.00      RA0  C
ATOM    317  CG  GLU A  36      38.307  49.031   3.506  1.00  0.00      RA0  C
ATOM    318  CD  GLU A  36      36.992  49.800   3.463  1.00  0.00      RA0  C
ATOM    319  OE1 GLU A  36      35.936  49.189   3.623  1.00  0.00      RA0  O
ATOM    320  OE2 GLU A  36      37.036  51.031   3.324  1.00  0.00      RA0  O
ATOM    321  C   GLU A  36      40.307  46.333   1.615  1.00  0.00      RA0  C
ATOM    322  O   GLU A  36      41.005  45.602   2.312  1.00  0.00      RA0  O
ATOM    323  N   HIS A  37      39.879  45.973   0.420  1.00  0.00      RA0  N
ATOM    324  H   HIS A  37      39.307  46.611  -0.100  1.00  0.00      RA0  H
ATOM    325  CA  HIS A  37      40.215  44.681  -0.162  1.00  0.00      RA0  C
ATOM    326  CB  HIS A  37      39.546  44.559  -1.529  1.00  0.00      RA0  C
ATOM    327  CG  HIS A  37      39.746  43.175  -2.090  1.00  0.00      RA0  C
ATOM    328  ND1 HIS A  37      38.761  42.264  -2.162  1.00  0.00      RA0  N
ATOM    329  HD1 HIS A  37      37.829  42.387  -1.865  1.00  0.00      RA0  H
ATOM    330  CD2 HIS A  37      40.916  42.622  -2.616  1.00  0.00      RA0  C
ATOM    331  NE2 HIS A  37      40.625  41.363  -3.003  1.00  0.00      RA0  N
ATOM    332  CE1 HIS A  37      39.304  41.141  -2.731  1.00  0.00      RA0  C
ATOM    333  C   HIS A  37      41.729  44.562  -0.269  1.00  0.00      RA0  C
ATOM    334  O   HIS A  37      42.311  43.566   0.198  1.00  0.00      RA0  O
ATOM    335  N   HIS A  38      42.358  45.585  -0.838  1.00  0.00      RA0  N
ATOM    336  H   HIS A  38      41.833  46.384  -1.141  1.00  0.00      RA0  H
ATOM    337  CA  HIS A  38      43.808  45.520  -1.079  1.00  0.00      RA0  C
ATOM    338  CB  HIS A  38      44.279  46.651  -1.988  1.00  0.00      RA0  C
ATOM    339  CG  HIS A  38      43.778  46.444  -3.395  1.00  0.00      RA0  C
ATOM    340  ND1 HIS A  38      43.811  45.267  -4.051  1.00  0.00      RA0  N
ATOM    341  HD1 HIS A  38      44.137  44.404  -3.718  1.00  0.00      RA0  H
ATOM    342  CD2 HIS A  38      43.233  47.415  -4.237  1.00  0.00      RA0  C
ATOM    343  NE2 HIS A  38      42.937  46.812  -5.412  1.00  0.00      RA0  N
ATOM    344  CE1 HIS A  38      43.293  45.492  -5.300  1.00  0.00      RA0  C
ATOM    345  C   HIS A  38      44.615  45.560   0.230  1.00  0.00      RA0  C
ATOM    346  O   HIS A  38      45.719  44.999   0.309  1.00  0.00      RA0  O
ATOM    347  N   ALA A  39      44.057  46.171   1.266  1.00  0.00      RA0  N
ATOM    348  H   ALA A  39      43.197  46.671   1.149  1.00  0.00      RA0  H
ATOM    349  CA  ALA A  39      44.681  46.177   2.596  1.00  0.00      RA0  C
ATOM    350  CB  ALA A  39      43.873  47.029   3.577  1.00  0.00      RA0  C
ATOM    351  C   ALA A  39      44.804  44.774   3.160  1.00  0.00      RA0  C
ATOM    352  O   ALA A  39      45.803  44.428   3.774  1.00  0.00      RA0  O
ATOM    353  N   VAL A  40      43.775  43.962   2.980  1.00  0.00      RA0  N
ATOM    354  H   VAL A  40      42.982  44.273   2.449  1.00  0.00      RA0  H
ATOM    355  CA  VAL A  40      43.819  42.610   3.499  1.00  0.00      RA0  C
ATOM    356  CB  VAL A  40      42.425  41.997   3.509  1.00  0.00      RA0  C
ATOM    357  CG1 VAL A  40      42.457  40.542   3.973  1.00  0.00      RA0  C
ATOM    358  CG2 VAL A  40      41.501  42.851   4.378  1.00  0.00      RA0  C
ATOM    359  C   VAL A  40      44.815  41.795   2.686  1.00  0.00      RA0  C
ATOM    360  O   VAL A  40      45.540  40.958   3.235  1.00  0.00      RA0  O
ATOM    361  N   ARG A  41      44.833  42.021   1.384  1.00  0.00      RA0  N
ATOM    362  H   ARG A  41      44.204  42.695   0.994  1.00  0.00      RA0  H
ATOM    363  CA  ARG A  41      45.711  41.256   0.514  1.00  0.00      RA0  C
ATOM    364  CB  ARG A  41      45.368  41.514  -0.955  1.00  0.00      RA0  C
ATOM    365  CG  ARG A  41      44.040  40.915  -1.419  1.00  0.00      RA0  C
ATOM    366  CD  ARG A  41      44.060  39.386  -1.494  1.00  0.00      RA0  C
ATOM    367  NE  ARG A  41      42.778  38.870  -1.978  1.00  0.00      RA0  N
ATOM    368  HE  ARG A  41      42.355  39.284  -2.797  1.00  0.00      RA0  H
ATOM    369  CZ  ARG A  41      42.156  37.858  -1.337  1.00  0.00      RA0  C
ATOM    370  NH1 ARG A  41      42.722  37.248  -0.306  1.00  0.00      RA0  N
ATOM    371 HH11 ARG A  41      42.236  36.548   0.224  1.00  0.00      RA0  H
ATOM    372 HH12 ARG A  41      43.669  37.445  -0.020  1.00  0.00      RA0  H
ATOM    373  NH2 ARG A  41      40.954  37.473  -1.744  1.00  0.00      RA0  N
ATOM    374 HH21 ARG A  41      40.407  36.783  -1.264  1.00  0.00      RA0  H
ATOM    375 HH22 ARG A  41      40.591  37.894  -2.587  1.00  0.00      RA0  H
ATOM    376  C   ARG A  41      47.191  41.564   0.743  1.00  0.00      RA0  C
ATOM    377  O   ARG A  41      48.022  40.713   0.488  1.00  0.00      RA0  O
ATOM    378  N   THR A  42      47.504  42.765   1.203  1.00  0.00      RA0  N
ATOM    379  H   THR A  42      46.799  43.437   1.431  1.00  0.00      RA0  H
ATOM    380  CA  THR A  42      48.920  43.214   1.247  1.00  0.00      RA0  C
ATOM    381  CB  THR A  42      49.235  44.242   0.152  1.00  0.00      RA0  C
ATOM    382  OG1 THR A  42      48.280  45.301   0.134  1.00  0.00      RA0  O
ATOM    383  HG1 THR A  42      47.442  44.906  -0.069  1.00  0.00      RA0  H
ATOM    384  CG2 THR A  42      49.304  43.582  -1.227  1.00  0.00      RA0  C
ATOM    385  C   THR A  42      49.447  43.592   2.627  1.00  0.00      RA0  C
ATOM    386  O   THR A  42      50.678  43.744   2.797  1.00  0.00      RA0  O
ATOM    387  N   ASP A  43      48.563  43.801   3.601  1.00  0.00      RA0  N
ATOM    388  H   ASP A  43      47.579  43.651   3.493  1.00  0.00      RA0  H
ATOM    389  CA  ASP A  43      49.004  44.310   4.898  1.00  0.00      RA0  C
ATOM    390  CB  ASP A  43      49.095  45.840   4.901  1.00  0.00      RA0  C
ATOM    391  CG  ASP A  43      49.618  46.323   6.242  1.00  0.00      RA0  C
ATOM    392  OD1 ASP A  43      50.084  45.518   7.042  1.00  0.00      RA0  O
ATOM    393  OD2 ASP A  43      49.525  47.509   6.535  1.00  0.00      RA0  O
ATOM    394  C   ASP A  43      48.089  43.764   6.004  1.00  0.00      RA0  C
ATOM    395  O   ASP A  43      48.233  42.591   6.395  1.00  0.00      RA0  O
ATOM    396  N   ALA A  44      47.140  44.565   6.489  1.00  0.00      RA0  N
ATOM    397  H   ALA A  44      46.986  45.496   6.155  1.00  0.00      RA0  H
ATOM    398  CA  ALA A  44      46.194  44.086   7.503  1.00  0.00      RA0  C
ATOM    399  CB  ALA A  44      46.794  44.191   8.905  1.00  0.00      RA0  C
ATOM    400  C   ALA A  44      44.907  44.912   7.458  1.00  0.00      RA0  C
ATOM    401  O   ALA A  44      44.949  46.151   7.470  1.00  0.00      RA0  O
ATOM    402  N   GLY A  45      43.784  44.199   7.443  1.00  0.00      RA0  N
ATOM    403  H   GLY A  45      43.810  43.197   7.425  1.00  0.00      RA0  H
ATOM    404  CA  GLY A  45      42.471  44.813   7.598  1.00  0.00      RA0  C
ATOM    405  C   GLY A  45      41.689  44.078   8.662  1.00  0.00      RA0  C
ATOM    406  O   GLY A  45      42.001  42.941   8.989  1.00  0.00      RA0  O
ATOM    407  N   MSE A  46      40.634  44.695   9.171  1.00  0.00      RA0  N
ATOM    408  H   MSE A  46      40.383  45.621   8.873  1.00  0.00      RA0  H
ATOM    409  CA  MSE A  46      39.783  44.020  10.113  1.00  0.00      RA0  C
ATOM    410  CB  MSE A  46      40.166  44.379  11.546  1.00  0.00      RA0  C
ATOM    411  CG  MSE A  46      39.996  45.870  11.820  1.00  0.00      RA0  C
ATOM    412  SE  MSE A  46      40.451  46.304  13.498  1.00  0.00      RA0  S
ATOM    413  CE  MSE A  46      40.461  48.082  13.256  1.00  0.00      RA0  C
ATOM    414  C   MSE A  46      38.309  44.298   9.904  1.00  0.00      RA0  C
ATOM    415  O   MSE A  46      37.922  45.360   9.435  1.00  0.00      RA0  O
ATOM    416  N   PHE A  47      37.522  43.309  10.307  1.00  0.00      RA0  N
ATOM    417  H   PHE A  47      37.927  42.538  10.802  1.00  0.00      RA0  H
ATOM    418  CA  PHE A  47      36.079  43.300  10.121  1.00  0.00      RA0  C
ATOM    419  CB  PHE A  47      35.648  42.156   9.199  1.00  0.00      RA0  C
ATOM    420  CG  PHE A  47      36.392  42.165   7.885  1.00  0.00      RA0  C
ATOM    421  CD1 PHE A  47      37.614  41.511   7.769  1.00  0.00      RA0  C
ATOM    422  CD2 PHE A  47      35.840  42.809   6.785  1.00  0.00      RA0  C
ATOM    423  CE1 PHE A  47      38.281  41.492   6.551  1.00  0.00      RA0  C
ATOM    424  CE2 PHE A  47      36.504  42.785   5.565  1.00  0.00      RA0  C
ATOM    425  CZ  PHE A  47      37.720  42.124   5.449  1.00  0.00      RA0  C
ATOM    426  C   PHE A  47      35.406  43.063  11.465  1.00  0.00      RA0  C
ATOM    427  O   PHE A  47      35.855  42.232  12.288  1.00  0.00      RA0  O
ATOM    428  N   ASP A  48      34.328  43.799  11.710  1.00  0.00      RA0  N
ATOM    429  H   ASP A  48      33.950  44.385  10.997  1.00  0.00      RA0  H
ATOM    430  CA  ASP A  48      33.477  43.515  12.842  1.00  0.00      RA0  C
ATOM    431  CB  ASP A  48      32.502  44.626  13.194  1.00  0.00      RA0  C
ATOM    432  CG  ASP A  48      31.655  44.044  14.302  1.00  0.00      RA0  C
ATOM    433  OD1 ASP A  48      32.239  43.443  15.185  1.00  0.00      RA0  O
ATOM    434  OD2 ASP A  48      30.431  44.124  14.277  1.00  0.00      RA0  O
ATOM    435  C   ASP A  48      32.610  42.324  12.472  1.00  0.00      RA0  C
ATOM    436  O   ASP A  48      31.790  42.437  11.560  1.00  0.00      RA0  O
ATOM    437  N   VAL A  49      32.811  41.207  13.143  1.00  0.00      RA0  N
ATOM    438  H   VAL A  49      33.384  41.262  13.966  1.00  0.00      RA0  H
ATOM    439  CA  VAL A  49      31.989  40.024  12.914  1.00  0.00      RA0  C
ATOM    440  CB  VAL A  49      32.840  38.860  12.402  1.00  0.00      RA0  C
ATOM    441  CG1 VAL A  49      33.169  39.062  10.922  1.00  0.00      RA0  C
ATOM    442  CG2 VAL A  49      34.111  38.680  13.230  1.00  0.00      RA0  C
ATOM    443  C   VAL A  49      31.198  39.673  14.179  1.00  0.00      RA0  C
ATOM    444  O   VAL A  49      30.904  38.514  14.425  1.00  0.00      RA0  O
ATOM    445  N   SER A  50      30.753  40.704  14.897  1.00  0.00      RA0  N
ATOM    446  H   SER A  50      31.007  41.651  14.669  1.00  0.00      RA0  H
ATOM    447  CA  SER A  50      29.992  40.524  16.126  1.00  0.00      RA0  C
ATOM    448  CB  SER A  50      30.059  41.781  16.988  1.00  0.00      RA0  C
ATOM    449  OG  SER A  50      31.419  41.997  17.373  1.00  0.00      RA0  O
ATOM    450  HG  SER A  50      31.790  42.538  16.677  1.00  0.00      RA0  H
ATOM    451  C   SER A  50      28.561  40.100  15.828  1.00  0.00      RA0  C
ATOM    452  O   SER A  50      27.840  39.673  16.732  1.00  0.00      RA0  O
ATOM    453  N   HIS A  51      28.182  40.234  14.568  1.00  0.00      RA0  N
ATOM    454  H   HIS A  51      28.823  40.657  13.930  1.00  0.00      RA0  H
ATOM    455  CA  HIS A  51      26.905  39.713  14.046  1.00  0.00      RA0  C
ATOM    456  CB  HIS A  51      26.584  40.322  12.677  1.00  0.00      RA0  C
ATOM    457  CG  HIS A  51      27.366  39.624  11.589  1.00  0.00      RA0  C
ATOM    458  ND1 HIS A  51      26.817  38.726  10.754  1.00  0.00      RA0  N
ATOM    459  HD1 HIS A  51      25.874  38.464  10.745  1.00  0.00      RA0  H
ATOM    460  CD2 HIS A  51      28.718  39.771  11.268  1.00  0.00      RA0  C
ATOM    461  NE2 HIS A  51      28.978  38.942  10.228  1.00  0.00      RA0  N
ATOM    462  CE1 HIS A  51      27.809  38.299   9.909  1.00  0.00      RA0  C
ATOM    463  C   HIS A  51      26.854  38.188  14.001  1.00  0.00      RA0  C
ATOM    464  O   HIS A  51      25.781  37.616  13.793  1.00  0.00      RA0  O
ATOM    465  N   MSE A  52      27.981  37.529  14.208  1.00  0.00      RA0  N
ATOM    466  H   MSE A  52      28.813  37.987  14.525  1.00  0.00      RA0  H
ATOM    467  CA  MSE A  52      27.973  36.092  14.266  1.00  0.00      RA0  C
ATOM    468  CB  MSE A  52      29.264  35.504  13.697  1.00  0.00      RA0  C
ATOM    469  CG  MSE A  52      29.523  35.954  12.260  1.00  0.00      RA0  C
ATOM    470  SE  MSE A  52      30.970  35.184  11.519  1.00  0.00      RA0  S
ATOM    471  CE  MSE A  52      30.306  33.519  11.357  1.00  0.00      RA0  C
ATOM    472  C   MSE A  52      27.752  35.628  15.676  1.00  0.00      RA0  C
ATOM    473  O   MSE A  52      28.115  36.314  16.642  1.00  0.00      RA0  O
ATOM    474  N   THR A  53      27.146  34.449  15.781  1.00  0.00      RA0  N
ATOM    475  H   THR A  53      26.973  33.884  14.996  1.00  0.00      RA0  H
ATOM    476  CA  THR A  53      26.714  33.896  17.062  1.00  0.00      RA0  C
ATOM    477  CB  THR A  53      25.290  33.441  16.821  1.00  0.00      RA0  C
ATOM    478  OG1 THR A  53      24.511  34.600  16.482  1.00  0.00      RA0  O
ATOM    479  HG1 THR A  53      24.964  35.013  15.752  1.00  0.00      RA0  H
ATOM    480  CG2 THR A  53      24.698  32.672  18.000  1.00  0.00      RA0  C
ATOM    481  C   THR A  53      27.675  32.794  17.498  1.00  0.00      RA0  C
ATOM    482  O   THR A  53      27.947  31.852  16.754  1.00  0.00      RA0  O
ATOM    483  N   ILE A  54      28.219  32.942  18.699  1.00  0.00      RA0  N
ATOM    484  H   ILE A  54      27.928  33.701  19.283  1.00  0.00      RA0  H
ATOM    485  CA  ILE A  54      29.060  31.923  19.308  1.00  0.00      RA0  C
ATOM    486  CB  ILE A  54      30.194  32.599  20.071  1.00  0.00      RA0  C
ATOM    487  CG2 ILE A  54      31.086  31.576  20.769  1.00  0.00      RA0  C
ATOM    488  CG1 ILE A  54      30.977  33.520  19.136  1.00  0.00      RA0  C
ATOM    489  CD1 ILE A  54      32.048  34.324  19.871  1.00  0.00      RA0  C
ATOM    490  C   ILE A  54      28.161  31.103  20.242  1.00  0.00      RA0  C
ATOM    491  O   ILE A  54      27.425  31.665  21.073  1.00  0.00      RA0  O
ATOM    492  N   VAL A  55      28.184  29.787  20.052  1.00  0.00      RA0  N
ATOM    493  H   VAL A  55      28.853  29.374  19.434  1.00  0.00      RA0  H
ATOM    494  CA  VAL A  55      27.349  28.884  20.811  1.00  0.00      RA0  C
ATOM    495  CB  VAL A  55      26.453  28.087  19.863  1.00  0.00      RA0  C
ATOM    496  CG1 VAL A  55      25.564  27.118  20.639  1.00  0.00      RA0  C
ATOM    497  CG2 VAL A  55      25.652  29.007  18.943  1.00  0.00      RA0  C
ATOM    498  C   VAL A  55      28.281  27.951  21.538  1.00  0.00      RA0  C
ATOM    499  O   VAL A  55      29.040  27.205  20.907  1.00  0.00      RA0  O
ATOM    500  N   ASP A  56      28.211  27.986  22.860  1.00  0.00      RA0  N
ATOM    501  H   ASP A  56      27.577  28.598  23.319  1.00  0.00      RA0  H
ATOM    502  CA  ASP A  56      28.956  27.048  23.671  1.00  0.00      RA0  C
ATOM    503  CB  ASP A  56      29.436  27.724  24.979  1.00  0.00      RA0  C
ATOM    504  CG  ASP A  56      30.526  28.782  24.780  1.00  0.00      RA0  C
ATOM    505  OD1 ASP A  56      30.964  29.007  23.659  1.00  0.00      RA0  O
ATOM    506  OD2 ASP A  56      30.974  29.396  25.752  1.00  0.00      RA0  O
ATOM    507  C   ASP A  56      28.116  25.828  24.017  1.00  0.00      RA0  C
ATOM    508  O   ASP A  56      26.960  25.950  24.410  1.00  0.00      RA0  O
ATOM    509  N   LEU A  57      28.729  24.659  23.855  1.00  0.00      RA0  N
ATOM    510  H   LEU A  57      29.704  24.643  23.625  1.00  0.00      RA0  H
ATOM    511  CA  LEU A  57      28.103  23.379  24.134  1.00  0.00      RA0  C
ATOM    512  CB  LEU A  57      28.128  22.490  22.895  1.00  0.00      RA0  C
ATOM    513  CG  LEU A  57      27.407  23.063  21.679  1.00  0.00      RA0  C
ATOM    514  CD1 LEU A  57      27.518  22.110  20.493  1.00  0.00      RA0  C
ATOM    515  CD2 LEU A  57      25.950  23.413  21.978  1.00  0.00      RA0  C
ATOM    516  C   LEU A  57      28.813  22.653  25.271  1.00  0.00      RA0  C
ATOM    517  O   LEU A  57      30.009  22.434  25.190  1.00  0.00      RA0  O
ATOM    518  N   ARG A  58      28.069  22.237  26.300  1.00  0.00      RA0  N
ATOM    519  H   ARG A  58      27.080  22.408  26.319  1.00  0.00      RA0  H
ATOM    520  CA  ARG A  58      28.656  21.606  27.470  1.00  0.00      RA0  C
ATOM    521  CB  ARG A  58      28.565  22.588  28.613  1.00  0.00      RA0  C
ATOM    522  CG  ARG A  58      29.786  23.485  28.778  1.00  0.00      RA0  C
ATOM    523  CD  ARG A  58      30.068  23.650  30.271  1.00  0.00      RA0  C
ATOM    524  NE  ARG A  58      30.233  22.331  30.884  1.00  0.00      RA0  N
ATOM    525  HE  ARG A  58      31.060  21.796  30.650  1.00  0.00      RA0  H
ATOM    526  CZ  ARG A  58      29.218  21.763  31.604  1.00  0.00      RA0  C
ATOM    527  NH1 ARG A  58      28.087  22.469  31.835  1.00  0.00      RA0  N
ATOM    528 HH11 ARG A  58      27.260  22.136  32.301  1.00  0.00      RA0  H
ATOM    529 HH12 ARG A  58      27.922  23.405  31.481  1.00  0.00      RA0  H
ATOM    530  NH2 ARG A  58      29.352  20.489  32.021  1.00  0.00      RA0  N
ATOM    531 HH21 ARG A  58      28.678  20.009  32.579  1.00  0.00      RA0  H
ATOM    532 HH22 ARG A  58      30.176  19.958  31.734  1.00  0.00      RA0  H
ATOM    533  C   ARG A  58      27.929  20.296  27.806  1.00  0.00      RA0  C
ATOM    534  O   ARG A  58      26.718  20.205  27.682  1.00  0.00      RA0  O
ATOM    535  N   GLY A  59      28.672  19.309  28.271  1.00  0.00      RA0  N
ATOM    536  H   GLY A  59      29.660  19.431  28.417  1.00  0.00      RA0  H
ATOM    537  CA  GLY A  59      28.104  18.014  28.623  1.00  0.00      RA0  C
ATOM    538  C   GLY A  59      29.040  16.897  28.203  1.00  0.00      RA0  C
ATOM    539  O   GLY A  59      29.740  17.010  27.195  1.00  0.00      RA0  O
ATOM    540  N   SER A  60      29.039  15.806  28.966  1.00  0.00      RA0  N
ATOM    541  H   SER A  60      28.426  15.752  29.754  1.00  0.00      RA0  H
ATOM    542  CA  SER A  60      29.957  14.700  28.725  1.00  0.00      RA0  C
ATOM    543  CB  SER A  60      29.778  13.842  29.955  1.00  0.00      RA0  C
ATOM    544  OG  SER A  60      29.411  14.771  30.987  1.00  0.00      RA0  O
ATOM    545  HG  SER A  60      30.097  15.436  31.001  1.00  0.00      RA0  H
ATOM    546  C   SER A  60      29.752  14.043  27.361  1.00  0.00      RA0  C
ATOM    547  O   SER A  60      30.701  13.465  26.814  1.00  0.00      RA0  O
ATOM    548  N   ARG A  61      28.539  14.152  26.803  1.00  0.00      RA0  N
ATOM    549  H   ARG A  61      27.847  14.723  27.240  1.00  0.00      RA0  H
ATOM    550  CA  ARG A  61      28.235  13.580  25.491  1.00  0.00      RA0  C
ATOM    551  CB  ARG A  61      26.829  12.991  25.543  1.00  0.00      RA0  C
ATOM    552  CG  ARG A  61      26.640  12.139  26.802  1.00  0.00      RA0  C
ATOM    553  CD  ARG A  61      25.264  11.480  26.860  1.00  0.00      RA0  C
ATOM    554  NE  ARG A  61      25.061  10.705  25.643  1.00  0.00      RA0  N
ATOM    555  HE  ARG A  61      25.886  10.390  25.151  1.00  0.00      RA0  H
ATOM    556  CZ  ARG A  61      23.826  10.515  25.111  1.00  0.00      RA0  C
ATOM    557  NH1 ARG A  61      22.738  10.929  25.802  1.00  0.00      RA0  N
ATOM    558 HH11 ARG A  61      21.793  10.906  25.441  1.00  0.00      RA0  H
ATOM    559 HH12 ARG A  61      22.832  11.318  26.721  1.00  0.00      RA0  H
ATOM    560  NH2 ARG A  61      23.737   9.931  23.901  1.00  0.00      RA0  N
ATOM    561 HH21 ARG A  61      22.889   9.705  23.424  1.00  0.00      RA0  H
ATOM    562 HH22 ARG A  61      24.594   9.701  23.393  1.00  0.00      RA0  H
ATOM    563  C   ARG A  61      28.377  14.586  24.343  1.00  0.00      RA0  C
ATOM    564  O   ARG A  61      27.883  14.349  23.255  1.00  0.00      RA0  O
ATOM    565  N   THR A  62      29.068  15.696  24.556  1.00  0.00      RA0  N
ATOM    566  H   THR A  62      29.505  15.911  25.432  1.00  0.00      RA0  H
ATOM    567  CA  THR A  62      29.125  16.716  23.498  1.00  0.00      RA0  C
ATOM    568  CB  THR A  62      29.753  17.996  24.035  1.00  0.00      RA0  C
ATOM    569  OG1 THR A  62      29.006  18.441  25.168  1.00  0.00      RA0  O
ATOM    570  HG1 THR A  62      29.540  18.239  25.929  1.00  0.00      RA0  H
ATOM    571  CG2 THR A  62      29.784  19.096  22.978  1.00  0.00      RA0  C
ATOM    572  C   THR A  62      29.753  16.227  22.195  1.00  0.00      RA0  C
ATOM    573  O   THR A  62      29.208  16.500  21.115  1.00  0.00      RA0  O
ATOM    574  N   ARG A  63      30.862  15.494  22.279  1.00  0.00      RA0  N
ATOM    575  H   ARG A  63      31.247  15.288  23.179  1.00  0.00      RA0  H
ATOM    576  CA  ARG A  63      31.512  14.989  21.056  1.00  0.00      RA0  C
ATOM    577  CB  ARG A  63      32.854  14.318  21.353  1.00  0.00      RA0  C
ATOM    578  CG  ARG A  63      33.631  14.113  20.050  1.00  0.00      RA0  C
ATOM    579  CD  ARG A  63      34.924  13.309  20.188  1.00  0.00      RA0  C
ATOM    580  NE  ARG A  63      35.869  13.925  21.114  1.00  0.00      RA0  N
ATOM    581  HE  ARG A  63      35.768  13.800  22.118  1.00  0.00      RA0  H
ATOM    582  CZ  ARG A  63      36.956  14.615  20.667  1.00  0.00      RA0  C
ATOM    583  NH1 ARG A  63      37.091  14.908  19.359  1.00  0.00      RA0  N
ATOM    584 HH11 ARG A  63      37.916  15.379  19.027  1.00  0.00      RA0  H
ATOM    585 HH12 ARG A  63      36.398  14.700  18.663  1.00  0.00      RA0  H
ATOM    586  NH2 ARG A  63      37.892  14.996  21.550  1.00  0.00      RA0  N
ATOM    587 HH21 ARG A  63      38.742  15.465  21.312  1.00  0.00      RA0  H
ATOM    588 HH22 ARG A  63      37.709  14.795  22.533  1.00  0.00      RA0  H
ATOM    589  C   ARG A  63      30.575  14.030  20.331  1.00  0.00      RA0  C
ATOM    590  O   ARG A  63      30.398  14.108  19.117  1.00  0.00      RA0  O
ATOM    591  N   GLU A  64      29.966  13.136  21.094  1.00  0.00      RA0  N
ATOM    592  H   GLU A  64      30.094  13.169  22.083  1.00  0.00      RA0  H
ATOM    593  CA  GLU A  64      29.007  12.179  20.558  1.00  0.00      RA0  C
ATOM    594  CB  GLU A  64      28.369  11.350  21.675  1.00  0.00      RA0  C
ATOM    595  CG  GLU A  64      27.357  10.336  21.129  1.00  0.00      RA0  C
ATOM    596  CD  GLU A  64      26.445   9.863  22.242  1.00  0.00      RA0  C
ATOM    597  OE1 GLU A  64      26.636  10.267  23.381  1.00  0.00      RA0  O
ATOM    598  OE2 GLU A  64      25.506   9.119  21.978  1.00  0.00      RA0  O
ATOM    599  C   GLU A  64      27.896  12.887  19.786  1.00  0.00      RA0  C
ATOM    600  O   GLU A  64      27.583  12.517  18.641  1.00  0.00      RA0  O
ATOM    601  N   PHE A  65      27.315  13.903  20.412  1.00  0.00      RA0  N
ATOM    602  H   PHE A  65      27.592  14.105  21.353  1.00  0.00      RA0  H
ATOM    603  CA  PHE A  65      26.271  14.717  19.787  1.00  0.00      RA0  C
ATOM    604  CB  PHE A  65      25.862  15.844  20.739  1.00  0.00      RA0  C
ATOM    605  CG  PHE A  65      24.977  16.851  20.040  1.00  0.00      RA0  C
ATOM    606  CD1 PHE A  65      23.863  16.437  19.319  1.00  0.00      RA0  C
ATOM    607  CD2 PHE A  65      25.287  18.204  20.119  1.00  0.00      RA0  C
ATOM    608  CE1 PHE A  65      23.077  17.372  18.658  1.00  0.00      RA0  C
ATOM    609  CE2 PHE A  65      24.497  19.140  19.463  1.00  0.00      RA0  C
ATOM    610  CZ  PHE A  65      23.396  18.723  18.726  1.00  0.00      RA0  C
ATOM    611  C   PHE A  65      26.731  15.273  18.458  1.00  0.00      RA0  C
ATOM    612  O   PHE A  65      26.046  15.148  17.451  1.00  0.00      RA0  O
ATOM    613  N   LEU A  66      27.892  15.922  18.460  1.00  0.00      RA0  N
ATOM    614  H   LEU A  66      28.440  15.950  19.300  1.00  0.00      RA0  H
ATOM    615  CA  LEU A  66      28.377  16.573  17.243  1.00  0.00      RA0  C
ATOM    616  CB  LEU A  66      29.517  17.529  17.568  1.00  0.00      RA0  C
ATOM    617  CG  LEU A  66      29.018  18.732  18.362  1.00  0.00      RA0  C
ATOM    618  CD1 LEU A  66      30.166  19.642  18.786  1.00  0.00      RA0  C
ATOM    619  CD2 LEU A  66      27.941  19.498  17.595  1.00  0.00      RA0  C
ATOM    620  C   LEU A  66      28.764  15.604  16.132  1.00  0.00      RA0  C
ATOM    621  O   LEU A  66      28.697  15.968  14.960  1.00  0.00      RA0  O
ATOM    622  N   ARG A  67      29.192  14.397  16.484  1.00  0.00      RA0  N
ATOM    623  H   ARG A  67      29.252  14.163  17.457  1.00  0.00      RA0  H
ATOM    624  CA  ARG A  67      29.454  13.340  15.473  1.00  0.00      RA0  C
ATOM    625  CB  ARG A  67      30.074  12.066  16.057  1.00  0.00      RA0  C
ATOM    626  CG  ARG A  67      31.426  12.201  16.752  1.00  0.00      RA0  C
ATOM    627  CD  ARG A  67      32.089  10.834  16.965  1.00  0.00      RA0  C
ATOM    628  NE  ARG A  67      32.615  10.309  15.703  1.00  0.00      RA0  N
ATOM    629  HE  ARG A  67      33.075  10.972  15.090  1.00  0.00      RA0  H
ATOM    630  CZ  ARG A  67      32.550   8.988  15.369  1.00  0.00      RA0  C
ATOM    631  NH1 ARG A  67      31.867   8.122  16.153  1.00  0.00      RA0  N
ATOM    632 HH11 ARG A  67      31.789   7.143  15.932  1.00  0.00      RA0  H
ATOM    633 HH12 ARG A  67      31.400   8.433  16.986  1.00  0.00      RA0  H
ATOM    634  NH2 ARG A  67      33.169   8.573  14.246  1.00  0.00      RA0  N
ATOM    635 HH21 ARG A  67      33.175   7.622  13.923  1.00  0.00      RA0  H
ATOM    636 HH22 ARG A  67      33.660   9.253  13.675  1.00  0.00      RA0  H
ATOM    637  C   ARG A  67      28.188  12.911  14.731  1.00  0.00      RA0  C
ATOM    638  O   ARG A  67      28.254  12.355  13.637  1.00  0.00      RA0  O
ATOM    639  N   TYR A  68      27.042  13.117  15.373  1.00  0.00      RA0  N
ATOM    640  H   TYR A  68      27.043  13.518  16.290  1.00  0.00      RA0  H
ATOM    641  CA  TYR A  68      25.729  12.846  14.764  1.00  0.00      RA0  C
ATOM    642  CB  TYR A  68      24.786  12.374  15.871  1.00  0.00      RA0  C
ATOM    643  CG  TYR A  68      23.388  12.192  15.340  1.00  0.00      RA0  C
ATOM    644  CD1 TYR A  68      23.146  11.289  14.313  1.00  0.00      RA0  C
ATOM    645  CE1 TYR A  68      21.853  11.120  13.834  1.00  0.00      RA0  C
ATOM    646  CD2 TYR A  68      22.343  12.926  15.888  1.00  0.00      RA0  C
ATOM    647  CE2 TYR A  68      21.050  12.752  15.413  1.00  0.00      RA0  C
ATOM    648  CZ  TYR A  68      20.807  11.848  14.386  1.00  0.00      RA0  C
ATOM    649  OH  TYR A  68      19.525  11.675  13.908  1.00  0.00      RA0  O
ATOM    650  HH  TYR A  68      19.550  10.938  13.304  1.00  0.00      RA0  H
ATOM    651  C   TYR A  68      25.182  14.082  14.049  1.00  0.00      RA0  C
ATOM    652  O   TYR A  68      24.587  14.004  12.970  1.00  0.00      RA0  O
ATOM    653  N   LEU A  69      25.409  15.257  14.618  1.00  0.00      RA0  N
ATOM    654  H   LEU A  69      25.886  15.288  15.497  1.00  0.00      RA0  H
ATOM    655  CA  LEU A  69      24.885  16.493  14.010  1.00  0.00      RA0  C
ATOM    656  CB  LEU A  69      24.988  17.622  15.037  1.00  0.00      RA0  C
ATOM    657  CG  LEU A  69      24.235  18.891  14.637  1.00  0.00      RA0  C
ATOM    658  CD1 LEU A  69      22.722  18.679  14.680  1.00  0.00      RA0  C
ATOM    659  CD2 LEU A  69      24.664  20.100  15.467  1.00  0.00      RA0  C
ATOM    660  C   LEU A  69      25.563  16.920  12.701  1.00  0.00      RA0  C
ATOM    661  O   LEU A  69      24.902  17.411  11.761  1.00  0.00      RA0  O
ATOM    662  N   LEU A  70      26.889  16.776  12.653  1.00  0.00      RA0  N
ATOM    663  H   LEU A  70      27.367  16.244  13.355  1.00  0.00      RA0  H
ATOM    664  CA  LEU A  70      27.696  17.335  11.584  1.00  0.00      RA0  C
ATOM    665  CB  LEU A  70      28.893  18.084  12.169  1.00  0.00      RA0  C
ATOM    666  CG  LEU A  70      28.494  19.191  13.145  1.00  0.00      RA0  C
ATOM    667  CD1 LEU A  70      29.709  19.780  13.860  1.00  0.00      RA0  C
ATOM    668  CD2 LEU A  70      27.653  20.269  12.465  1.00  0.00      RA0  C
ATOM    669  C   LEU A  70      28.190  16.294  10.605  1.00  0.00      RA0  C
ATOM    670  O   LEU A  70      28.403  15.156  10.966  1.00  0.00      RA0  O
ATOM    671  N   ALA A  71      28.416  16.706   9.355  1.00  0.00      RA0  N
ATOM    672  H   ALA A  71      28.283  17.674   9.132  1.00  0.00      RA0  H
ATOM    673  CA  ALA A  71      28.853  15.767   8.340  1.00  0.00      RA0  C
ATOM    674  CB  ALA A  71      28.334  16.203   6.972  1.00  0.00      RA0  C
ATOM    675  C   ALA A  71      30.368  15.588   8.235  1.00  0.00      RA0  C
ATOM    676  O   ALA A  71      30.833  14.540   7.759  1.00  0.00      RA0  O
ATOM    677  N   ASN A  72      31.134  16.589   8.665  1.00  0.00      RA0  N
ATOM    678  H   ASN A  72      30.714  17.404   9.066  1.00  0.00      RA0  H
ATOM    679  CA  ASN A  72      32.539  16.342   8.981  1.00  0.00      RA0  C
ATOM    680  CB  ASN A  72      33.386  17.609   9.063  1.00  0.00      RA0  C
ATOM    681  CG  ASN A  72      34.828  17.315   8.675  1.00  0.00      RA0  C
ATOM    682  OD1 ASN A  72      35.356  16.211   8.816  1.00  0.00      RA0  O
ATOM    683  ND2 ASN A  72      35.456  18.382   8.170  1.00  0.00      RA0  N
ATOM    684 HD21 ASN A  72      34.987  19.269   8.095  1.00  0.00      RA0  H
ATOM    685 HD22 ASN A  72      36.393  18.315   7.838  1.00  0.00      RA0  H
ATOM    686  C   ASN A  72      32.503  15.581  10.309  1.00  0.00      RA0  C
ATOM    687  O   ASN A  72      31.427  15.435  10.899  1.00  0.00      RA0  O
ATOM    688  N   ASP A  73      33.647  15.069  10.759  1.00  0.00      RA0  N
ATOM    689  H   ASP A  73      34.492  15.276  10.267  1.00  0.00      RA0  H
ATOM    690  CA  ASP A  73      33.706  14.238  11.957  1.00  0.00      RA0  C
ATOM    691  CB  ASP A  73      34.155  12.797  11.718  1.00  0.00      RA0  C
ATOM    692  CG  ASP A  73      33.896  11.981  12.974  1.00  0.00      RA0  C
ATOM    693  OD1 ASP A  73      33.360  12.514  13.940  1.00  0.00      RA0  O
ATOM    694  OD2 ASP A  73      34.210  10.796  12.994  1.00  0.00      RA0  O
ATOM    695  C   ASP A  73      34.573  14.867  13.033  1.00  0.00      RA0  C
ATOM    696  O   ASP A  73      35.803  14.869  12.924  1.00  0.00      RA0  O
ATOM    697  N   VAL A  74      33.951  15.352  14.101  1.00  0.00      RA0  N
ATOM    698  H   VAL A  74      32.989  15.102  14.199  1.00  0.00      RA0  H
ATOM    699  CA  VAL A  74      34.717  16.007  15.148  1.00  0.00      RA0  C
ATOM    700  CB  VAL A  74      33.788  16.797  16.068  1.00  0.00      RA0  C
ATOM    701  CG1 VAL A  74      33.042  17.872  15.277  1.00  0.00      RA0  C
ATOM    702  CG2 VAL A  74      32.833  15.865  16.811  1.00  0.00      RA0  C
ATOM    703  C   VAL A  74      35.604  15.060  15.948  1.00  0.00      RA0  C
ATOM    704  O   VAL A  74      36.333  15.528  16.833  1.00  0.00      RA0  O
ATOM    705  N   ALA A  75      35.537  13.750  15.655  1.00  0.00      RA0  N
ATOM    706  H   ALA A  75      34.888  13.414  14.967  1.00  0.00      RA0  H
ATOM    707  CA  ALA A  75      36.504  12.790  16.211  1.00  0.00      RA0  C
ATOM    708  CB  ALA A  75      36.230  11.371  15.715  1.00  0.00      RA0  C
ATOM    709  C   ALA A  75      37.930  13.195  15.816  1.00  0.00      RA0  C
ATOM    710  O   ALA A  75      38.893  12.833  16.499  1.00  0.00      RA0  O
ATOM    711  N   LYS A  76      38.038  13.933  14.713  1.00  0.00      RA0  N
ATOM    712  H   LYS A  76      37.210  14.167  14.199  1.00  0.00      RA0  H
ATOM    713  CA  LYS A  76      39.319  14.412  14.204  1.00  0.00      RA0  C
ATOM    714  CB  LYS A  76      39.179  14.824  12.745  1.00  0.00      RA0  C
ATOM    715  CG  LYS A  76      38.699  13.676  11.867  1.00  0.00      RA0  C
ATOM    716  CD  LYS A  76      38.382  14.111  10.440  1.00  0.00      RA0  C
ATOM    717  CE  LYS A  76      37.796  12.922   9.693  1.00  0.00      RA0  C
ATOM    718  NZ  LYS A  76      37.428  13.276   8.318  1.00  0.00      RA0  N
ATOM    719  HZ1 LYS A  76      36.964  12.437   7.906  1.00  0.00      RA0  H
ATOM    720  HZ2 LYS A  76      36.789  14.096   8.283  1.00  0.00      RA0  H
ATOM    721  HZ3 LYS A  76      38.269  13.440   7.725  1.00  0.00      RA0  H
ATOM    722  C   LYS A  76      39.898  15.565  15.013  1.00  0.00      RA0  C
ATOM    723  O   LYS A  76      41.055  15.924  14.815  1.00  0.00      RA0  O
ATOM    724  N   LEU A  77      39.123  16.143  15.923  1.00  0.00      RA0  N
ATOM    725  H   LEU A  77      38.225  15.760  16.131  1.00  0.00      RA0  H
ATOM    726  CA  LEU A  77      39.623  17.176  16.810  1.00  0.00      RA0  C
ATOM    727  CB  LEU A  77      38.493  18.130  17.181  1.00  0.00      RA0  C
ATOM    728  CG  LEU A  77      37.790  18.760  15.980  1.00  0.00      RA0  C
ATOM    729  CD1 LEU A  77      36.626  19.663  16.395  1.00  0.00      RA0  C
ATOM    730  CD2 LEU A  77      38.776  19.498  15.085  1.00  0.00      RA0  C
ATOM    731  C   LEU A  77      40.167  16.489  18.054  1.00  0.00      RA0  C
ATOM    732  O   LEU A  77      39.427  16.189  18.980  1.00  0.00      RA0  O
ATOM    733  N   THR A  78      41.473  16.235  18.068  1.00  0.00      RA0  N
ATOM    734  H   THR A  78      42.066  16.351  17.269  1.00  0.00      RA0  H
ATOM    735  CA  THR A  78      42.107  15.488  19.185  1.00  0.00      RA0  C
ATOM    736  CB  THR A  78      42.805  14.308  18.510  1.00  0.00      RA0  C
ATOM    737  OG1 THR A  78      43.412  14.765  17.288  1.00  0.00      RA0  O
ATOM    738  HG1 THR A  78      43.923  14.032  16.946  1.00  0.00      RA0  H
ATOM    739  CG2 THR A  78      41.828  13.170  18.207  1.00  0.00      RA0  C
ATOM    740  C   THR A  78      43.078  16.304  20.027  1.00  0.00      RA0  C
ATOM    741  O   THR A  78      43.410  15.889  21.155  1.00  0.00      RA0  O
ATOM    742  N   LYS A  79      43.528  17.453  19.501  1.00  0.00      RA0  N
ATOM    743  H   LYS A  79      43.192  17.760  18.613  1.00  0.00      RA0  H
ATOM    744  CA  LYS A  79      44.312  18.401  20.272  1.00  0.00      RA0  C
ATOM    745  CB  LYS A  79      45.465  18.936  19.421  1.00  0.00      RA0  C
ATOM    746  CG  LYS A  79      46.473  17.836  19.081  1.00  0.00      RA0  C
ATOM    747  CD  LYS A  79      47.372  17.444  20.258  1.00  0.00      RA0  C
ATOM    748  CE  LYS A  79      48.159  16.141  20.054  1.00  0.00      RA0  C
ATOM    749  NZ  LYS A  79      49.035  16.186  18.880  1.00  0.00      RA0  N
ATOM    750  HZ1 LYS A  79      49.508  15.260  18.783  1.00  0.00      RA0  H
ATOM    751  HZ2 LYS A  79      48.511  16.318  17.993  1.00  0.00      RA0  H
ATOM    752  HZ3 LYS A  79      49.779  16.910  18.919  1.00  0.00      RA0  H
ATOM    753  C   LYS A  79      43.414  19.517  20.757  1.00  0.00      RA0  C
ATOM    754  O   LYS A  79      42.652  20.118  19.980  1.00  0.00      RA0  O
ATOM    755  N   SER A  80      43.494  19.801  22.042  1.00  0.00      RA0  N
ATOM    756  H   SER A  80      44.173  19.347  22.613  1.00  0.00      RA0  H
ATOM    757  CA  SER A  80      42.700  20.851  22.634  1.00  0.00      RA0  C
ATOM    758  CB  SER A  80      43.135  20.916  24.107  1.00  0.00      RA0  C
ATOM    759  OG  SER A  80      42.239  21.679  24.917  1.00  0.00      RA0  O
ATOM    760  HG  SER A  80      41.462  21.148  25.074  1.00  0.00      RA0  H
ATOM    761  C   SER A  80      42.842  22.179  21.880  1.00  0.00      RA0  C
ATOM    762  O   SER A  80      43.950  22.597  21.542  1.00  0.00      RA0  O
ATOM    763  N   GLY A  81      41.709  22.810  21.592  1.00  0.00      RA0  N
ATOM    764  H   GLY A  81      40.842  22.394  21.856  1.00  0.00      RA0  H
ATOM    765  CA  GLY A  81      41.659  24.027  20.776  1.00  0.00      RA0  C
ATOM    766  C   GLY A  81      41.477  23.854  19.277  1.00  0.00      RA0  C
ATOM    767  O   GLY A  81      41.195  24.831  18.591  1.00  0.00      RA0  O
ATOM    768  N   LYS A  82      41.617  22.633  18.765  1.00  0.00      RA0  N
ATOM    769  H   LYS A  82      41.755  21.862  19.388  1.00  0.00      RA0  H
ATOM    770  CA  LYS A  82      41.534  22.380  17.344  1.00  0.00      RA0  C
ATOM    771  CB  LYS A  82      42.067  20.993  16.952  1.00  0.00      RA0  C
ATOM    772  CG  LYS A  82      42.163  20.783  15.432  1.00  0.00      RA0  C
ATOM    773  CD  LYS A  82      43.218  21.644  14.728  1.00  0.00      RA0  C
ATOM    774  CE  LYS A  82      43.003  21.786  13.213  1.00  0.00      RA0  C
ATOM    775  NZ  LYS A  82      44.294  21.678  12.519  1.00  0.00      RA0  N
ATOM    776  HZ1 LYS A  82      44.162  21.638  11.486  1.00  0.00      RA0  H
ATOM    777  HZ2 LYS A  82      44.919  22.474  12.752  1.00  0.00      RA0  H
ATOM    778  HZ3 LYS A  82      44.726  20.761  12.774  1.00  0.00      RA0  H
ATOM    779  C   LYS A  82      40.106  22.609  16.820  1.00  0.00      RA0  C
ATOM    780  O   LYS A  82      39.126  22.282  17.484  1.00  0.00      RA0  O
ATOM    781  N   ALA A  83      40.029  23.199  15.641  1.00  0.00      RA0  N
ATOM    782  H   ALA A  83      40.861  23.435  15.135  1.00  0.00      RA0  H
ATOM    783  CA  ALA A  83      38.765  23.489  14.979  1.00  0.00      RA0  C
ATOM    784  CB  ALA A  83      38.621  24.991  14.747  1.00  0.00      RA0  C
ATOM    785  C   ALA A  83      38.671  22.791  13.623  1.00  0.00      RA0  C
ATOM    786  O   ALA A  83      39.659  22.429  13.001  1.00  0.00      RA0  O
ATOM    787  N   LEU A  84      37.443  22.581  13.172  1.00  0.00      RA0  N
ATOM    788  H   LEU A  84      36.649  22.850  13.721  1.00  0.00      RA0  H
ATOM    789  CA  LEU A  84      37.234  22.187  11.795  1.00  0.00      RA0  C
ATOM    790  CB  LEU A  84      37.220  20.654  11.583  1.00  0.00      RA0  C
ATOM    791  CG  LEU A  84      36.160  19.773  12.261  1.00  0.00      RA0  C
ATOM    792  CD1 LEU A  84      34.769  19.903  11.648  1.00  0.00      RA0  C
ATOM    793  CD2 LEU A  84      36.584  18.303  12.234  1.00  0.00      RA0  C
ATOM    794  C   LEU A  84      36.040  22.924  11.189  1.00  0.00      RA0  C
ATOM    795  O   LEU A  84      35.225  23.529  11.883  1.00  0.00      RA0  O
ATOM    796  N   TYR A  85      35.998  22.850   9.877  1.00  0.00      RA0  N
ATOM    797  H   TYR A  85      36.706  22.339   9.394  1.00  0.00      RA0  H
ATOM    798  CA  TYR A  85      34.907  23.412   9.072  1.00  0.00      RA0  C
ATOM    799  CB  TYR A  85      35.554  24.071   7.840  1.00  0.00      RA0  C
ATOM    800  CG  TYR A  85      34.570  24.711   6.880  1.00  0.00      RA0  C
ATOM    801  CD1 TYR A  85      34.283  26.084   7.012  1.00  0.00      RA0  C
ATOM    802  CE1 TYR A  85      33.402  26.690   6.103  1.00  0.00      RA0  C
ATOM    803  CD2 TYR A  85      33.988  23.929   5.860  1.00  0.00      RA0  C
ATOM    804  CE2 TYR A  85      33.102  24.533   4.954  1.00  0.00      RA0  C
ATOM    805  CZ  TYR A  85      32.812  25.906   5.090  1.00  0.00      RA0  C
ATOM    806  OH  TYR A  85      31.914  26.484   4.213  1.00  0.00      RA0  O
ATOM    807  HH  TYR A  85      31.379  27.106   4.719  1.00  0.00      RA0  H
ATOM    808  C   TYR A  85      33.967  22.272   8.678  1.00  0.00      RA0  C
ATOM    809  O   TYR A  85      34.404  21.226   8.177  1.00  0.00      RA0  O
ATOM    810  N   SER A  86      32.653  22.482   8.855  1.00  0.00      RA0  N
ATOM    811  H   SER A  86      32.295  23.357   9.198  1.00  0.00      RA0  H
ATOM    812  CA  SER A  86      31.685  21.431   8.538  1.00  0.00      RA0  C
ATOM    813  CB  SER A  86      31.450  20.584   9.800  1.00  0.00      RA0  C
ATOM    814  OG  SER A  86      30.667  19.406   9.520  1.00  0.00      RA0  O
ATOM    815  HG  SER A  86      29.752  19.690   9.516  1.00  0.00      RA0  H
ATOM    816  C   SER A  86      30.361  21.981   8.001  1.00  0.00      RA0  C
ATOM    817  O   SER A  86      29.965  23.107   8.309  1.00  0.00      RA0  O
ATOM    818  N   GLY A  87      29.716  21.168   7.167  1.00  0.00      RA0  N
ATOM    819  H   GLY A  87      30.143  20.291   6.959  1.00  0.00      RA0  H
ATOM    820  CA  GLY A  87      28.287  21.302   6.928  1.00  0.00      RA0  C
ATOM    821  C   GLY A  87      27.473  20.679   8.039  1.00  0.00      RA0  C
ATOM    822  O   GLY A  87      27.917  19.744   8.707  1.00  0.00      RA0  O
ATOM    823  N   MSE A  88      26.250  21.194   8.186  1.00  0.00      RA0  N
ATOM    824  H   MSE A  88      25.967  21.984   7.633  1.00  0.00      RA0  H
ATOM    825  CA  MSE A  88      25.238  20.667   9.074  1.00  0.00      RA0  C
ATOM    826  CB  MSE A  88      24.886  21.679  10.163  1.00  0.00      RA0  C
ATOM    827  CG  MSE A  88      23.739  21.200  11.055  1.00  0.00      RA0  C
ATOM    828  SE  MSE A  88      23.484  22.275  12.476  1.00  0.00      RA0  S
ATOM    829  CE  MSE A  88      23.347  23.836  11.591  1.00  0.00      RA0  C
ATOM    830  C   MSE A  88      24.063  20.421   8.138  1.00  0.00      RA0  C
ATOM    831  O   MSE A  88      23.555  21.362   7.509  1.00  0.00      RA0  O
ATOM    832  N   LEU A  89      23.687  19.165   8.001  1.00  0.00      RA0  N
ATOM    833  H   LEU A  89      23.953  18.467   8.667  1.00  0.00      RA0  H
ATOM    834  CA  LEU A  89      22.754  18.756   6.944  1.00  0.00      RA0  C
ATOM    835  CB  LEU A  89      23.298  17.565   6.157  1.00  0.00      RA0  C
ATOM    836  CG  LEU A  89      24.715  17.731   5.616  1.00  0.00      RA0  C
ATOM    837  CD1 LEU A  89      25.140  16.479   4.852  1.00  0.00      RA0  C
ATOM    838  CD2 LEU A  89      24.884  18.996   4.775  1.00  0.00      RA0  C
ATOM    839  C   LEU A  89      21.370  18.368   7.461  1.00  0.00      RA0  C
ATOM    840  O   LEU A  89      21.208  17.885   8.590  1.00  0.00      RA0  O
ATOM    841  N   ASN A  90      20.384  18.489   6.575  1.00  0.00      RA0  N
ATOM    842  H   ASN A  90      20.622  18.781   5.647  1.00  0.00      RA0  H
ATOM    843  CA  ASN A  90      19.064  17.944   6.872  1.00  0.00      RA0  C
ATOM    844  CB  ASN A  90      17.973  18.780   6.186  1.00  0.00      RA0  C
ATOM    845  CG  ASN A  90      18.148  18.787   4.675  1.00  0.00      RA0  C
ATOM    846  OD1 ASN A  90      18.359  17.762   4.036  1.00  0.00      RA0  O
ATOM    847  ND2 ASN A  90      18.031  20.008   4.124  1.00  0.00      RA0  N
ATOM    848 HD21 ASN A  90      17.943  20.834   4.699  1.00  0.00      RA0  H
ATOM    849 HD22 ASN A  90      18.035  20.219   3.142  1.00  0.00      RA0  H
ATOM    850  C   ASN A  90      19.018  16.487   6.403  1.00  0.00      RA0  C
ATOM    851  O   ASN A  90      19.973  15.979   5.830  1.00  0.00      RA0  O
ATOM    852  N   ALA A  91      17.918  15.791   6.668  1.00  0.00      RA0  N
ATOM    853  H   ALA A  91      17.129  16.247   7.072  1.00  0.00      RA0  H
ATOM    854  CA  ALA A  91      17.838  14.369   6.357  1.00  0.00      RA0  C
ATOM    855  CB  ALA A  91      16.558  13.765   6.935  1.00  0.00      RA0  C
ATOM    856  C   ALA A  91      17.886  14.091   4.858  1.00  0.00      RA0  C
ATOM    857  O   ALA A  91      18.229  12.989   4.455  1.00  0.00      RA0  O
ATOM    858  N   SER A  92      17.542  15.083   4.027  1.00  0.00      RA0  N
ATOM    859  H   SER A  92      17.301  15.996   4.350  1.00  0.00      RA0  H
ATOM    860  CA  SER A  92      17.594  14.959   2.575  1.00  0.00      RA0  C
ATOM    861  CB  SER A  92      16.542  15.951   2.128  1.00  0.00      RA0  C
ATOM    862  OG  SER A  92      15.733  16.211   3.290  1.00  0.00      RA0  O
ATOM    863  HG  SER A  92      15.113  16.878   3.024  1.00  0.00      RA0  H
ATOM    864  C   SER A  92      18.997  15.185   2.018  1.00  0.00      RA0  C
ATOM    865  O   SER A  92      19.215  15.090   0.808  1.00  0.00      RA0  O
ATOM    866  N   GLY A  93      19.932  15.485   2.901  1.00  0.00      RA0  N
ATOM    867  H   GLY A  93      19.695  15.646   3.861  1.00  0.00      RA0  H
ATOM    868  CA  GLY A  93      21.322  15.742   2.489  1.00  0.00      RA0  C
ATOM    869  C   GLY A  93      21.556  17.152   1.966  1.00  0.00      RA0  C
ATOM    870  O   GLY A  93      22.609  17.446   1.413  1.00  0.00      RA0  O
ATOM    871  N   GLY A  94      20.597  18.049   2.151  1.00  0.00      RA0  N
ATOM    872  H   GLY A  94      19.808  17.802   2.714  1.00  0.00      RA0  H
ATOM    873  CA  GLY A  94      20.797  19.454   1.844  1.00  0.00      RA0  C
ATOM    874  C   GLY A  94      21.469  20.174   3.011  1.00  0.00      RA0  C
ATOM    875  O   GLY A  94      21.515  19.672   4.143  1.00  0.00      RA0  O
ATOM    876  N   VAL A  95      22.004  21.355   2.748  1.00  0.00      RA0  N
ATOM    877  H   VAL A  95      21.820  21.815   1.875  1.00  0.00      RA0  H
ATOM    878  CA  VAL A  95      22.779  22.059   3.750  1.00  0.00      RA0  C
ATOM    879  CB  VAL A  95      23.938  22.807   3.093  1.00  0.00      RA0  C
ATOM    880  CG1 VAL A  95      24.863  23.420   4.142  1.00  0.00      RA0  C
ATOM    881  CG2 VAL A  95      24.703  21.901   2.133  1.00  0.00      RA0  C
ATOM    882  C   VAL A  95      21.909  23.021   4.523  1.00  0.00      RA0  C
ATOM    883  O   VAL A  95      21.337  23.957   3.934  1.00  0.00      RA0  O
ATOM    884  N   ILE A  96      21.837  22.795   5.828  1.00  0.00      RA0  N
ATOM    885  H   ILE A  96      22.351  22.026   6.204  1.00  0.00      RA0  H
ATOM    886  CA  ILE A  96      21.205  23.724   6.764  1.00  0.00      RA0  C
ATOM    887  CB  ILE A  96      20.924  23.008   8.089  1.00  0.00      RA0  C
ATOM    888  CG2 ILE A  96      20.334  23.932   9.150  1.00  0.00      RA0  C
ATOM    889  CG1 ILE A  96      20.038  21.792   7.865  1.00  0.00      RA0  C
ATOM    890  CD1 ILE A  96      19.690  21.110   9.183  1.00  0.00      RA0  C
ATOM    891  C   ILE A  96      22.105  24.922   7.010  1.00  0.00      RA0  C
ATOM    892  O   ILE A  96      21.636  26.055   7.018  1.00  0.00      RA0  O
ATOM    893  N   ASP A  97      23.403  24.677   7.207  1.00  0.00      RA0  N
ATOM    894  H   ASP A  97      23.796  23.757   7.259  1.00  0.00      RA0  H
ATOM    895  CA  ASP A  97      24.364  25.760   7.328  1.00  0.00      RA0  C
ATOM    896  CB  ASP A  97      24.229  26.758   8.509  1.00  0.00      RA0  C
ATOM    897  CG  ASP A  97      24.652  28.135   7.976  1.00  0.00      RA0  C
ATOM    898  OD1 ASP A  97      24.891  28.220   6.779  1.00  0.00      RA0  O
ATOM    899  OD2 ASP A  97      24.741  29.125   8.711  1.00  0.00      RA0  O
ATOM    900  C   ASP A  97      25.776  25.150   7.217  1.00  0.00      RA0  C
ATOM    901  O   ASP A  97      25.940  23.916   7.271  1.00  0.00      RA0  O
ATOM    902  N   ASP A  98      26.755  26.031   7.049  1.00  0.00      RA0  N
ATOM    903  H   ASP A  98      26.546  27.015   7.009  1.00  0.00      RA0  H
ATOM    904  CA  ASP A  98      28.135  25.692   7.330  1.00  0.00      RA0  C
ATOM    905  CB  ASP A  98      29.043  25.860   6.109  1.00  0.00      RA0  C
ATOM    906  CG  ASP A  98      29.588  27.266   5.978  1.00  0.00      RA0  C
ATOM    907  OD1 ASP A  98      29.104  28.018   5.139  1.00  0.00      RA0  O
ATOM    908  OD2 ASP A  98      30.569  27.579   6.643  1.00  0.00      RA0  O
ATOM    909  C   ASP A  98      28.626  26.441   8.568  1.00  0.00      RA0  C
ATOM    910  O   ASP A  98      28.047  27.450   8.983  1.00  0.00      RA0  O
ATOM    911  N   LEU A  99      29.680  25.920   9.185  1.00  0.00      RA0  N
ATOM    912  H   LEU A  99      30.188  25.154   8.788  1.00  0.00      RA0  H
ATOM    913  CA  LEU A  99      30.116  26.463  10.453  1.00  0.00      RA0  C
ATOM    914  CB  LEU A  99      29.138  26.062  11.572  1.00  0.00      RA0  C
ATOM    915  CG  LEU A  99      28.689  24.590  11.592  1.00  0.00      RA0  C
ATOM    916  CD1 LEU A  99      29.736  23.621  12.149  1.00  0.00      RA0  C
ATOM    917  CD2 LEU A  99      27.359  24.438  12.329  1.00  0.00      RA0  C
ATOM    918  C   LEU A  99      31.535  26.002  10.793  1.00  0.00      RA0  C
ATOM    919  O   LEU A  99      32.080  25.076  10.152  1.00  0.00      RA0  O
ATOM    920  N   ILE A 100      32.117  26.674  11.778  1.00  0.00      RA0  N
ATOM    921  H   ILE A 100      31.594  27.399  12.229  1.00  0.00      RA0  H
ATOM    922  CA  ILE A 100      33.357  26.250  12.405  1.00  0.00      RA0  C
ATOM    923  CB  ILE A 100      34.315  27.441  12.534  1.00  0.00      RA0  C
ATOM    924  CG2 ILE A 100      35.702  26.994  13.000  1.00  0.00      RA0  C
ATOM    925  CG1 ILE A 100      34.380  28.265  11.249  1.00  0.00      RA0  C
ATOM    926  CD1 ILE A 100      35.082  27.525  10.114  1.00  0.00      RA0  C
ATOM    927  C   ILE A 100      33.032  25.724  13.796  1.00  0.00      RA0  C
ATOM    928  O   ILE A 100      32.209  26.305  14.514  1.00  0.00      RA0  O
ATOM    929  N   VAL A 101      33.655  24.612  14.165  1.00  0.00      RA0  N
ATOM    930  H   VAL A 101      34.334  24.199  13.552  1.00  0.00      RA0  H
ATOM    931  CA  VAL A 101      33.464  24.010  15.481  1.00  0.00      RA0  C
ATOM    932  CB  VAL A 101      32.665  22.706  15.371  1.00  0.00      RA0  C
ATOM    933  CG1 VAL A 101      33.157  21.844  14.214  1.00  0.00      RA0  C
ATOM    934  CG2 VAL A 101      32.630  21.940  16.696  1.00  0.00      RA0  C
ATOM    935  C   VAL A 101      34.820  23.781  16.126  1.00  0.00      RA0  C
ATOM    936  O   VAL A 101      35.731  23.291  15.460  1.00  0.00      RA0  O
ATOM    937  N   TYR A 102      34.922  24.184  17.397  1.00  0.00      RA0  N
ATOM    938  H   TYR A 102      34.096  24.473  17.869  1.00  0.00      RA0  H
ATOM    939  CA  TYR A 102      36.137  24.019  18.230  1.00  0.00      RA0  C
ATOM    940  CB  TYR A 102      36.499  25.320  18.956  1.00  0.00      RA0  C
ATOM    941  CG  TYR A 102      36.634  26.503  18.023  1.00  0.00      RA0  C
ATOM    942  CD1 TYR A 102      35.500  27.172  17.577  1.00  0.00      RA0  C
ATOM    943  CE1 TYR A 102      35.622  28.276  16.745  1.00  0.00      RA0  C
ATOM    944  CD2 TYR A 102      37.893  26.944  17.627  1.00  0.00      RA0  C
ATOM    945  CE2 TYR A 102      38.016  28.052  16.793  1.00  0.00      RA0  C
ATOM    946  CZ  TYR A 102      36.878  28.719  16.354  1.00  0.00      RA0  C
ATOM    947  OH  TYR A 102      36.973  29.824  15.533  1.00  0.00      RA0  O
ATOM    948  HH  TYR A 102      37.867  29.974  15.246  1.00  0.00      RA0  H
ATOM    949  C   TYR A 102      35.944  22.933  19.282  1.00  0.00      RA0  C
ATOM    950  O   TYR A 102      34.884  22.843  19.913  1.00  0.00      RA0  O
ATOM    951  N   TYR A 103      36.987  22.137  19.493  1.00  0.00      RA0  N
ATOM    952  H   TYR A 103      37.828  22.287  18.967  1.00  0.00      RA0  H
ATOM    953  CA  TYR A 103      37.063  21.205  20.621  1.00  0.00      RA0  C
ATOM    954  CB  TYR A 103      37.645  19.886  20.120  1.00  0.00      RA0  C
ATOM    955  CG  TYR A 103      38.351  19.096  21.196  1.00  0.00      RA0  C
ATOM    956  CD1 TYR A 103      37.666  18.617  22.305  1.00  0.00      RA0  C
ATOM    957  CE1 TYR A 103      38.343  17.879  23.269  1.00  0.00      RA0  C
ATOM    958  CD2 TYR A 103      39.709  18.835  21.053  1.00  0.00      RA0  C
ATOM    959  CE2 TYR A 103      40.381  18.091  22.013  1.00  0.00      RA0  C
ATOM    960  CZ  TYR A 103      39.699  17.615  23.124  1.00  0.00      RA0  C
ATOM    961  OH  TYR A 103      40.369  16.878  24.077  1.00  0.00      RA0  O
ATOM    962  HH  TYR A 103      41.232  16.642  23.760  1.00  0.00      RA0  H
ATOM    963  C   TYR A 103      37.952  21.838  21.675  1.00  0.00      RA0  C
ATOM    964  O   TYR A 103      39.070  22.255  21.346  1.00  0.00      RA0  O
ATOM    965  N   PHE A 104      37.469  21.916  22.917  1.00  0.00      RA0  N
ATOM    966  H   PHE A 104      36.545  21.585  23.132  1.00  0.00      RA0  H
ATOM    967  CA  PHE A 104      38.297  22.371  24.068  1.00  0.00      RA0  C
ATOM    968  CB  PHE A 104      37.655  23.568  24.763  1.00  0.00      RA0  C
ATOM    969  CG  PHE A 104      37.584  24.726  23.799  1.00  0.00      RA0  C
ATOM    970  CD1 PHE A 104      38.755  25.279  23.294  1.00  0.00      RA0  C
ATOM    971  CD2 PHE A 104      36.350  25.242  23.423  1.00  0.00      RA0  C
ATOM    972  CE1 PHE A 104      38.694  26.362  22.426  1.00  0.00      RA0  C
ATOM    973  CE2 PHE A 104      36.290  26.327  22.558  1.00  0.00      RA0  C
ATOM    974  CZ  PHE A 104      37.461  26.892  22.068  1.00  0.00      RA0  C
ATOM    975  C   PHE A 104      38.549  21.234  25.057  1.00  0.00      RA0  C
ATOM    976  O   PHE A 104      39.695  20.881  25.318  1.00  0.00      RA0  O
ATOM    977  N   THR A 105      37.473  20.666  25.599  1.00  0.00      RA0  N
ATOM    978  H   THR A 105      36.550  21.025  25.448  1.00  0.00      RA0  H
ATOM    979  CA  THR A 105      37.528  19.428  26.379  1.00  0.00      RA0  C
ATOM    980  CB  THR A 105      37.442  19.955  27.792  1.00  0.00      RA0  C
ATOM    981  OG1 THR A 105      37.274  21.378  27.694  1.00  0.00      RA0  O
ATOM    982  HG1 THR A 105      37.347  21.724  28.574  1.00  0.00      RA0  H
ATOM    983  CG2 THR A 105      38.681  19.611  28.620  1.00  0.00      RA0  C
ATOM    984  C   THR A 105      36.371  18.515  25.975  1.00  0.00      RA0  C
ATOM    985  O   THR A 105      35.486  18.910  25.222  1.00  0.00      RA0  O
ATOM    986  N   GLU A 106      36.339  17.300  26.515  1.00  0.00      RA0  N
ATOM    987  H   GLU A 106      37.098  16.960  27.067  1.00  0.00      RA0  H
ATOM    988  CA  GLU A 106      35.233  16.397  26.204  1.00  0.00      RA0  C
ATOM    989  CB  GLU A 106      35.561  14.946  26.554  1.00  0.00      RA0  C
ATOM    990  CG  GLU A 106      36.827  14.451  25.832  1.00  0.00      RA0  C
ATOM    991  CD  GLU A 106      36.677  14.380  24.313  1.00  0.00      RA0  C
ATOM    992  OE1 GLU A 106      36.230  15.327  23.676  1.00  0.00      RA0  O
ATOM    993  OE2 GLU A 106      37.069  13.382  23.721  1.00  0.00      RA0  O
ATOM    994  C   GLU A 106      33.906  16.919  26.732  1.00  0.00      RA0  C
ATOM    995  O   GLU A 106      32.848  16.421  26.346  1.00  0.00      RA0  O
ATOM    996  N   ASP A 107      33.960  17.891  27.637  1.00  0.00      RA0  N
ATOM    997  H   ASP A 107      34.835  18.278  27.906  1.00  0.00      RA0  H
ATOM    998  CA  ASP A 107      32.769  18.505  28.199  1.00  0.00      RA0  C
ATOM    999  CB  ASP A 107      32.969  18.536  29.724  1.00  0.00      RA0  C
ATOM   1000  CG  ASP A 107      31.785  19.080  30.506  1.00  0.00      RA0  C
ATOM   1001  OD1 ASP A 107      30.706  18.493  30.482  1.00  0.00      RA0  O
ATOM   1002  OD2 ASP A 107      31.952  20.077  31.199  1.00  0.00      RA0  O
ATOM   1003  C   ASP A 107      32.470  19.884  27.594  1.00  0.00      RA0  C
ATOM   1004  O   ASP A 107      31.556  20.554  28.051  1.00  0.00      RA0  O
ATOM   1005  N   PHE A 108      33.236  20.316  26.583  1.00  0.00      RA0  N
ATOM   1006  H   PHE A 108      33.901  19.728  26.118  1.00  0.00      RA0  H
ATOM   1007  CA  PHE A 108      33.162  21.700  26.101  1.00  0.00      RA0  C
ATOM   1008  CB  PHE A 108      33.924  22.635  27.042  1.00  0.00      RA0  C
ATOM   1009  CG  PHE A 108      33.722  24.067  26.606  1.00  0.00      RA0  C
ATOM   1010  CD1 PHE A 108      32.484  24.485  26.132  1.00  0.00      RA0  C
ATOM   1011  CD2 PHE A 108      34.778  24.967  26.677  1.00  0.00      RA0  C
ATOM   1012  CE1 PHE A 108      32.313  25.795  25.705  1.00  0.00      RA0  C
ATOM   1013  CE2 PHE A 108      34.604  26.279  26.253  1.00  0.00      RA0  C
ATOM   1014  CZ  PHE A 108      33.374  26.690  25.755  1.00  0.00      RA0  C
ATOM   1015  C   PHE A 108      33.666  21.852  24.650  1.00  0.00      RA0  C
ATOM   1016  O   PHE A 108      34.880  21.753  24.368  1.00  0.00      RA0  O
ATOM   1017  N   PHE A 109      32.701  22.061  23.750  1.00  0.00      RA0  N
ATOM   1018  H   PHE A 109      31.761  22.162  24.093  1.00  0.00      RA0  H
ATOM   1019  CA  PHE A 109      32.924  22.476  22.360  1.00  0.00      RA0  C
ATOM   1020  CB  PHE A 109      32.345  21.445  21.384  1.00  0.00      RA0  C
ATOM   1021  CG  PHE A 109      33.144  20.159  21.298  1.00  0.00      RA0  C
ATOM   1022  CD1 PHE A 109      33.389  19.377  22.422  1.00  0.00      RA0  C
ATOM   1023  CD2 PHE A 109      33.611  19.737  20.058  1.00  0.00      RA0  C
ATOM   1024  CE1 PHE A 109      34.072  18.173  22.305  1.00  0.00      RA0  C
ATOM   1025  CE2 PHE A 109      34.290  18.531  19.937  1.00  0.00      RA0  C
ATOM   1026  CZ  PHE A 109      34.514  17.744  21.060  1.00  0.00      RA0  C
ATOM   1027  C   PHE A 109      32.241  23.819  22.089  1.00  0.00      RA0  C
ATOM   1028  O   PHE A 109      31.394  24.282  22.856  1.00  0.00      RA0  O
ATOM   1029  N   ARG A 110      32.585  24.424  20.962  1.00  0.00      RA0  N
ATOM   1030  H   ARG A 110      33.240  23.992  20.337  1.00  0.00      RA0  H
ATOM   1031  CA  ARG A 110      32.041  25.717  20.583  1.00  0.00      RA0  C
ATOM   1032  CB  ARG A 110      33.061  26.776  21.003  1.00  0.00      RA0  C
ATOM   1033  CG  ARG A 110      33.057  28.104  20.245  1.00  0.00      RA0  C
ATOM   1034  CD  ARG A 110      33.954  29.110  20.967  1.00  0.00      RA0  C
ATOM   1035  NE  ARG A 110      33.401  29.314  22.301  1.00  0.00      RA0  N
ATOM   1036  HE  ARG A 110      32.440  29.025  22.426  1.00  0.00      RA0  H
ATOM   1037  CZ  ARG A 110      34.077  29.873  23.342  1.00  0.00      RA0  C
ATOM   1038  NH1 ARG A 110      35.347  30.314  23.169  1.00  0.00      RA0  N
ATOM   1039 HH11 ARG A 110      35.885  30.743  23.905  1.00  0.00      RA0  H
ATOM   1040 HH12 ARG A 110      35.799  30.228  22.278  1.00  0.00      RA0  H
ATOM   1041  NH2 ARG A 110      33.446  29.966  24.531  1.00  0.00      RA0  N
ATOM   1042 HH21 ARG A 110      33.856  30.331  25.365  1.00  0.00      RA0  H
ATOM   1043 HH22 ARG A 110      32.480  29.640  24.614  1.00  0.00      RA0  H
ATOM   1044  C   ARG A 110      31.746  25.749  19.088  1.00  0.00      RA0  C
ATOM   1045  O   ARG A 110      32.562  25.276  18.300  1.00  0.00      RA0  O
ATOM   1046  N   LEU A 111      30.580  26.287  18.710  1.00  0.00      RA0  N
ATOM   1047  H   LEU A 111      29.993  26.716  19.397  1.00  0.00      RA0  H
ATOM   1048  CA  LEU A 111      30.212  26.506  17.300  1.00  0.00      RA0  C
ATOM   1049  CB  LEU A 111      28.812  25.960  17.023  1.00  0.00      RA0  C
ATOM   1050  CG  LEU A 111      28.631  24.456  17.208  1.00  0.00      RA0  C
ATOM   1051  CD1 LEU A 111      27.154  24.090  17.331  1.00  0.00      RA0  C
ATOM   1052  CD2 LEU A 111      29.288  23.663  16.084  1.00  0.00      RA0  C
ATOM   1053  C   LEU A 111      30.144  27.988  17.047  1.00  0.00      RA0  C
ATOM   1054  O   LEU A 111      29.820  28.761  17.961  1.00  0.00      RA0  O
ATOM   1055  N   VAL A 112      30.389  28.387  15.807  1.00  0.00      RA0  N
ATOM   1056  H   VAL A 112      30.680  27.732  15.104  1.00  0.00      RA0  H
ATOM   1057  CA  VAL A 112      30.190  29.775  15.392  1.00  0.00      RA0  C
ATOM   1058  CB  VAL A 112      31.527  30.475  15.119  1.00  0.00      RA0  C
ATOM   1059  CG1 VAL A 112      31.298  31.943  14.758  1.00  0.00      RA0  C
ATOM   1060  CG2 VAL A 112      32.495  30.340  16.297  1.00  0.00      RA0  C
ATOM   1061  C   VAL A 112      29.307  29.795  14.147  1.00  0.00      RA0  C
ATOM   1062  O   VAL A 112      29.639  29.175  13.139  1.00  0.00      RA0  O
ATOM   1063  N   VAL A 113      28.195  30.511  14.213  1.00  0.00      RA0  N
ATOM   1064  H   VAL A 113      27.980  31.044  15.032  1.00  0.00      RA0  H
ATOM   1065  CA  VAL A 113      27.286  30.606  13.069  1.00  0.00      RA0  C
ATOM   1066  CB  VAL A 113      26.022  29.759  13.284  1.00  0.00      RA0  C
ATOM   1067  CG1 VAL A 113      26.323  28.260  13.340  1.00  0.00      RA0  C
ATOM   1068  CG2 VAL A 113      25.242  30.238  14.510  1.00  0.00      RA0  C
ATOM   1069  C   VAL A 113      26.872  32.037  12.745  1.00  0.00      RA0  C
ATOM   1070  O   VAL A 113      26.968  32.956  13.570  1.00  0.00      RA0  O
ATOM   1071  N   ASN A 114      26.368  32.203  11.529  1.00  0.00      RA0  N
ATOM   1072  H   ASN A 114      26.151  31.378  11.000  1.00  0.00      RA0  H
ATOM   1073  CA  ASN A 114      25.969  33.509  11.022  1.00  0.00      RA0  C
ATOM   1074  CB  ASN A 114      25.813  33.428   9.497  1.00  0.00      RA0  C
ATOM   1075  CG  ASN A 114      27.044  32.852   8.832  1.00  0.00      RA0  C
ATOM   1076  OD1 ASN A 114      28.042  33.550   8.685  1.00  0.00      RA0  O
ATOM   1077  ND2 ASN A 114      26.924  31.558   8.452  1.00  0.00      RA0  N
ATOM   1078 HD21 ASN A 114      26.105  30.972   8.551  1.00  0.00      RA0  H
ATOM   1079 HD22 ASN A 114      27.663  31.034   8.020  1.00  0.00      RA0  H
ATOM   1080  C   ASN A 114      24.621  33.987  11.529  1.00  0.00      RA0  C
ATOM   1081  O   ASN A 114      23.769  33.189  11.905  1.00  0.00      RA0  O
ATOM   1082  N   SER A 115      24.446  35.308  11.508  1.00  0.00      RA0  N
ATOM   1083  H   SER A 115      25.220  35.895  11.281  1.00  0.00      RA0  H
ATOM   1084  CA  SER A 115      23.211  35.933  11.928  1.00  0.00      RA0  C
ATOM   1085  CB  SER A 115      23.338  37.459  11.875  1.00  0.00      RA0  C
ATOM   1086  OG  SER A 115      22.474  38.066  12.842  1.00  0.00      RA0  O
ATOM   1087  HG  SER A 115      21.583  37.816  12.615  1.00  0.00      RA0  H
ATOM   1088  C   SER A 115      22.004  35.426  11.128  1.00  0.00      RA0  C
ATOM   1089  O   SER A 115      20.951  35.137  11.684  1.00  0.00      RA0  O
ATOM   1090  N   ALA A 116      22.161  35.353   9.815  1.00  0.00      RA0  N
ATOM   1091  H   ALA A 116      23.061  35.497   9.411  1.00  0.00      RA0  H
ATOM   1092  CA  ALA A 116      21.043  35.018   8.928  1.00  0.00      RA0  C
ATOM   1093  CB  ALA A 116      21.509  34.972   7.473  1.00  0.00      RA0  C
ATOM   1094  C   ALA A 116      20.420  33.676   9.263  1.00  0.00      RA0  C
ATOM   1095  O   ALA A 116      19.203  33.489   9.107  1.00  0.00      RA0  O
ATOM   1096  N   THR A 117      21.240  32.742   9.737  1.00  0.00      RA0  N
ATOM   1097  H   THR A 117      22.227  32.863   9.839  1.00  0.00      RA0  H
ATOM   1098  CA  THR A 117      20.803  31.366  10.039  1.00  0.00      RA0  C
ATOM   1099  CB  THR A 117      21.819  30.526   9.297  1.00  0.00      RA0  C
ATOM   1100  OG1 THR A 117      22.899  31.379   8.875  1.00  0.00      RA0  O
ATOM   1101  HG1 THR A 117      23.576  30.722   8.669  1.00  0.00      RA0  H
ATOM   1102  CG2 THR A 117      21.204  29.847   8.080  1.00  0.00      RA0  C
ATOM   1103  C   THR A 117      20.765  31.032  11.528  1.00  0.00      RA0  C
ATOM   1104  O   THR A 117      20.453  29.895  11.901  1.00  0.00      RA0  O
ATOM   1105  N   ARG A 118      21.031  32.024  12.371  1.00  0.00      RA0  N
ATOM   1106  H   ARG A 118      21.285  32.915  11.998  1.00  0.00      RA0  H
ATOM   1107  CA  ARG A 118      21.119  31.830  13.819  1.00  0.00      RA0  C
ATOM   1108  CB  ARG A 118      21.347  33.197  14.470  1.00  0.00      RA0  C
ATOM   1109  CG  ARG A 118      21.227  33.220  15.993  1.00  0.00      RA0  C
ATOM   1110  CD  ARG A 118      21.374  34.636  16.554  1.00  0.00      RA0  C
ATOM   1111  NE  ARG A 118      20.920  34.703  17.941  1.00  0.00      RA0  N
ATOM   1112  HE  ARG A 118      19.954  34.417  18.057  1.00  0.00      RA0  H
ATOM   1113  CZ  ARG A 118      21.752  35.188  18.913  1.00  0.00      RA0  C
ATOM   1114  NH1 ARG A 118      23.022  35.524  18.610  1.00  0.00      RA0  N
ATOM   1115 HH11 ARG A 118      23.611  35.935  19.325  1.00  0.00      RA0  H
ATOM   1116 HH12 ARG A 118      23.433  35.373  17.701  1.00  0.00      RA0  H
ATOM   1117  NH2 ARG A 118      21.311  35.329  20.179  1.00  0.00      RA0  N
ATOM   1118 HH21 ARG A 118      21.933  35.665  20.914  1.00  0.00      RA0  H
ATOM   1119 HH22 ARG A 118      20.373  35.110  20.454  1.00  0.00      RA0  H
ATOM   1120  C   ARG A 118      19.916  31.116  14.423  1.00  0.00      RA0  C
ATOM   1121  O   ARG A 118      20.052  30.100  15.112  1.00  0.00      RA0  O
ATOM   1122  N   GLU A 119      18.728  31.646  14.183  1.00  0.00      RA0  N
ATOM   1123  H   GLU A 119      18.662  32.472  13.627  1.00  0.00      RA0  H
ATOM   1124  CA  GLU A 119      17.547  31.080  14.828  1.00  0.00      RA0  C
ATOM   1125  CB  GLU A 119      16.390  32.078  14.818  1.00  0.00      RA0  C
ATOM   1126  CG  GLU A 119      16.791  33.435  15.416  1.00  0.00      RA0  C
ATOM   1127  CD  GLU A 119      17.297  33.287  16.843  1.00  0.00      RA0  C
ATOM   1128  OE1 GLU A 119      16.824  32.409  17.558  1.00  0.00      RA0  O
ATOM   1129  OE2 GLU A 119      18.166  34.060  17.244  1.00  0.00      RA0  O
ATOM   1130  C   GLU A 119      17.167  29.693  14.294  1.00  0.00      RA0  C
ATOM   1131  O   GLU A 119      16.825  28.813  15.062  1.00  0.00      RA0  O
ATOM   1132  N   LYS A 120      17.286  29.493  12.992  1.00  0.00      RA0  N
ATOM   1133  H   LYS A 120      17.705  30.217  12.448  1.00  0.00      RA0  H
ATOM   1134  CA  LYS A 120      17.100  28.161  12.407  1.00  0.00      RA0  C
ATOM   1135  CB  LYS A 120      17.269  28.233  10.884  1.00  0.00      RA0  C
ATOM   1136  CG  LYS A 120      17.038  26.881  10.204  1.00  0.00      RA0  C
ATOM   1137  CD  LYS A 120      17.365  26.847   8.707  1.00  0.00      RA0  C
ATOM   1138  CE  LYS A 120      18.831  27.166   8.405  1.00  0.00      RA0  C
ATOM   1139  NZ  LYS A 120      19.202  26.680   7.067  1.00  0.00      RA0  N
ATOM   1140  HZ1 LYS A 120      20.206  26.869   6.863  1.00  0.00      RA0  H
ATOM   1141  HZ2 LYS A 120      19.091  25.644   7.036  1.00  0.00      RA0  H
ATOM   1142  HZ3 LYS A 120      18.636  27.043   6.281  1.00  0.00      RA0  H
ATOM   1143  C   LYS A 120      18.073  27.158  12.976  1.00  0.00      RA0  C
ATOM   1144  O   LYS A 120      17.715  26.044  13.303  1.00  0.00      RA0  O
ATOM   1145  N   ASP A 121      19.339  27.552  13.045  1.00  0.00      RA0  N
ATOM   1146  H   ASP A 121      19.664  28.410  12.650  1.00  0.00      RA0  H
ATOM   1147  CA  ASP A 121      20.385  26.683  13.575  1.00  0.00      RA0  C
ATOM   1148  CB  ASP A 121      21.775  27.260  13.346  1.00  0.00      RA0  C
ATOM   1149  CG  ASP A 121      22.001  27.408  11.859  1.00  0.00      RA0  C
ATOM   1150  OD1 ASP A 121      21.300  26.762  11.074  1.00  0.00      RA0  O
ATOM   1151  OD2 ASP A 121      22.867  28.194  11.494  1.00  0.00      RA0  O
ATOM   1152  C   ASP A 121      20.154  26.364  15.050  1.00  0.00      RA0  C
ATOM   1153  O   ASP A 121      20.295  25.218  15.483  1.00  0.00      RA0  O
ATOM   1154  N   LEU A 122      19.828  27.387  15.828  1.00  0.00      RA0  N
ATOM   1155  H   LEU A 122      19.744  28.295  15.416  1.00  0.00      RA0  H
ATOM   1156  CA  LEU A 122      19.602  27.193  17.256  1.00  0.00      RA0  C
ATOM   1157  CB  LEU A 122      19.361  28.517  17.979  1.00  0.00      RA0  C
ATOM   1158  CG  LEU A 122      20.637  29.345  18.120  1.00  0.00      RA0  C
ATOM   1159  CD1 LEU A 122      20.367  30.692  18.792  1.00  0.00      RA0  C
ATOM   1160  CD2 LEU A 122      21.744  28.557  18.822  1.00  0.00      RA0  C
ATOM   1161  C   LEU A 122      18.452  26.245  17.509  1.00  0.00      RA0  C
ATOM   1162  O   LEU A 122      18.522  25.412  18.398  1.00  0.00      RA0  O
ATOM   1163  N   SER A 123      17.383  26.364  16.730  1.00  0.00      RA0  N
ATOM   1164  H   SER A 123      17.359  27.059  16.009  1.00  0.00      RA0  H
ATOM   1165  CA  SER A 123      16.226  25.489  16.918  1.00  0.00      RA0  C
ATOM   1166  CB  SER A 123      15.086  26.071  16.093  1.00  0.00      RA0  C
ATOM   1167  OG  SER A 123      14.899  27.433  16.496  1.00  0.00      RA0  O
ATOM   1168  HG  SER A 123      15.583  27.959  16.089  1.00  0.00      RA0  H
ATOM   1169  C   SER A 123      16.595  24.052  16.582  1.00  0.00      RA0  C
ATOM   1170  O   SER A 123      16.212  23.125  17.291  1.00  0.00      RA0  O
ATOM   1171  N   TRP A 124      17.343  23.880  15.498  1.00  0.00      RA0  N
ATOM   1172  H   TRP A 124      17.647  24.674  14.964  1.00  0.00      RA0  H
ATOM   1173  CA  TRP A 124      17.787  22.548  15.055  1.00  0.00      RA0  C
ATOM   1174  CB  TRP A 124      18.418  22.676  13.667  1.00  0.00      RA0  C
ATOM   1175  CG  TRP A 124      18.817  21.330  13.109  1.00  0.00      RA0  C
ATOM   1176  CD2 TRP A 124      17.967  20.324  12.520  1.00  0.00      RA0  C
ATOM   1177  CE2 TRP A 124      18.795  19.254  12.107  1.00  0.00      RA0  C
ATOM   1178  CE3 TRP A 124      16.596  20.256  12.299  1.00  0.00      RA0  C
ATOM   1179  CD1 TRP A 124      20.114  20.804  13.028  1.00  0.00      RA0  C
ATOM   1180  NE1 TRP A 124      20.106  19.578  12.439  1.00  0.00      RA0  N
ATOM   1181  HE1 TRP A 124      20.892  19.021  12.254  1.00  0.00      RA0  H
ATOM   1182  CZ2 TRP A 124      18.230  18.144  11.490  1.00  0.00      RA0  C
ATOM   1183  CZ3 TRP A 124      16.044  19.140  11.681  1.00  0.00      RA0  C
ATOM   1184  CH2 TRP A 124      16.858  18.090  11.274  1.00  0.00      RA0  C
ATOM   1185  C   TRP A 124      18.760  21.909  16.045  1.00  0.00      RA0  C
ATOM   1186  O   TRP A 124      18.593  20.764  16.438  1.00  0.00      RA0  O
ATOM   1187  N   ILE A 125      19.761  22.681  16.455  1.00  0.00      RA0  N
ATOM   1188  H   ILE A 125      19.820  23.605  16.091  1.00  0.00      RA0  H
ATOM   1189  CA  ILE A 125      20.746  22.218  17.430  1.00  0.00      RA0  C
ATOM   1190  CB  ILE A 125      21.849  23.258  17.656  1.00  0.00      RA0  C
ATOM   1191  CG2 ILE A 125      22.771  22.872  18.815  1.00  0.00      RA0  C
ATOM   1192  CG1 ILE A 125      22.652  23.461  16.370  1.00  0.00      RA0  C
ATOM   1193  CD1 ILE A 125      23.551  24.696  16.438  1.00  0.00      RA0  C
ATOM   1194  C   ILE A 125      20.050  21.835  18.742  1.00  0.00      RA0  C
ATOM   1195  O   ILE A 125      20.290  20.760  19.269  1.00  0.00      RA0  O
ATOM   1196  N   THR A 126      19.185  22.715  19.246  1.00  0.00      RA0  N
ATOM   1197  H   THR A 126      19.020  23.584  18.781  1.00  0.00      RA0  H
ATOM   1198  CA  THR A 126      18.413  22.427  20.459  1.00  0.00      RA0  C
ATOM   1199  CB  THR A 126      17.577  23.643  20.843  1.00  0.00      RA0  C
ATOM   1200  OG1 THR A 126      18.449  24.768  21.012  1.00  0.00      RA0  O
ATOM   1201  HG1 THR A 126      18.612  25.118  20.145  1.00  0.00      RA0  H
ATOM   1202  CG2 THR A 126      16.766  23.409  22.119  1.00  0.00      RA0  C
ATOM   1203  C   THR A 126      17.638  21.140  20.388  1.00  0.00      RA0  C
ATOM   1204  O   THR A 126      17.679  20.344  21.333  1.00  0.00      RA0  O
ATOM   1205  N   GLN A 127      16.919  20.950  19.285  1.00  0.00      RA0  N
ATOM   1206  H   GLN A 127      16.931  21.647  18.564  1.00  0.00      RA0  H
ATOM   1207  CA  GLN A 127      16.103  19.760  19.063  1.00  0.00      RA0  C
ATOM   1208  CB  GLN A 127      15.406  19.878  17.707  1.00  0.00      RA0  C
ATOM   1209  CG  GLN A 127      14.535  18.678  17.337  1.00  0.00      RA0  C
ATOM   1210  CD  GLN A 127      13.854  18.959  16.013  1.00  0.00      RA0  C
ATOM   1211  OE1 GLN A 127      12.823  19.618  15.948  1.00  0.00      RA0  O
ATOM   1212  NE2 GLN A 127      14.487  18.427  14.954  1.00  0.00      RA0  N
ATOM   1213 HE21 GLN A 127      15.324  17.883  15.053  1.00  0.00      RA0  H
ATOM   1214 HE22 GLN A 127      14.150  18.558  14.023  1.00  0.00      RA0  H
ATOM   1215  C   GLN A 127      16.927  18.464  19.147  1.00  0.00      RA0  C
ATOM   1216  O   GLN A 127      16.596  17.540  19.877  1.00  0.00      RA0  O
ATOM   1217  N   HIS A 128      18.018  18.419  18.397  1.00  0.00      RA0  N
ATOM   1218  H   HIS A 128      18.299  19.239  17.892  1.00  0.00      RA0  H
ATOM   1219  CA  HIS A 128      18.844  17.228  18.341  1.00  0.00      RA0  C
ATOM   1220  CB  HIS A 128      19.639  17.155  17.035  1.00  0.00      RA0  C
ATOM   1221  CG  HIS A 128      18.689  16.783  15.924  1.00  0.00      RA0  C
ATOM   1222  ND1 HIS A 128      18.532  15.530  15.456  1.00  0.00      RA0  N
ATOM   1223  HD1 HIS A 128      19.018  14.726  15.743  1.00  0.00      RA0  H
ATOM   1224  CD2 HIS A 128      17.811  17.629  15.246  1.00  0.00      RA0  C
ATOM   1225  NE2 HIS A 128      17.113  16.870  14.365  1.00  0.00      RA0  N
ATOM   1226  CE1 HIS A 128      17.559  15.578  14.493  1.00  0.00      RA0  C
ATOM   1227  C   HIS A 128      19.769  17.062  19.563  1.00  0.00      RA0  C
ATOM   1228  O   HIS A 128      20.225  15.953  19.833  1.00  0.00      RA0  O
ATOM   1229  N   ALA A 129      20.027  18.136  20.308  1.00  0.00      RA0  N
ATOM   1230  H   ALA A 129      19.633  19.024  20.066  1.00  0.00      RA0  H
ATOM   1231  CA  ALA A 129      20.873  18.057  21.500  1.00  0.00      RA0  C
ATOM   1232  CB  ALA A 129      21.303  19.444  21.974  1.00  0.00      RA0  C
ATOM   1233  C   ALA A 129      20.202  17.338  22.680  1.00  0.00      RA0  C
ATOM   1234  O   ALA A 129      20.880  16.738  23.501  1.00  0.00      RA0  O
ATOM   1235  N   GLU A 130      18.881  17.425  22.754  1.00  0.00      RA0  N
ATOM   1236  H   GLU A 130      18.372  17.866  22.013  1.00  0.00      RA0  H
ATOM   1237  CA  GLU A 130      18.113  17.027  23.947  1.00  0.00      RA0  C
ATOM   1238  CB  GLU A 130      16.623  17.366  23.738  1.00  0.00      RA0  C
ATOM   1239  CG  GLU A 130      15.688  17.118  24.927  1.00  0.00      RA0  C
ATOM   1240  CD  GLU A 130      15.349  15.644  25.036  1.00  0.00      RA0  C
ATOM   1241  OE1 GLU A 130      15.298  14.977  24.006  1.00  0.00      RA0  O
ATOM   1242  OE2 GLU A 130      15.144  15.167  26.148  1.00  0.00      RA0  O
ATOM   1243  C   GLU A 130      18.400  15.609  24.440  1.00  0.00      RA0  C
ATOM   1244  O   GLU A 130      18.651  15.430  25.640  1.00  0.00      RA0  O
ATOM   1245  N   PRO A 131      18.393  14.603  23.570  1.00  0.00      RA0  N
ATOM   1246  CD  PRO A 131      18.043  14.605  22.145  1.00  0.00      RA0  C
ATOM   1247  CA  PRO A 131      18.648  13.234  24.018  1.00  0.00      RA0  C
ATOM   1248  CB  PRO A 131      18.322  12.359  22.801  1.00  0.00      RA0  C
ATOM   1249  CG  PRO A 131      17.472  13.223  21.882  1.00  0.00      RA0  C
ATOM   1250  C   PRO A 131      20.074  12.993  24.479  1.00  0.00      RA0  C
ATOM   1251  O   PRO A 131      20.319  12.039  25.221  1.00  0.00      RA0  O
ATOM   1252  N   PHE A 132      20.994  13.857  24.056  1.00  0.00      RA0  N
ATOM   1253  H   PHE A 132      20.708  14.667  23.540  1.00  0.00      RA0  H
ATOM   1254  CA  PHE A 132      22.381  13.799  24.487  1.00  0.00      RA0  C
ATOM   1255  CB  PHE A 132      23.314  14.295  23.381  1.00  0.00      RA0  C
ATOM   1256  CG  PHE A 132      23.126  13.528  22.094  1.00  0.00      RA0  C
ATOM   1257  CD1 PHE A 132      23.930  12.429  21.820  1.00  0.00      RA0  C
ATOM   1258  CD2 PHE A 132      22.166  13.928  21.172  1.00  0.00      RA0  C
ATOM   1259  CE1 PHE A 132      23.781  11.739  20.623  1.00  0.00      RA0  C
ATOM   1260  CE2 PHE A 132      22.016  13.238  19.975  1.00  0.00      RA0  C
ATOM   1261  CZ  PHE A 132      22.828  12.145  19.698  1.00  0.00      RA0  C
ATOM   1262  C   PHE A 132      22.668  14.592  25.770  1.00  0.00      RA0  C
ATOM   1263  O   PHE A 132      23.759  14.469  26.353  1.00  0.00      RA0  O
ATOM   1264  N   GLY A 133      21.702  15.400  26.203  1.00  0.00      RA0  N
ATOM   1265  H   GLY A 133      20.862  15.516  25.669  1.00  0.00      RA0  H
ATOM   1266  CA  GLY A 133      21.820  16.178  27.431  1.00  0.00      RA0  C
ATOM   1267  C   GLY A 133      22.832  17.306  27.350  1.00  0.00      RA0  C
ATOM   1268  O   GLY A 133      23.558  17.570  28.316  1.00  0.00      RA0  O
ATOM   1269  N   ILE A 134      22.864  17.993  26.212  1.00  0.00      RA0  N
ATOM   1270  H   ILE A 134      22.136  17.870  25.538  1.00  0.00      RA0  H
ATOM   1271  CA  ILE A 134      23.862  19.032  25.986  1.00  0.00      RA0  C
ATOM   1272  CB  ILE A 134      24.285  19.070  24.518  1.00  0.00      RA0  C
ATOM   1273  CG2 ILE A 134      25.363  20.125  24.269  1.00  0.00      RA0  C
ATOM   1274  CG1 ILE A 134      24.750  17.683  24.087  1.00  0.00      RA0  C
ATOM   1275  CD1 ILE A 134      25.852  17.145  24.998  1.00  0.00      RA0  C
ATOM   1276  C   ILE A 134      23.293  20.373  26.433  1.00  0.00      RA0  C
ATOM   1277  O   ILE A 134      22.166  20.722  26.075  1.00  0.00      RA0  O
ATOM   1278  N   GLU A 135      24.065  21.094  27.242  1.00  0.00      RA0  N
ATOM   1279  H   GLU A 135      24.978  20.753  27.463  1.00  0.00      RA0  H
ATOM   1280  CA  GLU A 135      23.728  22.449  27.678  1.00  0.00      RA0  C
ATOM   1281  CB  GLU A 135      24.483  22.623  29.002  1.00  0.00      RA0  C
ATOM   1282  CG  GLU A 135      24.646  24.012  29.625  1.00  0.00      RA0  C
ATOM   1283  CD  GLU A 135      25.635  23.882  30.779  1.00  0.00      RA0  C
ATOM   1284  OE1 GLU A 135      26.640  24.593  30.796  1.00  0.00      RA0  O
ATOM   1285  OE2 GLU A 135      25.439  23.028  31.644  1.00  0.00      RA0  O
ATOM   1286  C   GLU A 135      24.204  23.447  26.613  1.00  0.00      RA0  C
ATOM   1287  O   GLU A 135      25.387  23.508  26.304  1.00  0.00      RA0  O
ATOM   1288  N   ILE A 136      23.267  24.219  26.067  1.00  0.00      RA0  N
ATOM   1289  H   ILE A 136      22.356  24.245  26.475  1.00  0.00      RA0  H
ATOM   1290  CA  ILE A 136      23.543  25.167  24.980  1.00  0.00      RA0  C
ATOM   1291  CB  ILE A 136      22.477  25.002  23.901  1.00  0.00      RA0  C
ATOM   1292  CG2 ILE A 136      22.673  25.979  22.742  1.00  0.00      RA0  C
ATOM   1293  CG1 ILE A 136      22.428  23.546  23.446  1.00  0.00      RA0  C
ATOM   1294  CD1 ILE A 136      21.335  23.309  22.412  1.00  0.00      RA0  C
ATOM   1295  C   ILE A 136      23.525  26.578  25.545  1.00  0.00      RA0  C
ATOM   1296  O   ILE A 136      22.514  26.993  26.112  1.00  0.00      RA0  O
ATOM   1297  N   THR A 137      24.636  27.308  25.390  1.00  0.00      RA0  N
ATOM   1298  H   THR A 137      25.458  26.901  24.994  1.00  0.00      RA0  H
ATOM   1299  CA  THR A 137      24.751  28.675  25.878  1.00  0.00      RA0  C
ATOM   1300  CB  THR A 137      25.773  28.551  26.992  1.00  0.00      RA0  C
ATOM   1301  OG1 THR A 137      25.443  27.366  27.731  1.00  0.00      RA0  O
ATOM   1302  HG1 THR A 137      26.198  27.115  28.249  1.00  0.00      RA0  H
ATOM   1303  CG2 THR A 137      25.840  29.786  27.892  1.00  0.00      RA0  C
ATOM   1304  C   THR A 137      25.140  29.591  24.728  1.00  0.00      RA0  C
ATOM   1305  O   THR A 137      26.202  29.420  24.130  1.00  0.00      RA0  O
ATOM   1306  N   VAL A 138      24.276  30.548  24.409  1.00  0.00      RA0  N
ATOM   1307  H   VAL A 138      23.496  30.726  25.006  1.00  0.00      RA0  H
ATOM   1308  CA  VAL A 138      24.569  31.510  23.345  1.00  0.00      RA0  C
ATOM   1309  CB  VAL A 138      23.271  31.978  22.696  1.00  0.00      RA0  C
ATOM   1310  CG1 VAL A 138      23.557  32.879  21.499  1.00  0.00      RA0  C
ATOM   1311  CG2 VAL A 138      22.410  30.775  22.307  1.00  0.00      RA0  C
ATOM   1312  C   VAL A 138      25.368  32.678  23.936  1.00  0.00      RA0  C
ATOM   1313  O   VAL A 138      24.944  33.289  24.920  1.00  0.00      RA0  O
ATOM   1314  N   ARG A 139      26.488  33.018  23.307  1.00  0.00      RA0  N
ATOM   1315  H   ARG A 139      26.673  32.628  22.409  1.00  0.00      RA0  H
ATOM   1316  CA  ARG A 139      27.450  33.974  23.874  1.00  0.00      RA0  C
ATOM   1317  CB  ARG A 139      28.872  33.478  23.643  1.00  0.00      RA0  C
ATOM   1318  CG  ARG A 139      29.074  32.058  24.175  1.00  0.00      RA0  C
ATOM   1319  CD  ARG A 139      28.612  31.915  25.627  1.00  0.00      RA0  C
ATOM   1320  NE  ARG A 139      29.088  33.046  26.415  1.00  0.00      RA0  N
ATOM   1321  HE  ARG A 139      28.569  33.912  26.368  1.00  0.00      RA0  H
ATOM   1322  CZ  ARG A 139      30.272  32.991  27.067  1.00  0.00      RA0  C
ATOM   1323  NH1 ARG A 139      30.945  31.818  27.131  1.00  0.00      RA0  N
ATOM   1324 HH11 ARG A 139      31.785  31.701  27.659  1.00  0.00      RA0  H
ATOM   1325 HH12 ARG A 139      30.624  30.990  26.636  1.00  0.00      RA0  H
ATOM   1326  NH2 ARG A 139      30.735  34.127  27.627  1.00  0.00      RA0  N
ATOM   1327 HH21 ARG A 139      31.568  34.220  28.171  1.00  0.00      RA0  H
ATOM   1328 HH22 ARG A 139      30.222  35.000  27.490  1.00  0.00      RA0  H
ATOM   1329  C   ARG A 139      27.259  35.386  23.330  1.00  0.00      RA0  C
ATOM   1330  O   ARG A 139      28.145  35.986  22.706  1.00  0.00      RA0  O
ATOM   1331  N   ASP A 140      26.099  35.947  23.626  1.00  0.00      RA0  N
ATOM   1332  H   ASP A 140      25.418  35.428  24.145  1.00  0.00      RA0  H
ATOM   1333  CA  ASP A 140      25.763  37.288  23.171  1.00  0.00      RA0  C
ATOM   1334  CB  ASP A 140      24.240  37.498  23.142  1.00  0.00      RA0  C
ATOM   1335  CG  ASP A 140      23.530  36.528  22.200  1.00  0.00      RA0  C
ATOM   1336  OD1 ASP A 140      23.940  36.365  21.053  1.00  0.00      RA0  O
ATOM   1337  OD2 ASP A 140      22.527  35.940  22.596  1.00  0.00      RA0  O
ATOM   1338  C   ASP A 140      26.461  38.356  24.001  1.00  0.00      RA0  C
ATOM   1339  O   ASP A 140      26.303  39.538  23.728  1.00  0.00      RA0  O
ATOM   1340  N   ASP A 141      27.195  37.921  25.031  1.00  0.00      RA0  N
ATOM   1341  H   ASP A 141      27.323  36.945  25.205  1.00  0.00      RA0  H
ATOM   1342  CA  ASP A 141      28.079  38.774  25.811  1.00  0.00      RA0  C
ATOM   1343  CB  ASP A 141      28.320  38.135  27.184  1.00  0.00      RA0  C
ATOM   1344  CG  ASP A 141      29.135  36.852  27.066  1.00  0.00      RA0  C
ATOM   1345  OD1 ASP A 141      28.675  35.884  26.463  1.00  0.00      RA0  O
ATOM   1346  OD2 ASP A 141      30.227  36.787  27.619  1.00  0.00      RA0  O
ATOM   1347  C   ASP A 141      29.436  39.080  25.147  1.00  0.00      RA0  C
ATOM   1348  O   ASP A 141      30.193  39.924  25.662  1.00  0.00      RA0  O
ATOM   1349  N   LEU A 142      29.715  38.394  24.033  1.00  0.00      RA0  N
ATOM   1350  H   LEU A 142      29.034  37.792  23.612  1.00  0.00      RA0  H
ATOM   1351  CA  LEU A 142      30.966  38.532  23.283  1.00  0.00      RA0  C
ATOM   1352  CB  LEU A 142      31.614  37.166  23.048  1.00  0.00      RA0  C
ATOM   1353  CG  LEU A 142      31.907  36.377  24.326  1.00  0.00      RA0  C
ATOM   1354  CD1 LEU A 142      32.443  34.979  24.014  1.00  0.00      RA0  C
ATOM   1355  CD2 LEU A 142      32.839  37.133  25.272  1.00  0.00      RA0  C
ATOM   1356  C   LEU A 142      30.768  39.226  21.951  1.00  0.00      RA0  C
ATOM   1357  O   LEU A 142      29.785  38.975  21.236  1.00  0.00      RA0  O
ATOM   1358  N   SER A 143      31.742  40.055  21.608  1.00  0.00      RA0  N
ATOM   1359  H   SER A 143      32.496  40.278  22.223  1.00  0.00      RA0  H
ATOM   1360  CA  SER A 143      31.886  40.617  20.278  1.00  0.00      RA0  C
ATOM   1361  CB  SER A 143      32.143  42.086  20.497  1.00  0.00      RA0  C
ATOM   1362  OG  SER A 143      32.033  42.277  21.903  1.00  0.00      RA0  O
ATOM   1363  HG  SER A 143      31.130  42.041  22.101  1.00  0.00      RA0  H
ATOM   1364  C   SER A 143      33.074  39.904  19.640  1.00  0.00      RA0  C
ATOM   1365  O   SER A 143      33.806  39.158  20.310  1.00  0.00      RA0  O
ATOM   1366  N   MSE A 144      33.253  40.097  18.350  1.00  0.00      RA0  N
ATOM   1367  H   MSE A 144      32.690  40.717  17.799  1.00  0.00      RA0  H
ATOM   1368  CA  MSE A 144      34.328  39.411  17.655  1.00  0.00      RA0  C
ATOM   1369  CB  MSE A 144      33.845  38.030  17.198  1.00  0.00      RA0  C
ATOM   1370  CG  MSE A 144      34.951  37.126  16.651  1.00  0.00      RA0  C
ATOM   1371  SE  MSE A 144      34.396  35.427  16.437  1.00  0.00      RA0  S
ATOM   1372  CE  MSE A 144      32.891  35.764  15.511  1.00  0.00      RA0  C
ATOM   1373  C   MSE A 144      34.823  40.277  16.518  1.00  0.00      RA0  C
ATOM   1374  O   MSE A 144      34.018  40.927  15.822  1.00  0.00      RA0  O
ATOM   1375  N   ILE A 145      36.145  40.281  16.350  1.00  0.00      RA0  N
ATOM   1376  H   ILE A 145      36.722  39.721  16.949  1.00  0.00      RA0  H
ATOM   1377  CA  ILE A 145      36.817  41.057  15.315  1.00  0.00      RA0  C
ATOM   1378  CB  ILE A 145      37.632  42.196  15.943  1.00  0.00      RA0  C
ATOM   1379  CG2 ILE A 145      38.309  43.045  14.865  1.00  0.00      RA0  C
ATOM   1380  CG1 ILE A 145      36.780  43.050  16.886  1.00  0.00      RA0  C
ATOM   1381  CD1 ILE A 145      37.597  44.107  17.632  1.00  0.00      RA0  C
ATOM   1382  C   ILE A 145      37.729  40.128  14.530  1.00  0.00      RA0  C
ATOM   1383  O   ILE A 145      38.504  39.373  15.126  1.00  0.00      RA0  O
ATOM   1384  N   ALA A 146      37.627  40.164  13.204  1.00  0.00      RA0  N
ATOM   1385  H   ALA A 146      37.036  40.859  12.795  1.00  0.00      RA0  H
ATOM   1386  CA  ALA A 146      38.491  39.366  12.339  1.00  0.00      RA0  C
ATOM   1387  CB  ALA A 146      37.704  38.913  11.117  1.00  0.00      RA0  C
ATOM   1388  C   ALA A 146      39.592  40.260  11.825  1.00  0.00      RA0  C
ATOM   1389  O   ALA A 146      39.320  41.270  11.191  1.00  0.00      RA0  O
ATOM   1390  N   VAL A 147      40.832  39.879  12.100  1.00  0.00      RA0  N
ATOM   1391  H   VAL A 147      41.000  39.029  12.584  1.00  0.00      RA0  H
ATOM   1392  CA  VAL A 147      41.994  40.689  11.695  1.00  0.00      RA0  C
ATOM   1393  CB  VAL A 147      42.872  40.977  12.916  1.00  0.00      RA0  C
ATOM   1394  CG1 VAL A 147      44.032  41.906  12.561  1.00  0.00      RA0  C
ATOM   1395  CG2 VAL A 147      42.038  41.524  14.076  1.00  0.00      RA0  C
ATOM   1396  C   VAL A 147      42.735  39.835  10.682  1.00  0.00      RA0  C
ATOM   1397  O   VAL A 147      43.186  38.736  11.015  1.00  0.00      RA0  O
ATOM   1398  N   GLN A 148      42.820  40.325   9.451  1.00  0.00      RA0  N
ATOM   1399  H   GLN A 148      42.574  41.271   9.256  1.00  0.00      RA0  H
ATOM   1400  CA  GLN A 148      43.218  39.503   8.302  1.00  0.00      RA0  C
ATOM   1401  CB  GLN A 148      41.980  39.185   7.458  1.00  0.00      RA0  C
ATOM   1402  CG  GLN A 148      40.731  38.778   8.250  1.00  0.00      RA0  C
ATOM   1403  CD  GLN A 148      40.576  37.272   8.333  1.00  0.00      RA0  C
ATOM   1404  OE1 GLN A 148      39.873  36.674   7.521  1.00  0.00      RA0  O
ATOM   1405  NE2 GLN A 148      41.185  36.702   9.381  1.00  0.00      RA0  N
ATOM   1406 HE21 GLN A 148      41.761  37.218  10.017  1.00  0.00      RA0  H
ATOM   1407 HE22 GLN A 148      41.077  35.723   9.584  1.00  0.00      RA0  H
ATOM   1408  C   GLN A 148      44.283  40.159   7.421  1.00  0.00      RA0  C
ATOM   1409  O   GLN A 148      44.236  41.371   7.132  1.00  0.00      RA0  O
ATOM   1410  N   GLY A 149      45.222  39.347   6.947  1.00  0.00      RA0  N
ATOM   1411  H   GLY A 149      45.292  38.393   7.237  1.00  0.00      RA0  H
ATOM   1412  CA  GLY A 149      46.256  39.825   6.042  1.00  0.00      RA0  C
ATOM   1413  C   GLY A 149      47.621  39.353   6.499  1.00  0.00      RA0  C
ATOM   1414  O   GLY A 149      47.767  38.836   7.614  1.00  0.00      RA0  O
ATOM   1415  N   PRO A 150      48.615  39.532   5.647  1.00  0.00      RA0  N
ATOM   1416  CD  PRO A 150      48.490  40.143   4.331  1.00  0.00      RA0  C
ATOM   1417  CA  PRO A 150      49.959  39.020   5.916  1.00  0.00      RA0  C
ATOM   1418  CB  PRO A 150      50.689  39.249   4.588  1.00  0.00      RA0  C
ATOM   1419  CG  PRO A 150      49.930  40.375   3.895  1.00  0.00      RA0  C
ATOM   1420  C   PRO A 150      50.669  39.625   7.147  1.00  0.00      RA0  C
ATOM   1421  O   PRO A 150      51.533  38.974   7.746  1.00  0.00      RA0  O
ATOM   1422  N   ASN A 151      50.253  40.809   7.565  1.00  0.00      RA0  N
ATOM   1423  H   ASN A 151      49.532  41.283   7.052  1.00  0.00      RA0  H
ATOM   1424  CA  ASN A 151      50.760  41.443   8.778  1.00  0.00      RA0  C
ATOM   1425  CB  ASN A 151      51.187  42.893   8.552  1.00  0.00      RA0  C
ATOM   1426  CG  ASN A 151      52.501  42.985   7.814  1.00  0.00      RA0  C
ATOM   1427  OD1 ASN A 151      53.505  42.397   8.202  1.00  0.00      RA0  O
ATOM   1428  ND2 ASN A 151      52.436  43.759   6.716  1.00  0.00      RA0  N
ATOM   1429 HD21 ASN A 151      51.593  44.272   6.513  1.00  0.00      RA0  H
ATOM   1430 HD22 ASN A 151      53.193  43.870   6.073  1.00  0.00      RA0  H
ATOM   1431  C   ASN A 151      49.733  41.475   9.912  1.00  0.00      RA0  C
ATOM   1432  O   ASN A 151      49.956  42.116  10.946  1.00  0.00      RA0  O
ATOM   1433  N   ALA A 152      48.610  40.780   9.739  1.00  0.00      RA0  N
ATOM   1434  H   ALA A 152      48.501  40.195   8.932  1.00  0.00      RA0  H
ATOM   1435  CA  ALA A 152      47.525  40.831  10.724  1.00  0.00      RA0  C
ATOM   1436  CB  ALA A 152      46.308  40.084  10.210  1.00  0.00      RA0  C
ATOM   1437  C   ALA A 152      47.870  40.232  12.082  1.00  0.00      RA0  C
ATOM   1438  O   ALA A 152      47.643  40.855  13.112  1.00  0.00      RA0  O
ATOM   1439  N   GLN A 153      48.417  39.025  12.076  1.00  0.00      RA0  N
ATOM   1440  H   GLN A 153      48.599  38.584  11.197  1.00  0.00      RA0  H
ATOM   1441  CA  GLN A 153      48.786  38.360  13.322  1.00  0.00      RA0  C
ATOM   1442  CB  GLN A 153      49.230  36.927  13.017  1.00  0.00      RA0  C
ATOM   1443  CG  GLN A 153      48.059  36.071  12.510  1.00  0.00      RA0  C
ATOM   1444  CD  GLN A 153      48.575  34.786  11.893  1.00  0.00      RA0  C
ATOM   1445  OE1 GLN A 153      49.765  34.673  11.626  1.00  0.00      RA0  O
ATOM   1446  NE2 GLN A 153      47.628  33.865  11.637  1.00  0.00      RA0  N
ATOM   1447 HE21 GLN A 153      46.662  33.936  11.903  1.00  0.00      RA0  H
ATOM   1448 HE22 GLN A 153      47.758  33.001  11.138  1.00  0.00      RA0  H
ATOM   1449  C   GLN A 153      49.832  39.187  14.072  1.00  0.00      RA0  C
ATOM   1450  O   GLN A 153      49.689  39.419  15.253  1.00  0.00      RA0  O
ATOM   1451  N   ALA A 154      50.851  39.664  13.363  1.00  0.00      RA0  N
ATOM   1452  H   ALA A 154      50.897  39.469  12.385  1.00  0.00      RA0  H
ATOM   1453  CA  ALA A 154      51.905  40.471  13.987  1.00  0.00      RA0  C
ATOM   1454  CB  ALA A 154      52.976  40.833  12.957  1.00  0.00      RA0  C
ATOM   1455  C   ALA A 154      51.351  41.767  14.598  1.00  0.00      RA0  C
ATOM   1456  O   ALA A 154      51.682  42.119  15.731  1.00  0.00      RA0  O
ATOM   1457  N   LYS A 155      50.525  42.479  13.847  1.00  0.00      RA0  N
ATOM   1458  H   LYS A 155      50.271  42.156  12.933  1.00  0.00      RA0  H
ATOM   1459  CA  LYS A 155      49.955  43.733  14.328  1.00  0.00      RA0  C
ATOM   1460  CB  LYS A 155      49.236  44.476  13.205  1.00  0.00      RA0  C
ATOM   1461  CG  LYS A 155      50.190  45.186  12.244  1.00  0.00      RA0  C
ATOM   1462  CD  LYS A 155      49.435  45.829  11.081  1.00  0.00      RA0  C
ATOM   1463  CE  LYS A 155      50.311  46.697  10.176  1.00  0.00      RA0  C
ATOM   1464  NZ  LYS A 155      49.523  47.101   9.007  1.00  0.00      RA0  N
ATOM   1465  HZ1 LYS A 155      50.064  47.640   8.297  1.00  0.00      RA0  H
ATOM   1466  HZ2 LYS A 155      49.267  46.272   8.431  1.00  0.00      RA0  H
ATOM   1467  HZ3 LYS A 155      48.658  47.630   9.221  1.00  0.00      RA0  H
ATOM   1468  C   LYS A 155      49.019  43.509  15.502  1.00  0.00      RA0  C
ATOM   1469  O   LYS A 155      49.099  44.228  16.516  1.00  0.00      RA0  O
ATOM   1470  N   ALA A 156      48.162  42.490  15.413  1.00  0.00      RA0  N
ATOM   1471  H   ALA A 156      48.142  41.922  14.591  1.00  0.00      RA0  H
ATOM   1472  CA  ALA A 156      47.302  42.150  16.552  1.00  0.00      RA0  C
ATOM   1473  CB  ALA A 156      46.380  40.978  16.209  1.00  0.00      RA0  C
ATOM   1474  C   ALA A 156      48.114  41.792  17.779  1.00  0.00      RA0  C
ATOM   1475  O   ALA A 156      47.756  42.196  18.881  1.00  0.00      RA0  O
ATOM   1476  N   ALA A 157      49.205  41.055  17.580  1.00  0.00      RA0  N
ATOM   1477  H   ALA A 157      49.469  40.791  16.651  1.00  0.00      RA0  H
ATOM   1478  CA  ALA A 157      49.982  40.538  18.704  1.00  0.00      RA0  C
ATOM   1479  CB  ALA A 157      51.041  39.543  18.228  1.00  0.00      RA0  C
ATOM   1480  C   ALA A 157      50.677  41.640  19.516  1.00  0.00      RA0  C
ATOM   1481  O   ALA A 157      50.990  41.430  20.683  1.00  0.00      RA0  O
ATOM   1482  N   THR A 158      50.868  42.824  18.922  1.00  0.00      RA0  N
ATOM   1483  H   THR A 158      50.593  42.961  17.970  1.00  0.00      RA0  H
ATOM   1484  CA  THR A 158      51.429  43.975  19.664  1.00  0.00      RA0  C
ATOM   1485  CB  THR A 158      51.828  45.120  18.719  1.00  0.00      RA0  C
ATOM   1486  OG1 THR A 158      50.707  45.709  18.057  1.00  0.00      RA0  O
ATOM   1487  HG1 THR A 158      50.311  45.056  17.496  1.00  0.00      RA0  H
ATOM   1488  CG2 THR A 158      52.855  44.636  17.695  1.00  0.00      RA0  C
ATOM   1489  C   THR A 158      50.521  44.382  20.809  1.00  0.00      RA0  C
ATOM   1490  O   THR A 158      50.962  45.065  21.722  1.00  0.00      RA0  O
ATOM   1491  N   LEU A 159      49.248  43.993  20.740  1.00  0.00      RA0  N
ATOM   1492  H   LEU A 159      48.926  43.433  19.976  1.00  0.00      RA0  H
ATOM   1493  CA  LEU A 159      48.252  44.320  21.759  1.00  0.00      RA0  C
ATOM   1494  CB  LEU A 159      46.926  44.643  21.084  1.00  0.00      RA0  C
ATOM   1495  CG  LEU A 159      47.124  45.696  19.993  1.00  0.00      RA0  C
ATOM   1496  CD1 LEU A 159      45.869  45.864  19.150  1.00  0.00      RA0  C
ATOM   1497  CD2 LEU A 159      47.626  47.030  20.548  1.00  0.00      RA0  C
ATOM   1498  C   LEU A 159      48.105  43.238  22.813  1.00  0.00      RA0  C
ATOM   1499  O   LEU A 159      47.451  43.472  23.828  1.00  0.00      RA0  O
ATOM   1500  N   PHE A 160      48.698  42.073  22.573  1.00  0.00      RA0  N
ATOM   1501  H   PHE A 160      49.363  42.014  21.830  1.00  0.00      RA0  H
ATOM   1502  CA  PHE A 160      48.603  40.937  23.502  1.00  0.00      RA0  C
ATOM   1503  CB  PHE A 160      48.946  39.617  22.804  1.00  0.00      RA0  C
ATOM   1504  CG  PHE A 160      47.966  39.283  21.699  1.00  0.00      RA0  C
ATOM   1505  CD1 PHE A 160      46.764  39.969  21.567  1.00  0.00      RA0  C
ATOM   1506  CD2 PHE A 160      48.280  38.268  20.802  1.00  0.00      RA0  C
ATOM   1507  CE1 PHE A 160      45.898  39.667  20.522  1.00  0.00      RA0  C
ATOM   1508  CE2 PHE A 160      47.414  37.964  19.758  1.00  0.00      RA0  C
ATOM   1509  CZ  PHE A 160      46.230  38.675  19.608  1.00  0.00      RA0  C
ATOM   1510  C   PHE A 160      49.512  41.150  24.702  1.00  0.00      RA0  C
ATOM   1511  O   PHE A 160      50.613  41.693  24.567  1.00  0.00      RA0  O
ATOM   1512  N   ASN A 161      49.063  40.712  25.872  1.00  0.00      RA0  N
ATOM   1513  H   ASN A 161      48.167  40.272  25.880  1.00  0.00      RA0  H
ATOM   1514  CA  ASN A 161      49.950  40.653  27.032  1.00  0.00      RA0  C
ATOM   1515  CB  ASN A 161      49.201  40.736  28.366  1.00  0.00      RA0  C
ATOM   1516  CG  ASN A 161      48.436  39.464  28.668  1.00  0.00      RA0  C
ATOM   1517  OD1 ASN A 161      48.944  38.350  28.610  1.00  0.00      RA0  O
ATOM   1518  ND2 ASN A 161      47.165  39.700  29.035  1.00  0.00      RA0  N
ATOM   1519 HD21 ASN A 161      46.800  40.633  29.007  1.00  0.00      RA0  H
ATOM   1520 HD22 ASN A 161      46.542  38.978  29.337  1.00  0.00      RA0  H
ATOM   1521  C   ASN A 161      50.853  39.435  26.959  1.00  0.00      RA0  C
ATOM   1522  O   ASN A 161      50.729  38.619  26.053  1.00  0.00      RA0  O
ATOM   1523  N   ASP A 162      51.794  39.296  27.889  1.00  0.00      RA0  N
ATOM   1524  H   ASP A 162      52.004  40.003  28.567  1.00  0.00      RA0  H
ATOM   1525  CA  ASP A 162      52.735  38.177  27.810  1.00  0.00      RA0  C
ATOM   1526  CB  ASP A 162      53.865  38.389  28.810  1.00  0.00      RA0  C
ATOM   1527  CG  ASP A 162      54.624  39.597  28.285  1.00  0.00      RA0  C
ATOM   1528  OD1 ASP A 162      55.714  39.422  27.751  1.00  0.00      RA0  O
ATOM   1529  OD2 ASP A 162      54.091  40.708  28.305  1.00  0.00      RA0  O
ATOM   1530  C   ASP A 162      52.051  36.797  27.793  1.00  0.00      RA0  C
ATOM   1531  O   ASP A 162      52.419  35.931  27.012  1.00  0.00      RA0  O
ATOM   1532  N   ALA A 163      51.038  36.602  28.628  1.00  0.00      RA0  N
ATOM   1533  H   ALA A 163      50.661  37.388  29.118  1.00  0.00      RA0  H
ATOM   1534  CA  ALA A 163      50.345  35.322  28.698  1.00  0.00      RA0  C
ATOM   1535  CB  ALA A 163      49.338  35.305  29.849  1.00  0.00      RA0  C
ATOM   1536  C   ALA A 163      49.621  35.020  27.395  1.00  0.00      RA0  C
ATOM   1537  O   ALA A 163      49.547  33.860  26.982  1.00  0.00      RA0  O
ATOM   1538  N   GLN A 164      49.090  36.067  26.761  1.00  0.00      RA0  N
ATOM   1539  H   GLN A 164      49.263  36.979  27.137  1.00  0.00      RA0  H
ATOM   1540  CA  GLN A 164      48.368  35.918  25.499  1.00  0.00      RA0  C
ATOM   1541  CB  GLN A 164      47.535  37.165  25.232  1.00  0.00      RA0  C
ATOM   1542  CG  GLN A 164      46.504  37.342  26.345  1.00  0.00      RA0  C
ATOM   1543  CD  GLN A 164      45.803  38.668  26.192  1.00  0.00      RA0  C
ATOM   1544  OE1 GLN A 164      46.419  39.679  25.878  1.00  0.00      RA0  O
ATOM   1545  NE2 GLN A 164      44.491  38.620  26.461  1.00  0.00      RA0  N
ATOM   1546 HE21 GLN A 164      44.055  37.743  26.680  1.00  0.00      RA0  H
ATOM   1547 HE22 GLN A 164      43.907  39.431  26.427  1.00  0.00      RA0  H
ATOM   1548  C   GLN A 164      49.346  35.587  24.361  1.00  0.00      RA0  C
ATOM   1549  O   GLN A 164      49.126  34.668  23.565  1.00  0.00      RA0  O
ATOM   1550  N   ARG A 165      50.458  36.308  24.315  1.00  0.00      RA0  N
ATOM   1551  H   ARG A 165      50.610  37.033  24.987  1.00  0.00      RA0  H
ATOM   1552  CA  ARG A 165      51.531  35.935  23.381  1.00  0.00      RA0  C
ATOM   1553  CB  ARG A 165      52.682  36.935  23.501  1.00  0.00      RA0  C
ATOM   1554  CG  ARG A 165      52.485  38.108  22.536  1.00  0.00      RA0  C
ATOM   1555  CD  ARG A 165      53.464  39.271  22.729  1.00  0.00      RA0  C
ATOM   1556  NE  ARG A 165      52.967  40.240  23.706  1.00  0.00      RA0  N
ATOM   1557  HE  ARG A 165      52.142  40.763  23.449  1.00  0.00      RA0  H
ATOM   1558  CZ  ARG A 165      53.602  40.418  24.903  1.00  0.00      RA0  C
ATOM   1559  NH1 ARG A 165      54.688  39.682  25.208  1.00  0.00      RA0  N
ATOM   1560 HH11 ARG A 165      55.132  39.769  26.119  1.00  0.00      RA0  H
ATOM   1561 HH12 ARG A 165      55.094  39.017  24.582  1.00  0.00      RA0  H
ATOM   1562  NH2 ARG A 165      53.127  41.327  25.775  1.00  0.00      RA0  N
ATOM   1563 HH21 ARG A 165      53.558  41.440  26.688  1.00  0.00      RA0  H
ATOM   1564 HH22 ARG A 165      52.326  41.895  25.544  1.00  0.00      RA0  H
ATOM   1565  C   ARG A 165      51.980  34.494  23.535  1.00  0.00      RA0  C
ATOM   1566  O   ARG A 165      52.159  33.776  22.545  1.00  0.00      RA0  O
ATOM   1567  N   GLN A 166      52.157  34.057  24.776  1.00  0.00      RA0  N
ATOM   1568  H   GLN A 166      52.003  34.681  25.543  1.00  0.00      RA0  H
ATOM   1569  CA  GLN A 166      52.576  32.684  25.045  1.00  0.00      RA0  C
ATOM   1570  CB  GLN A 166      52.858  32.530  26.537  1.00  0.00      RA0  C
ATOM   1571  CG  GLN A 166      53.439  31.169  26.916  1.00  0.00      RA0  C
ATOM   1572  CD  GLN A 166      53.762  31.178  28.394  1.00  0.00      RA0  C
ATOM   1573  OE1 GLN A 166      53.167  30.469  29.197  1.00  0.00      RA0  O
ATOM   1574  NE2 GLN A 166      54.748  32.035  28.715  1.00  0.00      RA0  N
ATOM   1575 HE21 GLN A 166      55.199  32.586  28.012  1.00  0.00      RA0  H
ATOM   1576 HE22 GLN A 166      55.049  32.140  29.663  1.00  0.00      RA0  H
ATOM   1577  C   GLN A 166      51.533  31.681  24.562  1.00  0.00      RA0  C
ATOM   1578  O   GLN A 166      51.876  30.670  23.956  1.00  0.00      RA0  O
ATOM   1579  N   ALA A 167      50.258  31.982  24.804  1.00  0.00      RA0  N
ATOM   1580  H   ALA A 167      50.035  32.814  25.314  1.00  0.00      RA0  H
ATOM   1581  CA  ALA A 167      49.158  31.086  24.378  1.00  0.00      RA0  C
ATOM   1582  CB  ALA A 167      47.807  31.660  24.807  1.00  0.00      RA0  C
ATOM   1583  C   ALA A 167      49.116  30.813  22.872  1.00  0.00      RA0  C
ATOM   1584  O   ALA A 167      48.801  29.685  22.428  1.00  0.00      RA0  O
ATOM   1585  N   VAL A 168      49.425  31.834  22.089  1.00  0.00      RA0  N
ATOM   1586  H   VAL A 168      49.756  32.686  22.499  1.00  0.00      RA0  H
ATOM   1587  CA  VAL A 168      49.321  31.743  20.625  1.00  0.00      RA0  C
ATOM   1588  CB  VAL A 168      48.665  33.004  20.059  1.00  0.00      RA0  C
ATOM   1589  CG1 VAL A 168      47.306  33.228  20.718  1.00  0.00      RA0  C
ATOM   1590  CG2 VAL A 168      49.572  34.230  20.192  1.00  0.00      RA0  C
ATOM   1591  C   VAL A 168      50.657  31.484  19.929  1.00  0.00      RA0  C
ATOM   1592  O   VAL A 168      50.715  31.423  18.695  1.00  0.00      RA0  O
ATOM   1593  N   GLU A 169      51.728  31.355  20.708  1.00  0.00      RA0  N
ATOM   1594  H   GLU A 169      51.635  31.347  21.705  1.00  0.00      RA0  H
ATOM   1595  CA  GLU A 169      53.048  31.167  20.125  1.00  0.00      RA0  C
ATOM   1596  CB  GLU A 169      54.147  31.203  21.195  1.00  0.00      RA0  C
ATOM   1597  CG  GLU A 169      55.568  30.901  20.686  1.00  0.00      RA0  C
ATOM   1598  CD  GLU A 169      56.000  31.860  19.588  1.00  0.00      RA0  C
ATOM   1599  OE1 GLU A 169      56.708  32.821  19.874  1.00  0.00      RA0  O
ATOM   1600  OE2 GLU A 169      55.702  31.621  18.418  1.00  0.00      RA0  O
ATOM   1601  C   GLU A 169      53.058  29.870  19.317  1.00  0.00      RA0  C
ATOM   1602  O   GLU A 169      52.779  28.805  19.838  1.00  0.00      RA0  O
ATOM   1603  N   GLY A 170      53.408  29.971  18.043  1.00  0.00      RA0  N
ATOM   1604  H   GLY A 170      53.730  30.878  17.769  1.00  0.00      RA0  H
ATOM   1605  CA  GLY A 170      53.506  28.805  17.182  1.00  0.00      RA0  C
ATOM   1606  C   GLY A 170      52.162  28.201  16.796  1.00  0.00      RA0  C
ATOM   1607  O   GLY A 170      52.104  27.085  16.275  1.00  0.00      RA0  O
ATOM   1608  N   MSE A 171      51.077  28.930  17.048  1.00  0.00      RA0  N
ATOM   1609  H   MSE A 171      51.159  29.868  17.396  1.00  0.00      RA0  H
ATOM   1610  CA  MSE A 171      49.757  28.348  16.869  1.00  0.00      RA0  C
ATOM   1611  CB  MSE A 171      48.681  29.205  17.546  1.00  0.00      RA0  C
ATOM   1612  CG  MSE A 171      47.300  28.549  17.528  1.00  0.00      RA0  C
ATOM   1613  SE  MSE A 171      46.083  29.361  18.579  1.00  0.00      RA0  S
ATOM   1614  CE  MSE A 171      45.960  30.926  17.702  1.00  0.00      RA0  C
ATOM   1615  C   MSE A 171      49.476  28.143  15.389  1.00  0.00      RA0  C
ATOM   1616  O   MSE A 171      49.657  29.058  14.559  1.00  0.00      RA0  O
ATOM   1617  N   LYS A 172      49.040  26.931  15.073  1.00  0.00      RA0  N
ATOM   1618  H   LYS A 172      48.783  26.330  15.828  1.00  0.00      RA0  H
ATOM   1619  CA  LYS A 172      48.779  26.534  13.705  1.00  0.00      RA0  C
ATOM   1620  CB  LYS A 172      49.064  25.027  13.571  1.00  0.00      RA0  C
ATOM   1621  CG  LYS A 172      50.517  24.671  13.905  1.00  0.00      RA0  C
ATOM   1622  CD  LYS A 172      51.553  25.610  13.264  1.00  0.00      RA0  C
ATOM   1623  CE  LYS A 172      53.014  25.265  13.579  1.00  0.00      RA0  C
ATOM   1624  NZ  LYS A 172      53.164  24.946  15.005  1.00  0.00      RA0  N
ATOM   1625  HZ1 LYS A 172      54.165  24.868  15.277  1.00  0.00      RA0  H
ATOM   1626  HZ2 LYS A 172      52.694  25.662  15.597  1.00  0.00      RA0  H
ATOM   1627  HZ3 LYS A 172      52.752  24.004  15.180  1.00  0.00      RA0  H
ATOM   1628  C   LYS A 172      47.375  26.970  13.306  1.00  0.00      RA0  C
ATOM   1629  O   LYS A 172      46.557  27.358  14.161  1.00  0.00      RA0  O
ATOM   1630  N   PRO A 173      47.092  26.928  12.007  1.00  0.00      RA0  N
ATOM   1631  CD  PRO A 173      48.003  26.735  10.886  1.00  0.00      RA0  C
ATOM   1632  CA  PRO A 173      45.761  27.243  11.526  1.00  0.00      RA0  C
ATOM   1633  CB  PRO A 173      45.850  27.112  10.005  1.00  0.00      RA0  C
ATOM   1634  CG  PRO A 173      47.310  27.407   9.710  1.00  0.00      RA0  C
ATOM   1635  C   PRO A 173      44.672  26.386  12.117  1.00  0.00      RA0  C
ATOM   1636  O   PRO A 173      44.882  25.207  12.420  1.00  0.00      RA0  O
ATOM   1637  N   PHE A 174      43.490  26.985  12.253  1.00  0.00      RA0  N
ATOM   1638  H   PHE A 174      43.414  27.941  11.962  1.00  0.00      RA0  H
ATOM   1639  CA  PHE A 174      42.322  26.266  12.761  1.00  0.00      RA0  C
ATOM   1640  CB  PHE A 174      41.847  25.179  11.784  1.00  0.00      RA0  C
ATOM   1641  CG  PHE A 174      40.673  25.676  10.978  1.00  0.00      RA0  C
ATOM   1642  CD1 PHE A 174      40.746  26.915  10.304  1.00  0.00      RA0  C
ATOM   1643  CD2 PHE A 174      39.508  24.883  10.925  1.00  0.00      RA0  C
ATOM   1644  CE1 PHE A 174      39.625  27.377   9.593  1.00  0.00      RA0  C
ATOM   1645  CE2 PHE A 174      38.389  25.343  10.208  1.00  0.00      RA0  C
ATOM   1646  CZ  PHE A 174      38.456  26.590   9.557  1.00  0.00      RA0  C
ATOM   1647  C   PHE A 174      42.534  25.730  14.172  1.00  0.00      RA0  C
ATOM   1648  O   PHE A 174      42.263  24.574  14.453  1.00  0.00      RA0  O
ATOM   1649  N   PHE A 175      42.978  26.638  15.037  1.00  0.00      RA0  N
ATOM   1650  H   PHE A 175      43.210  27.572  14.745  1.00  0.00      RA0  H
ATOM   1651  CA  PHE A 175      42.992  26.464  16.470  1.00  0.00      RA0  C
ATOM   1652  CB  PHE A 175      44.413  26.310  17.013  1.00  0.00      RA0  C
ATOM   1653  CG  PHE A 175      45.001  24.941  16.776  1.00  0.00      RA0  C
ATOM   1654  CD1 PHE A 175      45.677  24.660  15.595  1.00  0.00      RA0  C
ATOM   1655  CD2 PHE A 175      44.898  23.971  17.765  1.00  0.00      RA0  C
ATOM   1656  CE1 PHE A 175      46.288  23.424  15.423  1.00  0.00      RA0  C
ATOM   1657  CE2 PHE A 175      45.509  22.735  17.594  1.00  0.00      RA0  C
ATOM   1658  CZ  PHE A 175      46.222  22.468  16.430  1.00  0.00      RA0  C
ATOM   1659  C   PHE A 175      42.410  27.704  17.092  1.00  0.00      RA0  C
ATOM   1660  O   PHE A 175      42.512  28.793  16.518  1.00  0.00      RA0  O
ATOM   1661  N   GLY A 176      41.847  27.534  18.283  1.00  0.00      RA0  N
ATOM   1662  H   GLY A 176      41.797  26.629  18.711  1.00  0.00      RA0  H
ATOM   1663  CA  GLY A 176      41.388  28.641  19.101  1.00  0.00      RA0  C
ATOM   1664  C   GLY A 176      41.825  28.478  20.534  1.00  0.00      RA0  C
ATOM   1665  O   GLY A 176      41.907  27.354  21.041  1.00  0.00      RA0  O
ATOM   1666  N   VAL A 177      42.139  29.584  21.200  1.00  0.00      RA0  N
ATOM   1667  H   VAL A 177      42.170  30.475  20.740  1.00  0.00      RA0  H
ATOM   1668  CA  VAL A 177      42.519  29.532  22.587  1.00  0.00      RA0  C
ATOM   1669  CB  VAL A 177      44.043  29.344  22.682  1.00  0.00      RA0  C
ATOM   1670  CG1 VAL A 177      44.792  30.479  21.980  1.00  0.00      RA0  C
ATOM   1671  CG2 VAL A 177      44.518  29.125  24.120  1.00  0.00      RA0  C
ATOM   1672  C   VAL A 177      42.041  30.750  23.388  1.00  0.00      RA0  C
ATOM   1673  O   VAL A 177      42.105  31.891  22.928  1.00  0.00      RA0  O
ATOM   1674  N   GLN A 178      41.555  30.479  24.588  1.00  0.00      RA0  N
ATOM   1675  H   GLN A 178      41.657  29.545  24.926  1.00  0.00      RA0  H
ATOM   1676  CA  GLN A 178      41.186  31.500  25.553  1.00  0.00      RA0  C
ATOM   1677  CB  GLN A 178      40.079  30.978  26.470  1.00  0.00      RA0  C
ATOM   1678  CG  GLN A 178      39.307  32.079  27.201  1.00  0.00      RA0  C
ATOM   1679  CD  GLN A 178      38.415  32.814  26.220  1.00  0.00      RA0  C
ATOM   1680  OE1 GLN A 178      37.715  32.209  25.406  1.00  0.00      RA0  O
ATOM   1681  NE2 GLN A 178      38.474  34.152  26.354  1.00  0.00      RA0  N
ATOM   1682 HE21 GLN A 178      39.035  34.571  27.079  1.00  0.00      RA0  H
ATOM   1683 HE22 GLN A 178      37.975  34.795  25.773  1.00  0.00      RA0  H
ATOM   1684  C   GLN A 178      42.415  31.912  26.358  1.00  0.00      RA0  C
ATOM   1685  O   GLN A 178      43.094  31.076  26.975  1.00  0.00      RA0  O
ATOM   1686  N   ALA A 179      42.707  33.204  26.330  1.00  0.00      RA0  N
ATOM   1687  H   ALA A 179      42.170  33.839  25.782  1.00  0.00      RA0  H
ATOM   1688  CA  ALA A 179      43.784  33.759  27.131  1.00  0.00      RA0  C
ATOM   1689  CB  ALA A 179      44.993  34.049  26.247  1.00  0.00      RA0  C
ATOM   1690  C   ALA A 179      43.255  35.042  27.758  1.00  0.00      RA0  C
ATOM   1691  O   ALA A 179      43.239  36.105  27.120  1.00  0.00      RA0  O
ATOM   1692  N   GLY A 180      42.746  34.898  28.984  1.00  0.00      RA0  N
ATOM   1693  H   GLY A 180      42.714  33.978  29.371  1.00  0.00      RA0  H
ATOM   1694  CA  GLY A 180      42.057  35.972  29.670  1.00  0.00      RA0  C
ATOM   1695  C   GLY A 180      40.810  36.407  28.929  1.00  0.00      RA0  C
ATOM   1696  O   GLY A 180      39.985  35.568  28.546  1.00  0.00      RA0  O
ATOM   1697  N   ASP A 181      40.701  37.712  28.683  1.00  0.00      RA0  N
ATOM   1698  H   ASP A 181      41.343  38.362  29.086  1.00  0.00      RA0  H
ATOM   1699  CA  ASP A 181      39.529  38.296  28.017  1.00  0.00      RA0  C
ATOM   1700  CB  ASP A 181      39.481  39.827  28.140  1.00  0.00      RA0  C
ATOM   1701  CG  ASP A 181      38.872  40.286  29.454  1.00  0.00      RA0  C
ATOM   1702  OD1 ASP A 181      39.506  40.091  30.486  1.00  0.00      RA0  O
ATOM   1703  OD2 ASP A 181      37.784  40.870  29.442  1.00  0.00      RA0  O
ATOM   1704  C   ASP A 181      39.459  37.959  26.533  1.00  0.00      RA0  C
ATOM   1705  O   ASP A 181      38.399  38.139  25.930  1.00  0.00      RA0  O
ATOM   1706  N   LEU A 182      40.560  37.449  25.952  1.00  0.00      RA0  N
ATOM   1707  H   LEU A 182      41.332  37.133  26.503  1.00  0.00      RA0  H
ATOM   1708  CA  LEU A 182      40.642  37.233  24.509  1.00  0.00      RA0  C
ATOM   1709  CB  LEU A 182      41.922  37.832  23.922  1.00  0.00      RA0  C
ATOM   1710  CG  LEU A 182      42.088  39.342  24.110  1.00  0.00      RA0  C
ATOM   1711  CD1 LEU A 182      43.359  39.850  23.429  1.00  0.00      RA0  C
ATOM   1712  CD2 LEU A 182      40.867  40.129  23.644  1.00  0.00      RA0  C
ATOM   1713  C   LEU A 182      40.566  35.774  24.165  1.00  0.00      RA0  C
ATOM   1714  O   LEU A 182      41.315  34.957  24.688  1.00  0.00      RA0  O
ATOM   1715  N   PHE A 183      39.626  35.464  23.275  1.00  0.00      RA0  N
ATOM   1716  H   PHE A 183      39.046  36.198  22.915  1.00  0.00      RA0  H
ATOM   1717  CA  PHE A 183      39.596  34.178  22.589  1.00  0.00      RA0  C
ATOM   1718  CB  PHE A 183      38.155  33.689  22.465  1.00  0.00      RA0  C
ATOM   1719  CG  PHE A 183      38.113  32.406  21.670  1.00  0.00      RA0  C
ATOM   1720  CD1 PHE A 183      38.715  31.259  22.172  1.00  0.00      RA0  C
ATOM   1721  CD2 PHE A 183      37.470  32.373  20.438  1.00  0.00      RA0  C
ATOM   1722  CE1 PHE A 183      38.673  30.079  21.440  1.00  0.00      RA0  C
ATOM   1723  CE2 PHE A 183      37.428  31.192  19.706  1.00  0.00      RA0  C
ATOM   1724  CZ  PHE A 183      38.029  30.045  20.209  1.00  0.00      RA0  C
ATOM   1725  C   PHE A 183      40.194  34.416  21.213  1.00  0.00      RA0  C
ATOM   1726  O   PHE A 183      39.650  35.194  20.429  1.00  0.00      RA0  O
ATOM   1727  N   ILE A 184      41.337  33.787  20.943  1.00  0.00      RA0  N
ATOM   1728  H   ILE A 184      41.708  33.091  21.558  1.00  0.00      RA0  H
ATOM   1729  CA  ILE A 184      42.100  34.086  19.731  1.00  0.00      RA0  C
ATOM   1730  CB  ILE A 184      43.507  34.551  20.111  1.00  0.00      RA0  C
ATOM   1731  CG2 ILE A 184      44.303  34.973  18.877  1.00  0.00      RA0  C
ATOM   1732  CG1 ILE A 184      43.446  35.656  21.167  1.00  0.00      RA0  C
ATOM   1733  CD1 ILE A 184      44.807  35.980  21.784  1.00  0.00      RA0  C
ATOM   1734  C   ILE A 184      42.159  32.841  18.879  1.00  0.00      RA0  C
ATOM   1735  O   ILE A 184      42.575  31.784  19.353  1.00  0.00      RA0  O
ATOM   1736  N   ALA A 185      41.710  32.970  17.637  1.00  0.00      RA0  N
ATOM   1737  H   ALA A 185      41.392  33.853  17.284  1.00  0.00      RA0  H
ATOM   1738  CA  ALA A 185      41.616  31.830  16.725  1.00  0.00      RA0  C
ATOM   1739  CB  ALA A 185      40.152  31.461  16.478  1.00  0.00      RA0  C
ATOM   1740  C   ALA A 185      42.277  32.134  15.389  1.00  0.00      RA0  C
ATOM   1741  O   ALA A 185      42.167  33.234  14.874  1.00  0.00      RA0  O
ATOM   1742  N   THR A 186      42.990  31.141  14.862  1.00  0.00      RA0  N
ATOM   1743  H   THR A 186      43.061  30.263  15.345  1.00  0.00      RA0  H
ATOM   1744  CA  THR A 186      43.633  31.230  13.551  1.00  0.00      RA0  C
ATOM   1745  CB  THR A 186      44.836  30.311  13.599  1.00  0.00      RA0  C
ATOM   1746  OG1 THR A 186      44.572  29.294  14.579  1.00  0.00      RA0  O
ATOM   1747  HG1 THR A 186      45.358  28.749  14.591  1.00  0.00      RA0  H
ATOM   1748  CG2 THR A 186      46.138  31.038  13.927  1.00  0.00      RA0  C
ATOM   1749  C   THR A 186      42.669  30.774  12.458  1.00  0.00      RA0  C
ATOM   1750  O   THR A 186      42.839  29.702  11.833  1.00  0.00      RA0  O
ATOM   1751  N   THR A 187      41.649  31.616  12.254  1.00  0.00      RA0  N
ATOM   1752  H   THR A 187      41.618  32.465  12.782  1.00  0.00      RA0  H
ATOM   1753  CA  THR A 187      40.588  31.408  11.282  1.00  0.00      RA0  C
ATOM   1754  CB  THR A 187      39.288  31.025  12.008  1.00  0.00      RA0  C
ATOM   1755  OG1 THR A 187      39.000  31.944  13.074  1.00  0.00      RA0  O
ATOM   1756  HG1 THR A 187      38.405  32.607  12.704  1.00  0.00      RA0  H
ATOM   1757  CG2 THR A 187      39.339  29.599  12.561  1.00  0.00      RA0  C
ATOM   1758  C   THR A 187      40.383  32.686  10.472  1.00  0.00      RA0  C
ATOM   1759  O   THR A 187      40.945  33.751  10.779  1.00  0.00      RA0  O
ATOM   1760  N   GLY A 188      39.570  32.584   9.423  1.00  0.00      RA0  N
ATOM   1761  H   GLY A 188      39.193  31.701   9.127  1.00  0.00      RA0  H
ATOM   1762  CA  GLY A 188      39.319  33.722   8.585  1.00  0.00      RA0  C
ATOM   1763  C   GLY A 188      38.484  33.350   7.377  1.00  0.00      RA0  C
ATOM   1764  O   GLY A 188      38.259  32.169   7.109  1.00  0.00      RA0  O
ATOM   1765  N   TYR A 189      38.034  34.376   6.693  1.00  0.00      RA0  N
ATOM   1766  H   TYR A 189      38.388  35.256   7.012  1.00  0.00      RA0  H
ATOM   1767  CA  TYR A 189      37.176  34.275   5.523  1.00  0.00      RA0  C
ATOM   1768  CB  TYR A 189      35.827  34.834   6.010  1.00  0.00      RA0  C
ATOM   1769  CG  TYR A 189      34.601  34.652   5.137  1.00  0.00      RA0  C
ATOM   1770  CD1 TYR A 189      34.213  33.400   4.657  1.00  0.00      RA0  C
ATOM   1771  CE1 TYR A 189      33.007  33.336   3.952  1.00  0.00      RA0  C
ATOM   1772  CD2 TYR A 189      33.821  35.785   4.881  1.00  0.00      RA0  C
ATOM   1773  CE2 TYR A 189      32.614  35.725   4.188  1.00  0.00      RA0  C
ATOM   1774  CZ  TYR A 189      32.218  34.473   3.722  1.00  0.00      RA0  C
ATOM   1775  OH  TYR A 189      31.039  34.371   3.012  1.00  0.00      RA0  O
ATOM   1776  HH  TYR A 189      30.763  35.230   2.714  1.00  0.00      RA0  H
ATOM   1777  C   TYR A 189      37.773  35.015   4.324  1.00  0.00      RA0  C
ATOM   1778  O   TYR A 189      37.037  35.478   3.454  1.00  0.00      RA0  O
ATOM   1779  N   THR A 190      39.113  35.092   4.246  1.00  0.00      RA0  N
ATOM   1780  H   THR A 190      39.657  34.548   4.892  1.00  0.00      RA0  H
ATOM   1781  CA  THR A 190      39.760  35.962   3.272  1.00  0.00      RA0  C
ATOM   1782  CB  THR A 190      40.419  37.129   4.007  1.00  0.00      RA0  C
ATOM   1783  OG1 THR A 190      41.268  36.647   5.058  1.00  0.00      RA0  O
ATOM   1784  HG1 THR A 190      40.717  36.378   5.791  1.00  0.00      RA0  H
ATOM   1785  CG2 THR A 190      39.381  38.108   4.562  1.00  0.00      RA0  C
ATOM   1786  C   THR A 190      40.745  35.308   2.321  1.00  0.00      RA0  C
ATOM   1787  O   THR A 190      41.059  35.900   1.287  1.00  0.00      RA0  O
ATOM   1788  N   GLY A 191      41.231  34.122   2.655  1.00  0.00      RA0  N
ATOM   1789  H   GLY A 191      40.895  33.643   3.471  1.00  0.00      RA0  H
ATOM   1790  CA  GLY A 191      42.315  33.493   1.897  1.00  0.00      RA0  C
ATOM   1791  C   GLY A 191      43.697  33.959   2.369  1.00  0.00      RA0  C
ATOM   1792  O   GLY A 191      44.704  33.636   1.746  1.00  0.00      RA0  O
ATOM   1793  N   GLU A 192      43.716  34.765   3.436  1.00  0.00      RA0  N
ATOM   1794  H   GLU A 192      42.876  34.946   3.944  1.00  0.00      RA0  H
ATOM   1795  CA  GLU A 192      44.948  35.243   4.050  1.00  0.00      RA0  C
ATOM   1796  CB  GLU A 192      44.967  36.774   4.101  1.00  0.00      RA0  C
ATOM   1797  CG  GLU A 192      44.680  37.483   2.768  1.00  0.00      RA0  C
ATOM   1798  CD  GLU A 192      45.658  37.072   1.678  1.00  0.00      RA0  C
ATOM   1799  OE1 GLU A 192      46.856  37.012   1.932  1.00  0.00      RA0  O
ATOM   1800  OE2 GLU A 192      45.214  36.811   0.563  1.00  0.00      RA0  O
ATOM   1801  C   GLU A 192      45.079  34.658   5.443  1.00  0.00      RA0  C
ATOM   1802  O   GLU A 192      44.120  34.139   6.001  1.00  0.00      RA0  O
ATOM   1803  N   ALA A 193      46.273  34.795   6.018  1.00  0.00      RA0  N
ATOM   1804  H   ALA A 193      46.985  35.215   5.460  1.00  0.00      RA0  H
ATOM   1805  CA  ALA A 193      46.501  34.558   7.441  1.00  0.00      RA0  C
ATOM   1806  CB  ALA A 193      47.998  34.590   7.756  1.00  0.00      RA0  C
ATOM   1807  C   ALA A 193      45.797  35.615   8.278  1.00  0.00      RA0  C
ATOM   1808  O   ALA A 193      45.417  36.662   7.786  1.00  0.00      RA0  O
ATOM   1809  N   GLY A 194      45.619  35.310   9.551  1.00  0.00      RA0  N
ATOM   1810  H   GLY A 194      45.815  34.370   9.859  1.00  0.00      RA0  H
ATOM   1811  CA  GLY A 194      44.989  36.252  10.455  1.00  0.00      RA0  C
ATOM   1812  C   GLY A 194      44.460  35.601  11.697  1.00  0.00      RA0  C
ATOM   1813  O   GLY A 194      44.756  34.437  11.964  1.00  0.00      RA0  O
ATOM   1814  N   TYR A 195      43.694  36.388  12.467  1.00  0.00      RA0  N
ATOM   1815  H   TYR A 195      43.412  37.294  12.160  1.00  0.00      RA0  H
ATOM   1816  CA  TYR A 195      43.018  35.893  13.639  1.00  0.00      RA0  C
ATOM   1817  CB  TYR A 195      43.576  36.526  14.915  1.00  0.00      RA0  C
ATOM   1818  CG  TYR A 195      44.938  36.006  15.297  1.00  0.00      RA0  C
ATOM   1819  CD1 TYR A 195      45.246  34.658  15.166  1.00  0.00      RA0  C
ATOM   1820  CE1 TYR A 195      46.481  34.189  15.598  1.00  0.00      RA0  C
ATOM   1821  CD2 TYR A 195      45.875  36.888  15.824  1.00  0.00      RA0  C
ATOM   1822  CE2 TYR A 195      47.107  36.417  16.259  1.00  0.00      RA0  C
ATOM   1823  CZ  TYR A 195      47.406  35.064  16.155  1.00  0.00      RA0  C
ATOM   1824  OH  TYR A 195      48.620  34.590  16.605  1.00  0.00      RA0  O
ATOM   1825  HH  TYR A 195      49.130  35.297  16.976  1.00  0.00      RA0  H
ATOM   1826  C   TYR A 195      41.549  36.328  13.574  1.00  0.00      RA0  C
ATOM   1827  O   TYR A 195      41.222  37.317  12.900  1.00  0.00      RA0  O
ATOM   1828  N   GLU A 196      40.713  35.591  14.292  1.00  0.00      RA0  N
ATOM   1829  H   GLU A 196      41.028  34.730  14.694  1.00  0.00      RA0  H
ATOM   1830  CA  GLU A 196      39.442  36.110  14.790  1.00  0.00      RA0  C
ATOM   1831  CB  GLU A 196      38.266  35.371  14.114  1.00  0.00      RA0  C
ATOM   1832  CG  GLU A 196      38.338  35.692  12.600  1.00  0.00      RA0  C
ATOM   1833  CD  GLU A 196      37.238  35.096  11.728  1.00  0.00      RA0  C
ATOM   1834  OE1 GLU A 196      37.027  33.890  11.817  1.00  0.00      RA0  O
ATOM   1835  OE2 GLU A 196      36.637  35.825  10.918  1.00  0.00      RA0  O
ATOM   1836  C   GLU A 196      39.548  36.155  16.312  1.00  0.00      RA0  C
ATOM   1837  O   GLU A 196      40.030  35.204  16.966  1.00  0.00      RA0  O
ATOM   1838  N   ILE A 197      39.134  37.269  16.880  1.00  0.00      RA0  N
ATOM   1839  H   ILE A 197      38.680  37.979  16.342  1.00  0.00      RA0  H
ATOM   1840  CA  ILE A 197      39.331  37.519  18.301  1.00  0.00      RA0  C
ATOM   1841  CB  ILE A 197      40.350  38.638  18.532  1.00  0.00      RA0  C
ATOM   1842  CG2 ILE A 197      40.532  38.890  20.029  1.00  0.00      RA0  C
ATOM   1843  CG1 ILE A 197      41.684  38.323  17.849  1.00  0.00      RA0  C
ATOM   1844  CD1 ILE A 197      42.712  39.445  17.981  1.00  0.00      RA0  C
ATOM   1845  C   ILE A 197      37.992  37.864  18.938  1.00  0.00      RA0  C
ATOM   1846  O   ILE A 197      37.379  38.861  18.577  1.00  0.00      RA0  O
ATOM   1847  N   ALA A 198      37.529  37.025  19.869  1.00  0.00      RA0  N
ATOM   1848  H   ALA A 198      38.120  36.285  20.190  1.00  0.00      RA0  H
ATOM   1849  CA  ALA A 198      36.277  37.299  20.579  1.00  0.00      RA0  C
ATOM   1850  CB  ALA A 198      35.434  36.031  20.701  1.00  0.00      RA0  C
ATOM   1851  C   ALA A 198      36.610  37.807  21.973  1.00  0.00      RA0  C
ATOM   1852  O   ALA A 198      37.544  37.323  22.614  1.00  0.00      RA0  O
ATOM   1853  N   LEU A 199      35.836  38.781  22.442  1.00  0.00      RA0  N
ATOM   1854  H   LEU A 199      35.049  39.132  21.923  1.00  0.00      RA0  H
ATOM   1855  CA  LEU A 199      36.077  39.382  23.745  1.00  0.00      RA0  C
ATOM   1856  CB  LEU A 199      37.194  40.425  23.555  1.00  0.00      RA0  C
ATOM   1857  CG  LEU A 199      36.849  41.716  22.793  1.00  0.00      RA0  C
ATOM   1858  CD1 LEU A 199      37.922  42.759  23.070  1.00  0.00      RA0  C
ATOM   1859  CD2 LEU A 199      36.649  41.567  21.279  1.00  0.00      RA0  C
ATOM   1860  C   LEU A 199      34.791  40.024  24.251  1.00  0.00      RA0  C
ATOM   1861  O   LEU A 199      33.848  40.211  23.482  1.00  0.00      RA0  O
ATOM   1862  N   PRO A 200      34.731  40.356  25.543  1.00  0.00      RA0  N
ATOM   1863  CD  PRO A 200      35.714  40.060  26.581  1.00  0.00      RA0  C
ATOM   1864  CA  PRO A 200      33.512  40.955  26.107  1.00  0.00      RA0  C
ATOM   1865  CB  PRO A 200      33.849  41.106  27.588  1.00  0.00      RA0  C
ATOM   1866  CG  PRO A 200      34.898  40.038  27.865  1.00  0.00      RA0  C
ATOM   1867  C   PRO A 200      33.071  42.178  25.358  1.00  0.00      RA0  C
ATOM   1868  O   PRO A 200      33.899  42.999  24.964  1.00  0.00      RA0  O
ATOM   1869  N   ASN A 201      31.760  42.311  25.160  1.00  0.00      RA0  N
ATOM   1870  H   ASN A 201      31.178  41.541  25.429  1.00  0.00      RA0  H
ATOM   1871  CA  ASN A 201      31.212  43.471  24.462  1.00  0.00      RA0  C
ATOM   1872  CB  ASN A 201      29.685  43.516  24.635  1.00  0.00      RA0  C
ATOM   1873  CG  ASN A 201      28.998  42.446  23.804  1.00  0.00      RA0  C
ATOM   1874  OD1 ASN A 201      29.466  42.067  22.739  1.00  0.00      RA0  O
ATOM   1875  ND2 ASN A 201      27.859  41.973  24.346  1.00  0.00      RA0  N
ATOM   1876 HD21 ASN A 201      27.504  42.297  25.221  1.00  0.00      RA0  H
ATOM   1877 HD22 ASN A 201      27.321  41.254  23.889  1.00  0.00      RA0  H
ATOM   1878  C   ASN A 201      31.800  44.788  24.983  1.00  0.00      RA0  C
ATOM   1879  O   ASN A 201      32.125  45.698  24.208  1.00  0.00      RA0  O
ATOM   1880  N   GLU A 202      31.935  44.870  26.299  1.00  0.00      RA0  N
ATOM   1881  H   GLU A 202      31.874  44.054  26.874  1.00  0.00      RA0  H
ATOM   1882  CA  GLU A 202      32.386  46.099  26.965  1.00  0.00      RA0  C
ATOM   1883  CB  GLU A 202      31.970  46.102  28.452  1.00  0.00      RA0  C
ATOM   1884  CG  GLU A 202      33.034  45.934  29.554  1.00  0.00      RA0  C
ATOM   1885  CD  GLU A 202      33.590  44.523  29.630  1.00  0.00      RA0  C
ATOM   1886  OE1 GLU A 202      33.824  43.918  28.596  1.00  0.00      RA0  O
ATOM   1887  OE2 GLU A 202      33.864  44.030  30.723  1.00  0.00      RA0  O
ATOM   1888  C   GLU A 202      33.868  46.439  26.747  1.00  0.00      RA0  C
ATOM   1889  O   GLU A 202      34.297  47.572  27.036  1.00  0.00      RA0  O
ATOM   1890  N   LYS A 203      34.639  45.457  26.281  1.00  0.00      RA0  N
ATOM   1891  H   LYS A 203      34.225  44.559  26.130  1.00  0.00      RA0  H
ATOM   1892  CA  LYS A 203      36.055  45.639  25.902  1.00  0.00      RA0  C
ATOM   1893  CB  LYS A 203      36.948  44.433  26.198  1.00  0.00      RA0  C
ATOM   1894  CG  LYS A 203      36.909  43.801  27.578  1.00  0.00      RA0  C
ATOM   1895  CD  LYS A 203      37.177  44.760  28.731  1.00  0.00      RA0  C
ATOM   1896  CE  LYS A 203      37.156  43.973  30.038  1.00  0.00      RA0  C
ATOM   1897  NZ  LYS A 203      36.077  42.979  29.970  1.00  0.00      RA0  N
ATOM   1898  HZ1 LYS A 203      36.472  42.034  29.757  1.00  0.00      RA0  H
ATOM   1899  HZ2 LYS A 203      35.522  42.980  30.849  1.00  0.00      RA0  H
ATOM   1900  HZ3 LYS A 203      35.356  43.258  29.266  1.00  0.00      RA0  H
ATOM   1901  C   LYS A 203      36.285  45.904  24.414  1.00  0.00      RA0  C
ATOM   1902  O   LYS A 203      37.393  46.235  23.996  1.00  0.00      RA0  O
ATOM   1903  N   ALA A 204      35.250  45.707  23.604  1.00  0.00      RA0  N
ATOM   1904  H   ALA A 204      34.349  45.515  23.999  1.00  0.00      RA0  H
ATOM   1905  CA  ALA A 204      35.403  45.662  22.157  1.00  0.00      RA0  C
ATOM   1906  CB  ALA A 204      34.089  45.253  21.494  1.00  0.00      RA0  C
ATOM   1907  C   ALA A 204      35.881  46.979  21.553  1.00  0.00      RA0  C
ATOM   1908  O   ALA A 204      36.794  46.997  20.704  1.00  0.00      RA0  O
ATOM   1909  N   ALA A 205      35.277  48.078  21.979  1.00  0.00      RA0  N
ATOM   1910  H   ALA A 205      34.667  48.022  22.769  1.00  0.00      RA0  H
ATOM   1911  CA  ALA A 205      35.531  49.388  21.340  1.00  0.00      RA0  C
ATOM   1912  CB  ALA A 205      34.616  50.462  21.930  1.00  0.00      RA0  C
ATOM   1913  C   ALA A 205      36.972  49.794  21.545  1.00  0.00      RA0  C
ATOM   1914  O   ALA A 205      37.616  50.274  20.637  1.00  0.00      RA0  O
ATOM   1915  N   ASP A 206      37.483  49.586  22.747  1.00  0.00      RA0  N
ATOM   1916  H   ASP A 206      36.936  49.277  23.529  1.00  0.00      RA0  H
ATOM   1917  CA  ASP A 206      38.866  49.965  23.032  1.00  0.00      RA0  C
ATOM   1918  CB  ASP A 206      39.160  49.815  24.524  1.00  0.00      RA0  C
ATOM   1919  CG  ASP A 206      38.028  50.406  25.332  1.00  0.00      RA0  C
ATOM   1920  OD1 ASP A 206      38.155  51.544  25.778  1.00  0.00      RA0  O
ATOM   1921  OD2 ASP A 206      37.021  49.722  25.511  1.00  0.00      RA0  O
ATOM   1922  C   ASP A 206      39.848  49.089  22.256  1.00  0.00      RA0  C
ATOM   1923  O   ASP A 206      40.889  49.562  21.834  1.00  0.00      RA0  O
ATOM   1924  N   PHE A 207      39.524  47.812  22.099  1.00  0.00      RA0  N
ATOM   1925  H   PHE A 207      38.659  47.489  22.490  1.00  0.00      RA0  H
ATOM   1926  CA  PHE A 207      40.396  46.894  21.394  1.00  0.00      RA0  C
ATOM   1927  CB  PHE A 207      39.935  45.459  21.620  1.00  0.00      RA0  C
ATOM   1928  CG  PHE A 207      40.925  44.489  21.022  1.00  0.00      RA0  C
ATOM   1929  CD1 PHE A 207      42.281  44.619  21.297  1.00  0.00      RA0  C
ATOM   1930  CD2 PHE A 207      40.476  43.458  20.206  1.00  0.00      RA0  C
ATOM   1931  CE1 PHE A 207      43.188  43.714  20.760  1.00  0.00      RA0  C
ATOM   1932  CE2 PHE A 207      41.383  42.554  19.669  1.00  0.00      RA0  C
ATOM   1933  CZ  PHE A 207      42.739  42.680  19.948  1.00  0.00      RA0  C
ATOM   1934  C   PHE A 207      40.414  47.237  19.906  1.00  0.00      RA0  C
ATOM   1935  O   PHE A 207      41.479  47.299  19.293  1.00  0.00      RA0  O
ATOM   1936  N   TRP A 208      39.238  47.512  19.343  1.00  0.00      RA0  N
ATOM   1937  H   TRP A 208      38.416  47.435  19.906  1.00  0.00      RA0  H
ATOM   1938  CA  TRP A 208      39.124  48.045  17.980  1.00  0.00      RA0  C
ATOM   1939  CB  TRP A 208      37.654  48.363  17.688  1.00  0.00      RA0  C
ATOM   1940  CG  TRP A 208      37.429  48.883  16.284  1.00  0.00      RA0  C
ATOM   1941  CD2 TRP A 208      37.068  48.135  15.103  1.00  0.00      RA0  C
ATOM   1942  CE2 TRP A 208      36.921  49.058  14.040  1.00  0.00      RA0  C
ATOM   1943  CE3 TRP A 208      36.861  46.782  14.869  1.00  0.00      RA0  C
ATOM   1944  CD1 TRP A 208      37.480  50.220  15.861  1.00  0.00      RA0  C
ATOM   1945  NE1 TRP A 208      37.180  50.330  14.539  1.00  0.00      RA0  N
ATOM   1946  HE1 TRP A 208      37.142  51.168  14.031  1.00  0.00      RA0  H
ATOM   1947  CZ2 TRP A 208      36.564  48.599  12.777  1.00  0.00      RA0  C
ATOM   1948  CZ3 TRP A 208      36.506  46.336  13.601  1.00  0.00      RA0  C
ATOM   1949  CH2 TRP A 208      36.358  47.242  12.557  1.00  0.00      RA0  C
ATOM   1950  C   TRP A 208      40.012  49.281  17.774  1.00  0.00      RA0  C
ATOM   1951  O   TRP A 208      40.789  49.361  16.814  1.00  0.00      RA0  O
ATOM   1952  N   ARG A 209      39.881  50.268  18.660  1.00  0.00      RA0  N
ATOM   1953  H   ARG A 209      39.240  50.172  19.426  1.00  0.00      RA0  H
ATOM   1954  CA  ARG A 209      40.678  51.485  18.541  1.00  0.00      RA0  C
ATOM   1955  CB  ARG A 209      40.390  52.369  19.751  1.00  0.00      RA0  C
ATOM   1956  CG  ARG A 209      39.138  53.220  19.634  1.00  0.00      RA0  C
ATOM   1957  CD  ARG A 209      39.515  54.695  19.492  1.00  0.00      RA0  C
ATOM   1958  NE  ARG A 209      40.645  54.862  18.578  1.00  0.00      RA0  N
ATOM   1959  HE  ARG A 209      41.579  54.903  18.976  1.00  0.00      RA0  H
ATOM   1960  CZ  ARG A 209      40.470  54.888  17.225  1.00  0.00      RA0  C
ATOM   1961  NH1 ARG A 209      39.230  54.772  16.690  1.00  0.00      RA0  N
ATOM   1962 HH11 ARG A 209      39.042  54.830  15.709  1.00  0.00      RA0  H
ATOM   1963 HH12 ARG A 209      38.413  54.600  17.266  1.00  0.00      RA0  H
ATOM   1964  NH2 ARG A 209      41.563  55.024  16.450  1.00  0.00      RA0  N
ATOM   1965 HH21 ARG A 209      41.560  55.072  15.452  1.00  0.00      RA0  H
ATOM   1966 HH22 ARG A 209      42.468  55.076  16.910  1.00  0.00      RA0  H
ATOM   1967  C   ARG A 209      42.182  51.183  18.623  1.00  0.00      RA0  C
ATOM   1968  O   ARG A 209      42.974  51.759  17.883  1.00  0.00      RA0  O
ATOM   1969  N   ALA A 210      42.564  50.281  19.527  1.00  0.00      RA0  N
ATOM   1970  H   ALA A 210      41.895  49.880  20.155  1.00  0.00      RA0  H
ATOM   1971  CA  ALA A 210      43.973  49.900  19.650  1.00  0.00      RA0  C
ATOM   1972  CB  ALA A 210      44.159  48.927  20.814  1.00  0.00      RA0  C
ATOM   1973  C   ALA A 210      44.485  49.255  18.351  1.00  0.00      RA0  C
ATOM   1974  O   ALA A 210      45.640  49.465  17.961  1.00  0.00      RA0  O
ATOM   1975  N   LEU A 211      43.615  48.486  17.688  1.00  0.00      RA0  N
ATOM   1976  H   LEU A 211      42.695  48.361  18.065  1.00  0.00      RA0  H
ATOM   1977  CA  LEU A 211      43.980  47.816  16.445  1.00  0.00      RA0  C
ATOM   1978  CB  LEU A 211      42.893  46.823  16.036  1.00  0.00      RA0  C
ATOM   1979  CG  LEU A 211      42.905  45.479  16.760  1.00  0.00      RA0  C
ATOM   1980  CD1 LEU A 211      41.539  44.799  16.691  1.00  0.00      RA0  C
ATOM   1981  CD2 LEU A 211      44.010  44.565  16.230  1.00  0.00      RA0  C
ATOM   1982  C   LEU A 211      44.160  48.818  15.300  1.00  0.00      RA0  C
ATOM   1983  O   LEU A 211      45.096  48.693  14.533  1.00  0.00      RA0  O
ATOM   1984  N   VAL A 212      43.303  49.829  15.232  1.00  0.00      RA0  N
ATOM   1985  H   VAL A 212      42.558  49.853  15.902  1.00  0.00      RA0  H
ATOM   1986  CA  VAL A 212      43.474  50.924  14.281  1.00  0.00      RA0  C
ATOM   1987  CB  VAL A 212      42.414  52.018  14.470  1.00  0.00      RA0  C
ATOM   1988  CG1 VAL A 212      42.646  53.162  13.482  1.00  0.00      RA0  C
ATOM   1989  CG2 VAL A 212      40.987  51.486  14.377  1.00  0.00      RA0  C
ATOM   1990  C   VAL A 212      44.844  51.543  14.477  1.00  0.00      RA0  C
ATOM   1991  O   VAL A 212      45.622  51.698  13.519  1.00  0.00      RA0  O
ATOM   1992  N   GLU A 213      45.154  51.866  15.726  1.00  0.00      RA0  N
ATOM   1993  H   GLU A 213      44.514  51.713  16.485  1.00  0.00      RA0  H
ATOM   1994  CA  GLU A 213      46.448  52.480  16.040  1.00  0.00      RA0  C
ATOM   1995  CB  GLU A 213      46.361  53.042  17.461  1.00  0.00      RA0  C
ATOM   1996  CG  GLU A 213      45.505  54.318  17.359  1.00  0.00      RA0  C
ATOM   1997  CD  GLU A 213      44.475  54.454  18.469  1.00  0.00      RA0  C
ATOM   1998  OE1 GLU A 213      43.532  55.227  18.296  1.00  0.00      RA0  O
ATOM   1999  OE2 GLU A 213      44.596  53.791  19.492  1.00  0.00      RA0  O
ATOM   2000  C   GLU A 213      47.628  51.559  15.686  1.00  0.00      RA0  C
ATOM   2001  O   GLU A 213      48.710  52.037  15.319  1.00  0.00      RA0  O
ATOM   2002  N   ALA A 214      47.415  50.247  15.776  1.00  0.00      RA0  N
ATOM   2003  H   ALA A 214      46.539  49.931  16.144  1.00  0.00      RA0  H
ATOM   2004  CA  ALA A 214      48.424  49.241  15.402  1.00  0.00      RA0  C
ATOM   2005  CB  ALA A 214      48.064  47.869  15.978  1.00  0.00      RA0  C
ATOM   2006  C   ALA A 214      48.627  49.103  13.890  1.00  0.00      RA0  C
ATOM   2007  O   ALA A 214      49.448  48.297  13.454  1.00  0.00      RA0  O
ATOM   2008  N   GLY A 215      47.862  49.854  13.101  1.00  0.00      RA0  N
ATOM   2009  H   GLY A 215      47.132  50.411  13.500  1.00  0.00      RA0  H
ATOM   2010  CA  GLY A 215      48.031  49.877  11.666  1.00  0.00      RA0  C
ATOM   2011  C   GLY A 215      47.119  48.898  10.949  1.00  0.00      RA0  C
ATOM   2012  O   GLY A 215      47.398  48.508   9.817  1.00  0.00      RA0  O
ATOM   2013  N   VAL A 216      46.016  48.507  11.586  1.00  0.00      RA0  N
ATOM   2014  H   VAL A 216      45.761  48.904  12.472  1.00  0.00      RA0  H
ATOM   2015  CA  VAL A 216      45.030  47.614  10.938  1.00  0.00      RA0  C
ATOM   2016  CB  VAL A 216      44.544  46.567  11.937  1.00  0.00      RA0  C
ATOM   2017  CG1 VAL A 216      43.723  45.499  11.227  1.00  0.00      RA0  C
ATOM   2018  CG2 VAL A 216      45.713  45.948  12.702  1.00  0.00      RA0  C
ATOM   2019  C   VAL A 216      43.867  48.464  10.407  1.00  0.00      RA0  C
ATOM   2020  O   VAL A 216      43.235  49.198  11.162  1.00  0.00      RA0  O
ATOM   2021  N   LYS A 217      43.595  48.357   9.112  1.00  0.00      RA0  N
ATOM   2022  H   LYS A 217      44.057  47.653   8.566  1.00  0.00      RA0  H
ATOM   2023  CA  LYS A 217      42.593  49.191   8.446  1.00  0.00      RA0  C
ATOM   2024  CB  LYS A 217      42.845  49.396   6.946  1.00  0.00      RA0  C
ATOM   2025  CG  LYS A 217      42.003  50.600   6.506  1.00  0.00      RA0  C
ATOM   2026  CD  LYS A 217      41.478  50.603   5.075  1.00  0.00      RA0  C
ATOM   2027  CE  LYS A 217      40.422  51.704   4.891  1.00  0.00      RA0  C
ATOM   2028  NZ  LYS A 217      39.862  51.635   3.540  1.00  0.00      RA0  N
ATOM   2029  HZ1 LYS A 217      38.819  51.622   3.500  1.00  0.00      RA0  H
ATOM   2030  HZ2 LYS A 217      40.250  52.359   2.891  1.00  0.00      RA0  H
ATOM   2031  HZ3 LYS A 217      40.208  50.784   3.055  1.00  0.00      RA0  H
ATOM   2032  C   LYS A 217      41.187  48.640   8.645  1.00  0.00      RA0  C
ATOM   2033  O   LYS A 217      40.949  47.459   8.367  1.00  0.00      RA0  O
ATOM   2034  N   PRO A 218      40.240  49.470   9.110  1.00  0.00      RA0  N
ATOM   2035  CD  PRO A 218      40.434  50.781   9.717  1.00  0.00      RA0  C
ATOM   2036  CA  PRO A 218      38.845  49.048   9.072  1.00  0.00      RA0  C
ATOM   2037  CB  PRO A 218      38.119  50.262   9.663  1.00  0.00      RA0  C
ATOM   2038  CG  PRO A 218      39.155  50.995  10.512  1.00  0.00      RA0  C
ATOM   2039  C   PRO A 218      38.347  48.677   7.649  1.00  0.00      RA0  C
ATOM   2040  O   PRO A 218      38.499  49.440   6.697  1.00  0.00      RA0  O
ATOM   2041  N   CYS A 219      37.719  47.510   7.563  1.00  0.00      RA0  N
ATOM   2042  H   CYS A 219      37.578  46.920   8.361  1.00  0.00      RA0  H
ATOM   2043  CA  CYS A 219      37.224  46.966   6.307  1.00  0.00      RA0  C
ATOM   2044  CB  CYS A 219      38.148  45.837   5.860  1.00  0.00      RA0  C
ATOM   2045  SG  CYS A 219      39.879  46.345   5.723  1.00  0.00      RA0  S
ATOM   2046  C   CYS A 219      35.773  46.522   6.465  1.00  0.00      RA0  C
ATOM   2047  O   CYS A 219      35.413  45.922   7.468  1.00  0.00      RA0  O
ATOM   2048  N   GLY A 220      34.983  46.773   5.422  1.00  0.00      RA0  N
ATOM   2049  H   GLY A 220      35.380  47.237   4.624  1.00  0.00      RA0  H
ATOM   2050  CA  GLY A 220      33.552  46.565   5.440  1.00  0.00      RA0  C
ATOM   2051  C   GLY A 220      33.083  45.327   4.699  1.00  0.00      RA0  C
ATOM   2052  O   GLY A 220      33.852  44.474   4.286  1.00  0.00      RA0  O
ATOM   2053  N   LEU A 221      31.771  45.231   4.564  1.00  0.00      RA0  N
ATOM   2054  H   LEU A 221      31.211  45.976   4.929  1.00  0.00      RA0  H
ATOM   2055  CA  LEU A 221      31.127  44.069   3.968  1.00  0.00      RA0  C
ATOM   2056  CB  LEU A 221      29.613  44.151   4.136  1.00  0.00      RA0  C
ATOM   2057  CG  LEU A 221      29.166  44.255   5.591  1.00  0.00      RA0  C
ATOM   2058  CD1 LEU A 221      27.682  44.598   5.674  1.00  0.00      RA0  C
ATOM   2059  CD2 LEU A 221      29.527  43.012   6.406  1.00  0.00      RA0  C
ATOM   2060  C   LEU A 221      31.454  43.911   2.501  1.00  0.00      RA0  C
ATOM   2061  O   LEU A 221      31.499  42.783   1.981  1.00  0.00      RA0  O
ATOM   2062  N   GLY A 222      31.651  45.020   1.799  1.00  0.00      RA0  N
ATOM   2063  H   GLY A 222      31.628  45.913   2.254  1.00  0.00      RA0  H
ATOM   2064  CA  GLY A 222      31.971  44.962   0.369  1.00  0.00      RA0  C
ATOM   2065  C   GLY A 222      33.273  44.205   0.122  1.00  0.00      RA0  C
ATOM   2066  O   GLY A 222      33.332  43.260  -0.639  1.00  0.00      RA0  O
ATOM   2067  N   ALA A 223      34.314  44.594   0.835  1.00  0.00      RA0  N
ATOM   2068  H   ALA A 223      34.193  45.334   1.495  1.00  0.00      RA0  H
ATOM   2069  CA  ALA A 223      35.586  43.875   0.781  1.00  0.00      RA0  C
ATOM   2070  CB  ALA A 223      36.656  44.637   1.559  1.00  0.00      RA0  C
ATOM   2071  C   ALA A 223      35.477  42.455   1.366  1.00  0.00      RA0  C
ATOM   2072  O   ALA A 223      36.089  41.507   0.856  1.00  0.00      RA0  O
ATOM   2073  N   ARG A 224      34.691  42.279   2.425  1.00  0.00      RA0  N
ATOM   2074  H   ARG A 224      34.240  43.064   2.853  1.00  0.00      RA0  H
ATOM   2075  CA  ARG A 224      34.478  40.940   2.972  1.00  0.00      RA0  C
ATOM   2076  CB  ARG A 224      33.533  40.912   4.188  1.00  0.00      RA0  C
ATOM   2077  CG  ARG A 224      33.484  39.624   5.056  1.00  0.00      RA0  C
ATOM   2078  CD  ARG A 224      34.696  39.280   5.964  1.00  0.00      RA0  C
ATOM   2079  NE  ARG A 224      34.378  38.189   6.911  1.00  0.00      RA0  N
ATOM   2080  HE  ARG A 224      33.473  37.771   6.768  1.00  0.00      RA0  H
ATOM   2081  CZ  ARG A 224      35.248  37.761   7.900  1.00  0.00      RA0  C
ATOM   2082  NH1 ARG A 224      36.471  38.318   8.000  1.00  0.00      RA0  N
ATOM   2083 HH11 ARG A 224      37.113  38.012   8.712  1.00  0.00      RA0  H
ATOM   2084 HH12 ARG A 224      36.783  39.043   7.381  1.00  0.00      RA0  H
ATOM   2085  NH2 ARG A 224      34.894  36.782   8.773  1.00  0.00      RA0  N
ATOM   2086 HH21 ARG A 224      35.509  36.438   9.512  1.00  0.00      RA0  H
ATOM   2087 HH22 ARG A 224      33.998  36.332   8.743  1.00  0.00      RA0  H
ATOM   2088  C   ARG A 224      34.041  40.003   1.827  1.00  0.00      RA0  C
ATOM   2089  O   ARG A 224      34.525  38.876   1.697  1.00  0.00      RA0  O
ATOM   2090  N   ASP A 225      33.130  40.476   0.983  1.00  0.00      RA0  N
ATOM   2091  H   ASP A 225      32.734  41.390   1.095  1.00  0.00      RA0  H
ATOM   2092  CA  ASP A 225      32.631  39.627  -0.077  1.00  0.00      RA0  C
ATOM   2093  CB  ASP A 225      31.204  39.857  -0.584  1.00  0.00      RA0  C
ATOM   2094  CG  ASP A 225      30.590  38.469  -0.799  1.00  0.00      RA0  C
ATOM   2095  OD1 ASP A 225      30.295  37.799   0.187  1.00  0.00      RA0  O
ATOM   2096  OD2 ASP A 225      30.435  38.016  -1.933  1.00  0.00      RA0  O
ATOM   2097  C   ASP A 225      33.641  39.385  -1.205  1.00  0.00      RA0  C
ATOM   2098  O   ASP A 225      33.788  38.242  -1.635  1.00  0.00      RA0  O
ATOM   2099  N   THR A 226      34.304  40.433  -1.695  1.00  0.00      RA0  N
ATOM   2100  H   THR A 226      34.203  41.313  -1.234  1.00  0.00      RA0  H
ATOM   2101  CA  THR A 226      35.314  40.237  -2.754  1.00  0.00      RA0  C
ATOM   2102  CB  THR A 226      35.718  41.649  -3.149  1.00  0.00      RA0  C
ATOM   2103  OG1 THR A 226      35.687  42.480  -1.980  1.00  0.00      RA0  O
ATOM   2104  HG1 THR A 226      34.784  42.775  -1.871  1.00  0.00      RA0  H
ATOM   2105  CG2 THR A 226      34.773  42.243  -4.194  1.00  0.00      RA0  C
ATOM   2106  C   THR A 226      36.448  39.327  -2.276  1.00  0.00      RA0  C
ATOM   2107  O   THR A 226      36.926  38.467  -3.028  1.00  0.00      RA0  O
ATOM   2108  N   LEU A 227      36.856  39.517  -1.033  1.00  0.00      RA0  N
ATOM   2109  H   LEU A 227      36.401  40.206  -0.468  1.00  0.00      RA0  H
ATOM   2110  CA  LEU A 227      37.914  38.685  -0.456  1.00  0.00      RA0  C
ATOM   2111  CB  LEU A 227      38.293  39.172   0.940  1.00  0.00      RA0  C
ATOM   2112  CG  LEU A 227      39.071  40.487   0.936  1.00  0.00      RA0  C
ATOM   2113  CD1 LEU A 227      38.916  41.239   2.251  1.00  0.00      RA0  C
ATOM   2114  CD2 LEU A 227      40.540  40.281   0.584  1.00  0.00      RA0  C
ATOM   2115  C   LEU A 227      37.532  37.211  -0.385  1.00  0.00      RA0  C
ATOM   2116  O   LEU A 227      38.288  36.330  -0.819  1.00  0.00      RA0  O
ATOM   2117  N   ARG A 228      36.357  36.916   0.162  1.00  0.00      RA0  N
ATOM   2118  H   ARG A 228      35.739  37.644   0.465  1.00  0.00      RA0  H
ATOM   2119  CA  ARG A 228      35.964  35.525   0.333  1.00  0.00      RA0  C
ATOM   2120  CB  ARG A 228      34.761  35.404   1.276  1.00  0.00      RA0  C
ATOM   2121  CG  ARG A 228      33.404  35.850   0.719  1.00  0.00      RA0  C
ATOM   2122  CD  ARG A 228      32.591  34.745   0.031  1.00  0.00      RA0  C
ATOM   2123  NE  ARG A 228      31.513  35.343  -0.742  1.00  0.00      RA0  N
ATOM   2124  HE  ARG A 228      31.366  36.342  -0.644  1.00  0.00      RA0  H
ATOM   2125  CZ  ARG A 228      30.685  34.603  -1.527  1.00  0.00      RA0  C
ATOM   2126  NH1 ARG A 228      30.862  33.263  -1.641  1.00  0.00      RA0  N
ATOM   2127 HH11 ARG A 228      30.216  32.674  -2.157  1.00  0.00      RA0  H
ATOM   2128 HH12 ARG A 228      31.636  32.779  -1.206  1.00  0.00      RA0  H
ATOM   2129  NH2 ARG A 228      29.697  35.256  -2.171  1.00  0.00      RA0  N
ATOM   2130 HH21 ARG A 228      29.021  34.794  -2.763  1.00  0.00      RA0  H
ATOM   2131 HH22 ARG A 228      29.634  36.266  -2.059  1.00  0.00      RA0  H
ATOM   2132  C   ARG A 228      35.668  34.814  -1.003  1.00  0.00      RA0  C
ATOM   2133  O   ARG A 228      35.923  33.623  -1.156  1.00  0.00      RA0  O
ATOM   2134  N   LEU A 229      35.145  35.532  -1.977  1.00  0.00      RA0  N
ATOM   2135  H   LEU A 229      34.920  36.498  -1.826  1.00  0.00      RA0  H
ATOM   2136  CA  LEU A 229      34.809  34.909  -3.261  1.00  0.00      RA0  C
ATOM   2137  CB  LEU A 229      33.935  35.841  -4.099  1.00  0.00      RA0  C
ATOM   2138  CG  LEU A 229      33.468  35.143  -5.374  1.00  0.00      RA0  C
ATOM   2139  CD1 LEU A 229      32.675  33.887  -5.036  1.00  0.00      RA0  C
ATOM   2140  CD2 LEU A 229      32.692  36.068  -6.306  1.00  0.00      RA0  C
ATOM   2141  C   LEU A 229      36.111  34.576  -4.022  1.00  0.00      RA0  C
ATOM   2142  O   LEU A 229      36.287  33.467  -4.555  1.00  0.00      RA0  O
ATOM   2143  N   GLU A 230      37.034  35.540  -4.032  1.00  0.00      RA0  N
ATOM   2144  H   GLU A 230      36.820  36.440  -3.638  1.00  0.00      RA0  H
ATOM   2145  CA  GLU A 230      38.381  35.294  -4.562  1.00  0.00      RA0  C
ATOM   2146  CB  GLU A 230      39.305  36.496  -4.407  1.00  0.00      RA0  C
ATOM   2147  CG  GLU A 230      38.998  37.679  -5.323  1.00  0.00      RA0  C
ATOM   2148  CD  GLU A 230      40.052  38.742  -5.101  1.00  0.00      RA0  C
ATOM   2149  OE1 GLU A 230      40.911  38.545  -4.251  1.00  0.00      RA0  O
ATOM   2150  OE2 GLU A 230      40.030  39.767  -5.774  1.00  0.00      RA0  O
ATOM   2151  C   GLU A 230      39.019  34.066  -3.917  1.00  0.00      RA0  C
ATOM   2152  O   GLU A 230      39.668  33.269  -4.598  1.00  0.00      RA0  O
ATOM   2153  N   ALA A 231      38.831  33.907  -2.617  1.00  0.00      RA0  N
ATOM   2154  H   ALA A 231      38.300  34.598  -2.124  1.00  0.00      RA0  H
ATOM   2155  CA  ALA A 231      39.380  32.767  -1.858  1.00  0.00      RA0  C
ATOM   2156  CB  ALA A 231      39.399  33.118  -0.375  1.00  0.00      RA0  C
ATOM   2157  C   ALA A 231      38.647  31.439  -2.040  1.00  0.00      RA0  C
ATOM   2158  O   ALA A 231      39.074  30.408  -1.501  1.00  0.00      RA0  O
ATOM   2159  N   GLY A 232      37.567  31.457  -2.827  1.00  0.00      RA0  N
ATOM   2160  H   GLY A 232      37.248  32.325  -3.198  1.00  0.00      RA0  H
ATOM   2161  CA  GLY A 232      36.742  30.290  -3.072  1.00  0.00      RA0  C
ATOM   2162  C   GLY A 232      35.941  29.830  -1.874  1.00  0.00      RA0  C
ATOM   2163  O   GLY A 232      35.687  28.643  -1.730  1.00  0.00      RA0  O
ATOM   2164  N   MSE A 233      35.543  30.755  -1.019  1.00  0.00      RA0  N
ATOM   2165  H   MSE A 233      35.640  31.720  -1.251  1.00  0.00      RA0  H
ATOM   2166  CA  MSE A 233      34.851  30.396   0.205  1.00  0.00      RA0  C
ATOM   2167  CB  MSE A 233      35.373  31.211   1.381  1.00  0.00      RA0  C
ATOM   2168  CG  MSE A 233      36.874  31.022   1.579  1.00  0.00      RA0  C
ATOM   2169  SE  MSE A 233      37.456  31.915   3.019  1.00  0.00      RA0  S
ATOM   2170  CE  MSE A 233      36.612  30.908   4.249  1.00  0.00      RA0  C
ATOM   2171  C   MSE A 233      33.343  30.613   0.033  1.00  0.00      RA0  C
ATOM   2172  O   MSE A 233      32.922  31.559  -0.633  1.00  0.00      RA0  O
ATOM   2173  N   ASN A 234      32.553  29.646   0.524  1.00  0.00      RA0  N
ATOM   2174  H   ASN A 234      32.942  28.982   1.161  1.00  0.00      RA0  H
ATOM   2175  CA  ASN A 234      31.112  29.673   0.312  1.00  0.00      RA0  C
ATOM   2176  CB  ASN A 234      30.493  28.309   0.620  1.00  0.00      RA0  C
ATOM   2177  CG  ASN A 234      30.852  27.291  -0.439  1.00  0.00      RA0  C
ATOM   2178  OD1 ASN A 234      31.356  27.616  -1.509  1.00  0.00      RA0  O
ATOM   2179  ND2 ASN A 234      30.551  26.032  -0.086  1.00  0.00      RA0  N
ATOM   2180 HD21 ASN A 234      30.184  25.829   0.824  1.00  0.00      RA0  H
ATOM   2181 HD22 ASN A 234      30.701  25.270  -0.723  1.00  0.00      RA0  H
ATOM   2182  C   ASN A 234      30.404  30.690   1.155  1.00  0.00      RA0  C
ATOM   2183  O   ASN A 234      30.860  31.034   2.257  1.00  0.00      RA0  O
ATOM   2184  N   LEU A 235      29.266  31.150   0.627  1.00  0.00      RA0  N
ATOM   2185  H   LEU A 235      28.995  30.872  -0.299  1.00  0.00      RA0  H
ATOM   2186  CA  LEU A 235      28.326  31.974   1.328  1.00  0.00      RA0  C
ATOM   2187  CB  LEU A 235      28.235  33.353   0.681  1.00  0.00      RA0  C
ATOM   2188  CG  LEU A 235      27.271  34.307   1.387  1.00  0.00      RA0  C
ATOM   2189  CD1 LEU A 235      27.634  34.510   2.859  1.00  0.00      RA0  C
ATOM   2190  CD2 LEU A 235      27.155  35.635   0.638  1.00  0.00      RA0  C
ATOM   2191  C   LEU A 235      26.971  31.277   1.303  1.00  0.00      RA0  C
ATOM   2192  O   LEU A 235      26.360  31.076   0.224  1.00  0.00      RA0  O
ATOM   2193  N   TYR A 236      26.522  30.899   2.494  1.00  0.00      RA0  N
ATOM   2194  H   TYR A 236      27.068  31.090   3.310  1.00  0.00      RA0  H
ATOM   2195  CA  TYR A 236      25.247  30.214   2.640  1.00  0.00      RA0  C
ATOM   2196  CB  TYR A 236      24.919  29.894   4.091  1.00  0.00      RA0  C
ATOM   2197  CG  TYR A 236      23.677  29.029   4.161  1.00  0.00      RA0  C
ATOM   2198  CD1 TYR A 236      23.740  27.680   3.823  1.00  0.00      RA0  C
ATOM   2199  CE1 TYR A 236      22.615  26.872   3.957  1.00  0.00      RA0  C
ATOM   2200  CD2 TYR A 236      22.470  29.574   4.582  1.00  0.00      RA0  C
ATOM   2201  CE2 TYR A 236      21.344  28.768   4.705  1.00  0.00      RA0  C
ATOM   2202  CZ  TYR A 236      21.419  27.410   4.419  1.00  0.00      RA0  C
ATOM   2203  OH  TYR A 236      20.304  26.608   4.612  1.00  0.00      RA0  O
ATOM   2204  HH  TYR A 236      20.530  25.708   4.356  1.00  0.00      RA0  H
ATOM   2205  C   TYR A 236      24.144  31.086   2.032  1.00  0.00      RA0  C
ATOM   2206  O   TYR A 236      24.106  32.313   2.217  1.00  0.00      RA0  O
ATOM   2207  N   GLY A 237      23.246  30.435   1.316  1.00  0.00      RA0  N
ATOM   2208  H   GLY A 237      23.348  29.450   1.184  1.00  0.00      RA0  H
ATOM   2209  CA  GLY A 237      22.192  31.105   0.599  1.00  0.00      RA0  C
ATOM   2210  C   GLY A 237      22.547  31.302  -0.857  1.00  0.00      RA0  C
ATOM   2211  O   GLY A 237      21.666  31.439  -1.692  1.00  0.00      RA0  O
ATOM   2212  N   GLN A 238      23.843  31.343  -1.166  1.00  0.00      RA0  N
ATOM   2213  H   GLN A 238      24.540  31.221  -0.459  1.00  0.00      RA0  H
ATOM   2214  CA  GLN A 238      24.307  31.522  -2.538  1.00  0.00      RA0  C
ATOM   2215  CB  GLN A 238      25.191  32.761  -2.652  1.00  0.00      RA0  C
ATOM   2216  CG  GLN A 238      24.290  33.993  -2.515  1.00  0.00      RA0  C
ATOM   2217  CD  GLN A 238      25.056  35.285  -2.697  1.00  0.00      RA0  C
ATOM   2218  OE1 GLN A 238      24.776  36.291  -2.056  1.00  0.00      RA0  O
ATOM   2219  NE2 GLN A 238      26.037  35.226  -3.606  1.00  0.00      RA0  N
ATOM   2220 HE21 GLN A 238      26.196  34.427  -4.200  1.00  0.00      RA0  H
ATOM   2221 HE22 GLN A 238      26.698  35.960  -3.750  1.00  0.00      RA0  H
ATOM   2222  C   GLN A 238      24.942  30.239  -3.057  1.00  0.00      RA0  C
ATOM   2223  O   GLN A 238      24.418  29.622  -3.995  1.00  0.00      RA0  O
ATOM   2224  N   GLU A 239      26.053  29.798  -2.480  1.00  0.00      RA0  N
ATOM   2225  H   GLU A 239      26.489  30.335  -1.754  1.00  0.00      RA0  H
ATOM   2226  CA  GLU A 239      26.675  28.534  -2.930  1.00  0.00      RA0  C
ATOM   2227  CB  GLU A 239      28.124  28.495  -2.450  1.00  0.00      RA0  C
ATOM   2228  CG  GLU A 239      29.138  29.235  -3.333  1.00  0.00      RA0  C
ATOM   2229  CD  GLU A 239      28.834  30.713  -3.488  1.00  0.00      RA0  C
ATOM   2230  OE1 GLU A 239      28.875  31.456  -2.507  1.00  0.00      RA0  O
ATOM   2231  OE2 GLU A 239      28.583  31.131  -4.614  1.00  0.00      RA0  O
ATOM   2232  C   GLU A 239      25.933  27.271  -2.514  1.00  0.00      RA0  C
ATOM   2233  O   GLU A 239      26.139  26.226  -3.112  1.00  0.00      RA0  O
ATOM   2234  N   MSE A 240      25.119  27.368  -1.464  1.00  0.00      RA0  N
ATOM   2235  H   MSE A 240      24.986  28.228  -0.971  1.00  0.00      RA0  H
ATOM   2236  CA  MSE A 240      24.269  26.270  -1.053  1.00  0.00      RA0  C
ATOM   2237  CB  MSE A 240      25.043  25.192  -0.292  1.00  0.00      RA0  C
ATOM   2238  CG  MSE A 240      25.639  25.653   1.039  1.00  0.00      RA0  C
ATOM   2239  SE  MSE A 240      26.975  26.845   0.877  1.00  0.00      RA0  S
ATOM   2240  CE  MSE A 240      27.407  26.920   2.618  1.00  0.00      RA0  C
ATOM   2241  C   MSE A 240      23.074  26.743  -0.209  1.00  0.00      RA0  C
ATOM   2242  O   MSE A 240      23.028  27.868   0.285  1.00  0.00      RA0  O
ATOM   2243  N   ASP A 241      22.115  25.848  -0.068  1.00  0.00      RA0  N
ATOM   2244  H   ASP A 241      22.066  24.962  -0.533  1.00  0.00      RA0  H
ATOM   2245  CA  ASP A 241      20.985  26.060   0.851  1.00  0.00      RA0  C
ATOM   2246  CB  ASP A 241      19.931  26.959   0.197  1.00  0.00      RA0  C
ATOM   2247  CG  ASP A 241      19.083  26.094  -0.715  1.00  0.00      RA0  C
ATOM   2248  OD1 ASP A 241      19.618  25.461  -1.615  1.00  0.00      RA0  O
ATOM   2249  OD2 ASP A 241      17.889  25.966  -0.467  1.00  0.00      RA0  O
ATOM   2250  C   ASP A 241      20.379  24.703   1.105  1.00  0.00      RA0  C
ATOM   2251  O   ASP A 241      20.979  23.675   0.726  1.00  0.00      RA0  O
ATOM   2252  N   GLU A 242      19.212  24.647   1.743  1.00  0.00      RA0  N
ATOM   2253  H   GLU A 242      18.646  25.469   1.786  1.00  0.00      RA0  H
ATOM   2254  CA  GLU A 242      18.651  23.352   2.133  1.00  0.00      RA0  C
ATOM   2255  CB  GLU A 242      17.365  23.587   2.925  1.00  0.00      RA0  C
ATOM   2256  CG  GLU A 242      17.467  24.577   4.084  1.00  0.00      RA0  C
ATOM   2257  CD  GLU A 242      17.933  23.869   5.334  1.00  0.00      RA0  C
ATOM   2258  OE1 GLU A 242      18.230  22.681   5.271  1.00  0.00      RA0  O
ATOM   2259  OE2 GLU A 242      17.974  24.505   6.381  1.00  0.00      RA0  O
ATOM   2260  C   GLU A 242      18.278  22.431   0.982  1.00  0.00      RA0  C
ATOM   2261  O   GLU A 242      18.046  21.243   1.204  1.00  0.00      RA0  O
ATOM   2262  N   THR A 243      18.251  22.974  -0.234  1.00  0.00      RA0  N
ATOM   2263  H   THR A 243      18.483  23.940  -0.378  1.00  0.00      RA0  H
ATOM   2264  CA  THR A 243      17.926  22.200  -1.441  1.00  0.00      RA0  C
ATOM   2265  CB  THR A 243      16.909  22.987  -2.286  1.00  0.00      RA0  C
ATOM   2266  OG1 THR A 243      17.410  24.239  -2.769  1.00  0.00      RA0  O
ATOM   2267  HG1 THR A 243      17.776  24.747  -2.038  1.00  0.00      RA0  H
ATOM   2268  CG2 THR A 243      15.628  23.211  -1.480  1.00  0.00      RA0  C
ATOM   2269  C   THR A 243      19.141  21.692  -2.195  1.00  0.00      RA0  C
ATOM   2270  O   THR A 243      18.994  20.964  -3.182  1.00  0.00      RA0  O
ATOM   2271  N   ILE A 244      20.331  22.094  -1.749  1.00  0.00      RA0  N
ATOM   2272  H   ILE A 244      20.399  22.642  -0.912  1.00  0.00      RA0  H
ATOM   2273  CA  ILE A 244      21.581  21.781  -2.428  1.00  0.00      RA0  C
ATOM   2274  CB  ILE A 244      22.319  23.070  -2.812  1.00  0.00      RA0  C
ATOM   2275  CG2 ILE A 244      23.716  22.807  -3.381  1.00  0.00      RA0  C
ATOM   2276  CG1 ILE A 244      21.469  23.857  -3.807  1.00  0.00      RA0  C
ATOM   2277  CD1 ILE A 244      21.076  22.996  -5.008  1.00  0.00      RA0  C
ATOM   2278  C   ILE A 244      22.465  20.857  -1.601  1.00  0.00      RA0  C
ATOM   2279  O   ILE A 244      22.743  21.144  -0.436  1.00  0.00      RA0  O
ATOM   2280  N   SER A 245      22.978  19.801  -2.244  1.00  0.00      RA0  N
ATOM   2281  H   SER A 245      22.797  19.691  -3.218  1.00  0.00      RA0  H
ATOM   2282  CA  SER A 245      23.866  18.868  -1.601  1.00  0.00      RA0  C
ATOM   2283  CB  SER A 245      23.978  17.666  -2.542  1.00  0.00      RA0  C
ATOM   2284  OG  SER A 245      24.950  16.725  -2.074  1.00  0.00      RA0  O
ATOM   2285  HG  SER A 245      24.432  15.988  -1.744  1.00  0.00      RA0  H
ATOM   2286  C   SER A 245      25.237  19.526  -1.367  1.00  0.00      RA0  C
ATOM   2287  O   SER A 245      25.682  20.283  -2.225  1.00  0.00      RA0  O
ATOM   2288  N   PRO A 246      25.924  19.234  -0.270  1.00  0.00      RA0  N
ATOM   2289  CD  PRO A 246      25.502  18.385   0.833  1.00  0.00      RA0  C
ATOM   2290  CA  PRO A 246      27.298  19.749  -0.108  1.00  0.00      RA0  C
ATOM   2291  CB  PRO A 246      27.702  19.199   1.264  1.00  0.00      RA0  C
ATOM   2292  CG  PRO A 246      26.811  17.984   1.498  1.00  0.00      RA0  C
ATOM   2293  C   PRO A 246      28.197  19.301  -1.264  1.00  0.00      RA0  C
ATOM   2294  O   PRO A 246      29.143  20.032  -1.632  1.00  0.00      RA0  O
ATOM   2295  N   LEU A 247      27.880  18.149  -1.874  1.00  0.00      RA0  N
ATOM   2296  H   LEU A 247      27.053  17.647  -1.610  1.00  0.00      RA0  H
ATOM   2297  CA  LEU A 247      28.665  17.623  -2.980  1.00  0.00      RA0  C
ATOM   2298  CB  LEU A 247      28.186  16.219  -3.348  1.00  0.00      RA0  C
ATOM   2299  CG  LEU A 247      28.167  15.254  -2.160  1.00  0.00      RA0  C
ATOM   2300  CD1 LEU A 247      27.552  13.909  -2.544  1.00  0.00      RA0  C
ATOM   2301  CD2 LEU A 247      29.545  15.087  -1.519  1.00  0.00      RA0  C
ATOM   2302  C   LEU A 247      28.625  18.535  -4.204  1.00  0.00      RA0  C
ATOM   2303  O   LEU A 247      29.546  18.526  -5.009  1.00  0.00      RA0  O
ATOM   2304  N   ALA A 248      27.568  19.327  -4.321  1.00  0.00      RA0  N
ATOM   2305  H   ALA A 248      26.886  19.363  -3.590  1.00  0.00      RA0  H
ATOM   2306  CA  ALA A 248      27.369  20.270  -5.437  1.00  0.00      RA0  C
ATOM   2307  CB  ALA A 248      25.897  20.294  -5.852  1.00  0.00      RA0  C
ATOM   2308  C   ALA A 248      27.794  21.707  -5.074  1.00  0.00      RA0  C
ATOM   2309  O   ALA A 248      27.575  22.639  -5.859  1.00  0.00      RA0  O
ATOM   2310  N   ALA A 249      28.371  21.860  -3.885  1.00  0.00      RA0  N
ATOM   2311  H   ALA A 249      28.530  21.073  -3.290  1.00  0.00      RA0  H
ATOM   2312  CA  ALA A 249      28.788  23.152  -3.359  1.00  0.00      RA0  C
ATOM   2313  CB  ALA A 249      27.960  23.516  -2.129  1.00  0.00      RA0  C
ATOM   2314  C   ALA A 249      30.270  23.147  -2.963  1.00  0.00      RA0  C
ATOM   2315  O   ALA A 249      30.702  23.907  -2.115  1.00  0.00      RA0  O
ATOM   2316  N   ASN A 250      31.036  22.280  -3.607  1.00  0.00      RA0  N
ATOM   2317  H   ASN A 250      30.619  21.696  -4.300  1.00  0.00      RA0  H
ATOM   2318  CA  ASN A 250      32.482  22.179  -3.337  1.00  0.00      RA0  C
ATOM   2319  CB  ASN A 250      33.243  23.418  -3.840  1.00  0.00      RA0  C
ATOM   2320  CG  ASN A 250      34.741  23.180  -3.824  1.00  0.00      RA0  C
ATOM   2321  OD1 ASN A 250      35.227  22.130  -4.220  1.00  0.00      RA0  O
ATOM   2322  ND2 ASN A 250      35.454  24.205  -3.347  1.00  0.00      RA0  N
ATOM   2323 HD21 ASN A 250      35.018  25.044  -3.020  1.00  0.00      RA0  H
ATOM   2324 HD22 ASN A 250      36.449  24.134  -3.304  1.00  0.00      RA0  H
ATOM   2325  C   ASN A 250      32.761  21.910  -1.864  1.00  0.00      RA0  C
ATOM   2326  O   ASN A 250      33.743  22.427  -1.336  1.00  0.00      RA0  O
ATOM   2327  N   MSE A 251      31.903  21.100  -1.211  1.00  0.00      RA0  N
ATOM   2328  H   MSE A 251      31.087  20.746  -1.673  1.00  0.00      RA0  H
ATOM   2329  CA  MSE A 251      32.087  20.727   0.185  1.00  0.00      RA0  C
ATOM   2330  CB  MSE A 251      30.922  21.202   1.053  1.00  0.00      RA0  C
ATOM   2331  CG  MSE A 251      30.712  22.714   1.015  1.00  0.00      RA0  C
ATOM   2332  SE  MSE A 251      29.278  23.236   1.967  1.00  0.00      RA0  S
ATOM   2333  CE  MSE A 251      29.902  22.811   3.600  1.00  0.00      RA0  C
ATOM   2334  C   MSE A 251      32.289  19.230   0.356  1.00  0.00      RA0  C
ATOM   2335  O   MSE A 251      32.310  18.724   1.466  1.00  0.00      RA0  O
ATOM   2336  N   GLY A 252      32.527  18.521  -0.744  1.00  0.00      RA0  N
ATOM   2337  H   GLY A 252      32.547  18.978  -1.630  1.00  0.00      RA0  H
ATOM   2338  CA  GLY A 252      32.811  17.085  -0.658  1.00  0.00      RA0  C
ATOM   2339  C   GLY A 252      33.976  16.799   0.295  1.00  0.00      RA0  C
ATOM   2340  O   GLY A 252      33.971  15.798   1.058  1.00  0.00      RA0  O
ATOM   2341  N   TRP A 253      34.991  17.641   0.210  1.00  0.00      RA0  N
ATOM   2342  H   TRP A 253      34.923  18.405  -0.428  1.00  0.00      RA0  H
ATOM   2343  CA  TRP A 253      36.197  17.479   0.996  1.00  0.00      RA0  C
ATOM   2344  CB  TRP A 253      37.257  18.506   0.591  1.00  0.00      RA0  C
ATOM   2345  CG  TRP A 253      36.772  19.926   0.793  1.00  0.00      RA0  C
ATOM   2346  CD2 TRP A 253      36.852  20.746   1.982  1.00  0.00      RA0  C
ATOM   2347  CE2 TRP A 253      36.239  22.005   1.670  1.00  0.00      RA0  C
ATOM   2348  CE3 TRP A 253      37.389  20.529   3.270  1.00  0.00      RA0  C
ATOM   2349  CD1 TRP A 253      36.122  20.722  -0.159  1.00  0.00      RA0  C
ATOM   2350  NE1 TRP A 253      35.803  21.939   0.351  1.00  0.00      RA0  N
ATOM   2351  HE1 TRP A 253      35.316  22.640  -0.143  1.00  0.00      RA0  H
ATOM   2352  CZ2 TRP A 253      36.164  23.014   2.654  1.00  0.00      RA0  C
ATOM   2353  CZ3 TRP A 253      37.311  21.546   4.245  1.00  0.00      RA0  C
ATOM   2354  CH2 TRP A 253      36.704  22.783   3.937  1.00  0.00      RA0  C
ATOM   2355  C   TRP A 253      35.916  17.534   2.484  1.00  0.00      RA0  C
ATOM   2356  O   TRP A 253      36.757  17.128   3.276  1.00  0.00      RA0  O
ATOM   2357  N   THR A 254      34.758  18.071   2.869  1.00  0.00      RA0  N
ATOM   2358  H   THR A 254      34.092  18.469   2.241  1.00  0.00      RA0  H
ATOM   2359  CA  THR A 254      34.404  18.171   4.283  1.00  0.00      RA0  C
ATOM   2360  CB  THR A 254      33.583  19.436   4.231  1.00  0.00      RA0  C
ATOM   2361  OG1 THR A 254      34.082  20.207   3.129  1.00  0.00      RA0  O
ATOM   2362  HG1 THR A 254      34.837  20.684   3.451  1.00  0.00      RA0  H
ATOM   2363  CG2 THR A 254      33.550  20.227   5.524  1.00  0.00      RA0  C
ATOM   2364  C   THR A 254      33.587  16.989   4.797  1.00  0.00      RA0  C
ATOM   2365  O   THR A 254      33.267  16.939   5.988  1.00  0.00      RA0  O
ATOM   2366  N   ILE A 255      33.257  16.046   3.925  1.00  0.00      RA0  N
ATOM   2367  H   ILE A 255      33.633  16.055   2.994  1.00  0.00      RA0  H
ATOM   2368  CA  ILE A 255      32.444  14.906   4.342  1.00  0.00      RA0  C
ATOM   2369  CB  ILE A 255      31.468  14.437   3.267  1.00  0.00      RA0  C
ATOM   2370  CG2 ILE A 255      30.423  13.522   3.912  1.00  0.00      RA0  C
ATOM   2371  CG1 ILE A 255      30.814  15.617   2.541  1.00  0.00      RA0  C
ATOM   2372  CD1 ILE A 255      29.978  16.513   3.458  1.00  0.00      RA0  C
ATOM   2373  C   ILE A 255      33.352  13.791   4.823  1.00  0.00      RA0  C
ATOM   2374  O   ILE A 255      34.159  13.254   4.058  1.00  0.00      RA0  O
ATOM   2375  N   ALA A 256      33.192  13.431   6.087  1.00  0.00      RA0  N
ATOM   2376  H   ALA A 256      32.457  13.904   6.577  1.00  0.00      RA0  H
ATOM   2377  CA  ALA A 256      33.960  12.356   6.709  1.00  0.00      RA0  C
ATOM   2378  CB  ALA A 256      34.184  12.663   8.180  1.00  0.00      RA0  C
ATOM   2379  C   ALA A 256      33.215  11.032   6.566  1.00  0.00      RA0  C
ATOM   2380  O   ALA A 256      32.539  10.595   7.469  1.00  0.00      RA0  O
ATOM   2381  N   TRP A 257      33.338  10.385   5.405  1.00  0.00      RA0  N
ATOM   2382  H   TRP A 257      33.984  10.730   4.719  1.00  0.00      RA0  H
ATOM   2383  CA  TRP A 257      32.592   9.142   5.141  1.00  0.00      RA0  C
ATOM   2384  CB  TRP A 257      32.713   8.696   3.684  1.00  0.00      RA0  C
ATOM   2385  CG  TRP A 257      32.468   9.827   2.709  1.00  0.00      RA0  C
ATOM   2386  CD2 TRP A 257      31.212  10.320   2.190  1.00  0.00      RA0  C
ATOM   2387  CE2 TRP A 257      31.525  11.329   1.243  1.00  0.00      RA0  C
ATOM   2388  CE3 TRP A 257      29.880   9.968   2.432  1.00  0.00      RA0  C
ATOM   2389  CD1 TRP A 257      33.454  10.587   2.063  1.00  0.00      RA0  C
ATOM   2390  NE1 TRP A 257      32.906  11.475   1.198  1.00  0.00      RA0  N
ATOM   2391  HE1 TRP A 257      33.421  12.088   0.629  1.00  0.00      RA0  H
ATOM   2392  CZ2 TRP A 257      30.466  11.949   0.582  1.00  0.00      RA0  C
ATOM   2393  CZ3 TRP A 257      28.823  10.592   1.768  1.00  0.00      RA0  C
ATOM   2394  CH2 TRP A 257      29.142  11.578   0.835  1.00  0.00      RA0  C
ATOM   2395  C   TRP A 257      33.013   8.009   6.068  1.00  0.00      RA0  C
ATOM   2396  O   TRP A 257      32.180   7.220   6.548  1.00  0.00      RA0  O
ATOM   2397  N   GLU A 258      34.316   7.914   6.324  1.00  0.00      RA0  N
ATOM   2398  H   GLU A 258      34.929   8.554   5.863  1.00  0.00      RA0  H
ATOM   2399  CA  GLU A 258      34.824   6.879   7.215  1.00  0.00      RA0  C
ATOM   2400  CB  GLU A 258      36.009   6.154   6.570  1.00  0.00      RA0  C
ATOM   2401  CG  GLU A 258      35.573   5.527   5.227  1.00  0.00      RA0  C
ATOM   2402  CD  GLU A 258      34.230   4.806   5.363  1.00  0.00      RA0  C
ATOM   2403  OE1 GLU A 258      34.136   3.886   6.173  1.00  0.00      RA0  O
ATOM   2404  OE2 GLU A 258      33.269   5.204   4.696  1.00  0.00      RA0  O
ATOM   2405  C   GLU A 258      35.008   7.492   8.597  1.00  0.00      RA0  C
ATOM   2406  O   GLU A 258      35.400   8.650   8.685  1.00  0.00      RA0  O
ATOM   2407  N   PRO A 259      34.736   6.765   9.685  1.00  0.00      RA0  N
ATOM   2408  CD  PRO A 259      34.884   7.310  11.030  1.00  0.00      RA0  C
ATOM   2409  CA  PRO A 259      34.299   5.371   9.697  1.00  0.00      RA0  C
ATOM   2410  CB  PRO A 259      34.597   4.959  11.138  1.00  0.00      RA0  C
ATOM   2411  CG  PRO A 259      34.356   6.222  11.955  1.00  0.00      RA0  C
ATOM   2412  C   PRO A 259      32.834   5.247   9.296  1.00  0.00      RA0  C
ATOM   2413  O   PRO A 259      32.029   6.113   9.667  1.00  0.00      RA0  O
ATOM   2414  N   ALA A 260      32.529   4.188   8.555  1.00  0.00      RA0  N
ATOM   2415  H   ALA A 260      33.283   3.659   8.157  1.00  0.00      RA0  H
ATOM   2416  CA  ALA A 260      31.192   3.923   8.026  1.00  0.00      RA0  C
ATOM   2417  CB  ALA A 260      31.178   2.638   7.198  1.00  0.00      RA0  C
ATOM   2418  C   ALA A 260      30.138   3.805   9.102  1.00  0.00      RA0  C
ATOM   2419  O   ALA A 260      28.960   4.052   8.837  1.00  0.00      RA0  O
ATOM   2420  N   ASP A 261      30.539   3.435  10.314  1.00  0.00      RA0  N
ATOM   2421  H   ASP A 261      31.507   3.313  10.548  1.00  0.00      RA0  H
ATOM   2422  CA  ASP A 261      29.585   3.218  11.397  1.00  0.00      RA0  C
ATOM   2423  CB  ASP A 261      30.271   2.325  12.426  1.00  0.00      RA0  C
ATOM   2424  CG  ASP A 261      31.598   2.987  12.789  1.00  0.00      RA0  C
ATOM   2425  OD1 ASP A 261      32.600   2.642  12.168  1.00  0.00      RA0  O
ATOM   2426  OD2 ASP A 261      31.638   3.869  13.649  1.00  0.00      RA0  O
ATOM   2427  C   ASP A 261      29.212   4.466  12.159  1.00  0.00      RA0  C
ATOM   2428  O   ASP A 261      28.453   4.397  13.132  1.00  0.00      RA0  O
ATOM   2429  N   ARG A 262      29.736   5.609  11.747  1.00  0.00      RA0  N
ATOM   2430  H   ARG A 262      30.356   5.609  10.963  1.00  0.00      RA0  H
ATOM   2431  CA  ARG A 262      29.318   6.867  12.343  1.00  0.00      RA0  C
ATOM   2432  CB  ARG A 262      30.381   7.957  12.219  1.00  0.00      RA0  C
ATOM   2433  CG  ARG A 262      29.818   9.280  12.752  1.00  0.00      RA0  C
ATOM   2434  CD  ARG A 262      30.708  10.499  12.526  1.00  0.00      RA0  C
ATOM   2435  NE  ARG A 262      30.956  10.755  11.110  1.00  0.00      RA0  N
ATOM   2436  HE  ARG A 262      31.495  10.065  10.616  1.00  0.00      RA0  H
ATOM   2437  CZ  ARG A 262      30.548  11.947  10.580  1.00  0.00      RA0  C
ATOM   2438  NH1 ARG A 262      29.780  12.784  11.322  1.00  0.00      RA0  N
ATOM   2439 HH11 ARG A 262      29.521  13.721  11.040  1.00  0.00      RA0  H
ATOM   2440 HH12 ARG A 262      29.394  12.508  12.216  1.00  0.00      RA0  H
ATOM   2441  NH2 ARG A 262      30.924  12.248   9.314  1.00  0.00      RA0  N
ATOM   2442 HH21 ARG A 262      30.686  13.119   8.865  1.00  0.00      RA0  H
ATOM   2443 HH22 ARG A 262      31.463  11.598   8.758  1.00  0.00      RA0  H
ATOM   2444  C   ARG A 262      28.042   7.389  11.657  1.00  0.00      RA0  C
ATOM   2445  O   ARG A 262      28.080   7.868  10.541  1.00  0.00      RA0  O
ATOM   2446  N   ASP A 263      26.942   7.332  12.388  1.00  0.00      RA0  N
ATOM   2447  H   ASP A 263      26.995   6.973  13.317  1.00  0.00      RA0  H
ATOM   2448  CA  ASP A 263      25.668   7.872  11.955  1.00  0.00      RA0  C
ATOM   2449  CB  ASP A 263      24.501   7.290  12.745  1.00  0.00      RA0  C
ATOM   2450  CG  ASP A 263      23.225   7.883  12.185  1.00  0.00      RA0  C
ATOM   2451  OD1 ASP A 263      23.160   8.085  10.975  1.00  0.00      RA0  O
ATOM   2452  OD2 ASP A 263      22.308   8.151  12.957  1.00  0.00      RA0  O
ATOM   2453  C   ASP A 263      25.683   9.379  12.085  1.00  0.00      RA0  C
ATOM   2454  O   ASP A 263      26.083   9.924  13.117  1.00  0.00      RA0  O
ATOM   2455  N   PHE A 264      25.256  10.062  11.034  1.00  0.00      RA0  N
ATOM   2456  H   PHE A 264      24.735   9.566  10.332  1.00  0.00      RA0  H
ATOM   2457  CA  PHE A 264      25.059  11.496  11.096  1.00  0.00      RA0  C
ATOM   2458  CB  PHE A 264      26.328  12.290  10.749  1.00  0.00      RA0  C
ATOM   2459  CG  PHE A 264      26.763  12.151   9.308  1.00  0.00      RA0  C
ATOM   2460  CD1 PHE A 264      26.245  12.998   8.335  1.00  0.00      RA0  C
ATOM   2461  CD2 PHE A 264      27.715  11.201   8.960  1.00  0.00      RA0  C
ATOM   2462  CE1 PHE A 264      26.711  12.928   7.028  1.00  0.00      RA0  C
ATOM   2463  CE2 PHE A 264      28.190  11.137   7.655  1.00  0.00      RA0  C
ATOM   2464  CZ  PHE A 264      27.703  12.014   6.693  1.00  0.00      RA0  C
ATOM   2465  C   PHE A 264      23.870  11.875  10.224  1.00  0.00      RA0  C
ATOM   2466  O   PHE A 264      23.512  11.145   9.305  1.00  0.00      RA0  O
ATOM   2467  N   ILE A 265      23.266  13.012  10.523  1.00  0.00      RA0  N
ATOM   2468  H   ILE A 265      23.693  13.593  11.219  1.00  0.00      RA0  H
ATOM   2469  CA  ILE A 265      22.069  13.439   9.815  1.00  0.00      RA0  C
ATOM   2470  CB  ILE A 265      21.449  14.658  10.502  1.00  0.00      RA0  C
ATOM   2471  CG2 ILE A 265      20.094  15.011   9.885  1.00  0.00      RA0  C
ATOM   2472  CG1 ILE A 265      21.358  14.469  12.013  1.00  0.00      RA0  C
ATOM   2473  CD1 ILE A 265      20.972  15.760  12.732  1.00  0.00      RA0  C
ATOM   2474  C   ILE A 265      22.411  13.803   8.383  1.00  0.00      RA0  C
ATOM   2475  O   ILE A 265      23.336  14.573   8.142  1.00  0.00      RA0  O
ATOM   2476  N   GLY A 266      21.694  13.189   7.447  1.00  0.00      RA0  N
ATOM   2477  H   GLY A 266      21.034  12.481   7.702  1.00  0.00      RA0  H
ATOM   2478  CA  GLY A 266      21.956  13.377   6.009  1.00  0.00      RA0  C
ATOM   2479  C   GLY A 266      22.772  12.263   5.385  1.00  0.00      RA0  C
ATOM   2480  O   GLY A 266      22.902  12.218   4.166  1.00  0.00      RA0  O
ATOM   2481  N   ARG A 267      23.273  11.338   6.203  1.00  0.00      RA0  N
ATOM   2482  H   ARG A 267      23.029  11.332   7.175  1.00  0.00      RA0  H
ATOM   2483  CA  ARG A 267      24.264  10.372   5.743  1.00  0.00      RA0  C
ATOM   2484  CB  ARG A 267      24.888   9.442   6.798  1.00  0.00      RA0  C
ATOM   2485  CG  ARG A 267      26.030   8.706   6.069  1.00  0.00      RA0  C
ATOM   2486  CD  ARG A 267      26.927   7.698   6.797  1.00  0.00      RA0  C
ATOM   2487  NE  ARG A 267      27.895   7.163   5.830  1.00  0.00      RA0  N
ATOM   2488  HE  ARG A 267      27.590   7.066   4.872  1.00  0.00      RA0  H
ATOM   2489  CZ  ARG A 267      29.179   6.839   6.174  1.00  0.00      RA0  C
ATOM   2490  NH1 ARG A 267      29.590   6.965   7.457  1.00  0.00      RA0  N
ATOM   2491 HH11 ARG A 267      30.564   6.828   7.689  1.00  0.00      RA0  H
ATOM   2492 HH12 ARG A 267      28.963   7.192   8.211  1.00  0.00      RA0  H
ATOM   2493  NH2 ARG A 267      30.025   6.409   5.210  1.00  0.00      RA0  N
ATOM   2494 HH21 ARG A 267      30.992   6.163   5.398  1.00  0.00      RA0  H
ATOM   2495 HH22 ARG A 267      29.715   6.336   4.248  1.00  0.00      RA0  H
ATOM   2496  C   ARG A 267      23.779   9.532   4.586  1.00  0.00      RA0  C
ATOM   2497  O   ARG A 267      24.436   9.471   3.571  1.00  0.00      RA0  O
ATOM   2498  N   GLU A 268      22.630   8.882   4.712  1.00  0.00      RA0  N
ATOM   2499  H   GLU A 268      22.002   9.184   5.432  1.00  0.00      RA0  H
ATOM   2500  CA  GLU A 268      22.198   7.978   3.636  1.00  0.00      RA0  C
ATOM   2501  CB  GLU A 268      21.051   7.066   4.104  1.00  0.00      RA0  C
ATOM   2502  CG  GLU A 268      20.190   7.592   5.265  1.00  0.00      RA0  C
ATOM   2503  CD  GLU A 268      19.659   8.973   4.938  1.00  0.00      RA0  C
ATOM   2504  OE1 GLU A 268      18.819   9.079   4.053  1.00  0.00      RA0  O
ATOM   2505  OE2 GLU A 268      20.143   9.948   5.517  1.00  0.00      RA0  O
ATOM   2506  C   GLU A 268      21.822   8.751   2.370  1.00  0.00      RA0  C
ATOM   2507  O   GLU A 268      22.071   8.283   1.265  1.00  0.00      RA0  O
ATOM   2508  N   ALA A 269      21.224   9.927   2.516  1.00  0.00      RA0  N
ATOM   2509  H   ALA A 269      20.872  10.177   3.425  1.00  0.00      RA0  H
ATOM   2510  CA  ALA A 269      20.878  10.736   1.313  1.00  0.00      RA0  C
ATOM   2511  CB  ALA A 269      20.113  11.983   1.728  1.00  0.00      RA0  C
ATOM   2512  C   ALA A 269      22.157  11.136   0.573  1.00  0.00      RA0  C
ATOM   2513  O   ALA A 269      22.237  11.113  -0.660  1.00  0.00      RA0  O
ATOM   2514  N   LEU A 270      23.169  11.466   1.347  1.00  0.00      RA0  N
ATOM   2515  H   LEU A 270      23.043  11.433   2.342  1.00  0.00      RA0  H
ATOM   2516  CA  LEU A 270      24.458  11.851   0.806  1.00  0.00      RA0  C
ATOM   2517  CB  LEU A 270      25.343  12.389   1.921  1.00  0.00      RA0  C
ATOM   2518  CG  LEU A 270      26.196  13.539   1.410  1.00  0.00      RA0  C
ATOM   2519  CD1 LEU A 270      25.333  14.572   0.692  1.00  0.00      RA0  C
ATOM   2520  CD2 LEU A 270      27.024  14.159   2.528  1.00  0.00      RA0  C
ATOM   2521  C   LEU A 270      25.115  10.691   0.071  1.00  0.00      RA0  C
ATOM   2522  O   LEU A 270      25.678  10.870  -1.011  1.00  0.00      RA0  O
ATOM   2523  N   GLU A 271      25.041   9.490   0.650  1.00  0.00      RA0  N
ATOM   2524  H   GLU A 271      24.595   9.396   1.543  1.00  0.00      RA0  H
ATOM   2525  CA  GLU A 271      25.599   8.306   0.008  1.00  0.00      RA0  C
ATOM   2526  CB  GLU A 271      25.607   7.086   0.939  1.00  0.00      RA0  C
ATOM   2527  CG  GLU A 271      26.506   7.214   2.186  1.00  0.00      RA0  C
ATOM   2528  CD  GLU A 271      27.998   7.155   1.861  1.00  0.00      RA0  C
ATOM   2529  OE1 GLU A 271      28.795   6.875   2.759  1.00  0.00      RA0  O
ATOM   2530  OE2 GLU A 271      28.387   7.390   0.721  1.00  0.00      RA0  O
ATOM   2531  C   GLU A 271      24.949   8.043  -1.335  1.00  0.00      RA0  C
ATOM   2532  O   GLU A 271      25.613   7.631  -2.296  1.00  0.00      RA0  O
ATOM   2533  N   VAL A 272      23.629   8.230  -1.400  1.00  0.00      RA0  N
ATOM   2534  H   VAL A 272      23.132   8.488  -0.569  1.00  0.00      RA0  H
ATOM   2535  CA  VAL A 272      22.913   8.064  -2.654  1.00  0.00      RA0  C
ATOM   2536  CB  VAL A 272      21.402   8.116  -2.422  1.00  0.00      RA0  C
ATOM   2537  CG1 VAL A 272      20.626   8.091  -3.741  1.00  0.00      RA0  C
ATOM   2538  CG2 VAL A 272      20.969   6.982  -1.492  1.00  0.00      RA0  C
ATOM   2539  C   VAL A 272      23.351   9.134  -3.669  1.00  0.00      RA0  C
ATOM   2540  O   VAL A 272      23.580   8.838  -4.844  1.00  0.00      RA0  O
ATOM   2541  N   GLN A 273      23.486  10.370  -3.202  1.00  0.00      RA0  N
ATOM   2542  H   GLN A 273      23.317  10.531  -2.228  1.00  0.00      RA0  H
ATOM   2543  CA  GLN A 273      23.943  11.461  -4.065  1.00  0.00      RA0  C
ATOM   2544  CB  GLN A 273      23.824  12.775  -3.299  1.00  0.00      RA0  C
ATOM   2545  CG  GLN A 273      22.339  13.056  -3.050  1.00  0.00      RA0  C
ATOM   2546  CD  GLN A 273      22.165  14.026  -1.902  1.00  0.00      RA0  C
ATOM   2547  OE1 GLN A 273      23.027  14.853  -1.627  1.00  0.00      RA0  O
ATOM   2548  NE2 GLN A 273      20.990  13.894  -1.260  1.00  0.00      RA0  N
ATOM   2549 HE21 GLN A 273      20.380  13.137  -1.497  1.00  0.00      RA0  H
ATOM   2550 HE22 GLN A 273      20.663  14.499  -0.526  1.00  0.00      RA0  H
ATOM   2551  C   GLN A 273      25.334  11.173  -4.634  1.00  0.00      RA0  C
ATOM   2552  O   GLN A 273      25.568  11.387  -5.817  1.00  0.00      RA0  O
ATOM   2553  N   ARG A 274      26.231  10.646  -3.796  1.00  0.00      RA0  N
ATOM   2554  H   ARG A 274      25.967  10.450  -2.851  1.00  0.00      RA0  H
ATOM   2555  CA  ARG A 274      27.565  10.283  -4.262  1.00  0.00      RA0  C
ATOM   2556  CB  ARG A 274      28.418   9.912  -3.034  1.00  0.00      RA0  C
ATOM   2557  CG  ARG A 274      29.840   9.429  -3.340  1.00  0.00      RA0  C
ATOM   2558  CD  ARG A 274      30.800   9.437  -2.137  1.00  0.00      RA0  C
ATOM   2559  NE  ARG A 274      30.440   8.502  -1.064  1.00  0.00      RA0  N
ATOM   2560  HE  ARG A 274      29.472   8.272  -0.888  1.00  0.00      RA0  H
ATOM   2561  CZ  ARG A 274      31.398   8.026  -0.219  1.00  0.00      RA0  C
ATOM   2562  NH1 ARG A 274      32.677   8.371  -0.385  1.00  0.00      RA0  N
ATOM   2563 HH11 ARG A 274      33.409   8.044   0.212  1.00  0.00      RA0  H
ATOM   2564 HH12 ARG A 274      32.988   9.009  -1.096  1.00  0.00      RA0  H
ATOM   2565  NH2 ARG A 274      31.076   7.225   0.803  1.00  0.00      RA0  N
ATOM   2566 HH21 ARG A 274      31.751   6.806   1.405  1.00  0.00      RA0  H
ATOM   2567 HH22 ARG A 274      30.099   7.035   1.012  1.00  0.00      RA0  H
ATOM   2568  C   ARG A 274      27.530   9.170  -5.311  1.00  0.00      RA0  C
ATOM   2569  O   ARG A 274      28.216   9.245  -6.333  1.00  0.00      RA0  O
ATOM   2570  N   GLU A 275      26.704   8.163  -5.069  1.00  0.00      RA0  N
ATOM   2571  H   GLU A 275      26.189   8.117  -4.209  1.00  0.00      RA0  H
ATOM   2572  CA  GLU A 275      26.486   7.079  -6.026  1.00  0.00      RA0  C
ATOM   2573  CB  GLU A 275      25.550   6.006  -5.466  1.00  0.00      RA0  C
ATOM   2574  CG  GLU A 275      26.164   5.189  -4.330  1.00  0.00      RA0  C
ATOM   2575  CD  GLU A 275      25.188   4.108  -3.910  1.00  0.00      RA0  C
ATOM   2576  OE1 GLU A 275      24.012   4.416  -3.720  1.00  0.00      RA0  O
ATOM   2577  OE2 GLU A 275      25.606   2.957  -3.785  1.00  0.00      RA0  O
ATOM   2578  C   GLU A 275      25.951   7.572  -7.361  1.00  0.00      RA0  C
ATOM   2579  O   GLU A 275      26.364   7.113  -8.426  1.00  0.00      RA0  O
ATOM   2580  N   HIS A 276      24.971   8.463  -7.308  1.00  0.00      RA0  N
ATOM   2581  H   HIS A 276      24.690   8.814  -6.414  1.00  0.00      RA0  H
ATOM   2582  CA  HIS A 276      24.309   8.917  -8.514  1.00  0.00      RA0  C
ATOM   2583  CB  HIS A 276      22.936   9.507  -8.184  1.00  0.00      RA0  C
ATOM   2584  CG  HIS A 276      21.873   8.437  -8.108  1.00  0.00      RA0  C
ATOM   2585  ND1 HIS A 276      20.666   8.575  -8.688  1.00  0.00      RA0  N
ATOM   2586  HD1 HIS A 276      20.364   9.347  -9.208  1.00  0.00      RA0  H
ATOM   2587  CD2 HIS A 276      21.924   7.197  -7.463  1.00  0.00      RA0  C
ATOM   2588  NE2 HIS A 276      20.727   6.590  -7.665  1.00  0.00      RA0  N
ATOM   2589  CE1 HIS A 276      19.956   7.436  -8.417  1.00  0.00      RA0  C
ATOM   2590  C   HIS A 276      25.104   9.966  -9.265  1.00  0.00      RA0  C
ATOM   2591  O   HIS A 276      24.933  10.098 -10.475  1.00  0.00      RA0  O
ATOM   2592  N   GLY A 277      25.919  10.718  -8.523  1.00  0.00      RA0  N
ATOM   2593  H   GLY A 277      25.923  10.596  -7.531  1.00  0.00      RA0  H
ATOM   2594  CA  GLY A 277      26.588  11.904  -9.048  1.00  0.00      RA0  C
ATOM   2595  C   GLY A 277      25.760  13.145  -8.814  1.00  0.00      RA0  C
ATOM   2596  O   GLY A 277      24.514  13.078  -8.742  1.00  0.00      RA0  O
ATOM   2597  N   THR A 278      26.440  14.288  -8.703  1.00  0.00      RA0  N
ATOM   2598  H   THR A 278      27.435  14.325  -8.745  1.00  0.00      RA0  H
ATOM   2599  CA  THR A 278      25.757  15.568  -8.526  1.00  0.00      RA0  C
ATOM   2600  CB  THR A 278      26.009  15.881  -7.063  1.00  0.00      RA0  C
ATOM   2601  OG1 THR A 278      27.181  15.157  -6.662  1.00  0.00      RA0  O
ATOM   2602  HG1 THR A 278      27.918  15.650  -7.006  1.00  0.00      RA0  H
ATOM   2603  CG2 THR A 278      24.827  15.504  -6.167  1.00  0.00      RA0  C
ATOM   2604  C   THR A 278      26.320  16.617  -9.470  1.00  0.00      RA0  C
ATOM   2605  O   THR A 278      27.309  16.391 -10.188  1.00  0.00      RA0  O
ATOM   2606  N   GLU A 279      25.679  17.769  -9.444  1.00  0.00      RA0  N
ATOM   2607  H   GLU A 279      24.892  17.879  -8.842  1.00  0.00      RA0  H
ATOM   2608  CA  GLU A 279      26.239  18.968 -10.038  1.00  0.00      RA0  C
ATOM   2609  CB  GLU A 279      25.300  20.159  -9.895  1.00  0.00      RA0  C
ATOM   2610  CG  GLU A 279      23.867  20.008 -10.386  1.00  0.00      RA0  C
ATOM   2611  CD  GLU A 279      23.146  21.258  -9.933  1.00  0.00      RA0  C
ATOM   2612  OE1 GLU A 279      21.962  21.199  -9.622  1.00  0.00      RA0  O
ATOM   2613  OE2 GLU A 279      23.784  22.301  -9.834  1.00  0.00      RA0  O
ATOM   2614  C   GLU A 279      27.507  19.356  -9.262  1.00  0.00      RA0  C
ATOM   2615  O   GLU A 279      27.809  18.772  -8.218  1.00  0.00      RA0  O
ATOM   2616  N   LYS A 280      28.275  20.295  -9.804  1.00  0.00      RA0  N
ATOM   2617  H   LYS A 280      28.003  20.778 -10.641  1.00  0.00      RA0  H
ATOM   2618  CA  LYS A 280      29.527  20.680  -9.184  1.00  0.00      RA0  C
ATOM   2619  CB  LYS A 280      30.718  19.959  -9.808  1.00  0.00      RA0  C
ATOM   2620  CG  LYS A 280      30.949  20.242 -11.290  1.00  0.00      RA0  C
ATOM   2621  CD  LYS A 280      32.106  19.378 -11.778  1.00  0.00      RA0  C
ATOM   2622  CE  LYS A 280      32.388  19.474 -13.274  1.00  0.00      RA0  C
ATOM   2623  NZ  LYS A 280      33.180  18.299 -13.658  1.00  0.00      RA0  N
ATOM   2624  HZ1 LYS A 280      33.353  18.261 -14.678  1.00  0.00      RA0  H
ATOM   2625  HZ2 LYS A 280      34.054  18.205 -13.113  1.00  0.00      RA0  H
ATOM   2626  HZ3 LYS A 280      32.602  17.451 -13.451  1.00  0.00      RA0  H
ATOM   2627  C   LYS A 280      29.683  22.178  -9.211  1.00  0.00      RA0  C
ATOM   2628  O   LYS A 280      29.246  22.849 -10.129  1.00  0.00      RA0  O
ATOM   2629  N   LEU A 281      30.353  22.677  -8.200  1.00  0.00      RA0  N
ATOM   2630  H   LEU A 281      30.805  22.061  -7.559  1.00  0.00      RA0  H
ATOM   2631  CA  LEU A 281      30.658  24.089  -8.112  1.00  0.00      RA0  C
ATOM   2632  CB  LEU A 281      30.673  24.524  -6.647  1.00  0.00      RA0  C
ATOM   2633  CG  LEU A 281      30.799  26.035  -6.439  1.00  0.00      RA0  C
ATOM   2634  CD1 LEU A 281      29.520  26.770  -6.833  1.00  0.00      RA0  C
ATOM   2635  CD2 LEU A 281      31.211  26.377  -5.008  1.00  0.00      RA0  C
ATOM   2636  C   LEU A 281      32.011  24.336  -8.760  1.00  0.00      RA0  C
ATOM   2637  O   LEU A 281      33.034  23.759  -8.374  1.00  0.00      RA0  O
ATOM   2638  N   VAL A 282      32.001  25.160  -9.805  1.00  0.00      RA0  N
ATOM   2639  H   VAL A 282      31.163  25.645 -10.041  1.00  0.00      RA0  H
ATOM   2640  CA  VAL A 282      33.204  25.528 -10.522  1.00  0.00      RA0  C
ATOM   2641  CB  VAL A 282      33.129  25.105 -11.991  1.00  0.00      RA0  C
ATOM   2642  CG1 VAL A 282      33.016  23.587 -12.127  1.00  0.00      RA0  C
ATOM   2643  CG2 VAL A 282      32.012  25.855 -12.721  1.00  0.00      RA0  C
ATOM   2644  C   VAL A 282      33.445  27.044 -10.439  1.00  0.00      RA0  C
ATOM   2645  O   VAL A 282      32.574  27.810 -10.004  1.00  0.00      RA0  O
ATOM   2646  N   GLY A 283      34.626  27.468 -10.858  1.00  0.00      RA0  N
ATOM   2647  H   GLY A 283      35.246  26.817 -11.296  1.00  0.00      RA0  H
ATOM   2648  CA  GLY A 283      34.939  28.875 -11.012  1.00  0.00      RA0  C
ATOM   2649  C   GLY A 283      34.754  29.281 -12.453  1.00  0.00      RA0  C
ATOM   2650  O   GLY A 283      34.875  28.456 -13.373  1.00  0.00      RA0  O
ATOM   2651  N   LEU A 284      34.425  30.550 -12.656  1.00  0.00      RA0  N
ATOM   2652  H   LEU A 284      34.307  31.168 -11.875  1.00  0.00      RA0  H
ATOM   2653  CA  LEU A 284      34.368  31.156 -13.992  1.00  0.00      RA0  C
ATOM   2654  CB  LEU A 284      32.943  31.551 -14.376  1.00  0.00      RA0  C
ATOM   2655  CG  LEU A 284      31.933  30.408 -14.452  1.00  0.00      RA0  C
ATOM   2656  CD1 LEU A 284      30.537  30.949 -14.754  1.00  0.00      RA0  C
ATOM   2657  CD2 LEU A 284      32.345  29.327 -15.450  1.00  0.00      RA0  C
ATOM   2658  C   LEU A 284      35.194  32.425 -13.939  1.00  0.00      RA0  C
ATOM   2659  O   LEU A 284      35.170  33.133 -12.939  1.00  0.00      RA0  O
ATOM   2660  N   VAL A 285      35.932  32.657 -15.018  1.00  0.00      RA0  N
ATOM   2661  H   VAL A 285      35.892  32.011 -15.783  1.00  0.00      RA0  H
ATOM   2662  CA  VAL A 285      36.717  33.865 -15.231  1.00  0.00      RA0  C
ATOM   2663  CB  VAL A 285      38.199  33.476 -15.267  1.00  0.00      RA0  C
ATOM   2664  CG1 VAL A 285      39.080  34.582 -15.848  1.00  0.00      RA0  C
ATOM   2665  CG2 VAL A 285      38.670  33.007 -13.889  1.00  0.00      RA0  C
ATOM   2666  C   VAL A 285      36.307  34.525 -16.554  1.00  0.00      RA0  C
ATOM   2667  O   VAL A 285      36.271  33.894 -17.616  1.00  0.00      RA0  O
ATOM   2668  N   MSE A 286      36.020  35.818 -16.490  1.00  0.00      RA0  N
ATOM   2669  H   MSE A 286      36.102  36.316 -15.621  1.00  0.00      RA0  H
ATOM   2670  CA  MSE A 286      35.698  36.579 -17.670  1.00  0.00      RA0  C
ATOM   2671  CB  MSE A 286      34.250  37.052 -17.640  1.00  0.00      RA0  C
ATOM   2672  CG  MSE A 286      33.846  37.718 -18.955  1.00  0.00      RA0  C
ATOM   2673  SE  MSE A 286      32.136  38.265 -18.928  1.00  0.00      RA0  S
ATOM   2674  CE  MSE A 286      32.312  39.490 -17.631  1.00  0.00      RA0  C
ATOM   2675  C   MSE A 286      36.644  37.771 -17.754  1.00  0.00      RA0  C
ATOM   2676  O   MSE A 286      36.491  38.724 -17.011  1.00  0.00      RA0  O
ATOM   2677  N   THR A 287      37.660  37.670 -18.609  1.00  0.00      RA0  N
ATOM   2678  H   THR A 287      37.820  36.823 -19.115  1.00  0.00      RA0  H
ATOM   2679  CA  THR A 287      38.602  38.789 -18.835  1.00  0.00      RA0  C
ATOM   2680  CB  THR A 287      39.804  38.091 -19.428  1.00  0.00      RA0  C
ATOM   2681  OG1 THR A 287      39.690  36.706 -19.066  1.00  0.00      RA0  O
ATOM   2682  HG1 THR A 287      40.512  36.293 -19.303  1.00  0.00      RA0  H
ATOM   2683  CG2 THR A 287      41.129  38.690 -18.953  1.00  0.00      RA0  C
ATOM   2684  C   THR A 287      38.007  39.900 -19.698  1.00  0.00      RA0  C
ATOM   2685  O   THR A 287      38.496  41.041 -19.694  1.00  0.00      RA0  O
ATOM   2686  N   GLU A 288      36.976  39.563 -20.459  1.00  0.00      RA0  N
ATOM   2687  H   GLU A 288      36.562  38.662 -20.351  1.00  0.00      RA0  H
ATOM   2688  CA  GLU A 288      36.258  40.542 -21.252  1.00  0.00      RA0  C
ATOM   2689  CB  GLU A 288      35.267  39.908 -22.254  1.00  0.00      RA0  C
ATOM   2690  CG  GLU A 288      35.175  40.580 -23.650  1.00  0.00      RA0  C
ATOM   2691  CD  GLU A 288      33.821  41.245 -23.925  1.00  0.00      RA0  C
ATOM   2692  OE1 GLU A 288      33.476  42.197 -23.227  1.00  0.00      RA0  O
ATOM   2693  OE2 GLU A 288      33.099  40.839 -24.850  1.00  0.00      RA0  O
ATOM   2694  C   GLU A 288      35.578  41.524 -20.326  1.00  0.00      RA0  C
ATOM   2695  O   GLU A 288      35.261  41.196 -19.186  1.00  0.00      RA0  O
ATOM   2696  N   LYS A 289      35.355  42.734 -20.814  1.00  0.00      RA0  N
ATOM   2697  H   LYS A 289      35.273  42.809 -21.810  1.00  0.00      RA0  H
ATOM   2698  CA  LYS A 289      34.808  43.781 -19.965  1.00  0.00      RA0  C
ATOM   2699  CB  LYS A 289      35.116  45.182 -20.483  1.00  0.00      RA0  C
ATOM   2700  CG  LYS A 289      36.645  45.306 -20.400  1.00  0.00      RA0  C
ATOM   2701  CD  LYS A 289      37.175  44.720 -19.078  1.00  0.00      RA0  C
ATOM   2702  CE  LYS A 289      38.676  44.409 -19.073  1.00  0.00      RA0  C
ATOM   2703  NZ  LYS A 289      38.935  43.252 -18.200  1.00  0.00      RA0  N
ATOM   2704  HZ1 LYS A 289      39.955  43.143 -18.037  1.00  0.00      RA0  H
ATOM   2705  HZ2 LYS A 289      38.458  43.348 -17.281  1.00  0.00      RA0  H
ATOM   2706  HZ3 LYS A 289      38.581  42.396 -18.684  1.00  0.00      RA0  H
ATOM   2707  C   LYS A 289      33.379  43.426 -19.595  1.00  0.00      RA0  C
ATOM   2708  O   LYS A 289      32.632  42.874 -20.400  1.00  0.00      RA0  O
ATOM   2709  N   GLY A 290      33.013  43.721 -18.356  1.00  0.00      RA0  N
ATOM   2710  H   GLY A 290      33.673  44.008 -17.662  1.00  0.00      RA0  H
ATOM   2711  CA  GLY A 290      31.687  43.389 -17.865  1.00  0.00      RA0  C
ATOM   2712  C   GLY A 290      31.833  42.752 -16.507  1.00  0.00      RA0  C
ATOM   2713  O   GLY A 290      32.950  42.444 -16.062  1.00  0.00      RA0  O
ATOM   2714  N   VAL A 291      30.708  42.562 -15.838  1.00  0.00      RA0  N
ATOM   2715  H   VAL A 291      29.805  42.745 -16.228  1.00  0.00      RA0  H
ATOM   2716  CA  VAL A 291      30.709  41.920 -14.517  1.00  0.00      RA0  C
ATOM   2717  CB  VAL A 291      30.399  42.936 -13.405  1.00  0.00      RA0  C
ATOM   2718  CG1 VAL A 291      30.405  42.275 -12.024  1.00  0.00      RA0  C
ATOM   2719  CG2 VAL A 291      31.357  44.129 -13.442  1.00  0.00      RA0  C
ATOM   2720  C   VAL A 291      29.698  40.769 -14.489  1.00  0.00      RA0  C
ATOM   2721  O   VAL A 291      28.548  40.905 -14.924  1.00  0.00      RA0  O
ATOM   2722  N   LEU A 292      30.166  39.625 -14.000  1.00  0.00      RA0  N
ATOM   2723  H   LEU A 292      31.055  39.640 -13.548  1.00  0.00      RA0  H
ATOM   2724  CA  LEU A 292      29.327  38.462 -13.794  1.00  0.00      RA0  C
ATOM   2725  CB  LEU A 292      30.205  37.231 -13.567  1.00  0.00      RA0  C
ATOM   2726  CG  LEU A 292      31.073  36.888 -14.778  1.00  0.00      RA0  C
ATOM   2727  CD1 LEU A 292      32.116  35.816 -14.457  1.00  0.00      RA0  C
ATOM   2728  CD2 LEU A 292      30.220  36.512 -15.990  1.00  0.00      RA0  C
ATOM   2729  C   LEU A 292      28.431  38.707 -12.569  1.00  0.00      RA0  C
ATOM   2730  O   LEU A 292      28.914  39.162 -11.524  1.00  0.00      RA0  O
ATOM   2731  N   ARG A 293      27.134  38.411 -12.709  1.00  0.00      RA0  N
ATOM   2732  H   ARG A 293      26.817  37.917 -13.518  1.00  0.00      RA0  H
ATOM   2733  CA  ARG A 293      26.157  38.651 -11.644  1.00  0.00      RA0  C
ATOM   2734  CB  ARG A 293      24.812  39.223 -12.075  1.00  0.00      RA0  C
ATOM   2735  CG  ARG A 293      24.545  40.516 -12.825  1.00  0.00      RA0  C
ATOM   2736  CD  ARG A 293      23.019  40.735 -12.776  1.00  0.00      RA0  C
ATOM   2737  NE  ARG A 293      22.272  39.536 -13.181  1.00  0.00      RA0  N
ATOM   2738  HE  ARG A 293      22.409  39.229 -14.127  1.00  0.00      RA0  H
ATOM   2739  CZ  ARG A 293      21.480  38.843 -12.288  1.00  0.00      RA0  C
ATOM   2740  NH1 ARG A 293      21.320  39.279 -11.019  1.00  0.00      RA0  N
ATOM   2741 HH11 ARG A 293      20.813  38.699 -10.347  1.00  0.00      RA0  H
ATOM   2742 HH12 ARG A 293      21.684  40.139 -10.666  1.00  0.00      RA0  H
ATOM   2743  NH2 ARG A 293      20.870  37.707 -12.681  1.00  0.00      RA0  N
ATOM   2744 HH21 ARG A 293      20.324  37.196 -11.995  1.00  0.00      RA0  H
ATOM   2745 HH22 ARG A 293      20.921  37.314 -13.598  1.00  0.00      RA0  H
ATOM   2746  C   ARG A 293      25.599  37.355 -11.079  1.00  0.00      RA0  C
ATOM   2747  O   ARG A 293      25.424  36.381 -11.806  1.00  0.00      RA0  O
ATOM   2748  N   ASN A 294      25.240  37.378  -9.799  1.00  0.00      RA0  N
ATOM   2749  H   ASN A 294      25.479  38.164  -9.231  1.00  0.00      RA0  H
ATOM   2750  CA  ASN A 294      24.497  36.266  -9.191  1.00  0.00      RA0  C
ATOM   2751  CB  ASN A 294      23.939  36.607  -7.808  1.00  0.00      RA0  C
ATOM   2752  CG  ASN A 294      25.025  36.811  -6.779  1.00  0.00      RA0  C
ATOM   2753  OD1 ASN A 294      26.217  36.863  -7.082  1.00  0.00      RA0  O
ATOM   2754  ND2 ASN A 294      24.529  36.960  -5.538  1.00  0.00      RA0  N
ATOM   2755 HD21 ASN A 294      23.541  36.900  -5.383  1.00  0.00      RA0  H
ATOM   2756 HD22 ASN A 294      25.087  37.115  -4.721  1.00  0.00      RA0  H
ATOM   2757  C   ASN A 294      23.291  35.885 -10.049  1.00  0.00      RA0  C
ATOM   2758  O   ASN A 294      22.611  36.762 -10.617  1.00  0.00      RA0  O
ATOM   2759  N   GLU A 295      23.046  34.590 -10.131  1.00  0.00      RA0  N
ATOM   2760  H   GLU A 295      23.680  33.960  -9.686  1.00  0.00      RA0  H
ATOM   2761  CA  GLU A 295      21.881  34.003 -10.797  1.00  0.00      RA0  C
ATOM   2762  CB  GLU A 295      20.473  34.506 -10.373  1.00  0.00      RA0  C
ATOM   2763  CG  GLU A 295      20.218  35.342  -9.106  1.00  0.00      RA0  C
ATOM   2764  CD  GLU A 295      19.962  36.791  -9.515  1.00  0.00      RA0  C
ATOM   2765  OE1 GLU A 295      19.313  37.024 -10.534  1.00  0.00      RA0  O
ATOM   2766  OE2 GLU A 295      20.462  37.700  -8.855  1.00  0.00      RA0  O
ATOM   2767  C   GLU A 295      21.911  34.023 -12.341  1.00  0.00      RA0  C
ATOM   2768  O   GLU A 295      20.986  33.530 -12.981  1.00  0.00      RA0  O
ATOM   2769  N   LEU A 296      22.949  34.586 -12.954  1.00  0.00      RA0  N
ATOM   2770  H   LEU A 296      23.695  34.959 -12.400  1.00  0.00      RA0  H
ATOM   2771  CA  LEU A 296      23.110  34.493 -14.398  1.00  0.00      RA0  C
ATOM   2772  CB  LEU A 296      24.349  35.308 -14.785  1.00  0.00      RA0  C
ATOM   2773  CG  LEU A 296      24.488  35.693 -16.259  1.00  0.00      RA0  C
ATOM   2774  CD1 LEU A 296      23.359  36.616 -16.720  1.00  0.00      RA0  C
ATOM   2775  CD2 LEU A 296      25.854  36.319 -16.536  1.00  0.00      RA0  C
ATOM   2776  C   LEU A 296      23.217  33.013 -14.834  1.00  0.00      RA0  C
ATOM   2777  O   LEU A 296      23.923  32.228 -14.197  1.00  0.00      RA0  O
ATOM   2778  N   PRO A 297      22.509  32.611 -15.885  1.00  0.00      RA0  N
ATOM   2779  CD  PRO A 297      21.466  33.367 -16.561  1.00  0.00      RA0  C
ATOM   2780  CA  PRO A 297      22.690  31.265 -16.443  1.00  0.00      RA0  C
ATOM   2781  CB  PRO A 297      21.585  31.186 -17.501  1.00  0.00      RA0  C
ATOM   2782  CG  PRO A 297      20.581  32.284 -17.157  1.00  0.00      RA0  C
ATOM   2783  C   PRO A 297      24.068  31.043 -17.084  1.00  0.00      RA0  C
ATOM   2784  O   PRO A 297      24.695  31.984 -17.585  1.00  0.00      RA0  O
ATOM   2785  N   VAL A 298      24.496  29.790 -17.072  1.00  0.00      RA0  N
ATOM   2786  H   VAL A 298      23.909  29.074 -16.682  1.00  0.00      RA0  H
ATOM   2787  CA  VAL A 298      25.767  29.376 -17.650  1.00  0.00      RA0  C
ATOM   2788  CB  VAL A 298      26.715  28.918 -16.538  1.00  0.00      RA0  C
ATOM   2789  CG1 VAL A 298      28.072  28.512 -17.106  1.00  0.00      RA0  C
ATOM   2790  CG2 VAL A 298      26.840  29.961 -15.429  1.00  0.00      RA0  C
ATOM   2791  C   VAL A 298      25.457  28.200 -18.559  1.00  0.00      RA0  C
ATOM   2792  O   VAL A 298      24.972  27.172 -18.079  1.00  0.00      RA0  O
ATOM   2793  N   ARG A 299      25.730  28.330 -19.853  1.00  0.00      RA0  N
ATOM   2794  H   ARG A 299      26.208  29.133 -20.204  1.00  0.00      RA0  H
ATOM   2795  CA  ARG A 299      25.339  27.304 -20.783  1.00  0.00      RA0  C
ATOM   2796  CB  ARG A 299      24.382  27.851 -21.832  1.00  0.00      RA0  C
ATOM   2797  CG  ARG A 299      23.053  28.206 -21.192  1.00  0.00      RA0  C
ATOM   2798  CD  ARG A 299      21.994  28.635 -22.197  1.00  0.00      RA0  C
ATOM   2799  NE  ARG A 299      20.737  28.758 -21.478  1.00  0.00      RA0  N
ATOM   2800  HE  ARG A 299      20.463  27.974 -20.900  1.00  0.00      RA0  H
ATOM   2801  CZ  ARG A 299      20.017  29.906 -21.473  1.00  0.00      RA0  C
ATOM   2802  NH1 ARG A 299      20.382  30.921 -22.291  1.00  0.00      RA0  N
ATOM   2803 HH11 ARG A 299      19.893  31.795 -22.325  1.00  0.00      RA0  H
ATOM   2804 HH12 ARG A 299      21.176  30.831 -22.902  1.00  0.00      RA0  H
ATOM   2805  NH2 ARG A 299      18.964  29.992 -20.636  1.00  0.00      RA0  N
ATOM   2806 HH21 ARG A 299      18.311  30.746 -20.581  1.00  0.00      RA0  H
ATOM   2807 HH22 ARG A 299      18.826  29.235 -19.961  1.00  0.00      RA0  H
ATOM   2808  C   ARG A 299      26.519  26.656 -21.488  1.00  0.00      RA0  C
ATOM   2809  O   ARG A 299      27.532  27.302 -21.806  1.00  0.00      RA0  O
ATOM   2810  N   PHE A 300      26.362  25.362 -21.718  1.00  0.00      RA0  N
ATOM   2811  H   PHE A 300      25.522  24.875 -21.454  1.00  0.00      RA0  H
ATOM   2812  CA  PHE A 300      27.330  24.589 -22.461  1.00  0.00      RA0  C
ATOM   2813  CB  PHE A 300      28.557  24.257 -21.597  1.00  0.00      RA0  C
ATOM   2814  CG  PHE A 300      28.183  23.441 -20.377  1.00  0.00      RA0  C
ATOM   2815  CD1 PHE A 300      27.729  24.071 -19.222  1.00  0.00      RA0  C
ATOM   2816  CD2 PHE A 300      28.310  22.056 -20.401  1.00  0.00      RA0  C
ATOM   2817  CE1 PHE A 300      27.422  23.324 -18.092  1.00  0.00      RA0  C
ATOM   2818  CE2 PHE A 300      28.004  21.308 -19.270  1.00  0.00      RA0  C
ATOM   2819  CZ  PHE A 300      27.573  21.942 -18.111  1.00  0.00      RA0  C
ATOM   2820  C   PHE A 300      26.674  23.306 -22.983  1.00  0.00      RA0  C
ATOM   2821  O   PHE A 300      25.535  22.967 -22.621  1.00  0.00      RA0  O
ATOM   2822  N   THR A 301      27.376  22.629 -23.884  1.00  0.00      RA0  N
ATOM   2823  H   THR A 301      28.279  22.909 -24.201  1.00  0.00      RA0  H
ATOM   2824  CA  THR A 301      26.934  21.344 -24.416  1.00  0.00      RA0  C
ATOM   2825  CB  THR A 301      26.796  21.601 -25.899  1.00  0.00      RA0  C
ATOM   2826  OG1 THR A 301      26.374  22.964 -26.068  1.00  0.00      RA0  O
ATOM   2827  HG1 THR A 301      26.256  23.092 -26.999  1.00  0.00      RA0  H
ATOM   2828  CG2 THR A 301      25.849  20.620 -26.589  1.00  0.00      RA0  C
ATOM   2829  C   THR A 301      27.989  20.306 -24.065  1.00  0.00      RA0  C
ATOM   2830  O   THR A 301      29.174  20.558 -24.288  1.00  0.00      RA0  O
ATOM   2831  N   ASP A 302      27.580  19.152 -23.528  1.00  0.00      RA0  N
ATOM   2832  H   ASP A 302      26.609  18.912 -23.479  1.00  0.00      RA0  H
ATOM   2833  CA  ASP A 302      28.564  18.123 -23.156  1.00  0.00      RA0  C
ATOM   2834  CB  ASP A 302      27.983  17.209 -22.072  1.00  0.00      RA0  C
ATOM   2835  CG  ASP A 302      27.503  15.917 -22.700  1.00  0.00      RA0  C
ATOM   2836  OD1 ASP A 302      26.587  15.940 -23.512  1.00  0.00      RA0  O
ATOM   2837  OD2 ASP A 302      28.098  14.879 -22.436  1.00  0.00      RA0  O
ATOM   2838  C   ASP A 302      28.993  17.345 -24.374  1.00  0.00      RA0  C
ATOM   2839  O   ASP A 302      28.489  17.576 -25.474  1.00  0.00      RA0  O
ATOM   2840  N   ALA A 303      29.948  16.438 -24.178  1.00  0.00      RA0  N
ATOM   2841  H   ALA A 303      30.076  16.116 -23.239  1.00  0.00      RA0  H
ATOM   2842  CA  ALA A 303      30.554  15.735 -25.303  1.00  0.00      RA0  C
ATOM   2843  CB  ALA A 303      31.693  14.837 -24.821  1.00  0.00      RA0  C
ATOM   2844  C   ALA A 303      29.544  14.886 -26.056  1.00  0.00      RA0  C
ATOM   2845  O   ALA A 303      29.715  14.642 -27.238  1.00  0.00      RA0  O
ATOM   2846  N   GLN A 304      28.482  14.467 -25.370  1.00  0.00      RA0  N
ATOM   2847  H   GLN A 304      28.325  14.779 -24.429  1.00  0.00      RA0  H
ATOM   2848  CA  GLN A 304      27.435  13.648 -25.963  1.00  0.00      RA0  C
ATOM   2849  CB  GLN A 304      26.868  12.649 -24.957  1.00  0.00      RA0  C
ATOM   2850  CG  GLN A 304      27.427  11.236 -25.174  1.00  0.00      RA0  C
ATOM   2851  CD  GLN A 304      28.917  11.145 -24.875  1.00  0.00      RA0  C
ATOM   2852  OE1 GLN A 304      29.326  10.697 -23.810  1.00  0.00      RA0  O
ATOM   2853  NE2 GLN A 304      29.721  11.513 -25.892  1.00  0.00      RA0  N
ATOM   2854 HE21 GLN A 304      29.351  11.919 -26.730  1.00  0.00      RA0  H
ATOM   2855 HE22 GLN A 304      30.712  11.412 -25.825  1.00  0.00      RA0  H
ATOM   2856  C   GLN A 304      26.352  14.498 -26.663  1.00  0.00      RA0  C
ATOM   2857  O   GLN A 304      25.423  13.951 -27.245  1.00  0.00      RA0  O
ATOM   2858  N   GLY A 305      26.476  15.823 -26.599  1.00  0.00      RA0  N
ATOM   2859  H   GLY A 305      27.161  16.213 -25.979  1.00  0.00      RA0  H
ATOM   2860  CA  GLY A 305      25.537  16.742 -27.241  1.00  0.00      RA0  C
ATOM   2861  C   GLY A 305      24.366  17.210 -26.386  1.00  0.00      RA0  C
ATOM   2862  O   GLY A 305      23.473  17.922 -26.886  1.00  0.00      RA0  O
ATOM   2863  N   ASN A 306      24.350  16.828 -25.110  1.00  0.00      RA0  N
ATOM   2864  H   ASN A 306      25.162  16.389 -24.727  1.00  0.00      RA0  H
ATOM   2865  CA  ASN A 306      23.293  17.265 -24.215  1.00  0.00      RA0  C
ATOM   2866  CB  ASN A 306      23.329  16.527 -22.876  1.00  0.00      RA0  C
ATOM   2867  CG  ASN A 306      23.102  15.042 -23.027  1.00  0.00      RA0  C
ATOM   2868  OD1 ASN A 306      21.980  14.576 -23.204  1.00  0.00      RA0  O
ATOM   2869  ND2 ASN A 306      24.231  14.317 -22.918  1.00  0.00      RA0  N
ATOM   2870 HD21 ASN A 306      25.120  14.780 -22.795  1.00  0.00      RA0  H
ATOM   2871 HD22 ASN A 306      24.261  13.321 -22.958  1.00  0.00      RA0  H
ATOM   2872  C   ASN A 306      23.555  18.737 -23.892  1.00  0.00      RA0  C
ATOM   2873  O   ASN A 306      24.662  19.087 -23.502  1.00  0.00      RA0  O
ATOM   2874  N   GLN A 307      22.558  19.592 -24.094  1.00  0.00      RA0  N
ATOM   2875  H   GLN A 307      21.655  19.227 -24.310  1.00  0.00      RA0  H
ATOM   2876  CA  GLN A 307      22.691  21.008 -23.702  1.00  0.00      RA0  C
ATOM   2877  CB  GLN A 307      21.762  21.848 -24.568  1.00  0.00      RA0  C
ATOM   2878  CG  GLN A 307      22.125  21.626 -26.035  1.00  0.00      RA0  C
ATOM   2879  CD  GLN A 307      21.063  22.219 -26.930  1.00  0.00      RA0  C
ATOM   2880  OE1 GLN A 307      20.574  23.323 -26.723  1.00  0.00      RA0  O
ATOM   2881  NE2 GLN A 307      20.725  21.403 -27.943  1.00  0.00      RA0  N
ATOM   2882 HE21 GLN A 307      21.178  20.514 -28.041  1.00  0.00      RA0  H
ATOM   2883 HE22 GLN A 307      20.025  21.660 -28.609  1.00  0.00      RA0  H
ATOM   2884  C   GLN A 307      22.391  21.139 -22.219  1.00  0.00      RA0  C
ATOM   2885  O   GLN A 307      21.406  20.566 -21.713  1.00  0.00      RA0  O
ATOM   2886  N   HIS A 308      23.245  21.895 -21.530  1.00  0.00      RA0  N
ATOM   2887  H   HIS A 308      23.928  22.439 -22.011  1.00  0.00      RA0  H
ATOM   2888  CA  HIS A 308      23.174  22.063 -20.094  1.00  0.00      RA0  C
ATOM   2889  CB  HIS A 308      24.330  21.330 -19.425  1.00  0.00      RA0  C
ATOM   2890  CG  HIS A 308      24.070  19.840 -19.440  1.00  0.00      RA0  C
ATOM   2891  ND1 HIS A 308      22.870  19.282 -19.698  1.00  0.00      RA0  N
ATOM   2892  HD1 HIS A 308      22.045  19.740 -19.982  1.00  0.00      RA0  H
ATOM   2893  CD2 HIS A 308      24.986  18.819 -19.167  1.00  0.00      RA0  C
ATOM   2894  NE2 HIS A 308      24.319  17.643 -19.258  1.00  0.00      RA0  N
ATOM   2895  CE1 HIS A 308      23.020  17.927 -19.584  1.00  0.00      RA0  C
ATOM   2896  C   HIS A 308      23.109  23.530 -19.723  1.00  0.00      RA0  C
ATOM   2897  O   HIS A 308      23.609  24.399 -20.439  1.00  0.00      RA0  O
ATOM   2898  N   GLU A 309      22.458  23.777 -18.599  1.00  0.00      RA0  N
ATOM   2899  H   GLU A 309      22.043  23.056 -18.044  1.00  0.00      RA0  H
ATOM   2900  CA  GLU A 309      22.377  25.103 -18.018  1.00  0.00      RA0  C
ATOM   2901  CB  GLU A 309      21.026  25.744 -18.361  1.00  0.00      RA0  C
ATOM   2902  CG  GLU A 309      20.881  27.194 -17.893  1.00  0.00      RA0  C
ATOM   2903  CD  GLU A 309      19.688  27.842 -18.578  1.00  0.00      RA0  C
ATOM   2904  OE1 GLU A 309      19.205  27.319 -19.578  1.00  0.00      RA0  O
ATOM   2905  OE2 GLU A 309      19.265  28.917 -18.167  1.00  0.00      RA0  O
ATOM   2906  C   GLU A 309      22.650  25.033 -16.528  1.00  0.00      RA0  C
ATOM   2907  O   GLU A 309      21.931  24.375 -15.789  1.00  0.00      RA0  O
ATOM   2908  N   GLY A 310      23.709  25.710 -16.106  1.00  0.00      RA0  N
ATOM   2909  H   GLY A 310      24.195  26.265 -16.769  1.00  0.00      RA0  H
ATOM   2910  CA  GLY A 310      23.991  25.941 -14.712  1.00  0.00      RA0  C
ATOM   2911  C   GLY A 310      23.645  27.360 -14.335  1.00  0.00      RA0  C
ATOM   2912  O   GLY A 310      22.960  28.061 -15.068  1.00  0.00      RA0  O
ATOM   2913  N   ILE A 311      24.158  27.787 -13.192  1.00  0.00      RA0  N
ATOM   2914  H   ILE A 311      24.730  27.186 -12.626  1.00  0.00      RA0  H
ATOM   2915  CA  ILE A 311      23.850  29.107 -12.679  1.00  0.00      RA0  C
ATOM   2916  CB  ILE A 311      22.547  29.010 -11.872  1.00  0.00      RA0  C
ATOM   2917  CG2 ILE A 311      22.666  27.989 -10.736  1.00  0.00      RA0  C
ATOM   2918  CG1 ILE A 311      22.060  30.372 -11.388  1.00  0.00      RA0  C
ATOM   2919  CD1 ILE A 311      20.731  30.274 -10.639  1.00  0.00      RA0  C
ATOM   2920  C   ILE A 311      24.996  29.670 -11.857  1.00  0.00      RA0  C
ATOM   2921  O   ILE A 311      25.632  28.948 -11.116  1.00  0.00      RA0  O
ATOM   2922  N   ILE A 312      25.275  30.961 -12.016  1.00  0.00      RA0  N
ATOM   2923  H   ILE A 312      24.705  31.495 -12.642  1.00  0.00      RA0  H
ATOM   2924  CA  ILE A 312      26.184  31.649 -11.097  1.00  0.00      RA0  C
ATOM   2925  CB  ILE A 312      26.552  33.020 -11.666  1.00  0.00      RA0  C
ATOM   2926  CG2 ILE A 312      27.362  33.856 -10.678  1.00  0.00      RA0  C
ATOM   2927  CG1 ILE A 312      27.295  32.843 -12.989  1.00  0.00      RA0  C
ATOM   2928  CD1 ILE A 312      27.766  34.170 -13.581  1.00  0.00      RA0  C
ATOM   2929  C   ILE A 312      25.583  31.771  -9.706  1.00  0.00      RA0  C
ATOM   2930  O   ILE A 312      24.445  32.273  -9.526  1.00  0.00      RA0  O
ATOM   2931  N   THR A 313      26.355  31.344  -8.720  1.00  0.00      RA0  N
ATOM   2932  H   THR A 313      27.267  30.953  -8.863  1.00  0.00      RA0  H
ATOM   2933  CA  THR A 313      25.942  31.436  -7.336  1.00  0.00      RA0  C
ATOM   2934  CB  THR A 313      26.456  30.166  -6.676  1.00  0.00      RA0  C
ATOM   2935  OG1 THR A 313      27.801  29.925  -7.102  1.00  0.00      RA0  O
ATOM   2936  HG1 THR A 313      28.322  30.162  -6.330  1.00  0.00      RA0  H
ATOM   2937  CG2 THR A 313      25.587  28.969  -7.062  1.00  0.00      RA0  C
ATOM   2938  C   THR A 313      26.412  32.753  -6.728  1.00  0.00      RA0  C
ATOM   2939  O   THR A 313      25.665  33.424  -5.992  1.00  0.00      RA0  O
ATOM   2940  N   SER A 314      27.657  33.130  -7.030  1.00  0.00      RA0  N
ATOM   2941  H   SER A 314      28.270  32.539  -7.559  1.00  0.00      RA0  H
ATOM   2942  CA  SER A 314      28.190  34.438  -6.623  1.00  0.00      RA0  C
ATOM   2943  CB  SER A 314      29.014  34.304  -5.340  1.00  0.00      RA0  C
ATOM   2944  OG  SER A 314      28.243  33.883  -4.206  1.00  0.00      RA0  O
ATOM   2945  HG  SER A 314      28.280  32.919  -4.197  1.00  0.00      RA0  H
ATOM   2946  C   SER A 314      29.105  34.945  -7.690  1.00  0.00      RA0  C
ATOM   2947  O   SER A 314      29.994  34.209  -8.140  1.00  0.00      RA0  O
ATOM   2948  N   GLY A 315      28.901  36.186  -8.097  1.00  0.00      RA0  N
ATOM   2949  H   GLY A 315      28.174  36.745  -7.684  1.00  0.00      RA0  H
ATOM   2950  CA  GLY A 315      29.794  36.828  -9.023  1.00  0.00      RA0  C
ATOM   2951  C   GLY A 315      30.290  38.164  -8.514  1.00  0.00      RA0  C
ATOM   2952  O   GLY A 315      29.679  38.787  -7.626  1.00  0.00      RA0  O
ATOM   2953  N   THR A 316      31.434  38.590  -9.028  1.00  0.00      RA0  N
ATOM   2954  H   THR A 316      31.963  38.051  -9.689  1.00  0.00      RA0  H
ATOM   2955  CA  THR A 316      31.988  39.885  -8.655  1.00  0.00      RA0  C
ATOM   2956  CB  THR A 316      32.454  39.652  -7.205  1.00  0.00      RA0  C
ATOM   2957  OG1 THR A 316      31.565  40.323  -6.314  1.00  0.00      RA0  O
ATOM   2958  HG1 THR A 316      30.709  39.920  -6.462  1.00  0.00      RA0  H
ATOM   2959  CG2 THR A 316      33.929  39.892  -6.886  1.00  0.00      RA0  C
ATOM   2960  C   THR A 316      33.059  40.335  -9.637  1.00  0.00      RA0  C
ATOM   2961  O   THR A 316      33.493  39.572 -10.521  1.00  0.00      RA0  O
ATOM   2962  N   PHE A 317      33.474  41.591  -9.496  1.00  0.00      RA0  N
ATOM   2963  H   PHE A 317      33.124  42.140  -8.737  1.00  0.00      RA0  H
ATOM   2964  CA  PHE A 317      34.704  42.043 -10.130  1.00  0.00      RA0  C
ATOM   2965  CB  PHE A 317      34.551  43.496 -10.573  1.00  0.00      RA0  C
ATOM   2966  CG  PHE A 317      35.700  43.897 -11.465  1.00  0.00      RA0  C
ATOM   2967  CD1 PHE A 317      36.846  44.466 -10.922  1.00  0.00      RA0  C
ATOM   2968  CD2 PHE A 317      35.601  43.703 -12.838  1.00  0.00      RA0  C
ATOM   2969  CE1 PHE A 317      37.884  44.863 -11.755  1.00  0.00      RA0  C
ATOM   2970  CE2 PHE A 317      36.637  44.104 -13.672  1.00  0.00      RA0  C
ATOM   2971  CZ  PHE A 317      37.773  44.695 -13.130  1.00  0.00      RA0  C
ATOM   2972  C   PHE A 317      35.833  41.884  -9.098  1.00  0.00      RA0  C
ATOM   2973  O   PHE A 317      35.757  42.443  -7.987  1.00  0.00      RA0  O
ATOM   2974  N   SER A 318      36.827  41.062  -9.440  1.00  0.00      RA0  N
ATOM   2975  H   SER A 318      36.898  40.700 -10.371  1.00  0.00      RA0  H
ATOM   2976  CA  SER A 318      37.974  40.804  -8.559  1.00  0.00      RA0  C
ATOM   2977  CB  SER A 318      38.613  39.503  -9.064  1.00  0.00      RA0  C
ATOM   2978  OG  SER A 318      39.880  39.230  -8.456  1.00  0.00      RA0  O
ATOM   2979  HG  SER A 318      39.727  39.136  -7.515  1.00  0.00      RA0  H
ATOM   2980  C   SER A 318      38.959  41.989  -8.500  1.00  0.00      RA0  C
ATOM   2981  O   SER A 318      39.617  42.278  -9.506  1.00  0.00      RA0  O
ATOM   2982  N   PRO A 319      39.077  42.671  -7.354  1.00  0.00      RA0  N
ATOM   2983  CD  PRO A 319      38.283  42.502  -6.148  1.00  0.00      RA0  C
ATOM   2984  CA  PRO A 319      40.064  43.743  -7.245  1.00  0.00      RA0  C
ATOM   2985  CB  PRO A 319      39.789  44.313  -5.848  1.00  0.00      RA0  C
ATOM   2986  CG  PRO A 319      38.371  43.870  -5.490  1.00  0.00      RA0  C
ATOM   2987  C   PRO A 319      41.499  43.247  -7.414  1.00  0.00      RA0  C
ATOM   2988  O   PRO A 319      42.308  43.949  -7.980  1.00  0.00      RA0  O
ATOM   2989  N   THR A 320      41.809  42.052  -6.922  1.00  0.00      RA0  N
ATOM   2990  H   THR A 320      41.158  41.475  -6.422  1.00  0.00      RA0  H
ATOM   2991  CA  THR A 320      43.177  41.529  -7.035  1.00  0.00      RA0  C
ATOM   2992  CB  THR A 320      43.266  40.375  -6.055  1.00  0.00      RA0  C
ATOM   2993  OG1 THR A 320      42.600  40.767  -4.851  1.00  0.00      RA0  O
ATOM   2994  HG1 THR A 320      41.767  40.282  -4.827  1.00  0.00      RA0  H
ATOM   2995  CG2 THR A 320      44.708  39.948  -5.776  1.00  0.00      RA0  C
ATOM   2996  C   THR A 320      43.516  41.153  -8.466  1.00  0.00      RA0  C
ATOM   2997  O   THR A 320      44.624  41.454  -8.958  1.00  0.00      RA0  O
ATOM   2998  N   LEU A 321      42.585  40.511  -9.159  1.00  0.00      RA0  N
ATOM   2999  H   LEU A 321      41.679  40.335  -8.767  1.00  0.00      RA0  H
ATOM   3000  CA  LEU A 321      42.878  40.035 -10.511  1.00  0.00      RA0  C
ATOM   3001  CB  LEU A 321      42.069  38.777 -10.805  1.00  0.00      RA0  C
ATOM   3002  CG  LEU A 321      42.398  37.641  -9.841  1.00  0.00      RA0  C
ATOM   3003  CD1 LEU A 321      41.435  36.464  -9.989  1.00  0.00      RA0  C
ATOM   3004  CD2 LEU A 321      43.855  37.214  -9.972  1.00  0.00      RA0  C
ATOM   3005  C   LEU A 321      42.640  41.067 -11.603  1.00  0.00      RA0  C
ATOM   3006  O   LEU A 321      43.277  41.029 -12.647  1.00  0.00      RA0  O
ATOM   3007  N   GLY A 322      41.710  41.986 -11.366  1.00  0.00      RA0  N
ATOM   3008  H   GLY A 322      41.205  41.953 -10.504  1.00  0.00      RA0  H
ATOM   3009  CA  GLY A 322      41.354  43.001 -12.326  1.00  0.00      RA0  C
ATOM   3010  C   GLY A 322      40.411  42.552 -13.429  1.00  0.00      RA0  C
ATOM   3011  O   GLY A 322      40.387  43.142 -14.494  1.00  0.00      RA0  O
ATOM   3012  N   TYR A 323      39.611  41.518 -13.164  1.00  0.00      RA0  N
ATOM   3013  H   TYR A 323      39.608  41.065 -12.269  1.00  0.00      RA0  H
ATOM   3014  CA  TYR A 323      38.576  41.082 -14.083  1.00  0.00      RA0  C
ATOM   3015  CB  TYR A 323      39.141  40.209 -15.213  1.00  0.00      RA0  C
ATOM   3016  CG  TYR A 323      40.005  39.079 -14.698  1.00  0.00      RA0  C
ATOM   3017  CD1 TYR A 323      39.442  37.996 -14.031  1.00  0.00      RA0  C
ATOM   3018  CE1 TYR A 323      40.246  36.948 -13.599  1.00  0.00      RA0  C
ATOM   3019  CD2 TYR A 323      41.378  39.113 -14.916  1.00  0.00      RA0  C
ATOM   3020  CE2 TYR A 323      42.181  38.059 -14.495  1.00  0.00      RA0  C
ATOM   3021  CZ  TYR A 323      41.613  36.971 -13.844  1.00  0.00      RA0  C
ATOM   3022  OH  TYR A 323      42.402  35.913 -13.439  1.00  0.00      RA0  O
ATOM   3023  HH  TYR A 323      43.316  36.119 -13.591  1.00  0.00      RA0  H
ATOM   3024  C   TYR A 323      37.495  40.349 -13.273  1.00  0.00      RA0  C
ATOM   3025  O   TYR A 323      37.658  40.139 -12.075  1.00  0.00      RA0  O
ATOM   3026  N   SER A 324      36.418  39.952 -13.952  1.00  0.00      RA0  N
ATOM   3027  H   SER A 324      36.369  39.987 -14.951  1.00  0.00      RA0  H
ATOM   3028  CA  SER A 324      35.267  39.346 -13.283  1.00  0.00      RA0  C
ATOM   3029  CB  SER A 324      34.190  39.745 -14.247  1.00  0.00      RA0  C
ATOM   3030  OG  SER A 324      34.766  40.900 -14.876  1.00  0.00      RA0  O
ATOM   3031  HG  SER A 324      34.117  41.237 -15.485  1.00  0.00      RA0  H
ATOM   3032  C   SER A 324      35.474  37.865 -12.982  1.00  0.00      RA0  C
ATOM   3033  O   SER A 324      36.028  37.139 -13.800  1.00  0.00      RA0  O
ATOM   3034  N   ILE A 325      35.016  37.433 -11.809  1.00  0.00      RA0  N
ATOM   3035  H   ILE A 325      34.510  38.039 -11.190  1.00  0.00      RA0  H
ATOM   3036  CA  ILE A 325      35.057  36.023 -11.440  1.00  0.00      RA0  C
ATOM   3037  CB  ILE A 325      36.152  35.751 -10.406  1.00  0.00      RA0  C
ATOM   3038  CG2 ILE A 325      37.558  35.925 -10.981  1.00  0.00      RA0  C
ATOM   3039  CG1 ILE A 325      35.908  36.605  -9.161  1.00  0.00      RA0  C
ATOM   3040  CD1 ILE A 325      36.804  36.211  -7.992  1.00  0.00      RA0  C
ATOM   3041  C   ILE A 325      33.720  35.598 -10.854  1.00  0.00      RA0  C
ATOM   3042  O   ILE A 325      32.936  36.431 -10.374  1.00  0.00      RA0  O
ATOM   3043  N   ALA A 326      33.504  34.293 -10.824  1.00  0.00      RA0  N
ATOM   3044  H   ALA A 326      34.141  33.637 -11.238  1.00  0.00      RA0  H
ATOM   3045  CA  ALA A 326      32.285  33.768 -10.225  1.00  0.00      RA0  C
ATOM   3046  CB  ALA A 326      31.140  33.810 -11.237  1.00  0.00      RA0  C
ATOM   3047  C   ALA A 326      32.440  32.346  -9.779  1.00  0.00      RA0  C
ATOM   3048  O   ALA A 326      33.253  31.591 -10.332  1.00  0.00      RA0  O
ATOM   3049  N   LEU A 327      31.649  31.977  -8.775  1.00  0.00      RA0  N
ATOM   3050  H   LEU A 327      31.005  32.649  -8.410  1.00  0.00      RA0  H
ATOM   3051  CA  LEU A 327      31.360  30.590  -8.485  1.00  0.00      RA0  C
ATOM   3052  CB  LEU A 327      31.271  30.332  -6.981  1.00  0.00      RA0  C
ATOM   3053  CG  LEU A 327      32.630  30.489  -6.299  1.00  0.00      RA0  C
ATOM   3054  CD1 LEU A 327      32.591  30.096  -4.821  1.00  0.00      RA0  C
ATOM   3055  CD2 LEU A 327      33.728  29.747  -7.055  1.00  0.00      RA0  C
ATOM   3056  C   LEU A 327      30.035  30.255  -9.205  1.00  0.00      RA0  C
ATOM   3057  O   LEU A 327      29.129  31.098  -9.287  1.00  0.00      RA0  O
ATOM   3058  N   ALA A 328      29.974  29.054  -9.764  1.00  0.00      RA0  N
ATOM   3059  H   ALA A 328      30.746  28.417  -9.689  1.00  0.00      RA0  H
ATOM   3060  CA  ALA A 328      28.781  28.571 -10.476  1.00  0.00      RA0  C
ATOM   3061  CB  ALA A 328      28.922  28.806 -11.979  1.00  0.00      RA0  C
ATOM   3062  C   ALA A 328      28.548  27.092 -10.243  1.00  0.00      RA0  C
ATOM   3063  O   ALA A 328      29.489  26.294 -10.209  1.00  0.00      RA0  O
ATOM   3064  N   ARG A 329      27.274  26.747 -10.086  1.00  0.00      RA0  N
ATOM   3065  H   ARG A 329      26.577  27.453 -10.227  1.00  0.00      RA0  H
ATOM   3066  CA  ARG A 329      26.834  25.349 -10.011  1.00  0.00      RA0  C
ATOM   3067  CB  ARG A 329      25.656  25.221  -9.065  1.00  0.00      RA0  C
ATOM   3068  CG  ARG A 329      26.039  24.987  -7.607  1.00  0.00      RA0  C
ATOM   3069  CD  ARG A 329      24.768  24.790  -6.788  1.00  0.00      RA0  C
ATOM   3070  NE  ARG A 329      23.826  23.993  -7.569  1.00  0.00      RA0  N
ATOM   3071  HE  ARG A 329      24.162  23.162  -8.041  1.00  0.00      RA0  H
ATOM   3072  CZ  ARG A 329      22.549  24.426  -7.764  1.00  0.00      RA0  C
ATOM   3073  NH1 ARG A 329      22.121  25.539  -7.126  1.00  0.00      RA0  N
ATOM   3074 HH11 ARG A 329      21.188  25.891  -7.228  1.00  0.00      RA0  H
ATOM   3075 HH12 ARG A 329      22.728  26.051  -6.512  1.00  0.00      RA0  H
ATOM   3076  NH2 ARG A 329      21.742  23.733  -8.588  1.00  0.00      RA0  N
ATOM   3077 HH21 ARG A 329      20.784  23.942  -8.779  1.00  0.00      RA0  H
ATOM   3078 HH22 ARG A 329      22.113  22.915  -9.076  1.00  0.00      RA0  H
ATOM   3079  C   ARG A 329      26.426  24.886 -11.388  1.00  0.00      RA0  C
ATOM   3080  O   ARG A 329      25.532  25.466 -11.999  1.00  0.00      RA0  O
ATOM   3081  N   VAL A 330      27.076  23.837 -11.877  1.00  0.00      RA0  N
ATOM   3082  H   VAL A 330      27.744  23.341 -11.315  1.00  0.00      RA0  H
ATOM   3083  CA  VAL A 330      26.872  23.373 -13.250  1.00  0.00      RA0  C
ATOM   3084  CB  VAL A 330      28.030  23.818 -14.159  1.00  0.00      RA0  C
ATOM   3085  CG1 VAL A 330      28.073  25.337 -14.343  1.00  0.00      RA0  C
ATOM   3086  CG2 VAL A 330      29.361  23.250 -13.667  1.00  0.00      RA0  C
ATOM   3087  C   VAL A 330      26.727  21.859 -13.287  1.00  0.00      RA0  C
ATOM   3088  O   VAL A 330      27.312  21.162 -12.449  1.00  0.00      RA0  O
ATOM   3089  N   PRO A 331      25.943  21.344 -14.233  1.00  0.00      RA0  N
ATOM   3090  CD  PRO A 331      25.023  22.078 -15.091  1.00  0.00      RA0  C
ATOM   3091  CA  PRO A 331      25.950  19.905 -14.494  1.00  0.00      RA0  C
ATOM   3092  CB  PRO A 331      24.981  19.774 -15.672  1.00  0.00      RA0  C
ATOM   3093  CG  PRO A 331      24.071  21.000 -15.585  1.00  0.00      RA0  C
ATOM   3094  C   PRO A 331      27.348  19.347 -14.784  1.00  0.00      RA0  C
ATOM   3095  O   PRO A 331      28.232  20.051 -15.286  1.00  0.00      RA0  O
ATOM   3096  N   GLU A 332      27.531  18.066 -14.471  1.00  0.00      RA0  N
ATOM   3097  H   GLU A 332      26.766  17.548 -14.097  1.00  0.00      RA0  H
ATOM   3098  CA  GLU A 332      28.723  17.330 -14.878  1.00  0.00      RA0  C
ATOM   3099  CB  GLU A 332      28.809  15.898 -14.343  1.00  0.00      RA0  C
ATOM   3100  CG  GLU A 332      29.720  15.738 -13.115  1.00  0.00      RA0  C
ATOM   3101  CD  GLU A 332      31.171  16.126 -13.394  1.00  0.00      RA0  C
ATOM   3102  OE1 GLU A 332      31.971  16.170 -12.465  1.00  0.00      RA0  O
ATOM   3103  OE2 GLU A 332      31.542  16.464 -14.517  1.00  0.00      RA0  O
ATOM   3104  C   GLU A 332      28.862  17.352 -16.391  1.00  0.00      RA0  C
ATOM   3105  O   GLU A 332      27.873  17.349 -17.132  1.00  0.00      RA0  O
ATOM   3106  N   GLY A 333      30.109  17.367 -16.828  1.00  0.00      RA0  N
ATOM   3107  H   GLY A 333      30.832  17.330 -16.140  1.00  0.00      RA0  H
ATOM   3108  CA  GLY A 333      30.447  17.276 -18.229  1.00  0.00      RA0  C
ATOM   3109  C   GLY A 333      30.902  18.586 -18.822  1.00  0.00      RA0  C
ATOM   3110  O   GLY A 333      31.150  18.640 -20.008  1.00  0.00      RA0  O
ATOM   3111  N   ILE A 334      31.018  19.642 -18.012  1.00  0.00      RA0  N
ATOM   3112  H   ILE A 334      30.756  19.547 -17.055  1.00  0.00      RA0  H
ATOM   3113  CA  ILE A 334      31.517  20.923 -18.524  1.00  0.00      RA0  C
ATOM   3114  CB  ILE A 334      31.320  22.025 -17.470  1.00  0.00      RA0  C
ATOM   3115  CG2 ILE A 334      32.251  21.840 -16.272  1.00  0.00      RA0  C
ATOM   3116  CG1 ILE A 334      31.405  23.428 -18.074  1.00  0.00      RA0  C
ATOM   3117  CD1 ILE A 334      30.959  24.508 -17.088  1.00  0.00      RA0  C
ATOM   3118  C   ILE A 334      32.975  20.818 -19.015  1.00  0.00      RA0  C
ATOM   3119  O   ILE A 334      33.771  20.034 -18.478  1.00  0.00      RA0  O
ATOM   3120  N   GLY A 335      33.296  21.587 -20.051  1.00  0.00      RA0  N
ATOM   3121  H   GLY A 335      32.608  22.225 -20.390  1.00  0.00      RA0  H
ATOM   3122  CA  GLY A 335      34.659  21.696 -20.582  1.00  0.00      RA0  C
ATOM   3123  C   GLY A 335      35.442  22.889 -20.041  1.00  0.00      RA0  C
ATOM   3124  O   GLY A 335      35.270  23.319 -18.883  1.00  0.00      RA0  O
ATOM   3125  N   GLU A 336      36.312  23.417 -20.896  1.00  0.00      RA0  N
ATOM   3126  H   GLU A 336      36.344  23.081 -21.835  1.00  0.00      RA0  H
ATOM   3127  CA  GLU A 336      37.242  24.464 -20.519  1.00  0.00      RA0  C
ATOM   3128  CB  GLU A 336      38.427  24.450 -21.486  1.00  0.00      RA0  C
ATOM   3129  CG  GLU A 336      39.780  24.063 -20.886  1.00  0.00      RA0  C
ATOM   3130  CD  GLU A 336      40.278  25.186 -20.001  1.00  0.00      RA0  C
ATOM   3131  OE1 GLU A 336      40.138  26.350 -20.373  1.00  0.00      RA0  O
ATOM   3132  OE2 GLU A 336      40.801  24.910 -18.925  1.00  0.00      RA0  O
ATOM   3133  C   GLU A 336      36.572  25.829 -20.582  1.00  0.00      RA0  C
ATOM   3134  O   GLU A 336      37.055  26.778 -19.986  1.00  0.00      RA0  O
ATOM   3135  N   THR A 337      35.461  25.909 -21.305  1.00  0.00      RA0  N
ATOM   3136  H   THR A 337      35.070  25.132 -21.791  1.00  0.00      RA0  H
ATOM   3137  CA  THR A 337      34.717  27.161 -21.467  1.00  0.00      RA0  C
ATOM   3138  CB  THR A 337      35.172  27.571 -22.866  1.00  0.00      RA0  C
ATOM   3139  OG1 THR A 337      36.524  27.121 -23.031  1.00  0.00      RA0  O
ATOM   3140  HG1 THR A 337      37.020  27.487 -22.303  1.00  0.00      RA0  H
ATOM   3141  CG2 THR A 337      35.023  29.048 -23.230  1.00  0.00      RA0  C
ATOM   3142  C   THR A 337      33.204  26.953 -21.365  1.00  0.00      RA0  C
ATOM   3143  O   THR A 337      32.696  25.840 -21.477  1.00  0.00      RA0  O
ATOM   3144  N   ALA A 338      32.487  28.051 -21.176  1.00  0.00      RA0  N
ATOM   3145  H   ALA A 338      32.917  28.955 -21.089  1.00  0.00      RA0  H
ATOM   3146  CA  ALA A 338      31.041  28.030 -21.187  1.00  0.00      RA0  C
ATOM   3147  CB  ALA A 338      30.492  27.752 -19.789  1.00  0.00      RA0  C
ATOM   3148  C   ALA A 338      30.565  29.390 -21.661  1.00  0.00      RA0  C
ATOM   3149  O   ALA A 338      31.390  30.274 -21.979  1.00  0.00      RA0  O
ATOM   3150  N   ILE A 339      29.248  29.554 -21.759  1.00  0.00      RA0  N
ATOM   3151  H   ILE A 339      28.602  28.840 -21.485  1.00  0.00      RA0  H
ATOM   3152  CA  ILE A 339      28.680  30.798 -22.271  1.00  0.00      RA0  C
ATOM   3153  CB  ILE A 339      27.904  30.483 -23.550  1.00  0.00      RA0  C
ATOM   3154  CG2 ILE A 339      27.255  31.741 -24.104  1.00  0.00      RA0  C
ATOM   3155  CG1 ILE A 339      28.762  29.785 -24.606  1.00  0.00      RA0  C
ATOM   3156  CD1 ILE A 339      29.801  30.721 -25.223  1.00  0.00      RA0  C
ATOM   3157  C   ILE A 339      27.754  31.433 -21.261  1.00  0.00      RA0  C
ATOM   3158  O   ILE A 339      26.894  30.753 -20.693  1.00  0.00      RA0  O
ATOM   3159  N   VAL A 340      27.913  32.744 -21.070  1.00  0.00      RA0  N
ATOM   3160  H   VAL A 340      28.602  33.257 -21.587  1.00  0.00      RA0  H
ATOM   3161  CA  VAL A 340      26.991  33.543 -20.267  1.00  0.00      RA0  C
ATOM   3162  CB  VAL A 340      27.652  34.073 -18.992  1.00  0.00      RA0  C
ATOM   3163  CG1 VAL A 340      28.097  32.935 -18.071  1.00  0.00      RA0  C
ATOM   3164  CG2 VAL A 340      28.788  35.036 -19.322  1.00  0.00      RA0  C
ATOM   3165  C   VAL A 340      26.496  34.702 -21.155  1.00  0.00      RA0  C
ATOM   3166  O   VAL A 340      27.145  35.050 -22.142  1.00  0.00      RA0  O
ATOM   3167  N   GLN A 341      25.339  35.269 -20.835  1.00  0.00      RA0  N
ATOM   3168  H   GLN A 341      24.898  35.010 -19.978  1.00  0.00      RA0  H
ATOM   3169  CA  GLN A 341      24.821  36.437 -21.565  1.00  0.00      RA0  C
ATOM   3170  CB  GLN A 341      23.302  36.374 -21.468  1.00  0.00      RA0  C
ATOM   3171  CG  GLN A 341      22.647  36.022 -22.796  1.00  0.00      RA0  C
ATOM   3172  CD  GLN A 341      22.679  37.261 -23.652  1.00  0.00      RA0  C
ATOM   3173  OE1 GLN A 341      22.901  38.368 -23.160  1.00  0.00      RA0  O
ATOM   3174  NE2 GLN A 341      22.387  37.027 -24.940  1.00  0.00      RA0  N
ATOM   3175 HE21 GLN A 341      22.401  36.071 -25.259  1.00  0.00      RA0  H
ATOM   3176 HE22 GLN A 341      22.199  37.708 -25.648  1.00  0.00      RA0  H
ATOM   3177  C   GLN A 341      25.349  37.761 -20.982  1.00  0.00      RA0  C
ATOM   3178  O   GLN A 341      25.161  38.040 -19.801  1.00  0.00      RA0  O
ATOM   3179  N   ILE A 342      26.028  38.563 -21.807  1.00  0.00      RA0  N
ATOM   3180  H   ILE A 342      26.172  38.303 -22.757  1.00  0.00      RA0  H
ATOM   3181  CA  ILE A 342      26.585  39.864 -21.359  1.00  0.00      RA0  C
ATOM   3182  CB  ILE A 342      28.088  39.805 -21.054  1.00  0.00      RA0  C
ATOM   3183  CG2 ILE A 342      28.619  41.194 -20.697  1.00  0.00      RA0  C
ATOM   3184  CG1 ILE A 342      28.416  38.836 -19.915  1.00  0.00      RA0  C
ATOM   3185  CD1 ILE A 342      27.983  39.359 -18.544  1.00  0.00      RA0  C
ATOM   3186  C   ILE A 342      26.260  40.925 -22.412  1.00  0.00      RA0  C
ATOM   3187  O   ILE A 342      26.634  40.773 -23.577  1.00  0.00      RA0  O
ATOM   3188  N   ARG A 343      25.548  41.979 -22.001  1.00  0.00      RA0  N
ATOM   3189  H   ARG A 343      25.266  41.999 -21.043  1.00  0.00      RA0  H
ATOM   3190  CA  ARG A 343      25.081  43.025 -22.916  1.00  0.00      RA0  C
ATOM   3191  CB  ARG A 343      26.270  43.851 -23.435  1.00  0.00      RA0  C
ATOM   3192  CG  ARG A 343      27.253  44.230 -22.320  1.00  0.00      RA0  C
ATOM   3193  CD  ARG A 343      28.565  44.855 -22.811  1.00  0.00      RA0  C
ATOM   3194  NE  ARG A 343      29.235  44.015 -23.806  1.00  0.00      RA0  N
ATOM   3195  HE  ARG A 343      28.760  43.946 -24.689  1.00  0.00      RA0  H
ATOM   3196  CZ  ARG A 343      30.441  43.418 -23.531  1.00  0.00      RA0  C
ATOM   3197  NH1 ARG A 343      30.976  43.491 -22.300  1.00  0.00      RA0  N
ATOM   3198 HH11 ARG A 343      31.867  43.046 -22.085  1.00  0.00      RA0  H
ATOM   3199 HH12 ARG A 343      30.544  43.967 -21.535  1.00  0.00      RA0  H
ATOM   3200  NH2 ARG A 343      31.097  42.757 -24.500  1.00  0.00      RA0  N
ATOM   3201 HH21 ARG A 343      31.987  42.300 -24.293  1.00  0.00      RA0  H
ATOM   3202 HH22 ARG A 343      30.768  42.692 -25.438  1.00  0.00      RA0  H
ATOM   3203  C   ARG A 343      24.265  42.442 -24.067  1.00  0.00      RA0  C
ATOM   3204  O   ARG A 343      24.450  42.807 -25.229  1.00  0.00      RA0  O
ATOM   3205  N   ASN A 344      23.366  41.521 -23.721  1.00  0.00      RA0  N
ATOM   3206  H   ASN A 344      23.348  41.160 -22.791  1.00  0.00      RA0  H
ATOM   3207  CA  ASN A 344      22.421  40.918 -24.669  1.00  0.00      RA0  C
ATOM   3208  CB  ASN A 344      21.497  41.938 -25.343  1.00  0.00      RA0  C
ATOM   3209  CG  ASN A 344      20.207  41.264 -25.780  1.00  0.00      RA0  C
ATOM   3210  OD1 ASN A 344      19.273  41.124 -24.997  1.00  0.00      RA0  O
ATOM   3211  ND2 ASN A 344      20.154  40.934 -27.082  1.00  0.00      RA0  N
ATOM   3212 HD21 ASN A 344      21.013  40.928 -27.601  1.00  0.00      RA0  H
ATOM   3213 HD22 ASN A 344      19.313  40.649 -27.538  1.00  0.00      RA0  H
ATOM   3214  C   ASN A 344      23.093  40.014 -25.721  1.00  0.00      RA0  C
ATOM   3215  O   ASN A 344      22.540  39.768 -26.793  1.00  0.00      RA0  O
ATOM   3216  N   ARG A 345      24.282  39.515 -25.398  1.00  0.00      RA0  N
ATOM   3217  H   ARG A 345      24.654  39.583 -24.471  1.00  0.00      RA0  H
ATOM   3218  CA  ARG A 345      25.063  38.723 -26.332  1.00  0.00      RA0  C
ATOM   3219  CB  ARG A 345      26.154  39.679 -26.853  1.00  0.00      RA0  C
ATOM   3220  CG  ARG A 345      27.021  39.310 -28.066  1.00  0.00      RA0  C
ATOM   3221  CD  ARG A 345      28.423  39.952 -28.002  1.00  0.00      RA0  C
ATOM   3222  NE  ARG A 345      29.216  39.237 -27.003  1.00  0.00      RA0  N
ATOM   3223  HE  ARG A 345      28.753  38.403 -26.684  1.00  0.00      RA0  H
ATOM   3224  CZ  ARG A 345      30.470  39.551 -26.550  1.00  0.00      RA0  C
ATOM   3225  NH1 ARG A 345      31.049  38.744 -25.642  1.00  0.00      RA0  N
ATOM   3226 HH11 ARG A 345      31.930  38.977 -25.201  1.00  0.00      RA0  H
ATOM   3227 HH12 ARG A 345      30.607  37.879 -25.378  1.00  0.00      RA0  H
ATOM   3228  NH2 ARG A 345      31.135  40.640 -26.990  1.00  0.00      RA0  N
ATOM   3229 HH21 ARG A 345      32.039  40.869 -26.588  1.00  0.00      RA0  H
ATOM   3230 HH22 ARG A 345      30.772  41.227 -27.717  1.00  0.00      RA0  H
ATOM   3231  C   ARG A 345      25.727  37.587 -25.583  1.00  0.00      RA0  C
ATOM   3232  O   ARG A 345      25.883  37.655 -24.383  1.00  0.00      RA0  O
ATOM   3233  N   GLU A 346      26.084  36.536 -26.309  1.00  0.00      RA0  N
ATOM   3234  H   GLU A 346      25.834  36.492 -27.273  1.00  0.00      RA0  H
ATOM   3235  CA  GLU A 346      26.852  35.451 -25.729  1.00  0.00      RA0  C
ATOM   3236  CB  GLU A 346      26.819  34.231 -26.648  1.00  0.00      RA0  C
ATOM   3237  CG  GLU A 346      25.421  33.890 -27.183  1.00  0.00      RA0  C
ATOM   3238  CD  GLU A 346      24.383  33.867 -26.074  1.00  0.00      RA0  C
ATOM   3239  OE1 GLU A 346      24.467  33.029 -25.181  1.00  0.00      RA0  O
ATOM   3240  OE2 GLU A 346      23.474  34.690 -26.116  1.00  0.00      RA0  O
ATOM   3241  C   GLU A 346      28.269  35.924 -25.459  1.00  0.00      RA0  C
ATOM   3242  O   GLU A 346      28.894  36.633 -26.287  1.00  0.00      RA0  O
ATOM   3243  N   MSE A 347      28.756  35.515 -24.305  1.00  0.00      RA0  N
ATOM   3244  H   MSE A 347      28.180  34.959 -23.701  1.00  0.00      RA0  H
ATOM   3245  CA  MSE A 347      30.084  35.818 -23.850  1.00  0.00      RA0  C
ATOM   3246  CB  MSE A 347      30.003  36.757 -22.658  1.00  0.00      RA0  C
ATOM   3247  CG  MSE A 347      31.358  36.902 -21.977  1.00  0.00      RA0  C
ATOM   3248  SE  MSE A 347      32.389  38.073 -22.849  1.00  0.00      RA0  S
ATOM   3249  CE  MSE A 347      31.497  39.525 -22.282  1.00  0.00      RA0  C
ATOM   3250  C   MSE A 347      30.685  34.509 -23.359  1.00  0.00      RA0  C
ATOM   3251  O   MSE A 347      30.230  33.957 -22.361  1.00  0.00      RA0  O
ATOM   3252  N   PRO A 348      31.711  34.019 -24.045  1.00  0.00      RA0  N
ATOM   3253  CD  PRO A 348      32.204  34.518 -25.319  1.00  0.00      RA0  C
ATOM   3254  CA  PRO A 348      32.458  32.885 -23.541  1.00  0.00      RA0  C
ATOM   3255  CB  PRO A 348      33.430  32.574 -24.687  1.00  0.00      RA0  C
ATOM   3256  CG  PRO A 348      32.892  33.301 -25.920  1.00  0.00      RA0  C
ATOM   3257  C   PRO A 348      33.202  33.247 -22.267  1.00  0.00      RA0  C
ATOM   3258  O   PRO A 348      33.696  34.375 -22.104  1.00  0.00      RA0  O
ATOM   3259  N   VAL A 349      33.222  32.312 -21.336  1.00  0.00      RA0  N
ATOM   3260  H   VAL A 349      32.829  31.408 -21.509  1.00  0.00      RA0  H
ATOM   3261  CA  VAL A 349      33.948  32.492 -20.109  1.00  0.00      RA0  C
ATOM   3262  CB  VAL A 349      33.014  32.642 -18.903  1.00  0.00      RA0  C
ATOM   3263  CG1 VAL A 349      32.307  33.993 -18.916  1.00  0.00      RA0  C
ATOM   3264  CG2 VAL A 349      32.029  31.476 -18.804  1.00  0.00      RA0  C
ATOM   3265  C   VAL A 349      34.827  31.280 -19.931  1.00  0.00      RA0  C
ATOM   3266  O   VAL A 349      34.558  30.225 -20.490  1.00  0.00      RA0  O
ATOM   3267  N   LYS A 350      35.887  31.447 -19.159  1.00  0.00      RA0  N
ATOM   3268  H   LYS A 350      35.997  32.302 -18.649  1.00  0.00      RA0  H
ATOM   3269  CA  LYS A 350      36.790  30.350 -18.882  1.00  0.00      RA0  C
ATOM   3270  CB  LYS A 350      38.246  30.794 -18.702  1.00  0.00      RA0  C
ATOM   3271  CG  LYS A 350      38.997  29.565 -18.195  1.00  0.00      RA0  C
ATOM   3272  CD  LYS A 350      40.513  29.573 -18.231  1.00  0.00      RA0  C
ATOM   3273  CE  LYS A 350      41.022  28.316 -17.519  1.00  0.00      RA0  C
ATOM   3274  NZ  LYS A 350      40.201  27.165 -17.908  1.00  0.00      RA0  N
ATOM   3275  HZ1 LYS A 350      39.350  27.009 -17.333  1.00  0.00      RA0  H
ATOM   3276  HZ2 LYS A 350      39.920  27.213 -18.910  1.00  0.00      RA0  H
ATOM   3277  HZ3 LYS A 350      40.751  26.281 -17.903  1.00  0.00      RA0  H
ATOM   3278  C   LYS A 350      36.316  29.641 -17.614  1.00  0.00      RA0  C
ATOM   3279  O   LYS A 350      35.999  30.274 -16.601  1.00  0.00      RA0  O
ATOM   3280  N   VAL A 351      36.255  28.318 -17.676  1.00  0.00      RA0  N
ATOM   3281  H   VAL A 351      36.587  27.849 -18.496  1.00  0.00      RA0  H
ATOM   3282  CA  VAL A 351      35.904  27.497 -16.539  1.00  0.00      RA0  C
ATOM   3283  CB  VAL A 351      35.115  26.274 -16.999  1.00  0.00      RA0  C
ATOM   3284  CG1 VAL A 351      34.711  25.380 -15.825  1.00  0.00      RA0  C
ATOM   3285  CG2 VAL A 351      33.914  26.717 -17.827  1.00  0.00      RA0  C
ATOM   3286  C   VAL A 351      37.164  27.076 -15.787  1.00  0.00      RA0  C
ATOM   3287  O   VAL A 351      38.088  26.550 -16.388  1.00  0.00      RA0  O
ATOM   3288  N   THR A 352      37.174  27.295 -14.482  1.00  0.00      RA0  N
ATOM   3289  H   THR A 352      36.343  27.570 -14.003  1.00  0.00      RA0  H
ATOM   3290  CA  THR A 352      38.346  27.051 -13.661  1.00  0.00      RA0  C
ATOM   3291  CB  THR A 352      38.934  28.454 -13.502  1.00  0.00      RA0  C
ATOM   3292  OG1 THR A 352      38.567  29.221 -14.663  1.00  0.00      RA0  O
ATOM   3293  HG1 THR A 352      37.651  29.457 -14.560  1.00  0.00      RA0  H
ATOM   3294  CG2 THR A 352      40.455  28.468 -13.324  1.00  0.00      RA0  C
ATOM   3295  C   THR A 352      37.972  26.343 -12.384  1.00  0.00      RA0  C
ATOM   3296  O   THR A 352      36.804  26.043 -12.109  1.00  0.00      RA0  O
ATOM   3297  N   LYS A 353      38.988  26.084 -11.576  1.00  0.00      RA0  N
ATOM   3298  H   LYS A 353      39.903  26.389 -11.826  1.00  0.00      RA0  H
ATOM   3299  CA  LYS A 353      38.787  25.613 -10.208  1.00  0.00      RA0  C
ATOM   3300  CB  LYS A 353      40.138  25.296  -9.558  1.00  0.00      RA0  C
ATOM   3301  CG  LYS A 353      40.350  23.788  -9.420  1.00  0.00      RA0  C
ATOM   3302  CD  LYS A 353      41.241  23.465  -8.223  1.00  0.00      RA0  C
ATOM   3303  CE  LYS A 353      41.188  21.990  -7.824  1.00  0.00      RA0  C
ATOM   3304  NZ  LYS A 353      41.591  21.865  -6.422  1.00  0.00      RA0  N
ATOM   3305  HZ1 LYS A 353      41.177  21.030  -5.961  1.00  0.00      RA0  H
ATOM   3306  HZ2 LYS A 353      42.621  21.914  -6.272  1.00  0.00      RA0  H
ATOM   3307  HZ3 LYS A 353      41.271  22.701  -5.888  1.00  0.00      RA0  H
ATOM   3308  C   LYS A 353      38.029  26.695  -9.424  1.00  0.00      RA0  C
ATOM   3309  O   LYS A 353      38.202  27.881  -9.719  1.00  0.00      RA0  O
ATOM   3310  N   PRO A 354      37.258  26.302  -8.410  1.00  0.00      RA0  N
ATOM   3311  CD  PRO A 354      36.970  24.916  -8.037  1.00  0.00      RA0  C
ATOM   3312  CA  PRO A 354      36.501  27.253  -7.598  1.00  0.00      RA0  C
ATOM   3313  CB  PRO A 354      35.405  26.365  -7.000  1.00  0.00      RA0  C
ATOM   3314  CG  PRO A 354      36.076  25.009  -6.810  1.00  0.00      RA0  C
ATOM   3315  C   PRO A 354      37.339  27.971  -6.530  1.00  0.00      RA0  C
ATOM   3316  O   PRO A 354      37.011  27.956  -5.349  1.00  0.00      RA0  O
ATOM   3317  N   VAL A 355      38.428  28.601  -6.960  1.00  0.00      RA0  N
ATOM   3318  H   VAL A 355      38.697  28.651  -7.927  1.00  0.00      RA0  H
ATOM   3319  CA  VAL A 355      39.315  29.351  -6.064  1.00  0.00      RA0  C
ATOM   3320  CB  VAL A 355      40.160  28.400  -5.183  1.00  0.00      RA0  C
ATOM   3321  CG1 VAL A 355      41.002  27.418  -6.005  1.00  0.00      RA0  C
ATOM   3322  CG2 VAL A 355      40.986  29.159  -4.140  1.00  0.00      RA0  C
ATOM   3323  C   VAL A 355      40.171  30.197  -7.002  1.00  0.00      RA0  C
ATOM   3324  O   VAL A 355      40.488  29.763  -8.113  1.00  0.00      RA0  O
ATOM   3325  N   PHE A 356      40.529  31.393  -6.555  1.00  0.00      RA0  N
ATOM   3326  H   PHE A 356      40.275  31.685  -5.630  1.00  0.00      RA0  H
ATOM   3327  CA  PHE A 356      41.155  32.376  -7.446  1.00  0.00      RA0  C
ATOM   3328  CB  PHE A 356      40.146  33.458  -7.848  1.00  0.00      RA0  C
ATOM   3329  CG  PHE A 356      38.872  32.844  -8.382  1.00  0.00      RA0  C
ATOM   3330  CD1 PHE A 356      37.749  32.755  -7.566  1.00  0.00      RA0  C
ATOM   3331  CD2 PHE A 356      38.819  32.369  -9.688  1.00  0.00      RA0  C
ATOM   3332  CE1 PHE A 356      36.572  32.203  -8.057  1.00  0.00      RA0  C
ATOM   3333  CE2 PHE A 356      37.642  31.816 -10.179  1.00  0.00      RA0  C
ATOM   3334  CZ  PHE A 356      36.518  31.739  -9.365  1.00  0.00      RA0  C
ATOM   3335  C   PHE A 356      42.409  33.037  -6.865  1.00  0.00      RA0  C
ATOM   3336  O   PHE A 356      43.353  33.247  -7.599  1.00  0.00      RA0  O
ATOM   3337  N   VAL A 357      42.399  33.345  -5.575  1.00  0.00      RA0  N
ATOM   3338  H   VAL A 357      41.590  33.136  -5.021  1.00  0.00      RA0  H
ATOM   3339  CA  VAL A 357      43.499  34.057  -4.912  1.00  0.00      RA0  C
ATOM   3340  CB  VAL A 357      43.207  35.569  -4.792  1.00  0.00      RA0  C
ATOM   3341  CG1 VAL A 357      44.335  36.323  -4.079  1.00  0.00      RA0  C
ATOM   3342  CG2 VAL A 357      42.919  36.221  -6.144  1.00  0.00      RA0  C
ATOM   3343  C   VAL A 357      43.699  33.458  -3.520  1.00  0.00      RA0  C
ATOM   3344  O   VAL A 357      42.740  33.229  -2.797  1.00  0.00      RA0  O
ATOM   3345  N   ARG A 358      44.946  33.183  -3.150  1.00  0.00      RA0  N
ATOM   3346  H   ARG A 358      45.700  33.357  -3.787  1.00  0.00      RA0  H
ATOM   3347  CA  ARG A 358      45.290  32.775  -1.790  1.00  0.00      RA0  C
ATOM   3348  CB  ARG A 358      45.452  31.276  -1.669  1.00  0.00      RA0  C
ATOM   3349  CG  ARG A 358      46.353  30.618  -2.712  1.00  0.00      RA0  C
ATOM   3350  CD  ARG A 358      46.943  29.333  -2.145  1.00  0.00      RA0  C
ATOM   3351  NE  ARG A 358      45.916  28.590  -1.425  1.00  0.00      RA0  N
ATOM   3352  HE  ARG A 358      44.994  28.451  -1.810  1.00  0.00      RA0  H
ATOM   3353  CZ  ARG A 358      46.104  28.164  -0.165  1.00  0.00      RA0  C
ATOM   3354  NH1 ARG A 358      47.177  28.539   0.536  1.00  0.00      RA0  N
ATOM   3355 HH11 ARG A 358      47.383  28.158   1.434  1.00  0.00      RA0  H
ATOM   3356 HH12 ARG A 358      47.777  29.269   0.188  1.00  0.00      RA0  H
ATOM   3357  NH2 ARG A 358      45.174  27.376   0.347  1.00  0.00      RA0  N
ATOM   3358 HH21 ARG A 358      45.290  26.734   1.101  1.00  0.00      RA0  H
ATOM   3359 HH22 ARG A 358      44.246  27.466  -0.047  1.00  0.00      RA0  H
ATOM   3360  C   ARG A 358      46.601  33.472  -1.436  1.00  0.00      RA0  C
ATOM   3361  O   ARG A 358      47.474  33.559  -2.291  1.00  0.00      RA0  O
ATOM   3362  N   ASN A 359      46.729  33.924  -0.197  1.00  0.00      RA0  N
ATOM   3363  H   ASN A 359      45.942  33.876   0.417  1.00  0.00      RA0  H
ATOM   3364  CA  ASN A 359      47.998  34.501   0.307  1.00  0.00      RA0  C
ATOM   3365  CB  ASN A 359      49.157  33.476   0.418  1.00  0.00      RA0  C
ATOM   3366  CG  ASN A 359      48.879  32.122   1.065  1.00  0.00      RA0  C
ATOM   3367  OD1 ASN A 359      48.194  31.244   0.540  1.00  0.00      RA0  O
ATOM   3368  ND2 ASN A 359      49.606  31.923   2.173  1.00  0.00      RA0  N
ATOM   3369 HD21 ASN A 359      50.084  32.669   2.630  1.00  0.00      RA0  H
ATOM   3370 HD22 ASN A 359      49.777  31.016   2.570  1.00  0.00      RA0  H
ATOM   3371  C   ASN A 359      48.561  35.541  -0.626  1.00  0.00      RA0  C
ATOM   3372  O   ASN A 359      49.753  35.507  -1.003  1.00  0.00      RA0  O
ATOM   3373  N   GLY A 360      47.702  36.480  -1.005  1.00  0.00      RA0  N
ATOM   3374  H   GLY A 360      46.829  36.487  -0.511  1.00  0.00      RA0  H
ATOM   3375  CA  GLY A 360      48.109  37.622  -1.768  1.00  0.00      RA0  C
ATOM   3376  C   GLY A 360      48.455  37.393  -3.200  1.00  0.00      RA0  C
ATOM   3377  O   GLY A 360      48.970  38.312  -3.858  1.00  0.00      RA0  O
ATOM   3378  N   LYS A 361      48.157  36.206  -3.727  1.00  0.00      RA0  N
ATOM   3379  H   LYS A 361      47.752  35.468  -3.181  1.00  0.00      RA0  H
ATOM   3380  CA  LYS A 361      48.555  35.894  -5.075  1.00  0.00      RA0  C
ATOM   3381  CB  LYS A 361      49.891  35.145  -5.034  1.00  0.00      RA0  C
ATOM   3382  CG  LYS A 361      50.416  34.757  -6.416  1.00  0.00      RA0  C
ATOM   3383  CD  LYS A 361      51.588  33.782  -6.371  1.00  0.00      RA0  C
ATOM   3384  CE  LYS A 361      51.870  33.197  -7.757  1.00  0.00      RA0  C
ATOM   3385  NZ  LYS A 361      50.692  32.452  -8.228  1.00  0.00      RA0  N
ATOM   3386  HZ1 LYS A 361      50.818  32.107  -9.200  1.00  0.00      RA0  H
ATOM   3387  HZ2 LYS A 361      50.498  31.655  -7.592  1.00  0.00      RA0  H
ATOM   3388  HZ3 LYS A 361      49.835  33.047  -8.223  1.00  0.00      RA0  H
ATOM   3389  C   LYS A 361      47.501  35.067  -5.793  1.00  0.00      RA0  C
ATOM   3390  O   LYS A 361      46.890  34.198  -5.193  1.00  0.00      RA0  O
ATOM   3391  N   ALA A 362      47.345  35.328  -7.092  1.00  0.00      RA0  N
ATOM   3392  H   ALA A 362      47.834  36.114  -7.464  1.00  0.00      RA0  H
ATOM   3393  CA  ALA A 362      46.536  34.514  -7.970  1.00  0.00      RA0  C
ATOM   3394  CB  ALA A 362      46.690  34.967  -9.420  1.00  0.00      RA0  C
ATOM   3395  C   ALA A 362      47.009  33.070  -7.892  1.00  0.00      RA0  C
ATOM   3396  O   ALA A 362      48.212  32.796  -7.850  1.00  0.00      RA0  O
ATOM   3397  N   VAL A 363      46.048  32.154  -7.859  1.00  0.00      RA0  N
ATOM   3398  H   VAL A 363      45.100  32.475  -7.928  1.00  0.00      RA0  H
ATOM   3399  CA  VAL A 363      46.343  30.718  -7.868  1.00  0.00      RA0  C
ATOM   3400  CB  VAL A 363      45.085  29.867  -7.658  1.00  0.00      RA0  C
ATOM   3401  CG1 VAL A 363      44.481  30.111  -6.274  1.00  0.00      RA0  C
ATOM   3402  CG2 VAL A 363      44.077  30.060  -8.793  1.00  0.00      RA0  C
ATOM   3403  C   VAL A 363      47.023  30.360  -9.192  1.00  0.00      RA0  C
ATOM   3404  O   VAL A 363      46.891  31.065 -10.242  1.00  0.00      RA0  O
ATOM   3405  N   ALA A 364      47.768  29.261  -9.159  1.00  0.00      RA0  N
ATOM   3406  H   ALA A 364      47.761  28.701  -8.331  1.00  0.00      RA0  H
ATOM   3407  CA  ALA A 364      48.611  28.868 -10.295  1.00  0.00      RA0  C
ATOM   3408  CB  ALA A 364      49.231  27.492 -10.046  1.00  0.00      RA0  C
ATOM   3409  C   ALA A 364      47.902  28.848 -11.638  1.00  0.00      RA0  C
ATOM   3410  O   ALA A 364      48.486  29.249 -12.620  1.00  0.00      RA0  O
ATOM   3411  N   GLY A 365      46.645  28.411 -11.692  1.00  0.00      RA0  N
ATOM   3412  H   GLY A 365      46.170  28.149 -10.856  1.00  0.00      RA0  H
ATOM   3413  CA  GLY A 365      45.936  28.351 -12.980  1.00  0.00      RA0  C
ATOM   3414  C   GLY A 365      45.653  29.709 -13.591  1.00  0.00      RA0  C
ATOM   3415  O   GLY A 365      45.342  29.814 -14.775  1.00  0.00      RA0  O
ATOM   3416  N   LEU A 366      45.784  30.757 -12.792  1.00  0.00      RA0  N
ATOM   3417  H   LEU A 366      46.113  30.651 -11.859  1.00  0.00      RA0  H
ATOM   3418  CA  LEU A 366      45.544  32.127 -13.278  1.00  0.00      RA0  C
ATOM   3419  CB  LEU A 366      44.560  32.850 -12.357  1.00  0.00      RA0  C
ATOM   3420  CG  LEU A 366      43.190  32.173 -12.313  1.00  0.00      RA0  C
ATOM   3421  CD1 LEU A 366      42.270  32.826 -11.283  1.00  0.00      RA0  C
ATOM   3422  CD2 LEU A 366      42.543  32.110 -13.697  1.00  0.00      RA0  C
ATOM   3423  C   LEU A 366      46.807  32.966 -13.459  1.00  0.00      RA0  C
ATOM   3424  O   LEU A 366      46.720  34.191 -13.624  1.00  0.00      RA0  O
ATOM   3425  N   CYS A 367      47.976  32.332 -13.390  1.00  0.00      RA0  N
ATOM   3426  H   CYS A 367      48.055  31.338 -13.268  1.00  0.00      RA0  H
ATOM   3427  CA  CYS A 367      49.235  33.019 -13.722  1.00  0.00      RA0  C
ATOM   3428  CB  CYS A 367      49.741  33.770 -12.489  1.00  0.00      RA0  C
ATOM   3429  SG  CYS A 367      49.918  32.735 -11.006  1.00  0.00      RA0  S
ATOM   3430  C   CYS A 367      50.294  32.088 -14.318  1.00  0.00      RA0  C
ATOM   3431  O   CYS A 367      50.122  30.864 -14.369  1.00  0.00      RA0  O
END
HEADER lig.000.16.pdb
ATOM      1  N   ASN A   2      51.346  26.744  -2.655  1.00  0.00      LA0  N
ATOM      2  H   ASN A   2      51.590  26.691  -1.684  1.00  0.00      LA0  H
ATOM      3  CA  ASN A   2      51.594  25.581  -3.505  1.00  0.00      LA0  C
ATOM      4  CB  ASN A   2      53.094  25.265  -3.553  1.00  0.00      LA0  C
ATOM      5  CG  ASN A   2      53.373  24.092  -4.473  1.00  0.00      LA0  C
ATOM      6  OD1 ASN A   2      52.602  23.772  -5.369  1.00  0.00      LA0  O
ATOM      7  ND2 ASN A   2      54.517  23.461  -4.214  1.00  0.00      LA0  N
ATOM      8 HD21 ASN A   2      55.078  23.741  -3.425  1.00  0.00      LA0  H
ATOM      9 HD22 ASN A   2      54.826  22.702  -4.778  1.00  0.00      LA0  H
ATOM     10  C   ASN A   2      50.787  24.366  -3.084  1.00  0.00      LA0  C
ATOM     11  O   ASN A   2      51.084  23.686  -2.107  1.00  0.00      LA0  O
ATOM     12  N   VAL A   3      49.736  24.138  -3.880  1.00  0.00      LA0  N
ATOM     13  H   VAL A   3      49.574  24.711  -4.680  1.00  0.00      LA0  H
ATOM     14  CA  VAL A   3      48.927  22.947  -3.652  1.00  0.00      LA0  C
ATOM     15  CB  VAL A   3      47.486  23.327  -3.253  1.00  0.00      LA0  C
ATOM     16  CG1 VAL A   3      46.621  22.090  -2.993  1.00  0.00      LA0  C
ATOM     17  CG2 VAL A   3      47.458  24.279  -2.052  1.00  0.00      LA0  C
ATOM     18  C   VAL A   3      48.926  22.067  -4.893  1.00  0.00      LA0  C
ATOM     19  O   VAL A   3      48.281  22.373  -5.888  1.00  0.00      LA0  O
ATOM     20  N   PRO A   4      49.685  20.950  -4.800  1.00  0.00      LA0  N
ATOM     21  CD  PRO A   4      50.684  20.660  -3.783  1.00  0.00      LA0  C
ATOM     22  CA  PRO A   4      49.539  19.868  -5.782  1.00  0.00      LA0  C
ATOM     23  CB  PRO A   4      50.495  18.803  -5.236  1.00  0.00      LA0  C
ATOM     24  CG  PRO A   4      51.528  19.566  -4.416  1.00  0.00      LA0  C
ATOM     25  C   PRO A   4      48.089  19.411  -5.882  1.00  0.00      LA0  C
ATOM     26  O   PRO A   4      47.389  19.277  -4.879  1.00  0.00      LA0  O
ATOM     27  N   ALA A   5      47.646  19.285  -7.138  1.00  0.00      LA0  N
ATOM     28  H   ALA A   5      48.280  18.913  -7.822  1.00  0.00      LA0  H
ATOM     29  CA  ALA A   5      46.214  19.421  -7.396  1.00  0.00      LA0  C
ATOM     30  CB  ALA A   5      45.987  20.169  -8.711  1.00  0.00      LA0  C
ATOM     31  C   ALA A   5      45.427  18.122  -7.417  1.00  0.00      LA0  C
ATOM     32  O   ALA A   5      44.348  18.029  -7.993  1.00  0.00      LA0  O
ATOM     33  N   GLU A   6      46.019  17.132  -6.750  1.00  0.00      LA0  N
ATOM     34  H   GLU A   6      46.930  17.303  -6.374  1.00  0.00      LA0  H
ATOM     35  CA  GLU A   6      45.552  15.757  -6.881  1.00  0.00      LA0  C
ATOM     36  CB  GLU A   6      46.311  15.072  -8.037  1.00  0.00      LA0  C
ATOM     37  CG  GLU A   6      47.833  14.857  -7.886  1.00  0.00      LA0  C
ATOM     38  CD  GLU A   6      48.558  16.157  -7.575  1.00  0.00      LA0  C
ATOM     39  OE1 GLU A   6      48.797  16.418  -6.401  1.00  0.00      LA0  O
ATOM     40  OE2 GLU A   6      48.820  16.944  -8.481  1.00  0.00      LA0  O
ATOM     41  C   GLU A   6      45.630  14.959  -5.587  1.00  0.00      LA0  C
ATOM     42  O   GLU A   6      44.900  13.997  -5.373  1.00  0.00      LA0  O
ATOM     43  N   LEU A   7      46.546  15.404  -4.711  1.00  0.00      LA0  N
ATOM     44  H   LEU A   7      47.190  16.111  -5.008  1.00  0.00      LA0  H
ATOM     45  CA  LEU A   7      46.713  14.673  -3.454  1.00  0.00      LA0  C
ATOM     46  CB  LEU A   7      47.970  15.129  -2.703  1.00  0.00      LA0  C
ATOM     47  CG  LEU A   7      49.257  15.103  -3.525  1.00  0.00      LA0  C
ATOM     48  CD1 LEU A   7      50.476  15.480  -2.684  1.00  0.00      LA0  C
ATOM     49  CD2 LEU A   7      49.441  13.780  -4.265  1.00  0.00      LA0  C
ATOM     50  C   LEU A   7      45.527  14.750  -2.509  1.00  0.00      LA0  C
ATOM     51  O   LEU A   7      44.678  15.632  -2.589  1.00  0.00      LA0  O
ATOM     52  N   LYS A   8      45.532  13.795  -1.568  1.00  0.00      LA0  N
ATOM     53  H   LYS A   8      46.274  13.124  -1.537  1.00  0.00      LA0  H
ATOM     54  CA  LYS A   8      44.687  14.061  -0.409  1.00  0.00      LA0  C
ATOM     55  CB  LYS A   8      43.908  12.814   0.032  1.00  0.00      LA0  C
ATOM     56  CG  LYS A   8      42.663  12.606  -0.847  1.00  0.00      LA0  C
ATOM     57  CD  LYS A   8      41.450  12.105  -0.053  1.00  0.00      LA0  C
ATOM     58  CE  LYS A   8      40.121  12.143  -0.824  1.00  0.00      LA0  C
ATOM     59  NZ  LYS A   8      38.998  11.882   0.091  1.00  0.00      LA0  N
ATOM     60  HZ1 LYS A   8      38.101  11.711  -0.420  1.00  0.00      LA0  H
ATOM     61  HZ2 LYS A   8      39.157  11.004   0.621  1.00  0.00      LA0  H
ATOM     62  HZ3 LYS A   8      38.879  12.655   0.779  1.00  0.00      LA0  H
ATOM     63  C   LYS A   8      45.518  14.687   0.699  1.00  0.00      LA0  C
ATOM     64  O   LYS A   8      46.742  14.704   0.629  1.00  0.00      LA0  O
ATOM     65  N   TYR A   9      44.815  15.247   1.688  1.00  0.00      LA0  N
ATOM     66  H   TYR A   9      43.821  15.145   1.723  1.00  0.00      LA0  H
ATOM     67  CA  TYR A   9      45.477  16.078   2.691  1.00  0.00      LA0  C
ATOM     68  CB  TYR A   9      45.406  17.565   2.312  1.00  0.00      LA0  C
ATOM     69  CG  TYR A   9      46.228  17.899   1.084  1.00  0.00      LA0  C
ATOM     70  CD1 TYR A   9      45.638  17.792  -0.192  1.00  0.00      LA0  C
ATOM     71  CE1 TYR A   9      46.388  18.137  -1.327  1.00  0.00      LA0  C
ATOM     72  CD2 TYR A   9      47.559  18.333   1.246  1.00  0.00      LA0  C
ATOM     73  CE2 TYR A   9      48.305  18.690   0.109  1.00  0.00      LA0  C
ATOM     74  CZ  TYR A   9      47.710  18.589  -1.164  1.00  0.00      LA0  C
ATOM     75  OH  TYR A   9      48.448  18.943  -2.275  1.00  0.00      LA0  O
ATOM     76  HH  TYR A   9      47.902  18.920  -3.061  1.00  0.00      LA0  H
ATOM     77  C   TYR A   9      44.817  15.885   4.042  1.00  0.00      LA0  C
ATOM     78  O   TYR A   9      43.713  15.350   4.144  1.00  0.00      LA0  O
ATOM     79  N   SER A  10      45.535  16.342   5.074  1.00  0.00      LA0  N
ATOM     80  H   SER A  10      46.433  16.771   4.945  1.00  0.00      LA0  H
ATOM     81  CA  SER A  10      44.920  16.274   6.394  1.00  0.00      LA0  C
ATOM     82  CB  SER A  10      45.954  15.766   7.402  1.00  0.00      LA0  C
ATOM     83  OG  SER A  10      46.914  16.791   7.691  1.00  0.00      LA0  O
ATOM     84  HG  SER A  10      47.577  16.340   8.234  1.00  0.00      LA0  H
ATOM     85  C   SER A  10      44.298  17.600   6.814  1.00  0.00      LA0  C
ATOM     86  O   SER A  10      44.168  18.526   6.023  1.00  0.00      LA0  O
ATOM     87  N   LYS A  11      43.943  17.669   8.110  1.00  0.00      LA0  N
ATOM     88  H   LYS A  11      44.087  16.895   8.725  1.00  0.00      LA0  H
ATOM     89  CA  LYS A  11      43.623  18.987   8.662  1.00  0.00      LA0  C
ATOM     90  CB  LYS A  11      42.289  18.978   9.428  1.00  0.00      LA0  C
ATOM     91  CG  LYS A  11      41.826  17.599   9.912  1.00  0.00      LA0  C
ATOM     92  CD  LYS A  11      40.712  17.653  10.961  1.00  0.00      LA0  C
ATOM     93  CE  LYS A  11      41.165  18.221  12.311  1.00  0.00      LA0  C
ATOM     94  NZ  LYS A  11      42.212  17.381  12.913  1.00  0.00      LA0  N
ATOM     95  HZ1 LYS A  11      41.871  16.637  13.551  1.00  0.00      LA0  H
ATOM     96  HZ2 LYS A  11      42.836  16.968  12.187  1.00  0.00      LA0  H
ATOM     97  HZ3 LYS A  11      42.893  17.981  13.427  1.00  0.00      LA0  H
ATOM     98  C   LYS A  11      44.731  19.561   9.538  1.00  0.00      LA0  C
ATOM     99  O   LYS A  11      44.560  20.582  10.206  1.00  0.00      LA0  O
ATOM    100  N   GLU A  12      45.867  18.845   9.516  1.00  0.00      LA0  N
ATOM    101  H   GLU A  12      45.966  18.011   8.974  1.00  0.00      LA0  H
ATOM    102  CA  GLU A  12      46.999  19.221  10.359  1.00  0.00      LA0  C
ATOM    103  CB  GLU A  12      47.257  18.151  11.414  1.00  0.00      LA0  C
ATOM    104  CG  GLU A  12      46.461  18.308  12.713  1.00  0.00      LA0  C
ATOM    105  CD  GLU A  12      44.967  18.211  12.494  1.00  0.00      LA0  C
ATOM    106  OE1 GLU A  12      44.494  17.327  11.786  1.00  0.00      LA0  O
ATOM    107  OE2 GLU A  12      44.247  19.032  13.046  1.00  0.00      LA0  O
ATOM    108  C   GLU A  12      48.271  19.533   9.589  1.00  0.00      LA0  C
ATOM    109  O   GLU A  12      49.295  19.874  10.167  1.00  0.00      LA0  O
ATOM    110  N   HIS A  13      48.095  19.500   8.248  1.00  0.00      LA0  N
ATOM    111  H   HIS A  13      47.350  18.920   7.924  1.00  0.00      LA0  H
ATOM    112  CA  HIS A  13      48.996  20.092   7.250  1.00  0.00      LA0  C
ATOM    113  CB  HIS A  13      49.697  21.400   7.692  1.00  0.00      LA0  C
ATOM    114  CG  HIS A  13      48.677  22.405   8.188  1.00  0.00      LA0  C
ATOM    115  ND1 HIS A  13      47.807  23.041   7.387  1.00  0.00      LA0  N
ATOM    116  HD1 HIS A  13      47.773  22.969   6.407  1.00  0.00      LA0  H
ATOM    117  CD2 HIS A  13      48.440  22.809   9.506  1.00  0.00      LA0  C
ATOM    118  NE2 HIS A  13      47.411  23.690   9.486  1.00  0.00      LA0  N
ATOM    119  CE1 HIS A  13      47.021  23.833   8.180  1.00  0.00      LA0  C
ATOM    120  C   HIS A  13      49.974  19.132   6.594  1.00  0.00      LA0  C
ATOM    121  O   HIS A  13      50.970  19.536   5.993  1.00  0.00      LA0  O
ATOM    122  N   GLU A  14      49.617  17.844   6.676  1.00  0.00      LA0  N
ATOM    123  H   GLU A  14      48.887  17.536   7.290  1.00  0.00      LA0  H
ATOM    124  CA  GLU A  14      50.320  16.877   5.839  1.00  0.00      LA0  C
ATOM    125  CB  GLU A  14      50.426  15.484   6.472  1.00  0.00      LA0  C
ATOM    126  CG  GLU A  14      50.741  15.404   7.967  1.00  0.00      LA0  C
ATOM    127  CD  GLU A  14      49.457  15.571   8.747  1.00  0.00      LA0  C
ATOM    128  OE1 GLU A  14      49.237  16.635   9.308  1.00  0.00      LA0  O
ATOM    129  OE2 GLU A  14      48.629  14.668   8.745  1.00  0.00      LA0  O
ATOM    130  C   GLU A  14      49.680  16.713   4.475  1.00  0.00      LA0  C
ATOM    131  O   GLU A  14      48.491  16.950   4.270  1.00  0.00      LA0  O
ATOM    132  N   TRP A  15      50.542  16.279   3.548  1.00  0.00      LA0  N
ATOM    133  H   TRP A  15      51.483  16.094   3.826  1.00  0.00      LA0  H
ATOM    134  CA  TRP A  15      50.052  15.804   2.263  1.00  0.00      LA0  C
ATOM    135  CB  TRP A  15      50.790  16.452   1.082  1.00  0.00      LA0  C
ATOM    136  CG  TRP A  15      52.296  16.321   1.165  1.00  0.00      LA0  C
ATOM    137  CD2 TRP A  15      53.146  15.247   0.707  1.00  0.00      LA0  C
ATOM    138  CE2 TRP A  15      54.501  15.628   0.988  1.00  0.00      LA0  C
ATOM    139  CE3 TRP A  15      52.883  14.002   0.100  1.00  0.00      LA0  C
ATOM    140  CD1 TRP A  15      53.177  17.277   1.685  1.00  0.00      LA0  C
ATOM    141  NE1 TRP A  15      54.472  16.882   1.582  1.00  0.00      LA0  N
ATOM    142  HE1 TRP A  15      55.262  17.396   1.884  1.00  0.00      LA0  H
ATOM    143  CZ2 TRP A  15      55.563  14.765   0.647  1.00  0.00      LA0  C
ATOM    144  CZ3 TRP A  15      53.955  13.148  -0.233  1.00  0.00      LA0  C
ATOM    145  CH2 TRP A  15      55.286  13.524   0.041  1.00  0.00      LA0  C
ATOM    146  C   TRP A  15      50.148  14.301   2.179  1.00  0.00      LA0  C
ATOM    147  O   TRP A  15      50.948  13.670   2.863  1.00  0.00      LA0  O
ATOM    148  N   LEU A  16      49.298  13.775   1.297  1.00  0.00      LA0  N
ATOM    149  H   LEU A  16      48.638  14.353   0.812  1.00  0.00      LA0  H
ATOM    150  CA  LEU A  16      49.243  12.333   1.143  1.00  0.00      LA0  C
ATOM    151  CB  LEU A  16      47.950  11.813   1.765  1.00  0.00      LA0  C
ATOM    152  CG  LEU A  16      48.047  10.346   2.156  1.00  0.00      LA0  C
ATOM    153  CD1 LEU A  16      49.120  10.145   3.221  1.00  0.00      LA0  C
ATOM    154  CD2 LEU A  16      46.700   9.782   2.592  1.00  0.00      LA0  C
ATOM    155  C   LEU A  16      49.355  11.916  -0.308  1.00  0.00      LA0  C
ATOM    156  O   LEU A  16      48.398  11.966  -1.074  1.00  0.00      LA0  O
ATOM    157  N   ARG A  17      50.580  11.510  -0.659  1.00  0.00      LA0  N
ATOM    158  H   ARG A  17      51.298  11.435   0.036  1.00  0.00      LA0  H
ATOM    159  CA  ARG A  17      50.753  11.054  -2.033  1.00  0.00      LA0  C
ATOM    160  CB  ARG A  17      52.085  11.554  -2.605  1.00  0.00      LA0  C
ATOM    161  CG  ARG A  17      52.201  11.460  -4.131  1.00  0.00      LA0  C
ATOM    162  CD  ARG A  17      53.398  12.228  -4.704  1.00  0.00      LA0  C
ATOM    163  NE  ARG A  17      54.664  11.614  -4.312  1.00  0.00      LA0  N
ATOM    164  HE  ARG A  17      54.853  10.667  -4.595  1.00  0.00      LA0  H
ATOM    165  CZ  ARG A  17      55.612  12.259  -3.607  1.00  0.00      LA0  C
ATOM    166  NH1 ARG A  17      55.450  13.541  -3.295  1.00  0.00      LA0  N
ATOM    167 HH11 ARG A  17      56.137  14.066  -2.777  1.00  0.00      LA0  H
ATOM    168 HH12 ARG A  17      54.625  14.026  -3.580  1.00  0.00      LA0  H
ATOM    169  NH2 ARG A  17      56.700  11.591  -3.233  1.00  0.00      LA0  N
ATOM    170 HH21 ARG A  17      57.450  12.004  -2.721  1.00  0.00      LA0  H
ATOM    171 HH22 ARG A  17      56.768  10.607  -3.479  1.00  0.00      LA0  H
ATOM    172  C   ARG A  17      50.628   9.554  -2.164  1.00  0.00      LA0  C
ATOM    173  O   ARG A  17      51.324   8.793  -1.505  1.00  0.00      LA0  O
ATOM    174  N   LYS A  18      49.716   9.164  -3.060  1.00  0.00      LA0  N
ATOM    175  H   LYS A  18      49.201   9.854  -3.567  1.00  0.00      LA0  H
ATOM    176  CA  LYS A  18      49.718   7.765  -3.480  1.00  0.00      LA0  C
ATOM    177  CB  LYS A  18      48.383   7.446  -4.159  1.00  0.00      LA0  C
ATOM    178  CG  LYS A  18      48.181   5.993  -4.603  1.00  0.00      LA0  C
ATOM    179  CD  LYS A  18      48.097   5.034  -3.421  1.00  0.00      LA0  C
ATOM    180  CE  LYS A  18      47.561   3.655  -3.801  1.00  0.00      LA0  C
ATOM    181  NZ  LYS A  18      47.229   2.929  -2.571  1.00  0.00      LA0  N
ATOM    182  HZ1 LYS A  18      46.673   2.066  -2.764  1.00  0.00      LA0  H
ATOM    183  HZ2 LYS A  18      48.052   2.690  -1.984  1.00  0.00      LA0  H
ATOM    184  HZ3 LYS A  18      46.531   3.460  -2.007  1.00  0.00      LA0  H
ATOM    185  C   LYS A  18      50.865   7.545  -4.446  1.00  0.00      LA0  C
ATOM    186  O   LYS A  18      50.892   8.134  -5.519  1.00  0.00      LA0  O
ATOM    187  N   GLU A  19      51.822   6.715  -4.022  1.00  0.00      LA0  N
ATOM    188  H   GLU A  19      51.762   6.233  -3.144  1.00  0.00      LA0  H
ATOM    189  CA  GLU A  19      52.901   6.517  -4.985  1.00  0.00      LA0  C
ATOM    190  CB  GLU A  19      54.266   6.810  -4.366  1.00  0.00      LA0  C
ATOM    191  CG  GLU A  19      54.322   8.219  -3.794  1.00  0.00      LA0  C
ATOM    192  CD  GLU A  19      55.753   8.702  -3.693  1.00  0.00      LA0  C
ATOM    193  OE1 GLU A  19      56.261   9.246  -4.661  1.00  0.00      LA0  O
ATOM    194  OE2 GLU A  19      56.351   8.628  -2.630  1.00  0.00      LA0  O
ATOM    195  C   GLU A  19      52.852   5.169  -5.668  1.00  0.00      LA0  C
ATOM    196  O   GLU A  19      51.963   4.366  -5.413  1.00  0.00      LA0  O
ATOM    197  N   ALA A  20      53.842   4.953  -6.555  1.00  0.00      LA0  N
ATOM    198  H   ALA A  20      54.551   5.647  -6.672  1.00  0.00      LA0  H
ATOM    199  CA  ALA A  20      53.869   3.710  -7.333  1.00  0.00      LA0  C
ATOM    200  CB  ALA A  20      54.991   3.758  -8.371  1.00  0.00      LA0  C
ATOM    201  C   ALA A  20      54.024   2.444  -6.504  1.00  0.00      LA0  C
ATOM    202  O   ALA A  20      53.521   1.378  -6.828  1.00  0.00      LA0  O
ATOM    203  N   ASP A  21      54.725   2.639  -5.380  1.00  0.00      LA0  N
ATOM    204  H   ASP A  21      55.139   3.529  -5.183  1.00  0.00      LA0  H
ATOM    205  CA  ASP A  21      54.840   1.608  -4.343  1.00  0.00      LA0  C
ATOM    206  CB  ASP A  21      55.849   2.061  -3.280  1.00  0.00      LA0  C
ATOM    207  CG  ASP A  21      55.591   3.508  -2.893  1.00  0.00      LA0  C
ATOM    208  OD1 ASP A  21      54.787   3.780  -2.010  1.00  0.00      LA0  O
ATOM    209  OD2 ASP A  21      56.185   4.394  -3.492  1.00  0.00      LA0  O
ATOM    210  C   ASP A  21      53.536   1.203  -3.669  1.00  0.00      LA0  C
ATOM    211  O   ASP A  21      53.457   0.229  -2.930  1.00  0.00      LA0  O
ATOM    212  N   GLY A  22      52.497   2.002  -3.941  1.00  0.00      LA0  N
ATOM    213  H   GLY A  22      52.623   2.835  -4.475  1.00  0.00      LA0  H
ATOM    214  CA  GLY A  22      51.196   1.655  -3.391  1.00  0.00      LA0  C
ATOM    215  C   GLY A  22      50.891   2.327  -2.069  1.00  0.00      LA0  C
ATOM    216  O   GLY A  22      49.731   2.477  -1.686  1.00  0.00      LA0  O
ATOM    217  N   THR A  23      51.970   2.716  -1.375  1.00  0.00      LA0  N
ATOM    218  H   THR A  23      52.885   2.746  -1.782  1.00  0.00      LA0  H
ATOM    219  CA  THR A  23      51.703   3.263  -0.055  1.00  0.00      LA0  C
ATOM    220  CB  THR A  23      52.844   2.943   0.927  1.00  0.00      LA0  C
ATOM    221  OG1 THR A  23      54.034   3.684   0.642  1.00  0.00      LA0  O
ATOM    222  HG1 THR A  23      54.319   3.426  -0.233  1.00  0.00      LA0  H
ATOM    223  CG2 THR A  23      53.137   1.442   0.960  1.00  0.00      LA0  C
ATOM    224  C   THR A  23      51.354   4.737  -0.091  1.00  0.00      LA0  C
ATOM    225  O   THR A  23      51.344   5.387  -1.134  1.00  0.00      LA0  O
ATOM    226  N   TYR A  24      51.040   5.221   1.112  1.00  0.00      LA0  N
ATOM    227  H   TYR A  24      51.098   4.660   1.937  1.00  0.00      LA0  H
ATOM    228  CA  TYR A  24      50.721   6.628   1.245  1.00  0.00      LA0  C
ATOM    229  CB  TYR A  24      49.452   6.778   2.080  1.00  0.00      LA0  C
ATOM    230  CG  TYR A  24      48.292   6.243   1.282  1.00  0.00      LA0  C
ATOM    231  CD1 TYR A  24      47.824   4.941   1.544  1.00  0.00      LA0  C
ATOM    232  CE1 TYR A  24      46.828   4.401   0.717  1.00  0.00      LA0  C
ATOM    233  CD2 TYR A  24      47.736   7.053   0.273  1.00  0.00      LA0  C
ATOM    234  CE2 TYR A  24      46.740   6.514  -0.551  1.00  0.00      LA0  C
ATOM    235  CZ  TYR A  24      46.337   5.180  -0.347  1.00  0.00      LA0  C
ATOM    236  OH  TYR A  24      45.467   4.617  -1.257  1.00  0.00      LA0  O
ATOM    237  HH  TYR A  24      45.033   3.846  -0.877  1.00  0.00      LA0  H
ATOM    238  C   TYR A  24      51.881   7.377   1.843  1.00  0.00      LA0  C
ATOM    239  O   TYR A  24      52.178   7.304   3.028  1.00  0.00      LA0  O
ATOM    240  N   THR A  25      52.544   8.105   0.955  1.00  0.00      LA0  N
ATOM    241  H   THR A  25      52.288   8.112  -0.012  1.00  0.00      LA0  H
ATOM    242  CA  THR A  25      53.618   8.940   1.461  1.00  0.00      LA0  C
ATOM    243  CB  THR A  25      54.549   9.281   0.310  1.00  0.00      LA0  C
ATOM    244  OG1 THR A  25      54.786   8.118  -0.492  1.00  0.00      LA0  O
ATOM    245  HG1 THR A  25      55.027   8.502  -1.334  1.00  0.00      LA0  H
ATOM    246  CG2 THR A  25      55.869   9.883   0.786  1.00  0.00      LA0  C
ATOM    247  C   THR A  25      53.098  10.194   2.136  1.00  0.00      LA0  C
ATOM    248  O   THR A  25      52.511  11.069   1.510  1.00  0.00      LA0  O
ATOM    249  N   VAL A  26      53.345  10.218   3.444  1.00  0.00      LA0  N
ATOM    250  H   VAL A  26      53.827   9.444   3.854  1.00  0.00      LA0  H
ATOM    251  CA  VAL A  26      53.089  11.414   4.232  1.00  0.00      LA0  C
ATOM    252  CB  VAL A  26      52.766  11.016   5.677  1.00  0.00      LA0  C
ATOM    253  CG1 VAL A  26      52.369  12.211   6.546  1.00  0.00      LA0  C
ATOM    254  CG2 VAL A  26      51.706   9.921   5.718  1.00  0.00      LA0  C
ATOM    255  C   VAL A  26      54.311  12.309   4.209  1.00  0.00      LA0  C
ATOM    256  O   VAL A  26      55.440  11.860   4.384  1.00  0.00      LA0  O
ATOM    257  N   GLY A  27      54.034  13.594   4.010  1.00  0.00      LA0  N
ATOM    258  H   GLY A  27      53.094  13.884   3.805  1.00  0.00      LA0  H
ATOM    259  CA  GLY A  27      55.072  14.591   4.240  1.00  0.00      LA0  C
ATOM    260  C   GLY A  27      54.375  15.856   4.663  1.00  0.00      LA0  C
ATOM    261  O   GLY A  27      53.154  15.918   4.609  1.00  0.00      LA0  O
ATOM    262  N   ILE A  28      55.150  16.853   5.095  1.00  0.00      LA0  N
ATOM    263  H   ILE A  28      56.146  16.822   4.996  1.00  0.00      LA0  H
ATOM    264  CA  ILE A  28      54.399  18.068   5.399  1.00  0.00      LA0  C
ATOM    265  CB  ILE A  28      54.840  18.722   6.712  1.00  0.00      LA0  C
ATOM    266  CG2 ILE A  28      54.243  17.947   7.887  1.00  0.00      LA0  C
ATOM    267  CG1 ILE A  28      56.355  18.908   6.817  1.00  0.00      LA0  C
ATOM    268  CD1 ILE A  28      56.768  19.600   8.119  1.00  0.00      LA0  C
ATOM    269  C   ILE A  28      54.373  19.039   4.240  1.00  0.00      LA0  C
ATOM    270  O   ILE A  28      55.194  18.976   3.335  1.00  0.00      LA0  O
ATOM    271  N   THR A  29      53.340  19.885   4.270  1.00  0.00      LA0  N
ATOM    272  H   THR A  29      52.752  19.919   5.078  1.00  0.00      LA0  H
ATOM    273  CA  THR A  29      53.088  20.708   3.089  1.00  0.00      LA0  C
ATOM    274  CB  THR A  29      51.611  21.089   3.053  1.00  0.00      LA0  C
ATOM    275  OG1 THR A  29      51.236  21.719   4.288  1.00  0.00      LA0  O
ATOM    276  HG1 THR A  29      51.121  21.005   4.917  1.00  0.00      LA0  H
ATOM    277  CG2 THR A  29      50.714  19.888   2.765  1.00  0.00      LA0  C
ATOM    278  C   THR A  29      53.934  21.962   2.994  1.00  0.00      LA0  C
ATOM    279  O   THR A  29      54.645  22.337   3.920  1.00  0.00      LA0  O
ATOM    280  N   GLU A  30      53.741  22.641   1.849  1.00  0.00      LA0  N
ATOM    281  H   GLU A  30      53.187  22.248   1.115  1.00  0.00      LA0  H
ATOM    282  CA  GLU A  30      54.272  23.996   1.684  1.00  0.00      LA0  C
ATOM    283  CB  GLU A  30      53.805  24.583   0.353  1.00  0.00      LA0  C
ATOM    284  CG  GLU A  30      54.819  25.529  -0.289  1.00  0.00      LA0  C
ATOM    285  CD  GLU A  30      56.007  24.730  -0.789  1.00  0.00      LA0  C
ATOM    286  OE1 GLU A  30      57.115  24.994  -0.339  1.00  0.00      LA0  O
ATOM    287  OE2 GLU A  30      55.823  23.839  -1.617  1.00  0.00      LA0  O
ATOM    288  C   GLU A  30      53.824  24.899   2.812  1.00  0.00      LA0  C
ATOM    289  O   GLU A  30      54.598  25.531   3.514  1.00  0.00      LA0  O
ATOM    290  N   HIS A  31      52.499  24.838   3.015  1.00  0.00      LA0  N
ATOM    291  H   HIS A  31      51.923  24.367   2.351  1.00  0.00      LA0  H
ATOM    292  CA  HIS A  31      51.935  25.594   4.128  1.00  0.00      LA0  C
ATOM    293  CB  HIS A  31      50.419  25.458   4.134  1.00  0.00      LA0  C
ATOM    294  CG  HIS A  31      49.806  26.504   5.032  1.00  0.00      LA0  C
ATOM    295  ND1 HIS A  31      49.923  27.829   4.839  1.00  0.00      LA0  N
ATOM    296  HD1 HIS A  31      50.443  28.292   4.135  1.00  0.00      LA0  H
ATOM    297  CD2 HIS A  31      49.033  26.282   6.172  1.00  0.00      LA0  C
ATOM    298  NE2 HIS A  31      48.686  27.494   6.661  1.00  0.00      LA0  N
ATOM    299  CE1 HIS A  31      49.233  28.451   5.843  1.00  0.00      LA0  C
ATOM    300  C   HIS A  31      52.531  25.263   5.484  1.00  0.00      LA0  C
ATOM    301  O   HIS A  31      52.792  26.121   6.313  1.00  0.00      LA0  O
ATOM    302  N   ALA A  32      52.795  23.961   5.671  1.00  0.00      LA0  N
ATOM    303  H   ALA A  32      52.579  23.280   4.971  1.00  0.00      LA0  H
ATOM    304  CA  ALA A  32      53.502  23.625   6.905  1.00  0.00      LA0  C
ATOM    305  CB  ALA A  32      53.649  22.116   7.062  1.00  0.00      LA0  C
ATOM    306  C   ALA A  32      54.862  24.295   7.051  1.00  0.00      LA0  C
ATOM    307  O   ALA A  32      55.231  24.741   8.131  1.00  0.00      LA0  O
ATOM    308  N   GLN A  33      55.579  24.401   5.918  1.00  0.00      LA0  N
ATOM    309  H   GLN A  33      55.244  24.059   5.037  1.00  0.00      LA0  H
ATOM    310  CA  GLN A  33      56.799  25.196   6.045  1.00  0.00      LA0  C
ATOM    311  CB  GLN A  33      57.875  24.853   5.003  1.00  0.00      LA0  C
ATOM    312  CG  GLN A  33      57.719  25.419   3.588  1.00  0.00      LA0  C
ATOM    313  CD  GLN A  33      59.105  25.583   3.004  1.00  0.00      LA0  C
ATOM    314  OE1 GLN A  33      60.043  25.949   3.703  1.00  0.00      LA0  O
ATOM    315  NE2 GLN A  33      59.213  25.284   1.710  1.00  0.00      LA0  N
ATOM    316 HE21 GLN A  33      58.421  25.058   1.133  1.00  0.00      LA0  H
ATOM    317 HE22 GLN A  33      60.114  25.281   1.273  1.00  0.00      LA0  H
ATOM    318  C   GLN A  33      56.596  26.698   6.217  1.00  0.00      LA0  C
ATOM    319  O   GLN A  33      57.356  27.339   6.932  1.00  0.00      LA0  O
ATOM    320  N   GLU A  34      55.506  27.225   5.618  1.00  0.00      LA0  N
ATOM    321  H   GLU A  34      54.975  26.666   4.981  1.00  0.00      LA0  H
ATOM    322  CA  GLU A  34      55.087  28.606   5.918  1.00  0.00      LA0  C
ATOM    323  CB  GLU A  34      53.739  28.953   5.257  1.00  0.00      LA0  C
ATOM    324  CG  GLU A  34      53.677  28.975   3.720  1.00  0.00      LA0  C
ATOM    325  CD  GLU A  34      52.234  29.153   3.246  1.00  0.00      LA0  C
ATOM    326  OE1 GLU A  34      51.566  30.104   3.650  1.00  0.00      LA0  O
ATOM    327  OE2 GLU A  34      51.744  28.313   2.493  1.00  0.00      LA0  O
ATOM    328  C   GLU A  34      54.964  28.857   7.419  1.00  0.00      LA0  C
ATOM    329  O   GLU A  34      55.407  29.853   7.975  1.00  0.00      LA0  O
ATOM    330  N   LEU A  35      54.364  27.845   8.061  1.00  0.00      LA0  N
ATOM    331  H   LEU A  35      54.018  27.082   7.512  1.00  0.00      LA0  H
ATOM    332  CA  LEU A  35      54.146  27.897   9.506  1.00  0.00      LA0  C
ATOM    333  CB  LEU A  35      53.106  26.859   9.903  1.00  0.00      LA0  C
ATOM    334  CG  LEU A  35      51.816  26.957   9.102  1.00  0.00      LA0  C
ATOM    335  CD1 LEU A  35      50.997  25.676   9.241  1.00  0.00      LA0  C
ATOM    336  CD2 LEU A  35      51.049  28.245   9.400  1.00  0.00      LA0  C
ATOM    337  C   LEU A  35      55.366  27.675  10.382  1.00  0.00      LA0  C
ATOM    338  O   LEU A  35      55.301  27.783  11.603  1.00  0.00      LA0  O
ATOM    339  N   LEU A  36      56.468  27.295   9.728  1.00  0.00      LA0  N
ATOM    340  H   LEU A  36      56.493  27.271   8.729  1.00  0.00      LA0  H
ATOM    341  CA  LEU A  36      57.598  26.880  10.545  1.00  0.00      LA0  C
ATOM    342  CB  LEU A  36      57.849  25.376  10.389  1.00  0.00      LA0  C
ATOM    343  CG  LEU A  36      56.788  24.511  11.081  1.00  0.00      LA0  C
ATOM    344  CD1 LEU A  36      56.899  23.035  10.698  1.00  0.00      LA0  C
ATOM    345  CD2 LEU A  36      56.801  24.697  12.599  1.00  0.00      LA0  C
ATOM    346  C   LEU A  36      58.864  27.681  10.328  1.00  0.00      LA0  C
ATOM    347  O   LEU A  36      59.499  28.124  11.278  1.00  0.00      LA0  O
ATOM    348  N   GLY A  37      59.223  27.837   9.051  1.00  0.00      LA0  N
ATOM    349  H   GLY A  37      58.672  27.459   8.307  1.00  0.00      LA0  H
ATOM    350  CA  GLY A  37      60.568  28.347   8.799  1.00  0.00      LA0  C
ATOM    351  C   GLY A  37      61.568  27.208   8.779  1.00  0.00      LA0  C
ATOM    352  O   GLY A  37      61.195  26.041   8.704  1.00  0.00      LA0  O
ATOM    353  N   ASP A  38      62.843  27.601   8.848  1.00  0.00      LA0  N
ATOM    354  H   ASP A  38      63.093  28.573   8.876  1.00  0.00      LA0  H
ATOM    355  CA  ASP A  38      63.953  26.657   8.691  1.00  0.00      LA0  C
ATOM    356  CB  ASP A  38      65.300  27.379   8.821  1.00  0.00      LA0  C
ATOM    357  CG  ASP A  38      65.294  28.680   8.038  1.00  0.00      LA0  C
ATOM    358  OD1 ASP A  38      65.746  28.684   6.898  1.00  0.00      LA0  O
ATOM    359  OD2 ASP A  38      64.814  29.680   8.573  1.00  0.00      LA0  O
ATOM    360  C   ASP A  38      63.911  25.500   9.667  1.00  0.00      LA0  C
ATOM    361  O   ASP A  38      63.772  25.674  10.875  1.00  0.00      LA0  O
ATOM    362  N   MET A  39      64.003  24.297   9.097  1.00  0.00      LA0  N
ATOM    363  H   MET A  39      64.193  24.212   8.118  1.00  0.00      LA0  H
ATOM    364  CA  MET A  39      63.818  23.130   9.948  1.00  0.00      LA0  C
ATOM    365  CB  MET A  39      63.233  21.975   9.135  1.00  0.00      LA0  C
ATOM    366  CG  MET A  39      62.274  21.099   9.944  1.00  0.00      LA0  C
ATOM    367  SD  MET A  39      60.826  22.009  10.514  1.00  0.00      LA0  S
ATOM    368  CE  MET A  39      60.256  22.612   8.915  1.00  0.00      LA0  C
ATOM    369  C   MET A  39      65.074  22.706  10.674  1.00  0.00      LA0  C
ATOM    370  O   MET A  39      66.113  22.457  10.081  1.00  0.00      LA0  O
ATOM    371  N   VAL A  40      64.925  22.634  12.000  1.00  0.00      LA0  N
ATOM    372  H   VAL A  40      64.027  22.813  12.400  1.00  0.00      LA0  H
ATOM    373  CA  VAL A  40      66.032  22.112  12.796  1.00  0.00      LA0  C
ATOM    374  CB  VAL A  40      66.081  22.820  14.160  1.00  0.00      LA0  C
ATOM    375  CG1 VAL A  40      67.200  22.301  15.070  1.00  0.00      LA0  C
ATOM    376  CG2 VAL A  40      66.210  24.329  13.962  1.00  0.00      LA0  C
ATOM    377  C   VAL A  40      65.950  20.602  12.955  1.00  0.00      LA0  C
ATOM    378  O   VAL A  40      66.941  19.887  12.906  1.00  0.00      LA0  O
ATOM    379  N   PHE A  41      64.708  20.143  13.152  1.00  0.00      LA0  N
ATOM    380  H   PHE A  41      63.911  20.748  13.179  1.00  0.00      LA0  H
ATOM    381  CA  PHE A  41      64.568  18.723  13.443  1.00  0.00      LA0  C
ATOM    382  CB  PHE A  41      64.524  18.524  14.967  1.00  0.00      LA0  C
ATOM    383  CG  PHE A  41      64.486  17.060  15.348  1.00  0.00      LA0  C
ATOM    384  CD1 PHE A  41      65.552  16.207  14.983  1.00  0.00      LA0  C
ATOM    385  CD2 PHE A  41      63.376  16.575  16.071  1.00  0.00      LA0  C
ATOM    386  CE1 PHE A  41      65.503  14.846  15.343  1.00  0.00      LA0  C
ATOM    387  CE2 PHE A  41      63.328  15.216  16.435  1.00  0.00      LA0  C
ATOM    388  CZ  PHE A  41      64.390  14.364  16.064  1.00  0.00      LA0  C
ATOM    389  C   PHE A  41      63.349  18.138  12.769  1.00  0.00      LA0  C
ATOM    390  O   PHE A  41      62.270  18.720  12.786  1.00  0.00      LA0  O
ATOM    391  N   VAL A  42      63.567  16.956  12.180  1.00  0.00      LA0  N
ATOM    392  H   VAL A  42      64.474  16.536  12.147  1.00  0.00      LA0  H
ATOM    393  CA  VAL A  42      62.403  16.160  11.811  1.00  0.00      LA0  C
ATOM    394  CB  VAL A  42      62.289  15.960  10.291  1.00  0.00      LA0  C
ATOM    395  CG1 VAL A  42      60.937  15.338   9.924  1.00  0.00      LA0  C
ATOM    396  CG2 VAL A  42      62.513  17.258   9.514  1.00  0.00      LA0  C
ATOM    397  C   VAL A  42      62.516  14.824  12.512  1.00  0.00      LA0  C
ATOM    398  O   VAL A  42      63.570  14.202  12.514  1.00  0.00      LA0  O
ATOM    399  N   ASP A  43      61.400  14.444  13.126  1.00  0.00      LA0  N
ATOM    400  H   ASP A  43      60.571  14.995  13.045  1.00  0.00      LA0  H
ATOM    401  CA  ASP A  43      61.324  13.148  13.784  1.00  0.00      LA0  C
ATOM    402  CB  ASP A  43      60.558  13.377  15.094  1.00  0.00      LA0  C
ATOM    403  CG  ASP A  43      59.981  12.118  15.695  1.00  0.00      LA0  C
ATOM    404  OD1 ASP A  43      60.739  11.198  15.988  1.00  0.00      LA0  O
ATOM    405  OD2 ASP A  43      58.764  12.066  15.838  1.00  0.00      LA0  O
ATOM    406  C   ASP A  43      60.721  12.129  12.827  1.00  0.00      LA0  C
ATOM    407  O   ASP A  43      60.081  12.480  11.839  1.00  0.00      LA0  O
ATOM    408  N   LEU A  44      61.022  10.859  13.121  1.00  0.00      LA0  N
ATOM    409  H   LEU A  44      61.348  10.667  14.052  1.00  0.00      LA0  H
ATOM    410  CA  LEU A  44      60.718   9.788  12.178  1.00  0.00      LA0  C
ATOM    411  CB  LEU A  44      61.985   9.358  11.424  1.00  0.00      LA0  C
ATOM    412  CG  LEU A  44      62.603  10.418  10.504  1.00  0.00      LA0  C
ATOM    413  CD1 LEU A  44      64.018  10.031  10.074  1.00  0.00      LA0  C
ATOM    414  CD2 LEU A  44      61.715  10.735   9.298  1.00  0.00      LA0  C
ATOM    415  C   LEU A  44      60.118   8.584  12.883  1.00  0.00      LA0  C
ATOM    416  O   LEU A  44      60.781   7.884  13.638  1.00  0.00      LA0  O
ATOM    417  N   PRO A  45      58.821   8.335  12.597  1.00  0.00      LA0  N
ATOM    418  CD  PRO A  45      57.943   9.101  11.720  1.00  0.00      LA0  C
ATOM    419  CA  PRO A  45      58.167   7.173  13.208  1.00  0.00      LA0  C
ATOM    420  CB  PRO A  45      56.703   7.363  12.798  1.00  0.00      LA0  C
ATOM    421  CG  PRO A  45      56.742   8.187  11.511  1.00  0.00      LA0  C
ATOM    422  C   PRO A  45      58.764   5.857  12.732  1.00  0.00      LA0  C
ATOM    423  O   PRO A  45      58.705   5.514  11.559  1.00  0.00      LA0  O
ATOM    424  N   GLU A  46      59.335   5.140  13.712  1.00  0.00      LA0  N
ATOM    425  H   GLU A  46      59.449   5.582  14.600  1.00  0.00      LA0  H
ATOM    426  CA  GLU A  46      60.010   3.871  13.424  1.00  0.00      LA0  C
ATOM    427  CB  GLU A  46      60.410   3.203  14.748  1.00  0.00      LA0  C
ATOM    428  CG  GLU A  46      61.344   1.988  14.636  1.00  0.00      LA0  C
ATOM    429  CD  GLU A  46      62.656   2.382  13.980  1.00  0.00      LA0  C
ATOM    430  OE1 GLU A  46      63.579   2.758  14.698  1.00  0.00      LA0  O
ATOM    431  OE2 GLU A  46      62.752   2.308  12.755  1.00  0.00      LA0  O
ATOM    432  C   GLU A  46      59.259   2.902  12.516  1.00  0.00      LA0  C
ATOM    433  O   GLU A  46      58.047   2.711  12.607  1.00  0.00      LA0  O
ATOM    434  N   VAL A  47      60.047   2.302  11.616  1.00  0.00      LA0  N
ATOM    435  H   VAL A  47      61.037   2.401  11.749  1.00  0.00      LA0  H
ATOM    436  CA  VAL A  47      59.484   1.312  10.703  1.00  0.00      LA0  C
ATOM    437  CB  VAL A  47      60.542   0.929   9.654  1.00  0.00      LA0  C
ATOM    438  CG1 VAL A  47      60.069  -0.147   8.672  1.00  0.00      LA0  C
ATOM    439  CG2 VAL A  47      61.014   2.182   8.911  1.00  0.00      LA0  C
ATOM    440  C   VAL A  47      58.947   0.103  11.457  1.00  0.00      LA0  C
ATOM    441  O   VAL A  47      59.593  -0.477  12.319  1.00  0.00      LA0  O
ATOM    442  N   GLY A  48      57.699  -0.230  11.113  1.00  0.00      LA0  N
ATOM    443  H   GLY A  48      57.234   0.286  10.395  1.00  0.00      LA0  H
ATOM    444  CA  GLY A  48      57.054  -1.306  11.857  1.00  0.00      LA0  C
ATOM    445  C   GLY A  48      56.151  -0.831  12.982  1.00  0.00      LA0  C
ATOM    446  O   GLY A  48      55.454  -1.614  13.616  1.00  0.00      LA0  O
ATOM    447  N   ALA A  49      56.164   0.493  13.207  1.00  0.00      LA0  N
ATOM    448  H   ALA A  49      56.756   1.122  12.700  1.00  0.00      LA0  H
ATOM    449  CA  ALA A  49      55.136   0.991  14.114  1.00  0.00      LA0  C
ATOM    450  CB  ALA A  49      55.536   2.344  14.704  1.00  0.00      LA0  C
ATOM    451  C   ALA A  49      53.808   1.136  13.399  1.00  0.00      LA0  C
ATOM    452  O   ALA A  49      53.755   1.328  12.190  1.00  0.00      LA0  O
ATOM    453  N   THR A  50      52.747   1.053  14.203  1.00  0.00      LA0  N
ATOM    454  H   THR A  50      52.836   0.870  15.179  1.00  0.00      LA0  H
ATOM    455  CA  THR A  50      51.425   1.201  13.610  1.00  0.00      LA0  C
ATOM    456  CB  THR A  50      50.694  -0.142  13.700  1.00  0.00      LA0  C
ATOM    457  OG1 THR A  50      51.563  -1.185  13.241  1.00  0.00      LA0  O
ATOM    458  HG1 THR A  50      51.073  -1.995  13.255  1.00  0.00      LA0  H
ATOM    459  CG2 THR A  50      49.366  -0.168  12.937  1.00  0.00      LA0  C
ATOM    460  C   THR A  50      50.670   2.303  14.320  1.00  0.00      LA0  C
ATOM    461  O   THR A  50      50.625   2.333  15.544  1.00  0.00      LA0  O
ATOM    462  N   VAL A  51      50.127   3.219  13.511  1.00  0.00      LA0  N
ATOM    463  H   VAL A  51      50.166   3.088  12.517  1.00  0.00      LA0  H
ATOM    464  CA  VAL A  51      49.399   4.353  14.084  1.00  0.00      LA0  C
ATOM    465  CB  VAL A  51      50.212   5.649  13.948  1.00  0.00      LA0  C
ATOM    466  CG1 VAL A  51      51.362   5.687  14.956  1.00  0.00      LA0  C
ATOM    467  CG2 VAL A  51      50.698   5.866  12.512  1.00  0.00      LA0  C
ATOM    468  C   VAL A  51      48.040   4.488  13.425  1.00  0.00      LA0  C
ATOM    469  O   VAL A  51      47.735   3.752  12.492  1.00  0.00      LA0  O
ATOM    470  N   SER A  52      47.250   5.437  13.929  1.00  0.00      LA0  N
ATOM    471  H   SER A  52      47.515   6.009  14.708  1.00  0.00      LA0  H
ATOM    472  CA  SER A  52      45.907   5.562  13.379  1.00  0.00      LA0  C
ATOM    473  CB  SER A  52      44.859   5.369  14.481  1.00  0.00      LA0  C
ATOM    474  OG  SER A  52      45.438   4.674  15.594  1.00  0.00      LA0  O
ATOM    475  HG  SER A  52      45.896   5.364  16.089  1.00  0.00      LA0  H
ATOM    476  C   SER A  52      45.670   6.854  12.617  1.00  0.00      LA0  C
ATOM    477  O   SER A  52      46.438   7.807  12.694  1.00  0.00      LA0  O
ATOM    478  N   ALA A  53      44.555   6.843  11.872  1.00  0.00      LA0  N
ATOM    479  H   ALA A  53      44.036   5.990  11.800  1.00  0.00      LA0  H
ATOM    480  CA  ALA A  53      44.150   8.015  11.101  1.00  0.00      LA0  C
ATOM    481  CB  ALA A  53      43.014   7.648  10.143  1.00  0.00      LA0  C
ATOM    482  C   ALA A  53      43.710   9.179  11.969  1.00  0.00      LA0  C
ATOM    483  O   ALA A  53      42.539   9.355  12.291  1.00  0.00      LA0  O
ATOM    484  N   GLY A  54      44.717   9.968  12.344  1.00  0.00      LA0  N
ATOM    485  H   GLY A  54      45.636   9.752  11.999  1.00  0.00      LA0  H
ATOM    486  CA  GLY A  54      44.434  11.066  13.260  1.00  0.00      LA0  C
ATOM    487  C   GLY A  54      45.378  11.139  14.445  1.00  0.00      LA0  C
ATOM    488  O   GLY A  54      45.391  12.122  15.180  1.00  0.00      LA0  O
ATOM    489  N   ASP A  55      46.178  10.072  14.582  1.00  0.00      LA0  N
ATOM    490  H   ASP A  55      46.107   9.260  14.003  1.00  0.00      LA0  H
ATOM    491  CA  ASP A  55      47.238  10.103  15.587  1.00  0.00      LA0  C
ATOM    492  CB  ASP A  55      47.850   8.716  15.839  1.00  0.00      LA0  C
ATOM    493  CG  ASP A  55      46.885   7.643  16.325  1.00  0.00      LA0  C
ATOM    494  OD1 ASP A  55      45.676   7.853  16.355  1.00  0.00      LA0  O
ATOM    495  OD2 ASP A  55      47.355   6.552  16.639  1.00  0.00      LA0  O
ATOM    496  C   ASP A  55      48.366  10.968  15.081  1.00  0.00      LA0  C
ATOM    497  O   ASP A  55      48.676  10.973  13.893  1.00  0.00      LA0  O
ATOM    498  N   ASP A  56      48.996  11.680  16.012  1.00  0.00      LA0  N
ATOM    499  H   ASP A  56      48.696  11.756  16.964  1.00  0.00      LA0  H
ATOM    500  CA  ASP A  56      50.283  12.233  15.616  1.00  0.00      LA0  C
ATOM    501  CB  ASP A  56      50.579  13.611  16.230  1.00  0.00      LA0  C
ATOM    502  CG  ASP A  56      50.089  13.794  17.657  1.00  0.00      LA0  C
ATOM    503  OD1 ASP A  56      48.888  13.739  17.907  1.00  0.00      LA0  O
ATOM    504  OD2 ASP A  56      50.878  14.149  18.526  1.00  0.00      LA0  O
ATOM    505  C   ASP A  56      51.409  11.254  15.834  1.00  0.00      LA0  C
ATOM    506  O   ASP A  56      51.474  10.510  16.805  1.00  0.00      LA0  O
ATOM    507  N   CYS A  57      52.279  11.245  14.824  1.00  0.00      LA0  N
ATOM    508  H   CYS A  57      52.132  11.857  14.047  1.00  0.00      LA0  H
ATOM    509  CA  CYS A  57      53.323  10.232  14.835  1.00  0.00      LA0  C
ATOM    510  CB  CYS A  57      52.938   9.078  13.911  1.00  0.00      LA0  C
ATOM    511  SG  CYS A  57      52.542   9.620  12.229  1.00  0.00      LA0  S
ATOM    512  C   CYS A  57      54.710  10.739  14.510  1.00  0.00      LA0  C
ATOM    513  O   CYS A  57      55.652   9.962  14.435  1.00  0.00      LA0  O
ATOM    514  N   ALA A  58      54.800  12.064  14.320  1.00  0.00      LA0  N
ATOM    515  H   ALA A  58      54.005  12.673  14.334  1.00  0.00      LA0  H
ATOM    516  CA  ALA A  58      56.126  12.646  14.139  1.00  0.00      LA0  C
ATOM    517  CB  ALA A  58      56.547  12.620  12.666  1.00  0.00      LA0  C
ATOM    518  C   ALA A  58      56.119  14.078  14.620  1.00  0.00      LA0  C
ATOM    519  O   ALA A  58      55.066  14.698  14.714  1.00  0.00      LA0  O
ATOM    520  N   VAL A  59      57.319  14.584  14.915  1.00  0.00      LA0  N
ATOM    521  H   VAL A  59      58.100  13.956  14.932  1.00  0.00      LA0  H
ATOM    522  CA  VAL A  59      57.434  15.999  15.272  1.00  0.00      LA0  C
ATOM    523  CB  VAL A  59      57.975  16.137  16.713  1.00  0.00      LA0  C
ATOM    524  CG1 VAL A  59      57.954  17.581  17.227  1.00  0.00      LA0  C
ATOM    525  CG2 VAL A  59      57.225  15.221  17.685  1.00  0.00      LA0  C
ATOM    526  C   VAL A  59      58.323  16.732  14.272  1.00  0.00      LA0  C
ATOM    527  O   VAL A  59      59.268  16.172  13.734  1.00  0.00      LA0  O
ATOM    528  N   ALA A  60      57.995  18.007  14.032  1.00  0.00      LA0  N
ATOM    529  H   ALA A  60      57.172  18.402  14.439  1.00  0.00      LA0  H
ATOM    530  CA  ALA A  60      58.948  18.847  13.315  1.00  0.00      LA0  C
ATOM    531  CB  ALA A  60      58.448  19.215  11.917  1.00  0.00      LA0  C
ATOM    532  C   ALA A  60      59.177  20.128  14.078  1.00  0.00      LA0  C
ATOM    533  O   ALA A  60      58.238  20.806  14.485  1.00  0.00      LA0  O
ATOM    534  N   GLU A  61      60.465  20.421  14.262  1.00  0.00      LA0  N
ATOM    535  H   GLU A  61      61.179  19.829  13.885  1.00  0.00      LA0  H
ATOM    536  CA  GLU A  61      60.808  21.649  14.965  1.00  0.00      LA0  C
ATOM    537  CB  GLU A  61      61.563  21.354  16.259  1.00  0.00      LA0  C
ATOM    538  CG  GLU A  61      60.810  20.388  17.173  1.00  0.00      LA0  C
ATOM    539  CD  GLU A  61      61.510  20.301  18.510  1.00  0.00      LA0  C
ATOM    540  OE1 GLU A  61      62.543  19.640  18.592  1.00  0.00      LA0  O
ATOM    541  OE2 GLU A  61      61.011  20.895  19.464  1.00  0.00      LA0  O
ATOM    542  C   GLU A  61      61.633  22.551  14.082  1.00  0.00      LA0  C
ATOM    543  O   GLU A  61      62.521  22.110  13.357  1.00  0.00      LA0  O
ATOM    544  N   SER A  62      61.292  23.834  14.148  1.00  0.00      LA0  N
ATOM    545  H   SER A  62      60.578  24.159  14.768  1.00  0.00      LA0  H
ATOM    546  CA  SER A  62      62.035  24.774  13.328  1.00  0.00      LA0  C
ATOM    547  CB  SER A  62      61.053  25.577  12.475  1.00  0.00      LA0  C
ATOM    548  OG  SER A  62      60.303  26.490  13.292  1.00  0.00      LA0  O
ATOM    549  HG  SER A  62      59.809  27.025  12.674  1.00  0.00      LA0  H
ATOM    550  C   SER A  62      62.901  25.679  14.177  1.00  0.00      LA0  C
ATOM    551  O   SER A  62      62.987  25.531  15.389  1.00  0.00      LA0  O
ATOM    552  N   VAL A  63      63.483  26.680  13.501  1.00  0.00      LA0  N
ATOM    553  H   VAL A  63      63.494  26.656  12.499  1.00  0.00      LA0  H
ATOM    554  CA  VAL A  63      64.115  27.772  14.240  1.00  0.00      LA0  C
ATOM    555  CB  VAL A  63      64.862  28.706  13.276  1.00  0.00      LA0  C
ATOM    556  CG1 VAL A  63      66.049  27.985  12.635  1.00  0.00      LA0  C
ATOM    557  CG2 VAL A  63      63.930  29.325  12.226  1.00  0.00      LA0  C
ATOM    558  C   VAL A  63      63.185  28.578  15.145  1.00  0.00      LA0  C
ATOM    559  O   VAL A  63      63.629  29.317  16.014  1.00  0.00      LA0  O
ATOM    560  N   LYS A  64      61.870  28.431  14.899  1.00  0.00      LA0  N
ATOM    561  H   LYS A  64      61.534  27.811  14.191  1.00  0.00      LA0  H
ATOM    562  CA  LYS A  64      60.991  29.264  15.709  1.00  0.00      LA0  C
ATOM    563  CB  LYS A  64      60.434  30.434  14.892  1.00  0.00      LA0  C
ATOM    564  CG  LYS A  64      60.120  31.598  15.832  1.00  0.00      LA0  C
ATOM    565  CD  LYS A  64      58.941  32.465  15.402  1.00  0.00      LA0  C
ATOM    566  CE  LYS A  64      58.465  33.321  16.578  1.00  0.00      LA0  C
ATOM    567  NZ  LYS A  64      58.005  32.446  17.662  1.00  0.00      LA0  N
ATOM    568  HZ1 LYS A  64      57.760  32.984  18.523  1.00  0.00      LA0  H
ATOM    569  HZ2 LYS A  64      57.089  31.999  17.441  1.00  0.00      LA0  H
ATOM    570  HZ3 LYS A  64      58.660  31.689  17.932  1.00  0.00      LA0  H
ATOM    571  C   LYS A  64      59.863  28.563  16.452  1.00  0.00      LA0  C
ATOM    572  O   LYS A  64      59.340  29.087  17.432  1.00  0.00      LA0  O
ATOM    573  N   ALA A  65      59.475  27.389  15.933  1.00  0.00      LA0  N
ATOM    574  H   ALA A  65      59.927  26.956  15.150  1.00  0.00      LA0  H
ATOM    575  CA  ALA A  65      58.302  26.741  16.514  1.00  0.00      LA0  C
ATOM    576  CB  ALA A  65      57.009  27.348  15.957  1.00  0.00      LA0  C
ATOM    577  C   ALA A  65      58.283  25.264  16.205  1.00  0.00      LA0  C
ATOM    578  O   ALA A  65      58.860  24.808  15.229  1.00  0.00      LA0  O
ATOM    579  N   ALA A  66      57.578  24.532  17.070  1.00  0.00      LA0  N
ATOM    580  H   ALA A  66      57.121  24.950  17.852  1.00  0.00      LA0  H
ATOM    581  CA  ALA A  66      57.399  23.122  16.744  1.00  0.00      LA0  C
ATOM    582  CB  ALA A  66      57.579  22.265  17.999  1.00  0.00      LA0  C
ATOM    583  C   ALA A  66      56.021  22.875  16.161  1.00  0.00      LA0  C
ATOM    584  O   ALA A  66      55.177  23.774  16.117  1.00  0.00      LA0  O
ATOM    585  N   SER A  67      55.823  21.614  15.762  1.00  0.00      LA0  N
ATOM    586  H   SER A  67      56.616  21.013  15.616  1.00  0.00      LA0  H
ATOM    587  CA  SER A  67      54.487  21.058  15.577  1.00  0.00      LA0  C
ATOM    588  CB  SER A  67      53.784  21.593  14.329  1.00  0.00      LA0  C
ATOM    589  OG  SER A  67      52.643  22.368  14.739  1.00  0.00      LA0  O
ATOM    590  HG  SER A  67      51.936  21.721  14.787  1.00  0.00      LA0  H
ATOM    591  C   SER A  67      54.535  19.554  15.509  1.00  0.00      LA0  C
ATOM    592  O   SER A  67      55.533  18.956  15.130  1.00  0.00      LA0  O
ATOM    593  N   ASP A  68      53.397  18.990  15.899  1.00  0.00      LA0  N
ATOM    594  H   ASP A  68      52.597  19.519  16.187  1.00  0.00      LA0  H
ATOM    595  CA  ASP A  68      53.141  17.582  15.634  1.00  0.00      LA0  C
ATOM    596  CB  ASP A  68      52.060  17.059  16.604  1.00  0.00      LA0  C
ATOM    597  CG  ASP A  68      51.029  18.112  17.030  1.00  0.00      LA0  C
ATOM    598  OD1 ASP A  68      50.691  18.169  18.208  1.00  0.00      LA0  O
ATOM    599  OD2 ASP A  68      50.550  18.879  16.200  1.00  0.00      LA0  O
ATOM    600  C   ASP A  68      52.787  17.377  14.166  1.00  0.00      LA0  C
ATOM    601  O   ASP A  68      52.456  18.320  13.455  1.00  0.00      LA0  O
ATOM    602  N   ILE A  69      52.939  16.116  13.738  1.00  0.00      LA0  N
ATOM    603  H   ILE A  69      53.270  15.428  14.387  1.00  0.00      LA0  H
ATOM    604  CA  ILE A  69      52.707  15.700  12.352  1.00  0.00      LA0  C
ATOM    605  CB  ILE A  69      54.042  15.429  11.636  1.00  0.00      LA0  C
ATOM    606  CG2 ILE A  69      53.851  14.875  10.219  1.00  0.00      LA0  C
ATOM    607  CG1 ILE A  69      54.964  16.648  11.653  1.00  0.00      LA0  C
ATOM    608  CD1 ILE A  69      56.380  16.284  11.213  1.00  0.00      LA0  C
ATOM    609  C   ILE A  69      51.908  14.416  12.418  1.00  0.00      LA0  C
ATOM    610  O   ILE A  69      52.234  13.533  13.206  1.00  0.00      LA0  O
ATOM    611  N   TYR A  70      50.839  14.359  11.619  1.00  0.00      LA0  N
ATOM    612  H   TYR A  70      50.646  15.019  10.889  1.00  0.00      LA0  H
ATOM    613  CA  TYR A  70      49.880  13.296  11.894  1.00  0.00      LA0  C
ATOM    614  CB  TYR A  70      48.461  13.884  12.041  1.00  0.00      LA0  C
ATOM    615  CG  TYR A  70      48.350  14.797  13.248  1.00  0.00      LA0  C
ATOM    616  CD1 TYR A  70      47.448  14.467  14.282  1.00  0.00      LA0  C
ATOM    617  CE1 TYR A  70      47.375  15.293  15.419  1.00  0.00      LA0  C
ATOM    618  CD2 TYR A  70      49.148  15.956  13.318  1.00  0.00      LA0  C
ATOM    619  CE2 TYR A  70      49.091  16.772  14.452  1.00  0.00      LA0  C
ATOM    620  CZ  TYR A  70      48.215  16.424  15.494  1.00  0.00      LA0  C
ATOM    621  OH  TYR A  70      48.197  17.221  16.622  1.00  0.00      LA0  O
ATOM    622  HH  TYR A  70      48.875  17.900  16.510  1.00  0.00      LA0  H
ATOM    623  C   TYR A  70      49.939  12.182  10.870  1.00  0.00      LA0  C
ATOM    624  O   TYR A  70      50.706  12.209   9.912  1.00  0.00      LA0  O
ATOM    625  N   ALA A  71      49.093  11.179  11.125  1.00  0.00      LA0  N
ATOM    626  H   ALA A  71      48.571  11.164  11.978  1.00  0.00      LA0  H
ATOM    627  CA  ALA A  71      48.912  10.144  10.119  1.00  0.00      LA0  C
ATOM    628  CB  ALA A  71      49.117   8.760  10.731  1.00  0.00      LA0  C
ATOM    629  C   ALA A  71      47.523  10.229   9.523  1.00  0.00      LA0  C
ATOM    630  O   ALA A  71      46.523   9.939  10.166  1.00  0.00      LA0  O
ATOM    631  N   PRO A  72      47.481  10.673   8.247  1.00  0.00      LA0  N
ATOM    632  CD  PRO A  72      48.599  11.178   7.460  1.00  0.00      LA0  C
ATOM    633  CA  PRO A  72      46.201  10.759   7.539  1.00  0.00      LA0  C
ATOM    634  CB  PRO A  72      46.612  11.325   6.174  1.00  0.00      LA0  C
ATOM    635  CG  PRO A  72      47.931  12.055   6.411  1.00  0.00      LA0  C
ATOM    636  C   PRO A  72      45.422   9.450   7.445  1.00  0.00      LA0  C
ATOM    637  O   PRO A  72      44.213   9.407   7.625  1.00  0.00      LA0  O
ATOM    638  N   VAL A  73      46.174   8.386   7.127  1.00  0.00      LA0  N
ATOM    639  H   VAL A  73      47.168   8.463   7.099  1.00  0.00      LA0  H
ATOM    640  CA  VAL A  73      45.565   7.056   7.146  1.00  0.00      LA0  C
ATOM    641  CB  VAL A  73      45.811   6.314   5.822  1.00  0.00      LA0  C
ATOM    642  CG1 VAL A  73      44.997   6.916   4.679  1.00  0.00      LA0  C
ATOM    643  CG2 VAL A  73      47.296   6.246   5.468  1.00  0.00      LA0  C
ATOM    644  C   VAL A  73      46.152   6.280   8.307  1.00  0.00      LA0  C
ATOM    645  O   VAL A  73      47.169   6.692   8.857  1.00  0.00      LA0  O
ATOM    646  N   SER A  74      45.497   5.169   8.655  1.00  0.00      LA0  N
ATOM    647  H   SER A  74      44.733   4.800   8.115  1.00  0.00      LA0  H
ATOM    648  CA  SER A  74      46.148   4.343   9.665  1.00  0.00      LA0  C
ATOM    649  CB  SER A  74      45.117   3.562  10.485  1.00  0.00      LA0  C
ATOM    650  OG  SER A  74      43.975   4.382  10.762  1.00  0.00      LA0  O
ATOM    651  HG  SER A  74      43.437   4.300   9.971  1.00  0.00      LA0  H
ATOM    652  C   SER A  74      47.151   3.404   9.027  1.00  0.00      LA0  C
ATOM    653  O   SER A  74      47.320   3.381   7.812  1.00  0.00      LA0  O
ATOM    654  N   GLY A  75      47.804   2.616   9.884  1.00  0.00      LA0  N
ATOM    655  H   GLY A  75      47.755   2.760  10.872  1.00  0.00      LA0  H
ATOM    656  CA  GLY A  75      48.606   1.558   9.296  1.00  0.00      LA0  C
ATOM    657  C   GLY A  75      50.047   1.571   9.740  1.00  0.00      LA0  C
ATOM    658  O   GLY A  75      50.423   2.146  10.757  1.00  0.00      LA0  O
ATOM    659  N   GLU A  76      50.816   0.847   8.927  1.00  0.00      LA0  N
ATOM    660  H   GLU A  76      50.442   0.628   8.025  1.00  0.00      LA0  H
ATOM    661  CA  GLU A  76      52.170   0.440   9.283  1.00  0.00      LA0  C
ATOM    662  CB  GLU A  76      52.290  -1.013   8.828  1.00  0.00      LA0  C
ATOM    663  CG  GLU A  76      53.577  -1.797   9.092  1.00  0.00      LA0  C
ATOM    664  CD  GLU A  76      53.404  -3.156   8.434  1.00  0.00      LA0  C
ATOM    665  OE1 GLU A  76      52.563  -3.940   8.874  1.00  0.00      LA0  O
ATOM    666  OE2 GLU A  76      54.031  -3.421   7.411  1.00  0.00      LA0  O
ATOM    667  C   GLU A  76      53.190   1.337   8.611  1.00  0.00      LA0  C
ATOM    668  O   GLU A  76      53.122   1.599   7.415  1.00  0.00      LA0  O
ATOM    669  N   ILE A  77      54.143   1.815   9.414  1.00  0.00      LA0  N
ATOM    670  H   ILE A  77      54.166   1.537  10.374  1.00  0.00      LA0  H
ATOM    671  CA  ILE A  77      55.185   2.632   8.794  1.00  0.00      LA0  C
ATOM    672  CB  ILE A  77      55.925   3.500   9.824  1.00  0.00      LA0  C
ATOM    673  CG2 ILE A  77      56.806   4.528   9.107  1.00  0.00      LA0  C
ATOM    674  CG1 ILE A  77      54.994   4.147  10.858  1.00  0.00      LA0  C
ATOM    675  CD1 ILE A  77      53.994   5.146  10.276  1.00  0.00      LA0  C
ATOM    676  C   ILE A  77      56.179   1.750   8.063  1.00  0.00      LA0  C
ATOM    677  O   ILE A  77      56.951   1.028   8.678  1.00  0.00      LA0  O
ATOM    678  N   VAL A  78      56.119   1.816   6.731  1.00  0.00      LA0  N
ATOM    679  H   VAL A  78      55.503   2.468   6.286  1.00  0.00      LA0  H
ATOM    680  CA  VAL A  78      57.040   0.938   6.012  1.00  0.00      LA0  C
ATOM    681  CB  VAL A  78      56.369   0.278   4.803  1.00  0.00      LA0  C
ATOM    682  CG1 VAL A  78      55.330  -0.734   5.280  1.00  0.00      LA0  C
ATOM    683  CG2 VAL A  78      55.792   1.295   3.813  1.00  0.00      LA0  C
ATOM    684  C   VAL A  78      58.370   1.560   5.631  1.00  0.00      LA0  C
ATOM    685  O   VAL A  78      59.348   0.870   5.373  1.00  0.00      LA0  O
ATOM    686  N   ALA A  79      58.377   2.900   5.609  1.00  0.00      LA0  N
ATOM    687  H   ALA A  79      57.554   3.439   5.795  1.00  0.00      LA0  H
ATOM    688  CA  ALA A  79      59.646   3.556   5.310  1.00  0.00      LA0  C
ATOM    689  CB  ALA A  79      59.839   3.727   3.800  1.00  0.00      LA0  C
ATOM    690  C   ALA A  79      59.672   4.922   5.941  1.00  0.00      LA0  C
ATOM    691  O   ALA A  79      58.630   5.537   6.123  1.00  0.00      LA0  O
ATOM    692  N   VAL A  80      60.887   5.373   6.254  1.00  0.00      LA0  N
ATOM    693  H   VAL A  80      61.714   4.847   6.051  1.00  0.00      LA0  H
ATOM    694  CA  VAL A  80      61.022   6.764   6.672  1.00  0.00      LA0  C
ATOM    695  CB  VAL A  80      61.494   6.881   8.128  1.00  0.00      LA0  C
ATOM    696  CG1 VAL A  80      60.379   6.477   9.087  1.00  0.00      LA0  C
ATOM    697  CG2 VAL A  80      62.797   6.118   8.393  1.00  0.00      LA0  C
ATOM    698  C   VAL A  80      61.994   7.451   5.746  1.00  0.00      LA0  C
ATOM    699  O   VAL A  80      62.693   6.795   4.988  1.00  0.00      LA0  O
ATOM    700  N   ASN A  81      62.014   8.781   5.842  1.00  0.00      LA0  N
ATOM    701  H   ASN A  81      61.382   9.253   6.459  1.00  0.00      LA0  H
ATOM    702  CA  ASN A  81      63.074   9.503   5.148  1.00  0.00      LA0  C
ATOM    703  CB  ASN A  81      62.555  10.870   4.707  1.00  0.00      LA0  C
ATOM    704  CG  ASN A  81      63.579  11.645   3.895  1.00  0.00      LA0  C
ATOM    705  OD1 ASN A  81      64.743  11.293   3.777  1.00  0.00      LA0  O
ATOM    706  ND2 ASN A  81      63.078  12.747   3.338  1.00  0.00      LA0  N
ATOM    707 HD21 ASN A  81      62.115  12.992   3.476  1.00  0.00      LA0  H
ATOM    708 HD22 ASN A  81      63.613  13.387   2.789  1.00  0.00      LA0  H
ATOM    709  C   ASN A  81      64.279   9.638   6.050  1.00  0.00      LA0  C
ATOM    710  O   ASN A  81      64.418  10.604   6.791  1.00  0.00      LA0  O
ATOM    711  N   ASP A  82      65.131   8.610   5.967  1.00  0.00      LA0  N
ATOM    712  H   ASP A  82      65.013   7.896   5.269  1.00  0.00      LA0  H
ATOM    713  CA  ASP A  82      66.351   8.578   6.778  1.00  0.00      LA0  C
ATOM    714  CB  ASP A  82      67.184   7.338   6.417  1.00  0.00      LA0  C
ATOM    715  CG  ASP A  82      67.390   7.255   4.914  1.00  0.00      LA0  C
ATOM    716  OD1 ASP A  82      68.383   7.785   4.424  1.00  0.00      LA0  O
ATOM    717  OD2 ASP A  82      66.530   6.702   4.235  1.00  0.00      LA0  O
ATOM    718  C   ASP A  82      67.176   9.856   6.710  1.00  0.00      LA0  C
ATOM    719  O   ASP A  82      67.555  10.436   7.725  1.00  0.00      LA0  O
ATOM    720  N   ALA A  83      67.355  10.313   5.461  1.00  0.00      LA0  N
ATOM    721  H   ALA A  83      67.167   9.653   4.729  1.00  0.00      LA0  H
ATOM    722  CA  ALA A  83      68.067  11.563   5.200  1.00  0.00      LA0  C
ATOM    723  CB  ALA A  83      67.997  11.919   3.715  1.00  0.00      LA0  C
ATOM    724  C   ALA A  83      67.635  12.775   6.012  1.00  0.00      LA0  C
ATOM    725  O   ALA A  83      68.443  13.635   6.335  1.00  0.00      LA0  O
ATOM    726  N   LEU A  84      66.337  12.812   6.368  1.00  0.00      LA0  N
ATOM    727  H   LEU A  84      65.728  12.060   6.110  1.00  0.00      LA0  H
ATOM    728  CA  LEU A  84      65.882  13.946   7.182  1.00  0.00      LA0  C
ATOM    729  CB  LEU A  84      64.373  13.903   7.426  1.00  0.00      LA0  C
ATOM    730  CG  LEU A  84      63.553  14.400   6.236  1.00  0.00      LA0  C
ATOM    731  CD1 LEU A  84      62.054  14.279   6.496  1.00  0.00      LA0  C
ATOM    732  CD2 LEU A  84      63.931  15.823   5.829  1.00  0.00      LA0  C
ATOM    733  C   LEU A  84      66.593  14.162   8.510  1.00  0.00      LA0  C
ATOM    734  O   LEU A  84      66.611  15.264   9.042  1.00  0.00      LA0  O
ATOM    735  N   SER A  85      67.190  13.072   9.013  1.00  0.00      LA0  N
ATOM    736  H   SER A  85      67.118  12.190   8.548  1.00  0.00      LA0  H
ATOM    737  CA  SER A  85      67.985  13.200  10.234  1.00  0.00      LA0  C
ATOM    738  CB  SER A  85      68.464  11.817  10.682  1.00  0.00      LA0  C
ATOM    739  OG  SER A  85      67.422  10.854  10.468  1.00  0.00      LA0  O
ATOM    740  HG  SER A  85      67.565  10.513   9.587  1.00  0.00      LA0  H
ATOM    741  C   SER A  85      69.165  14.154  10.103  1.00  0.00      LA0  C
ATOM    742  O   SER A  85      69.324  15.115  10.846  1.00  0.00      LA0  O
ATOM    743  N   ASP A  86      69.974  13.838   9.086  1.00  0.00      LA0  N
ATOM    744  H   ASP A  86      69.858  12.997   8.556  1.00  0.00      LA0  H
ATOM    745  CA  ASP A  86      71.193  14.612   8.863  1.00  0.00      LA0  C
ATOM    746  CB  ASP A  86      72.263  13.725   8.215  1.00  0.00      LA0  C
ATOM    747  CG  ASP A  86      72.524  12.487   9.058  1.00  0.00      LA0  C
ATOM    748  OD1 ASP A  86      71.702  11.569   9.030  1.00  0.00      LA0  O
ATOM    749  OD2 ASP A  86      73.549  12.440   9.737  1.00  0.00      LA0  O
ATOM    750  C   ASP A  86      70.967  15.862   8.033  1.00  0.00      LA0  C
ATOM    751  O   ASP A  86      71.775  16.785   7.990  1.00  0.00      LA0  O
ATOM    752  N   SER A  87      69.810  15.860   7.361  1.00  0.00      LA0  N
ATOM    753  H   SER A  87      69.247  15.037   7.331  1.00  0.00      LA0  H
ATOM    754  CA  SER A  87      69.461  17.013   6.539  1.00  0.00      LA0  C
ATOM    755  CB  SER A  87      69.984  16.779   5.118  1.00  0.00      LA0  C
ATOM    756  OG  SER A  87      71.370  16.403   5.187  1.00  0.00      LA0  O
ATOM    757  HG  SER A  87      71.712  16.872   5.945  1.00  0.00      LA0  H
ATOM    758  C   SER A  87      67.972  17.347   6.582  1.00  0.00      LA0  C
ATOM    759  O   SER A  87      67.169  16.954   5.741  1.00  0.00      LA0  O
ATOM    760  N   PRO A  88      67.598  18.082   7.659  1.00  0.00      LA0  N
ATOM    761  CD  PRO A  88      68.453  18.565   8.742  1.00  0.00      LA0  C
ATOM    762  CA  PRO A  88      66.183  18.423   7.844  1.00  0.00      LA0  C
ATOM    763  CB  PRO A  88      66.154  18.872   9.309  1.00  0.00      LA0  C
ATOM    764  CG  PRO A  88      67.542  19.454   9.576  1.00  0.00      LA0  C
ATOM    765  C   PRO A  88      65.649  19.468   6.868  1.00  0.00      LA0  C
ATOM    766  O   PRO A  88      64.455  19.544   6.584  1.00  0.00      LA0  O
ATOM    767  N   GLU A  89      66.583  20.285   6.364  1.00  0.00      LA0  N
ATOM    768  H   GLU A  89      67.558  20.094   6.511  1.00  0.00      LA0  H
ATOM    769  CA  GLU A  89      66.234  21.387   5.468  1.00  0.00      LA0  C
ATOM    770  CB  GLU A  89      67.444  22.316   5.269  1.00  0.00      LA0  C
ATOM    771  CG  GLU A  89      68.564  21.797   4.349  1.00  0.00      LA0  C
ATOM    772  CD  GLU A  89      68.974  20.399   4.763  1.00  0.00      LA0  C
ATOM    773  OE1 GLU A  89      69.567  20.239   5.826  1.00  0.00      LA0  O
ATOM    774  OE2 GLU A  89      68.610  19.459   4.066  1.00  0.00      LA0  O
ATOM    775  C   GLU A  89      65.601  20.989   4.143  1.00  0.00      LA0  C
ATOM    776  O   GLU A  89      64.985  21.808   3.473  1.00  0.00      LA0  O
ATOM    777  N   LEU A  90      65.686  19.682   3.831  1.00  0.00      LA0  N
ATOM    778  H   LEU A  90      66.449  19.175   4.244  1.00  0.00      LA0  H
ATOM    779  CA  LEU A  90      64.873  19.129   2.739  1.00  0.00      LA0  C
ATOM    780  CB  LEU A  90      65.012  17.609   2.679  1.00  0.00      LA0  C
ATOM    781  CG  LEU A  90      66.433  17.117   2.402  1.00  0.00      LA0  C
ATOM    782  CD1 LEU A  90      66.531  15.596   2.538  1.00  0.00      LA0  C
ATOM    783  CD2 LEU A  90      66.961  17.610   1.053  1.00  0.00      LA0  C
ATOM    784  C   LEU A  90      63.391  19.501   2.772  1.00  0.00      LA0  C
ATOM    785  O   LEU A  90      62.723  19.692   1.763  1.00  0.00      LA0  O
ATOM    786  N   VAL A  91      62.891  19.627   4.014  1.00  0.00      LA0  N
ATOM    787  H   VAL A  91      63.484  19.470   4.807  1.00  0.00      LA0  H
ATOM    788  CA  VAL A  91      61.515  20.114   4.145  1.00  0.00      LA0  C
ATOM    789  CB  VAL A  91      61.049  20.016   5.606  1.00  0.00      LA0  C
ATOM    790  CG1 VAL A  91      59.611  20.506   5.787  1.00  0.00      LA0  C
ATOM    791  CG2 VAL A  91      61.198  18.587   6.131  1.00  0.00      LA0  C
ATOM    792  C   VAL A  91      61.316  21.524   3.598  1.00  0.00      LA0  C
ATOM    793  O   VAL A  91      60.295  21.868   3.021  1.00  0.00      LA0  O
ATOM    794  N   ASN A  92      62.355  22.332   3.811  1.00  0.00      LA0  N
ATOM    795  H   ASN A  92      63.203  21.985   4.210  1.00  0.00      LA0  H
ATOM    796  CA  ASN A  92      62.273  23.703   3.316  1.00  0.00      LA0  C
ATOM    797  CB  ASN A  92      63.179  24.649   4.106  1.00  0.00      LA0  C
ATOM    798  CG  ASN A  92      62.825  24.595   5.575  1.00  0.00      LA0  C
ATOM    799  OD1 ASN A  92      63.485  23.938   6.368  1.00  0.00      LA0  O
ATOM    800  ND2 ASN A  92      61.748  25.304   5.915  1.00  0.00      LA0  N
ATOM    801 HD21 ASN A  92      61.218  25.784   5.210  1.00  0.00      LA0  H
ATOM    802 HD22 ASN A  92      61.463  25.350   6.873  1.00  0.00      LA0  H
ATOM    803  C   ASN A  92      62.549  23.853   1.836  1.00  0.00      LA0  C
ATOM    804  O   ASN A  92      62.031  24.751   1.186  1.00  0.00      LA0  O
ATOM    805  N   SER A  93      63.384  22.940   1.311  1.00  0.00      LA0  N
ATOM    806  H   SER A  93      63.819  22.210   1.844  1.00  0.00      LA0  H
ATOM    807  CA  SER A  93      63.626  23.014  -0.128  1.00  0.00      LA0  C
ATOM    808  CB  SER A  93      64.838  22.154  -0.494  1.00  0.00      LA0  C
ATOM    809  OG  SER A  93      64.832  20.952   0.282  1.00  0.00      LA0  O
ATOM    810  HG  SER A  93      64.431  20.264  -0.259  1.00  0.00      LA0  H
ATOM    811  C   SER A  93      62.410  22.657  -0.961  1.00  0.00      LA0  C
ATOM    812  O   SER A  93      61.937  23.430  -1.787  1.00  0.00      LA0  O
ATOM    813  N   GLU A  94      61.917  21.443  -0.686  1.00  0.00      LA0  N
ATOM    814  H   GLU A  94      62.414  20.802  -0.093  1.00  0.00      LA0  H
ATOM    815  CA  GLU A  94      60.701  20.993  -1.352  1.00  0.00      LA0  C
ATOM    816  CB  GLU A  94      60.945  20.429  -2.768  1.00  0.00      LA0  C
ATOM    817  CG  GLU A  94      62.392  20.155  -3.212  1.00  0.00      LA0  C
ATOM    818  CD  GLU A  94      62.976  18.946  -2.510  1.00  0.00      LA0  C
ATOM    819  OE1 GLU A  94      63.006  17.883  -3.121  1.00  0.00      LA0  O
ATOM    820  OE2 GLU A  94      63.409  19.063  -1.366  1.00  0.00      LA0  O
ATOM    821  C   GLU A  94      59.942  19.997  -0.504  1.00  0.00      LA0  C
ATOM    822  O   GLU A  94      60.134  18.787  -0.555  1.00  0.00      LA0  O
ATOM    823  N   PRO A  95      58.993  20.544   0.285  1.00  0.00      LA0  N
ATOM    824  CD  PRO A  95      58.582  21.944   0.327  1.00  0.00      LA0  C
ATOM    825  CA  PRO A  95      58.263  19.694   1.233  1.00  0.00      LA0  C
ATOM    826  CB  PRO A  95      57.421  20.710   2.008  1.00  0.00      LA0  C
ATOM    827  CG  PRO A  95      57.258  21.903   1.075  1.00  0.00      LA0  C
ATOM    828  C   PRO A  95      57.468  18.568   0.581  1.00  0.00      LA0  C
ATOM    829  O   PRO A  95      57.241  17.512   1.156  1.00  0.00      LA0  O
ATOM    830  N   TYR A  96      57.074  18.820  -0.680  1.00  0.00      LA0  N
ATOM    831  H   TYR A  96      57.265  19.714  -1.083  1.00  0.00      LA0  H
ATOM    832  CA  TYR A  96      56.400  17.748  -1.411  1.00  0.00      LA0  C
ATOM    833  CB  TYR A  96      55.549  18.322  -2.550  1.00  0.00      LA0  C
ATOM    834  CG  TYR A  96      54.502  19.253  -1.984  1.00  0.00      LA0  C
ATOM    835  CD1 TYR A  96      53.387  18.705  -1.319  1.00  0.00      LA0  C
ATOM    836  CE1 TYR A  96      52.454  19.568  -0.722  1.00  0.00      LA0  C
ATOM    837  CD2 TYR A  96      54.678  20.644  -2.119  1.00  0.00      LA0  C
ATOM    838  CE2 TYR A  96      53.738  21.506  -1.532  1.00  0.00      LA0  C
ATOM    839  CZ  TYR A  96      52.656  20.958  -0.817  1.00  0.00      LA0  C
ATOM    840  OH  TYR A  96      51.777  21.806  -0.174  1.00  0.00      LA0  O
ATOM    841  HH  TYR A  96      51.550  22.512  -0.783  1.00  0.00      LA0  H
ATOM    842  C   TYR A  96      57.296  16.628  -1.923  1.00  0.00      LA0  C
ATOM    843  O   TYR A  96      56.837  15.529  -2.226  1.00  0.00      LA0  O
ATOM    844  N   ALA A  97      58.590  16.950  -2.034  1.00  0.00      LA0  N
ATOM    845  H   ALA A  97      58.956  17.825  -1.720  1.00  0.00      LA0  H
ATOM    846  CA  ALA A  97      59.507  15.905  -2.469  1.00  0.00      LA0  C
ATOM    847  CB  ALA A  97      60.232  16.316  -3.753  1.00  0.00      LA0  C
ATOM    848  C   ALA A  97      60.470  15.499  -1.367  1.00  0.00      LA0  C
ATOM    849  O   ALA A  97      60.216  14.528  -0.665  1.00  0.00      LA0  O
ATOM    850  N   GLY A  98      61.558  16.270  -1.206  1.00  0.00      LA0  N
ATOM    851  H   GLY A  98      61.755  17.080  -1.769  1.00  0.00      LA0  H
ATOM    852  CA  GLY A  98      62.542  15.934  -0.176  1.00  0.00      LA0  C
ATOM    853  C   GLY A  98      61.981  15.931   1.233  1.00  0.00      LA0  C
ATOM    854  O   GLY A  98      62.352  15.130   2.083  1.00  0.00      LA0  O
ATOM    855  N   GLY A  99      61.015  16.836   1.429  1.00  0.00      LA0  N
ATOM    856  H   GLY A  99      60.838  17.496   0.697  1.00  0.00      LA0  H
ATOM    857  CA  GLY A  99      60.306  16.866   2.707  1.00  0.00      LA0  C
ATOM    858  C   GLY A  99      59.260  15.784   2.954  1.00  0.00      LA0  C
ATOM    859  O   GLY A  99      58.410  15.910   3.832  1.00  0.00      LA0  O
ATOM    860  N   TRP A 100      59.357  14.691   2.173  1.00  0.00      LA0  N
ATOM    861  H   TRP A 100      60.053  14.615   1.460  1.00  0.00      LA0  H
ATOM    862  CA  TRP A 100      58.570  13.534   2.588  1.00  0.00      LA0  C
ATOM    863  CB  TRP A 100      58.478  12.481   1.469  1.00  0.00      LA0  C
ATOM    864  CG  TRP A 100      59.703  11.593   1.362  1.00  0.00      LA0  C
ATOM    865  CD2 TRP A 100      59.847  10.236   1.838  1.00  0.00      LA0  C
ATOM    866  CE2 TRP A 100      61.172   9.803   1.497  1.00  0.00      LA0  C
ATOM    867  CE3 TRP A 100      58.981   9.365   2.534  1.00  0.00      LA0  C
ATOM    868  CD1 TRP A 100      60.933  11.901   0.760  1.00  0.00      LA0  C
ATOM    869  NE1 TRP A 100      61.798  10.853   0.834  1.00  0.00      LA0  N
ATOM    870  HE1 TRP A 100      62.721  10.851   0.502  1.00  0.00      LA0  H
ATOM    871  CZ2 TRP A 100      61.594   8.499   1.836  1.00  0.00      LA0  C
ATOM    872  CZ3 TRP A 100      59.417   8.067   2.872  1.00  0.00      LA0  C
ATOM    873  CH2 TRP A 100      60.716   7.637   2.526  1.00  0.00      LA0  C
ATOM    874  C   TRP A 100      59.099  12.956   3.885  1.00  0.00      LA0  C
ATOM    875  O   TRP A 100      60.298  12.925   4.116  1.00  0.00      LA0  O
ATOM    876  N   ILE A 101      58.162  12.532   4.730  1.00  0.00      LA0  N
ATOM    877  H   ILE A 101      57.199  12.531   4.465  1.00  0.00      LA0  H
ATOM    878  CA  ILE A 101      58.620  12.068   6.035  1.00  0.00      LA0  C
ATOM    879  CB  ILE A 101      57.829  12.770   7.147  1.00  0.00      LA0  C
ATOM    880  CG2 ILE A 101      58.297  12.376   8.553  1.00  0.00      LA0  C
ATOM    881  CG1 ILE A 101      57.906  14.285   6.942  1.00  0.00      LA0  C
ATOM    882  CD1 ILE A 101      56.923  15.054   7.815  1.00  0.00      LA0  C
ATOM    883  C   ILE A 101      58.576  10.558   6.152  1.00  0.00      LA0  C
ATOM    884  O   ILE A 101      59.550   9.911   6.517  1.00  0.00      LA0  O
ATOM    885  N   PHE A 102      57.402  10.013   5.802  1.00  0.00      LA0  N
ATOM    886  H   PHE A 102      56.627  10.560   5.475  1.00  0.00      LA0  H
ATOM    887  CA  PHE A 102      57.296   8.562   5.905  1.00  0.00      LA0  C
ATOM    888  CB  PHE A 102      56.999   8.110   7.349  1.00  0.00      LA0  C
ATOM    889  CG  PHE A 102      55.682   8.619   7.894  1.00  0.00      LA0  C
ATOM    890  CD1 PHE A 102      55.619   9.897   8.492  1.00  0.00      LA0  C
ATOM    891  CD2 PHE A 102      54.542   7.788   7.830  1.00  0.00      LA0  C
ATOM    892  CE1 PHE A 102      54.412  10.336   9.070  1.00  0.00      LA0  C
ATOM    893  CE2 PHE A 102      53.334   8.224   8.408  1.00  0.00      LA0  C
ATOM    894  CZ  PHE A 102      53.286   9.487   9.036  1.00  0.00      LA0  C
ATOM    895  C   PHE A 102      56.313   7.975   4.921  1.00  0.00      LA0  C
ATOM    896  O   PHE A 102      55.362   8.617   4.502  1.00  0.00      LA0  O
ATOM    897  N   LYS A 103      56.586   6.721   4.560  1.00  0.00      LA0  N
ATOM    898  H   LYS A 103      57.357   6.251   4.984  1.00  0.00      LA0  H
ATOM    899  CA  LYS A 103      55.584   5.990   3.798  1.00  0.00      LA0  C
ATOM    900  CB  LYS A 103      56.235   5.162   2.697  1.00  0.00      LA0  C
ATOM    901  CG  LYS A 103      56.602   5.994   1.474  1.00  0.00      LA0  C
ATOM    902  CD  LYS A 103      57.292   5.161   0.396  1.00  0.00      LA0  C
ATOM    903  CE  LYS A 103      57.509   5.944  -0.898  1.00  0.00      LA0  C
ATOM    904  NZ  LYS A 103      56.223   6.185  -1.562  1.00  0.00      LA0  N
ATOM    905  HZ1 LYS A 103      55.522   6.610  -0.922  1.00  0.00      LA0  H
ATOM    906  HZ2 LYS A 103      56.371   6.837  -2.361  1.00  0.00      LA0  H
ATOM    907  HZ3 LYS A 103      55.845   5.293  -1.959  1.00  0.00      LA0  H
ATOM    908  C   LYS A 103      54.804   5.088   4.717  1.00  0.00      LA0  C
ATOM    909  O   LYS A 103      55.353   4.214   5.383  1.00  0.00      LA0  O
ATOM    910  N   ILE A 104      53.498   5.347   4.728  1.00  0.00      LA0  N
ATOM    911  H   ILE A 104      53.107   6.075   4.163  1.00  0.00      LA0  H
ATOM    912  CA  ILE A 104      52.651   4.460   5.506  1.00  0.00      LA0  C
ATOM    913  CB  ILE A 104      51.815   5.272   6.515  1.00  0.00      LA0  C
ATOM    914  CG2 ILE A 104      50.928   6.311   5.832  1.00  0.00      LA0  C
ATOM    915  CG1 ILE A 104      51.034   4.384   7.486  1.00  0.00      LA0  C
ATOM    916  CD1 ILE A 104      50.349   5.191   8.589  1.00  0.00      LA0  C
ATOM    917  C   ILE A 104      51.824   3.549   4.615  1.00  0.00      LA0  C
ATOM    918  O   ILE A 104      51.126   3.948   3.689  1.00  0.00      LA0  O
ATOM    919  N   LYS A 105      51.967   2.266   4.934  1.00  0.00      LA0  N
ATOM    920  H   LYS A 105      52.551   2.041   5.712  1.00  0.00      LA0  H
ATOM    921  CA  LYS A 105      51.047   1.267   4.411  1.00  0.00      LA0  C
ATOM    922  CB  LYS A 105      51.705  -0.085   4.658  1.00  0.00      LA0  C
ATOM    923  CG  LYS A 105      50.889  -1.370   4.526  1.00  0.00      LA0  C
ATOM    924  CD  LYS A 105      51.714  -2.439   5.235  1.00  0.00      LA0  C
ATOM    925  CE  LYS A 105      51.070  -3.804   5.450  1.00  0.00      LA0  C
ATOM    926  NZ  LYS A 105      51.893  -4.510   6.439  1.00  0.00      LA0  N
ATOM    927  HZ1 LYS A 105      51.786  -5.537   6.455  1.00  0.00      LA0  H
ATOM    928  HZ2 LYS A 105      52.904  -4.260   6.355  1.00  0.00      LA0  H
ATOM    929  HZ3 LYS A 105      51.698  -4.146   7.398  1.00  0.00      LA0  H
ATOM    930  C   LYS A 105      49.734   1.409   5.151  1.00  0.00      LA0  C
ATOM    931  O   LYS A 105      49.641   1.094   6.330  1.00  0.00      LA0  O
ATOM    932  N   ALA A 106      48.750   1.929   4.405  1.00  0.00      LA0  N
ATOM    933  H   ALA A 106      48.918   2.165   3.452  1.00  0.00      LA0  H
ATOM    934  CA  ALA A 106      47.437   2.127   5.015  1.00  0.00      LA0  C
ATOM    935  CB  ALA A 106      46.479   2.791   4.027  1.00  0.00      LA0  C
ATOM    936  C   ALA A 106      46.802   0.833   5.474  1.00  0.00      LA0  C
ATOM    937  O   ALA A 106      47.198  -0.252   5.059  1.00  0.00      LA0  O
ATOM    938  N   SER A 107      45.781   1.002   6.316  1.00  0.00      LA0  N
ATOM    939  H   SER A 107      45.540   1.917   6.652  1.00  0.00      LA0  H
ATOM    940  CA  SER A 107      44.947  -0.150   6.645  1.00  0.00      LA0  C
ATOM    941  CB  SER A 107      43.987   0.202   7.780  1.00  0.00      LA0  C
ATOM    942  OG  SER A 107      44.530   1.278   8.551  1.00  0.00      LA0  O
ATOM    943  HG  SER A 107      44.127   2.077   8.190  1.00  0.00      LA0  H
ATOM    944  C   SER A 107      44.165  -0.651   5.444  1.00  0.00      LA0  C
ATOM    945  O   SER A 107      44.116  -1.839   5.145  1.00  0.00      LA0  O
ATOM    946  N   ASP A 108      43.578   0.346   4.764  1.00  0.00      LA0  N
ATOM    947  H   ASP A 108      43.639   1.296   5.086  1.00  0.00      LA0  H
ATOM    948  CA  ASP A 108      42.791   0.082   3.565  1.00  0.00      LA0  C
ATOM    949  CB  ASP A 108      41.381  -0.393   3.980  1.00  0.00      LA0  C
ATOM    950  CG  ASP A 108      40.433  -0.770   2.838  1.00  0.00      LA0  C
ATOM    951  OD1 ASP A 108      40.772  -0.647   1.666  1.00  0.00      LA0  O
ATOM    952  OD2 ASP A 108      39.305  -1.151   3.133  1.00  0.00      LA0  O
ATOM    953  C   ASP A 108      42.759   1.369   2.764  1.00  0.00      LA0  C
ATOM    954  O   ASP A 108      42.810   2.465   3.310  1.00  0.00      LA0  O
ATOM    955  N   GLU A 109      42.676   1.203   1.441  1.00  0.00      LA0  N
ATOM    956  H   GLU A 109      42.505   0.265   1.136  1.00  0.00      LA0  H
ATOM    957  CA  GLU A 109      42.466   2.352   0.561  1.00  0.00      LA0  C
ATOM    958  CB  GLU A 109      42.341   1.869  -0.887  1.00  0.00      LA0  C
ATOM    959  CG  GLU A 109      43.447   0.910  -1.358  1.00  0.00      LA0  C
ATOM    960  CD  GLU A 109      44.713   1.650  -1.747  1.00  0.00      LA0  C
ATOM    961  OE1 GLU A 109      44.907   1.908  -2.930  1.00  0.00      LA0  O
ATOM    962  OE2 GLU A 109      45.540   1.957  -0.893  1.00  0.00      LA0  O
ATOM    963  C   GLU A 109      41.242   3.183   0.948  1.00  0.00      LA0  C
ATOM    964  O   GLU A 109      41.200   4.398   0.781  1.00  0.00      LA0  O
ATOM    965  N   SER A 110      40.245   2.471   1.512  1.00  0.00      LA0  N
ATOM    966  H   SER A 110      40.342   1.478   1.638  1.00  0.00      LA0  H
ATOM    967  CA  SER A 110      39.017   3.141   1.952  1.00  0.00      LA0  C
ATOM    968  CB  SER A 110      38.085   2.133   2.622  1.00  0.00      LA0  C
ATOM    969  OG  SER A 110      38.746   1.568   3.754  1.00  0.00      LA0  O
ATOM    970  HG  SER A 110      38.834   0.629   3.574  1.00  0.00      LA0  H
ATOM    971  C   SER A 110      39.202   4.358   2.851  1.00  0.00      LA0  C
ATOM    972  O   SER A 110      38.447   5.324   2.788  1.00  0.00      LA0  O
ATOM    973  N   GLU A 111      40.274   4.301   3.665  1.00  0.00      LA0  N
ATOM    974  H   GLU A 111      40.829   3.465   3.670  1.00  0.00      LA0  H
ATOM    975  CA  GLU A 111      40.548   5.401   4.597  1.00  0.00      LA0  C
ATOM    976  CB  GLU A 111      41.806   5.117   5.419  1.00  0.00      LA0  C
ATOM    977  CG  GLU A 111      41.756   3.780   6.162  1.00  0.00      LA0  C
ATOM    978  CD  GLU A 111      42.983   3.627   7.036  1.00  0.00      LA0  C
ATOM    979  OE1 GLU A 111      44.063   3.337   6.535  1.00  0.00      LA0  O
ATOM    980  OE2 GLU A 111      42.867   3.773   8.244  1.00  0.00      LA0  O
ATOM    981  C   GLU A 111      40.624   6.790   3.971  1.00  0.00      LA0  C
ATOM    982  O   GLU A 111      40.331   7.812   4.587  1.00  0.00      LA0  O
ATOM    983  N   LEU A 112      40.977   6.790   2.670  1.00  0.00      LA0  N
ATOM    984  H   LEU A 112      41.202   5.919   2.226  1.00  0.00      LA0  H
ATOM    985  CA  LEU A 112      40.942   8.042   1.909  1.00  0.00      LA0  C
ATOM    986  CB  LEU A 112      41.264   7.792   0.436  1.00  0.00      LA0  C
ATOM    987  CG  LEU A 112      42.700   7.326   0.194  1.00  0.00      LA0  C
ATOM    988  CD1 LEU A 112      42.912   6.907  -1.261  1.00  0.00      LA0  C
ATOM    989  CD2 LEU A 112      43.721   8.372   0.641  1.00  0.00      LA0  C
ATOM    990  C   LEU A 112      39.655   8.849   2.009  1.00  0.00      LA0  C
ATOM    991  O   LEU A 112      39.658  10.074   1.917  1.00  0.00      LA0  O
ATOM    992  N   GLU A 113      38.548   8.130   2.220  1.00  0.00      LA0  N
ATOM    993  H   GLU A 113      38.588   7.134   2.316  1.00  0.00      LA0  H
ATOM    994  CA  GLU A 113      37.280   8.840   2.353  1.00  0.00      LA0  C
ATOM    995  CB  GLU A 113      36.163   8.049   1.675  1.00  0.00      LA0  C
ATOM    996  CG  GLU A 113      36.328   8.060   0.148  1.00  0.00      LA0  C
ATOM    997  CD  GLU A 113      36.126   9.465  -0.403  1.00  0.00      LA0  C
ATOM    998  OE1 GLU A 113      35.008   9.771  -0.811  1.00  0.00      LA0  O
ATOM    999  OE2 GLU A 113      37.081  10.246  -0.433  1.00  0.00      LA0  O
ATOM   1000  C   GLU A 113      36.918   9.333   3.744  1.00  0.00      LA0  C
ATOM   1001  O   GLU A 113      35.770   9.565   4.104  1.00  0.00      LA0  O
ATOM   1002  N   SER A 114      37.976   9.575   4.519  1.00  0.00      LA0  N
ATOM   1003  H   SER A 114      38.864   9.133   4.376  1.00  0.00      LA0  H
ATOM   1004  CA  SER A 114      37.754  10.602   5.524  1.00  0.00      LA0  C
ATOM   1005  CB  SER A 114      37.761  10.000   6.925  1.00  0.00      LA0  C
ATOM   1006  OG  SER A 114      36.867  10.752   7.763  1.00  0.00      LA0  O
ATOM   1007  HG  SER A 114      36.370  10.076   8.232  1.00  0.00      LA0  H
ATOM   1008  C   SER A 114      38.699  11.784   5.399  1.00  0.00      LA0  C
ATOM   1009  O   SER A 114      38.753  12.671   6.252  1.00  0.00      LA0  O
ATOM   1010  N   LEU A 115      39.458  11.748   4.299  1.00  0.00      LA0  N
ATOM   1011  H   LEU A 115      39.309  11.079   3.572  1.00  0.00      LA0  H
ATOM   1012  CA  LEU A 115      40.489  12.759   4.128  1.00  0.00      LA0  C
ATOM   1013  CB  LEU A 115      41.815  12.099   3.776  1.00  0.00      LA0  C
ATOM   1014  CG  LEU A 115      42.284  11.167   4.884  1.00  0.00      LA0  C
ATOM   1015  CD1 LEU A 115      43.392  10.247   4.391  1.00  0.00      LA0  C
ATOM   1016  CD2 LEU A 115      42.655  11.938   6.152  1.00  0.00      LA0  C
ATOM   1017  C   LEU A 115      40.128  13.792   3.097  1.00  0.00      LA0  C
ATOM   1018  O   LEU A 115      39.344  13.557   2.177  1.00  0.00      LA0  O
ATOM   1019  N   LEU A 116      40.741  14.951   3.339  1.00  0.00      LA0  N
ATOM   1020  H   LEU A 116      41.532  14.958   3.952  1.00  0.00      LA0  H
ATOM   1021  CA  LEU A 116      40.471  16.150   2.558  1.00  0.00      LA0  C
ATOM   1022  CB  LEU A 116      40.986  17.358   3.353  1.00  0.00      LA0  C
ATOM   1023  CG  LEU A 116      40.250  17.715   4.659  1.00  0.00      LA0  C
ATOM   1024  CD1 LEU A 116      40.598  16.822   5.855  1.00  0.00      LA0  C
ATOM   1025  CD2 LEU A 116      40.486  19.177   5.034  1.00  0.00      LA0  C
ATOM   1026  C   LEU A 116      41.182  16.013   1.224  1.00  0.00      LA0  C
ATOM   1027  O   LEU A 116      42.067  15.177   1.109  1.00  0.00      LA0  O
ATOM   1028  N   ASP A 117      40.778  16.804   0.227  1.00  0.00      LA0  N
ATOM   1029  H   ASP A 117      40.070  17.507   0.294  1.00  0.00      LA0  H
ATOM   1030  CA  ASP A 117      41.509  16.666  -1.032  1.00  0.00      LA0  C
ATOM   1031  CB  ASP A 117      40.531  16.376  -2.190  1.00  0.00      LA0  C
ATOM   1032  CG  ASP A 117      39.883  17.643  -2.730  1.00  0.00      LA0  C
ATOM   1033  OD1 ASP A 117      39.936  17.862  -3.935  1.00  0.00      LA0  O
ATOM   1034  OD2 ASP A 117      39.408  18.454  -1.943  1.00  0.00      LA0  O
ATOM   1035  C   ASP A 117      42.407  17.865  -1.299  1.00  0.00      LA0  C
ATOM   1036  O   ASP A 117      42.550  18.753  -0.464  1.00  0.00      LA0  O
ATOM   1037  N   ALA A 118      42.963  17.889  -2.519  1.00  0.00      LA0  N
ATOM   1038  H   ALA A 118      42.950  17.053  -3.068  1.00  0.00      LA0  H
ATOM   1039  CA  ALA A 118      43.651  19.087  -2.994  1.00  0.00      LA0  C
ATOM   1040  CB  ALA A 118      44.044  18.919  -4.452  1.00  0.00      LA0  C
ATOM   1041  C   ALA A 118      42.849  20.366  -2.870  1.00  0.00      LA0  C
ATOM   1042  O   ALA A 118      43.311  21.376  -2.361  1.00  0.00      LA0  O
ATOM   1043  N   THR A 119      41.597  20.264  -3.328  1.00  0.00      LA0  N
ATOM   1044  H   THR A 119      41.224  19.370  -3.589  1.00  0.00      LA0  H
ATOM   1045  CA  THR A 119      40.708  21.420  -3.242  1.00  0.00      LA0  C
ATOM   1046  CB  THR A 119      39.436  21.118  -4.034  1.00  0.00      LA0  C
ATOM   1047  OG1 THR A 119      39.802  20.374  -5.212  1.00  0.00      LA0  O
ATOM   1048  HG1 THR A 119      39.637  19.459  -4.950  1.00  0.00      LA0  H
ATOM   1049  CG2 THR A 119      38.649  22.377  -4.407  1.00  0.00      LA0  C
ATOM   1050  C   THR A 119      40.418  21.883  -1.824  1.00  0.00      LA0  C
ATOM   1051  O   THR A 119      40.171  23.048  -1.549  1.00  0.00      LA0  O
ATOM   1052  N   ALA A 120      40.529  20.919  -0.905  1.00  0.00      LA0  N
ATOM   1053  H   ALA A 120      40.612  19.961  -1.187  1.00  0.00      LA0  H
ATOM   1054  CA  ALA A 120      40.553  21.335   0.490  1.00  0.00      LA0  C
ATOM   1055  CB  ALA A 120      40.331  20.159   1.410  1.00  0.00      LA0  C
ATOM   1056  C   ALA A 120      41.844  21.987   0.921  1.00  0.00      LA0  C
ATOM   1057  O   ALA A 120      41.851  22.907   1.720  1.00  0.00      LA0  O
ATOM   1058  N   TYR A 121      42.959  21.501   0.371  1.00  0.00      LA0  N
ATOM   1059  H   TYR A 121      42.935  20.761  -0.303  1.00  0.00      LA0  H
ATOM   1060  CA  TYR A 121      44.176  22.213   0.748  1.00  0.00      LA0  C
ATOM   1061  CB  TYR A 121      45.416  21.361   0.520  1.00  0.00      LA0  C
ATOM   1062  CG  TYR A 121      46.366  21.635   1.658  1.00  0.00      LA0  C
ATOM   1063  CD1 TYR A 121      45.981  21.257   2.962  1.00  0.00      LA0  C
ATOM   1064  CE1 TYR A 121      46.815  21.585   4.038  1.00  0.00      LA0  C
ATOM   1065  CD2 TYR A 121      47.588  22.281   1.391  1.00  0.00      LA0  C
ATOM   1066  CE2 TYR A 121      48.424  22.606   2.469  1.00  0.00      LA0  C
ATOM   1067  CZ  TYR A 121      48.014  22.272   3.776  1.00  0.00      LA0  C
ATOM   1068  OH  TYR A 121      48.803  22.631   4.845  1.00  0.00      LA0  O
ATOM   1069  HH  TYR A 121      49.710  22.689   4.553  1.00  0.00      LA0  H
ATOM   1070  C   TYR A 121      44.317  23.614   0.175  1.00  0.00      LA0  C
ATOM   1071  O   TYR A 121      45.038  24.469   0.683  1.00  0.00      LA0  O
ATOM   1072  N   GLU A 122      43.513  23.824  -0.873  1.00  0.00      LA0  N
ATOM   1073  H   GLU A 122      43.120  23.047  -1.367  1.00  0.00      LA0  H
ATOM   1074  CA  GLU A 122      43.047  25.180  -1.122  1.00  0.00      LA0  C
ATOM   1075  CB  GLU A 122      42.405  25.223  -2.515  1.00  0.00      LA0  C
ATOM   1076  CG  GLU A 122      43.407  24.837  -3.615  1.00  0.00      LA0  C
ATOM   1077  CD  GLU A 122      42.767  23.988  -4.706  1.00  0.00      LA0  C
ATOM   1078  OE1 GLU A 122      41.583  24.138  -4.997  1.00  0.00      LA0  O
ATOM   1079  OE2 GLU A 122      43.450  23.139  -5.276  1.00  0.00      LA0  O
ATOM   1080  C   GLU A 122      42.148  25.646   0.030  1.00  0.00      LA0  C
ATOM   1081  O   GLU A 122      42.642  26.207   1.005  1.00  0.00      LA0  O
ATOM   1082  N   ALA A 123      40.843  25.329  -0.087  1.00  0.00      LA0  N
ATOM   1083  H   ALA A 123      40.554  24.812  -0.892  1.00  0.00      LA0  H
ATOM   1084  CA  ALA A 123      39.804  25.791   0.843  1.00  0.00      LA0  C
ATOM   1085  CB  ALA A 123      38.575  24.886   0.759  1.00  0.00      LA0  C
ATOM   1086  C   ALA A 123      40.182  25.992   2.304  1.00  0.00      LA0  C
ATOM   1087  O   ALA A 123      40.176  27.105   2.797  1.00  0.00      LA0  O
ATOM   1088  N   LEU A 124      40.558  24.889   2.963  1.00  0.00      LA0  N
ATOM   1089  H   LEU A 124      40.565  24.032   2.457  1.00  0.00      LA0  H
ATOM   1090  CA  LEU A 124      40.903  24.922   4.390  1.00  0.00      LA0  C
ATOM   1091  CB  LEU A 124      41.339  23.526   4.855  1.00  0.00      LA0  C
ATOM   1092  CG  LEU A 124      41.410  23.357   6.378  1.00  0.00      LA0  C
ATOM   1093  CD1 LEU A 124      40.022  23.358   7.026  1.00  0.00      LA0  C
ATOM   1094  CD2 LEU A 124      42.246  22.141   6.775  1.00  0.00      LA0  C
ATOM   1095  C   LEU A 124      41.926  25.968   4.826  1.00  0.00      LA0  C
ATOM   1096  O   LEU A 124      41.957  26.423   5.963  1.00  0.00      LA0  O
ATOM   1097  N   LEU A 125      42.803  26.328   3.880  1.00  0.00      LA0  N
ATOM   1098  H   LEU A 125      42.696  26.015   2.935  1.00  0.00      LA0  H
ATOM   1099  CA  LEU A 125      43.714  27.401   4.274  1.00  0.00      LA0  C
ATOM   1100  CB  LEU A 125      45.080  27.259   3.614  1.00  0.00      LA0  C
ATOM   1101  CG  LEU A 125      45.650  25.840   3.647  1.00  0.00      LA0  C
ATOM   1102  CD1 LEU A 125      46.978  25.787   2.899  1.00  0.00      LA0  C
ATOM   1103  CD2 LEU A 125      45.758  25.262   5.059  1.00  0.00      LA0  C
ATOM   1104  C   LEU A 125      43.136  28.776   4.019  1.00  0.00      LA0  C
ATOM   1105  O   LEU A 125      43.418  29.745   4.712  1.00  0.00      LA0  O
ATOM   1106  N   GLU A 126      42.260  28.807   3.010  1.00  0.00      LA0  N
ATOM   1107  H   GLU A 126      42.053  27.993   2.466  1.00  0.00      LA0  H
ATOM   1108  CA  GLU A 126      41.523  30.045   2.788  1.00  0.00      LA0  C
ATOM   1109  CB  GLU A 126      40.866  30.097   1.396  1.00  0.00      LA0  C
ATOM   1110  CG  GLU A 126      41.277  29.100   0.290  1.00  0.00      LA0  C
ATOM   1111  CD  GLU A 126      42.738  29.120  -0.152  1.00  0.00      LA0  C
ATOM   1112  OE1 GLU A 126      43.579  29.737   0.493  1.00  0.00      LA0  O
ATOM   1113  OE2 GLU A 126      43.064  28.447  -1.132  1.00  0.00      LA0  O
ATOM   1114  C   GLU A 126      40.531  30.368   3.902  1.00  0.00      LA0  C
ATOM   1115  O   GLU A 126      40.252  31.529   4.182  1.00  0.00      LA0  O
ATOM   1116  N   ASP A 127      40.112  29.270   4.574  1.00  0.00      LA0  N
ATOM   1117  H   ASP A 127      40.230  28.382   4.133  1.00  0.00      LA0  H
ATOM   1118  CA  ASP A 127      39.409  29.269   5.866  1.00  0.00      LA0  C
ATOM   1119  CB  ASP A 127      39.023  27.839   6.286  1.00  0.00      LA0  C
ATOM   1120  CG  ASP A 127      37.937  27.172   5.448  1.00  0.00      LA0  C
ATOM   1121  OD1 ASP A 127      36.928  27.807   5.150  1.00  0.00      LA0  O
ATOM   1122  OD2 ASP A 127      38.080  25.988   5.138  1.00  0.00      LA0  O
ATOM   1123  C   ASP A 127      40.179  29.907   7.022  1.00  0.00      LA0  C
ATOM   1124  O   ASP A 127      39.684  30.103   8.128  1.00  0.00      LA0  O
ATOM   1125  N   GLU A 128      41.441  30.243   6.728  1.00  0.00      LA0  N
ATOM   1126  H   GLU A 128      41.884  29.886   5.910  1.00  0.00      LA0  H
ATOM   1127  CA  GLU A 128      42.011  31.384   7.429  1.00  0.00      LA0  C
ATOM   1128  CB  GLU A 128      43.378  31.059   8.055  1.00  0.00      LA0  C
ATOM   1129  CG  GLU A 128      43.869  32.161   9.010  1.00  0.00      LA0  C
ATOM   1130  CD  GLU A 128      45.282  31.903   9.519  1.00  0.00      LA0  C
ATOM   1131  OE1 GLU A 128      46.185  31.704   8.714  1.00  0.00      LA0  O
ATOM   1132  OE2 GLU A 128      45.499  31.954  10.726  1.00  0.00      LA0  O
ATOM   1133  C   GLU A 128      42.105  32.566   6.478  1.00  0.00      LA0  C
ATOM   1134  O   GLU A 128      41.173  33.316   6.171  1.00  0.00      LA0  O
END
