# Supplementary material for: Large scale analyses of genotype-phenotype relationships of glycine decarboxylase mutations and neurological disease severity
Source: PLoS Comput Biol. 2020 May 18;16(5):e1007871. doi: 10.1371/journal.pcbi.1007871 (PMC7259800; doi:10.1371/journal.pcbi.1007871)
Supplement: S1 Appendix — (ZIP) [file pcbi.1007871.s011.zip › S1_Appendix/cluspro.TH.ecoli/model.000.17.pdb]

HEADER rec.pdb
REMARK original generated coordinate pdb file
ATOM      1  N   GLN A   4      22.318  45.643  17.313  1.00  0.00      RA0  N
ATOM      2  H   GLN A   4      21.354  45.819  17.132  1.00  0.00      RA0  H
ATOM      3  CA  GLN A   4      23.356  46.702  17.078  1.00  0.00      RA0  C
ATOM      4  CB  GLN A   4      22.868  48.052  17.602  1.00  0.00      RA0  C
ATOM      5  CG  GLN A   4      23.788  49.205  17.202  1.00  0.00      RA0  C
ATOM      6  CD  GLN A   4      23.188  50.515  17.665  1.00  0.00      RA0  C
ATOM      7  OE1 GLN A   4      22.889  50.715  18.835  1.00  0.00      RA0  O
ATOM      8  NE2 GLN A   4      23.019  51.404  16.670  1.00  0.00      RA0  N
ATOM      9 HE21 GLN A   4      23.277  51.185  15.729  1.00  0.00      RA0  H
ATOM     10 HE22 GLN A   4      22.629  52.306  16.855  1.00  0.00      RA0  H
ATOM     11  C   GLN A   4      24.669  46.292  17.706  1.00  0.00      RA0  C
ATOM     12  O   GLN A   4      24.709  45.892  18.876  1.00  0.00      RA0  O
ATOM     13  N   THR A   5      25.745  46.374  16.923  1.00  0.00      RA0  N
ATOM     14  H   THR A   5      25.673  46.794  16.023  1.00  0.00      RA0  H
ATOM     15  CA  THR A   5      27.040  45.928  17.398  1.00  0.00      RA0  C
ATOM     16  CB  THR A   5      27.993  45.734  16.194  1.00  0.00      RA0  C
ATOM     17  OG1 THR A   5      29.302  45.343  16.626  1.00  0.00      RA0  O
ATOM     18  HG1 THR A   5      29.760  44.996  15.850  1.00  0.00      RA0  H
ATOM     19  CG2 THR A   5      28.080  46.973  15.301  1.00  0.00      RA0  C
ATOM     20  C   THR A   5      27.567  46.895  18.439  1.00  0.00      RA0  C
ATOM     21  O   THR A   5      27.394  48.098  18.287  1.00  0.00      RA0  O
ATOM     22  N   PRO A   6      28.258  46.395  19.466  1.00  0.00      RA0  N
ATOM     23  CD  PRO A   6      28.411  44.983  19.788  1.00  0.00      RA0  C
ATOM     24  CA  PRO A   6      28.957  47.285  20.399  1.00  0.00      RA0  C
ATOM     25  CB  PRO A   6      29.665  46.299  21.334  1.00  0.00      RA0  C
ATOM     26  CG  PRO A   6      28.859  45.005  21.240  1.00  0.00      RA0  C
ATOM     27  C   PRO A   6      29.941  48.233  19.721  1.00  0.00      RA0  C
ATOM     28  O   PRO A   6      30.283  49.284  20.285  1.00  0.00      RA0  O
ATOM     29  N   LEU A   7      30.378  47.879  18.514  1.00  0.00      RA0  N
ATOM     30  H   LEU A   7      30.058  47.036  18.075  1.00  0.00      RA0  H
ATOM     31  CA  LEU A   7      31.322  48.712  17.757  1.00  0.00      RA0  C
ATOM     32  CB  LEU A   7      32.175  47.819  16.861  1.00  0.00      RA0  C
ATOM     33  CG  LEU A   7      33.074  46.901  17.677  1.00  0.00      RA0  C
ATOM     34  CD1 LEU A   7      33.836  45.901  16.811  1.00  0.00      RA0  C
ATOM     35  CD2 LEU A   7      34.020  47.728  18.536  1.00  0.00      RA0  C
ATOM     36  C   LEU A   7      30.719  49.845  16.928  1.00  0.00      RA0  C
ATOM     37  O   LEU A   7      31.447  50.554  16.256  1.00  0.00      RA0  O
ATOM     38  N   TYR A   8      29.406  50.055  17.033  1.00  0.00      RA0  N
ATOM     39  H   TYR A   8      28.875  49.478  17.656  1.00  0.00      RA0  H
ATOM     40  CA  TYR A   8      28.697  50.975  16.166  1.00  0.00      RA0  C
ATOM     41  CB  TYR A   8      27.232  51.034  16.582  1.00  0.00      RA0  C
ATOM     42  CG  TYR A   8      26.399  51.553  15.439  1.00  0.00      RA0  C
ATOM     43  CD1 TYR A   8      26.020  52.890  15.391  1.00  0.00      RA0  C
ATOM     44  CE1 TYR A   8      25.233  53.349  14.341  1.00  0.00      RA0  C
ATOM     45  CD2 TYR A   8      26.007  50.679  14.434  1.00  0.00      RA0  C
ATOM     46  CE2 TYR A   8      25.219  51.138  13.389  1.00  0.00      RA0  C
ATOM     47  CZ  TYR A   8      24.828  52.470  13.344  1.00  0.00      RA0  C
ATOM     48  OH  TYR A   8      24.033  52.914  12.308  1.00  0.00      RA0  O
ATOM     49  HH  TYR A   8      23.966  52.238  11.647  1.00  0.00      RA0  H
ATOM     50  C   TYR A   8      29.324  52.367  16.213  1.00  0.00      RA0  C
ATOM     51  O   TYR A   8      29.574  52.947  15.173  1.00  0.00      RA0  O
ATOM     52  N   GLU A   9      29.592  52.896  17.409  1.00  0.00      RA0  N
ATOM     53  H   GLU A   9      29.485  52.342  18.233  1.00  0.00      RA0  H
ATOM     54  CA  GLU A   9      30.170  54.230  17.533  1.00  0.00      RA0  C
ATOM     55  CB  GLU A   9      30.090  54.628  19.012  1.00  0.00      RA0  C
ATOM     56  CG  GLU A   9      30.979  55.779  19.484  1.00  0.00      RA0  C
ATOM     57  CD  GLU A   9      32.326  55.218  19.896  1.00  0.00      RA0  C
ATOM     58  OE1 GLU A   9      32.496  53.999  19.870  1.00  0.00      RA0  O
ATOM     59  OE2 GLU A   9      33.210  55.999  20.237  1.00  0.00      RA0  O
ATOM     60  C   GLU A   9      31.558  54.315  16.916  1.00  0.00      RA0  C
ATOM     61  O   GLU A   9      31.888  55.305  16.257  1.00  0.00      RA0  O
ATOM     62  N   GLN A  10      32.378  53.293  17.147  1.00  0.00      RA0  N
ATOM     63  H   GLN A  10      32.123  52.643  17.862  1.00  0.00      RA0  H
ATOM     64  CA  GLN A  10      33.695  53.234  16.494  1.00  0.00      RA0  C
ATOM     65  CB  GLN A  10      34.528  52.064  17.007  1.00  0.00      RA0  C
ATOM     66  CG  GLN A  10      35.134  52.386  18.368  1.00  0.00      RA0  C
ATOM     67  CD  GLN A  10      35.864  53.710  18.266  1.00  0.00      RA0  C
ATOM     68  OE1 GLN A  10      36.833  53.878  17.521  1.00  0.00      RA0  O
ATOM     69  NE2 GLN A  10      35.351  54.647  19.069  1.00  0.00      RA0  N
ATOM     70 HE21 GLN A  10      34.499  54.472  19.588  1.00  0.00      RA0  H
ATOM     71 HE22 GLN A  10      35.640  55.589  19.225  1.00  0.00      RA0  H
ATOM     72  C   GLN A  10      33.576  53.174  14.974  1.00  0.00      RA0  C
ATOM     73  O   GLN A  10      34.322  53.856  14.263  1.00  0.00      RA0  O
ATOM     74  N   HIS A  11      32.625  52.393  14.458  1.00  0.00      RA0  N
ATOM     75  H   HIS A  11      32.025  51.880  15.072  1.00  0.00      RA0  H
ATOM     76  CA  HIS A  11      32.386  52.402  13.014  1.00  0.00      RA0  C
ATOM     77  CB  HIS A  11      31.223  51.504  12.620  1.00  0.00      RA0  C
ATOM     78  CG  HIS A  11      31.498  50.058  12.928  1.00  0.00      RA0  C
ATOM     79  ND1 HIS A  11      32.634  49.408  12.617  1.00  0.00      RA0  N
ATOM     80  HD1 HIS A  11      33.411  49.746  12.116  1.00  0.00      RA0  H
ATOM     81  CD2 HIS A  11      30.620  49.167  13.545  1.00  0.00      RA0  C
ATOM     82  NE2 HIS A  11      31.241  47.970  13.608  1.00  0.00      RA0  N
ATOM     83  CE1 HIS A  11      32.480  48.116  13.040  1.00  0.00      RA0  C
ATOM     84  C   HIS A  11      32.086  53.799  12.504  1.00  0.00      RA0  C
ATOM     85  O   HIS A  11      32.635  54.214  11.489  1.00  0.00      RA0  O
ATOM     86  N   THR A  12      31.245  54.553  13.210  1.00  0.00      RA0  N
ATOM     87  H   THR A  12      30.754  54.206  14.015  1.00  0.00      RA0  H
ATOM     88  CA  THR A  12      30.918  55.903  12.727  1.00  0.00      RA0  C
ATOM     89  CB  THR A  12      29.740  56.403  13.542  1.00  0.00      RA0  C
ATOM     90  OG1 THR A  12      29.647  55.618  14.731  1.00  0.00      RA0  O
ATOM     91  HG1 THR A  12      30.389  55.857  15.281  1.00  0.00      RA0  H
ATOM     92  CG2 THR A  12      28.435  56.288  12.752  1.00  0.00      RA0  C
ATOM     93  C   THR A  12      32.141  56.811  12.783  1.00  0.00      RA0  C
ATOM     94  O   THR A  12      32.362  57.626  11.882  1.00  0.00      RA0  O
ATOM     95  N   LEU A  13      32.932  56.679  13.840  1.00  0.00      RA0  N
ATOM     96  H   LEU A  13      32.729  55.993  14.543  1.00  0.00      RA0  H
ATOM     97  CA  LEU A  13      34.150  57.471  13.973  1.00  0.00      RA0  C
ATOM     98  CB  LEU A  13      34.777  57.308  15.356  1.00  0.00      RA0  C
ATOM     99  CG  LEU A  13      33.908  57.905  16.462  1.00  0.00      RA0  C
ATOM    100  CD1 LEU A  13      34.617  57.852  17.813  1.00  0.00      RA0  C
ATOM    101  CD2 LEU A  13      33.443  59.323  16.126  1.00  0.00      RA0  C
ATOM    102  C   LEU A  13      35.166  57.137  12.881  1.00  0.00      RA0  C
ATOM    103  O   LEU A  13      35.982  57.983  12.507  1.00  0.00      RA0  O
ATOM    104  N   CYS A  14      35.106  55.903  12.378  1.00  0.00      RA0  N
ATOM    105  H   CYS A  14      34.454  55.247  12.762  1.00  0.00      RA0  H
ATOM    106  CA  CYS A  14      35.954  55.426  11.284  1.00  0.00      RA0  C
ATOM    107  CB  CYS A  14      36.262  53.943  11.489  1.00  0.00      RA0  C
ATOM    108  SG  CYS A  14      37.165  53.617  13.030  1.00  0.00      RA0  S
ATOM    109  C   CYS A  14      35.397  55.732   9.892  1.00  0.00      RA0  C
ATOM    110  O   CYS A  14      35.986  55.323   8.897  1.00  0.00      RA0  O
ATOM    111  N   GLY A  15      34.279  56.453   9.826  1.00  0.00      RA0  N
ATOM    112  H   GLY A  15      33.790  56.709  10.662  1.00  0.00      RA0  H
ATOM    113  CA  GLY A  15      33.716  56.889   8.549  1.00  0.00      RA0  C
ATOM    114  C   GLY A  15      32.884  55.831   7.838  1.00  0.00      RA0  C
ATOM    115  O   GLY A  15      32.760  55.840   6.615  1.00  0.00      RA0  O
ATOM    116  N   ALA A  16      32.291  54.925   8.598  1.00  0.00      RA0  N
ATOM    117  H   ALA A  16      32.393  54.966   9.594  1.00  0.00      RA0  H
ATOM    118  CA  ALA A  16      31.456  53.867   8.003  1.00  0.00      RA0  C
ATOM    119  CB  ALA A  16      30.860  52.978   9.084  1.00  0.00      RA0  C
ATOM    120  C   ALA A  16      30.290  54.405   7.149  1.00  0.00      RA0  C
ATOM    121  O   ALA A  16      29.627  55.384   7.501  1.00  0.00      RA0  O
ATOM    122  N   ARG A  17      30.083  53.784   5.991  1.00  0.00      RA0  N
ATOM    123  H   ARG A  17      30.672  53.013   5.744  1.00  0.00      RA0  H
ATOM    124  CA  ARG A  17      28.847  53.954   5.233  1.00  0.00      RA0  C
ATOM    125  CB  ARG A  17      29.123  54.050   3.730  1.00  0.00      RA0  C
ATOM    126  CG  ARG A  17      29.699  55.377   3.209  1.00  0.00      RA0  C
ATOM    127  CD  ARG A  17      31.124  55.722   3.659  1.00  0.00      RA0  C
ATOM    128  NE  ARG A  17      31.671  56.820   2.862  1.00  0.00      RA0  N
ATOM    129  HE  ARG A  17      31.150  57.030   2.028  1.00  0.00      RA0  H
ATOM    130  CZ  ARG A  17      32.863  57.385   3.221  1.00  0.00      RA0  C
ATOM    131  NH1 ARG A  17      33.454  57.017   4.377  1.00  0.00      RA0  N
ATOM    132 HH11 ARG A  17      34.376  57.299   4.663  1.00  0.00      RA0  H
ATOM    133 HH12 ARG A  17      32.987  56.416   5.043  1.00  0.00      RA0  H
ATOM    134  NH2 ARG A  17      33.443  58.296   2.405  1.00  0.00      RA0  N
ATOM    135 HH21 ARG A  17      34.317  58.737   2.630  1.00  0.00      RA0  H
ATOM    136 HH22 ARG A  17      33.019  58.565   1.535  1.00  0.00      RA0  H
ATOM    137  C   ARG A  17      28.052  52.692   5.551  1.00  0.00      RA0  C
ATOM    138  O   ARG A  17      28.424  51.601   5.152  1.00  0.00      RA0  O
ATOM    139  N   MSE A  18      26.942  52.849   6.263  1.00  0.00      RA0  N
ATOM    140  H   MSE A  18      26.565  53.766   6.385  1.00  0.00      RA0  H
ATOM    141  CA  MSE A  18      26.193  51.711   6.787  1.00  0.00      RA0  C
ATOM    142  CB  MSE A  18      25.446  52.093   8.064  1.00  0.00      RA0  C
ATOM    143  CG  MSE A  18      26.321  52.604   9.205  1.00  0.00      RA0  C
ATOM    144  SE  MSE A  18      27.428  51.352   9.859  1.00  0.00      RA0  S
ATOM    145  CE  MSE A  18      27.925  52.260  11.329  1.00  0.00      RA0  C
ATOM    146  C   MSE A  18      25.153  51.143   5.804  1.00  0.00      RA0  C
ATOM    147  O   MSE A  18      24.553  51.880   5.013  1.00  0.00      RA0  O
ATOM    148  N   VAL A  19      24.946  49.837   5.891  1.00  0.00      RA0  N
ATOM    149  H   VAL A  19      25.460  49.258   6.529  1.00  0.00      RA0  H
ATOM    150  CA  VAL A  19      23.825  49.171   5.232  1.00  0.00      RA0  C
ATOM    151  CB  VAL A  19      24.275  48.433   3.966  1.00  0.00      RA0  C
ATOM    152  CG1 VAL A  19      24.671  49.388   2.839  1.00  0.00      RA0  C
ATOM    153  CG2 VAL A  19      25.376  47.425   4.297  1.00  0.00      RA0  C
ATOM    154  C   VAL A  19      23.218  48.169   6.201  1.00  0.00      RA0  C
ATOM    155  O   VAL A  19      23.788  47.884   7.248  1.00  0.00      RA0  O
ATOM    156  N   ASP A  20      22.059  47.624   5.854  1.00  0.00      RA0  N
ATOM    157  H   ASP A  20      21.676  47.750   4.943  1.00  0.00      RA0  H
ATOM    158  CA  ASP A  20      21.501  46.561   6.663  1.00  0.00      RA0  C
ATOM    159  CB  ASP A  20      20.003  46.351   6.491  1.00  0.00      RA0  C
ATOM    160  CG  ASP A  20      19.703  45.120   7.321  1.00  0.00      RA0  C
ATOM    161  OD1 ASP A  20      19.931  45.186   8.521  1.00  0.00      RA0  O
ATOM    162  OD2 ASP A  20      19.334  44.075   6.784  1.00  0.00      RA0  O
ATOM    163  C   ASP A  20      22.132  45.251   6.279  1.00  0.00      RA0  C
ATOM    164  O   ASP A  20      22.216  44.922   5.097  1.00  0.00      RA0  O
ATOM    165  N   PHE A  21      22.592  44.496   7.272  1.00  0.00      RA0  N
ATOM    166  H   PHE A  21      22.306  44.766   8.190  1.00  0.00      RA0  H
ATOM    167  CA  PHE A  21      23.096  43.151   7.053  1.00  0.00      RA0  C
ATOM    168  CB  PHE A  21      24.582  43.114   7.390  1.00  0.00      RA0  C
ATOM    169  CG  PHE A  21      25.231  41.896   6.785  1.00  0.00      RA0  C
ATOM    170  CD1 PHE A  21      24.995  41.578   5.453  1.00  0.00      RA0  C
ATOM    171  CD2 PHE A  21      26.080  41.108   7.551  1.00  0.00      RA0  C
ATOM    172  CE1 PHE A  21      25.630  40.483   4.878  1.00  0.00      RA0  C
ATOM    173  CE2 PHE A  21      26.714  40.014   6.975  1.00  0.00      RA0  C
ATOM    174  CZ  PHE A  21      26.498  39.707   5.637  1.00  0.00      RA0  C
ATOM    175  C   PHE A  21      22.320  42.193   7.937  1.00  0.00      RA0  C
ATOM    176  O   PHE A  21      22.596  42.069   9.137  1.00  0.00      RA0  O
ATOM    177  N   HIS A  22      21.303  41.559   7.363  1.00  0.00      RA0  N
ATOM    178  H   HIS A  22      20.985  41.945   6.496  1.00  0.00      RA0  H
ATOM    179  CA  HIS A  22      20.471  40.614   8.117  1.00  0.00      RA0  C
ATOM    180  CB  HIS A  22      21.200  39.305   8.439  1.00  0.00      RA0  C
ATOM    181  CG  HIS A  22      21.980  38.784   7.259  1.00  0.00      RA0  C
ATOM    182  ND1 HIS A  22      21.490  38.649   6.012  1.00  0.00      RA0  N
ATOM    183  HD1 HIS A  22      20.587  38.882   5.709  1.00  0.00      RA0  H
ATOM    184  CD2 HIS A  22      23.306  38.348   7.273  1.00  0.00      RA0  C
ATOM    185  NE2 HIS A  22      23.612  37.944   6.018  1.00  0.00      RA0  N
ATOM    186  CE1 HIS A  22      22.498  38.130   5.239  1.00  0.00      RA0  C
ATOM    187  C   HIS A  22      19.960  41.183   9.440  1.00  0.00      RA0  C
ATOM    188  O   HIS A  22      19.955  40.491  10.463  1.00  0.00      RA0  O
ATOM    189  N   GLY A  23      19.505  42.437   9.388  1.00  0.00      RA0  N
ATOM    190  H   GLY A  23      19.615  43.020   8.573  1.00  0.00      RA0  H
ATOM    191  CA  GLY A  23      18.932  43.124  10.542  1.00  0.00      RA0  C
ATOM    192  C   GLY A  23      19.890  43.995  11.343  1.00  0.00      RA0  C
ATOM    193  O   GLY A  23      19.437  44.796  12.172  1.00  0.00      RA0  O
ATOM    194  N   TRP A  24      21.199  43.837  11.104  1.00  0.00      RA0  N
ATOM    195  H   TRP A  24      21.473  43.275  10.322  1.00  0.00      RA0  H
ATOM    196  CA  TRP A  24      22.255  44.642  11.761  1.00  0.00      RA0  C
ATOM    197  CB  TRP A  24      23.522  43.825  12.013  1.00  0.00      RA0  C
ATOM    198  CG  TRP A  24      23.334  42.672  12.965  1.00  0.00      RA0  C
ATOM    199  CD2 TRP A  24      23.853  42.551  14.306  1.00  0.00      RA0  C
ATOM    200  CE2 TRP A  24      23.489  41.276  14.792  1.00  0.00      RA0  C
ATOM    201  CE3 TRP A  24      24.594  43.408  15.110  1.00  0.00      RA0  C
ATOM    202  CD1 TRP A  24      22.682  41.457  12.714  1.00  0.00      RA0  C
ATOM    203  NE1 TRP A  24      22.775  40.632  13.789  1.00  0.00      RA0  N
ATOM    204  HE1 TRP A  24      22.432  39.711  13.824  1.00  0.00      RA0  H
ATOM    205  CZ2 TRP A  24      23.878  40.886  16.068  1.00  0.00      RA0  C
ATOM    206  CZ3 TRP A  24      24.977  43.006  16.384  1.00  0.00      RA0  C
ATOM    207  CH2 TRP A  24      24.620  41.751  16.863  1.00  0.00      RA0  C
ATOM    208  C   TRP A  24      22.688  45.819  10.866  1.00  0.00      RA0  C
ATOM    209  O   TRP A  24      22.888  45.636   9.658  1.00  0.00      RA0  O
ATOM    210  N   MSE A  25      22.893  46.987  11.457  1.00  0.00      RA0  N
ATOM    211  H   MSE A  25      22.788  47.042  12.446  1.00  0.00      RA0  H
ATOM    212  CA  MSE A  25      23.476  48.111  10.726  1.00  0.00      RA0  C
ATOM    213  CB  MSE A  25      22.977  49.439  11.284  1.00  0.00      RA0  C
ATOM    214  CG  MSE A  25      21.481  49.595  11.019  1.00  0.00      RA0  C
ATOM    215  SE  MSE A  25      21.123  49.600   9.256  1.00  0.00      RA0  S
ATOM    216  CE  MSE A  25      19.368  49.213   9.358  1.00  0.00      RA0  C
ATOM    217  C   MSE A  25      24.996  47.992  10.758  1.00  0.00      RA0  C
ATOM    218  O   MSE A  25      25.620  48.212  11.805  1.00  0.00      RA0  O
ATOM    219  N   MSE A  26      25.570  47.665   9.596  1.00  0.00      RA0  N
ATOM    220  H   MSE A  26      25.003  47.594   8.769  1.00  0.00      RA0  H
ATOM    221  CA  MSE A  26      26.991  47.305   9.476  1.00  0.00      RA0  C
ATOM    222  CB  MSE A  26      27.115  45.805   9.184  1.00  0.00      RA0  C
ATOM    223  CG  MSE A  26      26.560  44.889  10.271  1.00  0.00      RA0  C
ATOM    224  SE  MSE A  26      27.445  45.028  11.828  1.00  0.00      RA0  S
ATOM    225  CE  MSE A  26      29.012  44.351  11.259  1.00  0.00      RA0  C
ATOM    226  C   MSE A  26      27.654  48.087   8.358  1.00  0.00      RA0  C
ATOM    227  O   MSE A  26      27.010  48.437   7.362  1.00  0.00      RA0  O
ATOM    228  N   PRO A  27      28.947  48.385   8.499  1.00  0.00      RA0  N
ATOM    229  CD  PRO A  27      29.790  48.117   9.655  1.00  0.00      RA0  C
ATOM    230  CA  PRO A  27      29.642  49.103   7.432  1.00  0.00      RA0  C
ATOM    231  CB  PRO A  27      31.016  49.385   8.040  1.00  0.00      RA0  C
ATOM    232  CG  PRO A  27      30.864  49.183   9.545  1.00  0.00      RA0  C
ATOM    233  C   PRO A  27      29.809  48.337   6.132  1.00  0.00      RA0  C
ATOM    234  O   PRO A  27      30.370  47.255   6.112  1.00  0.00      RA0  O
ATOM    235  N   LEU A  28      29.304  48.907   5.043  1.00  0.00      RA0  N
ATOM    236  H   LEU A  28      28.809  49.771   5.140  1.00  0.00      RA0  H
ATOM    237  CA  LEU A  28      29.578  48.382   3.716  1.00  0.00      RA0  C
ATOM    238  CB  LEU A  28      28.648  49.019   2.687  1.00  0.00      RA0  C
ATOM    239  CG  LEU A  28      28.769  48.369   1.308  1.00  0.00      RA0  C
ATOM    240  CD1 LEU A  28      28.420  46.881   1.353  1.00  0.00      RA0  C
ATOM    241  CD2 LEU A  28      27.956  49.118   0.253  1.00  0.00      RA0  C
ATOM    242  C   LEU A  28      31.047  48.677   3.374  1.00  0.00      RA0  C
ATOM    243  O   LEU A  28      31.740  47.875   2.750  1.00  0.00      RA0  O
ATOM    244  N   HIS A  29      31.473  49.864   3.749  1.00  0.00      RA0  N
ATOM    245  H   HIS A  29      30.891  50.526   4.228  1.00  0.00      RA0  H
ATOM    246  CA  HIS A  29      32.866  50.280   3.592  1.00  0.00      RA0  C
ATOM    247  CB  HIS A  29      33.229  50.558   2.126  1.00  0.00      RA0  C
ATOM    248  CG  HIS A  29      32.254  51.506   1.469  1.00  0.00      RA0  C
ATOM    249  ND1 HIS A  29      31.191  51.104   0.748  1.00  0.00      RA0  N
ATOM    250  HD1 HIS A  29      30.932  50.175   0.557  1.00  0.00      RA0  H
ATOM    251  CD2 HIS A  29      32.288  52.902   1.471  1.00  0.00      RA0  C
ATOM    252  NE2 HIS A  29      31.234  53.340   0.744  1.00  0.00      RA0  N
ATOM    253  CE1 HIS A  29      30.556  52.233   0.297  1.00  0.00      RA0  C
ATOM    254  C   HIS A  29      33.078  51.495   4.461  1.00  0.00      RA0  C
ATOM    255  O   HIS A  29      32.143  52.009   5.054  1.00  0.00      RA0  O
ATOM    256  N   TYR A  30      34.310  51.984   4.483  1.00  0.00      RA0  N
ATOM    257  H   TYR A  30      35.059  51.472   4.039  1.00  0.00      RA0  H
ATOM    258  CA  TYR A  30      34.651  53.153   5.285  1.00  0.00      RA0  C
ATOM    259  CB  TYR A  30      35.694  52.800   6.346  1.00  0.00      RA0  C
ATOM    260  CG  TYR A  30      35.188  51.807   7.364  1.00  0.00      RA0  C
ATOM    261  CD1 TYR A  30      35.233  50.441   7.106  1.00  0.00      RA0  C
ATOM    262  CE1 TYR A  30      34.866  49.537   8.095  1.00  0.00      RA0  C
ATOM    263  CD2 TYR A  30      34.712  52.266   8.585  1.00  0.00      RA0  C
ATOM    264  CE2 TYR A  30      34.351  51.364   9.576  1.00  0.00      RA0  C
ATOM    265  CZ  TYR A  30      34.458  49.999   9.341  1.00  0.00      RA0  C
ATOM    266  OH  TYR A  30      34.166  49.107  10.351  1.00  0.00      RA0  O
ATOM    267  HH  TYR A  30      34.285  48.221  10.024  1.00  0.00      RA0  H
ATOM    268  C   TYR A  30      35.253  54.249   4.414  1.00  0.00      RA0  C
ATOM    269  O   TYR A  30      35.986  55.144   4.908  1.00  0.00      RA0  O
ATOM    270  N   GLY A  31      34.939  54.191   3.122  1.00  0.00      RA0  N
ATOM    271  H   GLY A  31      34.412  53.415   2.781  1.00  0.00      RA0  H
ATOM    272  CA  GLY A  31      35.396  55.192   2.164  1.00  0.00      RA0  C
ATOM    273  C   GLY A  31      35.870  54.611   0.843  1.00  0.00      RA0  C
ATOM    274  O   GLY A  31      35.830  55.287  -0.186  1.00  0.00      RA0  O
ATOM    275  N   SER A  32      36.371  53.386   0.873  1.00  0.00      RA0  N
ATOM    276  H   SER A  32      36.517  52.849   1.709  1.00  0.00      RA0  H
ATOM    277  CA  SER A  32      36.822  52.713  -0.340  1.00  0.00      RA0  C
ATOM    278  CB  SER A  32      38.065  53.429  -0.893  1.00  0.00      RA0  C
ATOM    279  OG  SER A  32      39.000  52.514  -1.448  1.00  0.00      RA0  O
ATOM    280  HG  SER A  32      39.553  52.340  -0.683  1.00  0.00      RA0  H
ATOM    281  C   SER A  32      36.839  51.207  -0.179  1.00  0.00      RA0  C
ATOM    282  O   SER A  32      37.762  50.674   0.427  1.00  0.00      RA0  O
ATOM    283  N   GLN A  33      35.845  50.502  -0.721  1.00  0.00      RA0  N
ATOM    284  H   GLN A  33      35.116  50.973  -1.213  1.00  0.00      RA0  H
ATOM    285  CA  GLN A  33      35.849  49.061  -0.607  1.00  0.00      RA0  C
ATOM    286  CB  GLN A  33      34.515  48.404  -0.966  1.00  0.00      RA0  C
ATOM    287  CG  GLN A  33      34.235  48.225  -2.455  1.00  0.00      RA0  C
ATOM    288  CD  GLN A  33      32.991  47.376  -2.581  1.00  0.00      RA0  C
ATOM    289  OE1 GLN A  33      31.984  47.622  -1.928  1.00  0.00      RA0  O
ATOM    290  NE2 GLN A  33      33.128  46.342  -3.432  1.00  0.00      RA0  N
ATOM    291 HE21 GLN A  33      33.980  46.191  -3.936  1.00  0.00      RA0  H
ATOM    292 HE22 GLN A  33      32.383  45.691  -3.584  1.00  0.00      RA0  H
ATOM    293  C   GLN A  33      37.031  48.413  -1.333  1.00  0.00      RA0  C
ATOM    294  O   GLN A  33      37.523  47.372  -0.893  1.00  0.00      RA0  O
ATOM    295  N   ILE A  34      37.509  49.068  -2.395  1.00  0.00      RA0  N
ATOM    296  H   ILE A  34      37.148  49.974  -2.605  1.00  0.00      RA0  H
ATOM    297  CA  ILE A  34      38.654  48.569  -3.148  1.00  0.00      RA0  C
ATOM    298  CB  ILE A  34      38.802  49.357  -4.449  1.00  0.00      RA0  C
ATOM    299  CG2 ILE A  34      39.997  48.868  -5.268  1.00  0.00      RA0  C
ATOM    300  CG1 ILE A  34      37.504  49.291  -5.256  1.00  0.00      RA0  C
ATOM    301  CD1 ILE A  34      37.158  47.865  -5.694  1.00  0.00      RA0  C
ATOM    302  C   ILE A  34      39.923  48.647  -2.283  1.00  0.00      RA0  C
ATOM    303  O   ILE A  34      40.670  47.668  -2.171  1.00  0.00      RA0  O
ATOM    304  N   ASP A  35      40.147  49.782  -1.638  1.00  0.00      RA0  N
ATOM    305  H   ASP A  35      39.511  50.553  -1.690  1.00  0.00      RA0  H
ATOM    306  CA  ASP A  35      41.325  49.899  -0.740  1.00  0.00      RA0  C
ATOM    307  CB  ASP A  35      41.693  51.322  -0.327  1.00  0.00      RA0  C
ATOM    308  CG  ASP A  35      41.161  51.666   1.052  1.00  0.00      RA0  C
ATOM    309  OD1 ASP A  35      41.787  51.302   2.039  1.00  0.00      RA0  O
ATOM    310  OD2 ASP A  35      40.112  52.295   1.164  1.00  0.00      RA0  O
ATOM    311  C   ASP A  35      41.294  48.934   0.434  1.00  0.00      RA0  C
ATOM    312  O   ASP A  35      42.322  48.467   0.867  1.00  0.00      RA0  O
ATOM    313  N   GLU A  36      40.101  48.658   0.971  1.00  0.00      RA0  N
ATOM    314  H   GLU A  36      39.307  49.166   0.631  1.00  0.00      RA0  H
ATOM    315  CA  GLU A  36      39.930  47.753   2.067  1.00  0.00      RA0  C
ATOM    316  CB  GLU A  36      38.459  47.849   2.502  1.00  0.00      RA0  C
ATOM    317  CG  GLU A  36      38.285  48.983   3.508  1.00  0.00      RA0  C
ATOM    318  CD  GLU A  36      36.944  49.707   3.464  1.00  0.00      RA0  C
ATOM    319  OE1 GLU A  36      35.906  49.066   3.625  1.00  0.00      RA0  O
ATOM    320  OE2 GLU A  36      36.952  50.939   3.326  1.00  0.00      RA0  O
ATOM    321  C   GLU A  36      40.307  46.333   1.615  1.00  0.00      RA0  C
ATOM    322  O   GLU A  36      41.005  45.602   2.312  1.00  0.00      RA0  O
ATOM    323  N   HIS A  37      39.879  45.973   0.420  1.00  0.00      RA0  N
ATOM    324  H   HIS A  37      39.309  46.612  -0.101  1.00  0.00      RA0  H
ATOM    325  CA  HIS A  37      40.215  44.681  -0.162  1.00  0.00      RA0  C
ATOM    326  CB  HIS A  37      39.547  44.558  -1.530  1.00  0.00      RA0  C
ATOM    327  CG  HIS A  37      39.744  43.174  -2.092  1.00  0.00      RA0  C
ATOM    328  ND1 HIS A  37      38.757  42.266  -2.167  1.00  0.00      RA0  N
ATOM    329  HD1 HIS A  37      37.825  42.390  -1.872  1.00  0.00      RA0  H
ATOM    330  CD2 HIS A  37      40.914  42.617  -2.614  1.00  0.00      RA0  C
ATOM    331  NE2 HIS A  37      40.621  41.358  -3.001  1.00  0.00      RA0  N
ATOM    332  CE1 HIS A  37      39.299  41.140  -2.733  1.00  0.00      RA0  C
ATOM    333  C   HIS A  37      41.729  44.562  -0.269  1.00  0.00      RA0  C
ATOM    334  O   HIS A  37      42.311  43.566   0.198  1.00  0.00      RA0  O
ATOM    335  N   HIS A  38      42.358  45.585  -0.838  1.00  0.00      RA0  N
ATOM    336  H   HIS A  38      41.834  46.386  -1.138  1.00  0.00      RA0  H
ATOM    337  CA  HIS A  38      43.808  45.520  -1.079  1.00  0.00      RA0  C
ATOM    338  CB  HIS A  38      44.279  46.651  -1.987  1.00  0.00      RA0  C
ATOM    339  CG  HIS A  38      43.778  46.444  -3.395  1.00  0.00      RA0  C
ATOM    340  ND1 HIS A  38      43.811  45.267  -4.050  1.00  0.00      RA0  N
ATOM    341  HD1 HIS A  38      44.137  44.404  -3.716  1.00  0.00      RA0  H
ATOM    342  CD2 HIS A  38      43.233  47.415  -4.238  1.00  0.00      RA0  C
ATOM    343  NE2 HIS A  38      42.938  46.811  -5.413  1.00  0.00      RA0  N
ATOM    344  CE1 HIS A  38      43.294  45.492  -5.300  1.00  0.00      RA0  C
ATOM    345  C   HIS A  38      44.615  45.560   0.230  1.00  0.00      RA0  C
ATOM    346  O   HIS A  38      45.719  44.999   0.309  1.00  0.00      RA0  O
ATOM    347  N   ALA A  39      44.057  46.171   1.266  1.00  0.00      RA0  N
ATOM    348  H   ALA A  39      43.198  46.674   1.148  1.00  0.00      RA0  H
ATOM    349  CA  ALA A  39      44.681  46.177   2.596  1.00  0.00      RA0  C
ATOM    350  CB  ALA A  39      43.873  47.029   3.577  1.00  0.00      RA0  C
ATOM    351  C   ALA A  39      44.804  44.774   3.160  1.00  0.00      RA0  C
ATOM    352  O   ALA A  39      45.803  44.428   3.774  1.00  0.00      RA0  O
ATOM    353  N   VAL A  40      43.775  43.962   2.980  1.00  0.00      RA0  N
ATOM    354  H   VAL A  40      42.982  44.274   2.451  1.00  0.00      RA0  H
ATOM    355  CA  VAL A  40      43.819  42.610   3.499  1.00  0.00      RA0  C
ATOM    356  CB  VAL A  40      42.427  41.994   3.510  1.00  0.00      RA0  C
ATOM    357  CG1 VAL A  40      42.467  40.540   3.977  1.00  0.00      RA0  C
ATOM    358  CG2 VAL A  40      41.499  42.845   4.379  1.00  0.00      RA0  C
ATOM    359  C   VAL A  40      44.815  41.795   2.686  1.00  0.00      RA0  C
ATOM    360  O   VAL A  40      45.540  40.958   3.235  1.00  0.00      RA0  O
ATOM    361  N   ARG A  41      44.833  42.021   1.384  1.00  0.00      RA0  N
ATOM    362  H   ARG A  41      44.207  42.698   0.994  1.00  0.00      RA0  H
ATOM    363  CA  ARG A  41      45.711  41.256   0.514  1.00  0.00      RA0  C
ATOM    364  CB  ARG A  41      45.375  41.516  -0.955  1.00  0.00      RA0  C
ATOM    365  CG  ARG A  41      44.043  40.932  -1.427  1.00  0.00      RA0  C
ATOM    366  CD  ARG A  41      44.031  39.403  -1.492  1.00  0.00      RA0  C
ATOM    367  NE  ARG A  41      42.753  38.926  -2.019  1.00  0.00      RA0  N
ATOM    368  HE  ARG A  41      42.380  39.380  -2.845  1.00  0.00      RA0  H
ATOM    369  CZ  ARG A  41      42.101  37.913  -1.376  1.00  0.00      RA0  C
ATOM    370  NH1 ARG A  41      42.682  37.289  -0.339  1.00  0.00      RA0  N
ATOM    371 HH11 ARG A  41      42.203  36.598   0.215  1.00  0.00      RA0  H
ATOM    372 HH12 ARG A  41      43.643  37.443  -0.057  1.00  0.00      RA0  H
ATOM    373  NH2 ARG A  41      40.871  37.549  -1.787  1.00  0.00      RA0  N
ATOM    374 HH21 ARG A  41      40.293  36.871  -1.318  1.00  0.00      RA0  H
ATOM    375 HH22 ARG A  41      40.506  37.970  -2.633  1.00  0.00      RA0  H
ATOM    376  C   ARG A  41      47.191  41.564   0.743  1.00  0.00      RA0  C
ATOM    377  O   ARG A  41      48.022  40.713   0.488  1.00  0.00      RA0  O
ATOM    378  N   THR A  42      47.504  42.765   1.203  1.00  0.00      RA0  N
ATOM    379  H   THR A  42      46.800  43.437   1.431  1.00  0.00      RA0  H
ATOM    380  CA  THR A  42      48.920  43.214   1.247  1.00  0.00      RA0  C
ATOM    381  CB  THR A  42      49.235  44.241   0.151  1.00  0.00      RA0  C
ATOM    382  OG1 THR A  42      48.282  45.302   0.135  1.00  0.00      RA0  O
ATOM    383  HG1 THR A  42      47.443  44.908  -0.068  1.00  0.00      RA0  H
ATOM    384  CG2 THR A  42      49.302  43.582  -1.228  1.00  0.00      RA0  C
ATOM    385  C   THR A  42      49.447  43.592   2.627  1.00  0.00      RA0  C
ATOM    386  O   THR A  42      50.678  43.744   2.797  1.00  0.00      RA0  O
ATOM    387  N   ASP A  43      48.563  43.801   3.601  1.00  0.00      RA0  N
ATOM    388  H   ASP A  43      47.579  43.650   3.494  1.00  0.00      RA0  H
ATOM    389  CA  ASP A  43      49.004  44.310   4.898  1.00  0.00      RA0  C
ATOM    390  CB  ASP A  43      49.096  45.840   4.902  1.00  0.00      RA0  C
ATOM    391  CG  ASP A  43      49.622  46.322   6.242  1.00  0.00      RA0  C
ATOM    392  OD1 ASP A  43      50.084  45.515   7.042  1.00  0.00      RA0  O
ATOM    393  OD2 ASP A  43      49.538  47.509   6.533  1.00  0.00      RA0  O
ATOM    394  C   ASP A  43      48.089  43.764   6.004  1.00  0.00      RA0  C
ATOM    395  O   ASP A  43      48.233  42.591   6.395  1.00  0.00      RA0  O
ATOM    396  N   ALA A  44      47.140  44.565   6.489  1.00  0.00      RA0  N
ATOM    397  H   ALA A  44      46.987  45.497   6.155  1.00  0.00      RA0  H
ATOM    398  CA  ALA A  44      46.194  44.086   7.503  1.00  0.00      RA0  C
ATOM    399  CB  ALA A  44      46.795  44.191   8.904  1.00  0.00      RA0  C
ATOM    400  C   ALA A  44      44.907  44.912   7.458  1.00  0.00      RA0  C
ATOM    401  O   ALA A  44      44.949  46.151   7.470  1.00  0.00      RA0  O
ATOM    402  N   GLY A  45      43.784  44.199   7.443  1.00  0.00      RA0  N
ATOM    403  H   GLY A  45      43.811  43.197   7.425  1.00  0.00      RA0  H
ATOM    404  CA  GLY A  45      42.471  44.813   7.598  1.00  0.00      RA0  C
ATOM    405  C   GLY A  45      41.689  44.078   8.662  1.00  0.00      RA0  C
ATOM    406  O   GLY A  45      42.001  42.941   8.989  1.00  0.00      RA0  O
ATOM    407  N   MSE A  46      40.634  44.695   9.171  1.00  0.00      RA0  N
ATOM    408  H   MSE A  46      40.383  45.621   8.873  1.00  0.00      RA0  H
ATOM    409  CA  MSE A  46      39.783  44.020  10.113  1.00  0.00      RA0  C
ATOM    410  CB  MSE A  46      40.165  44.380  11.542  1.00  0.00      RA0  C
ATOM    411  CG  MSE A  46      39.997  45.870  11.819  1.00  0.00      RA0  C
ATOM    412  SE  MSE A  46      40.451  46.305  13.498  1.00  0.00      RA0  S
ATOM    413  CE  MSE A  46      40.460  48.083  13.254  1.00  0.00      RA0  C
ATOM    414  C   MSE A  46      38.309  44.298   9.904  1.00  0.00      RA0  C
ATOM    415  O   MSE A  46      37.922  45.360   9.435  1.00  0.00      RA0  O
ATOM    416  N   PHE A  47      37.522  43.309  10.307  1.00  0.00      RA0  N
ATOM    417  H   PHE A  47      37.928  42.540  10.805  1.00  0.00      RA0  H
ATOM    418  CA  PHE A  47      36.079  43.300  10.121  1.00  0.00      RA0  C
ATOM    419  CB  PHE A  47      35.643  42.155   9.204  1.00  0.00      RA0  C
ATOM    420  CG  PHE A  47      36.381  42.160   7.887  1.00  0.00      RA0  C
ATOM    421  CD1 PHE A  47      37.581  41.470   7.756  1.00  0.00      RA0  C
ATOM    422  CD2 PHE A  47      35.844  42.834   6.798  1.00  0.00      RA0  C
ATOM    423  CE1 PHE A  47      38.238  41.441   6.533  1.00  0.00      RA0  C
ATOM    424  CE2 PHE A  47      36.499  42.802   5.573  1.00  0.00      RA0  C
ATOM    425  CZ  PHE A  47      37.691  42.102   5.441  1.00  0.00      RA0  C
ATOM    426  C   PHE A  47      35.406  43.063  11.465  1.00  0.00      RA0  C
ATOM    427  O   PHE A  47      35.855  42.232  12.288  1.00  0.00      RA0  O
ATOM    428  N   ASP A  48      34.328  43.799  11.710  1.00  0.00      RA0  N
ATOM    429  H   ASP A  48      33.950  44.388  10.999  1.00  0.00      RA0  H
ATOM    430  CA  ASP A  48      33.477  43.515  12.842  1.00  0.00      RA0  C
ATOM    431  CB  ASP A  48      32.502  44.626  13.193  1.00  0.00      RA0  C
ATOM    432  CG  ASP A  48      31.656  44.042  14.301  1.00  0.00      RA0  C
ATOM    433  OD1 ASP A  48      32.242  43.439  15.182  1.00  0.00      RA0  O
ATOM    434  OD2 ASP A  48      30.432  44.122  14.278  1.00  0.00      RA0  O
ATOM    435  C   ASP A  48      32.610  42.324  12.472  1.00  0.00      RA0  C
ATOM    436  O   ASP A  48      31.790  42.437  11.560  1.00  0.00      RA0  O
ATOM    437  N   VAL A  49      32.811  41.207  13.143  1.00  0.00      RA0  N
ATOM    438  H   VAL A  49      33.380  41.264  13.969  1.00  0.00      RA0  H
ATOM    439  CA  VAL A  49      31.989  40.024  12.914  1.00  0.00      RA0  C
ATOM    440  CB  VAL A  49      32.838  38.859  12.404  1.00  0.00      RA0  C
ATOM    441  CG1 VAL A  49      33.158  39.060  10.924  1.00  0.00      RA0  C
ATOM    442  CG2 VAL A  49      34.113  38.682  13.227  1.00  0.00      RA0  C
ATOM    443  C   VAL A  49      31.198  39.673  14.179  1.00  0.00      RA0  C
ATOM    444  O   VAL A  49      30.904  38.514  14.425  1.00  0.00      RA0  O
ATOM    445  N   SER A  50      30.753  40.704  14.897  1.00  0.00      RA0  N
ATOM    446  H   SER A  50      31.007  41.652  14.671  1.00  0.00      RA0  H
ATOM    447  CA  SER A  50      29.992  40.524  16.126  1.00  0.00      RA0  C
ATOM    448  CB  SER A  50      30.058  41.783  16.985  1.00  0.00      RA0  C
ATOM    449  OG  SER A  50      31.418  41.999  17.373  1.00  0.00      RA0  O
ATOM    450  HG  SER A  50      31.789  42.543  16.679  1.00  0.00      RA0  H
ATOM    451  C   SER A  50      28.561  40.100  15.828  1.00  0.00      RA0  C
ATOM    452  O   SER A  50      27.840  39.673  16.732  1.00  0.00      RA0  O
ATOM    453  N   HIS A  51      28.182  40.234  14.568  1.00  0.00      RA0  N
ATOM    454  H   HIS A  51      28.822  40.658  13.931  1.00  0.00      RA0  H
ATOM    455  CA  HIS A  51      26.905  39.713  14.046  1.00  0.00      RA0  C
ATOM    456  CB  HIS A  51      26.580  40.326  12.680  1.00  0.00      RA0  C
ATOM    457  CG  HIS A  51      27.326  39.610  11.580  1.00  0.00      RA0  C
ATOM    458  ND1 HIS A  51      26.723  38.797  10.694  1.00  0.00      RA0  N
ATOM    459  HD1 HIS A  51      25.760  38.624  10.649  1.00  0.00      RA0  H
ATOM    460  CD2 HIS A  51      28.693  39.652  11.293  1.00  0.00      RA0  C
ATOM    461  NE2 HIS A  51      28.907  38.848  10.223  1.00  0.00      RA0  N
ATOM    462  CE1 HIS A  51      27.696  38.322   9.853  1.00  0.00      RA0  C
ATOM    463  C   HIS A  51      26.854  38.188  14.001  1.00  0.00      RA0  C
ATOM    464  O   HIS A  51      25.781  37.616  13.793  1.00  0.00      RA0  O
ATOM    465  N   MSE A  52      27.981  37.529  14.208  1.00  0.00      RA0  N
ATOM    466  H   MSE A  52      28.813  37.987  14.525  1.00  0.00      RA0  H
ATOM    467  CA  MSE A  52      27.973  36.092  14.266  1.00  0.00      RA0  C
ATOM    468  CB  MSE A  52      29.263  35.502  13.693  1.00  0.00      RA0  C
ATOM    469  CG  MSE A  52      29.509  35.940  12.250  1.00  0.00      RA0  C
ATOM    470  SE  MSE A  52      30.953  35.168  11.506  1.00  0.00      RA0  S
ATOM    471  CE  MSE A  52      30.294  33.499  11.365  1.00  0.00      RA0  C
ATOM    472  C   MSE A  52      27.752  35.628  15.676  1.00  0.00      RA0  C
ATOM    473  O   MSE A  52      28.115  36.314  16.642  1.00  0.00      RA0  O
ATOM    474  N   THR A  53      27.146  34.449  15.781  1.00  0.00      RA0  N
ATOM    475  H   THR A  53      26.971  33.886  14.995  1.00  0.00      RA0  H
ATOM    476  CA  THR A  53      26.714  33.896  17.062  1.00  0.00      RA0  C
ATOM    477  CB  THR A  53      25.290  33.441  16.821  1.00  0.00      RA0  C
ATOM    478  OG1 THR A  53      24.511  34.600  16.481  1.00  0.00      RA0  O
ATOM    479  HG1 THR A  53      24.966  35.014  15.752  1.00  0.00      RA0  H
ATOM    480  CG2 THR A  53      24.698  32.672  18.000  1.00  0.00      RA0  C
ATOM    481  C   THR A  53      27.675  32.794  17.498  1.00  0.00      RA0  C
ATOM    482  O   THR A  53      27.947  31.852  16.754  1.00  0.00      RA0  O
ATOM    483  N   ILE A  54      28.219  32.942  18.699  1.00  0.00      RA0  N
ATOM    484  H   ILE A  54      27.928  33.701  19.283  1.00  0.00      RA0  H
ATOM    485  CA  ILE A  54      29.060  31.923  19.308  1.00  0.00      RA0  C
ATOM    486  CB  ILE A  54      30.195  32.599  20.071  1.00  0.00      RA0  C
ATOM    487  CG2 ILE A  54      31.089  31.575  20.767  1.00  0.00      RA0  C
ATOM    488  CG1 ILE A  54      30.979  33.521  19.136  1.00  0.00      RA0  C
ATOM    489  CD1 ILE A  54      32.049  34.324  19.873  1.00  0.00      RA0  C
ATOM    490  C   ILE A  54      28.161  31.103  20.242  1.00  0.00      RA0  C
ATOM    491  O   ILE A  54      27.425  31.665  21.073  1.00  0.00      RA0  O
ATOM    492  N   VAL A  55      28.184  29.787  20.052  1.00  0.00      RA0  N
ATOM    493  H   VAL A  55      28.853  29.374  19.434  1.00  0.00      RA0  H
ATOM    494  CA  VAL A  55      27.349  28.884  20.811  1.00  0.00      RA0  C
ATOM    495  CB  VAL A  55      26.453  28.086  19.863  1.00  0.00      RA0  C
ATOM    496  CG1 VAL A  55      25.564  27.118  20.639  1.00  0.00      RA0  C
ATOM    497  CG2 VAL A  55      25.652  29.007  18.943  1.00  0.00      RA0  C
ATOM    498  C   VAL A  55      28.281  27.951  21.538  1.00  0.00      RA0  C
ATOM    499  O   VAL A  55      29.040  27.205  20.907  1.00  0.00      RA0  O
ATOM    500  N   ASP A  56      28.211  27.986  22.860  1.00  0.00      RA0  N
ATOM    501  H   ASP A  56      27.576  28.598  23.319  1.00  0.00      RA0  H
ATOM    502  CA  ASP A  56      28.956  27.048  23.671  1.00  0.00      RA0  C
ATOM    503  CB  ASP A  56      29.439  27.724  24.977  1.00  0.00      RA0  C
ATOM    504  CG  ASP A  56      30.529  28.781  24.776  1.00  0.00      RA0  C
ATOM    505  OD1 ASP A  56      30.968  29.002  23.655  1.00  0.00      RA0  O
ATOM    506  OD2 ASP A  56      30.977  29.399  25.747  1.00  0.00      RA0  O
ATOM    507  C   ASP A  56      28.116  25.828  24.017  1.00  0.00      RA0  C
ATOM    508  O   ASP A  56      26.960  25.950  24.410  1.00  0.00      RA0  O
ATOM    509  N   LEU A  57      28.729  24.659  23.855  1.00  0.00      RA0  N
ATOM    510  H   LEU A  57      29.704  24.643  23.625  1.00  0.00      RA0  H
ATOM    511  CA  LEU A  57      28.103  23.379  24.134  1.00  0.00      RA0  C
ATOM    512  CB  LEU A  57      28.128  22.490  22.896  1.00  0.00      RA0  C
ATOM    513  CG  LEU A  57      27.406  23.062  21.679  1.00  0.00      RA0  C
ATOM    514  CD1 LEU A  57      27.517  22.108  20.494  1.00  0.00      RA0  C
ATOM    515  CD2 LEU A  57      25.950  23.413  21.978  1.00  0.00      RA0  C
ATOM    516  C   LEU A  57      28.813  22.653  25.271  1.00  0.00      RA0  C
ATOM    517  O   LEU A  57      30.009  22.434  25.190  1.00  0.00      RA0  O
ATOM    518  N   ARG A  58      28.069  22.237  26.300  1.00  0.00      RA0  N
ATOM    519  H   ARG A  58      27.080  22.409  26.319  1.00  0.00      RA0  H
ATOM    520  CA  ARG A  58      28.656  21.606  27.470  1.00  0.00      RA0  C
ATOM    521  CB  ARG A  58      28.553  22.587  28.614  1.00  0.00      RA0  C
ATOM    522  CG  ARG A  58      29.789  23.454  28.823  1.00  0.00      RA0  C
ATOM    523  CD  ARG A  58      30.036  23.599  30.325  1.00  0.00      RA0  C
ATOM    524  NE  ARG A  58      30.184  22.273  30.923  1.00  0.00      RA0  N
ATOM    525  HE  ARG A  58      31.017  21.747  30.699  1.00  0.00      RA0  H
ATOM    526  CZ  ARG A  58      29.156  21.686  31.602  1.00  0.00      RA0  C
ATOM    527  NH1 ARG A  58      28.029  22.392  31.836  1.00  0.00      RA0  N
ATOM    528 HH11 ARG A  58      27.191  22.054  32.278  1.00  0.00      RA0  H
ATOM    529 HH12 ARG A  58      27.881  23.341  31.506  1.00  0.00      RA0  H
ATOM    530  NH2 ARG A  58      29.284  20.396  31.971  1.00  0.00      RA0  N
ATOM    531 HH21 ARG A  58      28.605  19.887  32.498  1.00  0.00      RA0  H
ATOM    532 HH22 ARG A  58      30.117  19.884  31.677  1.00  0.00      RA0  H
ATOM    533  C   ARG A  58      27.929  20.296  27.806  1.00  0.00      RA0  C
ATOM    534  O   ARG A  58      26.718  20.205  27.682  1.00  0.00      RA0  O
ATOM    535  N   GLY A  59      28.672  19.309  28.271  1.00  0.00      RA0  N
ATOM    536  H   GLY A  59      29.661  19.430  28.410  1.00  0.00      RA0  H
ATOM    537  CA  GLY A  59      28.104  18.014  28.623  1.00  0.00      RA0  C
ATOM    538  C   GLY A  59      29.040  16.897  28.203  1.00  0.00      RA0  C
ATOM    539  O   GLY A  59      29.740  17.010  27.195  1.00  0.00      RA0  O
ATOM    540  N   SER A  60      29.039  15.806  28.966  1.00  0.00      RA0  N
ATOM    541  H   SER A  60      28.428  15.747  29.755  1.00  0.00      RA0  H
ATOM    542  CA  SER A  60      29.957  14.700  28.725  1.00  0.00      RA0  C
ATOM    543  CB  SER A  60      29.776  13.844  29.957  1.00  0.00      RA0  C
ATOM    544  OG  SER A  60      29.418  14.776  30.989  1.00  0.00      RA0  O
ATOM    545  HG  SER A  60      30.101  15.445  30.992  1.00  0.00      RA0  H
ATOM    546  C   SER A  60      29.752  14.043  27.361  1.00  0.00      RA0  C
ATOM    547  O   SER A  60      30.701  13.465  26.814  1.00  0.00      RA0  O
ATOM    548  N   ARG A  61      28.539  14.152  26.803  1.00  0.00      RA0  N
ATOM    549  H   ARG A  61      27.847  14.723  27.241  1.00  0.00      RA0  H
ATOM    550  CA  ARG A  61      28.235  13.580  25.491  1.00  0.00      RA0  C
ATOM    551  CB  ARG A  61      26.830  12.991  25.543  1.00  0.00      RA0  C
ATOM    552  CG  ARG A  61      26.640  12.139  26.802  1.00  0.00      RA0  C
ATOM    553  CD  ARG A  61      25.264  11.480  26.860  1.00  0.00      RA0  C
ATOM    554  NE  ARG A  61      25.061  10.705  25.644  1.00  0.00      RA0  N
ATOM    555  HE  ARG A  61      25.887  10.390  25.152  1.00  0.00      RA0  H
ATOM    556  CZ  ARG A  61      23.826  10.515  25.111  1.00  0.00      RA0  C
ATOM    557  NH1 ARG A  61      22.738  10.929  25.801  1.00  0.00      RA0  N
ATOM    558 HH11 ARG A  61      21.793  10.905  25.442  1.00  0.00      RA0  H
ATOM    559 HH12 ARG A  61      22.832  11.318  26.721  1.00  0.00      RA0  H
ATOM    560  NH2 ARG A  61      23.738   9.931  23.901  1.00  0.00      RA0  N
ATOM    561 HH21 ARG A  61      22.889   9.705  23.424  1.00  0.00      RA0  H
ATOM    562 HH22 ARG A  61      24.594   9.701  23.393  1.00  0.00      RA0  H
ATOM    563  C   ARG A  61      28.377  14.586  24.343  1.00  0.00      RA0  C
ATOM    564  O   ARG A  61      27.883  14.349  23.255  1.00  0.00      RA0  O
ATOM    565  N   THR A  62      29.068  15.696  24.556  1.00  0.00      RA0  N
ATOM    566  H   THR A  62      29.506  15.911  25.432  1.00  0.00      RA0  H
ATOM    567  CA  THR A  62      29.125  16.716  23.498  1.00  0.00      RA0  C
ATOM    568  CB  THR A  62      29.754  17.997  24.035  1.00  0.00      RA0  C
ATOM    569  OG1 THR A  62      29.007  18.442  25.168  1.00  0.00      RA0  O
ATOM    570  HG1 THR A  62      29.541  18.237  25.928  1.00  0.00      RA0  H
ATOM    571  CG2 THR A  62      29.782  19.097  22.977  1.00  0.00      RA0  C
ATOM    572  C   THR A  62      29.753  16.227  22.195  1.00  0.00      RA0  C
ATOM    573  O   THR A  62      29.208  16.500  21.115  1.00  0.00      RA0  O
ATOM    574  N   ARG A  63      30.862  15.494  22.279  1.00  0.00      RA0  N
ATOM    575  H   ARG A  63      31.247  15.288  23.179  1.00  0.00      RA0  H
ATOM    576  CA  ARG A  63      31.512  14.989  21.056  1.00  0.00      RA0  C
ATOM    577  CB  ARG A  63      32.855  14.320  21.351  1.00  0.00      RA0  C
ATOM    578  CG  ARG A  63      33.631  14.117  20.048  1.00  0.00      RA0  C
ATOM    579  CD  ARG A  63      34.929  13.323  20.182  1.00  0.00      RA0  C
ATOM    580  NE  ARG A  63      35.874  13.947  21.104  1.00  0.00      RA0  N
ATOM    581  HE  ARG A  63      35.780  13.818  22.107  1.00  0.00      RA0  H
ATOM    582  CZ  ARG A  63      36.948  14.653  20.651  1.00  0.00      RA0  C
ATOM    583  NH1 ARG A  63      37.072  14.951  19.343  1.00  0.00      RA0  N
ATOM    584 HH11 ARG A  63      37.888  15.436  19.007  1.00  0.00      RA0  H
ATOM    585 HH12 ARG A  63      36.381  14.736  18.648  1.00  0.00      RA0  H
ATOM    586  NH2 ARG A  63      37.885  15.045  21.529  1.00  0.00      RA0  N
ATOM    587 HH21 ARG A  63      38.726  15.527  21.282  1.00  0.00      RA0  H
ATOM    588 HH22 ARG A  63      37.713  14.841  22.513  1.00  0.00      RA0  H
ATOM    589  C   ARG A  63      30.575  14.030  20.331  1.00  0.00      RA0  C
ATOM    590  O   ARG A  63      30.398  14.108  19.117  1.00  0.00      RA0  O
ATOM    591  N   GLU A  64      29.966  13.136  21.094  1.00  0.00      RA0  N
ATOM    592  H   GLU A  64      30.094  13.169  22.083  1.00  0.00      RA0  H
ATOM    593  CA  GLU A  64      29.007  12.179  20.558  1.00  0.00      RA0  C
ATOM    594  CB  GLU A  64      28.368  11.351  21.675  1.00  0.00      RA0  C
ATOM    595  CG  GLU A  64      27.357  10.336  21.129  1.00  0.00      RA0  C
ATOM    596  CD  GLU A  64      26.445   9.863  22.243  1.00  0.00      RA0  C
ATOM    597  OE1 GLU A  64      26.636  10.266  23.382  1.00  0.00      RA0  O
ATOM    598  OE2 GLU A  64      25.506   9.118  21.979  1.00  0.00      RA0  O
ATOM    599  C   GLU A  64      27.896  12.887  19.786  1.00  0.00      RA0  C
ATOM    600  O   GLU A  64      27.583  12.517  18.641  1.00  0.00      RA0  O
ATOM    601  N   PHE A  65      27.315  13.903  20.412  1.00  0.00      RA0  N
ATOM    602  H   PHE A  65      27.592  14.105  21.353  1.00  0.00      RA0  H
ATOM    603  CA  PHE A  65      26.271  14.717  19.787  1.00  0.00      RA0  C
ATOM    604  CB  PHE A  65      25.862  15.845  20.739  1.00  0.00      RA0  C
ATOM    605  CG  PHE A  65      24.977  16.851  20.040  1.00  0.00      RA0  C
ATOM    606  CD1 PHE A  65      23.863  16.438  19.319  1.00  0.00      RA0  C
ATOM    607  CD2 PHE A  65      25.288  18.204  20.119  1.00  0.00      RA0  C
ATOM    608  CE1 PHE A  65      23.078  17.374  18.659  1.00  0.00      RA0  C
ATOM    609  CE2 PHE A  65      24.498  19.141  19.464  1.00  0.00      RA0  C
ATOM    610  CZ  PHE A  65      23.397  18.725  18.727  1.00  0.00      RA0  C
ATOM    611  C   PHE A  65      26.731  15.273  18.458  1.00  0.00      RA0  C
ATOM    612  O   PHE A  65      26.046  15.148  17.451  1.00  0.00      RA0  O
ATOM    613  N   LEU A  66      27.892  15.922  18.460  1.00  0.00      RA0  N
ATOM    614  H   LEU A  66      28.440  15.950  19.300  1.00  0.00      RA0  H
ATOM    615  CA  LEU A  66      28.377  16.573  17.243  1.00  0.00      RA0  C
ATOM    616  CB  LEU A  66      29.517  17.530  17.567  1.00  0.00      RA0  C
ATOM    617  CG  LEU A  66      29.018  18.732  18.362  1.00  0.00      RA0  C
ATOM    618  CD1 LEU A  66      30.166  19.641  18.786  1.00  0.00      RA0  C
ATOM    619  CD2 LEU A  66      27.939  19.498  17.595  1.00  0.00      RA0  C
ATOM    620  C   LEU A  66      28.764  15.604  16.132  1.00  0.00      RA0  C
ATOM    621  O   LEU A  66      28.697  15.968  14.960  1.00  0.00      RA0  O
ATOM    622  N   ARG A  67      29.192  14.397  16.484  1.00  0.00      RA0  N
ATOM    623  H   ARG A  67      29.253  14.163  17.457  1.00  0.00      RA0  H
ATOM    624  CA  ARG A  67      29.454  13.340  15.473  1.00  0.00      RA0  C
ATOM    625  CB  ARG A  67      30.072  12.067  16.060  1.00  0.00      RA0  C
ATOM    626  CG  ARG A  67      31.427  12.204  16.749  1.00  0.00      RA0  C
ATOM    627  CD  ARG A  67      32.090  10.839  16.964  1.00  0.00      RA0  C
ATOM    628  NE  ARG A  67      32.605  10.303  15.702  1.00  0.00      RA0  N
ATOM    629  HE  ARG A  67      33.057  10.961  15.076  1.00  0.00      RA0  H
ATOM    630  CZ  ARG A  67      32.543   8.977  15.386  1.00  0.00      RA0  C
ATOM    631  NH1 ARG A  67      31.871   8.119  16.187  1.00  0.00      RA0  N
ATOM    632 HH11 ARG A  67      31.797   7.136  15.980  1.00  0.00      RA0  H
ATOM    633 HH12 ARG A  67      31.409   8.438  17.019  1.00  0.00      RA0  H
ATOM    634  NH2 ARG A  67      33.154   8.548  14.264  1.00  0.00      RA0  N
ATOM    635 HH21 ARG A  67      33.161   7.592  13.953  1.00  0.00      RA0  H
ATOM    636 HH22 ARG A  67      33.638   9.222  13.679  1.00  0.00      RA0  H
ATOM    637  C   ARG A  67      28.188  12.911  14.731  1.00  0.00      RA0  C
ATOM    638  O   ARG A  67      28.254  12.355  13.637  1.00  0.00      RA0  O
ATOM    639  N   TYR A  68      27.042  13.117  15.373  1.00  0.00      RA0  N
ATOM    640  H   TYR A  68      27.043  13.519  16.290  1.00  0.00      RA0  H
ATOM    641  CA  TYR A  68      25.729  12.846  14.764  1.00  0.00      RA0  C
ATOM    642  CB  TYR A  68      24.782  12.376  15.868  1.00  0.00      RA0  C
ATOM    643  CG  TYR A  68      23.395  12.162  15.318  1.00  0.00      RA0  C
ATOM    644  CD1 TYR A  68      23.191  11.261  14.282  1.00  0.00      RA0  C
ATOM    645  CE1 TYR A  68      21.912  11.062  13.782  1.00  0.00      RA0  C
ATOM    646  CD2 TYR A  68      22.323  12.865  15.855  1.00  0.00      RA0  C
ATOM    647  CE2 TYR A  68      21.042  12.662  15.359  1.00  0.00      RA0  C
ATOM    648  CZ  TYR A  68      20.839  11.758  14.322  1.00  0.00      RA0  C
ATOM    649  OH  TYR A  68      19.570  11.552  13.823  1.00  0.00      RA0  O
ATOM    650  HH  TYR A  68      19.623  10.811  13.226  1.00  0.00      RA0  H
ATOM    651  C   TYR A  68      25.182  14.082  14.049  1.00  0.00      RA0  C
ATOM    652  O   TYR A  68      24.587  14.004  12.970  1.00  0.00      RA0  O
ATOM    653  N   LEU A  69      25.409  15.257  14.618  1.00  0.00      RA0  N
ATOM    654  H   LEU A  69      25.886  15.288  15.496  1.00  0.00      RA0  H
ATOM    655  CA  LEU A  69      24.885  16.493  14.010  1.00  0.00      RA0  C
ATOM    656  CB  LEU A  69      24.988  17.622  15.037  1.00  0.00      RA0  C
ATOM    657  CG  LEU A  69      24.234  18.891  14.637  1.00  0.00      RA0  C
ATOM    658  CD1 LEU A  69      22.722  18.678  14.679  1.00  0.00      RA0  C
ATOM    659  CD2 LEU A  69      24.663  20.100  15.467  1.00  0.00      RA0  C
ATOM    660  C   LEU A  69      25.563  16.920  12.701  1.00  0.00      RA0  C
ATOM    661  O   LEU A  69      24.902  17.411  11.761  1.00  0.00      RA0  O
ATOM    662  N   LEU A  70      26.889  16.776  12.653  1.00  0.00      RA0  N
ATOM    663  H   LEU A  70      27.368  16.244  13.354  1.00  0.00      RA0  H
ATOM    664  CA  LEU A  70      27.696  17.335  11.584  1.00  0.00      RA0  C
ATOM    665  CB  LEU A  70      28.892  18.083  12.170  1.00  0.00      RA0  C
ATOM    666  CG  LEU A  70      28.494  19.190  13.146  1.00  0.00      RA0  C
ATOM    667  CD1 LEU A  70      29.709  19.779  13.862  1.00  0.00      RA0  C
ATOM    668  CD2 LEU A  70      27.655  20.270  12.465  1.00  0.00      RA0  C
ATOM    669  C   LEU A  70      28.190  16.294  10.605  1.00  0.00      RA0  C
ATOM    670  O   LEU A  70      28.403  15.156  10.966  1.00  0.00      RA0  O
ATOM    671  N   ALA A  71      28.416  16.706   9.355  1.00  0.00      RA0  N
ATOM    672  H   ALA A  71      28.293  17.676   9.133  1.00  0.00      RA0  H
ATOM    673  CA  ALA A  71      28.853  15.767   8.340  1.00  0.00      RA0  C
ATOM    674  CB  ALA A  71      28.326  16.194   6.972  1.00  0.00      RA0  C
ATOM    675  C   ALA A  71      30.368  15.588   8.235  1.00  0.00      RA0  C
ATOM    676  O   ALA A  71      30.833  14.540   7.759  1.00  0.00      RA0  O
ATOM    677  N   ASN A  72      31.134  16.589   8.665  1.00  0.00      RA0  N
ATOM    678  H   ASN A  72      30.718  17.409   9.059  1.00  0.00      RA0  H
ATOM    679  CA  ASN A  72      32.539  16.342   8.981  1.00  0.00      RA0  C
ATOM    680  CB  ASN A  72      33.309  17.650   9.092  1.00  0.00      RA0  C
ATOM    681  CG  ASN A  72      34.759  17.438   8.734  1.00  0.00      RA0  C
ATOM    682  OD1 ASN A  72      35.351  16.393   8.981  1.00  0.00      RA0  O
ATOM    683  ND2 ASN A  72      35.308  18.494   8.131  1.00  0.00      RA0  N
ATOM    684 HD21 ASN A  72      34.791  19.343   7.991  1.00  0.00      RA0  H
ATOM    685 HD22 ASN A  72      36.246  18.459   7.797  1.00  0.00      RA0  H
ATOM    686  C   ASN A  72      32.503  15.581  10.309  1.00  0.00      RA0  C
ATOM    687  O   ASN A  72      31.427  15.435  10.899  1.00  0.00      RA0  O
ATOM    688  N   ASP A  73      33.647  15.069  10.759  1.00  0.00      RA0  N
ATOM    689  H   ASP A  73      34.515  15.286  10.306  1.00  0.00      RA0  H
ATOM    690  CA  ASP A  73      33.706  14.238  11.957  1.00  0.00      RA0  C
ATOM    691  CB  ASP A  73      34.151  12.793  11.734  1.00  0.00      RA0  C
ATOM    692  CG  ASP A  73      33.856  11.985  12.990  1.00  0.00      RA0  C
ATOM    693  OD1 ASP A  73      33.326  12.532  13.952  1.00  0.00      RA0  O
ATOM    694  OD2 ASP A  73      34.129  10.790  13.014  1.00  0.00      RA0  O
ATOM    695  C   ASP A  73      34.573  14.867  13.033  1.00  0.00      RA0  C
ATOM    696  O   ASP A  73      35.803  14.869  12.924  1.00  0.00      RA0  O
ATOM    697  N   VAL A  74      33.951  15.352  14.101  1.00  0.00      RA0  N
ATOM    698  H   VAL A  74      32.984  15.117  14.200  1.00  0.00      RA0  H
ATOM    699  CA  VAL A  74      34.717  16.007  15.148  1.00  0.00      RA0  C
ATOM    700  CB  VAL A  74      33.793  16.801  16.069  1.00  0.00      RA0  C
ATOM    701  CG1 VAL A  74      33.055  17.884  15.281  1.00  0.00      RA0  C
ATOM    702  CG2 VAL A  74      32.831  15.873  16.810  1.00  0.00      RA0  C
ATOM    703  C   VAL A  74      35.604  15.060  15.948  1.00  0.00      RA0  C
ATOM    704  O   VAL A  74      36.333  15.528  16.833  1.00  0.00      RA0  O
ATOM    705  N   ALA A  75      35.537  13.750  15.655  1.00  0.00      RA0  N
ATOM    706  H   ALA A  75      34.898  13.419  14.955  1.00  0.00      RA0  H
ATOM    707  CA  ALA A  75      36.504  12.790  16.211  1.00  0.00      RA0  C
ATOM    708  CB  ALA A  75      36.227  11.373  15.711  1.00  0.00      RA0  C
ATOM    709  C   ALA A  75      37.930  13.195  15.816  1.00  0.00      RA0  C
ATOM    710  O   ALA A  75      38.893  12.833  16.499  1.00  0.00      RA0  O
ATOM    711  N   LYS A  76      38.038  13.933  14.713  1.00  0.00      RA0  N
ATOM    712  H   LYS A  76      37.214  14.143  14.179  1.00  0.00      RA0  H
ATOM    713  CA  LYS A  76      39.319  14.412  14.204  1.00  0.00      RA0  C
ATOM    714  CB  LYS A  76      39.184  14.819  12.729  1.00  0.00      RA0  C
ATOM    715  CG  LYS A  76      38.564  13.753  11.814  1.00  0.00      RA0  C
ATOM    716  CD  LYS A  76      38.375  14.248  10.374  1.00  0.00      RA0  C
ATOM    717  CE  LYS A  76      37.649  13.269   9.437  1.00  0.00      RA0  C
ATOM    718  NZ  LYS A  76      38.474  12.113   9.060  1.00  0.00      RA0  N
ATOM    719  HZ1 LYS A  76      37.920  11.307   8.728  1.00  0.00      RA0  H
ATOM    720  HZ2 LYS A  76      39.171  12.332   8.310  1.00  0.00      RA0  H
ATOM    721  HZ3 LYS A  76      39.082  11.795   9.848  1.00  0.00      RA0  H
ATOM    722  C   LYS A  76      39.898  15.565  15.013  1.00  0.00      RA0  C
ATOM    723  O   LYS A  76      41.055  15.924  14.815  1.00  0.00      RA0  O
ATOM    724  N   LEU A  77      39.123  16.143  15.923  1.00  0.00      RA0  N
ATOM    725  H   LEU A  77      38.215  15.773  16.102  1.00  0.00      RA0  H
ATOM    726  CA  LEU A  77      39.623  17.176  16.810  1.00  0.00      RA0  C
ATOM    727  CB  LEU A  77      38.504  18.152  17.155  1.00  0.00      RA0  C
ATOM    728  CG  LEU A  77      37.864  18.794  15.923  1.00  0.00      RA0  C
ATOM    729  CD1 LEU A  77      36.741  19.764  16.294  1.00  0.00      RA0  C
ATOM    730  CD2 LEU A  77      38.911  19.449  15.028  1.00  0.00      RA0  C
ATOM    731  C   LEU A  77      40.167  16.489  18.054  1.00  0.00      RA0  C
ATOM    732  O   LEU A  77      39.427  16.189  18.980  1.00  0.00      RA0  O
ATOM    733  N   THR A  78      41.473  16.235  18.068  1.00  0.00      RA0  N
ATOM    734  H   THR A  78      41.987  16.297  17.210  1.00  0.00      RA0  H
ATOM    735  CA  THR A  78      42.107  15.488  19.185  1.00  0.00      RA0  C
ATOM    736  CB  THR A  78      42.696  14.311  18.452  1.00  0.00      RA0  C
ATOM    737  OG1 THR A  78      41.996  14.249  17.201  1.00  0.00      RA0  O
ATOM    738  HG1 THR A  78      41.258  13.656  17.312  1.00  0.00      RA0  H
ATOM    739  CG2 THR A  78      42.598  12.993  19.222  1.00  0.00      RA0  C
ATOM    740  C   THR A  78      43.078  16.304  20.027  1.00  0.00      RA0  C
ATOM    741  O   THR A  78      43.410  15.889  21.155  1.00  0.00      RA0  O
ATOM    742  N   LYS A  79      43.528  17.453  19.501  1.00  0.00      RA0  N
ATOM    743  H   LYS A  79      43.145  17.784  18.640  1.00  0.00      RA0  H
ATOM    744  CA  LYS A  79      44.312  18.401  20.272  1.00  0.00      RA0  C
ATOM    745  CB  LYS A  79      45.370  19.071  19.365  1.00  0.00      RA0  C
ATOM    746  CG  LYS A  79      46.370  18.244  18.526  1.00  0.00      RA0  C
ATOM    747  CD  LYS A  79      47.160  19.159  17.561  1.00  0.00      RA0  C
ATOM    748  CE  LYS A  79      48.259  18.530  16.674  1.00  0.00      RA0  C
ATOM    749  NZ  LYS A  79      48.740  19.505  15.669  1.00  0.00      RA0  N
ATOM    750  HZ1 LYS A  79      49.546  19.157  15.105  1.00  0.00      RA0  H
ATOM    751  HZ2 LYS A  79      47.955  19.712  15.013  1.00  0.00      RA0  H
ATOM    752  HZ3 LYS A  79      49.010  20.404  16.110  1.00  0.00      RA0  H
ATOM    753  C   LYS A  79      43.414  19.517  20.757  1.00  0.00      RA0  C
ATOM    754  O   LYS A  79      42.652  20.118  19.980  1.00  0.00      RA0  O
ATOM    755  N   SER A  80      43.494  19.801  22.042  1.00  0.00      RA0  N
ATOM    756  H   SER A  80      44.166  19.342  22.618  1.00  0.00      RA0  H
ATOM    757  CA  SER A  80      42.700  20.851  22.634  1.00  0.00      RA0  C
ATOM    758  CB  SER A  80      43.133  20.916  24.107  1.00  0.00      RA0  C
ATOM    759  OG  SER A  80      42.237  21.682  24.915  1.00  0.00      RA0  O
ATOM    760  HG  SER A  80      41.462  21.150  25.077  1.00  0.00      RA0  H
ATOM    761  C   SER A  80      42.842  22.179  21.880  1.00  0.00      RA0  C
ATOM    762  O   SER A  80      43.950  22.597  21.542  1.00  0.00      RA0  O
ATOM    763  N   GLY A  81      41.709  22.810  21.592  1.00  0.00      RA0  N
ATOM    764  H   GLY A  81      40.842  22.392  21.854  1.00  0.00      RA0  H
ATOM    765  CA  GLY A  81      41.659  24.027  20.776  1.00  0.00      RA0  C
ATOM    766  C   GLY A  81      41.477  23.854  19.277  1.00  0.00      RA0  C
ATOM    767  O   GLY A  81      41.195  24.831  18.591  1.00  0.00      RA0  O
ATOM    768  N   LYS A  82      41.617  22.633  18.765  1.00  0.00      RA0  N
ATOM    769  H   LYS A  82      41.747  21.859  19.386  1.00  0.00      RA0  H
ATOM    770  CA  LYS A  82      41.534  22.380  17.344  1.00  0.00      RA0  C
ATOM    771  CB  LYS A  82      42.113  21.015  16.921  1.00  0.00      RA0  C
ATOM    772  CG  LYS A  82      42.323  20.826  15.401  1.00  0.00      RA0  C
ATOM    773  CD  LYS A  82      43.385  21.732  14.756  1.00  0.00      RA0  C
ATOM    774  CE  LYS A  82      43.417  21.709  13.216  1.00  0.00      RA0  C
ATOM    775  NZ  LYS A  82      44.552  22.496  12.696  1.00  0.00      RA0  N
ATOM    776  HZ1 LYS A  82      44.629  22.406  11.659  1.00  0.00      RA0  H
ATOM    777  HZ2 LYS A  82      44.481  23.512  12.916  1.00  0.00      RA0  H
ATOM    778  HZ3 LYS A  82      45.438  22.116  13.095  1.00  0.00      RA0  H
ATOM    779  C   LYS A  82      40.106  22.609  16.820  1.00  0.00      RA0  C
ATOM    780  O   LYS A  82      39.126  22.282  17.484  1.00  0.00      RA0  O
ATOM    781  N   ALA A  83      40.029  23.199  15.641  1.00  0.00      RA0  N
ATOM    782  H   ALA A  83      40.859  23.406  15.121  1.00  0.00      RA0  H
ATOM    783  CA  ALA A  83      38.765  23.489  14.979  1.00  0.00      RA0  C
ATOM    784  CB  ALA A  83      38.621  24.991  14.744  1.00  0.00      RA0  C
ATOM    785  C   ALA A  83      38.671  22.791  13.623  1.00  0.00      RA0  C
ATOM    786  O   ALA A  83      39.659  22.429  13.001  1.00  0.00      RA0  O
ATOM    787  N   LEU A  84      37.443  22.581  13.172  1.00  0.00      RA0  N
ATOM    788  H   LEU A  84      36.649  22.835  13.728  1.00  0.00      RA0  H
ATOM    789  CA  LEU A  84      37.234  22.187  11.795  1.00  0.00      RA0  C
ATOM    790  CB  LEU A  84      37.227  20.657  11.577  1.00  0.00      RA0  C
ATOM    791  CG  LEU A  84      36.177  19.770  12.260  1.00  0.00      RA0  C
ATOM    792  CD1 LEU A  84      34.779  19.905  11.664  1.00  0.00      RA0  C
ATOM    793  CD2 LEU A  84      36.603  18.301  12.217  1.00  0.00      RA0  C
ATOM    794  C   LEU A  84      36.040  22.924  11.189  1.00  0.00      RA0  C
ATOM    795  O   LEU A  84      35.225  23.529  11.883  1.00  0.00      RA0  O
ATOM    796  N   TYR A  85      35.998  22.850   9.877  1.00  0.00      RA0  N
ATOM    797  H   TYR A  85      36.654  22.275   9.388  1.00  0.00      RA0  H
ATOM    798  CA  TYR A  85      34.907  23.412   9.072  1.00  0.00      RA0  C
ATOM    799  CB  TYR A  85      35.558  24.055   7.841  1.00  0.00      RA0  C
ATOM    800  CG  TYR A  85      34.577  24.650   6.853  1.00  0.00      RA0  C
ATOM    801  CD1 TYR A  85      34.286  26.008   6.899  1.00  0.00      RA0  C
ATOM    802  CE1 TYR A  85      33.453  26.576   5.941  1.00  0.00      RA0  C
ATOM    803  CD2 TYR A  85      33.998  23.858   5.867  1.00  0.00      RA0  C
ATOM    804  CE2 TYR A  85      33.157  24.423   4.916  1.00  0.00      RA0  C
ATOM    805  CZ  TYR A  85      32.887  25.786   4.947  1.00  0.00      RA0  C
ATOM    806  OH  TYR A  85      32.061  26.345   3.993  1.00  0.00      RA0  O
ATOM    807  HH  TYR A  85      31.438  26.926   4.448  1.00  0.00      RA0  H
ATOM    808  C   TYR A  85      33.967  22.272   8.678  1.00  0.00      RA0  C
ATOM    809  O   TYR A  85      34.404  21.226   8.177  1.00  0.00      RA0  O
ATOM    810  N   SER A  86      32.653  22.482   8.855  1.00  0.00      RA0  N
ATOM    811  H   SER A  86      32.290  23.353   9.202  1.00  0.00      RA0  H
ATOM    812  CA  SER A  86      31.685  21.431   8.538  1.00  0.00      RA0  C
ATOM    813  CB  SER A  86      31.440  20.603   9.811  1.00  0.00      RA0  C
ATOM    814  OG  SER A  86      30.649  19.425   9.551  1.00  0.00      RA0  O
ATOM    815  HG  SER A  86      29.739  19.718   9.503  1.00  0.00      RA0  H
ATOM    816  C   SER A  86      30.361  21.981   8.001  1.00  0.00      RA0  C
ATOM    817  O   SER A  86      29.965  23.107   8.309  1.00  0.00      RA0  O
ATOM    818  N   GLY A  87      29.716  21.168   7.167  1.00  0.00      RA0  N
ATOM    819  H   GLY A  87      30.155  20.303   6.928  1.00  0.00      RA0  H
ATOM    820  CA  GLY A  87      28.287  21.302   6.928  1.00  0.00      RA0  C
ATOM    821  C   GLY A  87      27.473  20.679   8.039  1.00  0.00      RA0  C
ATOM    822  O   GLY A  87      27.917  19.744   8.707  1.00  0.00      RA0  O
ATOM    823  N   MSE A  88      26.250  21.194   8.186  1.00  0.00      RA0  N
ATOM    824  H   MSE A  88      25.969  21.984   7.632  1.00  0.00      RA0  H
ATOM    825  CA  MSE A  88      25.238  20.667   9.074  1.00  0.00      RA0  C
ATOM    826  CB  MSE A  88      24.886  21.679  10.163  1.00  0.00      RA0  C
ATOM    827  CG  MSE A  88      23.740  21.200  11.055  1.00  0.00      RA0  C
ATOM    828  SE  MSE A  88      23.484  22.276  12.475  1.00  0.00      RA0  S
ATOM    829  CE  MSE A  88      23.349  23.837  11.590  1.00  0.00      RA0  C
ATOM    830  C   MSE A  88      24.063  20.421   8.138  1.00  0.00      RA0  C
ATOM    831  O   MSE A  88      23.555  21.362   7.509  1.00  0.00      RA0  O
ATOM    832  N   LEU A  89      23.687  19.165   8.001  1.00  0.00      RA0  N
ATOM    833  H   LEU A  89      23.956  18.466   8.665  1.00  0.00      RA0  H
ATOM    834  CA  LEU A  89      22.754  18.756   6.944  1.00  0.00      RA0  C
ATOM    835  CB  LEU A  89      23.297  17.565   6.154  1.00  0.00      RA0  C
ATOM    836  CG  LEU A  89      24.713  17.729   5.608  1.00  0.00      RA0  C
ATOM    837  CD1 LEU A  89      25.131  16.480   4.834  1.00  0.00      RA0  C
ATOM    838  CD2 LEU A  89      24.883  18.998   4.773  1.00  0.00      RA0  C
ATOM    839  C   LEU A  89      21.370  18.368   7.461  1.00  0.00      RA0  C
ATOM    840  O   LEU A  89      21.208  17.885   8.590  1.00  0.00      RA0  O
ATOM    841  N   ASN A  90      20.384  18.489   6.575  1.00  0.00      RA0  N
ATOM    842  H   ASN A  90      20.622  18.781   5.646  1.00  0.00      RA0  H
ATOM    843  CA  ASN A  90      19.064  17.944   6.872  1.00  0.00      RA0  C
ATOM    844  CB  ASN A  90      17.975  18.781   6.186  1.00  0.00      RA0  C
ATOM    845  CG  ASN A  90      18.148  18.787   4.675  1.00  0.00      RA0  C
ATOM    846  OD1 ASN A  90      18.359  17.761   4.037  1.00  0.00      RA0  O
ATOM    847  ND2 ASN A  90      18.030  20.007   4.124  1.00  0.00      RA0  N
ATOM    848 HD21 ASN A  90      17.945  20.832   4.699  1.00  0.00      RA0  H
ATOM    849 HD22 ASN A  90      18.032  20.218   3.142  1.00  0.00      RA0  H
ATOM    850  C   ASN A  90      19.018  16.487   6.403  1.00  0.00      RA0  C
ATOM    851  O   ASN A  90      19.973  15.979   5.830  1.00  0.00      RA0  O
ATOM    852  N   ALA A  91      17.918  15.791   6.668  1.00  0.00      RA0  N
ATOM    853  H   ALA A  91      17.129  16.247   7.073  1.00  0.00      RA0  H
ATOM    854  CA  ALA A  91      17.838  14.369   6.357  1.00  0.00      RA0  C
ATOM    855  CB  ALA A  91      16.558  13.764   6.935  1.00  0.00      RA0  C
ATOM    856  C   ALA A  91      17.886  14.091   4.858  1.00  0.00      RA0  C
ATOM    857  O   ALA A  91      18.229  12.989   4.455  1.00  0.00      RA0  O
ATOM    858  N   SER A  92      17.542  15.083   4.027  1.00  0.00      RA0  N
ATOM    859  H   SER A  92      17.302  15.996   4.351  1.00  0.00      RA0  H
ATOM    860  CA  SER A  92      17.594  14.959   2.575  1.00  0.00      RA0  C
ATOM    861  CB  SER A  92      16.543  15.951   2.128  1.00  0.00      RA0  C
ATOM    862  OG  SER A  92      15.733  16.212   3.290  1.00  0.00      RA0  O
ATOM    863  HG  SER A  92      15.111  16.876   3.023  1.00  0.00      RA0  H
ATOM    864  C   SER A  92      18.997  15.185   2.018  1.00  0.00      RA0  C
ATOM    865  O   SER A  92      19.215  15.090   0.808  1.00  0.00      RA0  O
ATOM    866  N   GLY A  93      19.932  15.485   2.901  1.00  0.00      RA0  N
ATOM    867  H   GLY A  93      19.694  15.646   3.861  1.00  0.00      RA0  H
ATOM    868  CA  GLY A  93      21.322  15.742   2.489  1.00  0.00      RA0  C
ATOM    869  C   GLY A  93      21.556  17.152   1.966  1.00  0.00      RA0  C
ATOM    870  O   GLY A  93      22.609  17.446   1.413  1.00  0.00      RA0  O
ATOM    871  N   GLY A  94      20.597  18.049   2.151  1.00  0.00      RA0  N
ATOM    872  H   GLY A  94      19.808  17.802   2.714  1.00  0.00      RA0  H
ATOM    873  CA  GLY A  94      20.797  19.454   1.844  1.00  0.00      RA0  C
ATOM    874  C   GLY A  94      21.469  20.174   3.011  1.00  0.00      RA0  C
ATOM    875  O   GLY A  94      21.515  19.672   4.143  1.00  0.00      RA0  O
ATOM    876  N   VAL A  95      22.004  21.355   2.748  1.00  0.00      RA0  N
ATOM    877  H   VAL A  95      21.821  21.815   1.875  1.00  0.00      RA0  H
ATOM    878  CA  VAL A  95      22.779  22.059   3.750  1.00  0.00      RA0  C
ATOM    879  CB  VAL A  95      23.939  22.808   3.093  1.00  0.00      RA0  C
ATOM    880  CG1 VAL A  95      24.865  23.416   4.145  1.00  0.00      RA0  C
ATOM    881  CG2 VAL A  95      24.701  21.901   2.130  1.00  0.00      RA0  C
ATOM    882  C   VAL A  95      21.909  23.021   4.523  1.00  0.00      RA0  C
ATOM    883  O   VAL A  95      21.337  23.957   3.934  1.00  0.00      RA0  O
ATOM    884  N   ILE A  96      21.837  22.795   5.828  1.00  0.00      RA0  N
ATOM    885  H   ILE A  96      22.351  22.026   6.204  1.00  0.00      RA0  H
ATOM    886  CA  ILE A  96      21.205  23.724   6.764  1.00  0.00      RA0  C
ATOM    887  CB  ILE A  96      20.925  23.008   8.088  1.00  0.00      RA0  C
ATOM    888  CG2 ILE A  96      20.335  23.933   9.149  1.00  0.00      RA0  C
ATOM    889  CG1 ILE A  96      20.039  21.792   7.864  1.00  0.00      RA0  C
ATOM    890  CD1 ILE A  96      19.692  21.110   9.183  1.00  0.00      RA0  C
ATOM    891  C   ILE A  96      22.105  24.922   7.010  1.00  0.00      RA0  C
ATOM    892  O   ILE A  96      21.636  26.055   7.018  1.00  0.00      RA0  O
ATOM    893  N   ASP A  97      23.403  24.677   7.207  1.00  0.00      RA0  N
ATOM    894  H   ASP A  97      23.796  23.757   7.259  1.00  0.00      RA0  H
ATOM    895  CA  ASP A  97      24.364  25.760   7.328  1.00  0.00      RA0  C
ATOM    896  CB  ASP A  97      24.225  26.771   8.496  1.00  0.00      RA0  C
ATOM    897  CG  ASP A  97      24.665  28.145   7.959  1.00  0.00      RA0  C
ATOM    898  OD1 ASP A  97      24.931  28.221   6.766  1.00  0.00      RA0  O
ATOM    899  OD2 ASP A  97      24.745  29.141   8.687  1.00  0.00      RA0  O
ATOM    900  C   ASP A  97      25.776  25.150   7.217  1.00  0.00      RA0  C
ATOM    901  O   ASP A  97      25.940  23.916   7.271  1.00  0.00      RA0  O
ATOM    902  N   ASP A  98      26.755  26.031   7.049  1.00  0.00      RA0  N
ATOM    903  H   ASP A  98      26.539  27.013   7.022  1.00  0.00      RA0  H
ATOM    904  CA  ASP A  98      28.135  25.692   7.330  1.00  0.00      RA0  C
ATOM    905  CB  ASP A  98      29.046  25.765   6.093  1.00  0.00      RA0  C
ATOM    906  CG  ASP A  98      29.835  27.054   5.956  1.00  0.00      RA0  C
ATOM    907  OD1 ASP A  98      29.677  27.736   4.947  1.00  0.00      RA0  O
ATOM    908  OD2 ASP A  98      30.701  27.319   6.783  1.00  0.00      RA0  O
ATOM    909  C   ASP A  98      28.626  26.441   8.568  1.00  0.00      RA0  C
ATOM    910  O   ASP A  98      28.047  27.450   8.983  1.00  0.00      RA0  O
ATOM    911  N   LEU A  99      29.680  25.920   9.185  1.00  0.00      RA0  N
ATOM    912  H   LEU A  99      30.196  25.165   8.777  1.00  0.00      RA0  H
ATOM    913  CA  LEU A  99      30.116  26.463  10.453  1.00  0.00      RA0  C
ATOM    914  CB  LEU A  99      29.138  26.063  11.572  1.00  0.00      RA0  C
ATOM    915  CG  LEU A  99      28.692  24.591  11.595  1.00  0.00      RA0  C
ATOM    916  CD1 LEU A  99      29.738  23.625  12.159  1.00  0.00      RA0  C
ATOM    917  CD2 LEU A  99      27.360  24.438  12.328  1.00  0.00      RA0  C
ATOM    918  C   LEU A  99      31.535  26.002  10.793  1.00  0.00      RA0  C
ATOM    919  O   LEU A  99      32.080  25.076  10.152  1.00  0.00      RA0  O
ATOM    920  N   ILE A 100      32.117  26.674  11.778  1.00  0.00      RA0  N
ATOM    921  H   ILE A 100      31.590  27.394  12.233  1.00  0.00      RA0  H
ATOM    922  CA  ILE A 100      33.357  26.250  12.405  1.00  0.00      RA0  C
ATOM    923  CB  ILE A 100      34.323  27.436  12.516  1.00  0.00      RA0  C
ATOM    924  CG2 ILE A 100      35.688  27.002  13.052  1.00  0.00      RA0  C
ATOM    925  CG1 ILE A 100      34.452  28.182  11.188  1.00  0.00      RA0  C
ATOM    926  CD1 ILE A 100      35.190  27.362  10.132  1.00  0.00      RA0  C
ATOM    927  C   ILE A 100      33.032  25.724  13.796  1.00  0.00      RA0  C
ATOM    928  O   ILE A 100      32.209  26.305  14.514  1.00  0.00      RA0  O
ATOM    929  N   VAL A 101      33.655  24.612  14.165  1.00  0.00      RA0  N
ATOM    930  H   VAL A 101      34.334  24.196  13.554  1.00  0.00      RA0  H
ATOM    931  CA  VAL A 101      33.464  24.010  15.481  1.00  0.00      RA0  C
ATOM    932  CB  VAL A 101      32.664  22.706  15.371  1.00  0.00      RA0  C
ATOM    933  CG1 VAL A 101      33.152  21.846  14.212  1.00  0.00      RA0  C
ATOM    934  CG2 VAL A 101      32.632  21.938  16.695  1.00  0.00      RA0  C
ATOM    935  C   VAL A 101      34.820  23.781  16.126  1.00  0.00      RA0  C
ATOM    936  O   VAL A 101      35.731  23.291  15.460  1.00  0.00      RA0  O
ATOM    937  N   TYR A 102      34.922  24.184  17.397  1.00  0.00      RA0  N
ATOM    938  H   TYR A 102      34.095  24.472  17.869  1.00  0.00      RA0  H
ATOM    939  CA  TYR A 102      36.137  24.019  18.230  1.00  0.00      RA0  C
ATOM    940  CB  TYR A 102      36.493  25.321  18.957  1.00  0.00      RA0  C
ATOM    941  CG  TYR A 102      36.673  26.494  18.018  1.00  0.00      RA0  C
ATOM    942  CD1 TYR A 102      35.564  27.171  17.525  1.00  0.00      RA0  C
ATOM    943  CE1 TYR A 102      35.730  28.258  16.677  1.00  0.00      RA0  C
ATOM    944  CD2 TYR A 102      37.951  26.914  17.665  1.00  0.00      RA0  C
ATOM    945  CE2 TYR A 102      38.119  28.006  16.818  1.00  0.00      RA0  C
ATOM    946  CZ  TYR A 102      37.006  28.676  16.321  1.00  0.00      RA0  C
ATOM    947  OH  TYR A 102      37.150  29.756  15.474  1.00  0.00      RA0  O
ATOM    948  HH  TYR A 102      38.065  29.928  15.284  1.00  0.00      RA0  H
ATOM    949  C   TYR A 102      35.944  22.933  19.282  1.00  0.00      RA0  C
ATOM    950  O   TYR A 102      34.884  22.843  19.913  1.00  0.00      RA0  O
ATOM    951  N   TYR A 103      36.987  22.137  19.493  1.00  0.00      RA0  N
ATOM    952  H   TYR A 103      37.827  22.283  18.963  1.00  0.00      RA0  H
ATOM    953  CA  TYR A 103      37.063  21.205  20.621  1.00  0.00      RA0  C
ATOM    954  CB  TYR A 103      37.644  19.886  20.118  1.00  0.00      RA0  C
ATOM    955  CG  TYR A 103      38.349  19.097  21.196  1.00  0.00      RA0  C
ATOM    956  CD1 TYR A 103      37.661  18.623  22.307  1.00  0.00      RA0  C
ATOM    957  CE1 TYR A 103      38.337  17.891  23.275  1.00  0.00      RA0  C
ATOM    958  CD2 TYR A 103      39.706  18.834  21.055  1.00  0.00      RA0  C
ATOM    959  CE2 TYR A 103      40.378  18.095  22.020  1.00  0.00      RA0  C
ATOM    960  CZ  TYR A 103      39.694  17.626  23.133  1.00  0.00      RA0  C
ATOM    961  OH  TYR A 103      40.362  16.896  24.093  1.00  0.00      RA0  O
ATOM    962  HH  TYR A 103      41.225  16.656  23.779  1.00  0.00      RA0  H
ATOM    963  C   TYR A 103      37.952  21.838  21.675  1.00  0.00      RA0  C
ATOM    964  O   TYR A 103      39.070  22.255  21.346  1.00  0.00      RA0  O
ATOM    965  N   PHE A 104      37.469  21.916  22.917  1.00  0.00      RA0  N
ATOM    966  H   PHE A 104      36.545  21.586  23.132  1.00  0.00      RA0  H
ATOM    967  CA  PHE A 104      38.297  22.371  24.068  1.00  0.00      RA0  C
ATOM    968  CB  PHE A 104      37.655  23.569  24.763  1.00  0.00      RA0  C
ATOM    969  CG  PHE A 104      37.586  24.726  23.798  1.00  0.00      RA0  C
ATOM    970  CD1 PHE A 104      38.758  25.278  23.294  1.00  0.00      RA0  C
ATOM    971  CD2 PHE A 104      36.353  25.243  23.420  1.00  0.00      RA0  C
ATOM    972  CE1 PHE A 104      38.699  26.361  22.426  1.00  0.00      RA0  C
ATOM    973  CE2 PHE A 104      36.295  26.328  22.556  1.00  0.00      RA0  C
ATOM    974  CZ  PHE A 104      37.467  26.892  22.066  1.00  0.00      RA0  C
ATOM    975  C   PHE A 104      38.549  21.234  25.057  1.00  0.00      RA0  C
ATOM    976  O   PHE A 104      39.695  20.881  25.318  1.00  0.00      RA0  O
ATOM    977  N   THR A 105      37.473  20.666  25.599  1.00  0.00      RA0  N
ATOM    978  H   THR A 105      36.550  21.025  25.447  1.00  0.00      RA0  H
ATOM    979  CA  THR A 105      37.528  19.428  26.379  1.00  0.00      RA0  C
ATOM    980  CB  THR A 105      37.444  19.954  27.793  1.00  0.00      RA0  C
ATOM    981  OG1 THR A 105      37.278  21.377  27.694  1.00  0.00      RA0  O
ATOM    982  HG1 THR A 105      37.359  21.723  28.573  1.00  0.00      RA0  H
ATOM    983  CG2 THR A 105      38.683  19.610  28.621  1.00  0.00      RA0  C
ATOM    984  C   THR A 105      36.371  18.515  25.975  1.00  0.00      RA0  C
ATOM    985  O   THR A 105      35.486  18.910  25.222  1.00  0.00      RA0  O
ATOM    986  N   GLU A 106      36.339  17.300  26.515  1.00  0.00      RA0  N
ATOM    987  H   GLU A 106      37.098  16.960  27.066  1.00  0.00      RA0  H
ATOM    988  CA  GLU A 106      35.233  16.397  26.204  1.00  0.00      RA0  C
ATOM    989  CB  GLU A 106      35.563  14.944  26.545  1.00  0.00      RA0  C
ATOM    990  CG  GLU A 106      36.833  14.457  25.821  1.00  0.00      RA0  C
ATOM    991  CD  GLU A 106      36.691  14.398  24.300  1.00  0.00      RA0  C
ATOM    992  OE1 GLU A 106      36.230  15.343  23.669  1.00  0.00      RA0  O
ATOM    993  OE2 GLU A 106      37.104  13.413  23.701  1.00  0.00      RA0  O
ATOM    994  C   GLU A 106      33.906  16.919  26.732  1.00  0.00      RA0  C
ATOM    995  O   GLU A 106      32.848  16.421  26.346  1.00  0.00      RA0  O
ATOM    996  N   ASP A 107      33.960  17.891  27.637  1.00  0.00      RA0  N
ATOM    997  H   ASP A 107      34.836  18.277  27.906  1.00  0.00      RA0  H
ATOM    998  CA  ASP A 107      32.769  18.505  28.199  1.00  0.00      RA0  C
ATOM    999  CB  ASP A 107      32.970  18.534  29.725  1.00  0.00      RA0  C
ATOM   1000  CG  ASP A 107      31.771  19.039  30.512  1.00  0.00      RA0  C
ATOM   1001  OD1 ASP A 107      30.709  18.425  30.478  1.00  0.00      RA0  O
ATOM   1002  OD2 ASP A 107      31.907  20.029  31.225  1.00  0.00      RA0  O
ATOM   1003  C   ASP A 107      32.470  19.884  27.594  1.00  0.00      RA0  C
ATOM   1004  O   ASP A 107      31.556  20.554  28.051  1.00  0.00      RA0  O
ATOM   1005  N   PHE A 108      33.236  20.316  26.583  1.00  0.00      RA0  N
ATOM   1006  H   PHE A 108      33.901  19.728  26.118  1.00  0.00      RA0  H
ATOM   1007  CA  PHE A 108      33.162  21.700  26.101  1.00  0.00      RA0  C
ATOM   1008  CB  PHE A 108      33.923  22.634  27.044  1.00  0.00      RA0  C
ATOM   1009  CG  PHE A 108      33.721  24.066  26.609  1.00  0.00      RA0  C
ATOM   1010  CD1 PHE A 108      32.481  24.486  26.140  1.00  0.00      RA0  C
ATOM   1011  CD2 PHE A 108      34.778  24.965  26.676  1.00  0.00      RA0  C
ATOM   1012  CE1 PHE A 108      32.310  25.795  25.712  1.00  0.00      RA0  C
ATOM   1013  CE2 PHE A 108      34.605  26.277  26.251  1.00  0.00      RA0  C
ATOM   1014  CZ  PHE A 108      33.374  26.688  25.756  1.00  0.00      RA0  C
ATOM   1015  C   PHE A 108      33.666  21.852  24.650  1.00  0.00      RA0  C
ATOM   1016  O   PHE A 108      34.880  21.753  24.368  1.00  0.00      RA0  O
ATOM   1017  N   PHE A 109      32.701  22.061  23.750  1.00  0.00      RA0  N
ATOM   1018  H   PHE A 109      31.761  22.162  24.093  1.00  0.00      RA0  H
ATOM   1019  CA  PHE A 109      32.924  22.476  22.360  1.00  0.00      RA0  C
ATOM   1020  CB  PHE A 109      32.345  21.445  21.384  1.00  0.00      RA0  C
ATOM   1021  CG  PHE A 109      33.144  20.159  21.299  1.00  0.00      RA0  C
ATOM   1022  CD1 PHE A 109      33.388  19.377  22.423  1.00  0.00      RA0  C
ATOM   1023  CD2 PHE A 109      33.610  19.736  20.059  1.00  0.00      RA0  C
ATOM   1024  CE1 PHE A 109      34.071  18.173  22.307  1.00  0.00      RA0  C
ATOM   1025  CE2 PHE A 109      34.290  18.530  19.939  1.00  0.00      RA0  C
ATOM   1026  CZ  PHE A 109      34.513  17.744  21.062  1.00  0.00      RA0  C
ATOM   1027  C   PHE A 109      32.241  23.819  22.089  1.00  0.00      RA0  C
ATOM   1028  O   PHE A 109      31.394  24.282  22.856  1.00  0.00      RA0  O
ATOM   1029  N   ARG A 110      32.585  24.424  20.962  1.00  0.00      RA0  N
ATOM   1030  H   ARG A 110      33.240  23.992  20.337  1.00  0.00      RA0  H
ATOM   1031  CA  ARG A 110      32.041  25.717  20.583  1.00  0.00      RA0  C
ATOM   1032  CB  ARG A 110      33.061  26.775  21.003  1.00  0.00      RA0  C
ATOM   1033  CG  ARG A 110      33.067  28.099  20.238  1.00  0.00      RA0  C
ATOM   1034  CD  ARG A 110      33.962  29.106  20.962  1.00  0.00      RA0  C
ATOM   1035  NE  ARG A 110      33.406  29.311  22.295  1.00  0.00      RA0  N
ATOM   1036  HE  ARG A 110      32.443  29.025  22.418  1.00  0.00      RA0  H
ATOM   1037  CZ  ARG A 110      34.082  29.867  23.338  1.00  0.00      RA0  C
ATOM   1038  NH1 ARG A 110      35.353  30.305  23.167  1.00  0.00      RA0  N
ATOM   1039 HH11 ARG A 110      35.891  30.733  23.904  1.00  0.00      RA0  H
ATOM   1040 HH12 ARG A 110      35.808  30.219  22.277  1.00  0.00      RA0  H
ATOM   1041  NH2 ARG A 110      33.450  29.960  24.525  1.00  0.00      RA0  N
ATOM   1042 HH21 ARG A 110      33.860  30.324  25.360  1.00  0.00      RA0  H
ATOM   1043 HH22 ARG A 110      32.483  29.636  24.607  1.00  0.00      RA0  H
ATOM   1044  C   ARG A 110      31.746  25.749  19.088  1.00  0.00      RA0  C
ATOM   1045  O   ARG A 110      32.562  25.276  18.300  1.00  0.00      RA0  O
ATOM   1046  N   LEU A 111      30.580  26.287  18.710  1.00  0.00      RA0  N
ATOM   1047  H   LEU A 111      29.993  26.716  19.397  1.00  0.00      RA0  H
ATOM   1048  CA  LEU A 111      30.212  26.506  17.300  1.00  0.00      RA0  C
ATOM   1049  CB  LEU A 111      28.812  25.960  17.023  1.00  0.00      RA0  C
ATOM   1050  CG  LEU A 111      28.629  24.457  17.214  1.00  0.00      RA0  C
ATOM   1051  CD1 LEU A 111      27.150  24.094  17.335  1.00  0.00      RA0  C
ATOM   1052  CD2 LEU A 111      29.288  23.658  16.095  1.00  0.00      RA0  C
ATOM   1053  C   LEU A 111      30.144  27.988  17.047  1.00  0.00      RA0  C
ATOM   1054  O   LEU A 111      29.820  28.761  17.961  1.00  0.00      RA0  O
ATOM   1055  N   VAL A 112      30.389  28.387  15.807  1.00  0.00      RA0  N
ATOM   1056  H   VAL A 112      30.679  27.732  15.104  1.00  0.00      RA0  H
ATOM   1057  CA  VAL A 112      30.190  29.775  15.392  1.00  0.00      RA0  C
ATOM   1058  CB  VAL A 112      31.528  30.473  15.117  1.00  0.00      RA0  C
ATOM   1059  CG1 VAL A 112      31.300  31.946  14.774  1.00  0.00      RA0  C
ATOM   1060  CG2 VAL A 112      32.505  30.322  16.286  1.00  0.00      RA0  C
ATOM   1061  C   VAL A 112      29.307  29.795  14.147  1.00  0.00      RA0  C
ATOM   1062  O   VAL A 112      29.639  29.175  13.139  1.00  0.00      RA0  O
ATOM   1063  N   VAL A 113      28.195  30.511  14.213  1.00  0.00      RA0  N
ATOM   1064  H   VAL A 113      27.979  31.044  15.032  1.00  0.00      RA0  H
ATOM   1065  CA  VAL A 113      27.286  30.606  13.069  1.00  0.00      RA0  C
ATOM   1066  CB  VAL A 113      26.022  29.759  13.284  1.00  0.00      RA0  C
ATOM   1067  CG1 VAL A 113      26.323  28.260  13.341  1.00  0.00      RA0  C
ATOM   1068  CG2 VAL A 113      25.242  30.239  14.510  1.00  0.00      RA0  C
ATOM   1069  C   VAL A 113      26.872  32.037  12.745  1.00  0.00      RA0  C
ATOM   1070  O   VAL A 113      26.968  32.956  13.570  1.00  0.00      RA0  O
ATOM   1071  N   ASN A 114      26.368  32.203  11.529  1.00  0.00      RA0  N
ATOM   1072  H   ASN A 114      26.149  31.378  11.001  1.00  0.00      RA0  H
ATOM   1073  CA  ASN A 114      25.969  33.509  11.022  1.00  0.00      RA0  C
ATOM   1074  CB  ASN A 114      25.814  33.431   9.497  1.00  0.00      RA0  C
ATOM   1075  CG  ASN A 114      27.035  32.831   8.833  1.00  0.00      RA0  C
ATOM   1076  OD1 ASN A 114      28.042  33.514   8.671  1.00  0.00      RA0  O
ATOM   1077  ND2 ASN A 114      26.898  31.534   8.472  1.00  0.00      RA0  N
ATOM   1078 HD21 ASN A 114      26.071  30.961   8.576  1.00  0.00      RA0  H
ATOM   1079 HD22 ASN A 114      27.633  30.994   8.053  1.00  0.00      RA0  H
ATOM   1080  C   ASN A 114      24.621  33.987  11.529  1.00  0.00      RA0  C
ATOM   1081  O   ASN A 114      23.769  33.189  11.905  1.00  0.00      RA0  O
ATOM   1082  N   SER A 115      24.446  35.308  11.508  1.00  0.00      RA0  N
ATOM   1083  H   SER A 115      25.219  35.897  11.283  1.00  0.00      RA0  H
ATOM   1084  CA  SER A 115      23.211  35.933  11.928  1.00  0.00      RA0  C
ATOM   1085  CB  SER A 115      23.336  37.459  11.880  1.00  0.00      RA0  C
ATOM   1086  OG  SER A 115      22.478  38.059  12.857  1.00  0.00      RA0  O
ATOM   1087  HG  SER A 115      21.591  37.773  12.659  1.00  0.00      RA0  H
ATOM   1088  C   SER A 115      22.004  35.426  11.128  1.00  0.00      RA0  C
ATOM   1089  O   SER A 115      20.951  35.137  11.684  1.00  0.00      RA0  O
ATOM   1090  N   ALA A 116      22.161  35.353   9.815  1.00  0.00      RA0  N
ATOM   1091  H   ALA A 116      23.061  35.500   9.412  1.00  0.00      RA0  H
ATOM   1092  CA  ALA A 116      21.043  35.018   8.928  1.00  0.00      RA0  C
ATOM   1093  CB  ALA A 116      21.508  34.974   7.472  1.00  0.00      RA0  C
ATOM   1094  C   ALA A 116      20.420  33.676   9.263  1.00  0.00      RA0  C
ATOM   1095  O   ALA A 116      19.203  33.489   9.107  1.00  0.00      RA0  O
ATOM   1096  N   THR A 117      21.240  32.742   9.737  1.00  0.00      RA0  N
ATOM   1097  H   THR A 117      22.227  32.862   9.841  1.00  0.00      RA0  H
ATOM   1098  CA  THR A 117      20.803  31.366  10.039  1.00  0.00      RA0  C
ATOM   1099  CB  THR A 117      21.821  30.526   9.298  1.00  0.00      RA0  C
ATOM   1100  OG1 THR A 117      22.894  31.382   8.866  1.00  0.00      RA0  O
ATOM   1101  HG1 THR A 117      23.572  30.727   8.654  1.00  0.00      RA0  H
ATOM   1102  CG2 THR A 117      21.204  29.835   8.089  1.00  0.00      RA0  C
ATOM   1103  C   THR A 117      20.765  31.032  11.528  1.00  0.00      RA0  C
ATOM   1104  O   THR A 117      20.453  29.895  11.901  1.00  0.00      RA0  O
ATOM   1105  N   ARG A 118      21.031  32.024  12.371  1.00  0.00      RA0  N
ATOM   1106  H   ARG A 118      21.285  32.916  11.999  1.00  0.00      RA0  H
ATOM   1107  CA  ARG A 118      21.119  31.830  13.819  1.00  0.00      RA0  C
ATOM   1108  CB  ARG A 118      21.347  33.197  14.470  1.00  0.00      RA0  C
ATOM   1109  CG  ARG A 118      21.226  33.220  15.993  1.00  0.00      RA0  C
ATOM   1110  CD  ARG A 118      21.375  34.637  16.553  1.00  0.00      RA0  C
ATOM   1111  NE  ARG A 118      20.920  34.704  17.940  1.00  0.00      RA0  N
ATOM   1112  HE  ARG A 118      19.954  34.419  18.055  1.00  0.00      RA0  H
ATOM   1113  CZ  ARG A 118      21.752  35.189  18.913  1.00  0.00      RA0  C
ATOM   1114  NH1 ARG A 118      23.022  35.524  18.610  1.00  0.00      RA0  N
ATOM   1115 HH11 ARG A 118      23.612  35.934  19.326  1.00  0.00      RA0  H
ATOM   1116 HH12 ARG A 118      23.434  35.372  17.701  1.00  0.00      RA0  H
ATOM   1117  NH2 ARG A 118      21.311  35.330  20.178  1.00  0.00      RA0  N
ATOM   1118 HH21 ARG A 118      21.933  35.666  20.914  1.00  0.00      RA0  H
ATOM   1119 HH22 ARG A 118      20.373  35.112  20.453  1.00  0.00      RA0  H
ATOM   1120  C   ARG A 118      19.916  31.116  14.423  1.00  0.00      RA0  C
ATOM   1121  O   ARG A 118      20.052  30.100  15.112  1.00  0.00      RA0  O
ATOM   1122  N   GLU A 119      18.728  31.646  14.183  1.00  0.00      RA0  N
ATOM   1123  H   GLU A 119      18.662  32.472  13.628  1.00  0.00      RA0  H
ATOM   1124  CA  GLU A 119      17.547  31.080  14.828  1.00  0.00      RA0  C
ATOM   1125  CB  GLU A 119      16.390  32.078  14.818  1.00  0.00      RA0  C
ATOM   1126  CG  GLU A 119      16.792  33.436  15.413  1.00  0.00      RA0  C
ATOM   1127  CD  GLU A 119      17.299  33.292  16.840  1.00  0.00      RA0  C
ATOM   1128  OE1 GLU A 119      16.829  32.413  17.557  1.00  0.00      RA0  O
ATOM   1129  OE2 GLU A 119      18.166  34.067  17.239  1.00  0.00      RA0  O
ATOM   1130  C   GLU A 119      17.167  29.693  14.294  1.00  0.00      RA0  C
ATOM   1131  O   GLU A 119      16.825  28.813  15.062  1.00  0.00      RA0  O
ATOM   1132  N   LYS A 120      17.286  29.493  12.992  1.00  0.00      RA0  N
ATOM   1133  H   LYS A 120      17.704  30.217  12.448  1.00  0.00      RA0  H
ATOM   1134  CA  LYS A 120      17.100  28.161  12.407  1.00  0.00      RA0  C
ATOM   1135  CB  LYS A 120      17.267  28.230  10.884  1.00  0.00      RA0  C
ATOM   1136  CG  LYS A 120      17.035  26.878  10.204  1.00  0.00      RA0  C
ATOM   1137  CD  LYS A 120      17.359  26.846   8.707  1.00  0.00      RA0  C
ATOM   1138  CE  LYS A 120      18.827  27.157   8.404  1.00  0.00      RA0  C
ATOM   1139  NZ  LYS A 120      19.194  26.668   7.066  1.00  0.00      RA0  N
ATOM   1140  HZ1 LYS A 120      20.199  26.855   6.860  1.00  0.00      RA0  H
ATOM   1141  HZ2 LYS A 120      19.082  25.633   7.037  1.00  0.00      RA0  H
ATOM   1142  HZ3 LYS A 120      18.626  27.031   6.282  1.00  0.00      RA0  H
ATOM   1143  C   LYS A 120      18.073  27.158  12.976  1.00  0.00      RA0  C
ATOM   1144  O   LYS A 120      17.715  26.044  13.303  1.00  0.00      RA0  O
ATOM   1145  N   ASP A 121      19.339  27.552  13.045  1.00  0.00      RA0  N
ATOM   1146  H   ASP A 121      19.664  28.410  12.651  1.00  0.00      RA0  H
ATOM   1147  CA  ASP A 121      20.385  26.683  13.575  1.00  0.00      RA0  C
ATOM   1148  CB  ASP A 121      21.776  27.256  13.346  1.00  0.00      RA0  C
ATOM   1149  CG  ASP A 121      22.003  27.406  11.858  1.00  0.00      RA0  C
ATOM   1150  OD1 ASP A 121      21.299  26.766  11.072  1.00  0.00      RA0  O
ATOM   1151  OD2 ASP A 121      22.873  28.189  11.495  1.00  0.00      RA0  O
ATOM   1152  C   ASP A 121      20.154  26.364  15.050  1.00  0.00      RA0  C
ATOM   1153  O   ASP A 121      20.295  25.218  15.483  1.00  0.00      RA0  O
ATOM   1154  N   LEU A 122      19.828  27.387  15.828  1.00  0.00      RA0  N
ATOM   1155  H   LEU A 122      19.743  28.294  15.416  1.00  0.00      RA0  H
ATOM   1156  CA  LEU A 122      19.602  27.193  17.256  1.00  0.00      RA0  C
ATOM   1157  CB  LEU A 122      19.361  28.517  17.979  1.00  0.00      RA0  C
ATOM   1158  CG  LEU A 122      20.637  29.345  18.120  1.00  0.00      RA0  C
ATOM   1159  CD1 LEU A 122      20.368  30.693  18.792  1.00  0.00      RA0  C
ATOM   1160  CD2 LEU A 122      21.744  28.557  18.822  1.00  0.00      RA0  C
ATOM   1161  C   LEU A 122      18.452  26.245  17.509  1.00  0.00      RA0  C
ATOM   1162  O   LEU A 122      18.522  25.412  18.398  1.00  0.00      RA0  O
ATOM   1163  N   SER A 123      17.383  26.364  16.730  1.00  0.00      RA0  N
ATOM   1164  H   SER A 123      17.358  27.059  16.009  1.00  0.00      RA0  H
ATOM   1165  CA  SER A 123      16.226  25.489  16.918  1.00  0.00      RA0  C
ATOM   1166  CB  SER A 123      15.085  26.072  16.093  1.00  0.00      RA0  C
ATOM   1167  OG  SER A 123      14.899  27.435  16.494  1.00  0.00      RA0  O
ATOM   1168  HG  SER A 123      15.583  27.960  16.089  1.00  0.00      RA0  H
ATOM   1169  C   SER A 123      16.595  24.052  16.582  1.00  0.00      RA0  C
ATOM   1170  O   SER A 123      16.212  23.125  17.291  1.00  0.00      RA0  O
ATOM   1171  N   TRP A 124      17.343  23.880  15.498  1.00  0.00      RA0  N
ATOM   1172  H   TRP A 124      17.647  24.674  14.964  1.00  0.00      RA0  H
ATOM   1173  CA  TRP A 124      17.787  22.548  15.055  1.00  0.00      RA0  C
ATOM   1174  CB  TRP A 124      18.419  22.676  13.666  1.00  0.00      RA0  C
ATOM   1175  CG  TRP A 124      18.817  21.330  13.110  1.00  0.00      RA0  C
ATOM   1176  CD2 TRP A 124      17.968  20.325  12.517  1.00  0.00      RA0  C
ATOM   1177  CE2 TRP A 124      18.796  19.253  12.110  1.00  0.00      RA0  C
ATOM   1178  CE3 TRP A 124      16.597  20.255  12.300  1.00  0.00      RA0  C
ATOM   1179  CD1 TRP A 124      20.115  20.804  13.028  1.00  0.00      RA0  C
ATOM   1180  NE1 TRP A 124      20.108  19.579  12.438  1.00  0.00      RA0  N
ATOM   1181  HE1 TRP A 124      20.895  19.023  12.255  1.00  0.00      RA0  H
ATOM   1182  CZ2 TRP A 124      18.233  18.145  11.488  1.00  0.00      RA0  C
ATOM   1183  CZ3 TRP A 124      16.046  19.140  11.680  1.00  0.00      RA0  C
ATOM   1184  CH2 TRP A 124      16.861  18.089  11.274  1.00  0.00      RA0  C
ATOM   1185  C   TRP A 124      18.760  21.909  16.045  1.00  0.00      RA0  C
ATOM   1186  O   TRP A 124      18.593  20.764  16.438  1.00  0.00      RA0  O
ATOM   1187  N   ILE A 125      19.761  22.681  16.455  1.00  0.00      RA0  N
ATOM   1188  H   ILE A 125      19.820  23.605  16.091  1.00  0.00      RA0  H
ATOM   1189  CA  ILE A 125      20.746  22.218  17.430  1.00  0.00      RA0  C
ATOM   1190  CB  ILE A 125      21.849  23.258  17.656  1.00  0.00      RA0  C
ATOM   1191  CG2 ILE A 125      22.771  22.872  18.815  1.00  0.00      RA0  C
ATOM   1192  CG1 ILE A 125      22.652  23.461  16.370  1.00  0.00      RA0  C
ATOM   1193  CD1 ILE A 125      23.550  24.696  16.437  1.00  0.00      RA0  C
ATOM   1194  C   ILE A 125      20.050  21.835  18.742  1.00  0.00      RA0  C
ATOM   1195  O   ILE A 125      20.290  20.760  19.269  1.00  0.00      RA0  O
ATOM   1196  N   THR A 126      19.185  22.715  19.246  1.00  0.00      RA0  N
ATOM   1197  H   THR A 126      19.020  23.584  18.781  1.00  0.00      RA0  H
ATOM   1198  CA  THR A 126      18.413  22.427  20.459  1.00  0.00      RA0  C
ATOM   1199  CB  THR A 126      17.576  23.644  20.843  1.00  0.00      RA0  C
ATOM   1200  OG1 THR A 126      18.449  24.768  21.012  1.00  0.00      RA0  O
ATOM   1201  HG1 THR A 126      18.612  25.118  20.145  1.00  0.00      RA0  H
ATOM   1202  CG2 THR A 126      16.766  23.409  22.119  1.00  0.00      RA0  C
ATOM   1203  C   THR A 126      17.638  21.140  20.388  1.00  0.00      RA0  C
ATOM   1204  O   THR A 126      17.679  20.344  21.333  1.00  0.00      RA0  O
ATOM   1205  N   GLN A 127      16.919  20.950  19.285  1.00  0.00      RA0  N
ATOM   1206  H   GLN A 127      16.931  21.647  18.565  1.00  0.00      RA0  H
ATOM   1207  CA  GLN A 127      16.103  19.760  19.063  1.00  0.00      RA0  C
ATOM   1208  CB  GLN A 127      15.406  19.879  17.707  1.00  0.00      RA0  C
ATOM   1209  CG  GLN A 127      14.535  18.679  17.337  1.00  0.00      RA0  C
ATOM   1210  CD  GLN A 127      13.854  18.960  16.014  1.00  0.00      RA0  C
ATOM   1211  OE1 GLN A 127      12.822  19.618  15.948  1.00  0.00      RA0  O
ATOM   1212  NE2 GLN A 127      14.488  18.430  14.953  1.00  0.00      RA0  N
ATOM   1213 HE21 GLN A 127      15.326  17.887  15.051  1.00  0.00      RA0  H
ATOM   1214 HE22 GLN A 127      14.150  18.563  14.023  1.00  0.00      RA0  H
ATOM   1215  C   GLN A 127      16.927  18.464  19.147  1.00  0.00      RA0  C
ATOM   1216  O   GLN A 127      16.596  17.540  19.877  1.00  0.00      RA0  O
ATOM   1217  N   HIS A 128      18.018  18.419  18.397  1.00  0.00      RA0  N
ATOM   1218  H   HIS A 128      18.299  19.239  17.892  1.00  0.00      RA0  H
ATOM   1219  CA  HIS A 128      18.844  17.228  18.341  1.00  0.00      RA0  C
ATOM   1220  CB  HIS A 128      19.638  17.157  17.036  1.00  0.00      RA0  C
ATOM   1221  CG  HIS A 128      18.689  16.786  15.925  1.00  0.00      RA0  C
ATOM   1222  ND1 HIS A 128      18.529  15.532  15.460  1.00  0.00      RA0  N
ATOM   1223  HD1 HIS A 128      19.014  14.728  15.749  1.00  0.00      RA0  H
ATOM   1224  CD2 HIS A 128      17.813  17.632  15.244  1.00  0.00      RA0  C
ATOM   1225  NE2 HIS A 128      17.113  16.873  14.366  1.00  0.00      RA0  N
ATOM   1226  CE1 HIS A 128      17.555  15.580  14.497  1.00  0.00      RA0  C
ATOM   1227  C   HIS A 128      19.769  17.062  19.563  1.00  0.00      RA0  C
ATOM   1228  O   HIS A 128      20.225  15.953  19.833  1.00  0.00      RA0  O
ATOM   1229  N   ALA A 129      20.027  18.136  20.308  1.00  0.00      RA0  N
ATOM   1230  H   ALA A 129      19.633  19.024  20.066  1.00  0.00      RA0  H
ATOM   1231  CA  ALA A 129      20.873  18.057  21.500  1.00  0.00      RA0  C
ATOM   1232  CB  ALA A 129      21.303  19.444  21.974  1.00  0.00      RA0  C
ATOM   1233  C   ALA A 129      20.202  17.338  22.680  1.00  0.00      RA0  C
ATOM   1234  O   ALA A 129      20.880  16.738  23.501  1.00  0.00      RA0  O
ATOM   1235  N   GLU A 130      18.881  17.425  22.754  1.00  0.00      RA0  N
ATOM   1236  H   GLU A 130      18.372  17.866  22.013  1.00  0.00      RA0  H
ATOM   1237  CA  GLU A 130      18.113  17.027  23.947  1.00  0.00      RA0  C
ATOM   1238  CB  GLU A 130      16.624  17.367  23.738  1.00  0.00      RA0  C
ATOM   1239  CG  GLU A 130      15.688  17.117  24.927  1.00  0.00      RA0  C
ATOM   1240  CD  GLU A 130      15.349  15.643  25.033  1.00  0.00      RA0  C
ATOM   1241  OE1 GLU A 130      15.297  14.977  24.002  1.00  0.00      RA0  O
ATOM   1242  OE2 GLU A 130      15.145  15.164  26.146  1.00  0.00      RA0  O
ATOM   1243  C   GLU A 130      18.400  15.609  24.440  1.00  0.00      RA0  C
ATOM   1244  O   GLU A 130      18.651  15.430  25.640  1.00  0.00      RA0  O
ATOM   1245  N   PRO A 131      18.393  14.603  23.570  1.00  0.00      RA0  N
ATOM   1246  CD  PRO A 131      18.044  14.605  22.145  1.00  0.00      RA0  C
ATOM   1247  CA  PRO A 131      18.648  13.234  24.018  1.00  0.00      RA0  C
ATOM   1248  CB  PRO A 131      18.324  12.359  22.801  1.00  0.00      RA0  C
ATOM   1249  CG  PRO A 131      17.474  13.223  21.881  1.00  0.00      RA0  C
ATOM   1250  C   PRO A 131      20.074  12.993  24.479  1.00  0.00      RA0  C
ATOM   1251  O   PRO A 131      20.319  12.039  25.221  1.00  0.00      RA0  O
ATOM   1252  N   PHE A 132      20.994  13.857  24.056  1.00  0.00      RA0  N
ATOM   1253  H   PHE A 132      20.709  14.668  23.540  1.00  0.00      RA0  H
ATOM   1254  CA  PHE A 132      22.381  13.799  24.487  1.00  0.00      RA0  C
ATOM   1255  CB  PHE A 132      23.314  14.295  23.381  1.00  0.00      RA0  C
ATOM   1256  CG  PHE A 132      23.126  13.527  22.094  1.00  0.00      RA0  C
ATOM   1257  CD1 PHE A 132      23.930  12.429  21.821  1.00  0.00      RA0  C
ATOM   1258  CD2 PHE A 132      22.167  13.928  21.171  1.00  0.00      RA0  C
ATOM   1259  CE1 PHE A 132      23.782  11.739  20.624  1.00  0.00      RA0  C
ATOM   1260  CE2 PHE A 132      22.017  13.238  19.975  1.00  0.00      RA0  C
ATOM   1261  CZ  PHE A 132      22.829  12.145  19.698  1.00  0.00      RA0  C
ATOM   1262  C   PHE A 132      22.668  14.592  25.770  1.00  0.00      RA0  C
ATOM   1263  O   PHE A 132      23.759  14.469  26.353  1.00  0.00      RA0  O
ATOM   1264  N   GLY A 133      21.702  15.400  26.203  1.00  0.00      RA0  N
ATOM   1265  H   GLY A 133      20.862  15.516  25.669  1.00  0.00      RA0  H
ATOM   1266  CA  GLY A 133      21.820  16.178  27.431  1.00  0.00      RA0  C
ATOM   1267  C   GLY A 133      22.832  17.306  27.350  1.00  0.00      RA0  C
ATOM   1268  O   GLY A 133      23.558  17.570  28.316  1.00  0.00      RA0  O
ATOM   1269  N   ILE A 134      22.864  17.993  26.212  1.00  0.00      RA0  N
ATOM   1270  H   ILE A 134      22.136  17.870  25.538  1.00  0.00      RA0  H
ATOM   1271  CA  ILE A 134      23.862  19.032  25.986  1.00  0.00      RA0  C
ATOM   1272  CB  ILE A 134      24.285  19.069  24.518  1.00  0.00      RA0  C
ATOM   1273  CG2 ILE A 134      25.362  20.125  24.269  1.00  0.00      RA0  C
ATOM   1274  CG1 ILE A 134      24.750  17.682  24.087  1.00  0.00      RA0  C
ATOM   1275  CD1 ILE A 134      25.853  17.145  24.998  1.00  0.00      RA0  C
ATOM   1276  C   ILE A 134      23.293  20.373  26.433  1.00  0.00      RA0  C
ATOM   1277  O   ILE A 134      22.166  20.722  26.075  1.00  0.00      RA0  O
ATOM   1278  N   GLU A 135      24.065  21.094  27.242  1.00  0.00      RA0  N
ATOM   1279  H   GLU A 135      24.978  20.754  27.462  1.00  0.00      RA0  H
ATOM   1280  CA  GLU A 135      23.728  22.449  27.678  1.00  0.00      RA0  C
ATOM   1281  CB  GLU A 135      24.477  22.606  29.007  1.00  0.00      RA0  C
ATOM   1282  CG  GLU A 135      24.642  23.983  29.652  1.00  0.00      RA0  C
ATOM   1283  CD  GLU A 135      25.615  23.837  30.814  1.00  0.00      RA0  C
ATOM   1284  OE1 GLU A 135      26.629  24.534  30.841  1.00  0.00      RA0  O
ATOM   1285  OE2 GLU A 135      25.400  22.985  31.676  1.00  0.00      RA0  O
ATOM   1286  C   GLU A 135      24.204  23.447  26.613  1.00  0.00      RA0  C
ATOM   1287  O   GLU A 135      25.387  23.508  26.304  1.00  0.00      RA0  O
ATOM   1288  N   ILE A 136      23.267  24.219  26.067  1.00  0.00      RA0  N
ATOM   1289  H   ILE A 136      22.357  24.246  26.476  1.00  0.00      RA0  H
ATOM   1290  CA  ILE A 136      23.543  25.167  24.980  1.00  0.00      RA0  C
ATOM   1291  CB  ILE A 136      22.477  25.002  23.901  1.00  0.00      RA0  C
ATOM   1292  CG2 ILE A 136      22.673  25.979  22.742  1.00  0.00      RA0  C
ATOM   1293  CG1 ILE A 136      22.428  23.545  23.446  1.00  0.00      RA0  C
ATOM   1294  CD1 ILE A 136      21.335  23.309  22.412  1.00  0.00      RA0  C
ATOM   1295  C   ILE A 136      23.525  26.578  25.545  1.00  0.00      RA0  C
ATOM   1296  O   ILE A 136      22.514  26.993  26.112  1.00  0.00      RA0  O
ATOM   1297  N   THR A 137      24.636  27.308  25.390  1.00  0.00      RA0  N
ATOM   1298  H   THR A 137      25.458  26.901  24.995  1.00  0.00      RA0  H
ATOM   1299  CA  THR A 137      24.751  28.675  25.878  1.00  0.00      RA0  C
ATOM   1300  CB  THR A 137      25.772  28.551  26.993  1.00  0.00      RA0  C
ATOM   1301  OG1 THR A 137      25.443  27.365  27.731  1.00  0.00      RA0  O
ATOM   1302  HG1 THR A 137      26.198  27.115  28.250  1.00  0.00      RA0  H
ATOM   1303  CG2 THR A 137      25.834  29.785  27.896  1.00  0.00      RA0  C
ATOM   1304  C   THR A 137      25.140  29.591  24.728  1.00  0.00      RA0  C
ATOM   1305  O   THR A 137      26.202  29.420  24.130  1.00  0.00      RA0  O
ATOM   1306  N   VAL A 138      24.276  30.548  24.409  1.00  0.00      RA0  N
ATOM   1307  H   VAL A 138      23.496  30.726  25.006  1.00  0.00      RA0  H
ATOM   1308  CA  VAL A 138      24.569  31.510  23.345  1.00  0.00      RA0  C
ATOM   1309  CB  VAL A 138      23.270  31.978  22.696  1.00  0.00      RA0  C
ATOM   1310  CG1 VAL A 138      23.557  32.879  21.499  1.00  0.00      RA0  C
ATOM   1311  CG2 VAL A 138      22.410  30.775  22.307  1.00  0.00      RA0  C
ATOM   1312  C   VAL A 138      25.368  32.678  23.936  1.00  0.00      RA0  C
ATOM   1313  O   VAL A 138      24.944  33.289  24.920  1.00  0.00      RA0  O
ATOM   1314  N   ARG A 139      26.488  33.018  23.307  1.00  0.00      RA0  N
ATOM   1315  H   ARG A 139      26.673  32.628  22.409  1.00  0.00      RA0  H
ATOM   1316  CA  ARG A 139      27.450  33.974  23.874  1.00  0.00      RA0  C
ATOM   1317  CB  ARG A 139      28.872  33.478  23.643  1.00  0.00      RA0  C
ATOM   1318  CG  ARG A 139      29.075  32.058  24.174  1.00  0.00      RA0  C
ATOM   1319  CD  ARG A 139      28.615  31.915  25.626  1.00  0.00      RA0  C
ATOM   1320  NE  ARG A 139      29.091  33.046  26.414  1.00  0.00      RA0  N
ATOM   1321  HE  ARG A 139      28.571  33.912  26.369  1.00  0.00      RA0  H
ATOM   1322  CZ  ARG A 139      30.278  32.993  27.063  1.00  0.00      RA0  C
ATOM   1323  NH1 ARG A 139      30.952  31.821  27.123  1.00  0.00      RA0  N
ATOM   1324 HH11 ARG A 139      31.794  31.705  27.648  1.00  0.00      RA0  H
ATOM   1325 HH12 ARG A 139      30.630  30.993  26.629  1.00  0.00      RA0  H
ATOM   1326  NH2 ARG A 139      30.741  34.129  27.621  1.00  0.00      RA0  N
ATOM   1327 HH21 ARG A 139      31.575  34.224  28.163  1.00  0.00      RA0  H
ATOM   1328 HH22 ARG A 139      30.226  35.002  27.486  1.00  0.00      RA0  H
ATOM   1329  C   ARG A 139      27.259  35.386  23.330  1.00  0.00      RA0  C
ATOM   1330  O   ARG A 139      28.145  35.986  22.706  1.00  0.00      RA0  O
ATOM   1331  N   ASP A 140      26.099  35.947  23.626  1.00  0.00      RA0  N
ATOM   1332  H   ASP A 140      25.417  35.428  24.145  1.00  0.00      RA0  H
ATOM   1333  CA  ASP A 140      25.763  37.288  23.171  1.00  0.00      RA0  C
ATOM   1334  CB  ASP A 140      24.240  37.497  23.143  1.00  0.00      RA0  C
ATOM   1335  CG  ASP A 140      23.530  36.528  22.200  1.00  0.00      RA0  C
ATOM   1336  OD1 ASP A 140      23.941  36.365  21.053  1.00  0.00      RA0  O
ATOM   1337  OD2 ASP A 140      22.527  35.940  22.595  1.00  0.00      RA0  O
ATOM   1338  C   ASP A 140      26.461  38.356  24.001  1.00  0.00      RA0  C
ATOM   1339  O   ASP A 140      26.303  39.538  23.728  1.00  0.00      RA0  O
ATOM   1340  N   ASP A 141      27.195  37.921  25.031  1.00  0.00      RA0  N
ATOM   1341  H   ASP A 141      27.323  36.945  25.205  1.00  0.00      RA0  H
ATOM   1342  CA  ASP A 141      28.079  38.774  25.811  1.00  0.00      RA0  C
ATOM   1343  CB  ASP A 141      28.319  38.135  27.184  1.00  0.00      RA0  C
ATOM   1344  CG  ASP A 141      29.136  36.853  27.066  1.00  0.00      RA0  C
ATOM   1345  OD1 ASP A 141      28.678  35.884  26.463  1.00  0.00      RA0  O
ATOM   1346  OD2 ASP A 141      30.229  36.789  27.619  1.00  0.00      RA0  O
ATOM   1347  C   ASP A 141      29.436  39.080  25.147  1.00  0.00      RA0  C
ATOM   1348  O   ASP A 141      30.193  39.924  25.662  1.00  0.00      RA0  O
ATOM   1349  N   LEU A 142      29.715  38.394  24.033  1.00  0.00      RA0  N
ATOM   1350  H   LEU A 142      29.034  37.792  23.611  1.00  0.00      RA0  H
ATOM   1351  CA  LEU A 142      30.966  38.532  23.283  1.00  0.00      RA0  C
ATOM   1352  CB  LEU A 142      31.614  37.166  23.048  1.00  0.00      RA0  C
ATOM   1353  CG  LEU A 142      31.907  36.377  24.326  1.00  0.00      RA0  C
ATOM   1354  CD1 LEU A 142      32.443  34.979  24.013  1.00  0.00      RA0  C
ATOM   1355  CD2 LEU A 142      32.839  37.133  25.271  1.00  0.00      RA0  C
ATOM   1356  C   LEU A 142      30.768  39.226  21.951  1.00  0.00      RA0  C
ATOM   1357  O   LEU A 142      29.785  38.975  21.236  1.00  0.00      RA0  O
ATOM   1358  N   SER A 143      31.742  40.055  21.608  1.00  0.00      RA0  N
ATOM   1359  H   SER A 143      32.496  40.277  22.223  1.00  0.00      RA0  H
ATOM   1360  CA  SER A 143      31.886  40.617  20.278  1.00  0.00      RA0  C
ATOM   1361  CB  SER A 143      32.141  42.086  20.497  1.00  0.00      RA0  C
ATOM   1362  OG  SER A 143      32.032  42.276  21.904  1.00  0.00      RA0  O
ATOM   1363  HG  SER A 143      31.129  42.042  22.102  1.00  0.00      RA0  H
ATOM   1364  C   SER A 143      33.074  39.904  19.640  1.00  0.00      RA0  C
ATOM   1365  O   SER A 143      33.806  39.158  20.310  1.00  0.00      RA0  O
ATOM   1366  N   MSE A 144      33.253  40.097  18.350  1.00  0.00      RA0  N
ATOM   1367  H   MSE A 144      32.689  40.718  17.800  1.00  0.00      RA0  H
ATOM   1368  CA  MSE A 144      34.328  39.411  17.655  1.00  0.00      RA0  C
ATOM   1369  CB  MSE A 144      33.845  38.030  17.198  1.00  0.00      RA0  C
ATOM   1370  CG  MSE A 144      34.950  37.128  16.646  1.00  0.00      RA0  C
ATOM   1371  SE  MSE A 144      34.396  35.430  16.426  1.00  0.00      RA0  S
ATOM   1372  CE  MSE A 144      32.877  35.773  15.524  1.00  0.00      RA0  C
ATOM   1373  C   MSE A 144      34.823  40.277  16.518  1.00  0.00      RA0  C
ATOM   1374  O   MSE A 144      34.018  40.927  15.822  1.00  0.00      RA0  O
ATOM   1375  N   ILE A 145      36.145  40.281  16.350  1.00  0.00      RA0  N
ATOM   1376  H   ILE A 145      36.722  39.723  16.951  1.00  0.00      RA0  H
ATOM   1377  CA  ILE A 145      36.817  41.057  15.315  1.00  0.00      RA0  C
ATOM   1378  CB  ILE A 145      37.632  42.196  15.942  1.00  0.00      RA0  C
ATOM   1379  CG2 ILE A 145      38.309  43.044  14.864  1.00  0.00      RA0  C
ATOM   1380  CG1 ILE A 145      36.780  43.049  16.886  1.00  0.00      RA0  C
ATOM   1381  CD1 ILE A 145      37.596  44.107  17.631  1.00  0.00      RA0  C
ATOM   1382  C   ILE A 145      37.729  40.128  14.530  1.00  0.00      RA0  C
ATOM   1383  O   ILE A 145      38.504  39.373  15.126  1.00  0.00      RA0  O
ATOM   1384  N   ALA A 146      37.627  40.164  13.204  1.00  0.00      RA0  N
ATOM   1385  H   ALA A 146      37.037  40.862  12.797  1.00  0.00      RA0  H
ATOM   1386  CA  ALA A 146      38.491  39.366  12.339  1.00  0.00      RA0  C
ATOM   1387  CB  ALA A 146      37.701  38.893  11.128  1.00  0.00      RA0  C
ATOM   1388  C   ALA A 146      39.592  40.260  11.825  1.00  0.00      RA0  C
ATOM   1389  O   ALA A 146      39.320  41.270  11.191  1.00  0.00      RA0  O
ATOM   1390  N   VAL A 147      40.832  39.879  12.100  1.00  0.00      RA0  N
ATOM   1391  H   VAL A 147      40.996  39.036  12.598  1.00  0.00      RA0  H
ATOM   1392  CA  VAL A 147      41.994  40.689  11.695  1.00  0.00      RA0  C
ATOM   1393  CB  VAL A 147      42.872  40.978  12.915  1.00  0.00      RA0  C
ATOM   1394  CG1 VAL A 147      44.032  41.906  12.561  1.00  0.00      RA0  C
ATOM   1395  CG2 VAL A 147      42.037  41.525  14.075  1.00  0.00      RA0  C
ATOM   1396  C   VAL A 147      42.735  39.835  10.682  1.00  0.00      RA0  C
ATOM   1397  O   VAL A 147      43.186  38.736  11.015  1.00  0.00      RA0  O
ATOM   1398  N   GLN A 148      42.820  40.325   9.451  1.00  0.00      RA0  N
ATOM   1399  H   GLN A 148      42.579  41.273   9.259  1.00  0.00      RA0  H
ATOM   1400  CA  GLN A 148      43.218  39.503   8.302  1.00  0.00      RA0  C
ATOM   1401  CB  GLN A 148      41.975  39.165   7.471  1.00  0.00      RA0  C
ATOM   1402  CG  GLN A 148      40.679  39.019   8.283  1.00  0.00      RA0  C
ATOM   1403  CD  GLN A 148      40.324  37.570   8.560  1.00  0.00      RA0  C
ATOM   1404  OE1 GLN A 148      39.501  37.002   7.842  1.00  0.00      RA0  O
ATOM   1405  NE2 GLN A 148      40.926  37.028   9.636  1.00  0.00      RA0  N
ATOM   1406 HE21 GLN A 148      41.600  37.520  10.195  1.00  0.00      RA0  H
ATOM   1407 HE22 GLN A 148      40.732  36.096   9.965  1.00  0.00      RA0  H
ATOM   1408  C   GLN A 148      44.283  40.159   7.421  1.00  0.00      RA0  C
ATOM   1409  O   GLN A 148      44.236  41.371   7.132  1.00  0.00      RA0  O
ATOM   1410  N   GLY A 149      45.222  39.347   6.947  1.00  0.00      RA0  N
ATOM   1411  H   GLY A 149      45.306  38.397   7.244  1.00  0.00      RA0  H
ATOM   1412  CA  GLY A 149      46.256  39.825   6.042  1.00  0.00      RA0  C
ATOM   1413  C   GLY A 149      47.621  39.353   6.499  1.00  0.00      RA0  C
ATOM   1414  O   GLY A 149      47.767  38.836   7.614  1.00  0.00      RA0  O
ATOM   1415  N   PRO A 150      48.615  39.532   5.647  1.00  0.00      RA0  N
ATOM   1416  CD  PRO A 150      48.490  40.143   4.330  1.00  0.00      RA0  C
ATOM   1417  CA  PRO A 150      49.959  39.020   5.916  1.00  0.00      RA0  C
ATOM   1418  CB  PRO A 150      50.689  39.248   4.588  1.00  0.00      RA0  C
ATOM   1419  CG  PRO A 150      49.930  40.376   3.896  1.00  0.00      RA0  C
ATOM   1420  C   PRO A 150      50.669  39.625   7.147  1.00  0.00      RA0  C
ATOM   1421  O   PRO A 150      51.533  38.974   7.746  1.00  0.00      RA0  O
ATOM   1422  N   ASN A 151      50.253  40.809   7.565  1.00  0.00      RA0  N
ATOM   1423  H   ASN A 151      49.534  41.284   7.050  1.00  0.00      RA0  H
ATOM   1424  CA  ASN A 151      50.760  41.443   8.778  1.00  0.00      RA0  C
ATOM   1425  CB  ASN A 151      51.186  42.893   8.553  1.00  0.00      RA0  C
ATOM   1426  CG  ASN A 151      52.502  42.988   7.820  1.00  0.00      RA0  C
ATOM   1427  OD1 ASN A 151      53.507  42.405   8.214  1.00  0.00      RA0  O
ATOM   1428  ND2 ASN A 151      52.438  43.757   6.718  1.00  0.00      RA0  N
ATOM   1429 HD21 ASN A 151      51.594  44.267   6.511  1.00  0.00      RA0  H
ATOM   1430 HD22 ASN A 151      53.196  43.867   6.077  1.00  0.00      RA0  H
ATOM   1431  C   ASN A 151      49.733  41.475   9.912  1.00  0.00      RA0  C
ATOM   1432  O   ASN A 151      49.956  42.116  10.946  1.00  0.00      RA0  O
ATOM   1433  N   ALA A 152      48.610  40.780   9.739  1.00  0.00      RA0  N
ATOM   1434  H   ALA A 152      48.501  40.201   8.928  1.00  0.00      RA0  H
ATOM   1435  CA  ALA A 152      47.525  40.831  10.724  1.00  0.00      RA0  C
ATOM   1436  CB  ALA A 152      46.307  40.084  10.210  1.00  0.00      RA0  C
ATOM   1437  C   ALA A 152      47.870  40.232  12.082  1.00  0.00      RA0  C
ATOM   1438  O   ALA A 152      47.643  40.855  13.112  1.00  0.00      RA0  O
ATOM   1439  N   GLN A 153      48.417  39.025  12.076  1.00  0.00      RA0  N
ATOM   1440  H   GLN A 153      48.617  38.599  11.194  1.00  0.00      RA0  H
ATOM   1441  CA  GLN A 153      48.786  38.360  13.322  1.00  0.00      RA0  C
ATOM   1442  CB  GLN A 153      49.252  36.939  13.028  1.00  0.00      RA0  C
ATOM   1443  CG  GLN A 153      48.089  36.133  12.452  1.00  0.00      RA0  C
ATOM   1444  CD  GLN A 153      48.580  34.783  11.989  1.00  0.00      RA0  C
ATOM   1445  OE1 GLN A 153      49.731  34.629  11.601  1.00  0.00      RA0  O
ATOM   1446  NE2 GLN A 153      47.645  33.817  12.041  1.00  0.00      RA0  N
ATOM   1447 HE21 GLN A 153      46.699  33.993  12.332  1.00  0.00      RA0  H
ATOM   1448 HE22 GLN A 153      47.880  32.875  11.800  1.00  0.00      RA0  H
ATOM   1449  C   GLN A 153      49.832  39.187  14.072  1.00  0.00      RA0  C
ATOM   1450  O   GLN A 153      49.689  39.419  15.253  1.00  0.00      RA0  O
ATOM   1451  N   ALA A 154      50.851  39.664  13.363  1.00  0.00      RA0  N
ATOM   1452  H   ALA A 154      50.900  39.471  12.385  1.00  0.00      RA0  H
ATOM   1453  CA  ALA A 154      51.905  40.471  13.987  1.00  0.00      RA0  C
ATOM   1454  CB  ALA A 154      52.975  40.833  12.957  1.00  0.00      RA0  C
ATOM   1455  C   ALA A 154      51.351  41.767  14.598  1.00  0.00      RA0  C
ATOM   1456  O   ALA A 154      51.682  42.119  15.731  1.00  0.00      RA0  O
ATOM   1457  N   LYS A 155      50.525  42.479  13.847  1.00  0.00      RA0  N
ATOM   1458  H   LYS A 155      50.271  42.156  12.933  1.00  0.00      RA0  H
ATOM   1459  CA  LYS A 155      49.955  43.733  14.328  1.00  0.00      RA0  C
ATOM   1460  CB  LYS A 155      49.235  44.475  13.205  1.00  0.00      RA0  C
ATOM   1461  CG  LYS A 155      50.190  45.187  12.244  1.00  0.00      RA0  C
ATOM   1462  CD  LYS A 155      49.434  45.829  11.081  1.00  0.00      RA0  C
ATOM   1463  CE  LYS A 155      50.310  46.697  10.176  1.00  0.00      RA0  C
ATOM   1464  NZ  LYS A 155      49.523  47.101   9.006  1.00  0.00      RA0  N
ATOM   1465  HZ1 LYS A 155      50.063  47.640   8.296  1.00  0.00      RA0  H
ATOM   1466  HZ2 LYS A 155      49.268  46.271   8.430  1.00  0.00      RA0  H
ATOM   1467  HZ3 LYS A 155      48.656  47.628   9.220  1.00  0.00      RA0  H
ATOM   1468  C   LYS A 155      49.019  43.509  15.502  1.00  0.00      RA0  C
ATOM   1469  O   LYS A 155      49.099  44.228  16.516  1.00  0.00      RA0  O
ATOM   1470  N   ALA A 156      48.162  42.490  15.413  1.00  0.00      RA0  N
ATOM   1471  H   ALA A 156      48.143  41.923  14.590  1.00  0.00      RA0  H
ATOM   1472  CA  ALA A 156      47.302  42.150  16.552  1.00  0.00      RA0  C
ATOM   1473  CB  ALA A 156      46.380  40.978  16.209  1.00  0.00      RA0  C
ATOM   1474  C   ALA A 156      48.114  41.792  17.779  1.00  0.00      RA0  C
ATOM   1475  O   ALA A 156      47.756  42.196  18.881  1.00  0.00      RA0  O
ATOM   1476  N   ALA A 157      49.205  41.055  17.580  1.00  0.00      RA0  N
ATOM   1477  H   ALA A 157      49.470  40.790  16.651  1.00  0.00      RA0  H
ATOM   1478  CA  ALA A 157      49.982  40.538  18.704  1.00  0.00      RA0  C
ATOM   1479  CB  ALA A 157      51.041  39.544  18.228  1.00  0.00      RA0  C
ATOM   1480  C   ALA A 157      50.677  41.640  19.516  1.00  0.00      RA0  C
ATOM   1481  O   ALA A 157      50.990  41.430  20.683  1.00  0.00      RA0  O
ATOM   1482  N   THR A 158      50.868  42.824  18.922  1.00  0.00      RA0  N
ATOM   1483  H   THR A 158      50.594  42.960  17.970  1.00  0.00      RA0  H
ATOM   1484  CA  THR A 158      51.429  43.975  19.664  1.00  0.00      RA0  C
ATOM   1485  CB  THR A 158      51.828  45.121  18.719  1.00  0.00      RA0  C
ATOM   1486  OG1 THR A 158      50.707  45.709  18.057  1.00  0.00      RA0  O
ATOM   1487  HG1 THR A 158      50.311  45.056  17.495  1.00  0.00      RA0  H
ATOM   1488  CG2 THR A 158      52.855  44.636  17.695  1.00  0.00      RA0  C
ATOM   1489  C   THR A 158      50.521  44.382  20.809  1.00  0.00      RA0  C
ATOM   1490  O   THR A 158      50.962  45.065  21.722  1.00  0.00      RA0  O
ATOM   1491  N   LEU A 159      49.248  43.993  20.740  1.00  0.00      RA0  N
ATOM   1492  H   LEU A 159      48.926  43.433  19.975  1.00  0.00      RA0  H
ATOM   1493  CA  LEU A 159      48.252  44.320  21.759  1.00  0.00      RA0  C
ATOM   1494  CB  LEU A 159      46.926  44.643  21.083  1.00  0.00      RA0  C
ATOM   1495  CG  LEU A 159      47.124  45.696  19.992  1.00  0.00      RA0  C
ATOM   1496  CD1 LEU A 159      45.869  45.865  19.149  1.00  0.00      RA0  C
ATOM   1497  CD2 LEU A 159      47.626  47.030  20.548  1.00  0.00      RA0  C
ATOM   1498  C   LEU A 159      48.105  43.238  22.813  1.00  0.00      RA0  C
ATOM   1499  O   LEU A 159      47.451  43.472  23.828  1.00  0.00      RA0  O
ATOM   1500  N   PHE A 160      48.698  42.073  22.573  1.00  0.00      RA0  N
ATOM   1501  H   PHE A 160      49.362  42.013  21.829  1.00  0.00      RA0  H
ATOM   1502  CA  PHE A 160      48.603  40.937  23.502  1.00  0.00      RA0  C
ATOM   1503  CB  PHE A 160      48.950  39.618  22.806  1.00  0.00      RA0  C
ATOM   1504  CG  PHE A 160      47.975  39.278  21.699  1.00  0.00      RA0  C
ATOM   1505  CD1 PHE A 160      46.772  39.962  21.560  1.00  0.00      RA0  C
ATOM   1506  CD2 PHE A 160      48.293  38.259  20.808  1.00  0.00      RA0  C
ATOM   1507  CE1 PHE A 160      45.909  39.654  20.514  1.00  0.00      RA0  C
ATOM   1508  CE2 PHE A 160      47.430  37.948  19.763  1.00  0.00      RA0  C
ATOM   1509  CZ  PHE A 160      46.245  38.657  19.607  1.00  0.00      RA0  C
ATOM   1510  C   PHE A 160      49.512  41.150  24.702  1.00  0.00      RA0  C
ATOM   1511  O   PHE A 160      50.613  41.693  24.567  1.00  0.00      RA0  O
ATOM   1512  N   ASN A 161      49.063  40.712  25.872  1.00  0.00      RA0  N
ATOM   1513  H   ASN A 161      48.166  40.273  25.880  1.00  0.00      RA0  H
ATOM   1514  CA  ASN A 161      49.950  40.653  27.032  1.00  0.00      RA0  C
ATOM   1515  CB  ASN A 161      49.201  40.736  28.365  1.00  0.00      RA0  C
ATOM   1516  CG  ASN A 161      48.436  39.465  28.668  1.00  0.00      RA0  C
ATOM   1517  OD1 ASN A 161      48.944  38.351  28.611  1.00  0.00      RA0  O
ATOM   1518  ND2 ASN A 161      47.164  39.700  29.035  1.00  0.00      RA0  N
ATOM   1519 HD21 ASN A 161      46.800  40.634  29.005  1.00  0.00      RA0  H
ATOM   1520 HD22 ASN A 161      46.541  38.979  29.336  1.00  0.00      RA0  H
ATOM   1521  C   ASN A 161      50.853  39.435  26.959  1.00  0.00      RA0  C
ATOM   1522  O   ASN A 161      50.729  38.619  26.053  1.00  0.00      RA0  O
ATOM   1523  N   ASP A 162      51.794  39.296  27.889  1.00  0.00      RA0  N
ATOM   1524  H   ASP A 162      52.007  40.008  28.560  1.00  0.00      RA0  H
ATOM   1525  CA  ASP A 162      52.735  38.177  27.810  1.00  0.00      RA0  C
ATOM   1526  CB  ASP A 162      53.883  38.403  28.784  1.00  0.00      RA0  C
ATOM   1527  CG  ASP A 162      54.645  39.584  28.206  1.00  0.00      RA0  C
ATOM   1528  OD1 ASP A 162      55.711  39.377  27.637  1.00  0.00      RA0  O
ATOM   1529  OD2 ASP A 162      54.132  40.702  28.221  1.00  0.00      RA0  O
ATOM   1530  C   ASP A 162      52.051  36.797  27.793  1.00  0.00      RA0  C
ATOM   1531  O   ASP A 162      52.419  35.931  27.012  1.00  0.00      RA0  O
ATOM   1532  N   ALA A 163      51.038  36.602  28.628  1.00  0.00      RA0  N
ATOM   1533  H   ALA A 163      50.660  37.388  29.117  1.00  0.00      RA0  H
ATOM   1534  CA  ALA A 163      50.345  35.322  28.698  1.00  0.00      RA0  C
ATOM   1535  CB  ALA A 163      49.338  35.305  29.849  1.00  0.00      RA0  C
ATOM   1536  C   ALA A 163      49.621  35.020  27.395  1.00  0.00      RA0  C
ATOM   1537  O   ALA A 163      49.547  33.860  26.982  1.00  0.00      RA0  O
ATOM   1538  N   GLN A 164      49.090  36.067  26.761  1.00  0.00      RA0  N
ATOM   1539  H   GLN A 164      49.264  36.980  27.136  1.00  0.00      RA0  H
ATOM   1540  CA  GLN A 164      48.368  35.918  25.499  1.00  0.00      RA0  C
ATOM   1541  CB  GLN A 164      47.535  37.165  25.232  1.00  0.00      RA0  C
ATOM   1542  CG  GLN A 164      46.503  37.343  26.344  1.00  0.00      RA0  C
ATOM   1543  CD  GLN A 164      45.802  38.668  26.190  1.00  0.00      RA0  C
ATOM   1544  OE1 GLN A 164      46.418  39.679  25.875  1.00  0.00      RA0  O
ATOM   1545  NE2 GLN A 164      44.491  38.621  26.460  1.00  0.00      RA0  N
ATOM   1546 HE21 GLN A 164      44.054  37.744  26.681  1.00  0.00      RA0  H
ATOM   1547 HE22 GLN A 164      43.906  39.432  26.425  1.00  0.00      RA0  H
ATOM   1548  C   GLN A 164      49.346  35.587  24.361  1.00  0.00      RA0  C
ATOM   1549  O   GLN A 164      49.126  34.668  23.565  1.00  0.00      RA0  O
ATOM   1550  N   ARG A 165      50.458  36.308  24.315  1.00  0.00      RA0  N
ATOM   1551  H   ARG A 165      50.612  37.032  24.988  1.00  0.00      RA0  H
ATOM   1552  CA  ARG A 165      51.531  35.935  23.381  1.00  0.00      RA0  C
ATOM   1553  CB  ARG A 165      52.676  36.943  23.478  1.00  0.00      RA0  C
ATOM   1554  CG  ARG A 165      52.478  38.071  22.459  1.00  0.00      RA0  C
ATOM   1555  CD  ARG A 165      53.436  39.256  22.611  1.00  0.00      RA0  C
ATOM   1556  NE  ARG A 165      52.956  40.216  23.606  1.00  0.00      RA0  N
ATOM   1557  HE  ARG A 165      52.136  40.753  23.366  1.00  0.00      RA0  H
ATOM   1558  CZ  ARG A 165      53.596  40.359  24.804  1.00  0.00      RA0  C
ATOM   1559  NH1 ARG A 165      54.672  39.598  25.090  1.00  0.00      RA0  N
ATOM   1560 HH11 ARG A 165      55.124  39.661  25.998  1.00  0.00      RA0  H
ATOM   1561 HH12 ARG A 165      55.063  38.938  24.448  1.00  0.00      RA0  H
ATOM   1562  NH2 ARG A 165      53.137  41.261  25.691  1.00  0.00      RA0  N
ATOM   1563 HH21 ARG A 165      53.573  41.358  26.604  1.00  0.00      RA0  H
ATOM   1564 HH22 ARG A 165      52.342  41.844  25.472  1.00  0.00      RA0  H
ATOM   1565  C   ARG A 165      51.980  34.494  23.535  1.00  0.00      RA0  C
ATOM   1566  O   ARG A 165      52.159  33.776  22.545  1.00  0.00      RA0  O
ATOM   1567  N   GLN A 166      52.157  34.057  24.776  1.00  0.00      RA0  N
ATOM   1568  H   GLN A 166      52.009  34.684  25.542  1.00  0.00      RA0  H
ATOM   1569  CA  GLN A 166      52.576  32.684  25.045  1.00  0.00      RA0  C
ATOM   1570  CB  GLN A 166      52.863  32.529  26.536  1.00  0.00      RA0  C
ATOM   1571  CG  GLN A 166      53.458  31.173  26.907  1.00  0.00      RA0  C
ATOM   1572  CD  GLN A 166      53.806  31.187  28.380  1.00  0.00      RA0  C
ATOM   1573  OE1 GLN A 166      53.233  30.471  29.193  1.00  0.00      RA0  O
ATOM   1574  NE2 GLN A 166      54.786  32.057  28.683  1.00  0.00      RA0  N
ATOM   1575 HE21 GLN A 166      55.217  32.612  27.971  1.00  0.00      RA0  H
ATOM   1576 HE22 GLN A 166      55.100  32.169  29.626  1.00  0.00      RA0  H
ATOM   1577  C   GLN A 166      51.533  31.681  24.562  1.00  0.00      RA0  C
ATOM   1578  O   GLN A 166      51.876  30.670  23.956  1.00  0.00      RA0  O
ATOM   1579  N   ALA A 167      50.258  31.982  24.804  1.00  0.00      RA0  N
ATOM   1580  H   ALA A 167      50.036  32.817  25.309  1.00  0.00      RA0  H
ATOM   1581  CA  ALA A 167      49.158  31.086  24.378  1.00  0.00      RA0  C
ATOM   1582  CB  ALA A 167      47.807  31.660  24.807  1.00  0.00      RA0  C
ATOM   1583  C   ALA A 167      49.116  30.813  22.872  1.00  0.00      RA0  C
ATOM   1584  O   ALA A 167      48.801  29.685  22.428  1.00  0.00      RA0  O
ATOM   1585  N   VAL A 168      49.425  31.834  22.089  1.00  0.00      RA0  N
ATOM   1586  H   VAL A 168      49.770  32.683  22.494  1.00  0.00      RA0  H
ATOM   1587  CA  VAL A 168      49.321  31.743  20.625  1.00  0.00      RA0  C
ATOM   1588  CB  VAL A 168      48.663  33.002  20.056  1.00  0.00      RA0  C
ATOM   1589  CG1 VAL A 168      47.301  33.222  20.709  1.00  0.00      RA0  C
ATOM   1590  CG2 VAL A 168      49.567  34.230  20.190  1.00  0.00      RA0  C
ATOM   1591  C   VAL A 168      50.657  31.484  19.929  1.00  0.00      RA0  C
ATOM   1592  O   VAL A 168      50.715  31.423  18.695  1.00  0.00      RA0  O
ATOM   1593  N   GLU A 169      51.728  31.355  20.708  1.00  0.00      RA0  N
ATOM   1594  H   GLU A 169      51.647  31.357  21.706  1.00  0.00      RA0  H
ATOM   1595  CA  GLU A 169      53.048  31.167  20.125  1.00  0.00      RA0  C
ATOM   1596  CB  GLU A 169      54.154  31.215  21.182  1.00  0.00      RA0  C
ATOM   1597  CG  GLU A 169      55.551  31.215  20.550  1.00  0.00      RA0  C
ATOM   1598  CD  GLU A 169      55.637  32.312  19.505  1.00  0.00      RA0  C
ATOM   1599  OE1 GLU A 169      55.869  33.460  19.875  1.00  0.00      RA0  O
ATOM   1600  OE2 GLU A 169      55.476  32.015  18.320  1.00  0.00      RA0  O
ATOM   1601  C   GLU A 169      53.058  29.870  19.317  1.00  0.00      RA0  C
ATOM   1602  O   GLU A 169      52.779  28.805  19.838  1.00  0.00      RA0  O
ATOM   1603  N   GLY A 170      53.408  29.971  18.043  1.00  0.00      RA0  N
ATOM   1604  H   GLY A 170      53.780  30.869  17.789  1.00  0.00      RA0  H
ATOM   1605  CA  GLY A 170      53.506  28.805  17.182  1.00  0.00      RA0  C
ATOM   1606  C   GLY A 170      52.162  28.201  16.796  1.00  0.00      RA0  C
ATOM   1607  O   GLY A 170      52.104  27.085  16.275  1.00  0.00      RA0  O
ATOM   1608  N   MSE A 171      51.077  28.930  17.048  1.00  0.00      RA0  N
ATOM   1609  H   MSE A 171      51.177  29.858  17.415  1.00  0.00      RA0  H
ATOM   1610  CA  MSE A 171      49.757  28.348  16.869  1.00  0.00      RA0  C
ATOM   1611  CB  MSE A 171      48.689  29.213  17.548  1.00  0.00      RA0  C
ATOM   1612  CG  MSE A 171      47.325  28.529  17.658  1.00  0.00      RA0  C
ATOM   1613  SE  MSE A 171      46.125  29.442  18.641  1.00  0.00      RA0  S
ATOM   1614  CE  MSE A 171      46.000  30.915  17.618  1.00  0.00      RA0  C
ATOM   1615  C   MSE A 171      49.476  28.143  15.389  1.00  0.00      RA0  C
ATOM   1616  O   MSE A 171      49.657  29.058  14.559  1.00  0.00      RA0  O
ATOM   1617  N   LYS A 172      49.040  26.931  15.073  1.00  0.00      RA0  N
ATOM   1618  H   LYS A 172      48.801  26.333  15.835  1.00  0.00      RA0  H
ATOM   1619  CA  LYS A 172      48.779  26.534  13.705  1.00  0.00      RA0  C
ATOM   1620  CB  LYS A 172      48.978  25.010  13.609  1.00  0.00      RA0  C
ATOM   1621  CG  LYS A 172      50.386  24.565  14.004  1.00  0.00      RA0  C
ATOM   1622  CD  LYS A 172      51.469  25.366  13.273  1.00  0.00      RA0  C
ATOM   1623  CE  LYS A 172      52.884  25.005  13.713  1.00  0.00      RA0  C
ATOM   1624  NZ  LYS A 172      52.949  24.974  15.174  1.00  0.00      RA0  N
ATOM   1625  HZ1 LYS A 172      53.843  25.338  15.559  1.00  0.00      RA0  H
ATOM   1626  HZ2 LYS A 172      52.234  25.559  15.646  1.00  0.00      RA0  H
ATOM   1627  HZ3 LYS A 172      52.883  24.019  15.589  1.00  0.00      RA0  H
ATOM   1628  C   LYS A 172      47.375  26.970  13.306  1.00  0.00      RA0  C
ATOM   1629  O   LYS A 172      46.557  27.358  14.161  1.00  0.00      RA0  O
ATOM   1630  N   PRO A 173      47.092  26.928  12.007  1.00  0.00      RA0  N
ATOM   1631  CD  PRO A 173      48.021  26.733  10.896  1.00  0.00      RA0  C
ATOM   1632  CA  PRO A 173      45.761  27.243  11.526  1.00  0.00      RA0  C
ATOM   1633  CB  PRO A 173      45.872  27.122  10.005  1.00  0.00      RA0  C
ATOM   1634  CG  PRO A 173      47.339  27.410   9.722  1.00  0.00      RA0  C
ATOM   1635  C   PRO A 173      44.672  26.386  12.117  1.00  0.00      RA0  C
ATOM   1636  O   PRO A 173      44.882  25.207  12.420  1.00  0.00      RA0  O
ATOM   1637  N   PHE A 174      43.490  26.985  12.253  1.00  0.00      RA0  N
ATOM   1638  H   PHE A 174      43.397  27.935  11.954  1.00  0.00      RA0  H
ATOM   1639  CA  PHE A 174      42.322  26.266  12.761  1.00  0.00      RA0  C
ATOM   1640  CB  PHE A 174      41.807  25.187  11.799  1.00  0.00      RA0  C
ATOM   1641  CG  PHE A 174      40.770  25.754  10.856  1.00  0.00      RA0  C
ATOM   1642  CD1 PHE A 174      41.079  26.856  10.027  1.00  0.00      RA0  C
ATOM   1643  CD2 PHE A 174      39.492  25.154  10.825  1.00  0.00      RA0  C
ATOM   1644  CE1 PHE A 174      40.095  27.366   9.159  1.00  0.00      RA0  C
ATOM   1645  CE2 PHE A 174      38.509  25.661   9.954  1.00  0.00      RA0  C
ATOM   1646  CZ  PHE A 174      38.821  26.762   9.129  1.00  0.00      RA0  C
ATOM   1647  C   PHE A 174      42.534  25.730  14.172  1.00  0.00      RA0  C
ATOM   1648  O   PHE A 174      42.263  24.574  14.453  1.00  0.00      RA0  O
ATOM   1649  N   PHE A 175      42.978  26.638  15.037  1.00  0.00      RA0  N
ATOM   1650  H   PHE A 175      43.197  27.580  14.765  1.00  0.00      RA0  H
ATOM   1651  CA  PHE A 175      42.992  26.464  16.470  1.00  0.00      RA0  C
ATOM   1652  CB  PHE A 175      44.412  26.358  17.014  1.00  0.00      RA0  C
ATOM   1653  CG  PHE A 175      45.018  24.988  16.859  1.00  0.00      RA0  C
ATOM   1654  CD1 PHE A 175      45.774  24.672  15.720  1.00  0.00      RA0  C
ATOM   1655  CD2 PHE A 175      44.864  24.045  17.879  1.00  0.00      RA0  C
ATOM   1656  CE1 PHE A 175      46.438  23.447  15.575  1.00  0.00      RA0  C
ATOM   1657  CE2 PHE A 175      45.528  22.820  17.733  1.00  0.00      RA0  C
ATOM   1658  CZ  PHE A 175      46.325  22.522  16.617  1.00  0.00      RA0  C
ATOM   1659  C   PHE A 175      42.410  27.704  17.092  1.00  0.00      RA0  C
ATOM   1660  O   PHE A 175      42.512  28.793  16.518  1.00  0.00      RA0  O
ATOM   1661  N   GLY A 176      41.847  27.534  18.283  1.00  0.00      RA0  N
ATOM   1662  H   GLY A 176      41.795  26.630  18.712  1.00  0.00      RA0  H
ATOM   1663  CA  GLY A 176      41.388  28.641  19.101  1.00  0.00      RA0  C
ATOM   1664  C   GLY A 176      41.825  28.478  20.534  1.00  0.00      RA0  C
ATOM   1665  O   GLY A 176      41.907  27.354  21.041  1.00  0.00      RA0  O
ATOM   1666  N   VAL A 177      42.139  29.584  21.200  1.00  0.00      RA0  N
ATOM   1667  H   VAL A 177      42.170  30.476  20.741  1.00  0.00      RA0  H
ATOM   1668  CA  VAL A 177      42.519  29.532  22.587  1.00  0.00      RA0  C
ATOM   1669  CB  VAL A 177      44.043  29.344  22.684  1.00  0.00      RA0  C
ATOM   1670  CG1 VAL A 177      44.792  30.482  21.988  1.00  0.00      RA0  C
ATOM   1671  CG2 VAL A 177      44.515  29.119  24.121  1.00  0.00      RA0  C
ATOM   1672  C   VAL A 177      42.041  30.750  23.388  1.00  0.00      RA0  C
ATOM   1673  O   VAL A 177      42.105  31.891  22.928  1.00  0.00      RA0  O
ATOM   1674  N   GLN A 178      41.555  30.479  24.588  1.00  0.00      RA0  N
ATOM   1675  H   GLN A 178      41.657  29.545  24.926  1.00  0.00      RA0  H
ATOM   1676  CA  GLN A 178      41.186  31.500  25.553  1.00  0.00      RA0  C
ATOM   1677  CB  GLN A 178      40.080  30.977  26.470  1.00  0.00      RA0  C
ATOM   1678  CG  GLN A 178      39.307  32.079  27.201  1.00  0.00      RA0  C
ATOM   1679  CD  GLN A 178      38.416  32.814  26.220  1.00  0.00      RA0  C
ATOM   1680  OE1 GLN A 178      37.716  32.208  25.406  1.00  0.00      RA0  O
ATOM   1681  NE2 GLN A 178      38.474  34.151  26.355  1.00  0.00      RA0  N
ATOM   1682 HE21 GLN A 178      39.034  34.572  27.079  1.00  0.00      RA0  H
ATOM   1683 HE22 GLN A 178      37.975  34.794  25.772  1.00  0.00      RA0  H
ATOM   1684  C   GLN A 178      42.415  31.912  26.358  1.00  0.00      RA0  C
ATOM   1685  O   GLN A 178      43.094  31.076  26.975  1.00  0.00      RA0  O
ATOM   1686  N   ALA A 179      42.707  33.204  26.330  1.00  0.00      RA0  N
ATOM   1687  H   ALA A 179      42.170  33.840  25.782  1.00  0.00      RA0  H
ATOM   1688  CA  ALA A 179      43.784  33.759  27.131  1.00  0.00      RA0  C
ATOM   1689  CB  ALA A 179      44.993  34.049  26.247  1.00  0.00      RA0  C
ATOM   1690  C   ALA A 179      43.255  35.042  27.758  1.00  0.00      RA0  C
ATOM   1691  O   ALA A 179      43.239  36.105  27.120  1.00  0.00      RA0  O
ATOM   1692  N   GLY A 180      42.746  34.898  28.984  1.00  0.00      RA0  N
ATOM   1693  H   GLY A 180      42.714  33.978  29.371  1.00  0.00      RA0  H
ATOM   1694  CA  GLY A 180      42.057  35.972  29.670  1.00  0.00      RA0  C
ATOM   1695  C   GLY A 180      40.810  36.407  28.929  1.00  0.00      RA0  C
ATOM   1696  O   GLY A 180      39.985  35.568  28.546  1.00  0.00      RA0  O
ATOM   1697  N   ASP A 181      40.701  37.712  28.683  1.00  0.00      RA0  N
ATOM   1698  H   ASP A 181      41.341  38.362  29.089  1.00  0.00      RA0  H
ATOM   1699  CA  ASP A 181      39.529  38.296  28.017  1.00  0.00      RA0  C
ATOM   1700  CB  ASP A 181      39.479  39.828  28.135  1.00  0.00      RA0  C
ATOM   1701  CG  ASP A 181      38.872  40.289  29.449  1.00  0.00      RA0  C
ATOM   1702  OD1 ASP A 181      39.502  40.090  30.483  1.00  0.00      RA0  O
ATOM   1703  OD2 ASP A 181      37.786  40.877  29.440  1.00  0.00      RA0  O
ATOM   1704  C   ASP A 181      39.459  37.959  26.533  1.00  0.00      RA0  C
ATOM   1705  O   ASP A 181      38.399  38.139  25.930  1.00  0.00      RA0  O
ATOM   1706  N   LEU A 182      40.560  37.449  25.952  1.00  0.00      RA0  N
ATOM   1707  H   LEU A 182      41.333  37.133  26.502  1.00  0.00      RA0  H
ATOM   1708  CA  LEU A 182      40.642  37.233  24.509  1.00  0.00      RA0  C
ATOM   1709  CB  LEU A 182      41.922  37.831  23.921  1.00  0.00      RA0  C
ATOM   1710  CG  LEU A 182      42.089  39.341  24.109  1.00  0.00      RA0  C
ATOM   1711  CD1 LEU A 182      43.360  39.848  23.427  1.00  0.00      RA0  C
ATOM   1712  CD2 LEU A 182      40.868  40.130  23.643  1.00  0.00      RA0  C
ATOM   1713  C   LEU A 182      40.566  35.774  24.165  1.00  0.00      RA0  C
ATOM   1714  O   LEU A 182      41.315  34.957  24.688  1.00  0.00      RA0  O
ATOM   1715  N   PHE A 183      39.626  35.464  23.275  1.00  0.00      RA0  N
ATOM   1716  H   PHE A 183      39.045  36.198  22.916  1.00  0.00      RA0  H
ATOM   1717  CA  PHE A 183      39.596  34.178  22.589  1.00  0.00      RA0  C
ATOM   1718  CB  PHE A 183      38.155  33.688  22.465  1.00  0.00      RA0  C
ATOM   1719  CG  PHE A 183      38.114  32.406  21.670  1.00  0.00      RA0  C
ATOM   1720  CD1 PHE A 183      38.716  31.259  22.171  1.00  0.00      RA0  C
ATOM   1721  CD2 PHE A 183      37.471  32.373  20.437  1.00  0.00      RA0  C
ATOM   1722  CE1 PHE A 183      38.674  30.080  21.439  1.00  0.00      RA0  C
ATOM   1723  CE2 PHE A 183      37.430  31.193  19.705  1.00  0.00      RA0  C
ATOM   1724  CZ  PHE A 183      38.031  30.045  20.208  1.00  0.00      RA0  C
ATOM   1725  C   PHE A 183      40.194  34.416  21.213  1.00  0.00      RA0  C
ATOM   1726  O   PHE A 183      39.650  35.194  20.429  1.00  0.00      RA0  O
ATOM   1727  N   ILE A 184      41.337  33.787  20.943  1.00  0.00      RA0  N
ATOM   1728  H   ILE A 184      41.708  33.091  21.559  1.00  0.00      RA0  H
ATOM   1729  CA  ILE A 184      42.100  34.086  19.731  1.00  0.00      RA0  C
ATOM   1730  CB  ILE A 184      43.507  34.550  20.111  1.00  0.00      RA0  C
ATOM   1731  CG2 ILE A 184      44.304  34.969  18.876  1.00  0.00      RA0  C
ATOM   1732  CG1 ILE A 184      43.447  35.656  21.166  1.00  0.00      RA0  C
ATOM   1733  CD1 ILE A 184      44.807  35.976  21.787  1.00  0.00      RA0  C
ATOM   1734  C   ILE A 184      42.159  32.841  18.879  1.00  0.00      RA0  C
ATOM   1735  O   ILE A 184      42.575  31.784  19.353  1.00  0.00      RA0  O
ATOM   1736  N   ALA A 185      41.710  32.970  17.637  1.00  0.00      RA0  N
ATOM   1737  H   ALA A 185      41.387  33.854  17.291  1.00  0.00      RA0  H
ATOM   1738  CA  ALA A 185      41.616  31.830  16.725  1.00  0.00      RA0  C
ATOM   1739  CB  ALA A 185      40.152  31.453  16.500  1.00  0.00      RA0  C
ATOM   1740  C   ALA A 185      42.277  32.134  15.389  1.00  0.00      RA0  C
ATOM   1741  O   ALA A 185      42.167  33.234  14.874  1.00  0.00      RA0  O
ATOM   1742  N   THR A 186      42.990  31.141  14.862  1.00  0.00      RA0  N
ATOM   1743  H   THR A 186      43.058  30.258  15.334  1.00  0.00      RA0  H
ATOM   1744  CA  THR A 186      43.633  31.230  13.551  1.00  0.00      RA0  C
ATOM   1745  CB  THR A 186      44.839  30.303  13.631  1.00  0.00      RA0  C
ATOM   1746  OG1 THR A 186      44.691  29.438  14.768  1.00  0.00      RA0  O
ATOM   1747  HG1 THR A 186      45.449  28.855  14.762  1.00  0.00      RA0  H
ATOM   1748  CG2 THR A 186      46.169  31.051  13.688  1.00  0.00      RA0  C
ATOM   1749  C   THR A 186      42.669  30.774  12.458  1.00  0.00      RA0  C
ATOM   1750  O   THR A 186      42.839  29.702  11.833  1.00  0.00      RA0  O
ATOM   1751  N   THR A 187      41.649  31.616  12.254  1.00  0.00      RA0  N
ATOM   1752  H   THR A 187      41.534  32.449  12.799  1.00  0.00      RA0  H
ATOM   1753  CA  THR A 187      40.588  31.408  11.282  1.00  0.00      RA0  C
ATOM   1754  CB  THR A 187      39.368  31.021  12.106  1.00  0.00      RA0  C
ATOM   1755  OG1 THR A 187      39.406  31.750  13.339  1.00  0.00      RA0  O
ATOM   1756  HG1 THR A 187      38.836  32.506  13.176  1.00  0.00      RA0  H
ATOM   1757  CG2 THR A 187      39.318  29.518  12.398  1.00  0.00      RA0  C
ATOM   1758  C   THR A 187      40.383  32.686  10.472  1.00  0.00      RA0  C
ATOM   1759  O   THR A 187      40.945  33.751  10.779  1.00  0.00      RA0  O
ATOM   1760  N   GLY A 188      39.570  32.584   9.423  1.00  0.00      RA0  N
ATOM   1761  H   GLY A 188      39.094  31.734   9.194  1.00  0.00      RA0  H
ATOM   1762  CA  GLY A 188      39.319  33.722   8.585  1.00  0.00      RA0  C
ATOM   1763  C   GLY A 188      38.484  33.350   7.377  1.00  0.00      RA0  C
ATOM   1764  O   GLY A 188      38.259  32.169   7.109  1.00  0.00      RA0  O
ATOM   1765  N   TYR A 189      38.034  34.376   6.693  1.00  0.00      RA0  N
ATOM   1766  H   TYR A 189      38.368  35.274   6.983  1.00  0.00      RA0  H
ATOM   1767  CA  TYR A 189      37.176  34.275   5.523  1.00  0.00      RA0  C
ATOM   1768  CB  TYR A 189      35.843  34.867   5.996  1.00  0.00      RA0  C
ATOM   1769  CG  TYR A 189      34.628  34.625   5.130  1.00  0.00      RA0  C
ATOM   1770  CD1 TYR A 189      34.350  33.383   4.568  1.00  0.00      RA0  C
ATOM   1771  CE1 TYR A 189      33.169  33.201   3.851  1.00  0.00      RA0  C
ATOM   1772  CD2 TYR A 189      33.743  35.679   4.947  1.00  0.00      RA0  C
ATOM   1773  CE2 TYR A 189      32.566  35.499   4.236  1.00  0.00      RA0  C
ATOM   1774  CZ  TYR A 189      32.279  34.259   3.683  1.00  0.00      RA0  C
ATOM   1775  OH  TYR A 189      31.118  34.101   2.954  1.00  0.00      RA0  O
ATOM   1776  HH  TYR A 189      30.746  34.950   2.746  1.00  0.00      RA0  H
ATOM   1777  C   TYR A 189      37.773  35.015   4.324  1.00  0.00      RA0  C
ATOM   1778  O   TYR A 189      37.037  35.478   3.454  1.00  0.00      RA0  O
ATOM   1779  N   THR A 190      39.113  35.092   4.246  1.00  0.00      RA0  N
ATOM   1780  H   THR A 190      39.650  34.651   4.963  1.00  0.00      RA0  H
ATOM   1781  CA  THR A 190      39.760  35.962   3.272  1.00  0.00      RA0  C
ATOM   1782  CB  THR A 190      40.374  36.946   4.227  1.00  0.00      RA0  C
ATOM   1783  OG1 THR A 190      40.467  36.223   5.464  1.00  0.00      RA0  O
ATOM   1784  HG1 THR A 190      40.328  36.846   6.171  1.00  0.00      RA0  H
ATOM   1785  CG2 THR A 190      39.490  38.176   4.443  1.00  0.00      RA0  C
ATOM   1786  C   THR A 190      40.745  35.308   2.321  1.00  0.00      RA0  C
ATOM   1787  O   THR A 190      41.059  35.900   1.287  1.00  0.00      RA0  O
ATOM   1788  N   GLY A 191      41.231  34.122   2.655  1.00  0.00      RA0  N
ATOM   1789  H   GLY A 191      40.915  33.693   3.499  1.00  0.00      RA0  H
ATOM   1790  CA  GLY A 191      42.315  33.493   1.897  1.00  0.00      RA0  C
ATOM   1791  C   GLY A 191      43.697  33.959   2.369  1.00  0.00      RA0  C
ATOM   1792  O   GLY A 191      44.704  33.636   1.746  1.00  0.00      RA0  O
ATOM   1793  N   GLU A 192      43.716  34.765   3.436  1.00  0.00      RA0  N
ATOM   1794  H   GLU A 192      42.910  34.904   4.006  1.00  0.00      RA0  H
ATOM   1795  CA  GLU A 192      44.948  35.243   4.050  1.00  0.00      RA0  C
ATOM   1796  CB  GLU A 192      44.964  36.774   4.045  1.00  0.00      RA0  C
ATOM   1797  CG  GLU A 192      44.550  37.392   2.700  1.00  0.00      RA0  C
ATOM   1798  CD  GLU A 192      45.495  36.988   1.580  1.00  0.00      RA0  C
ATOM   1799  OE1 GLU A 192      46.689  37.206   1.709  1.00  0.00      RA0  O
ATOM   1800  OE2 GLU A 192      45.038  36.479   0.559  1.00  0.00      RA0  O
ATOM   1801  C   GLU A 192      45.079  34.658   5.443  1.00  0.00      RA0  C
ATOM   1802  O   GLU A 192      44.120  34.139   6.001  1.00  0.00      RA0  O
ATOM   1803  N   ALA A 193      46.273  34.795   6.018  1.00  0.00      RA0  N
ATOM   1804  H   ALA A 193      47.004  35.134   5.425  1.00  0.00      RA0  H
ATOM   1805  CA  ALA A 193      46.501  34.558   7.441  1.00  0.00      RA0  C
ATOM   1806  CB  ALA A 193      47.998  34.583   7.756  1.00  0.00      RA0  C
ATOM   1807  C   ALA A 193      45.797  35.615   8.278  1.00  0.00      RA0  C
ATOM   1808  O   ALA A 193      45.417  36.662   7.786  1.00  0.00      RA0  O
ATOM   1809  N   GLY A 194      45.619  35.310   9.551  1.00  0.00      RA0  N
ATOM   1810  H   GLY A 194      45.850  34.417   9.940  1.00  0.00      RA0  H
ATOM   1811  CA  GLY A 194      44.989  36.252  10.455  1.00  0.00      RA0  C
ATOM   1812  C   GLY A 194      44.460  35.601  11.697  1.00  0.00      RA0  C
ATOM   1813  O   GLY A 194      44.756  34.437  11.964  1.00  0.00      RA0  O
ATOM   1814  N   TYR A 195      43.694  36.388  12.467  1.00  0.00      RA0  N
ATOM   1815  H   TYR A 195      43.416  37.303  12.173  1.00  0.00      RA0  H
ATOM   1816  CA  TYR A 195      43.018  35.893  13.639  1.00  0.00      RA0  C
ATOM   1817  CB  TYR A 195      43.592  36.517  14.912  1.00  0.00      RA0  C
ATOM   1818  CG  TYR A 195      44.936  35.946  15.284  1.00  0.00      RA0  C
ATOM   1819  CD1 TYR A 195      45.190  34.592  15.115  1.00  0.00      RA0  C
ATOM   1820  CE1 TYR A 195      46.415  34.068  15.505  1.00  0.00      RA0  C
ATOM   1821  CD2 TYR A 195      45.910  36.776  15.827  1.00  0.00      RA0  C
ATOM   1822  CE2 TYR A 195      47.134  36.249  16.223  1.00  0.00      RA0  C
ATOM   1823  CZ  TYR A 195      47.385  34.892  16.060  1.00  0.00      RA0  C
ATOM   1824  OH  TYR A 195      48.594  34.353  16.440  1.00  0.00      RA0  O
ATOM   1825  HH  TYR A 195      49.107  34.984  16.928  1.00  0.00      RA0  H
ATOM   1826  C   TYR A 195      41.549  36.328  13.574  1.00  0.00      RA0  C
ATOM   1827  O   TYR A 195      41.222  37.317  12.900  1.00  0.00      RA0  O
ATOM   1828  N   GLU A 196      40.713  35.591  14.292  1.00  0.00      RA0  N
ATOM   1829  H   GLU A 196      41.032  34.742  14.715  1.00  0.00      RA0  H
ATOM   1830  CA  GLU A 196      39.442  36.110  14.790  1.00  0.00      RA0  C
ATOM   1831  CB  GLU A 196      38.280  35.349  14.116  1.00  0.00      RA0  C
ATOM   1832  CG  GLU A 196      38.349  35.683  12.605  1.00  0.00      RA0  C
ATOM   1833  CD  GLU A 196      37.326  34.997  11.707  1.00  0.00      RA0  C
ATOM   1834  OE1 GLU A 196      37.254  33.771  11.752  1.00  0.00      RA0  O
ATOM   1835  OE2 GLU A 196      36.657  35.683  10.914  1.00  0.00      RA0  O
ATOM   1836  C   GLU A 196      39.548  36.155  16.312  1.00  0.00      RA0  C
ATOM   1837  O   GLU A 196      40.030  35.204  16.966  1.00  0.00      RA0  O
ATOM   1838  N   ILE A 197      39.134  37.269  16.880  1.00  0.00      RA0  N
ATOM   1839  H   ILE A 197      38.681  37.980  16.344  1.00  0.00      RA0  H
ATOM   1840  CA  ILE A 197      39.331  37.519  18.301  1.00  0.00      RA0  C
ATOM   1841  CB  ILE A 197      40.350  38.638  18.533  1.00  0.00      RA0  C
ATOM   1842  CG2 ILE A 197      40.531  38.890  20.030  1.00  0.00      RA0  C
ATOM   1843  CG1 ILE A 197      41.683  38.321  17.849  1.00  0.00      RA0  C
ATOM   1844  CD1 ILE A 197      42.714  39.441  17.985  1.00  0.00      RA0  C
ATOM   1845  C   ILE A 197      37.992  37.864  18.938  1.00  0.00      RA0  C
ATOM   1846  O   ILE A 197      37.379  38.861  18.577  1.00  0.00      RA0  O
ATOM   1847  N   ALA A 198      37.529  37.025  19.869  1.00  0.00      RA0  N
ATOM   1848  H   ALA A 198      38.121  36.286  20.192  1.00  0.00      RA0  H
ATOM   1849  CA  ALA A 198      36.277  37.299  20.579  1.00  0.00      RA0  C
ATOM   1850  CB  ALA A 198      35.433  36.031  20.700  1.00  0.00      RA0  C
ATOM   1851  C   ALA A 198      36.610  37.807  21.973  1.00  0.00      RA0  C
ATOM   1852  O   ALA A 198      37.544  37.323  22.614  1.00  0.00      RA0  O
ATOM   1853  N   LEU A 199      35.836  38.781  22.442  1.00  0.00      RA0  N
ATOM   1854  H   LEU A 199      35.048  39.132  21.923  1.00  0.00      RA0  H
ATOM   1855  CA  LEU A 199      36.077  39.382  23.745  1.00  0.00      RA0  C
ATOM   1856  CB  LEU A 199      37.194  40.427  23.555  1.00  0.00      RA0  C
ATOM   1857  CG  LEU A 199      36.850  41.720  22.794  1.00  0.00      RA0  C
ATOM   1858  CD1 LEU A 199      37.924  42.763  23.066  1.00  0.00      RA0  C
ATOM   1859  CD2 LEU A 199      36.651  41.569  21.281  1.00  0.00      RA0  C
ATOM   1860  C   LEU A 199      34.791  40.024  24.251  1.00  0.00      RA0  C
ATOM   1861  O   LEU A 199      33.848  40.211  23.482  1.00  0.00      RA0  O
ATOM   1862  N   PRO A 200      34.731  40.356  25.543  1.00  0.00      RA0  N
ATOM   1863  CD  PRO A 200      35.723  40.075  26.577  1.00  0.00      RA0  C
ATOM   1864  CA  PRO A 200      33.512  40.955  26.107  1.00  0.00      RA0  C
ATOM   1865  CB  PRO A 200      33.855  41.108  27.587  1.00  0.00      RA0  C
ATOM   1866  CG  PRO A 200      34.913  40.048  27.862  1.00  0.00      RA0  C
ATOM   1867  C   PRO A 200      33.071  42.178  25.358  1.00  0.00      RA0  C
ATOM   1868  O   PRO A 200      33.899  42.999  24.964  1.00  0.00      RA0  O
ATOM   1869  N   ASN A 201      31.760  42.311  25.160  1.00  0.00      RA0  N
ATOM   1870  H   ASN A 201      31.178  41.541  25.429  1.00  0.00      RA0  H
ATOM   1871  CA  ASN A 201      31.212  43.471  24.462  1.00  0.00      RA0  C
ATOM   1872  CB  ASN A 201      29.685  43.516  24.634  1.00  0.00      RA0  C
ATOM   1873  CG  ASN A 201      28.999  42.445  23.805  1.00  0.00      RA0  C
ATOM   1874  OD1 ASN A 201      29.466  42.067  22.739  1.00  0.00      RA0  O
ATOM   1875  ND2 ASN A 201      27.860  41.974  24.345  1.00  0.00      RA0  N
ATOM   1876 HD21 ASN A 201      27.504  42.297  25.221  1.00  0.00      RA0  H
ATOM   1877 HD22 ASN A 201      27.322  41.254  23.888  1.00  0.00      RA0  H
ATOM   1878  C   ASN A 201      31.800  44.788  24.983  1.00  0.00      RA0  C
ATOM   1879  O   ASN A 201      32.125  45.698  24.208  1.00  0.00      RA0  O
ATOM   1880  N   GLU A 202      31.935  44.870  26.299  1.00  0.00      RA0  N
ATOM   1881  H   GLU A 202      31.873  44.053  26.872  1.00  0.00      RA0  H
ATOM   1882  CA  GLU A 202      32.386  46.099  26.965  1.00  0.00      RA0  C
ATOM   1883  CB  GLU A 202      31.970  46.097  28.450  1.00  0.00      RA0  C
ATOM   1884  CG  GLU A 202      33.030  45.929  29.556  1.00  0.00      RA0  C
ATOM   1885  CD  GLU A 202      33.600  44.523  29.629  1.00  0.00      RA0  C
ATOM   1886  OE1 GLU A 202      33.831  43.913  28.596  1.00  0.00      RA0  O
ATOM   1887  OE2 GLU A 202      33.878  44.033  30.722  1.00  0.00      RA0  O
ATOM   1888  C   GLU A 202      33.868  46.439  26.747  1.00  0.00      RA0  C
ATOM   1889  O   GLU A 202      34.297  47.572  27.036  1.00  0.00      RA0  O
ATOM   1890  N   LYS A 203      34.639  45.457  26.281  1.00  0.00      RA0  N
ATOM   1891  H   LYS A 203      34.228  44.558  26.130  1.00  0.00      RA0  H
ATOM   1892  CA  LYS A 203      36.055  45.639  25.902  1.00  0.00      RA0  C
ATOM   1893  CB  LYS A 203      36.944  44.430  26.193  1.00  0.00      RA0  C
ATOM   1894  CG  LYS A 203      36.915  43.797  27.574  1.00  0.00      RA0  C
ATOM   1895  CD  LYS A 203      37.174  44.756  28.730  1.00  0.00      RA0  C
ATOM   1896  CE  LYS A 203      37.141  43.978  30.044  1.00  0.00      RA0  C
ATOM   1897  NZ  LYS A 203      36.070  42.974  29.974  1.00  0.00      RA0  N
ATOM   1898  HZ1 LYS A 203      36.472  42.030  29.770  1.00  0.00      RA0  H
ATOM   1899  HZ2 LYS A 203      35.515  42.972  30.853  1.00  0.00      RA0  H
ATOM   1900  HZ3 LYS A 203      35.345  43.248  29.272  1.00  0.00      RA0  H
ATOM   1901  C   LYS A 203      36.285  45.904  24.414  1.00  0.00      RA0  C
ATOM   1902  O   LYS A 203      37.393  46.235  23.996  1.00  0.00      RA0  O
ATOM   1903  N   ALA A 204      35.250  45.707  23.604  1.00  0.00      RA0  N
ATOM   1904  H   ALA A 204      34.350  45.511  23.998  1.00  0.00      RA0  H
ATOM   1905  CA  ALA A 204      35.403  45.662  22.157  1.00  0.00      RA0  C
ATOM   1906  CB  ALA A 204      34.088  45.253  21.495  1.00  0.00      RA0  C
ATOM   1907  C   ALA A 204      35.881  46.979  21.553  1.00  0.00      RA0  C
ATOM   1908  O   ALA A 204      36.794  46.997  20.704  1.00  0.00      RA0  O
ATOM   1909  N   ALA A 205      35.277  48.078  21.979  1.00  0.00      RA0  N
ATOM   1910  H   ALA A 205      34.667  48.022  22.769  1.00  0.00      RA0  H
ATOM   1911  CA  ALA A 205      35.531  49.388  21.340  1.00  0.00      RA0  C
ATOM   1912  CB  ALA A 205      34.616  50.461  21.930  1.00  0.00      RA0  C
ATOM   1913  C   ALA A 205      36.972  49.794  21.545  1.00  0.00      RA0  C
ATOM   1914  O   ALA A 205      37.616  50.274  20.637  1.00  0.00      RA0  O
ATOM   1915  N   ASP A 206      37.483  49.586  22.747  1.00  0.00      RA0  N
ATOM   1916  H   ASP A 206      36.936  49.275  23.528  1.00  0.00      RA0  H
ATOM   1917  CA  ASP A 206      38.866  49.965  23.032  1.00  0.00      RA0  C
ATOM   1918  CB  ASP A 206      39.160  49.817  24.523  1.00  0.00      RA0  C
ATOM   1919  CG  ASP A 206      38.023  50.400  25.331  1.00  0.00      RA0  C
ATOM   1920  OD1 ASP A 206      38.145  51.536  25.782  1.00  0.00      RA0  O
ATOM   1921  OD2 ASP A 206      37.017  49.712  25.504  1.00  0.00      RA0  O
ATOM   1922  C   ASP A 206      39.848  49.089  22.256  1.00  0.00      RA0  C
ATOM   1923  O   ASP A 206      40.889  49.562  21.834  1.00  0.00      RA0  O
ATOM   1924  N   PHE A 207      39.524  47.812  22.099  1.00  0.00      RA0  N
ATOM   1925  H   PHE A 207      38.659  47.489  22.490  1.00  0.00      RA0  H
ATOM   1926  CA  PHE A 207      40.396  46.894  21.394  1.00  0.00      RA0  C
ATOM   1927  CB  PHE A 207      39.934  45.459  21.619  1.00  0.00      RA0  C
ATOM   1928  CG  PHE A 207      40.924  44.489  21.022  1.00  0.00      RA0  C
ATOM   1929  CD1 PHE A 207      42.281  44.619  21.297  1.00  0.00      RA0  C
ATOM   1930  CD2 PHE A 207      40.476  43.458  20.205  1.00  0.00      RA0  C
ATOM   1931  CE1 PHE A 207      43.188  43.714  20.760  1.00  0.00      RA0  C
ATOM   1932  CE2 PHE A 207      41.384  42.554  19.668  1.00  0.00      RA0  C
ATOM   1933  CZ  PHE A 207      42.739  42.680  19.947  1.00  0.00      RA0  C
ATOM   1934  C   PHE A 207      40.414  47.237  19.906  1.00  0.00      RA0  C
ATOM   1935  O   PHE A 207      41.479  47.299  19.293  1.00  0.00      RA0  O
ATOM   1936  N   TRP A 208      39.238  47.512  19.343  1.00  0.00      RA0  N
ATOM   1937  H   TRP A 208      38.416  47.436  19.906  1.00  0.00      RA0  H
ATOM   1938  CA  TRP A 208      39.124  48.045  17.980  1.00  0.00      RA0  C
ATOM   1939  CB  TRP A 208      37.654  48.363  17.688  1.00  0.00      RA0  C
ATOM   1940  CG  TRP A 208      37.428  48.884  16.285  1.00  0.00      RA0  C
ATOM   1941  CD2 TRP A 208      37.070  48.136  15.102  1.00  0.00      RA0  C
ATOM   1942  CE2 TRP A 208      36.918  49.059  14.040  1.00  0.00      RA0  C
ATOM   1943  CE3 TRP A 208      36.861  46.782  14.869  1.00  0.00      RA0  C
ATOM   1944  CD1 TRP A 208      37.479  50.221  15.861  1.00  0.00      RA0  C
ATOM   1945  NE1 TRP A 208      37.180  50.331  14.540  1.00  0.00      RA0  N
ATOM   1946  HE1 TRP A 208      37.141  51.170  14.032  1.00  0.00      RA0  H
ATOM   1947  CZ2 TRP A 208      36.565  48.600  12.776  1.00  0.00      RA0  C
ATOM   1948  CZ3 TRP A 208      36.508  46.337  13.600  1.00  0.00      RA0  C
ATOM   1949  CH2 TRP A 208      36.359  47.243  12.557  1.00  0.00      RA0  C
ATOM   1950  C   TRP A 208      40.012  49.281  17.774  1.00  0.00      RA0  C
ATOM   1951  O   TRP A 208      40.789  49.361  16.814  1.00  0.00      RA0  O
ATOM   1952  N   ARG A 209      39.881  50.268  18.660  1.00  0.00      RA0  N
ATOM   1953  H   ARG A 209      39.240  50.172  19.426  1.00  0.00      RA0  H
ATOM   1954  CA  ARG A 209      40.678  51.485  18.541  1.00  0.00      RA0  C
ATOM   1955  CB  ARG A 209      40.389  52.366  19.753  1.00  0.00      RA0  C
ATOM   1956  CG  ARG A 209      39.148  53.232  19.633  1.00  0.00      RA0  C
ATOM   1957  CD  ARG A 209      39.538  54.700  19.453  1.00  0.00      RA0  C
ATOM   1958  NE  ARG A 209      40.666  54.837  18.531  1.00  0.00      RA0  N
ATOM   1959  HE  ARG A 209      41.602  54.880  18.924  1.00  0.00      RA0  H
ATOM   1960  CZ  ARG A 209      40.483  54.837  17.180  1.00  0.00      RA0  C
ATOM   1961  NH1 ARG A 209      39.239  54.716  16.654  1.00  0.00      RA0  N
ATOM   1962 HH11 ARG A 209      39.045  54.755  15.673  1.00  0.00      RA0  H
ATOM   1963 HH12 ARG A 209      38.425  54.560  17.238  1.00  0.00      RA0  H
ATOM   1964  NH2 ARG A 209      41.572  54.953  16.396  1.00  0.00      RA0  N
ATOM   1965 HH21 ARG A 209      41.564  54.979  15.398  1.00  0.00      RA0  H
ATOM   1966 HH22 ARG A 209      42.480  55.012  16.850  1.00  0.00      RA0  H
ATOM   1967  C   ARG A 209      42.182  51.183  18.623  1.00  0.00      RA0  C
ATOM   1968  O   ARG A 209      42.974  51.759  17.883  1.00  0.00      RA0  O
ATOM   1969  N   ALA A 210      42.564  50.281  19.527  1.00  0.00      RA0  N
ATOM   1970  H   ALA A 210      41.895  49.880  20.155  1.00  0.00      RA0  H
ATOM   1971  CA  ALA A 210      43.973  49.900  19.650  1.00  0.00      RA0  C
ATOM   1972  CB  ALA A 210      44.159  48.927  20.814  1.00  0.00      RA0  C
ATOM   1973  C   ALA A 210      44.485  49.255  18.351  1.00  0.00      RA0  C
ATOM   1974  O   ALA A 210      45.640  49.465  17.961  1.00  0.00      RA0  O
ATOM   1975  N   LEU A 211      43.615  48.486  17.688  1.00  0.00      RA0  N
ATOM   1976  H   LEU A 211      42.695  48.362  18.065  1.00  0.00      RA0  H
ATOM   1977  CA  LEU A 211      43.980  47.816  16.445  1.00  0.00      RA0  C
ATOM   1978  CB  LEU A 211      42.893  46.823  16.036  1.00  0.00      RA0  C
ATOM   1979  CG  LEU A 211      42.904  45.480  16.761  1.00  0.00      RA0  C
ATOM   1980  CD1 LEU A 211      41.538  44.799  16.691  1.00  0.00      RA0  C
ATOM   1981  CD2 LEU A 211      44.009  44.565  16.230  1.00  0.00      RA0  C
ATOM   1982  C   LEU A 211      44.160  48.818  15.300  1.00  0.00      RA0  C
ATOM   1983  O   LEU A 211      45.096  48.693  14.533  1.00  0.00      RA0  O
ATOM   1984  N   VAL A 212      43.303  49.829  15.232  1.00  0.00      RA0  N
ATOM   1985  H   VAL A 212      42.559  49.854  15.904  1.00  0.00      RA0  H
ATOM   1986  CA  VAL A 212      43.474  50.924  14.281  1.00  0.00      RA0  C
ATOM   1987  CB  VAL A 212      42.414  52.018  14.464  1.00  0.00      RA0  C
ATOM   1988  CG1 VAL A 212      42.642  53.150  13.462  1.00  0.00      RA0  C
ATOM   1989  CG2 VAL A 212      40.986  51.485  14.380  1.00  0.00      RA0  C
ATOM   1990  C   VAL A 212      44.844  51.543  14.477  1.00  0.00      RA0  C
ATOM   1991  O   VAL A 212      45.622  51.698  13.519  1.00  0.00      RA0  O
ATOM   1992  N   GLU A 213      45.154  51.866  15.726  1.00  0.00      RA0  N
ATOM   1993  H   GLU A 213      44.514  51.719  16.486  1.00  0.00      RA0  H
ATOM   1994  CA  GLU A 213      46.448  52.480  16.040  1.00  0.00      RA0  C
ATOM   1995  CB  GLU A 213      46.387  53.037  17.466  1.00  0.00      RA0  C
ATOM   1996  CG  GLU A 213      45.614  54.368  17.413  1.00  0.00      RA0  C
ATOM   1997  CD  GLU A 213      44.483  54.452  18.428  1.00  0.00      RA0  C
ATOM   1998  OE1 GLU A 213      43.556  55.233  18.210  1.00  0.00      RA0  O
ATOM   1999  OE2 GLU A 213      44.517  53.748  19.431  1.00  0.00      RA0  O
ATOM   2000  C   GLU A 213      47.628  51.559  15.686  1.00  0.00      RA0  C
ATOM   2001  O   GLU A 213      48.710  52.037  15.319  1.00  0.00      RA0  O
ATOM   2002  N   ALA A 214      47.415  50.247  15.776  1.00  0.00      RA0  N
ATOM   2003  H   ALA A 214      46.539  49.931  16.144  1.00  0.00      RA0  H
ATOM   2004  CA  ALA A 214      48.424  49.241  15.402  1.00  0.00      RA0  C
ATOM   2005  CB  ALA A 214      48.064  47.869  15.978  1.00  0.00      RA0  C
ATOM   2006  C   ALA A 214      48.627  49.103  13.890  1.00  0.00      RA0  C
ATOM   2007  O   ALA A 214      49.448  48.297  13.454  1.00  0.00      RA0  O
ATOM   2008  N   GLY A 215      47.862  49.854  13.101  1.00  0.00      RA0  N
ATOM   2009  H   GLY A 215      47.132  50.411  13.500  1.00  0.00      RA0  H
ATOM   2010  CA  GLY A 215      48.031  49.877  11.666  1.00  0.00      RA0  C
ATOM   2011  C   GLY A 215      47.119  48.898  10.949  1.00  0.00      RA0  C
ATOM   2012  O   GLY A 215      47.398  48.508   9.817  1.00  0.00      RA0  O
ATOM   2013  N   VAL A 216      46.016  48.507  11.586  1.00  0.00      RA0  N
ATOM   2014  H   VAL A 216      45.761  48.904  12.472  1.00  0.00      RA0  H
ATOM   2015  CA  VAL A 216      45.030  47.614  10.938  1.00  0.00      RA0  C
ATOM   2016  CB  VAL A 216      44.544  46.567  11.937  1.00  0.00      RA0  C
ATOM   2017  CG1 VAL A 216      43.724  45.499  11.228  1.00  0.00      RA0  C
ATOM   2018  CG2 VAL A 216      45.714  45.949  12.703  1.00  0.00      RA0  C
ATOM   2019  C   VAL A 216      43.867  48.464  10.407  1.00  0.00      RA0  C
ATOM   2020  O   VAL A 216      43.235  49.198  11.162  1.00  0.00      RA0  O
ATOM   2021  N   LYS A 217      43.595  48.357   9.112  1.00  0.00      RA0  N
ATOM   2022  H   LYS A 217      44.057  47.653   8.566  1.00  0.00      RA0  H
ATOM   2023  CA  LYS A 217      42.593  49.191   8.446  1.00  0.00      RA0  C
ATOM   2024  CB  LYS A 217      42.865  49.408   6.949  1.00  0.00      RA0  C
ATOM   2025  CG  LYS A 217      42.131  50.674   6.470  1.00  0.00      RA0  C
ATOM   2026  CD  LYS A 217      41.297  50.531   5.192  1.00  0.00      RA0  C
ATOM   2027  CE  LYS A 217      40.425  51.772   4.915  1.00  0.00      RA0  C
ATOM   2028  NZ  LYS A 217      39.750  51.635   3.616  1.00  0.00      RA0  N
ATOM   2029  HZ1 LYS A 217      38.764  51.293   3.669  1.00  0.00      RA0  H
ATOM   2030  HZ2 LYS A 217      39.813  52.481   3.009  1.00  0.00      RA0  H
ATOM   2031  HZ3 LYS A 217      40.294  50.965   3.031  1.00  0.00      RA0  H
ATOM   2032  C   LYS A 217      41.187  48.640   8.645  1.00  0.00      RA0  C
ATOM   2033  O   LYS A 217      40.949  47.459   8.367  1.00  0.00      RA0  O
ATOM   2034  N   PRO A 218      40.240  49.470   9.110  1.00  0.00      RA0  N
ATOM   2035  CD  PRO A 218      40.435  50.785   9.705  1.00  0.00      RA0  C
ATOM   2036  CA  PRO A 218      38.845  49.048   9.072  1.00  0.00      RA0  C
ATOM   2037  CB  PRO A 218      38.122  50.262   9.665  1.00  0.00      RA0  C
ATOM   2038  CG  PRO A 218      39.162  50.993  10.512  1.00  0.00      RA0  C
ATOM   2039  C   PRO A 218      38.347  48.677   7.649  1.00  0.00      RA0  C
ATOM   2040  O   PRO A 218      38.499  49.440   6.697  1.00  0.00      RA0  O
ATOM   2041  N   CYS A 219      37.719  47.510   7.563  1.00  0.00      RA0  N
ATOM   2042  H   CYS A 219      37.577  46.920   8.361  1.00  0.00      RA0  H
ATOM   2043  CA  CYS A 219      37.224  46.966   6.307  1.00  0.00      RA0  C
ATOM   2044  CB  CYS A 219      38.146  45.831   5.872  1.00  0.00      RA0  C
ATOM   2045  SG  CYS A 219      39.879  46.333   5.733  1.00  0.00      RA0  S
ATOM   2046  C   CYS A 219      35.773  46.522   6.465  1.00  0.00      RA0  C
ATOM   2047  O   CYS A 219      35.413  45.922   7.468  1.00  0.00      RA0  O
ATOM   2048  N   GLY A 220      34.983  46.773   5.422  1.00  0.00      RA0  N
ATOM   2049  H   GLY A 220      35.380  47.234   4.622  1.00  0.00      RA0  H
ATOM   2050  CA  GLY A 220      33.552  46.565   5.440  1.00  0.00      RA0  C
ATOM   2051  C   GLY A 220      33.083  45.327   4.699  1.00  0.00      RA0  C
ATOM   2052  O   GLY A 220      33.852  44.474   4.286  1.00  0.00      RA0  O
ATOM   2053  N   LEU A 221      31.771  45.231   4.564  1.00  0.00      RA0  N
ATOM   2054  H   LEU A 221      31.211  45.977   4.927  1.00  0.00      RA0  H
ATOM   2055  CA  LEU A 221      31.127  44.069   3.968  1.00  0.00      RA0  C
ATOM   2056  CB  LEU A 221      29.613  44.152   4.137  1.00  0.00      RA0  C
ATOM   2057  CG  LEU A 221      29.167  44.263   5.592  1.00  0.00      RA0  C
ATOM   2058  CD1 LEU A 221      27.681  44.602   5.675  1.00  0.00      RA0  C
ATOM   2059  CD2 LEU A 221      29.533  43.026   6.413  1.00  0.00      RA0  C
ATOM   2060  C   LEU A 221      31.454  43.911   2.501  1.00  0.00      RA0  C
ATOM   2061  O   LEU A 221      31.499  42.783   1.981  1.00  0.00      RA0  O
ATOM   2062  N   GLY A 222      31.651  45.020   1.799  1.00  0.00      RA0  N
ATOM   2063  H   GLY A 222      31.630  45.912   2.254  1.00  0.00      RA0  H
ATOM   2064  CA  GLY A 222      31.971  44.962   0.369  1.00  0.00      RA0  C
ATOM   2065  C   GLY A 222      33.273  44.205   0.122  1.00  0.00      RA0  C
ATOM   2066  O   GLY A 222      33.332  43.260  -0.639  1.00  0.00      RA0  O
ATOM   2067  N   ALA A 223      34.314  44.594   0.835  1.00  0.00      RA0  N
ATOM   2068  H   ALA A 223      34.194  45.334   1.496  1.00  0.00      RA0  H
ATOM   2069  CA  ALA A 223      35.586  43.875   0.781  1.00  0.00      RA0  C
ATOM   2070  CB  ALA A 223      36.655  44.636   1.560  1.00  0.00      RA0  C
ATOM   2071  C   ALA A 223      35.477  42.455   1.366  1.00  0.00      RA0  C
ATOM   2072  O   ALA A 223      36.089  41.507   0.856  1.00  0.00      RA0  O
ATOM   2073  N   ARG A 224      34.691  42.279   2.425  1.00  0.00      RA0  N
ATOM   2074  H   ARG A 224      34.235  43.064   2.849  1.00  0.00      RA0  H
ATOM   2075  CA  ARG A 224      34.478  40.940   2.972  1.00  0.00      RA0  C
ATOM   2076  CB  ARG A 224      33.699  40.813   4.305  1.00  0.00      RA0  C
ATOM   2077  CG  ARG A 224      33.941  39.441   5.003  1.00  0.00      RA0  C
ATOM   2078  CD  ARG A 224      33.970  39.444   6.554  1.00  0.00      RA0  C
ATOM   2079  NE  ARG A 224      33.977  38.101   7.178  1.00  0.00      RA0  N
ATOM   2080  HE  ARG A 224      33.180  37.530   6.956  1.00  0.00      RA0  H
ATOM   2081  CZ  ARG A 224      34.941  37.720   8.096  1.00  0.00      RA0  C
ATOM   2082  NH1 ARG A 224      36.016  38.509   8.278  1.00  0.00      RA0  N
ATOM   2083 HH11 ARG A 224      36.743  38.244   8.922  1.00  0.00      RA0  H
ATOM   2084 HH12 ARG A 224      36.130  39.375   7.785  1.00  0.00      RA0  H
ATOM   2085  NH2 ARG A 224      34.828  36.572   8.820  1.00  0.00      RA0  N
ATOM   2086 HH21 ARG A 224      35.512  36.278   9.519  1.00  0.00      RA0  H
ATOM   2087 HH22 ARG A 224      34.054  35.941   8.719  1.00  0.00      RA0  H
ATOM   2088  C   ARG A 224      34.041  40.003   1.827  1.00  0.00      RA0  C
ATOM   2089  O   ARG A 224      34.525  38.876   1.697  1.00  0.00      RA0  O
ATOM   2090  N   ASP A 225      33.130  40.476   0.983  1.00  0.00      RA0  N
ATOM   2091  H   ASP A 225      32.733  41.389   1.095  1.00  0.00      RA0  H
ATOM   2092  CA  ASP A 225      32.631  39.627  -0.077  1.00  0.00      RA0  C
ATOM   2093  CB  ASP A 225      31.204  39.864  -0.587  1.00  0.00      RA0  C
ATOM   2094  CG  ASP A 225      30.588  38.481  -0.825  1.00  0.00      RA0  C
ATOM   2095  OD1 ASP A 225      30.260  37.806   0.147  1.00  0.00      RA0  O
ATOM   2096  OD2 ASP A 225      30.460  38.035  -1.966  1.00  0.00      RA0  O
ATOM   2097  C   ASP A 225      33.641  39.385  -1.205  1.00  0.00      RA0  C
ATOM   2098  O   ASP A 225      33.788  38.242  -1.635  1.00  0.00      RA0  O
ATOM   2099  N   THR A 226      34.304  40.433  -1.695  1.00  0.00      RA0  N
ATOM   2100  H   THR A 226      34.196  41.310  -1.231  1.00  0.00      RA0  H
ATOM   2101  CA  THR A 226      35.314  40.237  -2.754  1.00  0.00      RA0  C
ATOM   2102  CB  THR A 226      35.718  41.652  -3.154  1.00  0.00      RA0  C
ATOM   2103  OG1 THR A 226      35.693  42.488  -1.987  1.00  0.00      RA0  O
ATOM   2104  HG1 THR A 226      34.788  42.777  -1.870  1.00  0.00      RA0  H
ATOM   2105  CG2 THR A 226      34.767  42.247  -4.193  1.00  0.00      RA0  C
ATOM   2106  C   THR A 226      36.448  39.327  -2.276  1.00  0.00      RA0  C
ATOM   2107  O   THR A 226      36.926  38.467  -3.028  1.00  0.00      RA0  O
ATOM   2108  N   LEU A 227      36.856  39.517  -1.033  1.00  0.00      RA0  N
ATOM   2109  H   LEU A 227      36.400  40.206  -0.469  1.00  0.00      RA0  H
ATOM   2110  CA  LEU A 227      37.914  38.685  -0.456  1.00  0.00      RA0  C
ATOM   2111  CB  LEU A 227      38.298  39.181   0.937  1.00  0.00      RA0  C
ATOM   2112  CG  LEU A 227      39.070  40.501   0.924  1.00  0.00      RA0  C
ATOM   2113  CD1 LEU A 227      38.908  41.270   2.229  1.00  0.00      RA0  C
ATOM   2114  CD2 LEU A 227      40.543  40.298   0.586  1.00  0.00      RA0  C
ATOM   2115  C   LEU A 227      37.532  37.211  -0.385  1.00  0.00      RA0  C
ATOM   2116  O   LEU A 227      38.288  36.330  -0.819  1.00  0.00      RA0  O
ATOM   2117  N   ARG A 228      36.357  36.916   0.162  1.00  0.00      RA0  N
ATOM   2118  H   ARG A 228      35.732  37.639   0.469  1.00  0.00      RA0  H
ATOM   2119  CA  ARG A 228      35.964  35.525   0.333  1.00  0.00      RA0  C
ATOM   2120  CB  ARG A 228      34.763  35.409   1.280  1.00  0.00      RA0  C
ATOM   2121  CG  ARG A 228      33.401  35.855   0.732  1.00  0.00      RA0  C
ATOM   2122  CD  ARG A 228      32.594  34.756   0.029  1.00  0.00      RA0  C
ATOM   2123  NE  ARG A 228      31.516  35.356  -0.743  1.00  0.00      RA0  N
ATOM   2124  HE  ARG A 228      31.371  36.355  -0.646  1.00  0.00      RA0  H
ATOM   2125  CZ  ARG A 228      30.687  34.618  -1.528  1.00  0.00      RA0  C
ATOM   2126  NH1 ARG A 228      30.860  33.276  -1.640  1.00  0.00      RA0  N
ATOM   2127 HH11 ARG A 228      30.214  32.689  -2.156  1.00  0.00      RA0  H
ATOM   2128 HH12 ARG A 228      31.632  32.791  -1.204  1.00  0.00      RA0  H
ATOM   2129  NH2 ARG A 228      29.701  35.273  -2.175  1.00  0.00      RA0  N
ATOM   2130 HH21 ARG A 228      29.025  34.811  -2.766  1.00  0.00      RA0  H
ATOM   2131 HH22 ARG A 228      29.642  36.283  -2.066  1.00  0.00      RA0  H
ATOM   2132  C   ARG A 228      35.668  34.814  -1.003  1.00  0.00      RA0  C
ATOM   2133  O   ARG A 228      35.923  33.623  -1.156  1.00  0.00      RA0  O
ATOM   2134  N   LEU A 229      35.145  35.532  -1.977  1.00  0.00      RA0  N
ATOM   2135  H   LEU A 229      34.917  36.498  -1.826  1.00  0.00      RA0  H
ATOM   2136  CA  LEU A 229      34.809  34.909  -3.261  1.00  0.00      RA0  C
ATOM   2137  CB  LEU A 229      33.935  35.840  -4.098  1.00  0.00      RA0  C
ATOM   2138  CG  LEU A 229      33.469  35.144  -5.374  1.00  0.00      RA0  C
ATOM   2139  CD1 LEU A 229      32.677  33.887  -5.038  1.00  0.00      RA0  C
ATOM   2140  CD2 LEU A 229      32.690  36.069  -6.305  1.00  0.00      RA0  C
ATOM   2141  C   LEU A 229      36.111  34.576  -4.022  1.00  0.00      RA0  C
ATOM   2142  O   LEU A 229      36.287  33.467  -4.555  1.00  0.00      RA0  O
ATOM   2143  N   GLU A 230      37.034  35.540  -4.032  1.00  0.00      RA0  N
ATOM   2144  H   GLU A 230      36.835  36.435  -3.624  1.00  0.00      RA0  H
ATOM   2145  CA  GLU A 230      38.381  35.294  -4.562  1.00  0.00      RA0  C
ATOM   2146  CB  GLU A 230      39.304  36.500  -4.423  1.00  0.00      RA0  C
ATOM   2147  CG  GLU A 230      38.981  37.681  -5.338  1.00  0.00      RA0  C
ATOM   2148  CD  GLU A 230      40.038  38.744  -5.130  1.00  0.00      RA0  C
ATOM   2149  OE1 GLU A 230      40.920  38.536  -4.308  1.00  0.00      RA0  O
ATOM   2150  OE2 GLU A 230      39.998  39.779  -5.786  1.00  0.00      RA0  O
ATOM   2151  C   GLU A 230      39.019  34.066  -3.917  1.00  0.00      RA0  C
ATOM   2152  O   GLU A 230      39.668  33.269  -4.598  1.00  0.00      RA0  O
ATOM   2153  N   ALA A 231      38.831  33.907  -2.617  1.00  0.00      RA0  N
ATOM   2154  H   ALA A 231      38.271  34.572  -2.120  1.00  0.00      RA0  H
ATOM   2155  CA  ALA A 231      39.380  32.767  -1.858  1.00  0.00      RA0  C
ATOM   2156  CB  ALA A 231      39.396  33.103  -0.371  1.00  0.00      RA0  C
ATOM   2157  C   ALA A 231      38.647  31.439  -2.040  1.00  0.00      RA0  C
ATOM   2158  O   ALA A 231      39.074  30.408  -1.501  1.00  0.00      RA0  O
ATOM   2159  N   GLY A 232      37.567  31.457  -2.827  1.00  0.00      RA0  N
ATOM   2160  H   GLY A 232      37.249  32.326  -3.198  1.00  0.00      RA0  H
ATOM   2161  CA  GLY A 232      36.742  30.290  -3.072  1.00  0.00      RA0  C
ATOM   2162  C   GLY A 232      35.941  29.830  -1.874  1.00  0.00      RA0  C
ATOM   2163  O   GLY A 232      35.687  28.643  -1.730  1.00  0.00      RA0  O
ATOM   2164  N   MSE A 233      35.543  30.755  -1.019  1.00  0.00      RA0  N
ATOM   2165  H   MSE A 233      35.624  31.724  -1.251  1.00  0.00      RA0  H
ATOM   2166  CA  MSE A 233      34.851  30.396   0.205  1.00  0.00      RA0  C
ATOM   2167  CB  MSE A 233      35.396  31.203   1.380  1.00  0.00      RA0  C
ATOM   2168  CG  MSE A 233      36.851  30.852   1.689  1.00  0.00      RA0  C
ATOM   2169  SE  MSE A 233      37.545  31.844   3.021  1.00  0.00      RA0  S
ATOM   2170  CE  MSE A 233      39.121  30.986   3.176  1.00  0.00      RA0  C
ATOM   2171  C   MSE A 233      33.343  30.613   0.033  1.00  0.00      RA0  C
ATOM   2172  O   MSE A 233      32.922  31.559  -0.633  1.00  0.00      RA0  O
ATOM   2173  N   ASN A 234      32.553  29.646   0.524  1.00  0.00      RA0  N
ATOM   2174  H   ASN A 234      32.937  28.967   1.148  1.00  0.00      RA0  H
ATOM   2175  CA  ASN A 234      31.112  29.673   0.312  1.00  0.00      RA0  C
ATOM   2176  CB  ASN A 234      30.490  28.311   0.625  1.00  0.00      RA0  C
ATOM   2177  CG  ASN A 234      30.840  27.291  -0.435  1.00  0.00      RA0  C
ATOM   2178  OD1 ASN A 234      31.367  27.611  -1.494  1.00  0.00      RA0  O
ATOM   2179  ND2 ASN A 234      30.506  26.036  -0.092  1.00  0.00      RA0  N
ATOM   2180 HD21 ASN A 234      30.120  25.836   0.810  1.00  0.00      RA0  H
ATOM   2181 HD22 ASN A 234      30.650  25.276  -0.732  1.00  0.00      RA0  H
ATOM   2182  C   ASN A 234      30.404  30.690   1.155  1.00  0.00      RA0  C
ATOM   2183  O   ASN A 234      30.860  31.034   2.257  1.00  0.00      RA0  O
ATOM   2184  N   LEU A 235      29.266  31.150   0.627  1.00  0.00      RA0  N
ATOM   2185  H   LEU A 235      28.997  30.873  -0.300  1.00  0.00      RA0  H
ATOM   2186  CA  LEU A 235      28.326  31.974   1.328  1.00  0.00      RA0  C
ATOM   2187  CB  LEU A 235      28.231  33.351   0.676  1.00  0.00      RA0  C
ATOM   2188  CG  LEU A 235      27.280  34.310   1.391  1.00  0.00      RA0  C
ATOM   2189  CD1 LEU A 235      27.681  34.534   2.851  1.00  0.00      RA0  C
ATOM   2190  CD2 LEU A 235      27.138  35.626   0.627  1.00  0.00      RA0  C
ATOM   2191  C   LEU A 235      26.971  31.277   1.303  1.00  0.00      RA0  C
ATOM   2192  O   LEU A 235      26.360  31.076   0.224  1.00  0.00      RA0  O
ATOM   2193  N   TYR A 236      26.522  30.899   2.494  1.00  0.00      RA0  N
ATOM   2194  H   TYR A 236      27.062  31.106   3.309  1.00  0.00      RA0  H
ATOM   2195  CA  TYR A 236      25.247  30.214   2.640  1.00  0.00      RA0  C
ATOM   2196  CB  TYR A 236      24.916  29.900   4.091  1.00  0.00      RA0  C
ATOM   2197  CG  TYR A 236      23.673  29.033   4.162  1.00  0.00      RA0  C
ATOM   2198  CD1 TYR A 236      23.736  27.685   3.824  1.00  0.00      RA0  C
ATOM   2199  CE1 TYR A 236      22.612  26.876   3.958  1.00  0.00      RA0  C
ATOM   2200  CD2 TYR A 236      22.466  29.577   4.586  1.00  0.00      RA0  C
ATOM   2201  CE2 TYR A 236      21.341  28.770   4.710  1.00  0.00      RA0  C
ATOM   2202  CZ  TYR A 236      21.416  27.413   4.423  1.00  0.00      RA0  C
ATOM   2203  OH  TYR A 236      20.302  26.609   4.616  1.00  0.00      RA0  O
ATOM   2204  HH  TYR A 236      20.528  25.710   4.357  1.00  0.00      RA0  H
ATOM   2205  C   TYR A 236      24.144  31.086   2.032  1.00  0.00      RA0  C
ATOM   2206  O   TYR A 236      24.106  32.313   2.217  1.00  0.00      RA0  O
ATOM   2207  N   GLY A 237      23.246  30.435   1.316  1.00  0.00      RA0  N
ATOM   2208  H   GLY A 237      23.347  29.450   1.182  1.00  0.00      RA0  H
ATOM   2209  CA  GLY A 237      22.192  31.105   0.599  1.00  0.00      RA0  C
ATOM   2210  C   GLY A 237      22.547  31.302  -0.857  1.00  0.00      RA0  C
ATOM   2211  O   GLY A 237      21.666  31.439  -1.692  1.00  0.00      RA0  O
ATOM   2212  N   GLN A 238      23.843  31.343  -1.166  1.00  0.00      RA0  N
ATOM   2213  H   GLN A 238      24.540  31.221  -0.460  1.00  0.00      RA0  H
ATOM   2214  CA  GLN A 238      24.307  31.522  -2.538  1.00  0.00      RA0  C
ATOM   2215  CB  GLN A 238      25.187  32.763  -2.656  1.00  0.00      RA0  C
ATOM   2216  CG  GLN A 238      24.277  33.991  -2.543  1.00  0.00      RA0  C
ATOM   2217  CD  GLN A 238      25.038  35.287  -2.718  1.00  0.00      RA0  C
ATOM   2218  OE1 GLN A 238      24.736  36.296  -2.090  1.00  0.00      RA0  O
ATOM   2219  NE2 GLN A 238      26.040  35.229  -3.604  1.00  0.00      RA0  N
ATOM   2220 HE21 GLN A 238      26.217  34.427  -4.189  1.00  0.00      RA0  H
ATOM   2221 HE22 GLN A 238      26.697  35.968  -3.739  1.00  0.00      RA0  H
ATOM   2222  C   GLN A 238      24.942  30.239  -3.057  1.00  0.00      RA0  C
ATOM   2223  O   GLN A 238      24.418  29.622  -3.995  1.00  0.00      RA0  O
ATOM   2224  N   GLU A 239      26.053  29.798  -2.480  1.00  0.00      RA0  N
ATOM   2225  H   GLU A 239      26.490  30.336  -1.755  1.00  0.00      RA0  H
ATOM   2226  CA  GLU A 239      26.675  28.534  -2.930  1.00  0.00      RA0  C
ATOM   2227  CB  GLU A 239      28.123  28.495  -2.449  1.00  0.00      RA0  C
ATOM   2228  CG  GLU A 239      29.139  29.237  -3.328  1.00  0.00      RA0  C
ATOM   2229  CD  GLU A 239      28.833  30.714  -3.484  1.00  0.00      RA0  C
ATOM   2230  OE1 GLU A 239      28.877  31.458  -2.504  1.00  0.00      RA0  O
ATOM   2231  OE2 GLU A 239      28.577  31.131  -4.608  1.00  0.00      RA0  O
ATOM   2232  C   GLU A 239      25.933  27.271  -2.514  1.00  0.00      RA0  C
ATOM   2233  O   GLU A 239      26.139  26.226  -3.112  1.00  0.00      RA0  O
ATOM   2234  N   MSE A 240      25.119  27.368  -1.464  1.00  0.00      RA0  N
ATOM   2235  H   MSE A 240      24.986  28.228  -0.972  1.00  0.00      RA0  H
ATOM   2236  CA  MSE A 240      24.269  26.270  -1.053  1.00  0.00      RA0  C
ATOM   2237  CB  MSE A 240      25.050  25.203  -0.281  1.00  0.00      RA0  C
ATOM   2238  CG  MSE A 240      25.625  25.670   1.060  1.00  0.00      RA0  C
ATOM   2239  SE  MSE A 240      26.934  26.896   0.929  1.00  0.00      RA0  S
ATOM   2240  CE  MSE A 240      27.369  26.947   2.673  1.00  0.00      RA0  C
ATOM   2241  C   MSE A 240      23.074  26.743  -0.209  1.00  0.00      RA0  C
ATOM   2242  O   MSE A 240      23.028  27.868   0.285  1.00  0.00      RA0  O
ATOM   2243  N   ASP A 241      22.115  25.848  -0.068  1.00  0.00      RA0  N
ATOM   2244  H   ASP A 241      22.066  24.962  -0.534  1.00  0.00      RA0  H
ATOM   2245  CA  ASP A 241      20.985  26.060   0.851  1.00  0.00      RA0  C
ATOM   2246  CB  ASP A 241      19.934  26.957   0.194  1.00  0.00      RA0  C
ATOM   2247  CG  ASP A 241      19.084  26.094  -0.717  1.00  0.00      RA0  C
ATOM   2248  OD1 ASP A 241      19.618  25.457  -1.615  1.00  0.00      RA0  O
ATOM   2249  OD2 ASP A 241      17.890  25.967  -0.466  1.00  0.00      RA0  O
ATOM   2250  C   ASP A 241      20.379  24.703   1.105  1.00  0.00      RA0  C
ATOM   2251  O   ASP A 241      20.979  23.675   0.726  1.00  0.00      RA0  O
ATOM   2252  N   GLU A 242      19.212  24.647   1.743  1.00  0.00      RA0  N
ATOM   2253  H   GLU A 242      18.645  25.469   1.787  1.00  0.00      RA0  H
ATOM   2254  CA  GLU A 242      18.651  23.352   2.133  1.00  0.00      RA0  C
ATOM   2255  CB  GLU A 242      17.365  23.584   2.925  1.00  0.00      RA0  C
ATOM   2256  CG  GLU A 242      17.470  24.574   4.083  1.00  0.00      RA0  C
ATOM   2257  CD  GLU A 242      17.933  23.864   5.334  1.00  0.00      RA0  C
ATOM   2258  OE1 GLU A 242      18.236  22.678   5.271  1.00  0.00      RA0  O
ATOM   2259  OE2 GLU A 242      17.964  24.498   6.383  1.00  0.00      RA0  O
ATOM   2260  C   GLU A 242      18.278  22.431   0.982  1.00  0.00      RA0  C
ATOM   2261  O   GLU A 242      18.046  21.243   1.204  1.00  0.00      RA0  O
ATOM   2262  N   THR A 243      18.251  22.974  -0.234  1.00  0.00      RA0  N
ATOM   2263  H   THR A 243      18.482  23.940  -0.378  1.00  0.00      RA0  H
ATOM   2264  CA  THR A 243      17.926  22.200  -1.441  1.00  0.00      RA0  C
ATOM   2265  CB  THR A 243      16.910  22.988  -2.287  1.00  0.00      RA0  C
ATOM   2266  OG1 THR A 243      17.414  24.240  -2.769  1.00  0.00      RA0  O
ATOM   2267  HG1 THR A 243      17.775  24.746  -2.034  1.00  0.00      RA0  H
ATOM   2268  CG2 THR A 243      15.629  23.214  -1.482  1.00  0.00      RA0  C
ATOM   2269  C   THR A 243      19.141  21.692  -2.195  1.00  0.00      RA0  C
ATOM   2270  O   THR A 243      18.994  20.964  -3.182  1.00  0.00      RA0  O
ATOM   2271  N   ILE A 244      20.331  22.094  -1.749  1.00  0.00      RA0  N
ATOM   2272  H   ILE A 244      20.399  22.641  -0.911  1.00  0.00      RA0  H
ATOM   2273  CA  ILE A 244      21.581  21.781  -2.428  1.00  0.00      RA0  C
ATOM   2274  CB  ILE A 244      22.319  23.071  -2.812  1.00  0.00      RA0  C
ATOM   2275  CG2 ILE A 244      23.716  22.809  -3.380  1.00  0.00      RA0  C
ATOM   2276  CG1 ILE A 244      21.467  23.856  -3.807  1.00  0.00      RA0  C
ATOM   2277  CD1 ILE A 244      21.069  22.991  -5.004  1.00  0.00      RA0  C
ATOM   2278  C   ILE A 244      22.465  20.857  -1.601  1.00  0.00      RA0  C
ATOM   2279  O   ILE A 244      22.743  21.144  -0.436  1.00  0.00      RA0  O
ATOM   2280  N   SER A 245      22.978  19.801  -2.244  1.00  0.00      RA0  N
ATOM   2281  H   SER A 245      22.797  19.691  -3.218  1.00  0.00      RA0  H
ATOM   2282  CA  SER A 245      23.866  18.868  -1.601  1.00  0.00      RA0  C
ATOM   2283  CB  SER A 245      23.976  17.659  -2.534  1.00  0.00      RA0  C
ATOM   2284  OG  SER A 245      24.957  16.726  -2.068  1.00  0.00      RA0  O
ATOM   2285  HG  SER A 245      24.447  15.992  -1.719  1.00  0.00      RA0  H
ATOM   2286  C   SER A 245      25.237  19.526  -1.367  1.00  0.00      RA0  C
ATOM   2287  O   SER A 245      25.682  20.283  -2.225  1.00  0.00      RA0  O
ATOM   2288  N   PRO A 246      25.924  19.234  -0.270  1.00  0.00      RA0  N
ATOM   2289  CD  PRO A 246      25.502  18.382   0.832  1.00  0.00      RA0  C
ATOM   2290  CA  PRO A 246      27.298  19.749  -0.108  1.00  0.00      RA0  C
ATOM   2291  CB  PRO A 246      27.702  19.197   1.264  1.00  0.00      RA0  C
ATOM   2292  CG  PRO A 246      26.812  17.980   1.496  1.00  0.00      RA0  C
ATOM   2293  C   PRO A 246      28.197  19.301  -1.264  1.00  0.00      RA0  C
ATOM   2294  O   PRO A 246      29.143  20.032  -1.632  1.00  0.00      RA0  O
ATOM   2295  N   LEU A 247      27.880  18.149  -1.874  1.00  0.00      RA0  N
ATOM   2296  H   LEU A 247      27.053  17.646  -1.610  1.00  0.00      RA0  H
ATOM   2297  CA  LEU A 247      28.665  17.623  -2.980  1.00  0.00      RA0  C
ATOM   2298  CB  LEU A 247      28.187  16.221  -3.357  1.00  0.00      RA0  C
ATOM   2299  CG  LEU A 247      28.185  15.236  -2.186  1.00  0.00      RA0  C
ATOM   2300  CD1 LEU A 247      27.603  13.885  -2.599  1.00  0.00      RA0  C
ATOM   2301  CD2 LEU A 247      29.563  15.088  -1.543  1.00  0.00      RA0  C
ATOM   2302  C   LEU A 247      28.625  18.535  -4.204  1.00  0.00      RA0  C
ATOM   2303  O   LEU A 247      29.546  18.526  -5.009  1.00  0.00      RA0  O
ATOM   2304  N   ALA A 248      27.568  19.327  -4.321  1.00  0.00      RA0  N
ATOM   2305  H   ALA A 248      26.885  19.363  -3.590  1.00  0.00      RA0  H
ATOM   2306  CA  ALA A 248      27.369  20.270  -5.437  1.00  0.00      RA0  C
ATOM   2307  CB  ALA A 248      25.898  20.288  -5.859  1.00  0.00      RA0  C
ATOM   2308  C   ALA A 248      27.794  21.707  -5.074  1.00  0.00      RA0  C
ATOM   2309  O   ALA A 248      27.575  22.639  -5.859  1.00  0.00      RA0  O
ATOM   2310  N   ALA A 249      28.371  21.860  -3.885  1.00  0.00      RA0  N
ATOM   2311  H   ALA A 249      28.530  21.072  -3.290  1.00  0.00      RA0  H
ATOM   2312  CA  ALA A 249      28.788  23.152  -3.359  1.00  0.00      RA0  C
ATOM   2313  CB  ALA A 249      27.960  23.517  -2.129  1.00  0.00      RA0  C
ATOM   2314  C   ALA A 249      30.270  23.147  -2.963  1.00  0.00      RA0  C
ATOM   2315  O   ALA A 249      30.702  23.907  -2.115  1.00  0.00      RA0  O
ATOM   2316  N   ASN A 250      31.036  22.280  -3.607  1.00  0.00      RA0  N
ATOM   2317  H   ASN A 250      30.620  21.697  -4.301  1.00  0.00      RA0  H
ATOM   2318  CA  ASN A 250      32.482  22.179  -3.337  1.00  0.00      RA0  C
ATOM   2319  CB  ASN A 250      33.280  23.396  -3.821  1.00  0.00      RA0  C
ATOM   2320  CG  ASN A 250      34.759  23.076  -3.728  1.00  0.00      RA0  C
ATOM   2321  OD1 ASN A 250      35.198  21.988  -4.081  1.00  0.00      RA0  O
ATOM   2322  ND2 ASN A 250      35.514  24.072  -3.240  1.00  0.00      RA0  N
ATOM   2323 HD21 ASN A 250      35.135  24.956  -2.958  1.00  0.00      RA0  H
ATOM   2324 HD22 ASN A 250      36.496  23.922  -3.135  1.00  0.00      RA0  H
ATOM   2325  C   ASN A 250      32.761  21.910  -1.864  1.00  0.00      RA0  C
ATOM   2326  O   ASN A 250      33.743  22.427  -1.336  1.00  0.00      RA0  O
ATOM   2327  N   MSE A 251      31.903  21.100  -1.211  1.00  0.00      RA0  N
ATOM   2328  H   MSE A 251      31.090  20.746  -1.677  1.00  0.00      RA0  H
ATOM   2329  CA  MSE A 251      32.087  20.727   0.185  1.00  0.00      RA0  C
ATOM   2330  CB  MSE A 251      30.924  21.202   1.054  1.00  0.00      RA0  C
ATOM   2331  CG  MSE A 251      30.723  22.716   1.031  1.00  0.00      RA0  C
ATOM   2332  SE  MSE A 251      29.308  23.234   2.011  1.00  0.00      RA0  S
ATOM   2333  CE  MSE A 251      29.938  22.734   3.620  1.00  0.00      RA0  C
ATOM   2334  C   MSE A 251      32.289  19.230   0.356  1.00  0.00      RA0  C
ATOM   2335  O   MSE A 251      32.310  18.724   1.466  1.00  0.00      RA0  O
ATOM   2336  N   GLY A 252      32.527  18.521  -0.744  1.00  0.00      RA0  N
ATOM   2337  H   GLY A 252      32.528  18.975  -1.635  1.00  0.00      RA0  H
ATOM   2338  CA  GLY A 252      32.811  17.085  -0.658  1.00  0.00      RA0  C
ATOM   2339  C   GLY A 252      33.976  16.799   0.295  1.00  0.00      RA0  C
ATOM   2340  O   GLY A 252      33.971  15.798   1.058  1.00  0.00      RA0  O
ATOM   2341  N   TRP A 253      34.991  17.641   0.210  1.00  0.00      RA0  N
ATOM   2342  H   TRP A 253      34.967  18.341  -0.500  1.00  0.00      RA0  H
ATOM   2343  CA  TRP A 253      36.197  17.479   0.996  1.00  0.00      RA0  C
ATOM   2344  CB  TRP A 253      37.307  18.455   0.567  1.00  0.00      RA0  C
ATOM   2345  CG  TRP A 253      36.887  19.901   0.698  1.00  0.00      RA0  C
ATOM   2346  CD2 TRP A 253      37.156  20.817   1.782  1.00  0.00      RA0  C
ATOM   2347  CE2 TRP A 253      36.546  22.070   1.438  1.00  0.00      RA0  C
ATOM   2348  CE3 TRP A 253      37.845  20.683   3.007  1.00  0.00      RA0  C
ATOM   2349  CD1 TRP A 253      36.144  20.642  -0.233  1.00  0.00      RA0  C
ATOM   2350  NE1 TRP A 253      35.939  21.913   0.196  1.00  0.00      RA0  N
ATOM   2351  HE1 TRP A 253      35.432  22.596  -0.300  1.00  0.00      RA0  H
ATOM   2352  CZ2 TRP A 253      36.645  23.166   2.322  1.00  0.00      RA0  C
ATOM   2353  CZ3 TRP A 253      37.934  21.786   3.883  1.00  0.00      RA0  C
ATOM   2354  CH2 TRP A 253      37.339  23.020   3.543  1.00  0.00      RA0  C
ATOM   2355  C   TRP A 253      35.916  17.534   2.484  1.00  0.00      RA0  C
ATOM   2356  O   TRP A 253      36.757  17.128   3.276  1.00  0.00      RA0  O
ATOM   2357  N   THR A 254      34.758  18.071   2.869  1.00  0.00      RA0  N
ATOM   2358  H   THR A 254      34.092  18.336   2.177  1.00  0.00      RA0  H
ATOM   2359  CA  THR A 254      34.404  18.171   4.283  1.00  0.00      RA0  C
ATOM   2360  CB  THR A 254      33.658  19.476   4.626  1.00  0.00      RA0  C
ATOM   2361  OG1 THR A 254      32.327  19.503   4.090  1.00  0.00      RA0  O
ATOM   2362  HG1 THR A 254      32.394  19.336   3.157  1.00  0.00      RA0  H
ATOM   2363  CG2 THR A 254      34.428  20.710   4.181  1.00  0.00      RA0  C
ATOM   2364  C   THR A 254      33.587  16.989   4.797  1.00  0.00      RA0  C
ATOM   2365  O   THR A 254      33.267  16.939   5.988  1.00  0.00      RA0  O
ATOM   2366  N   ILE A 255      33.257  16.046   3.925  1.00  0.00      RA0  N
ATOM   2367  H   ILE A 255      33.660  16.037   3.008  1.00  0.00      RA0  H
ATOM   2368  CA  ILE A 255      32.444  14.906   4.342  1.00  0.00      RA0  C
ATOM   2369  CB  ILE A 255      31.494  14.427   3.241  1.00  0.00      RA0  C
ATOM   2370  CG2 ILE A 255      30.493  13.431   3.833  1.00  0.00      RA0  C
ATOM   2371  CG1 ILE A 255      30.792  15.591   2.528  1.00  0.00      RA0  C
ATOM   2372  CD1 ILE A 255      29.941  16.469   3.450  1.00  0.00      RA0  C
ATOM   2373  C   ILE A 255      33.352  13.791   4.823  1.00  0.00      RA0  C
ATOM   2374  O   ILE A 255      34.159  13.254   4.058  1.00  0.00      RA0  O
ATOM   2375  N   ALA A 256      33.192  13.431   6.087  1.00  0.00      RA0  N
ATOM   2376  H   ALA A 256      32.483  13.922   6.598  1.00  0.00      RA0  H
ATOM   2377  CA  ALA A 256      33.960  12.356   6.709  1.00  0.00      RA0  C
ATOM   2378  CB  ALA A 256      34.220  12.661   8.175  1.00  0.00      RA0  C
ATOM   2379  C   ALA A 256      33.215  11.032   6.566  1.00  0.00      RA0  C
ATOM   2380  O   ALA A 256      32.539  10.595   7.469  1.00  0.00      RA0  O
ATOM   2381  N   TRP A 257      33.338  10.385   5.405  1.00  0.00      RA0  N
ATOM   2382  H   TRP A 257      33.974  10.775   4.736  1.00  0.00      RA0  H
ATOM   2383  CA  TRP A 257      32.592   9.142   5.141  1.00  0.00      RA0  C
ATOM   2384  CB  TRP A 257      32.772   8.661   3.693  1.00  0.00      RA0  C
ATOM   2385  CG  TRP A 257      32.585   9.760   2.669  1.00  0.00      RA0  C
ATOM   2386  CD2 TRP A 257      31.365  10.221   2.042  1.00  0.00      RA0  C
ATOM   2387  CE2 TRP A 257      31.731  11.243   1.128  1.00  0.00      RA0  C
ATOM   2388  CE3 TRP A 257      30.023   9.850   2.185  1.00  0.00      RA0  C
ATOM   2389  CD1 TRP A 257      33.605  10.535   2.095  1.00  0.00      RA0  C
ATOM   2390  NE1 TRP A 257      33.109  11.414   1.186  1.00  0.00      RA0  N
ATOM   2391  HE1 TRP A 257      33.639  12.076   0.686  1.00  0.00      RA0  H
ATOM   2392  CZ2 TRP A 257      30.715  11.849   0.389  1.00  0.00      RA0  C
ATOM   2393  CZ3 TRP A 257      29.011  10.462   1.444  1.00  0.00      RA0  C
ATOM   2394  CH2 TRP A 257      29.380  11.463   0.546  1.00  0.00      RA0  C
ATOM   2395  C   TRP A 257      33.013   8.009   6.068  1.00  0.00      RA0  C
ATOM   2396  O   TRP A 257      32.180   7.220   6.548  1.00  0.00      RA0  O
ATOM   2397  N   GLU A 258      34.316   7.914   6.324  1.00  0.00      RA0  N
ATOM   2398  H   GLU A 258      34.940   8.618   5.978  1.00  0.00      RA0  H
ATOM   2399  CA  GLU A 258      34.824   6.879   7.215  1.00  0.00      RA0  C
ATOM   2400  CB  GLU A 258      36.119   6.353   6.629  1.00  0.00      RA0  C
ATOM   2401  CG  GLU A 258      35.804   5.510   5.396  1.00  0.00      RA0  C
ATOM   2402  CD  GLU A 258      35.680   4.055   5.796  1.00  0.00      RA0  C
ATOM   2403  OE1 GLU A 258      34.893   3.737   6.682  1.00  0.00      RA0  O
ATOM   2404  OE2 GLU A 258      36.407   3.244   5.226  1.00  0.00      RA0  O
ATOM   2405  C   GLU A 258      35.008   7.492   8.597  1.00  0.00      RA0  C
ATOM   2406  O   GLU A 258      35.400   8.650   8.685  1.00  0.00      RA0  O
ATOM   2407  N   PRO A 259      34.736   6.765   9.685  1.00  0.00      RA0  N
ATOM   2408  CD  PRO A 259      34.884   7.311  11.030  1.00  0.00      RA0  C
ATOM   2409  CA  PRO A 259      34.299   5.371   9.697  1.00  0.00      RA0  C
ATOM   2410  CB  PRO A 259      34.597   4.959  11.138  1.00  0.00      RA0  C
ATOM   2411  CG  PRO A 259      34.359   6.222  11.956  1.00  0.00      RA0  C
ATOM   2412  C   PRO A 259      32.834   5.247   9.296  1.00  0.00      RA0  C
ATOM   2413  O   PRO A 259      32.029   6.113   9.667  1.00  0.00      RA0  O
ATOM   2414  N   ALA A 260      32.529   4.188   8.555  1.00  0.00      RA0  N
ATOM   2415  H   ALA A 260      33.293   3.612   8.248  1.00  0.00      RA0  H
ATOM   2416  CA  ALA A 260      31.192   3.923   8.026  1.00  0.00      RA0  C
ATOM   2417  CB  ALA A 260      31.192   2.646   7.186  1.00  0.00      RA0  C
ATOM   2418  C   ALA A 260      30.138   3.805   9.102  1.00  0.00      RA0  C
ATOM   2419  O   ALA A 260      28.960   4.052   8.837  1.00  0.00      RA0  O
ATOM   2420  N   ASP A 261      30.539   3.435  10.314  1.00  0.00      RA0  N
ATOM   2421  H   ASP A 261      31.506   3.310  10.550  1.00  0.00      RA0  H
ATOM   2422  CA  ASP A 261      29.585   3.218  11.397  1.00  0.00      RA0  C
ATOM   2423  CB  ASP A 261      30.273   2.329  12.426  1.00  0.00      RA0  C
ATOM   2424  CG  ASP A 261      31.602   2.994  12.783  1.00  0.00      RA0  C
ATOM   2425  OD1 ASP A 261      32.603   2.650  12.160  1.00  0.00      RA0  O
ATOM   2426  OD2 ASP A 261      31.643   3.879  13.639  1.00  0.00      RA0  O
ATOM   2427  C   ASP A 261      29.212   4.466  12.159  1.00  0.00      RA0  C
ATOM   2428  O   ASP A 261      28.453   4.397  13.132  1.00  0.00      RA0  O
ATOM   2429  N   ARG A 262      29.736   5.609  11.747  1.00  0.00      RA0  N
ATOM   2430  H   ARG A 262      30.373   5.602  10.977  1.00  0.00      RA0  H
ATOM   2431  CA  ARG A 262      29.318   6.867  12.343  1.00  0.00      RA0  C
ATOM   2432  CB  ARG A 262      30.380   7.960  12.220  1.00  0.00      RA0  C
ATOM   2433  CG  ARG A 262      29.808   9.284  12.742  1.00  0.00      RA0  C
ATOM   2434  CD  ARG A 262      30.699  10.507  12.537  1.00  0.00      RA0  C
ATOM   2435  NE  ARG A 262      30.978  10.773  11.129  1.00  0.00      RA0  N
ATOM   2436  HE  ARG A 262      31.546  10.098  10.647  1.00  0.00      RA0  H
ATOM   2437  CZ  ARG A 262      30.574  11.965  10.595  1.00  0.00      RA0  C
ATOM   2438  NH1 ARG A 262      29.791  12.796  11.328  1.00  0.00      RA0  N
ATOM   2439 HH11 ARG A 262      29.535  13.733  11.044  1.00  0.00      RA0  H
ATOM   2440 HH12 ARG A 262      29.394  12.518  12.215  1.00  0.00      RA0  H
ATOM   2441  NH2 ARG A 262      30.971  12.272   9.338  1.00  0.00      RA0  N
ATOM   2442 HH21 ARG A 262      30.737  13.144   8.887  1.00  0.00      RA0  H
ATOM   2443 HH22 ARG A 262      31.526  11.630   8.790  1.00  0.00      RA0  H
ATOM   2444  C   ARG A 262      28.042   7.389  11.657  1.00  0.00      RA0  C
ATOM   2445  O   ARG A 262      28.080   7.868  10.541  1.00  0.00      RA0  O
ATOM   2446  N   ASP A 263      26.942   7.332  12.388  1.00  0.00      RA0  N
ATOM   2447  H   ASP A 263      26.994   6.974  13.318  1.00  0.00      RA0  H
ATOM   2448  CA  ASP A 263      25.668   7.872  11.955  1.00  0.00      RA0  C
ATOM   2449  CB  ASP A 263      24.504   7.286  12.746  1.00  0.00      RA0  C
ATOM   2450  CG  ASP A 263      23.223   7.865  12.184  1.00  0.00      RA0  C
ATOM   2451  OD1 ASP A 263      23.168   8.093  10.977  1.00  0.00      RA0  O
ATOM   2452  OD2 ASP A 263      22.290   8.094  12.950  1.00  0.00      RA0  O
ATOM   2453  C   ASP A 263      25.683   9.379  12.085  1.00  0.00      RA0  C
ATOM   2454  O   ASP A 263      26.083   9.924  13.117  1.00  0.00      RA0  O
ATOM   2455  N   PHE A 264      25.256  10.062  11.034  1.00  0.00      RA0  N
ATOM   2456  H   PHE A 264      24.732   9.569  10.333  1.00  0.00      RA0  H
ATOM   2457  CA  PHE A 264      25.059  11.496  11.096  1.00  0.00      RA0  C
ATOM   2458  CB  PHE A 264      26.330  12.283  10.743  1.00  0.00      RA0  C
ATOM   2459  CG  PHE A 264      26.811  12.052   9.329  1.00  0.00      RA0  C
ATOM   2460  CD1 PHE A 264      26.378  12.882   8.301  1.00  0.00      RA0  C
ATOM   2461  CD2 PHE A 264      27.718  11.034   9.060  1.00  0.00      RA0  C
ATOM   2462  CE1 PHE A 264      26.885  12.722   7.017  1.00  0.00      RA0  C
ATOM   2463  CE2 PHE A 264      28.230  10.877   7.778  1.00  0.00      RA0  C
ATOM   2464  CZ  PHE A 264      27.829  11.734   6.760  1.00  0.00      RA0  C
ATOM   2465  C   PHE A 264      23.870  11.875  10.224  1.00  0.00      RA0  C
ATOM   2466  O   PHE A 264      23.512  11.145   9.305  1.00  0.00      RA0  O
ATOM   2467  N   ILE A 265      23.266  13.012  10.523  1.00  0.00      RA0  N
ATOM   2468  H   ILE A 265      23.693  13.594  11.218  1.00  0.00      RA0  H
ATOM   2469  CA  ILE A 265      22.069  13.439   9.815  1.00  0.00      RA0  C
ATOM   2470  CB  ILE A 265      21.448  14.657  10.504  1.00  0.00      RA0  C
ATOM   2471  CG2 ILE A 265      20.094  15.012   9.886  1.00  0.00      RA0  C
ATOM   2472  CG1 ILE A 265      21.354  14.462  12.015  1.00  0.00      RA0  C
ATOM   2473  CD1 ILE A 265      20.969  15.751  12.739  1.00  0.00      RA0  C
ATOM   2474  C   ILE A 265      22.411  13.803   8.383  1.00  0.00      RA0  C
ATOM   2475  O   ILE A 265      23.336  14.573   8.142  1.00  0.00      RA0  O
ATOM   2476  N   GLY A 266      21.694  13.189   7.447  1.00  0.00      RA0  N
ATOM   2477  H   GLY A 266      21.035  12.480   7.701  1.00  0.00      RA0  H
ATOM   2478  CA  GLY A 266      21.956  13.377   6.009  1.00  0.00      RA0  C
ATOM   2479  C   GLY A 266      22.772  12.263   5.385  1.00  0.00      RA0  C
ATOM   2480  O   GLY A 266      22.902  12.218   4.166  1.00  0.00      RA0  O
ATOM   2481  N   ARG A 267      23.273  11.338   6.203  1.00  0.00      RA0  N
ATOM   2482  H   ARG A 267      23.031  11.332   7.175  1.00  0.00      RA0  H
ATOM   2483  CA  ARG A 267      24.264  10.372   5.743  1.00  0.00      RA0  C
ATOM   2484  CB  ARG A 267      24.722   9.443   6.868  1.00  0.00      RA0  C
ATOM   2485  CG  ARG A 267      25.819   8.546   6.308  1.00  0.00      RA0  C
ATOM   2486  CD  ARG A 267      26.421   7.484   7.223  1.00  0.00      RA0  C
ATOM   2487  NE  ARG A 267      27.419   6.791   6.417  1.00  0.00      RA0  N
ATOM   2488  HE  ARG A 267      27.103   6.464   5.511  1.00  0.00      RA0  H
ATOM   2489  CZ  ARG A 267      28.733   6.781   6.766  1.00  0.00      RA0  C
ATOM   2490  NH1 ARG A 267      29.114   7.096   8.029  1.00  0.00      RA0  N
ATOM   2491 HH11 ARG A 267      30.080   7.090   8.307  1.00  0.00      RA0  H
ATOM   2492 HH12 ARG A 267      28.447   7.331   8.752  1.00  0.00      RA0  H
ATOM   2493  NH2 ARG A 267      29.631   6.467   5.810  1.00  0.00      RA0  N
ATOM   2494 HH21 ARG A 267      30.623   6.428   5.989  1.00  0.00      RA0  H
ATOM   2495 HH22 ARG A 267      29.308   6.288   4.863  1.00  0.00      RA0  H
ATOM   2496  C   ARG A 267      23.779   9.532   4.586  1.00  0.00      RA0  C
ATOM   2497  O   ARG A 267      24.436   9.471   3.571  1.00  0.00      RA0  O
ATOM   2498  N   GLU A 268      22.630   8.882   4.712  1.00  0.00      RA0  N
ATOM   2499  H   GLU A 268      22.003   9.175   5.437  1.00  0.00      RA0  H
ATOM   2500  CA  GLU A 268      22.198   7.978   3.636  1.00  0.00      RA0  C
ATOM   2501  CB  GLU A 268      21.049   7.066   4.100  1.00  0.00      RA0  C
ATOM   2502  CG  GLU A 268      20.182   7.593   5.258  1.00  0.00      RA0  C
ATOM   2503  CD  GLU A 268      19.653   8.976   4.935  1.00  0.00      RA0  C
ATOM   2504  OE1 GLU A 268      18.813   9.091   4.050  1.00  0.00      RA0  O
ATOM   2505  OE2 GLU A 268      20.142   9.946   5.516  1.00  0.00      RA0  O
ATOM   2506  C   GLU A 268      21.822   8.751   2.370  1.00  0.00      RA0  C
ATOM   2507  O   GLU A 268      22.071   8.283   1.265  1.00  0.00      RA0  O
ATOM   2508  N   ALA A 269      21.224   9.927   2.516  1.00  0.00      RA0  N
ATOM   2509  H   ALA A 269      20.879  10.173   3.429  1.00  0.00      RA0  H
ATOM   2510  CA  ALA A 269      20.878  10.736   1.313  1.00  0.00      RA0  C
ATOM   2511  CB  ALA A 269      20.113  11.983   1.728  1.00  0.00      RA0  C
ATOM   2512  C   ALA A 269      22.157  11.136   0.573  1.00  0.00      RA0  C
ATOM   2513  O   ALA A 269      22.237  11.113  -0.660  1.00  0.00      RA0  O
ATOM   2514  N   LEU A 270      23.169  11.466   1.347  1.00  0.00      RA0  N
ATOM   2515  H   LEU A 270      23.043  11.435   2.342  1.00  0.00      RA0  H
ATOM   2516  CA  LEU A 270      24.458  11.851   0.806  1.00  0.00      RA0  C
ATOM   2517  CB  LEU A 270      25.343  12.376   1.927  1.00  0.00      RA0  C
ATOM   2518  CG  LEU A 270      26.287  13.449   1.413  1.00  0.00      RA0  C
ATOM   2519  CD1 LEU A 270      25.521  14.514   0.634  1.00  0.00      RA0  C
ATOM   2520  CD2 LEU A 270      27.100  14.054   2.549  1.00  0.00      RA0  C
ATOM   2521  C   LEU A 270      25.115  10.691   0.071  1.00  0.00      RA0  C
ATOM   2522  O   LEU A 270      25.678  10.870  -1.011  1.00  0.00      RA0  O
ATOM   2523  N   GLU A 271      25.041   9.490   0.650  1.00  0.00      RA0  N
ATOM   2524  H   GLU A 271      24.570   9.395   1.531  1.00  0.00      RA0  H
ATOM   2525  CA  GLU A 271      25.599   8.306   0.008  1.00  0.00      RA0  C
ATOM   2526  CB  GLU A 271      25.860   7.169   1.027  1.00  0.00      RA0  C
ATOM   2527  CG  GLU A 271      26.785   7.744   2.137  1.00  0.00      RA0  C
ATOM   2528  CD  GLU A 271      27.548   6.724   2.997  1.00  0.00      RA0  C
ATOM   2529  OE1 GLU A 271      26.931   5.879   3.627  1.00  0.00      RA0  O
ATOM   2530  OE2 GLU A 271      28.780   6.797   3.087  1.00  0.00      RA0  O
ATOM   2531  C   GLU A 271      24.949   8.043  -1.335  1.00  0.00      RA0  C
ATOM   2532  O   GLU A 271      25.613   7.631  -2.296  1.00  0.00      RA0  O
ATOM   2533  N   VAL A 272      23.629   8.230  -1.400  1.00  0.00      RA0  N
ATOM   2534  H   VAL A 272      23.127   8.486  -0.571  1.00  0.00      RA0  H
ATOM   2535  CA  VAL A 272      22.913   8.064  -2.654  1.00  0.00      RA0  C
ATOM   2536  CB  VAL A 272      21.402   8.119  -2.421  1.00  0.00      RA0  C
ATOM   2537  CG1 VAL A 272      20.625   8.099  -3.739  1.00  0.00      RA0  C
ATOM   2538  CG2 VAL A 272      20.967   6.984  -1.492  1.00  0.00      RA0  C
ATOM   2539  C   VAL A 272      23.351   9.134  -3.669  1.00  0.00      RA0  C
ATOM   2540  O   VAL A 272      23.580   8.838  -4.844  1.00  0.00      RA0  O
ATOM   2541  N   GLN A 273      23.486  10.370  -3.202  1.00  0.00      RA0  N
ATOM   2542  H   GLN A 273      23.300  10.538  -2.232  1.00  0.00      RA0  H
ATOM   2543  CA  GLN A 273      23.943  11.461  -4.065  1.00  0.00      RA0  C
ATOM   2544  CB  GLN A 273      23.833  12.776  -3.298  1.00  0.00      RA0  C
ATOM   2545  CG  GLN A 273      22.352  13.072  -3.039  1.00  0.00      RA0  C
ATOM   2546  CD  GLN A 273      22.198  14.028  -1.876  1.00  0.00      RA0  C
ATOM   2547  OE1 GLN A 273      23.091  14.807  -1.566  1.00  0.00      RA0  O
ATOM   2548  NE2 GLN A 273      21.005  13.936  -1.261  1.00  0.00      RA0  N
ATOM   2549 HE21 GLN A 273      20.359  13.223  -1.533  1.00  0.00      RA0  H
ATOM   2550 HE22 GLN A 273      20.693  14.533  -0.514  1.00  0.00      RA0  H
ATOM   2551  C   GLN A 273      25.334  11.173  -4.634  1.00  0.00      RA0  C
ATOM   2552  O   GLN A 273      25.568  11.387  -5.817  1.00  0.00      RA0  O
ATOM   2553  N   ARG A 274      26.231  10.646  -3.796  1.00  0.00      RA0  N
ATOM   2554  H   ARG A 274      25.961  10.472  -2.849  1.00  0.00      RA0  H
ATOM   2555  CA  ARG A 274      27.565  10.283  -4.262  1.00  0.00      RA0  C
ATOM   2556  CB  ARG A 274      28.404   9.868  -3.055  1.00  0.00      RA0  C
ATOM   2557  CG  ARG A 274      29.742   9.222  -3.416  1.00  0.00      RA0  C
ATOM   2558  CD  ARG A 274      30.485   8.710  -2.184  1.00  0.00      RA0  C
ATOM   2559  NE  ARG A 274      29.648   7.788  -1.414  1.00  0.00      RA0  N
ATOM   2560  HE  ARG A 274      28.686   7.683  -1.697  1.00  0.00      RA0  H
ATOM   2561  CZ  ARG A 274      30.153   7.193  -0.301  1.00  0.00      RA0  C
ATOM   2562  NH1 ARG A 274      31.456   7.347  -0.010  1.00  0.00      RA0  N
ATOM   2563 HH11 ARG A 274      31.857   6.913   0.797  1.00  0.00      RA0  H
ATOM   2564 HH12 ARG A 274      32.051   7.895  -0.601  1.00  0.00      RA0  H
ATOM   2565  NH2 ARG A 274      29.347   6.475   0.495  1.00  0.00      RA0  N
ATOM   2566 HH21 ARG A 274      29.567   6.209   1.449  1.00  0.00      RA0  H
ATOM   2567 HH22 ARG A 274      28.417   6.204   0.219  1.00  0.00      RA0  H
ATOM   2568  C   ARG A 274      27.530   9.170  -5.311  1.00  0.00      RA0  C
ATOM   2569  O   ARG A 274      28.216   9.245  -6.333  1.00  0.00      RA0  O
ATOM   2570  N   GLU A 275      26.704   8.163  -5.069  1.00  0.00      RA0  N
ATOM   2571  H   GLU A 275      26.158   8.134  -4.229  1.00  0.00      RA0  H
ATOM   2572  CA  GLU A 275      26.486   7.079  -6.026  1.00  0.00      RA0  C
ATOM   2573  CB  GLU A 275      25.656   5.972  -5.384  1.00  0.00      RA0  C
ATOM   2574  CG  GLU A 275      26.515   5.318  -4.298  1.00  0.00      RA0  C
ATOM   2575  CD  GLU A 275      25.715   4.316  -3.497  1.00  0.00      RA0  C
ATOM   2576  OE1 GLU A 275      24.515   4.191  -3.736  1.00  0.00      RA0  O
ATOM   2577  OE2 GLU A 275      26.301   3.669  -2.628  1.00  0.00      RA0  O
ATOM   2578  C   GLU A 275      25.951   7.572  -7.361  1.00  0.00      RA0  C
ATOM   2579  O   GLU A 275      26.364   7.113  -8.426  1.00  0.00      RA0  O
ATOM   2580  N   HIS A 276      24.971   8.463  -7.308  1.00  0.00      RA0  N
ATOM   2581  H   HIS A 276      24.690   8.821  -6.417  1.00  0.00      RA0  H
ATOM   2582  CA  HIS A 276      24.309   8.917  -8.514  1.00  0.00      RA0  C
ATOM   2583  CB  HIS A 276      22.934   9.503  -8.187  1.00  0.00      RA0  C
ATOM   2584  CG  HIS A 276      21.880   8.427  -8.075  1.00  0.00      RA0  C
ATOM   2585  ND1 HIS A 276      20.660   8.546  -8.631  1.00  0.00      RA0  N
ATOM   2586  HD1 HIS A 276      20.340   9.310  -9.155  1.00  0.00      RA0  H
ATOM   2587  CD2 HIS A 276      21.955   7.196  -7.415  1.00  0.00      RA0  C
ATOM   2588  NE2 HIS A 276      20.759   6.576  -7.582  1.00  0.00      RA0  N
ATOM   2589  CE1 HIS A 276      19.964   7.406  -8.329  1.00  0.00      RA0  C
ATOM   2590  C   HIS A 276      25.104   9.966  -9.265  1.00  0.00      RA0  C
ATOM   2591  O   HIS A 276      24.933  10.098 -10.475  1.00  0.00      RA0  O
ATOM   2592  N   GLY A 277      25.919  10.718  -8.523  1.00  0.00      RA0  N
ATOM   2593  H   GLY A 277      25.921  10.599  -7.531  1.00  0.00      RA0  H
ATOM   2594  CA  GLY A 277      26.588  11.904  -9.048  1.00  0.00      RA0  C
ATOM   2595  C   GLY A 277      25.760  13.145  -8.814  1.00  0.00      RA0  C
ATOM   2596  O   GLY A 277      24.514  13.078  -8.742  1.00  0.00      RA0  O
ATOM   2597  N   THR A 278      26.440  14.288  -8.703  1.00  0.00      RA0  N
ATOM   2598  H   THR A 278      27.435  14.325  -8.749  1.00  0.00      RA0  H
ATOM   2599  CA  THR A 278      25.757  15.568  -8.526  1.00  0.00      RA0  C
ATOM   2600  CB  THR A 278      26.009  15.879  -7.061  1.00  0.00      RA0  C
ATOM   2601  OG1 THR A 278      27.159  15.123  -6.653  1.00  0.00      RA0  O
ATOM   2602  HG1 THR A 278      27.911  15.601  -6.986  1.00  0.00      RA0  H
ATOM   2603  CG2 THR A 278      24.811  15.533  -6.174  1.00  0.00      RA0  C
ATOM   2604  C   THR A 278      26.320  16.617  -9.470  1.00  0.00      RA0  C
ATOM   2605  O   THR A 278      27.309  16.391 -10.188  1.00  0.00      RA0  O
ATOM   2606  N   GLU A 279      25.679  17.769  -9.444  1.00  0.00      RA0  N
ATOM   2607  H   GLU A 279      24.894  17.879  -8.840  1.00  0.00      RA0  H
ATOM   2608  CA  GLU A 279      26.239  18.968 -10.038  1.00  0.00      RA0  C
ATOM   2609  CB  GLU A 279      25.305  20.160  -9.873  1.00  0.00      RA0  C
ATOM   2610  CG  GLU A 279      23.878  20.017 -10.384  1.00  0.00      RA0  C
ATOM   2611  CD  GLU A 279      23.151  21.266  -9.937  1.00  0.00      RA0  C
ATOM   2612  OE1 GLU A 279      21.952  21.216  -9.679  1.00  0.00      RA0  O
ATOM   2613  OE2 GLU A 279      23.795  22.300  -9.793  1.00  0.00      RA0  O
ATOM   2614  C   GLU A 279      27.507  19.356  -9.262  1.00  0.00      RA0  C
ATOM   2615  O   GLU A 279      27.809  18.772  -8.218  1.00  0.00      RA0  O
ATOM   2616  N   LYS A 280      28.275  20.295  -9.804  1.00  0.00      RA0  N
ATOM   2617  H   LYS A 280      28.004  20.779 -10.640  1.00  0.00      RA0  H
ATOM   2618  CA  LYS A 280      29.527  20.680  -9.184  1.00  0.00      RA0  C
ATOM   2619  CB  LYS A 280      30.719  19.959  -9.808  1.00  0.00      RA0  C
ATOM   2620  CG  LYS A 280      30.951  20.241 -11.290  1.00  0.00      RA0  C
ATOM   2621  CD  LYS A 280      32.104  19.373 -11.782  1.00  0.00      RA0  C
ATOM   2622  CE  LYS A 280      32.390  19.475 -13.277  1.00  0.00      RA0  C
ATOM   2623  NZ  LYS A 280      33.184  18.301 -13.660  1.00  0.00      RA0  N
ATOM   2624  HZ1 LYS A 280      33.363  18.250 -14.679  1.00  0.00      RA0  H
ATOM   2625  HZ2 LYS A 280      34.047  18.200 -13.100  1.00  0.00      RA0  H
ATOM   2626  HZ3 LYS A 280      32.602  17.458 -13.449  1.00  0.00      RA0  H
ATOM   2627  C   LYS A 280      29.683  22.178  -9.211  1.00  0.00      RA0  C
ATOM   2628  O   LYS A 280      29.246  22.849 -10.129  1.00  0.00      RA0  O
ATOM   2629  N   LEU A 281      30.353  22.677  -8.200  1.00  0.00      RA0  N
ATOM   2630  H   LEU A 281      30.806  22.061  -7.560  1.00  0.00      RA0  H
ATOM   2631  CA  LEU A 281      30.658  24.089  -8.112  1.00  0.00      RA0  C
ATOM   2632  CB  LEU A 281      30.675  24.521  -6.646  1.00  0.00      RA0  C
ATOM   2633  CG  LEU A 281      30.810  26.030  -6.433  1.00  0.00      RA0  C
ATOM   2634  CD1 LEU A 281      29.537  26.775  -6.831  1.00  0.00      RA0  C
ATOM   2635  CD2 LEU A 281      31.217  26.364  -4.999  1.00  0.00      RA0  C
ATOM   2636  C   LEU A 281      32.011  24.336  -8.760  1.00  0.00      RA0  C
ATOM   2637  O   LEU A 281      33.034  23.759  -8.374  1.00  0.00      RA0  O
ATOM   2638  N   VAL A 282      32.001  25.160  -9.805  1.00  0.00      RA0  N
ATOM   2639  H   VAL A 282      31.163  25.645 -10.041  1.00  0.00      RA0  H
ATOM   2640  CA  VAL A 282      33.204  25.528 -10.522  1.00  0.00      RA0  C
ATOM   2641  CB  VAL A 282      33.129  25.106 -11.991  1.00  0.00      RA0  C
ATOM   2642  CG1 VAL A 282      33.016  23.588 -12.128  1.00  0.00      RA0  C
ATOM   2643  CG2 VAL A 282      32.013  25.856 -12.722  1.00  0.00      RA0  C
ATOM   2644  C   VAL A 282      33.445  27.044 -10.439  1.00  0.00      RA0  C
ATOM   2645  O   VAL A 282      32.574  27.810 -10.004  1.00  0.00      RA0  O
ATOM   2646  N   GLY A 283      34.626  27.468 -10.858  1.00  0.00      RA0  N
ATOM   2647  H   GLY A 283      35.244  26.816 -11.298  1.00  0.00      RA0  H
ATOM   2648  CA  GLY A 283      34.939  28.875 -11.012  1.00  0.00      RA0  C
ATOM   2649  C   GLY A 283      34.754  29.281 -12.453  1.00  0.00      RA0  C
ATOM   2650  O   GLY A 283      34.875  28.456 -13.373  1.00  0.00      RA0  O
ATOM   2651  N   LEU A 284      34.425  30.550 -12.656  1.00  0.00      RA0  N
ATOM   2652  H   LEU A 284      34.307  31.168 -11.875  1.00  0.00      RA0  H
ATOM   2653  CA  LEU A 284      34.368  31.156 -13.992  1.00  0.00      RA0  C
ATOM   2654  CB  LEU A 284      32.943  31.551 -14.376  1.00  0.00      RA0  C
ATOM   2655  CG  LEU A 284      31.933  30.408 -14.452  1.00  0.00      RA0  C
ATOM   2656  CD1 LEU A 284      30.537  30.949 -14.754  1.00  0.00      RA0  C
ATOM   2657  CD2 LEU A 284      32.345  29.327 -15.450  1.00  0.00      RA0  C
ATOM   2658  C   LEU A 284      35.194  32.425 -13.939  1.00  0.00      RA0  C
ATOM   2659  O   LEU A 284      35.170  33.133 -12.939  1.00  0.00      RA0  O
ATOM   2660  N   VAL A 285      35.932  32.657 -15.018  1.00  0.00      RA0  N
ATOM   2661  H   VAL A 285      35.892  32.011 -15.783  1.00  0.00      RA0  H
ATOM   2662  CA  VAL A 285      36.717  33.865 -15.231  1.00  0.00      RA0  C
ATOM   2663  CB  VAL A 285      38.199  33.476 -15.266  1.00  0.00      RA0  C
ATOM   2664  CG1 VAL A 285      39.080  34.583 -15.847  1.00  0.00      RA0  C
ATOM   2665  CG2 VAL A 285      38.670  33.009 -13.888  1.00  0.00      RA0  C
ATOM   2666  C   VAL A 285      36.307  34.525 -16.554  1.00  0.00      RA0  C
ATOM   2667  O   VAL A 285      36.271  33.894 -17.616  1.00  0.00      RA0  O
ATOM   2668  N   MSE A 286      36.020  35.818 -16.490  1.00  0.00      RA0  N
ATOM   2669  H   MSE A 286      36.102  36.316 -15.621  1.00  0.00      RA0  H
ATOM   2670  CA  MSE A 286      35.698  36.579 -17.670  1.00  0.00      RA0  C
ATOM   2671  CB  MSE A 286      34.250  37.052 -17.633  1.00  0.00      RA0  C
ATOM   2672  CG  MSE A 286      33.835  37.716 -18.944  1.00  0.00      RA0  C
ATOM   2673  SE  MSE A 286      32.122  38.254 -18.901  1.00  0.00      RA0  S
ATOM   2674  CE  MSE A 286      32.308  39.493 -17.620  1.00  0.00      RA0  C
ATOM   2675  C   MSE A 286      36.644  37.771 -17.754  1.00  0.00      RA0  C
ATOM   2676  O   MSE A 286      36.491  38.724 -17.011  1.00  0.00      RA0  O
ATOM   2677  N   THR A 287      37.660  37.670 -18.609  1.00  0.00      RA0  N
ATOM   2678  H   THR A 287      37.818  36.823 -19.116  1.00  0.00      RA0  H
ATOM   2679  CA  THR A 287      38.602  38.789 -18.835  1.00  0.00      RA0  C
ATOM   2680  CB  THR A 287      39.803  38.090 -19.430  1.00  0.00      RA0  C
ATOM   2681  OG1 THR A 287      39.690  36.705 -19.068  1.00  0.00      RA0  O
ATOM   2682  HG1 THR A 287      40.513  36.292 -19.303  1.00  0.00      RA0  H
ATOM   2683  CG2 THR A 287      41.129  38.688 -18.956  1.00  0.00      RA0  C
ATOM   2684  C   THR A 287      38.007  39.900 -19.698  1.00  0.00      RA0  C
ATOM   2685  O   THR A 287      38.496  41.041 -19.694  1.00  0.00      RA0  O
ATOM   2686  N   GLU A 288      36.976  39.563 -20.459  1.00  0.00      RA0  N
ATOM   2687  H   GLU A 288      36.561  38.663 -20.350  1.00  0.00      RA0  H
ATOM   2688  CA  GLU A 288      36.258  40.542 -21.252  1.00  0.00      RA0  C
ATOM   2689  CB  GLU A 288      35.274  39.899 -22.253  1.00  0.00      RA0  C
ATOM   2690  CG  GLU A 288      35.172  40.569 -23.647  1.00  0.00      RA0  C
ATOM   2691  CD  GLU A 288      33.811  41.222 -23.917  1.00  0.00      RA0  C
ATOM   2692  OE1 GLU A 288      33.469  42.185 -23.232  1.00  0.00      RA0  O
ATOM   2693  OE2 GLU A 288      33.083  40.799 -24.830  1.00  0.00      RA0  O
ATOM   2694  C   GLU A 288      35.578  41.524 -20.326  1.00  0.00      RA0  C
ATOM   2695  O   GLU A 288      35.261  41.196 -19.186  1.00  0.00      RA0  O
ATOM   2696  N   LYS A 289      35.355  42.734 -20.814  1.00  0.00      RA0  N
ATOM   2697  H   LYS A 289      35.277  42.810 -21.810  1.00  0.00      RA0  H
ATOM   2698  CA  LYS A 289      34.808  43.781 -19.965  1.00  0.00      RA0  C
ATOM   2699  CB  LYS A 289      35.113  45.186 -20.477  1.00  0.00      RA0  C
ATOM   2700  CG  LYS A 289      36.641  45.315 -20.392  1.00  0.00      RA0  C
ATOM   2701  CD  LYS A 289      37.169  44.711 -19.078  1.00  0.00      RA0  C
ATOM   2702  CE  LYS A 289      38.671  44.404 -19.072  1.00  0.00      RA0  C
ATOM   2703  NZ  LYS A 289      38.931  43.246 -18.200  1.00  0.00      RA0  N
ATOM   2704  HZ1 LYS A 289      39.952  43.144 -18.037  1.00  0.00      RA0  H
ATOM   2705  HZ2 LYS A 289      38.451  43.347 -17.283  1.00  0.00      RA0  H
ATOM   2706  HZ3 LYS A 289      38.590  42.383 -18.679  1.00  0.00      RA0  H
ATOM   2707  C   LYS A 289      33.379  43.426 -19.595  1.00  0.00      RA0  C
ATOM   2708  O   LYS A 289      32.632  42.874 -20.400  1.00  0.00      RA0  O
ATOM   2709  N   GLY A 290      33.013  43.721 -18.356  1.00  0.00      RA0  N
ATOM   2710  H   GLY A 290      33.672  44.009 -17.662  1.00  0.00      RA0  H
ATOM   2711  CA  GLY A 290      31.687  43.389 -17.865  1.00  0.00      RA0  C
ATOM   2712  C   GLY A 290      31.833  42.752 -16.507  1.00  0.00      RA0  C
ATOM   2713  O   GLY A 290      32.950  42.444 -16.062  1.00  0.00      RA0  O
ATOM   2714  N   VAL A 291      30.708  42.562 -15.838  1.00  0.00      RA0  N
ATOM   2715  H   VAL A 291      29.805  42.745 -16.228  1.00  0.00      RA0  H
ATOM   2716  CA  VAL A 291      30.709  41.920 -14.517  1.00  0.00      RA0  C
ATOM   2717  CB  VAL A 291      30.399  42.936 -13.405  1.00  0.00      RA0  C
ATOM   2718  CG1 VAL A 291      30.405  42.275 -12.024  1.00  0.00      RA0  C
ATOM   2719  CG2 VAL A 291      31.357  44.129 -13.442  1.00  0.00      RA0  C
ATOM   2720  C   VAL A 291      29.698  40.769 -14.489  1.00  0.00      RA0  C
ATOM   2721  O   VAL A 291      28.548  40.905 -14.924  1.00  0.00      RA0  O
ATOM   2722  N   LEU A 292      30.166  39.625 -14.000  1.00  0.00      RA0  N
ATOM   2723  H   LEU A 292      31.055  39.640 -13.547  1.00  0.00      RA0  H
ATOM   2724  CA  LEU A 292      29.327  38.462 -13.794  1.00  0.00      RA0  C
ATOM   2725  CB  LEU A 292      30.204  37.231 -13.566  1.00  0.00      RA0  C
ATOM   2726  CG  LEU A 292      31.071  36.886 -14.778  1.00  0.00      RA0  C
ATOM   2727  CD1 LEU A 292      32.115  35.815 -14.457  1.00  0.00      RA0  C
ATOM   2728  CD2 LEU A 292      30.216  36.508 -15.987  1.00  0.00      RA0  C
ATOM   2729  C   LEU A 292      28.431  38.707 -12.569  1.00  0.00      RA0  C
ATOM   2730  O   LEU A 292      28.914  39.162 -11.524  1.00  0.00      RA0  O
ATOM   2731  N   ARG A 293      27.134  38.411 -12.709  1.00  0.00      RA0  N
ATOM   2732  H   ARG A 293      26.817  37.917 -13.517  1.00  0.00      RA0  H
ATOM   2733  CA  ARG A 293      26.157  38.651 -11.644  1.00  0.00      RA0  C
ATOM   2734  CB  ARG A 293      24.812  39.223 -12.071  1.00  0.00      RA0  C
ATOM   2735  CG  ARG A 293      24.548  40.527 -12.801  1.00  0.00      RA0  C
ATOM   2736  CD  ARG A 293      23.025  40.750 -12.716  1.00  0.00      RA0  C
ATOM   2737  NE  ARG A 293      22.273  39.562 -13.148  1.00  0.00      RA0  N
ATOM   2738  HE  ARG A 293      22.427  39.271 -14.096  1.00  0.00      RA0  H
ATOM   2739  CZ  ARG A 293      21.455  38.865 -12.277  1.00  0.00      RA0  C
ATOM   2740  NH1 ARG A 293      21.292  39.274 -11.000  1.00  0.00      RA0  N
ATOM   2741 HH11 ARG A 293      20.778  38.678 -10.344  1.00  0.00      RA0  H
ATOM   2742 HH12 ARG A 293      21.665  40.121 -10.627  1.00  0.00      RA0  H
ATOM   2743  NH2 ARG A 293      20.819  37.748 -12.686  1.00  0.00      RA0  N
ATOM   2744 HH21 ARG A 293      20.286  37.242 -11.986  1.00  0.00      RA0  H
ATOM   2745 HH22 ARG A 293      20.833  37.362 -13.607  1.00  0.00      RA0  H
ATOM   2746  C   ARG A 293      25.599  37.355 -11.079  1.00  0.00      RA0  C
ATOM   2747  O   ARG A 293      25.424  36.381 -11.806  1.00  0.00      RA0  O
ATOM   2748  N   ASN A 294      25.240  37.378  -9.799  1.00  0.00      RA0  N
ATOM   2749  H   ASN A 294      25.474  38.166  -9.233  1.00  0.00      RA0  H
ATOM   2750  CA  ASN A 294      24.497  36.266  -9.191  1.00  0.00      RA0  C
ATOM   2751  CB  ASN A 294      23.948  36.610  -7.805  1.00  0.00      RA0  C
ATOM   2752  CG  ASN A 294      25.042  36.822  -6.785  1.00  0.00      RA0  C
ATOM   2753  OD1 ASN A 294      26.232  36.869  -7.096  1.00  0.00      RA0  O
ATOM   2754  ND2 ASN A 294      24.556  36.986  -5.542  1.00  0.00      RA0  N
ATOM   2755 HD21 ASN A 294      23.570  36.923  -5.381  1.00  0.00      RA0  H
ATOM   2756 HD22 ASN A 294      25.119  37.153  -4.731  1.00  0.00      RA0  H
ATOM   2757  C   ASN A 294      23.291  35.885 -10.049  1.00  0.00      RA0  C
ATOM   2758  O   ASN A 294      22.611  36.762 -10.617  1.00  0.00      RA0  O
ATOM   2759  N   GLU A 295      23.046  34.590 -10.131  1.00  0.00      RA0  N
ATOM   2760  H   GLU A 295      23.677  33.960  -9.681  1.00  0.00      RA0  H
ATOM   2761  CA  GLU A 295      21.881  34.003 -10.797  1.00  0.00      RA0  C
ATOM   2762  CB  GLU A 295      20.477  34.461 -10.312  1.00  0.00      RA0  C
ATOM   2763  CG  GLU A 295      20.239  35.335  -9.063  1.00  0.00      RA0  C
ATOM   2764  CD  GLU A 295      20.061  36.800  -9.464  1.00  0.00      RA0  C
ATOM   2765  OE1 GLU A 295      19.426  37.071 -10.479  1.00  0.00      RA0  O
ATOM   2766  OE2 GLU A 295      20.586  37.687  -8.794  1.00  0.00      RA0  O
ATOM   2767  C   GLU A 295      21.911  34.023 -12.341  1.00  0.00      RA0  C
ATOM   2768  O   GLU A 295      20.986  33.530 -12.981  1.00  0.00      RA0  O
ATOM   2769  N   LEU A 296      22.949  34.586 -12.954  1.00  0.00      RA0  N
ATOM   2770  H   LEU A 296      23.692  34.966 -12.401  1.00  0.00      RA0  H
ATOM   2771  CA  LEU A 296      23.110  34.493 -14.398  1.00  0.00      RA0  C
ATOM   2772  CB  LEU A 296      24.349  35.308 -14.786  1.00  0.00      RA0  C
ATOM   2773  CG  LEU A 296      24.484  35.696 -16.259  1.00  0.00      RA0  C
ATOM   2774  CD1 LEU A 296      23.354  36.621 -16.715  1.00  0.00      RA0  C
ATOM   2775  CD2 LEU A 296      25.850  36.322 -16.541  1.00  0.00      RA0  C
ATOM   2776  C   LEU A 296      23.217  33.013 -14.834  1.00  0.00      RA0  C
ATOM   2777  O   LEU A 296      23.923  32.228 -14.197  1.00  0.00      RA0  O
ATOM   2778  N   PRO A 297      22.509  32.611 -15.885  1.00  0.00      RA0  N
ATOM   2779  CD  PRO A 297      21.467  33.367 -16.562  1.00  0.00      RA0  C
ATOM   2780  CA  PRO A 297      22.690  31.265 -16.443  1.00  0.00      RA0  C
ATOM   2781  CB  PRO A 297      21.586  31.186 -17.501  1.00  0.00      RA0  C
ATOM   2782  CG  PRO A 297      20.581  32.284 -17.157  1.00  0.00      RA0  C
ATOM   2783  C   PRO A 297      24.068  31.043 -17.084  1.00  0.00      RA0  C
ATOM   2784  O   PRO A 297      24.695  31.984 -17.585  1.00  0.00      RA0  O
ATOM   2785  N   VAL A 298      24.496  29.790 -17.072  1.00  0.00      RA0  N
ATOM   2786  H   VAL A 298      23.909  29.074 -16.682  1.00  0.00      RA0  H
ATOM   2787  CA  VAL A 298      25.767  29.376 -17.650  1.00  0.00      RA0  C
ATOM   2788  CB  VAL A 298      26.714  28.918 -16.538  1.00  0.00      RA0  C
ATOM   2789  CG1 VAL A 298      28.072  28.512 -17.106  1.00  0.00      RA0  C
ATOM   2790  CG2 VAL A 298      26.840  29.961 -15.429  1.00  0.00      RA0  C
ATOM   2791  C   VAL A 298      25.457  28.200 -18.559  1.00  0.00      RA0  C
ATOM   2792  O   VAL A 298      24.972  27.172 -18.079  1.00  0.00      RA0  O
ATOM   2793  N   ARG A 299      25.730  28.330 -19.853  1.00  0.00      RA0  N
ATOM   2794  H   ARG A 299      26.208  29.133 -20.204  1.00  0.00      RA0  H
ATOM   2795  CA  ARG A 299      25.339  27.304 -20.783  1.00  0.00      RA0  C
ATOM   2796  CB  ARG A 299      24.383  27.851 -21.832  1.00  0.00      RA0  C
ATOM   2797  CG  ARG A 299      23.054  28.206 -21.191  1.00  0.00      RA0  C
ATOM   2798  CD  ARG A 299      21.997  28.635 -22.197  1.00  0.00      RA0  C
ATOM   2799  NE  ARG A 299      20.739  28.761 -21.480  1.00  0.00      RA0  N
ATOM   2800  HE  ARG A 299      20.458  27.974 -20.908  1.00  0.00      RA0  H
ATOM   2801  CZ  ARG A 299      20.029  29.916 -21.464  1.00  0.00      RA0  C
ATOM   2802  NH1 ARG A 299      20.401  30.935 -22.274  1.00  0.00      RA0  N
ATOM   2803 HH11 ARG A 299      19.918  31.813 -22.296  1.00  0.00      RA0  H
ATOM   2804 HH12 ARG A 299      21.192  30.846 -22.888  1.00  0.00      RA0  H
ATOM   2805  NH2 ARG A 299      18.978  30.005 -20.626  1.00  0.00      RA0  N
ATOM   2806 HH21 ARG A 299      18.333  30.764 -20.566  1.00  0.00      RA0  H
ATOM   2807 HH22 ARG A 299      18.834  29.245 -19.955  1.00  0.00      RA0  H
ATOM   2808  C   ARG A 299      26.519  26.656 -21.488  1.00  0.00      RA0  C
ATOM   2809  O   ARG A 299      27.532  27.302 -21.806  1.00  0.00      RA0  O
ATOM   2810  N   PHE A 300      26.362  25.362 -21.718  1.00  0.00      RA0  N
ATOM   2811  H   PHE A 300      25.522  24.875 -21.454  1.00  0.00      RA0  H
ATOM   2812  CA  PHE A 300      27.330  24.589 -22.461  1.00  0.00      RA0  C
ATOM   2813  CB  PHE A 300      28.558  24.258 -21.598  1.00  0.00      RA0  C
ATOM   2814  CG  PHE A 300      28.185  23.442 -20.378  1.00  0.00      RA0  C
ATOM   2815  CD1 PHE A 300      27.730  24.072 -19.223  1.00  0.00      RA0  C
ATOM   2816  CD2 PHE A 300      28.313  22.057 -20.401  1.00  0.00      RA0  C
ATOM   2817  CE1 PHE A 300      27.422  23.324 -18.093  1.00  0.00      RA0  C
ATOM   2818  CE2 PHE A 300      28.005  21.308 -19.271  1.00  0.00      RA0  C
ATOM   2819  CZ  PHE A 300      27.572  21.942 -18.112  1.00  0.00      RA0  C
ATOM   2820  C   PHE A 300      26.674  23.306 -22.983  1.00  0.00      RA0  C
ATOM   2821  O   PHE A 300      25.535  22.967 -22.621  1.00  0.00      RA0  O
ATOM   2822  N   THR A 301      27.376  22.629 -23.884  1.00  0.00      RA0  N
ATOM   2823  H   THR A 301      28.279  22.909 -24.200  1.00  0.00      RA0  H
ATOM   2824  CA  THR A 301      26.934  21.344 -24.416  1.00  0.00      RA0  C
ATOM   2825  CB  THR A 301      26.795  21.601 -25.899  1.00  0.00      RA0  C
ATOM   2826  OG1 THR A 301      26.373  22.964 -26.068  1.00  0.00      RA0  O
ATOM   2827  HG1 THR A 301      26.256  23.092 -27.000  1.00  0.00      RA0  H
ATOM   2828  CG2 THR A 301      25.850  20.620 -26.590  1.00  0.00      RA0  C
ATOM   2829  C   THR A 301      27.989  20.306 -24.065  1.00  0.00      RA0  C
ATOM   2830  O   THR A 301      29.174  20.558 -24.288  1.00  0.00      RA0  O
ATOM   2831  N   ASP A 302      27.580  19.152 -23.528  1.00  0.00      RA0  N
ATOM   2832  H   ASP A 302      26.609  18.911 -23.479  1.00  0.00      RA0  H
ATOM   2833  CA  ASP A 302      28.564  18.123 -23.156  1.00  0.00      RA0  C
ATOM   2834  CB  ASP A 302      27.981  17.209 -22.072  1.00  0.00      RA0  C
ATOM   2835  CG  ASP A 302      27.502  15.917 -22.701  1.00  0.00      RA0  C
ATOM   2836  OD1 ASP A 302      26.586  15.941 -23.512  1.00  0.00      RA0  O
ATOM   2837  OD2 ASP A 302      28.099  14.881 -22.438  1.00  0.00      RA0  O
ATOM   2838  C   ASP A 302      28.993  17.345 -24.374  1.00  0.00      RA0  C
ATOM   2839  O   ASP A 302      28.489  17.576 -25.474  1.00  0.00      RA0  O
ATOM   2840  N   ALA A 303      29.948  16.438 -24.178  1.00  0.00      RA0  N
ATOM   2841  H   ALA A 303      30.077  16.116 -23.239  1.00  0.00      RA0  H
ATOM   2842  CA  ALA A 303      30.554  15.735 -25.303  1.00  0.00      RA0  C
ATOM   2843  CB  ALA A 303      31.694  14.837 -24.821  1.00  0.00      RA0  C
ATOM   2844  C   ALA A 303      29.544  14.886 -26.056  1.00  0.00      RA0  C
ATOM   2845  O   ALA A 303      29.715  14.642 -27.238  1.00  0.00      RA0  O
ATOM   2846  N   GLN A 304      28.482  14.467 -25.370  1.00  0.00      RA0  N
ATOM   2847  H   GLN A 304      28.325  14.779 -24.429  1.00  0.00      RA0  H
ATOM   2848  CA  GLN A 304      27.435  13.648 -25.963  1.00  0.00      RA0  C
ATOM   2849  CB  GLN A 304      26.868  12.649 -24.956  1.00  0.00      RA0  C
ATOM   2850  CG  GLN A 304      27.430  11.236 -25.171  1.00  0.00      RA0  C
ATOM   2851  CD  GLN A 304      28.918  11.147 -24.867  1.00  0.00      RA0  C
ATOM   2852  OE1 GLN A 304      29.326  10.700 -23.802  1.00  0.00      RA0  O
ATOM   2853  NE2 GLN A 304      29.724  11.516 -25.884  1.00  0.00      RA0  N
ATOM   2854 HE21 GLN A 304      29.355  11.921 -26.723  1.00  0.00      RA0  H
ATOM   2855 HE22 GLN A 304      30.716  11.416 -25.815  1.00  0.00      RA0  H
ATOM   2856  C   GLN A 304      26.352  14.498 -26.663  1.00  0.00      RA0  C
ATOM   2857  O   GLN A 304      25.423  13.951 -27.245  1.00  0.00      RA0  O
ATOM   2858  N   GLY A 305      26.476  15.823 -26.599  1.00  0.00      RA0  N
ATOM   2859  H   GLY A 305      27.161  16.212 -25.979  1.00  0.00      RA0  H
ATOM   2860  CA  GLY A 305      25.537  16.742 -27.241  1.00  0.00      RA0  C
ATOM   2861  C   GLY A 305      24.366  17.210 -26.386  1.00  0.00      RA0  C
ATOM   2862  O   GLY A 305      23.473  17.922 -26.886  1.00  0.00      RA0  O
ATOM   2863  N   ASN A 306      24.350  16.828 -25.110  1.00  0.00      RA0  N
ATOM   2864  H   ASN A 306      25.163  16.389 -24.727  1.00  0.00      RA0  H
ATOM   2865  CA  ASN A 306      23.293  17.265 -24.215  1.00  0.00      RA0  C
ATOM   2866  CB  ASN A 306      23.329  16.526 -22.876  1.00  0.00      RA0  C
ATOM   2867  CG  ASN A 306      23.102  15.041 -23.028  1.00  0.00      RA0  C
ATOM   2868  OD1 ASN A 306      21.979  14.576 -23.206  1.00  0.00      RA0  O
ATOM   2869  ND2 ASN A 306      24.230  14.316 -22.918  1.00  0.00      RA0  N
ATOM   2870 HD21 ASN A 306      25.120  14.779 -22.795  1.00  0.00      RA0  H
ATOM   2871 HD22 ASN A 306      24.260  13.320 -22.958  1.00  0.00      RA0  H
ATOM   2872  C   ASN A 306      23.555  18.737 -23.892  1.00  0.00      RA0  C
ATOM   2873  O   ASN A 306      24.662  19.087 -23.502  1.00  0.00      RA0  O
ATOM   2874  N   GLN A 307      22.558  19.592 -24.094  1.00  0.00      RA0  N
ATOM   2875  H   GLN A 307      21.655  19.227 -24.310  1.00  0.00      RA0  H
ATOM   2876  CA  GLN A 307      22.691  21.008 -23.702  1.00  0.00      RA0  C
ATOM   2877  CB  GLN A 307      21.763  21.848 -24.568  1.00  0.00      RA0  C
ATOM   2878  CG  GLN A 307      22.127  21.627 -26.035  1.00  0.00      RA0  C
ATOM   2879  CD  GLN A 307      21.066  22.219 -26.931  1.00  0.00      RA0  C
ATOM   2880  OE1 GLN A 307      20.576  23.322 -26.724  1.00  0.00      RA0  O
ATOM   2881  NE2 GLN A 307      20.731  21.404 -27.947  1.00  0.00      RA0  N
ATOM   2882 HE21 GLN A 307      21.185  20.517 -28.045  1.00  0.00      RA0  H
ATOM   2883 HE22 GLN A 307      20.032  21.662 -28.614  1.00  0.00      RA0  H
ATOM   2884  C   GLN A 307      22.391  21.139 -22.219  1.00  0.00      RA0  C
ATOM   2885  O   GLN A 307      21.406  20.566 -21.713  1.00  0.00      RA0  O
ATOM   2886  N   HIS A 308      23.245  21.895 -21.530  1.00  0.00      RA0  N
ATOM   2887  H   HIS A 308      23.928  22.439 -22.011  1.00  0.00      RA0  H
ATOM   2888  CA  HIS A 308      23.174  22.063 -20.094  1.00  0.00      RA0  C
ATOM   2889  CB  HIS A 308      24.328  21.328 -19.424  1.00  0.00      RA0  C
ATOM   2890  CG  HIS A 308      24.070  19.837 -19.440  1.00  0.00      RA0  C
ATOM   2891  ND1 HIS A 308      22.869  19.277 -19.695  1.00  0.00      RA0  N
ATOM   2892  HD1 HIS A 308      22.043  19.733 -19.975  1.00  0.00      RA0  H
ATOM   2893  CD2 HIS A 308      24.989  18.818 -19.171  1.00  0.00      RA0  C
ATOM   2894  NE2 HIS A 308      24.324  17.640 -19.260  1.00  0.00      RA0  N
ATOM   2895  CE1 HIS A 308      23.023  17.921 -19.581  1.00  0.00      RA0  C
ATOM   2896  C   HIS A 308      23.109  23.530 -19.723  1.00  0.00      RA0  C
ATOM   2897  O   HIS A 308      23.609  24.399 -20.439  1.00  0.00      RA0  O
ATOM   2898  N   GLU A 309      22.458  23.777 -18.599  1.00  0.00      RA0  N
ATOM   2899  H   GLU A 309      22.043  23.056 -18.044  1.00  0.00      RA0  H
ATOM   2900  CA  GLU A 309      22.377  25.103 -18.018  1.00  0.00      RA0  C
ATOM   2901  CB  GLU A 309      21.025  25.745 -18.356  1.00  0.00      RA0  C
ATOM   2902  CG  GLU A 309      20.883  27.198 -17.893  1.00  0.00      RA0  C
ATOM   2903  CD  GLU A 309      19.688  27.845 -18.574  1.00  0.00      RA0  C
ATOM   2904  OE1 GLU A 309      19.207  27.325 -19.575  1.00  0.00      RA0  O
ATOM   2905  OE2 GLU A 309      19.262  28.916 -18.159  1.00  0.00      RA0  O
ATOM   2906  C   GLU A 309      22.650  25.033 -16.528  1.00  0.00      RA0  C
ATOM   2907  O   GLU A 309      21.931  24.375 -15.789  1.00  0.00      RA0  O
ATOM   2908  N   GLY A 310      23.709  25.710 -16.106  1.00  0.00      RA0  N
ATOM   2909  H   GLY A 310      24.196  26.264 -16.769  1.00  0.00      RA0  H
ATOM   2910  CA  GLY A 310      23.991  25.941 -14.712  1.00  0.00      RA0  C
ATOM   2911  C   GLY A 310      23.645  27.360 -14.335  1.00  0.00      RA0  C
ATOM   2912  O   GLY A 310      22.960  28.061 -15.068  1.00  0.00      RA0  O
ATOM   2913  N   ILE A 311      24.158  27.787 -13.192  1.00  0.00      RA0  N
ATOM   2914  H   ILE A 311      24.730  27.186 -12.626  1.00  0.00      RA0  H
ATOM   2915  CA  ILE A 311      23.850  29.107 -12.679  1.00  0.00      RA0  C
ATOM   2916  CB  ILE A 311      22.547  29.013 -11.872  1.00  0.00      RA0  C
ATOM   2917  CG2 ILE A 311      22.662  27.992 -10.736  1.00  0.00      RA0  C
ATOM   2918  CG1 ILE A 311      22.065  30.377 -11.389  1.00  0.00      RA0  C
ATOM   2919  CD1 ILE A 311      20.735  30.286 -10.641  1.00  0.00      RA0  C
ATOM   2920  C   ILE A 311      24.996  29.670 -11.857  1.00  0.00      RA0  C
ATOM   2921  O   ILE A 311      25.632  28.948 -11.116  1.00  0.00      RA0  O
ATOM   2922  N   ILE A 312      25.275  30.961 -12.016  1.00  0.00      RA0  N
ATOM   2923  H   ILE A 312      24.705  31.495 -12.641  1.00  0.00      RA0  H
ATOM   2924  CA  ILE A 312      26.184  31.649 -11.097  1.00  0.00      RA0  C
ATOM   2925  CB  ILE A 312      26.552  33.020 -11.666  1.00  0.00      RA0  C
ATOM   2926  CG2 ILE A 312      27.362  33.856 -10.677  1.00  0.00      RA0  C
ATOM   2927  CG1 ILE A 312      27.295  32.843 -12.989  1.00  0.00      RA0  C
ATOM   2928  CD1 ILE A 312      27.766  34.170 -13.582  1.00  0.00      RA0  C
ATOM   2929  C   ILE A 312      25.583  31.771  -9.706  1.00  0.00      RA0  C
ATOM   2930  O   ILE A 312      24.445  32.273  -9.526  1.00  0.00      RA0  O
ATOM   2931  N   THR A 313      26.355  31.344  -8.720  1.00  0.00      RA0  N
ATOM   2932  H   THR A 313      27.267  30.953  -8.863  1.00  0.00      RA0  H
ATOM   2933  CA  THR A 313      25.942  31.436  -7.336  1.00  0.00      RA0  C
ATOM   2934  CB  THR A 313      26.457  30.166  -6.676  1.00  0.00      RA0  C
ATOM   2935  OG1 THR A 313      27.801  29.926  -7.101  1.00  0.00      RA0  O
ATOM   2936  HG1 THR A 313      28.322  30.162  -6.328  1.00  0.00      RA0  H
ATOM   2937  CG2 THR A 313      25.588  28.969  -7.063  1.00  0.00      RA0  C
ATOM   2938  C   THR A 313      26.412  32.753  -6.728  1.00  0.00      RA0  C
ATOM   2939  O   THR A 313      25.665  33.424  -5.992  1.00  0.00      RA0  O
ATOM   2940  N   SER A 314      27.657  33.130  -7.030  1.00  0.00      RA0  N
ATOM   2941  H   SER A 314      28.269  32.540  -7.560  1.00  0.00      RA0  H
ATOM   2942  CA  SER A 314      28.190  34.438  -6.623  1.00  0.00      RA0  C
ATOM   2943  CB  SER A 314      29.015  34.304  -5.340  1.00  0.00      RA0  C
ATOM   2944  OG  SER A 314      28.244  33.884  -4.205  1.00  0.00      RA0  O
ATOM   2945  HG  SER A 314      28.279  32.920  -4.196  1.00  0.00      RA0  H
ATOM   2946  C   SER A 314      29.105  34.945  -7.690  1.00  0.00      RA0  C
ATOM   2947  O   SER A 314      29.994  34.209  -8.140  1.00  0.00      RA0  O
ATOM   2948  N   GLY A 315      28.901  36.186  -8.097  1.00  0.00      RA0  N
ATOM   2949  H   GLY A 315      28.174  36.745  -7.686  1.00  0.00      RA0  H
ATOM   2950  CA  GLY A 315      29.794  36.828  -9.023  1.00  0.00      RA0  C
ATOM   2951  C   GLY A 315      30.290  38.164  -8.514  1.00  0.00      RA0  C
ATOM   2952  O   GLY A 315      29.679  38.787  -7.626  1.00  0.00      RA0  O
ATOM   2953  N   THR A 316      31.434  38.590  -9.028  1.00  0.00      RA0  N
ATOM   2954  H   THR A 316      31.962  38.051  -9.690  1.00  0.00      RA0  H
ATOM   2955  CA  THR A 316      31.988  39.885  -8.655  1.00  0.00      RA0  C
ATOM   2956  CB  THR A 316      32.455  39.653  -7.205  1.00  0.00      RA0  C
ATOM   2957  OG1 THR A 316      31.568  40.325  -6.312  1.00  0.00      RA0  O
ATOM   2958  HG1 THR A 316      30.713  39.918  -6.453  1.00  0.00      RA0  H
ATOM   2959  CG2 THR A 316      33.930  39.891  -6.887  1.00  0.00      RA0  C
ATOM   2960  C   THR A 316      33.059  40.335  -9.637  1.00  0.00      RA0  C
ATOM   2961  O   THR A 316      33.493  39.572 -10.521  1.00  0.00      RA0  O
ATOM   2962  N   PHE A 317      33.474  41.591  -9.496  1.00  0.00      RA0  N
ATOM   2963  H   PHE A 317      33.124  42.139  -8.736  1.00  0.00      RA0  H
ATOM   2964  CA  PHE A 317      34.704  42.043 -10.130  1.00  0.00      RA0  C
ATOM   2965  CB  PHE A 317      34.551  43.496 -10.573  1.00  0.00      RA0  C
ATOM   2966  CG  PHE A 317      35.695  43.893 -11.473  1.00  0.00      RA0  C
ATOM   2967  CD1 PHE A 317      36.846  44.459 -10.936  1.00  0.00      RA0  C
ATOM   2968  CD2 PHE A 317      35.588  43.700 -12.845  1.00  0.00      RA0  C
ATOM   2969  CE1 PHE A 317      37.881  44.854 -11.775  1.00  0.00      RA0  C
ATOM   2970  CE2 PHE A 317      36.620  44.098 -13.685  1.00  0.00      RA0  C
ATOM   2971  CZ  PHE A 317      37.760  44.686 -13.150  1.00  0.00      RA0  C
ATOM   2972  C   PHE A 317      35.833  41.884  -9.098  1.00  0.00      RA0  C
ATOM   2973  O   PHE A 317      35.757  42.443  -7.987  1.00  0.00      RA0  O
ATOM   2974  N   SER A 318      36.827  41.062  -9.440  1.00  0.00      RA0  N
ATOM   2975  H   SER A 318      36.898  40.700 -10.371  1.00  0.00      RA0  H
ATOM   2976  CA  SER A 318      37.974  40.804  -8.559  1.00  0.00      RA0  C
ATOM   2977  CB  SER A 318      38.612  39.504  -9.068  1.00  0.00      RA0  C
ATOM   2978  OG  SER A 318      39.880  39.229  -8.465  1.00  0.00      RA0  O
ATOM   2979  HG  SER A 318      39.729  39.133  -7.524  1.00  0.00      RA0  H
ATOM   2980  C   SER A 318      38.959  41.989  -8.500  1.00  0.00      RA0  C
ATOM   2981  O   SER A 318      39.617  42.278  -9.506  1.00  0.00      RA0  O
ATOM   2982  N   PRO A 319      39.077  42.671  -7.354  1.00  0.00      RA0  N
ATOM   2983  CD  PRO A 319      38.280  42.506  -6.149  1.00  0.00      RA0  C
ATOM   2984  CA  PRO A 319      40.064  43.743  -7.245  1.00  0.00      RA0  C
ATOM   2985  CB  PRO A 319      39.790  44.314  -5.848  1.00  0.00      RA0  C
ATOM   2986  CG  PRO A 319      38.370  43.876  -5.493  1.00  0.00      RA0  C
ATOM   2987  C   PRO A 319      41.499  43.247  -7.414  1.00  0.00      RA0  C
ATOM   2988  O   PRO A 319      42.308  43.949  -7.980  1.00  0.00      RA0  O
ATOM   2989  N   THR A 320      41.809  42.052  -6.922  1.00  0.00      RA0  N
ATOM   2990  H   THR A 320      41.156  41.475  -6.425  1.00  0.00      RA0  H
ATOM   2991  CA  THR A 320      43.177  41.529  -7.035  1.00  0.00      RA0  C
ATOM   2992  CB  THR A 320      43.264  40.374  -6.055  1.00  0.00      RA0  C
ATOM   2993  OG1 THR A 320      42.587  40.763  -4.855  1.00  0.00      RA0  O
ATOM   2994  HG1 THR A 320      41.751  40.282  -4.846  1.00  0.00      RA0  H
ATOM   2995  CG2 THR A 320      44.705  39.952  -5.766  1.00  0.00      RA0  C
ATOM   2996  C   THR A 320      43.516  41.153  -8.466  1.00  0.00      RA0  C
ATOM   2997  O   THR A 320      44.624  41.454  -8.958  1.00  0.00      RA0  O
ATOM   2998  N   LEU A 321      42.585  40.511  -9.159  1.00  0.00      RA0  N
ATOM   2999  H   LEU A 321      41.678  40.336  -8.767  1.00  0.00      RA0  H
ATOM   3000  CA  LEU A 321      42.878  40.035 -10.511  1.00  0.00      RA0  C
ATOM   3001  CB  LEU A 321      42.070  38.776 -10.804  1.00  0.00      RA0  C
ATOM   3002  CG  LEU A 321      42.403  37.639  -9.843  1.00  0.00      RA0  C
ATOM   3003  CD1 LEU A 321      41.439  36.463  -9.985  1.00  0.00      RA0  C
ATOM   3004  CD2 LEU A 321      43.859  37.212  -9.984  1.00  0.00      RA0  C
ATOM   3005  C   LEU A 321      42.640  41.067 -11.603  1.00  0.00      RA0  C
ATOM   3006  O   LEU A 321      43.277  41.029 -12.647  1.00  0.00      RA0  O
ATOM   3007  N   GLY A 322      41.710  41.986 -11.366  1.00  0.00      RA0  N
ATOM   3008  H   GLY A 322      41.205  41.953 -10.504  1.00  0.00      RA0  H
ATOM   3009  CA  GLY A 322      41.354  43.001 -12.326  1.00  0.00      RA0  C
ATOM   3010  C   GLY A 322      40.411  42.552 -13.429  1.00  0.00      RA0  C
ATOM   3011  O   GLY A 322      40.387  43.142 -14.494  1.00  0.00      RA0  O
ATOM   3012  N   TYR A 323      39.611  41.518 -13.164  1.00  0.00      RA0  N
ATOM   3013  H   TYR A 323      39.607  41.065 -12.269  1.00  0.00      RA0  H
ATOM   3014  CA  TYR A 323      38.576  41.082 -14.083  1.00  0.00      RA0  C
ATOM   3015  CB  TYR A 323      39.141  40.209 -15.213  1.00  0.00      RA0  C
ATOM   3016  CG  TYR A 323      40.005  39.078 -14.697  1.00  0.00      RA0  C
ATOM   3017  CD1 TYR A 323      39.441  37.997 -14.030  1.00  0.00      RA0  C
ATOM   3018  CE1 TYR A 323      40.243  36.949 -13.598  1.00  0.00      RA0  C
ATOM   3019  CD2 TYR A 323      41.378  39.112 -14.915  1.00  0.00      RA0  C
ATOM   3020  CE2 TYR A 323      42.180  38.057 -14.494  1.00  0.00      RA0  C
ATOM   3021  CZ  TYR A 323      41.611  36.970 -13.843  1.00  0.00      RA0  C
ATOM   3022  OH  TYR A 323      42.398  35.911 -13.438  1.00  0.00      RA0  O
ATOM   3023  HH  TYR A 323      43.313  36.115 -13.593  1.00  0.00      RA0  H
ATOM   3024  C   TYR A 323      37.495  40.349 -13.273  1.00  0.00      RA0  C
ATOM   3025  O   TYR A 323      37.658  40.139 -12.075  1.00  0.00      RA0  O
ATOM   3026  N   SER A 324      36.418  39.952 -13.952  1.00  0.00      RA0  N
ATOM   3027  H   SER A 324      36.367  39.981 -14.951  1.00  0.00      RA0  H
ATOM   3028  CA  SER A 324      35.267  39.346 -13.283  1.00  0.00      RA0  C
ATOM   3029  CB  SER A 324      34.188  39.747 -14.245  1.00  0.00      RA0  C
ATOM   3030  OG  SER A 324      34.767  40.901 -14.874  1.00  0.00      RA0  O
ATOM   3031  HG  SER A 324      34.120  41.235 -15.487  1.00  0.00      RA0  H
ATOM   3032  C   SER A 324      35.474  37.865 -12.982  1.00  0.00      RA0  C
ATOM   3033  O   SER A 324      36.028  37.139 -13.800  1.00  0.00      RA0  O
ATOM   3034  N   ILE A 325      35.016  37.433 -11.809  1.00  0.00      RA0  N
ATOM   3035  H   ILE A 325      34.510  38.039 -11.190  1.00  0.00      RA0  H
ATOM   3036  CA  ILE A 325      35.057  36.023 -11.440  1.00  0.00      RA0  C
ATOM   3037  CB  ILE A 325      36.151  35.751 -10.406  1.00  0.00      RA0  C
ATOM   3038  CG2 ILE A 325      37.558  35.925 -10.980  1.00  0.00      RA0  C
ATOM   3039  CG1 ILE A 325      35.907  36.605  -9.162  1.00  0.00      RA0  C
ATOM   3040  CD1 ILE A 325      36.798  36.205  -7.991  1.00  0.00      RA0  C
ATOM   3041  C   ILE A 325      33.720  35.598 -10.854  1.00  0.00      RA0  C
ATOM   3042  O   ILE A 325      32.936  36.431 -10.374  1.00  0.00      RA0  O
ATOM   3043  N   ALA A 326      33.504  34.293 -10.824  1.00  0.00      RA0  N
ATOM   3044  H   ALA A 326      34.141  33.637 -11.238  1.00  0.00      RA0  H
ATOM   3045  CA  ALA A 326      32.285  33.768 -10.225  1.00  0.00      RA0  C
ATOM   3046  CB  ALA A 326      31.140  33.810 -11.237  1.00  0.00      RA0  C
ATOM   3047  C   ALA A 326      32.440  32.346  -9.779  1.00  0.00      RA0  C
ATOM   3048  O   ALA A 326      33.253  31.591 -10.332  1.00  0.00      RA0  O
ATOM   3049  N   LEU A 327      31.649  31.977  -8.775  1.00  0.00      RA0  N
ATOM   3050  H   LEU A 327      31.005  32.649  -8.410  1.00  0.00      RA0  H
ATOM   3051  CA  LEU A 327      31.360  30.590  -8.485  1.00  0.00      RA0  C
ATOM   3052  CB  LEU A 327      31.271  30.333  -6.981  1.00  0.00      RA0  C
ATOM   3053  CG  LEU A 327      32.631  30.487  -6.300  1.00  0.00      RA0  C
ATOM   3054  CD1 LEU A 327      32.592  30.096  -4.822  1.00  0.00      RA0  C
ATOM   3055  CD2 LEU A 327      33.727  29.741  -7.056  1.00  0.00      RA0  C
ATOM   3056  C   LEU A 327      30.035  30.255  -9.205  1.00  0.00      RA0  C
ATOM   3057  O   LEU A 327      29.129  31.098  -9.287  1.00  0.00      RA0  O
ATOM   3058  N   ALA A 328      29.974  29.054  -9.764  1.00  0.00      RA0  N
ATOM   3059  H   ALA A 328      30.746  28.417  -9.689  1.00  0.00      RA0  H
ATOM   3060  CA  ALA A 328      28.781  28.571 -10.476  1.00  0.00      RA0  C
ATOM   3061  CB  ALA A 328      28.922  28.807 -11.979  1.00  0.00      RA0  C
ATOM   3062  C   ALA A 328      28.548  27.092 -10.243  1.00  0.00      RA0  C
ATOM   3063  O   ALA A 328      29.489  26.294 -10.209  1.00  0.00      RA0  O
ATOM   3064  N   ARG A 329      27.274  26.747 -10.086  1.00  0.00      RA0  N
ATOM   3065  H   ARG A 329      26.577  27.453 -10.227  1.00  0.00      RA0  H
ATOM   3066  CA  ARG A 329      26.834  25.349 -10.011  1.00  0.00      RA0  C
ATOM   3067  CB  ARG A 329      25.657  25.219  -9.064  1.00  0.00      RA0  C
ATOM   3068  CG  ARG A 329      26.041  25.003  -7.603  1.00  0.00      RA0  C
ATOM   3069  CD  ARG A 329      24.773  24.813  -6.778  1.00  0.00      RA0  C
ATOM   3070  NE  ARG A 329      23.829  24.008  -7.550  1.00  0.00      RA0  N
ATOM   3071  HE  ARG A 329      24.165  23.176  -8.017  1.00  0.00      RA0  H
ATOM   3072  CZ  ARG A 329      22.550  24.430  -7.747  1.00  0.00      RA0  C
ATOM   3073  NH1 ARG A 329      22.121  25.544  -7.109  1.00  0.00      RA0  N
ATOM   3074 HH11 ARG A 329      21.188  25.898  -7.203  1.00  0.00      RA0  H
ATOM   3075 HH12 ARG A 329      22.733  26.057  -6.500  1.00  0.00      RA0  H
ATOM   3076  NH2 ARG A 329      21.752  23.725  -8.573  1.00  0.00      RA0  N
ATOM   3077 HH21 ARG A 329      20.789  23.909  -8.766  1.00  0.00      RA0  H
ATOM   3078 HH22 ARG A 329      22.141  22.918  -9.066  1.00  0.00      RA0  H
ATOM   3079  C   ARG A 329      26.426  24.886 -11.388  1.00  0.00      RA0  C
ATOM   3080  O   ARG A 329      25.532  25.466 -11.999  1.00  0.00      RA0  O
ATOM   3081  N   VAL A 330      27.076  23.837 -11.877  1.00  0.00      RA0  N
ATOM   3082  H   VAL A 330      27.743  23.341 -11.315  1.00  0.00      RA0  H
ATOM   3083  CA  VAL A 330      26.872  23.373 -13.250  1.00  0.00      RA0  C
ATOM   3084  CB  VAL A 330      28.030  23.818 -14.159  1.00  0.00      RA0  C
ATOM   3085  CG1 VAL A 330      28.072  25.337 -14.343  1.00  0.00      RA0  C
ATOM   3086  CG2 VAL A 330      29.361  23.249 -13.667  1.00  0.00      RA0  C
ATOM   3087  C   VAL A 330      26.727  21.859 -13.287  1.00  0.00      RA0  C
ATOM   3088  O   VAL A 330      27.312  21.162 -12.449  1.00  0.00      RA0  O
ATOM   3089  N   PRO A 331      25.943  21.344 -14.233  1.00  0.00      RA0  N
ATOM   3090  CD  PRO A 331      25.023  22.078 -15.090  1.00  0.00      RA0  C
ATOM   3091  CA  PRO A 331      25.950  19.905 -14.494  1.00  0.00      RA0  C
ATOM   3092  CB  PRO A 331      24.980  19.774 -15.671  1.00  0.00      RA0  C
ATOM   3093  CG  PRO A 331      24.071  21.000 -15.584  1.00  0.00      RA0  C
ATOM   3094  C   PRO A 331      27.348  19.347 -14.784  1.00  0.00      RA0  C
ATOM   3095  O   PRO A 331      28.232  20.051 -15.286  1.00  0.00      RA0  O
ATOM   3096  N   GLU A 332      27.531  18.066 -14.471  1.00  0.00      RA0  N
ATOM   3097  H   GLU A 332      26.765  17.548 -14.098  1.00  0.00      RA0  H
ATOM   3098  CA  GLU A 332      28.723  17.330 -14.878  1.00  0.00      RA0  C
ATOM   3099  CB  GLU A 332      28.803  15.897 -14.344  1.00  0.00      RA0  C
ATOM   3100  CG  GLU A 332      29.721  15.745 -13.120  1.00  0.00      RA0  C
ATOM   3101  CD  GLU A 332      31.171  16.130 -13.403  1.00  0.00      RA0  C
ATOM   3102  OE1 GLU A 332      31.969  16.183 -12.475  1.00  0.00      RA0  O
ATOM   3103  OE2 GLU A 332      31.547  16.456 -14.526  1.00  0.00      RA0  O
ATOM   3104  C   GLU A 332      28.862  17.352 -16.391  1.00  0.00      RA0  C
ATOM   3105  O   GLU A 332      27.873  17.349 -17.132  1.00  0.00      RA0  O
ATOM   3106  N   GLY A 333      30.109  17.367 -16.828  1.00  0.00      RA0  N
ATOM   3107  H   GLY A 333      30.833  17.331 -16.140  1.00  0.00      RA0  H
ATOM   3108  CA  GLY A 333      30.447  17.276 -18.229  1.00  0.00      RA0  C
ATOM   3109  C   GLY A 333      30.902  18.586 -18.822  1.00  0.00      RA0  C
ATOM   3110  O   GLY A 333      31.150  18.640 -20.008  1.00  0.00      RA0  O
ATOM   3111  N   ILE A 334      31.018  19.642 -18.012  1.00  0.00      RA0  N
ATOM   3112  H   ILE A 334      30.757  19.546 -17.055  1.00  0.00      RA0  H
ATOM   3113  CA  ILE A 334      31.517  20.923 -18.524  1.00  0.00      RA0  C
ATOM   3114  CB  ILE A 334      31.319  22.025 -17.470  1.00  0.00      RA0  C
ATOM   3115  CG2 ILE A 334      32.250  21.840 -16.272  1.00  0.00      RA0  C
ATOM   3116  CG1 ILE A 334      31.405  23.427 -18.075  1.00  0.00      RA0  C
ATOM   3117  CD1 ILE A 334      30.961  24.506 -17.088  1.00  0.00      RA0  C
ATOM   3118  C   ILE A 334      32.975  20.818 -19.015  1.00  0.00      RA0  C
ATOM   3119  O   ILE A 334      33.771  20.034 -18.478  1.00  0.00      RA0  O
ATOM   3120  N   GLY A 335      33.296  21.587 -20.051  1.00  0.00      RA0  N
ATOM   3121  H   GLY A 335      32.609  22.227 -20.389  1.00  0.00      RA0  H
ATOM   3122  CA  GLY A 335      34.659  21.696 -20.582  1.00  0.00      RA0  C
ATOM   3123  C   GLY A 335      35.442  22.889 -20.041  1.00  0.00      RA0  C
ATOM   3124  O   GLY A 335      35.270  23.319 -18.883  1.00  0.00      RA0  O
ATOM   3125  N   GLU A 336      36.312  23.417 -20.896  1.00  0.00      RA0  N
ATOM   3126  H   GLU A 336      36.346  23.083 -21.835  1.00  0.00      RA0  H
ATOM   3127  CA  GLU A 336      37.242  24.464 -20.519  1.00  0.00      RA0  C
ATOM   3128  CB  GLU A 336      38.382  24.374 -21.523  1.00  0.00      RA0  C
ATOM   3129  CG  GLU A 336      39.670  23.916 -20.858  1.00  0.00      RA0  C
ATOM   3130  CD  GLU A 336      40.116  25.039 -19.954  1.00  0.00      RA0  C
ATOM   3131  OE1 GLU A 336      39.908  26.197 -20.309  1.00  0.00      RA0  O
ATOM   3132  OE2 GLU A 336      40.643  24.777 -18.875  1.00  0.00      RA0  O
ATOM   3133  C   GLU A 336      36.572  25.829 -20.582  1.00  0.00      RA0  C
ATOM   3134  O   GLU A 336      37.055  26.778 -19.986  1.00  0.00      RA0  O
ATOM   3135  N   THR A 337      35.461  25.909 -21.305  1.00  0.00      RA0  N
ATOM   3136  H   THR A 337      35.078  25.132 -21.797  1.00  0.00      RA0  H
ATOM   3137  CA  THR A 337      34.717  27.161 -21.467  1.00  0.00      RA0  C
ATOM   3138  CB  THR A 337      35.173  27.575 -22.864  1.00  0.00      RA0  C
ATOM   3139  OG1 THR A 337      36.524  27.125 -23.026  1.00  0.00      RA0  O
ATOM   3140  HG1 THR A 337      37.014  27.468 -22.284  1.00  0.00      RA0  H
ATOM   3141  CG2 THR A 337      35.024  29.054 -23.225  1.00  0.00      RA0  C
ATOM   3142  C   THR A 337      33.204  26.953 -21.365  1.00  0.00      RA0  C
ATOM   3143  O   THR A 337      32.696  25.840 -21.477  1.00  0.00      RA0  O
ATOM   3144  N   ALA A 338      32.487  28.051 -21.176  1.00  0.00      RA0  N
ATOM   3145  H   ALA A 338      32.918  28.954 -21.088  1.00  0.00      RA0  H
ATOM   3146  CA  ALA A 338      31.041  28.030 -21.187  1.00  0.00      RA0  C
ATOM   3147  CB  ALA A 338      30.492  27.752 -19.789  1.00  0.00      RA0  C
ATOM   3148  C   ALA A 338      30.565  29.390 -21.661  1.00  0.00      RA0  C
ATOM   3149  O   ALA A 338      31.390  30.274 -21.979  1.00  0.00      RA0  O
ATOM   3150  N   ILE A 339      29.248  29.554 -21.759  1.00  0.00      RA0  N
ATOM   3151  H   ILE A 339      28.602  28.840 -21.485  1.00  0.00      RA0  H
ATOM   3152  CA  ILE A 339      28.680  30.798 -22.271  1.00  0.00      RA0  C
ATOM   3153  CB  ILE A 339      27.905  30.485 -23.552  1.00  0.00      RA0  C
ATOM   3154  CG2 ILE A 339      27.272  31.747 -24.113  1.00  0.00      RA0  C
ATOM   3155  CG1 ILE A 339      28.759  29.772 -24.601  1.00  0.00      RA0  C
ATOM   3156  CD1 ILE A 339      29.815  30.691 -25.216  1.00  0.00      RA0  C
ATOM   3157  C   ILE A 339      27.754  31.433 -21.261  1.00  0.00      RA0  C
ATOM   3158  O   ILE A 339      26.894  30.753 -20.693  1.00  0.00      RA0  O
ATOM   3159  N   VAL A 340      27.913  32.744 -21.070  1.00  0.00      RA0  N
ATOM   3160  H   VAL A 340      28.602  33.257 -21.587  1.00  0.00      RA0  H
ATOM   3161  CA  VAL A 340      26.991  33.543 -20.267  1.00  0.00      RA0  C
ATOM   3162  CB  VAL A 340      27.651  34.073 -18.992  1.00  0.00      RA0  C
ATOM   3163  CG1 VAL A 340      28.097  32.936 -18.071  1.00  0.00      RA0  C
ATOM   3164  CG2 VAL A 340      28.786  35.037 -19.321  1.00  0.00      RA0  C
ATOM   3165  C   VAL A 340      26.496  34.702 -21.155  1.00  0.00      RA0  C
ATOM   3166  O   VAL A 340      27.145  35.050 -22.142  1.00  0.00      RA0  O
ATOM   3167  N   GLN A 341      25.339  35.269 -20.835  1.00  0.00      RA0  N
ATOM   3168  H   GLN A 341      24.898  35.010 -19.978  1.00  0.00      RA0  H
ATOM   3169  CA  GLN A 341      24.821  36.437 -21.565  1.00  0.00      RA0  C
ATOM   3170  CB  GLN A 341      23.302  36.371 -21.469  1.00  0.00      RA0  C
ATOM   3171  CG  GLN A 341      22.651  36.023 -22.799  1.00  0.00      RA0  C
ATOM   3172  CD  GLN A 341      22.679  37.267 -23.649  1.00  0.00      RA0  C
ATOM   3173  OE1 GLN A 341      22.901  38.372 -23.154  1.00  0.00      RA0  O
ATOM   3174  NE2 GLN A 341      22.380  37.037 -24.936  1.00  0.00      RA0  N
ATOM   3175 HE21 GLN A 341      22.398  36.081 -25.255  1.00  0.00      RA0  H
ATOM   3176 HE22 GLN A 341      22.181  37.716 -25.642  1.00  0.00      RA0  H
ATOM   3177  C   GLN A 341      25.349  37.761 -20.982  1.00  0.00      RA0  C
ATOM   3178  O   GLN A 341      25.161  38.040 -19.801  1.00  0.00      RA0  O
ATOM   3179  N   ILE A 342      26.028  38.563 -21.807  1.00  0.00      RA0  N
ATOM   3180  H   ILE A 342      26.171  38.303 -22.757  1.00  0.00      RA0  H
ATOM   3181  CA  ILE A 342      26.585  39.864 -21.359  1.00  0.00      RA0  C
ATOM   3182  CB  ILE A 342      28.088  39.806 -21.055  1.00  0.00      RA0  C
ATOM   3183  CG2 ILE A 342      28.620  41.196 -20.705  1.00  0.00      RA0  C
ATOM   3184  CG1 ILE A 342      28.415  38.841 -19.912  1.00  0.00      RA0  C
ATOM   3185  CD1 ILE A 342      27.980  39.368 -18.543  1.00  0.00      RA0  C
ATOM   3186  C   ILE A 342      26.260  40.925 -22.412  1.00  0.00      RA0  C
ATOM   3187  O   ILE A 342      26.634  40.773 -23.577  1.00  0.00      RA0  O
ATOM   3188  N   ARG A 343      25.548  41.979 -22.001  1.00  0.00      RA0  N
ATOM   3189  H   ARG A 343      25.266  41.999 -21.043  1.00  0.00      RA0  H
ATOM   3190  CA  ARG A 343      25.081  43.025 -22.916  1.00  0.00      RA0  C
ATOM   3191  CB  ARG A 343      26.270  43.851 -23.432  1.00  0.00      RA0  C
ATOM   3192  CG  ARG A 343      27.247  44.247 -22.317  1.00  0.00      RA0  C
ATOM   3193  CD  ARG A 343      28.561  44.861 -22.815  1.00  0.00      RA0  C
ATOM   3194  NE  ARG A 343      29.224  44.003 -23.800  1.00  0.00      RA0  N
ATOM   3195  HE  ARG A 343      28.743  43.920 -24.678  1.00  0.00      RA0  H
ATOM   3196  CZ  ARG A 343      30.426  43.404 -23.521  1.00  0.00      RA0  C
ATOM   3197  NH1 ARG A 343      30.972  43.505 -22.297  1.00  0.00      RA0  N
ATOM   3198 HH11 ARG A 343      31.859  43.057 -22.073  1.00  0.00      RA0  H
ATOM   3199 HH12 ARG A 343      30.547  44.007 -21.543  1.00  0.00      RA0  H
ATOM   3200  NH2 ARG A 343      31.067  42.713 -24.480  1.00  0.00      RA0  N
ATOM   3201 HH21 ARG A 343      31.962  42.262 -24.279  1.00  0.00      RA0  H
ATOM   3202 HH22 ARG A 343      30.715  42.621 -25.408  1.00  0.00      RA0  H
ATOM   3203  C   ARG A 343      24.265  42.442 -24.067  1.00  0.00      RA0  C
ATOM   3204  O   ARG A 343      24.450  42.807 -25.229  1.00  0.00      RA0  O
ATOM   3205  N   ASN A 344      23.366  41.521 -23.721  1.00  0.00      RA0  N
ATOM   3206  H   ASN A 344      23.348  41.160 -22.791  1.00  0.00      RA0  H
ATOM   3207  CA  ASN A 344      22.421  40.918 -24.669  1.00  0.00      RA0  C
ATOM   3208  CB  ASN A 344      21.497  41.938 -25.342  1.00  0.00      RA0  C
ATOM   3209  CG  ASN A 344      20.208  41.263 -25.782  1.00  0.00      RA0  C
ATOM   3210  OD1 ASN A 344      19.274  41.120 -25.000  1.00  0.00      RA0  O
ATOM   3211  ND2 ASN A 344      20.156  40.937 -27.084  1.00  0.00      RA0  N
ATOM   3212 HD21 ASN A 344      21.015  40.933 -27.603  1.00  0.00      RA0  H
ATOM   3213 HD22 ASN A 344      19.316  40.653 -27.542  1.00  0.00      RA0  H
ATOM   3214  C   ASN A 344      23.093  40.014 -25.721  1.00  0.00      RA0  C
ATOM   3215  O   ASN A 344      22.540  39.768 -26.793  1.00  0.00      RA0  O
ATOM   3216  N   ARG A 345      24.282  39.515 -25.398  1.00  0.00      RA0  N
ATOM   3217  H   ARG A 345      24.653  39.582 -24.471  1.00  0.00      RA0  H
ATOM   3218  CA  ARG A 345      25.063  38.723 -26.332  1.00  0.00      RA0  C
ATOM   3219  CB  ARG A 345      26.157  39.674 -26.856  1.00  0.00      RA0  C
ATOM   3220  CG  ARG A 345      27.060  39.264 -28.029  1.00  0.00      RA0  C
ATOM   3221  CD  ARG A 345      28.458  39.916 -27.959  1.00  0.00      RA0  C
ATOM   3222  NE  ARG A 345      29.239  39.260 -26.910  1.00  0.00      RA0  N
ATOM   3223  HE  ARG A 345      28.776  38.447 -26.539  1.00  0.00      RA0  H
ATOM   3224  CZ  ARG A 345      30.498  39.603 -26.491  1.00  0.00      RA0  C
ATOM   3225  NH1 ARG A 345      31.093  38.864 -25.535  1.00  0.00      RA0  N
ATOM   3226 HH11 ARG A 345      31.976  39.144 -25.122  1.00  0.00      RA0  H
ATOM   3227 HH12 ARG A 345      30.673  38.014 -25.202  1.00  0.00      RA0  H
ATOM   3228  NH2 ARG A 345      31.153  40.661 -27.013  1.00  0.00      RA0  N
ATOM   3229 HH21 ARG A 345      32.066  40.908 -26.645  1.00  0.00      RA0  H
ATOM   3230 HH22 ARG A 345      30.778  41.205 -27.767  1.00  0.00      RA0  H
ATOM   3231  C   ARG A 345      25.727  37.587 -25.583  1.00  0.00      RA0  C
ATOM   3232  O   ARG A 345      25.883  37.655 -24.383  1.00  0.00      RA0  O
ATOM   3233  N   GLU A 346      26.084  36.536 -26.309  1.00  0.00      RA0  N
ATOM   3234  H   GLU A 346      25.831  36.490 -27.272  1.00  0.00      RA0  H
ATOM   3235  CA  GLU A 346      26.852  35.451 -25.729  1.00  0.00      RA0  C
ATOM   3236  CB  GLU A 346      26.815  34.230 -26.648  1.00  0.00      RA0  C
ATOM   3237  CG  GLU A 346      25.413  33.883 -27.172  1.00  0.00      RA0  C
ATOM   3238  CD  GLU A 346      24.378  33.879 -26.060  1.00  0.00      RA0  C
ATOM   3239  OE1 GLU A 346      24.468  33.065 -25.145  1.00  0.00      RA0  O
ATOM   3240  OE2 GLU A 346      23.463  34.695 -26.121  1.00  0.00      RA0  O
ATOM   3241  C   GLU A 346      28.269  35.924 -25.459  1.00  0.00      RA0  C
ATOM   3242  O   GLU A 346      28.894  36.633 -26.287  1.00  0.00      RA0  O
ATOM   3243  N   MSE A 347      28.756  35.515 -24.305  1.00  0.00      RA0  N
ATOM   3244  H   MSE A 347      28.180  34.958 -23.701  1.00  0.00      RA0  H
ATOM   3245  CA  MSE A 347      30.084  35.818 -23.850  1.00  0.00      RA0  C
ATOM   3246  CB  MSE A 347      29.999  36.760 -22.659  1.00  0.00      RA0  C
ATOM   3247  CG  MSE A 347      31.341  36.891 -21.950  1.00  0.00      RA0  C
ATOM   3248  SE  MSE A 347      32.399  38.065 -22.783  1.00  0.00      RA0  S
ATOM   3249  CE  MSE A 347      31.544  39.520 -22.167  1.00  0.00      RA0  C
ATOM   3250  C   MSE A 347      30.685  34.509 -23.359  1.00  0.00      RA0  C
ATOM   3251  O   MSE A 347      30.230  33.957 -22.361  1.00  0.00      RA0  O
ATOM   3252  N   PRO A 348      31.711  34.019 -24.045  1.00  0.00      RA0  N
ATOM   3253  CD  PRO A 348      32.205  34.518 -25.319  1.00  0.00      RA0  C
ATOM   3254  CA  PRO A 348      32.458  32.885 -23.541  1.00  0.00      RA0  C
ATOM   3255  CB  PRO A 348      33.430  32.573 -24.687  1.00  0.00      RA0  C
ATOM   3256  CG  PRO A 348      32.892  33.301 -25.919  1.00  0.00      RA0  C
ATOM   3257  C   PRO A 348      33.202  33.247 -22.267  1.00  0.00      RA0  C
ATOM   3258  O   PRO A 348      33.696  34.375 -22.104  1.00  0.00      RA0  O
ATOM   3259  N   VAL A 349      33.222  32.312 -21.336  1.00  0.00      RA0  N
ATOM   3260  H   VAL A 349      32.830  31.408 -21.510  1.00  0.00      RA0  H
ATOM   3261  CA  VAL A 349      33.948  32.492 -20.109  1.00  0.00      RA0  C
ATOM   3262  CB  VAL A 349      33.014  32.641 -18.903  1.00  0.00      RA0  C
ATOM   3263  CG1 VAL A 349      32.305  33.992 -18.916  1.00  0.00      RA0  C
ATOM   3264  CG2 VAL A 349      32.030  31.475 -18.804  1.00  0.00      RA0  C
ATOM   3265  C   VAL A 349      34.827  31.280 -19.931  1.00  0.00      RA0  C
ATOM   3266  O   VAL A 349      34.558  30.225 -20.490  1.00  0.00      RA0  O
ATOM   3267  N   LYS A 350      35.887  31.447 -19.159  1.00  0.00      RA0  N
ATOM   3268  H   LYS A 350      35.999  32.303 -18.651  1.00  0.00      RA0  H
ATOM   3269  CA  LYS A 350      36.790  30.350 -18.882  1.00  0.00      RA0  C
ATOM   3270  CB  LYS A 350      38.278  30.750 -18.738  1.00  0.00      RA0  C
ATOM   3271  CG  LYS A 350      39.069  29.651 -17.987  1.00  0.00      RA0  C
ATOM   3272  CD  LYS A 350      40.578  29.503 -18.235  1.00  0.00      RA0  C
ATOM   3273  CE  LYS A 350      41.121  28.234 -17.551  1.00  0.00      RA0  C
ATOM   3274  NZ  LYS A 350      40.236  27.102 -17.856  1.00  0.00      RA0  N
ATOM   3275  HZ1 LYS A 350      39.407  27.062 -17.237  1.00  0.00      RA0  H
ATOM   3276  HZ2 LYS A 350      39.919  27.107 -18.850  1.00  0.00      RA0  H
ATOM   3277  HZ3 LYS A 350      40.697  26.170 -17.799  1.00  0.00      RA0  H
ATOM   3278  C   LYS A 350      36.316  29.641 -17.614  1.00  0.00      RA0  C
ATOM   3279  O   LYS A 350      35.999  30.274 -16.601  1.00  0.00      RA0  O
ATOM   3280  N   VAL A 351      36.255  28.318 -17.676  1.00  0.00      RA0  N
ATOM   3281  H   VAL A 351      36.595  27.848 -18.493  1.00  0.00      RA0  H
ATOM   3282  CA  VAL A 351      35.904  27.497 -16.539  1.00  0.00      RA0  C
ATOM   3283  CB  VAL A 351      35.116  26.273 -16.999  1.00  0.00      RA0  C
ATOM   3284  CG1 VAL A 351      34.713  25.378 -15.825  1.00  0.00      RA0  C
ATOM   3285  CG2 VAL A 351      33.914  26.715 -17.828  1.00  0.00      RA0  C
ATOM   3286  C   VAL A 351      37.164  27.076 -15.787  1.00  0.00      RA0  C
ATOM   3287  O   VAL A 351      38.088  26.550 -16.388  1.00  0.00      RA0  O
ATOM   3288  N   THR A 352      37.174  27.295 -14.482  1.00  0.00      RA0  N
ATOM   3289  H   THR A 352      36.342  27.571 -14.004  1.00  0.00      RA0  H
ATOM   3290  CA  THR A 352      38.346  27.051 -13.661  1.00  0.00      RA0  C
ATOM   3291  CB  THR A 352      38.933  28.455 -13.504  1.00  0.00      RA0  C
ATOM   3292  OG1 THR A 352      38.577  29.212 -14.673  1.00  0.00      RA0  O
ATOM   3293  HG1 THR A 352      37.658  29.443 -14.585  1.00  0.00      RA0  H
ATOM   3294  CG2 THR A 352      40.453  28.471 -13.309  1.00  0.00      RA0  C
ATOM   3295  C   THR A 352      37.972  26.343 -12.384  1.00  0.00      RA0  C
ATOM   3296  O   THR A 352      36.804  26.043 -12.109  1.00  0.00      RA0  O
ATOM   3297  N   LYS A 353      38.988  26.084 -11.576  1.00  0.00      RA0  N
ATOM   3298  H   LYS A 353      39.902  26.392 -11.826  1.00  0.00      RA0  H
ATOM   3299  CA  LYS A 353      38.787  25.613 -10.208  1.00  0.00      RA0  C
ATOM   3300  CB  LYS A 353      40.144  25.422  -9.495  1.00  0.00      RA0  C
ATOM   3301  CG  LYS A 353      41.073  24.277  -9.919  1.00  0.00      RA0  C
ATOM   3302  CD  LYS A 353      42.263  24.150  -8.948  1.00  0.00      RA0  C
ATOM   3303  CE  LYS A 353      43.267  23.039  -9.291  1.00  0.00      RA0  C
ATOM   3304  NZ  LYS A 353      44.301  22.927  -8.251  1.00  0.00      RA0  N
ATOM   3305  HZ1 LYS A 353      45.067  22.277  -8.536  1.00  0.00      RA0  H
ATOM   3306  HZ2 LYS A 353      44.829  23.821  -8.118  1.00  0.00      RA0  H
ATOM   3307  HZ3 LYS A 353      43.938  22.611  -7.327  1.00  0.00      RA0  H
ATOM   3308  C   LYS A 353      38.029  26.695  -9.424  1.00  0.00      RA0  C
ATOM   3309  O   LYS A 353      38.202  27.881  -9.719  1.00  0.00      RA0  O
ATOM   3310  N   PRO A 354      37.258  26.302  -8.410  1.00  0.00      RA0  N
ATOM   3311  CD  PRO A 354      36.985  24.916  -8.034  1.00  0.00      RA0  C
ATOM   3312  CA  PRO A 354      36.501  27.253  -7.598  1.00  0.00      RA0  C
ATOM   3313  CB  PRO A 354      35.413  26.360  -6.994  1.00  0.00      RA0  C
ATOM   3314  CG  PRO A 354      36.100  25.013  -6.799  1.00  0.00      RA0  C
ATOM   3315  C   PRO A 354      37.339  27.971  -6.530  1.00  0.00      RA0  C
ATOM   3316  O   PRO A 354      37.011  27.956  -5.349  1.00  0.00      RA0  O
ATOM   3317  N   VAL A 355      38.428  28.601  -6.960  1.00  0.00      RA0  N
ATOM   3318  H   VAL A 355      38.691  28.656  -7.928  1.00  0.00      RA0  H
ATOM   3319  CA  VAL A 355      39.315  29.351  -6.064  1.00  0.00      RA0  C
ATOM   3320  CB  VAL A 355      40.160  28.400  -5.197  1.00  0.00      RA0  C
ATOM   3321  CG1 VAL A 355      40.980  27.422  -6.043  1.00  0.00      RA0  C
ATOM   3322  CG2 VAL A 355      41.013  29.162  -4.180  1.00  0.00      RA0  C
ATOM   3323  C   VAL A 355      40.171  30.197  -7.002  1.00  0.00      RA0  C
ATOM   3324  O   VAL A 355      40.488  29.763  -8.113  1.00  0.00      RA0  O
ATOM   3325  N   PHE A 356      40.529  31.393  -6.555  1.00  0.00      RA0  N
ATOM   3326  H   PHE A 356      40.264  31.693  -5.636  1.00  0.00      RA0  H
ATOM   3327  CA  PHE A 356      41.155  32.376  -7.446  1.00  0.00      RA0  C
ATOM   3328  CB  PHE A 356      40.146  33.458  -7.848  1.00  0.00      RA0  C
ATOM   3329  CG  PHE A 356      38.872  32.844  -8.383  1.00  0.00      RA0  C
ATOM   3330  CD1 PHE A 356      37.749  32.754  -7.567  1.00  0.00      RA0  C
ATOM   3331  CD2 PHE A 356      38.819  32.370  -9.688  1.00  0.00      RA0  C
ATOM   3332  CE1 PHE A 356      36.573  32.201  -8.057  1.00  0.00      RA0  C
ATOM   3333  CE2 PHE A 356      37.643  31.817 -10.180  1.00  0.00      RA0  C
ATOM   3334  CZ  PHE A 356      36.519  31.738  -9.366  1.00  0.00      RA0  C
ATOM   3335  C   PHE A 356      42.409  33.037  -6.865  1.00  0.00      RA0  C
ATOM   3336  O   PHE A 356      43.353  33.247  -7.599  1.00  0.00      RA0  O
ATOM   3337  N   VAL A 357      42.399  33.345  -5.575  1.00  0.00      RA0  N
ATOM   3338  H   VAL A 357      41.614  33.134  -4.987  1.00  0.00      RA0  H
ATOM   3339  CA  VAL A 357      43.499  34.057  -4.912  1.00  0.00      RA0  C
ATOM   3340  CB  VAL A 357      43.200  35.562  -4.784  1.00  0.00      RA0  C
ATOM   3341  CG1 VAL A 357      44.291  36.279  -3.986  1.00  0.00      RA0  C
ATOM   3342  CG2 VAL A 357      42.993  36.239  -6.140  1.00  0.00      RA0  C
ATOM   3343  C   VAL A 357      43.699  33.458  -3.520  1.00  0.00      RA0  C
ATOM   3344  O   VAL A 357      42.740  33.229  -2.797  1.00  0.00      RA0  O
ATOM   3345  N   ARG A 358      44.946  33.183  -3.150  1.00  0.00      RA0  N
ATOM   3346  H   ARG A 358      45.733  33.389  -3.740  1.00  0.00      RA0  H
ATOM   3347  CA  ARG A 358      45.290  32.775  -1.790  1.00  0.00      RA0  C
ATOM   3348  CB  ARG A 358      45.374  31.259  -1.603  1.00  0.00      RA0  C
ATOM   3349  CG  ARG A 358      45.070  30.945  -0.135  1.00  0.00      RA0  C
ATOM   3350  CD  ARG A 358      45.307  29.501   0.311  1.00  0.00      RA0  C
ATOM   3351  NE  ARG A 358      44.988  29.335   1.731  1.00  0.00      RA0  N
ATOM   3352  HE  ARG A 358      44.114  28.904   1.987  1.00  0.00      RA0  H
ATOM   3353  CZ  ARG A 358      45.833  29.707   2.716  1.00  0.00      RA0  C
ATOM   3354  NH1 ARG A 358      47.029  30.201   2.435  1.00  0.00      RA0  N
ATOM   3355 HH11 ARG A 358      47.664  30.388   3.204  1.00  0.00      RA0  H
ATOM   3356 HH12 ARG A 358      47.325  30.383   1.505  1.00  0.00      RA0  H
ATOM   3357  NH2 ARG A 358      45.493  29.568   3.986  1.00  0.00      RA0  N
ATOM   3358 HH21 ARG A 358      46.114  29.899   4.705  1.00  0.00      RA0  H
ATOM   3359 HH22 ARG A 358      44.629  29.117   4.268  1.00  0.00      RA0  H
ATOM   3360  C   ARG A 358      46.601  33.472  -1.436  1.00  0.00      RA0  C
ATOM   3361  O   ARG A 358      47.474  33.559  -2.291  1.00  0.00      RA0  O
ATOM   3362  N   ASN A 359      46.729  33.924  -0.197  1.00  0.00      RA0  N
ATOM   3363  H   ASN A 359      45.934  34.014   0.406  1.00  0.00      RA0  H
ATOM   3364  CA  ASN A 359      47.998  34.501   0.307  1.00  0.00      RA0  C
ATOM   3365  CB  ASN A 359      49.020  33.446   0.743  1.00  0.00      RA0  C
ATOM   3366  CG  ASN A 359      48.877  33.204   2.241  1.00  0.00      RA0  C
ATOM   3367  OD1 ASN A 359      48.294  33.974   2.989  1.00  0.00      RA0  O
ATOM   3368  ND2 ASN A 359      49.411  32.050   2.656  1.00  0.00      RA0  N
ATOM   3369 HD21 ASN A 359      49.961  31.439   2.095  1.00  0.00      RA0  H
ATOM   3370 HD22 ASN A 359      49.250  31.762   3.608  1.00  0.00      RA0  H
ATOM   3371  C   ASN A 359      48.561  35.541  -0.626  1.00  0.00      RA0  C
ATOM   3372  O   ASN A 359      49.753  35.507  -1.003  1.00  0.00      RA0  O
ATOM   3373  N   GLY A 360      47.702  36.480  -1.005  1.00  0.00      RA0  N
ATOM   3374  H   GLY A 360      46.840  36.502  -0.486  1.00  0.00      RA0  H
ATOM   3375  CA  GLY A 360      48.109  37.622  -1.768  1.00  0.00      RA0  C
ATOM   3376  C   GLY A 360      48.455  37.393  -3.200  1.00  0.00      RA0  C
ATOM   3377  O   GLY A 360      48.970  38.312  -3.858  1.00  0.00      RA0  O
ATOM   3378  N   LYS A 361      48.157  36.206  -3.727  1.00  0.00      RA0  N
ATOM   3379  H   LYS A 361      47.750  35.471  -3.179  1.00  0.00      RA0  H
ATOM   3380  CA  LYS A 361      48.555  35.894  -5.075  1.00  0.00      RA0  C
ATOM   3381  CB  LYS A 361      49.887  35.132  -5.027  1.00  0.00      RA0  C
ATOM   3382  CG  LYS A 361      50.433  34.738  -6.400  1.00  0.00      RA0  C
ATOM   3383  CD  LYS A 361      51.582  33.732  -6.359  1.00  0.00      RA0  C
ATOM   3384  CE  LYS A 361      51.864  33.164  -7.752  1.00  0.00      RA0  C
ATOM   3385  NZ  LYS A 361      50.676  32.444  -8.234  1.00  0.00      RA0  N
ATOM   3386  HZ1 LYS A 361      50.812  32.091  -9.202  1.00  0.00      RA0  H
ATOM   3387  HZ2 LYS A 361      50.453  31.653  -7.603  1.00  0.00      RA0  H
ATOM   3388  HZ3 LYS A 361      49.831  33.057  -8.234  1.00  0.00      RA0  H
ATOM   3389  C   LYS A 361      47.501  35.067  -5.793  1.00  0.00      RA0  C
ATOM   3390  O   LYS A 361      46.890  34.198  -5.193  1.00  0.00      RA0  O
ATOM   3391  N   ALA A 362      47.345  35.328  -7.092  1.00  0.00      RA0  N
ATOM   3392  H   ALA A 362      47.828  36.118  -7.463  1.00  0.00      RA0  H
ATOM   3393  CA  ALA A 362      46.536  34.514  -7.970  1.00  0.00      RA0  C
ATOM   3394  CB  ALA A 362      46.689  34.967  -9.420  1.00  0.00      RA0  C
ATOM   3395  C   ALA A 362      47.009  33.070  -7.892  1.00  0.00      RA0  C
ATOM   3396  O   ALA A 362      48.212  32.796  -7.850  1.00  0.00      RA0  O
ATOM   3397  N   VAL A 363      46.048  32.154  -7.859  1.00  0.00      RA0  N
ATOM   3398  H   VAL A 363      45.101  32.475  -7.939  1.00  0.00      RA0  H
ATOM   3399  CA  VAL A 363      46.343  30.718  -7.868  1.00  0.00      RA0  C
ATOM   3400  CB  VAL A 363      45.086  29.871  -7.649  1.00  0.00      RA0  C
ATOM   3401  CG1 VAL A 363      44.492  30.139  -6.265  1.00  0.00      RA0  C
ATOM   3402  CG2 VAL A 363      44.073  30.051  -8.782  1.00  0.00      RA0  C
ATOM   3403  C   VAL A 363      47.023  30.360  -9.192  1.00  0.00      RA0  C
ATOM   3404  O   VAL A 363      46.891  31.065 -10.242  1.00  0.00      RA0  O
ATOM   3405  N   ALA A 364      47.768  29.261  -9.159  1.00  0.00      RA0  N
ATOM   3406  H   ALA A 364      47.739  28.689  -8.339  1.00  0.00      RA0  H
ATOM   3407  CA  ALA A 364      48.611  28.868 -10.295  1.00  0.00      RA0  C
ATOM   3408  CB  ALA A 364      49.229  27.491 -10.044  1.00  0.00      RA0  C
ATOM   3409  C   ALA A 364      47.902  28.848 -11.638  1.00  0.00      RA0  C
ATOM   3410  O   ALA A 364      48.486  29.249 -12.620  1.00  0.00      RA0  O
ATOM   3411  N   GLY A 365      46.645  28.411 -11.692  1.00  0.00      RA0  N
ATOM   3412  H   GLY A 365      46.193  28.097 -10.860  1.00  0.00      RA0  H
ATOM   3413  CA  GLY A 365      45.936  28.351 -12.980  1.00  0.00      RA0  C
ATOM   3414  C   GLY A 365      45.653  29.709 -13.591  1.00  0.00      RA0  C
ATOM   3415  O   GLY A 365      45.342  29.814 -14.775  1.00  0.00      RA0  O
ATOM   3416  N   LEU A 366      45.784  30.757 -12.792  1.00  0.00      RA0  N
ATOM   3417  H   LEU A 366      46.113  30.648 -11.859  1.00  0.00      RA0  H
ATOM   3418  CA  LEU A 366      45.544  32.127 -13.278  1.00  0.00      RA0  C
ATOM   3419  CB  LEU A 366      44.561  32.850 -12.357  1.00  0.00      RA0  C
ATOM   3420  CG  LEU A 366      43.192  32.172 -12.310  1.00  0.00      RA0  C
ATOM   3421  CD1 LEU A 366      42.273  32.824 -11.278  1.00  0.00      RA0  C
ATOM   3422  CD2 LEU A 366      42.542  32.109 -13.693  1.00  0.00      RA0  C
ATOM   3423  C   LEU A 366      46.807  32.966 -13.459  1.00  0.00      RA0  C
ATOM   3424  O   LEU A 366      46.720  34.191 -13.624  1.00  0.00      RA0  O
ATOM   3425  N   CYS A 367      47.976  32.332 -13.390  1.00  0.00      RA0  N
ATOM   3426  H   CYS A 367      48.056  31.338 -13.264  1.00  0.00      RA0  H
ATOM   3427  CA  CYS A 367      49.235  33.019 -13.722  1.00  0.00      RA0  C
ATOM   3428  CB  CYS A 367      49.737  33.771 -12.486  1.00  0.00      RA0  C
ATOM   3429  SG  CYS A 367      49.936  32.740 -11.003  1.00  0.00      RA0  S
ATOM   3430  C   CYS A 367      50.294  32.088 -14.318  1.00  0.00      RA0  C
ATOM   3431  O   CYS A 367      50.122  30.864 -14.369  1.00  0.00      RA0  O
END
HEADER lig.000.17.pdb
ATOM      1  N   ASN A   2      52.667  10.825 -11.187  1.00  0.00      LA0  N
ATOM      2  H   ASN A   2      52.167  10.502 -10.382  1.00  0.00      LA0  H
ATOM      3  CA  ASN A   2      53.383  12.099 -11.124  1.00  0.00      LA0  C
ATOM      4  CB  ASN A   2      52.407  13.244 -10.830  1.00  0.00      LA0  C
ATOM      5  CG  ASN A   2      53.110  14.586 -10.932  1.00  0.00      LA0  C
ATOM      6  OD1 ASN A   2      54.207  14.712 -11.460  1.00  0.00      LA0  O
ATOM      7  ND2 ASN A   2      52.416  15.600 -10.416  1.00  0.00      LA0  N
ATOM      8 HD21 ASN A   2      51.553  15.443  -9.922  1.00  0.00      LA0  H
ATOM      9 HD22 ASN A   2      52.752  16.534 -10.487  1.00  0.00      LA0  H
ATOM     10  C   ASN A   2      54.522  12.077 -10.120  1.00  0.00      LA0  C
ATOM     11  O   ASN A   2      54.365  12.410  -8.950  1.00  0.00      LA0  O
ATOM     12  N   VAL A   3      55.678  11.645 -10.640  1.00  0.00      LA0  N
ATOM     13  H   VAL A   3      55.733  11.382 -11.602  1.00  0.00      LA0  H
ATOM     14  CA  VAL A   3      56.875  11.616  -9.801  1.00  0.00      LA0  C
ATOM     15  CB  VAL A   3      57.374  10.162  -9.655  1.00  0.00      LA0  C
ATOM     16  CG1 VAL A   3      58.619  10.044  -8.772  1.00  0.00      LA0  C
ATOM     17  CG2 VAL A   3      56.266   9.241  -9.135  1.00  0.00      LA0  C
ATOM     18  C   VAL A   3      57.957  12.529 -10.372  1.00  0.00      LA0  C
ATOM     19  O   VAL A   3      58.716  12.155 -11.257  1.00  0.00      LA0  O
ATOM     20  N   PRO A   4      57.991  13.781  -9.858  1.00  0.00      LA0  N
ATOM     21  CD  PRO A   4      57.023  14.398  -8.963  1.00  0.00      LA0  C
ATOM     22  CA  PRO A   4      59.082  14.690 -10.233  1.00  0.00      LA0  C
ATOM     23  CB  PRO A   4      58.669  15.999  -9.550  1.00  0.00      LA0  C
ATOM     24  CG  PRO A   4      57.171  15.880  -9.269  1.00  0.00      LA0  C
ATOM     25  C   PRO A   4      60.449  14.152  -9.818  1.00  0.00      LA0  C
ATOM     26  O   PRO A   4      60.569  13.350  -8.896  1.00  0.00      LA0  O
ATOM     27  N   ALA A   5      61.462  14.553 -10.598  1.00  0.00      LA0  N
ATOM     28  H   ALA A   5      61.407  15.452 -11.038  1.00  0.00      LA0  H
ATOM     29  CA  ALA A   5      62.668  13.721 -10.606  1.00  0.00      LA0  C
ATOM     30  CB  ALA A   5      63.315  13.736 -11.992  1.00  0.00      LA0  C
ATOM     31  C   ALA A   5      63.714  14.093  -9.573  1.00  0.00      LA0  C
ATOM     32  O   ALA A   5      64.414  13.272  -8.994  1.00  0.00      LA0  O
ATOM     33  N   GLU A   6      63.784  15.408  -9.396  1.00  0.00      LA0  N
ATOM     34  H   GLU A   6      63.126  15.972  -9.896  1.00  0.00      LA0  H
ATOM     35  CA  GLU A   6      64.668  16.046  -8.425  1.00  0.00      LA0  C
ATOM     36  CB  GLU A   6      64.731  17.556  -8.732  1.00  0.00      LA0  C
ATOM     37  CG  GLU A   6      63.452  18.398  -8.513  1.00  0.00      LA0  C
ATOM     38  CD  GLU A   6      62.251  17.787  -9.218  1.00  0.00      LA0  C
ATOM     39  OE1 GLU A   6      61.396  17.243  -8.533  1.00  0.00      LA0  O
ATOM     40  OE2 GLU A   6      62.217  17.739 -10.446  1.00  0.00      LA0  O
ATOM     41  C   GLU A   6      64.328  15.767  -6.967  1.00  0.00      LA0  C
ATOM     42  O   GLU A   6      65.173  15.833  -6.080  1.00  0.00      LA0  O
ATOM     43  N   LEU A   7      63.044  15.445  -6.751  1.00  0.00      LA0  N
ATOM     44  H   LEU A   7      62.393  15.549  -7.507  1.00  0.00      LA0  H
ATOM     45  CA  LEU A   7      62.625  15.145  -5.385  1.00  0.00      LA0  C
ATOM     46  CB  LEU A   7      61.111  14.962  -5.301  1.00  0.00      LA0  C
ATOM     47  CG  LEU A   7      60.301  16.161  -5.778  1.00  0.00      LA0  C
ATOM     48  CD1 LEU A   7      58.810  15.867  -5.796  1.00  0.00      LA0  C
ATOM     49  CD2 LEU A   7      60.603  17.412  -4.970  1.00  0.00      LA0  C
ATOM     50  C   LEU A   7      63.282  13.935  -4.749  1.00  0.00      LA0  C
ATOM     51  O   LEU A   7      63.425  12.867  -5.333  1.00  0.00      LA0  O
ATOM     52  N   LYS A   8      63.625  14.147  -3.474  1.00  0.00      LA0  N
ATOM     53  H   LYS A   8      63.486  15.058  -3.083  1.00  0.00      LA0  H
ATOM     54  CA  LYS A   8      63.818  12.963  -2.643  1.00  0.00      LA0  C
ATOM     55  CB  LYS A   8      64.800  13.291  -1.520  1.00  0.00      LA0  C
ATOM     56  CG  LYS A   8      66.250  13.099  -1.968  1.00  0.00      LA0  C
ATOM     57  CD  LYS A   8      66.729  11.673  -1.699  1.00  0.00      LA0  C
ATOM     58  CE  LYS A   8      68.066  11.316  -2.345  1.00  0.00      LA0  C
ATOM     59  NZ  LYS A   8      68.679  10.198  -1.618  1.00  0.00      LA0  N
ATOM     60  HZ1 LYS A   8      69.628   9.983  -2.003  1.00  0.00      LA0  H
ATOM     61  HZ2 LYS A   8      68.910  10.503  -0.650  1.00  0.00      LA0  H
ATOM     62  HZ3 LYS A   8      68.099   9.337  -1.568  1.00  0.00      LA0  H
ATOM     63  C   LYS A   8      62.468  12.506  -2.123  1.00  0.00      LA0  C
ATOM     64  O   LYS A   8      61.495  13.249  -2.174  1.00  0.00      LA0  O
ATOM     65  N   TYR A   9      62.435  11.264  -1.642  1.00  0.00      LA0  N
ATOM     66  H   TYR A   9      63.255  10.691  -1.652  1.00  0.00      LA0  H
ATOM     67  CA  TYR A   9      61.159  10.700  -1.216  1.00  0.00      LA0  C
ATOM     68  CB  TYR A   9      60.587   9.771  -2.291  1.00  0.00      LA0  C
ATOM     69  CG  TYR A   9      60.147  10.536  -3.515  1.00  0.00      LA0  C
ATOM     70  CD1 TYR A   9      61.036  10.684  -4.599  1.00  0.00      LA0  C
ATOM     71  CE1 TYR A   9      60.610  11.391  -5.736  1.00  0.00      LA0  C
ATOM     72  CD2 TYR A   9      58.846  11.073  -3.538  1.00  0.00      LA0  C
ATOM     73  CE2 TYR A   9      58.422  11.775  -4.677  1.00  0.00      LA0  C
ATOM     74  CZ  TYR A   9      59.308  11.930  -5.757  1.00  0.00      LA0  C
ATOM     75  OH  TYR A   9      58.875  12.637  -6.858  1.00  0.00      LA0  O
ATOM     76  HH  TYR A   9      59.607  12.760  -7.462  1.00  0.00      LA0  H
ATOM     77  C   TYR A   9      61.349   9.902   0.047  1.00  0.00      LA0  C
ATOM     78  O   TYR A   9      62.417   9.346   0.285  1.00  0.00      LA0  O
ATOM     79  N   SER A  10      60.286   9.852   0.851  1.00  0.00      LA0  N
ATOM     80  H   SER A  10      59.410  10.274   0.607  1.00  0.00      LA0  H
ATOM     81  CA  SER A  10      60.383   8.881   1.930  1.00  0.00      LA0  C
ATOM     82  CB  SER A  10      59.583   9.367   3.143  1.00  0.00      LA0  C
ATOM     83  OG  SER A  10      58.186   9.387   2.842  1.00  0.00      LA0  O
ATOM     84  HG  SER A  10      57.779   9.808   3.615  1.00  0.00      LA0  H
ATOM     85  C   SER A  10      59.954   7.509   1.437  1.00  0.00      LA0  C
ATOM     86  O   SER A  10      59.699   7.306   0.255  1.00  0.00      LA0  O
ATOM     87  N   LYS A  11      59.870   6.571   2.388  1.00  0.00      LA0  N
ATOM     88  H   LYS A  11      60.032   6.799   3.349  1.00  0.00      LA0  H
ATOM     89  CA  LYS A  11      59.151   5.346   2.036  1.00  0.00      LA0  C
ATOM     90  CB  LYS A  11      59.733   4.158   2.812  1.00  0.00      LA0  C
ATOM     91  CG  LYS A  11      61.251   4.284   3.002  1.00  0.00      LA0  C
ATOM     92  CD  LYS A  11      61.899   3.268   3.947  1.00  0.00      LA0  C
ATOM     93  CE  LYS A  11      61.247   3.168   5.332  1.00  0.00      LA0  C
ATOM     94  NZ  LYS A  11      61.040   4.491   5.940  1.00  0.00      LA0  N
ATOM     95  HZ1 LYS A  11      60.361   4.410   6.729  1.00  0.00      LA0  H
ATOM     96  HZ2 LYS A  11      61.890   5.006   6.225  1.00  0.00      LA0  H
ATOM     97  HZ3 LYS A  11      60.454   5.089   5.315  1.00  0.00      LA0  H
ATOM     98  C   LYS A  11      57.660   5.504   2.321  1.00  0.00      LA0  C
ATOM     99  O   LYS A  11      56.800   4.840   1.764  1.00  0.00      LA0  O
ATOM    100  N   GLU A  12      57.434   6.452   3.240  1.00  0.00      LA0  N
ATOM    101  H   GLU A  12      58.194   6.947   3.656  1.00  0.00      LA0  H
ATOM    102  CA  GLU A  12      56.153   6.731   3.870  1.00  0.00      LA0  C
ATOM    103  CB  GLU A  12      56.472   7.391   5.217  1.00  0.00      LA0  C
ATOM    104  CG  GLU A  12      57.143   6.536   6.313  1.00  0.00      LA0  C
ATOM    105  CD  GLU A  12      58.459   5.859   5.929  1.00  0.00      LA0  C
ATOM    106  OE1 GLU A  12      59.372   6.473   5.366  1.00  0.00      LA0  O
ATOM    107  OE2 GLU A  12      58.595   4.675   6.213  1.00  0.00      LA0  O
ATOM    108  C   GLU A  12      55.190   7.565   3.024  1.00  0.00      LA0  C
ATOM    109  O   GLU A  12      54.011   7.669   3.339  1.00  0.00      LA0  O
ATOM    110  N   HIS A  13      55.755   8.090   1.908  1.00  0.00      LA0  N
ATOM    111  H   HIS A  13      56.753   8.126   1.944  1.00  0.00      LA0  H
ATOM    112  CA  HIS A  13      55.072   8.719   0.759  1.00  0.00      LA0  C
ATOM    113  CB  HIS A  13      53.609   8.296   0.515  1.00  0.00      LA0  C
ATOM    114  CG  HIS A  13      53.494   6.822   0.198  1.00  0.00      LA0  C
ATOM    115  ND1 HIS A  13      53.971   6.259  -0.925  1.00  0.00      LA0  N
ATOM    116  HD1 HIS A  13      54.426   6.730  -1.655  1.00  0.00      LA0  H
ATOM    117  CD2 HIS A  13      52.883   5.828   0.969  1.00  0.00      LA0  C
ATOM    118  NE2 HIS A  13      53.002   4.662   0.288  1.00  0.00      LA0  N
ATOM    119  CE1 HIS A  13      53.673   4.924  -0.876  1.00  0.00      LA0  C
ATOM    120  C   HIS A  13      55.170  10.234   0.655  1.00  0.00      LA0  C
ATOM    121  O   HIS A  13      54.516  10.865  -0.180  1.00  0.00      LA0  O
ATOM    122  N   GLU A  14      56.042  10.797   1.499  1.00  0.00      LA0  N
ATOM    123  H   GLU A  14      56.449  10.273   2.251  1.00  0.00      LA0  H
ATOM    124  CA  GLU A  14      56.390  12.201   1.308  1.00  0.00      LA0  C
ATOM    125  CB  GLU A  14      57.004  12.854   2.556  1.00  0.00      LA0  C
ATOM    126  CG  GLU A  14      56.271  12.685   3.889  1.00  0.00      LA0  C
ATOM    127  CD  GLU A  14      56.642  11.355   4.501  1.00  0.00      LA0  C
ATOM    128  OE1 GLU A  14      55.880  10.411   4.359  1.00  0.00      LA0  O
ATOM    129  OE2 GLU A  14      57.725  11.231   5.062  1.00  0.00      LA0  O
ATOM    130  C   GLU A  14      57.368  12.410   0.170  1.00  0.00      LA0  C
ATOM    131  O   GLU A  14      58.122  11.525  -0.222  1.00  0.00      LA0  O
ATOM    132  N   TRP A  15      57.331  13.649  -0.323  1.00  0.00      LA0  N
ATOM    133  H   TRP A  15      56.683  14.298   0.067  1.00  0.00      LA0  H
ATOM    134  CA  TRP A  15      58.411  14.132  -1.167  1.00  0.00      LA0  C
ATOM    135  CB  TRP A  15      57.910  14.636  -2.523  1.00  0.00      LA0  C
ATOM    136  CG  TRP A  15      56.852  15.712  -2.406  1.00  0.00      LA0  C
ATOM    137  CD2 TRP A  15      56.998  17.146  -2.291  1.00  0.00      LA0  C
ATOM    138  CE2 TRP A  15      55.675  17.706  -2.249  1.00  0.00      LA0  C
ATOM    139  CE3 TRP A  15      58.120  17.999  -2.219  1.00  0.00      LA0  C
ATOM    140  CD1 TRP A  15      55.472  15.495  -2.423  1.00  0.00      LA0  C
ATOM    141  NE1 TRP A  15      54.771  16.653  -2.332  1.00  0.00      LA0  N
ATOM    142  HE1 TRP A  15      53.786  16.707  -2.319  1.00  0.00      LA0  H
ATOM    143  CZ2 TRP A  15      55.503  19.102  -2.135  1.00  0.00      LA0  C
ATOM    144  CZ3 TRP A  15      57.933  19.393  -2.104  1.00  0.00      LA0  C
ATOM    145  CH2 TRP A  15      56.633  19.941  -2.062  1.00  0.00      LA0  C
ATOM    146  C   TRP A  15      59.178  15.218  -0.455  1.00  0.00      LA0  C
ATOM    147  O   TRP A  15      58.711  15.809   0.515  1.00  0.00      LA0  O
ATOM    148  N   LEU A  16      60.371  15.447  -1.000  1.00  0.00      LA0  N
ATOM    149  H   LEU A  16      60.668  14.902  -1.785  1.00  0.00      LA0  H
ATOM    150  CA  LEU A  16      61.300  16.345  -0.342  1.00  0.00      LA0  C
ATOM    151  CB  LEU A  16      62.294  15.516   0.466  1.00  0.00      LA0  C
ATOM    152  CG  LEU A  16      62.909  16.308   1.608  1.00  0.00      LA0  C
ATOM    153  CD1 LEU A  16      61.831  16.738   2.592  1.00  0.00      LA0  C
ATOM    154  CD2 LEU A  16      64.023  15.542   2.309  1.00  0.00      LA0  C
ATOM    155  C   LEU A  16      62.017  17.215  -1.347  1.00  0.00      LA0  C
ATOM    156  O   LEU A  16      62.853  16.753  -2.115  1.00  0.00      LA0  O
ATOM    157  N   ARG A  17      61.643  18.497  -1.317  1.00  0.00      LA0  N
ATOM    158  H   ARG A  17      60.966  18.800  -0.644  1.00  0.00      LA0  H
ATOM    159  CA  ARG A  17      62.317  19.415  -2.226  1.00  0.00      LA0  C
ATOM    160  CB  ARG A  17      61.289  20.328  -2.903  1.00  0.00      LA0  C
ATOM    161  CG  ARG A  17      61.767  20.944  -4.223  1.00  0.00      LA0  C
ATOM    162  CD  ARG A  17      60.626  21.552  -5.049  1.00  0.00      LA0  C
ATOM    163  NE  ARG A  17      59.996  22.674  -4.356  1.00  0.00      LA0  N
ATOM    164  HE  ARG A  17      60.570  23.439  -4.043  1.00  0.00      LA0  H
ATOM    165  CZ  ARG A  17      58.665  22.773  -4.166  1.00  0.00      LA0  C
ATOM    166  NH1 ARG A  17      57.848  21.844  -4.659  1.00  0.00      LA0  N
ATOM    167 HH11 ARG A  17      56.846  21.892  -4.557  1.00  0.00      LA0  H
ATOM    168 HH12 ARG A  17      58.224  21.065  -5.159  1.00  0.00      LA0  H
ATOM    169  NH2 ARG A  17      58.191  23.812  -3.484  1.00  0.00      LA0  N
ATOM    170 HH21 ARG A  17      57.220  23.957  -3.305  1.00  0.00      LA0  H
ATOM    171 HH22 ARG A  17      58.854  24.494  -3.126  1.00  0.00      LA0  H
ATOM    172  C   ARG A  17      63.392  20.215  -1.527  1.00  0.00      LA0  C
ATOM    173  O   ARG A  17      63.157  20.821  -0.490  1.00  0.00      LA0  O
ATOM    174  N   LYS A  18      64.579  20.197  -2.142  1.00  0.00      LA0  N
ATOM    175  H   LYS A  18      64.686  19.692  -2.997  1.00  0.00      LA0  H
ATOM    176  CA  LYS A  18      65.591  21.154  -1.702  1.00  0.00      LA0  C
ATOM    177  CB  LYS A  18      66.977  20.659  -2.127  1.00  0.00      LA0  C
ATOM    178  CG  LYS A  18      68.166  21.527  -1.697  1.00  0.00      LA0  C
ATOM    179  CD  LYS A  18      68.349  21.555  -0.182  1.00  0.00      LA0  C
ATOM    180  CE  LYS A  18      69.699  22.121   0.259  1.00  0.00      LA0  C
ATOM    181  NZ  LYS A  18      69.899  21.804   1.676  1.00  0.00      LA0  N
ATOM    182  HZ1 LYS A  18      70.875  22.009   1.989  1.00  0.00      LA0  H
ATOM    183  HZ2 LYS A  18      69.227  22.269   2.317  1.00  0.00      LA0  H
ATOM    184  HZ3 LYS A  18      69.878  20.773   1.832  1.00  0.00      LA0  H
ATOM    185  C   LYS A  18      65.295  22.498  -2.334  1.00  0.00      LA0  C
ATOM    186  O   LYS A  18      65.371  22.644  -3.547  1.00  0.00      LA0  O
ATOM    187  N   GLU A  19      64.919  23.459  -1.485  1.00  0.00      LA0  N
ATOM    188  H   GLU A  19      64.897  23.321  -0.492  1.00  0.00      LA0  H
ATOM    189  CA  GLU A  19      64.642  24.737  -2.133  1.00  0.00      LA0  C
ATOM    190  CB  GLU A  19      63.255  25.261  -1.766  1.00  0.00      LA0  C
ATOM    191  CG  GLU A  19      62.171  24.244  -2.097  1.00  0.00      LA0  C
ATOM    192  CD  GLU A  19      60.828  24.925  -2.241  1.00  0.00      LA0  C
ATOM    193  OE1 GLU A  19      60.489  25.325  -3.344  1.00  0.00      LA0  O
ATOM    194  OE2 GLU A  19      60.072  24.997  -1.283  1.00  0.00      LA0  O
ATOM    195  C   GLU A  19      65.730  25.765  -1.916  1.00  0.00      LA0  C
ATOM    196  O   GLU A  19      66.735  25.492  -1.272  1.00  0.00      LA0  O
ATOM    197  N   ALA A  20      65.494  26.961  -2.487  1.00  0.00      LA0  N
ATOM    198  H   ALA A  20      64.628  27.113  -2.961  1.00  0.00      LA0  H
ATOM    199  CA  ALA A  20      66.507  28.020  -2.413  1.00  0.00      LA0  C
ATOM    200  CB  ALA A  20      66.078  29.223  -3.255  1.00  0.00      LA0  C
ATOM    201  C   ALA A  20      66.829  28.499  -1.005  1.00  0.00      LA0  C
ATOM    202  O   ALA A  20      67.937  28.904  -0.686  1.00  0.00      LA0  O
ATOM    203  N   ASP A  21      65.793  28.389  -0.165  1.00  0.00      LA0  N
ATOM    204  H   ASP A  21      64.899  28.075  -0.490  1.00  0.00      LA0  H
ATOM    205  CA  ASP A  21      65.933  28.620   1.277  1.00  0.00      LA0  C
ATOM    206  CB  ASP A  21      64.548  28.597   1.937  1.00  0.00      LA0  C
ATOM    207  CG  ASP A  21      63.743  27.407   1.439  1.00  0.00      LA0  C
ATOM    208  OD1 ASP A  21      63.825  26.323   2.001  1.00  0.00      LA0  O
ATOM    209  OD2 ASP A  21      63.027  27.550   0.457  1.00  0.00      LA0  O
ATOM    210  C   ASP A  21      66.863  27.661   2.009  1.00  0.00      LA0  C
ATOM    211  O   ASP A  21      67.226  27.856   3.162  1.00  0.00      LA0  O
ATOM    212  N   GLY A  22      67.233  26.592   1.295  1.00  0.00      LA0  N
ATOM    213  H   GLY A  22      66.843  26.424   0.392  1.00  0.00      LA0  H
ATOM    214  CA  GLY A  22      68.161  25.646   1.895  1.00  0.00      LA0  C
ATOM    215  C   GLY A  22      67.481  24.496   2.607  1.00  0.00      LA0  C
ATOM    216  O   GLY A  22      68.059  23.423   2.778  1.00  0.00      LA0  O
ATOM    217  N   THR A  23      66.238  24.759   3.033  1.00  0.00      LA0  N
ATOM    218  H   THR A  23      65.728  25.562   2.722  1.00  0.00      LA0  H
ATOM    219  CA  THR A  23      65.603  23.713   3.817  1.00  0.00      LA0  C
ATOM    220  CB  THR A  23      64.677  24.308   4.892  1.00  0.00      LA0  C
ATOM    221  OG1 THR A  23      63.494  24.884   4.332  1.00  0.00      LA0  O
ATOM    222  HG1 THR A  23      63.773  25.565   3.721  1.00  0.00      LA0  H
ATOM    223  CG2 THR A  23      65.415  25.329   5.760  1.00  0.00      LA0  C
ATOM    224  C   THR A  23      64.916  22.674   2.952  1.00  0.00      LA0  C
ATOM    225  O   THR A  23      64.924  22.732   1.724  1.00  0.00      LA0  O
ATOM    226  N   TYR A  24      64.347  21.699   3.662  1.00  0.00      LA0  N
ATOM    227  H   TYR A  24      64.344  21.713   4.662  1.00  0.00      LA0  H
ATOM    228  CA  TYR A  24      63.684  20.618   2.960  1.00  0.00      LA0  C
ATOM    229  CB  TYR A  24      64.188  19.289   3.514  1.00  0.00      LA0  C
ATOM    230  CG  TYR A  24      65.630  19.120   3.114  1.00  0.00      LA0  C
ATOM    231  CD1 TYR A  24      66.641  19.376   4.061  1.00  0.00      LA0  C
ATOM    232  CE1 TYR A  24      67.982  19.324   3.650  1.00  0.00      LA0  C
ATOM    233  CD2 TYR A  24      65.918  18.742   1.789  1.00  0.00      LA0  C
ATOM    234  CE2 TYR A  24      67.256  18.689   1.380  1.00  0.00      LA0  C
ATOM    235  CZ  TYR A  24      68.266  19.020   2.304  1.00  0.00      LA0  C
ATOM    236  OH  TYR A  24      69.565  19.084   1.849  1.00  0.00      LA0  O
ATOM    237  HH  TYR A  24      70.184  19.029   2.586  1.00  0.00      LA0  H
ATOM    238  C   TYR A  24      62.186  20.738   3.048  1.00  0.00      LA0  C
ATOM    239  O   TYR A  24      61.570  20.550   4.090  1.00  0.00      LA0  O
ATOM    240  N   THR A  25      61.622  21.071   1.894  1.00  0.00      LA0  N
ATOM    241  H   THR A  25      62.182  21.255   1.084  1.00  0.00      LA0  H
ATOM    242  CA  THR A  25      60.171  21.133   1.834  1.00  0.00      LA0  C
ATOM    243  CB  THR A  25      59.775  22.031   0.673  1.00  0.00      LA0  C
ATOM    244  OG1 THR A  25      60.596  23.205   0.666  1.00  0.00      LA0  O
ATOM    245  HG1 THR A  25      60.477  23.534  -0.224  1.00  0.00      LA0  H
ATOM    246  CG2 THR A  25      58.293  22.407   0.692  1.00  0.00      LA0  C
ATOM    247  C   THR A  25      59.535  19.763   1.707  1.00  0.00      LA0  C
ATOM    248  O   THR A  25      59.586  19.119   0.665  1.00  0.00      LA0  O
ATOM    249  N   VAL A  26      58.944  19.361   2.830  1.00  0.00      LA0  N
ATOM    250  H   VAL A  26      58.959  19.984   3.612  1.00  0.00      LA0  H
ATOM    251  CA  VAL A  26      58.139  18.146   2.860  1.00  0.00      LA0  C
ATOM    252  CB  VAL A  26      58.023  17.657   4.309  1.00  0.00      LA0  C
ATOM    253  CG1 VAL A  26      57.292  16.319   4.429  1.00  0.00      LA0  C
ATOM    254  CG2 VAL A  26      59.391  17.616   4.982  1.00  0.00      LA0  C
ATOM    255  C   VAL A  26      56.759  18.430   2.307  1.00  0.00      LA0  C
ATOM    256  O   VAL A  26      56.142  19.436   2.645  1.00  0.00      LA0  O
ATOM    257  N   GLY A  27      56.293  17.498   1.477  1.00  0.00      LA0  N
ATOM    258  H   GLY A  27      56.890  16.743   1.186  1.00  0.00      LA0  H
ATOM    259  CA  GLY A  27      54.882  17.505   1.106  1.00  0.00      LA0  C
ATOM    260  C   GLY A  27      54.463  16.069   0.903  1.00  0.00      LA0  C
ATOM    261  O   GLY A  27      55.318  15.197   0.881  1.00  0.00      LA0  O
ATOM    262  N   ILE A  28      53.156  15.822   0.757  1.00  0.00      LA0  N
ATOM    263  H   ILE A  28      52.480  16.554   0.690  1.00  0.00      LA0  H
ATOM    264  CA  ILE A  28      52.869  14.440   0.369  1.00  0.00      LA0  C
ATOM    265  CB  ILE A  28      51.672  13.833   1.109  1.00  0.00      LA0  C
ATOM    266  CG2 ILE A  28      52.076  13.462   2.536  1.00  0.00      LA0  C
ATOM    267  CG1 ILE A  28      50.414  14.703   1.032  1.00  0.00      LA0  C
ATOM    268  CD1 ILE A  28      49.192  14.016   1.645  1.00  0.00      LA0  C
ATOM    269  C   ILE A  28      52.717  14.312  -1.128  1.00  0.00      LA0  C
ATOM    270  O   ILE A  28      52.395  15.275  -1.818  1.00  0.00      LA0  O
ATOM    271  N   THR A  29      53.030  13.102  -1.604  1.00  0.00      LA0  N
ATOM    272  H   THR A  29      53.252  12.347  -0.985  1.00  0.00      LA0  H
ATOM    273  CA  THR A  29      53.015  12.936  -3.055  1.00  0.00      LA0  C
ATOM    274  CB  THR A  29      53.776  11.668  -3.445  1.00  0.00      LA0  C
ATOM    275  OG1 THR A  29      53.292  10.527  -2.719  1.00  0.00      LA0  O
ATOM    276  HG1 THR A  29      53.693  10.570  -1.847  1.00  0.00      LA0  H
ATOM    277  CG2 THR A  29      55.274  11.834  -3.221  1.00  0.00      LA0  C
ATOM    278  C   THR A  29      51.621  12.924  -3.648  1.00  0.00      LA0  C
ATOM    279  O   THR A  29      50.630  12.762  -2.942  1.00  0.00      LA0  O
ATOM    280  N   GLU A  30      51.604  13.041  -4.988  1.00  0.00      LA0  N
ATOM    281  H   GLU A  30      52.452  13.249  -5.476  1.00  0.00      LA0  H
ATOM    282  CA  GLU A  30      50.364  12.855  -5.745  1.00  0.00      LA0  C
ATOM    283  CB  GLU A  30      50.677  12.831  -7.243  1.00  0.00      LA0  C
ATOM    284  CG  GLU A  30      49.542  13.316  -8.152  1.00  0.00      LA0  C
ATOM    285  CD  GLU A  30      49.408  14.826  -8.062  1.00  0.00      LA0  C
ATOM    286  OE1 GLU A  30      48.335  15.301  -7.706  1.00  0.00      LA0  O
ATOM    287  OE2 GLU A  30      50.376  15.531  -8.348  1.00  0.00      LA0  O
ATOM    288  C   GLU A  30      49.655  11.578  -5.327  1.00  0.00      LA0  C
ATOM    289  O   GLU A  30      48.549  11.577  -4.809  1.00  0.00      LA0  O
ATOM    290  N   HIS A  31      50.428  10.485  -5.465  1.00  0.00      LA0  N
ATOM    291  H   HIS A  31      51.274  10.553  -5.987  1.00  0.00      LA0  H
ATOM    292  CA  HIS A  31      49.871   9.192  -5.076  1.00  0.00      LA0  C
ATOM    293  CB  HIS A  31      50.843   8.063  -5.418  1.00  0.00      LA0  C
ATOM    294  CG  HIS A  31      50.057   6.800  -5.683  1.00  0.00      LA0  C
ATOM    295  ND1 HIS A  31      49.013   6.731  -6.530  1.00  0.00      LA0  N
ATOM    296  HD1 HIS A  31      48.610   7.463  -7.065  1.00  0.00      LA0  H
ATOM    297  CD2 HIS A  31      50.262   5.537  -5.123  1.00  0.00      LA0  C
ATOM    298  NE2 HIS A  31      49.325   4.708  -5.645  1.00  0.00      LA0  N
ATOM    299  CE1 HIS A  31      48.555   5.443  -6.511  1.00  0.00      LA0  C
ATOM    300  C   HIS A  31      49.358   9.087  -3.650  1.00  0.00      LA0  C
ATOM    301  O   HIS A  31      48.344   8.468  -3.362  1.00  0.00      LA0  O
ATOM    302  N   ALA A  32      50.087   9.765  -2.746  1.00  0.00      LA0  N
ATOM    303  H   ALA A  32      50.901  10.276  -3.019  1.00  0.00      LA0  H
ATOM    304  CA  ALA A  32      49.571   9.800  -1.377  1.00  0.00      LA0  C
ATOM    305  CB  ALA A  32      50.556  10.506  -0.444  1.00  0.00      LA0  C
ATOM    306  C   ALA A  32      48.205  10.461  -1.254  1.00  0.00      LA0  C
ATOM    307  O   ALA A  32      47.301   9.963  -0.592  1.00  0.00      LA0  O
ATOM    308  N   GLN A  33      48.077  11.605  -1.946  1.00  0.00      LA0  N
ATOM    309  H   GLN A  33      48.808  11.927  -2.553  1.00  0.00      LA0  H
ATOM    310  CA  GLN A  33      46.770  12.256  -1.882  1.00  0.00      LA0  C
ATOM    311  CB  GLN A  33      46.883  13.749  -2.247  1.00  0.00      LA0  C
ATOM    312  CG  GLN A  33      47.249  14.142  -3.685  1.00  0.00      LA0  C
ATOM    313  CD  GLN A  33      46.005  14.226  -4.546  1.00  0.00      LA0  C
ATOM    314  OE1 GLN A  33      44.892  13.980  -4.099  1.00  0.00      LA0  O
ATOM    315  NE2 GLN A  33      46.221  14.675  -5.782  1.00  0.00      LA0  N
ATOM    316 HE21 GLN A  33      47.132  14.793  -6.192  1.00  0.00      LA0  H
ATOM    317 HE22 GLN A  33      45.443  14.934  -6.352  1.00  0.00      LA0  H
ATOM    318  C   GLN A  33      45.649  11.485  -2.572  1.00  0.00      LA0  C
ATOM    319  O   GLN A  33      44.531  11.417  -2.075  1.00  0.00      LA0  O
ATOM    320  N   GLU A  34      46.027  10.817  -3.679  1.00  0.00      LA0  N
ATOM    321  H   GLU A  34      46.931  10.987  -4.070  1.00  0.00      LA0  H
ATOM    322  CA  GLU A  34      45.124   9.857  -4.323  1.00  0.00      LA0  C
ATOM    323  CB  GLU A  34      45.836   9.113  -5.457  1.00  0.00      LA0  C
ATOM    324  CG  GLU A  34      46.323   9.955  -6.641  1.00  0.00      LA0  C
ATOM    325  CD  GLU A  34      47.193   9.087  -7.538  1.00  0.00      LA0  C
ATOM    326  OE1 GLU A  34      46.750   8.018  -7.954  1.00  0.00      LA0  O
ATOM    327  OE2 GLU A  34      48.342   9.448  -7.786  1.00  0.00      LA0  O
ATOM    328  C   GLU A  34      44.569   8.822  -3.354  1.00  0.00      LA0  C
ATOM    329  O   GLU A  34      43.369   8.636  -3.199  1.00  0.00      LA0  O
ATOM    330  N   LEU A  35      45.523   8.167  -2.670  1.00  0.00      LA0  N
ATOM    331  H   LEU A  35      46.484   8.373  -2.865  1.00  0.00      LA0  H
ATOM    332  CA  LEU A  35      45.145   7.129  -1.708  1.00  0.00      LA0  C
ATOM    333  CB  LEU A  35      46.390   6.440  -1.144  1.00  0.00      LA0  C
ATOM    334  CG  LEU A  35      47.253   5.741  -2.198  1.00  0.00      LA0  C
ATOM    335  CD1 LEU A  35      48.582   5.268  -1.608  1.00  0.00      LA0  C
ATOM    336  CD2 LEU A  35      46.505   4.617  -2.916  1.00  0.00      LA0  C
ATOM    337  C   LEU A  35      44.273   7.618  -0.564  1.00  0.00      LA0  C
ATOM    338  O   LEU A  35      43.399   6.922  -0.058  1.00  0.00      LA0  O
ATOM    339  N   LEU A  36      44.559   8.865  -0.169  1.00  0.00      LA0  N
ATOM    340  H   LEU A  36      45.295   9.382  -0.610  1.00  0.00      LA0  H
ATOM    341  CA  LEU A  36      43.746   9.437   0.898  1.00  0.00      LA0  C
ATOM    342  CB  LEU A  36      44.494  10.589   1.560  1.00  0.00      LA0  C
ATOM    343  CG  LEU A  36      45.600  10.071   2.476  1.00  0.00      LA0  C
ATOM    344  CD1 LEU A  36      46.565  11.179   2.892  1.00  0.00      LA0  C
ATOM    345  CD2 LEU A  36      45.016   9.320   3.675  1.00  0.00      LA0  C
ATOM    346  C   LEU A  36      42.348   9.863   0.498  1.00  0.00      LA0  C
ATOM    347  O   LEU A  36      41.422   9.828   1.304  1.00  0.00      LA0  O
ATOM    348  N   GLY A  37      42.234  10.278  -0.769  1.00  0.00      LA0  N
ATOM    349  H   GLY A  37      43.038  10.332  -1.364  1.00  0.00      LA0  H
ATOM    350  CA  GLY A  37      40.995  10.947  -1.143  1.00  0.00      LA0  C
ATOM    351  C   GLY A  37      40.996  12.374  -0.635  1.00  0.00      LA0  C
ATOM    352  O   GLY A  37      42.003  12.876  -0.142  1.00  0.00      LA0  O
ATOM    353  N   ASP A  38      39.821  12.997  -0.767  1.00  0.00      LA0  N
ATOM    354  H   ASP A  38      39.036  12.567  -1.219  1.00  0.00      LA0  H
ATOM    355  CA  ASP A  38      39.659  14.396  -0.368  1.00  0.00      LA0  C
ATOM    356  CB  ASP A  38      38.196  14.838  -0.487  1.00  0.00      LA0  C
ATOM    357  CG  ASP A  38      37.542  14.412  -1.788  1.00  0.00      LA0  C
ATOM    358  OD1 ASP A  38      37.338  15.267  -2.645  1.00  0.00      LA0  O
ATOM    359  OD2 ASP A  38      37.215  13.232  -1.925  1.00  0.00      LA0  O
ATOM    360  C   ASP A  38      40.133  14.677   1.046  1.00  0.00      LA0  C
ATOM    361  O   ASP A  38      39.896  13.917   1.983  1.00  0.00      LA0  O
ATOM    362  N   MET A  39      40.844  15.797   1.169  1.00  0.00      LA0  N
ATOM    363  H   MET A  39      41.007  16.394   0.382  1.00  0.00      LA0  H
ATOM    364  CA  MET A  39      41.373  16.097   2.490  1.00  0.00      LA0  C
ATOM    365  CB  MET A  39      42.737  16.774   2.362  1.00  0.00      LA0  C
ATOM    366  CG  MET A  39      43.665  16.509   3.549  1.00  0.00      LA0  C
ATOM    367  SD  MET A  39      44.131  14.775   3.674  1.00  0.00      LA0  S
ATOM    368  CE  MET A  39      44.883  14.598   2.046  1.00  0.00      LA0  C
ATOM    369  C   MET A  39      40.426  16.932   3.321  1.00  0.00      LA0  C
ATOM    370  O   MET A  39      39.930  17.960   2.885  1.00  0.00      LA0  O
ATOM    371  N   VAL A  40      40.219  16.443   4.550  1.00  0.00      LA0  N
ATOM    372  H   VAL A  40      40.727  15.637   4.852  1.00  0.00      LA0  H
ATOM    373  CA  VAL A  40      39.444  17.242   5.496  1.00  0.00      LA0  C
ATOM    374  CB  VAL A  40      38.864  16.321   6.583  1.00  0.00      LA0  C
ATOM    375  CG1 VAL A  40      38.350  17.068   7.811  1.00  0.00      LA0  C
ATOM    376  CG2 VAL A  40      37.766  15.442   5.987  1.00  0.00      LA0  C
ATOM    377  C   VAL A  40      40.284  18.372   6.073  1.00  0.00      LA0  C
ATOM    378  O   VAL A  40      39.890  19.530   6.072  1.00  0.00      LA0  O
ATOM    379  N   PHE A  41      41.478  17.969   6.544  1.00  0.00      LA0  N
ATOM    380  H   PHE A  41      41.706  16.992   6.583  1.00  0.00      LA0  H
ATOM    381  CA  PHE A  41      42.507  18.945   6.901  1.00  0.00      LA0  C
ATOM    382  CB  PHE A  41      42.150  19.828   8.123  1.00  0.00      LA0  C
ATOM    383  CG  PHE A  41      42.023  19.055   9.422  1.00  0.00      LA0  C
ATOM    384  CD1 PHE A  41      43.169  18.833  10.219  1.00  0.00      LA0  C
ATOM    385  CD2 PHE A  41      40.757  18.580   9.826  1.00  0.00      LA0  C
ATOM    386  CE1 PHE A  41      43.048  18.119  11.427  1.00  0.00      LA0  C
ATOM    387  CE2 PHE A  41      40.633  17.868  11.035  1.00  0.00      LA0  C
ATOM    388  CZ  PHE A  41      41.781  17.641  11.822  1.00  0.00      LA0  C
ATOM    389  C   PHE A  41      43.828  18.252   7.126  1.00  0.00      LA0  C
ATOM    390  O   PHE A  41      43.883  17.082   7.482  1.00  0.00      LA0  O
ATOM    391  N   VAL A  42      44.891  19.031   6.934  1.00  0.00      LA0  N
ATOM    392  H   VAL A  42      44.775  19.966   6.601  1.00  0.00      LA0  H
ATOM    393  CA  VAL A  42      46.149  18.588   7.512  1.00  0.00      LA0  C
ATOM    394  CB  VAL A  42      47.293  18.646   6.487  1.00  0.00      LA0  C
ATOM    395  CG1 VAL A  42      48.598  18.071   7.049  1.00  0.00      LA0  C
ATOM    396  CG2 VAL A  42      46.906  17.971   5.170  1.00  0.00      LA0  C
ATOM    397  C   VAL A  42      46.444  19.461   8.716  1.00  0.00      LA0  C
ATOM    398  O   VAL A  42      46.402  20.688   8.645  1.00  0.00      LA0  O
ATOM    399  N   ASP A  43      46.721  18.782   9.831  1.00  0.00      LA0  N
ATOM    400  H   ASP A  43      46.731  17.781   9.812  1.00  0.00      LA0  H
ATOM    401  CA  ASP A  43      47.238  19.557  10.952  1.00  0.00      LA0  C
ATOM    402  CB  ASP A  43      46.543  19.182  12.265  1.00  0.00      LA0  C
ATOM    403  CG  ASP A  43      46.664  20.286  13.309  1.00  0.00      LA0  C
ATOM    404  OD1 ASP A  43      47.036  21.410  12.997  1.00  0.00      LA0  O
ATOM    405  OD2 ASP A  43      46.368  20.035  14.464  1.00  0.00      LA0  O
ATOM    406  C   ASP A  43      48.742  19.411  11.043  1.00  0.00      LA0  C
ATOM    407  O   ASP A  43      49.320  18.424  10.601  1.00  0.00      LA0  O
ATOM    408  N   LEU A  44      49.345  20.469  11.582  1.00  0.00      LA0  N
ATOM    409  H   LEU A  44      48.769  21.132  12.062  1.00  0.00      LA0  H
ATOM    410  CA  LEU A  44      50.778  20.678  11.424  1.00  0.00      LA0  C
ATOM    411  CB  LEU A  44      50.955  22.158  11.064  1.00  0.00      LA0  C
ATOM    412  CG  LEU A  44      50.346  22.476   9.697  1.00  0.00      LA0  C
ATOM    413  CD1 LEU A  44      50.094  23.968   9.505  1.00  0.00      LA0  C
ATOM    414  CD2 LEU A  44      51.178  21.885   8.561  1.00  0.00      LA0  C
ATOM    415  C   LEU A  44      51.607  20.245  12.630  1.00  0.00      LA0  C
ATOM    416  O   LEU A  44      51.083  20.137  13.744  1.00  0.00      LA0  O
ATOM    417  N   PRO A  45      52.923  20.003  12.345  1.00  0.00      LA0  N
ATOM    418  CD  PRO A  45      53.525  19.901  11.013  1.00  0.00      LA0  C
ATOM    419  CA  PRO A  45      53.918  19.794  13.408  1.00  0.00      LA0  C
ATOM    420  CB  PRO A  45      55.143  19.295  12.627  1.00  0.00      LA0  C
ATOM    421  CG  PRO A  45      55.025  19.940  11.251  1.00  0.00      LA0  C
ATOM    422  C   PRO A  45      54.224  21.072  14.170  1.00  0.00      LA0  C
ATOM    423  O   PRO A  45      53.543  22.085  14.034  1.00  0.00      LA0  O
ATOM    424  N   GLU A  46      55.301  20.987  14.965  1.00  0.00      LA0  N
ATOM    425  H   GLU A  46      55.879  20.174  15.018  1.00  0.00      LA0  H
ATOM    426  CA  GLU A  46      55.609  22.161  15.766  1.00  0.00      LA0  C
ATOM    427  CB  GLU A  46      55.491  21.813  17.257  1.00  0.00      LA0  C
ATOM    428  CG  GLU A  46      55.250  23.033  18.158  1.00  0.00      LA0  C
ATOM    429  CD  GLU A  46      54.222  23.939  17.505  1.00  0.00      LA0  C
ATOM    430  OE1 GLU A  46      53.081  23.526  17.294  1.00  0.00      LA0  O
ATOM    431  OE2 GLU A  46      54.594  25.034  17.095  1.00  0.00      LA0  O
ATOM    432  C   GLU A  46      56.906  22.854  15.402  1.00  0.00      LA0  C
ATOM    433  O   GLU A  46      57.933  22.230  15.171  1.00  0.00      LA0  O
ATOM    434  N   VAL A  47      56.796  24.184  15.304  1.00  0.00      LA0  N
ATOM    435  H   VAL A  47      56.055  24.619  15.815  1.00  0.00      LA0  H
ATOM    436  CA  VAL A  47      57.961  24.955  14.878  1.00  0.00      LA0  C
ATOM    437  CB  VAL A  47      57.506  26.335  14.368  1.00  0.00      LA0  C
ATOM    438  CG1 VAL A  47      58.658  27.260  13.961  1.00  0.00      LA0  C
ATOM    439  CG2 VAL A  47      56.532  26.153  13.201  1.00  0.00      LA0  C
ATOM    440  C   VAL A  47      58.953  25.044  16.025  1.00  0.00      LA0  C
ATOM    441  O   VAL A  47      58.578  25.151  17.183  1.00  0.00      LA0  O
ATOM    442  N   GLY A  48      60.233  24.920  15.660  1.00  0.00      LA0  N
ATOM    443  H   GLY A  48      60.474  24.831  14.693  1.00  0.00      LA0  H
ATOM    444  CA  GLY A  48      61.229  24.835  16.724  1.00  0.00      LA0  C
ATOM    445  C   GLY A  48      61.380  23.447  17.329  1.00  0.00      LA0  C
ATOM    446  O   GLY A  48      62.234  23.201  18.170  1.00  0.00      LA0  O
ATOM    447  N   ALA A  49      60.521  22.524  16.866  1.00  0.00      LA0  N
ATOM    448  H   ALA A  49      59.843  22.705  16.153  1.00  0.00      LA0  H
ATOM    449  CA  ALA A  49      60.752  21.168  17.339  1.00  0.00      LA0  C
ATOM    450  CB  ALA A  49      59.448  20.371  17.396  1.00  0.00      LA0  C
ATOM    451  C   ALA A  49      61.731  20.450  16.444  1.00  0.00      LA0  C
ATOM    452  O   ALA A  49      61.577  20.405  15.228  1.00  0.00      LA0  O
ATOM    453  N   THR A  50      62.738  19.886  17.109  1.00  0.00      LA0  N
ATOM    454  H   THR A  50      62.874  20.057  18.082  1.00  0.00      LA0  H
ATOM    455  CA  THR A  50      63.608  18.969  16.388  1.00  0.00      LA0  C
ATOM    456  CB  THR A  50      65.015  19.040  16.981  1.00  0.00      LA0  C
ATOM    457  OG1 THR A  50      65.391  20.412  17.148  1.00  0.00      LA0  O
ATOM    458  HG1 THR A  50      66.263  20.421  17.518  1.00  0.00      LA0  H
ATOM    459  CG2 THR A  50      66.053  18.289  16.142  1.00  0.00      LA0  C
ATOM    460  C   THR A  50      63.060  17.557  16.437  1.00  0.00      LA0  C
ATOM    461  O   THR A  50      63.101  16.898  17.468  1.00  0.00      LA0  O
ATOM    462  N   VAL A  51      62.519  17.145  15.289  1.00  0.00      LA0  N
ATOM    463  H   VAL A  51      62.602  17.731  14.480  1.00  0.00      LA0  H
ATOM    464  CA  VAL A  51      62.066  15.758  15.203  1.00  0.00      LA0  C
ATOM    465  CB  VAL A  51      60.742  15.677  14.432  1.00  0.00      LA0  C
ATOM    466  CG1 VAL A  51      59.608  16.321  15.232  1.00  0.00      LA0  C
ATOM    467  CG2 VAL A  51      60.863  16.284  13.033  1.00  0.00      LA0  C
ATOM    468  C   VAL A  51      63.138  14.895  14.563  1.00  0.00      LA0  C
ATOM    469  O   VAL A  51      64.143  15.410  14.083  1.00  0.00      LA0  O
ATOM    470  N   SER A  52      62.891  13.587  14.564  1.00  0.00      LA0  N
ATOM    471  H   SER A  52      62.072  13.200  14.994  1.00  0.00      LA0  H
ATOM    472  CA  SER A  52      63.860  12.704  13.928  1.00  0.00      LA0  C
ATOM    473  CB  SER A  52      64.249  11.564  14.874  1.00  0.00      LA0  C
ATOM    474  OG  SER A  52      64.002  11.943  16.234  1.00  0.00      LA0  O
ATOM    475  HG  SER A  52      63.058  11.788  16.361  1.00  0.00      LA0  H
ATOM    476  C   SER A  52      63.365  12.159  12.602  1.00  0.00      LA0  C
ATOM    477  O   SER A  52      62.180  12.195  12.290  1.00  0.00      LA0  O
ATOM    478  N   ALA A  53      64.322  11.633  11.825  1.00  0.00      LA0  N
ATOM    479  H   ALA A  53      65.284  11.733  12.087  1.00  0.00      LA0  H
ATOM    480  CA  ALA A  53      63.946  10.972  10.579  1.00  0.00      LA0  C
ATOM    481  CB  ALA A  53      65.186  10.675   9.733  1.00  0.00      LA0  C
ATOM    482  C   ALA A  53      63.187   9.681  10.822  1.00  0.00      LA0  C
ATOM    483  O   ALA A  53      63.758   8.623  11.061  1.00  0.00      LA0  O
ATOM    484  N   GLY A  54      61.863   9.827  10.773  1.00  0.00      LA0  N
ATOM    485  H   GLY A  54      61.489  10.727  10.533  1.00  0.00      LA0  H
ATOM    486  CA  GLY A  54      61.033   8.680  11.119  1.00  0.00      LA0  C
ATOM    487  C   GLY A  54      59.991   8.969  12.182  1.00  0.00      LA0  C
ATOM    488  O   GLY A  54      59.047   8.208  12.358  1.00  0.00      LA0  O
ATOM    489  N   ASP A  55      60.187  10.108  12.863  1.00  0.00      LA0  N
ATOM    490  H   ASP A  55      60.990  10.686  12.734  1.00  0.00      LA0  H
ATOM    491  CA  ASP A  55      59.138  10.567  13.774  1.00  0.00      LA0  C
ATOM    492  CB  ASP A  55      59.621  11.719  14.671  1.00  0.00      LA0  C
ATOM    493  CG  ASP A  55      60.775  11.366  15.604  1.00  0.00      LA0  C
ATOM    494  OD1 ASP A  55      61.373  10.300  15.489  1.00  0.00      LA0  O
ATOM    495  OD2 ASP A  55      61.118  12.200  16.437  1.00  0.00      LA0  O
ATOM    496  C   ASP A  55      57.959  11.055  12.959  1.00  0.00      LA0  C
ATOM    497  O   ASP A  55      58.072  11.249  11.750  1.00  0.00      LA0  O
ATOM    498  N   ASP A  56      56.825  11.243  13.647  1.00  0.00      LA0  N
ATOM    499  H   ASP A  56      56.758  11.192  14.643  1.00  0.00      LA0  H
ATOM    500  CA  ASP A  56      55.731  11.842  12.894  1.00  0.00      LA0  C
ATOM    501  CB  ASP A  56      54.363  11.476  13.505  1.00  0.00      LA0  C
ATOM    502  CG  ASP A  56      54.056  12.294  14.749  1.00  0.00      LA0  C
ATOM    503  OD1 ASP A  56      54.576  11.967  15.814  1.00  0.00      LA0  O
ATOM    504  OD2 ASP A  56      53.309  13.266  14.636  1.00  0.00      LA0  O
ATOM    505  C   ASP A  56      55.928  13.340  12.729  1.00  0.00      LA0  C
ATOM    506  O   ASP A  56      56.908  13.929  13.179  1.00  0.00      LA0  O
ATOM    507  N   CYS A  57      54.949  13.934  12.049  1.00  0.00      LA0  N
ATOM    508  H   CYS A  57      54.242  13.364  11.631  1.00  0.00      LA0  H
ATOM    509  CA  CYS A  57      54.954  15.385  11.985  1.00  0.00      LA0  C
ATOM    510  CB  CYS A  57      55.922  15.874  10.904  1.00  0.00      LA0  C
ATOM    511  SG  CYS A  57      55.477  15.331   9.235  1.00  0.00      LA0  S
ATOM    512  C   CYS A  57      53.569  15.953  11.779  1.00  0.00      LA0  C
ATOM    513  O   CYS A  57      53.128  16.884  12.443  1.00  0.00      LA0  O
ATOM    514  N   ALA A  58      52.890  15.374  10.786  1.00  0.00      LA0  N
ATOM    515  H   ALA A  58      53.234  14.561  10.308  1.00  0.00      LA0  H
ATOM    516  CA  ALA A  58      51.631  16.010  10.433  1.00  0.00      LA0  C
ATOM    517  CB  ALA A  58      51.788  16.812   9.141  1.00  0.00      LA0  C
ATOM    518  C   ALA A  58      50.538  14.990  10.271  1.00  0.00      LA0  C
ATOM    519  O   ALA A  58      50.791  13.827   9.989  1.00  0.00      LA0  O
ATOM    520  N   VAL A  59      49.308  15.468  10.471  1.00  0.00      LA0  N
ATOM    521  H   VAL A  59      49.168  16.444  10.649  1.00  0.00      LA0  H
ATOM    522  CA  VAL A  59      48.204  14.536  10.276  1.00  0.00      LA0  C
ATOM    523  CB  VAL A  59      47.337  14.420  11.541  1.00  0.00      LA0  C
ATOM    524  CG1 VAL A  59      46.229  13.373  11.370  1.00  0.00      LA0  C
ATOM    525  CG2 VAL A  59      48.189  14.123  12.778  1.00  0.00      LA0  C
ATOM    526  C   VAL A  59      47.370  14.971   9.093  1.00  0.00      LA0  C
ATOM    527  O   VAL A  59      46.686  15.986   9.138  1.00  0.00      LA0  O
ATOM    528  N   ALA A  60      47.466  14.173   8.028  1.00  0.00      LA0  N
ATOM    529  H   ALA A  60      47.982  13.318   8.112  1.00  0.00      LA0  H
ATOM    530  CA  ALA A  60      46.538  14.399   6.926  1.00  0.00      LA0  C
ATOM    531  CB  ALA A  60      47.146  13.964   5.593  1.00  0.00      LA0  C
ATOM    532  C   ALA A  60      45.266  13.619   7.152  1.00  0.00      LA0  C
ATOM    533  O   ALA A  60      45.146  12.455   6.788  1.00  0.00      LA0  O
ATOM    534  N   GLU A  61      44.324  14.308   7.796  1.00  0.00      LA0  N
ATOM    535  H   GLU A  61      44.440  15.284   7.990  1.00  0.00      LA0  H
ATOM    536  CA  GLU A  61      43.043  13.638   7.957  1.00  0.00      LA0  C
ATOM    537  CB  GLU A  61      42.351  14.074   9.249  1.00  0.00      LA0  C
ATOM    538  CG  GLU A  61      42.224  12.934  10.271  1.00  0.00      LA0  C
ATOM    539  CD  GLU A  61      41.162  11.903   9.886  1.00  0.00      LA0  C
ATOM    540  OE1 GLU A  61      40.490  11.383  10.769  1.00  0.00      LA0  O
ATOM    541  OE2 GLU A  61      40.926  11.644   8.710  1.00  0.00      LA0  O
ATOM    542  C   GLU A  61      42.143  13.828   6.759  1.00  0.00      LA0  C
ATOM    543  O   GLU A  61      41.836  14.942   6.339  1.00  0.00      LA0  O
ATOM    544  N   SER A  62      41.753  12.686   6.197  1.00  0.00      LA0  N
ATOM    545  H   SER A  62      41.968  11.806   6.630  1.00  0.00      LA0  H
ATOM    546  CA  SER A  62      40.923  12.788   5.014  1.00  0.00      LA0  C
ATOM    547  CB  SER A  62      41.564  11.997   3.860  1.00  0.00      LA0  C
ATOM    548  OG  SER A  62      41.232  10.601   3.916  1.00  0.00      LA0  O
ATOM    549  HG  SER A  62      41.535  10.253   3.077  1.00  0.00      LA0  H
ATOM    550  C   SER A  62      39.468  12.427   5.268  1.00  0.00      LA0  C
ATOM    551  O   SER A  62      39.016  12.190   6.391  1.00  0.00      LA0  O
ATOM    552  N   VAL A  63      38.754  12.363   4.136  1.00  0.00      LA0  N
ATOM    553  H   VAL A  63      39.162  12.701   3.284  1.00  0.00      LA0  H
ATOM    554  CA  VAL A  63      37.406  11.807   4.116  1.00  0.00      LA0  C
ATOM    555  CB  VAL A  63      36.751  12.141   2.765  1.00  0.00      LA0  C
ATOM    556  CG1 VAL A  63      36.710  13.658   2.567  1.00  0.00      LA0  C
ATOM    557  CG2 VAL A  63      37.417  11.447   1.569  1.00  0.00      LA0  C
ATOM    558  C   VAL A  63      37.344  10.308   4.411  1.00  0.00      LA0  C
ATOM    559  O   VAL A  63      36.330   9.767   4.848  1.00  0.00      LA0  O
ATOM    560  N   LYS A  64      38.490   9.660   4.134  1.00  0.00      LA0  N
ATOM    561  H   LYS A  64      39.295  10.175   3.834  1.00  0.00      LA0  H
ATOM    562  CA  LYS A  64      38.528   8.205   4.208  1.00  0.00      LA0  C
ATOM    563  CB  LYS A  64      38.851   7.633   2.812  1.00  0.00      LA0  C
ATOM    564  CG  LYS A  64      38.655   6.116   2.635  1.00  0.00      LA0  C
ATOM    565  CD  LYS A  64      39.873   5.272   3.036  1.00  0.00      LA0  C
ATOM    566  CE  LYS A  64      39.510   3.911   3.643  1.00  0.00      LA0  C
ATOM    567  NZ  LYS A  64      38.707   4.108   4.859  1.00  0.00      LA0  N
ATOM    568  HZ1 LYS A  64      37.716   4.311   4.605  1.00  0.00      LA0  H
ATOM    569  HZ2 LYS A  64      38.594   3.239   5.418  1.00  0.00      LA0  H
ATOM    570  HZ3 LYS A  64      39.047   4.888   5.460  1.00  0.00      LA0  H
ATOM    571  C   LYS A  64      39.425   7.647   5.303  1.00  0.00      LA0  C
ATOM    572  O   LYS A  64      39.192   6.547   5.805  1.00  0.00      LA0  O
ATOM    573  N   ALA A  65      40.471   8.411   5.640  1.00  0.00      LA0  N
ATOM    574  H   ALA A  65      40.679   9.298   5.217  1.00  0.00      LA0  H
ATOM    575  CA  ALA A  65      41.403   7.886   6.632  1.00  0.00      LA0  C
ATOM    576  CB  ALA A  65      42.338   6.836   6.018  1.00  0.00      LA0  C
ATOM    577  C   ALA A  65      42.276   8.971   7.209  1.00  0.00      LA0  C
ATOM    578  O   ALA A  65      42.624   9.934   6.541  1.00  0.00      LA0  O
ATOM    579  N   ALA A  66      42.645   8.731   8.470  1.00  0.00      LA0  N
ATOM    580  H   ALA A  66      42.325   7.928   8.964  1.00  0.00      LA0  H
ATOM    581  CA  ALA A  66      43.726   9.542   9.010  1.00  0.00      LA0  C
ATOM    582  CB  ALA A  66      43.712   9.512  10.539  1.00  0.00      LA0  C
ATOM    583  C   ALA A  66      45.047   8.978   8.552  1.00  0.00      LA0  C
ATOM    584  O   ALA A  66      45.342   7.812   8.783  1.00  0.00      LA0  O
ATOM    585  N   SER A  67      45.821   9.843   7.904  1.00  0.00      LA0  N
ATOM    586  H   SER A  67      45.506  10.764   7.666  1.00  0.00      LA0  H
ATOM    587  CA  SER A  67      47.213   9.457   7.750  1.00  0.00      LA0  C
ATOM    588  CB  SER A  67      47.672   9.638   6.302  1.00  0.00      LA0  C
ATOM    589  OG  SER A  67      48.811   8.818   6.009  1.00  0.00      LA0  O
ATOM    590  HG  SER A  67      49.568   9.184   6.471  1.00  0.00      LA0  H
ATOM    591  C   SER A  67      48.042  10.316   8.665  1.00  0.00      LA0  C
ATOM    592  O   SER A  67      47.830  11.521   8.770  1.00  0.00      LA0  O
ATOM    593  N   ASP A  68      49.007   9.658   9.302  1.00  0.00      LA0  N
ATOM    594  H   ASP A  68      49.175   8.673   9.214  1.00  0.00      LA0  H
ATOM    595  CA  ASP A  68      50.135  10.459   9.750  1.00  0.00      LA0  C
ATOM    596  CB  ASP A  68      50.876   9.783  10.919  1.00  0.00      LA0  C
ATOM    597  CG  ASP A  68      51.032   8.278  10.740  1.00  0.00      LA0  C
ATOM    598  OD1 ASP A  68      50.968   7.558  11.729  1.00  0.00      LA0  O
ATOM    599  OD2 ASP A  68      51.208   7.812   9.619  1.00  0.00      LA0  O
ATOM    600  C   ASP A  68      51.033  10.737   8.558  1.00  0.00      LA0  C
ATOM    601  O   ASP A  68      50.828  10.218   7.462  1.00  0.00      LA0  O
ATOM    602  N   ILE A  69      51.983  11.639   8.804  1.00  0.00      LA0  N
ATOM    603  H   ILE A  69      52.008  12.069   9.708  1.00  0.00      LA0  H
ATOM    604  CA  ILE A  69      52.968  12.045   7.807  1.00  0.00      LA0  C
ATOM    605  CB  ILE A  69      52.585  13.410   7.206  1.00  0.00      LA0  C
ATOM    606  CG2 ILE A  69      53.674  13.989   6.297  1.00  0.00      LA0  C
ATOM    607  CG1 ILE A  69      51.234  13.345   6.490  1.00  0.00      LA0  C
ATOM    608  CD1 ILE A  69      50.652  14.724   6.202  1.00  0.00      LA0  C
ATOM    609  C   ILE A  69      54.253  12.151   8.590  1.00  0.00      LA0  C
ATOM    610  O   ILE A  69      54.233  12.646   9.714  1.00  0.00      LA0  O
ATOM    611  N   TYR A  70      55.331  11.631   7.997  1.00  0.00      LA0  N
ATOM    612  H   TYR A  70      55.358  11.366   7.029  1.00  0.00      LA0  H
ATOM    613  CA  TYR A  70      56.528  11.521   8.817  1.00  0.00      LA0  C
ATOM    614  CB  TYR A  70      57.110  10.106   8.695  1.00  0.00      LA0  C
ATOM    615  CG  TYR A  70      56.154   9.100   9.302  1.00  0.00      LA0  C
ATOM    616  CD1 TYR A  70      56.313   8.737  10.655  1.00  0.00      LA0  C
ATOM    617  CE1 TYR A  70      55.423   7.811  11.225  1.00  0.00      LA0  C
ATOM    618  CD2 TYR A  70      55.126   8.554   8.505  1.00  0.00      LA0  C
ATOM    619  CE2 TYR A  70      54.238   7.628   9.073  1.00  0.00      LA0  C
ATOM    620  CZ  TYR A  70      54.395   7.269  10.427  1.00  0.00      LA0  C
ATOM    621  OH  TYR A  70      53.521   6.361  10.988  1.00  0.00      LA0  O
ATOM    622  HH  TYR A  70      52.625   6.708  10.882  1.00  0.00      LA0  H
ATOM    623  C   TYR A  70      57.547  12.596   8.510  1.00  0.00      LA0  C
ATOM    624  O   TYR A  70      57.366  13.443   7.642  1.00  0.00      LA0  O
ATOM    625  N   ALA A  71      58.642  12.534   9.275  1.00  0.00      LA0  N
ATOM    626  H   ALA A  71      58.694  11.870  10.024  1.00  0.00      LA0  H
ATOM    627  CA  ALA A  71      59.759  13.404   8.937  1.00  0.00      LA0  C
ATOM    628  CB  ALA A  71      60.365  14.008  10.200  1.00  0.00      LA0  C
ATOM    629  C   ALA A  71      60.835  12.650   8.178  1.00  0.00      LA0  C
ATOM    630  O   ALA A  71      61.486  11.756   8.703  1.00  0.00      LA0  O
ATOM    631  N   PRO A  72      60.994  13.036   6.890  1.00  0.00      LA0  N
ATOM    632  CD  PRO A  72      60.198  14.026   6.173  1.00  0.00      LA0  C
ATOM    633  CA  PRO A  72      61.999  12.391   6.037  1.00  0.00      LA0  C
ATOM    634  CB  PRO A  72      61.788  13.086   4.686  1.00  0.00      LA0  C
ATOM    635  CG  PRO A  72      60.364  13.629   4.714  1.00  0.00      LA0  C
ATOM    636  C   PRO A  72      63.434  12.507   6.542  1.00  0.00      LA0  C
ATOM    637  O   PRO A  72      64.206  11.557   6.538  1.00  0.00      LA0  O
ATOM    638  N   VAL A  73      63.758  13.742   6.946  1.00  0.00      LA0  N
ATOM    639  H   VAL A  73      63.052  14.442   7.028  1.00  0.00      LA0  H
ATOM    640  CA  VAL A  73      65.058  13.989   7.566  1.00  0.00      LA0  C
ATOM    641  CB  VAL A  73      65.828  15.082   6.808  1.00  0.00      LA0  C
ATOM    642  CG1 VAL A  73      66.294  14.587   5.440  1.00  0.00      LA0  C
ATOM    643  CG2 VAL A  73      65.019  16.374   6.676  1.00  0.00      LA0  C
ATOM    644  C   VAL A  73      64.802  14.404   8.999  1.00  0.00      LA0  C
ATOM    645  O   VAL A  73      63.657  14.680   9.347  1.00  0.00      LA0  O
ATOM    646  N   SER A  74      65.870  14.440   9.801  1.00  0.00      LA0  N
ATOM    647  H   SER A  74      66.813  14.325   9.475  1.00  0.00      LA0  H
ATOM    648  CA  SER A  74      65.620  14.996  11.125  1.00  0.00      LA0  C
ATOM    649  CB  SER A  74      66.549  14.367  12.167  1.00  0.00      LA0  C
ATOM    650  OG  SER A  74      66.750  12.976  11.876  1.00  0.00      LA0  O
ATOM    651  HG  SER A  74      67.463  12.981  11.232  1.00  0.00      LA0  H
ATOM    652  C   SER A  74      65.757  16.506  11.098  1.00  0.00      LA0  C
ATOM    653  O   SER A  74      66.052  17.100  10.065  1.00  0.00      LA0  O
ATOM    654  N   GLY A  75      65.539  17.113  12.264  1.00  0.00      LA0  N
ATOM    655  H   GLY A  75      65.174  16.623  13.056  1.00  0.00      LA0  H
ATOM    656  CA  GLY A  75      65.826  18.535  12.299  1.00  0.00      LA0  C
ATOM    657  C   GLY A  75      64.657  19.362  12.772  1.00  0.00      LA0  C
ATOM    658  O   GLY A  75      63.638  18.865  13.236  1.00  0.00      LA0  O
ATOM    659  N   GLU A  76      64.896  20.667  12.663  1.00  0.00      LA0  N
ATOM    660  H   GLU A  76      65.665  20.944  12.084  1.00  0.00      LA0  H
ATOM    661  CA  GLU A  76      64.004  21.661  13.242  1.00  0.00      LA0  C
ATOM    662  CB  GLU A  76      64.889  22.842  13.632  1.00  0.00      LA0  C
ATOM    663  CG  GLU A  76      64.272  24.037  14.362  1.00  0.00      LA0  C
ATOM    664  CD  GLU A  76      65.373  25.069  14.538  1.00  0.00      LA0  C
ATOM    665  OE1 GLU A  76      66.316  24.827  15.288  1.00  0.00      LA0  O
ATOM    666  OE2 GLU A  76      65.362  26.092  13.857  1.00  0.00      LA0  O
ATOM    667  C   GLU A  76      62.918  22.053  12.260  1.00  0.00      LA0  C
ATOM    668  O   GLU A  76      63.186  22.451  11.131  1.00  0.00      LA0  O
ATOM    669  N   ILE A  77      61.668  21.933  12.719  1.00  0.00      LA0  N
ATOM    670  H   ILE A  77      61.513  21.564  13.638  1.00  0.00      LA0  H
ATOM    671  CA  ILE A  77      60.597  22.426  11.849  1.00  0.00      LA0  C
ATOM    672  CB  ILE A  77      59.218  21.933  12.314  1.00  0.00      LA0  C
ATOM    673  CG2 ILE A  77      58.135  22.279  11.285  1.00  0.00      LA0  C
ATOM    674  CG1 ILE A  77      59.211  20.452  12.709  1.00  0.00      LA0  C
ATOM    675  CD1 ILE A  77      59.460  19.491  11.551  1.00  0.00      LA0  C
ATOM    676  C   ILE A  77      60.605  23.945  11.806  1.00  0.00      LA0  C
ATOM    677  O   ILE A  77      60.374  24.597  12.815  1.00  0.00      LA0  O
ATOM    678  N   VAL A  78      60.895  24.484  10.616  1.00  0.00      LA0  N
ATOM    679  H   VAL A  78      61.035  23.906   9.811  1.00  0.00      LA0  H
ATOM    680  CA  VAL A  78      60.971  25.944  10.587  1.00  0.00      LA0  C
ATOM    681  CB  VAL A  78      62.279  26.436   9.949  1.00  0.00      LA0  C
ATOM    682  CG1 VAL A  78      63.451  26.137  10.881  1.00  0.00      LA0  C
ATOM    683  CG2 VAL A  78      62.513  25.895   8.535  1.00  0.00      LA0  C
ATOM    684  C   VAL A  78      59.765  26.654  10.001  1.00  0.00      LA0  C
ATOM    685  O   VAL A  78      59.380  27.731  10.436  1.00  0.00      LA0  O
ATOM    686  N   ALA A  79      59.166  26.012   8.992  1.00  0.00      LA0  N
ATOM    687  H   ALA A  79      59.473  25.111   8.680  1.00  0.00      LA0  H
ATOM    688  CA  ALA A  79      58.013  26.682   8.398  1.00  0.00      LA0  C
ATOM    689  CB  ALA A  79      58.385  27.331   7.062  1.00  0.00      LA0  C
ATOM    690  C   ALA A  79      56.909  25.687   8.166  1.00  0.00      LA0  C
ATOM    691  O   ALA A  79      57.168  24.496   8.075  1.00  0.00      LA0  O
ATOM    692  N   VAL A  80      55.682  26.208   8.079  1.00  0.00      LA0  N
ATOM    693  H   VAL A  80      55.523  27.195   8.114  1.00  0.00      LA0  H
ATOM    694  CA  VAL A  80      54.548  25.330   7.792  1.00  0.00      LA0  C
ATOM    695  CB  VAL A  80      53.731  25.032   9.062  1.00  0.00      LA0  C
ATOM    696  CG1 VAL A  80      54.456  24.061   9.998  1.00  0.00      LA0  C
ATOM    697  CG2 VAL A  80      53.303  26.315   9.783  1.00  0.00      LA0  C
ATOM    698  C   VAL A  80      53.676  25.983   6.741  1.00  0.00      LA0  C
ATOM    699  O   VAL A  80      53.746  27.189   6.543  1.00  0.00      LA0  O
ATOM    700  N   ASN A  81      52.867  25.149   6.081  1.00  0.00      LA0  N
ATOM    701  H   ASN A  81      52.863  24.170   6.288  1.00  0.00      LA0  H
ATOM    702  CA  ASN A  81      51.906  25.717   5.137  1.00  0.00      LA0  C
ATOM    703  CB  ASN A  81      51.667  24.729   3.995  1.00  0.00      LA0  C
ATOM    704  CG  ASN A  81      50.773  25.317   2.918  1.00  0.00      LA0  C
ATOM    705  OD1 ASN A  81      50.391  26.478   2.936  1.00  0.00      LA0  O
ATOM    706  ND2 ASN A  81      50.470  24.448   1.957  1.00  0.00      LA0  N
ATOM    707 HD21 ASN A  81      50.772  23.497   2.039  1.00  0.00      LA0  H
ATOM    708 HD22 ASN A  81      49.969  24.706   1.130  1.00  0.00      LA0  H
ATOM    709  C   ASN A  81      50.605  26.047   5.833  1.00  0.00      LA0  C
ATOM    710  O   ASN A  81      49.981  25.184   6.439  1.00  0.00      LA0  O
ATOM    711  N   ASP A  82      50.225  27.327   5.735  1.00  0.00      LA0  N
ATOM    712  H   ASP A  82      50.650  27.949   5.074  1.00  0.00      LA0  H
ATOM    713  CA  ASP A  82      49.002  27.732   6.424  1.00  0.00      LA0  C
ATOM    714  CB  ASP A  82      48.884  29.269   6.470  1.00  0.00      LA0  C
ATOM    715  CG  ASP A  82      48.599  29.906   5.116  1.00  0.00      LA0  C
ATOM    716  OD1 ASP A  82      47.750  30.784   5.047  1.00  0.00      LA0  O
ATOM    717  OD2 ASP A  82      49.191  29.527   4.111  1.00  0.00      LA0  O
ATOM    718  C   ASP A  82      47.752  27.045   5.894  1.00  0.00      LA0  C
ATOM    719  O   ASP A  82      46.917  26.542   6.640  1.00  0.00      LA0  O
ATOM    720  N   ALA A  83      47.728  26.968   4.551  1.00  0.00      LA0  N
ATOM    721  H   ALA A  83      48.455  27.472   4.074  1.00  0.00      LA0  H
ATOM    722  CA  ALA A  83      46.605  26.378   3.816  1.00  0.00      LA0  C
ATOM    723  CB  ALA A  83      46.982  26.167   2.351  1.00  0.00      LA0  C
ATOM    724  C   ALA A  83      46.047  25.070   4.345  1.00  0.00      LA0  C
ATOM    725  O   ALA A  83      44.883  24.729   4.193  1.00  0.00      LA0  O
ATOM    726  N   LEU A  84      46.940  24.304   4.976  1.00  0.00      LA0  N
ATOM    727  H   LEU A  84      47.835  24.674   5.227  1.00  0.00      LA0  H
ATOM    728  CA  LEU A  84      46.530  22.938   5.275  1.00  0.00      LA0  C
ATOM    729  CB  LEU A  84      47.734  22.131   5.728  1.00  0.00      LA0  C
ATOM    730  CG  LEU A  84      48.859  22.140   4.694  1.00  0.00      LA0  C
ATOM    731  CD1 LEU A  84      49.984  21.229   5.144  1.00  0.00      LA0  C
ATOM    732  CD2 LEU A  84      48.397  21.785   3.280  1.00  0.00      LA0  C
ATOM    733  C   LEU A  84      45.349  22.753   6.213  1.00  0.00      LA0  C
ATOM    734  O   LEU A  84      44.638  21.758   6.141  1.00  0.00      LA0  O
ATOM    735  N   SER A  85      45.151  23.741   7.094  1.00  0.00      LA0  N
ATOM    736  H   SER A  85      45.699  24.581   7.072  1.00  0.00      LA0  H
ATOM    737  CA  SER A  85      43.939  23.582   7.893  1.00  0.00      LA0  C
ATOM    738  CB  SER A  85      44.230  23.792   9.382  1.00  0.00      LA0  C
ATOM    739  OG  SER A  85      44.911  22.668   9.981  1.00  0.00      LA0  O
ATOM    740  HG  SER A  85      45.402  22.234   9.275  1.00  0.00      LA0  H
ATOM    741  C   SER A  85      42.731  24.402   7.448  1.00  0.00      LA0  C
ATOM    742  O   SER A  85      41.676  24.322   8.064  1.00  0.00      LA0  O
ATOM    743  N   ASP A  86      42.912  25.184   6.371  1.00  0.00      LA0  N
ATOM    744  H   ASP A  86      43.785  25.296   5.893  1.00  0.00      LA0  H
ATOM    745  CA  ASP A  86      41.749  25.918   5.865  1.00  0.00      LA0  C
ATOM    746  CB  ASP A  86      41.924  27.443   6.008  1.00  0.00      LA0  C
ATOM    747  CG  ASP A  86      43.054  27.973   5.145  1.00  0.00      LA0  C
ATOM    748  OD1 ASP A  86      44.196  27.603   5.373  1.00  0.00      LA0  O
ATOM    749  OD2 ASP A  86      42.803  28.738   4.220  1.00  0.00      LA0  O
ATOM    750  C   ASP A  86      41.351  25.527   4.451  1.00  0.00      LA0  C
ATOM    751  O   ASP A  86      40.197  25.232   4.170  1.00  0.00      LA0  O
ATOM    752  N   SER A  87      42.372  25.500   3.587  1.00  0.00      LA0  N
ATOM    753  H   SER A  87      43.280  25.813   3.876  1.00  0.00      LA0  H
ATOM    754  CA  SER A  87      42.179  25.045   2.210  1.00  0.00      LA0  C
ATOM    755  CB  SER A  87      42.362  26.236   1.262  1.00  0.00      LA0  C
ATOM    756  OG  SER A  87      43.127  27.279   1.897  1.00  0.00      LA0  O
ATOM    757  HG  SER A  87      42.671  27.496   2.711  1.00  0.00      LA0  H
ATOM    758  C   SER A  87      43.057  23.849   1.827  1.00  0.00      LA0  C
ATOM    759  O   SER A  87      44.098  23.945   1.179  1.00  0.00      LA0  O
ATOM    760  N   PRO A  88      42.619  22.652   2.293  1.00  0.00      LA0  N
ATOM    761  CD  PRO A  88      41.430  22.365   3.090  1.00  0.00      LA0  C
ATOM    762  CA  PRO A  88      43.435  21.462   2.049  1.00  0.00      LA0  C
ATOM    763  CB  PRO A  88      42.974  20.540   3.177  1.00  0.00      LA0  C
ATOM    764  CG  PRO A  88      41.493  20.864   3.345  1.00  0.00      LA0  C
ATOM    765  C   PRO A  88      43.283  20.858   0.656  1.00  0.00      LA0  C
ATOM    766  O   PRO A  88      44.029  19.965   0.268  1.00  0.00      LA0  O
ATOM    767  N   GLU A  89      42.312  21.372  -0.110  1.00  0.00      LA0  N
ATOM    768  H   GLU A  89      41.768  22.161   0.189  1.00  0.00      LA0  H
ATOM    769  CA  GLU A  89      42.158  20.900  -1.488  1.00  0.00      LA0  C
ATOM    770  CB  GLU A  89      40.807  21.354  -2.070  1.00  0.00      LA0  C
ATOM    771  CG  GLU A  89      40.697  22.829  -2.498  1.00  0.00      LA0  C
ATOM    772  CD  GLU A  89      41.192  23.733  -1.389  1.00  0.00      LA0  C
ATOM    773  OE1 GLU A  89      40.585  23.757  -0.322  1.00  0.00      LA0  O
ATOM    774  OE2 GLU A  89      42.244  24.337  -1.562  1.00  0.00      LA0  O
ATOM    775  C   GLU A  89      43.328  21.239  -2.406  1.00  0.00      LA0  C
ATOM    776  O   GLU A  89      43.540  20.620  -3.448  1.00  0.00      LA0  O
ATOM    777  N   LEU A  90      44.147  22.197  -1.938  1.00  0.00      LA0  N
ATOM    778  H   LEU A  90      43.758  22.860  -1.287  1.00  0.00      LA0  H
ATOM    779  CA  LEU A  90      45.461  22.378  -2.558  1.00  0.00      LA0  C
ATOM    780  CB  LEU A  90      46.219  23.537  -1.911  1.00  0.00      LA0  C
ATOM    781  CG  LEU A  90      45.564  24.899  -2.151  1.00  0.00      LA0  C
ATOM    782  CD1 LEU A  90      46.314  26.015  -1.429  1.00  0.00      LA0  C
ATOM    783  CD2 LEU A  90      45.391  25.207  -3.641  1.00  0.00      LA0  C
ATOM    784  C   LEU A  90      46.325  21.125  -2.565  1.00  0.00      LA0  C
ATOM    785  O   LEU A  90      47.060  20.848  -3.504  1.00  0.00      LA0  O
ATOM    786  N   VAL A  91      46.177  20.335  -1.490  1.00  0.00      LA0  N
ATOM    787  H   VAL A  91      45.538  20.592  -0.764  1.00  0.00      LA0  H
ATOM    788  CA  VAL A  91      46.823  19.022  -1.516  1.00  0.00      LA0  C
ATOM    789  CB  VAL A  91      46.730  18.316  -0.154  1.00  0.00      LA0  C
ATOM    790  CG1 VAL A  91      47.502  16.996  -0.149  1.00  0.00      LA0  C
ATOM    791  CG2 VAL A  91      47.205  19.219   0.982  1.00  0.00      LA0  C
ATOM    792  C   VAL A  91      46.258  18.136  -2.613  1.00  0.00      LA0  C
ATOM    793  O   VAL A  91      46.972  17.593  -3.441  1.00  0.00      LA0  O
ATOM    794  N   ASN A  92      44.922  18.040  -2.608  1.00  0.00      LA0  N
ATOM    795  H   ASN A  92      44.376  18.509  -1.910  1.00  0.00      LA0  H
ATOM    796  CA  ASN A  92      44.327  17.144  -3.605  1.00  0.00      LA0  C
ATOM    797  CB  ASN A  92      42.873  16.797  -3.290  1.00  0.00      LA0  C
ATOM    798  CG  ASN A  92      42.784  16.068  -1.971  1.00  0.00      LA0  C
ATOM    799  OD1 ASN A  92      42.440  16.652  -0.954  1.00  0.00      LA0  O
ATOM    800  ND2 ASN A  92      43.094  14.772  -2.023  1.00  0.00      LA0  N
ATOM    801 HD21 ASN A  92      43.450  14.340  -2.856  1.00  0.00      LA0  H
ATOM    802 HD22 ASN A  92      42.976  14.186  -1.219  1.00  0.00      LA0  H
ATOM    803  C   ASN A  92      44.416  17.595  -5.052  1.00  0.00      LA0  C
ATOM    804  O   ASN A  92      44.190  16.830  -5.979  1.00  0.00      LA0  O
ATOM    805  N   SER A  93      44.742  18.883  -5.225  1.00  0.00      LA0  N
ATOM    806  H   SER A  93      44.844  19.503  -4.448  1.00  0.00      LA0  H
ATOM    807  CA  SER A  93      44.718  19.337  -6.607  1.00  0.00      LA0  C
ATOM    808  CB  SER A  93      43.396  20.062  -6.879  1.00  0.00      LA0  C
ATOM    809  OG  SER A  93      43.372  21.347  -6.229  1.00  0.00      LA0  O
ATOM    810  HG  SER A  93      43.279  21.161  -5.290  1.00  0.00      LA0  H
ATOM    811  C   SER A  93      45.912  20.153  -7.066  1.00  0.00      LA0  C
ATOM    812  O   SER A  93      45.861  20.783  -8.120  1.00  0.00      LA0  O
ATOM    813  N   GLU A  94      46.954  20.138  -6.216  1.00  0.00      LA0  N
ATOM    814  H   GLU A  94      46.871  19.660  -5.340  1.00  0.00      LA0  H
ATOM    815  CA  GLU A  94      48.209  20.852  -6.483  1.00  0.00      LA0  C
ATOM    816  CB  GLU A  94      47.983  22.370  -6.367  1.00  0.00      LA0  C
ATOM    817  CG  GLU A  94      48.151  23.199  -7.648  1.00  0.00      LA0  C
ATOM    818  CD  GLU A  94      46.869  23.956  -7.964  1.00  0.00      LA0  C
ATOM    819  OE1 GLU A  94      46.168  24.400  -7.060  1.00  0.00      LA0  O
ATOM    820  OE2 GLU A  94      46.490  24.041  -9.127  1.00  0.00      LA0  O
ATOM    821  C   GLU A  94      49.348  20.487  -5.516  1.00  0.00      LA0  C
ATOM    822  O   GLU A  94      50.058  21.376  -5.049  1.00  0.00      LA0  O
ATOM    823  N   PRO A  95      49.556  19.179  -5.184  1.00  0.00      LA0  N
ATOM    824  CD  PRO A  95      49.089  17.957  -5.837  1.00  0.00      LA0  C
ATOM    825  CA  PRO A  95      50.360  18.895  -3.983  1.00  0.00      LA0  C
ATOM    826  CB  PRO A  95      50.239  17.378  -3.815  1.00  0.00      LA0  C
ATOM    827  CG  PRO A  95      49.926  16.847  -5.208  1.00  0.00      LA0  C
ATOM    828  C   PRO A  95      51.793  19.401  -4.038  1.00  0.00      LA0  C
ATOM    829  O   PRO A  95      52.293  20.033  -3.118  1.00  0.00      LA0  O
ATOM    830  N   TYR A  96      52.432  19.145  -5.191  1.00  0.00      LA0  N
ATOM    831  H   TYR A  96      51.967  18.614  -5.901  1.00  0.00      LA0  H
ATOM    832  CA  TYR A  96      53.826  19.573  -5.321  1.00  0.00      LA0  C
ATOM    833  CB  TYR A  96      54.436  19.003  -6.607  1.00  0.00      LA0  C
ATOM    834  CG  TYR A  96      54.385  17.490  -6.580  1.00  0.00      LA0  C
ATOM    835  CD1 TYR A  96      55.293  16.792  -5.759  1.00  0.00      LA0  C
ATOM    836  CE1 TYR A  96      55.219  15.391  -5.697  1.00  0.00      LA0  C
ATOM    837  CD2 TYR A  96      53.429  16.817  -7.367  1.00  0.00      LA0  C
ATOM    838  CE2 TYR A  96      53.359  15.415  -7.303  1.00  0.00      LA0  C
ATOM    839  CZ  TYR A  96      54.243  14.721  -6.455  1.00  0.00      LA0  C
ATOM    840  OH  TYR A  96      54.148  13.348  -6.350  1.00  0.00      LA0  O
ATOM    841  HH  TYR A  96      54.188  12.983  -7.236  1.00  0.00      LA0  H
ATOM    842  C   TYR A  96      54.079  21.074  -5.213  1.00  0.00      LA0  C
ATOM    843  O   TYR A  96      55.191  21.522  -4.940  1.00  0.00      LA0  O
ATOM    844  N   ALA A  97      52.999  21.835  -5.453  1.00  0.00      LA0  N
ATOM    845  H   ALA A  97      52.098  21.419  -5.578  1.00  0.00      LA0  H
ATOM    846  CA  ALA A  97      53.147  23.279  -5.338  1.00  0.00      LA0  C
ATOM    847  CB  ALA A  97      52.657  23.971  -6.615  1.00  0.00      LA0  C
ATOM    848  C   ALA A  97      52.424  23.845  -4.128  1.00  0.00      LA0  C
ATOM    849  O   ALA A  97      53.035  24.321  -3.181  1.00  0.00      LA0  O
ATOM    850  N   GLY A  98      51.086  23.786  -4.212  1.00  0.00      LA0  N
ATOM    851  H   GLY A  98      50.648  23.256  -4.939  1.00  0.00      LA0  H
ATOM    852  CA  GLY A  98      50.285  24.372  -3.140  1.00  0.00      LA0  C
ATOM    853  C   GLY A  98      50.159  23.485  -1.917  1.00  0.00      LA0  C
ATOM    854  O   GLY A  98      50.158  23.941  -0.781  1.00  0.00      LA0  O
ATOM    855  N   GLY A  99      50.060  22.179  -2.191  1.00  0.00      LA0  N
ATOM    856  H   GLY A  99      50.150  21.852  -3.131  1.00  0.00      LA0  H
ATOM    857  CA  GLY A  99      49.888  21.257  -1.071  1.00  0.00      LA0  C
ATOM    858  C   GLY A  99      51.173  20.779  -0.416  1.00  0.00      LA0  C
ATOM    859  O   GLY A  99      51.333  19.614  -0.066  1.00  0.00      LA0  O
ATOM    860  N   TRP A 100      52.088  21.745  -0.245  1.00  0.00      LA0  N
ATOM    861  H   TRP A 100      51.843  22.690  -0.454  1.00  0.00      LA0  H
ATOM    862  CA  TRP A 100      53.247  21.407   0.572  1.00  0.00      LA0  C
ATOM    863  CB  TRP A 100      54.442  22.321   0.251  1.00  0.00      LA0  C
ATOM    864  CG  TRP A 100      54.229  23.757   0.690  1.00  0.00      LA0  C
ATOM    865  CD2 TRP A 100      54.834  24.435   1.814  1.00  0.00      LA0  C
ATOM    866  CE2 TRP A 100      54.340  25.782   1.815  1.00  0.00      LA0  C
ATOM    867  CE3 TRP A 100      55.744  24.021   2.810  1.00  0.00      LA0  C
ATOM    868  CD1 TRP A 100      53.410  24.721   0.081  1.00  0.00      LA0  C
ATOM    869  NE1 TRP A 100      53.469  25.910   0.739  1.00  0.00      LA0  N
ATOM    870  HE1 TRP A 100      52.964  26.716   0.501  1.00  0.00      LA0  H
ATOM    871  CZ2 TRP A 100      54.767  26.687   2.811  1.00  0.00      LA0  C
ATOM    872  CZ3 TRP A 100      56.162  24.935   3.800  1.00  0.00      LA0  C
ATOM    873  CH2 TRP A 100      55.678  26.261   3.801  1.00  0.00      LA0  C
ATOM    874  C   TRP A 100      52.864  21.422   2.038  1.00  0.00      LA0  C
ATOM    875  O   TRP A 100      51.835  21.971   2.410  1.00  0.00      LA0  O
ATOM    876  N   ILE A 101      53.707  20.781   2.846  1.00  0.00      LA0  N
ATOM    877  H   ILE A 101      54.555  20.391   2.490  1.00  0.00      LA0  H
ATOM    878  CA  ILE A 101      53.338  20.690   4.254  1.00  0.00      LA0  C
ATOM    879  CB  ILE A 101      53.332  19.227   4.722  1.00  0.00      LA0  C
ATOM    880  CG2 ILE A 101      52.882  19.075   6.180  1.00  0.00      LA0  C
ATOM    881  CG1 ILE A 101      52.447  18.392   3.797  1.00  0.00      LA0  C
ATOM    882  CD1 ILE A 101      52.586  16.901   4.074  1.00  0.00      LA0  C
ATOM    883  C   ILE A 101      54.187  21.569   5.146  1.00  0.00      LA0  C
ATOM    884  O   ILE A 101      53.696  22.459   5.831  1.00  0.00      LA0  O
ATOM    885  N   PHE A 102      55.496  21.284   5.108  1.00  0.00      LA0  N
ATOM    886  H   PHE A 102      55.877  20.592   4.489  1.00  0.00      LA0  H
ATOM    887  CA  PHE A 102      56.368  22.073   5.969  1.00  0.00      LA0  C
ATOM    888  CB  PHE A 102      56.333  21.583   7.432  1.00  0.00      LA0  C
ATOM    889  CG  PHE A 102      56.918  20.206   7.641  1.00  0.00      LA0  C
ATOM    890  CD1 PHE A 102      56.084  19.076   7.519  1.00  0.00      LA0  C
ATOM    891  CD2 PHE A 102      58.280  20.075   7.987  1.00  0.00      LA0  C
ATOM    892  CE1 PHE A 102      56.608  17.798   7.780  1.00  0.00      LA0  C
ATOM    893  CE2 PHE A 102      58.804  18.795   8.250  1.00  0.00      LA0  C
ATOM    894  CZ  PHE A 102      57.959  17.670   8.164  1.00  0.00      LA0  C
ATOM    895  C   PHE A 102      57.771  22.157   5.423  1.00  0.00      LA0  C
ATOM    896  O   PHE A 102      58.156  21.397   4.545  1.00  0.00      LA0  O
ATOM    897  N   LYS A 103      58.517  23.113   5.973  1.00  0.00      LA0  N
ATOM    898  H   LYS A 103      58.143  23.670   6.712  1.00  0.00      LA0  H
ATOM    899  CA  LYS A 103      59.940  23.143   5.673  1.00  0.00      LA0  C
ATOM    900  CB  LYS A 103      60.365  24.523   5.184  1.00  0.00      LA0  C
ATOM    901  CG  LYS A 103      60.023  24.775   3.717  1.00  0.00      LA0  C
ATOM    902  CD  LYS A 103      60.385  26.197   3.288  1.00  0.00      LA0  C
ATOM    903  CE  LYS A 103      60.198  26.442   1.790  1.00  0.00      LA0  C
ATOM    904  NZ  LYS A 103      61.223  25.725   1.024  1.00  0.00      LA0  N
ATOM    905  HZ1 LYS A 103      61.232  24.708   1.238  1.00  0.00      LA0  H
ATOM    906  HZ2 LYS A 103      61.028  25.840   0.006  1.00  0.00      LA0  H
ATOM    907  HZ3 LYS A 103      62.169  26.138   1.203  1.00  0.00      LA0  H
ATOM    908  C   LYS A 103      60.711  22.771   6.913  1.00  0.00      LA0  C
ATOM    909  O   LYS A 103      60.517  23.337   7.986  1.00  0.00      LA0  O
ATOM    910  N   ILE A 104      61.581  21.783   6.715  1.00  0.00      LA0  N
ATOM    911  H   ILE A 104      61.669  21.363   5.810  1.00  0.00      LA0  H
ATOM    912  CA  ILE A 104      62.426  21.372   7.824  1.00  0.00      LA0  C
ATOM    913  CB  ILE A 104      62.195  19.881   8.142  1.00  0.00      LA0  C
ATOM    914  CG2 ILE A 104      62.421  18.989   6.920  1.00  0.00      LA0  C
ATOM    915  CG1 ILE A 104      62.971  19.408   9.374  1.00  0.00      LA0  C
ATOM    916  CD1 ILE A 104      62.615  17.976   9.777  1.00  0.00      LA0  C
ATOM    917  C   ILE A 104      63.883  21.717   7.571  1.00  0.00      LA0  C
ATOM    918  O   ILE A 104      64.473  21.437   6.533  1.00  0.00      LA0  O
ATOM    919  N   LYS A 105      64.431  22.378   8.586  1.00  0.00      LA0  N
ATOM    920  H   LYS A 105      63.875  22.543   9.400  1.00  0.00      LA0  H
ATOM    921  CA  LYS A 105      65.872  22.566   8.661  1.00  0.00      LA0  C
ATOM    922  CB  LYS A 105      66.091  23.713   9.642  1.00  0.00      LA0  C
ATOM    923  CG  LYS A 105      67.489  24.021  10.176  1.00  0.00      LA0  C
ATOM    924  CD  LYS A 105      67.257  24.930  11.378  1.00  0.00      LA0  C
ATOM    925  CE  LYS A 105      68.454  25.261  12.262  1.00  0.00      LA0  C
ATOM    926  NZ  LYS A 105      67.918  25.810  13.514  1.00  0.00      LA0  N
ATOM    927  HZ1 LYS A 105      68.574  26.386  14.065  1.00  0.00      LA0  H
ATOM    928  HZ2 LYS A 105      67.029  26.337  13.359  1.00  0.00      LA0  H
ATOM    929  HZ3 LYS A 105      67.567  25.040  14.125  1.00  0.00      LA0  H
ATOM    930  C   LYS A 105      66.488  21.265   9.136  1.00  0.00      LA0  C
ATOM    931  O   LYS A 105      66.434  20.934  10.313  1.00  0.00      LA0  O
ATOM    932  N   ALA A 106      67.028  20.534   8.151  1.00  0.00      LA0  N
ATOM    933  H   ALA A 106      67.015  20.877   7.215  1.00  0.00      LA0  H
ATOM    934  CA  ALA A 106      67.604  19.230   8.476  1.00  0.00      LA0  C
ATOM    935  CB  ALA A 106      68.120  18.537   7.216  1.00  0.00      LA0  C
ATOM    936  C   ALA A 106      68.750  19.308   9.463  1.00  0.00      LA0  C
ATOM    937  O   ALA A 106      69.352  20.359   9.658  1.00  0.00      LA0  O
ATOM    938  N   SER A 107      69.032  18.145  10.055  1.00  0.00      LA0  N
ATOM    939  H   SER A 107      68.486  17.325   9.864  1.00  0.00      LA0  H
ATOM    940  CA  SER A 107      70.233  18.056  10.880  1.00  0.00      LA0  C
ATOM    941  CB  SER A 107      70.229  16.761  11.692  1.00  0.00      LA0  C
ATOM    942  OG  SER A 107      68.909  16.208  11.713  1.00  0.00      LA0  O
ATOM    943  HG  SER A 107      68.876  15.608  10.957  1.00  0.00      LA0  H
ATOM    944  C   SER A 107      71.506  18.143  10.060  1.00  0.00      LA0  C
ATOM    945  O   SER A 107      72.442  18.863  10.386  1.00  0.00      LA0  O
ATOM    946  N   ASP A 108      71.469  17.374   8.962  1.00  0.00      LA0  N
ATOM    947  H   ASP A 108      70.681  16.781   8.764  1.00  0.00      LA0  H
ATOM    948  CA  ASP A 108      72.606  17.361   8.047  1.00  0.00      LA0  C
ATOM    949  CB  ASP A 108      73.604  16.270   8.486  1.00  0.00      LA0  C
ATOM    950  CG  ASP A 108      74.935  16.256   7.731  1.00  0.00      LA0  C
ATOM    951  OD1 ASP A 108      75.085  16.902   6.700  1.00  0.00      LA0  O
ATOM    952  OD2 ASP A 108      75.831  15.534   8.156  1.00  0.00      LA0  O
ATOM    953  C   ASP A 108      72.075  17.116   6.651  1.00  0.00      LA0  C
ATOM    954  O   ASP A 108      71.104  16.399   6.444  1.00  0.00      LA0  O
ATOM    955  N   GLU A 109      72.752  17.738   5.681  1.00  0.00      LA0  N
ATOM    956  H   GLU A 109      73.613  18.165   5.963  1.00  0.00      LA0  H
ATOM    957  CA  GLU A 109      72.446  17.439   4.283  1.00  0.00      LA0  C
ATOM    958  CB  GLU A 109      73.360  18.266   3.374  1.00  0.00      LA0  C
ATOM    959  CG  GLU A 109      73.349  19.777   3.651  1.00  0.00      LA0  C
ATOM    960  CD  GLU A 109      72.166  20.462   2.990  1.00  0.00      LA0  C
ATOM    961  OE1 GLU A 109      72.334  21.017   1.909  1.00  0.00      LA0  O
ATOM    962  OE2 GLU A 109      71.071  20.481   3.546  1.00  0.00      LA0  O
ATOM    963  C   GLU A 109      72.573  15.950   3.960  1.00  0.00      LA0  C
ATOM    964  O   GLU A 109      71.838  15.390   3.153  1.00  0.00      LA0  O
ATOM    965  N   SER A 110      73.527  15.310   4.662  1.00  0.00      LA0  N
ATOM    966  H   SER A 110      74.074  15.804   5.344  1.00  0.00      LA0  H
ATOM    967  CA  SER A 110      73.747  13.880   4.438  1.00  0.00      LA0  C
ATOM    968  CB  SER A 110      74.945  13.393   5.257  1.00  0.00      LA0  C
ATOM    969  OG  SER A 110      74.637  13.431   6.651  1.00  0.00      LA0  O
ATOM    970  HG  SER A 110      75.117  14.173   7.030  1.00  0.00      LA0  H
ATOM    971  C   SER A 110      72.535  12.981   4.656  1.00  0.00      LA0  C
ATOM    972  O   SER A 110      72.395  11.922   4.049  1.00  0.00      LA0  O
ATOM    973  N   GLU A 111      71.622  13.471   5.521  1.00  0.00      LA0  N
ATOM    974  H   GLU A 111      71.795  14.340   5.990  1.00  0.00      LA0  H
ATOM    975  CA  GLU A 111      70.405  12.705   5.800  1.00  0.00      LA0  C
ATOM    976  CB  GLU A 111      69.518  13.421   6.817  1.00  0.00      LA0  C
ATOM    977  CG  GLU A 111      70.198  13.714   8.155  1.00  0.00      LA0  C
ATOM    978  CD  GLU A 111      69.197  14.345   9.102  1.00  0.00      LA0  C
ATOM    979  OE1 GLU A 111      68.822  15.497   8.918  1.00  0.00      LA0  O
ATOM    980  OE2 GLU A 111      68.789  13.691  10.051  1.00  0.00      LA0  O
ATOM    981  C   GLU A 111      69.580  12.319   4.579  1.00  0.00      LA0  C
ATOM    982  O   GLU A 111      68.819  11.355   4.592  1.00  0.00      LA0  O
ATOM    983  N   LEU A 112      69.798  13.082   3.491  1.00  0.00      LA0  N
ATOM    984  H   LEU A 112      70.416  13.870   3.559  1.00  0.00      LA0  H
ATOM    985  CA  LEU A 112      69.191  12.730   2.205  1.00  0.00      LA0  C
ATOM    986  CB  LEU A 112      69.663  13.679   1.106  1.00  0.00      LA0  C
ATOM    987  CG  LEU A 112      69.143  15.105   1.268  1.00  0.00      LA0  C
ATOM    988  CD1 LEU A 112      69.745  16.041   0.221  1.00  0.00      LA0  C
ATOM    989  CD2 LEU A 112      67.616  15.146   1.266  1.00  0.00      LA0  C
ATOM    990  C   LEU A 112      69.368  11.296   1.730  1.00  0.00      LA0  C
ATOM    991  O   LEU A 112      68.523  10.756   1.018  1.00  0.00      LA0  O
ATOM    992  N   GLU A 113      70.478  10.672   2.150  1.00  0.00      LA0  N
ATOM    993  H   GLU A 113      71.165  11.117   2.728  1.00  0.00      LA0  H
ATOM    994  CA  GLU A 113      70.623   9.304   1.658  1.00  0.00      LA0  C
ATOM    995  CB  GLU A 113      72.062   9.001   1.230  1.00  0.00      LA0  C
ATOM    996  CG  GLU A 113      72.563   9.978   0.150  1.00  0.00      LA0  C
ATOM    997  CD  GLU A 113      71.508  10.178  -0.932  1.00  0.00      LA0  C
ATOM    998  OE1 GLU A 113      71.170   9.240  -1.648  1.00  0.00      LA0  O
ATOM    999  OE2 GLU A 113      70.953  11.268  -1.022  1.00  0.00      LA0  O
ATOM   1000  C   GLU A 113      69.977   8.209   2.483  1.00  0.00      LA0  C
ATOM   1001  O   GLU A 113      70.102   7.020   2.226  1.00  0.00      LA0  O
ATOM   1002  N   SER A 114      69.181   8.682   3.447  1.00  0.00      LA0  N
ATOM   1003  H   SER A 114      69.208   9.639   3.729  1.00  0.00      LA0  H
ATOM   1004  CA  SER A 114      68.163   7.790   3.994  1.00  0.00      LA0  C
ATOM   1005  CB  SER A 114      67.733   8.296   5.372  1.00  0.00      LA0  C
ATOM   1006  OG  SER A 114      68.840   8.940   6.017  1.00  0.00      LA0  O
ATOM   1007  HG  SER A 114      68.767   9.867   5.803  1.00  0.00      LA0  H
ATOM   1008  C   SER A 114      66.939   7.651   3.091  1.00  0.00      LA0  C
ATOM   1009  O   SER A 114      66.029   6.865   3.332  1.00  0.00      LA0  O
ATOM   1010  N   LEU A 115      66.931   8.506   2.053  1.00  0.00      LA0  N
ATOM   1011  H   LEU A 115      67.724   9.062   1.807  1.00  0.00      LA0  H
ATOM   1012  CA  LEU A 115      65.697   8.693   1.306  1.00  0.00      LA0  C
ATOM   1013  CB  LEU A 115      65.249  10.144   1.441  1.00  0.00      LA0  C
ATOM   1014  CG  LEU A 115      65.049  10.565   2.892  1.00  0.00      LA0  C
ATOM   1015  CD1 LEU A 115      65.006  12.081   3.009  1.00  0.00      LA0  C
ATOM   1016  CD2 LEU A 115      63.843   9.879   3.536  1.00  0.00      LA0  C
ATOM   1017  C   LEU A 115      65.817   8.320  -0.153  1.00  0.00      LA0  C
ATOM   1018  O   LEU A 115      66.876   8.408  -0.773  1.00  0.00      LA0  O
ATOM   1019  N   LEU A 116      64.655   7.897  -0.660  1.00  0.00      LA0  N
ATOM   1020  H   LEU A 116      63.829   8.050  -0.116  1.00  0.00      LA0  H
ATOM   1021  CA  LEU A 116      64.539   7.413  -2.033  1.00  0.00      LA0  C
ATOM   1022  CB  LEU A 116      63.157   6.782  -2.257  1.00  0.00      LA0  C
ATOM   1023  CG  LEU A 116      62.895   5.381  -1.680  1.00  0.00      LA0  C
ATOM   1024  CD1 LEU A 116      62.979   5.289  -0.156  1.00  0.00      LA0  C
ATOM   1025  CD2 LEU A 116      61.547   4.849  -2.165  1.00  0.00      LA0  C
ATOM   1026  C   LEU A 116      64.725   8.545  -3.021  1.00  0.00      LA0  C
ATOM   1027  O   LEU A 116      64.469   9.702  -2.712  1.00  0.00      LA0  O
ATOM   1028  N   ASP A 117      65.178   8.164  -4.212  1.00  0.00      LA0  N
ATOM   1029  H   ASP A 117      65.428   7.220  -4.441  1.00  0.00      LA0  H
ATOM   1030  CA  ASP A 117      65.121   9.107  -5.324  1.00  0.00      LA0  C
ATOM   1031  CB  ASP A 117      66.330   8.875  -6.242  1.00  0.00      LA0  C
ATOM   1032  CG  ASP A 117      66.279   7.472  -6.824  1.00  0.00      LA0  C
ATOM   1033  OD1 ASP A 117      65.844   7.328  -7.958  1.00  0.00      LA0  O
ATOM   1034  OD2 ASP A 117      66.621   6.524  -6.127  1.00  0.00      LA0  O
ATOM   1035  C   ASP A 117      63.805   8.930  -6.066  1.00  0.00      LA0  C
ATOM   1036  O   ASP A 117      62.967   8.123  -5.671  1.00  0.00      LA0  O
ATOM   1037  N   ALA A 118      63.669   9.686  -7.170  1.00  0.00      LA0  N
ATOM   1038  H   ALA A 118      64.364  10.369  -7.394  1.00  0.00      LA0  H
ATOM   1039  CA  ALA A 118      62.491   9.505  -8.019  1.00  0.00      LA0  C
ATOM   1040  CB  ALA A 118      62.570  10.399  -9.252  1.00  0.00      LA0  C
ATOM   1041  C   ALA A 118      62.263   8.075  -8.476  1.00  0.00      LA0  C
ATOM   1042  O   ALA A 118      61.240   7.466  -8.189  1.00  0.00      LA0  O
ATOM   1043  N   THR A 119      63.285   7.552  -9.165  1.00  0.00      LA0  N
ATOM   1044  H   THR A 119      64.139   8.054  -9.296  1.00  0.00      LA0  H
ATOM   1045  CA  THR A 119      63.171   6.198  -9.703  1.00  0.00      LA0  C
ATOM   1046  CB  THR A 119      64.422   5.831 -10.507  1.00  0.00      LA0  C
ATOM   1047  OG1 THR A 119      65.291   6.965 -10.673  1.00  0.00      LA0  O
ATOM   1048  HG1 THR A 119      65.725   7.078  -9.827  1.00  0.00      LA0  H
ATOM   1049  CG2 THR A 119      64.053   5.213 -11.856  1.00  0.00      LA0  C
ATOM   1050  C   THR A 119      62.884   5.131  -8.658  1.00  0.00      LA0  C
ATOM   1051  O   THR A 119      62.073   4.228  -8.836  1.00  0.00      LA0  O
ATOM   1052  N   ALA A 120      63.561   5.293  -7.506  1.00  0.00      LA0  N
ATOM   1053  H   ALA A 120      64.271   6.001  -7.418  1.00  0.00      LA0  H
ATOM   1054  CA  ALA A 120      63.236   4.371  -6.418  1.00  0.00      LA0  C
ATOM   1055  CB  ALA A 120      64.198   4.541  -5.245  1.00  0.00      LA0  C
ATOM   1056  C   ALA A 120      61.807   4.482  -5.909  1.00  0.00      LA0  C
ATOM   1057  O   ALA A 120      61.175   3.500  -5.541  1.00  0.00      LA0  O
ATOM   1058  N   TYR A 121      61.304   5.725  -5.925  1.00  0.00      LA0  N
ATOM   1059  H   TYR A 121      61.855   6.499  -6.247  1.00  0.00      LA0  H
ATOM   1060  CA  TYR A 121      59.900   5.903  -5.559  1.00  0.00      LA0  C
ATOM   1061  CB  TYR A 121      59.595   7.389  -5.354  1.00  0.00      LA0  C
ATOM   1062  CG  TYR A 121      58.253   7.591  -4.688  1.00  0.00      LA0  C
ATOM   1063  CD1 TYR A 121      58.069   7.147  -3.362  1.00  0.00      LA0  C
ATOM   1064  CE1 TYR A 121      56.824   7.346  -2.746  1.00  0.00      LA0  C
ATOM   1065  CD2 TYR A 121      57.224   8.227  -5.413  1.00  0.00      LA0  C
ATOM   1066  CE2 TYR A 121      55.980   8.429  -4.795  1.00  0.00      LA0  C
ATOM   1067  CZ  TYR A 121      55.798   7.984  -3.470  1.00  0.00      LA0  C
ATOM   1068  OH  TYR A 121      54.578   8.170  -2.850  1.00  0.00      LA0  O
ATOM   1069  HH  TYR A 121      54.106   8.899  -3.245  1.00  0.00      LA0  H
ATOM   1070  C   TYR A 121      58.925   5.263  -6.535  1.00  0.00      LA0  C
ATOM   1071  O   TYR A 121      57.935   4.653  -6.146  1.00  0.00      LA0  O
ATOM   1072  N   GLU A 122      59.268   5.401  -7.826  1.00  0.00      LA0  N
ATOM   1073  H   GLU A 122      60.068   5.948  -8.079  1.00  0.00      LA0  H
ATOM   1074  CA  GLU A 122      58.472   4.724  -8.851  1.00  0.00      LA0  C
ATOM   1075  CB  GLU A 122      59.005   5.030 -10.250  1.00  0.00      LA0  C
ATOM   1076  CG  GLU A 122      59.006   6.522 -10.584  1.00  0.00      LA0  C
ATOM   1077  CD  GLU A 122      59.577   6.728 -11.971  1.00  0.00      LA0  C
ATOM   1078  OE1 GLU A 122      60.792   6.629 -12.128  1.00  0.00      LA0  O
ATOM   1079  OE2 GLU A 122      58.802   6.990 -12.889  1.00  0.00      LA0  O
ATOM   1080  C   GLU A 122      58.418   3.224  -8.633  1.00  0.00      LA0  C
ATOM   1081  O   GLU A 122      57.357   2.615  -8.567  1.00  0.00      LA0  O
ATOM   1082  N   ALA A 123      59.633   2.672  -8.446  1.00  0.00      LA0  N
ATOM   1083  H   ALA A 123      60.442   3.248  -8.575  1.00  0.00      LA0  H
ATOM   1084  CA  ALA A 123      59.754   1.254  -8.103  1.00  0.00      LA0  C
ATOM   1085  CB  ALA A 123      61.200   0.902  -7.742  1.00  0.00      LA0  C
ATOM   1086  C   ALA A 123      58.830   0.838  -6.973  1.00  0.00      LA0  C
ATOM   1087  O   ALA A 123      57.957   0.007  -7.157  1.00  0.00      LA0  O
ATOM   1088  N   LEU A 124      58.997   1.543  -5.837  1.00  0.00      LA0  N
ATOM   1089  H   LEU A 124      59.774   2.170  -5.784  1.00  0.00      LA0  H
ATOM   1090  CA  LEU A 124      58.152   1.315  -4.659  1.00  0.00      LA0  C
ATOM   1091  CB  LEU A 124      58.379   2.456  -3.660  1.00  0.00      LA0  C
ATOM   1092  CG  LEU A 124      57.722   2.275  -2.288  1.00  0.00      LA0  C
ATOM   1093  CD1 LEU A 124      58.306   1.087  -1.521  1.00  0.00      LA0  C
ATOM   1094  CD2 LEU A 124      57.762   3.566  -1.469  1.00  0.00      LA0  C
ATOM   1095  C   LEU A 124      56.662   1.130  -4.936  1.00  0.00      LA0  C
ATOM   1096  O   LEU A 124      55.980   0.289  -4.361  1.00  0.00      LA0  O
ATOM   1097  N   LEU A 125      56.177   1.976  -5.859  1.00  0.00      LA0  N
ATOM   1098  H   LEU A 125      56.797   2.584  -6.359  1.00  0.00      LA0  H
ATOM   1099  CA  LEU A 125      54.760   1.863  -6.202  1.00  0.00      LA0  C
ATOM   1100  CB  LEU A 125      54.327   3.044  -7.076  1.00  0.00      LA0  C
ATOM   1101  CG  LEU A 125      54.672   4.413  -6.471  1.00  0.00      LA0  C
ATOM   1102  CD1 LEU A 125      54.392   5.553  -7.451  1.00  0.00      LA0  C
ATOM   1103  CD2 LEU A 125      54.008   4.647  -5.112  1.00  0.00      LA0  C
ATOM   1104  C   LEU A 125      54.396   0.527  -6.837  1.00  0.00      LA0  C
ATOM   1105  O   LEU A 125      53.429  -0.125  -6.459  1.00  0.00      LA0  O
ATOM   1106  N   GLU A 126      55.254   0.137  -7.791  1.00  0.00      LA0  N
ATOM   1107  H   GLU A 126      56.064   0.690  -7.994  1.00  0.00      LA0  H
ATOM   1108  CA  GLU A 126      55.078  -1.169  -8.431  1.00  0.00      LA0  C
ATOM   1109  CB  GLU A 126      56.023  -1.302  -9.631  1.00  0.00      LA0  C
ATOM   1110  CG  GLU A 126      55.812  -0.258 -10.737  1.00  0.00      LA0  C
ATOM   1111  CD  GLU A 126      54.520  -0.515 -11.495  1.00  0.00      LA0  C
ATOM   1112  OE1 GLU A 126      53.532   0.169 -11.233  1.00  0.00      LA0  O
ATOM   1113  OE2 GLU A 126      54.512  -1.385 -12.367  1.00  0.00      LA0  O
ATOM   1114  C   GLU A 126      55.257  -2.344  -7.477  1.00  0.00      LA0  C
ATOM   1115  O   GLU A 126      54.509  -3.314  -7.503  1.00  0.00      LA0  O
ATOM   1116  N   ASP A 127      56.263  -2.193  -6.592  1.00  0.00      LA0  N
ATOM   1117  H   ASP A 127      56.903  -1.433  -6.689  1.00  0.00      LA0  H
ATOM   1118  CA  ASP A 127      56.519  -3.190  -5.546  1.00  0.00      LA0  C
ATOM   1119  CB  ASP A 127      57.637  -2.736  -4.593  1.00  0.00      LA0  C
ATOM   1120  CG  ASP A 127      59.002  -2.688  -5.267  1.00  0.00      LA0  C
ATOM   1121  OD1 ASP A 127      59.412  -3.686  -5.858  1.00  0.00      LA0  O
ATOM   1122  OD2 ASP A 127      59.670  -1.659  -5.169  1.00  0.00      LA0  O
ATOM   1123  C   ASP A 127      55.281  -3.540  -4.736  1.00  0.00      LA0  C
ATOM   1124  O   ASP A 127      54.986  -4.697  -4.452  1.00  0.00      LA0  O
ATOM   1125  N   GLU A 128      54.535  -2.471  -4.410  1.00  0.00      LA0  N
ATOM   1126  H   GLU A 128      54.874  -1.547  -4.598  1.00  0.00      LA0  H
ATOM   1127  CA  GLU A 128      53.160  -2.744  -4.000  1.00  0.00      LA0  C
ATOM   1128  CB  GLU A 128      52.798  -2.005  -2.707  1.00  0.00      LA0  C
ATOM   1129  CG  GLU A 128      51.514  -2.566  -2.080  1.00  0.00      LA0  C
ATOM   1130  CD  GLU A 128      51.184  -1.857  -0.781  1.00  0.00      LA0  C
ATOM   1131  OE1 GLU A 128      51.656  -2.296   0.267  1.00  0.00      LA0  O
ATOM   1132  OE2 GLU A 128      50.430  -0.886  -0.817  1.00  0.00      LA0  O
ATOM   1133  C   GLU A 128      52.160  -2.458  -5.110  1.00  0.00      LA0  C
ATOM   1134  O   GLU A 128      51.248  -3.230  -5.405  1.00  0.00      LA0  O
END
