# Supplementary material for: Large scale analyses of genotype-phenotype relationships of glycine decarboxylase mutations and neurological disease severity
Source: PLoS Comput Biol. 2020 May 18;16(5):e1007871. doi: 10.1371/journal.pcbi.1007871 (PMC7259800; doi:10.1371/journal.pcbi.1007871)
Supplement: S1 Appendix — (ZIP) [file pcbi.1007871.s011.zip › S1_Appendix/cluspro.TH.ecoli/model.000.18.pdb]

HEADER rec.pdb
REMARK original generated coordinate pdb file
ATOM      1  N   GLN A   4      22.318  45.643  17.313  1.00  0.00      RA0  N
ATOM      2  H   GLN A   4      21.354  45.819  17.130  1.00  0.00      RA0  H
ATOM      3  CA  GLN A   4      23.356  46.702  17.078  1.00  0.00      RA0  C
ATOM      4  CB  GLN A   4      22.868  48.052  17.604  1.00  0.00      RA0  C
ATOM      5  CG  GLN A   4      23.787  49.205  17.203  1.00  0.00      RA0  C
ATOM      6  CD  GLN A   4      23.188  50.515  17.665  1.00  0.00      RA0  C
ATOM      7  OE1 GLN A   4      22.891  50.716  18.835  1.00  0.00      RA0  O
ATOM      8  NE2 GLN A   4      23.018  51.403  16.669  1.00  0.00      RA0  N
ATOM      9 HE21 GLN A   4      23.274  51.184  15.728  1.00  0.00      RA0  H
ATOM     10 HE22 GLN A   4      22.628  52.305  16.854  1.00  0.00      RA0  H
ATOM     11  C   GLN A   4      24.669  46.292  17.706  1.00  0.00      RA0  C
ATOM     12  O   GLN A   4      24.709  45.892  18.876  1.00  0.00      RA0  O
ATOM     13  N   THR A   5      25.745  46.374  16.923  1.00  0.00      RA0  N
ATOM     14  H   THR A   5      25.673  46.794  16.023  1.00  0.00      RA0  H
ATOM     15  CA  THR A   5      27.040  45.928  17.398  1.00  0.00      RA0  C
ATOM     16  CB  THR A   5      27.993  45.734  16.194  1.00  0.00      RA0  C
ATOM     17  OG1 THR A   5      29.303  45.344  16.626  1.00  0.00      RA0  O
ATOM     18  HG1 THR A   5      29.761  44.996  15.851  1.00  0.00      RA0  H
ATOM     19  CG2 THR A   5      28.080  46.973  15.301  1.00  0.00      RA0  C
ATOM     20  C   THR A   5      27.567  46.895  18.439  1.00  0.00      RA0  C
ATOM     21  O   THR A   5      27.394  48.098  18.287  1.00  0.00      RA0  O
ATOM     22  N   PRO A   6      28.258  46.395  19.466  1.00  0.00      RA0  N
ATOM     23  CD  PRO A   6      28.411  44.983  19.788  1.00  0.00      RA0  C
ATOM     24  CA  PRO A   6      28.957  47.285  20.399  1.00  0.00      RA0  C
ATOM     25  CB  PRO A   6      29.665  46.299  21.334  1.00  0.00      RA0  C
ATOM     26  CG  PRO A   6      28.859  45.005  21.239  1.00  0.00      RA0  C
ATOM     27  C   PRO A   6      29.941  48.233  19.721  1.00  0.00      RA0  C
ATOM     28  O   PRO A   6      30.283  49.284  20.285  1.00  0.00      RA0  O
ATOM     29  N   LEU A   7      30.378  47.879  18.514  1.00  0.00      RA0  N
ATOM     30  H   LEU A   7      30.058  47.036  18.075  1.00  0.00      RA0  H
ATOM     31  CA  LEU A   7      31.322  48.712  17.757  1.00  0.00      RA0  C
ATOM     32  CB  LEU A   7      32.175  47.819  16.861  1.00  0.00      RA0  C
ATOM     33  CG  LEU A   7      33.075  46.901  17.677  1.00  0.00      RA0  C
ATOM     34  CD1 LEU A   7      33.839  45.903  16.812  1.00  0.00      RA0  C
ATOM     35  CD2 LEU A   7      34.019  47.730  18.536  1.00  0.00      RA0  C
ATOM     36  C   LEU A   7      30.719  49.845  16.928  1.00  0.00      RA0  C
ATOM     37  O   LEU A   7      31.447  50.554  16.256  1.00  0.00      RA0  O
ATOM     38  N   TYR A   8      29.406  50.055  17.033  1.00  0.00      RA0  N
ATOM     39  H   TYR A   8      28.875  49.477  17.656  1.00  0.00      RA0  H
ATOM     40  CA  TYR A   8      28.697  50.975  16.166  1.00  0.00      RA0  C
ATOM     41  CB  TYR A   8      27.232  51.034  16.582  1.00  0.00      RA0  C
ATOM     42  CG  TYR A   8      26.399  51.554  15.439  1.00  0.00      RA0  C
ATOM     43  CD1 TYR A   8      26.021  52.891  15.392  1.00  0.00      RA0  C
ATOM     44  CE1 TYR A   8      25.234  53.350  14.342  1.00  0.00      RA0  C
ATOM     45  CD2 TYR A   8      26.006  50.680  14.435  1.00  0.00      RA0  C
ATOM     46  CE2 TYR A   8      25.217  51.139  13.390  1.00  0.00      RA0  C
ATOM     47  CZ  TYR A   8      24.827  52.472  13.345  1.00  0.00      RA0  C
ATOM     48  OH  TYR A   8      24.032  52.917  12.310  1.00  0.00      RA0  O
ATOM     49  HH  TYR A   8      23.964  52.241  11.649  1.00  0.00      RA0  H
ATOM     50  C   TYR A   8      29.324  52.367  16.213  1.00  0.00      RA0  C
ATOM     51  O   TYR A   8      29.574  52.947  15.173  1.00  0.00      RA0  O
ATOM     52  N   GLU A   9      29.592  52.896  17.409  1.00  0.00      RA0  N
ATOM     53  H   GLU A   9      29.481  52.343  18.233  1.00  0.00      RA0  H
ATOM     54  CA  GLU A   9      30.170  54.230  17.533  1.00  0.00      RA0  C
ATOM     55  CB  GLU A   9      30.095  54.622  19.015  1.00  0.00      RA0  C
ATOM     56  CG  GLU A   9      30.981  55.775  19.484  1.00  0.00      RA0  C
ATOM     57  CD  GLU A   9      32.325  55.222  19.900  1.00  0.00      RA0  C
ATOM     58  OE1 GLU A   9      32.501  54.005  19.872  1.00  0.00      RA0  O
ATOM     59  OE2 GLU A   9      33.203  56.004  20.245  1.00  0.00      RA0  O
ATOM     60  C   GLU A   9      31.558  54.315  16.916  1.00  0.00      RA0  C
ATOM     61  O   GLU A   9      31.888  55.305  16.257  1.00  0.00      RA0  O
ATOM     62  N   GLN A  10      32.378  53.293  17.147  1.00  0.00      RA0  N
ATOM     63  H   GLN A  10      32.122  52.642  17.860  1.00  0.00      RA0  H
ATOM     64  CA  GLN A  10      33.695  53.234  16.494  1.00  0.00      RA0  C
ATOM     65  CB  GLN A  10      34.529  52.064  17.006  1.00  0.00      RA0  C
ATOM     66  CG  GLN A  10      35.137  52.386  18.366  1.00  0.00      RA0  C
ATOM     67  CD  GLN A  10      35.863  53.713  18.267  1.00  0.00      RA0  C
ATOM     68  OE1 GLN A  10      36.831  53.884  17.521  1.00  0.00      RA0  O
ATOM     69  NE2 GLN A  10      35.347  54.646  19.072  1.00  0.00      RA0  N
ATOM     70 HE21 GLN A  10      34.494  54.467  19.590  1.00  0.00      RA0  H
ATOM     71 HE22 GLN A  10      35.634  55.588  19.232  1.00  0.00      RA0  H
ATOM     72  C   GLN A  10      33.576  53.174  14.974  1.00  0.00      RA0  C
ATOM     73  O   GLN A  10      34.322  53.856  14.263  1.00  0.00      RA0  O
ATOM     74  N   HIS A  11      32.625  52.393  14.458  1.00  0.00      RA0  N
ATOM     75  H   HIS A  11      32.026  51.880  15.072  1.00  0.00      RA0  H
ATOM     76  CA  HIS A  11      32.386  52.402  13.014  1.00  0.00      RA0  C
ATOM     77  CB  HIS A  11      31.224  51.504  12.620  1.00  0.00      RA0  C
ATOM     78  CG  HIS A  11      31.497  50.058  12.928  1.00  0.00      RA0  C
ATOM     79  ND1 HIS A  11      32.633  49.408  12.618  1.00  0.00      RA0  N
ATOM     80  HD1 HIS A  11      33.410  49.744  12.116  1.00  0.00      RA0  H
ATOM     81  CD2 HIS A  11      30.619  49.168  13.546  1.00  0.00      RA0  C
ATOM     82  NE2 HIS A  11      31.239  47.970  13.610  1.00  0.00      RA0  N
ATOM     83  CE1 HIS A  11      32.478  48.116  13.041  1.00  0.00      RA0  C
ATOM     84  C   HIS A  11      32.086  53.799  12.504  1.00  0.00      RA0  C
ATOM     85  O   HIS A  11      32.635  54.214  11.489  1.00  0.00      RA0  O
ATOM     86  N   THR A  12      31.245  54.553  13.210  1.00  0.00      RA0  N
ATOM     87  H   THR A  12      30.754  54.206  14.015  1.00  0.00      RA0  H
ATOM     88  CA  THR A  12      30.918  55.903  12.727  1.00  0.00      RA0  C
ATOM     89  CB  THR A  12      29.739  56.404  13.542  1.00  0.00      RA0  C
ATOM     90  OG1 THR A  12      29.646  55.619  14.731  1.00  0.00      RA0  O
ATOM     91  HG1 THR A  12      30.388  55.859  15.280  1.00  0.00      RA0  H
ATOM     92  CG2 THR A  12      28.433  56.289  12.753  1.00  0.00      RA0  C
ATOM     93  C   THR A  12      32.141  56.811  12.783  1.00  0.00      RA0  C
ATOM     94  O   THR A  12      32.362  57.626  11.882  1.00  0.00      RA0  O
ATOM     95  N   LEU A  13      32.932  56.679  13.840  1.00  0.00      RA0  N
ATOM     96  H   LEU A  13      32.730  55.993  14.543  1.00  0.00      RA0  H
ATOM     97  CA  LEU A  13      34.150  57.471  13.973  1.00  0.00      RA0  C
ATOM     98  CB  LEU A  13      34.778  57.308  15.355  1.00  0.00      RA0  C
ATOM     99  CG  LEU A  13      33.909  57.904  16.462  1.00  0.00      RA0  C
ATOM    100  CD1 LEU A  13      34.619  57.853  17.813  1.00  0.00      RA0  C
ATOM    101  CD2 LEU A  13      33.443  59.321  16.125  1.00  0.00      RA0  C
ATOM    102  C   LEU A  13      35.166  57.137  12.881  1.00  0.00      RA0  C
ATOM    103  O   LEU A  13      35.982  57.983  12.507  1.00  0.00      RA0  O
ATOM    104  N   CYS A  14      35.106  55.903  12.378  1.00  0.00      RA0  N
ATOM    105  H   CYS A  14      34.453  55.247  12.762  1.00  0.00      RA0  H
ATOM    106  CA  CYS A  14      35.954  55.426  11.284  1.00  0.00      RA0  C
ATOM    107  CB  CYS A  14      36.261  53.943  11.489  1.00  0.00      RA0  C
ATOM    108  SG  CYS A  14      37.164  53.617  13.030  1.00  0.00      RA0  S
ATOM    109  C   CYS A  14      35.397  55.732   9.892  1.00  0.00      RA0  C
ATOM    110  O   CYS A  14      35.986  55.323   8.897  1.00  0.00      RA0  O
ATOM    111  N   GLY A  15      34.279  56.453   9.826  1.00  0.00      RA0  N
ATOM    112  H   GLY A  15      33.791  56.709  10.662  1.00  0.00      RA0  H
ATOM    113  CA  GLY A  15      33.716  56.889   8.549  1.00  0.00      RA0  C
ATOM    114  C   GLY A  15      32.884  55.831   7.838  1.00  0.00      RA0  C
ATOM    115  O   GLY A  15      32.760  55.840   6.615  1.00  0.00      RA0  O
ATOM    116  N   ALA A  16      32.291  54.925   8.598  1.00  0.00      RA0  N
ATOM    117  H   ALA A  16      32.393  54.966   9.594  1.00  0.00      RA0  H
ATOM    118  CA  ALA A  16      31.456  53.867   8.003  1.00  0.00      RA0  C
ATOM    119  CB  ALA A  16      30.861  52.978   9.084  1.00  0.00      RA0  C
ATOM    120  C   ALA A  16      30.290  54.405   7.149  1.00  0.00      RA0  C
ATOM    121  O   ALA A  16      29.627  55.384   7.501  1.00  0.00      RA0  O
ATOM    122  N   ARG A  17      30.083  53.784   5.991  1.00  0.00      RA0  N
ATOM    123  H   ARG A  17      30.672  53.013   5.745  1.00  0.00      RA0  H
ATOM    124  CA  ARG A  17      28.847  53.954   5.233  1.00  0.00      RA0  C
ATOM    125  CB  ARG A  17      29.125  54.047   3.730  1.00  0.00      RA0  C
ATOM    126  CG  ARG A  17      29.699  55.375   3.206  1.00  0.00      RA0  C
ATOM    127  CD  ARG A  17      31.121  55.725   3.661  1.00  0.00      RA0  C
ATOM    128  NE  ARG A  17      31.664  56.829   2.869  1.00  0.00      RA0  N
ATOM    129  HE  ARG A  17      31.138  57.047   2.040  1.00  0.00      RA0  H
ATOM    130  CZ  ARG A  17      32.861  57.387   3.224  1.00  0.00      RA0  C
ATOM    131  NH1 ARG A  17      33.456  57.013   4.376  1.00  0.00      RA0  N
ATOM    132 HH11 ARG A  17      34.381  57.289   4.657  1.00  0.00      RA0  H
ATOM    133 HH12 ARG A  17      32.988  56.414   5.042  1.00  0.00      RA0  H
ATOM    134  NH2 ARG A  17      33.440  58.297   2.408  1.00  0.00      RA0  N
ATOM    135 HH21 ARG A  17      34.317  58.734   2.630  1.00  0.00      RA0  H
ATOM    136 HH22 ARG A  17      33.014  58.571   1.541  1.00  0.00      RA0  H
ATOM    137  C   ARG A  17      28.052  52.692   5.551  1.00  0.00      RA0  C
ATOM    138  O   ARG A  17      28.424  51.601   5.152  1.00  0.00      RA0  O
ATOM    139  N   MSE A  18      26.942  52.849   6.263  1.00  0.00      RA0  N
ATOM    140  H   MSE A  18      26.566  53.766   6.385  1.00  0.00      RA0  H
ATOM    141  CA  MSE A  18      26.193  51.711   6.787  1.00  0.00      RA0  C
ATOM    142  CB  MSE A  18      25.446  52.093   8.064  1.00  0.00      RA0  C
ATOM    143  CG  MSE A  18      26.321  52.603   9.205  1.00  0.00      RA0  C
ATOM    144  SE  MSE A  18      27.428  51.350   9.859  1.00  0.00      RA0  S
ATOM    145  CE  MSE A  18      27.925  52.257  11.329  1.00  0.00      RA0  C
ATOM    146  C   MSE A  18      25.153  51.143   5.804  1.00  0.00      RA0  C
ATOM    147  O   MSE A  18      24.553  51.880   5.013  1.00  0.00      RA0  O
ATOM    148  N   VAL A  19      24.946  49.837   5.891  1.00  0.00      RA0  N
ATOM    149  H   VAL A  19      25.460  49.257   6.529  1.00  0.00      RA0  H
ATOM    150  CA  VAL A  19      23.825  49.171   5.232  1.00  0.00      RA0  C
ATOM    151  CB  VAL A  19      24.275  48.433   3.966  1.00  0.00      RA0  C
ATOM    152  CG1 VAL A  19      24.671  49.388   2.839  1.00  0.00      RA0  C
ATOM    153  CG2 VAL A  19      25.377  47.425   4.297  1.00  0.00      RA0  C
ATOM    154  C   VAL A  19      23.218  48.169   6.201  1.00  0.00      RA0  C
ATOM    155  O   VAL A  19      23.788  47.884   7.248  1.00  0.00      RA0  O
ATOM    156  N   ASP A  20      22.059  47.624   5.854  1.00  0.00      RA0  N
ATOM    157  H   ASP A  20      21.676  47.750   4.943  1.00  0.00      RA0  H
ATOM    158  CA  ASP A  20      21.501  46.561   6.663  1.00  0.00      RA0  C
ATOM    159  CB  ASP A  20      20.003  46.350   6.490  1.00  0.00      RA0  C
ATOM    160  CG  ASP A  20      19.703  45.120   7.321  1.00  0.00      RA0  C
ATOM    161  OD1 ASP A  20      19.931  45.186   8.520  1.00  0.00      RA0  O
ATOM    162  OD2 ASP A  20      19.334  44.075   6.784  1.00  0.00      RA0  O
ATOM    163  C   ASP A  20      22.132  45.251   6.279  1.00  0.00      RA0  C
ATOM    164  O   ASP A  20      22.216  44.922   5.097  1.00  0.00      RA0  O
ATOM    165  N   PHE A  21      22.592  44.496   7.272  1.00  0.00      RA0  N
ATOM    166  H   PHE A  21      22.306  44.766   8.190  1.00  0.00      RA0  H
ATOM    167  CA  PHE A  21      23.096  43.151   7.053  1.00  0.00      RA0  C
ATOM    168  CB  PHE A  21      24.582  43.116   7.391  1.00  0.00      RA0  C
ATOM    169  CG  PHE A  21      25.229  41.886   6.808  1.00  0.00      RA0  C
ATOM    170  CD1 PHE A  21      25.020  41.561   5.473  1.00  0.00      RA0  C
ATOM    171  CD2 PHE A  21      26.051  41.093   7.599  1.00  0.00      RA0  C
ATOM    172  CE1 PHE A  21      25.654  40.455   4.921  1.00  0.00      RA0  C
ATOM    173  CE2 PHE A  21      26.683  39.987   7.046  1.00  0.00      RA0  C
ATOM    174  CZ  PHE A  21      26.494  39.673   5.705  1.00  0.00      RA0  C
ATOM    175  C   PHE A  21      22.320  42.193   7.937  1.00  0.00      RA0  C
ATOM    176  O   PHE A  21      22.596  42.069   9.137  1.00  0.00      RA0  O
ATOM    177  N   HIS A  22      21.303  41.559   7.363  1.00  0.00      RA0  N
ATOM    178  H   HIS A  22      20.987  41.942   6.494  1.00  0.00      RA0  H
ATOM    179  CA  HIS A  22      20.471  40.614   8.117  1.00  0.00      RA0  C
ATOM    180  CB  HIS A  22      21.201  39.305   8.432  1.00  0.00      RA0  C
ATOM    181  CG  HIS A  22      21.955  38.780   7.237  1.00  0.00      RA0  C
ATOM    182  ND1 HIS A  22      21.438  38.645   6.001  1.00  0.00      RA0  N
ATOM    183  HD1 HIS A  22      20.529  38.879   5.718  1.00  0.00      RA0  H
ATOM    184  CD2 HIS A  22      23.280  38.341   7.222  1.00  0.00      RA0  C
ATOM    185  NE2 HIS A  22      23.559  37.937   5.961  1.00  0.00      RA0  N
ATOM    186  CE1 HIS A  22      22.428  38.125   5.207  1.00  0.00      RA0  C
ATOM    187  C   HIS A  22      19.960  41.183   9.440  1.00  0.00      RA0  C
ATOM    188  O   HIS A  22      19.955  40.491  10.463  1.00  0.00      RA0  O
ATOM    189  N   GLY A  23      19.505  42.437   9.388  1.00  0.00      RA0  N
ATOM    190  H   GLY A  23      19.615  43.020   8.573  1.00  0.00      RA0  H
ATOM    191  CA  GLY A  23      18.932  43.124  10.542  1.00  0.00      RA0  C
ATOM    192  C   GLY A  23      19.890  43.995  11.343  1.00  0.00      RA0  C
ATOM    193  O   GLY A  23      19.437  44.796  12.172  1.00  0.00      RA0  O
ATOM    194  N   TRP A  24      21.199  43.837  11.104  1.00  0.00      RA0  N
ATOM    195  H   TRP A  24      21.473  43.275  10.322  1.00  0.00      RA0  H
ATOM    196  CA  TRP A  24      22.255  44.642  11.761  1.00  0.00      RA0  C
ATOM    197  CB  TRP A  24      23.521  43.825  12.013  1.00  0.00      RA0  C
ATOM    198  CG  TRP A  24      23.335  42.671  12.965  1.00  0.00      RA0  C
ATOM    199  CD2 TRP A  24      23.851  42.553  14.307  1.00  0.00      RA0  C
ATOM    200  CE2 TRP A  24      23.492  41.275  14.792  1.00  0.00      RA0  C
ATOM    201  CE3 TRP A  24      24.595  43.408  15.110  1.00  0.00      RA0  C
ATOM    202  CD1 TRP A  24      22.683  41.457  12.714  1.00  0.00      RA0  C
ATOM    203  NE1 TRP A  24      22.775  40.632  13.790  1.00  0.00      RA0  N
ATOM    204  HE1 TRP A  24      22.433  39.711  13.825  1.00  0.00      RA0  H
ATOM    205  CZ2 TRP A  24      23.878  40.887  16.069  1.00  0.00      RA0  C
ATOM    206  CZ3 TRP A  24      24.977  43.007  16.385  1.00  0.00      RA0  C
ATOM    207  CH2 TRP A  24      24.622  41.752  16.863  1.00  0.00      RA0  C
ATOM    208  C   TRP A  24      22.688  45.819  10.866  1.00  0.00      RA0  C
ATOM    209  O   TRP A  24      22.888  45.636   9.658  1.00  0.00      RA0  O
ATOM    210  N   MSE A  25      22.893  46.987  11.457  1.00  0.00      RA0  N
ATOM    211  H   MSE A  25      22.788  47.042  12.446  1.00  0.00      RA0  H
ATOM    212  CA  MSE A  25      23.476  48.111  10.726  1.00  0.00      RA0  C
ATOM    213  CB  MSE A  25      22.977  49.440  11.284  1.00  0.00      RA0  C
ATOM    214  CG  MSE A  25      21.480  49.592  11.025  1.00  0.00      RA0  C
ATOM    215  SE  MSE A  25      21.114  49.592   9.263  1.00  0.00      RA0  S
ATOM    216  CE  MSE A  25      19.362  49.195   9.373  1.00  0.00      RA0  C
ATOM    217  C   MSE A  25      24.996  47.992  10.758  1.00  0.00      RA0  C
ATOM    218  O   MSE A  25      25.620  48.212  11.805  1.00  0.00      RA0  O
ATOM    219  N   MSE A  26      25.570  47.665   9.596  1.00  0.00      RA0  N
ATOM    220  H   MSE A  26      25.003  47.594   8.769  1.00  0.00      RA0  H
ATOM    221  CA  MSE A  26      26.991  47.305   9.476  1.00  0.00      RA0  C
ATOM    222  CB  MSE A  26      27.115  45.805   9.184  1.00  0.00      RA0  C
ATOM    223  CG  MSE A  26      26.559  44.889  10.270  1.00  0.00      RA0  C
ATOM    224  SE  MSE A  26      27.446  45.027  11.826  1.00  0.00      RA0  S
ATOM    225  CE  MSE A  26      29.012  44.348  11.257  1.00  0.00      RA0  C
ATOM    226  C   MSE A  26      27.654  48.087   8.358  1.00  0.00      RA0  C
ATOM    227  O   MSE A  26      27.010  48.437   7.362  1.00  0.00      RA0  O
ATOM    228  N   PRO A  27      28.947  48.385   8.499  1.00  0.00      RA0  N
ATOM    229  CD  PRO A  27      29.790  48.116   9.654  1.00  0.00      RA0  C
ATOM    230  CA  PRO A  27      29.642  49.103   7.432  1.00  0.00      RA0  C
ATOM    231  CB  PRO A  27      31.016  49.385   8.040  1.00  0.00      RA0  C
ATOM    232  CG  PRO A  27      30.865  49.181   9.544  1.00  0.00      RA0  C
ATOM    233  C   PRO A  27      29.809  48.337   6.132  1.00  0.00      RA0  C
ATOM    234  O   PRO A  27      30.370  47.255   6.112  1.00  0.00      RA0  O
ATOM    235  N   LEU A  28      29.304  48.907   5.043  1.00  0.00      RA0  N
ATOM    236  H   LEU A  28      28.810  49.771   5.141  1.00  0.00      RA0  H
ATOM    237  CA  LEU A  28      29.578  48.382   3.716  1.00  0.00      RA0  C
ATOM    238  CB  LEU A  28      28.648  49.020   2.687  1.00  0.00      RA0  C
ATOM    239  CG  LEU A  28      28.773  48.374   1.307  1.00  0.00      RA0  C
ATOM    240  CD1 LEU A  28      28.425  46.885   1.347  1.00  0.00      RA0  C
ATOM    241  CD2 LEU A  28      27.962  49.125   0.252  1.00  0.00      RA0  C
ATOM    242  C   LEU A  28      31.047  48.677   3.374  1.00  0.00      RA0  C
ATOM    243  O   LEU A  28      31.740  47.875   2.750  1.00  0.00      RA0  O
ATOM    244  N   HIS A  29      31.473  49.864   3.749  1.00  0.00      RA0  N
ATOM    245  H   HIS A  29      30.891  50.525   4.228  1.00  0.00      RA0  H
ATOM    246  CA  HIS A  29      32.866  50.280   3.592  1.00  0.00      RA0  C
ATOM    247  CB  HIS A  29      33.238  50.552   2.125  1.00  0.00      RA0  C
ATOM    248  CG  HIS A  29      32.268  51.499   1.462  1.00  0.00      RA0  C
ATOM    249  ND1 HIS A  29      31.208  51.097   0.737  1.00  0.00      RA0  N
ATOM    250  HD1 HIS A  29      30.948  50.168   0.547  1.00  0.00      RA0  H
ATOM    251  CD2 HIS A  29      32.304  52.895   1.461  1.00  0.00      RA0  C
ATOM    252  NE2 HIS A  29      31.255  53.333   0.728  1.00  0.00      RA0  N
ATOM    253  CE1 HIS A  29      30.577  52.226   0.280  1.00  0.00      RA0  C
ATOM    254  C   HIS A  29      33.078  51.495   4.461  1.00  0.00      RA0  C
ATOM    255  O   HIS A  29      32.143  52.009   5.054  1.00  0.00      RA0  O
ATOM    256  N   TYR A  30      34.310  51.984   4.483  1.00  0.00      RA0  N
ATOM    257  H   TYR A  30      35.060  51.472   4.040  1.00  0.00      RA0  H
ATOM    258  CA  TYR A  30      34.651  53.153   5.285  1.00  0.00      RA0  C
ATOM    259  CB  TYR A  30      35.694  52.800   6.345  1.00  0.00      RA0  C
ATOM    260  CG  TYR A  30      35.188  51.807   7.364  1.00  0.00      RA0  C
ATOM    261  CD1 TYR A  30      35.233  50.441   7.106  1.00  0.00      RA0  C
ATOM    262  CE1 TYR A  30      34.866  49.537   8.095  1.00  0.00      RA0  C
ATOM    263  CD2 TYR A  30      34.713  52.267   8.585  1.00  0.00      RA0  C
ATOM    264  CE2 TYR A  30      34.351  51.364   9.576  1.00  0.00      RA0  C
ATOM    265  CZ  TYR A  30      34.457  50.000   9.340  1.00  0.00      RA0  C
ATOM    266  OH  TYR A  30      34.165  49.108  10.351  1.00  0.00      RA0  O
ATOM    267  HH  TYR A  30      34.286  48.222  10.025  1.00  0.00      RA0  H
ATOM    268  C   TYR A  30      35.253  54.249   4.414  1.00  0.00      RA0  C
ATOM    269  O   TYR A  30      35.986  55.144   4.908  1.00  0.00      RA0  O
ATOM    270  N   GLY A  31      34.939  54.191   3.122  1.00  0.00      RA0  N
ATOM    271  H   GLY A  31      34.414  53.414   2.782  1.00  0.00      RA0  H
ATOM    272  CA  GLY A  31      35.396  55.192   2.164  1.00  0.00      RA0  C
ATOM    273  C   GLY A  31      35.870  54.611   0.843  1.00  0.00      RA0  C
ATOM    274  O   GLY A  31      35.830  55.287  -0.186  1.00  0.00      RA0  O
ATOM    275  N   SER A  32      36.371  53.386   0.873  1.00  0.00      RA0  N
ATOM    276  H   SER A  32      36.514  52.851   1.710  1.00  0.00      RA0  H
ATOM    277  CA  SER A  32      36.822  52.713  -0.340  1.00  0.00      RA0  C
ATOM    278  CB  SER A  32      38.076  53.419  -0.888  1.00  0.00      RA0  C
ATOM    279  OG  SER A  32      38.993  52.489  -1.451  1.00  0.00      RA0  O
ATOM    280  HG  SER A  32      39.536  52.289  -0.686  1.00  0.00      RA0  H
ATOM    281  C   SER A  32      36.839  51.207  -0.179  1.00  0.00      RA0  C
ATOM    282  O   SER A  32      37.762  50.674   0.427  1.00  0.00      RA0  O
ATOM    283  N   GLN A  33      35.845  50.502  -0.721  1.00  0.00      RA0  N
ATOM    284  H   GLN A  33      35.115  50.972  -1.213  1.00  0.00      RA0  H
ATOM    285  CA  GLN A  33      35.849  49.061  -0.607  1.00  0.00      RA0  C
ATOM    286  CB  GLN A  33      34.514  48.404  -0.964  1.00  0.00      RA0  C
ATOM    287  CG  GLN A  33      34.231  48.227  -2.453  1.00  0.00      RA0  C
ATOM    288  CD  GLN A  33      32.984  47.382  -2.578  1.00  0.00      RA0  C
ATOM    289  OE1 GLN A  33      31.976  47.635  -1.927  1.00  0.00      RA0  O
ATOM    290  NE2 GLN A  33      33.118  46.344  -3.423  1.00  0.00      RA0  N
ATOM    291 HE21 GLN A  33      33.969  46.187  -3.925  1.00  0.00      RA0  H
ATOM    292 HE22 GLN A  33      32.371  45.695  -3.574  1.00  0.00      RA0  H
ATOM    293  C   GLN A  33      37.031  48.413  -1.333  1.00  0.00      RA0  C
ATOM    294  O   GLN A  33      37.523  47.372  -0.893  1.00  0.00      RA0  O
ATOM    295  N   ILE A  34      37.509  49.068  -2.395  1.00  0.00      RA0  N
ATOM    296  H   ILE A  34      37.148  49.974  -2.605  1.00  0.00      RA0  H
ATOM    297  CA  ILE A  34      38.654  48.569  -3.148  1.00  0.00      RA0  C
ATOM    298  CB  ILE A  34      38.803  49.357  -4.450  1.00  0.00      RA0  C
ATOM    299  CG2 ILE A  34      39.997  48.868  -5.268  1.00  0.00      RA0  C
ATOM    300  CG1 ILE A  34      37.504  49.290  -5.256  1.00  0.00      RA0  C
ATOM    301  CD1 ILE A  34      37.158  47.865  -5.694  1.00  0.00      RA0  C
ATOM    302  C   ILE A  34      39.923  48.647  -2.283  1.00  0.00      RA0  C
ATOM    303  O   ILE A  34      40.670  47.668  -2.171  1.00  0.00      RA0  O
ATOM    304  N   ASP A  35      40.147  49.782  -1.638  1.00  0.00      RA0  N
ATOM    305  H   ASP A  35      39.506  50.548  -1.699  1.00  0.00      RA0  H
ATOM    306  CA  ASP A  35      41.325  49.899  -0.740  1.00  0.00      RA0  C
ATOM    307  CB  ASP A  35      41.699  51.320  -0.303  1.00  0.00      RA0  C
ATOM    308  CG  ASP A  35      41.157  51.657   1.076  1.00  0.00      RA0  C
ATOM    309  OD1 ASP A  35      41.791  51.320   2.063  1.00  0.00      RA0  O
ATOM    310  OD2 ASP A  35      40.109  52.280   1.198  1.00  0.00      RA0  O
ATOM    311  C   ASP A  35      41.294  48.934   0.434  1.00  0.00      RA0  C
ATOM    312  O   ASP A  35      42.322  48.467   0.867  1.00  0.00      RA0  O
ATOM    313  N   GLU A  36      40.101  48.658   0.971  1.00  0.00      RA0  N
ATOM    314  H   GLU A  36      39.306  49.169   0.637  1.00  0.00      RA0  H
ATOM    315  CA  GLU A  36      39.930  47.753   2.067  1.00  0.00      RA0  C
ATOM    316  CB  GLU A  36      38.460  47.847   2.499  1.00  0.00      RA0  C
ATOM    317  CG  GLU A  36      38.296  48.979   3.508  1.00  0.00      RA0  C
ATOM    318  CD  GLU A  36      36.963  49.715   3.466  1.00  0.00      RA0  C
ATOM    319  OE1 GLU A  36      35.921  49.077   3.601  1.00  0.00      RA0  O
ATOM    320  OE2 GLU A  36      36.977  50.948   3.351  1.00  0.00      RA0  O
ATOM    321  C   GLU A  36      40.307  46.333   1.615  1.00  0.00      RA0  C
ATOM    322  O   GLU A  36      41.005  45.602   2.312  1.00  0.00      RA0  O
ATOM    323  N   HIS A  37      39.879  45.973   0.420  1.00  0.00      RA0  N
ATOM    324  H   HIS A  37      39.312  46.613  -0.102  1.00  0.00      RA0  H
ATOM    325  CA  HIS A  37      40.215  44.681  -0.162  1.00  0.00      RA0  C
ATOM    326  CB  HIS A  37      39.545  44.558  -1.529  1.00  0.00      RA0  C
ATOM    327  CG  HIS A  37      39.745  43.174  -2.091  1.00  0.00      RA0  C
ATOM    328  ND1 HIS A  37      38.760  42.263  -2.165  1.00  0.00      RA0  N
ATOM    329  HD1 HIS A  37      37.828  42.385  -1.867  1.00  0.00      RA0  H
ATOM    330  CD2 HIS A  37      40.915  42.621  -2.617  1.00  0.00      RA0  C
ATOM    331  NE2 HIS A  37      40.624  41.362  -3.004  1.00  0.00      RA0  N
ATOM    332  CE1 HIS A  37      39.303  41.140  -2.733  1.00  0.00      RA0  C
ATOM    333  C   HIS A  37      41.729  44.562  -0.269  1.00  0.00      RA0  C
ATOM    334  O   HIS A  37      42.311  43.566   0.198  1.00  0.00      RA0  O
ATOM    335  N   HIS A  38      42.358  45.585  -0.838  1.00  0.00      RA0  N
ATOM    336  H   HIS A  38      41.834  46.386  -1.137  1.00  0.00      RA0  H
ATOM    337  CA  HIS A  38      43.808  45.520  -1.079  1.00  0.00      RA0  C
ATOM    338  CB  HIS A  38      44.279  46.652  -1.987  1.00  0.00      RA0  C
ATOM    339  CG  HIS A  38      43.777  46.448  -3.394  1.00  0.00      RA0  C
ATOM    340  ND1 HIS A  38      43.806  45.272  -4.051  1.00  0.00      RA0  N
ATOM    341  HD1 HIS A  38      44.129  44.408  -3.719  1.00  0.00      RA0  H
ATOM    342  CD2 HIS A  38      43.236  47.421  -4.236  1.00  0.00      RA0  C
ATOM    343  NE2 HIS A  38      42.937  46.821  -5.412  1.00  0.00      RA0  N
ATOM    344  CE1 HIS A  38      43.289  45.500  -5.301  1.00  0.00      RA0  C
ATOM    345  C   HIS A  38      44.615  45.560   0.230  1.00  0.00      RA0  C
ATOM    346  O   HIS A  38      45.719  44.999   0.309  1.00  0.00      RA0  O
ATOM    347  N   ALA A  39      44.057  46.171   1.266  1.00  0.00      RA0  N
ATOM    348  H   ALA A  39      43.199  46.675   1.149  1.00  0.00      RA0  H
ATOM    349  CA  ALA A  39      44.681  46.177   2.596  1.00  0.00      RA0  C
ATOM    350  CB  ALA A  39      43.873  47.029   3.577  1.00  0.00      RA0  C
ATOM    351  C   ALA A  39      44.804  44.774   3.160  1.00  0.00      RA0  C
ATOM    352  O   ALA A  39      45.803  44.428   3.774  1.00  0.00      RA0  O
ATOM    353  N   VAL A  40      43.775  43.962   2.980  1.00  0.00      RA0  N
ATOM    354  H   VAL A  40      42.981  44.274   2.452  1.00  0.00      RA0  H
ATOM    355  CA  VAL A  40      43.819  42.610   3.499  1.00  0.00      RA0  C
ATOM    356  CB  VAL A  40      42.426  41.995   3.509  1.00  0.00      RA0  C
ATOM    357  CG1 VAL A  40      42.458  40.538   3.967  1.00  0.00      RA0  C
ATOM    358  CG2 VAL A  40      41.501  42.846   4.380  1.00  0.00      RA0  C
ATOM    359  C   VAL A  40      44.815  41.795   2.686  1.00  0.00      RA0  C
ATOM    360  O   VAL A  40      45.540  40.958   3.235  1.00  0.00      RA0  O
ATOM    361  N   ARG A  41      44.833  42.021   1.384  1.00  0.00      RA0  N
ATOM    362  H   ARG A  41      44.206  42.698   0.995  1.00  0.00      RA0  H
ATOM    363  CA  ARG A  41      45.711  41.256   0.514  1.00  0.00      RA0  C
ATOM    364  CB  ARG A  41      45.374  41.517  -0.955  1.00  0.00      RA0  C
ATOM    365  CG  ARG A  41      44.045  40.926  -1.424  1.00  0.00      RA0  C
ATOM    366  CD  ARG A  41      44.045  39.396  -1.485  1.00  0.00      RA0  C
ATOM    367  NE  ARG A  41      42.769  38.904  -2.002  1.00  0.00      RA0  N
ATOM    368  HE  ARG A  41      42.389  39.345  -2.833  1.00  0.00      RA0  H
ATOM    369  CZ  ARG A  41      42.123  37.899  -1.342  1.00  0.00      RA0  C
ATOM    370  NH1 ARG A  41      42.710  37.300  -0.291  1.00  0.00      RA0  N
ATOM    371 HH11 ARG A  41      42.228  36.624   0.279  1.00  0.00      RA0  H
ATOM    372 HH12 ARG A  41      43.671  37.464  -0.015  1.00  0.00      RA0  H
ATOM    373  NH2 ARG A  41      40.896  37.520  -1.748  1.00  0.00      RA0  N
ATOM    374 HH21 ARG A  41      40.322  36.845  -1.269  1.00  0.00      RA0  H
ATOM    375 HH22 ARG A  41      40.528  37.929  -2.599  1.00  0.00      RA0  H
ATOM    376  C   ARG A  41      47.191  41.564   0.743  1.00  0.00      RA0  C
ATOM    377  O   ARG A  41      48.022  40.713   0.488  1.00  0.00      RA0  O
ATOM    378  N   THR A  42      47.504  42.765   1.203  1.00  0.00      RA0  N
ATOM    379  H   THR A  42      46.799  43.437   1.430  1.00  0.00      RA0  H
ATOM    380  CA  THR A  42      48.920  43.214   1.247  1.00  0.00      RA0  C
ATOM    381  CB  THR A  42      49.236  44.244   0.152  1.00  0.00      RA0  C
ATOM    382  OG1 THR A  42      48.281  45.305   0.141  1.00  0.00      RA0  O
ATOM    383  HG1 THR A  42      47.442  44.915  -0.067  1.00  0.00      RA0  H
ATOM    384  CG2 THR A  42      49.296  43.585  -1.229  1.00  0.00      RA0  C
ATOM    385  C   THR A  42      49.447  43.592   2.627  1.00  0.00      RA0  C
ATOM    386  O   THR A  42      50.678  43.744   2.797  1.00  0.00      RA0  O
ATOM    387  N   ASP A  43      48.563  43.801   3.601  1.00  0.00      RA0  N
ATOM    388  H   ASP A  43      47.579  43.653   3.493  1.00  0.00      RA0  H
ATOM    389  CA  ASP A  43      49.004  44.310   4.898  1.00  0.00      RA0  C
ATOM    390  CB  ASP A  43      49.097  45.841   4.901  1.00  0.00      RA0  C
ATOM    391  CG  ASP A  43      49.623  46.323   6.243  1.00  0.00      RA0  C
ATOM    392  OD1 ASP A  43      50.083  45.515   7.042  1.00  0.00      RA0  O
ATOM    393  OD2 ASP A  43      49.540  47.511   6.535  1.00  0.00      RA0  O
ATOM    394  C   ASP A  43      48.089  43.764   6.004  1.00  0.00      RA0  C
ATOM    395  O   ASP A  43      48.233  42.591   6.395  1.00  0.00      RA0  O
ATOM    396  N   ALA A  44      47.140  44.565   6.489  1.00  0.00      RA0  N
ATOM    397  H   ALA A  44      46.987  45.496   6.154  1.00  0.00      RA0  H
ATOM    398  CA  ALA A  44      46.194  44.086   7.503  1.00  0.00      RA0  C
ATOM    399  CB  ALA A  44      46.795  44.191   8.904  1.00  0.00      RA0  C
ATOM    400  C   ALA A  44      44.907  44.912   7.458  1.00  0.00      RA0  C
ATOM    401  O   ALA A  44      44.949  46.151   7.470  1.00  0.00      RA0  O
ATOM    402  N   GLY A  45      43.784  44.199   7.443  1.00  0.00      RA0  N
ATOM    403  H   GLY A  45      43.811  43.197   7.425  1.00  0.00      RA0  H
ATOM    404  CA  GLY A  45      42.471  44.813   7.598  1.00  0.00      RA0  C
ATOM    405  C   GLY A  45      41.689  44.078   8.662  1.00  0.00      RA0  C
ATOM    406  O   GLY A  45      42.001  42.941   8.989  1.00  0.00      RA0  O
ATOM    407  N   MSE A  46      40.634  44.695   9.171  1.00  0.00      RA0  N
ATOM    408  H   MSE A  46      40.382  45.620   8.871  1.00  0.00      RA0  H
ATOM    409  CA  MSE A  46      39.783  44.020  10.113  1.00  0.00      RA0  C
ATOM    410  CB  MSE A  46      40.166  44.380  11.546  1.00  0.00      RA0  C
ATOM    411  CG  MSE A  46      39.996  45.870  11.819  1.00  0.00      RA0  C
ATOM    412  SE  MSE A  46      40.450  46.306  13.497  1.00  0.00      RA0  S
ATOM    413  CE  MSE A  46      40.460  48.084  13.253  1.00  0.00      RA0  C
ATOM    414  C   MSE A  46      38.309  44.298   9.904  1.00  0.00      RA0  C
ATOM    415  O   MSE A  46      37.922  45.360   9.435  1.00  0.00      RA0  O
ATOM    416  N   PHE A  47      37.522  43.309  10.307  1.00  0.00      RA0  N
ATOM    417  H   PHE A  47      37.926  42.536  10.800  1.00  0.00      RA0  H
ATOM    418  CA  PHE A  47      36.079  43.300  10.121  1.00  0.00      RA0  C
ATOM    419  CB  PHE A  47      35.646  42.154   9.202  1.00  0.00      RA0  C
ATOM    420  CG  PHE A  47      36.383  42.164   7.885  1.00  0.00      RA0  C
ATOM    421  CD1 PHE A  47      37.601  41.503   7.761  1.00  0.00      RA0  C
ATOM    422  CD2 PHE A  47      35.831  42.816   6.790  1.00  0.00      RA0  C
ATOM    423  CE1 PHE A  47      38.262  41.486   6.540  1.00  0.00      RA0  C
ATOM    424  CE2 PHE A  47      36.490  42.795   5.568  1.00  0.00      RA0  C
ATOM    425  CZ  PHE A  47      37.702  42.129   5.444  1.00  0.00      RA0  C
ATOM    426  C   PHE A  47      35.406  43.063  11.465  1.00  0.00      RA0  C
ATOM    427  O   PHE A  47      35.855  42.232  12.288  1.00  0.00      RA0  O
ATOM    428  N   ASP A  48      34.328  43.799  11.710  1.00  0.00      RA0  N
ATOM    429  H   ASP A  48      33.949  44.383  10.996  1.00  0.00      RA0  H
ATOM    430  CA  ASP A  48      33.477  43.515  12.842  1.00  0.00      RA0  C
ATOM    431  CB  ASP A  48      32.502  44.626  13.193  1.00  0.00      RA0  C
ATOM    432  CG  ASP A  48      31.655  44.045  14.301  1.00  0.00      RA0  C
ATOM    433  OD1 ASP A  48      32.238  43.446  15.185  1.00  0.00      RA0  O
ATOM    434  OD2 ASP A  48      30.430  44.126  14.275  1.00  0.00      RA0  O
ATOM    435  C   ASP A  48      32.610  42.324  12.472  1.00  0.00      RA0  C
ATOM    436  O   ASP A  48      31.790  42.437  11.560  1.00  0.00      RA0  O
ATOM    437  N   VAL A  49      32.811  41.207  13.143  1.00  0.00      RA0  N
ATOM    438  H   VAL A  49      33.385  41.261  13.966  1.00  0.00      RA0  H
ATOM    439  CA  VAL A  49      31.989  40.024  12.914  1.00  0.00      RA0  C
ATOM    440  CB  VAL A  49      32.840  38.859  12.402  1.00  0.00      RA0  C
ATOM    441  CG1 VAL A  49      33.170  39.056  10.922  1.00  0.00      RA0  C
ATOM    442  CG2 VAL A  49      34.111  38.679  13.231  1.00  0.00      RA0  C
ATOM    443  C   VAL A  49      31.198  39.673  14.179  1.00  0.00      RA0  C
ATOM    444  O   VAL A  49      30.904  38.514  14.425  1.00  0.00      RA0  O
ATOM    445  N   SER A  50      30.753  40.704  14.897  1.00  0.00      RA0  N
ATOM    446  H   SER A  50      31.007  41.651  14.670  1.00  0.00      RA0  H
ATOM    447  CA  SER A  50      29.992  40.524  16.126  1.00  0.00      RA0  C
ATOM    448  CB  SER A  50      30.058  41.782  16.986  1.00  0.00      RA0  C
ATOM    449  OG  SER A  50      31.418  41.999  17.373  1.00  0.00      RA0  O
ATOM    450  HG  SER A  50      31.792  42.536  16.676  1.00  0.00      RA0  H
ATOM    451  C   SER A  50      28.561  40.100  15.828  1.00  0.00      RA0  C
ATOM    452  O   SER A  50      27.840  39.673  16.732  1.00  0.00      RA0  O
ATOM    453  N   HIS A  51      28.182  40.234  14.568  1.00  0.00      RA0  N
ATOM    454  H   HIS A  51      28.823  40.656  13.930  1.00  0.00      RA0  H
ATOM    455  CA  HIS A  51      26.905  39.713  14.046  1.00  0.00      RA0  C
ATOM    456  CB  HIS A  51      26.583  40.323  12.678  1.00  0.00      RA0  C
ATOM    457  CG  HIS A  51      27.350  39.617  11.586  1.00  0.00      RA0  C
ATOM    458  ND1 HIS A  51      26.781  38.749  10.733  1.00  0.00      RA0  N
ATOM    459  HD1 HIS A  51      25.829  38.520  10.710  1.00  0.00      RA0  H
ATOM    460  CD2 HIS A  51      28.709  39.726  11.278  1.00  0.00      RA0  C
ATOM    461  NE2 HIS A  51      28.951  38.905  10.226  1.00  0.00      RA0  N
ATOM    462  CE1 HIS A  51      27.766  38.304   9.890  1.00  0.00      RA0  C
ATOM    463  C   HIS A  51      26.854  38.188  14.001  1.00  0.00      RA0  C
ATOM    464  O   HIS A  51      25.781  37.616  13.793  1.00  0.00      RA0  O
ATOM    465  N   MSE A  52      27.981  37.529  14.208  1.00  0.00      RA0  N
ATOM    466  H   MSE A  52      28.814  37.987  14.524  1.00  0.00      RA0  H
ATOM    467  CA  MSE A  52      27.973  36.092  14.266  1.00  0.00      RA0  C
ATOM    468  CB  MSE A  52      29.264  35.503  13.696  1.00  0.00      RA0  C
ATOM    469  CG  MSE A  52      29.518  35.950  12.257  1.00  0.00      RA0  C
ATOM    470  SE  MSE A  52      30.965  35.179  11.515  1.00  0.00      RA0  S
ATOM    471  CE  MSE A  52      30.302  33.513  11.358  1.00  0.00      RA0  C
ATOM    472  C   MSE A  52      27.752  35.628  15.676  1.00  0.00      RA0  C
ATOM    473  O   MSE A  52      28.115  36.314  16.642  1.00  0.00      RA0  O
ATOM    474  N   THR A  53      27.146  34.449  15.781  1.00  0.00      RA0  N
ATOM    475  H   THR A  53      26.974  33.885  14.996  1.00  0.00      RA0  H
ATOM    476  CA  THR A  53      26.714  33.896  17.062  1.00  0.00      RA0  C
ATOM    477  CB  THR A  53      25.290  33.441  16.820  1.00  0.00      RA0  C
ATOM    478  OG1 THR A  53      24.510  34.600  16.481  1.00  0.00      RA0  O
ATOM    479  HG1 THR A  53      24.964  35.013  15.752  1.00  0.00      RA0  H
ATOM    480  CG2 THR A  53      24.698  32.672  18.000  1.00  0.00      RA0  C
ATOM    481  C   THR A  53      27.675  32.794  17.498  1.00  0.00      RA0  C
ATOM    482  O   THR A  53      27.947  31.852  16.754  1.00  0.00      RA0  O
ATOM    483  N   ILE A  54      28.219  32.942  18.699  1.00  0.00      RA0  N
ATOM    484  H   ILE A  54      27.928  33.701  19.282  1.00  0.00      RA0  H
ATOM    485  CA  ILE A  54      29.060  31.923  19.308  1.00  0.00      RA0  C
ATOM    486  CB  ILE A  54      30.194  32.600  20.071  1.00  0.00      RA0  C
ATOM    487  CG2 ILE A  54      31.086  31.578  20.770  1.00  0.00      RA0  C
ATOM    488  CG1 ILE A  54      30.979  33.520  19.136  1.00  0.00      RA0  C
ATOM    489  CD1 ILE A  54      32.049  34.324  19.872  1.00  0.00      RA0  C
ATOM    490  C   ILE A  54      28.161  31.103  20.242  1.00  0.00      RA0  C
ATOM    491  O   ILE A  54      27.425  31.665  21.073  1.00  0.00      RA0  O
ATOM    492  N   VAL A  55      28.184  29.787  20.052  1.00  0.00      RA0  N
ATOM    493  H   VAL A  55      28.854  29.375  19.433  1.00  0.00      RA0  H
ATOM    494  CA  VAL A  55      27.349  28.884  20.811  1.00  0.00      RA0  C
ATOM    495  CB  VAL A  55      26.453  28.086  19.863  1.00  0.00      RA0  C
ATOM    496  CG1 VAL A  55      25.564  27.117  20.639  1.00  0.00      RA0  C
ATOM    497  CG2 VAL A  55      25.652  29.007  18.943  1.00  0.00      RA0  C
ATOM    498  C   VAL A  55      28.281  27.951  21.538  1.00  0.00      RA0  C
ATOM    499  O   VAL A  55      29.040  27.205  20.907  1.00  0.00      RA0  O
ATOM    500  N   ASP A  56      28.211  27.986  22.860  1.00  0.00      RA0  N
ATOM    501  H   ASP A  56      27.577  28.599  23.319  1.00  0.00      RA0  H
ATOM    502  CA  ASP A  56      28.956  27.048  23.671  1.00  0.00      RA0  C
ATOM    503  CB  ASP A  56      29.436  27.722  24.979  1.00  0.00      RA0  C
ATOM    504  CG  ASP A  56      30.524  28.781  24.782  1.00  0.00      RA0  C
ATOM    505  OD1 ASP A  56      30.962  29.008  23.662  1.00  0.00      RA0  O
ATOM    506  OD2 ASP A  56      30.972  29.395  25.755  1.00  0.00      RA0  O
ATOM    507  C   ASP A  56      28.116  25.828  24.017  1.00  0.00      RA0  C
ATOM    508  O   ASP A  56      26.960  25.950  24.410  1.00  0.00      RA0  O
ATOM    509  N   LEU A  57      28.729  24.659  23.855  1.00  0.00      RA0  N
ATOM    510  H   LEU A  57      29.704  24.644  23.625  1.00  0.00      RA0  H
ATOM    511  CA  LEU A  57      28.103  23.379  24.134  1.00  0.00      RA0  C
ATOM    512  CB  LEU A  57      28.127  22.489  22.896  1.00  0.00      RA0  C
ATOM    513  CG  LEU A  57      27.404  23.061  21.680  1.00  0.00      RA0  C
ATOM    514  CD1 LEU A  57      27.510  22.105  20.496  1.00  0.00      RA0  C
ATOM    515  CD2 LEU A  57      25.948  23.414  21.982  1.00  0.00      RA0  C
ATOM    516  C   LEU A  57      28.813  22.653  25.271  1.00  0.00      RA0  C
ATOM    517  O   LEU A  57      30.009  22.434  25.190  1.00  0.00      RA0  O
ATOM    518  N   ARG A  58      28.069  22.237  26.300  1.00  0.00      RA0  N
ATOM    519  H   ARG A  58      27.080  22.407  26.318  1.00  0.00      RA0  H
ATOM    520  CA  ARG A  58      28.656  21.606  27.470  1.00  0.00      RA0  C
ATOM    521  CB  ARG A  58      28.534  22.617  28.586  1.00  0.00      RA0  C
ATOM    522  CG  ARG A  58      29.773  23.482  28.772  1.00  0.00      RA0  C
ATOM    523  CD  ARG A  58      30.066  23.569  30.266  1.00  0.00      RA0  C
ATOM    524  NE  ARG A  58      30.167  22.216  30.812  1.00  0.00      RA0  N
ATOM    525  HE  ARG A  58      30.957  21.650  30.529  1.00  0.00      RA0  H
ATOM    526  CZ  ARG A  58      29.157  21.672  31.558  1.00  0.00      RA0  C
ATOM    527  NH1 ARG A  58      28.055  22.409  31.829  1.00  0.00      RA0  N
ATOM    528 HH11 ARG A  58      27.232  22.103  32.323  1.00  0.00      RA0  H
ATOM    529 HH12 ARG A  58      27.908  23.349  31.473  1.00  0.00      RA0  H
ATOM    530  NH2 ARG A  58      29.276  20.388  31.958  1.00  0.00      RA0  N
ATOM    531 HH21 ARG A  58      28.606  19.902  32.517  1.00  0.00      RA0  H
ATOM    532 HH22 ARG A  58      30.098  19.860  31.657  1.00  0.00      RA0  H
ATOM    533  C   ARG A  58      27.929  20.296  27.806  1.00  0.00      RA0  C
ATOM    534  O   ARG A  58      26.718  20.205  27.682  1.00  0.00      RA0  O
ATOM    535  N   GLY A  59      28.672  19.309  28.271  1.00  0.00      RA0  N
ATOM    536  H   GLY A  59      29.661  19.427  28.411  1.00  0.00      RA0  H
ATOM    537  CA  GLY A  59      28.104  18.014  28.623  1.00  0.00      RA0  C
ATOM    538  C   GLY A  59      29.040  16.897  28.203  1.00  0.00      RA0  C
ATOM    539  O   GLY A  59      29.740  17.010  27.195  1.00  0.00      RA0  O
ATOM    540  N   SER A  60      29.039  15.806  28.966  1.00  0.00      RA0  N
ATOM    541  H   SER A  60      28.428  15.751  29.755  1.00  0.00      RA0  H
ATOM    542  CA  SER A  60      29.957  14.700  28.725  1.00  0.00      RA0  C
ATOM    543  CB  SER A  60      29.779  13.845  29.956  1.00  0.00      RA0  C
ATOM    544  OG  SER A  60      29.421  14.778  30.987  1.00  0.00      RA0  O
ATOM    545  HG  SER A  60      30.101  15.449  30.985  1.00  0.00      RA0  H
ATOM    546  C   SER A  60      29.752  14.043  27.361  1.00  0.00      RA0  C
ATOM    547  O   SER A  60      30.701  13.465  26.814  1.00  0.00      RA0  O
ATOM    548  N   ARG A  61      28.539  14.152  26.803  1.00  0.00      RA0  N
ATOM    549  H   ARG A  61      27.847  14.723  27.240  1.00  0.00      RA0  H
ATOM    550  CA  ARG A  61      28.235  13.580  25.491  1.00  0.00      RA0  C
ATOM    551  CB  ARG A  61      26.829  12.992  25.544  1.00  0.00      RA0  C
ATOM    552  CG  ARG A  61      26.641  12.139  26.803  1.00  0.00      RA0  C
ATOM    553  CD  ARG A  61      25.265  11.481  26.862  1.00  0.00      RA0  C
ATOM    554  NE  ARG A  61      25.060  10.707  25.645  1.00  0.00      RA0  N
ATOM    555  HE  ARG A  61      25.885  10.391  25.152  1.00  0.00      RA0  H
ATOM    556  CZ  ARG A  61      23.825  10.517  25.114  1.00  0.00      RA0  C
ATOM    557  NH1 ARG A  61      22.737  10.932  25.806  1.00  0.00      RA0  N
ATOM    558 HH11 ARG A  61      21.792  10.909  25.447  1.00  0.00      RA0  H
ATOM    559 HH12 ARG A  61      22.832  11.319  26.726  1.00  0.00      RA0  H
ATOM    560  NH2 ARG A  61      23.734   9.934  23.904  1.00  0.00      RA0  N
ATOM    561 HH21 ARG A  61      22.884   9.710  23.428  1.00  0.00      RA0  H
ATOM    562 HH22 ARG A  61      24.590   9.704  23.395  1.00  0.00      RA0  H
ATOM    563  C   ARG A  61      28.377  14.586  24.343  1.00  0.00      RA0  C
ATOM    564  O   ARG A  61      27.883  14.349  23.255  1.00  0.00      RA0  O
ATOM    565  N   THR A  62      29.068  15.696  24.556  1.00  0.00      RA0  N
ATOM    566  H   THR A  62      29.507  15.910  25.431  1.00  0.00      RA0  H
ATOM    567  CA  THR A  62      29.125  16.716  23.498  1.00  0.00      RA0  C
ATOM    568  CB  THR A  62      29.754  17.997  24.035  1.00  0.00      RA0  C
ATOM    569  OG1 THR A  62      29.007  18.445  25.166  1.00  0.00      RA0  O
ATOM    570  HG1 THR A  62      29.537  18.233  25.927  1.00  0.00      RA0  H
ATOM    571  CG2 THR A  62      29.787  19.094  22.974  1.00  0.00      RA0  C
ATOM    572  C   THR A  62      29.753  16.227  22.195  1.00  0.00      RA0  C
ATOM    573  O   THR A  62      29.208  16.500  21.115  1.00  0.00      RA0  O
ATOM    574  N   ARG A  63      30.862  15.494  22.279  1.00  0.00      RA0  N
ATOM    575  H   ARG A  63      31.244  15.286  23.180  1.00  0.00      RA0  H
ATOM    576  CA  ARG A  63      31.512  14.989  21.056  1.00  0.00      RA0  C
ATOM    577  CB  ARG A  63      32.865  14.333  21.321  1.00  0.00      RA0  C
ATOM    578  CG  ARG A  63      33.604  14.198  19.986  1.00  0.00      RA0  C
ATOM    579  CD  ARG A  63      34.961  13.504  20.056  1.00  0.00      RA0  C
ATOM    580  NE  ARG A  63      35.863  14.163  20.996  1.00  0.00      RA0  N
ATOM    581  HE  ARG A  63      35.811  13.964  21.989  1.00  0.00      RA0  H
ATOM    582  CZ  ARG A  63      36.792  15.067  20.639  1.00  0.00      RA0  C
ATOM    583  NH1 ARG A  63      36.894  15.519  19.396  1.00  0.00      RA0  N
ATOM    584 HH11 ARG A  63      37.661  16.117  19.147  1.00  0.00      RA0  H
ATOM    585 HH12 ARG A  63      36.233  15.297  18.674  1.00  0.00      RA0  H
ATOM    586  NH2 ARG A  63      37.641  15.495  21.554  1.00  0.00      RA0  N
ATOM    587 HH21 ARG A  63      38.394  16.121  21.372  1.00  0.00      RA0  H
ATOM    588 HH22 ARG A  63      37.489  15.160  22.502  1.00  0.00      RA0  H
ATOM    589  C   ARG A  63      30.575  14.030  20.331  1.00  0.00      RA0  C
ATOM    590  O   ARG A  63      30.398  14.108  19.117  1.00  0.00      RA0  O
ATOM    591  N   GLU A  64      29.966  13.136  21.094  1.00  0.00      RA0  N
ATOM    592  H   GLU A  64      30.090  13.171  22.084  1.00  0.00      RA0  H
ATOM    593  CA  GLU A  64      29.007  12.179  20.558  1.00  0.00      RA0  C
ATOM    594  CB  GLU A  64      28.368  11.350  21.675  1.00  0.00      RA0  C
ATOM    595  CG  GLU A  64      27.355  10.337  21.130  1.00  0.00      RA0  C
ATOM    596  CD  GLU A  64      26.441   9.866  22.243  1.00  0.00      RA0  C
ATOM    597  OE1 GLU A  64      26.635  10.267  23.382  1.00  0.00      RA0  O
ATOM    598  OE2 GLU A  64      25.499   9.125  21.978  1.00  0.00      RA0  O
ATOM    599  C   GLU A  64      27.896  12.887  19.786  1.00  0.00      RA0  C
ATOM    600  O   GLU A  64      27.583  12.517  18.641  1.00  0.00      RA0  O
ATOM    601  N   PHE A  65      27.315  13.903  20.412  1.00  0.00      RA0  N
ATOM    602  H   PHE A  65      27.591  14.105  21.353  1.00  0.00      RA0  H
ATOM    603  CA  PHE A  65      26.271  14.717  19.787  1.00  0.00      RA0  C
ATOM    604  CB  PHE A  65      25.862  15.844  20.739  1.00  0.00      RA0  C
ATOM    605  CG  PHE A  65      24.976  16.850  20.041  1.00  0.00      RA0  C
ATOM    606  CD1 PHE A  65      23.863  16.436  19.318  1.00  0.00      RA0  C
ATOM    607  CD2 PHE A  65      25.285  18.203  20.121  1.00  0.00      RA0  C
ATOM    608  CE1 PHE A  65      23.077  17.372  18.658  1.00  0.00      RA0  C
ATOM    609  CE2 PHE A  65      24.495  19.140  19.465  1.00  0.00      RA0  C
ATOM    610  CZ  PHE A  65      23.395  18.723  18.727  1.00  0.00      RA0  C
ATOM    611  C   PHE A  65      26.731  15.273  18.458  1.00  0.00      RA0  C
ATOM    612  O   PHE A  65      26.046  15.148  17.451  1.00  0.00      RA0  O
ATOM    613  N   LEU A  66      27.892  15.922  18.460  1.00  0.00      RA0  N
ATOM    614  H   LEU A  66      28.439  15.950  19.300  1.00  0.00      RA0  H
ATOM    615  CA  LEU A  66      28.377  16.573  17.243  1.00  0.00      RA0  C
ATOM    616  CB  LEU A  66      29.513  17.534  17.568  1.00  0.00      RA0  C
ATOM    617  CG  LEU A  66      29.010  18.735  18.363  1.00  0.00      RA0  C
ATOM    618  CD1 LEU A  66      30.157  19.646  18.789  1.00  0.00      RA0  C
ATOM    619  CD2 LEU A  66      27.932  19.500  17.596  1.00  0.00      RA0  C
ATOM    620  C   LEU A  66      28.764  15.604  16.132  1.00  0.00      RA0  C
ATOM    621  O   LEU A  66      28.697  15.968  14.960  1.00  0.00      RA0  O
ATOM    622  N   ARG A  67      29.192  14.397  16.484  1.00  0.00      RA0  N
ATOM    623  H   ARG A  67      29.249  14.162  17.457  1.00  0.00      RA0  H
ATOM    624  CA  ARG A  67      29.454  13.340  15.473  1.00  0.00      RA0  C
ATOM    625  CB  ARG A  67      30.060  12.058  16.054  1.00  0.00      RA0  C
ATOM    626  CG  ARG A  67      31.420  12.157  16.740  1.00  0.00      RA0  C
ATOM    627  CD  ARG A  67      32.056  10.773  16.924  1.00  0.00      RA0  C
ATOM    628  NE  ARG A  67      32.577  10.259  15.655  1.00  0.00      RA0  N
ATOM    629  HE  ARG A  67      33.036  10.929  15.047  1.00  0.00      RA0  H
ATOM    630  CZ  ARG A  67      32.504   8.942  15.309  1.00  0.00      RA0  C
ATOM    631  NH1 ARG A  67      31.814   8.064  16.069  1.00  0.00      RA0  N
ATOM    632 HH11 ARG A  67      31.739   7.087  15.831  1.00  0.00      RA0  H
ATOM    633 HH12 ARG A  67      31.335   8.358  16.900  1.00  0.00      RA0  H
ATOM    634  NH2 ARG A  67      33.131   8.549  14.189  1.00  0.00      RA0  N
ATOM    635 HH21 ARG A  67      33.145   7.609  13.835  1.00  0.00      RA0  H
ATOM    636 HH22 ARG A  67      33.620   9.258  13.658  1.00  0.00      RA0  H
ATOM    637  C   ARG A  67      28.188  12.911  14.731  1.00  0.00      RA0  C
ATOM    638  O   ARG A  67      28.254  12.355  13.637  1.00  0.00      RA0  O
ATOM    639  N   TYR A  68      27.042  13.117  15.373  1.00  0.00      RA0  N
ATOM    640  H   TYR A  68      27.043  13.518  16.290  1.00  0.00      RA0  H
ATOM    641  CA  TYR A  68      25.729  12.846  14.764  1.00  0.00      RA0  C
ATOM    642  CB  TYR A  68      24.785  12.375  15.869  1.00  0.00      RA0  C
ATOM    643  CG  TYR A  68      23.391  12.179  15.332  1.00  0.00      RA0  C
ATOM    644  CD1 TYR A  68      23.163  11.275  14.302  1.00  0.00      RA0  C
ATOM    645  CE1 TYR A  68      21.875  11.095  13.815  1.00  0.00      RA0  C
ATOM    646  CD2 TYR A  68      22.335  12.903  15.874  1.00  0.00      RA0  C
ATOM    647  CE2 TYR A  68      21.047  12.718  15.391  1.00  0.00      RA0  C
ATOM    648  CZ  TYR A  68      20.819  11.812  14.361  1.00  0.00      RA0  C
ATOM    649  OH  TYR A  68      19.541  11.626  13.875  1.00  0.00      RA0  O
ATOM    650  HH  TYR A  68      19.577  10.889  13.273  1.00  0.00      RA0  H
ATOM    651  C   TYR A  68      25.182  14.082  14.049  1.00  0.00      RA0  C
ATOM    652  O   TYR A  68      24.587  14.004  12.970  1.00  0.00      RA0  O
ATOM    653  N   LEU A  69      25.409  15.257  14.618  1.00  0.00      RA0  N
ATOM    654  H   LEU A  69      25.887  15.288  15.496  1.00  0.00      RA0  H
ATOM    655  CA  LEU A  69      24.885  16.493  14.010  1.00  0.00      RA0  C
ATOM    656  CB  LEU A  69      24.987  17.623  15.037  1.00  0.00      RA0  C
ATOM    657  CG  LEU A  69      24.233  18.890  14.637  1.00  0.00      RA0  C
ATOM    658  CD1 LEU A  69      22.721  18.677  14.680  1.00  0.00      RA0  C
ATOM    659  CD2 LEU A  69      24.661  20.100  15.467  1.00  0.00      RA0  C
ATOM    660  C   LEU A  69      25.563  16.920  12.701  1.00  0.00      RA0  C
ATOM    661  O   LEU A  69      24.902  17.411  11.761  1.00  0.00      RA0  O
ATOM    662  N   LEU A  70      26.889  16.776  12.653  1.00  0.00      RA0  N
ATOM    663  H   LEU A  70      27.368  16.243  13.353  1.00  0.00      RA0  H
ATOM    664  CA  LEU A  70      27.696  17.335  11.584  1.00  0.00      RA0  C
ATOM    665  CB  LEU A  70      28.893  18.082  12.171  1.00  0.00      RA0  C
ATOM    666  CG  LEU A  70      28.495  19.187  13.149  1.00  0.00      RA0  C
ATOM    667  CD1 LEU A  70      29.709  19.771  13.868  1.00  0.00      RA0  C
ATOM    668  CD2 LEU A  70      27.657  20.269  12.471  1.00  0.00      RA0  C
ATOM    669  C   LEU A  70      28.190  16.294  10.605  1.00  0.00      RA0  C
ATOM    670  O   LEU A  70      28.403  15.156  10.966  1.00  0.00      RA0  O
ATOM    671  N   ALA A  71      28.416  16.706   9.355  1.00  0.00      RA0  N
ATOM    672  H   ALA A  71      28.301  17.677   9.134  1.00  0.00      RA0  H
ATOM    673  CA  ALA A  71      28.853  15.767   8.340  1.00  0.00      RA0  C
ATOM    674  CB  ALA A  71      28.331  16.200   6.973  1.00  0.00      RA0  C
ATOM    675  C   ALA A  71      30.368  15.588   8.235  1.00  0.00      RA0  C
ATOM    676  O   ALA A  71      30.833  14.540   7.759  1.00  0.00      RA0  O
ATOM    677  N   ASN A  72      31.134  16.589   8.665  1.00  0.00      RA0  N
ATOM    678  H   ASN A  72      30.724  17.414   9.054  1.00  0.00      RA0  H
ATOM    679  CA  ASN A  72      32.539  16.342   8.981  1.00  0.00      RA0  C
ATOM    680  CB  ASN A  72      33.354  17.638   9.058  1.00  0.00      RA0  C
ATOM    681  CG  ASN A  72      34.844  17.391   8.874  1.00  0.00      RA0  C
ATOM    682  OD1 ASN A  72      35.351  16.280   8.988  1.00  0.00      RA0  O
ATOM    683  ND2 ASN A  72      35.533  18.507   8.606  1.00  0.00      RA0  N
ATOM    684 HD21 ASN A  72      35.119  19.411   8.461  1.00  0.00      RA0  H
ATOM    685 HD22 ASN A  72      36.532  18.576   8.533  1.00  0.00      RA0  H
ATOM    686  C   ASN A  72      32.503  15.581  10.309  1.00  0.00      RA0  C
ATOM    687  O   ASN A  72      31.427  15.435  10.899  1.00  0.00      RA0  O
ATOM    688  N   ASP A  73      33.647  15.069  10.759  1.00  0.00      RA0  N
ATOM    689  H   ASP A  73      34.518  15.270  10.308  1.00  0.00      RA0  H
ATOM    690  CA  ASP A  73      33.706  14.238  11.957  1.00  0.00      RA0  C
ATOM    691  CB  ASP A  73      34.140  12.786  11.747  1.00  0.00      RA0  C
ATOM    692  CG  ASP A  73      33.888  12.002  13.032  1.00  0.00      RA0  C
ATOM    693  OD1 ASP A  73      33.326  12.546  13.977  1.00  0.00      RA0  O
ATOM    694  OD2 ASP A  73      34.236  10.829  13.100  1.00  0.00      RA0  O
ATOM    695  C   ASP A  73      34.573  14.867  13.033  1.00  0.00      RA0  C
ATOM    696  O   ASP A  73      35.803  14.869  12.924  1.00  0.00      RA0  O
ATOM    697  N   VAL A  74      33.951  15.352  14.101  1.00  0.00      RA0  N
ATOM    698  H   VAL A  74      32.973  15.152  14.156  1.00  0.00      RA0  H
ATOM    699  CA  VAL A  74      34.717  16.007  15.148  1.00  0.00      RA0  C
ATOM    700  CB  VAL A  74      33.791  16.811  16.068  1.00  0.00      RA0  C
ATOM    701  CG1 VAL A  74      33.120  17.947  15.296  1.00  0.00      RA0  C
ATOM    702  CG2 VAL A  74      32.767  15.915  16.768  1.00  0.00      RA0  C
ATOM    703  C   VAL A  74      35.604  15.060  15.948  1.00  0.00      RA0  C
ATOM    704  O   VAL A  74      36.333  15.528  16.833  1.00  0.00      RA0  O
ATOM    705  N   ALA A  75      35.537  13.750  15.655  1.00  0.00      RA0  N
ATOM    706  H   ALA A  75      34.867  13.432  14.977  1.00  0.00      RA0  H
ATOM    707  CA  ALA A  75      36.504  12.790  16.211  1.00  0.00      RA0  C
ATOM    708  CB  ALA A  75      36.239  11.366  15.725  1.00  0.00      RA0  C
ATOM    709  C   ALA A  75      37.930  13.195  15.816  1.00  0.00      RA0  C
ATOM    710  O   ALA A  75      38.893  12.833  16.499  1.00  0.00      RA0  O
ATOM    711  N   LYS A  76      38.038  13.933  14.713  1.00  0.00      RA0  N
ATOM    712  H   LYS A  76      37.216  14.147  14.177  1.00  0.00      RA0  H
ATOM    713  CA  LYS A  76      39.319  14.412  14.204  1.00  0.00      RA0  C
ATOM    714  CB  LYS A  76      39.237  14.706  12.683  1.00  0.00      RA0  C
ATOM    715  CG  LYS A  76      38.611  13.581  11.817  1.00  0.00      RA0  C
ATOM    716  CD  LYS A  76      38.698  13.750  10.279  1.00  0.00      RA0  C
ATOM    717  CE  LYS A  76      37.887  12.695   9.487  1.00  0.00      RA0  C
ATOM    718  NZ  LYS A  76      38.181  12.685   8.035  1.00  0.00      RA0  N
ATOM    719  HZ1 LYS A  76      39.083  12.193   7.864  1.00  0.00      RA0  H
ATOM    720  HZ2 LYS A  76      37.456  12.158   7.495  1.00  0.00      RA0  H
ATOM    721  HZ3 LYS A  76      38.280  13.641   7.634  1.00  0.00      RA0  H
ATOM    722  C   LYS A  76      39.898  15.565  15.013  1.00  0.00      RA0  C
ATOM    723  O   LYS A  76      41.055  15.924  14.815  1.00  0.00      RA0  O
ATOM    724  N   LEU A  77      39.123  16.143  15.923  1.00  0.00      RA0  N
ATOM    725  H   LEU A  77      38.177  15.838  16.016  1.00  0.00      RA0  H
ATOM    726  CA  LEU A  77      39.623  17.176  16.810  1.00  0.00      RA0  C
ATOM    727  CB  LEU A  77      38.498  18.140  17.179  1.00  0.00      RA0  C
ATOM    728  CG  LEU A  77      37.832  18.831  15.991  1.00  0.00      RA0  C
ATOM    729  CD1 LEU A  77      36.659  19.717  16.415  1.00  0.00      RA0  C
ATOM    730  CD2 LEU A  77      38.847  19.605  15.161  1.00  0.00      RA0  C
ATOM    731  C   LEU A  77      40.167  16.489  18.054  1.00  0.00      RA0  C
ATOM    732  O   LEU A  77      39.427  16.189  18.980  1.00  0.00      RA0  O
ATOM    733  N   THR A  78      41.473  16.235  18.068  1.00  0.00      RA0  N
ATOM    734  H   THR A  78      42.009  16.458  17.249  1.00  0.00      RA0  H
ATOM    735  CA  THR A  78      42.107  15.488  19.185  1.00  0.00      RA0  C
ATOM    736  CB  THR A  78      42.879  14.308  18.593  1.00  0.00      RA0  C
ATOM    737  OG1 THR A  78      43.927  14.792  17.744  1.00  0.00      RA0  O
ATOM    738  HG1 THR A  78      43.605  14.817  16.843  1.00  0.00      RA0  H
ATOM    739  CG2 THR A  78      41.971  13.358  17.815  1.00  0.00      RA0  C
ATOM    740  C   THR A  78      43.078  16.304  20.027  1.00  0.00      RA0  C
ATOM    741  O   THR A  78      43.410  15.889  21.155  1.00  0.00      RA0  O
ATOM    742  N   LYS A  79      43.528  17.453  19.501  1.00  0.00      RA0  N
ATOM    743  H   LYS A  79      43.235  17.711  18.583  1.00  0.00      RA0  H
ATOM    744  CA  LYS A  79      44.312  18.401  20.272  1.00  0.00      RA0  C
ATOM    745  CB  LYS A  79      45.476  18.859  19.379  1.00  0.00      RA0  C
ATOM    746  CG  LYS A  79      46.378  17.686  18.933  1.00  0.00      RA0  C
ATOM    747  CD  LYS A  79      47.384  18.059  17.833  1.00  0.00      RA0  C
ATOM    748  CE  LYS A  79      48.480  17.022  17.506  1.00  0.00      RA0  C
ATOM    749  NZ  LYS A  79      47.971  15.767  16.932  1.00  0.00      RA0  N
ATOM    750  HZ1 LYS A  79      48.771  15.248  16.502  1.00  0.00      RA0  H
ATOM    751  HZ2 LYS A  79      47.682  15.105  17.685  1.00  0.00      RA0  H
ATOM    752  HZ3 LYS A  79      47.216  15.921  16.229  1.00  0.00      RA0  H
ATOM    753  C   LYS A  79      43.414  19.517  20.757  1.00  0.00      RA0  C
ATOM    754  O   LYS A  79      42.652  20.118  19.980  1.00  0.00      RA0  O
ATOM    755  N   SER A  80      43.494  19.801  22.042  1.00  0.00      RA0  N
ATOM    756  H   SER A  80      44.176  19.349  22.613  1.00  0.00      RA0  H
ATOM    757  CA  SER A  80      42.700  20.851  22.634  1.00  0.00      RA0  C
ATOM    758  CB  SER A  80      43.133  20.918  24.107  1.00  0.00      RA0  C
ATOM    759  OG  SER A  80      42.236  21.684  24.913  1.00  0.00      RA0  O
ATOM    760  HG  SER A  80      41.464  21.150  25.083  1.00  0.00      RA0  H
ATOM    761  C   SER A  80      42.842  22.179  21.880  1.00  0.00      RA0  C
ATOM    762  O   SER A  80      43.950  22.597  21.542  1.00  0.00      RA0  O
ATOM    763  N   GLY A  81      41.709  22.810  21.592  1.00  0.00      RA0  N
ATOM    764  H   GLY A  81      40.842  22.395  21.857  1.00  0.00      RA0  H
ATOM    765  CA  GLY A  81      41.659  24.027  20.776  1.00  0.00      RA0  C
ATOM    766  C   GLY A  81      41.477  23.854  19.277  1.00  0.00      RA0  C
ATOM    767  O   GLY A  81      41.195  24.831  18.591  1.00  0.00      RA0  O
ATOM    768  N   LYS A  82      41.617  22.633  18.765  1.00  0.00      RA0  N
ATOM    769  H   LYS A  82      41.755  21.860  19.386  1.00  0.00      RA0  H
ATOM    770  CA  LYS A  82      41.534  22.380  17.344  1.00  0.00      RA0  C
ATOM    771  CB  LYS A  82      42.108  21.006  16.962  1.00  0.00      RA0  C
ATOM    772  CG  LYS A  82      42.469  20.847  15.475  1.00  0.00      RA0  C
ATOM    773  CD  LYS A  82      43.576  21.789  14.982  1.00  0.00      RA0  C
ATOM    774  CE  LYS A  82      43.831  21.731  13.468  1.00  0.00      RA0  C
ATOM    775  NZ  LYS A  82      44.910  22.656  13.093  1.00  0.00      RA0  N
ATOM    776  HZ1 LYS A  82      45.333  22.398  12.175  1.00  0.00      RA0  H
ATOM    777  HZ2 LYS A  82      44.606  23.649  13.043  1.00  0.00      RA0  H
ATOM    778  HZ3 LYS A  82      45.731  22.577  13.729  1.00  0.00      RA0  H
ATOM    779  C   LYS A  82      40.106  22.609  16.820  1.00  0.00      RA0  C
ATOM    780  O   LYS A  82      39.126  22.282  17.484  1.00  0.00      RA0  O
ATOM    781  N   ALA A  83      40.029  23.199  15.641  1.00  0.00      RA0  N
ATOM    782  H   ALA A  83      40.850  23.391  15.100  1.00  0.00      RA0  H
ATOM    783  CA  ALA A  83      38.765  23.489  14.979  1.00  0.00      RA0  C
ATOM    784  CB  ALA A  83      38.620  24.991  14.749  1.00  0.00      RA0  C
ATOM    785  C   ALA A  83      38.671  22.791  13.623  1.00  0.00      RA0  C
ATOM    786  O   ALA A  83      39.659  22.429  13.001  1.00  0.00      RA0  O
ATOM    787  N   LEU A  84      37.443  22.581  13.172  1.00  0.00      RA0  N
ATOM    788  H   LEU A  84      36.662  22.824  13.748  1.00  0.00      RA0  H
ATOM    789  CA  LEU A  84      37.234  22.187  11.795  1.00  0.00      RA0  C
ATOM    790  CB  LEU A  84      37.187  20.650  11.646  1.00  0.00      RA0  C
ATOM    791  CG  LEU A  84      36.112  19.811  12.349  1.00  0.00      RA0  C
ATOM    792  CD1 LEU A  84      34.732  19.924  11.707  1.00  0.00      RA0  C
ATOM    793  CD2 LEU A  84      36.527  18.339  12.388  1.00  0.00      RA0  C
ATOM    794  C   LEU A  84      36.040  22.924  11.189  1.00  0.00      RA0  C
ATOM    795  O   LEU A  84      35.225  23.529  11.883  1.00  0.00      RA0  O
ATOM    796  N   TYR A  85      35.998  22.850   9.877  1.00  0.00      RA0  N
ATOM    797  H   TYR A  85      36.715  22.310   9.421  1.00  0.00      RA0  H
ATOM    798  CA  TYR A  85      34.907  23.412   9.072  1.00  0.00      RA0  C
ATOM    799  CB  TYR A  85      35.483  24.020   7.796  1.00  0.00      RA0  C
ATOM    800  CG  TYR A  85      34.467  24.654   6.868  1.00  0.00      RA0  C
ATOM    801  CD1 TYR A  85      34.092  25.996   7.071  1.00  0.00      RA0  C
ATOM    802  CE1 TYR A  85      33.193  26.598   6.177  1.00  0.00      RA0  C
ATOM    803  CD2 TYR A  85      33.949  23.897   5.796  1.00  0.00      RA0  C
ATOM    804  CE2 TYR A  85      33.044  24.495   4.904  1.00  0.00      RA0  C
ATOM    805  CZ  TYR A  85      32.671  25.838   5.110  1.00  0.00      RA0  C
ATOM    806  OH  TYR A  85      31.759  26.411   4.246  1.00  0.00      RA0  O
ATOM    807  HH  TYR A  85      31.272  27.080   4.741  1.00  0.00      RA0  H
ATOM    808  C   TYR A  85      33.967  22.272   8.678  1.00  0.00      RA0  C
ATOM    809  O   TYR A  85      34.404  21.226   8.177  1.00  0.00      RA0  O
ATOM    810  N   SER A  86      32.653  22.482   8.855  1.00  0.00      RA0  N
ATOM    811  H   SER A  86      32.351  23.366   9.224  1.00  0.00      RA0  H
ATOM    812  CA  SER A  86      31.685  21.431   8.538  1.00  0.00      RA0  C
ATOM    813  CB  SER A  86      31.426  20.566   9.795  1.00  0.00      RA0  C
ATOM    814  OG  SER A  86      30.614  19.401   9.520  1.00  0.00      RA0  O
ATOM    815  HG  SER A  86      29.710  19.711   9.477  1.00  0.00      RA0  H
ATOM    816  C   SER A  86      30.361  21.981   8.001  1.00  0.00      RA0  C
ATOM    817  O   SER A  86      29.965  23.107   8.309  1.00  0.00      RA0  O
ATOM    818  N   GLY A  87      29.716  21.168   7.167  1.00  0.00      RA0  N
ATOM    819  H   GLY A  87      30.161  20.305   6.932  1.00  0.00      RA0  H
ATOM    820  CA  GLY A  87      28.287  21.302   6.928  1.00  0.00      RA0  C
ATOM    821  C   GLY A  87      27.473  20.679   8.039  1.00  0.00      RA0  C
ATOM    822  O   GLY A  87      27.917  19.744   8.707  1.00  0.00      RA0  O
ATOM    823  N   MSE A  88      26.250  21.194   8.186  1.00  0.00      RA0  N
ATOM    824  H   MSE A  88      25.968  21.984   7.632  1.00  0.00      RA0  H
ATOM    825  CA  MSE A  88      25.238  20.667   9.074  1.00  0.00      RA0  C
ATOM    826  CB  MSE A  88      24.886  21.678  10.163  1.00  0.00      RA0  C
ATOM    827  CG  MSE A  88      23.740  21.199  11.056  1.00  0.00      RA0  C
ATOM    828  SE  MSE A  88      23.485  22.274  12.477  1.00  0.00      RA0  S
ATOM    829  CE  MSE A  88      23.347  23.836  11.592  1.00  0.00      RA0  C
ATOM    830  C   MSE A  88      24.063  20.421   8.138  1.00  0.00      RA0  C
ATOM    831  O   MSE A  88      23.555  21.362   7.509  1.00  0.00      RA0  O
ATOM    832  N   LEU A  89      23.687  19.165   8.001  1.00  0.00      RA0  N
ATOM    833  H   LEU A  89      23.956  18.467   8.666  1.00  0.00      RA0  H
ATOM    834  CA  LEU A  89      22.754  18.756   6.944  1.00  0.00      RA0  C
ATOM    835  CB  LEU A  89      23.298  17.565   6.156  1.00  0.00      RA0  C
ATOM    836  CG  LEU A  89      24.715  17.730   5.613  1.00  0.00      RA0  C
ATOM    837  CD1 LEU A  89      25.138  16.479   4.847  1.00  0.00      RA0  C
ATOM    838  CD2 LEU A  89      24.884  18.996   4.775  1.00  0.00      RA0  C
ATOM    839  C   LEU A  89      21.370  18.368   7.461  1.00  0.00      RA0  C
ATOM    840  O   LEU A  89      21.208  17.885   8.590  1.00  0.00      RA0  O
ATOM    841  N   ASN A  90      20.384  18.489   6.575  1.00  0.00      RA0  N
ATOM    842  H   ASN A  90      20.622  18.781   5.646  1.00  0.00      RA0  H
ATOM    843  CA  ASN A  90      19.064  17.944   6.872  1.00  0.00      RA0  C
ATOM    844  CB  ASN A  90      17.974  18.781   6.186  1.00  0.00      RA0  C
ATOM    845  CG  ASN A  90      18.148  18.788   4.675  1.00  0.00      RA0  C
ATOM    846  OD1 ASN A  90      18.359  17.762   4.038  1.00  0.00      RA0  O
ATOM    847  ND2 ASN A  90      18.030  20.008   4.124  1.00  0.00      RA0  N
ATOM    848 HD21 ASN A  90      17.943  20.834   4.698  1.00  0.00      RA0  H
ATOM    849 HD22 ASN A  90      18.034  20.219   3.142  1.00  0.00      RA0  H
ATOM    850  C   ASN A  90      19.018  16.487   6.403  1.00  0.00      RA0  C
ATOM    851  O   ASN A  90      19.973  15.979   5.830  1.00  0.00      RA0  O
ATOM    852  N   ALA A  91      17.918  15.791   6.668  1.00  0.00      RA0  N
ATOM    853  H   ALA A  91      17.128  16.246   7.072  1.00  0.00      RA0  H
ATOM    854  CA  ALA A  91      17.838  14.369   6.357  1.00  0.00      RA0  C
ATOM    855  CB  ALA A  91      16.559  13.764   6.935  1.00  0.00      RA0  C
ATOM    856  C   ALA A  91      17.886  14.091   4.858  1.00  0.00      RA0  C
ATOM    857  O   ALA A  91      18.229  12.989   4.455  1.00  0.00      RA0  O
ATOM    858  N   SER A  92      17.542  15.083   4.027  1.00  0.00      RA0  N
ATOM    859  H   SER A  92      17.301  15.995   4.352  1.00  0.00      RA0  H
ATOM    860  CA  SER A  92      17.594  14.959   2.575  1.00  0.00      RA0  C
ATOM    861  CB  SER A  92      16.543  15.950   2.127  1.00  0.00      RA0  C
ATOM    862  OG  SER A  92      15.733  16.209   3.288  1.00  0.00      RA0  O
ATOM    863  HG  SER A  92      15.115  16.877   3.023  1.00  0.00      RA0  H
ATOM    864  C   SER A  92      18.997  15.185   2.018  1.00  0.00      RA0  C
ATOM    865  O   SER A  92      19.215  15.090   0.808  1.00  0.00      RA0  O
ATOM    866  N   GLY A  93      19.932  15.485   2.901  1.00  0.00      RA0  N
ATOM    867  H   GLY A  93      19.695  15.644   3.861  1.00  0.00      RA0  H
ATOM    868  CA  GLY A  93      21.322  15.742   2.489  1.00  0.00      RA0  C
ATOM    869  C   GLY A  93      21.556  17.152   1.966  1.00  0.00      RA0  C
ATOM    870  O   GLY A  93      22.609  17.446   1.413  1.00  0.00      RA0  O
ATOM    871  N   GLY A  94      20.597  18.049   2.151  1.00  0.00      RA0  N
ATOM    872  H   GLY A  94      19.808  17.803   2.714  1.00  0.00      RA0  H
ATOM    873  CA  GLY A  94      20.797  19.454   1.844  1.00  0.00      RA0  C
ATOM    874  C   GLY A  94      21.469  20.174   3.011  1.00  0.00      RA0  C
ATOM    875  O   GLY A  94      21.515  19.672   4.143  1.00  0.00      RA0  O
ATOM    876  N   VAL A  95      22.004  21.355   2.748  1.00  0.00      RA0  N
ATOM    877  H   VAL A  95      21.821  21.815   1.875  1.00  0.00      RA0  H
ATOM    878  CA  VAL A  95      22.779  22.059   3.750  1.00  0.00      RA0  C
ATOM    879  CB  VAL A  95      23.938  22.808   3.093  1.00  0.00      RA0  C
ATOM    880  CG1 VAL A  95      24.862  23.422   4.141  1.00  0.00      RA0  C
ATOM    881  CG2 VAL A  95      24.703  21.901   2.133  1.00  0.00      RA0  C
ATOM    882  C   VAL A  95      21.909  23.021   4.523  1.00  0.00      RA0  C
ATOM    883  O   VAL A  95      21.337  23.957   3.934  1.00  0.00      RA0  O
ATOM    884  N   ILE A  96      21.837  22.795   5.828  1.00  0.00      RA0  N
ATOM    885  H   ILE A  96      22.353  22.027   6.204  1.00  0.00      RA0  H
ATOM    886  CA  ILE A  96      21.205  23.724   6.764  1.00  0.00      RA0  C
ATOM    887  CB  ILE A  96      20.923  23.008   8.088  1.00  0.00      RA0  C
ATOM    888  CG2 ILE A  96      20.333  23.933   9.149  1.00  0.00      RA0  C
ATOM    889  CG1 ILE A  96      20.037  21.792   7.865  1.00  0.00      RA0  C
ATOM    890  CD1 ILE A  96      19.690  21.109   9.183  1.00  0.00      RA0  C
ATOM    891  C   ILE A  96      22.105  24.922   7.010  1.00  0.00      RA0  C
ATOM    892  O   ILE A  96      21.636  26.055   7.018  1.00  0.00      RA0  O
ATOM    893  N   ASP A  97      23.403  24.677   7.207  1.00  0.00      RA0  N
ATOM    894  H   ASP A  97      23.796  23.757   7.258  1.00  0.00      RA0  H
ATOM    895  CA  ASP A  97      24.364  25.760   7.328  1.00  0.00      RA0  C
ATOM    896  CB  ASP A  97      24.229  26.750   8.515  1.00  0.00      RA0  C
ATOM    897  CG  ASP A  97      24.640  28.133   7.988  1.00  0.00      RA0  C
ATOM    898  OD1 ASP A  97      24.859  28.227   6.788  1.00  0.00      RA0  O
ATOM    899  OD2 ASP A  97      24.738  29.118   8.729  1.00  0.00      RA0  O
ATOM    900  C   ASP A  97      25.776  25.150   7.217  1.00  0.00      RA0  C
ATOM    901  O   ASP A  97      25.940  23.916   7.271  1.00  0.00      RA0  O
ATOM    902  N   ASP A  98      26.755  26.031   7.049  1.00  0.00      RA0  N
ATOM    903  H   ASP A  98      26.548  27.016   6.999  1.00  0.00      RA0  H
ATOM    904  CA  ASP A  98      28.135  25.692   7.330  1.00  0.00      RA0  C
ATOM    905  CB  ASP A  98      29.036  25.914   6.116  1.00  0.00      RA0  C
ATOM    906  CG  ASP A  98      29.449  27.365   5.980  1.00  0.00      RA0  C
ATOM    907  OD1 ASP A  98      28.811  28.103   5.236  1.00  0.00      RA0  O
ATOM    908  OD2 ASP A  98      30.468  27.739   6.552  1.00  0.00      RA0  O
ATOM    909  C   ASP A  98      28.626  26.441   8.568  1.00  0.00      RA0  C
ATOM    910  O   ASP A  98      28.047  27.450   8.983  1.00  0.00      RA0  O
ATOM    911  N   LEU A  99      29.680  25.920   9.185  1.00  0.00      RA0  N
ATOM    912  H   LEU A  99      30.180  25.143   8.798  1.00  0.00      RA0  H
ATOM    913  CA  LEU A  99      30.116  26.463  10.453  1.00  0.00      RA0  C
ATOM    914  CB  LEU A  99      29.139  26.062  11.572  1.00  0.00      RA0  C
ATOM    915  CG  LEU A  99      28.692  24.589  11.592  1.00  0.00      RA0  C
ATOM    916  CD1 LEU A  99      29.738  23.622  12.152  1.00  0.00      RA0  C
ATOM    917  CD2 LEU A  99      27.360  24.436  12.327  1.00  0.00      RA0  C
ATOM    918  C   LEU A  99      31.535  26.002  10.793  1.00  0.00      RA0  C
ATOM    919  O   LEU A  99      32.080  25.076  10.152  1.00  0.00      RA0  O
ATOM    920  N   ILE A 100      32.117  26.674  11.778  1.00  0.00      RA0  N
ATOM    921  H   ILE A 100      31.588  27.395  12.223  1.00  0.00      RA0  H
ATOM    922  CA  ILE A 100      33.357  26.250  12.405  1.00  0.00      RA0  C
ATOM    923  CB  ILE A 100      34.328  27.437  12.514  1.00  0.00      RA0  C
ATOM    924  CG2 ILE A 100      35.653  27.025  13.162  1.00  0.00      RA0  C
ATOM    925  CG1 ILE A 100      34.544  28.134  11.168  1.00  0.00      RA0  C
ATOM    926  CD1 ILE A 100      35.269  27.261  10.145  1.00  0.00      RA0  C
ATOM    927  C   ILE A 100      33.032  25.724  13.796  1.00  0.00      RA0  C
ATOM    928  O   ILE A 100      32.209  26.305  14.514  1.00  0.00      RA0  O
ATOM    929  N   VAL A 101      33.655  24.612  14.165  1.00  0.00      RA0  N
ATOM    930  H   VAL A 101      34.337  24.195  13.556  1.00  0.00      RA0  H
ATOM    931  CA  VAL A 101      33.464  24.010  15.481  1.00  0.00      RA0  C
ATOM    932  CB  VAL A 101      32.654  22.713  15.379  1.00  0.00      RA0  C
ATOM    933  CG1 VAL A 101      33.123  21.855  14.213  1.00  0.00      RA0  C
ATOM    934  CG2 VAL A 101      32.631  21.942  16.702  1.00  0.00      RA0  C
ATOM    935  C   VAL A 101      34.820  23.781  16.126  1.00  0.00      RA0  C
ATOM    936  O   VAL A 101      35.731  23.291  15.460  1.00  0.00      RA0  O
ATOM    937  N   TYR A 102      34.922  24.184  17.397  1.00  0.00      RA0  N
ATOM    938  H   TYR A 102      34.095  24.475  17.866  1.00  0.00      RA0  H
ATOM    939  CA  TYR A 102      36.137  24.019  18.230  1.00  0.00      RA0  C
ATOM    940  CB  TYR A 102      36.495  25.312  18.968  1.00  0.00      RA0  C
ATOM    941  CG  TYR A 102      36.640  26.503  18.049  1.00  0.00      RA0  C
ATOM    942  CD1 TYR A 102      35.511  27.195  17.624  1.00  0.00      RA0  C
ATOM    943  CE1 TYR A 102      35.644  28.316  16.817  1.00  0.00      RA0  C
ATOM    944  CD2 TYR A 102      37.902  26.930  17.650  1.00  0.00      RA0  C
ATOM    945  CE2 TYR A 102      38.036  28.053  16.841  1.00  0.00      RA0  C
ATOM    946  CZ  TYR A 102      36.905  28.751  16.430  1.00  0.00      RA0  C
ATOM    947  OH  TYR A 102      37.015  29.878  15.645  1.00  0.00      RA0  O
ATOM    948  HH  TYR A 102      37.908  30.002  15.343  1.00  0.00      RA0  H
ATOM    949  C   TYR A 102      35.944  22.933  19.282  1.00  0.00      RA0  C
ATOM    950  O   TYR A 102      34.884  22.843  19.913  1.00  0.00      RA0  O
ATOM    951  N   TYR A 103      36.987  22.137  19.493  1.00  0.00      RA0  N
ATOM    952  H   TYR A 103      37.826  22.288  18.962  1.00  0.00      RA0  H
ATOM    953  CA  TYR A 103      37.063  21.205  20.621  1.00  0.00      RA0  C
ATOM    954  CB  TYR A 103      37.651  19.885  20.133  1.00  0.00      RA0  C
ATOM    955  CG  TYR A 103      38.363  19.120  21.225  1.00  0.00      RA0  C
ATOM    956  CD1 TYR A 103      37.686  18.694  22.360  1.00  0.00      RA0  C
ATOM    957  CE1 TYR A 103      38.366  17.993  23.348  1.00  0.00      RA0  C
ATOM    958  CD2 TYR A 103      39.715  18.834  21.077  1.00  0.00      RA0  C
ATOM    959  CE2 TYR A 103      40.392  18.125  22.060  1.00  0.00      RA0  C
ATOM    960  CZ  TYR A 103      39.717  17.708  23.199  1.00  0.00      RA0  C
ATOM    961  OH  TYR A 103      40.381  17.001  24.177  1.00  0.00      RA0  O
ATOM    962  HH  TYR A 103      41.273  16.818  23.907  1.00  0.00      RA0  H
ATOM    963  C   TYR A 103      37.952  21.838  21.675  1.00  0.00      RA0  C
ATOM    964  O   TYR A 103      39.070  22.255  21.346  1.00  0.00      RA0  O
ATOM    965  N   PHE A 104      37.469  21.916  22.917  1.00  0.00      RA0  N
ATOM    966  H   PHE A 104      36.543  21.593  23.132  1.00  0.00      RA0  H
ATOM    967  CA  PHE A 104      38.297  22.371  24.068  1.00  0.00      RA0  C
ATOM    968  CB  PHE A 104      37.655  23.569  24.763  1.00  0.00      RA0  C
ATOM    969  CG  PHE A 104      37.586  24.727  23.799  1.00  0.00      RA0  C
ATOM    970  CD1 PHE A 104      38.757  25.277  23.293  1.00  0.00      RA0  C
ATOM    971  CD2 PHE A 104      36.353  25.245  23.424  1.00  0.00      RA0  C
ATOM    972  CE1 PHE A 104      38.697  26.361  22.426  1.00  0.00      RA0  C
ATOM    973  CE2 PHE A 104      36.294  26.331  22.561  1.00  0.00      RA0  C
ATOM    974  CZ  PHE A 104      37.465  26.894  22.069  1.00  0.00      RA0  C
ATOM    975  C   PHE A 104      38.549  21.234  25.057  1.00  0.00      RA0  C
ATOM    976  O   PHE A 104      39.695  20.881  25.318  1.00  0.00      RA0  O
ATOM    977  N   THR A 105      37.473  20.666  25.599  1.00  0.00      RA0  N
ATOM    978  H   THR A 105      36.551  21.031  25.455  1.00  0.00      RA0  H
ATOM    979  CA  THR A 105      37.528  19.428  26.379  1.00  0.00      RA0  C
ATOM    980  CB  THR A 105      37.441  19.958  27.791  1.00  0.00      RA0  C
ATOM    981  OG1 THR A 105      37.259  21.379  27.686  1.00  0.00      RA0  O
ATOM    982  HG1 THR A 105      37.340  21.730  28.563  1.00  0.00      RA0  H
ATOM    983  CG2 THR A 105      38.687  19.631  28.616  1.00  0.00      RA0  C
ATOM    984  C   THR A 105      36.371  18.515  25.975  1.00  0.00      RA0  C
ATOM    985  O   THR A 105      35.486  18.910  25.222  1.00  0.00      RA0  O
ATOM    986  N   GLU A 106      36.339  17.300  26.515  1.00  0.00      RA0  N
ATOM    987  H   GLU A 106      37.087  16.967  27.086  1.00  0.00      RA0  H
ATOM    988  CA  GLU A 106      35.233  16.397  26.204  1.00  0.00      RA0  C
ATOM    989  CB  GLU A 106      35.555  14.929  26.500  1.00  0.00      RA0  C
ATOM    990  CG  GLU A 106      36.796  14.404  25.743  1.00  0.00      RA0  C
ATOM    991  CD  GLU A 106      36.646  14.378  24.218  1.00  0.00      RA0  C
ATOM    992  OE1 GLU A 106      35.875  15.138  23.645  1.00  0.00      RA0  O
ATOM    993  OE2 GLU A 106      37.349  13.618  23.554  1.00  0.00      RA0  O
ATOM    994  C   GLU A 106      33.906  16.919  26.732  1.00  0.00      RA0  C
ATOM    995  O   GLU A 106      32.848  16.421  26.346  1.00  0.00      RA0  O
ATOM    996  N   ASP A 107      33.960  17.891  27.637  1.00  0.00      RA0  N
ATOM    997  H   ASP A 107      34.836  18.275  27.906  1.00  0.00      RA0  H
ATOM    998  CA  ASP A 107      32.769  18.505  28.199  1.00  0.00      RA0  C
ATOM    999  CB  ASP A 107      32.963  18.542  29.723  1.00  0.00      RA0  C
ATOM   1000  CG  ASP A 107      31.758  19.036  30.505  1.00  0.00      RA0  C
ATOM   1001  OD1 ASP A 107      30.694  18.422  30.459  1.00  0.00      RA0  O
ATOM   1002  OD2 ASP A 107      31.897  20.020  31.222  1.00  0.00      RA0  O
ATOM   1003  C   ASP A 107      32.470  19.884  27.594  1.00  0.00      RA0  C
ATOM   1004  O   ASP A 107      31.556  20.554  28.051  1.00  0.00      RA0  O
ATOM   1005  N   PHE A 108      33.236  20.316  26.583  1.00  0.00      RA0  N
ATOM   1006  H   PHE A 108      33.901  19.727  26.119  1.00  0.00      RA0  H
ATOM   1007  CA  PHE A 108      33.162  21.700  26.101  1.00  0.00      RA0  C
ATOM   1008  CB  PHE A 108      33.925  22.634  27.042  1.00  0.00      RA0  C
ATOM   1009  CG  PHE A 108      33.720  24.066  26.608  1.00  0.00      RA0  C
ATOM   1010  CD1 PHE A 108      32.477  24.485  26.148  1.00  0.00      RA0  C
ATOM   1011  CD2 PHE A 108      34.776  24.966  26.669  1.00  0.00      RA0  C
ATOM   1012  CE1 PHE A 108      32.301  25.795  25.724  1.00  0.00      RA0  C
ATOM   1013  CE2 PHE A 108      34.598  26.279  26.247  1.00  0.00      RA0  C
ATOM   1014  CZ  PHE A 108      33.363  26.690  25.763  1.00  0.00      RA0  C
ATOM   1015  C   PHE A 108      33.666  21.852  24.650  1.00  0.00      RA0  C
ATOM   1016  O   PHE A 108      34.880  21.753  24.368  1.00  0.00      RA0  O
ATOM   1017  N   PHE A 109      32.701  22.061  23.750  1.00  0.00      RA0  N
ATOM   1018  H   PHE A 109      31.761  22.162  24.092  1.00  0.00      RA0  H
ATOM   1019  CA  PHE A 109      32.924  22.476  22.360  1.00  0.00      RA0  C
ATOM   1020  CB  PHE A 109      32.343  21.446  21.384  1.00  0.00      RA0  C
ATOM   1021  CG  PHE A 109      33.145  20.163  21.297  1.00  0.00      RA0  C
ATOM   1022  CD1 PHE A 109      33.396  19.384  22.421  1.00  0.00      RA0  C
ATOM   1023  CD2 PHE A 109      33.610  19.741  20.056  1.00  0.00      RA0  C
ATOM   1024  CE1 PHE A 109      34.085  18.184  22.305  1.00  0.00      RA0  C
ATOM   1025  CE2 PHE A 109      34.297  18.539  19.935  1.00  0.00      RA0  C
ATOM   1026  CZ  PHE A 109      34.528  17.757  21.060  1.00  0.00      RA0  C
ATOM   1027  C   PHE A 109      32.241  23.819  22.089  1.00  0.00      RA0  C
ATOM   1028  O   PHE A 109      31.394  24.282  22.856  1.00  0.00      RA0  O
ATOM   1029  N   ARG A 110      32.585  24.424  20.962  1.00  0.00      RA0  N
ATOM   1030  H   ARG A 110      33.240  23.992  20.336  1.00  0.00      RA0  H
ATOM   1031  CA  ARG A 110      32.041  25.717  20.583  1.00  0.00      RA0  C
ATOM   1032  CB  ARG A 110      33.060  26.776  21.004  1.00  0.00      RA0  C
ATOM   1033  CG  ARG A 110      33.054  28.105  20.249  1.00  0.00      RA0  C
ATOM   1034  CD  ARG A 110      33.951  29.111  20.971  1.00  0.00      RA0  C
ATOM   1035  NE  ARG A 110      33.401  29.312  22.306  1.00  0.00      RA0  N
ATOM   1036  HE  ARG A 110      32.440  29.023  22.432  1.00  0.00      RA0  H
ATOM   1037  CZ  ARG A 110      34.077  29.871  23.347  1.00  0.00      RA0  C
ATOM   1038  NH1 ARG A 110      35.347  30.313  23.173  1.00  0.00      RA0  N
ATOM   1039 HH11 ARG A 110      35.885  30.742  23.909  1.00  0.00      RA0  H
ATOM   1040 HH12 ARG A 110      35.799  30.229  22.282  1.00  0.00      RA0  H
ATOM   1041  NH2 ARG A 110      33.447  29.964  24.535  1.00  0.00      RA0  N
ATOM   1042 HH21 ARG A 110      33.857  30.329  25.369  1.00  0.00      RA0  H
ATOM   1043 HH22 ARG A 110      32.481  29.638  24.618  1.00  0.00      RA0  H
ATOM   1044  C   ARG A 110      31.746  25.749  19.088  1.00  0.00      RA0  C
ATOM   1045  O   ARG A 110      32.562  25.276  18.300  1.00  0.00      RA0  O
ATOM   1046  N   LEU A 111      30.580  26.287  18.710  1.00  0.00      RA0  N
ATOM   1047  H   LEU A 111      29.993  26.715  19.398  1.00  0.00      RA0  H
ATOM   1048  CA  LEU A 111      30.212  26.506  17.300  1.00  0.00      RA0  C
ATOM   1049  CB  LEU A 111      28.812  25.960  17.023  1.00  0.00      RA0  C
ATOM   1050  CG  LEU A 111      28.627  24.458  17.215  1.00  0.00      RA0  C
ATOM   1051  CD1 LEU A 111      27.149  24.097  17.344  1.00  0.00      RA0  C
ATOM   1052  CD2 LEU A 111      29.278  23.658  16.093  1.00  0.00      RA0  C
ATOM   1053  C   LEU A 111      30.144  27.988  17.047  1.00  0.00      RA0  C
ATOM   1054  O   LEU A 111      29.820  28.761  17.961  1.00  0.00      RA0  O
ATOM   1055  N   VAL A 112      30.389  28.387  15.807  1.00  0.00      RA0  N
ATOM   1056  H   VAL A 112      30.681  27.732  15.104  1.00  0.00      RA0  H
ATOM   1057  CA  VAL A 112      30.190  29.775  15.392  1.00  0.00      RA0  C
ATOM   1058  CB  VAL A 112      31.527  30.475  15.119  1.00  0.00      RA0  C
ATOM   1059  CG1 VAL A 112      31.298  31.944  14.762  1.00  0.00      RA0  C
ATOM   1060  CG2 VAL A 112      32.496  30.338  16.296  1.00  0.00      RA0  C
ATOM   1061  C   VAL A 112      29.307  29.795  14.147  1.00  0.00      RA0  C
ATOM   1062  O   VAL A 112      29.639  29.175  13.139  1.00  0.00      RA0  O
ATOM   1063  N   VAL A 113      28.195  30.511  14.213  1.00  0.00      RA0  N
ATOM   1064  H   VAL A 113      27.980  31.044  15.032  1.00  0.00      RA0  H
ATOM   1065  CA  VAL A 113      27.286  30.606  13.069  1.00  0.00      RA0  C
ATOM   1066  CB  VAL A 113      26.022  29.758  13.284  1.00  0.00      RA0  C
ATOM   1067  CG1 VAL A 113      26.323  28.260  13.340  1.00  0.00      RA0  C
ATOM   1068  CG2 VAL A 113      25.242  30.238  14.510  1.00  0.00      RA0  C
ATOM   1069  C   VAL A 113      26.872  32.037  12.745  1.00  0.00      RA0  C
ATOM   1070  O   VAL A 113      26.968  32.956  13.570  1.00  0.00      RA0  O
ATOM   1071  N   ASN A 114      26.368  32.203  11.529  1.00  0.00      RA0  N
ATOM   1072  H   ASN A 114      26.152  31.378  10.999  1.00  0.00      RA0  H
ATOM   1073  CA  ASN A 114      25.969  33.509  11.022  1.00  0.00      RA0  C
ATOM   1074  CB  ASN A 114      25.813  33.426   9.497  1.00  0.00      RA0  C
ATOM   1075  CG  ASN A 114      27.043  32.847   8.830  1.00  0.00      RA0  C
ATOM   1076  OD1 ASN A 114      28.041  33.546   8.682  1.00  0.00      RA0  O
ATOM   1077  ND2 ASN A 114      26.921  31.554   8.450  1.00  0.00      RA0  N
ATOM   1078 HD21 ASN A 114      26.104  30.967   8.551  1.00  0.00      RA0  H
ATOM   1079 HD22 ASN A 114      27.656  31.030   8.012  1.00  0.00      RA0  H
ATOM   1080  C   ASN A 114      24.621  33.987  11.529  1.00  0.00      RA0  C
ATOM   1081  O   ASN A 114      23.769  33.189  11.905  1.00  0.00      RA0  O
ATOM   1082  N   SER A 115      24.446  35.308  11.508  1.00  0.00      RA0  N
ATOM   1083  H   SER A 115      25.220  35.895  11.281  1.00  0.00      RA0  H
ATOM   1084  CA  SER A 115      23.211  35.933  11.928  1.00  0.00      RA0  C
ATOM   1085  CB  SER A 115      23.336  37.459  11.878  1.00  0.00      RA0  C
ATOM   1086  OG  SER A 115      22.476  38.062  12.851  1.00  0.00      RA0  O
ATOM   1087  HG  SER A 115      21.587  37.793  12.640  1.00  0.00      RA0  H
ATOM   1088  C   SER A 115      22.004  35.426  11.128  1.00  0.00      RA0  C
ATOM   1089  O   SER A 115      20.951  35.137  11.684  1.00  0.00      RA0  O
ATOM   1090  N   ALA A 116      22.161  35.353   9.815  1.00  0.00      RA0  N
ATOM   1091  H   ALA A 116      23.062  35.497   9.412  1.00  0.00      RA0  H
ATOM   1092  CA  ALA A 116      21.043  35.018   8.928  1.00  0.00      RA0  C
ATOM   1093  CB  ALA A 116      21.508  34.974   7.473  1.00  0.00      RA0  C
ATOM   1094  C   ALA A 116      20.420  33.676   9.263  1.00  0.00      RA0  C
ATOM   1095  O   ALA A 116      19.203  33.489   9.107  1.00  0.00      RA0  O
ATOM   1096  N   THR A 117      21.240  32.742   9.737  1.00  0.00      RA0  N
ATOM   1097  H   THR A 117      22.227  32.862   9.840  1.00  0.00      RA0  H
ATOM   1098  CA  THR A 117      20.803  31.366  10.039  1.00  0.00      RA0  C
ATOM   1099  CB  THR A 117      21.819  30.525   9.296  1.00  0.00      RA0  C
ATOM   1100  OG1 THR A 117      22.902  31.376   8.880  1.00  0.00      RA0  O
ATOM   1101  HG1 THR A 117      23.577  30.716   8.673  1.00  0.00      RA0  H
ATOM   1102  CG2 THR A 117      21.204  29.853   8.075  1.00  0.00      RA0  C
ATOM   1103  C   THR A 117      20.765  31.032  11.528  1.00  0.00      RA0  C
ATOM   1104  O   THR A 117      20.453  29.895  11.901  1.00  0.00      RA0  O
ATOM   1105  N   ARG A 118      21.031  32.024  12.371  1.00  0.00      RA0  N
ATOM   1106  H   ARG A 118      21.287  32.915  11.998  1.00  0.00      RA0  H
ATOM   1107  CA  ARG A 118      21.119  31.830  13.819  1.00  0.00      RA0  C
ATOM   1108  CB  ARG A 118      21.347  33.197  14.470  1.00  0.00      RA0  C
ATOM   1109  CG  ARG A 118      21.227  33.219  15.993  1.00  0.00      RA0  C
ATOM   1110  CD  ARG A 118      21.374  34.636  16.553  1.00  0.00      RA0  C
ATOM   1111  NE  ARG A 118      20.920  34.703  17.940  1.00  0.00      RA0  N
ATOM   1112  HE  ARG A 118      19.954  34.418  18.056  1.00  0.00      RA0  H
ATOM   1113  CZ  ARG A 118      21.752  35.189  18.913  1.00  0.00      RA0  C
ATOM   1114  NH1 ARG A 118      23.022  35.524  18.610  1.00  0.00      RA0  N
ATOM   1115 HH11 ARG A 118      23.611  35.935  19.326  1.00  0.00      RA0  H
ATOM   1116 HH12 ARG A 118      23.434  35.373  17.701  1.00  0.00      RA0  H
ATOM   1117  NH2 ARG A 118      21.311  35.330  20.178  1.00  0.00      RA0  N
ATOM   1118 HH21 ARG A 118      21.933  35.666  20.913  1.00  0.00      RA0  H
ATOM   1119 HH22 ARG A 118      20.373  35.112  20.453  1.00  0.00      RA0  H
ATOM   1120  C   ARG A 118      19.916  31.116  14.423  1.00  0.00      RA0  C
ATOM   1121  O   ARG A 118      20.052  30.100  15.112  1.00  0.00      RA0  O
ATOM   1122  N   GLU A 119      18.728  31.646  14.183  1.00  0.00      RA0  N
ATOM   1123  H   GLU A 119      18.663  32.472  13.627  1.00  0.00      RA0  H
ATOM   1124  CA  GLU A 119      17.547  31.080  14.828  1.00  0.00      RA0  C
ATOM   1125  CB  GLU A 119      16.389  32.078  14.819  1.00  0.00      RA0  C
ATOM   1126  CG  GLU A 119      16.791  33.436  15.414  1.00  0.00      RA0  C
ATOM   1127  CD  GLU A 119      17.298  33.289  16.842  1.00  0.00      RA0  C
ATOM   1128  OE1 GLU A 119      16.826  32.411  17.557  1.00  0.00      RA0  O
ATOM   1129  OE2 GLU A 119      18.166  34.064  17.241  1.00  0.00      RA0  O
ATOM   1130  C   GLU A 119      17.167  29.693  14.294  1.00  0.00      RA0  C
ATOM   1131  O   GLU A 119      16.825  28.813  15.062  1.00  0.00      RA0  O
ATOM   1132  N   LYS A 120      17.286  29.493  12.992  1.00  0.00      RA0  N
ATOM   1133  H   LYS A 120      17.705  30.217  12.448  1.00  0.00      RA0  H
ATOM   1134  CA  LYS A 120      17.100  28.161  12.407  1.00  0.00      RA0  C
ATOM   1135  CB  LYS A 120      17.271  28.229  10.884  1.00  0.00      RA0  C
ATOM   1136  CG  LYS A 120      17.040  26.878  10.201  1.00  0.00      RA0  C
ATOM   1137  CD  LYS A 120      17.366  26.850   8.703  1.00  0.00      RA0  C
ATOM   1138  CE  LYS A 120      18.834  27.167   8.405  1.00  0.00      RA0  C
ATOM   1139  NZ  LYS A 120      19.205  26.684   7.067  1.00  0.00      RA0  N
ATOM   1140  HZ1 LYS A 120      20.210  26.872   6.864  1.00  0.00      RA0  H
ATOM   1141  HZ2 LYS A 120      19.094  25.648   7.034  1.00  0.00      RA0  H
ATOM   1142  HZ3 LYS A 120      18.639  27.048   6.281  1.00  0.00      RA0  H
ATOM   1143  C   LYS A 120      18.073  27.158  12.976  1.00  0.00      RA0  C
ATOM   1144  O   LYS A 120      17.715  26.044  13.303  1.00  0.00      RA0  O
ATOM   1145  N   ASP A 121      19.339  27.552  13.045  1.00  0.00      RA0  N
ATOM   1146  H   ASP A 121      19.664  28.410  12.650  1.00  0.00      RA0  H
ATOM   1147  CA  ASP A 121      20.385  26.683  13.575  1.00  0.00      RA0  C
ATOM   1148  CB  ASP A 121      21.775  27.258  13.348  1.00  0.00      RA0  C
ATOM   1149  CG  ASP A 121      22.000  27.408  11.860  1.00  0.00      RA0  C
ATOM   1150  OD1 ASP A 121      21.299  26.761  11.076  1.00  0.00      RA0  O
ATOM   1151  OD2 ASP A 121      22.864  28.197  11.497  1.00  0.00      RA0  O
ATOM   1152  C   ASP A 121      20.154  26.364  15.050  1.00  0.00      RA0  C
ATOM   1153  O   ASP A 121      20.295  25.218  15.483  1.00  0.00      RA0  O
ATOM   1154  N   LEU A 122      19.828  27.387  15.828  1.00  0.00      RA0  N
ATOM   1155  H   LEU A 122      19.744  28.294  15.415  1.00  0.00      RA0  H
ATOM   1156  CA  LEU A 122      19.602  27.193  17.256  1.00  0.00      RA0  C
ATOM   1157  CB  LEU A 122      19.361  28.517  17.979  1.00  0.00      RA0  C
ATOM   1158  CG  LEU A 122      20.637  29.345  18.120  1.00  0.00      RA0  C
ATOM   1159  CD1 LEU A 122      20.368  30.692  18.792  1.00  0.00      RA0  C
ATOM   1160  CD2 LEU A 122      21.744  28.557  18.822  1.00  0.00      RA0  C
ATOM   1161  C   LEU A 122      18.452  26.245  17.509  1.00  0.00      RA0  C
ATOM   1162  O   LEU A 122      18.522  25.412  18.398  1.00  0.00      RA0  O
ATOM   1163  N   SER A 123      17.383  26.364  16.730  1.00  0.00      RA0  N
ATOM   1164  H   SER A 123      17.359  27.059  16.009  1.00  0.00      RA0  H
ATOM   1165  CA  SER A 123      16.226  25.489  16.918  1.00  0.00      RA0  C
ATOM   1166  CB  SER A 123      15.087  26.072  16.092  1.00  0.00      RA0  C
ATOM   1167  OG  SER A 123      14.900  27.433  16.495  1.00  0.00      RA0  O
ATOM   1168  HG  SER A 123      15.584  27.959  16.089  1.00  0.00      RA0  H
ATOM   1169  C   SER A 123      16.595  24.052  16.582  1.00  0.00      RA0  C
ATOM   1170  O   SER A 123      16.212  23.125  17.291  1.00  0.00      RA0  O
ATOM   1171  N   TRP A 124      17.343  23.880  15.498  1.00  0.00      RA0  N
ATOM   1172  H   TRP A 124      17.647  24.674  14.964  1.00  0.00      RA0  H
ATOM   1173  CA  TRP A 124      17.787  22.548  15.055  1.00  0.00      RA0  C
ATOM   1174  CB  TRP A 124      18.419  22.676  13.666  1.00  0.00      RA0  C
ATOM   1175  CG  TRP A 124      18.817  21.331  13.109  1.00  0.00      RA0  C
ATOM   1176  CD2 TRP A 124      17.967  20.322  12.523  1.00  0.00      RA0  C
ATOM   1177  CE2 TRP A 124      18.797  19.255  12.106  1.00  0.00      RA0  C
ATOM   1178  CE3 TRP A 124      16.597  20.255  12.300  1.00  0.00      RA0  C
ATOM   1179  CD1 TRP A 124      20.115  20.805  13.028  1.00  0.00      RA0  C
ATOM   1180  NE1 TRP A 124      20.107  19.579  12.439  1.00  0.00      RA0  N
ATOM   1181  HE1 TRP A 124      20.895  19.023  12.254  1.00  0.00      RA0  H
ATOM   1182  CZ2 TRP A 124      18.232  18.143  11.492  1.00  0.00      RA0  C
ATOM   1183  CZ3 TRP A 124      16.046  19.138  11.684  1.00  0.00      RA0  C
ATOM   1184  CH2 TRP A 124      16.861  18.089  11.275  1.00  0.00      RA0  C
ATOM   1185  C   TRP A 124      18.760  21.909  16.045  1.00  0.00      RA0  C
ATOM   1186  O   TRP A 124      18.593  20.764  16.438  1.00  0.00      RA0  O
ATOM   1187  N   ILE A 125      19.761  22.681  16.455  1.00  0.00      RA0  N
ATOM   1188  H   ILE A 125      19.820  23.605  16.091  1.00  0.00      RA0  H
ATOM   1189  CA  ILE A 125      20.746  22.218  17.430  1.00  0.00      RA0  C
ATOM   1190  CB  ILE A 125      21.849  23.258  17.656  1.00  0.00      RA0  C
ATOM   1191  CG2 ILE A 125      22.771  22.872  18.815  1.00  0.00      RA0  C
ATOM   1192  CG1 ILE A 125      22.652  23.461  16.370  1.00  0.00      RA0  C
ATOM   1193  CD1 ILE A 125      23.550  24.696  16.437  1.00  0.00      RA0  C
ATOM   1194  C   ILE A 125      20.050  21.835  18.742  1.00  0.00      RA0  C
ATOM   1195  O   ILE A 125      20.290  20.760  19.269  1.00  0.00      RA0  O
ATOM   1196  N   THR A 126      19.185  22.715  19.246  1.00  0.00      RA0  N
ATOM   1197  H   THR A 126      19.021  23.583  18.780  1.00  0.00      RA0  H
ATOM   1198  CA  THR A 126      18.413  22.427  20.459  1.00  0.00      RA0  C
ATOM   1199  CB  THR A 126      17.576  23.644  20.843  1.00  0.00      RA0  C
ATOM   1200  OG1 THR A 126      18.450  24.768  21.012  1.00  0.00      RA0  O
ATOM   1201  HG1 THR A 126      18.612  25.117  20.145  1.00  0.00      RA0  H
ATOM   1202  CG2 THR A 126      16.766  23.409  22.119  1.00  0.00      RA0  C
ATOM   1203  C   THR A 126      17.638  21.140  20.388  1.00  0.00      RA0  C
ATOM   1204  O   THR A 126      17.679  20.344  21.333  1.00  0.00      RA0  O
ATOM   1205  N   GLN A 127      16.919  20.950  19.285  1.00  0.00      RA0  N
ATOM   1206  H   GLN A 127      16.931  21.647  18.564  1.00  0.00      RA0  H
ATOM   1207  CA  GLN A 127      16.103  19.760  19.063  1.00  0.00      RA0  C
ATOM   1208  CB  GLN A 127      15.406  19.878  17.707  1.00  0.00      RA0  C
ATOM   1209  CG  GLN A 127      14.535  18.678  17.337  1.00  0.00      RA0  C
ATOM   1210  CD  GLN A 127      13.854  18.959  16.013  1.00  0.00      RA0  C
ATOM   1211  OE1 GLN A 127      12.823  19.620  15.947  1.00  0.00      RA0  O
ATOM   1212  NE2 GLN A 127      14.488  18.427  14.954  1.00  0.00      RA0  N
ATOM   1213 HE21 GLN A 127      15.325  17.883  15.052  1.00  0.00      RA0  H
ATOM   1214 HE22 GLN A 127      14.149  18.557  14.023  1.00  0.00      RA0  H
ATOM   1215  C   GLN A 127      16.927  18.464  19.147  1.00  0.00      RA0  C
ATOM   1216  O   GLN A 127      16.596  17.540  19.877  1.00  0.00      RA0  O
ATOM   1217  N   HIS A 128      18.018  18.419  18.397  1.00  0.00      RA0  N
ATOM   1218  H   HIS A 128      18.299  19.239  17.892  1.00  0.00      RA0  H
ATOM   1219  CA  HIS A 128      18.844  17.228  18.341  1.00  0.00      RA0  C
ATOM   1220  CB  HIS A 128      19.638  17.156  17.037  1.00  0.00      RA0  C
ATOM   1221  CG  HIS A 128      18.689  16.783  15.925  1.00  0.00      RA0  C
ATOM   1222  ND1 HIS A 128      18.532  15.529  15.458  1.00  0.00      RA0  N
ATOM   1223  HD1 HIS A 128      19.018  14.725  15.747  1.00  0.00      RA0  H
ATOM   1224  CD2 HIS A 128      17.811  17.629  15.245  1.00  0.00      RA0  C
ATOM   1225  NE2 HIS A 128      17.112  16.869  14.366  1.00  0.00      RA0  N
ATOM   1226  CE1 HIS A 128      17.557  15.576  14.495  1.00  0.00      RA0  C
ATOM   1227  C   HIS A 128      19.769  17.062  19.563  1.00  0.00      RA0  C
ATOM   1228  O   HIS A 128      20.225  15.953  19.833  1.00  0.00      RA0  O
ATOM   1229  N   ALA A 129      20.027  18.136  20.308  1.00  0.00      RA0  N
ATOM   1230  H   ALA A 129      19.633  19.024  20.066  1.00  0.00      RA0  H
ATOM   1231  CA  ALA A 129      20.873  18.057  21.500  1.00  0.00      RA0  C
ATOM   1232  CB  ALA A 129      21.303  19.444  21.974  1.00  0.00      RA0  C
ATOM   1233  C   ALA A 129      20.202  17.338  22.680  1.00  0.00      RA0  C
ATOM   1234  O   ALA A 129      20.880  16.738  23.501  1.00  0.00      RA0  O
ATOM   1235  N   GLU A 130      18.881  17.425  22.754  1.00  0.00      RA0  N
ATOM   1236  H   GLU A 130      18.372  17.866  22.013  1.00  0.00      RA0  H
ATOM   1237  CA  GLU A 130      18.113  17.027  23.947  1.00  0.00      RA0  C
ATOM   1238  CB  GLU A 130      16.624  17.365  23.736  1.00  0.00      RA0  C
ATOM   1239  CG  GLU A 130      15.689  17.118  24.926  1.00  0.00      RA0  C
ATOM   1240  CD  GLU A 130      15.349  15.644  25.034  1.00  0.00      RA0  C
ATOM   1241  OE1 GLU A 130      15.297  14.977  24.003  1.00  0.00      RA0  O
ATOM   1242  OE2 GLU A 130      15.145  15.166  26.147  1.00  0.00      RA0  O
ATOM   1243  C   GLU A 130      18.400  15.609  24.440  1.00  0.00      RA0  C
ATOM   1244  O   GLU A 130      18.651  15.430  25.640  1.00  0.00      RA0  O
ATOM   1245  N   PRO A 131      18.393  14.603  23.570  1.00  0.00      RA0  N
ATOM   1246  CD  PRO A 131      18.043  14.605  22.145  1.00  0.00      RA0  C
ATOM   1247  CA  PRO A 131      18.648  13.234  24.018  1.00  0.00      RA0  C
ATOM   1248  CB  PRO A 131      18.323  12.360  22.801  1.00  0.00      RA0  C
ATOM   1249  CG  PRO A 131      17.472  13.224  21.882  1.00  0.00      RA0  C
ATOM   1250  C   PRO A 131      20.074  12.993  24.479  1.00  0.00      RA0  C
ATOM   1251  O   PRO A 131      20.319  12.039  25.221  1.00  0.00      RA0  O
ATOM   1252  N   PHE A 132      20.994  13.857  24.056  1.00  0.00      RA0  N
ATOM   1253  H   PHE A 132      20.708  14.667  23.540  1.00  0.00      RA0  H
ATOM   1254  CA  PHE A 132      22.381  13.799  24.487  1.00  0.00      RA0  C
ATOM   1255  CB  PHE A 132      23.314  14.295  23.381  1.00  0.00      RA0  C
ATOM   1256  CG  PHE A 132      23.125  13.528  22.093  1.00  0.00      RA0  C
ATOM   1257  CD1 PHE A 132      23.929  12.430  21.819  1.00  0.00      RA0  C
ATOM   1258  CD2 PHE A 132      22.165  13.930  21.172  1.00  0.00      RA0  C
ATOM   1259  CE1 PHE A 132      23.779  11.740  20.622  1.00  0.00      RA0  C
ATOM   1260  CE2 PHE A 132      22.014  13.240  19.975  1.00  0.00      RA0  C
ATOM   1261  CZ  PHE A 132      22.826  12.147  19.697  1.00  0.00      RA0  C
ATOM   1262  C   PHE A 132      22.668  14.592  25.770  1.00  0.00      RA0  C
ATOM   1263  O   PHE A 132      23.759  14.469  26.353  1.00  0.00      RA0  O
ATOM   1264  N   GLY A 133      21.702  15.400  26.203  1.00  0.00      RA0  N
ATOM   1265  H   GLY A 133      20.862  15.516  25.669  1.00  0.00      RA0  H
ATOM   1266  CA  GLY A 133      21.820  16.178  27.431  1.00  0.00      RA0  C
ATOM   1267  C   GLY A 133      22.832  17.306  27.350  1.00  0.00      RA0  C
ATOM   1268  O   GLY A 133      23.558  17.570  28.316  1.00  0.00      RA0  O
ATOM   1269  N   ILE A 134      22.864  17.993  26.212  1.00  0.00      RA0  N
ATOM   1270  H   ILE A 134      22.136  17.869  25.539  1.00  0.00      RA0  H
ATOM   1271  CA  ILE A 134      23.862  19.032  25.986  1.00  0.00      RA0  C
ATOM   1272  CB  ILE A 134      24.285  19.069  24.518  1.00  0.00      RA0  C
ATOM   1273  CG2 ILE A 134      25.363  20.125  24.269  1.00  0.00      RA0  C
ATOM   1274  CG1 ILE A 134      24.751  17.682  24.087  1.00  0.00      RA0  C
ATOM   1275  CD1 ILE A 134      25.854  17.145  24.998  1.00  0.00      RA0  C
ATOM   1276  C   ILE A 134      23.293  20.373  26.433  1.00  0.00      RA0  C
ATOM   1277  O   ILE A 134      22.166  20.722  26.075  1.00  0.00      RA0  O
ATOM   1278  N   GLU A 135      24.065  21.094  27.242  1.00  0.00      RA0  N
ATOM   1279  H   GLU A 135      24.978  20.753  27.462  1.00  0.00      RA0  H
ATOM   1280  CA  GLU A 135      23.728  22.449  27.678  1.00  0.00      RA0  C
ATOM   1281  CB  GLU A 135      24.484  22.635  29.004  1.00  0.00      RA0  C
ATOM   1282  CG  GLU A 135      24.588  23.999  29.695  1.00  0.00      RA0  C
ATOM   1283  CD  GLU A 135      25.602  23.851  30.828  1.00  0.00      RA0  C
ATOM   1284  OE1 GLU A 135      26.615  24.552  30.830  1.00  0.00      RA0  O
ATOM   1285  OE2 GLU A 135      25.419  22.991  31.690  1.00  0.00      RA0  O
ATOM   1286  C   GLU A 135      24.204  23.447  26.613  1.00  0.00      RA0  C
ATOM   1287  O   GLU A 135      25.387  23.508  26.304  1.00  0.00      RA0  O
ATOM   1288  N   ILE A 136      23.267  24.219  26.067  1.00  0.00      RA0  N
ATOM   1289  H   ILE A 136      22.356  24.245  26.475  1.00  0.00      RA0  H
ATOM   1290  CA  ILE A 136      23.543  25.167  24.980  1.00  0.00      RA0  C
ATOM   1291  CB  ILE A 136      22.476  25.002  23.902  1.00  0.00      RA0  C
ATOM   1292  CG2 ILE A 136      22.673  25.978  22.742  1.00  0.00      RA0  C
ATOM   1293  CG1 ILE A 136      22.427  23.545  23.446  1.00  0.00      RA0  C
ATOM   1294  CD1 ILE A 136      21.334  23.309  22.412  1.00  0.00      RA0  C
ATOM   1295  C   ILE A 136      23.525  26.578  25.545  1.00  0.00      RA0  C
ATOM   1296  O   ILE A 136      22.514  26.993  26.112  1.00  0.00      RA0  O
ATOM   1297  N   THR A 137      24.636  27.308  25.390  1.00  0.00      RA0  N
ATOM   1298  H   THR A 137      25.458  26.900  24.994  1.00  0.00      RA0  H
ATOM   1299  CA  THR A 137      24.751  28.675  25.878  1.00  0.00      RA0  C
ATOM   1300  CB  THR A 137      25.776  28.553  26.988  1.00  0.00      RA0  C
ATOM   1301  OG1 THR A 137      25.454  27.366  27.727  1.00  0.00      RA0  O
ATOM   1302  HG1 THR A 137      26.208  27.125  28.251  1.00  0.00      RA0  H
ATOM   1303  CG2 THR A 137      25.840  29.787  27.889  1.00  0.00      RA0  C
ATOM   1304  C   THR A 137      25.140  29.591  24.728  1.00  0.00      RA0  C
ATOM   1305  O   THR A 137      26.202  29.420  24.130  1.00  0.00      RA0  O
ATOM   1306  N   VAL A 138      24.276  30.548  24.409  1.00  0.00      RA0  N
ATOM   1307  H   VAL A 138      23.496  30.726  25.007  1.00  0.00      RA0  H
ATOM   1308  CA  VAL A 138      24.569  31.510  23.345  1.00  0.00      RA0  C
ATOM   1309  CB  VAL A 138      23.271  31.978  22.696  1.00  0.00      RA0  C
ATOM   1310  CG1 VAL A 138      23.557  32.879  21.499  1.00  0.00      RA0  C
ATOM   1311  CG2 VAL A 138      22.410  30.775  22.307  1.00  0.00      RA0  C
ATOM   1312  C   VAL A 138      25.368  32.678  23.936  1.00  0.00      RA0  C
ATOM   1313  O   VAL A 138      24.944  33.289  24.920  1.00  0.00      RA0  O
ATOM   1314  N   ARG A 139      26.488  33.018  23.307  1.00  0.00      RA0  N
ATOM   1315  H   ARG A 139      26.672  32.628  22.409  1.00  0.00      RA0  H
ATOM   1316  CA  ARG A 139      27.450  33.974  23.874  1.00  0.00      RA0  C
ATOM   1317  CB  ARG A 139      28.872  33.477  23.643  1.00  0.00      RA0  C
ATOM   1318  CG  ARG A 139      29.074  32.058  24.176  1.00  0.00      RA0  C
ATOM   1319  CD  ARG A 139      28.612  31.915  25.627  1.00  0.00      RA0  C
ATOM   1320  NE  ARG A 139      29.088  33.046  26.416  1.00  0.00      RA0  N
ATOM   1321  HE  ARG A 139      28.569  33.912  26.369  1.00  0.00      RA0  H
ATOM   1322  CZ  ARG A 139      30.273  32.992  27.067  1.00  0.00      RA0  C
ATOM   1323  NH1 ARG A 139      30.946  31.818  27.131  1.00  0.00      RA0  N
ATOM   1324 HH11 ARG A 139      31.786  31.701  27.658  1.00  0.00      RA0  H
ATOM   1325 HH12 ARG A 139      30.624  30.990  26.637  1.00  0.00      RA0  H
ATOM   1326  NH2 ARG A 139      30.736  34.128  27.626  1.00  0.00      RA0  N
ATOM   1327 HH21 ARG A 139      31.570  34.221  28.169  1.00  0.00      RA0  H
ATOM   1328 HH22 ARG A 139      30.223  35.001  27.489  1.00  0.00      RA0  H
ATOM   1329  C   ARG A 139      27.259  35.386  23.330  1.00  0.00      RA0  C
ATOM   1330  O   ARG A 139      28.145  35.986  22.706  1.00  0.00      RA0  O
ATOM   1331  N   ASP A 140      26.099  35.947  23.626  1.00  0.00      RA0  N
ATOM   1332  H   ASP A 140      25.417  35.428  24.145  1.00  0.00      RA0  H
ATOM   1333  CA  ASP A 140      25.763  37.288  23.171  1.00  0.00      RA0  C
ATOM   1334  CB  ASP A 140      24.240  37.498  23.143  1.00  0.00      RA0  C
ATOM   1335  CG  ASP A 140      23.531  36.528  22.200  1.00  0.00      RA0  C
ATOM   1336  OD1 ASP A 140      23.941  36.365  21.053  1.00  0.00      RA0  O
ATOM   1337  OD2 ASP A 140      22.528  35.940  22.596  1.00  0.00      RA0  O
ATOM   1338  C   ASP A 140      26.461  38.356  24.001  1.00  0.00      RA0  C
ATOM   1339  O   ASP A 140      26.303  39.538  23.728  1.00  0.00      RA0  O
ATOM   1340  N   ASP A 141      27.195  37.921  25.031  1.00  0.00      RA0  N
ATOM   1341  H   ASP A 141      27.324  36.945  25.205  1.00  0.00      RA0  H
ATOM   1342  CA  ASP A 141      28.079  38.774  25.811  1.00  0.00      RA0  C
ATOM   1343  CB  ASP A 141      28.319  38.135  27.184  1.00  0.00      RA0  C
ATOM   1344  CG  ASP A 141      29.135  36.852  27.065  1.00  0.00      RA0  C
ATOM   1345  OD1 ASP A 141      28.677  35.884  26.461  1.00  0.00      RA0  O
ATOM   1346  OD2 ASP A 141      30.227  36.787  27.619  1.00  0.00      RA0  O
ATOM   1347  C   ASP A 141      29.436  39.080  25.147  1.00  0.00      RA0  C
ATOM   1348  O   ASP A 141      30.193  39.924  25.662  1.00  0.00      RA0  O
ATOM   1349  N   LEU A 142      29.715  38.394  24.033  1.00  0.00      RA0  N
ATOM   1350  H   LEU A 142      29.034  37.792  23.612  1.00  0.00      RA0  H
ATOM   1351  CA  LEU A 142      30.966  38.532  23.283  1.00  0.00      RA0  C
ATOM   1352  CB  LEU A 142      31.614  37.165  23.048  1.00  0.00      RA0  C
ATOM   1353  CG  LEU A 142      31.907  36.377  24.326  1.00  0.00      RA0  C
ATOM   1354  CD1 LEU A 142      32.443  34.979  24.015  1.00  0.00      RA0  C
ATOM   1355  CD2 LEU A 142      32.839  37.133  25.272  1.00  0.00      RA0  C
ATOM   1356  C   LEU A 142      30.768  39.226  21.951  1.00  0.00      RA0  C
ATOM   1357  O   LEU A 142      29.785  38.975  21.236  1.00  0.00      RA0  O
ATOM   1358  N   SER A 143      31.742  40.055  21.608  1.00  0.00      RA0  N
ATOM   1359  H   SER A 143      32.495  40.277  22.224  1.00  0.00      RA0  H
ATOM   1360  CA  SER A 143      31.886  40.617  20.278  1.00  0.00      RA0  C
ATOM   1361  CB  SER A 143      32.142  42.086  20.497  1.00  0.00      RA0  C
ATOM   1362  OG  SER A 143      32.033  42.276  21.904  1.00  0.00      RA0  O
ATOM   1363  HG  SER A 143      31.129  42.042  22.102  1.00  0.00      RA0  H
ATOM   1364  C   SER A 143      33.074  39.904  19.640  1.00  0.00      RA0  C
ATOM   1365  O   SER A 143      33.806  39.158  20.310  1.00  0.00      RA0  O
ATOM   1366  N   MSE A 144      33.253  40.097  18.350  1.00  0.00      RA0  N
ATOM   1367  H   MSE A 144      32.690  40.718  17.800  1.00  0.00      RA0  H
ATOM   1368  CA  MSE A 144      34.328  39.411  17.655  1.00  0.00      RA0  C
ATOM   1369  CB  MSE A 144      33.845  38.030  17.197  1.00  0.00      RA0  C
ATOM   1370  CG  MSE A 144      34.951  37.125  16.650  1.00  0.00      RA0  C
ATOM   1371  SE  MSE A 144      34.397  35.426  16.436  1.00  0.00      RA0  S
ATOM   1372  CE  MSE A 144      32.889  35.764  15.514  1.00  0.00      RA0  C
ATOM   1373  C   MSE A 144      34.823  40.277  16.518  1.00  0.00      RA0  C
ATOM   1374  O   MSE A 144      34.018  40.927  15.822  1.00  0.00      RA0  O
ATOM   1375  N   ILE A 145      36.145  40.281  16.350  1.00  0.00      RA0  N
ATOM   1376  H   ILE A 145      36.722  39.721  16.949  1.00  0.00      RA0  H
ATOM   1377  CA  ILE A 145      36.817  41.057  15.315  1.00  0.00      RA0  C
ATOM   1378  CB  ILE A 145      37.632  42.196  15.942  1.00  0.00      RA0  C
ATOM   1379  CG2 ILE A 145      38.309  43.044  14.865  1.00  0.00      RA0  C
ATOM   1380  CG1 ILE A 145      36.781  43.050  16.886  1.00  0.00      RA0  C
ATOM   1381  CD1 ILE A 145      37.596  44.107  17.631  1.00  0.00      RA0  C
ATOM   1382  C   ILE A 145      37.729  40.128  14.530  1.00  0.00      RA0  C
ATOM   1383  O   ILE A 145      38.504  39.373  15.126  1.00  0.00      RA0  O
ATOM   1384  N   ALA A 146      37.627  40.164  13.204  1.00  0.00      RA0  N
ATOM   1385  H   ALA A 146      37.035  40.858  12.794  1.00  0.00      RA0  H
ATOM   1386  CA  ALA A 146      38.491  39.366  12.339  1.00  0.00      RA0  C
ATOM   1387  CB  ALA A 146      37.705  38.916  11.112  1.00  0.00      RA0  C
ATOM   1388  C   ALA A 146      39.592  40.260  11.825  1.00  0.00      RA0  C
ATOM   1389  O   ALA A 146      39.320  41.270  11.191  1.00  0.00      RA0  O
ATOM   1390  N   VAL A 147      40.832  39.879  12.100  1.00  0.00      RA0  N
ATOM   1391  H   VAL A 147      40.998  39.028  12.583  1.00  0.00      RA0  H
ATOM   1392  CA  VAL A 147      41.994  40.689  11.695  1.00  0.00      RA0  C
ATOM   1393  CB  VAL A 147      42.872  40.977  12.915  1.00  0.00      RA0  C
ATOM   1394  CG1 VAL A 147      44.032  41.906  12.561  1.00  0.00      RA0  C
ATOM   1395  CG2 VAL A 147      42.038  41.525  14.075  1.00  0.00      RA0  C
ATOM   1396  C   VAL A 147      42.735  39.835  10.682  1.00  0.00      RA0  C
ATOM   1397  O   VAL A 147      43.186  38.736  11.015  1.00  0.00      RA0  O
ATOM   1398  N   GLN A 148      42.820  40.325   9.451  1.00  0.00      RA0  N
ATOM   1399  H   GLN A 148      42.572  41.270   9.256  1.00  0.00      RA0  H
ATOM   1400  CA  GLN A 148      43.218  39.503   8.302  1.00  0.00      RA0  C
ATOM   1401  CB  GLN A 148      41.983  39.184   7.454  1.00  0.00      RA0  C
ATOM   1402  CG  GLN A 148      40.717  38.823   8.241  1.00  0.00      RA0  C
ATOM   1403  CD  GLN A 148      40.495  37.325   8.309  1.00  0.00      RA0  C
ATOM   1404  OE1 GLN A 148      39.708  36.776   7.540  1.00  0.00      RA0  O
ATOM   1405  NE2 GLN A 148      41.150  36.708   9.300  1.00  0.00      RA0  N
ATOM   1406 HE21 GLN A 148      41.769  37.192   9.920  1.00  0.00      RA0  H
ATOM   1407 HE22 GLN A 148      41.032  35.723   9.468  1.00  0.00      RA0  H
ATOM   1408  C   GLN A 148      44.283  40.159   7.421  1.00  0.00      RA0  C
ATOM   1409  O   GLN A 148      44.236  41.371   7.132  1.00  0.00      RA0  O
ATOM   1410  N   GLY A 149      45.222  39.347   6.947  1.00  0.00      RA0  N
ATOM   1411  H   GLY A 149      45.284  38.393   7.235  1.00  0.00      RA0  H
ATOM   1412  CA  GLY A 149      46.256  39.825   6.042  1.00  0.00      RA0  C
ATOM   1413  C   GLY A 149      47.621  39.353   6.499  1.00  0.00      RA0  C
ATOM   1414  O   GLY A 149      47.767  38.836   7.614  1.00  0.00      RA0  O
ATOM   1415  N   PRO A 150      48.615  39.532   5.647  1.00  0.00      RA0  N
ATOM   1416  CD  PRO A 150      48.491  40.147   4.332  1.00  0.00      RA0  C
ATOM   1417  CA  PRO A 150      49.959  39.020   5.916  1.00  0.00      RA0  C
ATOM   1418  CB  PRO A 150      50.689  39.249   4.588  1.00  0.00      RA0  C
ATOM   1419  CG  PRO A 150      49.931  40.378   3.897  1.00  0.00      RA0  C
ATOM   1420  C   PRO A 150      50.669  39.625   7.147  1.00  0.00      RA0  C
ATOM   1421  O   PRO A 150      51.533  38.974   7.746  1.00  0.00      RA0  O
ATOM   1422  N   ASN A 151      50.253  40.809   7.565  1.00  0.00      RA0  N
ATOM   1423  H   ASN A 151      49.535  41.285   7.051  1.00  0.00      RA0  H
ATOM   1424  CA  ASN A 151      50.760  41.443   8.778  1.00  0.00      RA0  C
ATOM   1425  CB  ASN A 151      51.188  42.893   8.552  1.00  0.00      RA0  C
ATOM   1426  CG  ASN A 151      52.502  42.985   7.815  1.00  0.00      RA0  C
ATOM   1427  OD1 ASN A 151      53.505  42.396   8.203  1.00  0.00      RA0  O
ATOM   1428  ND2 ASN A 151      52.438  43.759   6.718  1.00  0.00      RA0  N
ATOM   1429 HD21 ASN A 151      51.596  44.272   6.514  1.00  0.00      RA0  H
ATOM   1430 HD22 ASN A 151      53.195  43.870   6.075  1.00  0.00      RA0  H
ATOM   1431  C   ASN A 151      49.733  41.475   9.912  1.00  0.00      RA0  C
ATOM   1432  O   ASN A 151      49.956  42.116  10.946  1.00  0.00      RA0  O
ATOM   1433  N   ALA A 152      48.610  40.780   9.739  1.00  0.00      RA0  N
ATOM   1434  H   ALA A 152      48.499  40.203   8.927  1.00  0.00      RA0  H
ATOM   1435  CA  ALA A 152      47.525  40.831  10.724  1.00  0.00      RA0  C
ATOM   1436  CB  ALA A 152      46.307  40.084  10.210  1.00  0.00      RA0  C
ATOM   1437  C   ALA A 152      47.870  40.232  12.082  1.00  0.00      RA0  C
ATOM   1438  O   ALA A 152      47.643  40.855  13.112  1.00  0.00      RA0  O
ATOM   1439  N   GLN A 153      48.417  39.025  12.076  1.00  0.00      RA0  N
ATOM   1440  H   GLN A 153      48.615  38.600  11.193  1.00  0.00      RA0  H
ATOM   1441  CA  GLN A 153      48.786  38.360  13.322  1.00  0.00      RA0  C
ATOM   1442  CB  GLN A 153      49.250  36.939  13.023  1.00  0.00      RA0  C
ATOM   1443  CG  GLN A 153      48.085  36.149  12.428  1.00  0.00      RA0  C
ATOM   1444  CD  GLN A 153      48.559  34.797  11.951  1.00  0.00      RA0  C
ATOM   1445  OE1 GLN A 153      49.691  34.640  11.512  1.00  0.00      RA0  O
ATOM   1446  NE2 GLN A 153      47.629  33.832  12.053  1.00  0.00      RA0  N
ATOM   1447 HE21 GLN A 153      46.690  34.015  12.365  1.00  0.00      RA0  H
ATOM   1448 HE22 GLN A 153      47.852  32.883  11.830  1.00  0.00      RA0  H
ATOM   1449  C   GLN A 153      49.832  39.187  14.072  1.00  0.00      RA0  C
ATOM   1450  O   GLN A 153      49.689  39.419  15.253  1.00  0.00      RA0  O
ATOM   1451  N   ALA A 154      50.851  39.664  13.363  1.00  0.00      RA0  N
ATOM   1452  H   ALA A 154      50.899  39.473  12.385  1.00  0.00      RA0  H
ATOM   1453  CA  ALA A 154      51.905  40.471  13.987  1.00  0.00      RA0  C
ATOM   1454  CB  ALA A 154      52.975  40.833  12.957  1.00  0.00      RA0  C
ATOM   1455  C   ALA A 154      51.351  41.767  14.598  1.00  0.00      RA0  C
ATOM   1456  O   ALA A 154      51.682  42.119  15.731  1.00  0.00      RA0  O
ATOM   1457  N   LYS A 155      50.525  42.479  13.847  1.00  0.00      RA0  N
ATOM   1458  H   LYS A 155      50.271  42.156  12.933  1.00  0.00      RA0  H
ATOM   1459  CA  LYS A 155      49.955  43.733  14.328  1.00  0.00      RA0  C
ATOM   1460  CB  LYS A 155      49.236  44.476  13.205  1.00  0.00      RA0  C
ATOM   1461  CG  LYS A 155      50.190  45.186  12.244  1.00  0.00      RA0  C
ATOM   1462  CD  LYS A 155      49.435  45.829  11.081  1.00  0.00      RA0  C
ATOM   1463  CE  LYS A 155      50.311  46.698  10.177  1.00  0.00      RA0  C
ATOM   1464  NZ  LYS A 155      49.524  47.101   9.008  1.00  0.00      RA0  N
ATOM   1465  HZ1 LYS A 155      50.063  47.642   8.297  1.00  0.00      RA0  H
ATOM   1466  HZ2 LYS A 155      49.269  46.272   8.430  1.00  0.00      RA0  H
ATOM   1467  HZ3 LYS A 155      48.658  47.631   9.220  1.00  0.00      RA0  H
ATOM   1468  C   LYS A 155      49.019  43.509  15.502  1.00  0.00      RA0  C
ATOM   1469  O   LYS A 155      49.099  44.228  16.516  1.00  0.00      RA0  O
ATOM   1470  N   ALA A 156      48.162  42.490  15.413  1.00  0.00      RA0  N
ATOM   1471  H   ALA A 156      48.142  41.923  14.590  1.00  0.00      RA0  H
ATOM   1472  CA  ALA A 156      47.302  42.150  16.552  1.00  0.00      RA0  C
ATOM   1473  CB  ALA A 156      46.380  40.978  16.209  1.00  0.00      RA0  C
ATOM   1474  C   ALA A 156      48.114  41.792  17.779  1.00  0.00      RA0  C
ATOM   1475  O   ALA A 156      47.756  42.196  18.881  1.00  0.00      RA0  O
ATOM   1476  N   ALA A 157      49.205  41.055  17.580  1.00  0.00      RA0  N
ATOM   1477  H   ALA A 157      49.470  40.791  16.651  1.00  0.00      RA0  H
ATOM   1478  CA  ALA A 157      49.982  40.538  18.704  1.00  0.00      RA0  C
ATOM   1479  CB  ALA A 157      51.042  39.544  18.228  1.00  0.00      RA0  C
ATOM   1480  C   ALA A 157      50.677  41.640  19.516  1.00  0.00      RA0  C
ATOM   1481  O   ALA A 157      50.990  41.430  20.683  1.00  0.00      RA0  O
ATOM   1482  N   THR A 158      50.868  42.824  18.922  1.00  0.00      RA0  N
ATOM   1483  H   THR A 158      50.593  42.960  17.970  1.00  0.00      RA0  H
ATOM   1484  CA  THR A 158      51.429  43.975  19.664  1.00  0.00      RA0  C
ATOM   1485  CB  THR A 158      51.828  45.120  18.719  1.00  0.00      RA0  C
ATOM   1486  OG1 THR A 158      50.707  45.709  18.057  1.00  0.00      RA0  O
ATOM   1487  HG1 THR A 158      50.311  45.056  17.495  1.00  0.00      RA0  H
ATOM   1488  CG2 THR A 158      52.855  44.636  17.695  1.00  0.00      RA0  C
ATOM   1489  C   THR A 158      50.521  44.382  20.809  1.00  0.00      RA0  C
ATOM   1490  O   THR A 158      50.962  45.065  21.722  1.00  0.00      RA0  O
ATOM   1491  N   LEU A 159      49.248  43.993  20.740  1.00  0.00      RA0  N
ATOM   1492  H   LEU A 159      48.926  43.433  19.975  1.00  0.00      RA0  H
ATOM   1493  CA  LEU A 159      48.252  44.320  21.759  1.00  0.00      RA0  C
ATOM   1494  CB  LEU A 159      46.926  44.644  21.084  1.00  0.00      RA0  C
ATOM   1495  CG  LEU A 159      47.124  45.696  19.993  1.00  0.00      RA0  C
ATOM   1496  CD1 LEU A 159      45.869  45.865  19.150  1.00  0.00      RA0  C
ATOM   1497  CD2 LEU A 159      47.626  47.030  20.548  1.00  0.00      RA0  C
ATOM   1498  C   LEU A 159      48.105  43.238  22.813  1.00  0.00      RA0  C
ATOM   1499  O   LEU A 159      47.451  43.472  23.828  1.00  0.00      RA0  O
ATOM   1500  N   PHE A 160      48.698  42.073  22.573  1.00  0.00      RA0  N
ATOM   1501  H   PHE A 160      49.362  42.013  21.829  1.00  0.00      RA0  H
ATOM   1502  CA  PHE A 160      48.603  40.937  23.502  1.00  0.00      RA0  C
ATOM   1503  CB  PHE A 160      48.948  39.617  22.806  1.00  0.00      RA0  C
ATOM   1504  CG  PHE A 160      47.972  39.279  21.700  1.00  0.00      RA0  C
ATOM   1505  CD1 PHE A 160      46.769  39.964  21.562  1.00  0.00      RA0  C
ATOM   1506  CD2 PHE A 160      48.289  38.263  20.806  1.00  0.00      RA0  C
ATOM   1507  CE1 PHE A 160      45.906  39.659  20.517  1.00  0.00      RA0  C
ATOM   1508  CE2 PHE A 160      47.426  37.954  19.761  1.00  0.00      RA0  C
ATOM   1509  CZ  PHE A 160      46.241  38.663  19.607  1.00  0.00      RA0  C
ATOM   1510  C   PHE A 160      49.512  41.150  24.702  1.00  0.00      RA0  C
ATOM   1511  O   PHE A 160      50.613  41.693  24.567  1.00  0.00      RA0  O
ATOM   1512  N   ASN A 161      49.063  40.712  25.872  1.00  0.00      RA0  N
ATOM   1513  H   ASN A 161      48.166  40.272  25.879  1.00  0.00      RA0  H
ATOM   1514  CA  ASN A 161      49.950  40.653  27.032  1.00  0.00      RA0  C
ATOM   1515  CB  ASN A 161      49.201  40.737  28.365  1.00  0.00      RA0  C
ATOM   1516  CG  ASN A 161      48.436  39.464  28.668  1.00  0.00      RA0  C
ATOM   1517  OD1 ASN A 161      48.945  38.350  28.610  1.00  0.00      RA0  O
ATOM   1518  ND2 ASN A 161      47.164  39.700  29.034  1.00  0.00      RA0  N
ATOM   1519 HD21 ASN A 161      46.800  40.633  29.006  1.00  0.00      RA0  H
ATOM   1520 HD22 ASN A 161      46.541  38.978  29.336  1.00  0.00      RA0  H
ATOM   1521  C   ASN A 161      50.853  39.435  26.959  1.00  0.00      RA0  C
ATOM   1522  O   ASN A 161      50.729  38.619  26.053  1.00  0.00      RA0  O
ATOM   1523  N   ASP A 162      51.794  39.296  27.889  1.00  0.00      RA0  N
ATOM   1524  H   ASP A 162      52.008  40.009  28.558  1.00  0.00      RA0  H
ATOM   1525  CA  ASP A 162      52.735  38.177  27.810  1.00  0.00      RA0  C
ATOM   1526  CB  ASP A 162      53.874  38.409  28.795  1.00  0.00      RA0  C
ATOM   1527  CG  ASP A 162      54.640  39.593  28.225  1.00  0.00      RA0  C
ATOM   1528  OD1 ASP A 162      55.713  39.389  27.669  1.00  0.00      RA0  O
ATOM   1529  OD2 ASP A 162      54.125  40.712  28.231  1.00  0.00      RA0  O
ATOM   1530  C   ASP A 162      52.051  36.797  27.793  1.00  0.00      RA0  C
ATOM   1531  O   ASP A 162      52.419  35.931  27.012  1.00  0.00      RA0  O
ATOM   1532  N   ALA A 163      51.038  36.602  28.628  1.00  0.00      RA0  N
ATOM   1533  H   ALA A 163      50.661  37.388  29.118  1.00  0.00      RA0  H
ATOM   1534  CA  ALA A 163      50.345  35.322  28.698  1.00  0.00      RA0  C
ATOM   1535  CB  ALA A 163      49.338  35.305  29.849  1.00  0.00      RA0  C
ATOM   1536  C   ALA A 163      49.621  35.020  27.395  1.00  0.00      RA0  C
ATOM   1537  O   ALA A 163      49.547  33.860  26.982  1.00  0.00      RA0  O
ATOM   1538  N   GLN A 164      49.090  36.067  26.761  1.00  0.00      RA0  N
ATOM   1539  H   GLN A 164      49.265  36.980  27.136  1.00  0.00      RA0  H
ATOM   1540  CA  GLN A 164      48.368  35.918  25.499  1.00  0.00      RA0  C
ATOM   1541  CB  GLN A 164      47.535  37.165  25.232  1.00  0.00      RA0  C
ATOM   1542  CG  GLN A 164      46.504  37.343  26.345  1.00  0.00      RA0  C
ATOM   1543  CD  GLN A 164      45.803  38.668  26.190  1.00  0.00      RA0  C
ATOM   1544  OE1 GLN A 164      46.419  39.678  25.875  1.00  0.00      RA0  O
ATOM   1545  NE2 GLN A 164      44.492  38.619  26.460  1.00  0.00      RA0  N
ATOM   1546 HE21 GLN A 164      44.055  37.743  26.681  1.00  0.00      RA0  H
ATOM   1547 HE22 GLN A 164      43.907  39.430  26.424  1.00  0.00      RA0  H
ATOM   1548  C   GLN A 164      49.346  35.587  24.361  1.00  0.00      RA0  C
ATOM   1549  O   GLN A 164      49.126  34.668  23.565  1.00  0.00      RA0  O
ATOM   1550  N   ARG A 165      50.458  36.308  24.315  1.00  0.00      RA0  N
ATOM   1551  H   ARG A 165      50.612  37.032  24.988  1.00  0.00      RA0  H
ATOM   1552  CA  ARG A 165      51.531  35.935  23.381  1.00  0.00      RA0  C
ATOM   1553  CB  ARG A 165      52.678  36.940  23.491  1.00  0.00      RA0  C
ATOM   1554  CG  ARG A 165      52.483  38.079  22.485  1.00  0.00      RA0  C
ATOM   1555  CD  ARG A 165      53.450  39.257  22.644  1.00  0.00      RA0  C
ATOM   1556  NE  ARG A 165      52.967  40.225  23.628  1.00  0.00      RA0  N
ATOM   1557  HE  ARG A 165      52.149  40.763  23.380  1.00  0.00      RA0  H
ATOM   1558  CZ  ARG A 165      53.602  40.380  24.827  1.00  0.00      RA0  C
ATOM   1559  NH1 ARG A 165      54.678  39.624  25.124  1.00  0.00      RA0  N
ATOM   1560 HH11 ARG A 165      55.125  39.696  26.034  1.00  0.00      RA0  H
ATOM   1561 HH12 ARG A 165      55.075  38.959  24.490  1.00  0.00      RA0  H
ATOM   1562  NH2 ARG A 165      53.139  41.288  25.706  1.00  0.00      RA0  N
ATOM   1563 HH21 ARG A 165      53.566  41.384  26.623  1.00  0.00      RA0  H
ATOM   1564 HH22 ARG A 165      52.350  41.875  25.477  1.00  0.00      RA0  H
ATOM   1565  C   ARG A 165      51.980  34.494  23.535  1.00  0.00      RA0  C
ATOM   1566  O   ARG A 165      52.159  33.776  22.545  1.00  0.00      RA0  O
ATOM   1567  N   GLN A 166      52.157  34.057  24.776  1.00  0.00      RA0  N
ATOM   1568  H   GLN A 166      52.007  34.683  25.542  1.00  0.00      RA0  H
ATOM   1569  CA  GLN A 166      52.576  32.684  25.045  1.00  0.00      RA0  C
ATOM   1570  CB  GLN A 166      52.862  32.529  26.536  1.00  0.00      RA0  C
ATOM   1571  CG  GLN A 166      53.453  31.171  26.908  1.00  0.00      RA0  C
ATOM   1572  CD  GLN A 166      53.796  31.182  28.381  1.00  0.00      RA0  C
ATOM   1573  OE1 GLN A 166      53.215  30.472  29.193  1.00  0.00      RA0  O
ATOM   1574  NE2 GLN A 166      54.783  32.044  28.687  1.00  0.00      RA0  N
ATOM   1575 HE21 GLN A 166      55.222  32.594  27.976  1.00  0.00      RA0  H
ATOM   1576 HE22 GLN A 166      55.096  32.153  29.631  1.00  0.00      RA0  H
ATOM   1577  C   GLN A 166      51.533  31.681  24.562  1.00  0.00      RA0  C
ATOM   1578  O   GLN A 166      51.876  30.670  23.956  1.00  0.00      RA0  O
ATOM   1579  N   ALA A 167      50.258  31.982  24.804  1.00  0.00      RA0  N
ATOM   1580  H   ALA A 167      50.036  32.816  25.310  1.00  0.00      RA0  H
ATOM   1581  CA  ALA A 167      49.158  31.086  24.378  1.00  0.00      RA0  C
ATOM   1582  CB  ALA A 167      47.807  31.660  24.807  1.00  0.00      RA0  C
ATOM   1583  C   ALA A 167      49.116  30.813  22.872  1.00  0.00      RA0  C
ATOM   1584  O   ALA A 167      48.801  29.685  22.428  1.00  0.00      RA0  O
ATOM   1585  N   VAL A 168      49.425  31.834  22.089  1.00  0.00      RA0  N
ATOM   1586  H   VAL A 168      49.769  32.683  22.495  1.00  0.00      RA0  H
ATOM   1587  CA  VAL A 168      49.321  31.743  20.625  1.00  0.00      RA0  C
ATOM   1588  CB  VAL A 168      48.664  33.004  20.059  1.00  0.00      RA0  C
ATOM   1589  CG1 VAL A 168      47.306  33.228  20.719  1.00  0.00      RA0  C
ATOM   1590  CG2 VAL A 168      49.571  34.230  20.187  1.00  0.00      RA0  C
ATOM   1591  C   VAL A 168      50.657  31.484  19.929  1.00  0.00      RA0  C
ATOM   1592  O   VAL A 168      50.715  31.423  18.695  1.00  0.00      RA0  O
ATOM   1593  N   GLU A 169      51.728  31.355  20.708  1.00  0.00      RA0  N
ATOM   1594  H   GLU A 169      51.652  31.323  21.704  1.00  0.00      RA0  H
ATOM   1595  CA  GLU A 169      53.048  31.167  20.125  1.00  0.00      RA0  C
ATOM   1596  CB  GLU A 169      54.146  31.189  21.189  1.00  0.00      RA0  C
ATOM   1597  CG  GLU A 169      55.536  30.983  20.579  1.00  0.00      RA0  C
ATOM   1598  CD  GLU A 169      55.740  31.959  19.434  1.00  0.00      RA0  C
ATOM   1599  OE1 GLU A 169      55.877  33.151  19.693  1.00  0.00      RA0  O
ATOM   1600  OE2 GLU A 169      55.757  31.522  18.283  1.00  0.00      RA0  O
ATOM   1601  C   GLU A 169      53.058  29.870  19.317  1.00  0.00      RA0  C
ATOM   1602  O   GLU A 169      52.779  28.805  19.838  1.00  0.00      RA0  O
ATOM   1603  N   GLY A 170      53.408  29.971  18.043  1.00  0.00      RA0  N
ATOM   1604  H   GLY A 170      53.790  30.862  17.778  1.00  0.00      RA0  H
ATOM   1605  CA  GLY A 170      53.506  28.805  17.182  1.00  0.00      RA0  C
ATOM   1606  C   GLY A 170      52.162  28.201  16.796  1.00  0.00      RA0  C
ATOM   1607  O   GLY A 170      52.104  27.085  16.275  1.00  0.00      RA0  O
ATOM   1608  N   MSE A 171      51.077  28.930  17.048  1.00  0.00      RA0  N
ATOM   1609  H   MSE A 171      51.154  29.873  17.384  1.00  0.00      RA0  H
ATOM   1610  CA  MSE A 171      49.757  28.348  16.869  1.00  0.00      RA0  C
ATOM   1611  CB  MSE A 171      48.690  29.219  17.538  1.00  0.00      RA0  C
ATOM   1612  CG  MSE A 171      47.301  28.585  17.522  1.00  0.00      RA0  C
ATOM   1613  SE  MSE A 171      46.083  29.466  18.514  1.00  0.00      RA0  S
ATOM   1614  CE  MSE A 171      46.049  31.009  17.592  1.00  0.00      RA0  C
ATOM   1615  C   MSE A 171      49.476  28.143  15.389  1.00  0.00      RA0  C
ATOM   1616  O   MSE A 171      49.657  29.058  14.559  1.00  0.00      RA0  O
ATOM   1617  N   LYS A 172      49.040  26.931  15.073  1.00  0.00      RA0  N
ATOM   1618  H   LYS A 172      48.712  26.346  15.812  1.00  0.00      RA0  H
ATOM   1619  CA  LYS A 172      48.779  26.534  13.705  1.00  0.00      RA0  C
ATOM   1620  CB  LYS A 172      48.929  25.006  13.658  1.00  0.00      RA0  C
ATOM   1621  CG  LYS A 172      50.304  24.491  14.081  1.00  0.00      RA0  C
ATOM   1622  CD  LYS A 172      51.435  25.005  13.187  1.00  0.00      RA0  C
ATOM   1623  CE  LYS A 172      52.813  24.566  13.683  1.00  0.00      RA0  C
ATOM   1624  NZ  LYS A 172      53.018  25.069  15.049  1.00  0.00      RA0  N
ATOM   1625  HZ1 LYS A 172      54.000  24.933  15.353  1.00  0.00      RA0  H
ATOM   1626  HZ2 LYS A 172      52.784  26.085  15.103  1.00  0.00      RA0  H
ATOM   1627  HZ3 LYS A 172      52.379  24.590  15.712  1.00  0.00      RA0  H
ATOM   1628  C   LYS A 172      47.375  26.970  13.306  1.00  0.00      RA0  C
ATOM   1629  O   LYS A 172      46.557  27.358  14.161  1.00  0.00      RA0  O
ATOM   1630  N   PRO A 173      47.092  26.928  12.007  1.00  0.00      RA0  N
ATOM   1631  CD  PRO A 173      48.017  26.676  10.902  1.00  0.00      RA0  C
ATOM   1632  CA  PRO A 173      45.761  27.243  11.526  1.00  0.00      RA0  C
ATOM   1633  CB  PRO A 173      45.865  27.074  10.007  1.00  0.00      RA0  C
ATOM   1634  CG  PRO A 173      47.339  27.295   9.690  1.00  0.00      RA0  C
ATOM   1635  C   PRO A 173      44.672  26.386  12.117  1.00  0.00      RA0  C
ATOM   1636  O   PRO A 173      44.882  25.207  12.420  1.00  0.00      RA0  O
ATOM   1637  N   PHE A 174      43.490  26.985  12.253  1.00  0.00      RA0  N
ATOM   1638  H   PHE A 174      43.382  27.926  11.939  1.00  0.00      RA0  H
ATOM   1639  CA  PHE A 174      42.322  26.266  12.761  1.00  0.00      RA0  C
ATOM   1640  CB  PHE A 174      41.728  25.289  11.750  1.00  0.00      RA0  C
ATOM   1641  CG  PHE A 174      40.890  26.168  10.871  1.00  0.00      RA0  C
ATOM   1642  CD1 PHE A 174      41.457  26.734   9.712  1.00  0.00      RA0  C
ATOM   1643  CD2 PHE A 174      39.569  26.454  11.268  1.00  0.00      RA0  C
ATOM   1644  CE1 PHE A 174      40.701  27.661   8.975  1.00  0.00      RA0  C
ATOM   1645  CE2 PHE A 174      38.817  27.373  10.516  1.00  0.00      RA0  C
ATOM   1646  CZ  PHE A 174      39.399  27.996   9.396  1.00  0.00      RA0  C
ATOM   1647  C   PHE A 174      42.534  25.730  14.172  1.00  0.00      RA0  C
ATOM   1648  O   PHE A 174      42.263  24.574  14.453  1.00  0.00      RA0  O
ATOM   1649  N   PHE A 175      42.978  26.638  15.037  1.00  0.00      RA0  N
ATOM   1650  H   PHE A 175      43.185  27.578  14.752  1.00  0.00      RA0  H
ATOM   1651  CA  PHE A 175      42.992  26.464  16.470  1.00  0.00      RA0  C
ATOM   1652  CB  PHE A 175      44.426  26.405  16.992  1.00  0.00      RA0  C
ATOM   1653  CG  PHE A 175      44.997  25.016  17.110  1.00  0.00      RA0  C
ATOM   1654  CD1 PHE A 175      45.947  24.583  16.179  1.00  0.00      RA0  C
ATOM   1655  CD2 PHE A 175      44.606  24.210  18.179  1.00  0.00      RA0  C
ATOM   1656  CE1 PHE A 175      46.578  23.345  16.304  1.00  0.00      RA0  C
ATOM   1657  CE2 PHE A 175      45.232  22.970  18.300  1.00  0.00      RA0  C
ATOM   1658  CZ  PHE A 175      46.210  22.552  17.391  1.00  0.00      RA0  C
ATOM   1659  C   PHE A 175      42.410  27.704  17.092  1.00  0.00      RA0  C
ATOM   1660  O   PHE A 175      42.512  28.793  16.518  1.00  0.00      RA0  O
ATOM   1661  N   GLY A 176      41.847  27.534  18.283  1.00  0.00      RA0  N
ATOM   1662  H   GLY A 176      41.796  26.629  18.711  1.00  0.00      RA0  H
ATOM   1663  CA  GLY A 176      41.388  28.641  19.101  1.00  0.00      RA0  C
ATOM   1664  C   GLY A 176      41.825  28.478  20.534  1.00  0.00      RA0  C
ATOM   1665  O   GLY A 176      41.907  27.354  21.041  1.00  0.00      RA0  O
ATOM   1666  N   VAL A 177      42.139  29.584  21.200  1.00  0.00      RA0  N
ATOM   1667  H   VAL A 177      42.168  30.476  20.741  1.00  0.00      RA0  H
ATOM   1668  CA  VAL A 177      42.519  29.532  22.587  1.00  0.00      RA0  C
ATOM   1669  CB  VAL A 177      44.043  29.344  22.681  1.00  0.00      RA0  C
ATOM   1670  CG1 VAL A 177      44.791  30.475  21.973  1.00  0.00      RA0  C
ATOM   1671  CG2 VAL A 177      44.520  29.131  24.119  1.00  0.00      RA0  C
ATOM   1672  C   VAL A 177      42.041  30.750  23.388  1.00  0.00      RA0  C
ATOM   1673  O   VAL A 177      42.105  31.891  22.928  1.00  0.00      RA0  O
ATOM   1674  N   GLN A 178      41.555  30.479  24.588  1.00  0.00      RA0  N
ATOM   1675  H   GLN A 178      41.657  29.545  24.926  1.00  0.00      RA0  H
ATOM   1676  CA  GLN A 178      41.186  31.500  25.553  1.00  0.00      RA0  C
ATOM   1677  CB  GLN A 178      40.080  30.977  26.470  1.00  0.00      RA0  C
ATOM   1678  CG  GLN A 178      39.307  32.078  27.201  1.00  0.00      RA0  C
ATOM   1679  CD  GLN A 178      38.414  32.813  26.220  1.00  0.00      RA0  C
ATOM   1680  OE1 GLN A 178      37.714  32.208  25.406  1.00  0.00      RA0  O
ATOM   1681  NE2 GLN A 178      38.474  34.151  26.355  1.00  0.00      RA0  N
ATOM   1682 HE21 GLN A 178      39.035  34.570  27.079  1.00  0.00      RA0  H
ATOM   1683 HE22 GLN A 178      37.975  34.794  25.773  1.00  0.00      RA0  H
ATOM   1684  C   GLN A 178      42.415  31.912  26.358  1.00  0.00      RA0  C
ATOM   1685  O   GLN A 178      43.094  31.076  26.975  1.00  0.00      RA0  O
ATOM   1686  N   ALA A 179      42.707  33.204  26.330  1.00  0.00      RA0  N
ATOM   1687  H   ALA A 179      42.170  33.840  25.782  1.00  0.00      RA0  H
ATOM   1688  CA  ALA A 179      43.784  33.759  27.131  1.00  0.00      RA0  C
ATOM   1689  CB  ALA A 179      44.993  34.048  26.247  1.00  0.00      RA0  C
ATOM   1690  C   ALA A 179      43.255  35.042  27.758  1.00  0.00      RA0  C
ATOM   1691  O   ALA A 179      43.239  36.105  27.120  1.00  0.00      RA0  O
ATOM   1692  N   GLY A 180      42.746  34.898  28.984  1.00  0.00      RA0  N
ATOM   1693  H   GLY A 180      42.714  33.978  29.371  1.00  0.00      RA0  H
ATOM   1694  CA  GLY A 180      42.057  35.972  29.670  1.00  0.00      RA0  C
ATOM   1695  C   GLY A 180      40.810  36.407  28.929  1.00  0.00      RA0  C
ATOM   1696  O   GLY A 180      39.985  35.568  28.546  1.00  0.00      RA0  O
ATOM   1697  N   ASP A 181      40.701  37.712  28.683  1.00  0.00      RA0  N
ATOM   1698  H   ASP A 181      41.342  38.364  29.084  1.00  0.00      RA0  H
ATOM   1699  CA  ASP A 181      39.529  38.296  28.017  1.00  0.00      RA0  C
ATOM   1700  CB  ASP A 181      39.472  39.828  28.141  1.00  0.00      RA0  C
ATOM   1701  CG  ASP A 181      38.872  40.284  29.460  1.00  0.00      RA0  C
ATOM   1702  OD1 ASP A 181      39.510  40.085  30.489  1.00  0.00      RA0  O
ATOM   1703  OD2 ASP A 181      37.784  40.870  29.456  1.00  0.00      RA0  O
ATOM   1704  C   ASP A 181      39.459  37.959  26.533  1.00  0.00      RA0  C
ATOM   1705  O   ASP A 181      38.399  38.139  25.930  1.00  0.00      RA0  O
ATOM   1706  N   LEU A 182      40.560  37.449  25.952  1.00  0.00      RA0  N
ATOM   1707  H   LEU A 182      41.332  37.133  26.502  1.00  0.00      RA0  H
ATOM   1708  CA  LEU A 182      40.642  37.233  24.509  1.00  0.00      RA0  C
ATOM   1709  CB  LEU A 182      41.922  37.831  23.922  1.00  0.00      RA0  C
ATOM   1710  CG  LEU A 182      42.088  39.341  24.109  1.00  0.00      RA0  C
ATOM   1711  CD1 LEU A 182      43.359  39.849  23.425  1.00  0.00      RA0  C
ATOM   1712  CD2 LEU A 182      40.867  40.129  23.643  1.00  0.00      RA0  C
ATOM   1713  C   LEU A 182      40.566  35.774  24.165  1.00  0.00      RA0  C
ATOM   1714  O   LEU A 182      41.315  34.957  24.688  1.00  0.00      RA0  O
ATOM   1715  N   PHE A 183      39.626  35.464  23.275  1.00  0.00      RA0  N
ATOM   1716  H   PHE A 183      39.046  36.198  22.915  1.00  0.00      RA0  H
ATOM   1717  CA  PHE A 183      39.596  34.178  22.589  1.00  0.00      RA0  C
ATOM   1718  CB  PHE A 183      38.155  33.688  22.465  1.00  0.00      RA0  C
ATOM   1719  CG  PHE A 183      38.113  32.406  21.670  1.00  0.00      RA0  C
ATOM   1720  CD1 PHE A 183      38.716  31.260  22.171  1.00  0.00      RA0  C
ATOM   1721  CD2 PHE A 183      37.469  32.374  20.438  1.00  0.00      RA0  C
ATOM   1722  CE1 PHE A 183      38.672  30.080  21.439  1.00  0.00      RA0  C
ATOM   1723  CE2 PHE A 183      37.427  31.193  19.707  1.00  0.00      RA0  C
ATOM   1724  CZ  PHE A 183      38.028  30.045  20.208  1.00  0.00      RA0  C
ATOM   1725  C   PHE A 183      40.194  34.416  21.213  1.00  0.00      RA0  C
ATOM   1726  O   PHE A 183      39.650  35.194  20.429  1.00  0.00      RA0  O
ATOM   1727  N   ILE A 184      41.337  33.787  20.943  1.00  0.00      RA0  N
ATOM   1728  H   ILE A 184      41.707  33.091  21.559  1.00  0.00      RA0  H
ATOM   1729  CA  ILE A 184      42.100  34.086  19.731  1.00  0.00      RA0  C
ATOM   1730  CB  ILE A 184      43.507  34.550  20.110  1.00  0.00      RA0  C
ATOM   1731  CG2 ILE A 184      44.305  34.966  18.874  1.00  0.00      RA0  C
ATOM   1732  CG1 ILE A 184      43.447  35.659  21.162  1.00  0.00      RA0  C
ATOM   1733  CD1 ILE A 184      44.807  35.980  21.784  1.00  0.00      RA0  C
ATOM   1734  C   ILE A 184      42.159  32.841  18.879  1.00  0.00      RA0  C
ATOM   1735  O   ILE A 184      42.575  31.784  19.353  1.00  0.00      RA0  O
ATOM   1736  N   ALA A 185      41.710  32.970  17.637  1.00  0.00      RA0  N
ATOM   1737  H   ALA A 185      41.387  33.854  17.290  1.00  0.00      RA0  H
ATOM   1738  CA  ALA A 185      41.616  31.830  16.725  1.00  0.00      RA0  C
ATOM   1739  CB  ALA A 185      40.152  31.460  16.487  1.00  0.00      RA0  C
ATOM   1740  C   ALA A 185      42.277  32.134  15.389  1.00  0.00      RA0  C
ATOM   1741  O   ALA A 185      42.167  33.234  14.874  1.00  0.00      RA0  O
ATOM   1742  N   THR A 186      42.990  31.141  14.862  1.00  0.00      RA0  N
ATOM   1743  H   THR A 186      43.061  30.259  15.335  1.00  0.00      RA0  H
ATOM   1744  CA  THR A 186      43.633  31.230  13.551  1.00  0.00      RA0  C
ATOM   1745  CB  THR A 186      44.837  30.303  13.631  1.00  0.00      RA0  C
ATOM   1746  OG1 THR A 186      44.722  29.482  14.804  1.00  0.00      RA0  O
ATOM   1747  HG1 THR A 186      45.455  28.870  14.776  1.00  0.00      RA0  H
ATOM   1748  CG2 THR A 186      46.170  31.047  13.620  1.00  0.00      RA0  C
ATOM   1749  C   THR A 186      42.669  30.774  12.458  1.00  0.00      RA0  C
ATOM   1750  O   THR A 186      42.839  29.702  11.833  1.00  0.00      RA0  O
ATOM   1751  N   THR A 187      41.649  31.616  12.254  1.00  0.00      RA0  N
ATOM   1752  H   THR A 187      41.535  32.437  12.819  1.00  0.00      RA0  H
ATOM   1753  CA  THR A 187      40.588  31.408  11.282  1.00  0.00      RA0  C
ATOM   1754  CB  THR A 187      39.365  31.133  12.142  1.00  0.00      RA0  C
ATOM   1755  OG1 THR A 187      39.316  32.138  13.161  1.00  0.00      RA0  O
ATOM   1756  HG1 THR A 187      38.672  32.782  12.846  1.00  0.00      RA0  H
ATOM   1757  CG2 THR A 187      39.409  29.766  12.826  1.00  0.00      RA0  C
ATOM   1758  C   THR A 187      40.383  32.686  10.472  1.00  0.00      RA0  C
ATOM   1759  O   THR A 187      40.945  33.751  10.779  1.00  0.00      RA0  O
ATOM   1760  N   GLY A 188      39.570  32.584   9.423  1.00  0.00      RA0  N
ATOM   1761  H   GLY A 188      39.241  31.704   9.073  1.00  0.00      RA0  H
ATOM   1762  CA  GLY A 188      39.319  33.722   8.585  1.00  0.00      RA0  C
ATOM   1763  C   GLY A 188      38.484  33.350   7.377  1.00  0.00      RA0  C
ATOM   1764  O   GLY A 188      38.259  32.169   7.109  1.00  0.00      RA0  O
ATOM   1765  N   TYR A 189      38.034  34.376   6.693  1.00  0.00      RA0  N
ATOM   1766  H   TYR A 189      38.415  35.259   6.961  1.00  0.00      RA0  H
ATOM   1767  CA  TYR A 189      37.176  34.275   5.523  1.00  0.00      RA0  C
ATOM   1768  CB  TYR A 189      35.832  34.834   5.998  1.00  0.00      RA0  C
ATOM   1769  CG  TYR A 189      34.621  34.603   5.123  1.00  0.00      RA0  C
ATOM   1770  CD1 TYR A 189      34.334  33.366   4.555  1.00  0.00      RA0  C
ATOM   1771  CE1 TYR A 189      33.153  33.193   3.835  1.00  0.00      RA0  C
ATOM   1772  CD2 TYR A 189      33.741  35.663   4.941  1.00  0.00      RA0  C
ATOM   1773  CE2 TYR A 189      32.564  35.492   4.228  1.00  0.00      RA0  C
ATOM   1774  CZ  TYR A 189      32.270  34.257   3.671  1.00  0.00      RA0  C
ATOM   1775  OH  TYR A 189      31.107  34.113   2.943  1.00  0.00      RA0  O
ATOM   1776  HH  TYR A 189      30.733  34.965   2.753  1.00  0.00      RA0  H
ATOM   1777  C   TYR A 189      37.773  35.015   4.324  1.00  0.00      RA0  C
ATOM   1778  O   TYR A 189      37.037  35.478   3.454  1.00  0.00      RA0  O
ATOM   1779  N   THR A 190      39.113  35.092   4.246  1.00  0.00      RA0  N
ATOM   1780  H   THR A 190      39.654  34.521   4.874  1.00  0.00      RA0  H
ATOM   1781  CA  THR A 190      39.760  35.962   3.272  1.00  0.00      RA0  C
ATOM   1782  CB  THR A 190      40.380  37.152   4.011  1.00  0.00      RA0  C
ATOM   1783  OG1 THR A 190      41.240  36.710   5.069  1.00  0.00      RA0  O
ATOM   1784  HG1 THR A 190      40.701  36.313   5.751  1.00  0.00      RA0  H
ATOM   1785  CG2 THR A 190      39.310  38.106   4.552  1.00  0.00      RA0  C
ATOM   1786  C   THR A 190      40.745  35.308   2.321  1.00  0.00      RA0  C
ATOM   1787  O   THR A 190      41.059  35.900   1.287  1.00  0.00      RA0  O
ATOM   1788  N   GLY A 191      41.231  34.122   2.655  1.00  0.00      RA0  N
ATOM   1789  H   GLY A 191      40.920  33.686   3.501  1.00  0.00      RA0  H
ATOM   1790  CA  GLY A 191      42.315  33.493   1.897  1.00  0.00      RA0  C
ATOM   1791  C   GLY A 191      43.697  33.959   2.369  1.00  0.00      RA0  C
ATOM   1792  O   GLY A 191      44.704  33.636   1.746  1.00  0.00      RA0  O
ATOM   1793  N   GLU A 192      43.716  34.765   3.436  1.00  0.00      RA0  N
ATOM   1794  H   GLU A 192      42.881  34.896   3.975  1.00  0.00      RA0  H
ATOM   1795  CA  GLU A 192      44.948  35.243   4.050  1.00  0.00      RA0  C
ATOM   1796  CB  GLU A 192      44.972  36.776   4.059  1.00  0.00      RA0  C
ATOM   1797  CG  GLU A 192      44.651  37.421   2.701  1.00  0.00      RA0  C
ATOM   1798  CD  GLU A 192      45.594  36.909   1.628  1.00  0.00      RA0  C
ATOM   1799  OE1 GLU A 192      46.790  36.848   1.879  1.00  0.00      RA0  O
ATOM   1800  OE2 GLU A 192      45.132  36.547   0.547  1.00  0.00      RA0  O
ATOM   1801  C   GLU A 192      45.079  34.658   5.443  1.00  0.00      RA0  C
ATOM   1802  O   GLU A 192      44.120  34.139   6.001  1.00  0.00      RA0  O
ATOM   1803  N   ALA A 193      46.273  34.795   6.018  1.00  0.00      RA0  N
ATOM   1804  H   ALA A 193      46.947  35.315   5.501  1.00  0.00      RA0  H
ATOM   1805  CA  ALA A 193      46.501  34.558   7.441  1.00  0.00      RA0  C
ATOM   1806  CB  ALA A 193      47.996  34.587   7.763  1.00  0.00      RA0  C
ATOM   1807  C   ALA A 193      45.797  35.615   8.278  1.00  0.00      RA0  C
ATOM   1808  O   ALA A 193      45.417  36.662   7.786  1.00  0.00      RA0  O
ATOM   1809  N   GLY A 194      45.619  35.310   9.551  1.00  0.00      RA0  N
ATOM   1810  H   GLY A 194      45.815  34.407   9.937  1.00  0.00      RA0  H
ATOM   1811  CA  GLY A 194      44.989  36.252  10.455  1.00  0.00      RA0  C
ATOM   1812  C   GLY A 194      44.460  35.601  11.697  1.00  0.00      RA0  C
ATOM   1813  O   GLY A 194      44.756  34.437  11.964  1.00  0.00      RA0  O
ATOM   1814  N   TYR A 195      43.694  36.388  12.467  1.00  0.00      RA0  N
ATOM   1815  H   TYR A 195      43.403  37.296  12.165  1.00  0.00      RA0  H
ATOM   1816  CA  TYR A 195      43.018  35.893  13.639  1.00  0.00      RA0  C
ATOM   1817  CB  TYR A 195      43.594  36.513  14.914  1.00  0.00      RA0  C
ATOM   1818  CG  TYR A 195      44.942  35.942  15.276  1.00  0.00      RA0  C
ATOM   1819  CD1 TYR A 195      45.202  34.592  15.088  1.00  0.00      RA0  C
ATOM   1820  CE1 TYR A 195      46.432  34.069  15.465  1.00  0.00      RA0  C
ATOM   1821  CD2 TYR A 195      45.913  36.770  15.829  1.00  0.00      RA0  C
ATOM   1822  CE2 TYR A 195      47.140  36.244  16.213  1.00  0.00      RA0  C
ATOM   1823  CZ  TYR A 195      47.399  34.891  16.028  1.00  0.00      RA0  C
ATOM   1824  OH  TYR A 195      48.614  34.355  16.394  1.00  0.00      RA0  O
ATOM   1825  HH  TYR A 195      49.115  34.976  16.906  1.00  0.00      RA0  H
ATOM   1826  C   TYR A 195      41.549  36.328  13.574  1.00  0.00      RA0  C
ATOM   1827  O   TYR A 195      41.222  37.317  12.900  1.00  0.00      RA0  O
ATOM   1828  N   GLU A 196      40.713  35.591  14.292  1.00  0.00      RA0  N
ATOM   1829  H   GLU A 196      41.021  34.728  14.694  1.00  0.00      RA0  H
ATOM   1830  CA  GLU A 196      39.442  36.110  14.790  1.00  0.00      RA0  C
ATOM   1831  CB  GLU A 196      38.265  35.372  14.125  1.00  0.00      RA0  C
ATOM   1832  CG  GLU A 196      38.329  35.713  12.619  1.00  0.00      RA0  C
ATOM   1833  CD  GLU A 196      37.238  35.099  11.757  1.00  0.00      RA0  C
ATOM   1834  OE1 GLU A 196      37.027  33.895  11.874  1.00  0.00      RA0  O
ATOM   1835  OE2 GLU A 196      36.641  35.813  10.935  1.00  0.00      RA0  O
ATOM   1836  C   GLU A 196      39.548  36.155  16.312  1.00  0.00      RA0  C
ATOM   1837  O   GLU A 196      40.030  35.204  16.966  1.00  0.00      RA0  O
ATOM   1838  N   ILE A 197      39.134  37.269  16.880  1.00  0.00      RA0  N
ATOM   1839  H   ILE A 197      38.680  37.978  16.342  1.00  0.00      RA0  H
ATOM   1840  CA  ILE A 197      39.331  37.519  18.301  1.00  0.00      RA0  C
ATOM   1841  CB  ILE A 197      40.351  38.638  18.532  1.00  0.00      RA0  C
ATOM   1842  CG2 ILE A 197      40.532  38.890  20.029  1.00  0.00      RA0  C
ATOM   1843  CG1 ILE A 197      41.683  38.322  17.849  1.00  0.00      RA0  C
ATOM   1844  CD1 ILE A 197      42.713  39.442  17.982  1.00  0.00      RA0  C
ATOM   1845  C   ILE A 197      37.992  37.864  18.938  1.00  0.00      RA0  C
ATOM   1846  O   ILE A 197      37.379  38.861  18.577  1.00  0.00      RA0  O
ATOM   1847  N   ALA A 198      37.529  37.025  19.869  1.00  0.00      RA0  N
ATOM   1848  H   ALA A 198      38.120  36.285  20.190  1.00  0.00      RA0  H
ATOM   1849  CA  ALA A 198      36.277  37.299  20.579  1.00  0.00      RA0  C
ATOM   1850  CB  ALA A 198      35.434  36.031  20.701  1.00  0.00      RA0  C
ATOM   1851  C   ALA A 198      36.610  37.807  21.973  1.00  0.00      RA0  C
ATOM   1852  O   ALA A 198      37.544  37.323  22.614  1.00  0.00      RA0  O
ATOM   1853  N   LEU A 199      35.836  38.781  22.442  1.00  0.00      RA0  N
ATOM   1854  H   LEU A 199      35.048  39.132  21.923  1.00  0.00      RA0  H
ATOM   1855  CA  LEU A 199      36.077  39.382  23.745  1.00  0.00      RA0  C
ATOM   1856  CB  LEU A 199      37.194  40.424  23.550  1.00  0.00      RA0  C
ATOM   1857  CG  LEU A 199      36.849  41.716  22.790  1.00  0.00      RA0  C
ATOM   1858  CD1 LEU A 199      37.925  42.756  23.069  1.00  0.00      RA0  C
ATOM   1859  CD2 LEU A 199      36.649  41.572  21.275  1.00  0.00      RA0  C
ATOM   1860  C   LEU A 199      34.791  40.024  24.251  1.00  0.00      RA0  C
ATOM   1861  O   LEU A 199      33.848  40.211  23.482  1.00  0.00      RA0  O
ATOM   1862  N   PRO A 200      34.731  40.356  25.543  1.00  0.00      RA0  N
ATOM   1863  CD  PRO A 200      35.718  40.065  26.579  1.00  0.00      RA0  C
ATOM   1864  CA  PRO A 200      33.512  40.955  26.107  1.00  0.00      RA0  C
ATOM   1865  CB  PRO A 200      33.849  41.102  27.588  1.00  0.00      RA0  C
ATOM   1866  CG  PRO A 200      34.902  40.036  27.862  1.00  0.00      RA0  C
ATOM   1867  C   PRO A 200      33.071  42.178  25.358  1.00  0.00      RA0  C
ATOM   1868  O   PRO A 200      33.899  42.999  24.964  1.00  0.00      RA0  O
ATOM   1869  N   ASN A 201      31.760  42.311  25.160  1.00  0.00      RA0  N
ATOM   1870  H   ASN A 201      31.178  41.541  25.429  1.00  0.00      RA0  H
ATOM   1871  CA  ASN A 201      31.212  43.471  24.462  1.00  0.00      RA0  C
ATOM   1872  CB  ASN A 201      29.685  43.516  24.635  1.00  0.00      RA0  C
ATOM   1873  CG  ASN A 201      28.998  42.446  23.804  1.00  0.00      RA0  C
ATOM   1874  OD1 ASN A 201      29.466  42.066  22.738  1.00  0.00      RA0  O
ATOM   1875  ND2 ASN A 201      27.860  41.973  24.346  1.00  0.00      RA0  N
ATOM   1876 HD21 ASN A 201      27.505  42.297  25.221  1.00  0.00      RA0  H
ATOM   1877 HD22 ASN A 201      27.322  41.254  23.888  1.00  0.00      RA0  H
ATOM   1878  C   ASN A 201      31.800  44.788  24.983  1.00  0.00      RA0  C
ATOM   1879  O   ASN A 201      32.125  45.698  24.208  1.00  0.00      RA0  O
ATOM   1880  N   GLU A 202      31.935  44.870  26.299  1.00  0.00      RA0  N
ATOM   1881  H   GLU A 202      31.874  44.058  26.879  1.00  0.00      RA0  H
ATOM   1882  CA  GLU A 202      32.386  46.099  26.965  1.00  0.00      RA0  C
ATOM   1883  CB  GLU A 202      31.966  46.102  28.450  1.00  0.00      RA0  C
ATOM   1884  CG  GLU A 202      33.029  45.925  29.553  1.00  0.00      RA0  C
ATOM   1885  CD  GLU A 202      33.587  44.515  29.623  1.00  0.00      RA0  C
ATOM   1886  OE1 GLU A 202      33.829  43.914  28.589  1.00  0.00      RA0  O
ATOM   1887  OE2 GLU A 202      33.858  44.018  30.714  1.00  0.00      RA0  O
ATOM   1888  C   GLU A 202      33.868  46.439  26.747  1.00  0.00      RA0  C
ATOM   1889  O   GLU A 202      34.297  47.572  27.036  1.00  0.00      RA0  O
ATOM   1890  N   LYS A 203      34.639  45.457  26.281  1.00  0.00      RA0  N
ATOM   1891  H   LYS A 203      34.229  44.556  26.138  1.00  0.00      RA0  H
ATOM   1892  CA  LYS A 203      36.055  45.639  25.902  1.00  0.00      RA0  C
ATOM   1893  CB  LYS A 203      36.948  44.436  26.188  1.00  0.00      RA0  C
ATOM   1894  CG  LYS A 203      36.922  43.800  27.565  1.00  0.00      RA0  C
ATOM   1895  CD  LYS A 203      37.190  44.755  28.722  1.00  0.00      RA0  C
ATOM   1896  CE  LYS A 203      37.152  43.980  30.036  1.00  0.00      RA0  C
ATOM   1897  NZ  LYS A 203      36.074  42.986  29.962  1.00  0.00      RA0  N
ATOM   1898  HZ1 LYS A 203      36.469  42.040  29.757  1.00  0.00      RA0  H
ATOM   1899  HZ2 LYS A 203      35.519  42.997  30.842  1.00  0.00      RA0  H
ATOM   1900  HZ3 LYS A 203      35.351  43.259  29.258  1.00  0.00      RA0  H
ATOM   1901  C   LYS A 203      36.285  45.904  24.414  1.00  0.00      RA0  C
ATOM   1902  O   LYS A 203      37.393  46.235  23.996  1.00  0.00      RA0  O
ATOM   1903  N   ALA A 204      35.250  45.707  23.604  1.00  0.00      RA0  N
ATOM   1904  H   ALA A 204      34.349  45.518  23.998  1.00  0.00      RA0  H
ATOM   1905  CA  ALA A 204      35.403  45.662  22.157  1.00  0.00      RA0  C
ATOM   1906  CB  ALA A 204      34.089  45.253  21.494  1.00  0.00      RA0  C
ATOM   1907  C   ALA A 204      35.881  46.979  21.553  1.00  0.00      RA0  C
ATOM   1908  O   ALA A 204      36.794  46.997  20.704  1.00  0.00      RA0  O
ATOM   1909  N   ALA A 205      35.277  48.078  21.979  1.00  0.00      RA0  N
ATOM   1910  H   ALA A 205      34.668  48.022  22.770  1.00  0.00      RA0  H
ATOM   1911  CA  ALA A 205      35.531  49.388  21.340  1.00  0.00      RA0  C
ATOM   1912  CB  ALA A 205      34.615  50.461  21.930  1.00  0.00      RA0  C
ATOM   1913  C   ALA A 205      36.972  49.794  21.545  1.00  0.00      RA0  C
ATOM   1914  O   ALA A 205      37.616  50.274  20.637  1.00  0.00      RA0  O
ATOM   1915  N   ASP A 206      37.483  49.586  22.747  1.00  0.00      RA0  N
ATOM   1916  H   ASP A 206      36.938  49.274  23.530  1.00  0.00      RA0  H
ATOM   1917  CA  ASP A 206      38.866  49.965  23.032  1.00  0.00      RA0  C
ATOM   1918  CB  ASP A 206      39.156  49.815  24.525  1.00  0.00      RA0  C
ATOM   1919  CG  ASP A 206      38.019  50.402  25.333  1.00  0.00      RA0  C
ATOM   1920  OD1 ASP A 206      38.141  51.540  25.780  1.00  0.00      RA0  O
ATOM   1921  OD2 ASP A 206      37.013  49.714  25.511  1.00  0.00      RA0  O
ATOM   1922  C   ASP A 206      39.848  49.089  22.256  1.00  0.00      RA0  C
ATOM   1923  O   ASP A 206      40.889  49.562  21.834  1.00  0.00      RA0  O
ATOM   1924  N   PHE A 207      39.524  47.812  22.099  1.00  0.00      RA0  N
ATOM   1925  H   PHE A 207      38.659  47.488  22.489  1.00  0.00      RA0  H
ATOM   1926  CA  PHE A 207      40.396  46.894  21.394  1.00  0.00      RA0  C
ATOM   1927  CB  PHE A 207      39.934  45.459  21.620  1.00  0.00      RA0  C
ATOM   1928  CG  PHE A 207      40.924  44.489  21.023  1.00  0.00      RA0  C
ATOM   1929  CD1 PHE A 207      42.281  44.620  21.298  1.00  0.00      RA0  C
ATOM   1930  CD2 PHE A 207      40.476  43.458  20.207  1.00  0.00      RA0  C
ATOM   1931  CE1 PHE A 207      43.187  43.714  20.761  1.00  0.00      RA0  C
ATOM   1932  CE2 PHE A 207      41.383  42.554  19.670  1.00  0.00      RA0  C
ATOM   1933  CZ  PHE A 207      42.739  42.680  19.948  1.00  0.00      RA0  C
ATOM   1934  C   PHE A 207      40.414  47.237  19.906  1.00  0.00      RA0  C
ATOM   1935  O   PHE A 207      41.479  47.299  19.293  1.00  0.00      RA0  O
ATOM   1936  N   TRP A 208      39.238  47.512  19.343  1.00  0.00      RA0  N
ATOM   1937  H   TRP A 208      38.416  47.436  19.906  1.00  0.00      RA0  H
ATOM   1938  CA  TRP A 208      39.124  48.045  17.980  1.00  0.00      RA0  C
ATOM   1939  CB  TRP A 208      37.654  48.363  17.688  1.00  0.00      RA0  C
ATOM   1940  CG  TRP A 208      37.428  48.884  16.285  1.00  0.00      RA0  C
ATOM   1941  CD2 TRP A 208      37.070  48.137  15.102  1.00  0.00      RA0  C
ATOM   1942  CE2 TRP A 208      36.919  49.060  14.040  1.00  0.00      RA0  C
ATOM   1943  CE3 TRP A 208      36.861  46.783  14.868  1.00  0.00      RA0  C
ATOM   1944  CD1 TRP A 208      37.479  50.221  15.862  1.00  0.00      RA0  C
ATOM   1945  NE1 TRP A 208      37.180  50.332  14.541  1.00  0.00      RA0  N
ATOM   1946  HE1 TRP A 208      37.141  51.171  14.032  1.00  0.00      RA0  H
ATOM   1947  CZ2 TRP A 208      36.565  48.602  12.777  1.00  0.00      RA0  C
ATOM   1948  CZ3 TRP A 208      36.507  46.338  13.599  1.00  0.00      RA0  C
ATOM   1949  CH2 TRP A 208      36.359  47.245  12.556  1.00  0.00      RA0  C
ATOM   1950  C   TRP A 208      40.012  49.281  17.774  1.00  0.00      RA0  C
ATOM   1951  O   TRP A 208      40.789  49.361  16.814  1.00  0.00      RA0  O
ATOM   1952  N   ARG A 209      39.881  50.268  18.660  1.00  0.00      RA0  N
ATOM   1953  H   ARG A 209      39.240  50.172  19.426  1.00  0.00      RA0  H
ATOM   1954  CA  ARG A 209      40.678  51.485  18.541  1.00  0.00      RA0  C
ATOM   1955  CB  ARG A 209      40.391  52.369  19.751  1.00  0.00      RA0  C
ATOM   1956  CG  ARG A 209      39.142  53.224  19.633  1.00  0.00      RA0  C
ATOM   1957  CD  ARG A 209      39.521  54.697  19.472  1.00  0.00      RA0  C
ATOM   1958  NE  ARG A 209      40.652  54.851  18.557  1.00  0.00      RA0  N
ATOM   1959  HE  ARG A 209      41.586  54.893  18.956  1.00  0.00      RA0  H
ATOM   1960  CZ  ARG A 209      40.476  54.863  17.205  1.00  0.00      RA0  C
ATOM   1961  NH1 ARG A 209      39.235  54.745  16.675  1.00  0.00      RA0  N
ATOM   1962 HH11 ARG A 209      39.045  54.791  15.693  1.00  0.00      RA0  H
ATOM   1963 HH12 ARG A 209      38.420  54.584  17.256  1.00  0.00      RA0  H
ATOM   1964  NH2 ARG A 209      41.569  54.985  16.426  1.00  0.00      RA0  N
ATOM   1965 HH21 ARG A 209      41.567  55.019  15.428  1.00  0.00      RA0  H
ATOM   1966 HH22 ARG A 209      42.474  55.041  16.886  1.00  0.00      RA0  H
ATOM   1967  C   ARG A 209      42.182  51.183  18.623  1.00  0.00      RA0  C
ATOM   1968  O   ARG A 209      42.974  51.759  17.883  1.00  0.00      RA0  O
ATOM   1969  N   ALA A 210      42.564  50.281  19.527  1.00  0.00      RA0  N
ATOM   1970  H   ALA A 210      41.895  49.881  20.155  1.00  0.00      RA0  H
ATOM   1971  CA  ALA A 210      43.973  49.900  19.650  1.00  0.00      RA0  C
ATOM   1972  CB  ALA A 210      44.159  48.927  20.814  1.00  0.00      RA0  C
ATOM   1973  C   ALA A 210      44.485  49.255  18.351  1.00  0.00      RA0  C
ATOM   1974  O   ALA A 210      45.640  49.465  17.961  1.00  0.00      RA0  O
ATOM   1975  N   LEU A 211      43.615  48.486  17.688  1.00  0.00      RA0  N
ATOM   1976  H   LEU A 211      42.695  48.361  18.065  1.00  0.00      RA0  H
ATOM   1977  CA  LEU A 211      43.980  47.816  16.445  1.00  0.00      RA0  C
ATOM   1978  CB  LEU A 211      42.893  46.823  16.036  1.00  0.00      RA0  C
ATOM   1979  CG  LEU A 211      42.904  45.480  16.760  1.00  0.00      RA0  C
ATOM   1980  CD1 LEU A 211      41.538  44.799  16.691  1.00  0.00      RA0  C
ATOM   1981  CD2 LEU A 211      44.010  44.565  16.230  1.00  0.00      RA0  C
ATOM   1982  C   LEU A 211      44.160  48.818  15.300  1.00  0.00      RA0  C
ATOM   1983  O   LEU A 211      45.096  48.693  14.533  1.00  0.00      RA0  O
ATOM   1984  N   VAL A 212      43.303  49.829  15.232  1.00  0.00      RA0  N
ATOM   1985  H   VAL A 212      42.558  49.853  15.903  1.00  0.00      RA0  H
ATOM   1986  CA  VAL A 212      43.474  50.924  14.281  1.00  0.00      RA0  C
ATOM   1987  CB  VAL A 212      42.414  52.018  14.468  1.00  0.00      RA0  C
ATOM   1988  CG1 VAL A 212      42.644  53.157  13.474  1.00  0.00      RA0  C
ATOM   1989  CG2 VAL A 212      40.987  51.486  14.380  1.00  0.00      RA0  C
ATOM   1990  C   VAL A 212      44.844  51.543  14.477  1.00  0.00      RA0  C
ATOM   1991  O   VAL A 212      45.622  51.698  13.519  1.00  0.00      RA0  O
ATOM   1992  N   GLU A 213      45.154  51.866  15.726  1.00  0.00      RA0  N
ATOM   1993  H   GLU A 213      44.514  51.715  16.485  1.00  0.00      RA0  H
ATOM   1994  CA  GLU A 213      46.448  52.480  16.040  1.00  0.00      RA0  C
ATOM   1995  CB  GLU A 213      46.368  53.043  17.461  1.00  0.00      RA0  C
ATOM   1996  CG  GLU A 213      45.538  54.337  17.375  1.00  0.00      RA0  C
ATOM   1997  CD  GLU A 213      44.467  54.450  18.449  1.00  0.00      RA0  C
ATOM   1998  OE1 GLU A 213      43.535  55.233  18.263  1.00  0.00      RA0  O
ATOM   1999  OE2 GLU A 213      44.549  53.764  19.460  1.00  0.00      RA0  O
ATOM   2000  C   GLU A 213      47.628  51.559  15.686  1.00  0.00      RA0  C
ATOM   2001  O   GLU A 213      48.710  52.037  15.319  1.00  0.00      RA0  O
ATOM   2002  N   ALA A 214      47.415  50.247  15.776  1.00  0.00      RA0  N
ATOM   2003  H   ALA A 214      46.539  49.931  16.144  1.00  0.00      RA0  H
ATOM   2004  CA  ALA A 214      48.424  49.241  15.402  1.00  0.00      RA0  C
ATOM   2005  CB  ALA A 214      48.064  47.868  15.978  1.00  0.00      RA0  C
ATOM   2006  C   ALA A 214      48.627  49.103  13.890  1.00  0.00      RA0  C
ATOM   2007  O   ALA A 214      49.448  48.297  13.454  1.00  0.00      RA0  O
ATOM   2008  N   GLY A 215      47.862  49.854  13.101  1.00  0.00      RA0  N
ATOM   2009  H   GLY A 215      47.132  50.411  13.500  1.00  0.00      RA0  H
ATOM   2010  CA  GLY A 215      48.031  49.877  11.666  1.00  0.00      RA0  C
ATOM   2011  C   GLY A 215      47.119  48.898  10.949  1.00  0.00      RA0  C
ATOM   2012  O   GLY A 215      47.398  48.508   9.817  1.00  0.00      RA0  O
ATOM   2013  N   VAL A 216      46.016  48.507  11.586  1.00  0.00      RA0  N
ATOM   2014  H   VAL A 216      45.761  48.904  12.472  1.00  0.00      RA0  H
ATOM   2015  CA  VAL A 216      45.030  47.614  10.938  1.00  0.00      RA0  C
ATOM   2016  CB  VAL A 216      44.544  46.567  11.937  1.00  0.00      RA0  C
ATOM   2017  CG1 VAL A 216      43.723  45.500  11.227  1.00  0.00      RA0  C
ATOM   2018  CG2 VAL A 216      45.713  45.948  12.702  1.00  0.00      RA0  C
ATOM   2019  C   VAL A 216      43.867  48.464  10.407  1.00  0.00      RA0  C
ATOM   2020  O   VAL A 216      43.235  49.198  11.162  1.00  0.00      RA0  O
ATOM   2021  N   LYS A 217      43.595  48.357   9.112  1.00  0.00      RA0  N
ATOM   2022  H   LYS A 217      44.056  47.653   8.566  1.00  0.00      RA0  H
ATOM   2023  CA  LYS A 217      42.593  49.191   8.446  1.00  0.00      RA0  C
ATOM   2024  CB  LYS A 217      42.859  49.403   6.951  1.00  0.00      RA0  C
ATOM   2025  CG  LYS A 217      42.118  50.665   6.484  1.00  0.00      RA0  C
ATOM   2026  CD  LYS A 217      41.275  50.516   5.216  1.00  0.00      RA0  C
ATOM   2027  CE  LYS A 217      40.418  51.762   4.930  1.00  0.00      RA0  C
ATOM   2028  NZ  LYS A 217      39.745  51.614   3.634  1.00  0.00      RA0  N
ATOM   2029  HZ1 LYS A 217      38.756  51.284   3.686  1.00  0.00      RA0  H
ATOM   2030  HZ2 LYS A 217      39.804  52.462   3.034  1.00  0.00      RA0  H
ATOM   2031  HZ3 LYS A 217      40.300  50.957   3.042  1.00  0.00      RA0  H
ATOM   2032  C   LYS A 217      41.187  48.640   8.645  1.00  0.00      RA0  C
ATOM   2033  O   LYS A 217      40.949  47.459   8.367  1.00  0.00      RA0  O
ATOM   2034  N   PRO A 218      40.240  49.470   9.110  1.00  0.00      RA0  N
ATOM   2035  CD  PRO A 218      40.435  50.785   9.707  1.00  0.00      RA0  C
ATOM   2036  CA  PRO A 218      38.845  49.048   9.072  1.00  0.00      RA0  C
ATOM   2037  CB  PRO A 218      38.120  50.264   9.660  1.00  0.00      RA0  C
ATOM   2038  CG  PRO A 218      39.157  51.001  10.504  1.00  0.00      RA0  C
ATOM   2039  C   PRO A 218      38.347  48.677   7.649  1.00  0.00      RA0  C
ATOM   2040  O   PRO A 218      38.499  49.440   6.697  1.00  0.00      RA0  O
ATOM   2041  N   CYS A 219      37.719  47.510   7.563  1.00  0.00      RA0  N
ATOM   2042  H   CYS A 219      37.578  46.920   8.361  1.00  0.00      RA0  H
ATOM   2043  CA  CYS A 219      37.224  46.966   6.307  1.00  0.00      RA0  C
ATOM   2044  CB  CYS A 219      38.147  45.833   5.869  1.00  0.00      RA0  C
ATOM   2045  SG  CYS A 219      39.880  46.337   5.740  1.00  0.00      RA0  S
ATOM   2046  C   CYS A 219      35.773  46.522   6.465  1.00  0.00      RA0  C
ATOM   2047  O   CYS A 219      35.413  45.922   7.468  1.00  0.00      RA0  O
ATOM   2048  N   GLY A 220      34.983  46.773   5.422  1.00  0.00      RA0  N
ATOM   2049  H   GLY A 220      35.380  47.231   4.620  1.00  0.00      RA0  H
ATOM   2050  CA  GLY A 220      33.552  46.565   5.440  1.00  0.00      RA0  C
ATOM   2051  C   GLY A 220      33.083  45.327   4.699  1.00  0.00      RA0  C
ATOM   2052  O   GLY A 220      33.852  44.474   4.286  1.00  0.00      RA0  O
ATOM   2053  N   LEU A 221      31.771  45.231   4.564  1.00  0.00      RA0  N
ATOM   2054  H   LEU A 221      31.211  45.977   4.928  1.00  0.00      RA0  H
ATOM   2055  CA  LEU A 221      31.127  44.069   3.968  1.00  0.00      RA0  C
ATOM   2056  CB  LEU A 221      29.613  44.152   4.136  1.00  0.00      RA0  C
ATOM   2057  CG  LEU A 221      29.166  44.258   5.591  1.00  0.00      RA0  C
ATOM   2058  CD1 LEU A 221      27.682  44.600   5.675  1.00  0.00      RA0  C
ATOM   2059  CD2 LEU A 221      29.529  43.017   6.408  1.00  0.00      RA0  C
ATOM   2060  C   LEU A 221      31.454  43.911   2.501  1.00  0.00      RA0  C
ATOM   2061  O   LEU A 221      31.499  42.783   1.981  1.00  0.00      RA0  O
ATOM   2062  N   GLY A 222      31.651  45.020   1.799  1.00  0.00      RA0  N
ATOM   2063  H   GLY A 222      31.630  45.912   2.254  1.00  0.00      RA0  H
ATOM   2064  CA  GLY A 222      31.971  44.962   0.369  1.00  0.00      RA0  C
ATOM   2065  C   GLY A 222      33.273  44.205   0.122  1.00  0.00      RA0  C
ATOM   2066  O   GLY A 222      33.332  43.260  -0.639  1.00  0.00      RA0  O
ATOM   2067  N   ALA A 223      34.314  44.594   0.835  1.00  0.00      RA0  N
ATOM   2068  H   ALA A 223      34.193  45.334   1.496  1.00  0.00      RA0  H
ATOM   2069  CA  ALA A 223      35.586  43.875   0.781  1.00  0.00      RA0  C
ATOM   2070  CB  ALA A 223      36.655  44.636   1.561  1.00  0.00      RA0  C
ATOM   2071  C   ALA A 223      35.477  42.455   1.366  1.00  0.00      RA0  C
ATOM   2072  O   ALA A 223      36.089  41.507   0.856  1.00  0.00      RA0  O
ATOM   2073  N   ARG A 224      34.691  42.279   2.425  1.00  0.00      RA0  N
ATOM   2074  H   ARG A 224      34.240  43.064   2.853  1.00  0.00      RA0  H
ATOM   2075  CA  ARG A 224      34.478  40.940   2.972  1.00  0.00      RA0  C
ATOM   2076  CB  ARG A 224      33.567  40.894   4.215  1.00  0.00      RA0  C
ATOM   2077  CG  ARG A 224      33.558  39.598   5.076  1.00  0.00      RA0  C
ATOM   2078  CD  ARG A 224      34.815  39.221   5.907  1.00  0.00      RA0  C
ATOM   2079  NE  ARG A 224      34.511  38.176   6.909  1.00  0.00      RA0  N
ATOM   2080  HE  ARG A 224      33.572  37.819   6.851  1.00  0.00      RA0  H
ATOM   2081  CZ  ARG A 224      35.420  37.716   7.849  1.00  0.00      RA0  C
ATOM   2082  NH1 ARG A 224      36.696  38.160   7.822  1.00  0.00      RA0  N
ATOM   2083 HH11 ARG A 224      37.375  37.830   8.489  1.00  0.00      RA0  H
ATOM   2084 HH12 ARG A 224      37.015  38.818   7.136  1.00  0.00      RA0  H
ATOM   2085  NH2 ARG A 224      35.045  36.812   8.794  1.00  0.00      RA0  N
ATOM   2086 HH21 ARG A 224      35.676  36.451   9.511  1.00  0.00      RA0  H
ATOM   2087 HH22 ARG A 224      34.117  36.436   8.851  1.00  0.00      RA0  H
ATOM   2088  C   ARG A 224      34.041  40.003   1.827  1.00  0.00      RA0  C
ATOM   2089  O   ARG A 224      34.525  38.876   1.697  1.00  0.00      RA0  O
ATOM   2090  N   ASP A 225      33.130  40.476   0.983  1.00  0.00      RA0  N
ATOM   2091  H   ASP A 225      32.736  41.391   1.093  1.00  0.00      RA0  H
ATOM   2092  CA  ASP A 225      32.631  39.627  -0.077  1.00  0.00      RA0  C
ATOM   2093  CB  ASP A 225      31.204  39.862  -0.586  1.00  0.00      RA0  C
ATOM   2094  CG  ASP A 225      30.591  38.476  -0.823  1.00  0.00      RA0  C
ATOM   2095  OD1 ASP A 225      30.270  37.801   0.152  1.00  0.00      RA0  O
ATOM   2096  OD2 ASP A 225      30.459  38.030  -1.963  1.00  0.00      RA0  O
ATOM   2097  C   ASP A 225      33.641  39.385  -1.205  1.00  0.00      RA0  C
ATOM   2098  O   ASP A 225      33.788  38.242  -1.635  1.00  0.00      RA0  O
ATOM   2099  N   THR A 226      34.304  40.433  -1.695  1.00  0.00      RA0  N
ATOM   2100  H   THR A 226      34.199  41.315  -1.239  1.00  0.00      RA0  H
ATOM   2101  CA  THR A 226      35.314  40.237  -2.754  1.00  0.00      RA0  C
ATOM   2102  CB  THR A 226      35.716  41.652  -3.151  1.00  0.00      RA0  C
ATOM   2103  OG1 THR A 226      35.700  42.486  -1.984  1.00  0.00      RA0  O
ATOM   2104  HG1 THR A 226      34.797  42.782  -1.868  1.00  0.00      RA0  H
ATOM   2105  CG2 THR A 226      34.761  42.251  -4.183  1.00  0.00      RA0  C
ATOM   2106  C   THR A 226      36.448  39.327  -2.276  1.00  0.00      RA0  C
ATOM   2107  O   THR A 226      36.926  38.467  -3.028  1.00  0.00      RA0  O
ATOM   2108  N   LEU A 227      36.856  39.517  -1.033  1.00  0.00      RA0  N
ATOM   2109  H   LEU A 227      36.400  40.207  -0.469  1.00  0.00      RA0  H
ATOM   2110  CA  LEU A 227      37.914  38.685  -0.456  1.00  0.00      RA0  C
ATOM   2111  CB  LEU A 227      38.293  39.173   0.940  1.00  0.00      RA0  C
ATOM   2112  CG  LEU A 227      39.062  40.493   0.940  1.00  0.00      RA0  C
ATOM   2113  CD1 LEU A 227      38.906  41.237   2.261  1.00  0.00      RA0  C
ATOM   2114  CD2 LEU A 227      40.533  40.301   0.587  1.00  0.00      RA0  C
ATOM   2115  C   LEU A 227      37.532  37.211  -0.385  1.00  0.00      RA0  C
ATOM   2116  O   LEU A 227      38.288  36.330  -0.819  1.00  0.00      RA0  O
ATOM   2117  N   ARG A 228      36.357  36.916   0.162  1.00  0.00      RA0  N
ATOM   2118  H   ARG A 228      35.732  37.638   0.471  1.00  0.00      RA0  H
ATOM   2119  CA  ARG A 228      35.964  35.525   0.333  1.00  0.00      RA0  C
ATOM   2120  CB  ARG A 228      34.764  35.409   1.281  1.00  0.00      RA0  C
ATOM   2121  CG  ARG A 228      33.402  35.853   0.732  1.00  0.00      RA0  C
ATOM   2122  CD  ARG A 228      32.597  34.751   0.031  1.00  0.00      RA0  C
ATOM   2123  NE  ARG A 228      31.518  35.348  -0.741  1.00  0.00      RA0  N
ATOM   2124  HE  ARG A 228      31.371  36.346  -0.644  1.00  0.00      RA0  H
ATOM   2125  CZ  ARG A 228      30.691  34.606  -1.525  1.00  0.00      RA0  C
ATOM   2126  NH1 ARG A 228      30.866  33.265  -1.633  1.00  0.00      RA0  N
ATOM   2127 HH11 ARG A 228      30.222  32.675  -2.149  1.00  0.00      RA0  H
ATOM   2128 HH12 ARG A 228      31.639  32.781  -1.194  1.00  0.00      RA0  H
ATOM   2129  NH2 ARG A 228      29.705  35.259  -2.172  1.00  0.00      RA0  N
ATOM   2130 HH21 ARG A 228      29.029  34.796  -2.764  1.00  0.00      RA0  H
ATOM   2131 HH22 ARG A 228      29.644  36.269  -2.065  1.00  0.00      RA0  H
ATOM   2132  C   ARG A 228      35.668  34.814  -1.003  1.00  0.00      RA0  C
ATOM   2133  O   ARG A 228      35.923  33.623  -1.156  1.00  0.00      RA0  O
ATOM   2134  N   LEU A 229      35.145  35.532  -1.977  1.00  0.00      RA0  N
ATOM   2135  H   LEU A 229      34.916  36.497  -1.825  1.00  0.00      RA0  H
ATOM   2136  CA  LEU A 229      34.809  34.909  -3.261  1.00  0.00      RA0  C
ATOM   2137  CB  LEU A 229      33.935  35.840  -4.098  1.00  0.00      RA0  C
ATOM   2138  CG  LEU A 229      33.470  35.143  -5.374  1.00  0.00      RA0  C
ATOM   2139  CD1 LEU A 229      32.680  33.884  -5.039  1.00  0.00      RA0  C
ATOM   2140  CD2 LEU A 229      32.689  36.067  -6.305  1.00  0.00      RA0  C
ATOM   2141  C   LEU A 229      36.111  34.576  -4.022  1.00  0.00      RA0  C
ATOM   2142  O   LEU A 229      36.287  33.467  -4.555  1.00  0.00      RA0  O
ATOM   2143  N   GLU A 230      37.034  35.540  -4.032  1.00  0.00      RA0  N
ATOM   2144  H   GLU A 230      36.835  36.434  -3.622  1.00  0.00      RA0  H
ATOM   2145  CA  GLU A 230      38.381  35.294  -4.562  1.00  0.00      RA0  C
ATOM   2146  CB  GLU A 230      39.305  36.495  -4.412  1.00  0.00      RA0  C
ATOM   2147  CG  GLU A 230      38.994  37.679  -5.328  1.00  0.00      RA0  C
ATOM   2148  CD  GLU A 230      40.052  38.739  -5.110  1.00  0.00      RA0  C
ATOM   2149  OE1 GLU A 230      40.919  38.533  -4.271  1.00  0.00      RA0  O
ATOM   2150  OE2 GLU A 230      40.023  39.770  -5.776  1.00  0.00      RA0  O
ATOM   2151  C   GLU A 230      39.019  34.066  -3.917  1.00  0.00      RA0  C
ATOM   2152  O   GLU A 230      39.668  33.269  -4.598  1.00  0.00      RA0  O
ATOM   2153  N   ALA A 231      38.831  33.907  -2.617  1.00  0.00      RA0  N
ATOM   2154  H   ALA A 231      38.290  34.591  -2.122  1.00  0.00      RA0  H
ATOM   2155  CA  ALA A 231      39.380  32.767  -1.858  1.00  0.00      RA0  C
ATOM   2156  CB  ALA A 231      39.407  33.104  -0.371  1.00  0.00      RA0  C
ATOM   2157  C   ALA A 231      38.647  31.439  -2.040  1.00  0.00      RA0  C
ATOM   2158  O   ALA A 231      39.074  30.408  -1.501  1.00  0.00      RA0  O
ATOM   2159  N   GLY A 232      37.567  31.457  -2.827  1.00  0.00      RA0  N
ATOM   2160  H   GLY A 232      37.265  32.326  -3.214  1.00  0.00      RA0  H
ATOM   2161  CA  GLY A 232      36.742  30.290  -3.072  1.00  0.00      RA0  C
ATOM   2162  C   GLY A 232      35.941  29.830  -1.874  1.00  0.00      RA0  C
ATOM   2163  O   GLY A 232      35.687  28.643  -1.730  1.00  0.00      RA0  O
ATOM   2164  N   MSE A 233      35.543  30.755  -1.019  1.00  0.00      RA0  N
ATOM   2165  H   MSE A 233      35.686  31.719  -1.237  1.00  0.00      RA0  H
ATOM   2166  CA  MSE A 233      34.851  30.396   0.205  1.00  0.00      RA0  C
ATOM   2167  CB  MSE A 233      35.412  31.174   1.396  1.00  0.00      RA0  C
ATOM   2168  CG  MSE A 233      36.916  30.942   1.566  1.00  0.00      RA0  C
ATOM   2169  SE  MSE A 233      37.626  31.828   2.960  1.00  0.00      RA0  S
ATOM   2170  CE  MSE A 233      37.075  30.706   4.255  1.00  0.00      RA0  C
ATOM   2171  C   MSE A 233      33.343  30.613   0.033  1.00  0.00      RA0  C
ATOM   2172  O   MSE A 233      32.922  31.559  -0.633  1.00  0.00      RA0  O
ATOM   2173  N   ASN A 234      32.553  29.646   0.524  1.00  0.00      RA0  N
ATOM   2174  H   ASN A 234      32.983  28.968   1.121  1.00  0.00      RA0  H
ATOM   2175  CA  ASN A 234      31.112  29.673   0.312  1.00  0.00      RA0  C
ATOM   2176  CB  ASN A 234      30.509  28.302   0.611  1.00  0.00      RA0  C
ATOM   2177  CG  ASN A 234      30.927  27.296  -0.436  1.00  0.00      RA0  C
ATOM   2178  OD1 ASN A 234      31.283  27.636  -1.559  1.00  0.00      RA0  O
ATOM   2179  ND2 ASN A 234      30.831  26.024  -0.018  1.00  0.00      RA0  N
ATOM   2180 HD21 ASN A 234      30.611  25.819   0.938  1.00  0.00      RA0  H
ATOM   2181 HD22 ASN A 234      30.986  25.262  -0.653  1.00  0.00      RA0  H
ATOM   2182  C   ASN A 234      30.404  30.690   1.155  1.00  0.00      RA0  C
ATOM   2183  O   ASN A 234      30.860  31.034   2.257  1.00  0.00      RA0  O
ATOM   2184  N   LEU A 235      29.266  31.150   0.627  1.00  0.00      RA0  N
ATOM   2185  H   LEU A 235      28.997  30.868  -0.298  1.00  0.00      RA0  H
ATOM   2186  CA  LEU A 235      28.326  31.974   1.328  1.00  0.00      RA0  C
ATOM   2187  CB  LEU A 235      28.232  33.351   0.676  1.00  0.00      RA0  C
ATOM   2188  CG  LEU A 235      27.281  34.311   1.391  1.00  0.00      RA0  C
ATOM   2189  CD1 LEU A 235      27.679  34.532   2.852  1.00  0.00      RA0  C
ATOM   2190  CD2 LEU A 235      27.145  35.629   0.629  1.00  0.00      RA0  C
ATOM   2191  C   LEU A 235      26.971  31.277   1.303  1.00  0.00      RA0  C
ATOM   2192  O   LEU A 235      26.360  31.076   0.224  1.00  0.00      RA0  O
ATOM   2193  N   TYR A 236      26.522  30.899   2.494  1.00  0.00      RA0  N
ATOM   2194  H   TYR A 236      27.073  31.079   3.310  1.00  0.00      RA0  H
ATOM   2195  CA  TYR A 236      25.247  30.214   2.640  1.00  0.00      RA0  C
ATOM   2196  CB  TYR A 236      24.922  29.892   4.091  1.00  0.00      RA0  C
ATOM   2197  CG  TYR A 236      23.679  29.026   4.159  1.00  0.00      RA0  C
ATOM   2198  CD1 TYR A 236      23.742  27.677   3.822  1.00  0.00      RA0  C
ATOM   2199  CE1 TYR A 236      22.616  26.870   3.956  1.00  0.00      RA0  C
ATOM   2200  CD2 TYR A 236      22.472  29.572   4.580  1.00  0.00      RA0  C
ATOM   2201  CE2 TYR A 236      21.346  28.766   4.703  1.00  0.00      RA0  C
ATOM   2202  CZ  TYR A 236      21.420  27.409   4.417  1.00  0.00      RA0  C
ATOM   2203  OH  TYR A 236      20.304  26.607   4.608  1.00  0.00      RA0  O
ATOM   2204  HH  TYR A 236      20.532  25.707   4.356  1.00  0.00      RA0  H
ATOM   2205  C   TYR A 236      24.144  31.086   2.032  1.00  0.00      RA0  C
ATOM   2206  O   TYR A 236      24.106  32.313   2.217  1.00  0.00      RA0  O
ATOM   2207  N   GLY A 237      23.246  30.435   1.316  1.00  0.00      RA0  N
ATOM   2208  H   GLY A 237      23.348  29.450   1.184  1.00  0.00      RA0  H
ATOM   2209  CA  GLY A 237      22.192  31.105   0.599  1.00  0.00      RA0  C
ATOM   2210  C   GLY A 237      22.547  31.302  -0.857  1.00  0.00      RA0  C
ATOM   2211  O   GLY A 237      21.666  31.439  -1.692  1.00  0.00      RA0  O
ATOM   2212  N   GLN A 238      23.843  31.343  -1.166  1.00  0.00      RA0  N
ATOM   2213  H   GLN A 238      24.540  31.220  -0.459  1.00  0.00      RA0  H
ATOM   2214  CA  GLN A 238      24.307  31.522  -2.538  1.00  0.00      RA0  C
ATOM   2215  CB  GLN A 238      25.186  32.763  -2.654  1.00  0.00      RA0  C
ATOM   2216  CG  GLN A 238      24.277  33.991  -2.535  1.00  0.00      RA0  C
ATOM   2217  CD  GLN A 238      25.036  35.288  -2.716  1.00  0.00      RA0  C
ATOM   2218  OE1 GLN A 238      24.733  36.299  -2.092  1.00  0.00      RA0  O
ATOM   2219  NE2 GLN A 238      26.039  35.227  -3.600  1.00  0.00      RA0  N
ATOM   2220 HE21 GLN A 238      26.215  34.424  -4.185  1.00  0.00      RA0  H
ATOM   2221 HE22 GLN A 238      26.699  35.963  -3.734  1.00  0.00      RA0  H
ATOM   2222  C   GLN A 238      24.942  30.239  -3.057  1.00  0.00      RA0  C
ATOM   2223  O   GLN A 238      24.418  29.622  -3.995  1.00  0.00      RA0  O
ATOM   2224  N   GLU A 239      26.053  29.798  -2.480  1.00  0.00      RA0  N
ATOM   2225  H   GLU A 239      26.489  30.335  -1.754  1.00  0.00      RA0  H
ATOM   2226  CA  GLU A 239      26.675  28.534  -2.930  1.00  0.00      RA0  C
ATOM   2227  CB  GLU A 239      28.125  28.503  -2.455  1.00  0.00      RA0  C
ATOM   2228  CG  GLU A 239      29.129  29.249  -3.345  1.00  0.00      RA0  C
ATOM   2229  CD  GLU A 239      28.820  30.726  -3.502  1.00  0.00      RA0  C
ATOM   2230  OE1 GLU A 239      28.863  31.473  -2.524  1.00  0.00      RA0  O
ATOM   2231  OE2 GLU A 239      28.566  31.140  -4.628  1.00  0.00      RA0  O
ATOM   2232  C   GLU A 239      25.933  27.271  -2.514  1.00  0.00      RA0  C
ATOM   2233  O   GLU A 239      26.139  26.226  -3.112  1.00  0.00      RA0  O
ATOM   2234  N   MSE A 240      25.119  27.368  -1.464  1.00  0.00      RA0  N
ATOM   2235  H   MSE A 240      24.989  28.227  -0.970  1.00  0.00      RA0  H
ATOM   2236  CA  MSE A 240      24.269  26.270  -1.053  1.00  0.00      RA0  C
ATOM   2237  CB  MSE A 240      25.042  25.190  -0.293  1.00  0.00      RA0  C
ATOM   2238  CG  MSE A 240      25.648  25.652   1.032  1.00  0.00      RA0  C
ATOM   2239  SE  MSE A 240      26.984  26.840   0.853  1.00  0.00      RA0  S
ATOM   2240  CE  MSE A 240      27.452  26.897   2.585  1.00  0.00      RA0  C
ATOM   2241  C   MSE A 240      23.074  26.743  -0.209  1.00  0.00      RA0  C
ATOM   2242  O   MSE A 240      23.028  27.868   0.285  1.00  0.00      RA0  O
ATOM   2243  N   ASP A 241      22.115  25.848  -0.068  1.00  0.00      RA0  N
ATOM   2244  H   ASP A 241      22.069  24.961  -0.532  1.00  0.00      RA0  H
ATOM   2245  CA  ASP A 241      20.985  26.060   0.851  1.00  0.00      RA0  C
ATOM   2246  CB  ASP A 241      19.934  26.957   0.194  1.00  0.00      RA0  C
ATOM   2247  CG  ASP A 241      19.083  26.093  -0.716  1.00  0.00      RA0  C
ATOM   2248  OD1 ASP A 241      19.617  25.460  -1.618  1.00  0.00      RA0  O
ATOM   2249  OD2 ASP A 241      17.889  25.964  -0.464  1.00  0.00      RA0  O
ATOM   2250  C   ASP A 241      20.379  24.703   1.105  1.00  0.00      RA0  C
ATOM   2251  O   ASP A 241      20.979  23.675   0.726  1.00  0.00      RA0  O
ATOM   2252  N   GLU A 242      19.212  24.647   1.743  1.00  0.00      RA0  N
ATOM   2253  H   GLU A 242      18.646  25.469   1.789  1.00  0.00      RA0  H
ATOM   2254  CA  GLU A 242      18.651  23.352   2.133  1.00  0.00      RA0  C
ATOM   2255  CB  GLU A 242      17.365  23.587   2.925  1.00  0.00      RA0  C
ATOM   2256  CG  GLU A 242      17.468  24.578   4.083  1.00  0.00      RA0  C
ATOM   2257  CD  GLU A 242      17.933  23.870   5.334  1.00  0.00      RA0  C
ATOM   2258  OE1 GLU A 242      18.225  22.682   5.273  1.00  0.00      RA0  O
ATOM   2259  OE2 GLU A 242      17.978  24.509   6.379  1.00  0.00      RA0  O
ATOM   2260  C   GLU A 242      18.278  22.431   0.982  1.00  0.00      RA0  C
ATOM   2261  O   GLU A 242      18.046  21.243   1.204  1.00  0.00      RA0  O
ATOM   2262  N   THR A 243      18.251  22.974  -0.234  1.00  0.00      RA0  N
ATOM   2263  H   THR A 243      18.480  23.940  -0.378  1.00  0.00      RA0  H
ATOM   2264  CA  THR A 243      17.926  22.200  -1.441  1.00  0.00      RA0  C
ATOM   2265  CB  THR A 243      16.910  22.987  -2.287  1.00  0.00      RA0  C
ATOM   2266  OG1 THR A 243      17.414  24.238  -2.769  1.00  0.00      RA0  O
ATOM   2267  HG1 THR A 243      17.771  24.748  -2.035  1.00  0.00      RA0  H
ATOM   2268  CG2 THR A 243      15.628  23.214  -1.483  1.00  0.00      RA0  C
ATOM   2269  C   THR A 243      19.141  21.692  -2.195  1.00  0.00      RA0  C
ATOM   2270  O   THR A 243      18.994  20.964  -3.182  1.00  0.00      RA0  O
ATOM   2271  N   ILE A 244      20.331  22.094  -1.749  1.00  0.00      RA0  N
ATOM   2272  H   ILE A 244      20.399  22.642  -0.912  1.00  0.00      RA0  H
ATOM   2273  CA  ILE A 244      21.581  21.781  -2.428  1.00  0.00      RA0  C
ATOM   2274  CB  ILE A 244      22.319  23.070  -2.812  1.00  0.00      RA0  C
ATOM   2275  CG2 ILE A 244      23.715  22.808  -3.383  1.00  0.00      RA0  C
ATOM   2276  CG1 ILE A 244      21.468  23.858  -3.804  1.00  0.00      RA0  C
ATOM   2277  CD1 ILE A 244      21.070  22.996  -5.003  1.00  0.00      RA0  C
ATOM   2278  C   ILE A 244      22.465  20.857  -1.601  1.00  0.00      RA0  C
ATOM   2279  O   ILE A 244      22.743  21.144  -0.436  1.00  0.00      RA0  O
ATOM   2280  N   SER A 245      22.978  19.801  -2.244  1.00  0.00      RA0  N
ATOM   2281  H   SER A 245      22.797  19.692  -3.218  1.00  0.00      RA0  H
ATOM   2282  CA  SER A 245      23.866  18.868  -1.601  1.00  0.00      RA0  C
ATOM   2283  CB  SER A 245      23.979  17.665  -2.540  1.00  0.00      RA0  C
ATOM   2284  OG  SER A 245      24.955  16.727  -2.073  1.00  0.00      RA0  O
ATOM   2285  HG  SER A 245      24.440  15.990  -1.739  1.00  0.00      RA0  H
ATOM   2286  C   SER A 245      25.237  19.526  -1.367  1.00  0.00      RA0  C
ATOM   2287  O   SER A 245      25.682  20.283  -2.225  1.00  0.00      RA0  O
ATOM   2288  N   PRO A 246      25.924  19.234  -0.270  1.00  0.00      RA0  N
ATOM   2289  CD  PRO A 246      25.502  18.385   0.834  1.00  0.00      RA0  C
ATOM   2290  CA  PRO A 246      27.298  19.749  -0.108  1.00  0.00      RA0  C
ATOM   2291  CB  PRO A 246      27.703  19.198   1.264  1.00  0.00      RA0  C
ATOM   2292  CG  PRO A 246      26.811  17.983   1.498  1.00  0.00      RA0  C
ATOM   2293  C   PRO A 246      28.197  19.301  -1.264  1.00  0.00      RA0  C
ATOM   2294  O   PRO A 246      29.143  20.032  -1.632  1.00  0.00      RA0  O
ATOM   2295  N   LEU A 247      27.880  18.149  -1.874  1.00  0.00      RA0  N
ATOM   2296  H   LEU A 247      27.052  17.648  -1.611  1.00  0.00      RA0  H
ATOM   2297  CA  LEU A 247      28.665  17.623  -2.980  1.00  0.00      RA0  C
ATOM   2298  CB  LEU A 247      28.186  16.220  -3.350  1.00  0.00      RA0  C
ATOM   2299  CG  LEU A 247      28.177  15.250  -2.167  1.00  0.00      RA0  C
ATOM   2300  CD1 LEU A 247      27.574  13.901  -2.555  1.00  0.00      RA0  C
ATOM   2301  CD2 LEU A 247      29.557  15.095  -1.530  1.00  0.00      RA0  C
ATOM   2302  C   LEU A 247      28.625  18.535  -4.204  1.00  0.00      RA0  C
ATOM   2303  O   LEU A 247      29.546  18.526  -5.009  1.00  0.00      RA0  O
ATOM   2304  N   ALA A 248      27.568  19.327  -4.321  1.00  0.00      RA0  N
ATOM   2305  H   ALA A 248      26.885  19.363  -3.591  1.00  0.00      RA0  H
ATOM   2306  CA  ALA A 248      27.369  20.270  -5.437  1.00  0.00      RA0  C
ATOM   2307  CB  ALA A 248      25.898  20.289  -5.856  1.00  0.00      RA0  C
ATOM   2308  C   ALA A 248      27.794  21.707  -5.074  1.00  0.00      RA0  C
ATOM   2309  O   ALA A 248      27.575  22.639  -5.859  1.00  0.00      RA0  O
ATOM   2310  N   ALA A 249      28.371  21.860  -3.885  1.00  0.00      RA0  N
ATOM   2311  H   ALA A 249      28.527  21.073  -3.288  1.00  0.00      RA0  H
ATOM   2312  CA  ALA A 249      28.788  23.152  -3.359  1.00  0.00      RA0  C
ATOM   2313  CB  ALA A 249      27.959  23.517  -2.129  1.00  0.00      RA0  C
ATOM   2314  C   ALA A 249      30.270  23.147  -2.963  1.00  0.00      RA0  C
ATOM   2315  O   ALA A 249      30.702  23.907  -2.115  1.00  0.00      RA0  O
ATOM   2316  N   ASN A 250      31.036  22.280  -3.607  1.00  0.00      RA0  N
ATOM   2317  H   ASN A 250      30.617  21.704  -4.305  1.00  0.00      RA0  H
ATOM   2318  CA  ASN A 250      32.482  22.179  -3.337  1.00  0.00      RA0  C
ATOM   2319  CB  ASN A 250      33.249  23.411  -3.855  1.00  0.00      RA0  C
ATOM   2320  CG  ASN A 250      34.748  23.171  -3.815  1.00  0.00      RA0  C
ATOM   2321  OD1 ASN A 250      35.240  22.120  -4.209  1.00  0.00      RA0  O
ATOM   2322  ND2 ASN A 250      35.456  24.190  -3.313  1.00  0.00      RA0  N
ATOM   2323 HD21 ASN A 250      35.017  25.028  -2.984  1.00  0.00      RA0  H
ATOM   2324 HD22 ASN A 250      36.448  24.117  -3.239  1.00  0.00      RA0  H
ATOM   2325  C   ASN A 250      32.761  21.910  -1.864  1.00  0.00      RA0  C
ATOM   2326  O   ASN A 250      33.743  22.427  -1.336  1.00  0.00      RA0  O
ATOM   2327  N   MSE A 251      31.903  21.100  -1.211  1.00  0.00      RA0  N
ATOM   2328  H   MSE A 251      31.085  20.766  -1.679  1.00  0.00      RA0  H
ATOM   2329  CA  MSE A 251      32.087  20.727   0.185  1.00  0.00      RA0  C
ATOM   2330  CB  MSE A 251      30.917  21.192   1.051  1.00  0.00      RA0  C
ATOM   2331  CG  MSE A 251      30.686  22.701   1.017  1.00  0.00      RA0  C
ATOM   2332  SE  MSE A 251      29.249  23.197   1.978  1.00  0.00      RA0  S
ATOM   2333  CE  MSE A 251      29.883  22.759   3.604  1.00  0.00      RA0  C
ATOM   2334  C   MSE A 251      32.289  19.230   0.356  1.00  0.00      RA0  C
ATOM   2335  O   MSE A 251      32.310  18.724   1.466  1.00  0.00      RA0  O
ATOM   2336  N   GLY A 252      32.527  18.521  -0.744  1.00  0.00      RA0  N
ATOM   2337  H   GLY A 252      32.497  18.981  -1.628  1.00  0.00      RA0  H
ATOM   2338  CA  GLY A 252      32.811  17.085  -0.658  1.00  0.00      RA0  C
ATOM   2339  C   GLY A 252      33.976  16.799   0.295  1.00  0.00      RA0  C
ATOM   2340  O   GLY A 252      33.971  15.798   1.058  1.00  0.00      RA0  O
ATOM   2341  N   TRP A 253      34.991  17.641   0.210  1.00  0.00      RA0  N
ATOM   2342  H   TRP A 253      34.938  18.384  -0.451  1.00  0.00      RA0  H
ATOM   2343  CA  TRP A 253      36.197  17.479   0.996  1.00  0.00      RA0  C
ATOM   2344  CB  TRP A 253      37.286  18.449   0.529  1.00  0.00      RA0  C
ATOM   2345  CG  TRP A 253      36.848  19.884   0.670  1.00  0.00      RA0  C
ATOM   2346  CD2 TRP A 253      37.157  20.789   1.745  1.00  0.00      RA0  C
ATOM   2347  CE2 TRP A 253      36.513  22.035   1.447  1.00  0.00      RA0  C
ATOM   2348  CE3 TRP A 253      37.918  20.648   2.922  1.00  0.00      RA0  C
ATOM   2349  CD1 TRP A 253      36.054  20.622  -0.219  1.00  0.00      RA0  C
ATOM   2350  NE1 TRP A 253      35.854  21.886   0.234  1.00  0.00      RA0  N
ATOM   2351  HE1 TRP A 253      35.324  22.580  -0.223  1.00  0.00      RA0  H
ATOM   2352  CZ2 TRP A 253      36.650  23.123   2.332  1.00  0.00      RA0  C
ATOM   2353  CZ3 TRP A 253      38.048  21.745   3.796  1.00  0.00      RA0  C
ATOM   2354  CH2 TRP A 253      37.416  22.970   3.507  1.00  0.00      RA0  C
ATOM   2355  C   TRP A 253      35.916  17.534   2.484  1.00  0.00      RA0  C
ATOM   2356  O   TRP A 253      36.757  17.128   3.276  1.00  0.00      RA0  O
ATOM   2357  N   THR A 254      34.758  18.071   2.869  1.00  0.00      RA0  N
ATOM   2358  H   THR A 254      34.053  18.296   2.207  1.00  0.00      RA0  H
ATOM   2359  CA  THR A 254      34.404  18.171   4.283  1.00  0.00      RA0  C
ATOM   2360  CB  THR A 254      33.736  19.517   4.660  1.00  0.00      RA0  C
ATOM   2361  OG1 THR A 254      32.531  19.784   3.922  1.00  0.00      RA0  O
ATOM   2362  HG1 THR A 254      32.718  19.587   3.014  1.00  0.00      RA0  H
ATOM   2363  CG2 THR A 254      34.710  20.676   4.519  1.00  0.00      RA0  C
ATOM   2364  C   THR A 254      33.587  16.989   4.797  1.00  0.00      RA0  C
ATOM   2365  O   THR A 254      33.267  16.939   5.988  1.00  0.00      RA0  O
ATOM   2366  N   ILE A 255      33.257  16.046   3.925  1.00  0.00      RA0  N
ATOM   2367  H   ILE A 255      33.691  15.991   3.024  1.00  0.00      RA0  H
ATOM   2368  CA  ILE A 255      32.444  14.906   4.342  1.00  0.00      RA0  C
ATOM   2369  CB  ILE A 255      31.470  14.435   3.271  1.00  0.00      RA0  C
ATOM   2370  CG2 ILE A 255      30.449  13.506   3.932  1.00  0.00      RA0  C
ATOM   2371  CG1 ILE A 255      30.800  15.608   2.548  1.00  0.00      RA0  C
ATOM   2372  CD1 ILE A 255      29.977  16.509   3.472  1.00  0.00      RA0  C
ATOM   2373  C   ILE A 255      33.352  13.791   4.823  1.00  0.00      RA0  C
ATOM   2374  O   ILE A 255      34.159  13.254   4.058  1.00  0.00      RA0  O
ATOM   2375  N   ALA A 256      33.192  13.431   6.087  1.00  0.00      RA0  N
ATOM   2376  H   ALA A 256      32.462  13.882   6.602  1.00  0.00      RA0  H
ATOM   2377  CA  ALA A 256      33.960  12.356   6.709  1.00  0.00      RA0  C
ATOM   2378  CB  ALA A 256      34.225  12.651   8.177  1.00  0.00      RA0  C
ATOM   2379  C   ALA A 256      33.215  11.032   6.566  1.00  0.00      RA0  C
ATOM   2380  O   ALA A 256      32.539  10.595   7.469  1.00  0.00      RA0  O
ATOM   2381  N   TRP A 257      33.338  10.385   5.405  1.00  0.00      RA0  N
ATOM   2382  H   TRP A 257      34.114  10.654   4.824  1.00  0.00      RA0  H
ATOM   2383  CA  TRP A 257      32.592   9.142   5.141  1.00  0.00      RA0  C
ATOM   2384  CB  TRP A 257      32.668   8.735   3.666  1.00  0.00      RA0  C
ATOM   2385  CG  TRP A 257      32.412   9.902   2.729  1.00  0.00      RA0  C
ATOM   2386  CD2 TRP A 257      31.168  10.333   2.130  1.00  0.00      RA0  C
ATOM   2387  CE2 TRP A 257      31.457  11.424   1.275  1.00  0.00      RA0  C
ATOM   2388  CE3 TRP A 257      29.858   9.884   2.241  1.00  0.00      RA0  C
ATOM   2389  CD1 TRP A 257      33.376  10.781   2.210  1.00  0.00      RA0  C
ATOM   2390  NE1 TRP A 257      32.822  11.679   1.356  1.00  0.00      RA0  N
ATOM   2391  HE1 TRP A 257      33.318  12.404   0.916  1.00  0.00      RA0  H
ATOM   2392  CZ2 TRP A 257      30.433  12.028   0.555  1.00  0.00      RA0  C
ATOM   2393  CZ3 TRP A 257      28.842  10.498   1.518  1.00  0.00      RA0  C
ATOM   2394  CH2 TRP A 257      29.130  11.562   0.673  1.00  0.00      RA0  C
ATOM   2395  C   TRP A 257      33.013   8.009   6.068  1.00  0.00      RA0  C
ATOM   2396  O   TRP A 257      32.180   7.220   6.548  1.00  0.00      RA0  O
ATOM   2397  N   GLU A 258      34.316   7.914   6.324  1.00  0.00      RA0  N
ATOM   2398  H   GLU A 258      34.943   8.600   5.943  1.00  0.00      RA0  H
ATOM   2399  CA  GLU A 258      34.824   6.879   7.215  1.00  0.00      RA0  C
ATOM   2400  CB  GLU A 258      36.029   6.160   6.607  1.00  0.00      RA0  C
ATOM   2401  CG  GLU A 258      35.561   5.311   5.412  1.00  0.00      RA0  C
ATOM   2402  CD  GLU A 258      34.377   4.438   5.819  1.00  0.00      RA0  C
ATOM   2403  OE1 GLU A 258      34.561   3.545   6.645  1.00  0.00      RA0  O
ATOM   2404  OE2 GLU A 258      33.263   4.688   5.351  1.00  0.00      RA0  O
ATOM   2405  C   GLU A 258      35.008   7.492   8.597  1.00  0.00      RA0  C
ATOM   2406  O   GLU A 258      35.400   8.650   8.685  1.00  0.00      RA0  O
ATOM   2407  N   PRO A 259      34.736   6.765   9.685  1.00  0.00      RA0  N
ATOM   2408  CD  PRO A 259      34.913   7.312  11.026  1.00  0.00      RA0  C
ATOM   2409  CA  PRO A 259      34.299   5.371   9.697  1.00  0.00      RA0  C
ATOM   2410  CB  PRO A 259      34.646   4.951  11.126  1.00  0.00      RA0  C
ATOM   2411  CG  PRO A 259      34.448   6.209  11.965  1.00  0.00      RA0  C
ATOM   2412  C   PRO A 259      32.834   5.247   9.296  1.00  0.00      RA0  C
ATOM   2413  O   PRO A 259      32.029   6.113   9.667  1.00  0.00      RA0  O
ATOM   2414  N   ALA A 260      32.529   4.188   8.555  1.00  0.00      RA0  N
ATOM   2415  H   ALA A 260      33.288   3.659   8.165  1.00  0.00      RA0  H
ATOM   2416  CA  ALA A 260      31.192   3.923   8.026  1.00  0.00      RA0  C
ATOM   2417  CB  ALA A 260      31.178   2.634   7.203  1.00  0.00      RA0  C
ATOM   2418  C   ALA A 260      30.138   3.805   9.102  1.00  0.00      RA0  C
ATOM   2419  O   ALA A 260      28.960   4.052   8.837  1.00  0.00      RA0  O
ATOM   2420  N   ASP A 261      30.539   3.435  10.314  1.00  0.00      RA0  N
ATOM   2421  H   ASP A 261      31.502   3.399  10.591  1.00  0.00      RA0  H
ATOM   2422  CA  ASP A 261      29.585   3.218  11.397  1.00  0.00      RA0  C
ATOM   2423  CB  ASP A 261      30.231   2.320  12.449  1.00  0.00      RA0  C
ATOM   2424  CG  ASP A 261      31.268   3.152  13.201  1.00  0.00      RA0  C
ATOM   2425  OD1 ASP A 261      32.136   3.739  12.560  1.00  0.00      RA0  O
ATOM   2426  OD2 ASP A 261      31.204   3.239  14.425  1.00  0.00      RA0  O
ATOM   2427  C   ASP A 261      29.212   4.466  12.159  1.00  0.00      RA0  C
ATOM   2428  O   ASP A 261      28.453   4.397  13.132  1.00  0.00      RA0  O
ATOM   2429  N   ARG A 262      29.736   5.609  11.747  1.00  0.00      RA0  N
ATOM   2430  H   ARG A 262      30.375   5.604  10.979  1.00  0.00      RA0  H
ATOM   2431  CA  ARG A 262      29.318   6.867  12.343  1.00  0.00      RA0  C
ATOM   2432  CB  ARG A 262      30.379   7.958  12.210  1.00  0.00      RA0  C
ATOM   2433  CG  ARG A 262      29.814   9.288  12.723  1.00  0.00      RA0  C
ATOM   2434  CD  ARG A 262      30.712  10.503  12.504  1.00  0.00      RA0  C
ATOM   2435  NE  ARG A 262      30.983  10.756  11.091  1.00  0.00      RA0  N
ATOM   2436  HE  ARG A 262      31.527  10.069  10.599  1.00  0.00      RA0  H
ATOM   2437  CZ  ARG A 262      30.593  11.953  10.560  1.00  0.00      RA0  C
ATOM   2438  NH1 ARG A 262      29.820  12.793  11.294  1.00  0.00      RA0  N
ATOM   2439 HH11 ARG A 262      29.576  13.734  11.013  1.00  0.00      RA0  H
ATOM   2440 HH12 ARG A 262      29.417  12.517  12.180  1.00  0.00      RA0  H
ATOM   2441  NH2 ARG A 262      30.995  12.255   9.302  1.00  0.00      RA0  N
ATOM   2442 HH21 ARG A 262      30.772  13.128   8.850  1.00  0.00      RA0  H
ATOM   2443 HH22 ARG A 262      31.545  11.606   8.754  1.00  0.00      RA0  H
ATOM   2444  C   ARG A 262      28.042   7.389  11.657  1.00  0.00      RA0  C
ATOM   2445  O   ARG A 262      28.080   7.868  10.541  1.00  0.00      RA0  O
ATOM   2446  N   ASP A 263      26.942   7.332  12.388  1.00  0.00      RA0  N
ATOM   2447  H   ASP A 263      26.996   6.968  13.316  1.00  0.00      RA0  H
ATOM   2448  CA  ASP A 263      25.668   7.872  11.955  1.00  0.00      RA0  C
ATOM   2449  CB  ASP A 263      24.499   7.290  12.743  1.00  0.00      RA0  C
ATOM   2450  CG  ASP A 263      23.223   7.873  12.173  1.00  0.00      RA0  C
ATOM   2451  OD1 ASP A 263      23.168   8.079  10.962  1.00  0.00      RA0  O
ATOM   2452  OD2 ASP A 263      22.296   8.131  12.936  1.00  0.00      RA0  O
ATOM   2453  C   ASP A 263      25.683   9.379  12.085  1.00  0.00      RA0  C
ATOM   2454  O   ASP A 263      26.083   9.924  13.117  1.00  0.00      RA0  O
ATOM   2455  N   PHE A 264      25.256  10.062  11.034  1.00  0.00      RA0  N
ATOM   2456  H   PHE A 264      24.737   9.565  10.332  1.00  0.00      RA0  H
ATOM   2457  CA  PHE A 264      25.059  11.496  11.096  1.00  0.00      RA0  C
ATOM   2458  CB  PHE A 264      26.329  12.290  10.752  1.00  0.00      RA0  C
ATOM   2459  CG  PHE A 264      26.775  12.140   9.316  1.00  0.00      RA0  C
ATOM   2460  CD1 PHE A 264      26.262  12.977   8.331  1.00  0.00      RA0  C
ATOM   2461  CD2 PHE A 264      27.735  11.191   8.983  1.00  0.00      RA0  C
ATOM   2462  CE1 PHE A 264      26.738  12.896   7.028  1.00  0.00      RA0  C
ATOM   2463  CE2 PHE A 264      28.218  11.116   7.682  1.00  0.00      RA0  C
ATOM   2464  CZ  PHE A 264      27.735  11.982   6.709  1.00  0.00      RA0  C
ATOM   2465  C   PHE A 264      23.870  11.875  10.224  1.00  0.00      RA0  C
ATOM   2466  O   PHE A 264      23.512  11.145   9.305  1.00  0.00      RA0  O
ATOM   2467  N   ILE A 265      23.266  13.012  10.523  1.00  0.00      RA0  N
ATOM   2468  H   ILE A 265      23.693  13.594  11.218  1.00  0.00      RA0  H
ATOM   2469  CA  ILE A 265      22.069  13.439   9.815  1.00  0.00      RA0  C
ATOM   2470  CB  ILE A 265      21.448  14.657  10.503  1.00  0.00      RA0  C
ATOM   2471  CG2 ILE A 265      20.094  15.011   9.885  1.00  0.00      RA0  C
ATOM   2472  CG1 ILE A 265      21.357  14.467  12.014  1.00  0.00      RA0  C
ATOM   2473  CD1 ILE A 265      20.971  15.756  12.735  1.00  0.00      RA0  C
ATOM   2474  C   ILE A 265      22.411  13.803   8.383  1.00  0.00      RA0  C
ATOM   2475  O   ILE A 265      23.336  14.573   8.142  1.00  0.00      RA0  O
ATOM   2476  N   GLY A 266      21.694  13.189   7.447  1.00  0.00      RA0  N
ATOM   2477  H   GLY A 266      21.034  12.482   7.701  1.00  0.00      RA0  H
ATOM   2478  CA  GLY A 266      21.956  13.377   6.009  1.00  0.00      RA0  C
ATOM   2479  C   GLY A 266      22.772  12.263   5.385  1.00  0.00      RA0  C
ATOM   2480  O   GLY A 266      22.902  12.218   4.166  1.00  0.00      RA0  O
ATOM   2481  N   ARG A 267      23.273  11.338   6.203  1.00  0.00      RA0  N
ATOM   2482  H   ARG A 267      23.029  11.332   7.175  1.00  0.00      RA0  H
ATOM   2483  CA  ARG A 267      24.264  10.372   5.743  1.00  0.00      RA0  C
ATOM   2484  CB  ARG A 267      24.876   9.449   6.810  1.00  0.00      RA0  C
ATOM   2485  CG  ARG A 267      26.015   8.694   6.101  1.00  0.00      RA0  C
ATOM   2486  CD  ARG A 267      26.896   7.700   6.863  1.00  0.00      RA0  C
ATOM   2487  NE  ARG A 267      27.868   7.141   5.916  1.00  0.00      RA0  N
ATOM   2488  HE  ARG A 267      27.564   7.019   4.961  1.00  0.00      RA0  H
ATOM   2489  CZ  ARG A 267      29.153   6.833   6.270  1.00  0.00      RA0  C
ATOM   2490  NH1 ARG A 267      29.572   6.997   7.547  1.00  0.00      RA0  N
ATOM   2491 HH11 ARG A 267      30.547   6.864   7.780  1.00  0.00      RA0  H
ATOM   2492 HH12 ARG A 267      28.949   7.249   8.297  1.00  0.00      RA0  H
ATOM   2493  NH2 ARG A 267      29.994   6.379   5.315  1.00  0.00      RA0  N
ATOM   2494 HH21 ARG A 267      30.958   6.138   5.523  1.00  0.00      RA0  H
ATOM   2495 HH22 ARG A 267      29.686   6.285   4.355  1.00  0.00      RA0  H
ATOM   2496  C   ARG A 267      23.779   9.532   4.586  1.00  0.00      RA0  C
ATOM   2497  O   ARG A 267      24.436   9.471   3.571  1.00  0.00      RA0  O
ATOM   2498  N   GLU A 268      22.630   8.882   4.712  1.00  0.00      RA0  N
ATOM   2499  H   GLU A 268      22.001   9.188   5.430  1.00  0.00      RA0  H
ATOM   2500  CA  GLU A 268      22.198   7.978   3.636  1.00  0.00      RA0  C
ATOM   2501  CB  GLU A 268      21.037   7.082   4.103  1.00  0.00      RA0  C
ATOM   2502  CG  GLU A 268      20.170   7.621   5.255  1.00  0.00      RA0  C
ATOM   2503  CD  GLU A 268      19.655   9.009   4.927  1.00  0.00      RA0  C
ATOM   2504  OE1 GLU A 268      18.813   9.124   4.044  1.00  0.00      RA0  O
ATOM   2505  OE2 GLU A 268      20.151   9.977   5.505  1.00  0.00      RA0  O
ATOM   2506  C   GLU A 268      21.822   8.751   2.370  1.00  0.00      RA0  C
ATOM   2507  O   GLU A 268      22.071   8.283   1.265  1.00  0.00      RA0  O
ATOM   2508  N   ALA A 269      21.224   9.927   2.516  1.00  0.00      RA0  N
ATOM   2509  H   ALA A 269      20.883  10.188   3.426  1.00  0.00      RA0  H
ATOM   2510  CA  ALA A 269      20.878  10.736   1.313  1.00  0.00      RA0  C
ATOM   2511  CB  ALA A 269      20.113  11.983   1.728  1.00  0.00      RA0  C
ATOM   2512  C   ALA A 269      22.157  11.136   0.573  1.00  0.00      RA0  C
ATOM   2513  O   ALA A 269      22.237  11.113  -0.660  1.00  0.00      RA0  O
ATOM   2514  N   LEU A 270      23.169  11.466   1.347  1.00  0.00      RA0  N
ATOM   2515  H   LEU A 270      23.043  11.433   2.342  1.00  0.00      RA0  H
ATOM   2516  CA  LEU A 270      24.458  11.851   0.806  1.00  0.00      RA0  C
ATOM   2517  CB  LEU A 270      25.343  12.384   1.923  1.00  0.00      RA0  C
ATOM   2518  CG  LEU A 270      26.223  13.513   1.413  1.00  0.00      RA0  C
ATOM   2519  CD1 LEU A 270      25.388  14.560   0.682  1.00  0.00      RA0  C
ATOM   2520  CD2 LEU A 270      27.054  14.123   2.535  1.00  0.00      RA0  C
ATOM   2521  C   LEU A 270      25.115  10.691   0.071  1.00  0.00      RA0  C
ATOM   2522  O   LEU A 270      25.678  10.870  -1.011  1.00  0.00      RA0  O
ATOM   2523  N   GLU A 271      25.041   9.490   0.650  1.00  0.00      RA0  N
ATOM   2524  H   GLU A 271      24.594   9.395   1.542  1.00  0.00      RA0  H
ATOM   2525  CA  GLU A 271      25.599   8.306   0.008  1.00  0.00      RA0  C
ATOM   2526  CB  GLU A 271      25.577   7.088   0.944  1.00  0.00      RA0  C
ATOM   2527  CG  GLU A 271      26.455   7.194   2.210  1.00  0.00      RA0  C
ATOM   2528  CD  GLU A 271      27.952   7.099   1.918  1.00  0.00      RA0  C
ATOM   2529  OE1 GLU A 271      28.730   6.844   2.842  1.00  0.00      RA0  O
ATOM   2530  OE2 GLU A 271      28.363   7.276   0.775  1.00  0.00      RA0  O
ATOM   2531  C   GLU A 271      24.949   8.043  -1.335  1.00  0.00      RA0  C
ATOM   2532  O   GLU A 271      25.613   7.631  -2.296  1.00  0.00      RA0  O
ATOM   2533  N   VAL A 272      23.629   8.230  -1.400  1.00  0.00      RA0  N
ATOM   2534  H   VAL A 272      23.132   8.487  -0.569  1.00  0.00      RA0  H
ATOM   2535  CA  VAL A 272      22.913   8.064  -2.654  1.00  0.00      RA0  C
ATOM   2536  CB  VAL A 272      21.402   8.115  -2.422  1.00  0.00      RA0  C
ATOM   2537  CG1 VAL A 272      20.626   8.089  -3.741  1.00  0.00      RA0  C
ATOM   2538  CG2 VAL A 272      20.970   6.981  -1.492  1.00  0.00      RA0  C
ATOM   2539  C   VAL A 272      23.351   9.134  -3.669  1.00  0.00      RA0  C
ATOM   2540  O   VAL A 272      23.580   8.838  -4.844  1.00  0.00      RA0  O
ATOM   2541  N   GLN A 273      23.486  10.370  -3.202  1.00  0.00      RA0  N
ATOM   2542  H   GLN A 273      23.316  10.531  -2.228  1.00  0.00      RA0  H
ATOM   2543  CA  GLN A 273      23.943  11.461  -4.065  1.00  0.00      RA0  C
ATOM   2544  CB  GLN A 273      23.827  12.775  -3.297  1.00  0.00      RA0  C
ATOM   2545  CG  GLN A 273      22.343  13.061  -3.046  1.00  0.00      RA0  C
ATOM   2546  CD  GLN A 273      22.176  14.027  -1.893  1.00  0.00      RA0  C
ATOM   2547  OE1 GLN A 273      23.046  14.843  -1.611  1.00  0.00      RA0  O
ATOM   2548  NE2 GLN A 273      20.998  13.903  -1.256  1.00  0.00      RA0  N
ATOM   2549 HE21 GLN A 273      20.381  13.155  -1.500  1.00  0.00      RA0  H
ATOM   2550 HE22 GLN A 273      20.674  14.506  -0.519  1.00  0.00      RA0  H
ATOM   2551  C   GLN A 273      25.334  11.173  -4.634  1.00  0.00      RA0  C
ATOM   2552  O   GLN A 273      25.568  11.387  -5.817  1.00  0.00      RA0  O
ATOM   2553  N   ARG A 274      26.231  10.646  -3.796  1.00  0.00      RA0  N
ATOM   2554  H   ARG A 274      25.965  10.450  -2.852  1.00  0.00      RA0  H
ATOM   2555  CA  ARG A 274      27.565  10.283  -4.262  1.00  0.00      RA0  C
ATOM   2556  CB  ARG A 274      28.410   9.893  -3.027  1.00  0.00      RA0  C
ATOM   2557  CG  ARG A 274      29.786   9.268  -3.305  1.00  0.00      RA0  C
ATOM   2558  CD  ARG A 274      30.770   9.234  -2.114  1.00  0.00      RA0  C
ATOM   2559  NE  ARG A 274      30.418   8.313  -1.022  1.00  0.00      RA0  N
ATOM   2560  HE  ARG A 274      29.450   8.095  -0.829  1.00  0.00      RA0  H
ATOM   2561  CZ  ARG A 274      31.378   7.850  -0.163  1.00  0.00      RA0  C
ATOM   2562  NH1 ARG A 274      32.663   8.152  -0.370  1.00  0.00      RA0  N
ATOM   2563 HH11 ARG A 274      33.393   7.917   0.289  1.00  0.00      RA0  H
ATOM   2564 HH12 ARG A 274      32.943   8.641  -1.193  1.00  0.00      RA0  H
ATOM   2565  NH2 ARG A 274      31.056   7.107   0.902  1.00  0.00      RA0  N
ATOM   2566 HH21 ARG A 274      31.745   6.699   1.498  1.00  0.00      RA0  H
ATOM   2567 HH22 ARG A 274      30.080   6.946   1.143  1.00  0.00      RA0  H
ATOM   2568  C   ARG A 274      27.530   9.170  -5.311  1.00  0.00      RA0  C
ATOM   2569  O   ARG A 274      28.216   9.245  -6.333  1.00  0.00      RA0  O
ATOM   2570  N   GLU A 275      26.704   8.163  -5.069  1.00  0.00      RA0  N
ATOM   2571  H   GLU A 275      26.188   8.117  -4.210  1.00  0.00      RA0  H
ATOM   2572  CA  GLU A 275      26.486   7.079  -6.026  1.00  0.00      RA0  C
ATOM   2573  CB  GLU A 275      25.541   6.013  -5.470  1.00  0.00      RA0  C
ATOM   2574  CG  GLU A 275      26.136   5.190  -4.327  1.00  0.00      RA0  C
ATOM   2575  CD  GLU A 275      25.134   4.133  -3.904  1.00  0.00      RA0  C
ATOM   2576  OE1 GLU A 275      23.970   4.475  -3.695  1.00  0.00      RA0  O
ATOM   2577  OE2 GLU A 275      25.519   2.969  -3.796  1.00  0.00      RA0  O
ATOM   2578  C   GLU A 275      25.951   7.572  -7.361  1.00  0.00      RA0  C
ATOM   2579  O   GLU A 275      26.364   7.113  -8.426  1.00  0.00      RA0  O
ATOM   2580  N   HIS A 276      24.971   8.463  -7.308  1.00  0.00      RA0  N
ATOM   2581  H   HIS A 276      24.689   8.814  -6.414  1.00  0.00      RA0  H
ATOM   2582  CA  HIS A 276      24.309   8.917  -8.514  1.00  0.00      RA0  C
ATOM   2583  CB  HIS A 276      22.938   9.507  -8.184  1.00  0.00      RA0  C
ATOM   2584  CG  HIS A 276      21.873   8.437  -8.114  1.00  0.00      RA0  C
ATOM   2585  ND1 HIS A 276      20.668   8.576  -8.699  1.00  0.00      RA0  N
ATOM   2586  HD1 HIS A 276      20.368   9.350  -9.219  1.00  0.00      RA0  H
ATOM   2587  CD2 HIS A 276      21.922   7.196  -7.471  1.00  0.00      RA0  C
ATOM   2588  NE2 HIS A 276      20.725   6.589  -7.680  1.00  0.00      RA0  N
ATOM   2589  CE1 HIS A 276      19.956   7.436  -8.433  1.00  0.00      RA0  C
ATOM   2590  C   HIS A 276      25.104   9.966  -9.265  1.00  0.00      RA0  C
ATOM   2591  O   HIS A 276      24.933  10.098 -10.475  1.00  0.00      RA0  O
ATOM   2592  N   GLY A 277      25.919  10.718  -8.523  1.00  0.00      RA0  N
ATOM   2593  H   GLY A 277      25.922  10.595  -7.531  1.00  0.00      RA0  H
ATOM   2594  CA  GLY A 277      26.588  11.904  -9.048  1.00  0.00      RA0  C
ATOM   2595  C   GLY A 277      25.760  13.145  -8.814  1.00  0.00      RA0  C
ATOM   2596  O   GLY A 277      24.514  13.078  -8.742  1.00  0.00      RA0  O
ATOM   2597  N   THR A 278      26.440  14.288  -8.703  1.00  0.00      RA0  N
ATOM   2598  H   THR A 278      27.435  14.325  -8.744  1.00  0.00      RA0  H
ATOM   2599  CA  THR A 278      25.757  15.568  -8.526  1.00  0.00      RA0  C
ATOM   2600  CB  THR A 278      26.011  15.884  -7.062  1.00  0.00      RA0  C
ATOM   2601  OG1 THR A 278      27.205  15.188  -6.672  1.00  0.00      RA0  O
ATOM   2602  HG1 THR A 278      27.924  15.699  -7.029  1.00  0.00      RA0  H
ATOM   2603  CG2 THR A 278      24.845  15.474  -6.159  1.00  0.00      RA0  C
ATOM   2604  C   THR A 278      26.320  16.617  -9.470  1.00  0.00      RA0  C
ATOM   2605  O   THR A 278      27.309  16.391 -10.188  1.00  0.00      RA0  O
ATOM   2606  N   GLU A 279      25.679  17.769  -9.444  1.00  0.00      RA0  N
ATOM   2607  H   GLU A 279      24.893  17.880  -8.841  1.00  0.00      RA0  H
ATOM   2608  CA  GLU A 279      26.239  18.968 -10.038  1.00  0.00      RA0  C
ATOM   2609  CB  GLU A 279      25.301  20.154  -9.873  1.00  0.00      RA0  C
ATOM   2610  CG  GLU A 279      23.869  20.005 -10.365  1.00  0.00      RA0  C
ATOM   2611  CD  GLU A 279      23.146  21.250  -9.899  1.00  0.00      RA0  C
ATOM   2612  OE1 GLU A 279      21.970  21.180  -9.557  1.00  0.00      RA0  O
ATOM   2613  OE2 GLU A 279      23.776  22.299  -9.821  1.00  0.00      RA0  O
ATOM   2614  C   GLU A 279      27.507  19.356  -9.262  1.00  0.00      RA0  C
ATOM   2615  O   GLU A 279      27.809  18.772  -8.218  1.00  0.00      RA0  O
ATOM   2616  N   LYS A 280      28.275  20.295  -9.804  1.00  0.00      RA0  N
ATOM   2617  H   LYS A 280      28.002  20.776 -10.641  1.00  0.00      RA0  H
ATOM   2618  CA  LYS A 280      29.527  20.680  -9.184  1.00  0.00      RA0  C
ATOM   2619  CB  LYS A 280      30.722  19.952  -9.796  1.00  0.00      RA0  C
ATOM   2620  CG  LYS A 280      30.985  20.237 -11.273  1.00  0.00      RA0  C
ATOM   2621  CD  LYS A 280      32.144  19.362 -11.741  1.00  0.00      RA0  C
ATOM   2622  CE  LYS A 280      32.473  19.467 -13.228  1.00  0.00      RA0  C
ATOM   2623  NZ  LYS A 280      33.247  18.276 -13.600  1.00  0.00      RA0  N
ATOM   2624  HZ1 LYS A 280      33.453  18.238 -14.615  1.00  0.00      RA0  H
ATOM   2625  HZ2 LYS A 280      34.100  18.153 -13.027  1.00  0.00      RA0  H
ATOM   2626  HZ3 LYS A 280      32.642  17.442 -13.415  1.00  0.00      RA0  H
ATOM   2627  C   LYS A 280      29.683  22.178  -9.211  1.00  0.00      RA0  C
ATOM   2628  O   LYS A 280      29.246  22.849 -10.129  1.00  0.00      RA0  O
ATOM   2629  N   LEU A 281      30.353  22.677  -8.200  1.00  0.00      RA0  N
ATOM   2630  H   LEU A 281      30.805  22.061  -7.560  1.00  0.00      RA0  H
ATOM   2631  CA  LEU A 281      30.658  24.089  -8.112  1.00  0.00      RA0  C
ATOM   2632  CB  LEU A 281      30.672  24.525  -6.647  1.00  0.00      RA0  C
ATOM   2633  CG  LEU A 281      30.799  26.035  -6.439  1.00  0.00      RA0  C
ATOM   2634  CD1 LEU A 281      29.520  26.771  -6.834  1.00  0.00      RA0  C
ATOM   2635  CD2 LEU A 281      31.209  26.377  -5.008  1.00  0.00      RA0  C
ATOM   2636  C   LEU A 281      32.011  24.336  -8.760  1.00  0.00      RA0  C
ATOM   2637  O   LEU A 281      33.034  23.759  -8.374  1.00  0.00      RA0  O
ATOM   2638  N   VAL A 282      32.001  25.160  -9.805  1.00  0.00      RA0  N
ATOM   2639  H   VAL A 282      31.162  25.645 -10.040  1.00  0.00      RA0  H
ATOM   2640  CA  VAL A 282      33.204  25.528 -10.522  1.00  0.00      RA0  C
ATOM   2641  CB  VAL A 282      33.129  25.106 -11.991  1.00  0.00      RA0  C
ATOM   2642  CG1 VAL A 282      33.017  23.588 -12.128  1.00  0.00      RA0  C
ATOM   2643  CG2 VAL A 282      32.012  25.855 -12.721  1.00  0.00      RA0  C
ATOM   2644  C   VAL A 282      33.445  27.044 -10.439  1.00  0.00      RA0  C
ATOM   2645  O   VAL A 282      32.574  27.810 -10.004  1.00  0.00      RA0  O
ATOM   2646  N   GLY A 283      34.626  27.468 -10.858  1.00  0.00      RA0  N
ATOM   2647  H   GLY A 283      35.245  26.815 -11.296  1.00  0.00      RA0  H
ATOM   2648  CA  GLY A 283      34.939  28.875 -11.012  1.00  0.00      RA0  C
ATOM   2649  C   GLY A 283      34.754  29.281 -12.453  1.00  0.00      RA0  C
ATOM   2650  O   GLY A 283      34.875  28.456 -13.373  1.00  0.00      RA0  O
ATOM   2651  N   LEU A 284      34.425  30.550 -12.656  1.00  0.00      RA0  N
ATOM   2652  H   LEU A 284      34.307  31.167 -11.875  1.00  0.00      RA0  H
ATOM   2653  CA  LEU A 284      34.368  31.156 -13.992  1.00  0.00      RA0  C
ATOM   2654  CB  LEU A 284      32.943  31.551 -14.376  1.00  0.00      RA0  C
ATOM   2655  CG  LEU A 284      31.933  30.408 -14.452  1.00  0.00      RA0  C
ATOM   2656  CD1 LEU A 284      30.537  30.948 -14.755  1.00  0.00      RA0  C
ATOM   2657  CD2 LEU A 284      32.346  29.326 -15.450  1.00  0.00      RA0  C
ATOM   2658  C   LEU A 284      35.194  32.425 -13.939  1.00  0.00      RA0  C
ATOM   2659  O   LEU A 284      35.170  33.133 -12.939  1.00  0.00      RA0  O
ATOM   2660  N   VAL A 285      35.932  32.657 -15.018  1.00  0.00      RA0  N
ATOM   2661  H   VAL A 285      35.890  32.012 -15.783  1.00  0.00      RA0  H
ATOM   2662  CA  VAL A 285      36.717  33.865 -15.231  1.00  0.00      RA0  C
ATOM   2663  CB  VAL A 285      38.199  33.475 -15.267  1.00  0.00      RA0  C
ATOM   2664  CG1 VAL A 285      39.081  34.581 -15.847  1.00  0.00      RA0  C
ATOM   2665  CG2 VAL A 285      38.670  33.005 -13.890  1.00  0.00      RA0  C
ATOM   2666  C   VAL A 285      36.307  34.525 -16.554  1.00  0.00      RA0  C
ATOM   2667  O   VAL A 285      36.271  33.894 -17.616  1.00  0.00      RA0  O
ATOM   2668  N   MSE A 286      36.020  35.818 -16.490  1.00  0.00      RA0  N
ATOM   2669  H   MSE A 286      36.102  36.316 -15.621  1.00  0.00      RA0  H
ATOM   2670  CA  MSE A 286      35.698  36.579 -17.670  1.00  0.00      RA0  C
ATOM   2671  CB  MSE A 286      34.250  37.052 -17.637  1.00  0.00      RA0  C
ATOM   2672  CG  MSE A 286      33.842  37.715 -18.952  1.00  0.00      RA0  C
ATOM   2673  SE  MSE A 286      32.131  38.260 -18.920  1.00  0.00      RA0  S
ATOM   2674  CE  MSE A 286      32.311  39.487 -17.625  1.00  0.00      RA0  C
ATOM   2675  C   MSE A 286      36.644  37.771 -17.754  1.00  0.00      RA0  C
ATOM   2676  O   MSE A 286      36.491  38.724 -17.011  1.00  0.00      RA0  O
ATOM   2677  N   THR A 287      37.660  37.670 -18.609  1.00  0.00      RA0  N
ATOM   2678  H   THR A 287      37.820  36.823 -19.115  1.00  0.00      RA0  H
ATOM   2679  CA  THR A 287      38.602  38.789 -18.835  1.00  0.00      RA0  C
ATOM   2680  CB  THR A 287      39.803  38.091 -19.430  1.00  0.00      RA0  C
ATOM   2681  OG1 THR A 287      39.690  36.706 -19.070  1.00  0.00      RA0  O
ATOM   2682  HG1 THR A 287      40.512  36.293 -19.309  1.00  0.00      RA0  H
ATOM   2683  CG2 THR A 287      41.129  38.689 -18.955  1.00  0.00      RA0  C
ATOM   2684  C   THR A 287      38.007  39.900 -19.698  1.00  0.00      RA0  C
ATOM   2685  O   THR A 287      38.496  41.041 -19.694  1.00  0.00      RA0  O
ATOM   2686  N   GLU A 288      36.976  39.563 -20.459  1.00  0.00      RA0  N
ATOM   2687  H   GLU A 288      36.562  38.662 -20.351  1.00  0.00      RA0  H
ATOM   2688  CA  GLU A 288      36.258  40.542 -21.252  1.00  0.00      RA0  C
ATOM   2689  CB  GLU A 288      35.269  39.901 -22.251  1.00  0.00      RA0  C
ATOM   2690  CG  GLU A 288      35.172  40.565 -23.649  1.00  0.00      RA0  C
ATOM   2691  CD  GLU A 288      33.823  41.236 -23.926  1.00  0.00      RA0  C
ATOM   2692  OE1 GLU A 288      33.488  42.197 -23.237  1.00  0.00      RA0  O
ATOM   2693  OE2 GLU A 288      33.093  40.822 -24.841  1.00  0.00      RA0  O
ATOM   2694  C   GLU A 288      35.578  41.524 -20.326  1.00  0.00      RA0  C
ATOM   2695  O   GLU A 288      35.261  41.196 -19.186  1.00  0.00      RA0  O
ATOM   2696  N   LYS A 289      35.355  42.734 -20.814  1.00  0.00      RA0  N
ATOM   2697  H   LYS A 289      35.274  42.810 -21.810  1.00  0.00      RA0  H
ATOM   2698  CA  LYS A 289      34.808  43.781 -19.965  1.00  0.00      RA0  C
ATOM   2699  CB  LYS A 289      35.117  45.184 -20.481  1.00  0.00      RA0  C
ATOM   2700  CG  LYS A 289      36.646  45.308 -20.405  1.00  0.00      RA0  C
ATOM   2701  CD  LYS A 289      37.175  44.715 -19.085  1.00  0.00      RA0  C
ATOM   2702  CE  LYS A 289      38.677  44.411 -19.074  1.00  0.00      RA0  C
ATOM   2703  NZ  LYS A 289      38.938  43.249 -18.206  1.00  0.00      RA0  N
ATOM   2704  HZ1 LYS A 289      39.957  43.133 -18.046  1.00  0.00      RA0  H
ATOM   2705  HZ2 LYS A 289      38.462  43.352 -17.288  1.00  0.00      RA0  H
ATOM   2706  HZ3 LYS A 289      38.585  42.392 -18.688  1.00  0.00      RA0  H
ATOM   2707  C   LYS A 289      33.379  43.426 -19.595  1.00  0.00      RA0  C
ATOM   2708  O   LYS A 289      32.632  42.874 -20.400  1.00  0.00      RA0  O
ATOM   2709  N   GLY A 290      33.013  43.721 -18.356  1.00  0.00      RA0  N
ATOM   2710  H   GLY A 290      33.673  44.008 -17.662  1.00  0.00      RA0  H
ATOM   2711  CA  GLY A 290      31.687  43.389 -17.865  1.00  0.00      RA0  C
ATOM   2712  C   GLY A 290      31.833  42.752 -16.507  1.00  0.00      RA0  C
ATOM   2713  O   GLY A 290      32.950  42.444 -16.062  1.00  0.00      RA0  O
ATOM   2714  N   VAL A 291      30.708  42.562 -15.838  1.00  0.00      RA0  N
ATOM   2715  H   VAL A 291      29.805  42.745 -16.228  1.00  0.00      RA0  H
ATOM   2716  CA  VAL A 291      30.709  41.920 -14.517  1.00  0.00      RA0  C
ATOM   2717  CB  VAL A 291      30.399  42.936 -13.405  1.00  0.00      RA0  C
ATOM   2718  CG1 VAL A 291      30.405  42.275 -12.024  1.00  0.00      RA0  C
ATOM   2719  CG2 VAL A 291      31.357  44.129 -13.442  1.00  0.00      RA0  C
ATOM   2720  C   VAL A 291      29.698  40.769 -14.489  1.00  0.00      RA0  C
ATOM   2721  O   VAL A 291      28.548  40.905 -14.924  1.00  0.00      RA0  O
ATOM   2722  N   LEU A 292      30.166  39.625 -14.000  1.00  0.00      RA0  N
ATOM   2723  H   LEU A 292      31.055  39.640 -13.548  1.00  0.00      RA0  H
ATOM   2724  CA  LEU A 292      29.327  38.462 -13.794  1.00  0.00      RA0  C
ATOM   2725  CB  LEU A 292      30.205  37.231 -13.567  1.00  0.00      RA0  C
ATOM   2726  CG  LEU A 292      31.072  36.887 -14.778  1.00  0.00      RA0  C
ATOM   2727  CD1 LEU A 292      32.115  35.816 -14.457  1.00  0.00      RA0  C
ATOM   2728  CD2 LEU A 292      30.218  36.512 -15.989  1.00  0.00      RA0  C
ATOM   2729  C   LEU A 292      28.431  38.707 -12.569  1.00  0.00      RA0  C
ATOM   2730  O   LEU A 292      28.914  39.162 -11.524  1.00  0.00      RA0  O
ATOM   2731  N   ARG A 293      27.134  38.411 -12.709  1.00  0.00      RA0  N
ATOM   2732  H   ARG A 293      26.818  37.917 -13.518  1.00  0.00      RA0  H
ATOM   2733  CA  ARG A 293      26.157  38.651 -11.644  1.00  0.00      RA0  C
ATOM   2734  CB  ARG A 293      24.810  39.223 -12.076  1.00  0.00      RA0  C
ATOM   2735  CG  ARG A 293      24.536  40.524 -12.810  1.00  0.00      RA0  C
ATOM   2736  CD  ARG A 293      23.014  40.754 -12.714  1.00  0.00      RA0  C
ATOM   2737  NE  ARG A 293      22.246  39.584 -13.168  1.00  0.00      RA0  N
ATOM   2738  HE  ARG A 293      22.349  39.346 -14.137  1.00  0.00      RA0  H
ATOM   2739  CZ  ARG A 293      21.467  38.842 -12.304  1.00  0.00      RA0  C
ATOM   2740  NH1 ARG A 293      21.358  39.187 -11.007  1.00  0.00      RA0  N
ATOM   2741 HH11 ARG A 293      20.864  38.561 -10.365  1.00  0.00      RA0  H
ATOM   2742 HH12 ARG A 293      21.751  40.011 -10.605  1.00  0.00      RA0  H
ATOM   2743  NH2 ARG A 293      20.814  37.749 -12.749  1.00  0.00      RA0  N
ATOM   2744 HH21 ARG A 293      20.285  37.209 -12.071  1.00  0.00      RA0  H
ATOM   2745 HH22 ARG A 293      20.817  37.425 -13.694  1.00  0.00      RA0  H
ATOM   2746  C   ARG A 293      25.599  37.355 -11.079  1.00  0.00      RA0  C
ATOM   2747  O   ARG A 293      25.424  36.381 -11.806  1.00  0.00      RA0  O
ATOM   2748  N   ASN A 294      25.240  37.378  -9.799  1.00  0.00      RA0  N
ATOM   2749  H   ASN A 294      25.481  38.163  -9.231  1.00  0.00      RA0  H
ATOM   2750  CA  ASN A 294      24.497  36.266  -9.191  1.00  0.00      RA0  C
ATOM   2751  CB  ASN A 294      23.944  36.607  -7.807  1.00  0.00      RA0  C
ATOM   2752  CG  ASN A 294      25.036  36.820  -6.786  1.00  0.00      RA0  C
ATOM   2753  OD1 ASN A 294      26.225  36.880  -7.098  1.00  0.00      RA0  O
ATOM   2754  ND2 ASN A 294      24.550  36.971  -5.541  1.00  0.00      RA0  N
ATOM   2755 HD21 ASN A 294      23.565  36.899  -5.377  1.00  0.00      RA0  H
ATOM   2756 HD22 ASN A 294      25.115  37.136  -4.731  1.00  0.00      RA0  H
ATOM   2757  C   ASN A 294      23.291  35.885 -10.049  1.00  0.00      RA0  C
ATOM   2758  O   ASN A 294      22.611  36.762 -10.617  1.00  0.00      RA0  O
ATOM   2759  N   GLU A 295      23.046  34.590 -10.131  1.00  0.00      RA0  N
ATOM   2760  H   GLU A 295      23.678  33.960  -9.683  1.00  0.00      RA0  H
ATOM   2761  CA  GLU A 295      21.881  34.003 -10.797  1.00  0.00      RA0  C
ATOM   2762  CB  GLU A 295      20.471  34.469 -10.338  1.00  0.00      RA0  C
ATOM   2763  CG  GLU A 295      20.232  35.327  -9.083  1.00  0.00      RA0  C
ATOM   2764  CD  GLU A 295      20.039  36.780  -9.492  1.00  0.00      RA0  C
ATOM   2765  OE1 GLU A 295      19.438  37.028 -10.532  1.00  0.00      RA0  O
ATOM   2766  OE2 GLU A 295      20.527  37.678  -8.812  1.00  0.00      RA0  O
ATOM   2767  C   GLU A 295      21.911  34.023 -12.341  1.00  0.00      RA0  C
ATOM   2768  O   GLU A 295      20.986  33.530 -12.981  1.00  0.00      RA0  O
ATOM   2769  N   LEU A 296      22.949  34.586 -12.954  1.00  0.00      RA0  N
ATOM   2770  H   LEU A 296      23.693  34.963 -12.401  1.00  0.00      RA0  H
ATOM   2771  CA  LEU A 296      23.110  34.493 -14.398  1.00  0.00      RA0  C
ATOM   2772  CB  LEU A 296      24.349  35.308 -14.785  1.00  0.00      RA0  C
ATOM   2773  CG  LEU A 296      24.488  35.693 -16.259  1.00  0.00      RA0  C
ATOM   2774  CD1 LEU A 296      23.359  36.615 -16.721  1.00  0.00      RA0  C
ATOM   2775  CD2 LEU A 296      25.854  36.321 -16.537  1.00  0.00      RA0  C
ATOM   2776  C   LEU A 296      23.217  33.013 -14.834  1.00  0.00      RA0  C
ATOM   2777  O   LEU A 296      23.923  32.228 -14.197  1.00  0.00      RA0  O
ATOM   2778  N   PRO A 297      22.509  32.611 -15.885  1.00  0.00      RA0  N
ATOM   2779  CD  PRO A 297      21.466  33.367 -16.561  1.00  0.00      RA0  C
ATOM   2780  CA  PRO A 297      22.690  31.265 -16.443  1.00  0.00      RA0  C
ATOM   2781  CB  PRO A 297      21.585  31.186 -17.501  1.00  0.00      RA0  C
ATOM   2782  CG  PRO A 297      20.580  32.284 -17.157  1.00  0.00      RA0  C
ATOM   2783  C   PRO A 297      24.068  31.043 -17.084  1.00  0.00      RA0  C
ATOM   2784  O   PRO A 297      24.695  31.984 -17.585  1.00  0.00      RA0  O
ATOM   2785  N   VAL A 298      24.496  29.790 -17.072  1.00  0.00      RA0  N
ATOM   2786  H   VAL A 298      23.909  29.074 -16.682  1.00  0.00      RA0  H
ATOM   2787  CA  VAL A 298      25.767  29.376 -17.650  1.00  0.00      RA0  C
ATOM   2788  CB  VAL A 298      26.715  28.918 -16.538  1.00  0.00      RA0  C
ATOM   2789  CG1 VAL A 298      28.072  28.512 -17.106  1.00  0.00      RA0  C
ATOM   2790  CG2 VAL A 298      26.840  29.961 -15.429  1.00  0.00      RA0  C
ATOM   2791  C   VAL A 298      25.457  28.200 -18.559  1.00  0.00      RA0  C
ATOM   2792  O   VAL A 298      24.972  27.172 -18.079  1.00  0.00      RA0  O
ATOM   2793  N   ARG A 299      25.730  28.330 -19.853  1.00  0.00      RA0  N
ATOM   2794  H   ARG A 299      26.208  29.133 -20.204  1.00  0.00      RA0  H
ATOM   2795  CA  ARG A 299      25.339  27.304 -20.783  1.00  0.00      RA0  C
ATOM   2796  CB  ARG A 299      24.384  27.851 -21.832  1.00  0.00      RA0  C
ATOM   2797  CG  ARG A 299      23.054  28.207 -21.194  1.00  0.00      RA0  C
ATOM   2798  CD  ARG A 299      21.996  28.624 -22.204  1.00  0.00      RA0  C
ATOM   2799  NE  ARG A 299      20.739  28.754 -21.487  1.00  0.00      RA0  N
ATOM   2800  HE  ARG A 299      20.458  27.969 -20.914  1.00  0.00      RA0  H
ATOM   2801  CZ  ARG A 299      20.032  29.911 -21.474  1.00  0.00      RA0  C
ATOM   2802  NH1 ARG A 299      20.406  30.926 -22.288  1.00  0.00      RA0  N
ATOM   2803 HH11 ARG A 299      19.925  31.805 -22.315  1.00  0.00      RA0  H
ATOM   2804 HH12 ARG A 299      21.197  30.832 -22.902  1.00  0.00      RA0  H
ATOM   2805  NH2 ARG A 299      18.983  30.004 -20.634  1.00  0.00      RA0  N
ATOM   2806 HH21 ARG A 299      18.339  30.765 -20.574  1.00  0.00      RA0  H
ATOM   2807 HH22 ARG A 299      18.837  29.244 -19.963  1.00  0.00      RA0  H
ATOM   2808  C   ARG A 299      26.519  26.656 -21.488  1.00  0.00      RA0  C
ATOM   2809  O   ARG A 299      27.532  27.302 -21.806  1.00  0.00      RA0  O
ATOM   2810  N   PHE A 300      26.362  25.362 -21.718  1.00  0.00      RA0  N
ATOM   2811  H   PHE A 300      25.521  24.876 -21.454  1.00  0.00      RA0  H
ATOM   2812  CA  PHE A 300      27.330  24.589 -22.461  1.00  0.00      RA0  C
ATOM   2813  CB  PHE A 300      28.557  24.257 -21.597  1.00  0.00      RA0  C
ATOM   2814  CG  PHE A 300      28.183  23.441 -20.376  1.00  0.00      RA0  C
ATOM   2815  CD1 PHE A 300      27.734  24.073 -19.220  1.00  0.00      RA0  C
ATOM   2816  CD2 PHE A 300      28.307  22.056 -20.399  1.00  0.00      RA0  C
ATOM   2817  CE1 PHE A 300      27.428  23.326 -18.088  1.00  0.00      RA0  C
ATOM   2818  CE2 PHE A 300      28.001  21.308 -19.268  1.00  0.00      RA0  C
ATOM   2819  CZ  PHE A 300      27.574  21.944 -18.108  1.00  0.00      RA0  C
ATOM   2820  C   PHE A 300      26.674  23.306 -22.983  1.00  0.00      RA0  C
ATOM   2821  O   PHE A 300      25.535  22.967 -22.621  1.00  0.00      RA0  O
ATOM   2822  N   THR A 301      27.376  22.629 -23.884  1.00  0.00      RA0  N
ATOM   2823  H   THR A 301      28.279  22.910 -24.200  1.00  0.00      RA0  H
ATOM   2824  CA  THR A 301      26.934  21.344 -24.416  1.00  0.00      RA0  C
ATOM   2825  CB  THR A 301      26.795  21.601 -25.899  1.00  0.00      RA0  C
ATOM   2826  OG1 THR A 301      26.374  22.964 -26.068  1.00  0.00      RA0  O
ATOM   2827  HG1 THR A 301      26.256  23.092 -26.999  1.00  0.00      RA0  H
ATOM   2828  CG2 THR A 301      25.849  20.621 -26.589  1.00  0.00      RA0  C
ATOM   2829  C   THR A 301      27.989  20.306 -24.065  1.00  0.00      RA0  C
ATOM   2830  O   THR A 301      29.174  20.558 -24.288  1.00  0.00      RA0  O
ATOM   2831  N   ASP A 302      27.580  19.152 -23.528  1.00  0.00      RA0  N
ATOM   2832  H   ASP A 302      26.609  18.911 -23.479  1.00  0.00      RA0  H
ATOM   2833  CA  ASP A 302      28.564  18.123 -23.156  1.00  0.00      RA0  C
ATOM   2834  CB  ASP A 302      27.982  17.209 -22.072  1.00  0.00      RA0  C
ATOM   2835  CG  ASP A 302      27.504  15.917 -22.701  1.00  0.00      RA0  C
ATOM   2836  OD1 ASP A 302      26.587  15.940 -23.511  1.00  0.00      RA0  O
ATOM   2837  OD2 ASP A 302      28.102  14.881 -22.440  1.00  0.00      RA0  O
ATOM   2838  C   ASP A 302      28.993  17.345 -24.374  1.00  0.00      RA0  C
ATOM   2839  O   ASP A 302      28.489  17.576 -25.474  1.00  0.00      RA0  O
ATOM   2840  N   ALA A 303      29.948  16.438 -24.178  1.00  0.00      RA0  N
ATOM   2841  H   ALA A 303      30.075  16.116 -23.239  1.00  0.00      RA0  H
ATOM   2842  CA  ALA A 303      30.554  15.735 -25.303  1.00  0.00      RA0  C
ATOM   2843  CB  ALA A 303      31.693  14.837 -24.821  1.00  0.00      RA0  C
ATOM   2844  C   ALA A 303      29.544  14.886 -26.056  1.00  0.00      RA0  C
ATOM   2845  O   ALA A 303      29.715  14.642 -27.238  1.00  0.00      RA0  O
ATOM   2846  N   GLN A 304      28.482  14.467 -25.370  1.00  0.00      RA0  N
ATOM   2847  H   GLN A 304      28.327  14.776 -24.428  1.00  0.00      RA0  H
ATOM   2848  CA  GLN A 304      27.435  13.648 -25.963  1.00  0.00      RA0  C
ATOM   2849  CB  GLN A 304      26.868  12.648 -24.957  1.00  0.00      RA0  C
ATOM   2850  CG  GLN A 304      27.427  11.235 -25.176  1.00  0.00      RA0  C
ATOM   2851  CD  GLN A 304      28.916  11.144 -24.877  1.00  0.00      RA0  C
ATOM   2852  OE1 GLN A 304      29.326  10.697 -23.813  1.00  0.00      RA0  O
ATOM   2853  NE2 GLN A 304      29.719  11.511 -25.896  1.00  0.00      RA0  N
ATOM   2854 HE21 GLN A 304      29.349  11.917 -26.734  1.00  0.00      RA0  H
ATOM   2855 HE22 GLN A 304      30.711  11.410 -25.830  1.00  0.00      RA0  H
ATOM   2856  C   GLN A 304      26.352  14.498 -26.663  1.00  0.00      RA0  C
ATOM   2857  O   GLN A 304      25.423  13.951 -27.245  1.00  0.00      RA0  O
ATOM   2858  N   GLY A 305      26.476  15.823 -26.599  1.00  0.00      RA0  N
ATOM   2859  H   GLY A 305      27.161  16.212 -25.979  1.00  0.00      RA0  H
ATOM   2860  CA  GLY A 305      25.537  16.742 -27.241  1.00  0.00      RA0  C
ATOM   2861  C   GLY A 305      24.366  17.210 -26.386  1.00  0.00      RA0  C
ATOM   2862  O   GLY A 305      23.473  17.922 -26.886  1.00  0.00      RA0  O
ATOM   2863  N   ASN A 306      24.350  16.828 -25.110  1.00  0.00      RA0  N
ATOM   2864  H   ASN A 306      25.163  16.390 -24.727  1.00  0.00      RA0  H
ATOM   2865  CA  ASN A 306      23.293  17.265 -24.215  1.00  0.00      RA0  C
ATOM   2866  CB  ASN A 306      23.331  16.528 -22.876  1.00  0.00      RA0  C
ATOM   2867  CG  ASN A 306      23.102  15.043 -23.025  1.00  0.00      RA0  C
ATOM   2868  OD1 ASN A 306      21.978  14.578 -23.199  1.00  0.00      RA0  O
ATOM   2869  ND2 ASN A 306      24.230  14.317 -22.917  1.00  0.00      RA0  N
ATOM   2870 HD21 ASN A 306      25.120  14.780 -22.796  1.00  0.00      RA0  H
ATOM   2871 HD22 ASN A 306      24.260  13.321 -22.957  1.00  0.00      RA0  H
ATOM   2872  C   ASN A 306      23.555  18.737 -23.892  1.00  0.00      RA0  C
ATOM   2873  O   ASN A 306      24.662  19.087 -23.502  1.00  0.00      RA0  O
ATOM   2874  N   GLN A 307      22.558  19.592 -24.094  1.00  0.00      RA0  N
ATOM   2875  H   GLN A 307      21.655  19.227 -24.310  1.00  0.00      RA0  H
ATOM   2876  CA  GLN A 307      22.691  21.008 -23.702  1.00  0.00      RA0  C
ATOM   2877  CB  GLN A 307      21.762  21.848 -24.567  1.00  0.00      RA0  C
ATOM   2878  CG  GLN A 307      22.125  21.626 -26.035  1.00  0.00      RA0  C
ATOM   2879  CD  GLN A 307      21.062  22.216 -26.930  1.00  0.00      RA0  C
ATOM   2880  OE1 GLN A 307      20.568  23.318 -26.722  1.00  0.00      RA0  O
ATOM   2881  NE2 GLN A 307      20.728  21.400 -27.945  1.00  0.00      RA0  N
ATOM   2882 HE21 GLN A 307      21.185  20.514 -28.044  1.00  0.00      RA0  H
ATOM   2883 HE22 GLN A 307      20.028  21.656 -28.612  1.00  0.00      RA0  H
ATOM   2884  C   GLN A 307      22.391  21.139 -22.219  1.00  0.00      RA0  C
ATOM   2885  O   GLN A 307      21.406  20.566 -21.713  1.00  0.00      RA0  O
ATOM   2886  N   HIS A 308      23.245  21.895 -21.530  1.00  0.00      RA0  N
ATOM   2887  H   HIS A 308      23.928  22.440 -22.011  1.00  0.00      RA0  H
ATOM   2888  CA  HIS A 308      23.174  22.063 -20.094  1.00  0.00      RA0  C
ATOM   2889  CB  HIS A 308      24.329  21.328 -19.425  1.00  0.00      RA0  C
ATOM   2890  CG  HIS A 308      24.068  19.838 -19.448  1.00  0.00      RA0  C
ATOM   2891  ND1 HIS A 308      22.868  19.284 -19.716  1.00  0.00      RA0  N
ATOM   2892  HD1 HIS A 308      22.045  19.744 -20.002  1.00  0.00      RA0  H
ATOM   2893  CD2 HIS A 308      24.981  18.814 -19.177  1.00  0.00      RA0  C
ATOM   2894  NE2 HIS A 308      24.312  17.639 -19.277  1.00  0.00      RA0  N
ATOM   2895  CE1 HIS A 308      23.015  17.927 -19.607  1.00  0.00      RA0  C
ATOM   2896  C   HIS A 308      23.109  23.530 -19.723  1.00  0.00      RA0  C
ATOM   2897  O   HIS A 308      23.609  24.399 -20.439  1.00  0.00      RA0  O
ATOM   2898  N   GLU A 309      22.458  23.777 -18.599  1.00  0.00      RA0  N
ATOM   2899  H   GLU A 309      22.043  23.056 -18.044  1.00  0.00      RA0  H
ATOM   2900  CA  GLU A 309      22.377  25.103 -18.018  1.00  0.00      RA0  C
ATOM   2901  CB  GLU A 309      21.026  25.745 -18.361  1.00  0.00      RA0  C
ATOM   2902  CG  GLU A 309      20.883  27.197 -17.896  1.00  0.00      RA0  C
ATOM   2903  CD  GLU A 309      19.690  27.844 -18.579  1.00  0.00      RA0  C
ATOM   2904  OE1 GLU A 309      19.209  27.323 -19.580  1.00  0.00      RA0  O
ATOM   2905  OE2 GLU A 309      19.264  28.916 -18.167  1.00  0.00      RA0  O
ATOM   2906  C   GLU A 309      22.650  25.033 -16.528  1.00  0.00      RA0  C
ATOM   2907  O   GLU A 309      21.931  24.375 -15.789  1.00  0.00      RA0  O
ATOM   2908  N   GLY A 310      23.709  25.710 -16.106  1.00  0.00      RA0  N
ATOM   2909  H   GLY A 310      24.195  26.265 -16.769  1.00  0.00      RA0  H
ATOM   2910  CA  GLY A 310      23.991  25.941 -14.712  1.00  0.00      RA0  C
ATOM   2911  C   GLY A 310      23.645  27.360 -14.335  1.00  0.00      RA0  C
ATOM   2912  O   GLY A 310      22.960  28.061 -15.068  1.00  0.00      RA0  O
ATOM   2913  N   ILE A 311      24.158  27.787 -13.192  1.00  0.00      RA0  N
ATOM   2914  H   ILE A 311      24.730  27.186 -12.626  1.00  0.00      RA0  H
ATOM   2915  CA  ILE A 311      23.850  29.107 -12.679  1.00  0.00      RA0  C
ATOM   2916  CB  ILE A 311      22.547  29.010 -11.872  1.00  0.00      RA0  C
ATOM   2917  CG2 ILE A 311      22.665  27.990 -10.736  1.00  0.00      RA0  C
ATOM   2918  CG1 ILE A 311      22.060  30.372 -11.388  1.00  0.00      RA0  C
ATOM   2919  CD1 ILE A 311      20.731  30.274 -10.641  1.00  0.00      RA0  C
ATOM   2920  C   ILE A 311      24.996  29.670 -11.857  1.00  0.00      RA0  C
ATOM   2921  O   ILE A 311      25.632  28.948 -11.116  1.00  0.00      RA0  O
ATOM   2922  N   ILE A 312      25.275  30.961 -12.016  1.00  0.00      RA0  N
ATOM   2923  H   ILE A 312      24.705  31.494 -12.641  1.00  0.00      RA0  H
ATOM   2924  CA  ILE A 312      26.184  31.649 -11.097  1.00  0.00      RA0  C
ATOM   2925  CB  ILE A 312      26.552  33.020 -11.666  1.00  0.00      RA0  C
ATOM   2926  CG2 ILE A 312      27.362  33.856 -10.678  1.00  0.00      RA0  C
ATOM   2927  CG1 ILE A 312      27.294  32.844 -12.989  1.00  0.00      RA0  C
ATOM   2928  CD1 ILE A 312      27.766  34.170 -13.582  1.00  0.00      RA0  C
ATOM   2929  C   ILE A 312      25.583  31.771  -9.706  1.00  0.00      RA0  C
ATOM   2930  O   ILE A 312      24.445  32.273  -9.526  1.00  0.00      RA0  O
ATOM   2931  N   THR A 313      26.355  31.344  -8.720  1.00  0.00      RA0  N
ATOM   2932  H   THR A 313      27.266  30.952  -8.863  1.00  0.00      RA0  H
ATOM   2933  CA  THR A 313      25.942  31.436  -7.336  1.00  0.00      RA0  C
ATOM   2934  CB  THR A 313      26.453  30.164  -6.679  1.00  0.00      RA0  C
ATOM   2935  OG1 THR A 313      27.795  29.919  -7.108  1.00  0.00      RA0  O
ATOM   2936  HG1 THR A 313      28.319  30.160  -6.340  1.00  0.00      RA0  H
ATOM   2937  CG2 THR A 313      25.579  28.970  -7.064  1.00  0.00      RA0  C
ATOM   2938  C   THR A 313      26.412  32.753  -6.728  1.00  0.00      RA0  C
ATOM   2939  O   THR A 313      25.665  33.424  -5.992  1.00  0.00      RA0  O
ATOM   2940  N   SER A 314      27.657  33.130  -7.030  1.00  0.00      RA0  N
ATOM   2941  H   SER A 314      28.269  32.538  -7.559  1.00  0.00      RA0  H
ATOM   2942  CA  SER A 314      28.190  34.438  -6.623  1.00  0.00      RA0  C
ATOM   2943  CB  SER A 314      29.016  34.305  -5.340  1.00  0.00      RA0  C
ATOM   2944  OG  SER A 314      28.245  33.890  -4.204  1.00  0.00      RA0  O
ATOM   2945  HG  SER A 314      28.280  32.926  -4.191  1.00  0.00      RA0  H
ATOM   2946  C   SER A 314      29.105  34.945  -7.690  1.00  0.00      RA0  C
ATOM   2947  O   SER A 314      29.994  34.209  -8.140  1.00  0.00      RA0  O
ATOM   2948  N   GLY A 315      28.901  36.186  -8.097  1.00  0.00      RA0  N
ATOM   2949  H   GLY A 315      28.175  36.745  -7.685  1.00  0.00      RA0  H
ATOM   2950  CA  GLY A 315      29.794  36.828  -9.023  1.00  0.00      RA0  C
ATOM   2951  C   GLY A 315      30.290  38.164  -8.514  1.00  0.00      RA0  C
ATOM   2952  O   GLY A 315      29.679  38.787  -7.626  1.00  0.00      RA0  O
ATOM   2953  N   THR A 316      31.434  38.590  -9.028  1.00  0.00      RA0  N
ATOM   2954  H   THR A 316      31.962  38.050  -9.689  1.00  0.00      RA0  H
ATOM   2955  CA  THR A 316      31.988  39.885  -8.655  1.00  0.00      RA0  C
ATOM   2956  CB  THR A 316      32.458  39.648  -7.207  1.00  0.00      RA0  C
ATOM   2957  OG1 THR A 316      31.566  40.306  -6.310  1.00  0.00      RA0  O
ATOM   2958  HG1 THR A 316      30.713  39.895  -6.456  1.00  0.00      RA0  H
ATOM   2959  CG2 THR A 316      33.931  39.898  -6.887  1.00  0.00      RA0  C
ATOM   2960  C   THR A 316      33.059  40.335  -9.637  1.00  0.00      RA0  C
ATOM   2961  O   THR A 316      33.493  39.572 -10.521  1.00  0.00      RA0  O
ATOM   2962  N   PHE A 317      33.474  41.591  -9.496  1.00  0.00      RA0  N
ATOM   2963  H   PHE A 317      33.123  42.139  -8.736  1.00  0.00      RA0  H
ATOM   2964  CA  PHE A 317      34.704  42.043 -10.130  1.00  0.00      RA0  C
ATOM   2965  CB  PHE A 317      34.551  43.496 -10.573  1.00  0.00      RA0  C
ATOM   2966  CG  PHE A 317      35.697  43.895 -11.470  1.00  0.00      RA0  C
ATOM   2967  CD1 PHE A 317      36.846  44.462 -10.931  1.00  0.00      RA0  C
ATOM   2968  CD2 PHE A 317      35.592  43.701 -12.842  1.00  0.00      RA0  C
ATOM   2969  CE1 PHE A 317      37.882  44.857 -11.768  1.00  0.00      RA0  C
ATOM   2970  CE2 PHE A 317      36.626  44.100 -13.680  1.00  0.00      RA0  C
ATOM   2971  CZ  PHE A 317      37.765  44.689 -13.143  1.00  0.00      RA0  C
ATOM   2972  C   PHE A 317      35.833  41.884  -9.098  1.00  0.00      RA0  C
ATOM   2973  O   PHE A 317      35.757  42.443  -7.987  1.00  0.00      RA0  O
ATOM   2974  N   SER A 318      36.827  41.062  -9.440  1.00  0.00      RA0  N
ATOM   2975  H   SER A 318      36.898  40.700 -10.371  1.00  0.00      RA0  H
ATOM   2976  CA  SER A 318      37.974  40.804  -8.559  1.00  0.00      RA0  C
ATOM   2977  CB  SER A 318      38.614  39.504  -9.065  1.00  0.00      RA0  C
ATOM   2978  OG  SER A 318      39.880  39.231  -8.457  1.00  0.00      RA0  O
ATOM   2979  HG  SER A 318      39.727  39.136  -7.516  1.00  0.00      RA0  H
ATOM   2980  C   SER A 318      38.959  41.989  -8.500  1.00  0.00      RA0  C
ATOM   2981  O   SER A 318      39.617  42.278  -9.506  1.00  0.00      RA0  O
ATOM   2982  N   PRO A 319      39.077  42.671  -7.354  1.00  0.00      RA0  N
ATOM   2983  CD  PRO A 319      38.282  42.503  -6.148  1.00  0.00      RA0  C
ATOM   2984  CA  PRO A 319      40.064  43.743  -7.245  1.00  0.00      RA0  C
ATOM   2985  CB  PRO A 319      39.789  44.314  -5.848  1.00  0.00      RA0  C
ATOM   2986  CG  PRO A 319      38.371  43.872  -5.491  1.00  0.00      RA0  C
ATOM   2987  C   PRO A 319      41.499  43.247  -7.414  1.00  0.00      RA0  C
ATOM   2988  O   PRO A 319      42.308  43.949  -7.980  1.00  0.00      RA0  O
ATOM   2989  N   THR A 320      41.809  42.052  -6.922  1.00  0.00      RA0  N
ATOM   2990  H   THR A 320      41.157  41.474  -6.425  1.00  0.00      RA0  H
ATOM   2991  CA  THR A 320      43.177  41.529  -7.035  1.00  0.00      RA0  C
ATOM   2992  CB  THR A 320      43.267  40.372  -6.056  1.00  0.00      RA0  C
ATOM   2993  OG1 THR A 320      42.600  40.760  -4.850  1.00  0.00      RA0  O
ATOM   2994  HG1 THR A 320      41.762  40.281  -4.835  1.00  0.00      RA0  H
ATOM   2995  CG2 THR A 320      44.709  39.947  -5.777  1.00  0.00      RA0  C
ATOM   2996  C   THR A 320      43.516  41.153  -8.466  1.00  0.00      RA0  C
ATOM   2997  O   THR A 320      44.624  41.454  -8.958  1.00  0.00      RA0  O
ATOM   2998  N   LEU A 321      42.585  40.511  -9.159  1.00  0.00      RA0  N
ATOM   2999  H   LEU A 321      41.679  40.335  -8.767  1.00  0.00      RA0  H
ATOM   3000  CA  LEU A 321      42.878  40.035 -10.511  1.00  0.00      RA0  C
ATOM   3001  CB  LEU A 321      42.069  38.777 -10.804  1.00  0.00      RA0  C
ATOM   3002  CG  LEU A 321      42.400  37.640  -9.842  1.00  0.00      RA0  C
ATOM   3003  CD1 LEU A 321      41.435  36.465  -9.982  1.00  0.00      RA0  C
ATOM   3004  CD2 LEU A 321      43.856  37.211  -9.982  1.00  0.00      RA0  C
ATOM   3005  C   LEU A 321      42.640  41.067 -11.603  1.00  0.00      RA0  C
ATOM   3006  O   LEU A 321      43.277  41.029 -12.647  1.00  0.00      RA0  O
ATOM   3007  N   GLY A 322      41.710  41.986 -11.366  1.00  0.00      RA0  N
ATOM   3008  H   GLY A 322      41.205  41.953 -10.504  1.00  0.00      RA0  H
ATOM   3009  CA  GLY A 322      41.354  43.001 -12.326  1.00  0.00      RA0  C
ATOM   3010  C   GLY A 322      40.411  42.552 -13.429  1.00  0.00      RA0  C
ATOM   3011  O   GLY A 322      40.387  43.142 -14.494  1.00  0.00      RA0  O
ATOM   3012  N   TYR A 323      39.611  41.518 -13.164  1.00  0.00      RA0  N
ATOM   3013  H   TYR A 323      39.609  41.066 -12.269  1.00  0.00      RA0  H
ATOM   3014  CA  TYR A 323      38.576  41.082 -14.083  1.00  0.00      RA0  C
ATOM   3015  CB  TYR A 323      39.141  40.208 -15.212  1.00  0.00      RA0  C
ATOM   3016  CG  TYR A 323      40.004  39.077 -14.696  1.00  0.00      RA0  C
ATOM   3017  CD1 TYR A 323      39.439  37.996 -14.028  1.00  0.00      RA0  C
ATOM   3018  CE1 TYR A 323      40.240  36.947 -13.595  1.00  0.00      RA0  C
ATOM   3019  CD2 TYR A 323      41.377  39.109 -14.914  1.00  0.00      RA0  C
ATOM   3020  CE2 TYR A 323      42.178  38.054 -14.492  1.00  0.00      RA0  C
ATOM   3021  CZ  TYR A 323      41.608  36.967 -13.840  1.00  0.00      RA0  C
ATOM   3022  OH  TYR A 323      42.394  35.908 -13.434  1.00  0.00      RA0  O
ATOM   3023  HH  TYR A 323      43.309  36.111 -13.586  1.00  0.00      RA0  H
ATOM   3024  C   TYR A 323      37.495  40.349 -13.273  1.00  0.00      RA0  C
ATOM   3025  O   TYR A 323      37.658  40.139 -12.075  1.00  0.00      RA0  O
ATOM   3026  N   SER A 324      36.418  39.952 -13.952  1.00  0.00      RA0  N
ATOM   3027  H   SER A 324      36.369  39.983 -14.951  1.00  0.00      RA0  H
ATOM   3028  CA  SER A 324      35.267  39.346 -13.283  1.00  0.00      RA0  C
ATOM   3029  CB  SER A 324      34.189  39.746 -14.246  1.00  0.00      RA0  C
ATOM   3030  OG  SER A 324      34.767  40.899 -14.876  1.00  0.00      RA0  O
ATOM   3031  HG  SER A 324      34.118  41.238 -15.484  1.00  0.00      RA0  H
ATOM   3032  C   SER A 324      35.474  37.865 -12.982  1.00  0.00      RA0  C
ATOM   3033  O   SER A 324      36.028  37.139 -13.800  1.00  0.00      RA0  O
ATOM   3034  N   ILE A 325      35.016  37.433 -11.809  1.00  0.00      RA0  N
ATOM   3035  H   ILE A 325      34.510  38.039 -11.190  1.00  0.00      RA0  H
ATOM   3036  CA  ILE A 325      35.057  36.023 -11.440  1.00  0.00      RA0  C
ATOM   3037  CB  ILE A 325      36.151  35.751 -10.406  1.00  0.00      RA0  C
ATOM   3038  CG2 ILE A 325      37.559  35.925 -10.980  1.00  0.00      RA0  C
ATOM   3039  CG1 ILE A 325      35.907  36.605  -9.161  1.00  0.00      RA0  C
ATOM   3040  CD1 ILE A 325      36.800  36.208  -7.991  1.00  0.00      RA0  C
ATOM   3041  C   ILE A 325      33.720  35.598 -10.854  1.00  0.00      RA0  C
ATOM   3042  O   ILE A 325      32.936  36.431 -10.374  1.00  0.00      RA0  O
ATOM   3043  N   ALA A 326      33.504  34.293 -10.824  1.00  0.00      RA0  N
ATOM   3044  H   ALA A 326      34.142  33.638 -11.239  1.00  0.00      RA0  H
ATOM   3045  CA  ALA A 326      32.285  33.768 -10.225  1.00  0.00      RA0  C
ATOM   3046  CB  ALA A 326      31.140  33.810 -11.237  1.00  0.00      RA0  C
ATOM   3047  C   ALA A 326      32.440  32.346  -9.779  1.00  0.00      RA0  C
ATOM   3048  O   ALA A 326      33.253  31.591 -10.332  1.00  0.00      RA0  O
ATOM   3049  N   LEU A 327      31.649  31.977  -8.775  1.00  0.00      RA0  N
ATOM   3050  H   LEU A 327      31.005  32.649  -8.410  1.00  0.00      RA0  H
ATOM   3051  CA  LEU A 327      31.360  30.590  -8.485  1.00  0.00      RA0  C
ATOM   3052  CB  LEU A 327      31.270  30.332  -6.981  1.00  0.00      RA0  C
ATOM   3053  CG  LEU A 327      32.630  30.487  -6.299  1.00  0.00      RA0  C
ATOM   3054  CD1 LEU A 327      32.590  30.096  -4.821  1.00  0.00      RA0  C
ATOM   3055  CD2 LEU A 327      33.727  29.741  -7.054  1.00  0.00      RA0  C
ATOM   3056  C   LEU A 327      30.035  30.255  -9.205  1.00  0.00      RA0  C
ATOM   3057  O   LEU A 327      29.129  31.098  -9.287  1.00  0.00      RA0  O
ATOM   3058  N   ALA A 328      29.974  29.054  -9.764  1.00  0.00      RA0  N
ATOM   3059  H   ALA A 328      30.746  28.417  -9.689  1.00  0.00      RA0  H
ATOM   3060  CA  ALA A 328      28.781  28.571 -10.476  1.00  0.00      RA0  C
ATOM   3061  CB  ALA A 328      28.921  28.807 -11.979  1.00  0.00      RA0  C
ATOM   3062  C   ALA A 328      28.548  27.092 -10.243  1.00  0.00      RA0  C
ATOM   3063  O   ALA A 328      29.489  26.294 -10.209  1.00  0.00      RA0  O
ATOM   3064  N   ARG A 329      27.274  26.747 -10.086  1.00  0.00      RA0  N
ATOM   3065  H   ARG A 329      26.577  27.454 -10.226  1.00  0.00      RA0  H
ATOM   3066  CA  ARG A 329      26.834  25.349 -10.011  1.00  0.00      RA0  C
ATOM   3067  CB  ARG A 329      25.658  25.220  -9.063  1.00  0.00      RA0  C
ATOM   3068  CG  ARG A 329      26.052  24.979  -7.610  1.00  0.00      RA0  C
ATOM   3069  CD  ARG A 329      24.788  24.792  -6.780  1.00  0.00      RA0  C
ATOM   3070  NE  ARG A 329      23.836  23.997  -7.553  1.00  0.00      RA0  N
ATOM   3071  HE  ARG A 329      24.164  23.162  -8.022  1.00  0.00      RA0  H
ATOM   3072  CZ  ARG A 329      22.559  24.431  -7.739  1.00  0.00      RA0  C
ATOM   3073  NH1 ARG A 329      22.141  25.547  -7.097  1.00  0.00      RA0  N
ATOM   3074 HH11 ARG A 329      21.208  25.904  -7.186  1.00  0.00      RA0  H
ATOM   3075 HH12 ARG A 329      22.760  26.057  -6.491  1.00  0.00      RA0  H
ATOM   3076  NH2 ARG A 329      21.746  23.734  -8.559  1.00  0.00      RA0  N
ATOM   3077 HH21 ARG A 329      20.784  23.937  -8.738  1.00  0.00      RA0  H
ATOM   3078 HH22 ARG A 329      22.118  22.920  -9.054  1.00  0.00      RA0  H
ATOM   3079  C   ARG A 329      26.426  24.886 -11.388  1.00  0.00      RA0  C
ATOM   3080  O   ARG A 329      25.532  25.466 -11.999  1.00  0.00      RA0  O
ATOM   3081  N   VAL A 330      27.076  23.837 -11.877  1.00  0.00      RA0  N
ATOM   3082  H   VAL A 330      27.744  23.342 -11.315  1.00  0.00      RA0  H
ATOM   3083  CA  VAL A 330      26.872  23.373 -13.250  1.00  0.00      RA0  C
ATOM   3084  CB  VAL A 330      28.031  23.817 -14.158  1.00  0.00      RA0  C
ATOM   3085  CG1 VAL A 330      28.073  25.336 -14.343  1.00  0.00      RA0  C
ATOM   3086  CG2 VAL A 330      29.361  23.250 -13.664  1.00  0.00      RA0  C
ATOM   3087  C   VAL A 330      26.727  21.859 -13.287  1.00  0.00      RA0  C
ATOM   3088  O   VAL A 330      27.312  21.162 -12.449  1.00  0.00      RA0  O
ATOM   3089  N   PRO A 331      25.943  21.344 -14.233  1.00  0.00      RA0  N
ATOM   3090  CD  PRO A 331      25.025  22.079 -15.092  1.00  0.00      RA0  C
ATOM   3091  CA  PRO A 331      25.950  19.905 -14.494  1.00  0.00      RA0  C
ATOM   3092  CB  PRO A 331      24.982  19.774 -15.673  1.00  0.00      RA0  C
ATOM   3093  CG  PRO A 331      24.073  21.000 -15.588  1.00  0.00      RA0  C
ATOM   3094  C   PRO A 331      27.348  19.347 -14.784  1.00  0.00      RA0  C
ATOM   3095  O   PRO A 331      28.232  20.051 -15.286  1.00  0.00      RA0  O
ATOM   3096  N   GLU A 332      27.531  18.066 -14.471  1.00  0.00      RA0  N
ATOM   3097  H   GLU A 332      26.766  17.548 -14.096  1.00  0.00      RA0  H
ATOM   3098  CA  GLU A 332      28.723  17.330 -14.878  1.00  0.00      RA0  C
ATOM   3099  CB  GLU A 332      28.809  15.904 -14.335  1.00  0.00      RA0  C
ATOM   3100  CG  GLU A 332      29.717  15.769 -13.102  1.00  0.00      RA0  C
ATOM   3101  CD  GLU A 332      31.171  16.150 -13.377  1.00  0.00      RA0  C
ATOM   3102  OE1 GLU A 332      31.968  16.173 -12.445  1.00  0.00      RA0  O
ATOM   3103  OE2 GLU A 332      31.545  16.496 -14.496  1.00  0.00      RA0  O
ATOM   3104  C   GLU A 332      28.862  17.352 -16.391  1.00  0.00      RA0  C
ATOM   3105  O   GLU A 332      27.873  17.349 -17.132  1.00  0.00      RA0  O
ATOM   3106  N   GLY A 333      30.109  17.367 -16.828  1.00  0.00      RA0  N
ATOM   3107  H   GLY A 333      30.832  17.337 -16.138  1.00  0.00      RA0  H
ATOM   3108  CA  GLY A 333      30.447  17.276 -18.229  1.00  0.00      RA0  C
ATOM   3109  C   GLY A 333      30.902  18.586 -18.822  1.00  0.00      RA0  C
ATOM   3110  O   GLY A 333      31.150  18.640 -20.008  1.00  0.00      RA0  O
ATOM   3111  N   ILE A 334      31.018  19.642 -18.012  1.00  0.00      RA0  N
ATOM   3112  H   ILE A 334      30.762  19.544 -17.054  1.00  0.00      RA0  H
ATOM   3113  CA  ILE A 334      31.517  20.923 -18.524  1.00  0.00      RA0  C
ATOM   3114  CB  ILE A 334      31.319  22.022 -17.467  1.00  0.00      RA0  C
ATOM   3115  CG2 ILE A 334      32.242  21.827 -16.265  1.00  0.00      RA0  C
ATOM   3116  CG1 ILE A 334      31.414  23.427 -18.066  1.00  0.00      RA0  C
ATOM   3117  CD1 ILE A 334      30.965  24.505 -17.080  1.00  0.00      RA0  C
ATOM   3118  C   ILE A 334      32.975  20.818 -19.015  1.00  0.00      RA0  C
ATOM   3119  O   ILE A 334      33.771  20.034 -18.478  1.00  0.00      RA0  O
ATOM   3120  N   GLY A 335      33.296  21.587 -20.051  1.00  0.00      RA0  N
ATOM   3121  H   GLY A 335      32.607  22.224 -20.390  1.00  0.00      RA0  H
ATOM   3122  CA  GLY A 335      34.659  21.696 -20.582  1.00  0.00      RA0  C
ATOM   3123  C   GLY A 335      35.442  22.889 -20.041  1.00  0.00      RA0  C
ATOM   3124  O   GLY A 335      35.270  23.319 -18.883  1.00  0.00      RA0  O
ATOM   3125  N   GLU A 336      36.312  23.417 -20.896  1.00  0.00      RA0  N
ATOM   3126  H   GLU A 336      36.342  23.084 -21.836  1.00  0.00      RA0  H
ATOM   3127  CA  GLU A 336      37.242  24.464 -20.519  1.00  0.00      RA0  C
ATOM   3128  CB  GLU A 336      38.478  24.413 -21.426  1.00  0.00      RA0  C
ATOM   3129  CG  GLU A 336      39.784  23.933 -20.770  1.00  0.00      RA0  C
ATOM   3130  CD  GLU A 336      40.346  25.012 -19.859  1.00  0.00      RA0  C
ATOM   3131  OE1 GLU A 336      40.366  26.175 -20.259  1.00  0.00      RA0  O
ATOM   3132  OE2 GLU A 336      40.748  24.714 -18.734  1.00  0.00      RA0  O
ATOM   3133  C   GLU A 336      36.572  25.829 -20.582  1.00  0.00      RA0  C
ATOM   3134  O   GLU A 336      37.055  26.778 -19.986  1.00  0.00      RA0  O
ATOM   3135  N   THR A 337      35.461  25.909 -21.305  1.00  0.00      RA0  N
ATOM   3136  H   THR A 337      35.076  25.131 -21.793  1.00  0.00      RA0  H
ATOM   3137  CA  THR A 337      34.717  27.161 -21.467  1.00  0.00      RA0  C
ATOM   3138  CB  THR A 337      35.172  27.575 -22.865  1.00  0.00      RA0  C
ATOM   3139  OG1 THR A 337      36.522  27.122 -23.031  1.00  0.00      RA0  O
ATOM   3140  HG1 THR A 337      37.023  27.514 -22.322  1.00  0.00      RA0  H
ATOM   3141  CG2 THR A 337      35.030  29.055 -23.220  1.00  0.00      RA0  C
ATOM   3142  C   THR A 337      33.204  26.953 -21.365  1.00  0.00      RA0  C
ATOM   3143  O   THR A 337      32.696  25.840 -21.477  1.00  0.00      RA0  O
ATOM   3144  N   ALA A 338      32.487  28.051 -21.176  1.00  0.00      RA0  N
ATOM   3145  H   ALA A 338      32.917  28.955 -21.089  1.00  0.00      RA0  H
ATOM   3146  CA  ALA A 338      31.041  28.030 -21.187  1.00  0.00      RA0  C
ATOM   3147  CB  ALA A 338      30.492  27.751 -19.789  1.00  0.00      RA0  C
ATOM   3148  C   ALA A 338      30.565  29.390 -21.661  1.00  0.00      RA0  C
ATOM   3149  O   ALA A 338      31.390  30.274 -21.979  1.00  0.00      RA0  O
ATOM   3150  N   ILE A 339      29.248  29.554 -21.759  1.00  0.00      RA0  N
ATOM   3151  H   ILE A 339      28.602  28.839 -21.485  1.00  0.00      RA0  H
ATOM   3152  CA  ILE A 339      28.680  30.798 -22.271  1.00  0.00      RA0  C
ATOM   3153  CB  ILE A 339      27.908  30.493 -23.555  1.00  0.00      RA0  C
ATOM   3154  CG2 ILE A 339      27.286  31.763 -24.110  1.00  0.00      RA0  C
ATOM   3155  CG1 ILE A 339      28.765  29.790 -24.608  1.00  0.00      RA0  C
ATOM   3156  CD1 ILE A 339      29.799  30.725 -25.232  1.00  0.00      RA0  C
ATOM   3157  C   ILE A 339      27.754  31.433 -21.261  1.00  0.00      RA0  C
ATOM   3158  O   ILE A 339      26.894  30.753 -20.693  1.00  0.00      RA0  O
ATOM   3159  N   VAL A 340      27.913  32.744 -21.070  1.00  0.00      RA0  N
ATOM   3160  H   VAL A 340      28.602  33.257 -21.587  1.00  0.00      RA0  H
ATOM   3161  CA  VAL A 340      26.991  33.543 -20.267  1.00  0.00      RA0  C
ATOM   3162  CB  VAL A 340      27.651  34.073 -18.992  1.00  0.00      RA0  C
ATOM   3163  CG1 VAL A 340      28.097  32.935 -18.071  1.00  0.00      RA0  C
ATOM   3164  CG2 VAL A 340      28.787  35.037 -19.321  1.00  0.00      RA0  C
ATOM   3165  C   VAL A 340      26.496  34.702 -21.155  1.00  0.00      RA0  C
ATOM   3166  O   VAL A 340      27.145  35.050 -22.142  1.00  0.00      RA0  O
ATOM   3167  N   GLN A 341      25.339  35.269 -20.835  1.00  0.00      RA0  N
ATOM   3168  H   GLN A 341      24.898  35.009 -19.978  1.00  0.00      RA0  H
ATOM   3169  CA  GLN A 341      24.821  36.437 -21.565  1.00  0.00      RA0  C
ATOM   3170  CB  GLN A 341      23.302  36.377 -21.465  1.00  0.00      RA0  C
ATOM   3171  CG  GLN A 341      22.639  36.031 -22.791  1.00  0.00      RA0  C
ATOM   3172  CD  GLN A 341      22.679  37.269 -23.649  1.00  0.00      RA0  C
ATOM   3173  OE1 GLN A 341      22.905  38.375 -23.159  1.00  0.00      RA0  O
ATOM   3174  NE2 GLN A 341      22.389  37.033 -24.937  1.00  0.00      RA0  N
ATOM   3175 HE21 GLN A 341      22.399  36.073 -25.247  1.00  0.00      RA0  H
ATOM   3176 HE22 GLN A 341      22.208  37.710 -25.650  1.00  0.00      RA0  H
ATOM   3177  C   GLN A 341      25.349  37.761 -20.982  1.00  0.00      RA0  C
ATOM   3178  O   GLN A 341      25.161  38.040 -19.801  1.00  0.00      RA0  O
ATOM   3179  N   ILE A 342      26.028  38.563 -21.807  1.00  0.00      RA0  N
ATOM   3180  H   ILE A 342      26.172  38.302 -22.756  1.00  0.00      RA0  H
ATOM   3181  CA  ILE A 342      26.585  39.864 -21.359  1.00  0.00      RA0  C
ATOM   3182  CB  ILE A 342      28.087  39.806 -21.053  1.00  0.00      RA0  C
ATOM   3183  CG2 ILE A 342      28.618  41.195 -20.697  1.00  0.00      RA0  C
ATOM   3184  CG1 ILE A 342      28.415  38.839 -19.912  1.00  0.00      RA0  C
ATOM   3185  CD1 ILE A 342      27.980  39.363 -18.542  1.00  0.00      RA0  C
ATOM   3186  C   ILE A 342      26.260  40.925 -22.412  1.00  0.00      RA0  C
ATOM   3187  O   ILE A 342      26.634  40.773 -23.577  1.00  0.00      RA0  O
ATOM   3188  N   ARG A 343      25.548  41.979 -22.001  1.00  0.00      RA0  N
ATOM   3189  H   ARG A 343      25.266  41.999 -21.043  1.00  0.00      RA0  H
ATOM   3190  CA  ARG A 343      25.081  43.025 -22.916  1.00  0.00      RA0  C
ATOM   3191  CB  ARG A 343      26.270  43.851 -23.433  1.00  0.00      RA0  C
ATOM   3192  CG  ARG A 343      27.250  44.238 -22.318  1.00  0.00      RA0  C
ATOM   3193  CD  ARG A 343      28.560  44.862 -22.815  1.00  0.00      RA0  C
ATOM   3194  NE  ARG A 343      29.229  44.013 -23.804  1.00  0.00      RA0  N
ATOM   3195  HE  ARG A 343      28.752  43.936 -24.686  1.00  0.00      RA0  H
ATOM   3196  CZ  ARG A 343      30.432  43.415 -23.524  1.00  0.00      RA0  C
ATOM   3197  NH1 ARG A 343      30.969  43.500 -22.294  1.00  0.00      RA0  N
ATOM   3198 HH11 ARG A 343      31.858  43.055 -22.074  1.00  0.00      RA0  H
ATOM   3199 HH12 ARG A 343      30.536  43.985 -21.534  1.00  0.00      RA0  H
ATOM   3200  NH2 ARG A 343      31.086  42.742 -24.486  1.00  0.00      RA0  N
ATOM   3201 HH21 ARG A 343      31.980  42.292 -24.283  1.00  0.00      RA0  H
ATOM   3202 HH22 ARG A 343      30.745  42.661 -25.419  1.00  0.00      RA0  H
ATOM   3203  C   ARG A 343      24.265  42.442 -24.067  1.00  0.00      RA0  C
ATOM   3204  O   ARG A 343      24.450  42.807 -25.229  1.00  0.00      RA0  O
ATOM   3205  N   ASN A 344      23.366  41.521 -23.721  1.00  0.00      RA0  N
ATOM   3206  H   ASN A 344      23.348  41.160 -22.791  1.00  0.00      RA0  H
ATOM   3207  CA  ASN A 344      22.421  40.918 -24.669  1.00  0.00      RA0  C
ATOM   3208  CB  ASN A 344      21.498  41.938 -25.342  1.00  0.00      RA0  C
ATOM   3209  CG  ASN A 344      20.206  41.264 -25.778  1.00  0.00      RA0  C
ATOM   3210  OD1 ASN A 344      19.272  41.126 -24.995  1.00  0.00      RA0  O
ATOM   3211  ND2 ASN A 344      20.153  40.932 -27.079  1.00  0.00      RA0  N
ATOM   3212 HD21 ASN A 344      21.012  40.924 -27.599  1.00  0.00      RA0  H
ATOM   3213 HD22 ASN A 344      19.311  40.646 -27.535  1.00  0.00      RA0  H
ATOM   3214  C   ASN A 344      23.093  40.014 -25.721  1.00  0.00      RA0  C
ATOM   3215  O   ASN A 344      22.540  39.768 -26.793  1.00  0.00      RA0  O
ATOM   3216  N   ARG A 345      24.282  39.515 -25.398  1.00  0.00      RA0  N
ATOM   3217  H   ARG A 345      24.653  39.584 -24.471  1.00  0.00      RA0  H
ATOM   3218  CA  ARG A 345      25.063  38.723 -26.332  1.00  0.00      RA0  C
ATOM   3219  CB  ARG A 345      26.154  39.677 -26.856  1.00  0.00      RA0  C
ATOM   3220  CG  ARG A 345      27.030  39.292 -28.057  1.00  0.00      RA0  C
ATOM   3221  CD  ARG A 345      28.430  39.938 -27.994  1.00  0.00      RA0  C
ATOM   3222  NE  ARG A 345      29.217  39.249 -26.972  1.00  0.00      RA0  N
ATOM   3223  HE  ARG A 345      28.754  38.425 -26.627  1.00  0.00      RA0  H
ATOM   3224  CZ  ARG A 345      30.475  39.574 -26.536  1.00  0.00      RA0  C
ATOM   3225  NH1 ARG A 345      31.061  38.794 -25.608  1.00  0.00      RA0  N
ATOM   3226 HH11 ARG A 345      31.944  39.045 -25.178  1.00  0.00      RA0  H
ATOM   3227 HH12 ARG A 345      30.626  37.935 -25.317  1.00  0.00      RA0  H
ATOM   3228  NH2 ARG A 345      31.136  40.650 -27.012  1.00  0.00      RA0  N
ATOM   3229 HH21 ARG A 345      32.045  40.886 -26.628  1.00  0.00      RA0  H
ATOM   3230 HH22 ARG A 345      30.766  41.219 -27.750  1.00  0.00      RA0  H
ATOM   3231  C   ARG A 345      25.727  37.587 -25.583  1.00  0.00      RA0  C
ATOM   3232  O   ARG A 345      25.883  37.655 -24.383  1.00  0.00      RA0  O
ATOM   3233  N   GLU A 346      26.084  36.536 -26.309  1.00  0.00      RA0  N
ATOM   3234  H   GLU A 346      25.841  36.493 -27.275  1.00  0.00      RA0  H
ATOM   3235  CA  GLU A 346      26.852  35.451 -25.729  1.00  0.00      RA0  C
ATOM   3236  CB  GLU A 346      26.815  34.232 -26.650  1.00  0.00      RA0  C
ATOM   3237  CG  GLU A 346      25.411  33.876 -27.164  1.00  0.00      RA0  C
ATOM   3238  CD  GLU A 346      24.400  33.781 -26.033  1.00  0.00      RA0  C
ATOM   3239  OE1 GLU A 346      24.448  32.831 -25.256  1.00  0.00      RA0  O
ATOM   3240  OE2 GLU A 346      23.542  34.655 -25.946  1.00  0.00      RA0  O
ATOM   3241  C   GLU A 346      28.269  35.924 -25.459  1.00  0.00      RA0  C
ATOM   3242  O   GLU A 346      28.894  36.633 -26.287  1.00  0.00      RA0  O
ATOM   3243  N   MSE A 347      28.756  35.515 -24.305  1.00  0.00      RA0  N
ATOM   3244  H   MSE A 347      28.181  34.957 -23.701  1.00  0.00      RA0  H
ATOM   3245  CA  MSE A 347      30.084  35.818 -23.850  1.00  0.00      RA0  C
ATOM   3246  CB  MSE A 347      30.001  36.760 -22.660  1.00  0.00      RA0  C
ATOM   3247  CG  MSE A 347      31.350  36.901 -21.968  1.00  0.00      RA0  C
ATOM   3248  SE  MSE A 347      32.392  38.070 -22.827  1.00  0.00      RA0  S
ATOM   3249  CE  MSE A 347      31.522  39.525 -22.232  1.00  0.00      RA0  C
ATOM   3250  C   MSE A 347      30.685  34.509 -23.359  1.00  0.00      RA0  C
ATOM   3251  O   MSE A 347      30.230  33.957 -22.361  1.00  0.00      RA0  O
ATOM   3252  N   PRO A 348      31.711  34.019 -24.045  1.00  0.00      RA0  N
ATOM   3253  CD  PRO A 348      32.204  34.517 -25.319  1.00  0.00      RA0  C
ATOM   3254  CA  PRO A 348      32.458  32.885 -23.541  1.00  0.00      RA0  C
ATOM   3255  CB  PRO A 348      33.429  32.573 -24.687  1.00  0.00      RA0  C
ATOM   3256  CG  PRO A 348      32.891  33.300 -25.920  1.00  0.00      RA0  C
ATOM   3257  C   PRO A 348      33.202  33.247 -22.267  1.00  0.00      RA0  C
ATOM   3258  O   PRO A 348      33.696  34.375 -22.104  1.00  0.00      RA0  O
ATOM   3259  N   VAL A 349      33.222  32.312 -21.336  1.00  0.00      RA0  N
ATOM   3260  H   VAL A 349      32.828  31.409 -21.509  1.00  0.00      RA0  H
ATOM   3261  CA  VAL A 349      33.948  32.492 -20.109  1.00  0.00      RA0  C
ATOM   3262  CB  VAL A 349      33.014  32.642 -18.903  1.00  0.00      RA0  C
ATOM   3263  CG1 VAL A 349      32.306  33.993 -18.916  1.00  0.00      RA0  C
ATOM   3264  CG2 VAL A 349      32.029  31.475 -18.805  1.00  0.00      RA0  C
ATOM   3265  C   VAL A 349      34.827  31.280 -19.931  1.00  0.00      RA0  C
ATOM   3266  O   VAL A 349      34.558  30.225 -20.490  1.00  0.00      RA0  O
ATOM   3267  N   LYS A 350      35.887  31.447 -19.159  1.00  0.00      RA0  N
ATOM   3268  H   LYS A 350      35.999  32.304 -18.652  1.00  0.00      RA0  H
ATOM   3269  CA  LYS A 350      36.790  30.350 -18.882  1.00  0.00      RA0  C
ATOM   3270  CB  LYS A 350      38.266  30.749 -18.720  1.00  0.00      RA0  C
ATOM   3271  CG  LYS A 350      39.032  29.530 -18.185  1.00  0.00      RA0  C
ATOM   3272  CD  LYS A 350      40.542  29.598 -18.039  1.00  0.00      RA0  C
ATOM   3273  CE  LYS A 350      41.032  28.282 -17.425  1.00  0.00      RA0  C
ATOM   3274  NZ  LYS A 350      40.232  27.157 -17.934  1.00  0.00      RA0  N
ATOM   3275  HZ1 LYS A 350      39.409  26.918 -17.349  1.00  0.00      RA0  H
ATOM   3276  HZ2 LYS A 350      39.909  27.267 -18.919  1.00  0.00      RA0  H
ATOM   3277  HZ3 LYS A 350      40.800  26.286 -18.018  1.00  0.00      RA0  H
ATOM   3278  C   LYS A 350      36.316  29.641 -17.614  1.00  0.00      RA0  C
ATOM   3279  O   LYS A 350      35.999  30.274 -16.601  1.00  0.00      RA0  O
ATOM   3280  N   VAL A 351      36.255  28.318 -17.676  1.00  0.00      RA0  N
ATOM   3281  H   VAL A 351      36.582  27.850 -18.498  1.00  0.00      RA0  H
ATOM   3282  CA  VAL A 351      35.904  27.497 -16.539  1.00  0.00      RA0  C
ATOM   3283  CB  VAL A 351      35.116  26.274 -16.999  1.00  0.00      RA0  C
ATOM   3284  CG1 VAL A 351      34.713  25.378 -15.825  1.00  0.00      RA0  C
ATOM   3285  CG2 VAL A 351      33.913  26.717 -17.827  1.00  0.00      RA0  C
ATOM   3286  C   VAL A 351      37.164  27.076 -15.787  1.00  0.00      RA0  C
ATOM   3287  O   VAL A 351      38.088  26.550 -16.388  1.00  0.00      RA0  O
ATOM   3288  N   THR A 352      37.174  27.295 -14.482  1.00  0.00      RA0  N
ATOM   3289  H   THR A 352      36.343  27.570 -14.003  1.00  0.00      RA0  H
ATOM   3290  CA  THR A 352      38.346  27.051 -13.661  1.00  0.00      RA0  C
ATOM   3291  CB  THR A 352      38.916  28.464 -13.497  1.00  0.00      RA0  C
ATOM   3292  OG1 THR A 352      38.571  29.215 -14.675  1.00  0.00      RA0  O
ATOM   3293  HG1 THR A 352      37.654  29.455 -14.587  1.00  0.00      RA0  H
ATOM   3294  CG2 THR A 352      40.431  28.506 -13.268  1.00  0.00      RA0  C
ATOM   3295  C   THR A 352      37.972  26.343 -12.384  1.00  0.00      RA0  C
ATOM   3296  O   THR A 352      36.804  26.043 -12.109  1.00  0.00      RA0  O
ATOM   3297  N   LYS A 353      38.988  26.084 -11.576  1.00  0.00      RA0  N
ATOM   3298  H   LYS A 353      39.880  26.452 -11.821  1.00  0.00      RA0  H
ATOM   3299  CA  LYS A 353      38.787  25.613 -10.208  1.00  0.00      RA0  C
ATOM   3300  CB  LYS A 353      40.164  25.257  -9.633  1.00  0.00      RA0  C
ATOM   3301  CG  LYS A 353      40.954  24.477 -10.690  1.00  0.00      RA0  C
ATOM   3302  CD  LYS A 353      42.319  23.958 -10.246  1.00  0.00      RA0  C
ATOM   3303  CE  LYS A 353      43.145  23.479 -11.446  1.00  0.00      RA0  C
ATOM   3304  NZ  LYS A 353      44.334  22.760 -10.986  1.00  0.00      RA0  N
ATOM   3305  HZ1 LYS A 353      45.019  22.595 -11.756  1.00  0.00      RA0  H
ATOM   3306  HZ2 LYS A 353      44.803  23.234 -10.187  1.00  0.00      RA0  H
ATOM   3307  HZ3 LYS A 353      44.058  21.792 -10.720  1.00  0.00      RA0  H
ATOM   3308  C   LYS A 353      38.029  26.695  -9.424  1.00  0.00      RA0  C
ATOM   3309  O   LYS A 353      38.202  27.881  -9.719  1.00  0.00      RA0  O
ATOM   3310  N   PRO A 354      37.258  26.302  -8.410  1.00  0.00      RA0  N
ATOM   3311  CD  PRO A 354      36.999  24.915  -8.032  1.00  0.00      RA0  C
ATOM   3312  CA  PRO A 354      36.501  27.253  -7.598  1.00  0.00      RA0  C
ATOM   3313  CB  PRO A 354      35.416  26.355  -6.997  1.00  0.00      RA0  C
ATOM   3314  CG  PRO A 354      36.107  25.009  -6.803  1.00  0.00      RA0  C
ATOM   3315  C   PRO A 354      37.339  27.971  -6.530  1.00  0.00      RA0  C
ATOM   3316  O   PRO A 354      37.011  27.956  -5.349  1.00  0.00      RA0  O
ATOM   3317  N   VAL A 355      38.428  28.601  -6.960  1.00  0.00      RA0  N
ATOM   3318  H   VAL A 355      38.689  28.657  -7.929  1.00  0.00      RA0  H
ATOM   3319  CA  VAL A 355      39.315  29.351  -6.064  1.00  0.00      RA0  C
ATOM   3320  CB  VAL A 355      40.184  28.413  -5.199  1.00  0.00      RA0  C
ATOM   3321  CG1 VAL A 355      40.909  27.346  -6.027  1.00  0.00      RA0  C
ATOM   3322  CG2 VAL A 355      41.146  29.200  -4.302  1.00  0.00      RA0  C
ATOM   3323  C   VAL A 355      40.171  30.197  -7.002  1.00  0.00      RA0  C
ATOM   3324  O   VAL A 355      40.488  29.763  -8.113  1.00  0.00      RA0  O
ATOM   3325  N   PHE A 356      40.529  31.393  -6.555  1.00  0.00      RA0  N
ATOM   3326  H   PHE A 356      40.261  31.694  -5.637  1.00  0.00      RA0  H
ATOM   3327  CA  PHE A 356      41.155  32.376  -7.446  1.00  0.00      RA0  C
ATOM   3328  CB  PHE A 356      40.145  33.458  -7.848  1.00  0.00      RA0  C
ATOM   3329  CG  PHE A 356      38.872  32.844  -8.382  1.00  0.00      RA0  C
ATOM   3330  CD1 PHE A 356      37.749  32.755  -7.566  1.00  0.00      RA0  C
ATOM   3331  CD2 PHE A 356      38.818  32.369  -9.687  1.00  0.00      RA0  C
ATOM   3332  CE1 PHE A 356      36.572  32.202  -8.056  1.00  0.00      RA0  C
ATOM   3333  CE2 PHE A 356      37.642  31.816 -10.178  1.00  0.00      RA0  C
ATOM   3334  CZ  PHE A 356      36.518  31.738  -9.364  1.00  0.00      RA0  C
ATOM   3335  C   PHE A 356      42.409  33.037  -6.865  1.00  0.00      RA0  C
ATOM   3336  O   PHE A 356      43.353  33.247  -7.599  1.00  0.00      RA0  O
ATOM   3337  N   VAL A 357      42.399  33.345  -5.575  1.00  0.00      RA0  N
ATOM   3338  H   VAL A 357      41.612  33.133  -4.989  1.00  0.00      RA0  H
ATOM   3339  CA  VAL A 357      43.499  34.057  -4.912  1.00  0.00      RA0  C
ATOM   3340  CB  VAL A 357      43.200  35.562  -4.783  1.00  0.00      RA0  C
ATOM   3341  CG1 VAL A 357      44.292  36.278  -3.986  1.00  0.00      RA0  C
ATOM   3342  CG2 VAL A 357      42.990  36.238  -6.138  1.00  0.00      RA0  C
ATOM   3343  C   VAL A 357      43.699  33.458  -3.520  1.00  0.00      RA0  C
ATOM   3344  O   VAL A 357      42.740  33.229  -2.797  1.00  0.00      RA0  O
ATOM   3345  N   ARG A 358      44.946  33.183  -3.150  1.00  0.00      RA0  N
ATOM   3346  H   ARG A 358      45.733  33.376  -3.745  1.00  0.00      RA0  H
ATOM   3347  CA  ARG A 358      45.290  32.775  -1.790  1.00  0.00      RA0  C
ATOM   3348  CB  ARG A 358      45.451  31.259  -1.739  1.00  0.00      RA0  C
ATOM   3349  CG  ARG A 358      44.165  30.581  -1.274  1.00  0.00      RA0  C
ATOM   3350  CD  ARG A 358      44.295  29.962   0.119  1.00  0.00      RA0  C
ATOM   3351  NE  ARG A 358      44.730  30.910   1.137  1.00  0.00      RA0  N
ATOM   3352  HE  ARG A 358      44.118  31.659   1.389  1.00  0.00      RA0  H
ATOM   3353  CZ  ARG A 358      45.956  30.836   1.690  1.00  0.00      RA0  C
ATOM   3354  NH1 ARG A 358      46.821  29.909   1.312  1.00  0.00      RA0  N
ATOM   3355 HH11 ARG A 358      47.754  29.833   1.686  1.00  0.00      RA0  H
ATOM   3356 HH12 ARG A 358      46.631  29.246   0.584  1.00  0.00      RA0  H
ATOM   3357  NH2 ARG A 358      46.318  31.735   2.590  1.00  0.00      RA0  N
ATOM   3358 HH21 ARG A 358      47.256  31.723   2.954  1.00  0.00      RA0  H
ATOM   3359 HH22 ARG A 358      45.687  32.464   2.864  1.00  0.00      RA0  H
ATOM   3360  C   ARG A 358      46.601  33.472  -1.436  1.00  0.00      RA0  C
ATOM   3361  O   ARG A 358      47.474  33.559  -2.291  1.00  0.00      RA0  O
ATOM   3362  N   ASN A 359      46.729  33.924  -0.197  1.00  0.00      RA0  N
ATOM   3363  H   ASN A 359      45.916  34.072   0.369  1.00  0.00      RA0  H
ATOM   3364  CA  ASN A 359      47.998  34.501   0.307  1.00  0.00      RA0  C
ATOM   3365  CB  ASN A 359      49.235  33.595   0.435  1.00  0.00      RA0  C
ATOM   3366  CG  ASN A 359      49.001  32.176   0.872  1.00  0.00      RA0  C
ATOM   3367  OD1 ASN A 359      48.835  31.847   2.044  1.00  0.00      RA0  O
ATOM   3368  ND2 ASN A 359      49.057  31.326  -0.152  1.00  0.00      RA0  N
ATOM   3369 HD21 ASN A 359      49.132  31.645  -1.095  1.00  0.00      RA0  H
ATOM   3370 HD22 ASN A 359      49.040  30.323  -0.051  1.00  0.00      RA0  H
ATOM   3371  C   ASN A 359      48.561  35.541  -0.626  1.00  0.00      RA0  C
ATOM   3372  O   ASN A 359      49.753  35.507  -1.003  1.00  0.00      RA0  O
ATOM   3373  N   GLY A 360      47.702  36.480  -1.005  1.00  0.00      RA0  N
ATOM   3374  H   GLY A 360      46.830  36.492  -0.507  1.00  0.00      RA0  H
ATOM   3375  CA  GLY A 360      48.109  37.622  -1.768  1.00  0.00      RA0  C
ATOM   3376  C   GLY A 360      48.455  37.393  -3.200  1.00  0.00      RA0  C
ATOM   3377  O   GLY A 360      48.970  38.312  -3.858  1.00  0.00      RA0  O
ATOM   3378  N   LYS A 361      48.157  36.206  -3.727  1.00  0.00      RA0  N
ATOM   3379  H   LYS A 361      47.749  35.467  -3.185  1.00  0.00      RA0  H
ATOM   3380  CA  LYS A 361      48.555  35.894  -5.075  1.00  0.00      RA0  C
ATOM   3381  CB  LYS A 361      49.892  35.140  -5.009  1.00  0.00      RA0  C
ATOM   3382  CG  LYS A 361      50.415  34.658  -6.365  1.00  0.00      RA0  C
ATOM   3383  CD  LYS A 361      51.551  33.636  -6.282  1.00  0.00      RA0  C
ATOM   3384  CE  LYS A 361      51.844  33.003  -7.648  1.00  0.00      RA0  C
ATOM   3385  NZ  LYS A 361      50.651  32.300  -8.145  1.00  0.00      RA0  N
ATOM   3386  HZ1 LYS A 361      50.804  31.921  -9.101  1.00  0.00      RA0  H
ATOM   3387  HZ2 LYS A 361      50.370  31.535  -7.500  1.00  0.00      RA0  H
ATOM   3388  HZ3 LYS A 361      49.837  32.949  -8.197  1.00  0.00      RA0  H
ATOM   3389  C   LYS A 361      47.501  35.067  -5.793  1.00  0.00      RA0  C
ATOM   3390  O   LYS A 361      46.890  34.198  -5.193  1.00  0.00      RA0  O
ATOM   3391  N   ALA A 362      47.345  35.328  -7.092  1.00  0.00      RA0  N
ATOM   3392  H   ALA A 362      47.818  36.133  -7.450  1.00  0.00      RA0  H
ATOM   3393  CA  ALA A 362      46.536  34.514  -7.970  1.00  0.00      RA0  C
ATOM   3394  CB  ALA A 362      46.689  34.968  -9.420  1.00  0.00      RA0  C
ATOM   3395  C   ALA A 362      47.009  33.070  -7.892  1.00  0.00      RA0  C
ATOM   3396  O   ALA A 362      48.212  32.796  -7.850  1.00  0.00      RA0  O
ATOM   3397  N   VAL A 363      46.048  32.154  -7.859  1.00  0.00      RA0  N
ATOM   3398  H   VAL A 363      45.104  32.487  -7.908  1.00  0.00      RA0  H
ATOM   3399  CA  VAL A 363      46.343  30.718  -7.868  1.00  0.00      RA0  C
ATOM   3400  CB  VAL A 363      45.071  29.880  -7.649  1.00  0.00      RA0  C
ATOM   3401  CG1 VAL A 363      44.473  30.167  -6.269  1.00  0.00      RA0  C
ATOM   3402  CG2 VAL A 363      44.041  30.045  -8.773  1.00  0.00      RA0  C
ATOM   3403  C   VAL A 363      47.023  30.360  -9.192  1.00  0.00      RA0  C
ATOM   3404  O   VAL A 363      46.891  31.065 -10.242  1.00  0.00      RA0  O
ATOM   3405  N   ALA A 364      47.768  29.261  -9.159  1.00  0.00      RA0  N
ATOM   3406  H   ALA A 364      47.760  28.704  -8.322  1.00  0.00      RA0  H
ATOM   3407  CA  ALA A 364      48.611  28.868 -10.295  1.00  0.00      RA0  C
ATOM   3408  CB  ALA A 364      49.227  27.491 -10.042  1.00  0.00      RA0  C
ATOM   3409  C   ALA A 364      47.902  28.848 -11.638  1.00  0.00      RA0  C
ATOM   3410  O   ALA A 364      48.486  29.249 -12.620  1.00  0.00      RA0  O
ATOM   3411  N   GLY A 365      46.645  28.411 -11.692  1.00  0.00      RA0  N
ATOM   3412  H   GLY A 365      46.212  28.105 -10.847  1.00  0.00      RA0  H
ATOM   3413  CA  GLY A 365      45.936  28.351 -12.980  1.00  0.00      RA0  C
ATOM   3414  C   GLY A 365      45.653  29.709 -13.591  1.00  0.00      RA0  C
ATOM   3415  O   GLY A 365      45.342  29.814 -14.775  1.00  0.00      RA0  O
ATOM   3416  N   LEU A 366      45.784  30.757 -12.792  1.00  0.00      RA0  N
ATOM   3417  H   LEU A 366      46.113  30.656 -11.858  1.00  0.00      RA0  H
ATOM   3418  CA  LEU A 366      45.544  32.127 -13.278  1.00  0.00      RA0  C
ATOM   3419  CB  LEU A 366      44.561  32.850 -12.356  1.00  0.00      RA0  C
ATOM   3420  CG  LEU A 366      43.193  32.170 -12.305  1.00  0.00      RA0  C
ATOM   3421  CD1 LEU A 366      42.275  32.823 -11.274  1.00  0.00      RA0  C
ATOM   3422  CD2 LEU A 366      42.541  32.102 -13.687  1.00  0.00      RA0  C
ATOM   3423  C   LEU A 366      46.807  32.966 -13.459  1.00  0.00      RA0  C
ATOM   3424  O   LEU A 366      46.720  34.191 -13.624  1.00  0.00      RA0  O
ATOM   3425  N   CYS A 367      47.976  32.332 -13.390  1.00  0.00      RA0  N
ATOM   3426  H   CYS A 367      48.056  31.338 -13.263  1.00  0.00      RA0  H
ATOM   3427  CA  CYS A 367      49.235  33.019 -13.722  1.00  0.00      RA0  C
ATOM   3428  CB  CYS A 367      49.746  33.766 -12.487  1.00  0.00      RA0  C
ATOM   3429  SG  CYS A 367      49.966  32.729 -11.009  1.00  0.00      RA0  S
ATOM   3430  C   CYS A 367      50.294  32.088 -14.318  1.00  0.00      RA0  C
ATOM   3431  O   CYS A 367      50.122  30.864 -14.369  1.00  0.00      RA0  O
END
HEADER lig.000.18.pdb
ATOM      1  N   ASN A   2      52.754  24.686   5.840  1.00  0.00      LA0  N
ATOM      2  H   ASN A   2      51.817  24.659   6.189  1.00  0.00      LA0  H
ATOM      3  CA  ASN A   2      53.361  23.440   5.370  1.00  0.00      LA0  C
ATOM      4  CB  ASN A   2      53.517  22.450   6.530  1.00  0.00      LA0  C
ATOM      5  CG  ASN A   2      54.406  21.285   6.131  1.00  0.00      LA0  C
ATOM      6  OD1 ASN A   2      55.016  21.260   5.068  1.00  0.00      LA0  O
ATOM      7  ND2 ASN A   2      54.469  20.315   7.045  1.00  0.00      LA0  N
ATOM      8 HD21 ASN A   2      53.927  20.360   7.895  1.00  0.00      LA0  H
ATOM      9 HD22 ASN A   2      55.036  19.508   6.923  1.00  0.00      LA0  H
ATOM     10  C   ASN A   2      52.593  22.839   4.205  1.00  0.00      LA0  C
ATOM     11  O   ASN A   2      52.025  21.752   4.257  1.00  0.00      LA0  O
ATOM     12  N   VAL A   3      52.577  23.653   3.141  1.00  0.00      LA0  N
ATOM     13  H   VAL A   3      53.030  24.542   3.197  1.00  0.00      LA0  H
ATOM     14  CA  VAL A   3      51.961  23.207   1.893  1.00  0.00      LA0  C
ATOM     15  CB  VAL A   3      50.756  24.097   1.529  1.00  0.00      LA0  C
ATOM     16  CG1 VAL A   3      50.015  23.589   0.287  1.00  0.00      LA0  C
ATOM     17  CG2 VAL A   3      49.795  24.257   2.708  1.00  0.00      LA0  C
ATOM     18  C   VAL A   3      52.992  23.217   0.774  1.00  0.00      LA0  C
ATOM     19  O   VAL A   3      53.254  24.240   0.152  1.00  0.00      LA0  O
ATOM     20  N   PRO A   4      53.613  22.037   0.551  1.00  0.00      LA0  N
ATOM     21  CD  PRO A   4      53.510  20.816   1.336  1.00  0.00      LA0  C
ATOM     22  CA  PRO A   4      54.540  21.913  -0.579  1.00  0.00      LA0  C
ATOM     23  CB  PRO A   4      55.087  20.493  -0.403  1.00  0.00      LA0  C
ATOM     24  CG  PRO A   4      54.833  20.121   1.057  1.00  0.00      LA0  C
ATOM     25  C   PRO A   4      53.848  22.170  -1.912  1.00  0.00      LA0  C
ATOM     26  O   PRO A   4      52.659  21.912  -2.082  1.00  0.00      LA0  O
ATOM     27  N   ALA A   5      54.626  22.777  -2.816  1.00  0.00      LA0  N
ATOM     28  H   ALA A   5      55.619  22.655  -2.750  1.00  0.00      LA0  H
ATOM     29  CA  ALA A   5      53.964  23.449  -3.934  1.00  0.00      LA0  C
ATOM     30  CB  ALA A   5      54.671  24.765  -4.260  1.00  0.00      LA0  C
ATOM     31  C   ALA A   5      53.869  22.618  -5.197  1.00  0.00      LA0  C
ATOM     32  O   ALA A   5      52.955  22.732  -6.004  1.00  0.00      LA0  O
ATOM     33  N   GLU A   6      54.888  21.768  -5.317  1.00  0.00      LA0  N
ATOM     34  H   GLU A   6      55.570  21.728  -4.587  1.00  0.00      LA0  H
ATOM     35  CA  GLU A   6      54.956  20.773  -6.382  1.00  0.00      LA0  C
ATOM     36  CB  GLU A   6      56.397  20.230  -6.453  1.00  0.00      LA0  C
ATOM     37  CG  GLU A   6      56.892  19.298  -5.325  1.00  0.00      LA0  C
ATOM     38  CD  GLU A   6      56.593  19.844  -3.935  1.00  0.00      LA0  C
ATOM     39  OE1 GLU A   6      55.829  19.205  -3.223  1.00  0.00      LA0  O
ATOM     40  OE2 GLU A   6      57.061  20.927  -3.581  1.00  0.00      LA0  O
ATOM     41  C   GLU A   6      53.912  19.673  -6.251  1.00  0.00      LA0  C
ATOM     42  O   GLU A   6      53.496  19.041  -7.216  1.00  0.00      LA0  O
ATOM     43  N   LEU A   7      53.480  19.497  -4.993  1.00  0.00      LA0  N
ATOM     44  H   LEU A   7      54.025  19.889  -4.249  1.00  0.00      LA0  H
ATOM     45  CA  LEU A   7      52.398  18.558  -4.730  1.00  0.00      LA0  C
ATOM     46  CB  LEU A   7      52.053  18.513  -3.246  1.00  0.00      LA0  C
ATOM     47  CG  LEU A   7      53.062  17.783  -2.372  1.00  0.00      LA0  C
ATOM     48  CD1 LEU A   7      52.599  17.740  -0.924  1.00  0.00      LA0  C
ATOM     49  CD2 LEU A   7      53.350  16.379  -2.881  1.00  0.00      LA0  C
ATOM     50  C   LEU A   7      51.113  18.777  -5.500  1.00  0.00      LA0  C
ATOM     51  O   LEU A   7      50.500  19.841  -5.529  1.00  0.00      LA0  O
ATOM     52  N   LYS A   8      50.691  17.645  -6.066  1.00  0.00      LA0  N
ATOM     53  H   LYS A   8      51.269  16.832  -6.002  1.00  0.00      LA0  H
ATOM     54  CA  LYS A   8      49.259  17.511  -6.270  1.00  0.00      LA0  C
ATOM     55  CB  LYS A   8      49.002  16.457  -7.344  1.00  0.00      LA0  C
ATOM     56  CG  LYS A   8      48.953  17.093  -8.728  1.00  0.00      LA0  C
ATOM     57  CD  LYS A   8      47.614  17.796  -8.910  1.00  0.00      LA0  C
ATOM     58  CE  LYS A   8      47.555  18.721 -10.117  1.00  0.00      LA0  C
ATOM     59  NZ  LYS A   8      46.162  19.129 -10.298  1.00  0.00      LA0  N
ATOM     60  HZ1 LYS A   8      46.079  19.954 -10.929  1.00  0.00      LA0  H
ATOM     61  HZ2 LYS A   8      45.599  18.375 -10.740  1.00  0.00      LA0  H
ATOM     62  HZ3 LYS A   8      45.670  19.333  -9.407  1.00  0.00      LA0  H
ATOM     63  C   LYS A   8      48.625  17.136  -4.948  1.00  0.00      LA0  C
ATOM     64  O   LYS A   8      49.296  16.766  -3.992  1.00  0.00      LA0  O
ATOM     65  N   TYR A   9      47.307  17.256  -4.927  1.00  0.00      LA0  N
ATOM     66  H   TYR A   9      46.797  17.586  -5.723  1.00  0.00      LA0  H
ATOM     67  CA  TYR A   9      46.566  16.879  -3.735  1.00  0.00      LA0  C
ATOM     68  CB  TYR A   9      46.130  18.130  -2.968  1.00  0.00      LA0  C
ATOM     69  CG  TYR A   9      47.325  18.823  -2.346  1.00  0.00      LA0  C
ATOM     70  CD1 TYR A   9      48.002  19.831  -3.064  1.00  0.00      LA0  C
ATOM     71  CE1 TYR A   9      49.129  20.441  -2.488  1.00  0.00      LA0  C
ATOM     72  CD2 TYR A   9      47.732  18.435  -1.054  1.00  0.00      LA0  C
ATOM     73  CE2 TYR A   9      48.856  19.048  -0.478  1.00  0.00      LA0  C
ATOM     74  CZ  TYR A   9      49.551  20.031  -1.207  1.00  0.00      LA0  C
ATOM     75  OH  TYR A   9      50.680  20.593  -0.643  1.00  0.00      LA0  O
ATOM     76  HH  TYR A   9      51.179  21.064  -1.311  1.00  0.00      LA0  H
ATOM     77  C   TYR A   9      45.379  16.093  -4.225  1.00  0.00      LA0  C
ATOM     78  O   TYR A   9      45.127  16.066  -5.423  1.00  0.00      LA0  O
ATOM     79  N   SER A  10      44.671  15.450  -3.298  1.00  0.00      LA0  N
ATOM     80  H   SER A  10      44.863  15.513  -2.316  1.00  0.00      LA0  H
ATOM     81  CA  SER A  10      43.451  14.823  -3.783  1.00  0.00      LA0  C
ATOM     82  CB  SER A  10      43.183  13.571  -2.945  1.00  0.00      LA0  C
ATOM     83  OG  SER A  10      43.040  13.959  -1.575  1.00  0.00      LA0  O
ATOM     84  HG  SER A  10      42.863  13.143  -1.099  1.00  0.00      LA0  H
ATOM     85  C   SER A  10      42.326  15.853  -3.819  1.00  0.00      LA0  C
ATOM     86  O   SER A  10      42.390  16.824  -4.565  1.00  0.00      LA0  O
ATOM     87  N   LYS A  11      41.312  15.637  -2.967  1.00  0.00      LA0  N
ATOM     88  H   LYS A  11      41.292  14.836  -2.369  1.00  0.00      LA0  H
ATOM     89  CA  LYS A  11      40.425  16.748  -2.647  1.00  0.00      LA0  C
ATOM     90  CB  LYS A  11      39.054  16.624  -3.329  1.00  0.00      LA0  C
ATOM     91  CG  LYS A  11      39.083  15.974  -4.719  1.00  0.00      LA0  C
ATOM     92  CD  LYS A  11      37.724  15.876  -5.421  1.00  0.00      LA0  C
ATOM     93  CE  LYS A  11      36.588  15.326  -4.550  1.00  0.00      LA0  C
ATOM     94  NZ  LYS A  11      36.959  14.061  -3.901  1.00  0.00      LA0  N
ATOM     95  HZ1 LYS A  11      36.342  13.900  -3.073  1.00  0.00      LA0  H
ATOM     96  HZ2 LYS A  11      36.977  13.231  -4.516  1.00  0.00      LA0  H
ATOM     97  HZ3 LYS A  11      37.872  14.153  -3.405  1.00  0.00      LA0  H
ATOM     98  C   LYS A  11      40.260  16.810  -1.142  1.00  0.00      LA0  C
ATOM     99  O   LYS A  11      40.355  17.857  -0.525  1.00  0.00      LA0  O
ATOM    100  N   GLU A  12      40.026  15.604  -0.600  1.00  0.00      LA0  N
ATOM    101  H   GLU A  12      39.901  14.801  -1.181  1.00  0.00      LA0  H
ATOM    102  CA  GLU A  12      39.711  15.425   0.812  1.00  0.00      LA0  C
ATOM    103  CB  GLU A  12      39.122  14.018   1.005  1.00  0.00      LA0  C
ATOM    104  CG  GLU A  12      37.689  13.793   0.476  1.00  0.00      LA0  C
ATOM    105  CD  GLU A  12      37.522  13.999  -1.030  1.00  0.00      LA0  C
ATOM    106  OE1 GLU A  12      38.370  13.584  -1.822  1.00  0.00      LA0  O
ATOM    107  OE2 GLU A  12      36.519  14.578  -1.440  1.00  0.00      LA0  O
ATOM    108  C   GLU A  12      40.847  15.736   1.782  1.00  0.00      LA0  C
ATOM    109  O   GLU A  12      40.901  16.816   2.357  1.00  0.00      LA0  O
ATOM    110  N   HIS A  13      41.751  14.760   1.978  1.00  0.00      LA0  N
ATOM    111  H   HIS A  13      41.686  13.842   1.572  1.00  0.00      LA0  H
ATOM    112  CA  HIS A  13      42.813  15.044   2.951  1.00  0.00      LA0  C
ATOM    113  CB  HIS A  13      42.614  14.262   4.263  1.00  0.00      LA0  C
ATOM    114  CG  HIS A  13      41.329  14.579   5.006  1.00  0.00      LA0  C
ATOM    115  ND1 HIS A  13      40.601  15.705   4.877  1.00  0.00      LA0  N
ATOM    116  HD1 HIS A  13      40.774  16.452   4.257  1.00  0.00      LA0  H
ATOM    117  CD2 HIS A  13      40.705  13.768   5.960  1.00  0.00      LA0  C
ATOM    118  NE2 HIS A  13      39.595  14.413   6.407  1.00  0.00      LA0  N
ATOM    119  CE1 HIS A  13      39.534  15.612   5.731  1.00  0.00      LA0  C
ATOM    120  C   HIS A  13      44.226  14.769   2.449  1.00  0.00      LA0  C
ATOM    121  O   HIS A  13      45.213  14.936   3.170  1.00  0.00      LA0  O
ATOM    122  N   GLU A  14      44.291  14.292   1.198  1.00  0.00      LA0  N
ATOM    123  H   GLU A  14      43.490  14.273   0.601  1.00  0.00      LA0  H
ATOM    124  CA  GLU A  14      45.535  13.663   0.768  1.00  0.00      LA0  C
ATOM    125  CB  GLU A  14      45.272  12.315   0.078  1.00  0.00      LA0  C
ATOM    126  CG  GLU A  14      44.430  11.284   0.843  1.00  0.00      LA0  C
ATOM    127  CD  GLU A  14      42.950  11.629   0.838  1.00  0.00      LA0  C
ATOM    128  OE1 GLU A  14      42.396  11.889   1.897  1.00  0.00      LA0  O
ATOM    129  OE2 GLU A  14      42.333  11.624  -0.220  1.00  0.00      LA0  O
ATOM    130  C   GLU A  14      46.390  14.527  -0.138  1.00  0.00      LA0  C
ATOM    131  O   GLU A  14      45.953  15.516  -0.716  1.00  0.00      LA0  O
ATOM    132  N   TRP A  15      47.646  14.082  -0.255  1.00  0.00      LA0  N
ATOM    133  H   TRP A  15      47.914  13.256   0.238  1.00  0.00      LA0  H
ATOM    134  CA  TRP A  15      48.539  14.652  -1.253  1.00  0.00      LA0  C
ATOM    135  CB  TRP A  15      49.712  15.416  -0.624  1.00  0.00      LA0  C
ATOM    136  CG  TRP A  15      50.580  14.551   0.263  1.00  0.00      LA0  C
ATOM    137  CD2 TRP A  15      51.671  13.672  -0.095  1.00  0.00      LA0  C
ATOM    138  CE2 TRP A  15      52.176  13.106   1.124  1.00  0.00      LA0  C
ATOM    139  CE3 TRP A  15      52.274  13.324  -1.322  1.00  0.00      LA0  C
ATOM    140  CD1 TRP A  15      50.482  14.458   1.655  1.00  0.00      LA0  C
ATOM    141  NE1 TRP A  15      51.412  13.613   2.169  1.00  0.00      LA0  N
ATOM    142  HE1 TRP A  15      51.529  13.398   3.126  1.00  0.00      LA0  H
ATOM    143  CZ2 TRP A  15      53.249  12.191   1.088  1.00  0.00      LA0  C
ATOM    144  CZ3 TRP A  15      53.349  12.412  -1.345  1.00  0.00      LA0  C
ATOM    145  CH2 TRP A  15      53.836  11.849  -0.147  1.00  0.00      LA0  C
ATOM    146  C   TRP A  15      49.042  13.589  -2.201  1.00  0.00      LA0  C
ATOM    147  O   TRP A  15      48.903  12.393  -1.964  1.00  0.00      LA0  O
ATOM    148  N   LEU A  16      49.638  14.102  -3.279  1.00  0.00      LA0  N
ATOM    149  H   LEU A  16      49.748  15.092  -3.365  1.00  0.00      LA0  H
ATOM    150  CA  LEU A  16      50.058  13.250  -4.376  1.00  0.00      LA0  C
ATOM    151  CB  LEU A  16      48.925  13.166  -5.394  1.00  0.00      LA0  C
ATOM    152  CG  LEU A  16      49.088  11.986  -6.337  1.00  0.00      LA0  C
ATOM    153  CD1 LEU A  16      48.967  10.677  -5.568  1.00  0.00      LA0  C
ATOM    154  CD2 LEU A  16      48.122  12.053  -7.514  1.00  0.00      LA0  C
ATOM    155  C   LEU A  16      51.312  13.799  -5.023  1.00  0.00      LA0  C
ATOM    156  O   LEU A  16      51.332  14.900  -5.559  1.00  0.00      LA0  O
ATOM    157  N   ARG A  17      52.371  12.996  -4.951  1.00  0.00      LA0  N
ATOM    158  H   ARG A  17      52.301  12.095  -4.524  1.00  0.00      LA0  H
ATOM    159  CA  ARG A  17      53.605  13.474  -5.556  1.00  0.00      LA0  C
ATOM    160  CB  ARG A  17      54.716  13.477  -4.506  1.00  0.00      LA0  C
ATOM    161  CG  ARG A  17      56.002  14.208  -4.904  1.00  0.00      LA0  C
ATOM    162  CD  ARG A  17      56.908  14.474  -3.698  1.00  0.00      LA0  C
ATOM    163  NE  ARG A  17      57.124  13.251  -2.926  1.00  0.00      LA0  N
ATOM    164  HE  ARG A  17      57.383  12.403  -3.403  1.00  0.00      LA0  H
ATOM    165  CZ  ARG A  17      56.946  13.206  -1.593  1.00  0.00      LA0  C
ATOM    166  NH1 ARG A  17      56.616  14.301  -0.914  1.00  0.00      LA0  N
ATOM    167 HH11 ARG A  17      56.478  14.246   0.081  1.00  0.00      LA0  H
ATOM    168 HH12 ARG A  17      56.502  15.181  -1.377  1.00  0.00      LA0  H
ATOM    169  NH2 ARG A  17      57.096  12.048  -0.961  1.00  0.00      LA0  N
ATOM    170 HH21 ARG A  17      56.984  11.969   0.032  1.00  0.00      LA0  H
ATOM    171 HH22 ARG A  17      57.321  11.227  -1.507  1.00  0.00      LA0  H
ATOM    172  C   ARG A  17      53.983  12.660  -6.767  1.00  0.00      LA0  C
ATOM    173  O   ARG A  17      53.941  11.436  -6.751  1.00  0.00      LA0  O
ATOM    174  N   LYS A  18      54.365  13.402  -7.814  1.00  0.00      LA0  N
ATOM    175  H   LYS A  18      54.382  14.397  -7.734  1.00  0.00      LA0  H
ATOM    176  CA  LYS A  18      55.045  12.730  -8.916  1.00  0.00      LA0  C
ATOM    177  CB  LYS A  18      54.995  13.606 -10.170  1.00  0.00      LA0  C
ATOM    178  CG  LYS A  18      55.570  12.961 -11.436  1.00  0.00      LA0  C
ATOM    179  CD  LYS A  18      54.779  11.721 -11.839  1.00  0.00      LA0  C
ATOM    180  CE  LYS A  18      55.079  11.225 -13.251  1.00  0.00      LA0  C
ATOM    181  NZ  LYS A  18      54.034  10.270 -13.632  1.00  0.00      LA0  N
ATOM    182  HZ1 LYS A  18      54.048  10.073 -14.659  1.00  0.00      LA0  H
ATOM    183  HZ2 LYS A  18      54.060   9.378 -13.098  1.00  0.00      LA0  H
ATOM    184  HZ3 LYS A  18      53.093  10.711 -13.551  1.00  0.00      LA0  H
ATOM    185  C   LYS A  18      56.480  12.460  -8.519  1.00  0.00      LA0  C
ATOM    186  O   LYS A  18      57.293  13.371  -8.419  1.00  0.00      LA0  O
ATOM    187  N   GLU A  19      56.752  11.184  -8.256  1.00  0.00      LA0  N
ATOM    188  H   GLU A  19      56.069  10.462  -8.397  1.00  0.00      LA0  H
ATOM    189  CA  GLU A  19      58.136  10.928  -7.888  1.00  0.00      LA0  C
ATOM    190  CB  GLU A  19      58.199  10.003  -6.680  1.00  0.00      LA0  C
ATOM    191  CG  GLU A  19      58.045  10.830  -5.401  1.00  0.00      LA0  C
ATOM    192  CD  GLU A  19      57.923   9.955  -4.169  1.00  0.00      LA0  C
ATOM    193  OE1 GLU A  19      57.384  10.414  -3.168  1.00  0.00      LA0  O
ATOM    194  OE2 GLU A  19      58.289   8.787  -4.212  1.00  0.00      LA0  O
ATOM    195  C   GLU A  19      58.978  10.458  -9.050  1.00  0.00      LA0  C
ATOM    196  O   GLU A  19      58.491  10.245 -10.153  1.00  0.00      LA0  O
ATOM    197  N   ALA A  20      60.282  10.322  -8.754  1.00  0.00      LA0  N
ATOM    198  H   ALA A  20      60.585  10.486  -7.817  1.00  0.00      LA0  H
ATOM    199  CA  ALA A  20      61.242   9.996  -9.813  1.00  0.00      LA0  C
ATOM    200  CB  ALA A  20      62.671  10.068  -9.273  1.00  0.00      LA0  C
ATOM    201  C   ALA A  20      61.042   8.644 -10.480  1.00  0.00      LA0  C
ATOM    202  O   ALA A  20      61.446   8.410 -11.610  1.00  0.00      LA0  O
ATOM    203  N   ASP A  21      60.379   7.764  -9.721  1.00  0.00      LA0  N
ATOM    204  H   ASP A  21      59.991   8.005  -8.832  1.00  0.00      LA0  H
ATOM    205  CA  ASP A  21      60.013   6.460 -10.268  1.00  0.00      LA0  C
ATOM    206  CB  ASP A  21      59.761   5.477  -9.114  1.00  0.00      LA0  C
ATOM    207  CG  ASP A  21      58.577   5.855  -8.225  1.00  0.00      LA0  C
ATOM    208  OD1 ASP A  21      58.117   6.994  -8.206  1.00  0.00      LA0  O
ATOM    209  OD2 ASP A  21      58.081   4.992  -7.521  1.00  0.00      LA0  O
ATOM    210  C   ASP A  21      58.842   6.482 -11.244  1.00  0.00      LA0  C
ATOM    211  O   ASP A  21      58.476   5.489 -11.860  1.00  0.00      LA0  O
ATOM    212  N   GLY A  22      58.251   7.678 -11.360  1.00  0.00      LA0  N
ATOM    213  H   GLY A  22      58.529   8.439 -10.778  1.00  0.00      LA0  H
ATOM    214  CA  GLY A  22      57.115   7.810 -12.259  1.00  0.00      LA0  C
ATOM    215  C   GLY A  22      55.778   7.722 -11.553  1.00  0.00      LA0  C
ATOM    216  O   GLY A  22      54.756   8.171 -12.073  1.00  0.00      LA0  O
ATOM    217  N   THR A  23      55.819   7.115 -10.356  1.00  0.00      LA0  N
ATOM    218  H   THR A  23      56.683   6.931  -9.884  1.00  0.00      LA0  H
ATOM    219  CA  THR A  23      54.543   6.875  -9.699  1.00  0.00      LA0  C
ATOM    220  CB  THR A  23      54.636   5.705  -8.711  1.00  0.00      LA0  C
ATOM    221  OG1 THR A  23      55.540   6.000  -7.641  1.00  0.00      LA0  O
ATOM    222  HG1 THR A  23      56.411   5.816  -8.000  1.00  0.00      LA0  H
ATOM    223  CG2 THR A  23      55.034   4.408  -9.417  1.00  0.00      LA0  C
ATOM    224  C   THR A  23      53.977   8.103  -9.020  1.00  0.00      LA0  C
ATOM    225  O   THR A  23      54.579   9.173  -8.968  1.00  0.00      LA0  O
ATOM    226  N   TYR A  24      52.773   7.869  -8.497  1.00  0.00      LA0  N
ATOM    227  H   TYR A  24      52.314   6.987  -8.604  1.00  0.00      LA0  H
ATOM    228  CA  TYR A  24      52.147   8.871  -7.660  1.00  0.00      LA0  C
ATOM    229  CB  TYR A  24      50.745   9.144  -8.195  1.00  0.00      LA0  C
ATOM    230  CG  TYR A  24      50.874   9.843  -9.522  1.00  0.00      LA0  C
ATOM    231  CD1 TYR A  24      50.651   9.111 -10.705  1.00  0.00      LA0  C
ATOM    232  CE1 TYR A  24      50.883   9.736 -11.940  1.00  0.00      LA0  C
ATOM    233  CD2 TYR A  24      51.250  11.200  -9.535  1.00  0.00      LA0  C
ATOM    234  CE2 TYR A  24      51.483  11.821 -10.768  1.00  0.00      LA0  C
ATOM    235  CZ  TYR A  24      51.334  11.069 -11.949  1.00  0.00      LA0  C
ATOM    236  OH  TYR A  24      51.687  11.660 -13.144  1.00  0.00      LA0  O
ATOM    237  HH  TYR A  24      51.257  11.212 -13.880  1.00  0.00      LA0  H
ATOM    238  C   TYR A  24      52.135   8.409  -6.225  1.00  0.00      LA0  C
ATOM    239  O   TYR A  24      51.373   7.539  -5.820  1.00  0.00      LA0  O
ATOM    240  N   THR A  25      53.041   9.018  -5.467  1.00  0.00      LA0  N
ATOM    241  H   THR A  25      53.639   9.725  -5.849  1.00  0.00      LA0  H
ATOM    242  CA  THR A  25      53.048   8.680  -4.052  1.00  0.00      LA0  C
ATOM    243  CB  THR A  25      54.451   8.936  -3.507  1.00  0.00      LA0  C
ATOM    244  OG1 THR A  25      55.442   8.330  -4.353  1.00  0.00      LA0  O
ATOM    245  HG1 THR A  25      56.259   8.719  -4.023  1.00  0.00      LA0  H
ATOM    246  CG2 THR A  25      54.616   8.443  -2.072  1.00  0.00      LA0  C
ATOM    247  C   THR A  25      51.982   9.456  -3.291  1.00  0.00      LA0  C
ATOM    248  O   THR A  25      51.882  10.672  -3.390  1.00  0.00      LA0  O
ATOM    249  N   VAL A  26      51.170   8.691  -2.559  1.00  0.00      LA0  N
ATOM    250  H   VAL A  26      51.359   7.714  -2.493  1.00  0.00      LA0  H
ATOM    251  CA  VAL A  26      50.085   9.279  -1.779  1.00  0.00      LA0  C
ATOM    252  CB  VAL A  26      48.834   8.389  -1.886  1.00  0.00      LA0  C
ATOM    253  CG1 VAL A  26      47.571   9.053  -1.326  1.00  0.00      LA0  C
ATOM    254  CG2 VAL A  26      48.617   7.911  -3.320  1.00  0.00      LA0  C
ATOM    255  C   VAL A  26      50.511   9.389  -0.328  1.00  0.00      LA0  C
ATOM    256  O   VAL A  26      51.279   8.566   0.156  1.00  0.00      LA0  O
ATOM    257  N   GLY A  27      49.963  10.401   0.346  1.00  0.00      LA0  N
ATOM    258  H   GLY A  27      49.399  11.078  -0.138  1.00  0.00      LA0  H
ATOM    259  CA  GLY A  27      50.072  10.467   1.802  1.00  0.00      LA0  C
ATOM    260  C   GLY A  27      48.998  11.410   2.291  1.00  0.00      LA0  C
ATOM    261  O   GLY A  27      48.253  11.938   1.476  1.00  0.00      LA0  O
ATOM    262  N   ILE A  28      48.923  11.622   3.610  1.00  0.00      LA0  N
ATOM    263  H   ILE A  28      49.598  11.240   4.241  1.00  0.00      LA0  H
ATOM    264  CA  ILE A  28      47.965  12.656   4.009  1.00  0.00      LA0  C
ATOM    265  CB  ILE A  28      46.983  12.170   5.081  1.00  0.00      LA0  C
ATOM    266  CG2 ILE A  28      46.008  11.151   4.487  1.00  0.00      LA0  C
ATOM    267  CG1 ILE A  28      47.696  11.656   6.332  1.00  0.00      LA0  C
ATOM    268  CD1 ILE A  28      46.725  11.277   7.450  1.00  0.00      LA0  C
ATOM    269  C   ILE A  28      48.654  13.943   4.418  1.00  0.00      LA0  C
ATOM    270  O   ILE A  28      49.861  13.977   4.623  1.00  0.00      LA0  O
ATOM    271  N   THR A  29      47.849  15.009   4.469  1.00  0.00      LA0  N
ATOM    272  H   THR A  29      46.858  14.907   4.364  1.00  0.00      LA0  H
ATOM    273  CA  THR A  29      48.467  16.322   4.637  1.00  0.00      LA0  C
ATOM    274  CB  THR A  29      47.634  17.357   3.883  1.00  0.00      LA0  C
ATOM    275  OG1 THR A  29      46.258  17.294   4.289  1.00  0.00      LA0  O
ATOM    276  HG1 THR A  29      45.860  16.580   3.783  1.00  0.00      LA0  H
ATOM    277  CG2 THR A  29      47.750  17.151   2.375  1.00  0.00      LA0  C
ATOM    278  C   THR A  29      48.695  16.752   6.077  1.00  0.00      LA0  C
ATOM    279  O   THR A  29      48.203  16.141   7.021  1.00  0.00      LA0  O
ATOM    280  N   GLU A  30      49.432  17.875   6.194  1.00  0.00      LA0  N
ATOM    281  H   GLU A  30      49.847  18.272   5.374  1.00  0.00      LA0  H
ATOM    282  CA  GLU A  30      49.704  18.498   7.494  1.00  0.00      LA0  C
ATOM    283  CB  GLU A  30      50.352  19.874   7.292  1.00  0.00      LA0  C
ATOM    284  CG  GLU A  30      50.767  20.592   8.587  1.00  0.00      LA0  C
ATOM    285  CD  GLU A  30      52.105  20.096   9.103  1.00  0.00      LA0  C
ATOM    286  OE1 GLU A  30      52.415  18.914   8.973  1.00  0.00      LA0  O
ATOM    287  OE2 GLU A  30      52.875  20.917   9.594  1.00  0.00      LA0  O
ATOM    288  C   GLU A  30      48.471  18.646   8.365  1.00  0.00      LA0  C
ATOM    289  O   GLU A  30      48.357  18.099   9.453  1.00  0.00      LA0  O
ATOM    290  N   HIS A  31      47.508  19.392   7.792  1.00  0.00      LA0  N
ATOM    291  H   HIS A  31      47.689  19.812   6.905  1.00  0.00      LA0  H
ATOM    292  CA  HIS A  31      46.267  19.642   8.528  1.00  0.00      LA0  C
ATOM    293  CB  HIS A  31      45.304  20.453   7.661  1.00  0.00      LA0  C
ATOM    294  CG  HIS A  31      44.703  21.607   8.433  1.00  0.00      LA0  C
ATOM    295  ND1 HIS A  31      45.382  22.369   9.313  1.00  0.00      LA0  N
ATOM    296  HD1 HIS A  31      46.306  22.248   9.633  1.00  0.00      LA0  H
ATOM    297  CD2 HIS A  31      43.398  22.099   8.335  1.00  0.00      LA0  C
ATOM    298  NE2 HIS A  31      43.307  23.169   9.162  1.00  0.00      LA0  N
ATOM    299  CE1 HIS A  31      44.523  23.335   9.760  1.00  0.00      LA0  C
ATOM    300  C   HIS A  31      45.602  18.374   9.031  1.00  0.00      LA0  C
ATOM    301  O   HIS A  31      45.186  18.257  10.176  1.00  0.00      LA0  O
ATOM    302  N   ALA A  32      45.580  17.394   8.109  1.00  0.00      LA0  N
ATOM    303  H   ALA A  32      45.989  17.541   7.210  1.00  0.00      LA0  H
ATOM    304  CA  ALA A  32      45.035  16.091   8.476  1.00  0.00      LA0  C
ATOM    305  CB  ALA A  32      45.070  15.134   7.283  1.00  0.00      LA0  C
ATOM    306  C   ALA A  32      45.723  15.440   9.665  1.00  0.00      LA0  C
ATOM    307  O   ALA A  32      45.067  14.944  10.571  1.00  0.00      LA0  O
ATOM    308  N   GLN A  33      47.066  15.476   9.647  1.00  0.00      LA0  N
ATOM    309  H   GLN A  33      47.562  15.954   8.919  1.00  0.00      LA0  H
ATOM    310  CA  GLN A  33      47.748  14.863  10.787  1.00  0.00      LA0  C
ATOM    311  CB  GLN A  33      49.201  14.490  10.432  1.00  0.00      LA0  C
ATOM    312  CG  GLN A  33      50.216  15.612  10.165  1.00  0.00      LA0  C
ATOM    313  CD  GLN A  33      50.752  16.203  11.456  1.00  0.00      LA0  C
ATOM    314  OE1 GLN A  33      50.455  15.749  12.556  1.00  0.00      LA0  O
ATOM    315  NE2 GLN A  33      51.582  17.231  11.277  1.00  0.00      LA0  N
ATOM    316 HE21 GLN A  33      51.776  17.644  10.380  1.00  0.00      LA0  H
ATOM    317 HE22 GLN A  33      52.070  17.626  12.050  1.00  0.00      LA0  H
ATOM    318  C   GLN A  33      47.583  15.611  12.107  1.00  0.00      LA0  C
ATOM    319  O   GLN A  33      47.385  15.010  13.161  1.00  0.00      LA0  O
ATOM    320  N   GLU A  34      47.585  16.960  11.992  1.00  0.00      LA0  N
ATOM    321  H   GLU A  34      47.820  17.374  11.112  1.00  0.00      LA0  H
ATOM    322  CA  GLU A  34      47.276  17.791  13.162  1.00  0.00      LA0  C
ATOM    323  CB  GLU A  34      47.017  19.259  12.829  1.00  0.00      LA0  C
ATOM    324  CG  GLU A  34      48.132  20.212  12.418  1.00  0.00      LA0  C
ATOM    325  CD  GLU A  34      47.511  21.593  12.536  1.00  0.00      LA0  C
ATOM    326  OE1 GLU A  34      47.421  22.110  13.645  1.00  0.00      LA0  O
ATOM    327  OE2 GLU A  34      47.005  22.125  11.552  1.00  0.00      LA0  O
ATOM    328  C   GLU A  34      46.001  17.337  13.837  1.00  0.00      LA0  C
ATOM    329  O   GLU A  34      45.985  16.942  15.003  1.00  0.00      LA0  O
ATOM    330  N   LEU A  35      44.948  17.415  12.989  1.00  0.00      LA0  N
ATOM    331  H   LEU A  35      45.124  17.710  12.047  1.00  0.00      LA0  H
ATOM    332  CA  LEU A  35      43.592  17.027  13.354  1.00  0.00      LA0  C
ATOM    333  CB  LEU A  35      42.661  17.064  12.128  1.00  0.00      LA0  C
ATOM    334  CG  LEU A  35      42.299  18.426  11.538  1.00  0.00      LA0  C
ATOM    335  CD1 LEU A  35      41.851  18.295  10.081  1.00  0.00      LA0  C
ATOM    336  CD2 LEU A  35      41.234  19.139  12.363  1.00  0.00      LA0  C
ATOM    337  C   LEU A  35      43.575  15.637  13.950  1.00  0.00      LA0  C
ATOM    338  O   LEU A  35      43.478  15.456  15.162  1.00  0.00      LA0  O
ATOM    339  N   LEU A  36      43.692  14.657  13.028  1.00  0.00      LA0  N
ATOM    340  H   LEU A  36      43.908  14.904  12.083  1.00  0.00      LA0  H
ATOM    341  CA  LEU A  36      43.541  13.242  13.368  1.00  0.00      LA0  C
ATOM    342  CB  LEU A  36      44.102  12.354  12.263  1.00  0.00      LA0  C
ATOM    343  CG  LEU A  36      43.145  12.230  11.087  1.00  0.00      LA0  C
ATOM    344  CD1 LEU A  36      43.812  11.570   9.882  1.00  0.00      LA0  C
ATOM    345  CD2 LEU A  36      41.868  11.510  11.512  1.00  0.00      LA0  C
ATOM    346  C   LEU A  36      44.189  12.848  14.662  1.00  0.00      LA0  C
ATOM    347  O   LEU A  36      43.662  12.068  15.447  1.00  0.00      LA0  O
ATOM    348  N   GLY A  37      45.353  13.458  14.858  1.00  0.00      LA0  N
ATOM    349  H   GLY A  37      45.809  13.990  14.140  1.00  0.00      LA0  H
ATOM    350  CA  GLY A  37      46.038  13.086  16.066  1.00  0.00      LA0  C
ATOM    351  C   GLY A  37      47.014  12.027  15.689  1.00  0.00      LA0  C
ATOM    352  O   GLY A  37      47.281  11.766  14.521  1.00  0.00      LA0  O
ATOM    353  N   ASP A  38      47.550  11.456  16.744  1.00  0.00      LA0  N
ATOM    354  H   ASP A  38      47.281  11.685  17.677  1.00  0.00      LA0  H
ATOM    355  CA  ASP A  38      48.894  11.001  16.486  1.00  0.00      LA0  C
ATOM    356  CB  ASP A  38      49.785  11.681  17.547  1.00  0.00      LA0  C
ATOM    357  CG  ASP A  38      49.439  13.188  17.574  1.00  0.00      LA0  C
ATOM    358  OD1 ASP A  38      49.957  13.953  16.767  1.00  0.00      LA0  O
ATOM    359  OD2 ASP A  38      48.556  13.602  18.330  1.00  0.00      LA0  O
ATOM    360  C   ASP A  38      48.865   9.497  16.324  1.00  0.00      LA0  C
ATOM    361  O   ASP A  38      48.118   8.792  16.997  1.00  0.00      LA0  O
ATOM    362  N   MET A  39      49.567   9.067  15.274  1.00  0.00      LA0  N
ATOM    363  H   MET A  39      50.246   9.667  14.849  1.00  0.00      LA0  H
ATOM    364  CA  MET A  39      49.079   7.882  14.574  1.00  0.00      LA0  C
ATOM    365  CB  MET A  39      49.589   7.907  13.131  1.00  0.00      LA0  C
ATOM    366  CG  MET A  39      48.564   7.438  12.094  1.00  0.00      LA0  C
ATOM    367  SD  MET A  39      47.057   8.431  12.073  1.00  0.00      LA0  S
ATOM    368  CE  MET A  39      47.777  10.031  11.669  1.00  0.00      LA0  C
ATOM    369  C   MET A  39      49.336   6.549  15.251  1.00  0.00      LA0  C
ATOM    370  O   MET A  39      50.383   6.311  15.835  1.00  0.00      LA0  O
ATOM    371  N   VAL A  40      48.312   5.689  15.142  1.00  0.00      LA0  N
ATOM    372  H   VAL A  40      47.504   5.956  14.615  1.00  0.00      LA0  H
ATOM    373  CA  VAL A  40      48.452   4.339  15.687  1.00  0.00      LA0  C
ATOM    374  CB  VAL A  40      47.383   4.076  16.765  1.00  0.00      LA0  C
ATOM    375  CG1 VAL A  40      47.309   2.617  17.231  1.00  0.00      LA0  C
ATOM    376  CG2 VAL A  40      47.642   4.987  17.963  1.00  0.00      LA0  C
ATOM    377  C   VAL A  40      48.441   3.276  14.600  1.00  0.00      LA0  C
ATOM    378  O   VAL A  40      49.194   2.313  14.633  1.00  0.00      LA0  O
ATOM    379  N   PHE A  41      47.564   3.497  13.616  1.00  0.00      LA0  N
ATOM    380  H   PHE A  41      46.938   4.277  13.592  1.00  0.00      LA0  H
ATOM    381  CA  PHE A  41      47.531   2.529  12.530  1.00  0.00      LA0  C
ATOM    382  CB  PHE A  41      46.411   1.503  12.764  1.00  0.00      LA0  C
ATOM    383  CG  PHE A  41      46.426   0.418  11.708  1.00  0.00      LA0  C
ATOM    384  CD1 PHE A  41      47.547  -0.434  11.587  1.00  0.00      LA0  C
ATOM    385  CD2 PHE A  41      45.310   0.281  10.854  1.00  0.00      LA0  C
ATOM    386  CE1 PHE A  41      47.557  -1.430  10.590  1.00  0.00      LA0  C
ATOM    387  CE2 PHE A  41      45.317  -0.717   9.861  1.00  0.00      LA0  C
ATOM    388  CZ  PHE A  41      46.442  -1.559   9.735  1.00  0.00      LA0  C
ATOM    389  C   PHE A  41      47.375   3.233  11.204  1.00  0.00      LA0  C
ATOM    390  O   PHE A  41      46.593   4.162  11.052  1.00  0.00      LA0  O
ATOM    391  N   VAL A  42      48.167   2.755  10.242  1.00  0.00      LA0  N
ATOM    392  H   VAL A  42      48.817   2.012  10.400  1.00  0.00      LA0  H
ATOM    393  CA  VAL A  42      47.869   3.199   8.889  1.00  0.00      LA0  C
ATOM    394  CB  VAL A  42      49.055   3.941   8.261  1.00  0.00      LA0  C
ATOM    395  CG1 VAL A  42      48.649   4.586   6.933  1.00  0.00      LA0  C
ATOM    396  CG2 VAL A  42      49.649   4.975   9.219  1.00  0.00      LA0  C
ATOM    397  C   VAL A  42      47.501   1.984   8.074  1.00  0.00      LA0  C
ATOM    398  O   VAL A  42      48.270   1.035   7.980  1.00  0.00      LA0  O
ATOM    399  N   ASP A  43      46.288   2.043   7.526  1.00  0.00      LA0  N
ATOM    400  H   ASP A  43      45.707   2.854   7.605  1.00  0.00      LA0  H
ATOM    401  CA  ASP A  43      45.888   0.955   6.643  1.00  0.00      LA0  C
ATOM    402  CB  ASP A  43      44.356   0.935   6.617  1.00  0.00      LA0  C
ATOM    403  CG  ASP A  43      43.781   0.045   5.539  1.00  0.00      LA0  C
ATOM    404  OD1 ASP A  43      44.166  -1.119   5.457  1.00  0.00      LA0  O
ATOM    405  OD2 ASP A  43      42.964   0.544   4.773  1.00  0.00      LA0  O
ATOM    406  C   ASP A  43      46.570   1.088   5.289  1.00  0.00      LA0  C
ATOM    407  O   ASP A  43      46.992   2.168   4.882  1.00  0.00      LA0  O
ATOM    408  N   LEU A  44      46.737  -0.077   4.655  1.00  0.00      LA0  N
ATOM    409  H   LEU A  44      46.174  -0.850   4.963  1.00  0.00      LA0  H
ATOM    410  CA  LEU A  44      47.593  -0.159   3.477  1.00  0.00      LA0  C
ATOM    411  CB  LEU A  44      48.958  -0.760   3.843  1.00  0.00      LA0  C
ATOM    412  CG  LEU A  44      49.823   0.078   4.794  1.00  0.00      LA0  C
ATOM    413  CD1 LEU A  44      51.006  -0.723   5.338  1.00  0.00      LA0  C
ATOM    414  CD2 LEU A  44      50.283   1.393   4.161  1.00  0.00      LA0  C
ATOM    415  C   LEU A  44      46.942  -0.994   2.390  1.00  0.00      LA0  C
ATOM    416  O   LEU A  44      46.820  -2.208   2.497  1.00  0.00      LA0  O
ATOM    417  N   PRO A  45      46.535  -0.305   1.301  1.00  0.00      LA0  N
ATOM    418  CD  PRO A  45      46.633   1.132   1.072  1.00  0.00      LA0  C
ATOM    419  CA  PRO A  45      45.918  -1.034   0.188  1.00  0.00      LA0  C
ATOM    420  CB  PRO A  45      45.445   0.101  -0.726  1.00  0.00      LA0  C
ATOM    421  CG  PRO A  45      46.362   1.284  -0.419  1.00  0.00      LA0  C
ATOM    422  C   PRO A  45      46.893  -1.991  -0.481  1.00  0.00      LA0  C
ATOM    423  O   PRO A  45      47.919  -1.591  -1.015  1.00  0.00      LA0  O
ATOM    424  N   GLU A  46      46.510  -3.276  -0.423  1.00  0.00      LA0  N
ATOM    425  H   GLU A  46      45.723  -3.500   0.146  1.00  0.00      LA0  H
ATOM    426  CA  GLU A  46      47.369  -4.337  -0.957  1.00  0.00      LA0  C
ATOM    427  CB  GLU A  46      46.624  -5.678  -0.867  1.00  0.00      LA0  C
ATOM    428  CG  GLU A  46      47.458  -6.936  -1.159  1.00  0.00      LA0  C
ATOM    429  CD  GLU A  46      48.608  -7.055  -0.174  1.00  0.00      LA0  C
ATOM    430  OE1 GLU A  46      48.421  -7.671   0.872  1.00  0.00      LA0  O
ATOM    431  OE2 GLU A  46      49.688  -6.537  -0.459  1.00  0.00      LA0  O
ATOM    432  C   GLU A  46      47.924  -4.100  -2.358  1.00  0.00      LA0  C
ATOM    433  O   GLU A  46      47.254  -3.602  -3.261  1.00  0.00      LA0  O
ATOM    434  N   VAL A  47      49.201  -4.477  -2.493  1.00  0.00      LA0  N
ATOM    435  H   VAL A  47      49.591  -5.025  -1.747  1.00  0.00      LA0  H
ATOM    436  CA  VAL A  47      49.859  -4.358  -3.790  1.00  0.00      LA0  C
ATOM    437  CB  VAL A  47      51.358  -4.665  -3.632  1.00  0.00      LA0  C
ATOM    438  CG1 VAL A  47      52.135  -4.597  -4.951  1.00  0.00      LA0  C
ATOM    439  CG2 VAL A  47      51.974  -3.736  -2.582  1.00  0.00      LA0  C
ATOM    440  C   VAL A  47      49.192  -5.242  -4.835  1.00  0.00      LA0  C
ATOM    441  O   VAL A  47      48.936  -6.422  -4.633  1.00  0.00      LA0  O
ATOM    442  N   GLY A  48      48.884  -4.598  -5.964  1.00  0.00      LA0  N
ATOM    443  H   GLY A  48      49.126  -3.633  -6.060  1.00  0.00      LA0  H
ATOM    444  CA  GLY A  48      48.143  -5.332  -6.982  1.00  0.00      LA0  C
ATOM    445  C   GLY A  48      46.642  -5.100  -6.950  1.00  0.00      LA0  C
ATOM    446  O   GLY A  48      45.904  -5.572  -7.806  1.00  0.00      LA0  O
ATOM    447  N   ALA A  49      46.203  -4.335  -5.937  1.00  0.00      LA0  N
ATOM    448  H   ALA A  49      46.811  -3.979  -5.226  1.00  0.00      LA0  H
ATOM    449  CA  ALA A  49      44.815  -3.896  -6.032  1.00  0.00      LA0  C
ATOM    450  CB  ALA A  49      44.269  -3.508  -4.656  1.00  0.00      LA0  C
ATOM    451  C   ALA A  49      44.687  -2.711  -6.968  1.00  0.00      LA0  C
ATOM    452  O   ALA A  49      45.632  -1.957  -7.171  1.00  0.00      LA0  O
ATOM    453  N   THR A  50      43.477  -2.577  -7.511  1.00  0.00      LA0  N
ATOM    454  H   THR A  50      42.741  -3.225  -7.335  1.00  0.00      LA0  H
ATOM    455  CA  THR A  50      43.256  -1.464  -8.424  1.00  0.00      LA0  C
ATOM    456  CB  THR A  50      43.105  -2.017  -9.845  1.00  0.00      LA0  C
ATOM    457  OG1 THR A  50      44.161  -2.952 -10.103  1.00  0.00      LA0  O
ATOM    458  HG1 THR A  50      44.080  -3.235 -11.004  1.00  0.00      LA0  H
ATOM    459  CG2 THR A  50      43.069  -0.930 -10.923  1.00  0.00      LA0  C
ATOM    460  C   THR A  50      42.033  -0.687  -7.987  1.00  0.00      LA0  C
ATOM    461  O   THR A  50      40.992  -1.273  -7.717  1.00  0.00      LA0  O
ATOM    462  N   VAL A  51      42.220   0.633  -7.887  1.00  0.00      LA0  N
ATOM    463  H   VAL A  51      43.086   1.036  -8.193  1.00  0.00      LA0  H
ATOM    464  CA  VAL A  51      41.131   1.494  -7.422  1.00  0.00      LA0  C
ATOM    465  CB  VAL A  51      41.429   2.029  -6.012  1.00  0.00      LA0  C
ATOM    466  CG1 VAL A  51      41.194   0.960  -4.944  1.00  0.00      LA0  C
ATOM    467  CG2 VAL A  51      42.839   2.623  -5.923  1.00  0.00      LA0  C
ATOM    468  C   VAL A  51      40.928   2.635  -8.400  1.00  0.00      LA0  C
ATOM    469  O   VAL A  51      41.725   2.808  -9.317  1.00  0.00      LA0  O
ATOM    470  N   SER A  52      39.859   3.400  -8.176  1.00  0.00      LA0  N
ATOM    471  H   SER A  52      39.195   3.211  -7.449  1.00  0.00      LA0  H
ATOM    472  CA  SER A  52      39.633   4.516  -9.085  1.00  0.00      LA0  C
ATOM    473  CB  SER A  52      38.270   4.383  -9.773  1.00  0.00      LA0  C
ATOM    474  OG  SER A  52      37.863   3.009  -9.788  1.00  0.00      LA0  O
ATOM    475  HG  SER A  52      37.485   2.871  -8.912  1.00  0.00      LA0  H
ATOM    476  C   SER A  52      39.791   5.874  -8.424  1.00  0.00      LA0  C
ATOM    477  O   SER A  52      39.848   6.003  -7.207  1.00  0.00      LA0  O
ATOM    478  N   ALA A  53      39.865   6.897  -9.286  1.00  0.00      LA0  N
ATOM    479  H   ALA A  53      39.878   6.706 -10.268  1.00  0.00      LA0  H
ATOM    480  CA  ALA A  53      39.994   8.269  -8.800  1.00  0.00      LA0  C
ATOM    481  CB  ALA A  53      40.301   9.210  -9.967  1.00  0.00      LA0  C
ATOM    482  C   ALA A  53      38.752   8.761  -8.081  1.00  0.00      LA0  C
ATOM    483  O   ALA A  53      37.821   9.297  -8.672  1.00  0.00      LA0  O
ATOM    484  N   GLY A  54      38.773   8.545  -6.766  1.00  0.00      LA0  N
ATOM    485  H   GLY A  54      39.580   8.112  -6.354  1.00  0.00      LA0  H
ATOM    486  CA  GLY A  54      37.580   8.892  -6.006  1.00  0.00      LA0  C
ATOM    487  C   GLY A  54      37.061   7.769  -5.131  1.00  0.00      LA0  C
ATOM    488  O   GLY A  54      36.290   8.001  -4.204  1.00  0.00      LA0  O
ATOM    489  N   ASP A  55      37.538   6.556  -5.448  1.00  0.00      LA0  N
ATOM    490  H   ASP A  55      38.119   6.393  -6.245  1.00  0.00      LA0  H
ATOM    491  CA  ASP A  55      37.266   5.420  -4.566  1.00  0.00      LA0  C
ATOM    492  CB  ASP A  55      37.720   4.087  -5.186  1.00  0.00      LA0  C
ATOM    493  CG  ASP A  55      37.078   3.739  -6.525  1.00  0.00      LA0  C
ATOM    494  OD1 ASP A  55      36.411   4.570  -7.137  1.00  0.00      LA0  O
ATOM    495  OD2 ASP A  55      37.296   2.623  -6.993  1.00  0.00      LA0  O
ATOM    496  C   ASP A  55      38.034   5.617  -3.278  1.00  0.00      LA0  C
ATOM    497  O   ASP A  55      38.929   6.456  -3.200  1.00  0.00      LA0  O
ATOM    498  N   ASP A  56      37.666   4.835  -2.263  1.00  0.00      LA0  N
ATOM    499  H   ASP A  56      36.986   4.101  -2.331  1.00  0.00      LA0  H
ATOM    500  CA  ASP A  56      38.523   4.865  -1.084  1.00  0.00      LA0  C
ATOM    501  CB  ASP A  56      37.759   4.369   0.152  1.00  0.00      LA0  C
ATOM    502  CG  ASP A  56      37.167   2.996  -0.101  1.00  0.00      LA0  C
ATOM    503  OD1 ASP A  56      36.082   2.923  -0.678  1.00  0.00      LA0  O
ATOM    504  OD2 ASP A  56      37.802   2.011   0.264  1.00  0.00      LA0  O
ATOM    505  C   ASP A  56      39.812   4.100  -1.326  1.00  0.00      LA0  C
ATOM    506  O   ASP A  56      40.003   3.452  -2.350  1.00  0.00      LA0  O
ATOM    507  N   CYS A  57      40.720   4.238  -0.356  1.00  0.00      LA0  N
ATOM    508  H   CYS A  57      40.560   4.875   0.399  1.00  0.00      LA0  H
ATOM    509  CA  CYS A  57      41.938   3.453  -0.515  1.00  0.00      LA0  C
ATOM    510  CB  CYS A  57      42.981   4.188  -1.359  1.00  0.00      LA0  C
ATOM    511  SG  CYS A  57      43.565   5.729  -0.614  1.00  0.00      LA0  S
ATOM    512  C   CYS A  57      42.549   2.960   0.773  1.00  0.00      LA0  C
ATOM    513  O   CYS A  57      43.190   1.918   0.796  1.00  0.00      LA0  O
ATOM    514  N   ALA A  58      42.337   3.751   1.837  1.00  0.00      LA0  N
ATOM    515  H   ALA A  58      41.841   4.620   1.782  1.00  0.00      LA0  H
ATOM    516  CA  ALA A  58      42.859   3.319   3.130  1.00  0.00      LA0  C
ATOM    517  CB  ALA A  58      44.362   3.598   3.241  1.00  0.00      LA0  C
ATOM    518  C   ALA A  58      42.157   4.043   4.255  1.00  0.00      LA0  C
ATOM    519  O   ALA A  58      41.529   5.076   4.050  1.00  0.00      LA0  O
ATOM    520  N   VAL A  59      42.311   3.475   5.454  1.00  0.00      LA0  N
ATOM    521  H   VAL A  59      42.737   2.566   5.496  1.00  0.00      LA0  H
ATOM    522  CA  VAL A  59      41.879   4.204   6.645  1.00  0.00      LA0  C
ATOM    523  CB  VAL A  59      40.940   3.321   7.493  1.00  0.00      LA0  C
ATOM    524  CG1 VAL A  59      40.335   4.064   8.690  1.00  0.00      LA0  C
ATOM    525  CG2 VAL A  59      39.833   2.713   6.628  1.00  0.00      LA0  C
ATOM    526  C   VAL A  59      43.082   4.683   7.451  1.00  0.00      LA0  C
ATOM    527  O   VAL A  59      44.097   4.006   7.565  1.00  0.00      LA0  O
ATOM    528  N   ALA A  60      42.949   5.893   8.007  1.00  0.00      LA0  N
ATOM    529  H   ALA A  60      42.110   6.415   7.843  1.00  0.00      LA0  H
ATOM    530  CA  ALA A  60      43.980   6.292   8.965  1.00  0.00      LA0  C
ATOM    531  CB  ALA A  60      44.521   7.687   8.649  1.00  0.00      LA0  C
ATOM    532  C   ALA A  60      43.425   6.313  10.370  1.00  0.00      LA0  C
ATOM    533  O   ALA A  60      42.408   6.953  10.617  1.00  0.00      LA0  O
ATOM    534  N   GLU A  61      44.123   5.599  11.261  1.00  0.00      LA0  N
ATOM    535  H   GLU A  61      44.945   5.094  10.994  1.00  0.00      LA0  H
ATOM    536  CA  GLU A  61      43.689   5.570  12.655  1.00  0.00      LA0  C
ATOM    537  CB  GLU A  61      43.312   4.158  13.095  1.00  0.00      LA0  C
ATOM    538  CG  GLU A  61      42.199   3.523  12.262  1.00  0.00      LA0  C
ATOM    539  CD  GLU A  61      41.848   2.174  12.852  1.00  0.00      LA0  C
ATOM    540  OE1 GLU A  61      42.669   1.262  12.773  1.00  0.00      LA0  O
ATOM    541  OE2 GLU A  61      40.752   2.042  13.394  1.00  0.00      LA0  O
ATOM    542  C   GLU A  61      44.741   6.115  13.599  1.00  0.00      LA0  C
ATOM    543  O   GLU A  61      45.941   5.904  13.455  1.00  0.00      LA0  O
ATOM    544  N   SER A  62      44.246   6.851  14.587  1.00  0.00      LA0  N
ATOM    545  H   SER A  62      43.257   6.934  14.704  1.00  0.00      LA0  H
ATOM    546  CA  SER A  62      45.177   7.492  15.501  1.00  0.00      LA0  C
ATOM    547  CB  SER A  62      45.021   9.003  15.358  1.00  0.00      LA0  C
ATOM    548  OG  SER A  62      43.732   9.398  15.851  1.00  0.00      LA0  O
ATOM    549  HG  SER A  62      43.611  10.293  15.543  1.00  0.00      LA0  H
ATOM    550  C   SER A  62      44.918   7.044  16.923  1.00  0.00      LA0  C
ATOM    551  O   SER A  62      44.125   6.147  17.174  1.00  0.00      LA0  O
ATOM    552  N   VAL A  63      45.548   7.774  17.857  1.00  0.00      LA0  N
ATOM    553  H   VAL A  63      46.331   8.343  17.597  1.00  0.00      LA0  H
ATOM    554  CA  VAL A  63      45.147   7.644  19.260  1.00  0.00      LA0  C
ATOM    555  CB  VAL A  63      45.984   8.580  20.148  1.00  0.00      LA0  C
ATOM    556  CG1 VAL A  63      47.443   8.124  20.205  1.00  0.00      LA0  C
ATOM    557  CG2 VAL A  63      45.860  10.050  19.727  1.00  0.00      LA0  C
ATOM    558  C   VAL A  63      43.660   7.836  19.556  1.00  0.00      LA0  C
ATOM    559  O   VAL A  63      43.156   7.381  20.575  1.00  0.00      LA0  O
ATOM    560  N   LYS A  64      42.974   8.557  18.646  1.00  0.00      LA0  N
ATOM    561  H   LYS A  64      43.420   8.890  17.813  1.00  0.00      LA0  H
ATOM    562  CA  LYS A  64      41.590   8.876  18.987  1.00  0.00      LA0  C
ATOM    563  CB  LYS A  64      41.558  10.105  19.908  1.00  0.00      LA0  C
ATOM    564  CG  LYS A  64      40.393  10.153  20.908  1.00  0.00      LA0  C
ATOM    565  CD  LYS A  64      39.965  11.590  21.237  1.00  0.00      LA0  C
ATOM    566  CE  LYS A  64      38.856  12.156  20.333  1.00  0.00      LA0  C
ATOM    567  NZ  LYS A  64      39.159  11.952  18.908  1.00  0.00      LA0  N
ATOM    568  HZ1 LYS A  64      38.725  12.642  18.263  1.00  0.00      LA0  H
ATOM    569  HZ2 LYS A  64      40.180  11.975  18.742  1.00  0.00      LA0  H
ATOM    570  HZ3 LYS A  64      38.843  11.002  18.616  1.00  0.00      LA0  H
ATOM    571  C   LYS A  64      40.656   9.108  17.805  1.00  0.00      LA0  C
ATOM    572  O   LYS A  64      39.568   9.655  17.971  1.00  0.00      LA0  O
ATOM    573  N   ALA A  65      41.113   8.751  16.603  1.00  0.00      LA0  N
ATOM    574  H   ALA A  65      41.998   8.306  16.444  1.00  0.00      LA0  H
ATOM    575  CA  ALA A  65      40.291   9.122  15.453  1.00  0.00      LA0  C
ATOM    576  CB  ALA A  65      40.608  10.547  14.991  1.00  0.00      LA0  C
ATOM    577  C   ALA A  65      40.527   8.197  14.289  1.00  0.00      LA0  C
ATOM    578  O   ALA A  65      41.528   7.498  14.241  1.00  0.00      LA0  O
ATOM    579  N   ALA A  66      39.570   8.241  13.360  1.00  0.00      LA0  N
ATOM    580  H   ALA A  66      38.785   8.855  13.418  1.00  0.00      LA0  H
ATOM    581  CA  ALA A  66      39.778   7.510  12.118  1.00  0.00      LA0  C
ATOM    582  CB  ALA A  66      38.828   6.315  12.021  1.00  0.00      LA0  C
ATOM    583  C   ALA A  66      39.510   8.459  10.974  1.00  0.00      LA0  C
ATOM    584  O   ALA A  66      38.912   9.513  11.171  1.00  0.00      LA0  O
ATOM    585  N   SER A  67      39.965   8.055   9.786  1.00  0.00      LA0  N
ATOM    586  H   SER A  67      40.569   7.257   9.727  1.00  0.00      LA0  H
ATOM    587  CA  SER A  67      39.661   8.884   8.629  1.00  0.00      LA0  C
ATOM    588  CB  SER A  67      40.667  10.030   8.477  1.00  0.00      LA0  C
ATOM    589  OG  SER A  67      40.202  11.019   7.540  1.00  0.00      LA0  O
ATOM    590  HG  SER A  67      40.536  10.729   6.680  1.00  0.00      LA0  H
ATOM    591  C   SER A  67      39.646   8.103   7.347  1.00  0.00      LA0  C
ATOM    592  O   SER A  67      40.415   7.171   7.141  1.00  0.00      LA0  O
ATOM    593  N   ASP A  68      38.783   8.640   6.480  1.00  0.00      LA0  N
ATOM    594  H   ASP A  68      38.035   9.215   6.815  1.00  0.00      LA0  H
ATOM    595  CA  ASP A  68      38.926   8.576   5.027  1.00  0.00      LA0  C
ATOM    596  CB  ASP A  68      38.145   9.729   4.383  1.00  0.00      LA0  C
ATOM    597  CG  ASP A  68      36.762   9.932   4.972  1.00  0.00      LA0  C
ATOM    598  OD1 ASP A  68      35.805   9.489   4.346  1.00  0.00      LA0  O
ATOM    599  OD2 ASP A  68      36.649  10.546   6.041  1.00  0.00      LA0  O
ATOM    600  C   ASP A  68      40.362   8.793   4.591  1.00  0.00      LA0  C
ATOM    601  O   ASP A  68      41.015   9.707   5.094  1.00  0.00      LA0  O
ATOM    602  N   ILE A  69      40.782   7.953   3.633  1.00  0.00      LA0  N
ATOM    603  H   ILE A  69      40.316   7.077   3.497  1.00  0.00      LA0  H
ATOM    604  CA  ILE A  69      41.875   8.286   2.719  1.00  0.00      LA0  C
ATOM    605  CB  ILE A  69      43.174   7.546   3.096  1.00  0.00      LA0  C
ATOM    606  CG2 ILE A  69      44.304   7.795   2.090  1.00  0.00      LA0  C
ATOM    607  CG1 ILE A  69      43.621   7.858   4.525  1.00  0.00      LA0  C
ATOM    608  CD1 ILE A  69      44.746   6.940   4.999  1.00  0.00      LA0  C
ATOM    609  C   ILE A  69      41.404   7.849   1.341  1.00  0.00      LA0  C
ATOM    610  O   ILE A  69      41.097   6.677   1.129  1.00  0.00      LA0  O
ATOM    611  N   TYR A  70      41.304   8.828   0.435  1.00  0.00      LA0  N
ATOM    612  H   TYR A  70      41.650   9.756   0.608  1.00  0.00      LA0  H
ATOM    613  CA  TYR A  70      40.809   8.462  -0.888  1.00  0.00      LA0  C
ATOM    614  CB  TYR A  70      39.772   9.481  -1.382  1.00  0.00      LA0  C
ATOM    615  CG  TYR A  70      38.443   9.237  -0.700  1.00  0.00      LA0  C
ATOM    616  CD1 TYR A  70      37.536   8.338  -1.295  1.00  0.00      LA0  C
ATOM    617  CE1 TYR A  70      36.325   8.046  -0.647  1.00  0.00      LA0  C
ATOM    618  CD2 TYR A  70      38.145   9.894   0.510  1.00  0.00      LA0  C
ATOM    619  CE2 TYR A  70      36.931   9.607   1.157  1.00  0.00      LA0  C
ATOM    620  CZ  TYR A  70      36.047   8.670   0.584  1.00  0.00      LA0  C
ATOM    621  OH  TYR A  70      34.876   8.349   1.249  1.00  0.00      LA0  O
ATOM    622  HH  TYR A  70      35.021   8.583   2.171  1.00  0.00      LA0  H
ATOM    623  C   TYR A  70      41.915   8.261  -1.905  1.00  0.00      LA0  C
ATOM    624  O   TYR A  70      43.052   8.688  -1.743  1.00  0.00      LA0  O
ATOM    625  N   ALA A  71      41.527   7.565  -2.979  1.00  0.00      LA0  N
ATOM    626  H   ALA A  71      40.573   7.280  -3.068  1.00  0.00      LA0  H
ATOM    627  CA  ALA A  71      42.460   7.365  -4.080  1.00  0.00      LA0  C
ATOM    628  CB  ALA A  71      42.127   6.078  -4.831  1.00  0.00      LA0  C
ATOM    629  C   ALA A  71      42.416   8.525  -5.053  1.00  0.00      LA0  C
ATOM    630  O   ALA A  71      41.398   8.813  -5.672  1.00  0.00      LA0  O
ATOM    631  N   PRO A  72      43.570   9.225  -5.142  1.00  0.00      LA0  N
ATOM    632  CD  PRO A  72      44.797   9.002  -4.389  1.00  0.00      LA0  C
ATOM    633  CA  PRO A  72      43.636  10.407  -6.002  1.00  0.00      LA0  C
ATOM    634  CB  PRO A  72      44.996  11.015  -5.631  1.00  0.00      LA0  C
ATOM    635  CG  PRO A  72      45.383  10.402  -4.286  1.00  0.00      LA0  C
ATOM    636  C   PRO A  72      43.486  10.112  -7.489  1.00  0.00      LA0  C
ATOM    637  O   PRO A  72      42.588  10.601  -8.158  1.00  0.00      LA0  O
ATOM    638  N   VAL A  73      44.441   9.312  -7.983  1.00  0.00      LA0  N
ATOM    639  H   VAL A  73      45.059   8.837  -7.362  1.00  0.00      LA0  H
ATOM    640  CA  VAL A  73      44.318   8.859  -9.368  1.00  0.00      LA0  C
ATOM    641  CB  VAL A  73      45.680   8.883 -10.080  1.00  0.00      LA0  C
ATOM    642  CG1 VAL A  73      46.143  10.308 -10.366  1.00  0.00      LA0  C
ATOM    643  CG2 VAL A  73      46.745   8.100  -9.312  1.00  0.00      LA0  C
ATOM    644  C   VAL A  73      43.746   7.459  -9.360  1.00  0.00      LA0  C
ATOM    645  O   VAL A  73      43.666   6.841  -8.302  1.00  0.00      LA0  O
ATOM    646  N   SER A  74      43.371   6.982 -10.550  1.00  0.00      LA0  N
ATOM    647  H   SER A  74      43.520   7.484 -11.408  1.00  0.00      LA0  H
ATOM    648  CA  SER A  74      43.046   5.562 -10.571  1.00  0.00      LA0  C
ATOM    649  CB  SER A  74      42.018   5.251 -11.662  1.00  0.00      LA0  C
ATOM    650  OG  SER A  74      41.039   6.295 -11.729  1.00  0.00      LA0  O
ATOM    651  HG  SER A  74      41.454   6.969 -12.273  1.00  0.00      LA0  H
ATOM    652  C   SER A  74      44.305   4.737 -10.754  1.00  0.00      LA0  C
ATOM    653  O   SER A  74      45.393   5.271 -10.946  1.00  0.00      LA0  O
ATOM    654  N   GLY A  75      44.123   3.418 -10.694  1.00  0.00      LA0  N
ATOM    655  H   GLY A  75      43.253   3.018 -10.402  1.00  0.00      LA0  H
ATOM    656  CA  GLY A  75      45.270   2.600 -11.039  1.00  0.00      LA0  C
ATOM    657  C   GLY A  75      45.643   1.598  -9.974  1.00  0.00      LA0  C
ATOM    658  O   GLY A  75      44.855   1.215  -9.116  1.00  0.00      LA0  O
ATOM    659  N   GLU A  76      46.890   1.160 -10.132  1.00  0.00      LA0  N
ATOM    660  H   GLU A  76      47.501   1.718 -10.697  1.00  0.00      LA0  H
ATOM    661  CA  GLU A  76      47.373  -0.054  -9.489  1.00  0.00      LA0  C
ATOM    662  CB  GLU A  76      48.115  -0.820 -10.583  1.00  0.00      LA0  C
ATOM    663  CG  GLU A  76      48.706  -2.201 -10.295  1.00  0.00      LA0  C
ATOM    664  CD  GLU A  76      49.426  -2.633 -11.561  1.00  0.00      LA0  C
ATOM    665  OE1 GLU A  76      48.773  -2.893 -12.570  1.00  0.00      LA0  O
ATOM    666  OE2 GLU A  76      50.654  -2.617 -11.597  1.00  0.00      LA0  O
ATOM    667  C   GLU A  76      48.268   0.286  -8.316  1.00  0.00      LA0  C
ATOM    668  O   GLU A  76      49.164   1.116  -8.415  1.00  0.00      LA0  O
ATOM    669  N   ILE A  77      47.996  -0.371  -7.185  1.00  0.00      LA0  N
ATOM    670  H   ILE A  77      47.281  -1.071  -7.176  1.00  0.00      LA0  H
ATOM    671  CA  ILE A  77      48.872  -0.112  -6.044  1.00  0.00      LA0  C
ATOM    672  CB  ILE A  77      48.212  -0.486  -4.708  1.00  0.00      LA0  C
ATOM    673  CG2 ILE A  77      49.039   0.073  -3.545  1.00  0.00      LA0  C
ATOM    674  CG1 ILE A  77      46.734  -0.083  -4.623  1.00  0.00      LA0  C
ATOM    675  CD1 ILE A  77      46.476   1.421  -4.706  1.00  0.00      LA0  C
ATOM    676  C   ILE A  77      50.174  -0.869  -6.201  1.00  0.00      LA0  C
ATOM    677  O   ILE A  77      50.217  -2.086  -6.091  1.00  0.00      LA0  O
ATOM    678  N   VAL A  78      51.231  -0.108  -6.491  1.00  0.00      LA0  N
ATOM    679  H   VAL A  78      51.142   0.889  -6.502  1.00  0.00      LA0  H
ATOM    680  CA  VAL A  78      52.486  -0.820  -6.721  1.00  0.00      LA0  C
ATOM    681  CB  VAL A  78      53.258  -0.228  -7.905  1.00  0.00      LA0  C
ATOM    682  CG1 VAL A  78      52.513  -0.524  -9.206  1.00  0.00      LA0  C
ATOM    683  CG2 VAL A  78      53.562   1.262  -7.729  1.00  0.00      LA0  C
ATOM    684  C   VAL A  78      53.377  -0.980  -5.504  1.00  0.00      LA0  C
ATOM    685  O   VAL A  78      54.250  -1.837  -5.460  1.00  0.00      LA0  O
ATOM    686  N   ALA A  79      53.122  -0.124  -4.505  1.00  0.00      LA0  N
ATOM    687  H   ALA A  79      52.418   0.586  -4.578  1.00  0.00      LA0  H
ATOM    688  CA  ALA A  79      53.902  -0.269  -3.280  1.00  0.00      LA0  C
ATOM    689  CB  ALA A  79      55.223   0.502  -3.368  1.00  0.00      LA0  C
ATOM    690  C   ALA A  79      53.121   0.274  -2.113  1.00  0.00      LA0  C
ATOM    691  O   ALA A  79      52.264   1.130  -2.287  1.00  0.00      LA0  O
ATOM    692  N   VAL A  80      53.457  -0.238  -0.928  1.00  0.00      LA0  N
ATOM    693  H   VAL A  80      54.189  -0.913  -0.835  1.00  0.00      LA0  H
ATOM    694  CA  VAL A  80      52.916   0.380   0.278  1.00  0.00      LA0  C
ATOM    695  CB  VAL A  80      51.974  -0.570   1.032  1.00  0.00      LA0  C
ATOM    696  CG1 VAL A  80      50.672  -0.759   0.259  1.00  0.00      LA0  C
ATOM    697  CG2 VAL A  80      52.638  -1.906   1.385  1.00  0.00      LA0  C
ATOM    698  C   VAL A  80      54.074   0.788   1.155  1.00  0.00      LA0  C
ATOM    699  O   VAL A  80      55.202   0.383   0.909  1.00  0.00      LA0  O
ATOM    700  N   ASN A  81      53.760   1.587   2.175  1.00  0.00      LA0  N
ATOM    701  H   ASN A  81      52.827   1.930   2.299  1.00  0.00      LA0  H
ATOM    702  CA  ASN A  81      54.794   1.837   3.174  1.00  0.00      LA0  C
ATOM    703  CB  ASN A  81      54.648   3.258   3.712  1.00  0.00      LA0  C
ATOM    704  CG  ASN A  81      55.753   3.637   4.684  1.00  0.00      LA0  C
ATOM    705  OD1 ASN A  81      56.490   2.817   5.210  1.00  0.00      LA0  O
ATOM    706  ND2 ASN A  81      55.818   4.949   4.913  1.00  0.00      LA0  N
ATOM    707 HD21 ASN A  81      55.170   5.559   4.453  1.00  0.00      LA0  H
ATOM    708 HD22 ASN A  81      56.462   5.379   5.545  1.00  0.00      LA0  H
ATOM    709  C   ASN A  81      54.708   0.816   4.286  1.00  0.00      LA0  C
ATOM    710  O   ASN A  81      54.001   0.995   5.270  1.00  0.00      LA0  O
ATOM    711  N   ASP A  82      55.453  -0.273   4.070  1.00  0.00      LA0  N
ATOM    712  H   ASP A  82      56.078  -0.328   3.285  1.00  0.00      LA0  H
ATOM    713  CA  ASP A  82      55.510  -1.347   5.065  1.00  0.00      LA0  C
ATOM    714  CB  ASP A  82      56.476  -2.446   4.590  1.00  0.00      LA0  C
ATOM    715  CG  ASP A  82      57.808  -1.841   4.178  1.00  0.00      LA0  C
ATOM    716  OD1 ASP A  82      58.694  -1.734   5.019  1.00  0.00      LA0  O
ATOM    717  OD2 ASP A  82      57.934  -1.435   3.025  1.00  0.00      LA0  O
ATOM    718  C   ASP A  82      55.842  -0.870   6.473  1.00  0.00      LA0  C
ATOM    719  O   ASP A  82      55.158  -1.189   7.442  1.00  0.00      LA0  O
ATOM    720  N   ALA A  83      56.877  -0.017   6.521  1.00  0.00      LA0  N
ATOM    721  H   ALA A  83      57.456   0.009   5.702  1.00  0.00      LA0  H
ATOM    722  CA  ALA A  83      57.303   0.594   7.780  1.00  0.00      LA0  C
ATOM    723  CB  ALA A  83      58.440   1.589   7.538  1.00  0.00      LA0  C
ATOM    724  C   ALA A  83      56.224   1.281   8.604  1.00  0.00      LA0  C
ATOM    725  O   ALA A  83      56.307   1.339   9.823  1.00  0.00      LA0  O
ATOM    726  N   LEU A  84      55.176   1.774   7.916  1.00  0.00      LA0  N
ATOM    727  H   LEU A  84      55.149   1.689   6.918  1.00  0.00      LA0  H
ATOM    728  CA  LEU A  84      54.083   2.378   8.688  1.00  0.00      LA0  C
ATOM    729  CB  LEU A  84      53.046   3.051   7.788  1.00  0.00      LA0  C
ATOM    730  CG  LEU A  84      53.478   4.426   7.280  1.00  0.00      LA0  C
ATOM    731  CD1 LEU A  84      52.420   5.043   6.368  1.00  0.00      LA0  C
ATOM    732  CD2 LEU A  84      53.853   5.378   8.416  1.00  0.00      LA0  C
ATOM    733  C   LEU A  84      53.367   1.475   9.683  1.00  0.00      LA0  C
ATOM    734  O   LEU A  84      52.670   1.945  10.573  1.00  0.00      LA0  O
ATOM    735  N   SER A  85      53.576   0.163   9.510  1.00  0.00      LA0  N
ATOM    736  H   SER A  85      54.118  -0.170   8.740  1.00  0.00      LA0  H
ATOM    737  CA  SER A  85      53.067  -0.766  10.518  1.00  0.00      LA0  C
ATOM    738  CB  SER A  85      53.202  -2.202  10.005  1.00  0.00      LA0  C
ATOM    739  OG  SER A  85      52.849  -2.251   8.615  1.00  0.00      LA0  O
ATOM    740  HG  SER A  85      53.657  -2.067   8.139  1.00  0.00      LA0  H
ATOM    741  C   SER A  85      53.745  -0.613  11.873  1.00  0.00      LA0  C
ATOM    742  O   SER A  85      53.120  -0.390  12.903  1.00  0.00      LA0  O
ATOM    743  N   ASP A  86      55.076  -0.726  11.805  1.00  0.00      LA0  N
ATOM    744  H   ASP A  86      55.545  -0.994  10.962  1.00  0.00      LA0  H
ATOM    745  CA  ASP A  86      55.870  -0.702  13.031  1.00  0.00      LA0  C
ATOM    746  CB  ASP A  86      57.179  -1.475  12.821  1.00  0.00      LA0  C
ATOM    747  CG  ASP A  86      56.895  -2.890  12.344  1.00  0.00      LA0  C
ATOM    748  OD1 ASP A  86      56.568  -3.062  11.168  1.00  0.00      LA0  O
ATOM    749  OD2 ASP A  86      57.004  -3.816  13.146  1.00  0.00      LA0  O
ATOM    750  C   ASP A  86      56.157   0.697  13.545  1.00  0.00      LA0  C
ATOM    751  O   ASP A  86      56.481   0.923  14.707  1.00  0.00      LA0  O
ATOM    752  N   SER A  87      56.016   1.651  12.618  1.00  0.00      LA0  N
ATOM    753  H   SER A  87      55.882   1.403  11.661  1.00  0.00      LA0  H
ATOM    754  CA  SER A  87      56.189   3.047  13.006  1.00  0.00      LA0  C
ATOM    755  CB  SER A  87      57.650   3.447  12.789  1.00  0.00      LA0  C
ATOM    756  OG  SER A  87      58.499   2.463  13.404  1.00  0.00      LA0  O
ATOM    757  HG  SER A  87      58.006   2.156  14.163  1.00  0.00      LA0  H
ATOM    758  C   SER A  87      55.204   3.983  12.310  1.00  0.00      LA0  C
ATOM    759  O   SER A  87      55.479   4.611  11.293  1.00  0.00      LA0  O
ATOM    760  N   PRO A  88      53.976   4.023  12.883  1.00  0.00      LA0  N
ATOM    761  CD  PRO A  88      53.525   3.281  14.059  1.00  0.00      LA0  C
ATOM    762  CA  PRO A  88      52.920   4.838  12.272  1.00  0.00      LA0  C
ATOM    763  CB  PRO A  88      51.664   4.285  12.950  1.00  0.00      LA0  C
ATOM    764  CG  PRO A  88      52.131   3.824  14.331  1.00  0.00      LA0  C
ATOM    765  C   PRO A  88      53.096   6.344  12.447  1.00  0.00      LA0  C
ATOM    766  O   PRO A  88      52.627   7.150  11.649  1.00  0.00      LA0  O
ATOM    767  N   GLU A  89      53.783   6.700  13.540  1.00  0.00      LA0  N
ATOM    768  H   GLU A  89      54.270   6.004  14.077  1.00  0.00      LA0  H
ATOM    769  CA  GLU A  89      53.977   8.104  13.904  1.00  0.00      LA0  C
ATOM    770  CB  GLU A  89      54.627   8.210  15.294  1.00  0.00      LA0  C
ATOM    771  CG  GLU A  89      56.121   7.847  15.387  1.00  0.00      LA0  C
ATOM    772  CD  GLU A  89      56.374   6.491  14.761  1.00  0.00      LA0  C
ATOM    773  OE1 GLU A  89      55.924   5.487  15.304  1.00  0.00      LA0  O
ATOM    774  OE2 GLU A  89      56.939   6.451  13.675  1.00  0.00      LA0  O
ATOM    775  C   GLU A  89      54.695   8.961  12.872  1.00  0.00      LA0  C
ATOM    776  O   GLU A  89      54.548  10.178  12.855  1.00  0.00      LA0  O
ATOM    777  N   LEU A  90      55.400   8.271  11.955  1.00  0.00      LA0  N
ATOM    778  H   LEU A  90      55.686   7.344  12.218  1.00  0.00      LA0  H
ATOM    779  CA  LEU A  90      55.931   8.927  10.753  1.00  0.00      LA0  C
ATOM    780  CB  LEU A  90      56.446   7.890   9.756  1.00  0.00      LA0  C
ATOM    781  CG  LEU A  90      57.638   7.070  10.252  1.00  0.00      LA0  C
ATOM    782  CD1 LEU A  90      57.980   5.940   9.280  1.00  0.00      LA0  C
ATOM    783  CD2 LEU A  90      58.852   7.950  10.560  1.00  0.00      LA0  C
ATOM    784  C   LEU A  90      54.977   9.881  10.040  1.00  0.00      LA0  C
ATOM    785  O   LEU A  90      55.347  10.915   9.495  1.00  0.00      LA0  O
ATOM    786  N   VAL A  91      53.689   9.498  10.081  1.00  0.00      LA0  N
ATOM    787  H   VAL A  91      53.442   8.649  10.554  1.00  0.00      LA0  H
ATOM    788  CA  VAL A  91      52.692  10.398   9.496  1.00  0.00      LA0  C
ATOM    789  CB  VAL A  91      51.307   9.734   9.486  1.00  0.00      LA0  C
ATOM    790  CG1 VAL A  91      50.267  10.609   8.788  1.00  0.00      LA0  C
ATOM    791  CG2 VAL A  91      51.359   8.356   8.829  1.00  0.00      LA0  C
ATOM    792  C   VAL A  91      52.638  11.775  10.151  1.00  0.00      LA0  C
ATOM    793  O   VAL A  91      52.473  12.801   9.506  1.00  0.00      LA0  O
ATOM    794  N   ASN A  92      52.786  11.748  11.477  1.00  0.00      LA0  N
ATOM    795  H   ASN A  92      52.993  10.894  11.955  1.00  0.00      LA0  H
ATOM    796  CA  ASN A  92      52.766  13.022  12.188  1.00  0.00      LA0  C
ATOM    797  CB  ASN A  92      52.240  12.879  13.620  1.00  0.00      LA0  C
ATOM    798  CG  ASN A  92      50.862  12.252  13.615  1.00  0.00      LA0  C
ATOM    799  OD1 ASN A  92      50.717  11.036  13.611  1.00  0.00      LA0  O
ATOM    800  ND2 ASN A  92      49.849  13.119  13.629  1.00  0.00      LA0  N
ATOM    801 HD21 ASN A  92      50.020  14.106  13.574  1.00  0.00      LA0  H
ATOM    802 HD22 ASN A  92      48.908  12.787  13.707  1.00  0.00      LA0  H
ATOM    803  C   ASN A  92      54.097  13.746  12.202  1.00  0.00      LA0  C
ATOM    804  O   ASN A  92      54.141  14.962  12.328  1.00  0.00      LA0  O
ATOM    805  N   SER A  93      55.188  12.970  12.064  1.00  0.00      LA0  N
ATOM    806  H   SER A  93      55.159  11.971  11.988  1.00  0.00      LA0  H
ATOM    807  CA  SER A  93      56.474  13.660  11.962  1.00  0.00      LA0  C
ATOM    808  CB  SER A  93      57.627  12.682  12.206  1.00  0.00      LA0  C
ATOM    809  OG  SER A  93      57.365  11.441  11.545  1.00  0.00      LA0  O
ATOM    810  HG  SER A  93      57.849  11.444  10.713  1.00  0.00      LA0  H
ATOM    811  C   SER A  93      56.645  14.405  10.652  1.00  0.00      LA0  C
ATOM    812  O   SER A  93      56.838  15.614  10.605  1.00  0.00      LA0  O
ATOM    813  N   GLU A  94      56.536  13.619   9.576  1.00  0.00      LA0  N
ATOM    814  H   GLU A  94      56.497  12.616   9.643  1.00  0.00      LA0  H
ATOM    815  CA  GLU A  94      56.518  14.257   8.270  1.00  0.00      LA0  C
ATOM    816  CB  GLU A  94      57.910  14.401   7.624  1.00  0.00      LA0  C
ATOM    817  CG  GLU A  94      59.109  13.803   8.372  1.00  0.00      LA0  C
ATOM    818  CD  GLU A  94      59.163  12.304   8.172  1.00  0.00      LA0  C
ATOM    819  OE1 GLU A  94      59.899  11.868   7.292  1.00  0.00      LA0  O
ATOM    820  OE2 GLU A  94      58.476  11.576   8.885  1.00  0.00      LA0  O
ATOM    821  C   GLU A  94      55.533  13.598   7.331  1.00  0.00      LA0  C
ATOM    822  O   GLU A  94      55.816  12.644   6.612  1.00  0.00      LA0  O
ATOM    823  N   PRO A  95      54.323  14.205   7.309  1.00  0.00      LA0  N
ATOM    824  CD  PRO A  95      53.930  15.405   8.046  1.00  0.00      LA0  C
ATOM    825  CA  PRO A  95      53.243  13.663   6.473  1.00  0.00      LA0  C
ATOM    826  CB  PRO A  95      52.078  14.609   6.789  1.00  0.00      LA0  C
ATOM    827  CG  PRO A  95      52.712  15.906   7.286  1.00  0.00      LA0  C
ATOM    828  C   PRO A  95      53.589  13.595   4.992  1.00  0.00      LA0  C
ATOM    829  O   PRO A  95      53.095  12.769   4.238  1.00  0.00      LA0  O
ATOM    830  N   TYR A  96      54.485  14.516   4.603  1.00  0.00      LA0  N
ATOM    831  H   TYR A  96      54.856  15.152   5.277  1.00  0.00      LA0  H
ATOM    832  CA  TYR A  96      54.888  14.556   3.201  1.00  0.00      LA0  C
ATOM    833  CB  TYR A  96      55.185  16.003   2.792  1.00  0.00      LA0  C
ATOM    834  CG  TYR A  96      54.006  16.891   3.127  1.00  0.00      LA0  C
ATOM    835  CD1 TYR A  96      52.809  16.737   2.402  1.00  0.00      LA0  C
ATOM    836  CE1 TYR A  96      51.706  17.545   2.715  1.00  0.00      LA0  C
ATOM    837  CD2 TYR A  96      54.130  17.843   4.160  1.00  0.00      LA0  C
ATOM    838  CE2 TYR A  96      53.026  18.654   4.473  1.00  0.00      LA0  C
ATOM    839  CZ  TYR A  96      51.830  18.495   3.745  1.00  0.00      LA0  C
ATOM    840  OH  TYR A  96      50.742  19.291   4.043  1.00  0.00      LA0  O
ATOM    841  HH  TYR A  96      51.075  20.176   4.209  1.00  0.00      LA0  H
ATOM    842  C   TYR A  96      56.040  13.634   2.824  1.00  0.00      LA0  C
ATOM    843  O   TYR A  96      56.376  13.475   1.650  1.00  0.00      LA0  O
ATOM    844  N   ALA A  97      56.651  13.059   3.869  1.00  0.00      LA0  N
ATOM    845  H   ALA A  97      56.299  13.132   4.803  1.00  0.00      LA0  H
ATOM    846  CA  ALA A  97      57.791  12.188   3.619  1.00  0.00      LA0  C
ATOM    847  CB  ALA A  97      59.094  12.844   4.089  1.00  0.00      LA0  C
ATOM    848  C   ALA A  97      57.592  10.813   4.232  1.00  0.00      LA0  C
ATOM    849  O   ALA A  97      57.083   9.923   3.564  1.00  0.00      LA0  O
ATOM    850  N   GLY A  98      57.977  10.662   5.511  1.00  0.00      LA0  N
ATOM    851  H   GLY A  98      58.369  11.395   6.076  1.00  0.00      LA0  H
ATOM    852  CA  GLY A  98      57.883   9.345   6.144  1.00  0.00      LA0  C
ATOM    853  C   GLY A  98      56.480   8.776   6.167  1.00  0.00      LA0  C
ATOM    854  O   GLY A  98      56.246   7.595   5.937  1.00  0.00      LA0  O
ATOM    855  N   GLY A  99      55.534   9.695   6.400  1.00  0.00      LA0  N
ATOM    856  H   GLY A  99      55.810  10.631   6.635  1.00  0.00      LA0  H
ATOM    857  CA  GLY A  99      54.133   9.286   6.347  1.00  0.00      LA0  C
ATOM    858  C   GLY A  99      53.503   9.119   4.971  1.00  0.00      LA0  C
ATOM    859  O   GLY A  99      52.299   9.286   4.801  1.00  0.00      LA0  O
ATOM    860  N   TRP A 100      54.343   8.761   3.986  1.00  0.00      LA0  N
ATOM    861  H   TRP A 100      55.316   8.607   4.163  1.00  0.00      LA0  H
ATOM    862  CA  TRP A 100      53.724   8.342   2.733  1.00  0.00      LA0  C
ATOM    863  CB  TRP A 100      54.741   8.343   1.580  1.00  0.00      LA0  C
ATOM    864  CG  TRP A 100      55.713   7.178   1.634  1.00  0.00      LA0  C
ATOM    865  CD2 TRP A 100      55.644   5.935   0.900  1.00  0.00      LA0  C
ATOM    866  CE2 TRP A 100      56.789   5.154   1.272  1.00  0.00      LA0  C
ATOM    867  CE3 TRP A 100      54.719   5.420  -0.035  1.00  0.00      LA0  C
ATOM    868  CD1 TRP A 100      56.881   7.079   2.405  1.00  0.00      LA0  C
ATOM    869  NE1 TRP A 100      57.516   5.893   2.198  1.00  0.00      LA0  N
ATOM    870  HE1 TRP A 100      58.340   5.603   2.644  1.00  0.00      LA0  H
ATOM    871  CZ2 TRP A 100      56.986   3.878   0.703  1.00  0.00      LA0  C
ATOM    872  CZ3 TRP A 100      54.928   4.142  -0.596  1.00  0.00      LA0  C
ATOM    873  CH2 TRP A 100      56.056   3.377  -0.232  1.00  0.00      LA0  C
ATOM    874  C   TRP A 100      53.042   6.998   2.901  1.00  0.00      LA0  C
ATOM    875  O   TRP A 100      53.565   6.111   3.557  1.00  0.00      LA0  O
ATOM    876  N   ILE A 101      51.849   6.893   2.321  1.00  0.00      LA0  N
ATOM    877  H   ILE A 101      51.521   7.643   1.750  1.00  0.00      LA0  H
ATOM    878  CA  ILE A 101      51.086   5.672   2.558  1.00  0.00      LA0  C
ATOM    879  CB  ILE A 101      49.597   6.022   2.696  1.00  0.00      LA0  C
ATOM    880  CG2 ILE A 101      48.726   4.804   3.028  1.00  0.00      LA0  C
ATOM    881  CG1 ILE A 101      49.428   7.134   3.735  1.00  0.00      LA0  C
ATOM    882  CD1 ILE A 101      48.050   7.787   3.689  1.00  0.00      LA0  C
ATOM    883  C   ILE A 101      51.335   4.606   1.505  1.00  0.00      LA0  C
ATOM    884  O   ILE A 101      51.690   3.469   1.797  1.00  0.00      LA0  O
ATOM    885  N   PHE A 102      51.140   5.026   0.248  1.00  0.00      LA0  N
ATOM    886  H   PHE A 102      50.912   5.977   0.033  1.00  0.00      LA0  H
ATOM    887  CA  PHE A 102      51.307   4.046  -0.822  1.00  0.00      LA0  C
ATOM    888  CB  PHE A 102      50.056   3.160  -0.990  1.00  0.00      LA0  C
ATOM    889  CG  PHE A 102      48.832   3.921  -1.451  1.00  0.00      LA0  C
ATOM    890  CD1 PHE A 102      48.029   4.595  -0.505  1.00  0.00      LA0  C
ATOM    891  CD2 PHE A 102      48.495   3.917  -2.822  1.00  0.00      LA0  C
ATOM    892  CE1 PHE A 102      46.857   5.248  -0.929  1.00  0.00      LA0  C
ATOM    893  CE2 PHE A 102      47.322   4.570  -3.248  1.00  0.00      LA0  C
ATOM    894  CZ  PHE A 102      46.507   5.216  -2.295  1.00  0.00      LA0  C
ATOM    895  C   PHE A 102      51.711   4.700  -2.121  1.00  0.00      LA0  C
ATOM    896  O   PHE A 102      51.528   5.895  -2.309  1.00  0.00      LA0  O
ATOM    897  N   LYS A 103      52.270   3.875  -3.005  1.00  0.00      LA0  N
ATOM    898  H   LYS A 103      52.340   2.902  -2.791  1.00  0.00      LA0  H
ATOM    899  CA  LYS A 103      52.541   4.360  -4.349  1.00  0.00      LA0  C
ATOM    900  CB  LYS A 103      53.959   4.003  -4.776  1.00  0.00      LA0  C
ATOM    901  CG  LYS A 103      54.992   5.015  -4.298  1.00  0.00      LA0  C
ATOM    902  CD  LYS A 103      56.411   4.576  -4.649  1.00  0.00      LA0  C
ATOM    903  CE  LYS A 103      57.435   5.702  -4.500  1.00  0.00      LA0  C
ATOM    904  NZ  LYS A 103      57.223   6.724  -5.535  1.00  0.00      LA0  N
ATOM    905  HZ1 LYS A 103      57.869   7.520  -5.357  1.00  0.00      LA0  H
ATOM    906  HZ2 LYS A 103      57.431   6.342  -6.487  1.00  0.00      LA0  H
ATOM    907  HZ3 LYS A 103      56.251   7.097  -5.509  1.00  0.00      LA0  H
ATOM    908  C   LYS A 103      51.562   3.759  -5.322  1.00  0.00      LA0  C
ATOM    909  O   LYS A 103      51.431   2.544  -5.440  1.00  0.00      LA0  O
ATOM    910  N   ILE A 104      50.883   4.670  -6.016  1.00  0.00      LA0  N
ATOM    911  H   ILE A 104      51.040   5.651  -5.877  1.00  0.00      LA0  H
ATOM    912  CA  ILE A 104      49.990   4.192  -7.057  1.00  0.00      LA0  C
ATOM    913  CB  ILE A 104      48.557   4.700  -6.795  1.00  0.00      LA0  C
ATOM    914  CG2 ILE A 104      48.494   6.225  -6.712  1.00  0.00      LA0  C
ATOM    915  CG1 ILE A 104      47.528   4.111  -7.765  1.00  0.00      LA0  C
ATOM    916  CD1 ILE A 104      46.088   4.471  -7.396  1.00  0.00      LA0  C
ATOM    917  C   ILE A 104      50.523   4.528  -8.441  1.00  0.00      LA0  C
ATOM    918  O   ILE A 104      50.987   5.623  -8.739  1.00  0.00      LA0  O
ATOM    919  N   LYS A 105      50.463   3.493  -9.274  1.00  0.00      LA0  N
ATOM    920  H   LYS A 105      50.059   2.644  -8.935  1.00  0.00      LA0  H
ATOM    921  CA  LYS A 105      50.653   3.664 -10.707  1.00  0.00      LA0  C
ATOM    922  CB  LYS A 105      51.077   2.298 -11.236  1.00  0.00      LA0  C
ATOM    923  CG  LYS A 105      50.968   1.985 -12.727  1.00  0.00      LA0  C
ATOM    924  CD  LYS A 105      51.030   0.464 -12.830  1.00  0.00      LA0  C
ATOM    925  CE  LYS A 105      50.755  -0.161 -14.194  1.00  0.00      LA0  C
ATOM    926  NZ  LYS A 105      50.519  -1.593 -13.970  1.00  0.00      LA0  N
ATOM    927  HZ1 LYS A 105      50.642  -2.198 -14.796  1.00  0.00      LA0  H
ATOM    928  HZ2 LYS A 105      51.086  -1.962 -13.172  1.00  0.00      LA0  H
ATOM    929  HZ3 LYS A 105      49.558  -1.748 -13.593  1.00  0.00      LA0  H
ATOM    930  C   LYS A 105      49.326   4.116 -11.279  1.00  0.00      LA0  C
ATOM    931  O   LYS A 105      48.340   3.396 -11.202  1.00  0.00      LA0  O
ATOM    932  N   ALA A 106      49.350   5.346 -11.809  1.00  0.00      LA0  N
ATOM    933  H   ALA A 106      50.209   5.844 -11.890  1.00  0.00      LA0  H
ATOM    934  CA  ALA A 106      48.106   5.893 -12.345  1.00  0.00      LA0  C
ATOM    935  CB  ALA A 106      48.278   7.368 -12.703  1.00  0.00      LA0  C
ATOM    936  C   ALA A 106      47.632   5.171 -13.587  1.00  0.00      LA0  C
ATOM    937  O   ALA A 106      48.372   4.409 -14.203  1.00  0.00      LA0  O
ATOM    938  N   SER A 107      46.385   5.484 -13.943  1.00  0.00      LA0  N
ATOM    939  H   SER A 107      45.810   6.057 -13.352  1.00  0.00      LA0  H
ATOM    940  CA  SER A 107      45.925   5.115 -15.277  1.00  0.00      LA0  C
ATOM    941  CB  SER A 107      44.401   5.199 -15.360  1.00  0.00      LA0  C
ATOM    942  OG  SER A 107      43.847   5.249 -14.042  1.00  0.00      LA0  O
ATOM    943  HG  SER A 107      43.789   6.187 -13.821  1.00  0.00      LA0  H
ATOM    944  C   SER A 107      46.541   5.993 -16.350  1.00  0.00      LA0  C
ATOM    945  O   SER A 107      47.058   5.523 -17.356  1.00  0.00      LA0  O
ATOM    946  N   ASP A 108      46.464   7.301 -16.061  1.00  0.00      LA0  N
ATOM    947  H   ASP A 108      46.024   7.631 -15.218  1.00  0.00      LA0  H
ATOM    948  CA  ASP A 108      46.979   8.282 -17.010  1.00  0.00      LA0  C
ATOM    949  CB  ASP A 108      45.852   8.686 -17.983  1.00  0.00      LA0  C
ATOM    950  CG  ASP A 108      46.280   9.568 -19.157  1.00  0.00      LA0  C
ATOM    951  OD1 ASP A 108      47.389  10.094 -19.183  1.00  0.00      LA0  O
ATOM    952  OD2 ASP A 108      45.463   9.781 -20.046  1.00  0.00      LA0  O
ATOM    953  C   ASP A 108      47.511   9.466 -16.231  1.00  0.00      LA0  C
ATOM    954  O   ASP A 108      46.996   9.844 -15.186  1.00  0.00      LA0  O
ATOM    955  N   GLU A 109      48.576  10.055 -16.781  1.00  0.00      LA0  N
ATOM    956  H   GLU A 109      48.803   9.754 -17.709  1.00  0.00      LA0  H
ATOM    957  CA  GLU A 109      49.084  11.301 -16.211  1.00  0.00      LA0  C
ATOM    958  CB  GLU A 109      50.323  11.748 -16.993  1.00  0.00      LA0  C
ATOM    959  CG  GLU A 109      51.384  10.656 -17.208  1.00  0.00      LA0  C
ATOM    960  CD  GLU A 109      52.287  10.486 -15.999  1.00  0.00      LA0  C
ATOM    961  OE1 GLU A 109      53.392  11.017 -16.010  1.00  0.00      LA0  O
ATOM    962  OE2 GLU A 109      51.925   9.806 -15.042  1.00  0.00      LA0  O
ATOM    963  C   GLU A 109      48.030  12.410 -16.185  1.00  0.00      LA0  C
ATOM    964  O   GLU A 109      47.992  13.259 -15.301  1.00  0.00      LA0  O
ATOM    965  N   SER A 110      47.136  12.351 -17.192  1.00  0.00      LA0  N
ATOM    966  H   SER A 110      47.185  11.613 -17.872  1.00  0.00      LA0  H
ATOM    967  CA  SER A 110      46.082  13.363 -17.281  1.00  0.00      LA0  C
ATOM    968  CB  SER A 110      45.241  13.137 -18.540  1.00  0.00      LA0  C
ATOM    969  OG  SER A 110      44.507  11.918 -18.423  1.00  0.00      LA0  O
ATOM    970  HG  SER A 110      44.904  11.288 -19.031  1.00  0.00      LA0  H
ATOM    971  C   SER A 110      45.193  13.494 -16.049  1.00  0.00      LA0  C
ATOM    972  O   SER A 110      44.727  14.575 -15.693  1.00  0.00      LA0  O
ATOM    973  N   GLU A 111      45.023  12.338 -15.370  1.00  0.00      LA0  N
ATOM    974  H   GLU A 111      45.424  11.498 -15.742  1.00  0.00      LA0  H
ATOM    975  CA  GLU A 111      44.196  12.290 -14.160  1.00  0.00      LA0  C
ATOM    976  CB  GLU A 111      44.238  10.904 -13.506  1.00  0.00      LA0  C
ATOM    977  CG  GLU A 111      43.781   9.753 -14.408  1.00  0.00      LA0  C
ATOM    978  CD  GLU A 111      43.797   8.445 -13.636  1.00  0.00      LA0  C
ATOM    979  OE1 GLU A 111      44.862   7.890 -13.389  1.00  0.00      LA0  O
ATOM    980  OE2 GLU A 111      42.735   7.945 -13.294  1.00  0.00      LA0  O
ATOM    981  C   GLU A 111      44.506  13.356 -13.117  1.00  0.00      LA0  C
ATOM    982  O   GLU A 111      43.655  13.765 -12.333  1.00  0.00      LA0  O
ATOM    983  N   LEU A 112      45.763  13.835 -13.168  1.00  0.00      LA0  N
ATOM    984  H   LEU A 112      46.405  13.439 -13.829  1.00  0.00      LA0  H
ATOM    985  CA  LEU A 112      46.176  14.928 -12.290  1.00  0.00      LA0  C
ATOM    986  CB  LEU A 112      47.608  15.361 -12.598  1.00  0.00      LA0  C
ATOM    987  CG  LEU A 112      48.643  14.278 -12.295  1.00  0.00      LA0  C
ATOM    988  CD1 LEU A 112      50.053  14.730 -12.674  1.00  0.00      LA0  C
ATOM    989  CD2 LEU A 112      48.558  13.803 -10.845  1.00  0.00      LA0  C
ATOM    990  C   LEU A 112      45.288  16.161 -12.214  1.00  0.00      LA0  C
ATOM    991  O   LEU A 112      45.197  16.789 -11.163  1.00  0.00      LA0  O
ATOM    992  N   GLU A 113      44.636  16.523 -13.331  1.00  0.00      LA0  N
ATOM    993  H   GLU A 113      44.662  15.986 -14.180  1.00  0.00      LA0  H
ATOM    994  CA  GLU A 113      43.780  17.693 -13.119  1.00  0.00      LA0  C
ATOM    995  CB  GLU A 113      43.947  18.801 -14.165  1.00  0.00      LA0  C
ATOM    996  CG  GLU A 113      45.164  19.716 -13.910  1.00  0.00      LA0  C
ATOM    997  CD  GLU A 113      45.138  20.461 -12.568  1.00  0.00      LA0  C
ATOM    998  OE1 GLU A 113      44.256  20.287 -11.737  1.00  0.00      LA0  O
ATOM    999  OE2 GLU A 113      46.069  21.191 -12.258  1.00  0.00      LA0  O
ATOM   1000  C   GLU A 113      42.327  17.456 -12.753  1.00  0.00      LA0  C
ATOM   1001  O   GLU A 113      41.485  18.342 -12.762  1.00  0.00      LA0  O
ATOM   1002  N   SER A 114      42.095  16.212 -12.326  1.00  0.00      LA0  N
ATOM   1003  H   SER A 114      42.737  15.464 -12.480  1.00  0.00      LA0  H
ATOM   1004  CA  SER A 114      40.936  15.999 -11.462  1.00  0.00      LA0  C
ATOM   1005  CB  SER A 114      40.505  14.533 -11.534  1.00  0.00      LA0  C
ATOM   1006  OG  SER A 114      40.903  13.973 -12.793  1.00  0.00      LA0  O
ATOM   1007  HG  SER A 114      41.756  13.574 -12.643  1.00  0.00      LA0  H
ATOM   1008  C   SER A 114      41.216  16.382 -10.011  1.00  0.00      LA0  C
ATOM   1009  O   SER A 114      40.345  16.398  -9.150  1.00  0.00      LA0  O
ATOM   1010  N   LEU A 115      42.512  16.641  -9.772  1.00  0.00      LA0  N
ATOM   1011  H   LEU A 115      43.182  16.749 -10.504  1.00  0.00      LA0  H
ATOM   1012  CA  LEU A 115      43.000  16.711  -8.405  1.00  0.00      LA0  C
ATOM   1013  CB  LEU A 115      44.084  15.659  -8.241  1.00  0.00      LA0  C
ATOM   1014  CG  LEU A 115      43.568  14.253  -8.510  1.00  0.00      LA0  C
ATOM   1015  CD1 LEU A 115      44.724  13.283  -8.708  1.00  0.00      LA0  C
ATOM   1016  CD2 LEU A 115      42.562  13.803  -7.448  1.00  0.00      LA0  C
ATOM   1017  C   LEU A 115      43.553  18.076  -8.091  1.00  0.00      LA0  C
ATOM   1018  O   LEU A 115      44.073  18.783  -8.953  1.00  0.00      LA0  O
ATOM   1019  N   LEU A 116      43.418  18.440  -6.817  1.00  0.00      LA0  N
ATOM   1020  H   LEU A 116      43.129  17.774  -6.124  1.00  0.00      LA0  H
ATOM   1021  CA  LEU A 116      43.775  19.810  -6.464  1.00  0.00      LA0  C
ATOM   1022  CB  LEU A 116      43.288  20.125  -5.047  1.00  0.00      LA0  C
ATOM   1023  CG  LEU A 116      41.836  20.624  -4.957  1.00  0.00      LA0  C
ATOM   1024  CD1 LEU A 116      40.782  19.705  -5.583  1.00  0.00      LA0  C
ATOM   1025  CD2 LEU A 116      41.478  20.940  -3.512  1.00  0.00      LA0  C
ATOM   1026  C   LEU A 116      45.258  20.081  -6.631  1.00  0.00      LA0  C
ATOM   1027  O   LEU A 116      46.098  19.202  -6.493  1.00  0.00      LA0  O
ATOM   1028  N   ASP A 117      45.546  21.330  -6.995  1.00  0.00      LA0  N
ATOM   1029  H   ASP A 117      44.849  22.044  -7.078  1.00  0.00      LA0  H
ATOM   1030  CA  ASP A 117      46.946  21.747  -6.965  1.00  0.00      LA0  C
ATOM   1031  CB  ASP A 117      47.228  22.740  -8.103  1.00  0.00      LA0  C
ATOM   1032  CG  ASP A 117      46.268  23.917  -8.041  1.00  0.00      LA0  C
ATOM   1033  OD1 ASP A 117      46.568  24.896  -7.366  1.00  0.00      LA0  O
ATOM   1034  OD2 ASP A 117      45.203  23.829  -8.644  1.00  0.00      LA0  O
ATOM   1035  C   ASP A 117      47.227  22.364  -5.613  1.00  0.00      LA0  C
ATOM   1036  O   ASP A 117      46.314  22.498  -4.803  1.00  0.00      LA0  O
ATOM   1037  N   ALA A 118      48.494  22.764  -5.413  1.00  0.00      LA0  N
ATOM   1038  H   ALA A 118      49.210  22.497  -6.059  1.00  0.00      LA0  H
ATOM   1039  CA  ALA A 118      48.837  23.453  -4.168  1.00  0.00      LA0  C
ATOM   1040  CB  ALA A 118      50.263  23.999  -4.228  1.00  0.00      LA0  C
ATOM   1041  C   ALA A 118      47.891  24.578  -3.782  1.00  0.00      LA0  C
ATOM   1042  O   ALA A 118      47.254  24.546  -2.738  1.00  0.00      LA0  O
ATOM   1043  N   THR A 119      47.791  25.565  -4.688  1.00  0.00      LA0  N
ATOM   1044  H   THR A 119      48.219  25.497  -5.588  1.00  0.00      LA0  H
ATOM   1045  CA  THR A 119      46.951  26.706  -4.326  1.00  0.00      LA0  C
ATOM   1046  CB  THR A 119      47.170  27.877  -5.293  1.00  0.00      LA0  C
ATOM   1047  OG1 THR A 119      47.529  27.447  -6.623  1.00  0.00      LA0  O
ATOM   1048  HG1 THR A 119      47.011  26.663  -6.821  1.00  0.00      LA0  H
ATOM   1049  CG2 THR A 119      48.240  28.825  -4.749  1.00  0.00      LA0  C
ATOM   1050  C   THR A 119      45.469  26.404  -4.124  1.00  0.00      LA0  C
ATOM   1051  O   THR A 119      44.780  27.010  -3.310  1.00  0.00      LA0  O
ATOM   1052  N   ALA A 120      45.001  25.398  -4.880  1.00  0.00      LA0  N
ATOM   1053  H   ALA A 120      45.586  24.934  -5.549  1.00  0.00      LA0  H
ATOM   1054  CA  ALA A 120      43.618  24.986  -4.656  1.00  0.00      LA0  C
ATOM   1055  CB  ALA A 120      43.157  24.038  -5.762  1.00  0.00      LA0  C
ATOM   1056  C   ALA A 120      43.385  24.346  -3.294  1.00  0.00      LA0  C
ATOM   1057  O   ALA A 120      42.450  24.669  -2.573  1.00  0.00      LA0  O
ATOM   1058  N   TYR A 121      44.309  23.436  -2.948  1.00  0.00      LA0  N
ATOM   1059  H   TYR A 121      45.094  23.264  -3.546  1.00  0.00      LA0  H
ATOM   1060  CA  TYR A 121      44.201  22.798  -1.635  1.00  0.00      LA0  C
ATOM   1061  CB  TYR A 121      45.202  21.648  -1.541  1.00  0.00      LA0  C
ATOM   1062  CG  TYR A 121      44.904  20.716  -0.385  1.00  0.00      LA0  C
ATOM   1063  CD1 TYR A 121      43.940  19.699  -0.550  1.00  0.00      LA0  C
ATOM   1064  CE1 TYR A 121      43.722  18.785   0.496  1.00  0.00      LA0  C
ATOM   1065  CD2 TYR A 121      45.621  20.870   0.819  1.00  0.00      LA0  C
ATOM   1066  CE2 TYR A 121      45.398  19.962   1.867  1.00  0.00      LA0  C
ATOM   1067  CZ  TYR A 121      44.468  18.918   1.684  1.00  0.00      LA0  C
ATOM   1068  OH  TYR A 121      44.295  17.993   2.695  1.00  0.00      LA0  O
ATOM   1069  HH  TYR A 121      44.835  18.231   3.443  1.00  0.00      LA0  H
ATOM   1070  C   TYR A 121      44.371  23.774  -0.484  1.00  0.00      LA0  C
ATOM   1071  O   TYR A 121      43.771  23.658   0.575  1.00  0.00      LA0  O
ATOM   1072  N   GLU A 122      45.198  24.787  -0.768  1.00  0.00      LA0  N
ATOM   1073  H   GLU A 122      45.736  24.778  -1.610  1.00  0.00      LA0  H
ATOM   1074  CA  GLU A 122      45.332  25.876   0.189  1.00  0.00      LA0  C
ATOM   1075  CB  GLU A 122      46.266  26.950  -0.323  1.00  0.00      LA0  C
ATOM   1076  CG  GLU A 122      47.764  26.699  -0.225  1.00  0.00      LA0  C
ATOM   1077  CD  GLU A 122      48.410  28.066  -0.251  1.00  0.00      LA0  C
ATOM   1078  OE1 GLU A 122      48.176  28.823  -1.190  1.00  0.00      LA0  O
ATOM   1079  OE2 GLU A 122      49.042  28.441   0.733  1.00  0.00      LA0  O
ATOM   1080  C   GLU A 122      44.037  26.561   0.576  1.00  0.00      LA0  C
ATOM   1081  O   GLU A 122      43.856  26.939   1.726  1.00  0.00      LA0  O
ATOM   1082  N   ALA A 123      43.138  26.711  -0.421  1.00  0.00      LA0  N
ATOM   1083  H   ALA A 123      43.357  26.393  -1.344  1.00  0.00      LA0  H
ATOM   1084  CA  ALA A 123      41.850  27.357  -0.124  1.00  0.00      LA0  C
ATOM   1085  CB  ALA A 123      40.911  27.312  -1.327  1.00  0.00      LA0  C
ATOM   1086  C   ALA A 123      41.139  26.696   1.033  1.00  0.00      LA0  C
ATOM   1087  O   ALA A 123      40.789  27.301   2.035  1.00  0.00      LA0  O
ATOM   1088  N   LEU A 124      41.083  25.370   0.854  1.00  0.00      LA0  N
ATOM   1089  H   LEU A 124      41.436  25.008  -0.008  1.00  0.00      LA0  H
ATOM   1090  CA  LEU A 124      40.511  24.455   1.838  1.00  0.00      LA0  C
ATOM   1091  CB  LEU A 124      40.780  23.014   1.405  1.00  0.00      LA0  C
ATOM   1092  CG  LEU A 124      39.889  22.391   0.323  1.00  0.00      LA0  C
ATOM   1093  CD1 LEU A 124      39.715  23.195  -0.968  1.00  0.00      LA0  C
ATOM   1094  CD2 LEU A 124      40.386  20.980   0.033  1.00  0.00      LA0  C
ATOM   1095  C   LEU A 124      41.024  24.634   3.257  1.00  0.00      LA0  C
ATOM   1096  O   LEU A 124      40.385  24.253   4.224  1.00  0.00      LA0  O
ATOM   1097  N   LEU A 125      42.233  25.201   3.359  1.00  0.00      LA0  N
ATOM   1098  H   LEU A 125      42.699  25.565   2.554  1.00  0.00      LA0  H
ATOM   1099  CA  LEU A 125      42.790  25.354   4.698  1.00  0.00      LA0  C
ATOM   1100  CB  LEU A 125      44.302  25.117   4.665  1.00  0.00      LA0  C
ATOM   1101  CG  LEU A 125      44.690  23.814   3.949  1.00  0.00      LA0  C
ATOM   1102  CD1 LEU A 125      46.204  23.667   3.823  1.00  0.00      LA0  C
ATOM   1103  CD2 LEU A 125      44.054  22.573   4.579  1.00  0.00      LA0  C
ATOM   1104  C   LEU A 125      42.432  26.653   5.407  1.00  0.00      LA0  C
ATOM   1105  O   LEU A 125      42.632  26.785   6.606  1.00  0.00      LA0  O
ATOM   1106  N   GLU A 126      41.883  27.594   4.618  1.00  0.00      LA0  N
ATOM   1107  H   GLU A 126      41.759  27.422   3.643  1.00  0.00      LA0  H
ATOM   1108  CA  GLU A 126      41.206  28.739   5.234  1.00  0.00      LA0  C
ATOM   1109  CB  GLU A 126      41.193  29.949   4.291  1.00  0.00      LA0  C
ATOM   1110  CG  GLU A 126      42.161  31.080   4.675  1.00  0.00      LA0  C
ATOM   1111  CD  GLU A 126      41.559  32.045   5.693  1.00  0.00      LA0  C
ATOM   1112  OE1 GLU A 126      41.759  31.844   6.887  1.00  0.00      LA0  O
ATOM   1113  OE2 GLU A 126      40.933  33.029   5.288  1.00  0.00      LA0  O
ATOM   1114  C   GLU A 126      39.795  28.387   5.675  1.00  0.00      LA0  C
ATOM   1115  O   GLU A 126      39.282  28.906   6.653  1.00  0.00      LA0  O
ATOM   1116  N   ASP A 127      39.198  27.424   4.950  1.00  0.00      LA0  N
ATOM   1117  H   ASP A 127      39.485  27.170   4.022  1.00  0.00      LA0  H
ATOM   1118  CA  ASP A 127      37.929  26.930   5.487  1.00  0.00      LA0  C
ATOM   1119  CB  ASP A 127      37.082  26.186   4.447  1.00  0.00      LA0  C
ATOM   1120  CG  ASP A 127      37.070  26.852   3.086  1.00  0.00      LA0  C
ATOM   1121  OD1 ASP A 127      36.171  27.647   2.820  1.00  0.00      LA0  O
ATOM   1122  OD2 ASP A 127      37.948  26.538   2.284  1.00  0.00      LA0  O
ATOM   1123  C   ASP A 127      38.095  26.024   6.702  1.00  0.00      LA0  C
ATOM   1124  O   ASP A 127      37.571  26.282   7.775  1.00  0.00      LA0  O
ATOM   1125  N   GLU A 128      38.842  24.924   6.470  1.00  0.00      LA0  N
ATOM   1126  H   GLU A 128      39.232  24.835   5.555  1.00  0.00      LA0  H
ATOM   1127  CA  GLU A 128      38.911  23.803   7.423  1.00  0.00      LA0  C
ATOM   1128  CB  GLU A 128      39.841  22.695   6.925  1.00  0.00      LA0  C
ATOM   1129  CG  GLU A 128      39.224  21.287   6.922  1.00  0.00      LA0  C
ATOM   1130  CD  GLU A 128      38.724  20.874   8.292  1.00  0.00      LA0  C
ATOM   1131  OE1 GLU A 128      37.531  20.606   8.425  1.00  0.00      LA0  O
ATOM   1132  OE2 GLU A 128      39.524  20.814   9.220  1.00  0.00      LA0  O
ATOM   1133  C   GLU A 128      39.268  24.118   8.863  1.00  0.00      LA0  C
ATOM   1134  O   GLU A 128      38.440  24.232   9.761  1.00  0.00      LA0  O
END
