# Supplementary material for: Large scale analyses of genotype-phenotype relationships of glycine decarboxylase mutations and neurological disease severity
Source: PLoS Comput Biol. 2020 May 18;16(5):e1007871. doi: 10.1371/journal.pcbi.1007871 (PMC7259800; doi:10.1371/journal.pcbi.1007871)
Supplement: S1 Appendix — (ZIP) [file pcbi.1007871.s011.zip › S1_Appendix/cluspro.TH.ecoli/model.000.19.pdb]

HEADER rec.pdb
REMARK original generated coordinate pdb file
ATOM      1  N   GLN A   4      22.318  45.643  17.313  1.00  0.00      RA0  N
ATOM      2  H   GLN A   4      21.353  45.820  17.135  1.00  0.00      RA0  H
ATOM      3  CA  GLN A   4      23.356  46.702  17.078  1.00  0.00      RA0  C
ATOM      4  CB  GLN A   4      22.868  48.052  17.604  1.00  0.00      RA0  C
ATOM      5  CG  GLN A   4      23.787  49.205  17.201  1.00  0.00      RA0  C
ATOM      6  CD  GLN A   4      23.186  50.515  17.664  1.00  0.00      RA0  C
ATOM      7  OE1 GLN A   4      22.884  50.714  18.833  1.00  0.00      RA0  O
ATOM      8  NE2 GLN A   4      23.021  51.405  16.668  1.00  0.00      RA0  N
ATOM      9 HE21 GLN A   4      23.281  51.187  15.728  1.00  0.00      RA0  H
ATOM     10 HE22 GLN A   4      22.631  52.307  16.854  1.00  0.00      RA0  H
ATOM     11  C   GLN A   4      24.669  46.292  17.706  1.00  0.00      RA0  C
ATOM     12  O   GLN A   4      24.709  45.892  18.876  1.00  0.00      RA0  O
ATOM     13  N   THR A   5      25.745  46.374  16.923  1.00  0.00      RA0  N
ATOM     14  H   THR A   5      25.673  46.794  16.023  1.00  0.00      RA0  H
ATOM     15  CA  THR A   5      27.040  45.928  17.398  1.00  0.00      RA0  C
ATOM     16  CB  THR A   5      27.993  45.734  16.194  1.00  0.00      RA0  C
ATOM     17  OG1 THR A   5      29.302  45.344  16.626  1.00  0.00      RA0  O
ATOM     18  HG1 THR A   5      29.761  44.997  15.851  1.00  0.00      RA0  H
ATOM     19  CG2 THR A   5      28.080  46.973  15.300  1.00  0.00      RA0  C
ATOM     20  C   THR A   5      27.567  46.895  18.439  1.00  0.00      RA0  C
ATOM     21  O   THR A   5      27.394  48.098  18.287  1.00  0.00      RA0  O
ATOM     22  N   PRO A   6      28.258  46.395  19.466  1.00  0.00      RA0  N
ATOM     23  CD  PRO A   6      28.410  44.983  19.788  1.00  0.00      RA0  C
ATOM     24  CA  PRO A   6      28.957  47.285  20.399  1.00  0.00      RA0  C
ATOM     25  CB  PRO A   6      29.665  46.299  21.334  1.00  0.00      RA0  C
ATOM     26  CG  PRO A   6      28.859  45.006  21.239  1.00  0.00      RA0  C
ATOM     27  C   PRO A   6      29.941  48.233  19.721  1.00  0.00      RA0  C
ATOM     28  O   PRO A   6      30.283  49.284  20.285  1.00  0.00      RA0  O
ATOM     29  N   LEU A   7      30.378  47.879  18.514  1.00  0.00      RA0  N
ATOM     30  H   LEU A   7      30.058  47.036  18.075  1.00  0.00      RA0  H
ATOM     31  CA  LEU A   7      31.322  48.712  17.757  1.00  0.00      RA0  C
ATOM     32  CB  LEU A   7      32.175  47.819  16.861  1.00  0.00      RA0  C
ATOM     33  CG  LEU A   7      33.074  46.900  17.677  1.00  0.00      RA0  C
ATOM     34  CD1 LEU A   7      33.836  45.901  16.812  1.00  0.00      RA0  C
ATOM     35  CD2 LEU A   7      34.020  47.728  18.535  1.00  0.00      RA0  C
ATOM     36  C   LEU A   7      30.719  49.845  16.928  1.00  0.00      RA0  C
ATOM     37  O   LEU A   7      31.447  50.554  16.256  1.00  0.00      RA0  O
ATOM     38  N   TYR A   8      29.406  50.055  17.033  1.00  0.00      RA0  N
ATOM     39  H   TYR A   8      28.875  49.478  17.656  1.00  0.00      RA0  H
ATOM     40  CA  TYR A   8      28.697  50.975  16.166  1.00  0.00      RA0  C
ATOM     41  CB  TYR A   8      27.231  51.034  16.581  1.00  0.00      RA0  C
ATOM     42  CG  TYR A   8      26.400  51.550  15.436  1.00  0.00      RA0  C
ATOM     43  CD1 TYR A   8      26.016  52.885  15.386  1.00  0.00      RA0  C
ATOM     44  CE1 TYR A   8      25.230  53.340  14.335  1.00  0.00      RA0  C
ATOM     45  CD2 TYR A   8      26.014  50.673  14.432  1.00  0.00      RA0  C
ATOM     46  CE2 TYR A   8      25.227  51.129  13.384  1.00  0.00      RA0  C
ATOM     47  CZ  TYR A   8      24.831  52.459  13.337  1.00  0.00      RA0  C
ATOM     48  OH  TYR A   8      24.037  52.900  12.299  1.00  0.00      RA0  O
ATOM     49  HH  TYR A   8      23.974  52.223  11.637  1.00  0.00      RA0  H
ATOM     50  C   TYR A   8      29.324  52.367  16.213  1.00  0.00      RA0  C
ATOM     51  O   TYR A   8      29.574  52.947  15.173  1.00  0.00      RA0  O
ATOM     52  N   GLU A   9      29.592  52.896  17.409  1.00  0.00      RA0  N
ATOM     53  H   GLU A   9      29.480  52.344  18.234  1.00  0.00      RA0  H
ATOM     54  CA  GLU A   9      30.170  54.230  17.533  1.00  0.00      RA0  C
ATOM     55  CB  GLU A   9      30.095  54.622  19.014  1.00  0.00      RA0  C
ATOM     56  CG  GLU A   9      30.981  55.775  19.484  1.00  0.00      RA0  C
ATOM     57  CD  GLU A   9      32.329  55.221  19.893  1.00  0.00      RA0  C
ATOM     58  OE1 GLU A   9      32.502  54.004  19.869  1.00  0.00      RA0  O
ATOM     59  OE2 GLU A   9      33.211  56.003  20.230  1.00  0.00      RA0  O
ATOM     60  C   GLU A   9      31.558  54.315  16.916  1.00  0.00      RA0  C
ATOM     61  O   GLU A   9      31.888  55.305  16.257  1.00  0.00      RA0  O
ATOM     62  N   GLN A  10      32.378  53.293  17.147  1.00  0.00      RA0  N
ATOM     63  H   GLN A  10      32.124  52.645  17.864  1.00  0.00      RA0  H
ATOM     64  CA  GLN A  10      33.695  53.234  16.494  1.00  0.00      RA0  C
ATOM     65  CB  GLN A  10      34.525  52.062  17.006  1.00  0.00      RA0  C
ATOM     66  CG  GLN A  10      35.132  52.378  18.367  1.00  0.00      RA0  C
ATOM     67  CD  GLN A  10      35.869  53.698  18.267  1.00  0.00      RA0  C
ATOM     68  OE1 GLN A  10      36.843  53.856  17.526  1.00  0.00      RA0  O
ATOM     69  NE2 GLN A  10      35.357  54.641  19.064  1.00  0.00      RA0  N
ATOM     70 HE21 GLN A  10      34.499  54.476  19.578  1.00  0.00      RA0  H
ATOM     71 HE22 GLN A  10      35.655  55.581  19.219  1.00  0.00      RA0  H
ATOM     72  C   GLN A  10      33.576  53.174  14.974  1.00  0.00      RA0  C
ATOM     73  O   GLN A  10      34.322  53.856  14.263  1.00  0.00      RA0  O
ATOM     74  N   HIS A  11      32.625  52.393  14.458  1.00  0.00      RA0  N
ATOM     75  H   HIS A  11      32.025  51.880  15.072  1.00  0.00      RA0  H
ATOM     76  CA  HIS A  11      32.386  52.402  13.014  1.00  0.00      RA0  C
ATOM     77  CB  HIS A  11      31.224  51.504  12.619  1.00  0.00      RA0  C
ATOM     78  CG  HIS A  11      31.497  50.058  12.927  1.00  0.00      RA0  C
ATOM     79  ND1 HIS A  11      32.634  49.408  12.617  1.00  0.00      RA0  N
ATOM     80  HD1 HIS A  11      33.410  49.746  12.115  1.00  0.00      RA0  H
ATOM     81  CD2 HIS A  11      30.619  49.167  13.544  1.00  0.00      RA0  C
ATOM     82  NE2 HIS A  11      31.241  47.970  13.609  1.00  0.00      RA0  N
ATOM     83  CE1 HIS A  11      32.480  48.116  13.041  1.00  0.00      RA0  C
ATOM     84  C   HIS A  11      32.086  53.799  12.504  1.00  0.00      RA0  C
ATOM     85  O   HIS A  11      32.635  54.214  11.489  1.00  0.00      RA0  O
ATOM     86  N   THR A  12      31.245  54.553  13.210  1.00  0.00      RA0  N
ATOM     87  H   THR A  12      30.754  54.205  14.015  1.00  0.00      RA0  H
ATOM     88  CA  THR A  12      30.918  55.903  12.727  1.00  0.00      RA0  C
ATOM     89  CB  THR A  12      29.740  56.403  13.543  1.00  0.00      RA0  C
ATOM     90  OG1 THR A  12      29.647  55.618  14.731  1.00  0.00      RA0  O
ATOM     91  HG1 THR A  12      30.388  55.857  15.282  1.00  0.00      RA0  H
ATOM     92  CG2 THR A  12      28.436  56.291  12.750  1.00  0.00      RA0  C
ATOM     93  C   THR A  12      32.141  56.811  12.783  1.00  0.00      RA0  C
ATOM     94  O   THR A  12      32.362  57.626  11.882  1.00  0.00      RA0  O
ATOM     95  N   LEU A  13      32.932  56.679  13.840  1.00  0.00      RA0  N
ATOM     96  H   LEU A  13      32.730  55.994  14.544  1.00  0.00      RA0  H
ATOM     97  CA  LEU A  13      34.150  57.471  13.973  1.00  0.00      RA0  C
ATOM     98  CB  LEU A  13      34.777  57.309  15.356  1.00  0.00      RA0  C
ATOM     99  CG  LEU A  13      33.908  57.906  16.461  1.00  0.00      RA0  C
ATOM    100  CD1 LEU A  13      34.616  57.856  17.812  1.00  0.00      RA0  C
ATOM    101  CD2 LEU A  13      33.443  59.324  16.122  1.00  0.00      RA0  C
ATOM    102  C   LEU A  13      35.166  57.137  12.881  1.00  0.00      RA0  C
ATOM    103  O   LEU A  13      35.982  57.983  12.507  1.00  0.00      RA0  O
ATOM    104  N   CYS A  14      35.106  55.903  12.378  1.00  0.00      RA0  N
ATOM    105  H   CYS A  14      34.453  55.248  12.762  1.00  0.00      RA0  H
ATOM    106  CA  CYS A  14      35.954  55.426  11.284  1.00  0.00      RA0  C
ATOM    107  CB  CYS A  14      36.263  53.943  11.490  1.00  0.00      RA0  C
ATOM    108  SG  CYS A  14      37.169  53.621  13.030  1.00  0.00      RA0  S
ATOM    109  C   CYS A  14      35.397  55.732   9.892  1.00  0.00      RA0  C
ATOM    110  O   CYS A  14      35.986  55.323   8.897  1.00  0.00      RA0  O
ATOM    111  N   GLY A  15      34.279  56.453   9.826  1.00  0.00      RA0  N
ATOM    112  H   GLY A  15      33.791  56.709  10.662  1.00  0.00      RA0  H
ATOM    113  CA  GLY A  15      33.716  56.889   8.549  1.00  0.00      RA0  C
ATOM    114  C   GLY A  15      32.884  55.831   7.838  1.00  0.00      RA0  C
ATOM    115  O   GLY A  15      32.760  55.840   6.615  1.00  0.00      RA0  O
ATOM    116  N   ALA A  16      32.291  54.925   8.598  1.00  0.00      RA0  N
ATOM    117  H   ALA A  16      32.392  54.966   9.594  1.00  0.00      RA0  H
ATOM    118  CA  ALA A  16      31.456  53.867   8.003  1.00  0.00      RA0  C
ATOM    119  CB  ALA A  16      30.861  52.978   9.084  1.00  0.00      RA0  C
ATOM    120  C   ALA A  16      30.290  54.405   7.149  1.00  0.00      RA0  C
ATOM    121  O   ALA A  16      29.627  55.384   7.501  1.00  0.00      RA0  O
ATOM    122  N   ARG A  17      30.083  53.784   5.991  1.00  0.00      RA0  N
ATOM    123  H   ARG A  17      30.672  53.013   5.744  1.00  0.00      RA0  H
ATOM    124  CA  ARG A  17      28.847  53.954   5.233  1.00  0.00      RA0  C
ATOM    125  CB  ARG A  17      29.123  54.049   3.730  1.00  0.00      RA0  C
ATOM    126  CG  ARG A  17      29.696  55.378   3.209  1.00  0.00      RA0  C
ATOM    127  CD  ARG A  17      31.120  55.724   3.660  1.00  0.00      RA0  C
ATOM    128  NE  ARG A  17      31.666  56.824   2.864  1.00  0.00      RA0  N
ATOM    129  HE  ARG A  17      31.143  57.037   2.033  1.00  0.00      RA0  H
ATOM    130  CZ  ARG A  17      32.860  57.386   3.222  1.00  0.00      RA0  C
ATOM    131  NH1 ARG A  17      33.454  57.014   4.376  1.00  0.00      RA0  N
ATOM    132 HH11 ARG A  17      34.377  57.293   4.658  1.00  0.00      RA0  H
ATOM    133 HH12 ARG A  17      32.987  56.412   5.041  1.00  0.00      RA0  H
ATOM    134  NH2 ARG A  17      33.439  58.297   2.407  1.00  0.00      RA0  N
ATOM    135 HH21 ARG A  17      34.314  58.736   2.630  1.00  0.00      RA0  H
ATOM    136 HH22 ARG A  17      33.014  58.569   1.538  1.00  0.00      RA0  H
ATOM    137  C   ARG A  17      28.052  52.692   5.551  1.00  0.00      RA0  C
ATOM    138  O   ARG A  17      28.424  51.601   5.152  1.00  0.00      RA0  O
ATOM    139  N   MSE A  18      26.942  52.849   6.263  1.00  0.00      RA0  N
ATOM    140  H   MSE A  18      26.565  53.766   6.385  1.00  0.00      RA0  H
ATOM    141  CA  MSE A  18      26.193  51.711   6.787  1.00  0.00      RA0  C
ATOM    142  CB  MSE A  18      25.446  52.093   8.064  1.00  0.00      RA0  C
ATOM    143  CG  MSE A  18      26.320  52.608   9.203  1.00  0.00      RA0  C
ATOM    144  SE  MSE A  18      27.430  51.360   9.861  1.00  0.00      RA0  S
ATOM    145  CE  MSE A  18      27.927  52.273  11.327  1.00  0.00      RA0  C
ATOM    146  C   MSE A  18      25.153  51.143   5.804  1.00  0.00      RA0  C
ATOM    147  O   MSE A  18      24.553  51.880   5.013  1.00  0.00      RA0  O
ATOM    148  N   VAL A  19      24.946  49.837   5.891  1.00  0.00      RA0  N
ATOM    149  H   VAL A  19      25.460  49.257   6.529  1.00  0.00      RA0  H
ATOM    150  CA  VAL A  19      23.825  49.171   5.232  1.00  0.00      RA0  C
ATOM    151  CB  VAL A  19      24.275  48.433   3.965  1.00  0.00      RA0  C
ATOM    152  CG1 VAL A  19      24.671  49.388   2.839  1.00  0.00      RA0  C
ATOM    153  CG2 VAL A  19      25.377  47.425   4.297  1.00  0.00      RA0  C
ATOM    154  C   VAL A  19      23.218  48.169   6.201  1.00  0.00      RA0  C
ATOM    155  O   VAL A  19      23.788  47.884   7.248  1.00  0.00      RA0  O
ATOM    156  N   ASP A  20      22.059  47.624   5.854  1.00  0.00      RA0  N
ATOM    157  H   ASP A  20      21.676  47.750   4.943  1.00  0.00      RA0  H
ATOM    158  CA  ASP A  20      21.501  46.561   6.663  1.00  0.00      RA0  C
ATOM    159  CB  ASP A  20      20.003  46.350   6.490  1.00  0.00      RA0  C
ATOM    160  CG  ASP A  20      19.703  45.120   7.321  1.00  0.00      RA0  C
ATOM    161  OD1 ASP A  20      19.932  45.186   8.520  1.00  0.00      RA0  O
ATOM    162  OD2 ASP A  20      19.334  44.075   6.785  1.00  0.00      RA0  O
ATOM    163  C   ASP A  20      22.132  45.251   6.279  1.00  0.00      RA0  C
ATOM    164  O   ASP A  20      22.216  44.922   5.097  1.00  0.00      RA0  O
ATOM    165  N   PHE A  21      22.592  44.496   7.272  1.00  0.00      RA0  N
ATOM    166  H   PHE A  21      22.306  44.766   8.190  1.00  0.00      RA0  H
ATOM    167  CA  PHE A  21      23.096  43.151   7.053  1.00  0.00      RA0  C
ATOM    168  CB  PHE A  21      24.582  43.115   7.391  1.00  0.00      RA0  C
ATOM    169  CG  PHE A  21      25.231  41.895   6.790  1.00  0.00      RA0  C
ATOM    170  CD1 PHE A  21      25.002  41.576   5.457  1.00  0.00      RA0  C
ATOM    171  CD2 PHE A  21      26.074  41.106   7.562  1.00  0.00      RA0  C
ATOM    172  CE1 PHE A  21      25.637  40.479   4.887  1.00  0.00      RA0  C
ATOM    173  CE2 PHE A  21      26.708  40.009   6.991  1.00  0.00      RA0  C
ATOM    174  CZ  PHE A  21      26.499  39.701   5.652  1.00  0.00      RA0  C
ATOM    175  C   PHE A  21      22.320  42.193   7.937  1.00  0.00      RA0  C
ATOM    176  O   PHE A  21      22.596  42.069   9.137  1.00  0.00      RA0  O
ATOM    177  N   HIS A  22      21.303  41.559   7.363  1.00  0.00      RA0  N
ATOM    178  H   HIS A  22      20.987  41.941   6.494  1.00  0.00      RA0  H
ATOM    179  CA  HIS A  22      20.471  40.614   8.117  1.00  0.00      RA0  C
ATOM    180  CB  HIS A  22      21.201  39.305   8.434  1.00  0.00      RA0  C
ATOM    181  CG  HIS A  22      21.966  38.783   7.245  1.00  0.00      RA0  C
ATOM    182  ND1 HIS A  22      21.458  38.639   6.007  1.00  0.00      RA0  N
ATOM    183  HD1 HIS A  22      20.548  38.863   5.719  1.00  0.00      RA0  H
ATOM    184  CD2 HIS A  22      23.297  38.358   7.240  1.00  0.00      RA0  C
ATOM    185  NE2 HIS A  22      23.586  37.953   5.981  1.00  0.00      RA0  N
ATOM    186  CE1 HIS A  22      22.458  38.125   5.220  1.00  0.00      RA0  C
ATOM    187  C   HIS A  22      19.960  41.183   9.440  1.00  0.00      RA0  C
ATOM    188  O   HIS A  22      19.955  40.491  10.463  1.00  0.00      RA0  O
ATOM    189  N   GLY A  23      19.505  42.437   9.388  1.00  0.00      RA0  N
ATOM    190  H   GLY A  23      19.615  43.020   8.573  1.00  0.00      RA0  H
ATOM    191  CA  GLY A  23      18.932  43.124  10.542  1.00  0.00      RA0  C
ATOM    192  C   GLY A  23      19.890  43.995  11.343  1.00  0.00      RA0  C
ATOM    193  O   GLY A  23      19.437  44.796  12.172  1.00  0.00      RA0  O
ATOM    194  N   TRP A  24      21.199  43.837  11.104  1.00  0.00      RA0  N
ATOM    195  H   TRP A  24      21.472  43.275  10.322  1.00  0.00      RA0  H
ATOM    196  CA  TRP A  24      22.255  44.642  11.761  1.00  0.00      RA0  C
ATOM    197  CB  TRP A  24      23.522  43.825  12.013  1.00  0.00      RA0  C
ATOM    198  CG  TRP A  24      23.335  42.671  12.965  1.00  0.00      RA0  C
ATOM    199  CD2 TRP A  24      23.851  42.552  14.307  1.00  0.00      RA0  C
ATOM    200  CE2 TRP A  24      23.490  41.275  14.791  1.00  0.00      RA0  C
ATOM    201  CE3 TRP A  24      24.595  43.407  15.110  1.00  0.00      RA0  C
ATOM    202  CD1 TRP A  24      22.682  41.457  12.714  1.00  0.00      RA0  C
ATOM    203  NE1 TRP A  24      22.774  40.632  13.789  1.00  0.00      RA0  N
ATOM    204  HE1 TRP A  24      22.432  39.711  13.824  1.00  0.00      RA0  H
ATOM    205  CZ2 TRP A  24      23.876  40.887  16.069  1.00  0.00      RA0  C
ATOM    206  CZ3 TRP A  24      24.976  43.006  16.385  1.00  0.00      RA0  C
ATOM    207  CH2 TRP A  24      24.620  41.751  16.863  1.00  0.00      RA0  C
ATOM    208  C   TRP A  24      22.688  45.819  10.866  1.00  0.00      RA0  C
ATOM    209  O   TRP A  24      22.888  45.636   9.658  1.00  0.00      RA0  O
ATOM    210  N   MSE A  25      22.893  46.987  11.457  1.00  0.00      RA0  N
ATOM    211  H   MSE A  25      22.788  47.042  12.446  1.00  0.00      RA0  H
ATOM    212  CA  MSE A  25      23.476  48.111  10.726  1.00  0.00      RA0  C
ATOM    213  CB  MSE A  25      22.976  49.439  11.284  1.00  0.00      RA0  C
ATOM    214  CG  MSE A  25      21.482  49.598  11.015  1.00  0.00      RA0  C
ATOM    215  SE  MSE A  25      21.128  49.604   9.251  1.00  0.00      RA0  S
ATOM    216  CE  MSE A  25      19.371  49.225   9.348  1.00  0.00      RA0  C
ATOM    217  C   MSE A  25      24.996  47.992  10.758  1.00  0.00      RA0  C
ATOM    218  O   MSE A  25      25.620  48.212  11.805  1.00  0.00      RA0  O
ATOM    219  N   MSE A  26      25.570  47.665   9.596  1.00  0.00      RA0  N
ATOM    220  H   MSE A  26      25.003  47.594   8.769  1.00  0.00      RA0  H
ATOM    221  CA  MSE A  26      26.991  47.305   9.476  1.00  0.00      RA0  C
ATOM    222  CB  MSE A  26      27.115  45.805   9.183  1.00  0.00      RA0  C
ATOM    223  CG  MSE A  26      26.560  44.889  10.271  1.00  0.00      RA0  C
ATOM    224  SE  MSE A  26      27.445  45.028  11.828  1.00  0.00      RA0  S
ATOM    225  CE  MSE A  26      29.011  44.350  11.259  1.00  0.00      RA0  C
ATOM    226  C   MSE A  26      27.654  48.087   8.358  1.00  0.00      RA0  C
ATOM    227  O   MSE A  26      27.010  48.437   7.362  1.00  0.00      RA0  O
ATOM    228  N   PRO A  27      28.947  48.385   8.499  1.00  0.00      RA0  N
ATOM    229  CD  PRO A  27      29.790  48.116   9.654  1.00  0.00      RA0  C
ATOM    230  CA  PRO A  27      29.642  49.103   7.432  1.00  0.00      RA0  C
ATOM    231  CB  PRO A  27      31.016  49.385   8.040  1.00  0.00      RA0  C
ATOM    232  CG  PRO A  27      30.865  49.182   9.544  1.00  0.00      RA0  C
ATOM    233  C   PRO A  27      29.809  48.337   6.132  1.00  0.00      RA0  C
ATOM    234  O   PRO A  27      30.370  47.255   6.112  1.00  0.00      RA0  O
ATOM    235  N   LEU A  28      29.304  48.907   5.043  1.00  0.00      RA0  N
ATOM    236  H   LEU A  28      28.809  49.771   5.140  1.00  0.00      RA0  H
ATOM    237  CA  LEU A  28      29.578  48.382   3.716  1.00  0.00      RA0  C
ATOM    238  CB  LEU A  28      28.649  49.020   2.687  1.00  0.00      RA0  C
ATOM    239  CG  LEU A  28      28.774  48.376   1.307  1.00  0.00      RA0  C
ATOM    240  CD1 LEU A  28      28.429  46.887   1.346  1.00  0.00      RA0  C
ATOM    241  CD2 LEU A  28      27.960  49.126   0.253  1.00  0.00      RA0  C
ATOM    242  C   LEU A  28      31.047  48.677   3.374  1.00  0.00      RA0  C
ATOM    243  O   LEU A  28      31.740  47.875   2.750  1.00  0.00      RA0  O
ATOM    244  N   HIS A  29      31.473  49.864   3.749  1.00  0.00      RA0  N
ATOM    245  H   HIS A  29      30.891  50.526   4.227  1.00  0.00      RA0  H
ATOM    246  CA  HIS A  29      32.866  50.280   3.592  1.00  0.00      RA0  C
ATOM    247  CB  HIS A  29      33.240  50.553   2.127  1.00  0.00      RA0  C
ATOM    248  CG  HIS A  29      32.266  51.492   1.460  1.00  0.00      RA0  C
ATOM    249  ND1 HIS A  29      31.227  51.079   0.711  1.00  0.00      RA0  N
ATOM    250  HD1 HIS A  29      30.990  50.147   0.505  1.00  0.00      RA0  H
ATOM    251  CD2 HIS A  29      32.276  52.887   1.478  1.00  0.00      RA0  C
ATOM    252  NE2 HIS A  29      31.232  53.315   0.733  1.00  0.00      RA0  N
ATOM    253  CE1 HIS A  29      30.583  52.202   0.259  1.00  0.00      RA0  C
ATOM    254  C   HIS A  29      33.078  51.495   4.461  1.00  0.00      RA0  C
ATOM    255  O   HIS A  29      32.143  52.009   5.054  1.00  0.00      RA0  O
ATOM    256  N   TYR A  30      34.310  51.984   4.483  1.00  0.00      RA0  N
ATOM    257  H   TYR A  30      35.060  51.471   4.042  1.00  0.00      RA0  H
ATOM    258  CA  TYR A  30      34.651  53.153   5.285  1.00  0.00      RA0  C
ATOM    259  CB  TYR A  30      35.694  52.801   6.347  1.00  0.00      RA0  C
ATOM    260  CG  TYR A  30      35.189  51.808   7.364  1.00  0.00      RA0  C
ATOM    261  CD1 TYR A  30      35.234  50.443   7.106  1.00  0.00      RA0  C
ATOM    262  CE1 TYR A  30      34.866  49.538   8.094  1.00  0.00      RA0  C
ATOM    263  CD2 TYR A  30      34.713  52.266   8.585  1.00  0.00      RA0  C
ATOM    264  CE2 TYR A  30      34.351  51.363   9.575  1.00  0.00      RA0  C
ATOM    265  CZ  TYR A  30      34.457  50.000   9.339  1.00  0.00      RA0  C
ATOM    266  OH  TYR A  30      34.165  49.107  10.348  1.00  0.00      RA0  O
ATOM    267  HH  TYR A  30      34.285  48.221  10.022  1.00  0.00      RA0  H
ATOM    268  C   TYR A  30      35.253  54.249   4.414  1.00  0.00      RA0  C
ATOM    269  O   TYR A  30      35.986  55.144   4.908  1.00  0.00      RA0  O
ATOM    270  N   GLY A  31      34.939  54.191   3.122  1.00  0.00      RA0  N
ATOM    271  H   GLY A  31      34.410  53.416   2.782  1.00  0.00      RA0  H
ATOM    272  CA  GLY A  31      35.396  55.192   2.164  1.00  0.00      RA0  C
ATOM    273  C   GLY A  31      35.870  54.611   0.843  1.00  0.00      RA0  C
ATOM    274  O   GLY A  31      35.830  55.287  -0.186  1.00  0.00      RA0  O
ATOM    275  N   SER A  32      36.371  53.386   0.873  1.00  0.00      RA0  N
ATOM    276  H   SER A  32      36.521  52.851   1.709  1.00  0.00      RA0  H
ATOM    277  CA  SER A  32      36.822  52.713  -0.340  1.00  0.00      RA0  C
ATOM    278  CB  SER A  32      38.077  53.423  -0.873  1.00  0.00      RA0  C
ATOM    279  OG  SER A  32      38.981  52.507  -1.477  1.00  0.00      RA0  O
ATOM    280  HG  SER A  32      39.568  52.332  -0.739  1.00  0.00      RA0  H
ATOM    281  C   SER A  32      36.839  51.207  -0.179  1.00  0.00      RA0  C
ATOM    282  O   SER A  32      37.762  50.674   0.427  1.00  0.00      RA0  O
ATOM    283  N   GLN A  33      35.845  50.502  -0.721  1.00  0.00      RA0  N
ATOM    284  H   GLN A  33      35.117  50.972  -1.216  1.00  0.00      RA0  H
ATOM    285  CA  GLN A  33      35.849  49.061  -0.607  1.00  0.00      RA0  C
ATOM    286  CB  GLN A  33      34.513  48.403  -0.956  1.00  0.00      RA0  C
ATOM    287  CG  GLN A  33      34.238  48.179  -2.441  1.00  0.00      RA0  C
ATOM    288  CD  GLN A  33      32.973  47.357  -2.544  1.00  0.00      RA0  C
ATOM    289  OE1 GLN A  33      31.962  47.670  -1.927  1.00  0.00      RA0  O
ATOM    290  NE2 GLN A  33      33.097  46.271  -3.328  1.00  0.00      RA0  N
ATOM    291 HE21 GLN A  33      33.953  46.062  -3.804  1.00  0.00      RA0  H
ATOM    292 HE22 GLN A  33      32.338  45.631  -3.462  1.00  0.00      RA0  H
ATOM    293  C   GLN A  33      37.031  48.413  -1.333  1.00  0.00      RA0  C
ATOM    294  O   GLN A  33      37.523  47.372  -0.893  1.00  0.00      RA0  O
ATOM    295  N   ILE A  34      37.509  49.068  -2.395  1.00  0.00      RA0  N
ATOM    296  H   ILE A  34      37.150  49.975  -2.604  1.00  0.00      RA0  H
ATOM    297  CA  ILE A  34      38.654  48.569  -3.148  1.00  0.00      RA0  C
ATOM    298  CB  ILE A  34      38.803  49.357  -4.449  1.00  0.00      RA0  C
ATOM    299  CG2 ILE A  34      39.998  48.868  -5.267  1.00  0.00      RA0  C
ATOM    300  CG1 ILE A  34      37.505  49.290  -5.257  1.00  0.00      RA0  C
ATOM    301  CD1 ILE A  34      37.161  47.864  -5.695  1.00  0.00      RA0  C
ATOM    302  C   ILE A  34      39.923  48.647  -2.283  1.00  0.00      RA0  C
ATOM    303  O   ILE A  34      40.670  47.668  -2.171  1.00  0.00      RA0  O
ATOM    304  N   ASP A  35      40.147  49.782  -1.638  1.00  0.00      RA0  N
ATOM    305  H   ASP A  35      39.505  50.548  -1.690  1.00  0.00      RA0  H
ATOM    306  CA  ASP A  35      41.325  49.899  -0.740  1.00  0.00      RA0  C
ATOM    307  CB  ASP A  35      41.692  51.333  -0.323  1.00  0.00      RA0  C
ATOM    308  CG  ASP A  35      41.158  51.653   1.061  1.00  0.00      RA0  C
ATOM    309  OD1 ASP A  35      41.773  51.271   2.047  1.00  0.00      RA0  O
ATOM    310  OD2 ASP A  35      40.134  52.316   1.179  1.00  0.00      RA0  O
ATOM    311  C   ASP A  35      41.294  48.934   0.434  1.00  0.00      RA0  C
ATOM    312  O   ASP A  35      42.322  48.467   0.867  1.00  0.00      RA0  O
ATOM    313  N   GLU A  36      40.101  48.658   0.971  1.00  0.00      RA0  N
ATOM    314  H   GLU A  36      39.307  49.167   0.631  1.00  0.00      RA0  H
ATOM    315  CA  GLU A  36      39.930  47.753   2.067  1.00  0.00      RA0  C
ATOM    316  CB  GLU A  36      38.460  47.860   2.501  1.00  0.00      RA0  C
ATOM    317  CG  GLU A  36      38.296  48.991   3.514  1.00  0.00      RA0  C
ATOM    318  CD  GLU A  36      36.969  49.737   3.467  1.00  0.00      RA0  C
ATOM    319  OE1 GLU A  36      35.920  49.105   3.566  1.00  0.00      RA0  O
ATOM    320  OE2 GLU A  36      36.993  50.972   3.382  1.00  0.00      RA0  O
ATOM    321  C   GLU A  36      40.307  46.333   1.615  1.00  0.00      RA0  C
ATOM    322  O   GLU A  36      41.005  45.602   2.312  1.00  0.00      RA0  O
ATOM    323  N   HIS A  37      39.879  45.973   0.420  1.00  0.00      RA0  N
ATOM    324  H   HIS A  37      39.311  46.613  -0.102  1.00  0.00      RA0  H
ATOM    325  CA  HIS A  37      40.215  44.681  -0.162  1.00  0.00      RA0  C
ATOM    326  CB  HIS A  37      39.545  44.560  -1.529  1.00  0.00      RA0  C
ATOM    327  CG  HIS A  37      39.741  43.176  -2.092  1.00  0.00      RA0  C
ATOM    328  ND1 HIS A  37      38.750  42.273  -2.182  1.00  0.00      RA0  N
ATOM    329  HD1 HIS A  37      37.815  42.403  -1.900  1.00  0.00      RA0  H
ATOM    330  CD2 HIS A  37      40.915  42.613  -2.600  1.00  0.00      RA0  C
ATOM    331  NE2 HIS A  37      40.620  41.357  -2.994  1.00  0.00      RA0  N
ATOM    332  CE1 HIS A  37      39.293  41.146  -2.743  1.00  0.00      RA0  C
ATOM    333  C   HIS A  37      41.729  44.562  -0.269  1.00  0.00      RA0  C
ATOM    334  O   HIS A  37      42.311  43.566   0.198  1.00  0.00      RA0  O
ATOM    335  N   HIS A  38      42.358  45.585  -0.838  1.00  0.00      RA0  N
ATOM    336  H   HIS A  38      41.834  46.386  -1.137  1.00  0.00      RA0  H
ATOM    337  CA  HIS A  38      43.808  45.520  -1.079  1.00  0.00      RA0  C
ATOM    338  CB  HIS A  38      44.279  46.652  -1.986  1.00  0.00      RA0  C
ATOM    339  CG  HIS A  38      43.777  46.450  -3.394  1.00  0.00      RA0  C
ATOM    340  ND1 HIS A  38      43.801  45.274  -4.051  1.00  0.00      RA0  N
ATOM    341  HD1 HIS A  38      44.121  44.408  -3.719  1.00  0.00      RA0  H
ATOM    342  CD2 HIS A  38      43.240  47.426  -4.235  1.00  0.00      RA0  C
ATOM    343  NE2 HIS A  38      42.940  46.828  -5.412  1.00  0.00      RA0  N
ATOM    344  CE1 HIS A  38      43.286  45.505  -5.301  1.00  0.00      RA0  C
ATOM    345  C   HIS A  38      44.615  45.560   0.230  1.00  0.00      RA0  C
ATOM    346  O   HIS A  38      45.719  44.999   0.309  1.00  0.00      RA0  O
ATOM    347  N   ALA A  39      44.057  46.171   1.266  1.00  0.00      RA0  N
ATOM    348  H   ALA A  39      43.198  46.674   1.149  1.00  0.00      RA0  H
ATOM    349  CA  ALA A  39      44.681  46.177   2.596  1.00  0.00      RA0  C
ATOM    350  CB  ALA A  39      43.873  47.029   3.577  1.00  0.00      RA0  C
ATOM    351  C   ALA A  39      44.804  44.774   3.160  1.00  0.00      RA0  C
ATOM    352  O   ALA A  39      45.803  44.428   3.774  1.00  0.00      RA0  O
ATOM    353  N   VAL A  40      43.775  43.962   2.980  1.00  0.00      RA0  N
ATOM    354  H   VAL A  40      42.981  44.275   2.452  1.00  0.00      RA0  H
ATOM    355  CA  VAL A  40      43.819  42.610   3.499  1.00  0.00      RA0  C
ATOM    356  CB  VAL A  40      42.426  41.995   3.510  1.00  0.00      RA0  C
ATOM    357  CG1 VAL A  40      42.461  40.538   3.971  1.00  0.00      RA0  C
ATOM    358  CG2 VAL A  40      41.502  42.846   4.381  1.00  0.00      RA0  C
ATOM    359  C   VAL A  40      44.815  41.795   2.686  1.00  0.00      RA0  C
ATOM    360  O   VAL A  40      45.540  40.958   3.235  1.00  0.00      RA0  O
ATOM    361  N   ARG A  41      44.833  42.021   1.384  1.00  0.00      RA0  N
ATOM    362  H   ARG A  41      44.208  42.700   0.995  1.00  0.00      RA0  H
ATOM    363  CA  ARG A  41      45.711  41.256   0.514  1.00  0.00      RA0  C
ATOM    364  CB  ARG A  41      45.371  41.509  -0.956  1.00  0.00      RA0  C
ATOM    365  CG  ARG A  41      44.044  40.908  -1.419  1.00  0.00      RA0  C
ATOM    366  CD  ARG A  41      44.047  39.377  -1.464  1.00  0.00      RA0  C
ATOM    367  NE  ARG A  41      42.773  38.879  -1.980  1.00  0.00      RA0  N
ATOM    368  HE  ARG A  41      42.382  39.330  -2.799  1.00  0.00      RA0  H
ATOM    369  CZ  ARG A  41      42.142  37.851  -1.339  1.00  0.00      RA0  C
ATOM    370  NH1 ARG A  41      42.743  37.229  -0.308  1.00  0.00      RA0  N
ATOM    371 HH11 ARG A  41      42.269  36.530   0.240  1.00  0.00      RA0  H
ATOM    372 HH12 ARG A  41      43.702  37.399  -0.029  1.00  0.00      RA0  H
ATOM    373  NH2 ARG A  41      40.915  37.473  -1.745  1.00  0.00      RA0  N
ATOM    374 HH21 ARG A  41      40.347  36.785  -1.276  1.00  0.00      RA0  H
ATOM    375 HH22 ARG A  41      40.537  37.896  -2.585  1.00  0.00      RA0  H
ATOM    376  C   ARG A  41      47.191  41.564   0.743  1.00  0.00      RA0  C
ATOM    377  O   ARG A  41      48.022  40.713   0.488  1.00  0.00      RA0  O
ATOM    378  N   THR A  42      47.504  42.765   1.203  1.00  0.00      RA0  N
ATOM    379  H   THR A  42      46.801  43.439   1.429  1.00  0.00      RA0  H
ATOM    380  CA  THR A  42      48.920  43.214   1.247  1.00  0.00      RA0  C
ATOM    381  CB  THR A  42      49.233  44.244   0.153  1.00  0.00      RA0  C
ATOM    382  OG1 THR A  42      48.282  45.308   0.146  1.00  0.00      RA0  O
ATOM    383  HG1 THR A  42      47.443  44.921  -0.065  1.00  0.00      RA0  H
ATOM    384  CG2 THR A  42      49.291  43.590  -1.229  1.00  0.00      RA0  C
ATOM    385  C   THR A  42      49.447  43.592   2.627  1.00  0.00      RA0  C
ATOM    386  O   THR A  42      50.678  43.744   2.797  1.00  0.00      RA0  O
ATOM    387  N   ASP A  43      48.563  43.801   3.601  1.00  0.00      RA0  N
ATOM    388  H   ASP A  43      47.579  43.655   3.493  1.00  0.00      RA0  H
ATOM    389  CA  ASP A  43      49.004  44.310   4.898  1.00  0.00      RA0  C
ATOM    390  CB  ASP A  43      49.097  45.841   4.902  1.00  0.00      RA0  C
ATOM    391  CG  ASP A  43      49.622  46.322   6.243  1.00  0.00      RA0  C
ATOM    392  OD1 ASP A  43      50.084  45.515   7.042  1.00  0.00      RA0  O
ATOM    393  OD2 ASP A  43      49.537  47.510   6.536  1.00  0.00      RA0  O
ATOM    394  C   ASP A  43      48.089  43.764   6.004  1.00  0.00      RA0  C
ATOM    395  O   ASP A  43      48.233  42.591   6.395  1.00  0.00      RA0  O
ATOM    396  N   ALA A  44      47.140  44.565   6.489  1.00  0.00      RA0  N
ATOM    397  H   ALA A  44      46.987  45.496   6.155  1.00  0.00      RA0  H
ATOM    398  CA  ALA A  44      46.194  44.086   7.503  1.00  0.00      RA0  C
ATOM    399  CB  ALA A  44      46.794  44.191   8.904  1.00  0.00      RA0  C
ATOM    400  C   ALA A  44      44.907  44.912   7.458  1.00  0.00      RA0  C
ATOM    401  O   ALA A  44      44.949  46.151   7.470  1.00  0.00      RA0  O
ATOM    402  N   GLY A  45      43.784  44.199   7.443  1.00  0.00      RA0  N
ATOM    403  H   GLY A  45      43.810  43.197   7.425  1.00  0.00      RA0  H
ATOM    404  CA  GLY A  45      42.471  44.813   7.598  1.00  0.00      RA0  C
ATOM    405  C   GLY A  45      41.689  44.078   8.662  1.00  0.00      RA0  C
ATOM    406  O   GLY A  45      42.001  42.941   8.989  1.00  0.00      RA0  O
ATOM    407  N   MSE A  46      40.634  44.695   9.171  1.00  0.00      RA0  N
ATOM    408  H   MSE A  46      40.383  45.620   8.872  1.00  0.00      RA0  H
ATOM    409  CA  MSE A  46      39.783  44.020  10.113  1.00  0.00      RA0  C
ATOM    410  CB  MSE A  46      40.166  44.379  11.546  1.00  0.00      RA0  C
ATOM    411  CG  MSE A  46      39.997  45.870  11.819  1.00  0.00      RA0  C
ATOM    412  SE  MSE A  46      40.451  46.305  13.497  1.00  0.00      RA0  S
ATOM    413  CE  MSE A  46      40.463  48.082  13.252  1.00  0.00      RA0  C
ATOM    414  C   MSE A  46      38.309  44.298   9.904  1.00  0.00      RA0  C
ATOM    415  O   MSE A  46      37.922  45.360   9.435  1.00  0.00      RA0  O
ATOM    416  N   PHE A  47      37.522  43.309  10.307  1.00  0.00      RA0  N
ATOM    417  H   PHE A  47      37.930  42.541  10.805  1.00  0.00      RA0  H
ATOM    418  CA  PHE A  47      36.079  43.300  10.121  1.00  0.00      RA0  C
ATOM    419  CB  PHE A  47      35.643  42.158   9.200  1.00  0.00      RA0  C
ATOM    420  CG  PHE A  47      36.398  42.151   7.893  1.00  0.00      RA0  C
ATOM    421  CD1 PHE A  47      37.605  41.468   7.789  1.00  0.00      RA0  C
ATOM    422  CD2 PHE A  47      35.873  42.807   6.788  1.00  0.00      RA0  C
ATOM    423  CE1 PHE A  47      38.283  41.433   6.578  1.00  0.00      RA0  C
ATOM    424  CE2 PHE A  47      36.548  42.769   5.575  1.00  0.00      RA0  C
ATOM    425  CZ  PHE A  47      37.750  42.080   5.471  1.00  0.00      RA0  C
ATOM    426  C   PHE A  47      35.406  43.063  11.465  1.00  0.00      RA0  C
ATOM    427  O   PHE A  47      35.855  42.232  12.288  1.00  0.00      RA0  O
ATOM    428  N   ASP A  48      34.328  43.799  11.710  1.00  0.00      RA0  N
ATOM    429  H   ASP A  48      33.951  44.389  11.000  1.00  0.00      RA0  H
ATOM    430  CA  ASP A  48      33.477  43.515  12.842  1.00  0.00      RA0  C
ATOM    431  CB  ASP A  48      32.502  44.626  13.193  1.00  0.00      RA0  C
ATOM    432  CG  ASP A  48      31.657  44.042  14.301  1.00  0.00      RA0  C
ATOM    433  OD1 ASP A  48      32.243  43.438  15.182  1.00  0.00      RA0  O
ATOM    434  OD2 ASP A  48      30.433  44.122  14.278  1.00  0.00      RA0  O
ATOM    435  C   ASP A  48      32.610  42.324  12.472  1.00  0.00      RA0  C
ATOM    436  O   ASP A  48      31.790  42.437  11.560  1.00  0.00      RA0  O
ATOM    437  N   VAL A  49      32.811  41.207  13.143  1.00  0.00      RA0  N
ATOM    438  H   VAL A  49      33.380  41.264  13.969  1.00  0.00      RA0  H
ATOM    439  CA  VAL A  49      31.989  40.024  12.914  1.00  0.00      RA0  C
ATOM    440  CB  VAL A  49      32.837  38.857  12.406  1.00  0.00      RA0  C
ATOM    441  CG1 VAL A  49      33.142  39.047  10.922  1.00  0.00      RA0  C
ATOM    442  CG2 VAL A  49      34.119  38.690  13.220  1.00  0.00      RA0  C
ATOM    443  C   VAL A  49      31.198  39.673  14.179  1.00  0.00      RA0  C
ATOM    444  O   VAL A  49      30.904  38.514  14.425  1.00  0.00      RA0  O
ATOM    445  N   SER A  50      30.753  40.704  14.897  1.00  0.00      RA0  N
ATOM    446  H   SER A  50      31.007  41.652  14.671  1.00  0.00      RA0  H
ATOM    447  CA  SER A  50      29.992  40.524  16.126  1.00  0.00      RA0  C
ATOM    448  CB  SER A  50      30.058  41.782  16.986  1.00  0.00      RA0  C
ATOM    449  OG  SER A  50      31.418  41.999  17.372  1.00  0.00      RA0  O
ATOM    450  HG  SER A  50      31.789  42.543  16.679  1.00  0.00      RA0  H
ATOM    451  C   SER A  50      28.561  40.100  15.828  1.00  0.00      RA0  C
ATOM    452  O   SER A  50      27.840  39.673  16.732  1.00  0.00      RA0  O
ATOM    453  N   HIS A  51      28.182  40.234  14.568  1.00  0.00      RA0  N
ATOM    454  H   HIS A  51      28.822  40.658  13.930  1.00  0.00      RA0  H
ATOM    455  CA  HIS A  51      26.905  39.713  14.046  1.00  0.00      RA0  C
ATOM    456  CB  HIS A  51      26.581  40.325  12.679  1.00  0.00      RA0  C
ATOM    457  CG  HIS A  51      27.334  39.612  11.582  1.00  0.00      RA0  C
ATOM    458  ND1 HIS A  51      26.741  38.783  10.706  1.00  0.00      RA0  N
ATOM    459  HD1 HIS A  51      25.781  38.591  10.667  1.00  0.00      RA0  H
ATOM    460  CD2 HIS A  51      28.699  39.676  11.288  1.00  0.00      RA0  C
ATOM    461  NE2 HIS A  51      28.921  38.867  10.223  1.00  0.00      RA0  N
ATOM    462  CE1 HIS A  51      27.717  38.317   9.863  1.00  0.00      RA0  C
ATOM    463  C   HIS A  51      26.854  38.188  14.001  1.00  0.00      RA0  C
ATOM    464  O   HIS A  51      25.781  37.616  13.793  1.00  0.00      RA0  O
ATOM    465  N   MSE A  52      27.981  37.529  14.208  1.00  0.00      RA0  N
ATOM    466  H   MSE A  52      28.813  37.987  14.525  1.00  0.00      RA0  H
ATOM    467  CA  MSE A  52      27.973  36.092  14.266  1.00  0.00      RA0  C
ATOM    468  CB  MSE A  52      29.263  35.503  13.695  1.00  0.00      RA0  C
ATOM    469  CG  MSE A  52      29.514  35.944  12.253  1.00  0.00      RA0  C
ATOM    470  SE  MSE A  52      30.959  35.169  11.511  1.00  0.00      RA0  S
ATOM    471  CE  MSE A  52      30.292  33.504  11.359  1.00  0.00      RA0  C
ATOM    472  C   MSE A  52      27.752  35.628  15.676  1.00  0.00      RA0  C
ATOM    473  O   MSE A  52      28.115  36.314  16.642  1.00  0.00      RA0  O
ATOM    474  N   THR A  53      27.146  34.449  15.781  1.00  0.00      RA0  N
ATOM    475  H   THR A  53      26.971  33.886  14.995  1.00  0.00      RA0  H
ATOM    476  CA  THR A  53      26.714  33.896  17.062  1.00  0.00      RA0  C
ATOM    477  CB  THR A  53      25.290  33.441  16.821  1.00  0.00      RA0  C
ATOM    478  OG1 THR A  53      24.511  34.600  16.481  1.00  0.00      RA0  O
ATOM    479  HG1 THR A  53      24.963  35.011  15.749  1.00  0.00      RA0  H
ATOM    480  CG2 THR A  53      24.698  32.673  18.000  1.00  0.00      RA0  C
ATOM    481  C   THR A  53      27.675  32.794  17.498  1.00  0.00      RA0  C
ATOM    482  O   THR A  53      27.947  31.852  16.754  1.00  0.00      RA0  O
ATOM    483  N   ILE A  54      28.219  32.942  18.699  1.00  0.00      RA0  N
ATOM    484  H   ILE A  54      27.928  33.701  19.283  1.00  0.00      RA0  H
ATOM    485  CA  ILE A  54      29.060  31.923  19.308  1.00  0.00      RA0  C
ATOM    486  CB  ILE A  54      30.194  32.600  20.071  1.00  0.00      RA0  C
ATOM    487  CG2 ILE A  54      31.087  31.577  20.769  1.00  0.00      RA0  C
ATOM    488  CG1 ILE A  54      30.979  33.521  19.135  1.00  0.00      RA0  C
ATOM    489  CD1 ILE A  54      32.049  34.324  19.872  1.00  0.00      RA0  C
ATOM    490  C   ILE A  54      28.161  31.103  20.242  1.00  0.00      RA0  C
ATOM    491  O   ILE A  54      27.425  31.665  21.073  1.00  0.00      RA0  O
ATOM    492  N   VAL A  55      28.184  29.787  20.052  1.00  0.00      RA0  N
ATOM    493  H   VAL A  55      28.853  29.374  19.433  1.00  0.00      RA0  H
ATOM    494  CA  VAL A  55      27.349  28.884  20.811  1.00  0.00      RA0  C
ATOM    495  CB  VAL A  55      26.453  28.087  19.863  1.00  0.00      RA0  C
ATOM    496  CG1 VAL A  55      25.564  27.117  20.639  1.00  0.00      RA0  C
ATOM    497  CG2 VAL A  55      25.652  29.007  18.943  1.00  0.00      RA0  C
ATOM    498  C   VAL A  55      28.281  27.951  21.538  1.00  0.00      RA0  C
ATOM    499  O   VAL A  55      29.040  27.205  20.907  1.00  0.00      RA0  O
ATOM    500  N   ASP A  56      28.211  27.986  22.860  1.00  0.00      RA0  N
ATOM    501  H   ASP A  56      27.577  28.598  23.319  1.00  0.00      RA0  H
ATOM    502  CA  ASP A  56      28.956  27.048  23.671  1.00  0.00      RA0  C
ATOM    503  CB  ASP A  56      29.437  27.724  24.977  1.00  0.00      RA0  C
ATOM    504  CG  ASP A  56      30.526  28.783  24.780  1.00  0.00      RA0  C
ATOM    505  OD1 ASP A  56      30.964  29.008  23.660  1.00  0.00      RA0  O
ATOM    506  OD2 ASP A  56      30.974  29.397  25.752  1.00  0.00      RA0  O
ATOM    507  C   ASP A  56      28.116  25.828  24.017  1.00  0.00      RA0  C
ATOM    508  O   ASP A  56      26.960  25.950  24.410  1.00  0.00      RA0  O
ATOM    509  N   LEU A  57      28.729  24.659  23.855  1.00  0.00      RA0  N
ATOM    510  H   LEU A  57      29.704  24.643  23.625  1.00  0.00      RA0  H
ATOM    511  CA  LEU A  57      28.103  23.379  24.134  1.00  0.00      RA0  C
ATOM    512  CB  LEU A  57      28.128  22.489  22.896  1.00  0.00      RA0  C
ATOM    513  CG  LEU A  57      27.404  23.059  21.680  1.00  0.00      RA0  C
ATOM    514  CD1 LEU A  57      27.509  22.101  20.497  1.00  0.00      RA0  C
ATOM    515  CD2 LEU A  57      25.949  23.413  21.982  1.00  0.00      RA0  C
ATOM    516  C   LEU A  57      28.813  22.653  25.271  1.00  0.00      RA0  C
ATOM    517  O   LEU A  57      30.009  22.434  25.190  1.00  0.00      RA0  O
ATOM    518  N   ARG A  58      28.069  22.237  26.300  1.00  0.00      RA0  N
ATOM    519  H   ARG A  58      27.080  22.409  26.320  1.00  0.00      RA0  H
ATOM    520  CA  ARG A  58      28.656  21.606  27.470  1.00  0.00      RA0  C
ATOM    521  CB  ARG A  58      28.579  22.584  28.620  1.00  0.00      RA0  C
ATOM    522  CG  ARG A  58      29.848  23.397  28.858  1.00  0.00      RA0  C
ATOM    523  CD  ARG A  58      30.052  23.584  30.362  1.00  0.00      RA0  C
ATOM    524  NE  ARG A  58      30.214  22.272  30.988  1.00  0.00      RA0  N
ATOM    525  HE  ARG A  58      31.063  21.758  30.792  1.00  0.00      RA0  H
ATOM    526  CZ  ARG A  58      29.164  21.670  31.619  1.00  0.00      RA0  C
ATOM    527  NH1 ARG A  58      28.034  22.375  31.848  1.00  0.00      RA0  N
ATOM    528 HH11 ARG A  58      27.179  22.033  32.255  1.00  0.00      RA0  H
ATOM    529 HH12 ARG A  58      27.900  23.333  31.544  1.00  0.00      RA0  H
ATOM    530  NH2 ARG A  58      29.269  20.366  31.945  1.00  0.00      RA0  N
ATOM    531 HH21 ARG A  58      28.561  19.847  32.421  1.00  0.00      RA0  H
ATOM    532 HH22 ARG A  58      30.107  19.854  31.667  1.00  0.00      RA0  H
ATOM    533  C   ARG A  58      27.929  20.296  27.806  1.00  0.00      RA0  C
ATOM    534  O   ARG A  58      26.718  20.205  27.682  1.00  0.00      RA0  O
ATOM    535  N   GLY A  59      28.672  19.309  28.271  1.00  0.00      RA0  N
ATOM    536  H   GLY A  59      29.661  19.430  28.408  1.00  0.00      RA0  H
ATOM    537  CA  GLY A  59      28.104  18.014  28.623  1.00  0.00      RA0  C
ATOM    538  C   GLY A  59      29.040  16.897  28.203  1.00  0.00      RA0  C
ATOM    539  O   GLY A  59      29.740  17.010  27.195  1.00  0.00      RA0  O
ATOM    540  N   SER A  60      29.039  15.806  28.966  1.00  0.00      RA0  N
ATOM    541  H   SER A  60      28.429  15.752  29.756  1.00  0.00      RA0  H
ATOM    542  CA  SER A  60      29.957  14.700  28.725  1.00  0.00      RA0  C
ATOM    543  CB  SER A  60      29.780  13.842  29.956  1.00  0.00      RA0  C
ATOM    544  OG  SER A  60      29.424  14.773  30.989  1.00  0.00      RA0  O
ATOM    545  HG  SER A  60      30.114  15.434  31.001  1.00  0.00      RA0  H
ATOM    546  C   SER A  60      29.752  14.043  27.361  1.00  0.00      RA0  C
ATOM    547  O   SER A  60      30.701  13.465  26.814  1.00  0.00      RA0  O
ATOM    548  N   ARG A  61      28.539  14.152  26.803  1.00  0.00      RA0  N
ATOM    549  H   ARG A  61      27.846  14.722  27.240  1.00  0.00      RA0  H
ATOM    550  CA  ARG A  61      28.235  13.580  25.491  1.00  0.00      RA0  C
ATOM    551  CB  ARG A  61      26.829  12.991  25.543  1.00  0.00      RA0  C
ATOM    552  CG  ARG A  61      26.640  12.139  26.802  1.00  0.00      RA0  C
ATOM    553  CD  ARG A  61      25.264  11.480  26.860  1.00  0.00      RA0  C
ATOM    554  NE  ARG A  61      25.061  10.705  25.644  1.00  0.00      RA0  N
ATOM    555  HE  ARG A  61      25.886  10.389  25.152  1.00  0.00      RA0  H
ATOM    556  CZ  ARG A  61      23.827  10.515  25.111  1.00  0.00      RA0  C
ATOM    557  NH1 ARG A  61      22.738  10.929  25.802  1.00  0.00      RA0  N
ATOM    558 HH11 ARG A  61      21.793  10.906  25.442  1.00  0.00      RA0  H
ATOM    559 HH12 ARG A  61      22.831  11.318  26.721  1.00  0.00      RA0  H
ATOM    560  NH2 ARG A  61      23.738   9.930  23.901  1.00  0.00      RA0  N
ATOM    561 HH21 ARG A  61      22.889   9.705  23.425  1.00  0.00      RA0  H
ATOM    562 HH22 ARG A  61      24.594   9.700  23.393  1.00  0.00      RA0  H
ATOM    563  C   ARG A  61      28.377  14.586  24.343  1.00  0.00      RA0  C
ATOM    564  O   ARG A  61      27.883  14.349  23.255  1.00  0.00      RA0  O
ATOM    565  N   THR A  62      29.068  15.696  24.556  1.00  0.00      RA0  N
ATOM    566  H   THR A  62      29.505  15.911  25.432  1.00  0.00      RA0  H
ATOM    567  CA  THR A  62      29.125  16.716  23.498  1.00  0.00      RA0  C
ATOM    568  CB  THR A  62      29.756  17.995  24.036  1.00  0.00      RA0  C
ATOM    569  OG1 THR A  62      29.008  18.442  25.167  1.00  0.00      RA0  O
ATOM    570  HG1 THR A  62      29.541  18.237  25.929  1.00  0.00      RA0  H
ATOM    571  CG2 THR A  62      29.791  19.095  22.979  1.00  0.00      RA0  C
ATOM    572  C   THR A  62      29.753  16.227  22.195  1.00  0.00      RA0  C
ATOM    573  O   THR A  62      29.208  16.500  21.115  1.00  0.00      RA0  O
ATOM    574  N   ARG A  63      30.862  15.494  22.279  1.00  0.00      RA0  N
ATOM    575  H   ARG A  63      31.246  15.287  23.180  1.00  0.00      RA0  H
ATOM    576  CA  ARG A  63      31.512  14.989  21.056  1.00  0.00      RA0  C
ATOM    577  CB  ARG A  63      32.857  14.323  21.351  1.00  0.00      RA0  C
ATOM    578  CG  ARG A  63      33.634  14.125  20.047  1.00  0.00      RA0  C
ATOM    579  CD  ARG A  63      34.934  13.334  20.184  1.00  0.00      RA0  C
ATOM    580  NE  ARG A  63      35.879  13.963  21.102  1.00  0.00      RA0  N
ATOM    581  HE  ARG A  63      35.782  13.849  22.107  1.00  0.00      RA0  H
ATOM    582  CZ  ARG A  63      36.969  14.637  20.638  1.00  0.00      RA0  C
ATOM    583  NH1 ARG A  63      37.101  14.905  19.326  1.00  0.00      RA0  N
ATOM    584 HH11 ARG A  63      37.927  15.365  18.981  1.00  0.00      RA0  H
ATOM    585 HH12 ARG A  63      36.405  14.693  18.633  1.00  0.00      RA0  H
ATOM    586  NH2 ARG A  63      37.912  15.029  21.509  1.00  0.00      RA0  N
ATOM    587 HH21 ARG A  63      38.762  15.490  21.252  1.00  0.00      RA0  H
ATOM    588 HH22 ARG A  63      37.737  14.850  22.498  1.00  0.00      RA0  H
ATOM    589  C   ARG A  63      30.575  14.030  20.331  1.00  0.00      RA0  C
ATOM    590  O   ARG A  63      30.398  14.108  19.117  1.00  0.00      RA0  O
ATOM    591  N   GLU A  64      29.966  13.136  21.094  1.00  0.00      RA0  N
ATOM    592  H   GLU A  64      30.094  13.169  22.083  1.00  0.00      RA0  H
ATOM    593  CA  GLU A  64      29.007  12.179  20.558  1.00  0.00      RA0  C
ATOM    594  CB  GLU A  64      28.369  11.350  21.675  1.00  0.00      RA0  C
ATOM    595  CG  GLU A  64      27.357  10.336  21.130  1.00  0.00      RA0  C
ATOM    596  CD  GLU A  64      26.445   9.863  22.244  1.00  0.00      RA0  C
ATOM    597  OE1 GLU A  64      26.638  10.267  23.382  1.00  0.00      RA0  O
ATOM    598  OE2 GLU A  64      25.507   9.117  21.981  1.00  0.00      RA0  O
ATOM    599  C   GLU A  64      27.896  12.887  19.786  1.00  0.00      RA0  C
ATOM    600  O   GLU A  64      27.583  12.517  18.641  1.00  0.00      RA0  O
ATOM    601  N   PHE A  65      27.315  13.903  20.412  1.00  0.00      RA0  N
ATOM    602  H   PHE A  65      27.592  14.105  21.353  1.00  0.00      RA0  H
ATOM    603  CA  PHE A  65      26.271  14.717  19.787  1.00  0.00      RA0  C
ATOM    604  CB  PHE A  65      25.862  15.844  20.739  1.00  0.00      RA0  C
ATOM    605  CG  PHE A  65      24.977  16.851  20.041  1.00  0.00      RA0  C
ATOM    606  CD1 PHE A  65      23.863  16.437  19.319  1.00  0.00      RA0  C
ATOM    607  CD2 PHE A  65      25.286  18.204  20.120  1.00  0.00      RA0  C
ATOM    608  CE1 PHE A  65      23.078  17.372  18.658  1.00  0.00      RA0  C
ATOM    609  CE2 PHE A  65      24.496  19.140  19.465  1.00  0.00      RA0  C
ATOM    610  CZ  PHE A  65      23.395  18.723  18.727  1.00  0.00      RA0  C
ATOM    611  C   PHE A  65      26.731  15.273  18.458  1.00  0.00      RA0  C
ATOM    612  O   PHE A  65      26.046  15.148  17.451  1.00  0.00      RA0  O
ATOM    613  N   LEU A  66      27.892  15.922  18.460  1.00  0.00      RA0  N
ATOM    614  H   LEU A  66      28.440  15.950  19.300  1.00  0.00      RA0  H
ATOM    615  CA  LEU A  66      28.377  16.573  17.243  1.00  0.00      RA0  C
ATOM    616  CB  LEU A  66      29.514  17.533  17.568  1.00  0.00      RA0  C
ATOM    617  CG  LEU A  66      29.012  18.734  18.362  1.00  0.00      RA0  C
ATOM    618  CD1 LEU A  66      30.158  19.645  18.788  1.00  0.00      RA0  C
ATOM    619  CD2 LEU A  66      27.934  19.499  17.594  1.00  0.00      RA0  C
ATOM    620  C   LEU A  66      28.764  15.604  16.132  1.00  0.00      RA0  C
ATOM    621  O   LEU A  66      28.697  15.968  14.960  1.00  0.00      RA0  O
ATOM    622  N   ARG A  67      29.192  14.397  16.484  1.00  0.00      RA0  N
ATOM    623  H   ARG A  67      29.253  14.163  17.457  1.00  0.00      RA0  H
ATOM    624  CA  ARG A  67      29.454  13.340  15.473  1.00  0.00      RA0  C
ATOM    625  CB  ARG A  67      30.059  12.059  16.059  1.00  0.00      RA0  C
ATOM    626  CG  ARG A  67      31.413  12.164  16.755  1.00  0.00      RA0  C
ATOM    627  CD  ARG A  67      32.042  10.780  16.966  1.00  0.00      RA0  C
ATOM    628  NE  ARG A  67      32.555  10.241  15.704  1.00  0.00      RA0  N
ATOM    629  HE  ARG A  67      33.011  10.896  15.080  1.00  0.00      RA0  H
ATOM    630  CZ  ARG A  67      32.488   8.915  15.383  1.00  0.00      RA0  C
ATOM    631  NH1 ARG A  67      31.816   8.055  16.181  1.00  0.00      RA0  N
ATOM    632 HH11 ARG A  67      31.738   7.074  15.966  1.00  0.00      RA0  H
ATOM    633 HH12 ARG A  67      31.359   8.371  17.016  1.00  0.00      RA0  H
ATOM    634  NH2 ARG A  67      33.096   8.490  14.257  1.00  0.00      RA0  N
ATOM    635 HH21 ARG A  67      33.104   7.535  13.945  1.00  0.00      RA0  H
ATOM    636 HH22 ARG A  67      33.574   9.165  13.668  1.00  0.00      RA0  H
ATOM    637  C   ARG A  67      28.188  12.911  14.731  1.00  0.00      RA0  C
ATOM    638  O   ARG A  67      28.254  12.355  13.637  1.00  0.00      RA0  O
ATOM    639  N   TYR A  68      27.042  13.117  15.373  1.00  0.00      RA0  N
ATOM    640  H   TYR A  68      27.043  13.518  16.290  1.00  0.00      RA0  H
ATOM    641  CA  TYR A  68      25.729  12.846  14.764  1.00  0.00      RA0  C
ATOM    642  CB  TYR A  68      24.783  12.375  15.869  1.00  0.00      RA0  C
ATOM    643  CG  TYR A  68      23.392  12.175  15.326  1.00  0.00      RA0  C
ATOM    644  CD1 TYR A  68      23.172  11.275  14.292  1.00  0.00      RA0  C
ATOM    645  CE1 TYR A  68      21.888  11.089  13.801  1.00  0.00      RA0  C
ATOM    646  CD2 TYR A  68      22.331  12.890  15.869  1.00  0.00      RA0  C
ATOM    647  CE2 TYR A  68      21.045  12.698  15.381  1.00  0.00      RA0  C
ATOM    648  CZ  TYR A  68      20.825  11.796  14.347  1.00  0.00      RA0  C
ATOM    649  OH  TYR A  68      19.551  11.603  13.857  1.00  0.00      RA0  O
ATOM    650  HH  TYR A  68      19.592  10.862  13.259  1.00  0.00      RA0  H
ATOM    651  C   TYR A  68      25.182  14.082  14.049  1.00  0.00      RA0  C
ATOM    652  O   TYR A  68      24.587  14.004  12.970  1.00  0.00      RA0  O
ATOM    653  N   LEU A  69      25.409  15.257  14.618  1.00  0.00      RA0  N
ATOM    654  H   LEU A  69      25.886  15.288  15.497  1.00  0.00      RA0  H
ATOM    655  CA  LEU A  69      24.885  16.493  14.010  1.00  0.00      RA0  C
ATOM    656  CB  LEU A  69      24.987  17.622  15.037  1.00  0.00      RA0  C
ATOM    657  CG  LEU A  69      24.233  18.890  14.637  1.00  0.00      RA0  C
ATOM    658  CD1 LEU A  69      22.721  18.677  14.679  1.00  0.00      RA0  C
ATOM    659  CD2 LEU A  69      24.661  20.100  15.468  1.00  0.00      RA0  C
ATOM    660  C   LEU A  69      25.563  16.920  12.701  1.00  0.00      RA0  C
ATOM    661  O   LEU A  69      24.902  17.411  11.761  1.00  0.00      RA0  O
ATOM    662  N   LEU A  70      26.889  16.776  12.653  1.00  0.00      RA0  N
ATOM    663  H   LEU A  70      27.367  16.244  13.355  1.00  0.00      RA0  H
ATOM    664  CA  LEU A  70      27.696  17.335  11.584  1.00  0.00      RA0  C
ATOM    665  CB  LEU A  70      28.892  18.083  12.170  1.00  0.00      RA0  C
ATOM    666  CG  LEU A  70      28.493  19.189  13.147  1.00  0.00      RA0  C
ATOM    667  CD1 LEU A  70      29.707  19.776  13.866  1.00  0.00      RA0  C
ATOM    668  CD2 LEU A  70      27.654  20.270  12.467  1.00  0.00      RA0  C
ATOM    669  C   LEU A  70      28.190  16.294  10.605  1.00  0.00      RA0  C
ATOM    670  O   LEU A  70      28.403  15.156  10.966  1.00  0.00      RA0  O
ATOM    671  N   ALA A  71      28.416  16.706   9.355  1.00  0.00      RA0  N
ATOM    672  H   ALA A  71      28.292  17.675   9.132  1.00  0.00      RA0  H
ATOM    673  CA  ALA A  71      28.853  15.767   8.340  1.00  0.00      RA0  C
ATOM    674  CB  ALA A  71      28.328  16.197   6.973  1.00  0.00      RA0  C
ATOM    675  C   ALA A  71      30.368  15.588   8.235  1.00  0.00      RA0  C
ATOM    676  O   ALA A  71      30.833  14.540   7.759  1.00  0.00      RA0  O
ATOM    677  N   ASN A  72      31.134  16.589   8.665  1.00  0.00      RA0  N
ATOM    678  H   ASN A  72      30.721  17.413   9.055  1.00  0.00      RA0  H
ATOM    679  CA  ASN A  72      32.539  16.342   8.981  1.00  0.00      RA0  C
ATOM    680  CB  ASN A  72      33.390  17.608   9.050  1.00  0.00      RA0  C
ATOM    681  CG  ASN A  72      34.832  17.282   8.693  1.00  0.00      RA0  C
ATOM    682  OD1 ASN A  72      35.334  16.176   8.895  1.00  0.00      RA0  O
ATOM    683  ND2 ASN A  72      35.477  18.302   8.124  1.00  0.00      RA0  N
ATOM    684 HD21 ASN A  72      35.084  19.219   8.025  1.00  0.00      RA0  H
ATOM    685 HD22 ASN A  72      36.384  18.087   7.748  1.00  0.00      RA0  H
ATOM    686  C   ASN A  72      32.503  15.581  10.309  1.00  0.00      RA0  C
ATOM    687  O   ASN A  72      31.427  15.435  10.899  1.00  0.00      RA0  O
ATOM    688  N   ASP A  73      33.647  15.069  10.759  1.00  0.00      RA0  N
ATOM    689  H   ASP A  73      34.500  15.259  10.277  1.00  0.00      RA0  H
ATOM    690  CA  ASP A  73      33.706  14.238  11.957  1.00  0.00      RA0  C
ATOM    691  CB  ASP A  73      34.125  12.775  11.736  1.00  0.00      RA0  C
ATOM    692  CG  ASP A  73      33.820  11.921  12.971  1.00  0.00      RA0  C
ATOM    693  OD1 ASP A  73      33.378  12.450  13.989  1.00  0.00      RA0  O
ATOM    694  OD2 ASP A  73      34.012  10.712  12.923  1.00  0.00      RA0  O
ATOM    695  C   ASP A  73      34.573  14.867  13.033  1.00  0.00      RA0  C
ATOM    696  O   ASP A  73      35.803  14.869  12.924  1.00  0.00      RA0  O
ATOM    697  N   VAL A  74      33.951  15.352  14.101  1.00  0.00      RA0  N
ATOM    698  H   VAL A  74      32.973  15.155  14.170  1.00  0.00      RA0  H
ATOM    699  CA  VAL A  74      34.717  16.007  15.148  1.00  0.00      RA0  C
ATOM    700  CB  VAL A  74      33.778  16.791  16.070  1.00  0.00      RA0  C
ATOM    701  CG1 VAL A  74      33.057  17.891  15.291  1.00  0.00      RA0  C
ATOM    702  CG2 VAL A  74      32.787  15.869  16.782  1.00  0.00      RA0  C
ATOM    703  C   VAL A  74      35.604  15.060  15.948  1.00  0.00      RA0  C
ATOM    704  O   VAL A  74      36.333  15.528  16.833  1.00  0.00      RA0  O
ATOM    705  N   ALA A  75      35.537  13.750  15.655  1.00  0.00      RA0  N
ATOM    706  H   ALA A  75      34.870  13.425  14.979  1.00  0.00      RA0  H
ATOM    707  CA  ALA A  75      36.504  12.790  16.211  1.00  0.00      RA0  C
ATOM    708  CB  ALA A  75      36.226  11.374  15.707  1.00  0.00      RA0  C
ATOM    709  C   ALA A  75      37.930  13.195  15.816  1.00  0.00      RA0  C
ATOM    710  O   ALA A  75      38.893  12.833  16.499  1.00  0.00      RA0  O
ATOM    711  N   LYS A  76      38.038  13.933  14.713  1.00  0.00      RA0  N
ATOM    712  H   LYS A  76      37.215  14.145  14.181  1.00  0.00      RA0  H
ATOM    713  CA  LYS A  76      39.319  14.412  14.204  1.00  0.00      RA0  C
ATOM    714  CB  LYS A  76      39.207  14.785  12.731  1.00  0.00      RA0  C
ATOM    715  CG  LYS A  76      38.613  13.715  11.813  1.00  0.00      RA0  C
ATOM    716  CD  LYS A  76      38.425  14.336  10.434  1.00  0.00      RA0  C
ATOM    717  CE  LYS A  76      37.578  13.563   9.433  1.00  0.00      RA0  C
ATOM    718  NZ  LYS A  76      37.391  14.416   8.253  1.00  0.00      RA0  N
ATOM    719  HZ1 LYS A  76      36.982  13.947   7.429  1.00  0.00      RA0  H
ATOM    720  HZ2 LYS A  76      36.831  15.282   8.433  1.00  0.00      RA0  H
ATOM    721  HZ3 LYS A  76      38.301  14.819   7.940  1.00  0.00      RA0  H
ATOM    722  C   LYS A  76      39.898  15.565  15.013  1.00  0.00      RA0  C
ATOM    723  O   LYS A  76      41.055  15.924  14.815  1.00  0.00      RA0  O
ATOM    724  N   LEU A  77      39.123  16.143  15.923  1.00  0.00      RA0  N
ATOM    725  H   LEU A  77      38.196  15.796  16.054  1.00  0.00      RA0  H
ATOM    726  CA  LEU A  77      39.623  17.176  16.810  1.00  0.00      RA0  C
ATOM    727  CB  LEU A  77      38.511  18.157  17.176  1.00  0.00      RA0  C
ATOM    728  CG  LEU A  77      37.780  18.793  15.993  1.00  0.00      RA0  C
ATOM    729  CD1 LEU A  77      36.682  19.757  16.449  1.00  0.00      RA0  C
ATOM    730  CD2 LEU A  77      38.740  19.458  15.011  1.00  0.00      RA0  C
ATOM    731  C   LEU A  77      40.167  16.489  18.054  1.00  0.00      RA0  C
ATOM    732  O   LEU A  77      39.427  16.189  18.980  1.00  0.00      RA0  O
ATOM    733  N   THR A  78      41.473  16.235  18.068  1.00  0.00      RA0  N
ATOM    734  H   THR A  78      42.011  16.371  17.232  1.00  0.00      RA0  H
ATOM    735  CA  THR A  78      42.107  15.488  19.185  1.00  0.00      RA0  C
ATOM    736  CB  THR A  78      42.861  14.324  18.553  1.00  0.00      RA0  C
ATOM    737  OG1 THR A  78      43.608  14.827  17.434  1.00  0.00      RA0  O
ATOM    738  HG1 THR A  78      44.264  14.170  17.222  1.00  0.00      RA0  H
ATOM    739  CG2 THR A  78      41.923  13.204  18.099  1.00  0.00      RA0  C
ATOM    740  C   THR A  78      43.078  16.304  20.027  1.00  0.00      RA0  C
ATOM    741  O   THR A  78      43.410  15.889  21.155  1.00  0.00      RA0  O
ATOM    742  N   LYS A  79      43.528  17.453  19.501  1.00  0.00      RA0  N
ATOM    743  H   LYS A  79      43.205  17.707  18.592  1.00  0.00      RA0  H
ATOM    744  CA  LYS A  79      44.312  18.401  20.272  1.00  0.00      RA0  C
ATOM    745  CB  LYS A  79      45.412  19.027  19.415  1.00  0.00      RA0  C
ATOM    746  CG  LYS A  79      46.485  18.078  18.880  1.00  0.00      RA0  C
ATOM    747  CD  LYS A  79      47.547  18.878  18.119  1.00  0.00      RA0  C
ATOM    748  CE  LYS A  79      48.775  18.077  17.680  1.00  0.00      RA0  C
ATOM    749  NZ  LYS A  79      48.435  17.116  16.629  1.00  0.00      RA0  N
ATOM    750  HZ1 LYS A  79      49.281  16.586  16.326  1.00  0.00      RA0  H
ATOM    751  HZ2 LYS A  79      47.796  16.366  16.972  1.00  0.00      RA0  H
ATOM    752  HZ3 LYS A  79      48.013  17.539  15.787  1.00  0.00      RA0  H
ATOM    753  C   LYS A  79      43.414  19.517  20.757  1.00  0.00      RA0  C
ATOM    754  O   LYS A  79      42.652  20.118  19.980  1.00  0.00      RA0  O
ATOM    755  N   SER A  80      43.494  19.801  22.042  1.00  0.00      RA0  N
ATOM    756  H   SER A  80      44.163  19.336  22.617  1.00  0.00      RA0  H
ATOM    757  CA  SER A  80      42.700  20.851  22.634  1.00  0.00      RA0  C
ATOM    758  CB  SER A  80      43.133  20.915  24.107  1.00  0.00      RA0  C
ATOM    759  OG  SER A  80      42.237  21.680  24.915  1.00  0.00      RA0  O
ATOM    760  HG  SER A  80      41.462  21.146  25.076  1.00  0.00      RA0  H
ATOM    761  C   SER A  80      42.842  22.179  21.880  1.00  0.00      RA0  C
ATOM    762  O   SER A  80      43.950  22.597  21.542  1.00  0.00      RA0  O
ATOM    763  N   GLY A  81      41.709  22.810  21.592  1.00  0.00      RA0  N
ATOM    764  H   GLY A  81      40.842  22.391  21.853  1.00  0.00      RA0  H
ATOM    765  CA  GLY A  81      41.659  24.027  20.776  1.00  0.00      RA0  C
ATOM    766  C   GLY A  81      41.477  23.854  19.277  1.00  0.00      RA0  C
ATOM    767  O   GLY A  81      41.195  24.831  18.591  1.00  0.00      RA0  O
ATOM    768  N   LYS A  82      41.617  22.633  18.765  1.00  0.00      RA0  N
ATOM    769  H   LYS A  82      41.750  21.859  19.385  1.00  0.00      RA0  H
ATOM    770  CA  LYS A  82      41.534  22.380  17.344  1.00  0.00      RA0  C
ATOM    771  CB  LYS A  82      41.984  20.935  17.124  1.00  0.00      RA0  C
ATOM    772  CG  LYS A  82      42.061  20.506  15.671  1.00  0.00      RA0  C
ATOM    773  CD  LYS A  82      43.066  21.345  14.911  1.00  0.00      RA0  C
ATOM    774  CE  LYS A  82      42.549  21.664  13.523  1.00  0.00      RA0  C
ATOM    775  NZ  LYS A  82      43.698  21.946  12.679  1.00  0.00      RA0  N
ATOM    776  HZ1 LYS A  82      43.361  22.143  11.723  1.00  0.00      RA0  H
ATOM    777  HZ2 LYS A  82      44.246  22.746  13.049  1.00  0.00      RA0  H
ATOM    778  HZ3 LYS A  82      44.256  21.061  12.670  1.00  0.00      RA0  H
ATOM    779  C   LYS A  82      40.106  22.609  16.820  1.00  0.00      RA0  C
ATOM    780  O   LYS A  82      39.126  22.282  17.484  1.00  0.00      RA0  O
ATOM    781  N   ALA A  83      40.029  23.199  15.641  1.00  0.00      RA0  N
ATOM    782  H   ALA A  83      40.879  23.454  15.176  1.00  0.00      RA0  H
ATOM    783  CA  ALA A  83      38.765  23.489  14.979  1.00  0.00      RA0  C
ATOM    784  CB  ALA A  83      38.623  24.992  14.749  1.00  0.00      RA0  C
ATOM    785  C   ALA A  83      38.671  22.791  13.623  1.00  0.00      RA0  C
ATOM    786  O   ALA A  83      39.659  22.429  13.001  1.00  0.00      RA0  O
ATOM    787  N   LEU A  84      37.443  22.581  13.172  1.00  0.00      RA0  N
ATOM    788  H   LEU A  84      36.669  22.800  13.771  1.00  0.00      RA0  H
ATOM    789  CA  LEU A  84      37.234  22.187  11.795  1.00  0.00      RA0  C
ATOM    790  CB  LEU A  84      37.023  20.666  11.711  1.00  0.00      RA0  C
ATOM    791  CG  LEU A  84      35.773  20.044  12.367  1.00  0.00      RA0  C
ATOM    792  CD1 LEU A  84      34.554  20.067  11.458  1.00  0.00      RA0  C
ATOM    793  CD2 LEU A  84      35.981  18.592  12.786  1.00  0.00      RA0  C
ATOM    794  C   LEU A  84      36.040  22.924  11.189  1.00  0.00      RA0  C
ATOM    795  O   LEU A  84      35.225  23.529  11.883  1.00  0.00      RA0  O
ATOM    796  N   TYR A  85      35.998  22.850   9.877  1.00  0.00      RA0  N
ATOM    797  H   TYR A  85      36.678  22.287   9.410  1.00  0.00      RA0  H
ATOM    798  CA  TYR A  85      34.907  23.412   9.072  1.00  0.00      RA0  C
ATOM    799  CB  TYR A  85      35.489  24.121   7.839  1.00  0.00      RA0  C
ATOM    800  CG  TYR A  85      34.416  24.629   6.898  1.00  0.00      RA0  C
ATOM    801  CD1 TYR A  85      33.792  25.869   7.148  1.00  0.00      RA0  C
ATOM    802  CE1 TYR A  85      32.811  26.329   6.252  1.00  0.00      RA0  C
ATOM    803  CD2 TYR A  85      34.075  23.840   5.783  1.00  0.00      RA0  C
ATOM    804  CE2 TYR A  85      33.090  24.293   4.893  1.00  0.00      RA0  C
ATOM    805  CZ  TYR A  85      32.472  25.535   5.134  1.00  0.00      RA0  C
ATOM    806  OH  TYR A  85      31.510  25.967   4.246  1.00  0.00      RA0  O
ATOM    807  HH  TYR A  85      31.124  26.781   4.584  1.00  0.00      RA0  H
ATOM    808  C   TYR A  85      33.967  22.272   8.678  1.00  0.00      RA0  C
ATOM    809  O   TYR A  85      34.404  21.226   8.177  1.00  0.00      RA0  O
ATOM    810  N   SER A  86      32.653  22.482   8.855  1.00  0.00      RA0  N
ATOM    811  H   SER A  86      32.294  23.351   9.204  1.00  0.00      RA0  H
ATOM    812  CA  SER A  86      31.685  21.431   8.538  1.00  0.00      RA0  C
ATOM    813  CB  SER A  86      31.424  20.589   9.798  1.00  0.00      RA0  C
ATOM    814  OG  SER A  86      30.649  19.407   9.517  1.00  0.00      RA0  O
ATOM    815  HG  SER A  86      29.736  19.690   9.470  1.00  0.00      RA0  H
ATOM    816  C   SER A  86      30.361  21.981   8.001  1.00  0.00      RA0  C
ATOM    817  O   SER A  86      29.965  23.107   8.309  1.00  0.00      RA0  O
ATOM    818  N   GLY A  87      29.716  21.168   7.167  1.00  0.00      RA0  N
ATOM    819  H   GLY A  87      30.157  20.306   6.922  1.00  0.00      RA0  H
ATOM    820  CA  GLY A  87      28.287  21.302   6.928  1.00  0.00      RA0  C
ATOM    821  C   GLY A  87      27.473  20.679   8.039  1.00  0.00      RA0  C
ATOM    822  O   GLY A  87      27.917  19.744   8.707  1.00  0.00      RA0  O
ATOM    823  N   MSE A  88      26.250  21.194   8.186  1.00  0.00      RA0  N
ATOM    824  H   MSE A  88      25.967  21.983   7.631  1.00  0.00      RA0  H
ATOM    825  CA  MSE A  88      25.238  20.667   9.074  1.00  0.00      RA0  C
ATOM    826  CB  MSE A  88      24.885  21.678  10.163  1.00  0.00      RA0  C
ATOM    827  CG  MSE A  88      23.740  21.197  11.056  1.00  0.00      RA0  C
ATOM    828  SE  MSE A  88      23.483  22.271  12.477  1.00  0.00      RA0  S
ATOM    829  CE  MSE A  88      23.329  23.831  11.592  1.00  0.00      RA0  C
ATOM    830  C   MSE A  88      24.063  20.421   8.138  1.00  0.00      RA0  C
ATOM    831  O   MSE A  88      23.555  21.362   7.509  1.00  0.00      RA0  O
ATOM    832  N   LEU A  89      23.687  19.165   8.001  1.00  0.00      RA0  N
ATOM    833  H   LEU A  89      23.955  18.466   8.666  1.00  0.00      RA0  H
ATOM    834  CA  LEU A  89      22.754  18.756   6.944  1.00  0.00      RA0  C
ATOM    835  CB  LEU A  89      23.297  17.565   6.155  1.00  0.00      RA0  C
ATOM    836  CG  LEU A  89      24.714  17.728   5.609  1.00  0.00      RA0  C
ATOM    837  CD1 LEU A  89      25.133  16.479   4.837  1.00  0.00      RA0  C
ATOM    838  CD2 LEU A  89      24.884  18.997   4.774  1.00  0.00      RA0  C
ATOM    839  C   LEU A  89      21.370  18.368   7.461  1.00  0.00      RA0  C
ATOM    840  O   LEU A  89      21.208  17.885   8.590  1.00  0.00      RA0  O
ATOM    841  N   ASN A  90      20.384  18.489   6.575  1.00  0.00      RA0  N
ATOM    842  H   ASN A  90      20.622  18.781   5.647  1.00  0.00      RA0  H
ATOM    843  CA  ASN A  90      19.064  17.944   6.872  1.00  0.00      RA0  C
ATOM    844  CB  ASN A  90      17.972  18.784   6.193  1.00  0.00      RA0  C
ATOM    845  CG  ASN A  90      18.148  18.805   4.683  1.00  0.00      RA0  C
ATOM    846  OD1 ASN A  90      18.354  17.782   4.036  1.00  0.00      RA0  O
ATOM    847  ND2 ASN A  90      18.040  20.033   4.145  1.00  0.00      RA0  N
ATOM    848 HD21 ASN A  90      17.952  20.856   4.723  1.00  0.00      RA0  H
ATOM    849 HD22 ASN A  90      18.047  20.249   3.164  1.00  0.00      RA0  H
ATOM    850  C   ASN A  90      19.018  16.487   6.403  1.00  0.00      RA0  C
ATOM    851  O   ASN A  90      19.973  15.979   5.830  1.00  0.00      RA0  O
ATOM    852  N   ALA A  91      17.918  15.791   6.668  1.00  0.00      RA0  N
ATOM    853  H   ALA A  91      17.128  16.247   7.072  1.00  0.00      RA0  H
ATOM    854  CA  ALA A  91      17.838  14.369   6.357  1.00  0.00      RA0  C
ATOM    855  CB  ALA A  91      16.558  13.764   6.935  1.00  0.00      RA0  C
ATOM    856  C   ALA A  91      17.886  14.091   4.858  1.00  0.00      RA0  C
ATOM    857  O   ALA A  91      18.229  12.989   4.455  1.00  0.00      RA0  O
ATOM    858  N   SER A  92      17.542  15.083   4.027  1.00  0.00      RA0  N
ATOM    859  H   SER A  92      17.302  15.996   4.351  1.00  0.00      RA0  H
ATOM    860  CA  SER A  92      17.594  14.959   2.575  1.00  0.00      RA0  C
ATOM    861  CB  SER A  92      16.543  15.952   2.129  1.00  0.00      RA0  C
ATOM    862  OG  SER A  92      15.735  16.213   3.291  1.00  0.00      RA0  O
ATOM    863  HG  SER A  92      15.126  16.892   3.030  1.00  0.00      RA0  H
ATOM    864  C   SER A  92      18.997  15.185   2.018  1.00  0.00      RA0  C
ATOM    865  O   SER A  92      19.215  15.090   0.808  1.00  0.00      RA0  O
ATOM    866  N   GLY A  93      19.932  15.485   2.901  1.00  0.00      RA0  N
ATOM    867  H   GLY A  93      19.696  15.644   3.861  1.00  0.00      RA0  H
ATOM    868  CA  GLY A  93      21.322  15.742   2.489  1.00  0.00      RA0  C
ATOM    869  C   GLY A  93      21.556  17.152   1.966  1.00  0.00      RA0  C
ATOM    870  O   GLY A  93      22.609  17.446   1.413  1.00  0.00      RA0  O
ATOM    871  N   GLY A  94      20.597  18.049   2.151  1.00  0.00      RA0  N
ATOM    872  H   GLY A  94      19.808  17.803   2.714  1.00  0.00      RA0  H
ATOM    873  CA  GLY A  94      20.797  19.454   1.844  1.00  0.00      RA0  C
ATOM    874  C   GLY A  94      21.469  20.174   3.011  1.00  0.00      RA0  C
ATOM    875  O   GLY A  94      21.515  19.672   4.143  1.00  0.00      RA0  O
ATOM    876  N   VAL A  95      22.004  21.355   2.748  1.00  0.00      RA0  N
ATOM    877  H   VAL A  95      21.823  21.816   1.875  1.00  0.00      RA0  H
ATOM    878  CA  VAL A  95      22.779  22.059   3.750  1.00  0.00      RA0  C
ATOM    879  CB  VAL A  95      23.938  22.808   3.092  1.00  0.00      RA0  C
ATOM    880  CG1 VAL A  95      24.863  23.423   4.140  1.00  0.00      RA0  C
ATOM    881  CG2 VAL A  95      24.703  21.901   2.132  1.00  0.00      RA0  C
ATOM    882  C   VAL A  95      21.909  23.021   4.523  1.00  0.00      RA0  C
ATOM    883  O   VAL A  95      21.337  23.957   3.934  1.00  0.00      RA0  O
ATOM    884  N   ILE A  96      21.837  22.795   5.828  1.00  0.00      RA0  N
ATOM    885  H   ILE A  96      22.355  22.029   6.205  1.00  0.00      RA0  H
ATOM    886  CA  ILE A  96      21.205  23.724   6.764  1.00  0.00      RA0  C
ATOM    887  CB  ILE A  96      20.916  23.011   8.088  1.00  0.00      RA0  C
ATOM    888  CG2 ILE A  96      20.316  23.942   9.139  1.00  0.00      RA0  C
ATOM    889  CG1 ILE A  96      20.029  21.796   7.859  1.00  0.00      RA0  C
ATOM    890  CD1 ILE A  96      19.675  21.114   9.176  1.00  0.00      RA0  C
ATOM    891  C   ILE A  96      22.105  24.922   7.010  1.00  0.00      RA0  C
ATOM    892  O   ILE A  96      21.636  26.055   7.018  1.00  0.00      RA0  O
ATOM    893  N   ASP A  97      23.403  24.677   7.207  1.00  0.00      RA0  N
ATOM    894  H   ASP A  97      23.794  23.756   7.260  1.00  0.00      RA0  H
ATOM    895  CA  ASP A  97      24.364  25.760   7.328  1.00  0.00      RA0  C
ATOM    896  CB  ASP A  97      24.244  26.710   8.546  1.00  0.00      RA0  C
ATOM    897  CG  ASP A  97      24.285  28.165   8.049  1.00  0.00      RA0  C
ATOM    898  OD1 ASP A  97      23.658  28.442   7.035  1.00  0.00      RA0  O
ATOM    899  OD2 ASP A  97      24.920  29.038   8.651  1.00  0.00      RA0  O
ATOM    900  C   ASP A  97      25.776  25.150   7.217  1.00  0.00      RA0  C
ATOM    901  O   ASP A  97      25.940  23.916   7.271  1.00  0.00      RA0  O
ATOM    902  N   ASP A  98      26.755  26.031   7.049  1.00  0.00      RA0  N
ATOM    903  H   ASP A  98      26.584  27.020   6.977  1.00  0.00      RA0  H
ATOM    904  CA  ASP A  98      28.135  25.692   7.330  1.00  0.00      RA0  C
ATOM    905  CB  ASP A  98      28.994  25.962   6.094  1.00  0.00      RA0  C
ATOM    906  CG  ASP A  98      29.119  27.446   5.772  1.00  0.00      RA0  C
ATOM    907  OD1 ASP A  98      28.130  28.069   5.392  1.00  0.00      RA0  O
ATOM    908  OD2 ASP A  98      30.222  27.968   5.889  1.00  0.00      RA0  O
ATOM    909  C   ASP A  98      28.626  26.441   8.568  1.00  0.00      RA0  C
ATOM    910  O   ASP A  98      28.047  27.450   8.983  1.00  0.00      RA0  O
ATOM    911  N   LEU A  99      29.680  25.920   9.185  1.00  0.00      RA0  N
ATOM    912  H   LEU A  99      30.155  25.119   8.815  1.00  0.00      RA0  H
ATOM    913  CA  LEU A  99      30.116  26.463  10.453  1.00  0.00      RA0  C
ATOM    914  CB  LEU A  99      29.139  26.062  11.573  1.00  0.00      RA0  C
ATOM    915  CG  LEU A  99      28.691  24.590  11.592  1.00  0.00      RA0  C
ATOM    916  CD1 LEU A  99      29.737  23.623  12.155  1.00  0.00      RA0  C
ATOM    917  CD2 LEU A  99      27.358  24.436  12.324  1.00  0.00      RA0  C
ATOM    918  C   LEU A  99      31.535  26.002  10.793  1.00  0.00      RA0  C
ATOM    919  O   LEU A  99      32.080  25.076  10.152  1.00  0.00      RA0  O
ATOM    920  N   ILE A 100      32.117  26.674  11.778  1.00  0.00      RA0  N
ATOM    921  H   ILE A 100      31.591  27.393  12.237  1.00  0.00      RA0  H
ATOM    922  CA  ILE A 100      33.357  26.250  12.405  1.00  0.00      RA0  C
ATOM    923  CB  ILE A 100      34.326  27.436  12.500  1.00  0.00      RA0  C
ATOM    924  CG2 ILE A 100      35.640  27.046  13.180  1.00  0.00      RA0  C
ATOM    925  CG1 ILE A 100      34.584  28.055  11.127  1.00  0.00      RA0  C
ATOM    926  CD1 ILE A 100      35.475  27.169  10.258  1.00  0.00      RA0  C
ATOM    927  C   ILE A 100      33.032  25.724  13.796  1.00  0.00      RA0  C
ATOM    928  O   ILE A 100      32.209  26.305  14.514  1.00  0.00      RA0  O
ATOM    929  N   VAL A 101      33.655  24.612  14.165  1.00  0.00      RA0  N
ATOM    930  H   VAL A 101      34.333  24.193  13.555  1.00  0.00      RA0  H
ATOM    931  CA  VAL A 101      33.464  24.010  15.481  1.00  0.00      RA0  C
ATOM    932  CB  VAL A 101      32.648  22.716  15.388  1.00  0.00      RA0  C
ATOM    933  CG1 VAL A 101      33.108  21.846  14.227  1.00  0.00      RA0  C
ATOM    934  CG2 VAL A 101      32.623  21.953  16.716  1.00  0.00      RA0  C
ATOM    935  C   VAL A 101      34.820  23.781  16.126  1.00  0.00      RA0  C
ATOM    936  O   VAL A 101      35.731  23.291  15.460  1.00  0.00      RA0  O
ATOM    937  N   TYR A 102      34.922  24.184  17.397  1.00  0.00      RA0  N
ATOM    938  H   TYR A 102      34.095  24.472  17.869  1.00  0.00      RA0  H
ATOM    939  CA  TYR A 102      36.137  24.019  18.230  1.00  0.00      RA0  C
ATOM    940  CB  TYR A 102      36.497  25.317  18.962  1.00  0.00      RA0  C
ATOM    941  CG  TYR A 102      36.639  26.504  18.035  1.00  0.00      RA0  C
ATOM    942  CD1 TYR A 102      35.509  27.180  17.591  1.00  0.00      RA0  C
ATOM    943  CE1 TYR A 102      35.638  28.284  16.761  1.00  0.00      RA0  C
ATOM    944  CD2 TYR A 102      37.901  26.939  17.645  1.00  0.00      RA0  C
ATOM    945  CE2 TYR A 102      38.031  28.048  16.813  1.00  0.00      RA0  C
ATOM    946  CZ  TYR A 102      36.897  28.719  16.370  1.00  0.00      RA0  C
ATOM    947  OH  TYR A 102      37.000  29.817  15.541  1.00  0.00      RA0  O
ATOM    948  HH  TYR A 102      37.906  30.009  15.325  1.00  0.00      RA0  H
ATOM    949  C   TYR A 102      35.944  22.933  19.282  1.00  0.00      RA0  C
ATOM    950  O   TYR A 102      34.884  22.843  19.913  1.00  0.00      RA0  O
ATOM    951  N   TYR A 103      36.987  22.137  19.493  1.00  0.00      RA0  N
ATOM    952  H   TYR A 103      37.827  22.281  18.963  1.00  0.00      RA0  H
ATOM    953  CA  TYR A 103      37.063  21.205  20.621  1.00  0.00      RA0  C
ATOM    954  CB  TYR A 103      37.634  19.881  20.121  1.00  0.00      RA0  C
ATOM    955  CG  TYR A 103      38.376  19.100  21.179  1.00  0.00      RA0  C
ATOM    956  CD1 TYR A 103      37.735  18.637  22.322  1.00  0.00      RA0  C
ATOM    957  CE1 TYR A 103      38.447  17.902  23.263  1.00  0.00      RA0  C
ATOM    958  CD2 TYR A 103      39.724  18.828  20.982  1.00  0.00      RA0  C
ATOM    959  CE2 TYR A 103      40.430  18.084  21.916  1.00  0.00      RA0  C
ATOM    960  CZ  TYR A 103      39.793  17.622  23.059  1.00  0.00      RA0  C
ATOM    961  OH  TYR A 103      40.499  16.882  23.984  1.00  0.00      RA0  O
ATOM    962  HH  TYR A 103      41.334  16.615  23.619  1.00  0.00      RA0  H
ATOM    963  C   TYR A 103      37.952  21.838  21.675  1.00  0.00      RA0  C
ATOM    964  O   TYR A 103      39.070  22.255  21.346  1.00  0.00      RA0  O
ATOM    965  N   PHE A 104      37.469  21.916  22.917  1.00  0.00      RA0  N
ATOM    966  H   PHE A 104      36.546  21.584  23.132  1.00  0.00      RA0  H
ATOM    967  CA  PHE A 104      38.297  22.371  24.068  1.00  0.00      RA0  C
ATOM    968  CB  PHE A 104      37.655  23.568  24.763  1.00  0.00      RA0  C
ATOM    969  CG  PHE A 104      37.586  24.726  23.799  1.00  0.00      RA0  C
ATOM    970  CD1 PHE A 104      38.758  25.279  23.297  1.00  0.00      RA0  C
ATOM    971  CD2 PHE A 104      36.353  25.242  23.420  1.00  0.00      RA0  C
ATOM    972  CE1 PHE A 104      38.699  26.362  22.429  1.00  0.00      RA0  C
ATOM    973  CE2 PHE A 104      36.294  26.327  22.556  1.00  0.00      RA0  C
ATOM    974  CZ  PHE A 104      37.466  26.892  22.068  1.00  0.00      RA0  C
ATOM    975  C   PHE A 104      38.549  21.234  25.057  1.00  0.00      RA0  C
ATOM    976  O   PHE A 104      39.695  20.881  25.318  1.00  0.00      RA0  O
ATOM    977  N   THR A 105      37.473  20.666  25.599  1.00  0.00      RA0  N
ATOM    978  H   THR A 105      36.550  21.025  25.447  1.00  0.00      RA0  H
ATOM    979  CA  THR A 105      37.528  19.428  26.379  1.00  0.00      RA0  C
ATOM    980  CB  THR A 105      37.444  19.955  27.793  1.00  0.00      RA0  C
ATOM    981  OG1 THR A 105      37.276  21.378  27.694  1.00  0.00      RA0  O
ATOM    982  HG1 THR A 105      37.361  21.724  28.572  1.00  0.00      RA0  H
ATOM    983  CG2 THR A 105      38.687  19.612  28.618  1.00  0.00      RA0  C
ATOM    984  C   THR A 105      36.371  18.515  25.975  1.00  0.00      RA0  C
ATOM    985  O   THR A 105      35.486  18.910  25.222  1.00  0.00      RA0  O
ATOM    986  N   GLU A 106      36.339  17.300  26.515  1.00  0.00      RA0  N
ATOM    987  H   GLU A 106      37.098  16.960  27.066  1.00  0.00      RA0  H
ATOM    988  CA  GLU A 106      35.233  16.397  26.204  1.00  0.00      RA0  C
ATOM    989  CB  GLU A 106      35.567  14.946  26.544  1.00  0.00      RA0  C
ATOM    990  CG  GLU A 106      36.845  14.471  25.826  1.00  0.00      RA0  C
ATOM    991  CD  GLU A 106      36.711  14.433  24.303  1.00  0.00      RA0  C
ATOM    992  OE1 GLU A 106      36.336  15.418  23.676  1.00  0.00      RA0  O
ATOM    993  OE2 GLU A 106      37.047  13.421  23.700  1.00  0.00      RA0  O
ATOM    994  C   GLU A 106      33.906  16.919  26.732  1.00  0.00      RA0  C
ATOM    995  O   GLU A 106      32.848  16.421  26.346  1.00  0.00      RA0  O
ATOM    996  N   ASP A 107      33.960  17.891  27.637  1.00  0.00      RA0  N
ATOM    997  H   ASP A 107      34.836  18.278  27.905  1.00  0.00      RA0  H
ATOM    998  CA  ASP A 107      32.769  18.505  28.199  1.00  0.00      RA0  C
ATOM    999  CB  ASP A 107      32.973  18.527  29.722  1.00  0.00      RA0  C
ATOM   1000  CG  ASP A 107      31.777  19.019  30.517  1.00  0.00      RA0  C
ATOM   1001  OD1 ASP A 107      30.717  18.399  30.490  1.00  0.00      RA0  O
ATOM   1002  OD2 ASP A 107      31.915  20.010  31.226  1.00  0.00      RA0  O
ATOM   1003  C   ASP A 107      32.470  19.884  27.594  1.00  0.00      RA0  C
ATOM   1004  O   ASP A 107      31.556  20.554  28.051  1.00  0.00      RA0  O
ATOM   1005  N   PHE A 108      33.236  20.316  26.583  1.00  0.00      RA0  N
ATOM   1006  H   PHE A 108      33.902  19.728  26.119  1.00  0.00      RA0  H
ATOM   1007  CA  PHE A 108      33.162  21.700  26.101  1.00  0.00      RA0  C
ATOM   1008  CB  PHE A 108      33.927  22.634  27.041  1.00  0.00      RA0  C
ATOM   1009  CG  PHE A 108      33.722  24.065  26.607  1.00  0.00      RA0  C
ATOM   1010  CD1 PHE A 108      32.482  24.483  26.140  1.00  0.00      RA0  C
ATOM   1011  CD2 PHE A 108      34.777  24.967  26.675  1.00  0.00      RA0  C
ATOM   1012  CE1 PHE A 108      32.307  25.793  25.715  1.00  0.00      RA0  C
ATOM   1013  CE2 PHE A 108      34.600  26.279  26.254  1.00  0.00      RA0  C
ATOM   1014  CZ  PHE A 108      33.368  26.689  25.761  1.00  0.00      RA0  C
ATOM   1015  C   PHE A 108      33.666  21.852  24.650  1.00  0.00      RA0  C
ATOM   1016  O   PHE A 108      34.880  21.753  24.368  1.00  0.00      RA0  O
ATOM   1017  N   PHE A 109      32.701  22.061  23.750  1.00  0.00      RA0  N
ATOM   1018  H   PHE A 109      31.761  22.162  24.093  1.00  0.00      RA0  H
ATOM   1019  CA  PHE A 109      32.924  22.476  22.360  1.00  0.00      RA0  C
ATOM   1020  CB  PHE A 109      32.347  21.443  21.384  1.00  0.00      RA0  C
ATOM   1021  CG  PHE A 109      33.151  20.161  21.295  1.00  0.00      RA0  C
ATOM   1022  CD1 PHE A 109      33.416  19.387  22.420  1.00  0.00      RA0  C
ATOM   1023  CD2 PHE A 109      33.603  19.734  20.051  1.00  0.00      RA0  C
ATOM   1024  CE1 PHE A 109      34.106  18.187  22.301  1.00  0.00      RA0  C
ATOM   1025  CE2 PHE A 109      34.290  18.532  19.928  1.00  0.00      RA0  C
ATOM   1026  CZ  PHE A 109      34.536  17.754  21.053  1.00  0.00      RA0  C
ATOM   1027  C   PHE A 109      32.241  23.819  22.089  1.00  0.00      RA0  C
ATOM   1028  O   PHE A 109      31.394  24.282  22.856  1.00  0.00      RA0  O
ATOM   1029  N   ARG A 110      32.585  24.424  20.962  1.00  0.00      RA0  N
ATOM   1030  H   ARG A 110      33.240  23.992  20.337  1.00  0.00      RA0  H
ATOM   1031  CA  ARG A 110      32.041  25.717  20.583  1.00  0.00      RA0  C
ATOM   1032  CB  ARG A 110      33.061  26.776  21.003  1.00  0.00      RA0  C
ATOM   1033  CG  ARG A 110      33.057  28.104  20.246  1.00  0.00      RA0  C
ATOM   1034  CD  ARG A 110      33.954  29.109  20.969  1.00  0.00      RA0  C
ATOM   1035  NE  ARG A 110      33.402  29.312  22.304  1.00  0.00      RA0  N
ATOM   1036  HE  ARG A 110      32.441  29.024  22.428  1.00  0.00      RA0  H
ATOM   1037  CZ  ARG A 110      34.079  29.868  23.346  1.00  0.00      RA0  C
ATOM   1038  NH1 ARG A 110      35.349  30.308  23.174  1.00  0.00      RA0  N
ATOM   1039 HH11 ARG A 110      35.888  30.735  23.910  1.00  0.00      RA0  H
ATOM   1040 HH12 ARG A 110      35.802  30.224  22.282  1.00  0.00      RA0  H
ATOM   1041  NH2 ARG A 110      33.449  29.960  24.534  1.00  0.00      RA0  N
ATOM   1042 HH21 ARG A 110      33.859  30.323  25.369  1.00  0.00      RA0  H
ATOM   1043 HH22 ARG A 110      32.482  29.636  24.616  1.00  0.00      RA0  H
ATOM   1044  C   ARG A 110      31.746  25.749  19.088  1.00  0.00      RA0  C
ATOM   1045  O   ARG A 110      32.562  25.276  18.300  1.00  0.00      RA0  O
ATOM   1046  N   LEU A 111      30.580  26.287  18.710  1.00  0.00      RA0  N
ATOM   1047  H   LEU A 111      29.993  26.716  19.397  1.00  0.00      RA0  H
ATOM   1048  CA  LEU A 111      30.212  26.506  17.300  1.00  0.00      RA0  C
ATOM   1049  CB  LEU A 111      28.811  25.961  17.024  1.00  0.00      RA0  C
ATOM   1050  CG  LEU A 111      28.625  24.459  17.216  1.00  0.00      RA0  C
ATOM   1051  CD1 LEU A 111      27.147  24.101  17.352  1.00  0.00      RA0  C
ATOM   1052  CD2 LEU A 111      29.269  23.658  16.090  1.00  0.00      RA0  C
ATOM   1053  C   LEU A 111      30.144  27.988  17.047  1.00  0.00      RA0  C
ATOM   1054  O   LEU A 111      29.820  28.761  17.961  1.00  0.00      RA0  O
ATOM   1055  N   VAL A 112      30.389  28.387  15.807  1.00  0.00      RA0  N
ATOM   1056  H   VAL A 112      30.680  27.732  15.105  1.00  0.00      RA0  H
ATOM   1057  CA  VAL A 112      30.190  29.775  15.392  1.00  0.00      RA0  C
ATOM   1058  CB  VAL A 112      31.527  30.475  15.119  1.00  0.00      RA0  C
ATOM   1059  CG1 VAL A 112      31.298  31.945  14.764  1.00  0.00      RA0  C
ATOM   1060  CG2 VAL A 112      32.496  30.337  16.296  1.00  0.00      RA0  C
ATOM   1061  C   VAL A 112      29.307  29.795  14.147  1.00  0.00      RA0  C
ATOM   1062  O   VAL A 112      29.639  29.175  13.139  1.00  0.00      RA0  O
ATOM   1063  N   VAL A 113      28.195  30.511  14.213  1.00  0.00      RA0  N
ATOM   1064  H   VAL A 113      27.979  31.044  15.032  1.00  0.00      RA0  H
ATOM   1065  CA  VAL A 113      27.286  30.606  13.069  1.00  0.00      RA0  C
ATOM   1066  CB  VAL A 113      26.022  29.758  13.284  1.00  0.00      RA0  C
ATOM   1067  CG1 VAL A 113      26.324  28.260  13.343  1.00  0.00      RA0  C
ATOM   1068  CG2 VAL A 113      25.241  30.239  14.509  1.00  0.00      RA0  C
ATOM   1069  C   VAL A 113      26.872  32.037  12.745  1.00  0.00      RA0  C
ATOM   1070  O   VAL A 113      26.968  32.956  13.570  1.00  0.00      RA0  O
ATOM   1071  N   ASN A 114      26.368  32.203  11.529  1.00  0.00      RA0  N
ATOM   1072  H   ASN A 114      26.145  31.379  11.001  1.00  0.00      RA0  H
ATOM   1073  CA  ASN A 114      25.969  33.509  11.022  1.00  0.00      RA0  C
ATOM   1074  CB  ASN A 114      25.811  33.429   9.497  1.00  0.00      RA0  C
ATOM   1075  CG  ASN A 114      27.036  32.842   8.829  1.00  0.00      RA0  C
ATOM   1076  OD1 ASN A 114      28.043  33.530   8.682  1.00  0.00      RA0  O
ATOM   1077  ND2 ASN A 114      26.900  31.552   8.442  1.00  0.00      RA0  N
ATOM   1078 HD21 ASN A 114      26.076  30.975   8.549  1.00  0.00      RA0  H
ATOM   1079 HD22 ASN A 114      27.624  31.019   7.995  1.00  0.00      RA0  H
ATOM   1080  C   ASN A 114      24.621  33.987  11.529  1.00  0.00      RA0  C
ATOM   1081  O   ASN A 114      23.769  33.189  11.905  1.00  0.00      RA0  O
ATOM   1082  N   SER A 115      24.446  35.308  11.508  1.00  0.00      RA0  N
ATOM   1083  H   SER A 115      25.219  35.895  11.280  1.00  0.00      RA0  H
ATOM   1084  CA  SER A 115      23.211  35.933  11.928  1.00  0.00      RA0  C
ATOM   1085  CB  SER A 115      23.335  37.459  11.881  1.00  0.00      RA0  C
ATOM   1086  OG  SER A 115      22.481  38.056  12.864  1.00  0.00      RA0  O
ATOM   1087  HG  SER A 115      21.595  37.758  12.678  1.00  0.00      RA0  H
ATOM   1088  C   SER A 115      22.004  35.426  11.128  1.00  0.00      RA0  C
ATOM   1089  O   SER A 115      20.951  35.137  11.684  1.00  0.00      RA0  O
ATOM   1090  N   ALA A 116      22.161  35.353   9.815  1.00  0.00      RA0  N
ATOM   1091  H   ALA A 116      23.062  35.496   9.412  1.00  0.00      RA0  H
ATOM   1092  CA  ALA A 116      21.043  35.018   8.928  1.00  0.00      RA0  C
ATOM   1093  CB  ALA A 116      21.508  34.975   7.473  1.00  0.00      RA0  C
ATOM   1094  C   ALA A 116      20.420  33.676   9.263  1.00  0.00      RA0  C
ATOM   1095  O   ALA A 116      19.203  33.489   9.107  1.00  0.00      RA0  O
ATOM   1096  N   THR A 117      21.240  32.742   9.737  1.00  0.00      RA0  N
ATOM   1097  H   THR A 117      22.232  32.841   9.817  1.00  0.00      RA0  H
ATOM   1098  CA  THR A 117      20.803  31.366  10.039  1.00  0.00      RA0  C
ATOM   1099  CB  THR A 117      21.746  30.507   9.226  1.00  0.00      RA0  C
ATOM   1100  OG1 THR A 117      22.932  31.261   8.920  1.00  0.00      RA0  O
ATOM   1101  HG1 THR A 117      23.541  30.550   8.665  1.00  0.00      RA0  H
ATOM   1102  CG2 THR A 117      21.057  30.123   7.919  1.00  0.00      RA0  C
ATOM   1103  C   THR A 117      20.765  31.032  11.528  1.00  0.00      RA0  C
ATOM   1104  O   THR A 117      20.453  29.895  11.901  1.00  0.00      RA0  O
ATOM   1105  N   ARG A 118      21.031  32.024  12.371  1.00  0.00      RA0  N
ATOM   1106  H   ARG A 118      21.292  32.912  11.996  1.00  0.00      RA0  H
ATOM   1107  CA  ARG A 118      21.119  31.830  13.819  1.00  0.00      RA0  C
ATOM   1108  CB  ARG A 118      21.347  33.197  14.470  1.00  0.00      RA0  C
ATOM   1109  CG  ARG A 118      21.227  33.220  15.993  1.00  0.00      RA0  C
ATOM   1110  CD  ARG A 118      21.375  34.637  16.553  1.00  0.00      RA0  C
ATOM   1111  NE  ARG A 118      20.921  34.705  17.940  1.00  0.00      RA0  N
ATOM   1112  HE  ARG A 118      19.954  34.420  18.055  1.00  0.00      RA0  H
ATOM   1113  CZ  ARG A 118      21.753  35.190  18.912  1.00  0.00      RA0  C
ATOM   1114  NH1 ARG A 118      23.023  35.524  18.609  1.00  0.00      RA0  N
ATOM   1115 HH11 ARG A 118      23.613  35.935  19.325  1.00  0.00      RA0  H
ATOM   1116 HH12 ARG A 118      23.435  35.373  17.701  1.00  0.00      RA0  H
ATOM   1117  NH2 ARG A 118      21.311  35.331  20.177  1.00  0.00      RA0  N
ATOM   1118 HH21 ARG A 118      21.933  35.667  20.913  1.00  0.00      RA0  H
ATOM   1119 HH22 ARG A 118      20.373  35.113  20.452  1.00  0.00      RA0  H
ATOM   1120  C   ARG A 118      19.916  31.116  14.423  1.00  0.00      RA0  C
ATOM   1121  O   ARG A 118      20.052  30.100  15.112  1.00  0.00      RA0  O
ATOM   1122  N   GLU A 119      18.728  31.646  14.183  1.00  0.00      RA0  N
ATOM   1123  H   GLU A 119      18.662  32.471  13.626  1.00  0.00      RA0  H
ATOM   1124  CA  GLU A 119      17.547  31.080  14.828  1.00  0.00      RA0  C
ATOM   1125  CB  GLU A 119      16.389  32.078  14.818  1.00  0.00      RA0  C
ATOM   1126  CG  GLU A 119      16.791  33.437  15.411  1.00  0.00      RA0  C
ATOM   1127  CD  GLU A 119      17.299  33.292  16.839  1.00  0.00      RA0  C
ATOM   1128  OE1 GLU A 119      16.827  32.415  17.556  1.00  0.00      RA0  O
ATOM   1129  OE2 GLU A 119      18.167  34.067  17.237  1.00  0.00      RA0  O
ATOM   1130  C   GLU A 119      17.167  29.693  14.294  1.00  0.00      RA0  C
ATOM   1131  O   GLU A 119      16.825  28.813  15.062  1.00  0.00      RA0  O
ATOM   1132  N   LYS A 120      17.286  29.493  12.992  1.00  0.00      RA0  N
ATOM   1133  H   LYS A 120      17.706  30.217  12.448  1.00  0.00      RA0  H
ATOM   1134  CA  LYS A 120      17.100  28.161  12.407  1.00  0.00      RA0  C
ATOM   1135  CB  LYS A 120      17.274  28.242  10.886  1.00  0.00      RA0  C
ATOM   1136  CG  LYS A 120      17.067  26.896  10.186  1.00  0.00      RA0  C
ATOM   1137  CD  LYS A 120      17.430  26.899   8.698  1.00  0.00      RA0  C
ATOM   1138  CE  LYS A 120      18.898  27.257   8.451  1.00  0.00      RA0  C
ATOM   1139  NZ  LYS A 120      19.311  26.858   7.098  1.00  0.00      RA0  N
ATOM   1140  HZ1 LYS A 120      20.327  27.053   6.964  1.00  0.00      RA0  H
ATOM   1141  HZ2 LYS A 120      19.212  25.826   6.993  1.00  0.00      RA0  H
ATOM   1142  HZ3 LYS A 120      18.789  27.272   6.308  1.00  0.00      RA0  H
ATOM   1143  C   LYS A 120      18.073  27.158  12.976  1.00  0.00      RA0  C
ATOM   1144  O   LYS A 120      17.715  26.044  13.303  1.00  0.00      RA0  O
ATOM   1145  N   ASP A 121      19.339  27.552  13.045  1.00  0.00      RA0  N
ATOM   1146  H   ASP A 121      19.666  28.408  12.648  1.00  0.00      RA0  H
ATOM   1147  CA  ASP A 121      20.385  26.683  13.575  1.00  0.00      RA0  C
ATOM   1148  CB  ASP A 121      21.774  27.266  13.367  1.00  0.00      RA0  C
ATOM   1149  CG  ASP A 121      22.022  27.419  11.885  1.00  0.00      RA0  C
ATOM   1150  OD1 ASP A 121      21.327  26.779  11.091  1.00  0.00      RA0  O
ATOM   1151  OD2 ASP A 121      22.896  28.204  11.536  1.00  0.00      RA0  O
ATOM   1152  C   ASP A 121      20.154  26.364  15.050  1.00  0.00      RA0  C
ATOM   1153  O   ASP A 121      20.295  25.218  15.483  1.00  0.00      RA0  O
ATOM   1154  N   LEU A 122      19.828  27.387  15.828  1.00  0.00      RA0  N
ATOM   1155  H   LEU A 122      19.745  28.294  15.416  1.00  0.00      RA0  H
ATOM   1156  CA  LEU A 122      19.602  27.193  17.256  1.00  0.00      RA0  C
ATOM   1157  CB  LEU A 122      19.361  28.517  17.979  1.00  0.00      RA0  C
ATOM   1158  CG  LEU A 122      20.637  29.345  18.120  1.00  0.00      RA0  C
ATOM   1159  CD1 LEU A 122      20.368  30.692  18.791  1.00  0.00      RA0  C
ATOM   1160  CD2 LEU A 122      21.744  28.557  18.822  1.00  0.00      RA0  C
ATOM   1161  C   LEU A 122      18.452  26.245  17.509  1.00  0.00      RA0  C
ATOM   1162  O   LEU A 122      18.522  25.412  18.398  1.00  0.00      RA0  O
ATOM   1163  N   SER A 123      17.383  26.364  16.730  1.00  0.00      RA0  N
ATOM   1164  H   SER A 123      17.359  27.058  16.009  1.00  0.00      RA0  H
ATOM   1165  CA  SER A 123      16.226  25.489  16.918  1.00  0.00      RA0  C
ATOM   1166  CB  SER A 123      15.087  26.071  16.092  1.00  0.00      RA0  C
ATOM   1167  OG  SER A 123      14.900  27.433  16.495  1.00  0.00      RA0  O
ATOM   1168  HG  SER A 123      15.584  27.959  16.090  1.00  0.00      RA0  H
ATOM   1169  C   SER A 123      16.595  24.052  16.582  1.00  0.00      RA0  C
ATOM   1170  O   SER A 123      16.212  23.125  17.291  1.00  0.00      RA0  O
ATOM   1171  N   TRP A 124      17.343  23.880  15.498  1.00  0.00      RA0  N
ATOM   1172  H   TRP A 124      17.647  24.674  14.964  1.00  0.00      RA0  H
ATOM   1173  CA  TRP A 124      17.787  22.548  15.055  1.00  0.00      RA0  C
ATOM   1174  CB  TRP A 124      18.418  22.677  13.667  1.00  0.00      RA0  C
ATOM   1175  CG  TRP A 124      18.817  21.332  13.107  1.00  0.00      RA0  C
ATOM   1176  CD2 TRP A 124      17.967  20.326  12.515  1.00  0.00      RA0  C
ATOM   1177  CE2 TRP A 124      18.796  19.257  12.102  1.00  0.00      RA0  C
ATOM   1178  CE3 TRP A 124      16.597  20.260  12.293  1.00  0.00      RA0  C
ATOM   1179  CD1 TRP A 124      20.114  20.805  13.027  1.00  0.00      RA0  C
ATOM   1180  NE1 TRP A 124      20.107  19.580  12.435  1.00  0.00      RA0  N
ATOM   1181  HE1 TRP A 124      20.894  19.024  12.250  1.00  0.00      RA0  H
ATOM   1182  CZ2 TRP A 124      18.232  18.149  11.482  1.00  0.00      RA0  C
ATOM   1183  CZ3 TRP A 124      16.046  19.145  11.672  1.00  0.00      RA0  C
ATOM   1184  CH2 TRP A 124      16.860  18.095  11.264  1.00  0.00      RA0  C
ATOM   1185  C   TRP A 124      18.760  21.909  16.045  1.00  0.00      RA0  C
ATOM   1186  O   TRP A 124      18.593  20.764  16.438  1.00  0.00      RA0  O
ATOM   1187  N   ILE A 125      19.761  22.681  16.455  1.00  0.00      RA0  N
ATOM   1188  H   ILE A 125      19.820  23.605  16.090  1.00  0.00      RA0  H
ATOM   1189  CA  ILE A 125      20.746  22.218  17.430  1.00  0.00      RA0  C
ATOM   1190  CB  ILE A 125      21.849  23.258  17.656  1.00  0.00      RA0  C
ATOM   1191  CG2 ILE A 125      22.771  22.872  18.815  1.00  0.00      RA0  C
ATOM   1192  CG1 ILE A 125      22.652  23.461  16.370  1.00  0.00      RA0  C
ATOM   1193  CD1 ILE A 125      23.550  24.696  16.436  1.00  0.00      RA0  C
ATOM   1194  C   ILE A 125      20.050  21.835  18.742  1.00  0.00      RA0  C
ATOM   1195  O   ILE A 125      20.290  20.760  19.269  1.00  0.00      RA0  O
ATOM   1196  N   THR A 126      19.185  22.715  19.246  1.00  0.00      RA0  N
ATOM   1197  H   THR A 126      19.020  23.584  18.781  1.00  0.00      RA0  H
ATOM   1198  CA  THR A 126      18.413  22.427  20.459  1.00  0.00      RA0  C
ATOM   1199  CB  THR A 126      17.576  23.644  20.843  1.00  0.00      RA0  C
ATOM   1200  OG1 THR A 126      18.449  24.768  21.012  1.00  0.00      RA0  O
ATOM   1201  HG1 THR A 126      18.612  25.118  20.145  1.00  0.00      RA0  H
ATOM   1202  CG2 THR A 126      16.766  23.409  22.119  1.00  0.00      RA0  C
ATOM   1203  C   THR A 126      17.638  21.140  20.388  1.00  0.00      RA0  C
ATOM   1204  O   THR A 126      17.679  20.344  21.333  1.00  0.00      RA0  O
ATOM   1205  N   GLN A 127      16.919  20.950  19.285  1.00  0.00      RA0  N
ATOM   1206  H   GLN A 127      16.931  21.647  18.564  1.00  0.00      RA0  H
ATOM   1207  CA  GLN A 127      16.103  19.760  19.063  1.00  0.00      RA0  C
ATOM   1208  CB  GLN A 127      15.406  19.879  17.707  1.00  0.00      RA0  C
ATOM   1209  CG  GLN A 127      14.534  18.679  17.337  1.00  0.00      RA0  C
ATOM   1210  CD  GLN A 127      13.851  18.963  16.015  1.00  0.00      RA0  C
ATOM   1211  OE1 GLN A 127      12.813  19.612  15.953  1.00  0.00      RA0  O
ATOM   1212  NE2 GLN A 127      14.491  18.444  14.952  1.00  0.00      RA0  N
ATOM   1213 HE21 GLN A 127      15.332  17.907  15.047  1.00  0.00      RA0  H
ATOM   1214 HE22 GLN A 127      14.152  18.580  14.022  1.00  0.00      RA0  H
ATOM   1215  C   GLN A 127      16.927  18.464  19.147  1.00  0.00      RA0  C
ATOM   1216  O   GLN A 127      16.596  17.540  19.877  1.00  0.00      RA0  O
ATOM   1217  N   HIS A 128      18.018  18.419  18.397  1.00  0.00      RA0  N
ATOM   1218  H   HIS A 128      18.299  19.240  17.892  1.00  0.00      RA0  H
ATOM   1219  CA  HIS A 128      18.844  17.228  18.341  1.00  0.00      RA0  C
ATOM   1220  CB  HIS A 128      19.639  17.157  17.035  1.00  0.00      RA0  C
ATOM   1221  CG  HIS A 128      18.688  16.791  15.923  1.00  0.00      RA0  C
ATOM   1222  ND1 HIS A 128      18.524  15.540  15.455  1.00  0.00      RA0  N
ATOM   1223  HD1 HIS A 128      19.004  14.733  15.742  1.00  0.00      RA0  H
ATOM   1224  CD2 HIS A 128      17.817  17.644  15.243  1.00  0.00      RA0  C
ATOM   1225  NE2 HIS A 128      17.115  16.890  14.362  1.00  0.00      RA0  N
ATOM   1226  CE1 HIS A 128      17.552  15.595  14.490  1.00  0.00      RA0  C
ATOM   1227  C   HIS A 128      19.769  17.062  19.563  1.00  0.00      RA0  C
ATOM   1228  O   HIS A 128      20.225  15.953  19.833  1.00  0.00      RA0  O
ATOM   1229  N   ALA A 129      20.027  18.136  20.308  1.00  0.00      RA0  N
ATOM   1230  H   ALA A 129      19.633  19.024  20.066  1.00  0.00      RA0  H
ATOM   1231  CA  ALA A 129      20.873  18.057  21.500  1.00  0.00      RA0  C
ATOM   1232  CB  ALA A 129      21.303  19.444  21.974  1.00  0.00      RA0  C
ATOM   1233  C   ALA A 129      20.202  17.338  22.680  1.00  0.00      RA0  C
ATOM   1234  O   ALA A 129      20.880  16.738  23.501  1.00  0.00      RA0  O
ATOM   1235  N   GLU A 130      18.881  17.425  22.754  1.00  0.00      RA0  N
ATOM   1236  H   GLU A 130      18.372  17.866  22.013  1.00  0.00      RA0  H
ATOM   1237  CA  GLU A 130      18.113  17.027  23.947  1.00  0.00      RA0  C
ATOM   1238  CB  GLU A 130      16.623  17.367  23.738  1.00  0.00      RA0  C
ATOM   1239  CG  GLU A 130      15.688  17.117  24.926  1.00  0.00      RA0  C
ATOM   1240  CD  GLU A 130      15.349  15.643  25.034  1.00  0.00      RA0  C
ATOM   1241  OE1 GLU A 130      15.297  14.977  24.003  1.00  0.00      RA0  O
ATOM   1242  OE2 GLU A 130      15.145  15.165  26.146  1.00  0.00      RA0  O
ATOM   1243  C   GLU A 130      18.400  15.609  24.440  1.00  0.00      RA0  C
ATOM   1244  O   GLU A 130      18.651  15.430  25.640  1.00  0.00      RA0  O
ATOM   1245  N   PRO A 131      18.393  14.603  23.570  1.00  0.00      RA0  N
ATOM   1246  CD  PRO A 131      18.042  14.605  22.145  1.00  0.00      RA0  C
ATOM   1247  CA  PRO A 131      18.648  13.234  24.018  1.00  0.00      RA0  C
ATOM   1248  CB  PRO A 131      18.322  12.359  22.801  1.00  0.00      RA0  C
ATOM   1249  CG  PRO A 131      17.472  13.223  21.882  1.00  0.00      RA0  C
ATOM   1250  C   PRO A 131      20.074  12.993  24.479  1.00  0.00      RA0  C
ATOM   1251  O   PRO A 131      20.319  12.039  25.221  1.00  0.00      RA0  O
ATOM   1252  N   PHE A 132      20.994  13.857  24.056  1.00  0.00      RA0  N
ATOM   1253  H   PHE A 132      20.708  14.667  23.540  1.00  0.00      RA0  H
ATOM   1254  CA  PHE A 132      22.381  13.799  24.487  1.00  0.00      RA0  C
ATOM   1255  CB  PHE A 132      23.314  14.295  23.381  1.00  0.00      RA0  C
ATOM   1256  CG  PHE A 132      23.126  13.527  22.094  1.00  0.00      RA0  C
ATOM   1257  CD1 PHE A 132      23.930  12.429  21.821  1.00  0.00      RA0  C
ATOM   1258  CD2 PHE A 132      22.167  13.928  21.171  1.00  0.00      RA0  C
ATOM   1259  CE1 PHE A 132      23.782  11.738  20.624  1.00  0.00      RA0  C
ATOM   1260  CE2 PHE A 132      22.017  13.237  19.975  1.00  0.00      RA0  C
ATOM   1261  CZ  PHE A 132      22.829  12.145  19.698  1.00  0.00      RA0  C
ATOM   1262  C   PHE A 132      22.668  14.592  25.770  1.00  0.00      RA0  C
ATOM   1263  O   PHE A 132      23.759  14.469  26.353  1.00  0.00      RA0  O
ATOM   1264  N   GLY A 133      21.702  15.400  26.203  1.00  0.00      RA0  N
ATOM   1265  H   GLY A 133      20.862  15.515  25.669  1.00  0.00      RA0  H
ATOM   1266  CA  GLY A 133      21.820  16.178  27.431  1.00  0.00      RA0  C
ATOM   1267  C   GLY A 133      22.832  17.306  27.350  1.00  0.00      RA0  C
ATOM   1268  O   GLY A 133      23.558  17.570  28.316  1.00  0.00      RA0  O
ATOM   1269  N   ILE A 134      22.864  17.993  26.212  1.00  0.00      RA0  N
ATOM   1270  H   ILE A 134      22.136  17.870  25.538  1.00  0.00      RA0  H
ATOM   1271  CA  ILE A 134      23.862  19.032  25.986  1.00  0.00      RA0  C
ATOM   1272  CB  ILE A 134      24.285  19.069  24.518  1.00  0.00      RA0  C
ATOM   1273  CG2 ILE A 134      25.362  20.126  24.269  1.00  0.00      RA0  C
ATOM   1274  CG1 ILE A 134      24.751  17.682  24.087  1.00  0.00      RA0  C
ATOM   1275  CD1 ILE A 134      25.853  17.145  24.999  1.00  0.00      RA0  C
ATOM   1276  C   ILE A 134      23.293  20.373  26.433  1.00  0.00      RA0  C
ATOM   1277  O   ILE A 134      22.166  20.722  26.075  1.00  0.00      RA0  O
ATOM   1278  N   GLU A 135      24.065  21.094  27.242  1.00  0.00      RA0  N
ATOM   1279  H   GLU A 135      24.978  20.753  27.462  1.00  0.00      RA0  H
ATOM   1280  CA  GLU A 135      23.728  22.449  27.678  1.00  0.00      RA0  C
ATOM   1281  CB  GLU A 135      24.489  22.608  29.000  1.00  0.00      RA0  C
ATOM   1282  CG  GLU A 135      24.658  23.985  29.646  1.00  0.00      RA0  C
ATOM   1283  CD  GLU A 135      25.636  23.833  30.805  1.00  0.00      RA0  C
ATOM   1284  OE1 GLU A 135      26.654  24.525  30.831  1.00  0.00      RA0  O
ATOM   1285  OE2 GLU A 135      25.418  22.981  31.668  1.00  0.00      RA0  O
ATOM   1286  C   GLU A 135      24.204  23.447  26.613  1.00  0.00      RA0  C
ATOM   1287  O   GLU A 135      25.387  23.508  26.304  1.00  0.00      RA0  O
ATOM   1288  N   ILE A 136      23.267  24.219  26.067  1.00  0.00      RA0  N
ATOM   1289  H   ILE A 136      22.356  24.246  26.475  1.00  0.00      RA0  H
ATOM   1290  CA  ILE A 136      23.543  25.167  24.980  1.00  0.00      RA0  C
ATOM   1291  CB  ILE A 136      22.476  25.002  23.902  1.00  0.00      RA0  C
ATOM   1292  CG2 ILE A 136      22.673  25.979  22.742  1.00  0.00      RA0  C
ATOM   1293  CG1 ILE A 136      22.428  23.545  23.446  1.00  0.00      RA0  C
ATOM   1294  CD1 ILE A 136      21.334  23.309  22.412  1.00  0.00      RA0  C
ATOM   1295  C   ILE A 136      23.525  26.578  25.545  1.00  0.00      RA0  C
ATOM   1296  O   ILE A 136      22.514  26.993  26.112  1.00  0.00      RA0  O
ATOM   1297  N   THR A 137      24.636  27.308  25.390  1.00  0.00      RA0  N
ATOM   1298  H   THR A 137      25.458  26.901  24.994  1.00  0.00      RA0  H
ATOM   1299  CA  THR A 137      24.751  28.675  25.878  1.00  0.00      RA0  C
ATOM   1300  CB  THR A 137      25.769  28.551  26.995  1.00  0.00      RA0  C
ATOM   1301  OG1 THR A 137      25.438  27.364  27.730  1.00  0.00      RA0  O
ATOM   1302  HG1 THR A 137      26.193  27.111  28.249  1.00  0.00      RA0  H
ATOM   1303  CG2 THR A 137      25.827  29.782  27.900  1.00  0.00      RA0  C
ATOM   1304  C   THR A 137      25.140  29.591  24.728  1.00  0.00      RA0  C
ATOM   1305  O   THR A 137      26.202  29.420  24.130  1.00  0.00      RA0  O
ATOM   1306  N   VAL A 138      24.276  30.548  24.409  1.00  0.00      RA0  N
ATOM   1307  H   VAL A 138      23.496  30.726  25.006  1.00  0.00      RA0  H
ATOM   1308  CA  VAL A 138      24.569  31.510  23.345  1.00  0.00      RA0  C
ATOM   1309  CB  VAL A 138      23.271  31.978  22.696  1.00  0.00      RA0  C
ATOM   1310  CG1 VAL A 138      23.557  32.879  21.499  1.00  0.00      RA0  C
ATOM   1311  CG2 VAL A 138      22.410  30.775  22.307  1.00  0.00      RA0  C
ATOM   1312  C   VAL A 138      25.368  32.678  23.936  1.00  0.00      RA0  C
ATOM   1313  O   VAL A 138      24.944  33.289  24.920  1.00  0.00      RA0  O
ATOM   1314  N   ARG A 139      26.488  33.018  23.307  1.00  0.00      RA0  N
ATOM   1315  H   ARG A 139      26.673  32.628  22.409  1.00  0.00      RA0  H
ATOM   1316  CA  ARG A 139      27.450  33.974  23.874  1.00  0.00      RA0  C
ATOM   1317  CB  ARG A 139      28.872  33.478  23.643  1.00  0.00      RA0  C
ATOM   1318  CG  ARG A 139      29.074  32.058  24.175  1.00  0.00      RA0  C
ATOM   1319  CD  ARG A 139      28.615  31.915  25.627  1.00  0.00      RA0  C
ATOM   1320  NE  ARG A 139      29.090  33.047  26.414  1.00  0.00      RA0  N
ATOM   1321  HE  ARG A 139      28.571  33.913  26.369  1.00  0.00      RA0  H
ATOM   1322  CZ  ARG A 139      30.277  32.994  27.064  1.00  0.00      RA0  C
ATOM   1323  NH1 ARG A 139      30.951  31.820  27.125  1.00  0.00      RA0  N
ATOM   1324 HH11 ARG A 139      31.793  31.704  27.650  1.00  0.00      RA0  H
ATOM   1325 HH12 ARG A 139      30.630  30.991  26.632  1.00  0.00      RA0  H
ATOM   1326  NH2 ARG A 139      30.740  34.131  27.622  1.00  0.00      RA0  N
ATOM   1327 HH21 ARG A 139      31.574  34.224  28.163  1.00  0.00      RA0  H
ATOM   1328 HH22 ARG A 139      30.227  35.005  27.487  1.00  0.00      RA0  H
ATOM   1329  C   ARG A 139      27.259  35.386  23.330  1.00  0.00      RA0  C
ATOM   1330  O   ARG A 139      28.145  35.986  22.706  1.00  0.00      RA0  O
ATOM   1331  N   ASP A 140      26.099  35.947  23.626  1.00  0.00      RA0  N
ATOM   1332  H   ASP A 140      25.417  35.428  24.145  1.00  0.00      RA0  H
ATOM   1333  CA  ASP A 140      25.763  37.288  23.171  1.00  0.00      RA0  C
ATOM   1334  CB  ASP A 140      24.240  37.498  23.143  1.00  0.00      RA0  C
ATOM   1335  CG  ASP A 140      23.530  36.528  22.200  1.00  0.00      RA0  C
ATOM   1336  OD1 ASP A 140      23.941  36.365  21.053  1.00  0.00      RA0  O
ATOM   1337  OD2 ASP A 140      22.527  35.940  22.595  1.00  0.00      RA0  O
ATOM   1338  C   ASP A 140      26.461  38.356  24.001  1.00  0.00      RA0  C
ATOM   1339  O   ASP A 140      26.303  39.538  23.728  1.00  0.00      RA0  O
ATOM   1340  N   ASP A 141      27.195  37.921  25.031  1.00  0.00      RA0  N
ATOM   1341  H   ASP A 141      27.324  36.945  25.205  1.00  0.00      RA0  H
ATOM   1342  CA  ASP A 141      28.079  38.774  25.811  1.00  0.00      RA0  C
ATOM   1343  CB  ASP A 141      28.320  38.135  27.184  1.00  0.00      RA0  C
ATOM   1344  CG  ASP A 141      29.136  36.852  27.066  1.00  0.00      RA0  C
ATOM   1345  OD1 ASP A 141      28.677  35.884  26.462  1.00  0.00      RA0  O
ATOM   1346  OD2 ASP A 141      30.228  36.788  27.619  1.00  0.00      RA0  O
ATOM   1347  C   ASP A 141      29.436  39.080  25.147  1.00  0.00      RA0  C
ATOM   1348  O   ASP A 141      30.193  39.924  25.662  1.00  0.00      RA0  O
ATOM   1349  N   LEU A 142      29.715  38.394  24.033  1.00  0.00      RA0  N
ATOM   1350  H   LEU A 142      29.034  37.792  23.612  1.00  0.00      RA0  H
ATOM   1351  CA  LEU A 142      30.966  38.532  23.283  1.00  0.00      RA0  C
ATOM   1352  CB  LEU A 142      31.614  37.166  23.048  1.00  0.00      RA0  C
ATOM   1353  CG  LEU A 142      31.907  36.377  24.326  1.00  0.00      RA0  C
ATOM   1354  CD1 LEU A 142      32.443  34.979  24.013  1.00  0.00      RA0  C
ATOM   1355  CD2 LEU A 142      32.839  37.133  25.271  1.00  0.00      RA0  C
ATOM   1356  C   LEU A 142      30.768  39.226  21.951  1.00  0.00      RA0  C
ATOM   1357  O   LEU A 142      29.785  38.975  21.236  1.00  0.00      RA0  O
ATOM   1358  N   SER A 143      31.742  40.055  21.608  1.00  0.00      RA0  N
ATOM   1359  H   SER A 143      32.496  40.277  22.223  1.00  0.00      RA0  H
ATOM   1360  CA  SER A 143      31.886  40.617  20.278  1.00  0.00      RA0  C
ATOM   1361  CB  SER A 143      32.142  42.086  20.497  1.00  0.00      RA0  C
ATOM   1362  OG  SER A 143      32.033  42.277  21.903  1.00  0.00      RA0  O
ATOM   1363  HG  SER A 143      31.130  42.042  22.102  1.00  0.00      RA0  H
ATOM   1364  C   SER A 143      33.074  39.904  19.640  1.00  0.00      RA0  C
ATOM   1365  O   SER A 143      33.806  39.158  20.310  1.00  0.00      RA0  O
ATOM   1366  N   MSE A 144      33.253  40.097  18.350  1.00  0.00      RA0  N
ATOM   1367  H   MSE A 144      32.689  40.718  17.800  1.00  0.00      RA0  H
ATOM   1368  CA  MSE A 144      34.328  39.411  17.655  1.00  0.00      RA0  C
ATOM   1369  CB  MSE A 144      33.845  38.030  17.197  1.00  0.00      RA0  C
ATOM   1370  CG  MSE A 144      34.950  37.129  16.643  1.00  0.00      RA0  C
ATOM   1371  SE  MSE A 144      34.397  35.431  16.419  1.00  0.00      RA0  S
ATOM   1372  CE  MSE A 144      32.883  35.775  15.509  1.00  0.00      RA0  C
ATOM   1373  C   MSE A 144      34.823  40.277  16.518  1.00  0.00      RA0  C
ATOM   1374  O   MSE A 144      34.018  40.927  15.822  1.00  0.00      RA0  O
ATOM   1375  N   ILE A 145      36.145  40.281  16.350  1.00  0.00      RA0  N
ATOM   1376  H   ILE A 145      36.722  39.722  16.950  1.00  0.00      RA0  H
ATOM   1377  CA  ILE A 145      36.817  41.057  15.315  1.00  0.00      RA0  C
ATOM   1378  CB  ILE A 145      37.632  42.196  15.942  1.00  0.00      RA0  C
ATOM   1379  CG2 ILE A 145      38.309  43.044  14.865  1.00  0.00      RA0  C
ATOM   1380  CG1 ILE A 145      36.780  43.050  16.886  1.00  0.00      RA0  C
ATOM   1381  CD1 ILE A 145      37.596  44.107  17.631  1.00  0.00      RA0  C
ATOM   1382  C   ILE A 145      37.729  40.128  14.530  1.00  0.00      RA0  C
ATOM   1383  O   ILE A 145      38.504  39.373  15.126  1.00  0.00      RA0  O
ATOM   1384  N   ALA A 146      37.627  40.164  13.204  1.00  0.00      RA0  N
ATOM   1385  H   ALA A 146      37.039  40.864  12.798  1.00  0.00      RA0  H
ATOM   1386  CA  ALA A 146      38.491  39.366  12.339  1.00  0.00      RA0  C
ATOM   1387  CB  ALA A 146      37.708  38.893  11.125  1.00  0.00      RA0  C
ATOM   1388  C   ALA A 146      39.592  40.260  11.825  1.00  0.00      RA0  C
ATOM   1389  O   ALA A 146      39.320  41.270  11.191  1.00  0.00      RA0  O
ATOM   1390  N   VAL A 147      40.832  39.879  12.100  1.00  0.00      RA0  N
ATOM   1391  H   VAL A 147      40.998  39.034  12.595  1.00  0.00      RA0  H
ATOM   1392  CA  VAL A 147      41.994  40.689  11.695  1.00  0.00      RA0  C
ATOM   1393  CB  VAL A 147      42.872  40.978  12.916  1.00  0.00      RA0  C
ATOM   1394  CG1 VAL A 147      44.032  41.906  12.561  1.00  0.00      RA0  C
ATOM   1395  CG2 VAL A 147      42.038  41.525  14.075  1.00  0.00      RA0  C
ATOM   1396  C   VAL A 147      42.735  39.835  10.682  1.00  0.00      RA0  C
ATOM   1397  O   VAL A 147      43.186  38.736  11.015  1.00  0.00      RA0  O
ATOM   1398  N   GLN A 148      42.820  40.325   9.451  1.00  0.00      RA0  N
ATOM   1399  H   GLN A 148      42.574  41.271   9.257  1.00  0.00      RA0  H
ATOM   1400  CA  GLN A 148      43.218  39.503   8.302  1.00  0.00      RA0  C
ATOM   1401  CB  GLN A 148      41.975  39.178   7.467  1.00  0.00      RA0  C
ATOM   1402  CG  GLN A 148      40.727  38.776   8.266  1.00  0.00      RA0  C
ATOM   1403  CD  GLN A 148      40.588  37.271   8.396  1.00  0.00      RA0  C
ATOM   1404  OE1 GLN A 148      39.983  36.630   7.534  1.00  0.00      RA0  O
ATOM   1405  NE2 GLN A 148      41.105  36.760   9.532  1.00  0.00      RA0  N
ATOM   1406 HE21 GLN A 148      41.611  37.323  10.191  1.00  0.00      RA0  H
ATOM   1407 HE22 GLN A 148      41.005  35.796   9.808  1.00  0.00      RA0  H
ATOM   1408  C   GLN A 148      44.283  40.159   7.421  1.00  0.00      RA0  C
ATOM   1409  O   GLN A 148      44.236  41.371   7.132  1.00  0.00      RA0  O
ATOM   1410  N   GLY A 149      45.222  39.347   6.947  1.00  0.00      RA0  N
ATOM   1411  H   GLY A 149      45.294  38.397   7.244  1.00  0.00      RA0  H
ATOM   1412  CA  GLY A 149      46.256  39.825   6.042  1.00  0.00      RA0  C
ATOM   1413  C   GLY A 149      47.621  39.353   6.499  1.00  0.00      RA0  C
ATOM   1414  O   GLY A 149      47.767  38.836   7.614  1.00  0.00      RA0  O
ATOM   1415  N   PRO A 150      48.615  39.532   5.647  1.00  0.00      RA0  N
ATOM   1416  CD  PRO A 150      48.491  40.147   4.332  1.00  0.00      RA0  C
ATOM   1417  CA  PRO A 150      49.959  39.020   5.916  1.00  0.00      RA0  C
ATOM   1418  CB  PRO A 150      50.689  39.248   4.588  1.00  0.00      RA0  C
ATOM   1419  CG  PRO A 150      49.932  40.378   3.898  1.00  0.00      RA0  C
ATOM   1420  C   PRO A 150      50.669  39.625   7.147  1.00  0.00      RA0  C
ATOM   1421  O   PRO A 150      51.533  38.974   7.746  1.00  0.00      RA0  O
ATOM   1422  N   ASN A 151      50.253  40.809   7.565  1.00  0.00      RA0  N
ATOM   1423  H   ASN A 151      49.535  41.286   7.051  1.00  0.00      RA0  H
ATOM   1424  CA  ASN A 151      50.760  41.443   8.778  1.00  0.00      RA0  C
ATOM   1425  CB  ASN A 151      51.185  42.893   8.552  1.00  0.00      RA0  C
ATOM   1426  CG  ASN A 151      52.503  42.988   7.821  1.00  0.00      RA0  C
ATOM   1427  OD1 ASN A 151      53.506  42.400   8.213  1.00  0.00      RA0  O
ATOM   1428  ND2 ASN A 151      52.443  43.764   6.725  1.00  0.00      RA0  N
ATOM   1429 HD21 ASN A 151      51.601  44.276   6.518  1.00  0.00      RA0  H
ATOM   1430 HD22 ASN A 151      53.203  43.877   6.086  1.00  0.00      RA0  H
ATOM   1431  C   ASN A 151      49.733  41.475   9.912  1.00  0.00      RA0  C
ATOM   1432  O   ASN A 151      49.956  42.116  10.946  1.00  0.00      RA0  O
ATOM   1433  N   ALA A 152      48.610  40.780   9.739  1.00  0.00      RA0  N
ATOM   1434  H   ALA A 152      48.500  40.203   8.927  1.00  0.00      RA0  H
ATOM   1435  CA  ALA A 152      47.525  40.831  10.724  1.00  0.00      RA0  C
ATOM   1436  CB  ALA A 152      46.308  40.084  10.210  1.00  0.00      RA0  C
ATOM   1437  C   ALA A 152      47.870  40.232  12.082  1.00  0.00      RA0  C
ATOM   1438  O   ALA A 152      47.643  40.855  13.112  1.00  0.00      RA0  O
ATOM   1439  N   GLN A 153      48.417  39.025  12.076  1.00  0.00      RA0  N
ATOM   1440  H   GLN A 153      48.618  38.600  11.194  1.00  0.00      RA0  H
ATOM   1441  CA  GLN A 153      48.786  38.360  13.322  1.00  0.00      RA0  C
ATOM   1442  CB  GLN A 153      49.247  36.937  13.030  1.00  0.00      RA0  C
ATOM   1443  CG  GLN A 153      48.080  36.137  12.453  1.00  0.00      RA0  C
ATOM   1444  CD  GLN A 153      48.551  34.769  12.018  1.00  0.00      RA0  C
ATOM   1445  OE1 GLN A 153      49.684  34.596  11.591  1.00  0.00      RA0  O
ATOM   1446  NE2 GLN A 153      47.618  33.809  12.146  1.00  0.00      RA0  N
ATOM   1447 HE21 GLN A 153      46.677  34.004  12.442  1.00  0.00      RA0  H
ATOM   1448 HE22 GLN A 153      47.845  32.854  11.958  1.00  0.00      RA0  H
ATOM   1449  C   GLN A 153      49.832  39.187  14.072  1.00  0.00      RA0  C
ATOM   1450  O   GLN A 153      49.689  39.419  15.253  1.00  0.00      RA0  O
ATOM   1451  N   ALA A 154      50.851  39.664  13.363  1.00  0.00      RA0  N
ATOM   1452  H   ALA A 154      50.899  39.473  12.385  1.00  0.00      RA0  H
ATOM   1453  CA  ALA A 154      51.905  40.471  13.987  1.00  0.00      RA0  C
ATOM   1454  CB  ALA A 154      52.975  40.833  12.957  1.00  0.00      RA0  C
ATOM   1455  C   ALA A 154      51.351  41.767  14.598  1.00  0.00      RA0  C
ATOM   1456  O   ALA A 154      51.682  42.119  15.731  1.00  0.00      RA0  O
ATOM   1457  N   LYS A 155      50.525  42.479  13.847  1.00  0.00      RA0  N
ATOM   1458  H   LYS A 155      50.272  42.156  12.933  1.00  0.00      RA0  H
ATOM   1459  CA  LYS A 155      49.955  43.733  14.328  1.00  0.00      RA0  C
ATOM   1460  CB  LYS A 155      49.236  44.476  13.205  1.00  0.00      RA0  C
ATOM   1461  CG  LYS A 155      50.190  45.187  12.244  1.00  0.00      RA0  C
ATOM   1462  CD  LYS A 155      49.435  45.829  11.081  1.00  0.00      RA0  C
ATOM   1463  CE  LYS A 155      50.310  46.698  10.177  1.00  0.00      RA0  C
ATOM   1464  NZ  LYS A 155      49.523  47.101   9.007  1.00  0.00      RA0  N
ATOM   1465  HZ1 LYS A 155      50.063  47.641   8.296  1.00  0.00      RA0  H
ATOM   1466  HZ2 LYS A 155      49.269  46.271   8.430  1.00  0.00      RA0  H
ATOM   1467  HZ3 LYS A 155      48.657  47.629   9.220  1.00  0.00      RA0  H
ATOM   1468  C   LYS A 155      49.019  43.509  15.502  1.00  0.00      RA0  C
ATOM   1469  O   LYS A 155      49.099  44.228  16.516  1.00  0.00      RA0  O
ATOM   1470  N   ALA A 156      48.162  42.490  15.413  1.00  0.00      RA0  N
ATOM   1471  H   ALA A 156      48.142  41.923  14.590  1.00  0.00      RA0  H
ATOM   1472  CA  ALA A 156      47.302  42.150  16.552  1.00  0.00      RA0  C
ATOM   1473  CB  ALA A 156      46.380  40.978  16.209  1.00  0.00      RA0  C
ATOM   1474  C   ALA A 156      48.114  41.792  17.779  1.00  0.00      RA0  C
ATOM   1475  O   ALA A 156      47.756  42.196  18.881  1.00  0.00      RA0  O
ATOM   1476  N   ALA A 157      49.205  41.055  17.580  1.00  0.00      RA0  N
ATOM   1477  H   ALA A 157      49.470  40.791  16.651  1.00  0.00      RA0  H
ATOM   1478  CA  ALA A 157      49.982  40.538  18.704  1.00  0.00      RA0  C
ATOM   1479  CB  ALA A 157      51.042  39.544  18.228  1.00  0.00      RA0  C
ATOM   1480  C   ALA A 157      50.677  41.640  19.516  1.00  0.00      RA0  C
ATOM   1481  O   ALA A 157      50.990  41.430  20.683  1.00  0.00      RA0  O
ATOM   1482  N   THR A 158      50.868  42.824  18.922  1.00  0.00      RA0  N
ATOM   1483  H   THR A 158      50.593  42.960  17.970  1.00  0.00      RA0  H
ATOM   1484  CA  THR A 158      51.429  43.975  19.664  1.00  0.00      RA0  C
ATOM   1485  CB  THR A 158      51.828  45.120  18.719  1.00  0.00      RA0  C
ATOM   1486  OG1 THR A 158      50.707  45.709  18.057  1.00  0.00      RA0  O
ATOM   1487  HG1 THR A 158      50.311  45.056  17.496  1.00  0.00      RA0  H
ATOM   1488  CG2 THR A 158      52.855  44.636  17.695  1.00  0.00      RA0  C
ATOM   1489  C   THR A 158      50.521  44.382  20.809  1.00  0.00      RA0  C
ATOM   1490  O   THR A 158      50.962  45.065  21.722  1.00  0.00      RA0  O
ATOM   1491  N   LEU A 159      49.248  43.993  20.740  1.00  0.00      RA0  N
ATOM   1492  H   LEU A 159      48.926  43.433  19.975  1.00  0.00      RA0  H
ATOM   1493  CA  LEU A 159      48.252  44.320  21.759  1.00  0.00      RA0  C
ATOM   1494  CB  LEU A 159      46.925  44.643  21.084  1.00  0.00      RA0  C
ATOM   1495  CG  LEU A 159      47.124  45.696  19.993  1.00  0.00      RA0  C
ATOM   1496  CD1 LEU A 159      45.869  45.864  19.149  1.00  0.00      RA0  C
ATOM   1497  CD2 LEU A 159      47.626  47.030  20.548  1.00  0.00      RA0  C
ATOM   1498  C   LEU A 159      48.105  43.238  22.813  1.00  0.00      RA0  C
ATOM   1499  O   LEU A 159      47.451  43.472  23.828  1.00  0.00      RA0  O
ATOM   1500  N   PHE A 160      48.698  42.073  22.573  1.00  0.00      RA0  N
ATOM   1501  H   PHE A 160      49.362  42.013  21.829  1.00  0.00      RA0  H
ATOM   1502  CA  PHE A 160      48.603  40.937  23.502  1.00  0.00      RA0  C
ATOM   1503  CB  PHE A 160      48.950  39.617  22.807  1.00  0.00      RA0  C
ATOM   1504  CG  PHE A 160      47.974  39.278  21.700  1.00  0.00      RA0  C
ATOM   1505  CD1 PHE A 160      46.771  39.962  21.562  1.00  0.00      RA0  C
ATOM   1506  CD2 PHE A 160      48.292  38.261  20.807  1.00  0.00      RA0  C
ATOM   1507  CE1 PHE A 160      45.908  39.655  20.516  1.00  0.00      RA0  C
ATOM   1508  CE2 PHE A 160      47.429  37.951  19.762  1.00  0.00      RA0  C
ATOM   1509  CZ  PHE A 160      46.244  38.659  19.607  1.00  0.00      RA0  C
ATOM   1510  C   PHE A 160      49.512  41.150  24.702  1.00  0.00      RA0  C
ATOM   1511  O   PHE A 160      50.613  41.693  24.567  1.00  0.00      RA0  O
ATOM   1512  N   ASN A 161      49.063  40.712  25.872  1.00  0.00      RA0  N
ATOM   1513  H   ASN A 161      48.167  40.272  25.880  1.00  0.00      RA0  H
ATOM   1514  CA  ASN A 161      49.950  40.653  27.032  1.00  0.00      RA0  C
ATOM   1515  CB  ASN A 161      49.201  40.736  28.366  1.00  0.00      RA0  C
ATOM   1516  CG  ASN A 161      48.436  39.465  28.669  1.00  0.00      RA0  C
ATOM   1517  OD1 ASN A 161      48.945  38.351  28.611  1.00  0.00      RA0  O
ATOM   1518  ND2 ASN A 161      47.165  39.700  29.034  1.00  0.00      RA0  N
ATOM   1519 HD21 ASN A 161      46.800  40.633  29.005  1.00  0.00      RA0  H
ATOM   1520 HD22 ASN A 161      46.541  38.979  29.336  1.00  0.00      RA0  H
ATOM   1521  C   ASN A 161      50.853  39.435  26.959  1.00  0.00      RA0  C
ATOM   1522  O   ASN A 161      50.729  38.619  26.053  1.00  0.00      RA0  O
ATOM   1523  N   ASP A 162      51.794  39.296  27.889  1.00  0.00      RA0  N
ATOM   1524  H   ASP A 162      52.005  40.007  28.562  1.00  0.00      RA0  H
ATOM   1525  CA  ASP A 162      52.735  38.177  27.810  1.00  0.00      RA0  C
ATOM   1526  CB  ASP A 162      53.877  38.400  28.793  1.00  0.00      RA0  C
ATOM   1527  CG  ASP A 162      54.651  39.577  28.217  1.00  0.00      RA0  C
ATOM   1528  OD1 ASP A 162      55.722  39.363  27.660  1.00  0.00      RA0  O
ATOM   1529  OD2 ASP A 162      54.142  40.698  28.220  1.00  0.00      RA0  O
ATOM   1530  C   ASP A 162      52.051  36.797  27.793  1.00  0.00      RA0  C
ATOM   1531  O   ASP A 162      52.419  35.931  27.012  1.00  0.00      RA0  O
ATOM   1532  N   ALA A 163      51.038  36.602  28.628  1.00  0.00      RA0  N
ATOM   1533  H   ALA A 163      50.660  37.388  29.118  1.00  0.00      RA0  H
ATOM   1534  CA  ALA A 163      50.345  35.322  28.698  1.00  0.00      RA0  C
ATOM   1535  CB  ALA A 163      49.338  35.305  29.849  1.00  0.00      RA0  C
ATOM   1536  C   ALA A 163      49.621  35.020  27.395  1.00  0.00      RA0  C
ATOM   1537  O   ALA A 163      49.547  33.860  26.982  1.00  0.00      RA0  O
ATOM   1538  N   GLN A 164      49.090  36.067  26.761  1.00  0.00      RA0  N
ATOM   1539  H   GLN A 164      49.264  36.980  27.136  1.00  0.00      RA0  H
ATOM   1540  CA  GLN A 164      48.368  35.918  25.499  1.00  0.00      RA0  C
ATOM   1541  CB  GLN A 164      47.535  37.165  25.232  1.00  0.00      RA0  C
ATOM   1542  CG  GLN A 164      46.504  37.342  26.345  1.00  0.00      RA0  C
ATOM   1543  CD  GLN A 164      45.803  38.668  26.191  1.00  0.00      RA0  C
ATOM   1544  OE1 GLN A 164      46.419  39.678  25.875  1.00  0.00      RA0  O
ATOM   1545  NE2 GLN A 164      44.492  38.620  26.462  1.00  0.00      RA0  N
ATOM   1546 HE21 GLN A 164      44.055  37.744  26.683  1.00  0.00      RA0  H
ATOM   1547 HE22 GLN A 164      43.908  39.431  26.427  1.00  0.00      RA0  H
ATOM   1548  C   GLN A 164      49.346  35.587  24.361  1.00  0.00      RA0  C
ATOM   1549  O   GLN A 164      49.126  34.668  23.565  1.00  0.00      RA0  O
ATOM   1550  N   ARG A 165      50.458  36.308  24.315  1.00  0.00      RA0  N
ATOM   1551  H   ARG A 165      50.612  37.032  24.988  1.00  0.00      RA0  H
ATOM   1552  CA  ARG A 165      51.531  35.935  23.381  1.00  0.00      RA0  C
ATOM   1553  CB  ARG A 165      52.677  36.944  23.483  1.00  0.00      RA0  C
ATOM   1554  CG  ARG A 165      52.482  38.079  22.473  1.00  0.00      RA0  C
ATOM   1555  CD  ARG A 165      53.447  39.259  22.636  1.00  0.00      RA0  C
ATOM   1556  NE  ARG A 165      52.961  40.223  23.624  1.00  0.00      RA0  N
ATOM   1557  HE  ARG A 165      52.141  40.759  23.379  1.00  0.00      RA0  H
ATOM   1558  CZ  ARG A 165      53.592  40.371  24.825  1.00  0.00      RA0  C
ATOM   1559  NH1 ARG A 165      54.672  39.619  25.118  1.00  0.00      RA0  N
ATOM   1560 HH11 ARG A 165      55.113  39.687  26.032  1.00  0.00      RA0  H
ATOM   1561 HH12 ARG A 165      55.080  38.964  24.482  1.00  0.00      RA0  H
ATOM   1562  NH2 ARG A 165      53.120  41.268  25.712  1.00  0.00      RA0  N
ATOM   1563 HH21 ARG A 165      53.550  41.368  26.627  1.00  0.00      RA0  H
ATOM   1564 HH22 ARG A 165      52.319  41.842  25.491  1.00  0.00      RA0  H
ATOM   1565  C   ARG A 165      51.980  34.494  23.535  1.00  0.00      RA0  C
ATOM   1566  O   ARG A 165      52.159  33.776  22.545  1.00  0.00      RA0  O
ATOM   1567  N   GLN A 166      52.157  34.057  24.776  1.00  0.00      RA0  N
ATOM   1568  H   GLN A 166      52.008  34.683  25.542  1.00  0.00      RA0  H
ATOM   1569  CA  GLN A 166      52.576  32.684  25.045  1.00  0.00      RA0  C
ATOM   1570  CB  GLN A 166      52.862  32.529  26.536  1.00  0.00      RA0  C
ATOM   1571  CG  GLN A 166      53.458  31.174  26.908  1.00  0.00      RA0  C
ATOM   1572  CD  GLN A 166      53.800  31.186  28.382  1.00  0.00      RA0  C
ATOM   1573  OE1 GLN A 166      53.228  30.465  29.191  1.00  0.00      RA0  O
ATOM   1574  NE2 GLN A 166      54.773  32.062  28.691  1.00  0.00      RA0  N
ATOM   1575 HE21 GLN A 166      55.205  32.621  27.982  1.00  0.00      RA0  H
ATOM   1576 HE22 GLN A 166      55.083  32.173  29.635  1.00  0.00      RA0  H
ATOM   1577  C   GLN A 166      51.533  31.681  24.562  1.00  0.00      RA0  C
ATOM   1578  O   GLN A 166      51.876  30.670  23.956  1.00  0.00      RA0  O
ATOM   1579  N   ALA A 167      50.258  31.982  24.804  1.00  0.00      RA0  N
ATOM   1580  H   ALA A 167      50.036  32.816  25.310  1.00  0.00      RA0  H
ATOM   1581  CA  ALA A 167      49.158  31.086  24.378  1.00  0.00      RA0  C
ATOM   1582  CB  ALA A 167      47.807  31.660  24.807  1.00  0.00      RA0  C
ATOM   1583  C   ALA A 167      49.116  30.813  22.872  1.00  0.00      RA0  C
ATOM   1584  O   ALA A 167      48.801  29.685  22.428  1.00  0.00      RA0  O
ATOM   1585  N   VAL A 168      49.425  31.834  22.089  1.00  0.00      RA0  N
ATOM   1586  H   VAL A 168      49.768  32.683  22.496  1.00  0.00      RA0  H
ATOM   1587  CA  VAL A 168      49.321  31.743  20.625  1.00  0.00      RA0  C
ATOM   1588  CB  VAL A 168      48.665  33.005  20.059  1.00  0.00      RA0  C
ATOM   1589  CG1 VAL A 168      47.309  33.232  20.722  1.00  0.00      RA0  C
ATOM   1590  CG2 VAL A 168      49.574  34.230  20.187  1.00  0.00      RA0  C
ATOM   1591  C   VAL A 168      50.657  31.484  19.929  1.00  0.00      RA0  C
ATOM   1592  O   VAL A 168      50.715  31.423  18.695  1.00  0.00      RA0  O
ATOM   1593  N   GLU A 169      51.728  31.355  20.708  1.00  0.00      RA0  N
ATOM   1594  H   GLU A 169      51.652  31.326  21.704  1.00  0.00      RA0  H
ATOM   1595  CA  GLU A 169      53.048  31.167  20.125  1.00  0.00      RA0  C
ATOM   1596  CB  GLU A 169      54.144  31.187  21.191  1.00  0.00      RA0  C
ATOM   1597  CG  GLU A 169      55.535  30.971  20.587  1.00  0.00      RA0  C
ATOM   1598  CD  GLU A 169      55.748  31.940  19.438  1.00  0.00      RA0  C
ATOM   1599  OE1 GLU A 169      55.887  33.134  19.692  1.00  0.00      RA0  O
ATOM   1600  OE2 GLU A 169      55.769  31.498  18.289  1.00  0.00      RA0  O
ATOM   1601  C   GLU A 169      53.058  29.870  19.317  1.00  0.00      RA0  C
ATOM   1602  O   GLU A 169      52.779  28.805  19.838  1.00  0.00      RA0  O
ATOM   1603  N   GLY A 170      53.408  29.971  18.043  1.00  0.00      RA0  N
ATOM   1604  H   GLY A 170      53.793  30.861  17.779  1.00  0.00      RA0  H
ATOM   1605  CA  GLY A 170      53.506  28.805  17.182  1.00  0.00      RA0  C
ATOM   1606  C   GLY A 170      52.162  28.201  16.796  1.00  0.00      RA0  C
ATOM   1607  O   GLY A 170      52.104  27.085  16.275  1.00  0.00      RA0  O
ATOM   1608  N   MSE A 171      51.077  28.930  17.048  1.00  0.00      RA0  N
ATOM   1609  H   MSE A 171      51.154  29.875  17.380  1.00  0.00      RA0  H
ATOM   1610  CA  MSE A 171      49.757  28.348  16.869  1.00  0.00      RA0  C
ATOM   1611  CB  MSE A 171      48.680  29.203  17.546  1.00  0.00      RA0  C
ATOM   1612  CG  MSE A 171      47.298  28.550  17.517  1.00  0.00      RA0  C
ATOM   1613  SE  MSE A 171      46.073  29.359  18.562  1.00  0.00      RA0  S
ATOM   1614  CE  MSE A 171      45.978  30.938  17.709  1.00  0.00      RA0  C
ATOM   1615  C   MSE A 171      49.476  28.143  15.389  1.00  0.00      RA0  C
ATOM   1616  O   MSE A 171      49.657  29.058  14.559  1.00  0.00      RA0  O
ATOM   1617  N   LYS A 172      49.040  26.931  15.073  1.00  0.00      RA0  N
ATOM   1618  H   LYS A 172      48.689  26.369  15.819  1.00  0.00      RA0  H
ATOM   1619  CA  LYS A 172      48.779  26.534  13.705  1.00  0.00      RA0  C
ATOM   1620  CB  LYS A 172      48.940  25.001  13.660  1.00  0.00      RA0  C
ATOM   1621  CG  LYS A 172      50.235  24.448  14.270  1.00  0.00      RA0  C
ATOM   1622  CD  LYS A 172      51.514  24.870  13.540  1.00  0.00      RA0  C
ATOM   1623  CE  LYS A 172      52.783  24.309  14.194  1.00  0.00      RA0  C
ATOM   1624  NZ  LYS A 172      52.961  24.874  15.539  1.00  0.00      RA0  N
ATOM   1625  HZ1 LYS A 172      53.832  24.532  15.988  1.00  0.00      RA0  H
ATOM   1626  HZ2 LYS A 172      52.998  25.916  15.481  1.00  0.00      RA0  H
ATOM   1627  HZ3 LYS A 172      52.148  24.663  16.149  1.00  0.00      RA0  H
ATOM   1628  C   LYS A 172      47.375  26.970  13.306  1.00  0.00      RA0  C
ATOM   1629  O   LYS A 172      46.557  27.358  14.161  1.00  0.00      RA0  O
ATOM   1630  N   PRO A 173      47.092  26.928  12.007  1.00  0.00      RA0  N
ATOM   1631  CD  PRO A 173      48.016  26.688  10.896  1.00  0.00      RA0  C
ATOM   1632  CA  PRO A 173      45.761  27.243  11.526  1.00  0.00      RA0  C
ATOM   1633  CB  PRO A 173      45.864  27.077  10.007  1.00  0.00      RA0  C
ATOM   1634  CG  PRO A 173      47.334  27.310   9.688  1.00  0.00      RA0  C
ATOM   1635  C   PRO A 173      44.672  26.386  12.117  1.00  0.00      RA0  C
ATOM   1636  O   PRO A 173      44.882  25.207  12.420  1.00  0.00      RA0  O
ATOM   1637  N   PHE A 174      43.490  26.985  12.253  1.00  0.00      RA0  N
ATOM   1638  H   PHE A 174      43.403  27.940  11.970  1.00  0.00      RA0  H
ATOM   1639  CA  PHE A 174      42.322  26.266  12.761  1.00  0.00      RA0  C
ATOM   1640  CB  PHE A 174      41.789  25.232  11.761  1.00  0.00      RA0  C
ATOM   1641  CG  PHE A 174      41.278  25.981  10.554  1.00  0.00      RA0  C
ATOM   1642  CD1 PHE A 174      42.094  26.094   9.408  1.00  0.00      RA0  C
ATOM   1643  CD2 PHE A 174      39.998  26.577  10.604  1.00  0.00      RA0  C
ATOM   1644  CE1 PHE A 174      41.633  26.835   8.305  1.00  0.00      RA0  C
ATOM   1645  CE2 PHE A 174      39.535  27.316   9.498  1.00  0.00      RA0  C
ATOM   1646  CZ  PHE A 174      40.362  27.445   8.364  1.00  0.00      RA0  C
ATOM   1647  C   PHE A 174      42.534  25.730  14.172  1.00  0.00      RA0  C
ATOM   1648  O   PHE A 174      42.263  24.574  14.453  1.00  0.00      RA0  O
ATOM   1649  N   PHE A 175      42.978  26.638  15.037  1.00  0.00      RA0  N
ATOM   1650  H   PHE A 175      43.200  27.579  14.760  1.00  0.00      RA0  H
ATOM   1651  CA  PHE A 175      42.992  26.464  16.470  1.00  0.00      RA0  C
ATOM   1652  CB  PHE A 175      44.412  26.288  17.007  1.00  0.00      RA0  C
ATOM   1653  CG  PHE A 175      44.965  24.906  16.761  1.00  0.00      RA0  C
ATOM   1654  CD1 PHE A 175      45.549  24.586  15.542  1.00  0.00      RA0  C
ATOM   1655  CD2 PHE A 175      44.915  23.958  17.776  1.00  0.00      RA0  C
ATOM   1656  CE1 PHE A 175      46.116  23.331  15.351  1.00  0.00      RA0  C
ATOM   1657  CE2 PHE A 175      45.482  22.704  17.587  1.00  0.00      RA0  C
ATOM   1658  CZ  PHE A 175      46.100  22.398  16.380  1.00  0.00      RA0  C
ATOM   1659  C   PHE A 175      42.410  27.704  17.092  1.00  0.00      RA0  C
ATOM   1660  O   PHE A 175      42.512  28.793  16.518  1.00  0.00      RA0  O
ATOM   1661  N   GLY A 176      41.847  27.534  18.283  1.00  0.00      RA0  N
ATOM   1662  H   GLY A 176      41.795  26.630  18.713  1.00  0.00      RA0  H
ATOM   1663  CA  GLY A 176      41.388  28.641  19.101  1.00  0.00      RA0  C
ATOM   1664  C   GLY A 176      41.825  28.478  20.534  1.00  0.00      RA0  C
ATOM   1665  O   GLY A 176      41.907  27.354  21.041  1.00  0.00      RA0  O
ATOM   1666  N   VAL A 177      42.139  29.584  21.200  1.00  0.00      RA0  N
ATOM   1667  H   VAL A 177      42.168  30.476  20.741  1.00  0.00      RA0  H
ATOM   1668  CA  VAL A 177      42.519  29.532  22.587  1.00  0.00      RA0  C
ATOM   1669  CB  VAL A 177      44.043  29.344  22.682  1.00  0.00      RA0  C
ATOM   1670  CG1 VAL A 177      44.792  30.478  21.978  1.00  0.00      RA0  C
ATOM   1671  CG2 VAL A 177      44.519  29.127  24.120  1.00  0.00      RA0  C
ATOM   1672  C   VAL A 177      42.041  30.750  23.388  1.00  0.00      RA0  C
ATOM   1673  O   VAL A 177      42.105  31.891  22.928  1.00  0.00      RA0  O
ATOM   1674  N   GLN A 178      41.555  30.479  24.588  1.00  0.00      RA0  N
ATOM   1675  H   GLN A 178      41.657  29.545  24.926  1.00  0.00      RA0  H
ATOM   1676  CA  GLN A 178      41.186  31.500  25.553  1.00  0.00      RA0  C
ATOM   1677  CB  GLN A 178      40.080  30.977  26.470  1.00  0.00      RA0  C
ATOM   1678  CG  GLN A 178      39.307  32.078  27.201  1.00  0.00      RA0  C
ATOM   1679  CD  GLN A 178      38.415  32.813  26.220  1.00  0.00      RA0  C
ATOM   1680  OE1 GLN A 178      37.715  32.208  25.406  1.00  0.00      RA0  O
ATOM   1681  NE2 GLN A 178      38.474  34.151  26.354  1.00  0.00      RA0  N
ATOM   1682 HE21 GLN A 178      39.034  34.571  27.079  1.00  0.00      RA0  H
ATOM   1683 HE22 GLN A 178      37.974  34.794  25.772  1.00  0.00      RA0  H
ATOM   1684  C   GLN A 178      42.415  31.912  26.358  1.00  0.00      RA0  C
ATOM   1685  O   GLN A 178      43.094  31.076  26.975  1.00  0.00      RA0  O
ATOM   1686  N   ALA A 179      42.707  33.204  26.330  1.00  0.00      RA0  N
ATOM   1687  H   ALA A 179      42.170  33.840  25.782  1.00  0.00      RA0  H
ATOM   1688  CA  ALA A 179      43.784  33.759  27.131  1.00  0.00      RA0  C
ATOM   1689  CB  ALA A 179      44.993  34.048  26.247  1.00  0.00      RA0  C
ATOM   1690  C   ALA A 179      43.255  35.042  27.758  1.00  0.00      RA0  C
ATOM   1691  O   ALA A 179      43.239  36.105  27.120  1.00  0.00      RA0  O
ATOM   1692  N   GLY A 180      42.746  34.898  28.984  1.00  0.00      RA0  N
ATOM   1693  H   GLY A 180      42.714  33.978  29.371  1.00  0.00      RA0  H
ATOM   1694  CA  GLY A 180      42.057  35.972  29.670  1.00  0.00      RA0  C
ATOM   1695  C   GLY A 180      40.810  36.407  28.929  1.00  0.00      RA0  C
ATOM   1696  O   GLY A 180      39.985  35.568  28.546  1.00  0.00      RA0  O
ATOM   1697  N   ASP A 181      40.701  37.712  28.683  1.00  0.00      RA0  N
ATOM   1698  H   ASP A 181      41.342  38.363  29.086  1.00  0.00      RA0  H
ATOM   1699  CA  ASP A 181      39.529  38.296  28.017  1.00  0.00      RA0  C
ATOM   1700  CB  ASP A 181      39.481  39.829  28.139  1.00  0.00      RA0  C
ATOM   1701  CG  ASP A 181      38.878  40.282  29.458  1.00  0.00      RA0  C
ATOM   1702  OD1 ASP A 181      39.518  40.088  30.488  1.00  0.00      RA0  O
ATOM   1703  OD2 ASP A 181      37.790  40.867  29.451  1.00  0.00      RA0  O
ATOM   1704  C   ASP A 181      39.459  37.959  26.533  1.00  0.00      RA0  C
ATOM   1705  O   ASP A 181      38.399  38.139  25.930  1.00  0.00      RA0  O
ATOM   1706  N   LEU A 182      40.560  37.449  25.952  1.00  0.00      RA0  N
ATOM   1707  H   LEU A 182      41.332  37.133  26.503  1.00  0.00      RA0  H
ATOM   1708  CA  LEU A 182      40.642  37.233  24.509  1.00  0.00      RA0  C
ATOM   1709  CB  LEU A 182      41.922  37.831  23.922  1.00  0.00      RA0  C
ATOM   1710  CG  LEU A 182      42.089  39.341  24.109  1.00  0.00      RA0  C
ATOM   1711  CD1 LEU A 182      43.359  39.848  23.425  1.00  0.00      RA0  C
ATOM   1712  CD2 LEU A 182      40.868  40.129  23.644  1.00  0.00      RA0  C
ATOM   1713  C   LEU A 182      40.566  35.774  24.165  1.00  0.00      RA0  C
ATOM   1714  O   LEU A 182      41.315  34.957  24.688  1.00  0.00      RA0  O
ATOM   1715  N   PHE A 183      39.626  35.464  23.275  1.00  0.00      RA0  N
ATOM   1716  H   PHE A 183      39.046  36.198  22.915  1.00  0.00      RA0  H
ATOM   1717  CA  PHE A 183      39.596  34.178  22.589  1.00  0.00      RA0  C
ATOM   1718  CB  PHE A 183      38.155  33.689  22.465  1.00  0.00      RA0  C
ATOM   1719  CG  PHE A 183      38.113  32.407  21.670  1.00  0.00      RA0  C
ATOM   1720  CD1 PHE A 183      38.716  31.260  22.170  1.00  0.00      RA0  C
ATOM   1721  CD2 PHE A 183      37.469  32.374  20.438  1.00  0.00      RA0  C
ATOM   1722  CE1 PHE A 183      38.673  30.080  21.438  1.00  0.00      RA0  C
ATOM   1723  CE2 PHE A 183      37.427  31.194  19.706  1.00  0.00      RA0  C
ATOM   1724  CZ  PHE A 183      38.028  30.046  20.208  1.00  0.00      RA0  C
ATOM   1725  C   PHE A 183      40.194  34.416  21.213  1.00  0.00      RA0  C
ATOM   1726  O   PHE A 183      39.650  35.194  20.429  1.00  0.00      RA0  O
ATOM   1727  N   ILE A 184      41.337  33.787  20.943  1.00  0.00      RA0  N
ATOM   1728  H   ILE A 184      41.708  33.092  21.559  1.00  0.00      RA0  H
ATOM   1729  CA  ILE A 184      42.100  34.086  19.731  1.00  0.00      RA0  C
ATOM   1730  CB  ILE A 184      43.507  34.550  20.111  1.00  0.00      RA0  C
ATOM   1731  CG2 ILE A 184      44.305  34.969  18.877  1.00  0.00      RA0  C
ATOM   1732  CG1 ILE A 184      43.447  35.657  21.165  1.00  0.00      RA0  C
ATOM   1733  CD1 ILE A 184      44.806  35.978  21.786  1.00  0.00      RA0  C
ATOM   1734  C   ILE A 184      42.159  32.841  18.879  1.00  0.00      RA0  C
ATOM   1735  O   ILE A 184      42.575  31.784  19.353  1.00  0.00      RA0  O
ATOM   1736  N   ALA A 185      41.710  32.970  17.637  1.00  0.00      RA0  N
ATOM   1737  H   ALA A 185      41.385  33.854  17.292  1.00  0.00      RA0  H
ATOM   1738  CA  ALA A 185      41.616  31.830  16.725  1.00  0.00      RA0  C
ATOM   1739  CB  ALA A 185      40.152  31.461  16.480  1.00  0.00      RA0  C
ATOM   1740  C   ALA A 185      42.277  32.134  15.389  1.00  0.00      RA0  C
ATOM   1741  O   ALA A 185      42.167  33.234  14.874  1.00  0.00      RA0  O
ATOM   1742  N   THR A 186      42.990  31.141  14.862  1.00  0.00      RA0  N
ATOM   1743  H   THR A 186      43.063  30.264  15.347  1.00  0.00      RA0  H
ATOM   1744  CA  THR A 186      43.633  31.230  13.551  1.00  0.00      RA0  C
ATOM   1745  CB  THR A 186      44.819  30.292  13.609  1.00  0.00      RA0  C
ATOM   1746  OG1 THR A 186      44.540  29.287  14.590  1.00  0.00      RA0  O
ATOM   1747  HG1 THR A 186      45.326  28.744  14.646  1.00  0.00      RA0  H
ATOM   1748  CG2 THR A 186      46.137  30.997  13.916  1.00  0.00      RA0  C
ATOM   1749  C   THR A 186      42.669  30.774  12.458  1.00  0.00      RA0  C
ATOM   1750  O   THR A 186      42.839  29.702  11.833  1.00  0.00      RA0  O
ATOM   1751  N   THR A 187      41.649  31.616  12.254  1.00  0.00      RA0  N
ATOM   1752  H   THR A 187      41.584  32.443  12.816  1.00  0.00      RA0  H
ATOM   1753  CA  THR A 187      40.588  31.408  11.282  1.00  0.00      RA0  C
ATOM   1754  CB  THR A 187      39.299  31.036  12.032  1.00  0.00      RA0  C
ATOM   1755  OG1 THR A 187      39.068  31.946  13.116  1.00  0.00      RA0  O
ATOM   1756  HG1 THR A 187      38.470  32.620  12.773  1.00  0.00      RA0  H
ATOM   1757  CG2 THR A 187      39.338  29.603  12.566  1.00  0.00      RA0  C
ATOM   1758  C   THR A 187      40.383  32.686  10.472  1.00  0.00      RA0  C
ATOM   1759  O   THR A 187      40.945  33.751  10.779  1.00  0.00      RA0  O
ATOM   1760  N   GLY A 188      39.570  32.584   9.423  1.00  0.00      RA0  N
ATOM   1761  H   GLY A 188      39.121  31.727   9.170  1.00  0.00      RA0  H
ATOM   1762  CA  GLY A 188      39.319  33.722   8.585  1.00  0.00      RA0  C
ATOM   1763  C   GLY A 188      38.484  33.350   7.377  1.00  0.00      RA0  C
ATOM   1764  O   GLY A 188      38.259  32.169   7.109  1.00  0.00      RA0  O
ATOM   1765  N   TYR A 189      38.034  34.376   6.693  1.00  0.00      RA0  N
ATOM   1766  H   TYR A 189      38.365  35.273   6.987  1.00  0.00      RA0  H
ATOM   1767  CA  TYR A 189      37.176  34.275   5.523  1.00  0.00      RA0  C
ATOM   1768  CB  TYR A 189      35.849  34.883   5.970  1.00  0.00      RA0  C
ATOM   1769  CG  TYR A 189      34.643  34.507   5.147  1.00  0.00      RA0  C
ATOM   1770  CD1 TYR A 189      34.455  33.217   4.662  1.00  0.00      RA0  C
ATOM   1771  CE1 TYR A 189      33.283  32.905   3.978  1.00  0.00      RA0  C
ATOM   1772  CD2 TYR A 189      33.681  35.483   4.921  1.00  0.00      RA0  C
ATOM   1773  CE2 TYR A 189      32.512  35.170   4.242  1.00  0.00      RA0  C
ATOM   1774  CZ  TYR A 189      32.310  33.879   3.773  1.00  0.00      RA0  C
ATOM   1775  OH  TYR A 189      31.144  33.580   3.103  1.00  0.00      RA0  O
ATOM   1776  HH  TYR A 189      31.087  32.629   3.017  1.00  0.00      RA0  H
ATOM   1777  C   TYR A 189      37.773  35.015   4.324  1.00  0.00      RA0  C
ATOM   1778  O   TYR A 189      37.037  35.478   3.454  1.00  0.00      RA0  O
ATOM   1779  N   THR A 190      39.113  35.092   4.246  1.00  0.00      RA0  N
ATOM   1780  H   THR A 190      39.663  34.618   4.933  1.00  0.00      RA0  H
ATOM   1781  CA  THR A 190      39.760  35.962   3.272  1.00  0.00      RA0  C
ATOM   1782  CB  THR A 190      40.434  37.104   4.017  1.00  0.00      RA0  C
ATOM   1783  OG1 THR A 190      41.266  36.568   5.053  1.00  0.00      RA0  O
ATOM   1784  HG1 THR A 190      40.747  36.546   5.853  1.00  0.00      RA0  H
ATOM   1785  CG2 THR A 190      39.421  38.098   4.591  1.00  0.00      RA0  C
ATOM   1786  C   THR A 190      40.745  35.308   2.321  1.00  0.00      RA0  C
ATOM   1787  O   THR A 190      41.059  35.900   1.287  1.00  0.00      RA0  O
ATOM   1788  N   GLY A 191      41.231  34.122   2.655  1.00  0.00      RA0  N
ATOM   1789  H   GLY A 191      40.905  33.648   3.471  1.00  0.00      RA0  H
ATOM   1790  CA  GLY A 191      42.315  33.493   1.897  1.00  0.00      RA0  C
ATOM   1791  C   GLY A 191      43.697  33.959   2.369  1.00  0.00      RA0  C
ATOM   1792  O   GLY A 191      44.704  33.636   1.746  1.00  0.00      RA0  O
ATOM   1793  N   GLU A 192      43.716  34.765   3.436  1.00  0.00      RA0  N
ATOM   1794  H   GLU A 192      42.873  34.972   3.932  1.00  0.00      RA0  H
ATOM   1795  CA  GLU A 192      44.948  35.243   4.050  1.00  0.00      RA0  C
ATOM   1796  CB  GLU A 192      44.966  36.773   4.097  1.00  0.00      RA0  C
ATOM   1797  CG  GLU A 192      44.686  37.426   2.740  1.00  0.00      RA0  C
ATOM   1798  CD  GLU A 192      45.625  36.845   1.706  1.00  0.00      RA0  C
ATOM   1799  OE1 GLU A 192      46.795  36.655   2.014  1.00  0.00      RA0  O
ATOM   1800  OE2 GLU A 192      45.182  36.556   0.596  1.00  0.00      RA0  O
ATOM   1801  C   GLU A 192      45.079  34.658   5.443  1.00  0.00      RA0  C
ATOM   1802  O   GLU A 192      44.120  34.139   6.001  1.00  0.00      RA0  O
ATOM   1803  N   ALA A 193      46.273  34.795   6.018  1.00  0.00      RA0  N
ATOM   1804  H   ALA A 193      46.941  35.323   5.500  1.00  0.00      RA0  H
ATOM   1805  CA  ALA A 193      46.501  34.558   7.441  1.00  0.00      RA0  C
ATOM   1806  CB  ALA A 193      47.996  34.586   7.762  1.00  0.00      RA0  C
ATOM   1807  C   ALA A 193      45.797  35.615   8.278  1.00  0.00      RA0  C
ATOM   1808  O   ALA A 193      45.417  36.662   7.786  1.00  0.00      RA0  O
ATOM   1809  N   GLY A 194      45.619  35.310   9.551  1.00  0.00      RA0  N
ATOM   1810  H   GLY A 194      45.841  34.414   9.938  1.00  0.00      RA0  H
ATOM   1811  CA  GLY A 194      44.989  36.252  10.455  1.00  0.00      RA0  C
ATOM   1812  C   GLY A 194      44.460  35.601  11.697  1.00  0.00      RA0  C
ATOM   1813  O   GLY A 194      44.756  34.437  11.964  1.00  0.00      RA0  O
ATOM   1814  N   TYR A 195      43.694  36.388  12.467  1.00  0.00      RA0  N
ATOM   1815  H   TYR A 195      43.415  37.302  12.172  1.00  0.00      RA0  H
ATOM   1816  CA  TYR A 195      43.018  35.893  13.639  1.00  0.00      RA0  C
ATOM   1817  CB  TYR A 195      43.586  36.523  14.912  1.00  0.00      RA0  C
ATOM   1818  CG  TYR A 195      44.936  35.966  15.288  1.00  0.00      RA0  C
ATOM   1819  CD1 TYR A 195      45.203  34.614  15.131  1.00  0.00      RA0  C
ATOM   1820  CE1 TYR A 195      46.432  34.105  15.530  1.00  0.00      RA0  C
ATOM   1821  CD2 TYR A 195      45.900  36.811  15.826  1.00  0.00      RA0  C
ATOM   1822  CE2 TYR A 195      47.127  36.300  16.231  1.00  0.00      RA0  C
ATOM   1823  CZ  TYR A 195      47.391  34.944  16.082  1.00  0.00      RA0  C
ATOM   1824  OH  TYR A 195      48.604  34.420  16.473  1.00  0.00      RA0  O
ATOM   1825  HH  TYR A 195      49.110  35.064  16.952  1.00  0.00      RA0  H
ATOM   1826  C   TYR A 195      41.549  36.328  13.574  1.00  0.00      RA0  C
ATOM   1827  O   TYR A 195      41.222  37.317  12.900  1.00  0.00      RA0  O
ATOM   1828  N   GLU A 196      40.713  35.591  14.292  1.00  0.00      RA0  N
ATOM   1829  H   GLU A 196      41.025  34.735  14.707  1.00  0.00      RA0  H
ATOM   1830  CA  GLU A 196      39.442  36.110  14.790  1.00  0.00      RA0  C
ATOM   1831  CB  GLU A 196      38.275  35.357  14.109  1.00  0.00      RA0  C
ATOM   1832  CG  GLU A 196      38.362  35.672  12.594  1.00  0.00      RA0  C
ATOM   1833  CD  GLU A 196      37.316  35.020  11.694  1.00  0.00      RA0  C
ATOM   1834  OE1 GLU A 196      37.202  33.798  11.733  1.00  0.00      RA0  O
ATOM   1835  OE2 GLU A 196      36.669  35.727  10.901  1.00  0.00      RA0  O
ATOM   1836  C   GLU A 196      39.548  36.155  16.312  1.00  0.00      RA0  C
ATOM   1837  O   GLU A 196      40.030  35.204  16.966  1.00  0.00      RA0  O
ATOM   1838  N   ILE A 197      39.134  37.269  16.880  1.00  0.00      RA0  N
ATOM   1839  H   ILE A 197      38.680  37.980  16.343  1.00  0.00      RA0  H
ATOM   1840  CA  ILE A 197      39.331  37.519  18.301  1.00  0.00      RA0  C
ATOM   1841  CB  ILE A 197      40.351  38.637  18.533  1.00  0.00      RA0  C
ATOM   1842  CG2 ILE A 197      40.531  38.890  20.030  1.00  0.00      RA0  C
ATOM   1843  CG1 ILE A 197      41.684  38.321  17.850  1.00  0.00      RA0  C
ATOM   1844  CD1 ILE A 197      42.715  39.441  17.985  1.00  0.00      RA0  C
ATOM   1845  C   ILE A 197      37.992  37.864  18.938  1.00  0.00      RA0  C
ATOM   1846  O   ILE A 197      37.379  38.861  18.577  1.00  0.00      RA0  O
ATOM   1847  N   ALA A 198      37.529  37.025  19.869  1.00  0.00      RA0  N
ATOM   1848  H   ALA A 198      38.120  36.286  20.191  1.00  0.00      RA0  H
ATOM   1849  CA  ALA A 198      36.277  37.299  20.579  1.00  0.00      RA0  C
ATOM   1850  CB  ALA A 198      35.434  36.031  20.701  1.00  0.00      RA0  C
ATOM   1851  C   ALA A 198      36.610  37.807  21.973  1.00  0.00      RA0  C
ATOM   1852  O   ALA A 198      37.544  37.323  22.614  1.00  0.00      RA0  O
ATOM   1853  N   LEU A 199      35.836  38.781  22.442  1.00  0.00      RA0  N
ATOM   1854  H   LEU A 199      35.048  39.132  21.924  1.00  0.00      RA0  H
ATOM   1855  CA  LEU A 199      36.077  39.382  23.745  1.00  0.00      RA0  C
ATOM   1856  CB  LEU A 199      37.194  40.425  23.554  1.00  0.00      RA0  C
ATOM   1857  CG  LEU A 199      36.848  41.718  22.794  1.00  0.00      RA0  C
ATOM   1858  CD1 LEU A 199      37.919  42.763  23.072  1.00  0.00      RA0  C
ATOM   1859  CD2 LEU A 199      36.650  41.570  21.280  1.00  0.00      RA0  C
ATOM   1860  C   LEU A 199      34.791  40.024  24.251  1.00  0.00      RA0  C
ATOM   1861  O   LEU A 199      33.848  40.211  23.482  1.00  0.00      RA0  O
ATOM   1862  N   PRO A 200      34.731  40.356  25.543  1.00  0.00      RA0  N
ATOM   1863  CD  PRO A 200      35.717  40.059  26.578  1.00  0.00      RA0  C
ATOM   1864  CA  PRO A 200      33.512  40.955  26.107  1.00  0.00      RA0  C
ATOM   1865  CB  PRO A 200      33.853  41.103  27.586  1.00  0.00      RA0  C
ATOM   1866  CG  PRO A 200      34.903  40.034  27.861  1.00  0.00      RA0  C
ATOM   1867  C   PRO A 200      33.071  42.178  25.358  1.00  0.00      RA0  C
ATOM   1868  O   PRO A 200      33.899  42.999  24.964  1.00  0.00      RA0  O
ATOM   1869  N   ASN A 201      31.760  42.311  25.160  1.00  0.00      RA0  N
ATOM   1870  H   ASN A 201      31.178  41.541  25.429  1.00  0.00      RA0  H
ATOM   1871  CA  ASN A 201      31.212  43.471  24.462  1.00  0.00      RA0  C
ATOM   1872  CB  ASN A 201      29.685  43.516  24.634  1.00  0.00      RA0  C
ATOM   1873  CG  ASN A 201      28.998  42.445  23.805  1.00  0.00      RA0  C
ATOM   1874  OD1 ASN A 201      29.467  42.066  22.739  1.00  0.00      RA0  O
ATOM   1875  ND2 ASN A 201      27.860  41.973  24.345  1.00  0.00      RA0  N
ATOM   1876 HD21 ASN A 201      27.504  42.298  25.220  1.00  0.00      RA0  H
ATOM   1877 HD22 ASN A 201      27.322  41.254  23.888  1.00  0.00      RA0  H
ATOM   1878  C   ASN A 201      31.800  44.788  24.983  1.00  0.00      RA0  C
ATOM   1879  O   ASN A 201      32.125  45.698  24.208  1.00  0.00      RA0  O
ATOM   1880  N   GLU A 202      31.935  44.870  26.299  1.00  0.00      RA0  N
ATOM   1881  H   GLU A 202      31.871  44.055  26.874  1.00  0.00      RA0  H
ATOM   1882  CA  GLU A 202      32.386  46.099  26.965  1.00  0.00      RA0  C
ATOM   1883  CB  GLU A 202      31.966  46.099  28.451  1.00  0.00      RA0  C
ATOM   1884  CG  GLU A 202      33.030  45.930  29.553  1.00  0.00      RA0  C
ATOM   1885  CD  GLU A 202      33.587  44.521  29.629  1.00  0.00      RA0  C
ATOM   1886  OE1 GLU A 202      33.816  43.910  28.597  1.00  0.00      RA0  O
ATOM   1887  OE2 GLU A 202      33.862  44.032  30.722  1.00  0.00      RA0  O
ATOM   1888  C   GLU A 202      33.868  46.439  26.747  1.00  0.00      RA0  C
ATOM   1889  O   GLU A 202      34.297  47.572  27.036  1.00  0.00      RA0  O
ATOM   1890  N   LYS A 203      34.639  45.457  26.281  1.00  0.00      RA0  N
ATOM   1891  H   LYS A 203      34.226  44.559  26.131  1.00  0.00      RA0  H
ATOM   1892  CA  LYS A 203      36.055  45.639  25.902  1.00  0.00      RA0  C
ATOM   1893  CB  LYS A 203      36.953  44.437  26.194  1.00  0.00      RA0  C
ATOM   1894  CG  LYS A 203      36.916  43.802  27.574  1.00  0.00      RA0  C
ATOM   1895  CD  LYS A 203      37.172  44.755  28.737  1.00  0.00      RA0  C
ATOM   1896  CE  LYS A 203      37.149  43.974  30.048  1.00  0.00      RA0  C
ATOM   1897  NZ  LYS A 203      36.070  42.983  29.977  1.00  0.00      RA0  N
ATOM   1898  HZ1 LYS A 203      36.475  42.044  29.760  1.00  0.00      RA0  H
ATOM   1899  HZ2 LYS A 203      35.516  42.984  30.858  1.00  0.00      RA0  H
ATOM   1900  HZ3 LYS A 203      35.346  43.260  29.276  1.00  0.00      RA0  H
ATOM   1901  C   LYS A 203      36.285  45.904  24.414  1.00  0.00      RA0  C
ATOM   1902  O   LYS A 203      37.393  46.235  23.996  1.00  0.00      RA0  O
ATOM   1903  N   ALA A 204      35.250  45.707  23.604  1.00  0.00      RA0  N
ATOM   1904  H   ALA A 204      34.349  45.516  23.999  1.00  0.00      RA0  H
ATOM   1905  CA  ALA A 204      35.403  45.662  22.157  1.00  0.00      RA0  C
ATOM   1906  CB  ALA A 204      34.089  45.253  21.494  1.00  0.00      RA0  C
ATOM   1907  C   ALA A 204      35.881  46.979  21.553  1.00  0.00      RA0  C
ATOM   1908  O   ALA A 204      36.794  46.997  20.704  1.00  0.00      RA0  O
ATOM   1909  N   ALA A 205      35.277  48.078  21.979  1.00  0.00      RA0  N
ATOM   1910  H   ALA A 205      34.668  48.022  22.770  1.00  0.00      RA0  H
ATOM   1911  CA  ALA A 205      35.531  49.388  21.340  1.00  0.00      RA0  C
ATOM   1912  CB  ALA A 205      34.616  50.461  21.930  1.00  0.00      RA0  C
ATOM   1913  C   ALA A 205      36.972  49.794  21.545  1.00  0.00      RA0  C
ATOM   1914  O   ALA A 205      37.616  50.274  20.637  1.00  0.00      RA0  O
ATOM   1915  N   ASP A 206      37.483  49.586  22.747  1.00  0.00      RA0  N
ATOM   1916  H   ASP A 206      36.938  49.276  23.531  1.00  0.00      RA0  H
ATOM   1917  CA  ASP A 206      38.866  49.965  23.032  1.00  0.00      RA0  C
ATOM   1918  CB  ASP A 206      39.161  49.813  24.524  1.00  0.00      RA0  C
ATOM   1919  CG  ASP A 206      38.029  50.401  25.335  1.00  0.00      RA0  C
ATOM   1920  OD1 ASP A 206      38.154  51.540  25.779  1.00  0.00      RA0  O
ATOM   1921  OD2 ASP A 206      37.025  49.713  25.520  1.00  0.00      RA0  O
ATOM   1922  C   ASP A 206      39.848  49.089  22.256  1.00  0.00      RA0  C
ATOM   1923  O   ASP A 206      40.889  49.562  21.834  1.00  0.00      RA0  O
ATOM   1924  N   PHE A 207      39.524  47.812  22.099  1.00  0.00      RA0  N
ATOM   1925  H   PHE A 207      38.659  47.489  22.490  1.00  0.00      RA0  H
ATOM   1926  CA  PHE A 207      40.396  46.894  21.394  1.00  0.00      RA0  C
ATOM   1927  CB  PHE A 207      39.935  45.459  21.620  1.00  0.00      RA0  C
ATOM   1928  CG  PHE A 207      40.924  44.489  21.021  1.00  0.00      RA0  C
ATOM   1929  CD1 PHE A 207      42.280  44.619  21.295  1.00  0.00      RA0  C
ATOM   1930  CD2 PHE A 207      40.474  43.459  20.205  1.00  0.00      RA0  C
ATOM   1931  CE1 PHE A 207      43.186  43.713  20.756  1.00  0.00      RA0  C
ATOM   1932  CE2 PHE A 207      41.380  42.555  19.666  1.00  0.00      RA0  C
ATOM   1933  CZ  PHE A 207      42.737  42.680  19.943  1.00  0.00      RA0  C
ATOM   1934  C   PHE A 207      40.414  47.237  19.906  1.00  0.00      RA0  C
ATOM   1935  O   PHE A 207      41.479  47.299  19.293  1.00  0.00      RA0  O
ATOM   1936  N   TRP A 208      39.238  47.512  19.343  1.00  0.00      RA0  N
ATOM   1937  H   TRP A 208      38.415  47.436  19.906  1.00  0.00      RA0  H
ATOM   1938  CA  TRP A 208      39.124  48.045  17.980  1.00  0.00      RA0  C
ATOM   1939  CB  TRP A 208      37.654  48.363  17.688  1.00  0.00      RA0  C
ATOM   1940  CG  TRP A 208      37.428  48.883  16.285  1.00  0.00      RA0  C
ATOM   1941  CD2 TRP A 208      37.069  48.134  15.103  1.00  0.00      RA0  C
ATOM   1942  CE2 TRP A 208      36.920  49.056  14.040  1.00  0.00      RA0  C
ATOM   1943  CE3 TRP A 208      36.863  46.780  14.870  1.00  0.00      RA0  C
ATOM   1944  CD1 TRP A 208      37.478  50.220  15.861  1.00  0.00      RA0  C
ATOM   1945  NE1 TRP A 208      37.178  50.329  14.539  1.00  0.00      RA0  N
ATOM   1946  HE1 TRP A 208      37.138  51.167  14.031  1.00  0.00      RA0  H
ATOM   1947  CZ2 TRP A 208      36.564  48.597  12.777  1.00  0.00      RA0  C
ATOM   1948  CZ3 TRP A 208      36.508  46.334  13.602  1.00  0.00      RA0  C
ATOM   1949  CH2 TRP A 208      36.359  47.240  12.558  1.00  0.00      RA0  C
ATOM   1950  C   TRP A 208      40.012  49.281  17.774  1.00  0.00      RA0  C
ATOM   1951  O   TRP A 208      40.789  49.361  16.814  1.00  0.00      RA0  O
ATOM   1952  N   ARG A 209      39.881  50.268  18.660  1.00  0.00      RA0  N
ATOM   1953  H   ARG A 209      39.240  50.173  19.426  1.00  0.00      RA0  H
ATOM   1954  CA  ARG A 209      40.678  51.485  18.541  1.00  0.00      RA0  C
ATOM   1955  CB  ARG A 209      40.391  52.361  19.758  1.00  0.00      RA0  C
ATOM   1956  CG  ARG A 209      39.192  53.282  19.624  1.00  0.00      RA0  C
ATOM   1957  CD  ARG A 209      39.644  54.724  19.386  1.00  0.00      RA0  C
ATOM   1958  NE  ARG A 209      40.741  54.793  18.420  1.00  0.00      RA0  N
ATOM   1959  HE  ARG A 209      41.695  54.815  18.773  1.00  0.00      RA0  H
ATOM   1960  CZ  ARG A 209      40.497  54.775  17.078  1.00  0.00      RA0  C
ATOM   1961  NH1 ARG A 209      39.231  54.662  16.608  1.00  0.00      RA0  N
ATOM   1962 HH11 ARG A 209      38.998  54.689  15.635  1.00  0.00      RA0  H
ATOM   1963 HH12 ARG A 209      38.441  54.523  17.227  1.00  0.00      RA0  H
ATOM   1964  NH2 ARG A 209      41.547  54.866  16.242  1.00  0.00      RA0  N
ATOM   1965 HH21 ARG A 209      41.494  54.878  15.245  1.00  0.00      RA0  H
ATOM   1966 HH22 ARG A 209      42.476  54.921  16.649  1.00  0.00      RA0  H
ATOM   1967  C   ARG A 209      42.182  51.183  18.623  1.00  0.00      RA0  C
ATOM   1968  O   ARG A 209      42.974  51.759  17.883  1.00  0.00      RA0  O
ATOM   1969  N   ALA A 210      42.564  50.281  19.527  1.00  0.00      RA0  N
ATOM   1970  H   ALA A 210      41.894  49.880  20.154  1.00  0.00      RA0  H
ATOM   1971  CA  ALA A 210      43.973  49.900  19.650  1.00  0.00      RA0  C
ATOM   1972  CB  ALA A 210      44.159  48.927  20.814  1.00  0.00      RA0  C
ATOM   1973  C   ALA A 210      44.485  49.255  18.351  1.00  0.00      RA0  C
ATOM   1974  O   ALA A 210      45.640  49.465  17.961  1.00  0.00      RA0  O
ATOM   1975  N   LEU A 211      43.615  48.486  17.688  1.00  0.00      RA0  N
ATOM   1976  H   LEU A 211      42.695  48.363  18.064  1.00  0.00      RA0  H
ATOM   1977  CA  LEU A 211      43.980  47.816  16.445  1.00  0.00      RA0  C
ATOM   1978  CB  LEU A 211      42.893  46.823  16.036  1.00  0.00      RA0  C
ATOM   1979  CG  LEU A 211      42.904  45.480  16.761  1.00  0.00      RA0  C
ATOM   1980  CD1 LEU A 211      41.537  44.799  16.690  1.00  0.00      RA0  C
ATOM   1981  CD2 LEU A 211      44.009  44.565  16.230  1.00  0.00      RA0  C
ATOM   1982  C   LEU A 211      44.160  48.818  15.300  1.00  0.00      RA0  C
ATOM   1983  O   LEU A 211      45.096  48.693  14.533  1.00  0.00      RA0  O
ATOM   1984  N   VAL A 212      43.303  49.829  15.232  1.00  0.00      RA0  N
ATOM   1985  H   VAL A 212      42.561  49.856  15.906  1.00  0.00      RA0  H
ATOM   1986  CA  VAL A 212      43.474  50.924  14.281  1.00  0.00      RA0  C
ATOM   1987  CB  VAL A 212      42.412  52.017  14.445  1.00  0.00      RA0  C
ATOM   1988  CG1 VAL A 212      42.633  53.119  13.407  1.00  0.00      RA0  C
ATOM   1989  CG2 VAL A 212      40.985  51.480  14.384  1.00  0.00      RA0  C
ATOM   1990  C   VAL A 212      44.844  51.543  14.477  1.00  0.00      RA0  C
ATOM   1991  O   VAL A 212      45.622  51.698  13.519  1.00  0.00      RA0  O
ATOM   1992  N   GLU A 213      45.154  51.866  15.726  1.00  0.00      RA0  N
ATOM   1993  H   GLU A 213      44.508  51.734  16.485  1.00  0.00      RA0  H
ATOM   1994  CA  GLU A 213      46.448  52.480  16.040  1.00  0.00      RA0  C
ATOM   1995  CB  GLU A 213      46.471  52.981  17.493  1.00  0.00      RA0  C
ATOM   1996  CG  GLU A 213      45.916  54.411  17.653  1.00  0.00      RA0  C
ATOM   1997  CD  GLU A 213      44.538  54.463  18.304  1.00  0.00      RA0  C
ATOM   1998  OE1 GLU A 213      43.689  55.220  17.835  1.00  0.00      RA0  O
ATOM   1999  OE2 GLU A 213      44.315  53.789  19.304  1.00  0.00      RA0  O
ATOM   2000  C   GLU A 213      47.628  51.559  15.686  1.00  0.00      RA0  C
ATOM   2001  O   GLU A 213      48.710  52.037  15.319  1.00  0.00      RA0  O
ATOM   2002  N   ALA A 214      47.415  50.247  15.776  1.00  0.00      RA0  N
ATOM   2003  H   ALA A 214      46.538  49.931  16.142  1.00  0.00      RA0  H
ATOM   2004  CA  ALA A 214      48.424  49.241  15.402  1.00  0.00      RA0  C
ATOM   2005  CB  ALA A 214      48.064  47.869  15.978  1.00  0.00      RA0  C
ATOM   2006  C   ALA A 214      48.627  49.103  13.890  1.00  0.00      RA0  C
ATOM   2007  O   ALA A 214      49.448  48.297  13.454  1.00  0.00      RA0  O
ATOM   2008  N   GLY A 215      47.862  49.854  13.101  1.00  0.00      RA0  N
ATOM   2009  H   GLY A 215      47.132  50.411  13.500  1.00  0.00      RA0  H
ATOM   2010  CA  GLY A 215      48.031  49.877  11.666  1.00  0.00      RA0  C
ATOM   2011  C   GLY A 215      47.119  48.898  10.949  1.00  0.00      RA0  C
ATOM   2012  O   GLY A 215      47.398  48.508   9.817  1.00  0.00      RA0  O
ATOM   2013  N   VAL A 216      46.016  48.507  11.586  1.00  0.00      RA0  N
ATOM   2014  H   VAL A 216      45.761  48.904  12.472  1.00  0.00      RA0  H
ATOM   2015  CA  VAL A 216      45.030  47.614  10.938  1.00  0.00      RA0  C
ATOM   2016  CB  VAL A 216      44.544  46.567  11.937  1.00  0.00      RA0  C
ATOM   2017  CG1 VAL A 216      43.724  45.499  11.227  1.00  0.00      RA0  C
ATOM   2018  CG2 VAL A 216      45.713  45.949  12.703  1.00  0.00      RA0  C
ATOM   2019  C   VAL A 216      43.867  48.464  10.407  1.00  0.00      RA0  C
ATOM   2020  O   VAL A 216      43.235  49.198  11.162  1.00  0.00      RA0  O
ATOM   2021  N   LYS A 217      43.595  48.357   9.112  1.00  0.00      RA0  N
ATOM   2022  H   LYS A 217      44.057  47.653   8.566  1.00  0.00      RA0  H
ATOM   2023  CA  LYS A 217      42.593  49.191   8.446  1.00  0.00      RA0  C
ATOM   2024  CB  LYS A 217      42.864  49.411   6.951  1.00  0.00      RA0  C
ATOM   2025  CG  LYS A 217      42.135  50.678   6.472  1.00  0.00      RA0  C
ATOM   2026  CD  LYS A 217      41.272  50.527   5.217  1.00  0.00      RA0  C
ATOM   2027  CE  LYS A 217      40.446  51.792   4.916  1.00  0.00      RA0  C
ATOM   2028  NZ  LYS A 217      39.746  51.645   3.633  1.00  0.00      RA0  N
ATOM   2029  HZ1 LYS A 217      38.761  51.306   3.712  1.00  0.00      RA0  H
ATOM   2030  HZ2 LYS A 217      39.782  52.493   3.032  1.00  0.00      RA0  H
ATOM   2031  HZ3 LYS A 217      40.290  50.991   3.030  1.00  0.00      RA0  H
ATOM   2032  C   LYS A 217      41.187  48.640   8.645  1.00  0.00      RA0  C
ATOM   2033  O   LYS A 217      40.949  47.459   8.367  1.00  0.00      RA0  O
ATOM   2034  N   PRO A 218      40.240  49.470   9.110  1.00  0.00      RA0  N
ATOM   2035  CD  PRO A 218      40.434  50.789   9.699  1.00  0.00      RA0  C
ATOM   2036  CA  PRO A 218      38.845  49.048   9.072  1.00  0.00      RA0  C
ATOM   2037  CB  PRO A 218      38.119  50.266   9.655  1.00  0.00      RA0  C
ATOM   2038  CG  PRO A 218      39.155  51.013  10.491  1.00  0.00      RA0  C
ATOM   2039  C   PRO A 218      38.347  48.677   7.649  1.00  0.00      RA0  C
ATOM   2040  O   PRO A 218      38.499  49.440   6.697  1.00  0.00      RA0  O
ATOM   2041  N   CYS A 219      37.719  47.510   7.563  1.00  0.00      RA0  N
ATOM   2042  H   CYS A 219      37.579  46.920   8.360  1.00  0.00      RA0  H
ATOM   2043  CA  CYS A 219      37.224  46.966   6.307  1.00  0.00      RA0  C
ATOM   2044  CB  CYS A 219      38.149  45.835   5.868  1.00  0.00      RA0  C
ATOM   2045  SG  CYS A 219      39.878  46.349   5.728  1.00  0.00      RA0  S
ATOM   2046  C   CYS A 219      35.773  46.522   6.465  1.00  0.00      RA0  C
ATOM   2047  O   CYS A 219      35.413  45.922   7.468  1.00  0.00      RA0  O
ATOM   2048  N   GLY A 220      34.983  46.773   5.422  1.00  0.00      RA0  N
ATOM   2049  H   GLY A 220      35.380  47.231   4.620  1.00  0.00      RA0  H
ATOM   2050  CA  GLY A 220      33.552  46.565   5.440  1.00  0.00      RA0  C
ATOM   2051  C   GLY A 220      33.083  45.327   4.699  1.00  0.00      RA0  C
ATOM   2052  O   GLY A 220      33.852  44.474   4.286  1.00  0.00      RA0  O
ATOM   2053  N   LEU A 221      31.771  45.231   4.564  1.00  0.00      RA0  N
ATOM   2054  H   LEU A 221      31.211  45.978   4.927  1.00  0.00      RA0  H
ATOM   2055  CA  LEU A 221      31.127  44.069   3.968  1.00  0.00      RA0  C
ATOM   2056  CB  LEU A 221      29.613  44.152   4.136  1.00  0.00      RA0  C
ATOM   2057  CG  LEU A 221      29.167  44.264   5.591  1.00  0.00      RA0  C
ATOM   2058  CD1 LEU A 221      27.682  44.603   5.674  1.00  0.00      RA0  C
ATOM   2059  CD2 LEU A 221      29.532  43.026   6.414  1.00  0.00      RA0  C
ATOM   2060  C   LEU A 221      31.454  43.911   2.501  1.00  0.00      RA0  C
ATOM   2061  O   LEU A 221      31.499  42.783   1.981  1.00  0.00      RA0  O
ATOM   2062  N   GLY A 222      31.651  45.020   1.799  1.00  0.00      RA0  N
ATOM   2063  H   GLY A 222      31.629  45.913   2.253  1.00  0.00      RA0  H
ATOM   2064  CA  GLY A 222      31.971  44.962   0.369  1.00  0.00      RA0  C
ATOM   2065  C   GLY A 222      33.273  44.205   0.122  1.00  0.00      RA0  C
ATOM   2066  O   GLY A 222      33.332  43.260  -0.639  1.00  0.00      RA0  O
ATOM   2067  N   ALA A 223      34.314  44.594   0.835  1.00  0.00      RA0  N
ATOM   2068  H   ALA A 223      34.195  45.336   1.494  1.00  0.00      RA0  H
ATOM   2069  CA  ALA A 223      35.586  43.875   0.781  1.00  0.00      RA0  C
ATOM   2070  CB  ALA A 223      36.655  44.636   1.560  1.00  0.00      RA0  C
ATOM   2071  C   ALA A 223      35.477  42.455   1.366  1.00  0.00      RA0  C
ATOM   2072  O   ALA A 223      36.089  41.507   0.856  1.00  0.00      RA0  O
ATOM   2073  N   ARG A 224      34.691  42.279   2.425  1.00  0.00      RA0  N
ATOM   2074  H   ARG A 224      34.236  43.065   2.847  1.00  0.00      RA0  H
ATOM   2075  CA  ARG A 224      34.478  40.940   2.972  1.00  0.00      RA0  C
ATOM   2076  CB  ARG A 224      33.696  40.807   4.300  1.00  0.00      RA0  C
ATOM   2077  CG  ARG A 224      33.970  39.435   4.980  1.00  0.00      RA0  C
ATOM   2078  CD  ARG A 224      33.859  39.387   6.524  1.00  0.00      RA0  C
ATOM   2079  NE  ARG A 224      33.960  38.029   7.101  1.00  0.00      RA0  N
ATOM   2080  HE  ARG A 224      33.253  37.383   6.791  1.00  0.00      RA0  H
ATOM   2081  CZ  ARG A 224      34.884  37.722   8.083  1.00  0.00      RA0  C
ATOM   2082  NH1 ARG A 224      35.836  38.626   8.380  1.00  0.00      RA0  N
ATOM   2083 HH11 ARG A 224      36.525  38.428   9.085  1.00  0.00      RA0  H
ATOM   2084 HH12 ARG A 224      35.891  39.514   7.917  1.00  0.00      RA0  H
ATOM   2085  NH2 ARG A 224      34.855  36.538   8.755  1.00  0.00      RA0  N
ATOM   2086 HH21 ARG A 224      35.515  36.290   9.493  1.00  0.00      RA0  H
ATOM   2087 HH22 ARG A 224      34.169  35.828   8.570  1.00  0.00      RA0  H
ATOM   2088  C   ARG A 224      34.041  40.003   1.827  1.00  0.00      RA0  C
ATOM   2089  O   ARG A 224      34.525  38.876   1.697  1.00  0.00      RA0  O
ATOM   2090  N   ASP A 225      33.130  40.476   0.983  1.00  0.00      RA0  N
ATOM   2091  H   ASP A 225      32.749  41.398   1.080  1.00  0.00      RA0  H
ATOM   2092  CA  ASP A 225      32.631  39.627  -0.077  1.00  0.00      RA0  C
ATOM   2093  CB  ASP A 225      31.291  40.053  -0.684  1.00  0.00      RA0  C
ATOM   2094  CG  ASP A 225      30.916  39.052  -1.779  1.00  0.00      RA0  C
ATOM   2095  OD1 ASP A 225      30.424  37.963  -1.466  1.00  0.00      RA0  O
ATOM   2096  OD2 ASP A 225      31.120  39.360  -2.952  1.00  0.00      RA0  O
ATOM   2097  C   ASP A 225      33.641  39.385  -1.205  1.00  0.00      RA0  C
ATOM   2098  O   ASP A 225      33.788  38.242  -1.635  1.00  0.00      RA0  O
ATOM   2099  N   THR A 226      34.304  40.433  -1.695  1.00  0.00      RA0  N
ATOM   2100  H   THR A 226      34.180  41.319  -1.254  1.00  0.00      RA0  H
ATOM   2101  CA  THR A 226      35.314  40.237  -2.754  1.00  0.00      RA0  C
ATOM   2102  CB  THR A 226      35.708  41.639  -3.187  1.00  0.00      RA0  C
ATOM   2103  OG1 THR A 226      35.629  42.522  -2.057  1.00  0.00      RA0  O
ATOM   2104  HG1 THR A 226      34.708  42.758  -1.957  1.00  0.00      RA0  H
ATOM   2105  CG2 THR A 226      34.787  42.155  -4.292  1.00  0.00      RA0  C
ATOM   2106  C   THR A 226      36.448  39.327  -2.276  1.00  0.00      RA0  C
ATOM   2107  O   THR A 226      36.926  38.467  -3.028  1.00  0.00      RA0  O
ATOM   2108  N   LEU A 227      36.856  39.517  -1.033  1.00  0.00      RA0  N
ATOM   2109  H   LEU A 227      36.396  40.204  -0.469  1.00  0.00      RA0  H
ATOM   2110  CA  LEU A 227      37.914  38.685  -0.456  1.00  0.00      RA0  C
ATOM   2111  CB  LEU A 227      38.293  39.172   0.940  1.00  0.00      RA0  C
ATOM   2112  CG  LEU A 227      39.069  40.488   0.936  1.00  0.00      RA0  C
ATOM   2113  CD1 LEU A 227      38.917  41.235   2.255  1.00  0.00      RA0  C
ATOM   2114  CD2 LEU A 227      40.537  40.285   0.580  1.00  0.00      RA0  C
ATOM   2115  C   LEU A 227      37.532  37.211  -0.385  1.00  0.00      RA0  C
ATOM   2116  O   LEU A 227      38.288  36.330  -0.819  1.00  0.00      RA0  O
ATOM   2117  N   ARG A 228      36.357  36.916   0.162  1.00  0.00      RA0  N
ATOM   2118  H   ARG A 228      35.733  37.640   0.469  1.00  0.00      RA0  H
ATOM   2119  CA  ARG A 228      35.964  35.525   0.333  1.00  0.00      RA0  C
ATOM   2120  CB  ARG A 228      34.769  35.404   1.294  1.00  0.00      RA0  C
ATOM   2121  CG  ARG A 228      33.401  35.866   0.773  1.00  0.00      RA0  C
ATOM   2122  CD  ARG A 228      32.588  34.784   0.054  1.00  0.00      RA0  C
ATOM   2123  NE  ARG A 228      31.569  35.400  -0.786  1.00  0.00      RA0  N
ATOM   2124  HE  ARG A 228      31.493  36.410  -0.775  1.00  0.00      RA0  H
ATOM   2125  CZ  ARG A 228      30.735  34.645  -1.555  1.00  0.00      RA0  C
ATOM   2126  NH1 ARG A 228      30.884  33.297  -1.612  1.00  0.00      RA0  N
ATOM   2127 HH11 ARG A 228      30.232  32.702  -2.112  1.00  0.00      RA0  H
ATOM   2128 HH12 ARG A 228      31.645  32.810  -1.155  1.00  0.00      RA0  H
ATOM   2129  NH2 ARG A 228      29.772  35.289  -2.246  1.00  0.00      RA0  N
ATOM   2130 HH21 ARG A 228      29.095  34.810  -2.826  1.00  0.00      RA0  H
ATOM   2131 HH22 ARG A 228      29.721  36.302  -2.187  1.00  0.00      RA0  H
ATOM   2132  C   ARG A 228      35.668  34.814  -1.003  1.00  0.00      RA0  C
ATOM   2133  O   ARG A 228      35.923  33.623  -1.156  1.00  0.00      RA0  O
ATOM   2134  N   LEU A 229      35.145  35.532  -1.977  1.00  0.00      RA0  N
ATOM   2135  H   LEU A 229      34.925  36.501  -1.831  1.00  0.00      RA0  H
ATOM   2136  CA  LEU A 229      34.809  34.909  -3.261  1.00  0.00      RA0  C
ATOM   2137  CB  LEU A 229      33.923  35.830  -4.096  1.00  0.00      RA0  C
ATOM   2138  CG  LEU A 229      33.409  35.094  -5.330  1.00  0.00      RA0  C
ATOM   2139  CD1 LEU A 229      32.666  33.828  -4.921  1.00  0.00      RA0  C
ATOM   2140  CD2 LEU A 229      32.557  35.977  -6.238  1.00  0.00      RA0  C
ATOM   2141  C   LEU A 229      36.111  34.576  -4.022  1.00  0.00      RA0  C
ATOM   2142  O   LEU A 229      36.287  33.467  -4.555  1.00  0.00      RA0  O
ATOM   2143  N   GLU A 230      37.034  35.540  -4.032  1.00  0.00      RA0  N
ATOM   2144  H   GLU A 230      36.835  36.434  -3.623  1.00  0.00      RA0  H
ATOM   2145  CA  GLU A 230      38.381  35.294  -4.562  1.00  0.00      RA0  C
ATOM   2146  CB  GLU A 230      39.307  36.496  -4.410  1.00  0.00      RA0  C
ATOM   2147  CG  GLU A 230      38.998  37.681  -5.325  1.00  0.00      RA0  C
ATOM   2148  CD  GLU A 230      40.055  38.740  -5.102  1.00  0.00      RA0  C
ATOM   2149  OE1 GLU A 230      40.912  38.541  -4.250  1.00  0.00      RA0  O
ATOM   2150  OE2 GLU A 230      40.038  39.766  -5.776  1.00  0.00      RA0  O
ATOM   2151  C   GLU A 230      39.019  34.066  -3.917  1.00  0.00      RA0  C
ATOM   2152  O   GLU A 230      39.668  33.269  -4.598  1.00  0.00      RA0  O
ATOM   2153  N   ALA A 231      38.831  33.907  -2.617  1.00  0.00      RA0  N
ATOM   2154  H   ALA A 231      38.293  34.592  -2.120  1.00  0.00      RA0  H
ATOM   2155  CA  ALA A 231      39.380  32.767  -1.858  1.00  0.00      RA0  C
ATOM   2156  CB  ALA A 231      39.396  33.110  -0.373  1.00  0.00      RA0  C
ATOM   2157  C   ALA A 231      38.647  31.439  -2.040  1.00  0.00      RA0  C
ATOM   2158  O   ALA A 231      39.074  30.408  -1.501  1.00  0.00      RA0  O
ATOM   2159  N   GLY A 232      37.567  31.457  -2.827  1.00  0.00      RA0  N
ATOM   2160  H   GLY A 232      37.239  32.326  -3.187  1.00  0.00      RA0  H
ATOM   2161  CA  GLY A 232      36.742  30.290  -3.072  1.00  0.00      RA0  C
ATOM   2162  C   GLY A 232      35.941  29.830  -1.874  1.00  0.00      RA0  C
ATOM   2163  O   GLY A 232      35.687  28.643  -1.730  1.00  0.00      RA0  O
ATOM   2164  N   MSE A 233      35.543  30.755  -1.019  1.00  0.00      RA0  N
ATOM   2165  H   MSE A 233      35.693  31.717  -1.238  1.00  0.00      RA0  H
ATOM   2166  CA  MSE A 233      34.851  30.396   0.205  1.00  0.00      RA0  C
ATOM   2167  CB  MSE A 233      35.313  31.309   1.324  1.00  0.00      RA0  C
ATOM   2168  CG  MSE A 233      36.780  31.136   1.677  1.00  0.00      RA0  C
ATOM   2169  SE  MSE A 233      37.296  32.462   2.761  1.00  0.00      RA0  S
ATOM   2170  CE  MSE A 233      38.799  31.711   3.384  1.00  0.00      RA0  C
ATOM   2171  C   MSE A 233      33.343  30.613   0.033  1.00  0.00      RA0  C
ATOM   2172  O   MSE A 233      32.922  31.559  -0.633  1.00  0.00      RA0  O
ATOM   2173  N   ASN A 234      32.553  29.646   0.524  1.00  0.00      RA0  N
ATOM   2174  H   ASN A 234      33.006  28.988   1.140  1.00  0.00      RA0  H
ATOM   2175  CA  ASN A 234      31.112  29.673   0.312  1.00  0.00      RA0  C
ATOM   2176  CB  ASN A 234      30.527  28.298   0.645  1.00  0.00      RA0  C
ATOM   2177  CG  ASN A 234      31.082  27.213  -0.254  1.00  0.00      RA0  C
ATOM   2178  OD1 ASN A 234      30.638  27.024  -1.380  1.00  0.00      RA0  O
ATOM   2179  ND2 ASN A 234      32.046  26.472   0.308  1.00  0.00      RA0  N
ATOM   2180 HD21 ASN A 234      32.455  26.734   1.191  1.00  0.00      RA0  H
ATOM   2181 HD22 ASN A 234      32.440  25.661  -0.121  1.00  0.00      RA0  H
ATOM   2182  C   ASN A 234      30.404  30.690   1.155  1.00  0.00      RA0  C
ATOM   2183  O   ASN A 234      30.860  31.034   2.257  1.00  0.00      RA0  O
ATOM   2184  N   LEU A 235      29.266  31.150   0.627  1.00  0.00      RA0  N
ATOM   2185  H   LEU A 235      28.992  30.855  -0.293  1.00  0.00      RA0  H
ATOM   2186  CA  LEU A 235      28.326  31.974   1.328  1.00  0.00      RA0  C
ATOM   2187  CB  LEU A 235      28.240  33.353   0.681  1.00  0.00      RA0  C
ATOM   2188  CG  LEU A 235      27.333  34.327   1.432  1.00  0.00      RA0  C
ATOM   2189  CD1 LEU A 235      27.767  34.503   2.889  1.00  0.00      RA0  C
ATOM   2190  CD2 LEU A 235      27.228  35.666   0.702  1.00  0.00      RA0  C
ATOM   2191  C   LEU A 235      26.971  31.277   1.303  1.00  0.00      RA0  C
ATOM   2192  O   LEU A 235      26.360  31.076   0.224  1.00  0.00      RA0  O
ATOM   2193  N   TYR A 236      26.522  30.899   2.494  1.00  0.00      RA0  N
ATOM   2194  H   TYR A 236      27.073  31.066   3.312  1.00  0.00      RA0  H
ATOM   2195  CA  TYR A 236      25.247  30.214   2.640  1.00  0.00      RA0  C
ATOM   2196  CB  TYR A 236      24.933  29.857   4.089  1.00  0.00      RA0  C
ATOM   2197  CG  TYR A 236      23.681  29.007   4.136  1.00  0.00      RA0  C
ATOM   2198  CD1 TYR A 236      23.754  27.637   3.905  1.00  0.00      RA0  C
ATOM   2199  CE1 TYR A 236      22.615  26.848   4.031  1.00  0.00      RA0  C
ATOM   2200  CD2 TYR A 236      22.454  29.590   4.433  1.00  0.00      RA0  C
ATOM   2201  CE2 TYR A 236      21.316  28.800   4.554  1.00  0.00      RA0  C
ATOM   2202  CZ  TYR A 236      21.399  27.425   4.382  1.00  0.00      RA0  C
ATOM   2203  OH  TYR A 236      20.269  26.645   4.572  1.00  0.00      RA0  O
ATOM   2204  HH  TYR A 236      20.495  25.728   4.389  1.00  0.00      RA0  H
ATOM   2205  C   TYR A 236      24.144  31.086   2.032  1.00  0.00      RA0  C
ATOM   2206  O   TYR A 236      24.106  32.313   2.217  1.00  0.00      RA0  O
ATOM   2207  N   GLY A 237      23.246  30.435   1.316  1.00  0.00      RA0  N
ATOM   2208  H   GLY A 237      23.347  29.449   1.188  1.00  0.00      RA0  H
ATOM   2209  CA  GLY A 237      22.192  31.105   0.599  1.00  0.00      RA0  C
ATOM   2210  C   GLY A 237      22.547  31.302  -0.857  1.00  0.00      RA0  C
ATOM   2211  O   GLY A 237      21.666  31.439  -1.692  1.00  0.00      RA0  O
ATOM   2212  N   GLN A 238      23.843  31.343  -1.166  1.00  0.00      RA0  N
ATOM   2213  H   GLN A 238      24.540  31.214  -0.460  1.00  0.00      RA0  H
ATOM   2214  CA  GLN A 238      24.307  31.522  -2.538  1.00  0.00      RA0  C
ATOM   2215  CB  GLN A 238      25.202  32.753  -2.647  1.00  0.00      RA0  C
ATOM   2216  CG  GLN A 238      24.330  33.999  -2.467  1.00  0.00      RA0  C
ATOM   2217  CD  GLN A 238      25.128  35.272  -2.649  1.00  0.00      RA0  C
ATOM   2218  OE1 GLN A 238      24.957  36.247  -1.926  1.00  0.00      RA0  O
ATOM   2219  NE2 GLN A 238      26.012  35.225  -3.654  1.00  0.00      RA0  N
ATOM   2220 HE21 GLN A 238      26.086  34.443  -4.286  1.00  0.00      RA0  H
ATOM   2221 HE22 GLN A 238      26.683  35.940  -3.835  1.00  0.00      RA0  H
ATOM   2222  C   GLN A 238      24.942  30.239  -3.057  1.00  0.00      RA0  C
ATOM   2223  O   GLN A 238      24.418  29.622  -3.995  1.00  0.00      RA0  O
ATOM   2224  N   GLU A 239      26.053  29.798  -2.480  1.00  0.00      RA0  N
ATOM   2225  H   GLU A 239      26.486  30.328  -1.747  1.00  0.00      RA0  H
ATOM   2226  CA  GLU A 239      26.675  28.534  -2.930  1.00  0.00      RA0  C
ATOM   2227  CB  GLU A 239      28.120  28.517  -2.445  1.00  0.00      RA0  C
ATOM   2228  CG  GLU A 239      29.141  29.269  -3.312  1.00  0.00      RA0  C
ATOM   2229  CD  GLU A 239      28.829  30.744  -3.482  1.00  0.00      RA0  C
ATOM   2230  OE1 GLU A 239      28.891  31.503  -2.514  1.00  0.00      RA0  O
ATOM   2231  OE2 GLU A 239      28.556  31.147  -4.608  1.00  0.00      RA0  O
ATOM   2232  C   GLU A 239      25.933  27.271  -2.514  1.00  0.00      RA0  C
ATOM   2233  O   GLU A 239      26.139  26.226  -3.112  1.00  0.00      RA0  O
ATOM   2234  N   MSE A 240      25.119  27.368  -1.464  1.00  0.00      RA0  N
ATOM   2235  H   MSE A 240      25.000  28.224  -0.961  1.00  0.00      RA0  H
ATOM   2236  CA  MSE A 240      24.269  26.270  -1.053  1.00  0.00      RA0  C
ATOM   2237  CB  MSE A 240      25.043  25.188  -0.297  1.00  0.00      RA0  C
ATOM   2238  CG  MSE A 240      25.664  25.648   1.022  1.00  0.00      RA0  C
ATOM   2239  SE  MSE A 240      26.979  26.855   0.821  1.00  0.00      RA0  S
ATOM   2240  CE  MSE A 240      27.600  26.774   2.502  1.00  0.00      RA0  C
ATOM   2241  C   MSE A 240      23.074  26.743  -0.209  1.00  0.00      RA0  C
ATOM   2242  O   MSE A 240      23.028  27.868   0.285  1.00  0.00      RA0  O
ATOM   2243  N   ASP A 241      22.115  25.848  -0.068  1.00  0.00      RA0  N
ATOM   2244  H   ASP A 241      22.070  24.960  -0.530  1.00  0.00      RA0  H
ATOM   2245  CA  ASP A 241      20.985  26.060   0.851  1.00  0.00      RA0  C
ATOM   2246  CB  ASP A 241      19.932  26.955   0.193  1.00  0.00      RA0  C
ATOM   2247  CG  ASP A 241      19.084  26.092  -0.721  1.00  0.00      RA0  C
ATOM   2248  OD1 ASP A 241      19.619  25.457  -1.620  1.00  0.00      RA0  O
ATOM   2249  OD2 ASP A 241      17.890  25.964  -0.473  1.00  0.00      RA0  O
ATOM   2250  C   ASP A 241      20.379  24.703   1.105  1.00  0.00      RA0  C
ATOM   2251  O   ASP A 241      20.979  23.675   0.726  1.00  0.00      RA0  O
ATOM   2252  N   GLU A 242      19.212  24.647   1.743  1.00  0.00      RA0  N
ATOM   2253  H   GLU A 242      18.653  25.473   1.805  1.00  0.00      RA0  H
ATOM   2254  CA  GLU A 242      18.651  23.352   2.133  1.00  0.00      RA0  C
ATOM   2255  CB  GLU A 242      17.362  23.583   2.921  1.00  0.00      RA0  C
ATOM   2256  CG  GLU A 242      17.442  24.600   4.057  1.00  0.00      RA0  C
ATOM   2257  CD  GLU A 242      17.951  23.941   5.317  1.00  0.00      RA0  C
ATOM   2258  OE1 GLU A 242      18.118  22.725   5.326  1.00  0.00      RA0  O
ATOM   2259  OE2 GLU A 242      18.154  24.647   6.300  1.00  0.00      RA0  O
ATOM   2260  C   GLU A 242      18.278  22.431   0.982  1.00  0.00      RA0  C
ATOM   2261  O   GLU A 242      18.046  21.243   1.204  1.00  0.00      RA0  O
ATOM   2262  N   THR A 243      18.251  22.974  -0.234  1.00  0.00      RA0  N
ATOM   2263  H   THR A 243      18.480  23.941  -0.377  1.00  0.00      RA0  H
ATOM   2264  CA  THR A 243      17.926  22.200  -1.441  1.00  0.00      RA0  C
ATOM   2265  CB  THR A 243      16.909  22.986  -2.286  1.00  0.00      RA0  C
ATOM   2266  OG1 THR A 243      17.414  24.236  -2.773  1.00  0.00      RA0  O
ATOM   2267  HG1 THR A 243      17.776  24.746  -2.041  1.00  0.00      RA0  H
ATOM   2268  CG2 THR A 243      15.629  23.216  -1.481  1.00  0.00      RA0  C
ATOM   2269  C   THR A 243      19.141  21.692  -2.195  1.00  0.00      RA0  C
ATOM   2270  O   THR A 243      18.994  20.964  -3.182  1.00  0.00      RA0  O
ATOM   2271  N   ILE A 244      20.331  22.094  -1.749  1.00  0.00      RA0  N
ATOM   2272  H   ILE A 244      20.399  22.642  -0.912  1.00  0.00      RA0  H
ATOM   2273  CA  ILE A 244      21.581  21.781  -2.428  1.00  0.00      RA0  C
ATOM   2274  CB  ILE A 244      22.319  23.070  -2.812  1.00  0.00      RA0  C
ATOM   2275  CG2 ILE A 244      23.717  22.808  -3.379  1.00  0.00      RA0  C
ATOM   2276  CG1 ILE A 244      21.469  23.853  -3.810  1.00  0.00      RA0  C
ATOM   2277  CD1 ILE A 244      21.079  22.985  -5.007  1.00  0.00      RA0  C
ATOM   2278  C   ILE A 244      22.465  20.857  -1.601  1.00  0.00      RA0  C
ATOM   2279  O   ILE A 244      22.743  21.144  -0.436  1.00  0.00      RA0  O
ATOM   2280  N   SER A 245      22.978  19.801  -2.244  1.00  0.00      RA0  N
ATOM   2281  H   SER A 245      22.800  19.694  -3.219  1.00  0.00      RA0  H
ATOM   2282  CA  SER A 245      23.866  18.868  -1.601  1.00  0.00      RA0  C
ATOM   2283  CB  SER A 245      23.976  17.661  -2.537  1.00  0.00      RA0  C
ATOM   2284  OG  SER A 245      24.956  16.726  -2.071  1.00  0.00      RA0  O
ATOM   2285  HG  SER A 245      24.445  15.992  -1.726  1.00  0.00      RA0  H
ATOM   2286  C   SER A 245      25.237  19.526  -1.367  1.00  0.00      RA0  C
ATOM   2287  O   SER A 245      25.682  20.283  -2.225  1.00  0.00      RA0  O
ATOM   2288  N   PRO A 246      25.924  19.234  -0.270  1.00  0.00      RA0  N
ATOM   2289  CD  PRO A 246      25.502  18.383   0.832  1.00  0.00      RA0  C
ATOM   2290  CA  PRO A 246      27.298  19.749  -0.108  1.00  0.00      RA0  C
ATOM   2291  CB  PRO A 246      27.702  19.196   1.264  1.00  0.00      RA0  C
ATOM   2292  CG  PRO A 246      26.811  17.980   1.496  1.00  0.00      RA0  C
ATOM   2293  C   PRO A 246      28.197  19.301  -1.264  1.00  0.00      RA0  C
ATOM   2294  O   PRO A 246      29.143  20.032  -1.632  1.00  0.00      RA0  O
ATOM   2295  N   LEU A 247      27.880  18.149  -1.874  1.00  0.00      RA0  N
ATOM   2296  H   LEU A 247      27.051  17.649  -1.611  1.00  0.00      RA0  H
ATOM   2297  CA  LEU A 247      28.665  17.623  -2.980  1.00  0.00      RA0  C
ATOM   2298  CB  LEU A 247      28.188  16.220  -3.356  1.00  0.00      RA0  C
ATOM   2299  CG  LEU A 247      28.180  15.239  -2.182  1.00  0.00      RA0  C
ATOM   2300  CD1 LEU A 247      27.598  13.888  -2.593  1.00  0.00      RA0  C
ATOM   2301  CD2 LEU A 247      29.556  15.091  -1.532  1.00  0.00      RA0  C
ATOM   2302  C   LEU A 247      28.625  18.535  -4.204  1.00  0.00      RA0  C
ATOM   2303  O   LEU A 247      29.546  18.526  -5.009  1.00  0.00      RA0  O
ATOM   2304  N   ALA A 248      27.568  19.327  -4.321  1.00  0.00      RA0  N
ATOM   2305  H   ALA A 248      26.888  19.367  -3.588  1.00  0.00      RA0  H
ATOM   2306  CA  ALA A 248      27.369  20.270  -5.437  1.00  0.00      RA0  C
ATOM   2307  CB  ALA A 248      25.898  20.291  -5.855  1.00  0.00      RA0  C
ATOM   2308  C   ALA A 248      27.794  21.707  -5.074  1.00  0.00      RA0  C
ATOM   2309  O   ALA A 248      27.575  22.639  -5.859  1.00  0.00      RA0  O
ATOM   2310  N   ALA A 249      28.371  21.860  -3.885  1.00  0.00      RA0  N
ATOM   2311  H   ALA A 249      28.529  21.076  -3.285  1.00  0.00      RA0  H
ATOM   2312  CA  ALA A 249      28.788  23.152  -3.359  1.00  0.00      RA0  C
ATOM   2313  CB  ALA A 249      27.958  23.517  -2.130  1.00  0.00      RA0  C
ATOM   2314  C   ALA A 249      30.270  23.147  -2.963  1.00  0.00      RA0  C
ATOM   2315  O   ALA A 249      30.702  23.907  -2.115  1.00  0.00      RA0  O
ATOM   2316  N   ASN A 250      31.036  22.280  -3.607  1.00  0.00      RA0  N
ATOM   2317  H   ASN A 250      30.615  21.702  -4.302  1.00  0.00      RA0  H
ATOM   2318  CA  ASN A 250      32.482  22.179  -3.337  1.00  0.00      RA0  C
ATOM   2319  CB  ASN A 250      33.227  23.430  -3.827  1.00  0.00      RA0  C
ATOM   2320  CG  ASN A 250      34.724  23.278  -3.652  1.00  0.00      RA0  C
ATOM   2321  OD1 ASN A 250      35.299  22.231  -3.942  1.00  0.00      RA0  O
ATOM   2322  ND2 ASN A 250      35.324  24.386  -3.176  1.00  0.00      RA0  N
ATOM   2323 HD21 ASN A 250      34.784  25.192  -2.918  1.00  0.00      RA0  H
ATOM   2324 HD22 ASN A 250      36.308  24.477  -3.026  1.00  0.00      RA0  H
ATOM   2325  C   ASN A 250      32.761  21.910  -1.864  1.00  0.00      RA0  C
ATOM   2326  O   ASN A 250      33.743  22.427  -1.336  1.00  0.00      RA0  O
ATOM   2327  N   MSE A 251      31.903  21.100  -1.211  1.00  0.00      RA0  N
ATOM   2328  H   MSE A 251      31.075  20.772  -1.669  1.00  0.00      RA0  H
ATOM   2329  CA  MSE A 251      32.087  20.727   0.185  1.00  0.00      RA0  C
ATOM   2330  CB  MSE A 251      30.915  21.194   1.048  1.00  0.00      RA0  C
ATOM   2331  CG  MSE A 251      30.635  22.696   0.983  1.00  0.00      RA0  C
ATOM   2332  SE  MSE A 251      29.166  23.143   1.922  1.00  0.00      RA0  S
ATOM   2333  CE  MSE A 251      29.809  22.786   3.564  1.00  0.00      RA0  C
ATOM   2334  C   MSE A 251      32.289  19.230   0.356  1.00  0.00      RA0  C
ATOM   2335  O   MSE A 251      32.310  18.724   1.466  1.00  0.00      RA0  O
ATOM   2336  N   GLY A 252      32.527  18.521  -0.744  1.00  0.00      RA0  N
ATOM   2337  H   GLY A 252      32.497  18.981  -1.631  1.00  0.00      RA0  H
ATOM   2338  CA  GLY A 252      32.811  17.085  -0.658  1.00  0.00      RA0  C
ATOM   2339  C   GLY A 252      33.976  16.799   0.295  1.00  0.00      RA0  C
ATOM   2340  O   GLY A 252      33.971  15.798   1.058  1.00  0.00      RA0  O
ATOM   2341  N   TRP A 253      34.991  17.641   0.210  1.00  0.00      RA0  N
ATOM   2342  H   TRP A 253      34.922  18.399  -0.435  1.00  0.00      RA0  H
ATOM   2343  CA  TRP A 253      36.197  17.479   0.996  1.00  0.00      RA0  C
ATOM   2344  CB  TRP A 253      37.381  18.375   0.600  1.00  0.00      RA0  C
ATOM   2345  CG  TRP A 253      37.001  19.706  -0.003  1.00  0.00      RA0  C
ATOM   2346  CD2 TRP A 253      36.788  20.968   0.666  1.00  0.00      RA0  C
ATOM   2347  CE2 TRP A 253      36.501  21.938  -0.351  1.00  0.00      RA0  C
ATOM   2348  CE3 TRP A 253      36.814  21.358   2.020  1.00  0.00      RA0  C
ATOM   2349  CD1 TRP A 253      36.830  19.974  -1.370  1.00  0.00      RA0  C
ATOM   2350  NE1 TRP A 253      36.535  21.282  -1.577  1.00  0.00      RA0  N
ATOM   2351  HE1 TRP A 253      36.346  21.700  -2.449  1.00  0.00      RA0  H
ATOM   2352  CZ2 TRP A 253      36.242  23.279   0.007  1.00  0.00      RA0  C
ATOM   2353  CZ3 TRP A 253      36.552  22.702   2.366  1.00  0.00      RA0  C
ATOM   2354  CH2 TRP A 253      36.266  23.655   1.365  1.00  0.00      RA0  C
ATOM   2355  C   TRP A 253      35.916  17.534   2.484  1.00  0.00      RA0  C
ATOM   2356  O   TRP A 253      36.757  17.128   3.276  1.00  0.00      RA0  O
ATOM   2357  N   THR A 254      34.758  18.071   2.869  1.00  0.00      RA0  N
ATOM   2358  H   THR A 254      34.077  18.325   2.188  1.00  0.00      RA0  H
ATOM   2359  CA  THR A 254      34.404  18.171   4.283  1.00  0.00      RA0  C
ATOM   2360  CB  THR A 254      33.690  19.472   4.678  1.00  0.00      RA0  C
ATOM   2361  OG1 THR A 254      32.425  19.630   4.019  1.00  0.00      RA0  O
ATOM   2362  HG1 THR A 254      32.569  19.525   3.087  1.00  0.00      RA0  H
ATOM   2363  CG2 THR A 254      34.581  20.684   4.465  1.00  0.00      RA0  C
ATOM   2364  C   THR A 254      33.587  16.989   4.797  1.00  0.00      RA0  C
ATOM   2365  O   THR A 254      33.267  16.939   5.988  1.00  0.00      RA0  O
ATOM   2366  N   ILE A 255      33.257  16.046   3.925  1.00  0.00      RA0  N
ATOM   2367  H   ILE A 255      33.663  16.040   3.010  1.00  0.00      RA0  H
ATOM   2368  CA  ILE A 255      32.444  14.906   4.342  1.00  0.00      RA0  C
ATOM   2369  CB  ILE A 255      31.484  14.430   3.249  1.00  0.00      RA0  C
ATOM   2370  CG2 ILE A 255      30.475  13.451   3.857  1.00  0.00      RA0  C
ATOM   2371  CG1 ILE A 255      30.789  15.595   2.532  1.00  0.00      RA0  C
ATOM   2372  CD1 ILE A 255      29.943  16.481   3.452  1.00  0.00      RA0  C
ATOM   2373  C   ILE A 255      33.352  13.791   4.823  1.00  0.00      RA0  C
ATOM   2374  O   ILE A 255      34.159  13.254   4.058  1.00  0.00      RA0  O
ATOM   2375  N   ALA A 256      33.192  13.431   6.087  1.00  0.00      RA0  N
ATOM   2376  H   ALA A 256      32.459  13.883   6.596  1.00  0.00      RA0  H
ATOM   2377  CA  ALA A 256      33.960  12.356   6.709  1.00  0.00      RA0  C
ATOM   2378  CB  ALA A 256      34.212  12.657   8.177  1.00  0.00      RA0  C
ATOM   2379  C   ALA A 256      33.215  11.032   6.566  1.00  0.00      RA0  C
ATOM   2380  O   ALA A 256      32.539  10.595   7.469  1.00  0.00      RA0  O
ATOM   2381  N   TRP A 257      33.338  10.385   5.405  1.00  0.00      RA0  N
ATOM   2382  H   TRP A 257      33.927  10.788   4.702  1.00  0.00      RA0  H
ATOM   2383  CA  TRP A 257      32.592   9.142   5.141  1.00  0.00      RA0  C
ATOM   2384  CB  TRP A 257      32.775   8.679   3.692  1.00  0.00      RA0  C
ATOM   2385  CG  TRP A 257      32.542   9.793   2.695  1.00  0.00      RA0  C
ATOM   2386  CD2 TRP A 257      31.302  10.208   2.084  1.00  0.00      RA0  C
ATOM   2387  CE2 TRP A 257      31.598  11.262   1.188  1.00  0.00      RA0  C
ATOM   2388  CE3 TRP A 257      29.990   9.769   2.213  1.00  0.00      RA0  C
ATOM   2389  CD1 TRP A 257      33.518  10.634   2.139  1.00  0.00      RA0  C
ATOM   2390  NE1 TRP A 257      32.966  11.504   1.254  1.00  0.00      RA0  N
ATOM   2391  HE1 TRP A 257      33.458  12.200   0.767  1.00  0.00      RA0  H
ATOM   2392  CZ2 TRP A 257      30.575  11.852   0.453  1.00  0.00      RA0  C
ATOM   2393  CZ3 TRP A 257      28.977  10.368   1.473  1.00  0.00      RA0  C
ATOM   2394  CH2 TRP A 257      29.268  11.402   0.592  1.00  0.00      RA0  C
ATOM   2395  C   TRP A 257      33.013   8.009   6.068  1.00  0.00      RA0  C
ATOM   2396  O   TRP A 257      32.180   7.220   6.548  1.00  0.00      RA0  O
ATOM   2397  N   GLU A 258      34.316   7.914   6.324  1.00  0.00      RA0  N
ATOM   2398  H   GLU A 258      34.949   8.601   5.979  1.00  0.00      RA0  H
ATOM   2399  CA  GLU A 258      34.824   6.879   7.215  1.00  0.00      RA0  C
ATOM   2400  CB  GLU A 258      36.048   6.180   6.621  1.00  0.00      RA0  C
ATOM   2401  CG  GLU A 258      35.625   5.323   5.416  1.00  0.00      RA0  C
ATOM   2402  CD  GLU A 258      34.444   4.434   5.790  1.00  0.00      RA0  C
ATOM   2403  OE1 GLU A 258      34.609   3.554   6.634  1.00  0.00      RA0  O
ATOM   2404  OE2 GLU A 258      33.350   4.657   5.269  1.00  0.00      RA0  O
ATOM   2405  C   GLU A 258      35.008   7.492   8.597  1.00  0.00      RA0  C
ATOM   2406  O   GLU A 258      35.400   8.650   8.685  1.00  0.00      RA0  O
ATOM   2407  N   PRO A 259      34.736   6.765   9.685  1.00  0.00      RA0  N
ATOM   2408  CD  PRO A 259      34.886   7.311  11.029  1.00  0.00      RA0  C
ATOM   2409  CA  PRO A 259      34.299   5.371   9.697  1.00  0.00      RA0  C
ATOM   2410  CB  PRO A 259      34.599   4.959  11.138  1.00  0.00      RA0  C
ATOM   2411  CG  PRO A 259      34.360   6.222  11.955  1.00  0.00      RA0  C
ATOM   2412  C   PRO A 259      32.834   5.247   9.296  1.00  0.00      RA0  C
ATOM   2413  O   PRO A 259      32.029   6.113   9.667  1.00  0.00      RA0  O
ATOM   2414  N   ALA A 260      32.529   4.188   8.555  1.00  0.00      RA0  N
ATOM   2415  H   ALA A 260      33.288   3.651   8.175  1.00  0.00      RA0  H
ATOM   2416  CA  ALA A 260      31.192   3.923   8.026  1.00  0.00      RA0  C
ATOM   2417  CB  ALA A 260      31.182   2.638   7.198  1.00  0.00      RA0  C
ATOM   2418  C   ALA A 260      30.138   3.805   9.102  1.00  0.00      RA0  C
ATOM   2419  O   ALA A 260      28.960   4.052   8.837  1.00  0.00      RA0  O
ATOM   2420  N   ASP A 261      30.539   3.435  10.314  1.00  0.00      RA0  N
ATOM   2421  H   ASP A 261      31.507   3.316  10.551  1.00  0.00      RA0  H
ATOM   2422  CA  ASP A 261      29.585   3.218  11.397  1.00  0.00      RA0  C
ATOM   2423  CB  ASP A 261      30.263   2.328  12.432  1.00  0.00      RA0  C
ATOM   2424  CG  ASP A 261      31.574   3.003  12.831  1.00  0.00      RA0  C
ATOM   2425  OD1 ASP A 261      32.590   2.691  12.215  1.00  0.00      RA0  O
ATOM   2426  OD2 ASP A 261      31.589   3.858  13.719  1.00  0.00      RA0  O
ATOM   2427  C   ASP A 261      29.212   4.466  12.159  1.00  0.00      RA0  C
ATOM   2428  O   ASP A 261      28.453   4.397  13.132  1.00  0.00      RA0  O
ATOM   2429  N   ARG A 262      29.736   5.609  11.747  1.00  0.00      RA0  N
ATOM   2430  H   ARG A 262      30.356   5.608  10.963  1.00  0.00      RA0  H
ATOM   2431  CA  ARG A 262      29.318   6.867  12.343  1.00  0.00      RA0  C
ATOM   2432  CB  ARG A 262      30.375   7.962  12.219  1.00  0.00      RA0  C
ATOM   2433  CG  ARG A 262      29.789   9.278  12.745  1.00  0.00      RA0  C
ATOM   2434  CD  ARG A 262      30.667  10.508  12.541  1.00  0.00      RA0  C
ATOM   2435  NE  ARG A 262      30.960  10.765  11.134  1.00  0.00      RA0  N
ATOM   2436  HE  ARG A 262      31.530  10.084  10.663  1.00  0.00      RA0  H
ATOM   2437  CZ  ARG A 262      30.565  11.957  10.595  1.00  0.00      RA0  C
ATOM   2438  NH1 ARG A 262      29.782  12.793  11.321  1.00  0.00      RA0  N
ATOM   2439 HH11 ARG A 262      29.530  13.730  11.035  1.00  0.00      RA0  H
ATOM   2440 HH12 ARG A 262      29.379  12.517  12.207  1.00  0.00      RA0  H
ATOM   2441  NH2 ARG A 262      30.971  12.260   9.339  1.00  0.00      RA0  N
ATOM   2442 HH21 ARG A 262      30.743  13.131   8.884  1.00  0.00      RA0  H
ATOM   2443 HH22 ARG A 262      31.526  11.611   8.797  1.00  0.00      RA0  H
ATOM   2444  C   ARG A 262      28.042   7.389  11.657  1.00  0.00      RA0  C
ATOM   2445  O   ARG A 262      28.080   7.868  10.541  1.00  0.00      RA0  O
ATOM   2446  N   ASP A 263      26.942   7.332  12.388  1.00  0.00      RA0  N
ATOM   2447  H   ASP A 263      26.996   6.972  13.317  1.00  0.00      RA0  H
ATOM   2448  CA  ASP A 263      25.668   7.872  11.955  1.00  0.00      RA0  C
ATOM   2449  CB  ASP A 263      24.508   7.287  12.753  1.00  0.00      RA0  C
ATOM   2450  CG  ASP A 263      23.220   7.881  12.220  1.00  0.00      RA0  C
ATOM   2451  OD1 ASP A 263      23.141   8.118  11.016  1.00  0.00      RA0  O
ATOM   2452  OD2 ASP A 263      22.305   8.111  13.007  1.00  0.00      RA0  O
ATOM   2453  C   ASP A 263      25.683   9.379  12.085  1.00  0.00      RA0  C
ATOM   2454  O   ASP A 263      26.083   9.924  13.117  1.00  0.00      RA0  O
ATOM   2455  N   PHE A 264      25.256  10.062  11.034  1.00  0.00      RA0  N
ATOM   2456  H   PHE A 264      24.736   9.567  10.331  1.00  0.00      RA0  H
ATOM   2457  CA  PHE A 264      25.059  11.496  11.096  1.00  0.00      RA0  C
ATOM   2458  CB  PHE A 264      26.329  12.286  10.747  1.00  0.00      RA0  C
ATOM   2459  CG  PHE A 264      26.793  12.093   9.322  1.00  0.00      RA0  C
ATOM   2460  CD1 PHE A 264      26.325  12.930   8.315  1.00  0.00      RA0  C
ATOM   2461  CD2 PHE A 264      27.723  11.105   9.022  1.00  0.00      RA0  C
ATOM   2462  CE1 PHE A 264      26.819  12.808   7.021  1.00  0.00      RA0  C
ATOM   2463  CE2 PHE A 264      28.223  10.987   7.731  1.00  0.00      RA0  C
ATOM   2464  CZ  PHE A 264      27.786  11.852   6.734  1.00  0.00      RA0  C
ATOM   2465  C   PHE A 264      23.870  11.875  10.224  1.00  0.00      RA0  C
ATOM   2466  O   PHE A 264      23.512  11.145   9.305  1.00  0.00      RA0  O
ATOM   2467  N   ILE A 265      23.266  13.012  10.523  1.00  0.00      RA0  N
ATOM   2468  H   ILE A 265      23.693  13.593  11.219  1.00  0.00      RA0  H
ATOM   2469  CA  ILE A 265      22.069  13.439   9.815  1.00  0.00      RA0  C
ATOM   2470  CB  ILE A 265      21.448  14.657  10.503  1.00  0.00      RA0  C
ATOM   2471  CG2 ILE A 265      20.094  15.011   9.886  1.00  0.00      RA0  C
ATOM   2472  CG1 ILE A 265      21.356  14.466  12.014  1.00  0.00      RA0  C
ATOM   2473  CD1 ILE A 265      20.968  15.755  12.735  1.00  0.00      RA0  C
ATOM   2474  C   ILE A 265      22.411  13.803   8.383  1.00  0.00      RA0  C
ATOM   2475  O   ILE A 265      23.336  14.573   8.142  1.00  0.00      RA0  O
ATOM   2476  N   GLY A 266      21.694  13.189   7.447  1.00  0.00      RA0  N
ATOM   2477  H   GLY A 266      21.037  12.479   7.702  1.00  0.00      RA0  H
ATOM   2478  CA  GLY A 266      21.956  13.377   6.009  1.00  0.00      RA0  C
ATOM   2479  C   GLY A 266      22.772  12.263   5.385  1.00  0.00      RA0  C
ATOM   2480  O   GLY A 266      22.902  12.218   4.166  1.00  0.00      RA0  O
ATOM   2481  N   ARG A 267      23.273  11.338   6.203  1.00  0.00      RA0  N
ATOM   2482  H   ARG A 267      23.030  11.331   7.175  1.00  0.00      RA0  H
ATOM   2483  CA  ARG A 267      24.264  10.372   5.743  1.00  0.00      RA0  C
ATOM   2484  CB  ARG A 267      24.828   9.441   6.830  1.00  0.00      RA0  C
ATOM   2485  CG  ARG A 267      25.933   8.593   6.175  1.00  0.00      RA0  C
ATOM   2486  CD  ARG A 267      26.727   7.582   7.012  1.00  0.00      RA0  C
ATOM   2487  NE  ARG A 267      27.655   6.887   6.114  1.00  0.00      RA0  N
ATOM   2488  HE  ARG A 267      27.273   6.584   5.225  1.00  0.00      RA0  H
ATOM   2489  CZ  ARG A 267      28.979   6.699   6.399  1.00  0.00      RA0  C
ATOM   2490  NH1 ARG A 267      29.468   6.995   7.627  1.00  0.00      RA0  N
ATOM   2491 HH11 ARG A 267      30.457   6.924   7.820  1.00  0.00      RA0  H
ATOM   2492 HH12 ARG A 267      28.870   7.280   8.386  1.00  0.00      RA0  H
ATOM   2493  NH2 ARG A 267      29.787   6.226   5.425  1.00  0.00      RA0  N
ATOM   2494 HH21 ARG A 267      30.771   6.040   5.570  1.00  0.00      RA0  H
ATOM   2495 HH22 ARG A 267      29.409   6.058   4.497  1.00  0.00      RA0  H
ATOM   2496  C   ARG A 267      23.779   9.532   4.586  1.00  0.00      RA0  C
ATOM   2497  O   ARG A 267      24.436   9.471   3.571  1.00  0.00      RA0  O
ATOM   2498  N   GLU A 268      22.630   8.882   4.712  1.00  0.00      RA0  N
ATOM   2499  H   GLU A 268      22.004   9.173   5.439  1.00  0.00      RA0  H
ATOM   2500  CA  GLU A 268      22.198   7.978   3.636  1.00  0.00      RA0  C
ATOM   2501  CB  GLU A 268      21.056   7.059   4.103  1.00  0.00      RA0  C
ATOM   2502  CG  GLU A 268      20.195   7.575   5.267  1.00  0.00      RA0  C
ATOM   2503  CD  GLU A 268      19.662   8.955   4.943  1.00  0.00      RA0  C
ATOM   2504  OE1 GLU A 268      18.833   9.063   4.047  1.00  0.00      RA0  O
ATOM   2505  OE2 GLU A 268      20.135   9.928   5.534  1.00  0.00      RA0  O
ATOM   2506  C   GLU A 268      21.822   8.751   2.370  1.00  0.00      RA0  C
ATOM   2507  O   GLU A 268      22.071   8.283   1.265  1.00  0.00      RA0  O
ATOM   2508  N   ALA A 269      21.224   9.927   2.516  1.00  0.00      RA0  N
ATOM   2509  H   ALA A 269      20.861  10.170   3.422  1.00  0.00      RA0  H
ATOM   2510  CA  ALA A 269      20.878  10.736   1.313  1.00  0.00      RA0  C
ATOM   2511  CB  ALA A 269      20.114  11.983   1.728  1.00  0.00      RA0  C
ATOM   2512  C   ALA A 269      22.157  11.136   0.573  1.00  0.00      RA0  C
ATOM   2513  O   ALA A 269      22.237  11.113  -0.660  1.00  0.00      RA0  O
ATOM   2514  N   LEU A 270      23.169  11.466   1.347  1.00  0.00      RA0  N
ATOM   2515  H   LEU A 270      23.041  11.436   2.342  1.00  0.00      RA0  H
ATOM   2516  CA  LEU A 270      24.458  11.851   0.806  1.00  0.00      RA0  C
ATOM   2517  CB  LEU A 270      25.343  12.377   1.926  1.00  0.00      RA0  C
ATOM   2518  CG  LEU A 270      26.274  13.461   1.412  1.00  0.00      RA0  C
ATOM   2519  CD1 LEU A 270      25.495  14.522   0.640  1.00  0.00      RA0  C
ATOM   2520  CD2 LEU A 270      27.090  14.070   2.544  1.00  0.00      RA0  C
ATOM   2521  C   LEU A 270      25.115  10.691   0.071  1.00  0.00      RA0  C
ATOM   2522  O   LEU A 270      25.678  10.870  -1.011  1.00  0.00      RA0  O
ATOM   2523  N   GLU A 271      25.041   9.490   0.650  1.00  0.00      RA0  N
ATOM   2524  H   GLU A 271      24.575   9.399   1.535  1.00  0.00      RA0  H
ATOM   2525  CA  GLU A 271      25.599   8.306   0.008  1.00  0.00      RA0  C
ATOM   2526  CB  GLU A 271      25.753   7.151   1.010  1.00  0.00      RA0  C
ATOM   2527  CG  GLU A 271      26.652   7.682   2.145  1.00  0.00      RA0  C
ATOM   2528  CD  GLU A 271      27.487   6.615   2.839  1.00  0.00      RA0  C
ATOM   2529  OE1 GLU A 271      26.932   5.711   3.444  1.00  0.00      RA0  O
ATOM   2530  OE2 GLU A 271      28.713   6.710   2.825  1.00  0.00      RA0  O
ATOM   2531  C   GLU A 271      24.949   8.043  -1.335  1.00  0.00      RA0  C
ATOM   2532  O   GLU A 271      25.613   7.631  -2.296  1.00  0.00      RA0  O
ATOM   2533  N   VAL A 272      23.629   8.230  -1.400  1.00  0.00      RA0  N
ATOM   2534  H   VAL A 272      23.133   8.509  -0.574  1.00  0.00      RA0  H
ATOM   2535  CA  VAL A 272      22.913   8.064  -2.654  1.00  0.00      RA0  C
ATOM   2536  CB  VAL A 272      21.402   8.122  -2.417  1.00  0.00      RA0  C
ATOM   2537  CG1 VAL A 272      20.620   8.109  -3.732  1.00  0.00      RA0  C
ATOM   2538  CG2 VAL A 272      20.966   6.988  -1.489  1.00  0.00      RA0  C
ATOM   2539  C   VAL A 272      23.351   9.134  -3.669  1.00  0.00      RA0  C
ATOM   2540  O   VAL A 272      23.580   8.838  -4.844  1.00  0.00      RA0  O
ATOM   2541  N   GLN A 273      23.486  10.370  -3.202  1.00  0.00      RA0  N
ATOM   2542  H   GLN A 273      23.307  10.540  -2.231  1.00  0.00      RA0  H
ATOM   2543  CA  GLN A 273      23.943  11.461  -4.065  1.00  0.00      RA0  C
ATOM   2544  CB  GLN A 273      23.832  12.775  -3.296  1.00  0.00      RA0  C
ATOM   2545  CG  GLN A 273      22.350  13.071  -3.041  1.00  0.00      RA0  C
ATOM   2546  CD  GLN A 273      22.193  14.028  -1.880  1.00  0.00      RA0  C
ATOM   2547  OE1 GLN A 273      23.082  14.814  -1.574  1.00  0.00      RA0  O
ATOM   2548  NE2 GLN A 273      21.002  13.930  -1.261  1.00  0.00      RA0  N
ATOM   2549 HE21 GLN A 273      20.362  13.210  -1.527  1.00  0.00      RA0  H
ATOM   2550 HE22 GLN A 273      20.688  14.527  -0.515  1.00  0.00      RA0  H
ATOM   2551  C   GLN A 273      25.334  11.173  -4.634  1.00  0.00      RA0  C
ATOM   2552  O   GLN A 273      25.568  11.387  -5.817  1.00  0.00      RA0  O
ATOM   2553  N   ARG A 274      26.231  10.646  -3.796  1.00  0.00      RA0  N
ATOM   2554  H   ARG A 274      25.970  10.468  -2.848  1.00  0.00      RA0  H
ATOM   2555  CA  ARG A 274      27.565  10.283  -4.262  1.00  0.00      RA0  C
ATOM   2556  CB  ARG A 274      28.356   9.825  -3.038  1.00  0.00      RA0  C
ATOM   2557  CG  ARG A 274      29.782   9.341  -3.297  1.00  0.00      RA0  C
ATOM   2558  CD  ARG A 274      30.225   8.420  -2.160  1.00  0.00      RA0  C
ATOM   2559  NE  ARG A 274      29.312   7.280  -2.091  1.00  0.00      RA0  N
ATOM   2560  HE  ARG A 274      28.917   6.918  -2.950  1.00  0.00      RA0  H
ATOM   2561  CZ  ARG A 274      28.981   6.682  -0.912  1.00  0.00      RA0  C
ATOM   2562  NH1 ARG A 274      29.533   7.130   0.236  1.00  0.00      RA0  N
ATOM   2563 HH11 ARG A 274      29.250   6.765   1.139  1.00  0.00      RA0  H
ATOM   2564 HH12 ARG A 274      30.232   7.846   0.249  1.00  0.00      RA0  H
ATOM   2565  NH2 ARG A 274      28.102   5.661  -0.920  1.00  0.00      RA0  N
ATOM   2566 HH21 ARG A 274      27.775   5.186  -0.098  1.00  0.00      RA0  H
ATOM   2567 HH22 ARG A 274      27.714   5.331  -1.807  1.00  0.00      RA0  H
ATOM   2568  C   ARG A 274      27.530   9.170  -5.311  1.00  0.00      RA0  C
ATOM   2569  O   ARG A 274      28.216   9.245  -6.333  1.00  0.00      RA0  O
ATOM   2570  N   GLU A 275      26.704   8.163  -5.069  1.00  0.00      RA0  N
ATOM   2571  H   GLU A 275      26.223   8.091  -4.193  1.00  0.00      RA0  H
ATOM   2572  CA  GLU A 275      26.486   7.079  -6.026  1.00  0.00      RA0  C
ATOM   2573  CB  GLU A 275      25.530   6.015  -5.482  1.00  0.00      RA0  C
ATOM   2574  CG  GLU A 275      26.212   4.704  -5.090  1.00  0.00      RA0  C
ATOM   2575  CD  GLU A 275      26.954   4.864  -3.786  1.00  0.00      RA0  C
ATOM   2576  OE1 GLU A 275      26.453   4.427  -2.759  1.00  0.00      RA0  O
ATOM   2577  OE2 GLU A 275      28.049   5.411  -3.777  1.00  0.00      RA0  O
ATOM   2578  C   GLU A 275      25.951   7.572  -7.361  1.00  0.00      RA0  C
ATOM   2579  O   GLU A 275      26.364   7.113  -8.426  1.00  0.00      RA0  O
ATOM   2580  N   HIS A 276      24.971   8.463  -7.308  1.00  0.00      RA0  N
ATOM   2581  H   HIS A 276      24.709   8.839  -6.419  1.00  0.00      RA0  H
ATOM   2582  CA  HIS A 276      24.309   8.917  -8.514  1.00  0.00      RA0  C
ATOM   2583  CB  HIS A 276      22.925   9.487  -8.193  1.00  0.00      RA0  C
ATOM   2584  CG  HIS A 276      21.898   8.391  -8.024  1.00  0.00      RA0  C
ATOM   2585  ND1 HIS A 276      20.668   8.456  -8.567  1.00  0.00      RA0  N
ATOM   2586  HD1 HIS A 276      20.322   9.187  -9.120  1.00  0.00      RA0  H
ATOM   2587  CD2 HIS A 276      22.011   7.191  -7.313  1.00  0.00      RA0  C
ATOM   2588  NE2 HIS A 276      20.830   6.534  -7.436  1.00  0.00      RA0  N
ATOM   2589  CE1 HIS A 276      20.005   7.312  -8.207  1.00  0.00      RA0  C
ATOM   2590  C   HIS A 276      25.104   9.966  -9.265  1.00  0.00      RA0  C
ATOM   2591  O   HIS A 276      24.933  10.098 -10.475  1.00  0.00      RA0  O
ATOM   2592  N   GLY A 277      25.919  10.718  -8.523  1.00  0.00      RA0  N
ATOM   2593  H   GLY A 277      25.927  10.596  -7.531  1.00  0.00      RA0  H
ATOM   2594  CA  GLY A 277      26.588  11.904  -9.048  1.00  0.00      RA0  C
ATOM   2595  C   GLY A 277      25.760  13.145  -8.814  1.00  0.00      RA0  C
ATOM   2596  O   GLY A 277      24.514  13.078  -8.742  1.00  0.00      RA0  O
ATOM   2597  N   THR A 278      26.440  14.288  -8.703  1.00  0.00      RA0  N
ATOM   2598  H   THR A 278      27.435  14.324  -8.742  1.00  0.00      RA0  H
ATOM   2599  CA  THR A 278      25.757  15.568  -8.526  1.00  0.00      RA0  C
ATOM   2600  CB  THR A 278      26.008  15.883  -7.062  1.00  0.00      RA0  C
ATOM   2601  OG1 THR A 278      27.188  15.169  -6.663  1.00  0.00      RA0  O
ATOM   2602  HG1 THR A 278      27.918  15.670  -7.010  1.00  0.00      RA0  H
ATOM   2603  CG2 THR A 278      24.831  15.493  -6.165  1.00  0.00      RA0  C
ATOM   2604  C   THR A 278      26.320  16.617  -9.470  1.00  0.00      RA0  C
ATOM   2605  O   THR A 278      27.309  16.391 -10.188  1.00  0.00      RA0  O
ATOM   2606  N   GLU A 279      25.679  17.769  -9.444  1.00  0.00      RA0  N
ATOM   2607  H   GLU A 279      24.892  17.879  -8.842  1.00  0.00      RA0  H
ATOM   2608  CA  GLU A 279      26.239  18.968 -10.038  1.00  0.00      RA0  C
ATOM   2609  CB  GLU A 279      25.300  20.160  -9.884  1.00  0.00      RA0  C
ATOM   2610  CG  GLU A 279      23.872  20.011 -10.392  1.00  0.00      RA0  C
ATOM   2611  CD  GLU A 279      23.149  21.270  -9.962  1.00  0.00      RA0  C
ATOM   2612  OE1 GLU A 279      21.950  21.229  -9.708  1.00  0.00      RA0  O
ATOM   2613  OE2 GLU A 279      23.797  22.303  -9.831  1.00  0.00      RA0  O
ATOM   2614  C   GLU A 279      27.507  19.356  -9.262  1.00  0.00      RA0  C
ATOM   2615  O   GLU A 279      27.809  18.772  -8.218  1.00  0.00      RA0  O
ATOM   2616  N   LYS A 280      28.275  20.295  -9.804  1.00  0.00      RA0  N
ATOM   2617  H   LYS A 280      28.002  20.779 -10.640  1.00  0.00      RA0  H
ATOM   2618  CA  LYS A 280      29.527  20.680  -9.184  1.00  0.00      RA0  C
ATOM   2619  CB  LYS A 280      30.723  19.951  -9.786  1.00  0.00      RA0  C
ATOM   2620  CG  LYS A 280      30.961  20.193 -11.272  1.00  0.00      RA0  C
ATOM   2621  CD  LYS A 280      32.107  19.293 -11.716  1.00  0.00      RA0  C
ATOM   2622  CE  LYS A 280      32.381  19.319 -13.214  1.00  0.00      RA0  C
ATOM   2623  NZ  LYS A 280      33.158  18.114 -13.522  1.00  0.00      RA0  N
ATOM   2624  HZ1 LYS A 280      33.044  17.831 -14.518  1.00  0.00      RA0  H
ATOM   2625  HZ2 LYS A 280      34.153  18.160 -13.248  1.00  0.00      RA0  H
ATOM   2626  HZ3 LYS A 280      32.695  17.308 -13.043  1.00  0.00      RA0  H
ATOM   2627  C   LYS A 280      29.683  22.178  -9.211  1.00  0.00      RA0  C
ATOM   2628  O   LYS A 280      29.246  22.849 -10.129  1.00  0.00      RA0  O
ATOM   2629  N   LEU A 281      30.353  22.677  -8.200  1.00  0.00      RA0  N
ATOM   2630  H   LEU A 281      30.807  22.063  -7.559  1.00  0.00      RA0  H
ATOM   2631  CA  LEU A 281      30.658  24.089  -8.112  1.00  0.00      RA0  C
ATOM   2632  CB  LEU A 281      30.671  24.524  -6.647  1.00  0.00      RA0  C
ATOM   2633  CG  LEU A 281      30.795  26.034  -6.436  1.00  0.00      RA0  C
ATOM   2634  CD1 LEU A 281      29.519  26.770  -6.839  1.00  0.00      RA0  C
ATOM   2635  CD2 LEU A 281      31.193  26.375  -5.001  1.00  0.00      RA0  C
ATOM   2636  C   LEU A 281      32.011  24.336  -8.760  1.00  0.00      RA0  C
ATOM   2637  O   LEU A 281      33.034  23.759  -8.374  1.00  0.00      RA0  O
ATOM   2638  N   VAL A 282      32.001  25.160  -9.805  1.00  0.00      RA0  N
ATOM   2639  H   VAL A 282      31.163  25.645 -10.042  1.00  0.00      RA0  H
ATOM   2640  CA  VAL A 282      33.204  25.528 -10.522  1.00  0.00      RA0  C
ATOM   2641  CB  VAL A 282      33.129  25.104 -11.990  1.00  0.00      RA0  C
ATOM   2642  CG1 VAL A 282      33.011  23.586 -12.126  1.00  0.00      RA0  C
ATOM   2643  CG2 VAL A 282      32.016  25.856 -12.723  1.00  0.00      RA0  C
ATOM   2644  C   VAL A 282      33.445  27.044 -10.439  1.00  0.00      RA0  C
ATOM   2645  O   VAL A 282      32.574  27.810 -10.004  1.00  0.00      RA0  O
ATOM   2646  N   GLY A 283      34.626  27.468 -10.858  1.00  0.00      RA0  N
ATOM   2647  H   GLY A 283      35.251  26.814 -11.286  1.00  0.00      RA0  H
ATOM   2648  CA  GLY A 283      34.939  28.875 -11.012  1.00  0.00      RA0  C
ATOM   2649  C   GLY A 283      34.754  29.281 -12.453  1.00  0.00      RA0  C
ATOM   2650  O   GLY A 283      34.875  28.456 -13.373  1.00  0.00      RA0  O
ATOM   2651  N   LEU A 284      34.425  30.550 -12.656  1.00  0.00      RA0  N
ATOM   2652  H   LEU A 284      34.307  31.168 -11.876  1.00  0.00      RA0  H
ATOM   2653  CA  LEU A 284      34.368  31.156 -13.992  1.00  0.00      RA0  C
ATOM   2654  CB  LEU A 284      32.943  31.551 -14.376  1.00  0.00      RA0  C
ATOM   2655  CG  LEU A 284      31.933  30.408 -14.452  1.00  0.00      RA0  C
ATOM   2656  CD1 LEU A 284      30.537  30.949 -14.755  1.00  0.00      RA0  C
ATOM   2657  CD2 LEU A 284      32.345  29.326 -15.450  1.00  0.00      RA0  C
ATOM   2658  C   LEU A 284      35.194  32.425 -13.939  1.00  0.00      RA0  C
ATOM   2659  O   LEU A 284      35.170  33.133 -12.939  1.00  0.00      RA0  O
ATOM   2660  N   VAL A 285      35.932  32.657 -15.018  1.00  0.00      RA0  N
ATOM   2661  H   VAL A 285      35.895  32.010 -15.782  1.00  0.00      RA0  H
ATOM   2662  CA  VAL A 285      36.717  33.865 -15.231  1.00  0.00      RA0  C
ATOM   2663  CB  VAL A 285      38.199  33.475 -15.266  1.00  0.00      RA0  C
ATOM   2664  CG1 VAL A 285      39.081  34.576 -15.855  1.00  0.00      RA0  C
ATOM   2665  CG2 VAL A 285      38.668  33.015 -13.884  1.00  0.00      RA0  C
ATOM   2666  C   VAL A 285      36.307  34.525 -16.554  1.00  0.00      RA0  C
ATOM   2667  O   VAL A 285      36.271  33.894 -17.616  1.00  0.00      RA0  O
ATOM   2668  N   MSE A 286      36.020  35.818 -16.490  1.00  0.00      RA0  N
ATOM   2669  H   MSE A 286      36.101  36.316 -15.621  1.00  0.00      RA0  H
ATOM   2670  CA  MSE A 286      35.698  36.579 -17.670  1.00  0.00      RA0  C
ATOM   2671  CB  MSE A 286      34.250  37.051 -17.633  1.00  0.00      RA0  C
ATOM   2672  CG  MSE A 286      33.833  37.712 -18.944  1.00  0.00      RA0  C
ATOM   2673  SE  MSE A 286      32.121  38.250 -18.895  1.00  0.00      RA0  S
ATOM   2674  CE  MSE A 286      32.311  39.486 -17.611  1.00  0.00      RA0  C
ATOM   2675  C   MSE A 286      36.644  37.771 -17.754  1.00  0.00      RA0  C
ATOM   2676  O   MSE A 286      36.491  38.724 -17.011  1.00  0.00      RA0  O
ATOM   2677  N   THR A 287      37.660  37.670 -18.609  1.00  0.00      RA0  N
ATOM   2678  H   THR A 287      37.819  36.823 -19.115  1.00  0.00      RA0  H
ATOM   2679  CA  THR A 287      38.602  38.789 -18.835  1.00  0.00      RA0  C
ATOM   2680  CB  THR A 287      39.804  38.091 -19.428  1.00  0.00      RA0  C
ATOM   2681  OG1 THR A 287      39.690  36.706 -19.066  1.00  0.00      RA0  O
ATOM   2682  HG1 THR A 287      40.513  36.292 -19.300  1.00  0.00      RA0  H
ATOM   2683  CG2 THR A 287      41.130  38.689 -18.954  1.00  0.00      RA0  C
ATOM   2684  C   THR A 287      38.007  39.900 -19.698  1.00  0.00      RA0  C
ATOM   2685  O   THR A 287      38.496  41.041 -19.694  1.00  0.00      RA0  O
ATOM   2686  N   GLU A 288      36.976  39.563 -20.459  1.00  0.00      RA0  N
ATOM   2687  H   GLU A 288      36.562  38.662 -20.351  1.00  0.00      RA0  H
ATOM   2688  CA  GLU A 288      36.258  40.542 -21.252  1.00  0.00      RA0  C
ATOM   2689  CB  GLU A 288      35.274  39.897 -22.251  1.00  0.00      RA0  C
ATOM   2690  CG  GLU A 288      35.170  40.570 -23.644  1.00  0.00      RA0  C
ATOM   2691  CD  GLU A 288      33.810  41.223 -23.910  1.00  0.00      RA0  C
ATOM   2692  OE1 GLU A 288      33.465  42.181 -23.223  1.00  0.00      RA0  O
ATOM   2693  OE2 GLU A 288      33.083  40.800 -24.820  1.00  0.00      RA0  O
ATOM   2694  C   GLU A 288      35.578  41.524 -20.326  1.00  0.00      RA0  C
ATOM   2695  O   GLU A 288      35.261  41.196 -19.186  1.00  0.00      RA0  O
ATOM   2696  N   LYS A 289      35.355  42.734 -20.814  1.00  0.00      RA0  N
ATOM   2697  H   LYS A 289      35.274  42.809 -21.810  1.00  0.00      RA0  H
ATOM   2698  CA  LYS A 289      34.808  43.781 -19.965  1.00  0.00      RA0  C
ATOM   2699  CB  LYS A 289      35.114  45.183 -20.479  1.00  0.00      RA0  C
ATOM   2700  CG  LYS A 289      36.642  45.312 -20.371  1.00  0.00      RA0  C
ATOM   2701  CD  LYS A 289      37.163  44.704 -19.054  1.00  0.00      RA0  C
ATOM   2702  CE  LYS A 289      38.667  44.406 -19.020  1.00  0.00      RA0  C
ATOM   2703  NZ  LYS A 289      38.905  43.236 -18.158  1.00  0.00      RA0  N
ATOM   2704  HZ1 LYS A 289      39.920  43.145 -17.955  1.00  0.00      RA0  H
ATOM   2705  HZ2 LYS A 289      38.386  43.311 -17.261  1.00  0.00      RA0  H
ATOM   2706  HZ3 LYS A 289      38.586  42.380 -18.666  1.00  0.00      RA0  H
ATOM   2707  C   LYS A 289      33.379  43.426 -19.595  1.00  0.00      RA0  C
ATOM   2708  O   LYS A 289      32.632  42.874 -20.400  1.00  0.00      RA0  O
ATOM   2709  N   GLY A 290      33.013  43.721 -18.356  1.00  0.00      RA0  N
ATOM   2710  H   GLY A 290      33.672  44.008 -17.662  1.00  0.00      RA0  H
ATOM   2711  CA  GLY A 290      31.687  43.389 -17.865  1.00  0.00      RA0  C
ATOM   2712  C   GLY A 290      31.833  42.752 -16.507  1.00  0.00      RA0  C
ATOM   2713  O   GLY A 290      32.950  42.444 -16.062  1.00  0.00      RA0  O
ATOM   2714  N   VAL A 291      30.708  42.562 -15.838  1.00  0.00      RA0  N
ATOM   2715  H   VAL A 291      29.805  42.745 -16.227  1.00  0.00      RA0  H
ATOM   2716  CA  VAL A 291      30.709  41.920 -14.517  1.00  0.00      RA0  C
ATOM   2717  CB  VAL A 291      30.399  42.936 -13.405  1.00  0.00      RA0  C
ATOM   2718  CG1 VAL A 291      30.406  42.275 -12.024  1.00  0.00      RA0  C
ATOM   2719  CG2 VAL A 291      31.356  44.129 -13.443  1.00  0.00      RA0  C
ATOM   2720  C   VAL A 291      29.698  40.769 -14.489  1.00  0.00      RA0  C
ATOM   2721  O   VAL A 291      28.548  40.905 -14.924  1.00  0.00      RA0  O
ATOM   2722  N   LEU A 292      30.166  39.625 -14.000  1.00  0.00      RA0  N
ATOM   2723  H   LEU A 292      31.052  39.642 -13.542  1.00  0.00      RA0  H
ATOM   2724  CA  LEU A 292      29.327  38.462 -13.794  1.00  0.00      RA0  C
ATOM   2725  CB  LEU A 292      30.205  37.231 -13.566  1.00  0.00      RA0  C
ATOM   2726  CG  LEU A 292      31.071  36.886 -14.778  1.00  0.00      RA0  C
ATOM   2727  CD1 LEU A 292      32.115  35.815 -14.457  1.00  0.00      RA0  C
ATOM   2728  CD2 LEU A 292      30.215  36.507 -15.987  1.00  0.00      RA0  C
ATOM   2729  C   LEU A 292      28.431  38.707 -12.569  1.00  0.00      RA0  C
ATOM   2730  O   LEU A 292      28.914  39.162 -11.524  1.00  0.00      RA0  O
ATOM   2731  N   ARG A 293      27.134  38.411 -12.709  1.00  0.00      RA0  N
ATOM   2732  H   ARG A 293      26.817  37.916 -13.517  1.00  0.00      RA0  H
ATOM   2733  CA  ARG A 293      26.157  38.651 -11.644  1.00  0.00      RA0  C
ATOM   2734  CB  ARG A 293      24.809  39.223 -12.069  1.00  0.00      RA0  C
ATOM   2735  CG  ARG A 293      24.551  40.518 -12.819  1.00  0.00      RA0  C
ATOM   2736  CD  ARG A 293      23.025  40.737 -12.785  1.00  0.00      RA0  C
ATOM   2737  NE  ARG A 293      22.286  39.538 -13.210  1.00  0.00      RA0  N
ATOM   2738  HE  ARG A 293      22.425  39.269 -14.167  1.00  0.00      RA0  H
ATOM   2739  CZ  ARG A 293      21.492  38.819 -12.335  1.00  0.00      RA0  C
ATOM   2740  NH1 ARG A 293      21.327  39.217 -11.058  1.00  0.00      RA0  N
ATOM   2741 HH11 ARG A 293      20.820  38.599 -10.420  1.00  0.00      RA0  H
ATOM   2742 HH12 ARG A 293      21.682  40.063 -10.662  1.00  0.00      RA0  H
ATOM   2743  NH2 ARG A 293      20.878  37.692 -12.750  1.00  0.00      RA0  N
ATOM   2744 HH21 ARG A 293      20.336  37.157 -12.075  1.00  0.00      RA0  H
ATOM   2745 HH22 ARG A 293      20.926  37.337 -13.681  1.00  0.00      RA0  H
ATOM   2746  C   ARG A 293      25.599  37.355 -11.079  1.00  0.00      RA0  C
ATOM   2747  O   ARG A 293      25.424  36.381 -11.806  1.00  0.00      RA0  O
ATOM   2748  N   ASN A 294      25.240  37.378  -9.799  1.00  0.00      RA0  N
ATOM   2749  H   ASN A 294      25.473  38.167  -9.234  1.00  0.00      RA0  H
ATOM   2750  CA  ASN A 294      24.497  36.266  -9.191  1.00  0.00      RA0  C
ATOM   2751  CB  ASN A 294      23.944  36.609  -7.807  1.00  0.00      RA0  C
ATOM   2752  CG  ASN A 294      25.037  36.820  -6.787  1.00  0.00      RA0  C
ATOM   2753  OD1 ASN A 294      26.228  36.831  -7.092  1.00  0.00      RA0  O
ATOM   2754  ND2 ASN A 294      24.549  37.025  -5.551  1.00  0.00      RA0  N
ATOM   2755 HD21 ASN A 294      23.560  36.993  -5.396  1.00  0.00      RA0  H
ATOM   2756 HD22 ASN A 294      25.120  37.196  -4.746  1.00  0.00      RA0  H
ATOM   2757  C   ASN A 294      23.291  35.885 -10.049  1.00  0.00      RA0  C
ATOM   2758  O   ASN A 294      22.611  36.762 -10.617  1.00  0.00      RA0  O
ATOM   2759  N   GLU A 295      23.046  34.590 -10.131  1.00  0.00      RA0  N
ATOM   2760  H   GLU A 295      23.676  33.961  -9.679  1.00  0.00      RA0  H
ATOM   2761  CA  GLU A 295      21.881  34.003 -10.797  1.00  0.00      RA0  C
ATOM   2762  CB  GLU A 295      20.476  34.516 -10.374  1.00  0.00      RA0  C
ATOM   2763  CG  GLU A 295      20.227  35.331  -9.090  1.00  0.00      RA0  C
ATOM   2764  CD  GLU A 295      20.081  36.802  -9.468  1.00  0.00      RA0  C
ATOM   2765  OE1 GLU A 295      19.459  37.091 -10.490  1.00  0.00      RA0  O
ATOM   2766  OE2 GLU A 295      20.633  37.669  -8.788  1.00  0.00      RA0  O
ATOM   2767  C   GLU A 295      21.911  34.023 -12.341  1.00  0.00      RA0  C
ATOM   2768  O   GLU A 295      20.986  33.530 -12.981  1.00  0.00      RA0  O
ATOM   2769  N   LEU A 296      22.949  34.586 -12.954  1.00  0.00      RA0  N
ATOM   2770  H   LEU A 296      23.692  34.965 -12.400  1.00  0.00      RA0  H
ATOM   2771  CA  LEU A 296      23.110  34.493 -14.398  1.00  0.00      RA0  C
ATOM   2772  CB  LEU A 296      24.349  35.308 -14.786  1.00  0.00      RA0  C
ATOM   2773  CG  LEU A 296      24.481  35.699 -16.258  1.00  0.00      RA0  C
ATOM   2774  CD1 LEU A 296      23.351  36.626 -16.709  1.00  0.00      RA0  C
ATOM   2775  CD2 LEU A 296      25.847  36.325 -16.541  1.00  0.00      RA0  C
ATOM   2776  C   LEU A 296      23.217  33.013 -14.834  1.00  0.00      RA0  C
ATOM   2777  O   LEU A 296      23.923  32.228 -14.197  1.00  0.00      RA0  O
ATOM   2778  N   PRO A 297      22.509  32.611 -15.885  1.00  0.00      RA0  N
ATOM   2779  CD  PRO A 297      21.467  33.367 -16.562  1.00  0.00      RA0  C
ATOM   2780  CA  PRO A 297      22.690  31.265 -16.443  1.00  0.00      RA0  C
ATOM   2781  CB  PRO A 297      21.585  31.185 -17.501  1.00  0.00      RA0  C
ATOM   2782  CG  PRO A 297      20.581  32.284 -17.157  1.00  0.00      RA0  C
ATOM   2783  C   PRO A 297      24.068  31.043 -17.084  1.00  0.00      RA0  C
ATOM   2784  O   PRO A 297      24.695  31.984 -17.585  1.00  0.00      RA0  O
ATOM   2785  N   VAL A 298      24.496  29.790 -17.072  1.00  0.00      RA0  N
ATOM   2786  H   VAL A 298      23.909  29.074 -16.682  1.00  0.00      RA0  H
ATOM   2787  CA  VAL A 298      25.767  29.376 -17.650  1.00  0.00      RA0  C
ATOM   2788  CB  VAL A 298      26.714  28.918 -16.538  1.00  0.00      RA0  C
ATOM   2789  CG1 VAL A 298      28.072  28.512 -17.105  1.00  0.00      RA0  C
ATOM   2790  CG2 VAL A 298      26.840  29.960 -15.429  1.00  0.00      RA0  C
ATOM   2791  C   VAL A 298      25.457  28.200 -18.559  1.00  0.00      RA0  C
ATOM   2792  O   VAL A 298      24.972  27.172 -18.079  1.00  0.00      RA0  O
ATOM   2793  N   ARG A 299      25.730  28.330 -19.853  1.00  0.00      RA0  N
ATOM   2794  H   ARG A 299      26.208  29.133 -20.203  1.00  0.00      RA0  H
ATOM   2795  CA  ARG A 299      25.339  27.304 -20.783  1.00  0.00      RA0  C
ATOM   2796  CB  ARG A 299      24.376  27.854 -21.825  1.00  0.00      RA0  C
ATOM   2797  CG  ARG A 299      23.051  28.210 -21.175  1.00  0.00      RA0  C
ATOM   2798  CD  ARG A 299      21.992  28.669 -22.166  1.00  0.00      RA0  C
ATOM   2799  NE  ARG A 299      20.737  28.779 -21.440  1.00  0.00      RA0  N
ATOM   2800  HE  ARG A 299      20.479  27.995 -20.855  1.00  0.00      RA0  H
ATOM   2801  CZ  ARG A 299      19.980  29.904 -21.455  1.00  0.00      RA0  C
ATOM   2802  NH1 ARG A 299      20.318  30.920 -22.283  1.00  0.00      RA0  N
ATOM   2803 HH11 ARG A 299      19.798  31.775 -22.331  1.00  0.00      RA0  H
ATOM   2804 HH12 ARG A 299      21.119  30.850 -22.887  1.00  0.00      RA0  H
ATOM   2805  NH2 ARG A 299      18.917  29.966 -20.629  1.00  0.00      RA0  N
ATOM   2806 HH21 ARG A 299      18.241  30.700 -20.590  1.00  0.00      RA0  H
ATOM   2807 HH22 ARG A 299      18.793  29.211 -19.948  1.00  0.00      RA0  H
ATOM   2808  C   ARG A 299      26.519  26.656 -21.488  1.00  0.00      RA0  C
ATOM   2809  O   ARG A 299      27.532  27.302 -21.806  1.00  0.00      RA0  O
ATOM   2810  N   PHE A 300      26.362  25.362 -21.718  1.00  0.00      RA0  N
ATOM   2811  H   PHE A 300      25.522  24.874 -21.453  1.00  0.00      RA0  H
ATOM   2812  CA  PHE A 300      27.330  24.589 -22.461  1.00  0.00      RA0  C
ATOM   2813  CB  PHE A 300      28.558  24.258 -21.598  1.00  0.00      RA0  C
ATOM   2814  CG  PHE A 300      28.185  23.445 -20.375  1.00  0.00      RA0  C
ATOM   2815  CD1 PHE A 300      27.737  24.078 -19.220  1.00  0.00      RA0  C
ATOM   2816  CD2 PHE A 300      28.307  22.059 -20.397  1.00  0.00      RA0  C
ATOM   2817  CE1 PHE A 300      27.430  23.333 -18.087  1.00  0.00      RA0  C
ATOM   2818  CE2 PHE A 300      28.001  21.313 -19.265  1.00  0.00      RA0  C
ATOM   2819  CZ  PHE A 300      27.575  21.951 -18.106  1.00  0.00      RA0  C
ATOM   2820  C   PHE A 300      26.674  23.306 -22.983  1.00  0.00      RA0  C
ATOM   2821  O   PHE A 300      25.535  22.967 -22.621  1.00  0.00      RA0  O
ATOM   2822  N   THR A 301      27.376  22.629 -23.884  1.00  0.00      RA0  N
ATOM   2823  H   THR A 301      28.280  22.908 -24.199  1.00  0.00      RA0  H
ATOM   2824  CA  THR A 301      26.934  21.344 -24.416  1.00  0.00      RA0  C
ATOM   2825  CB  THR A 301      26.796  21.600 -25.899  1.00  0.00      RA0  C
ATOM   2826  OG1 THR A 301      26.370  22.962 -26.070  1.00  0.00      RA0  O
ATOM   2827  HG1 THR A 301      26.251  23.088 -27.001  1.00  0.00      RA0  H
ATOM   2828  CG2 THR A 301      25.854  20.616 -26.590  1.00  0.00      RA0  C
ATOM   2829  C   THR A 301      27.989  20.306 -24.065  1.00  0.00      RA0  C
ATOM   2830  O   THR A 301      29.174  20.558 -24.288  1.00  0.00      RA0  O
ATOM   2831  N   ASP A 302      27.580  19.152 -23.528  1.00  0.00      RA0  N
ATOM   2832  H   ASP A 302      26.609  18.911 -23.480  1.00  0.00      RA0  H
ATOM   2833  CA  ASP A 302      28.564  18.123 -23.156  1.00  0.00      RA0  C
ATOM   2834  CB  ASP A 302      27.982  17.208 -22.072  1.00  0.00      RA0  C
ATOM   2835  CG  ASP A 302      27.501  15.918 -22.701  1.00  0.00      RA0  C
ATOM   2836  OD1 ASP A 302      26.585  15.943 -23.513  1.00  0.00      RA0  O
ATOM   2837  OD2 ASP A 302      28.094  14.879 -22.439  1.00  0.00      RA0  O
ATOM   2838  C   ASP A 302      28.993  17.345 -24.374  1.00  0.00      RA0  C
ATOM   2839  O   ASP A 302      28.489  17.576 -25.474  1.00  0.00      RA0  O
ATOM   2840  N   ALA A 303      29.948  16.438 -24.178  1.00  0.00      RA0  N
ATOM   2841  H   ALA A 303      30.079  16.118 -23.239  1.00  0.00      RA0  H
ATOM   2842  CA  ALA A 303      30.554  15.735 -25.303  1.00  0.00      RA0  C
ATOM   2843  CB  ALA A 303      31.693  14.837 -24.821  1.00  0.00      RA0  C
ATOM   2844  C   ALA A 303      29.544  14.886 -26.056  1.00  0.00      RA0  C
ATOM   2845  O   ALA A 303      29.715  14.642 -27.238  1.00  0.00      RA0  O
ATOM   2846  N   GLN A 304      28.482  14.467 -25.370  1.00  0.00      RA0  N
ATOM   2847  H   GLN A 304      28.325  14.779 -24.428  1.00  0.00      RA0  H
ATOM   2848  CA  GLN A 304      27.435  13.648 -25.963  1.00  0.00      RA0  C
ATOM   2849  CB  GLN A 304      26.869  12.647 -24.959  1.00  0.00      RA0  C
ATOM   2850  CG  GLN A 304      27.401  11.228 -25.205  1.00  0.00      RA0  C
ATOM   2851  CD  GLN A 304      28.894  11.113 -24.931  1.00  0.00      RA0  C
ATOM   2852  OE1 GLN A 304      29.314  10.646 -23.878  1.00  0.00      RA0  O
ATOM   2853  NE2 GLN A 304      29.686  11.483 -25.957  1.00  0.00      RA0  N
ATOM   2854 HE21 GLN A 304      29.309  11.904 -26.785  1.00  0.00      RA0  H
ATOM   2855 HE22 GLN A 304      30.677  11.369 -25.907  1.00  0.00      RA0  H
ATOM   2856  C   GLN A 304      26.352  14.498 -26.663  1.00  0.00      RA0  C
ATOM   2857  O   GLN A 304      25.423  13.951 -27.245  1.00  0.00      RA0  O
ATOM   2858  N   GLY A 305      26.476  15.823 -26.599  1.00  0.00      RA0  N
ATOM   2859  H   GLY A 305      27.161  16.212 -25.979  1.00  0.00      RA0  H
ATOM   2860  CA  GLY A 305      25.537  16.742 -27.241  1.00  0.00      RA0  C
ATOM   2861  C   GLY A 305      24.366  17.210 -26.386  1.00  0.00      RA0  C
ATOM   2862  O   GLY A 305      23.473  17.922 -26.886  1.00  0.00      RA0  O
ATOM   2863  N   ASN A 306      24.350  16.828 -25.110  1.00  0.00      RA0  N
ATOM   2864  H   ASN A 306      25.162  16.388 -24.727  1.00  0.00      RA0  H
ATOM   2865  CA  ASN A 306      23.293  17.265 -24.215  1.00  0.00      RA0  C
ATOM   2866  CB  ASN A 306      23.329  16.527 -22.876  1.00  0.00      RA0  C
ATOM   2867  CG  ASN A 306      23.102  15.042 -23.028  1.00  0.00      RA0  C
ATOM   2868  OD1 ASN A 306      21.980  14.576 -23.206  1.00  0.00      RA0  O
ATOM   2869  ND2 ASN A 306      24.231  14.317 -22.918  1.00  0.00      RA0  N
ATOM   2870 HD21 ASN A 306      25.120  14.780 -22.794  1.00  0.00      RA0  H
ATOM   2871 HD22 ASN A 306      24.261  13.321 -22.958  1.00  0.00      RA0  H
ATOM   2872  C   ASN A 306      23.555  18.737 -23.892  1.00  0.00      RA0  C
ATOM   2873  O   ASN A 306      24.662  19.087 -23.502  1.00  0.00      RA0  O
ATOM   2874  N   GLN A 307      22.558  19.592 -24.094  1.00  0.00      RA0  N
ATOM   2875  H   GLN A 307      21.655  19.227 -24.310  1.00  0.00      RA0  H
ATOM   2876  CA  GLN A 307      22.691  21.008 -23.702  1.00  0.00      RA0  C
ATOM   2877  CB  GLN A 307      21.764  21.848 -24.570  1.00  0.00      RA0  C
ATOM   2878  CG  GLN A 307      22.134  21.627 -26.036  1.00  0.00      RA0  C
ATOM   2879  CD  GLN A 307      21.080  22.224 -26.936  1.00  0.00      RA0  C
ATOM   2880  OE1 GLN A 307      20.596  23.331 -26.733  1.00  0.00      RA0  O
ATOM   2881  NE2 GLN A 307      20.743  21.409 -27.951  1.00  0.00      RA0  N
ATOM   2882 HE21 GLN A 307      21.192  20.518 -28.046  1.00  0.00      RA0  H
ATOM   2883 HE22 GLN A 307      20.049  21.670 -28.622  1.00  0.00      RA0  H
ATOM   2884  C   GLN A 307      22.391  21.139 -22.219  1.00  0.00      RA0  C
ATOM   2885  O   GLN A 307      21.406  20.566 -21.713  1.00  0.00      RA0  O
ATOM   2886  N   HIS A 308      23.245  21.895 -21.530  1.00  0.00      RA0  N
ATOM   2887  H   HIS A 308      23.929  22.439 -22.011  1.00  0.00      RA0  H
ATOM   2888  CA  HIS A 308      23.174  22.063 -20.094  1.00  0.00      RA0  C
ATOM   2889  CB  HIS A 308      24.331  21.331 -19.426  1.00  0.00      RA0  C
ATOM   2890  CG  HIS A 308      24.070  19.841 -19.438  1.00  0.00      RA0  C
ATOM   2891  ND1 HIS A 308      22.868  19.283 -19.691  1.00  0.00      RA0  N
ATOM   2892  HD1 HIS A 308      22.042  19.739 -19.972  1.00  0.00      RA0  H
ATOM   2893  CD2 HIS A 308      24.988  18.820 -19.172  1.00  0.00      RA0  C
ATOM   2894  NE2 HIS A 308      24.320  17.643 -19.262  1.00  0.00      RA0  N
ATOM   2895  CE1 HIS A 308      23.020  17.927 -19.580  1.00  0.00      RA0  C
ATOM   2896  C   HIS A 308      23.109  23.530 -19.723  1.00  0.00      RA0  C
ATOM   2897  O   HIS A 308      23.609  24.399 -20.439  1.00  0.00      RA0  O
ATOM   2898  N   GLU A 309      22.458  23.777 -18.599  1.00  0.00      RA0  N
ATOM   2899  H   GLU A 309      22.043  23.056 -18.044  1.00  0.00      RA0  H
ATOM   2900  CA  GLU A 309      22.377  25.103 -18.018  1.00  0.00      RA0  C
ATOM   2901  CB  GLU A 309      21.025  25.742 -18.358  1.00  0.00      RA0  C
ATOM   2902  CG  GLU A 309      20.874  27.189 -17.880  1.00  0.00      RA0  C
ATOM   2903  CD  GLU A 309      19.681  27.835 -18.565  1.00  0.00      RA0  C
ATOM   2904  OE1 GLU A 309      19.198  27.310 -19.563  1.00  0.00      RA0  O
ATOM   2905  OE2 GLU A 309      19.259  28.911 -18.158  1.00  0.00      RA0  O
ATOM   2906  C   GLU A 309      22.650  25.033 -16.528  1.00  0.00      RA0  C
ATOM   2907  O   GLU A 309      21.931  24.375 -15.789  1.00  0.00      RA0  O
ATOM   2908  N   GLY A 310      23.709  25.710 -16.106  1.00  0.00      RA0  N
ATOM   2909  H   GLY A 310      24.195  26.265 -16.769  1.00  0.00      RA0  H
ATOM   2910  CA  GLY A 310      23.991  25.941 -14.712  1.00  0.00      RA0  C
ATOM   2911  C   GLY A 310      23.645  27.360 -14.335  1.00  0.00      RA0  C
ATOM   2912  O   GLY A 310      22.960  28.061 -15.068  1.00  0.00      RA0  O
ATOM   2913  N   ILE A 311      24.158  27.787 -13.192  1.00  0.00      RA0  N
ATOM   2914  H   ILE A 311      24.730  27.186 -12.626  1.00  0.00      RA0  H
ATOM   2915  CA  ILE A 311      23.850  29.107 -12.679  1.00  0.00      RA0  C
ATOM   2916  CB  ILE A 311      22.546  29.013 -11.873  1.00  0.00      RA0  C
ATOM   2917  CG2 ILE A 311      22.661  27.991 -10.738  1.00  0.00      RA0  C
ATOM   2918  CG1 ILE A 311      22.064  30.376 -11.388  1.00  0.00      RA0  C
ATOM   2919  CD1 ILE A 311      20.735  30.284 -10.638  1.00  0.00      RA0  C
ATOM   2920  C   ILE A 311      24.996  29.670 -11.857  1.00  0.00      RA0  C
ATOM   2921  O   ILE A 311      25.632  28.948 -11.116  1.00  0.00      RA0  O
ATOM   2922  N   ILE A 312      25.275  30.961 -12.016  1.00  0.00      RA0  N
ATOM   2923  H   ILE A 312      24.705  31.495 -12.641  1.00  0.00      RA0  H
ATOM   2924  CA  ILE A 312      26.184  31.649 -11.097  1.00  0.00      RA0  C
ATOM   2925  CB  ILE A 312      26.552  33.020 -11.666  1.00  0.00      RA0  C
ATOM   2926  CG2 ILE A 312      27.362  33.856 -10.678  1.00  0.00      RA0  C
ATOM   2927  CG1 ILE A 312      27.295  32.844 -12.989  1.00  0.00      RA0  C
ATOM   2928  CD1 ILE A 312      27.765  34.170 -13.582  1.00  0.00      RA0  C
ATOM   2929  C   ILE A 312      25.583  31.771  -9.706  1.00  0.00      RA0  C
ATOM   2930  O   ILE A 312      24.445  32.273  -9.526  1.00  0.00      RA0  O
ATOM   2931  N   THR A 313      26.355  31.344  -8.720  1.00  0.00      RA0  N
ATOM   2932  H   THR A 313      27.267  30.953  -8.862  1.00  0.00      RA0  H
ATOM   2933  CA  THR A 313      25.942  31.436  -7.336  1.00  0.00      RA0  C
ATOM   2934  CB  THR A 313      26.455  30.165  -6.677  1.00  0.00      RA0  C
ATOM   2935  OG1 THR A 313      27.801  29.926  -7.098  1.00  0.00      RA0  O
ATOM   2936  HG1 THR A 313      28.318  30.162  -6.324  1.00  0.00      RA0  H
ATOM   2937  CG2 THR A 313      25.588  28.967  -7.068  1.00  0.00      RA0  C
ATOM   2938  C   THR A 313      26.412  32.753  -6.728  1.00  0.00      RA0  C
ATOM   2939  O   THR A 313      25.665  33.424  -5.992  1.00  0.00      RA0  O
ATOM   2940  N   SER A 314      27.657  33.130  -7.030  1.00  0.00      RA0  N
ATOM   2941  H   SER A 314      28.270  32.540  -7.561  1.00  0.00      RA0  H
ATOM   2942  CA  SER A 314      28.190  34.438  -6.623  1.00  0.00      RA0  C
ATOM   2943  CB  SER A 314      29.024  34.302  -5.347  1.00  0.00      RA0  C
ATOM   2944  OG  SER A 314      28.260  33.906  -4.200  1.00  0.00      RA0  O
ATOM   2945  HG  SER A 314      28.275  32.941  -4.185  1.00  0.00      RA0  H
ATOM   2946  C   SER A 314      29.105  34.945  -7.690  1.00  0.00      RA0  C
ATOM   2947  O   SER A 314      29.994  34.209  -8.140  1.00  0.00      RA0  O
ATOM   2948  N   GLY A 315      28.901  36.186  -8.097  1.00  0.00      RA0  N
ATOM   2949  H   GLY A 315      28.183  36.752  -7.679  1.00  0.00      RA0  H
ATOM   2950  CA  GLY A 315      29.794  36.828  -9.023  1.00  0.00      RA0  C
ATOM   2951  C   GLY A 315      30.290  38.164  -8.514  1.00  0.00      RA0  C
ATOM   2952  O   GLY A 315      29.679  38.787  -7.626  1.00  0.00      RA0  O
ATOM   2953  N   THR A 316      31.434  38.590  -9.028  1.00  0.00      RA0  N
ATOM   2954  H   THR A 316      31.964  38.052  -9.689  1.00  0.00      RA0  H
ATOM   2955  CA  THR A 316      31.988  39.885  -8.655  1.00  0.00      RA0  C
ATOM   2956  CB  THR A 316      32.474  39.774  -7.194  1.00  0.00      RA0  C
ATOM   2957  OG1 THR A 316      32.198  40.967  -6.454  1.00  0.00      RA0  O
ATOM   2958  HG1 THR A 316      31.777  40.664  -5.650  1.00  0.00      RA0  H
ATOM   2959  CG2 THR A 316      33.940  39.352  -7.070  1.00  0.00      RA0  C
ATOM   2960  C   THR A 316      33.059  40.335  -9.637  1.00  0.00      RA0  C
ATOM   2961  O   THR A 316      33.493  39.572 -10.521  1.00  0.00      RA0  O
ATOM   2962  N   PHE A 317      33.474  41.591  -9.496  1.00  0.00      RA0  N
ATOM   2963  H   PHE A 317      33.133  42.110  -8.710  1.00  0.00      RA0  H
ATOM   2964  CA  PHE A 317      34.704  42.043 -10.130  1.00  0.00      RA0  C
ATOM   2965  CB  PHE A 317      34.552  43.496 -10.573  1.00  0.00      RA0  C
ATOM   2966  CG  PHE A 317      35.690  43.889 -11.483  1.00  0.00      RA0  C
ATOM   2967  CD1 PHE A 317      36.847  44.452 -10.956  1.00  0.00      RA0  C
ATOM   2968  CD2 PHE A 317      35.569  43.695 -12.853  1.00  0.00      RA0  C
ATOM   2969  CE1 PHE A 317      37.875  44.842 -11.805  1.00  0.00      RA0  C
ATOM   2970  CE2 PHE A 317      36.596  44.088 -13.703  1.00  0.00      RA0  C
ATOM   2971  CZ  PHE A 317      37.742  44.674 -13.178  1.00  0.00      RA0  C
ATOM   2972  C   PHE A 317      35.833  41.884  -9.098  1.00  0.00      RA0  C
ATOM   2973  O   PHE A 317      35.757  42.443  -7.987  1.00  0.00      RA0  O
ATOM   2974  N   SER A 318      36.827  41.062  -9.440  1.00  0.00      RA0  N
ATOM   2975  H   SER A 318      36.895  40.698 -10.370  1.00  0.00      RA0  H
ATOM   2976  CA  SER A 318      37.974  40.804  -8.559  1.00  0.00      RA0  C
ATOM   2977  CB  SER A 318      38.612  39.503  -9.064  1.00  0.00      RA0  C
ATOM   2978  OG  SER A 318      39.878  39.228  -8.456  1.00  0.00      RA0  O
ATOM   2979  HG  SER A 318      39.724  39.134  -7.515  1.00  0.00      RA0  H
ATOM   2980  C   SER A 318      38.959  41.989  -8.500  1.00  0.00      RA0  C
ATOM   2981  O   SER A 318      39.617  42.278  -9.506  1.00  0.00      RA0  O
ATOM   2982  N   PRO A 319      39.077  42.671  -7.354  1.00  0.00      RA0  N
ATOM   2983  CD  PRO A 319      38.283  42.503  -6.148  1.00  0.00      RA0  C
ATOM   2984  CA  PRO A 319      40.064  43.743  -7.245  1.00  0.00      RA0  C
ATOM   2985  CB  PRO A 319      39.790  44.314  -5.848  1.00  0.00      RA0  C
ATOM   2986  CG  PRO A 319      38.371  43.872  -5.491  1.00  0.00      RA0  C
ATOM   2987  C   PRO A 319      41.499  43.247  -7.414  1.00  0.00      RA0  C
ATOM   2988  O   PRO A 319      42.308  43.949  -7.980  1.00  0.00      RA0  O
ATOM   2989  N   THR A 320      41.809  42.052  -6.922  1.00  0.00      RA0  N
ATOM   2990  H   THR A 320      41.157  41.474  -6.424  1.00  0.00      RA0  H
ATOM   2991  CA  THR A 320      43.177  41.529  -7.035  1.00  0.00      RA0  C
ATOM   2992  CB  THR A 320      43.265  40.374  -6.054  1.00  0.00      RA0  C
ATOM   2993  OG1 THR A 320      42.599  40.767  -4.850  1.00  0.00      RA0  O
ATOM   2994  HG1 THR A 320      41.766  40.281  -4.827  1.00  0.00      RA0  H
ATOM   2995  CG2 THR A 320      44.707  39.948  -5.773  1.00  0.00      RA0  C
ATOM   2996  C   THR A 320      43.516  41.153  -8.466  1.00  0.00      RA0  C
ATOM   2997  O   THR A 320      44.624  41.454  -8.958  1.00  0.00      RA0  O
ATOM   2998  N   LEU A 321      42.585  40.511  -9.159  1.00  0.00      RA0  N
ATOM   2999  H   LEU A 321      41.679  40.335  -8.766  1.00  0.00      RA0  H
ATOM   3000  CA  LEU A 321      42.878  40.035 -10.511  1.00  0.00      RA0  C
ATOM   3001  CB  LEU A 321      42.068  38.778 -10.804  1.00  0.00      RA0  C
ATOM   3002  CG  LEU A 321      42.397  37.640  -9.842  1.00  0.00      RA0  C
ATOM   3003  CD1 LEU A 321      41.431  36.466  -9.984  1.00  0.00      RA0  C
ATOM   3004  CD2 LEU A 321      43.853  37.209  -9.983  1.00  0.00      RA0  C
ATOM   3005  C   LEU A 321      42.640  41.067 -11.603  1.00  0.00      RA0  C
ATOM   3006  O   LEU A 321      43.277  41.029 -12.647  1.00  0.00      RA0  O
ATOM   3007  N   GLY A 322      41.710  41.986 -11.366  1.00  0.00      RA0  N
ATOM   3008  H   GLY A 322      41.205  41.953 -10.504  1.00  0.00      RA0  H
ATOM   3009  CA  GLY A 322      41.354  43.001 -12.326  1.00  0.00      RA0  C
ATOM   3010  C   GLY A 322      40.411  42.552 -13.429  1.00  0.00      RA0  C
ATOM   3011  O   GLY A 322      40.387  43.142 -14.494  1.00  0.00      RA0  O
ATOM   3012  N   TYR A 323      39.611  41.518 -13.164  1.00  0.00      RA0  N
ATOM   3013  H   TYR A 323      39.607  41.066 -12.269  1.00  0.00      RA0  H
ATOM   3014  CA  TYR A 323      38.576  41.082 -14.083  1.00  0.00      RA0  C
ATOM   3015  CB  TYR A 323      39.141  40.209 -15.213  1.00  0.00      RA0  C
ATOM   3016  CG  TYR A 323      40.001  39.076 -14.697  1.00  0.00      RA0  C
ATOM   3017  CD1 TYR A 323      39.433  37.992 -14.037  1.00  0.00      RA0  C
ATOM   3018  CE1 TYR A 323      40.232  36.943 -13.603  1.00  0.00      RA0  C
ATOM   3019  CD2 TYR A 323      41.375  39.110 -14.906  1.00  0.00      RA0  C
ATOM   3020  CE2 TYR A 323      42.175  38.054 -14.482  1.00  0.00      RA0  C
ATOM   3021  CZ  TYR A 323      41.601  36.965 -13.838  1.00  0.00      RA0  C
ATOM   3022  OH  TYR A 323      42.386  35.905 -13.431  1.00  0.00      RA0  O
ATOM   3023  HH  TYR A 323      43.303  36.121 -13.547  1.00  0.00      RA0  H
ATOM   3024  C   TYR A 323      37.495  40.349 -13.273  1.00  0.00      RA0  C
ATOM   3025  O   TYR A 323      37.658  40.139 -12.075  1.00  0.00      RA0  O
ATOM   3026  N   SER A 324      36.418  39.952 -13.952  1.00  0.00      RA0  N
ATOM   3027  H   SER A 324      36.370  39.978 -14.951  1.00  0.00      RA0  H
ATOM   3028  CA  SER A 324      35.267  39.346 -13.283  1.00  0.00      RA0  C
ATOM   3029  CB  SER A 324      34.188  39.745 -14.245  1.00  0.00      RA0  C
ATOM   3030  OG  SER A 324      34.768  40.893 -14.884  1.00  0.00      RA0  O
ATOM   3031  HG  SER A 324      34.113  41.236 -15.483  1.00  0.00      RA0  H
ATOM   3032  C   SER A 324      35.474  37.865 -12.982  1.00  0.00      RA0  C
ATOM   3033  O   SER A 324      36.028  37.139 -13.800  1.00  0.00      RA0  O
ATOM   3034  N   ILE A 325      35.016  37.433 -11.809  1.00  0.00      RA0  N
ATOM   3035  H   ILE A 325      34.511  38.038 -11.188  1.00  0.00      RA0  H
ATOM   3036  CA  ILE A 325      35.057  36.023 -11.440  1.00  0.00      RA0  C
ATOM   3037  CB  ILE A 325      36.156  35.744 -10.413  1.00  0.00      RA0  C
ATOM   3038  CG2 ILE A 325      37.561  35.923 -10.991  1.00  0.00      RA0  C
ATOM   3039  CG1 ILE A 325      35.917  36.585  -9.159  1.00  0.00      RA0  C
ATOM   3040  CD1 ILE A 325      36.825  36.187  -8.001  1.00  0.00      RA0  C
ATOM   3041  C   ILE A 325      33.720  35.598 -10.854  1.00  0.00      RA0  C
ATOM   3042  O   ILE A 325      32.936  36.431 -10.374  1.00  0.00      RA0  O
ATOM   3043  N   ALA A 326      33.504  34.293 -10.824  1.00  0.00      RA0  N
ATOM   3044  H   ALA A 326      34.141  33.637 -11.239  1.00  0.00      RA0  H
ATOM   3045  CA  ALA A 326      32.285  33.768 -10.225  1.00  0.00      RA0  C
ATOM   3046  CB  ALA A 326      31.140  33.810 -11.237  1.00  0.00      RA0  C
ATOM   3047  C   ALA A 326      32.440  32.346  -9.779  1.00  0.00      RA0  C
ATOM   3048  O   ALA A 326      33.253  31.591 -10.332  1.00  0.00      RA0  O
ATOM   3049  N   LEU A 327      31.649  31.977  -8.775  1.00  0.00      RA0  N
ATOM   3050  H   LEU A 327      31.005  32.650  -8.411  1.00  0.00      RA0  H
ATOM   3051  CA  LEU A 327      31.360  30.590  -8.485  1.00  0.00      RA0  C
ATOM   3052  CB  LEU A 327      31.273  30.330  -6.982  1.00  0.00      RA0  C
ATOM   3053  CG  LEU A 327      32.637  30.473  -6.305  1.00  0.00      RA0  C
ATOM   3054  CD1 LEU A 327      32.605  30.058  -4.833  1.00  0.00      RA0  C
ATOM   3055  CD2 LEU A 327      33.727  29.735  -7.078  1.00  0.00      RA0  C
ATOM   3056  C   LEU A 327      30.035  30.255  -9.205  1.00  0.00      RA0  C
ATOM   3057  O   LEU A 327      29.129  31.098  -9.287  1.00  0.00      RA0  O
ATOM   3058  N   ALA A 328      29.974  29.054  -9.764  1.00  0.00      RA0  N
ATOM   3059  H   ALA A 328      30.745  28.416  -9.690  1.00  0.00      RA0  H
ATOM   3060  CA  ALA A 328      28.781  28.571 -10.476  1.00  0.00      RA0  C
ATOM   3061  CB  ALA A 328      28.922  28.807 -11.979  1.00  0.00      RA0  C
ATOM   3062  C   ALA A 328      28.548  27.092 -10.243  1.00  0.00      RA0  C
ATOM   3063  O   ALA A 328      29.489  26.294 -10.209  1.00  0.00      RA0  O
ATOM   3064  N   ARG A 329      27.274  26.747 -10.086  1.00  0.00      RA0  N
ATOM   3065  H   ARG A 329      26.577  27.453 -10.226  1.00  0.00      RA0  H
ATOM   3066  CA  ARG A 329      26.834  25.349 -10.011  1.00  0.00      RA0  C
ATOM   3067  CB  ARG A 329      25.657  25.220  -9.064  1.00  0.00      RA0  C
ATOM   3068  CG  ARG A 329      26.045  24.969  -7.613  1.00  0.00      RA0  C
ATOM   3069  CD  ARG A 329      24.773  24.782  -6.793  1.00  0.00      RA0  C
ATOM   3070  NE  ARG A 329      23.819  23.983  -7.561  1.00  0.00      RA0  N
ATOM   3071  HE  ARG A 329      24.153  23.156  -8.041  1.00  0.00      RA0  H
ATOM   3072  CZ  ARG A 329      22.541  24.421  -7.754  1.00  0.00      RA0  C
ATOM   3073  NH1 ARG A 329      22.119  25.535  -7.111  1.00  0.00      RA0  N
ATOM   3074 HH11 ARG A 329      21.189  25.899  -7.206  1.00  0.00      RA0  H
ATOM   3075 HH12 ARG A 329      22.739  26.040  -6.502  1.00  0.00      RA0  H
ATOM   3076  NH2 ARG A 329      21.735  23.735  -8.589  1.00  0.00      RA0  N
ATOM   3077 HH21 ARG A 329      20.775  23.938  -8.783  1.00  0.00      RA0  H
ATOM   3078 HH22 ARG A 329      22.117  22.930  -9.089  1.00  0.00      RA0  H
ATOM   3079  C   ARG A 329      26.426  24.886 -11.388  1.00  0.00      RA0  C
ATOM   3080  O   ARG A 329      25.532  25.466 -11.999  1.00  0.00      RA0  O
ATOM   3081  N   VAL A 330      27.076  23.837 -11.877  1.00  0.00      RA0  N
ATOM   3082  H   VAL A 330      27.745  23.342 -11.315  1.00  0.00      RA0  H
ATOM   3083  CA  VAL A 330      26.872  23.373 -13.250  1.00  0.00      RA0  C
ATOM   3084  CB  VAL A 330      28.031  23.817 -14.157  1.00  0.00      RA0  C
ATOM   3085  CG1 VAL A 330      28.074  25.336 -14.343  1.00  0.00      RA0  C
ATOM   3086  CG2 VAL A 330      29.361  23.251 -13.662  1.00  0.00      RA0  C
ATOM   3087  C   VAL A 330      26.727  21.859 -13.287  1.00  0.00      RA0  C
ATOM   3088  O   VAL A 330      27.312  21.162 -12.449  1.00  0.00      RA0  O
ATOM   3089  N   PRO A 331      25.943  21.344 -14.233  1.00  0.00      RA0  N
ATOM   3090  CD  PRO A 331      25.023  22.078 -15.090  1.00  0.00      RA0  C
ATOM   3091  CA  PRO A 331      25.950  19.905 -14.494  1.00  0.00      RA0  C
ATOM   3092  CB  PRO A 331      24.981  19.774 -15.672  1.00  0.00      RA0  C
ATOM   3093  CG  PRO A 331      24.071  21.000 -15.585  1.00  0.00      RA0  C
ATOM   3094  C   PRO A 331      27.348  19.347 -14.784  1.00  0.00      RA0  C
ATOM   3095  O   PRO A 331      28.232  20.051 -15.286  1.00  0.00      RA0  O
ATOM   3096  N   GLU A 332      27.531  18.066 -14.471  1.00  0.00      RA0  N
ATOM   3097  H   GLU A 332      26.765  17.548 -14.098  1.00  0.00      RA0  H
ATOM   3098  CA  GLU A 332      28.723  17.330 -14.878  1.00  0.00      RA0  C
ATOM   3099  CB  GLU A 332      28.735  15.921 -14.273  1.00  0.00      RA0  C
ATOM   3100  CG  GLU A 332      30.032  15.134 -14.517  1.00  0.00      RA0  C
ATOM   3101  CD  GLU A 332      31.244  15.944 -14.081  1.00  0.00      RA0  C
ATOM   3102  OE1 GLU A 332      31.430  16.163 -12.890  1.00  0.00      RA0  O
ATOM   3103  OE2 GLU A 332      32.021  16.383 -14.928  1.00  0.00      RA0  O
ATOM   3104  C   GLU A 332      28.862  17.352 -16.391  1.00  0.00      RA0  C
ATOM   3105  O   GLU A 332      27.873  17.349 -17.132  1.00  0.00      RA0  O
ATOM   3106  N   GLY A 333      30.109  17.367 -16.828  1.00  0.00      RA0  N
ATOM   3107  H   GLY A 333      30.847  17.347 -16.157  1.00  0.00      RA0  H
ATOM   3108  CA  GLY A 333      30.447  17.276 -18.229  1.00  0.00      RA0  C
ATOM   3109  C   GLY A 333      30.902  18.586 -18.822  1.00  0.00      RA0  C
ATOM   3110  O   GLY A 333      31.150  18.640 -20.008  1.00  0.00      RA0  O
ATOM   3111  N   ILE A 334      31.018  19.642 -18.012  1.00  0.00      RA0  N
ATOM   3112  H   ILE A 334      30.777  19.541 -17.050  1.00  0.00      RA0  H
ATOM   3113  CA  ILE A 334      31.517  20.923 -18.524  1.00  0.00      RA0  C
ATOM   3114  CB  ILE A 334      31.320  22.019 -17.464  1.00  0.00      RA0  C
ATOM   3115  CG2 ILE A 334      32.230  21.810 -16.253  1.00  0.00      RA0  C
ATOM   3116  CG1 ILE A 334      31.427  23.426 -18.056  1.00  0.00      RA0  C
ATOM   3117  CD1 ILE A 334      30.971  24.501 -17.070  1.00  0.00      RA0  C
ATOM   3118  C   ILE A 334      32.975  20.818 -19.015  1.00  0.00      RA0  C
ATOM   3119  O   ILE A 334      33.771  20.034 -18.478  1.00  0.00      RA0  O
ATOM   3120  N   GLY A 335      33.296  21.587 -20.051  1.00  0.00      RA0  N
ATOM   3121  H   GLY A 335      32.607  22.225 -20.389  1.00  0.00      RA0  H
ATOM   3122  CA  GLY A 335      34.659  21.696 -20.582  1.00  0.00      RA0  C
ATOM   3123  C   GLY A 335      35.442  22.889 -20.041  1.00  0.00      RA0  C
ATOM   3124  O   GLY A 335      35.270  23.319 -18.883  1.00  0.00      RA0  O
ATOM   3125  N   GLU A 336      36.312  23.417 -20.896  1.00  0.00      RA0  N
ATOM   3126  H   GLU A 336      36.344  23.081 -21.835  1.00  0.00      RA0  H
ATOM   3127  CA  GLU A 336      37.242  24.464 -20.519  1.00  0.00      RA0  C
ATOM   3128  CB  GLU A 336      38.412  24.403 -21.500  1.00  0.00      RA0  C
ATOM   3129  CG  GLU A 336      39.704  23.860 -20.896  1.00  0.00      RA0  C
ATOM   3130  CD  GLU A 336      40.278  24.938 -20.007  1.00  0.00      RA0  C
ATOM   3131  OE1 GLU A 336      40.202  26.109 -20.374  1.00  0.00      RA0  O
ATOM   3132  OE2 GLU A 336      40.758  24.634 -18.918  1.00  0.00      RA0  O
ATOM   3133  C   GLU A 336      36.572  25.829 -20.582  1.00  0.00      RA0  C
ATOM   3134  O   GLU A 336      37.055  26.778 -19.986  1.00  0.00      RA0  O
ATOM   3135  N   THR A 337      35.461  25.909 -21.305  1.00  0.00      RA0  N
ATOM   3136  H   THR A 337      35.072  25.132 -21.793  1.00  0.00      RA0  H
ATOM   3137  CA  THR A 337      34.717  27.161 -21.467  1.00  0.00      RA0  C
ATOM   3138  CB  THR A 337      35.173  27.576 -22.863  1.00  0.00      RA0  C
ATOM   3139  OG1 THR A 337      36.529  27.139 -23.016  1.00  0.00      RA0  O
ATOM   3140  HG1 THR A 337      37.014  27.508 -22.284  1.00  0.00      RA0  H
ATOM   3141  CG2 THR A 337      35.009  29.052 -23.230  1.00  0.00      RA0  C
ATOM   3142  C   THR A 337      33.204  26.953 -21.365  1.00  0.00      RA0  C
ATOM   3143  O   THR A 337      32.696  25.840 -21.477  1.00  0.00      RA0  O
ATOM   3144  N   ALA A 338      32.487  28.051 -21.176  1.00  0.00      RA0  N
ATOM   3145  H   ALA A 338      32.916  28.955 -21.089  1.00  0.00      RA0  H
ATOM   3146  CA  ALA A 338      31.041  28.030 -21.187  1.00  0.00      RA0  C
ATOM   3147  CB  ALA A 338      30.492  27.751 -19.789  1.00  0.00      RA0  C
ATOM   3148  C   ALA A 338      30.565  29.390 -21.661  1.00  0.00      RA0  C
ATOM   3149  O   ALA A 338      31.390  30.274 -21.979  1.00  0.00      RA0  O
ATOM   3150  N   ILE A 339      29.248  29.554 -21.759  1.00  0.00      RA0  N
ATOM   3151  H   ILE A 339      28.602  28.840 -21.483  1.00  0.00      RA0  H
ATOM   3152  CA  ILE A 339      28.680  30.798 -22.271  1.00  0.00      RA0  C
ATOM   3153  CB  ILE A 339      27.890  30.465 -23.539  1.00  0.00      RA0  C
ATOM   3154  CG2 ILE A 339      27.150  31.685 -24.068  1.00  0.00      RA0  C
ATOM   3155  CG1 ILE A 339      28.760  29.814 -24.614  1.00  0.00      RA0  C
ATOM   3156  CD1 ILE A 339      29.758  30.795 -25.227  1.00  0.00      RA0  C
ATOM   3157  C   ILE A 339      27.754  31.433 -21.261  1.00  0.00      RA0  C
ATOM   3158  O   ILE A 339      26.894  30.753 -20.693  1.00  0.00      RA0  O
ATOM   3159  N   VAL A 340      27.913  32.744 -21.070  1.00  0.00      RA0  N
ATOM   3160  H   VAL A 340      28.601  33.258 -21.587  1.00  0.00      RA0  H
ATOM   3161  CA  VAL A 340      26.991  33.543 -20.267  1.00  0.00      RA0  C
ATOM   3162  CB  VAL A 340      27.651  34.073 -18.992  1.00  0.00      RA0  C
ATOM   3163  CG1 VAL A 340      28.097  32.935 -18.071  1.00  0.00      RA0  C
ATOM   3164  CG2 VAL A 340      28.787  35.037 -19.321  1.00  0.00      RA0  C
ATOM   3165  C   VAL A 340      26.496  34.702 -21.155  1.00  0.00      RA0  C
ATOM   3166  O   VAL A 340      27.145  35.050 -22.142  1.00  0.00      RA0  O
ATOM   3167  N   GLN A 341      25.339  35.269 -20.835  1.00  0.00      RA0  N
ATOM   3168  H   GLN A 341      24.896  35.008 -19.980  1.00  0.00      RA0  H
ATOM   3169  CA  GLN A 341      24.821  36.437 -21.565  1.00  0.00      RA0  C
ATOM   3170  CB  GLN A 341      23.302  36.373 -21.470  1.00  0.00      RA0  C
ATOM   3171  CG  GLN A 341      22.656  35.990 -22.793  1.00  0.00      RA0  C
ATOM   3172  CD  GLN A 341      22.708  37.208 -23.678  1.00  0.00      RA0  C
ATOM   3173  OE1 GLN A 341      22.886  38.330 -23.202  1.00  0.00      RA0  O
ATOM   3174  NE2 GLN A 341      22.484  36.939 -24.972  1.00  0.00      RA0  N
ATOM   3175 HE21 GLN A 341      22.518  35.976 -25.274  1.00  0.00      RA0  H
ATOM   3176 HE22 GLN A 341      22.317  37.601 -25.702  1.00  0.00      RA0  H
ATOM   3177  C   GLN A 341      25.349  37.761 -20.982  1.00  0.00      RA0  C
ATOM   3178  O   GLN A 341      25.161  38.040 -19.801  1.00  0.00      RA0  O
ATOM   3179  N   ILE A 342      26.028  38.563 -21.807  1.00  0.00      RA0  N
ATOM   3180  H   ILE A 342      26.173  38.300 -22.756  1.00  0.00      RA0  H
ATOM   3181  CA  ILE A 342      26.585  39.864 -21.359  1.00  0.00      RA0  C
ATOM   3182  CB  ILE A 342      28.087  39.806 -21.054  1.00  0.00      RA0  C
ATOM   3183  CG2 ILE A 342      28.618  41.197 -20.705  1.00  0.00      RA0  C
ATOM   3184  CG1 ILE A 342      28.414  38.842 -19.910  1.00  0.00      RA0  C
ATOM   3185  CD1 ILE A 342      27.973  39.367 -18.542  1.00  0.00      RA0  C
ATOM   3186  C   ILE A 342      26.260  40.925 -22.412  1.00  0.00      RA0  C
ATOM   3187  O   ILE A 342      26.634  40.773 -23.577  1.00  0.00      RA0  O
ATOM   3188  N   ARG A 343      25.548  41.979 -22.001  1.00  0.00      RA0  N
ATOM   3189  H   ARG A 343      25.267  41.999 -21.043  1.00  0.00      RA0  H
ATOM   3190  CA  ARG A 343      25.081  43.025 -22.916  1.00  0.00      RA0  C
ATOM   3191  CB  ARG A 343      26.268  43.851 -23.436  1.00  0.00      RA0  C
ATOM   3192  CG  ARG A 343      27.243  44.250 -22.321  1.00  0.00      RA0  C
ATOM   3193  CD  ARG A 343      28.556  44.860 -22.824  1.00  0.00      RA0  C
ATOM   3194  NE  ARG A 343      29.217  43.994 -23.803  1.00  0.00      RA0  N
ATOM   3195  HE  ARG A 343      28.734  43.902 -24.679  1.00  0.00      RA0  H
ATOM   3196  CZ  ARG A 343      30.421  43.398 -23.520  1.00  0.00      RA0  C
ATOM   3197  NH1 ARG A 343      30.971  43.508 -22.299  1.00  0.00      RA0  N
ATOM   3198 HH11 ARG A 343      31.859  43.060 -22.077  1.00  0.00      RA0  H
ATOM   3199 HH12 ARG A 343      30.550  44.016 -21.547  1.00  0.00      RA0  H
ATOM   3200  NH2 ARG A 343      31.058  42.699 -24.475  1.00  0.00      RA0  N
ATOM   3201 HH21 ARG A 343      31.956  42.254 -24.274  1.00  0.00      RA0  H
ATOM   3202 HH22 ARG A 343      30.701  42.593 -25.399  1.00  0.00      RA0  H
ATOM   3203  C   ARG A 343      24.265  42.442 -24.067  1.00  0.00      RA0  C
ATOM   3204  O   ARG A 343      24.450  42.807 -25.229  1.00  0.00      RA0  O
ATOM   3205  N   ASN A 344      23.366  41.521 -23.721  1.00  0.00      RA0  N
ATOM   3206  H   ASN A 344      23.347  41.163 -22.790  1.00  0.00      RA0  H
ATOM   3207  CA  ASN A 344      22.421  40.918 -24.669  1.00  0.00      RA0  C
ATOM   3208  CB  ASN A 344      21.499  41.940 -25.343  1.00  0.00      RA0  C
ATOM   3209  CG  ASN A 344      20.202  41.273 -25.774  1.00  0.00      RA0  C
ATOM   3210  OD1 ASN A 344      19.264  41.158 -24.992  1.00  0.00      RA0  O
ATOM   3211  ND2 ASN A 344      20.149  40.923 -27.070  1.00  0.00      RA0  N
ATOM   3212 HD21 ASN A 344      21.010  40.899 -27.588  1.00  0.00      RA0  H
ATOM   3213 HD22 ASN A 344      19.307  40.638 -27.524  1.00  0.00      RA0  H
ATOM   3214  C   ASN A 344      23.093  40.014 -25.721  1.00  0.00      RA0  C
ATOM   3215  O   ASN A 344      22.540  39.768 -26.793  1.00  0.00      RA0  O
ATOM   3216  N   ARG A 345      24.282  39.515 -25.398  1.00  0.00      RA0  N
ATOM   3217  H   ARG A 345      24.652  39.581 -24.471  1.00  0.00      RA0  H
ATOM   3218  CA  ARG A 345      25.063  38.723 -26.332  1.00  0.00      RA0  C
ATOM   3219  CB  ARG A 345      26.157  39.673 -26.859  1.00  0.00      RA0  C
ATOM   3220  CG  ARG A 345      27.068  39.249 -28.021  1.00  0.00      RA0  C
ATOM   3221  CD  ARG A 345      28.464  39.902 -27.952  1.00  0.00      RA0  C
ATOM   3222  NE  ARG A 345      29.241  39.263 -26.889  1.00  0.00      RA0  N
ATOM   3223  HE  ARG A 345      28.780  38.456 -26.502  1.00  0.00      RA0  H
ATOM   3224  CZ  ARG A 345      30.501  39.614 -26.481  1.00  0.00      RA0  C
ATOM   3225  NH1 ARG A 345      31.100  38.897 -25.512  1.00  0.00      RA0  N
ATOM   3226 HH11 ARG A 345      31.985  39.188 -25.109  1.00  0.00      RA0  H
ATOM   3227 HH12 ARG A 345      30.685  38.054 -25.155  1.00  0.00      RA0  H
ATOM   3228  NH2 ARG A 345      31.154  40.661 -27.028  1.00  0.00      RA0  N
ATOM   3229 HH21 ARG A 345      32.068  40.916 -26.672  1.00  0.00      RA0  H
ATOM   3230 HH22 ARG A 345      30.774  41.188 -27.792  1.00  0.00      RA0  H
ATOM   3231  C   ARG A 345      25.727  37.587 -25.583  1.00  0.00      RA0  C
ATOM   3232  O   ARG A 345      25.883  37.655 -24.383  1.00  0.00      RA0  O
ATOM   3233  N   GLU A 346      26.084  36.536 -26.309  1.00  0.00      RA0  N
ATOM   3234  H   GLU A 346      25.848  36.498 -27.277  1.00  0.00      RA0  H
ATOM   3235  CA  GLU A 346      26.852  35.451 -25.729  1.00  0.00      RA0  C
ATOM   3236  CB  GLU A 346      26.792  34.209 -26.619  1.00  0.00      RA0  C
ATOM   3237  CG  GLU A 346      25.391  33.901 -27.170  1.00  0.00      RA0  C
ATOM   3238  CD  GLU A 346      24.308  33.984 -26.102  1.00  0.00      RA0  C
ATOM   3239  OE1 GLU A 346      24.490  33.471 -25.001  1.00  0.00      RA0  O
ATOM   3240  OE2 GLU A 346      23.270  34.577 -26.384  1.00  0.00      RA0  O
ATOM   3241  C   GLU A 346      28.269  35.924 -25.459  1.00  0.00      RA0  C
ATOM   3242  O   GLU A 346      28.894  36.633 -26.287  1.00  0.00      RA0  O
ATOM   3243  N   MSE A 347      28.756  35.515 -24.305  1.00  0.00      RA0  N
ATOM   3244  H   MSE A 347      28.179  34.959 -23.702  1.00  0.00      RA0  H
ATOM   3245  CA  MSE A 347      30.084  35.818 -23.850  1.00  0.00      RA0  C
ATOM   3246  CB  MSE A 347      29.998  36.758 -22.658  1.00  0.00      RA0  C
ATOM   3247  CG  MSE A 347      31.341  36.889 -21.950  1.00  0.00      RA0  C
ATOM   3248  SE  MSE A 347      32.401  38.066 -22.774  1.00  0.00      RA0  S
ATOM   3249  CE  MSE A 347      31.558  39.517 -22.135  1.00  0.00      RA0  C
ATOM   3250  C   MSE A 347      30.685  34.509 -23.359  1.00  0.00      RA0  C
ATOM   3251  O   MSE A 347      30.230  33.957 -22.361  1.00  0.00      RA0  O
ATOM   3252  N   PRO A 348      31.711  34.019 -24.045  1.00  0.00      RA0  N
ATOM   3253  CD  PRO A 348      32.205  34.518 -25.319  1.00  0.00      RA0  C
ATOM   3254  CA  PRO A 348      32.458  32.885 -23.541  1.00  0.00      RA0  C
ATOM   3255  CB  PRO A 348      33.430  32.573 -24.687  1.00  0.00      RA0  C
ATOM   3256  CG  PRO A 348      32.892  33.301 -25.920  1.00  0.00      RA0  C
ATOM   3257  C   PRO A 348      33.202  33.247 -22.267  1.00  0.00      RA0  C
ATOM   3258  O   PRO A 348      33.696  34.375 -22.104  1.00  0.00      RA0  O
ATOM   3259  N   VAL A 349      33.222  32.312 -21.336  1.00  0.00      RA0  N
ATOM   3260  H   VAL A 349      32.828  31.409 -21.509  1.00  0.00      RA0  H
ATOM   3261  CA  VAL A 349      33.948  32.492 -20.109  1.00  0.00      RA0  C
ATOM   3262  CB  VAL A 349      33.014  32.641 -18.903  1.00  0.00      RA0  C
ATOM   3263  CG1 VAL A 349      32.306  33.993 -18.915  1.00  0.00      RA0  C
ATOM   3264  CG2 VAL A 349      32.029  31.475 -18.805  1.00  0.00      RA0  C
ATOM   3265  C   VAL A 349      34.827  31.280 -19.931  1.00  0.00      RA0  C
ATOM   3266  O   VAL A 349      34.558  30.225 -20.490  1.00  0.00      RA0  O
ATOM   3267  N   LYS A 350      35.887  31.447 -19.159  1.00  0.00      RA0  N
ATOM   3268  H   LYS A 350      36.000  32.303 -18.652  1.00  0.00      RA0  H
ATOM   3269  CA  LYS A 350      36.790  30.350 -18.882  1.00  0.00      RA0  C
ATOM   3270  CB  LYS A 350      38.237  30.853 -18.796  1.00  0.00      RA0  C
ATOM   3271  CG  LYS A 350      39.300  29.746 -18.826  1.00  0.00      RA0  C
ATOM   3272  CD  LYS A 350      39.770  29.324 -17.433  1.00  0.00      RA0  C
ATOM   3273  CE  LYS A 350      40.756  28.153 -17.445  1.00  0.00      RA0  C
ATOM   3274  NZ  LYS A 350      40.111  26.965 -18.009  1.00  0.00      RA0  N
ATOM   3275  HZ1 LYS A 350      39.729  27.123 -18.965  1.00  0.00      RA0  H
ATOM   3276  HZ2 LYS A 350      40.796  26.197 -18.188  1.00  0.00      RA0  H
ATOM   3277  HZ3 LYS A 350      39.345  26.563 -17.436  1.00  0.00      RA0  H
ATOM   3278  C   LYS A 350      36.316  29.641 -17.614  1.00  0.00      RA0  C
ATOM   3279  O   LYS A 350      35.999  30.274 -16.601  1.00  0.00      RA0  O
ATOM   3280  N   VAL A 351      36.255  28.318 -17.676  1.00  0.00      RA0  N
ATOM   3281  H   VAL A 351      36.586  27.851 -18.497  1.00  0.00      RA0  H
ATOM   3282  CA  VAL A 351      35.904  27.497 -16.539  1.00  0.00      RA0  C
ATOM   3283  CB  VAL A 351      35.116  26.273 -16.999  1.00  0.00      RA0  C
ATOM   3284  CG1 VAL A 351      34.714  25.378 -15.826  1.00  0.00      RA0  C
ATOM   3285  CG2 VAL A 351      33.914  26.717 -17.827  1.00  0.00      RA0  C
ATOM   3286  C   VAL A 351      37.164  27.076 -15.787  1.00  0.00      RA0  C
ATOM   3287  O   VAL A 351      38.088  26.550 -16.388  1.00  0.00      RA0  O
ATOM   3288  N   THR A 352      37.174  27.295 -14.482  1.00  0.00      RA0  N
ATOM   3289  H   THR A 352      36.343  27.561 -13.999  1.00  0.00      RA0  H
ATOM   3290  CA  THR A 352      38.346  27.051 -13.661  1.00  0.00      RA0  C
ATOM   3291  CB  THR A 352      38.918  28.455 -13.456  1.00  0.00      RA0  C
ATOM   3292  OG1 THR A 352      38.490  29.277 -14.556  1.00  0.00      RA0  O
ATOM   3293  HG1 THR A 352      37.563  29.449 -14.429  1.00  0.00      RA0  H
ATOM   3294  CG2 THR A 352      40.444  28.484 -13.297  1.00  0.00      RA0  C
ATOM   3295  C   THR A 352      37.972  26.343 -12.384  1.00  0.00      RA0  C
ATOM   3296  O   THR A 352      36.804  26.043 -12.109  1.00  0.00      RA0  O
ATOM   3297  N   LYS A 353      38.988  26.084 -11.576  1.00  0.00      RA0  N
ATOM   3298  H   LYS A 353      39.905  26.387 -11.823  1.00  0.00      RA0  H
ATOM   3299  CA  LYS A 353      38.787  25.613 -10.208  1.00  0.00      RA0  C
ATOM   3300  CB  LYS A 353      40.175  25.112  -9.748  1.00  0.00      RA0  C
ATOM   3301  CG  LYS A 353      40.655  24.060 -10.789  1.00  0.00      RA0  C
ATOM   3302  CD  LYS A 353      41.997  23.341 -10.568  1.00  0.00      RA0  C
ATOM   3303  CE  LYS A 353      42.286  22.188 -11.554  1.00  0.00      RA0  C
ATOM   3304  NZ  LYS A 353      43.222  21.178 -11.017  1.00  0.00      RA0  N
ATOM   3305  HZ1 LYS A 353      43.557  20.560 -11.796  1.00  0.00      RA0  H
ATOM   3306  HZ2 LYS A 353      44.063  21.570 -10.550  1.00  0.00      RA0  H
ATOM   3307  HZ3 LYS A 353      42.741  20.570 -10.311  1.00  0.00      RA0  H
ATOM   3308  C   LYS A 353      38.029  26.695  -9.424  1.00  0.00      RA0  C
ATOM   3309  O   LYS A 353      38.202  27.881  -9.719  1.00  0.00      RA0  O
ATOM   3310  N   PRO A 354      37.258  26.302  -8.410  1.00  0.00      RA0  N
ATOM   3311  CD  PRO A 354      37.007  24.914  -8.020  1.00  0.00      RA0  C
ATOM   3312  CA  PRO A 354      36.501  27.253  -7.598  1.00  0.00      RA0  C
ATOM   3313  CB  PRO A 354      35.419  26.354  -6.993  1.00  0.00      RA0  C
ATOM   3314  CG  PRO A 354      36.116  25.012  -6.789  1.00  0.00      RA0  C
ATOM   3315  C   PRO A 354      37.339  27.971  -6.530  1.00  0.00      RA0  C
ATOM   3316  O   PRO A 354      37.011  27.956  -5.349  1.00  0.00      RA0  O
ATOM   3317  N   VAL A 355      38.428  28.601  -6.960  1.00  0.00      RA0  N
ATOM   3318  H   VAL A 355      38.701  28.639  -7.927  1.00  0.00      RA0  H
ATOM   3319  CA  VAL A 355      39.315  29.351  -6.064  1.00  0.00      RA0  C
ATOM   3320  CB  VAL A 355      40.161  28.398  -5.183  1.00  0.00      RA0  C
ATOM   3321  CG1 VAL A 355      40.990  27.399  -6.002  1.00  0.00      RA0  C
ATOM   3322  CG2 VAL A 355      40.999  29.157  -4.148  1.00  0.00      RA0  C
ATOM   3323  C   VAL A 355      40.171  30.197  -7.002  1.00  0.00      RA0  C
ATOM   3324  O   VAL A 355      40.488  29.763  -8.113  1.00  0.00      RA0  O
ATOM   3325  N   PHE A 356      40.529  31.393  -6.555  1.00  0.00      RA0  N
ATOM   3326  H   PHE A 356      40.273  31.690  -5.632  1.00  0.00      RA0  H
ATOM   3327  CA  PHE A 356      41.155  32.376  -7.446  1.00  0.00      RA0  C
ATOM   3328  CB  PHE A 356      40.145  33.457  -7.848  1.00  0.00      RA0  C
ATOM   3329  CG  PHE A 356      38.872  32.841  -8.383  1.00  0.00      RA0  C
ATOM   3330  CD1 PHE A 356      37.751  32.742  -7.566  1.00  0.00      RA0  C
ATOM   3331  CD2 PHE A 356      38.819  32.375  -9.692  1.00  0.00      RA0  C
ATOM   3332  CE1 PHE A 356      36.576  32.188  -8.058  1.00  0.00      RA0  C
ATOM   3333  CE2 PHE A 356      37.644  31.820 -10.185  1.00  0.00      RA0  C
ATOM   3334  CZ  PHE A 356      36.522  31.732  -9.369  1.00  0.00      RA0  C
ATOM   3335  C   PHE A 356      42.409  33.037  -6.865  1.00  0.00      RA0  C
ATOM   3336  O   PHE A 356      43.353  33.247  -7.599  1.00  0.00      RA0  O
ATOM   3337  N   VAL A 357      42.399  33.345  -5.575  1.00  0.00      RA0  N
ATOM   3338  H   VAL A 357      41.621  33.124  -4.981  1.00  0.00      RA0  H
ATOM   3339  CA  VAL A 357      43.499  34.057  -4.912  1.00  0.00      RA0  C
ATOM   3340  CB  VAL A 357      43.201  35.562  -4.783  1.00  0.00      RA0  C
ATOM   3341  CG1 VAL A 357      44.297  36.279  -3.994  1.00  0.00      RA0  C
ATOM   3342  CG2 VAL A 357      42.983  36.239  -6.137  1.00  0.00      RA0  C
ATOM   3343  C   VAL A 357      43.699  33.458  -3.520  1.00  0.00      RA0  C
ATOM   3344  O   VAL A 357      42.740  33.229  -2.797  1.00  0.00      RA0  O
ATOM   3345  N   ARG A 358      44.946  33.183  -3.150  1.00  0.00      RA0  N
ATOM   3346  H   ARG A 358      45.723  33.374  -3.754  1.00  0.00      RA0  H
ATOM   3347  CA  ARG A 358      45.290  32.775  -1.790  1.00  0.00      RA0  C
ATOM   3348  CB  ARG A 358      45.559  31.278  -1.962  1.00  0.00      RA0  C
ATOM   3349  CG  ARG A 358      45.110  30.231  -0.950  1.00  0.00      RA0  C
ATOM   3350  CD  ARG A 358      45.965  30.084   0.306  1.00  0.00      RA0  C
ATOM   3351  NE  ARG A 358      45.443  30.895   1.395  1.00  0.00      RA0  N
ATOM   3352  HE  ARG A 358      45.373  31.886   1.280  1.00  0.00      RA0  H
ATOM   3353  CZ  ARG A 358      44.992  30.312   2.526  1.00  0.00      RA0  C
ATOM   3354  NH1 ARG A 358      44.906  28.992   2.667  1.00  0.00      RA0  N
ATOM   3355 HH11 ARG A 358      44.606  28.615   3.552  1.00  0.00      RA0  H
ATOM   3356 HH12 ARG A 358      45.095  28.320   1.933  1.00  0.00      RA0  H
ATOM   3357  NH2 ARG A 358      44.620  31.096   3.526  1.00  0.00      RA0  N
ATOM   3358 HH21 ARG A 358      44.223  30.686   4.366  1.00  0.00      RA0  H
ATOM   3359 HH22 ARG A 358      44.684  32.084   3.470  1.00  0.00      RA0  H
ATOM   3360  C   ARG A 358      46.601  33.472  -1.436  1.00  0.00      RA0  C
ATOM   3361  O   ARG A 358      47.474  33.559  -2.291  1.00  0.00      RA0  O
ATOM   3362  N   ASN A 359      46.729  33.924  -0.197  1.00  0.00      RA0  N
ATOM   3363  H   ASN A 359      45.898  34.046   0.347  1.00  0.00      RA0  H
ATOM   3364  CA  ASN A 359      47.998  34.501   0.307  1.00  0.00      RA0  C
ATOM   3365  CB  ASN A 359      49.014  33.427   0.677  1.00  0.00      RA0  C
ATOM   3366  CG  ASN A 359      49.022  33.222   2.182  1.00  0.00      RA0  C
ATOM   3367  OD1 ASN A 359      50.016  32.783   2.752  1.00  0.00      RA0  O
ATOM   3368  ND2 ASN A 359      47.859  33.497   2.815  1.00  0.00      RA0  N
ATOM   3369 HD21 ASN A 359      47.072  33.956   2.388  1.00  0.00      RA0  H
ATOM   3370 HD22 ASN A 359      47.770  33.252   3.778  1.00  0.00      RA0  H
ATOM   3371  C   ASN A 359      48.561  35.541  -0.626  1.00  0.00      RA0  C
ATOM   3372  O   ASN A 359      49.753  35.507  -1.003  1.00  0.00      RA0  O
ATOM   3373  N   GLY A 360      47.702  36.480  -1.005  1.00  0.00      RA0  N
ATOM   3374  H   GLY A 360      46.818  36.479  -0.530  1.00  0.00      RA0  H
ATOM   3375  CA  GLY A 360      48.109  37.622  -1.768  1.00  0.00      RA0  C
ATOM   3376  C   GLY A 360      48.455  37.393  -3.200  1.00  0.00      RA0  C
ATOM   3377  O   GLY A 360      48.970  38.312  -3.858  1.00  0.00      RA0  O
ATOM   3378  N   LYS A 361      48.157  36.206  -3.727  1.00  0.00      RA0  N
ATOM   3379  H   LYS A 361      47.746  35.464  -3.191  1.00  0.00      RA0  H
ATOM   3380  CA  LYS A 361      48.555  35.894  -5.075  1.00  0.00      RA0  C
ATOM   3381  CB  LYS A 361      49.866  35.111  -4.937  1.00  0.00      RA0  C
ATOM   3382  CG  LYS A 361      50.361  34.351  -6.166  1.00  0.00      RA0  C
ATOM   3383  CD  LYS A 361      51.269  33.190  -5.757  1.00  0.00      RA0  C
ATOM   3384  CE  LYS A 361      51.576  32.226  -6.906  1.00  0.00      RA0  C
ATOM   3385  NZ  LYS A 361      52.333  31.078  -6.380  1.00  0.00      RA0  N
ATOM   3386  HZ1 LYS A 361      52.553  30.414  -7.149  1.00  0.00      RA0  H
ATOM   3387  HZ2 LYS A 361      53.218  31.407  -5.946  1.00  0.00      RA0  H
ATOM   3388  HZ3 LYS A 361      51.760  30.592  -5.660  1.00  0.00      RA0  H
ATOM   3389  C   LYS A 361      47.501  35.067  -5.793  1.00  0.00      RA0  C
ATOM   3390  O   LYS A 361      46.890  34.198  -5.193  1.00  0.00      RA0  O
ATOM   3391  N   ALA A 362      47.345  35.328  -7.092  1.00  0.00      RA0  N
ATOM   3392  H   ALA A 362      47.870  36.090  -7.470  1.00  0.00      RA0  H
ATOM   3393  CA  ALA A 362      46.536  34.514  -7.970  1.00  0.00      RA0  C
ATOM   3394  CB  ALA A 362      46.686  34.970  -9.420  1.00  0.00      RA0  C
ATOM   3395  C   ALA A 362      47.009  33.070  -7.892  1.00  0.00      RA0  C
ATOM   3396  O   ALA A 362      48.212  32.796  -7.850  1.00  0.00      RA0  O
ATOM   3397  N   VAL A 363      46.048  32.154  -7.859  1.00  0.00      RA0  N
ATOM   3398  H   VAL A 363      45.106  32.491  -7.907  1.00  0.00      RA0  H
ATOM   3399  CA  VAL A 363      46.343  30.718  -7.868  1.00  0.00      RA0  C
ATOM   3400  CB  VAL A 363      45.086  29.865  -7.632  1.00  0.00      RA0  C
ATOM   3401  CG1 VAL A 363      44.516  30.138  -6.239  1.00  0.00      RA0  C
ATOM   3402  CG2 VAL A 363      44.037  30.023  -8.738  1.00  0.00      RA0  C
ATOM   3403  C   VAL A 363      47.023  30.360  -9.192  1.00  0.00      RA0  C
ATOM   3404  O   VAL A 363      46.891  31.065 -10.242  1.00  0.00      RA0  O
ATOM   3405  N   ALA A 364      47.768  29.261  -9.159  1.00  0.00      RA0  N
ATOM   3406  H   ALA A 364      47.658  28.633  -8.386  1.00  0.00      RA0  H
ATOM   3407  CA  ALA A 364      48.611  28.868 -10.295  1.00  0.00      RA0  C
ATOM   3408  CB  ALA A 364      49.434  27.626 -10.017  1.00  0.00      RA0  C
ATOM   3409  C   ALA A 364      47.902  28.848 -11.638  1.00  0.00      RA0  C
ATOM   3410  O   ALA A 364      48.486  29.249 -12.620  1.00  0.00      RA0  O
ATOM   3411  N   GLY A 365      46.645  28.411 -11.692  1.00  0.00      RA0  N
ATOM   3412  H   GLY A 365      46.226  28.078 -10.846  1.00  0.00      RA0  H
ATOM   3413  CA  GLY A 365      45.936  28.351 -12.980  1.00  0.00      RA0  C
ATOM   3414  C   GLY A 365      45.653  29.709 -13.591  1.00  0.00      RA0  C
ATOM   3415  O   GLY A 365      45.342  29.814 -14.775  1.00  0.00      RA0  O
ATOM   3416  N   LEU A 366      45.784  30.757 -12.792  1.00  0.00      RA0  N
ATOM   3417  H   LEU A 366      46.035  30.631 -11.835  1.00  0.00      RA0  H
ATOM   3418  CA  LEU A 366      45.544  32.127 -13.278  1.00  0.00      RA0  C
ATOM   3419  CB  LEU A 366      44.552  32.847 -12.360  1.00  0.00      RA0  C
ATOM   3420  CG  LEU A 366      43.174  32.182 -12.312  1.00  0.00      RA0  C
ATOM   3421  CD1 LEU A 366      42.278  32.825 -11.256  1.00  0.00      RA0  C
ATOM   3422  CD2 LEU A 366      42.499  32.150 -13.686  1.00  0.00      RA0  C
ATOM   3423  C   LEU A 366      46.807  32.966 -13.459  1.00  0.00      RA0  C
ATOM   3424  O   LEU A 366      46.720  34.191 -13.624  1.00  0.00      RA0  O
ATOM   3425  N   CYS A 367      47.976  32.332 -13.390  1.00  0.00      RA0  N
ATOM   3426  H   CYS A 367      47.998  31.364 -13.138  1.00  0.00      RA0  H
ATOM   3427  CA  CYS A 367      49.235  33.019 -13.722  1.00  0.00      RA0  C
ATOM   3428  CB  CYS A 367      49.793  33.728 -12.484  1.00  0.00      RA0  C
ATOM   3429  SG  CYS A 367      50.219  32.589 -11.138  1.00  0.00      RA0  S
ATOM   3430  C   CYS A 367      50.294  32.088 -14.318  1.00  0.00      RA0  C
ATOM   3431  O   CYS A 367      50.122  30.864 -14.369  1.00  0.00      RA0  O
END
HEADER lig.000.19.pdb
ATOM      1  N   ASN A   2      38.434  16.464  -1.933  1.00  0.00      LA0  N
ATOM      2  H   ASN A   2      39.133  16.947  -2.464  1.00  0.00      LA0  H
ATOM      3  CA  ASN A   2      38.751  15.114  -1.471  1.00  0.00      LA0  C
ATOM      4  CB  ASN A   2      39.106  14.244  -2.682  1.00  0.00      LA0  C
ATOM      5  CG  ASN A   2      39.557  12.854  -2.274  1.00  0.00      LA0  C
ATOM      6  OD1 ASN A   2      39.158  12.305  -1.255  1.00  0.00      LA0  O
ATOM      7  ND2 ASN A   2      40.413  12.302  -3.133  1.00  0.00      LA0  N
ATOM      8 HD21 ASN A   2      40.755  12.864  -3.897  1.00  0.00      LA0  H
ATOM      9 HD22 ASN A   2      40.726  11.365  -3.020  1.00  0.00      LA0  H
ATOM     10  C   ASN A   2      39.842  15.096  -0.412  1.00  0.00      LA0  C
ATOM     11  O   ASN A   2      41.027  15.261  -0.685  1.00  0.00      LA0  O
ATOM     12  N   VAL A   3      39.373  14.881   0.821  1.00  0.00      LA0  N
ATOM     13  H   VAL A   3      38.395  14.789   1.004  1.00  0.00      LA0  H
ATOM     14  CA  VAL A   3      40.326  14.584   1.885  1.00  0.00      LA0  C
ATOM     15  CB  VAL A   3      40.391  15.719   2.925  1.00  0.00      LA0  C
ATOM     16  CG1 VAL A   3      41.363  15.399   4.065  1.00  0.00      LA0  C
ATOM     17  CG2 VAL A   3      40.760  17.055   2.281  1.00  0.00      LA0  C
ATOM     18  C   VAL A   3      39.943  13.271   2.542  1.00  0.00      LA0  C
ATOM     19  O   VAL A   3      38.909  13.156   3.191  1.00  0.00      LA0  O
ATOM     20  N   PRO A   4      40.817  12.260   2.335  1.00  0.00      LA0  N
ATOM     21  CD  PRO A   4      41.938  12.249   1.406  1.00  0.00      LA0  C
ATOM     22  CA  PRO A   4      40.691  11.018   3.105  1.00  0.00      LA0  C
ATOM     23  CB  PRO A   4      41.875  10.195   2.586  1.00  0.00      LA0  C
ATOM     24  CG  PRO A   4      42.211  10.767   1.210  1.00  0.00      LA0  C
ATOM     25  C   PRO A   4      40.725  11.311   4.600  1.00  0.00      LA0  C
ATOM     26  O   PRO A   4      41.404  12.225   5.055  1.00  0.00      LA0  O
ATOM     27  N   ALA A   5      39.888  10.573   5.337  1.00  0.00      LA0  N
ATOM     28  H   ALA A   5      39.816   9.593   5.131  1.00  0.00      LA0  H
ATOM     29  CA  ALA A   5      39.423  11.143   6.603  1.00  0.00      LA0  C
ATOM     30  CB  ALA A   5      38.119  10.464   7.030  1.00  0.00      LA0  C
ATOM     31  C   ALA A   5      40.405  11.103   7.766  1.00  0.00      LA0  C
ATOM     32  O   ALA A   5      40.090  11.497   8.884  1.00  0.00      LA0  O
ATOM     33  N   GLU A   6      41.590  10.588   7.447  1.00  0.00      LA0  N
ATOM     34  H   GLU A   6      41.746  10.306   6.499  1.00  0.00      LA0  H
ATOM     35  CA  GLU A   6      42.520  10.102   8.455  1.00  0.00      LA0  C
ATOM     36  CB  GLU A   6      42.328   8.579   8.597  1.00  0.00      LA0  C
ATOM     37  CG  GLU A   6      42.730   7.691   7.396  1.00  0.00      LA0  C
ATOM     38  CD  GLU A   6      42.056   8.135   6.105  1.00  0.00      LA0  C
ATOM     39  OE1 GLU A   6      42.698   8.833   5.327  1.00  0.00      LA0  O
ATOM     40  OE2 GLU A   6      40.875   7.864   5.907  1.00  0.00      LA0  O
ATOM     41  C   GLU A   6      43.971  10.459   8.167  1.00  0.00      LA0  C
ATOM     42  O   GLU A   6      44.854  10.279   9.001  1.00  0.00      LA0  O
ATOM     43  N   LEU A   7      44.194  10.974   6.945  1.00  0.00      LA0  N
ATOM     44  H   LEU A   7      43.445  11.066   6.288  1.00  0.00      LA0  H
ATOM     45  CA  LEU A   7      45.582  11.235   6.572  1.00  0.00      LA0  C
ATOM     46  CB  LEU A   7      45.734  11.541   5.079  1.00  0.00      LA0  C
ATOM     47  CG  LEU A   7      45.464  10.350   4.159  1.00  0.00      LA0  C
ATOM     48  CD1 LEU A   7      45.849  10.671   2.715  1.00  0.00      LA0  C
ATOM     49  CD2 LEU A   7      46.142   9.070   4.644  1.00  0.00      LA0  C
ATOM     50  C   LEU A   7      46.291  12.302   7.379  1.00  0.00      LA0  C
ATOM     51  O   LEU A   7      45.715  13.187   8.003  1.00  0.00      LA0  O
ATOM     52  N   LYS A   8      47.618  12.165   7.325  1.00  0.00      LA0  N
ATOM     53  H   LYS A   8      48.031  11.463   6.741  1.00  0.00      LA0  H
ATOM     54  CA  LYS A   8      48.427  13.201   7.941  1.00  0.00      LA0  C
ATOM     55  CB  LYS A   8      49.665  12.549   8.549  1.00  0.00      LA0  C
ATOM     56  CG  LYS A   8      49.319  12.115   9.968  1.00  0.00      LA0  C
ATOM     57  CD  LYS A   8      49.167  13.390  10.780  1.00  0.00      LA0  C
ATOM     58  CE  LYS A   8      48.500  13.279  12.143  1.00  0.00      LA0  C
ATOM     59  NZ  LYS A   8      48.713  14.576  12.793  1.00  0.00      LA0  N
ATOM     60  HZ1 LYS A   8      48.184  14.638  13.685  1.00  0.00      LA0  H
ATOM     61  HZ2 LYS A   8      49.722  14.712  13.020  1.00  0.00      LA0  H
ATOM     62  HZ3 LYS A   8      48.442  15.356  12.161  1.00  0.00      LA0  H
ATOM     63  C   LYS A   8      48.749  14.296   6.953  1.00  0.00      LA0  C
ATOM     64  O   LYS A   8      48.784  14.067   5.751  1.00  0.00      LA0  O
ATOM     65  N   TYR A   9      48.947  15.500   7.500  1.00  0.00      LA0  N
ATOM     66  H   TYR A   9      48.900  15.664   8.486  1.00  0.00      LA0  H
ATOM     67  CA  TYR A   9      49.147  16.613   6.578  1.00  0.00      LA0  C
ATOM     68  CB  TYR A   9      47.853  17.428   6.445  1.00  0.00      LA0  C
ATOM     69  CG  TYR A   9      46.865  16.672   5.586  1.00  0.00      LA0  C
ATOM     70  CD1 TYR A   9      45.852  15.895   6.190  1.00  0.00      LA0  C
ATOM     71  CE1 TYR A   9      44.982  15.152   5.370  1.00  0.00      LA0  C
ATOM     72  CD2 TYR A   9      47.001  16.757   4.188  1.00  0.00      LA0  C
ATOM     73  CE2 TYR A   9      46.127  16.022   3.376  1.00  0.00      LA0  C
ATOM     74  CZ  TYR A   9      45.143  15.213   3.971  1.00  0.00      LA0  C
ATOM     75  OH  TYR A   9      44.327  14.463   3.146  1.00  0.00      LA0  O
ATOM     76  HH  TYR A   9      44.383  14.781   2.255  1.00  0.00      LA0  H
ATOM     77  C   TYR A   9      50.299  17.493   6.998  1.00  0.00      LA0  C
ATOM     78  O   TYR A   9      50.602  17.626   8.182  1.00  0.00      LA0  O
ATOM     79  N   SER A  10      50.931  18.084   5.978  1.00  0.00      LA0  N
ATOM     80  H   SER A  10      50.659  17.941   5.022  1.00  0.00      LA0  H
ATOM     81  CA  SER A  10      51.854  19.159   6.317  1.00  0.00      LA0  C
ATOM     82  CB  SER A  10      52.982  19.205   5.283  1.00  0.00      LA0  C
ATOM     83  OG  SER A  10      52.458  19.550   3.998  1.00  0.00      LA0  O
ATOM     84  HG  SER A  10      53.211  19.444   3.399  1.00  0.00      LA0  H
ATOM     85  C   SER A  10      51.087  20.469   6.424  1.00  0.00      LA0  C
ATOM     86  O   SER A  10      49.865  20.470   6.524  1.00  0.00      LA0  O
ATOM     87  N   LYS A  11      51.827  21.587   6.380  1.00  0.00      LA0  N
ATOM     88  H   LYS A  11      52.823  21.587   6.278  1.00  0.00      LA0  H
ATOM     89  CA  LYS A  11      51.081  22.816   6.106  1.00  0.00      LA0  C
ATOM     90  CB  LYS A  11      51.578  23.972   6.986  1.00  0.00      LA0  C
ATOM     91  CG  LYS A  11      52.162  23.505   8.326  1.00  0.00      LA0  C
ATOM     92  CD  LYS A  11      52.824  24.596   9.178  1.00  0.00      LA0  C
ATOM     93  CE  LYS A  11      53.861  25.455   8.440  1.00  0.00      LA0  C
ATOM     94  NZ  LYS A  11      54.816  24.632   7.685  1.00  0.00      LA0  N
ATOM     95  HZ1 LYS A  11      55.279  25.211   6.949  1.00  0.00      LA0  H
ATOM     96  HZ2 LYS A  11      55.511  24.088   8.222  1.00  0.00      LA0  H
ATOM     97  HZ3 LYS A  11      54.299  23.993   7.039  1.00  0.00      LA0  H
ATOM     98  C   LYS A  11      51.158  23.189   4.630  1.00  0.00      LA0  C
ATOM     99  O   LYS A  11      50.383  23.982   4.118  1.00  0.00      LA0  O
ATOM    100  N   GLU A  12      52.148  22.557   3.981  1.00  0.00      LA0  N
ATOM    101  H   GLU A  12      52.711  21.858   4.416  1.00  0.00      LA0  H
ATOM    102  CA  GLU A  12      52.601  22.955   2.654  1.00  0.00      LA0  C
ATOM    103  CB  GLU A  12      54.126  22.827   2.632  1.00  0.00      LA0  C
ATOM    104  CG  GLU A  12      54.949  23.871   3.404  1.00  0.00      LA0  C
ATOM    105  CD  GLU A  12      54.597  24.001   4.879  1.00  0.00      LA0  C
ATOM    106  OE1 GLU A  12      54.538  23.014   5.622  1.00  0.00      LA0  O
ATOM    107  OE2 GLU A  12      54.394  25.126   5.319  1.00  0.00      LA0  O
ATOM    108  C   GLU A  12      51.962  22.178   1.508  1.00  0.00      LA0  C
ATOM    109  O   GLU A  12      52.399  22.230   0.365  1.00  0.00      LA0  O
ATOM    110  N   HIS A  13      50.859  21.492   1.877  1.00  0.00      LA0  N
ATOM    111  H   HIS A  13      50.703  21.417   2.858  1.00  0.00      LA0  H
ATOM    112  CA  HIS A  13      49.932  20.822   0.955  1.00  0.00      LA0  C
ATOM    113  CB  HIS A  13      49.570  21.632  -0.313  1.00  0.00      LA0  C
ATOM    114  CG  HIS A  13      49.116  23.045  -0.008  1.00  0.00      LA0  C
ATOM    115  ND1 HIS A  13      47.896  23.370   0.456  1.00  0.00      LA0  N
ATOM    116  HD1 HIS A  13      47.151  22.759   0.640  1.00  0.00      LA0  H
ATOM    117  CD2 HIS A  13      49.852  24.222  -0.173  1.00  0.00      LA0  C
ATOM    118  NE2 HIS A  13      49.060  25.255   0.199  1.00  0.00      LA0  N
ATOM    119  CE1 HIS A  13      47.851  24.735   0.589  1.00  0.00      LA0  C
ATOM    120  C   HIS A  13      50.259  19.385   0.567  1.00  0.00      LA0  C
ATOM    121  O   HIS A  13      49.605  18.814  -0.308  1.00  0.00      LA0  O
ATOM    122  N   GLU A  14      51.240  18.791   1.266  1.00  0.00      LA0  N
ATOM    123  H   GLU A  14      51.842  19.300   1.887  1.00  0.00      LA0  H
ATOM    124  CA  GLU A  14      51.373  17.342   1.105  1.00  0.00      LA0  C
ATOM    125  CB  GLU A  14      52.792  16.793   1.326  1.00  0.00      LA0  C
ATOM    126  CG  GLU A  14      53.985  17.583   0.790  1.00  0.00      LA0  C
ATOM    127  CD  GLU A  14      54.335  18.657   1.793  1.00  0.00      LA0  C
ATOM    128  OE1 GLU A  14      53.971  19.802   1.577  1.00  0.00      LA0  O
ATOM    129  OE2 GLU A  14      54.906  18.352   2.835  1.00  0.00      LA0  O
ATOM    130  C   GLU A  14      50.456  16.559   2.024  1.00  0.00      LA0  C
ATOM    131  O   GLU A  14      50.044  17.010   3.090  1.00  0.00      LA0  O
ATOM    132  N   TRP A  15      50.169  15.340   1.553  1.00  0.00      LA0  N
ATOM    133  H   TRP A  15      50.573  15.052   0.686  1.00  0.00      LA0  H
ATOM    134  CA  TRP A  15      49.586  14.353   2.449  1.00  0.00      LA0  C
ATOM    135  CB  TRP A  15      48.336  13.678   1.859  1.00  0.00      LA0  C
ATOM    136  CG  TRP A  15      48.611  12.994   0.537  1.00  0.00      LA0  C
ATOM    137  CD2 TRP A  15      49.120  11.664   0.285  1.00  0.00      LA0  C
ATOM    138  CE2 TRP A  15      49.192  11.500  -1.139  1.00  0.00      LA0  C
ATOM    139  CE3 TRP A  15      49.519  10.606   1.128  1.00  0.00      LA0  C
ATOM    140  CD1 TRP A  15      48.407  13.548  -0.732  1.00  0.00      LA0  C
ATOM    141  NE1 TRP A  15      48.744  12.680  -1.720  1.00  0.00      LA0  N
ATOM    142  HE1 TRP A  15      48.690  12.861  -2.690  1.00  0.00      LA0  H
ATOM    143  CZ2 TRP A  15      49.668  10.291  -1.689  1.00  0.00      LA0  C
ATOM    144  CZ3 TRP A  15      49.992   9.403   0.565  1.00  0.00      LA0  C
ATOM    145  CH2 TRP A  15      50.069   9.245  -0.834  1.00  0.00      LA0  C
ATOM    146  C   TRP A  15      50.610  13.308   2.815  1.00  0.00      LA0  C
ATOM    147  O   TRP A  15      51.598  13.091   2.119  1.00  0.00      LA0  O
ATOM    148  N   LEU A  16      50.295  12.654   3.930  1.00  0.00      LA0  N
ATOM    149  H   LEU A  16      49.480  12.914   4.449  1.00  0.00      LA0  H
ATOM    150  CA  LEU A  16      51.163  11.600   4.412  1.00  0.00      LA0  C
ATOM    151  CB  LEU A  16      52.002  12.124   5.572  1.00  0.00      LA0  C
ATOM    152  CG  LEU A  16      53.220  11.250   5.825  1.00  0.00      LA0  C
ATOM    153  CD1 LEU A  16      54.181  11.319   4.645  1.00  0.00      LA0  C
ATOM    154  CD2 LEU A  16      53.913  11.595   7.135  1.00  0.00      LA0  C
ATOM    155  C   LEU A  16      50.341  10.407   4.840  1.00  0.00      LA0  C
ATOM    156  O   LEU A  16      49.401  10.518   5.620  1.00  0.00      LA0  O
ATOM    157  N   ARG A  17      50.733   9.260   4.286  1.00  0.00      LA0  N
ATOM    158  H   ARG A  17      51.509   9.247   3.653  1.00  0.00      LA0  H
ATOM    159  CA  ARG A  17      50.029   8.041   4.649  1.00  0.00      LA0  C
ATOM    160  CB  ARG A  17      49.376   7.445   3.398  1.00  0.00      LA0  C
ATOM    161  CG  ARG A  17      48.536   6.183   3.617  1.00  0.00      LA0  C
ATOM    162  CD  ARG A  17      47.712   5.799   2.385  1.00  0.00      LA0  C
ATOM    163  NE  ARG A  17      48.558   5.591   1.210  1.00  0.00      LA0  N
ATOM    164  HE  ARG A  17      49.332   4.948   1.264  1.00  0.00      LA0  H
ATOM    165  CZ  ARG A  17      48.319   6.217   0.040  1.00  0.00      LA0  C
ATOM    166  NH1 ARG A  17      47.308   7.074  -0.073  1.00  0.00      LA0  N
ATOM    167 HH11 ARG A  17      47.142   7.541  -0.949  1.00  0.00      LA0  H
ATOM    168 HH12 ARG A  17      46.707   7.267   0.702  1.00  0.00      LA0  H
ATOM    169  NH2 ARG A  17      49.104   5.974  -1.002  1.00  0.00      LA0  N
ATOM    170 HH21 ARG A  17      48.968   6.421  -1.889  1.00  0.00      LA0  H
ATOM    171 HH22 ARG A  17      49.865   5.317  -0.889  1.00  0.00      LA0  H
ATOM    172  C   ARG A  17      50.962   7.060   5.316  1.00  0.00      LA0  C
ATOM    173  O   ARG A  17      52.055   6.791   4.833  1.00  0.00      LA0  O
ATOM    174  N   LYS A  18      50.466   6.524   6.440  1.00  0.00      LA0  N
ATOM    175  H   LYS A  18      49.557   6.794   6.754  1.00  0.00      LA0  H
ATOM    176  CA  LYS A  18      51.105   5.318   6.958  1.00  0.00      LA0  C
ATOM    177  CB  LYS A  18      50.662   5.071   8.403  1.00  0.00      LA0  C
ATOM    178  CG  LYS A  18      51.347   3.889   9.102  1.00  0.00      LA0  C
ATOM    179  CD  LYS A  18      52.854   4.101   9.210  1.00  0.00      LA0  C
ATOM    180  CE  LYS A  18      53.555   3.166  10.191  1.00  0.00      LA0  C
ATOM    181  NZ  LYS A  18      54.907   3.681  10.428  1.00  0.00      LA0  N
ATOM    182  HZ1 LYS A  18      55.345   3.247  11.272  1.00  0.00      LA0  H
ATOM    183  HZ2 LYS A  18      55.542   3.591   9.610  1.00  0.00      LA0  H
ATOM    184  HZ3 LYS A  18      54.867   4.675  10.743  1.00  0.00      LA0  H
ATOM    185  C   LYS A  18      50.709   4.152   6.079  1.00  0.00      LA0  C
ATOM    186  O   LYS A  18      49.551   3.757   6.035  1.00  0.00      LA0  O
ATOM    187  N   GLU A  19      51.699   3.658   5.340  1.00  0.00      LA0  N
ATOM    188  H   GLU A  19      52.647   3.968   5.442  1.00  0.00      LA0  H
ATOM    189  CA  GLU A  19      51.299   2.593   4.436  1.00  0.00      LA0  C
ATOM    190  CB  GLU A  19      51.875   2.868   3.053  1.00  0.00      LA0  C
ATOM    191  CG  GLU A  19      50.821   2.701   1.956  1.00  0.00      LA0  C
ATOM    192  CD  GLU A  19      51.372   3.267   0.671  1.00  0.00      LA0  C
ATOM    193  OE1 GLU A  19      50.892   4.298   0.217  1.00  0.00      LA0  O
ATOM    194  OE2 GLU A  19      52.343   2.734   0.155  1.00  0.00      LA0  O
ATOM    195  C   GLU A  19      51.620   1.221   4.988  1.00  0.00      LA0  C
ATOM    196  O   GLU A  19      52.237   1.092   6.039  1.00  0.00      LA0  O
ATOM    197  N   ALA A  20      51.162   0.195   4.250  1.00  0.00      LA0  N
ATOM    198  H   ALA A  20      50.708   0.384   3.382  1.00  0.00      LA0  H
ATOM    199  CA  ALA A  20      51.290  -1.176   4.752  1.00  0.00      LA0  C
ATOM    200  CB  ALA A  20      50.568  -2.150   3.820  1.00  0.00      LA0  C
ATOM    201  C   ALA A  20      52.715  -1.668   4.958  1.00  0.00      LA0  C
ATOM    202  O   ALA A  20      52.990  -2.544   5.766  1.00  0.00      LA0  O
ATOM    203  N   ASP A  21      53.613  -1.046   4.187  1.00  0.00      LA0  N
ATOM    204  H   ASP A  21      53.373  -0.278   3.593  1.00  0.00      LA0  H
ATOM    205  CA  ASP A  21      55.035  -1.348   4.338  1.00  0.00      LA0  C
ATOM    206  CB  ASP A  21      55.775  -0.969   3.046  1.00  0.00      LA0  C
ATOM    207  CG  ASP A  21      55.746   0.527   2.735  1.00  0.00      LA0  C
ATOM    208  OD1 ASP A  21      54.906   1.274   3.230  1.00  0.00      LA0  O
ATOM    209  OD2 ASP A  21      56.584   0.980   1.974  1.00  0.00      LA0  O
ATOM    210  C   ASP A  21      55.698  -0.721   5.559  1.00  0.00      LA0  C
ATOM    211  O   ASP A  21      56.854  -0.966   5.880  1.00  0.00      LA0  O
ATOM    212  N   GLY A  22      54.909   0.121   6.238  1.00  0.00      LA0  N
ATOM    213  H   GLY A  22      53.997   0.345   5.901  1.00  0.00      LA0  H
ATOM    214  CA  GLY A  22      55.453   0.784   7.413  1.00  0.00      LA0  C
ATOM    215  C   GLY A  22      55.922   2.200   7.143  1.00  0.00      LA0  C
ATOM    216  O   GLY A  22      56.045   3.012   8.060  1.00  0.00      LA0  O
ATOM    217  N   THR A  23      56.189   2.463   5.854  1.00  0.00      LA0  N
ATOM    218  H   THR A  23      55.914   1.839   5.119  1.00  0.00      LA0  H
ATOM    219  CA  THR A  23      56.735   3.779   5.552  1.00  0.00      LA0  C
ATOM    220  CB  THR A  23      57.526   3.763   4.236  1.00  0.00      LA0  C
ATOM    221  OG1 THR A  23      56.676   3.460   3.126  1.00  0.00      LA0  O
ATOM    222  HG1 THR A  23      56.588   2.504   3.137  1.00  0.00      LA0  H
ATOM    223  CG2 THR A  23      58.706   2.792   4.299  1.00  0.00      LA0  C
ATOM    224  C   THR A  23      55.681   4.864   5.531  1.00  0.00      LA0  C
ATOM    225  O   THR A  23      54.491   4.637   5.738  1.00  0.00      LA0  O
ATOM    226  N   TYR A  24      56.194   6.065   5.261  1.00  0.00      LA0  N
ATOM    227  H   TYR A  24      57.176   6.215   5.142  1.00  0.00      LA0  H
ATOM    228  CA  TYR A  24      55.290   7.173   5.034  1.00  0.00      LA0  C
ATOM    229  CB  TYR A  24      55.691   8.332   5.940  1.00  0.00      LA0  C
ATOM    230  CG  TYR A  24      55.403   7.918   7.357  1.00  0.00      LA0  C
ATOM    231  CD1 TYR A  24      56.467   7.516   8.189  1.00  0.00      LA0  C
ATOM    232  CE1 TYR A  24      56.173   7.015   9.467  1.00  0.00      LA0  C
ATOM    233  CD2 TYR A  24      54.064   7.907   7.788  1.00  0.00      LA0  C
ATOM    234  CE2 TYR A  24      53.773   7.405   9.060  1.00  0.00      LA0  C
ATOM    235  CZ  TYR A  24      54.826   6.933   9.866  1.00  0.00      LA0  C
ATOM    236  OH  TYR A  24      54.501   6.337  11.066  1.00  0.00      LA0  O
ATOM    237  HH  TYR A  24      55.262   6.334  11.657  1.00  0.00      LA0  H
ATOM    238  C   TYR A  24      55.286   7.554   3.578  1.00  0.00      LA0  C
ATOM    239  O   TYR A  24      56.212   8.161   3.056  1.00  0.00      LA0  O
ATOM    240  N   THR A  25      54.199   7.144   2.932  1.00  0.00      LA0  N
ATOM    241  H   THR A  25      53.455   6.688   3.423  1.00  0.00      LA0  H
ATOM    242  CA  THR A  25      54.076   7.560   1.544  1.00  0.00      LA0  C
ATOM    243  CB  THR A  25      53.170   6.570   0.816  1.00  0.00      LA0  C
ATOM    244  OG1 THR A  25      53.601   5.221   1.059  1.00  0.00      LA0  O
ATOM    245  HG1 THR A  25      52.890   4.697   0.673  1.00  0.00      LA0  H
ATOM    246  CG2 THR A  25      53.108   6.828  -0.688  1.00  0.00      LA0  C
ATOM    247  C   THR A  25      53.574   8.993   1.451  1.00  0.00      LA0  C
ATOM    248  O   THR A  25      52.627   9.386   2.121  1.00  0.00      LA0  O
ATOM    249  N   VAL A  26      54.291   9.756   0.624  1.00  0.00      LA0  N
ATOM    250  H   VAL A  26      55.009   9.336   0.071  1.00  0.00      LA0  H
ATOM    251  CA  VAL A  26      54.014  11.179   0.467  1.00  0.00      LA0  C
ATOM    252  CB  VAL A  26      55.319  11.981   0.600  1.00  0.00      LA0  C
ATOM    253  CG1 VAL A  26      55.070  13.486   0.726  1.00  0.00      LA0  C
ATOM    254  CG2 VAL A  26      56.199  11.457   1.731  1.00  0.00      LA0  C
ATOM    255  C   VAL A  26      53.440  11.415  -0.911  1.00  0.00      LA0  C
ATOM    256  O   VAL A  26      53.813  10.739  -1.864  1.00  0.00      LA0  O
ATOM    257  N   GLY A  27      52.562  12.413  -0.991  1.00  0.00      LA0  N
ATOM    258  H   GLY A  27      52.237  12.881  -0.162  1.00  0.00      LA0  H
ATOM    259  CA  GLY A  27      52.165  12.918  -2.301  1.00  0.00      LA0  C
ATOM    260  C   GLY A  27      51.576  14.290  -2.090  1.00  0.00      LA0  C
ATOM    261  O   GLY A  27      51.388  14.701  -0.952  1.00  0.00      LA0  O
ATOM    262  N   ILE A  28      51.295  14.994  -3.191  1.00  0.00      LA0  N
ATOM    263  H   ILE A  28      51.352  14.583  -4.100  1.00  0.00      LA0  H
ATOM    264  CA  ILE A  28      50.577  16.237  -2.917  1.00  0.00      LA0  C
ATOM    265  CB  ILE A  28      51.024  17.397  -3.813  1.00  0.00      LA0  C
ATOM    266  CG2 ILE A  28      52.436  17.837  -3.424  1.00  0.00      LA0  C
ATOM    267  CG1 ILE A  28      50.877  17.093  -5.304  1.00  0.00      LA0  C
ATOM    268  CD1 ILE A  28      51.202  18.308  -6.175  1.00  0.00      LA0  C
ATOM    269  C   ILE A  28      49.079  16.030  -2.953  1.00  0.00      LA0  C
ATOM    270  O   ILE A  28      48.586  15.014  -3.426  1.00  0.00      LA0  O
ATOM    271  N   THR A  29      48.382  17.008  -2.374  1.00  0.00      LA0  N
ATOM    272  H   THR A  29      48.841  17.838  -2.057  1.00  0.00      LA0  H
ATOM    273  CA  THR A  29      46.953  16.788  -2.173  1.00  0.00      LA0  C
ATOM    274  CB  THR A  29      46.520  17.538  -0.925  1.00  0.00      LA0  C
ATOM    275  OG1 THR A  29      46.905  18.914  -1.030  1.00  0.00      LA0  O
ATOM    276  HG1 THR A  29      47.828  18.947  -0.771  1.00  0.00      LA0  H
ATOM    277  CG2 THR A  29      47.110  16.918   0.331  1.00  0.00      LA0  C
ATOM    278  C   THR A  29      46.070  17.202  -3.329  1.00  0.00      LA0  C
ATOM    279  O   THR A  29      46.498  17.842  -4.284  1.00  0.00      LA0  O
ATOM    280  N   GLU A  30      44.780  16.879  -3.131  1.00  0.00      LA0  N
ATOM    281  H   GLU A  30      44.524  16.275  -2.375  1.00  0.00      LA0  H
ATOM    282  CA  GLU A  30      43.737  17.366  -4.032  1.00  0.00      LA0  C
ATOM    283  CB  GLU A  30      42.366  16.979  -3.476  1.00  0.00      LA0  C
ATOM    284  CG  GLU A  30      41.334  16.682  -4.561  1.00  0.00      LA0  C
ATOM    285  CD  GLU A  30      41.776  15.450  -5.323  1.00  0.00      LA0  C
ATOM    286  OE1 GLU A  30      42.192  15.596  -6.466  1.00  0.00      LA0  O
ATOM    287  OE2 GLU A  30      41.728  14.355  -4.764  1.00  0.00      LA0  O
ATOM    288  C   GLU A  30      43.800  18.865  -4.262  1.00  0.00      LA0  C
ATOM    289  O   GLU A  30      44.022  19.369  -5.354  1.00  0.00      LA0  O
ATOM    290  N   HIS A  31      43.659  19.588  -3.137  1.00  0.00      LA0  N
ATOM    291  H   HIS A  31      43.505  19.148  -2.255  1.00  0.00      LA0  H
ATOM    292  CA  HIS A  31      43.708  21.038  -3.316  1.00  0.00      LA0  C
ATOM    293  CB  HIS A  31      43.223  21.786  -2.080  1.00  0.00      LA0  C
ATOM    294  CG  HIS A  31      42.324  22.946  -2.466  1.00  0.00      LA0  C
ATOM    295  ND1 HIS A  31      41.047  23.066  -2.050  1.00  0.00      LA0  N
ATOM    296  HD1 HIS A  31      40.555  22.464  -1.458  1.00  0.00      LA0  H
ATOM    297  CD2 HIS A  31      42.625  24.045  -3.275  1.00  0.00      LA0  C
ATOM    298  NE2 HIS A  31      41.518  24.822  -3.343  1.00  0.00      LA0  N
ATOM    299  CE1 HIS A  31      40.545  24.224  -2.588  1.00  0.00      LA0  C
ATOM    300  C   HIS A  31      45.040  21.581  -3.797  1.00  0.00      LA0  C
ATOM    301  O   HIS A  31      45.096  22.613  -4.442  1.00  0.00      LA0  O
ATOM    302  N   ALA A  32      46.116  20.821  -3.527  1.00  0.00      LA0  N
ATOM    303  H   ALA A  32      46.058  19.976  -2.997  1.00  0.00      LA0  H
ATOM    304  CA  ALA A  32      47.363  21.232  -4.176  1.00  0.00      LA0  C
ATOM    305  CB  ALA A  32      48.533  20.352  -3.742  1.00  0.00      LA0  C
ATOM    306  C   ALA A  32      47.275  21.234  -5.696  1.00  0.00      LA0  C
ATOM    307  O   ALA A  32      47.659  22.187  -6.360  1.00  0.00      LA0  O
ATOM    308  N   GLN A  33      46.703  20.140  -6.226  1.00  0.00      LA0  N
ATOM    309  H   GLN A  33      46.349  19.401  -5.647  1.00  0.00      LA0  H
ATOM    310  CA  GLN A  33      46.524  20.133  -7.678  1.00  0.00      LA0  C
ATOM    311  CB  GLN A  33      46.376  18.684  -8.183  1.00  0.00      LA0  C
ATOM    312  CG  GLN A  33      45.107  17.864  -7.883  1.00  0.00      LA0  C
ATOM    313  CD  GLN A  33      43.909  18.385  -8.656  1.00  0.00      LA0  C
ATOM    314  OE1 GLN A  33      44.034  19.131  -9.623  1.00  0.00      LA0  O
ATOM    315  NE2 GLN A  33      42.734  18.024  -8.150  1.00  0.00      LA0  N
ATOM    316 HE21 GLN A  33      42.630  17.282  -7.480  1.00  0.00      LA0  H
ATOM    317 HE22 GLN A  33      41.925  18.536  -8.449  1.00  0.00      LA0  H
ATOM    318  C   GLN A  33      45.480  21.120  -8.209  1.00  0.00      LA0  C
ATOM    319  O   GLN A  33      45.517  21.602  -9.341  1.00  0.00      LA0  O
ATOM    320  N   GLU A  34      44.558  21.467  -7.301  1.00  0.00      LA0  N
ATOM    321  H   GLU A  34      44.461  20.943  -6.455  1.00  0.00      LA0  H
ATOM    322  CA  GLU A  34      43.659  22.564  -7.649  1.00  0.00      LA0  C
ATOM    323  CB  GLU A  34      42.461  22.617  -6.698  1.00  0.00      LA0  C
ATOM    324  CG  GLU A  34      41.581  21.359  -6.754  1.00  0.00      LA0  C
ATOM    325  CD  GLU A  34      40.943  21.212  -8.125  1.00  0.00      LA0  C
ATOM    326  OE1 GLU A  34      39.906  21.826  -8.362  1.00  0.00      LA0  O
ATOM    327  OE2 GLU A  34      41.490  20.503  -8.969  1.00  0.00      LA0  O
ATOM    328  C   GLU A  34      44.359  23.908  -7.795  1.00  0.00      LA0  C
ATOM    329  O   GLU A  34      44.359  24.534  -8.848  1.00  0.00      LA0  O
ATOM    330  N   LEU A  35      45.031  24.299  -6.703  1.00  0.00      LA0  N
ATOM    331  H   LEU A  35      44.956  23.745  -5.876  1.00  0.00      LA0  H
ATOM    332  CA  LEU A  35      45.822  25.532  -6.714  1.00  0.00      LA0  C
ATOM    333  CB  LEU A  35      46.630  25.676  -5.424  1.00  0.00      LA0  C
ATOM    334  CG  LEU A  35      45.806  25.710  -4.139  1.00  0.00      LA0  C
ATOM    335  CD1 LEU A  35      46.697  25.460  -2.926  1.00  0.00      LA0  C
ATOM    336  CD2 LEU A  35      44.968  26.983  -4.007  1.00  0.00      LA0  C
ATOM    337  C   LEU A  35      46.796  25.633  -7.873  1.00  0.00      LA0  C
ATOM    338  O   LEU A  35      46.899  26.651  -8.552  1.00  0.00      LA0  O
ATOM    339  N   LEU A  36      47.528  24.519  -8.044  1.00  0.00      LA0  N
ATOM    340  H   LEU A  36      47.358  23.725  -7.457  1.00  0.00      LA0  H
ATOM    341  CA  LEU A  36      48.582  24.492  -9.054  1.00  0.00      LA0  C
ATOM    342  CB  LEU A  36      49.571  23.355  -8.797  1.00  0.00      LA0  C
ATOM    343  CG  LEU A  36      50.376  23.540  -7.511  1.00  0.00      LA0  C
ATOM    344  CD1 LEU A  36      51.267  22.330  -7.224  1.00  0.00      LA0  C
ATOM    345  CD2 LEU A  36      51.163  24.853  -7.516  1.00  0.00      LA0  C
ATOM    346  C   LEU A  36      48.107  24.446 -10.489  1.00  0.00      LA0  C
ATOM    347  O   LEU A  36      48.771  24.913 -11.414  1.00  0.00      LA0  O
ATOM    348  N   GLY A  37      46.926  23.847 -10.646  1.00  0.00      LA0  N
ATOM    349  H   GLY A  37      46.431  23.448  -9.873  1.00  0.00      LA0  H
ATOM    350  CA  GLY A  37      46.653  23.392 -11.996  1.00  0.00      LA0  C
ATOM    351  C   GLY A  37      47.376  22.081 -12.216  1.00  0.00      LA0  C
ATOM    352  O   GLY A  37      48.029  21.539 -11.331  1.00  0.00      LA0  O
ATOM    353  N   ASP A  38      47.226  21.598 -13.437  1.00  0.00      LA0  N
ATOM    354  H   ASP A  38      46.642  22.052 -14.107  1.00  0.00      LA0  H
ATOM    355  CA  ASP A  38      47.423  20.165 -13.547  1.00  0.00      LA0  C
ATOM    356  CB  ASP A  38      46.202  19.617 -14.313  1.00  0.00      LA0  C
ATOM    357  CG  ASP A  38      44.910  20.080 -13.607  1.00  0.00      LA0  C
ATOM    358  OD1 ASP A  38      44.303  19.314 -12.867  1.00  0.00      LA0  O
ATOM    359  OD2 ASP A  38      44.520  21.238 -13.744  1.00  0.00      LA0  O
ATOM    360  C   ASP A  38      48.817  19.826 -14.053  1.00  0.00      LA0  C
ATOM    361  O   ASP A  38      49.418  20.599 -14.788  1.00  0.00      LA0  O
ATOM    362  N   MET A  39      49.359  18.709 -13.545  1.00  0.00      LA0  N
ATOM    363  H   MET A  39      48.795  18.050 -13.047  1.00  0.00      LA0  H
ATOM    364  CA  MET A  39      50.818  18.560 -13.559  1.00  0.00      LA0  C
ATOM    365  CB  MET A  39      51.245  17.637 -12.413  1.00  0.00      LA0  C
ATOM    366  CG  MET A  39      52.368  18.196 -11.535  1.00  0.00      LA0  C
ATOM    367  SD  MET A  39      51.956  19.777 -10.767  1.00  0.00      LA0  S
ATOM    368  CE  MET A  39      50.446  19.292  -9.911  1.00  0.00      LA0  C
ATOM    369  C   MET A  39      51.470  18.124 -14.861  1.00  0.00      LA0  C
ATOM    370  O   MET A  39      50.958  17.286 -15.591  1.00  0.00      LA0  O
ATOM    371  N   VAL A  40      52.647  18.728 -15.101  1.00  0.00      LA0  N
ATOM    372  H   VAL A  40      52.969  19.440 -14.476  1.00  0.00      LA0  H
ATOM    373  CA  VAL A  40      53.458  18.342 -16.260  1.00  0.00      LA0  C
ATOM    374  CB  VAL A  40      53.525  19.510 -17.268  1.00  0.00      LA0  C
ATOM    375  CG1 VAL A  40      54.567  19.361 -18.383  1.00  0.00      LA0  C
ATOM    376  CG2 VAL A  40      52.143  19.708 -17.888  1.00  0.00      LA0  C
ATOM    377  C   VAL A  40      54.841  17.813 -15.883  1.00  0.00      LA0  C
ATOM    378  O   VAL A  40      55.443  17.018 -16.592  1.00  0.00      LA0  O
ATOM    379  N   PHE A  41      55.331  18.259 -14.721  1.00  0.00      LA0  N
ATOM    380  H   PHE A  41      54.856  18.936 -14.158  1.00  0.00      LA0  H
ATOM    381  CA  PHE A  41      56.635  17.746 -14.314  1.00  0.00      LA0  C
ATOM    382  CB  PHE A  41      57.723  18.768 -14.691  1.00  0.00      LA0  C
ATOM    383  CG  PHE A  41      59.077  18.433 -14.103  1.00  0.00      LA0  C
ATOM    384  CD1 PHE A  41      59.827  17.356 -14.625  1.00  0.00      LA0  C
ATOM    385  CD2 PHE A  41      59.564  19.214 -13.032  1.00  0.00      LA0  C
ATOM    386  CE1 PHE A  41      61.081  17.051 -14.062  1.00  0.00      LA0  C
ATOM    387  CE2 PHE A  41      60.819  18.911 -12.470  1.00  0.00      LA0  C
ATOM    388  CZ  PHE A  41      61.564  17.832 -12.990  1.00  0.00      LA0  C
ATOM    389  C   PHE A  41      56.643  17.413 -12.839  1.00  0.00      LA0  C
ATOM    390  O   PHE A  41      56.182  18.188 -12.012  1.00  0.00      LA0  O
ATOM    391  N   VAL A  42      57.191  16.230 -12.544  1.00  0.00      LA0  N
ATOM    392  H   VAL A  42      57.549  15.610 -13.244  1.00  0.00      LA0  H
ATOM    393  CA  VAL A  42      57.436  15.935 -11.136  1.00  0.00      LA0  C
ATOM    394  CB  VAL A  42      56.564  14.770 -10.640  1.00  0.00      LA0  C
ATOM    395  CG1 VAL A  42      56.607  14.659  -9.112  1.00  0.00      LA0  C
ATOM    396  CG2 VAL A  42      55.120  14.882 -11.133  1.00  0.00      LA0  C
ATOM    397  C   VAL A  42      58.906  15.612 -10.965  1.00  0.00      LA0  C
ATOM    398  O   VAL A  42      59.491  14.920 -11.789  1.00  0.00      LA0  O
ATOM    399  N   ASP A  43      59.464  16.163  -9.891  1.00  0.00      LA0  N
ATOM    400  H   ASP A  43      58.927  16.727  -9.262  1.00  0.00      LA0  H
ATOM    401  CA  ASP A  43      60.847  15.867  -9.544  1.00  0.00      LA0  C
ATOM    402  CB  ASP A  43      61.514  17.222  -9.279  1.00  0.00      LA0  C
ATOM    403  CG  ASP A  43      62.843  17.127  -8.573  1.00  0.00      LA0  C
ATOM    404  OD1 ASP A  43      63.735  16.448  -9.075  1.00  0.00      LA0  O
ATOM    405  OD2 ASP A  43      62.963  17.724  -7.509  1.00  0.00      LA0  O
ATOM    406  C   ASP A  43      60.868  14.875  -8.387  1.00  0.00      LA0  C
ATOM    407  O   ASP A  43      59.853  14.654  -7.731  1.00  0.00      LA0  O
ATOM    408  N   LEU A  44      62.030  14.231  -8.213  1.00  0.00      LA0  N
ATOM    409  H   LEU A  44      62.850  14.617  -8.648  1.00  0.00      LA0  H
ATOM    410  CA  LEU A  44      62.098  13.085  -7.309  1.00  0.00      LA0  C
ATOM    411  CB  LEU A  44      62.085  11.770  -8.103  1.00  0.00      LA0  C
ATOM    412  CG  LEU A  44      60.789  11.474  -8.869  1.00  0.00      LA0  C
ATOM    413  CD1 LEU A  44      60.974  10.332  -9.869  1.00  0.00      LA0  C
ATOM    414  CD2 LEU A  44      59.603  11.219  -7.935  1.00  0.00      LA0  C
ATOM    415  C   LEU A  44      63.326  13.126  -6.412  1.00  0.00      LA0  C
ATOM    416  O   LEU A  44      64.458  13.036  -6.867  1.00  0.00      LA0  O
ATOM    417  N   PRO A  45      63.068  13.239  -5.089  1.00  0.00      LA0  N
ATOM    418  CD  PRO A  45      61.762  13.341  -4.448  1.00  0.00      LA0  C
ATOM    419  CA  PRO A  45      64.188  13.265  -4.139  1.00  0.00      LA0  C
ATOM    420  CB  PRO A  45      63.491  13.589  -2.814  1.00  0.00      LA0  C
ATOM    421  CG  PRO A  45      62.054  13.095  -2.973  1.00  0.00      LA0  C
ATOM    422  C   PRO A  45      64.960  11.954  -4.103  1.00  0.00      LA0  C
ATOM    423  O   PRO A  45      64.412  10.897  -3.819  1.00  0.00      LA0  O
ATOM    424  N   GLU A  46      66.263  12.084  -4.393  1.00  0.00      LA0  N
ATOM    425  H   GLU A  46      66.585  12.969  -4.722  1.00  0.00      LA0  H
ATOM    426  CA  GLU A  46      67.130  10.903  -4.448  1.00  0.00      LA0  C
ATOM    427  CB  GLU A  46      68.576  11.348  -4.711  1.00  0.00      LA0  C
ATOM    428  CG  GLU A  46      69.575  10.225  -5.032  1.00  0.00      LA0  C
ATOM    429  CD  GLU A  46      69.154   9.479  -6.287  1.00  0.00      LA0  C
ATOM    430  OE1 GLU A  46      69.579   9.872  -7.370  1.00  0.00      LA0  O
ATOM    431  OE2 GLU A  46      68.408   8.507  -6.176  1.00  0.00      LA0  O
ATOM    432  C   GLU A  46      67.047   9.963  -3.249  1.00  0.00      LA0  C
ATOM    433  O   GLU A  46      66.994  10.370  -2.090  1.00  0.00      LA0  O
ATOM    434  N   VAL A  47      67.026   8.669  -3.591  1.00  0.00      LA0  N
ATOM    435  H   VAL A  47      67.262   8.450  -4.542  1.00  0.00      LA0  H
ATOM    436  CA  VAL A  47      66.983   7.652  -2.546  1.00  0.00      LA0  C
ATOM    437  CB  VAL A  47      66.689   6.280  -3.178  1.00  0.00      LA0  C
ATOM    438  CG1 VAL A  47      66.664   5.134  -2.162  1.00  0.00      LA0  C
ATOM    439  CG2 VAL A  47      65.378   6.342  -3.968  1.00  0.00      LA0  C
ATOM    440  C   VAL A  47      68.263   7.651  -1.724  1.00  0.00      LA0  C
ATOM    441  O   VAL A  47      69.375   7.632  -2.234  1.00  0.00      LA0  O
ATOM    442  N   GLY A  48      68.051   7.712  -0.406  1.00  0.00      LA0  N
ATOM    443  H   GLY A  48      67.114   7.717  -0.060  1.00  0.00      LA0  H
ATOM    444  CA  GLY A  48      69.216   7.837   0.461  1.00  0.00      LA0  C
ATOM    445  C   GLY A  48      69.523   9.263   0.886  1.00  0.00      LA0  C
ATOM    446  O   GLY A  48      70.425   9.515   1.675  1.00  0.00      LA0  O
ATOM    447  N   ALA A  49      68.726  10.203   0.350  1.00  0.00      LA0  N
ATOM    448  H   ALA A  49      68.012   9.990  -0.318  1.00  0.00      LA0  H
ATOM    449  CA  ALA A  49      68.833  11.532   0.942  1.00  0.00      LA0  C
ATOM    450  CB  ALA A  49      68.309  12.601  -0.019  1.00  0.00      LA0  C
ATOM    451  C   ALA A  49      68.053  11.605   2.240  1.00  0.00      LA0  C
ATOM    452  O   ALA A  49      67.091  10.874   2.443  1.00  0.00      LA0  O
ATOM    453  N   THR A  50      68.502  12.524   3.095  1.00  0.00      LA0  N
ATOM    454  H   THR A  50      69.301  13.087   2.900  1.00  0.00      LA0  H
ATOM    455  CA  THR A  50      67.807  12.668   4.366  1.00  0.00      LA0  C
ATOM    456  CB  THR A  50      68.722  12.172   5.489  1.00  0.00      LA0  C
ATOM    457  OG1 THR A  50      69.279  10.904   5.118  1.00  0.00      LA0  O
ATOM    458  HG1 THR A  50      69.788  10.588   5.852  1.00  0.00      LA0  H
ATOM    459  CG2 THR A  50      68.023  12.079   6.848  1.00  0.00      LA0  C
ATOM    460  C   THR A  50      67.403  14.113   4.561  1.00  0.00      LA0  C
ATOM    461  O   THR A  50      68.215  15.012   4.391  1.00  0.00      LA0  O
ATOM    462  N   VAL A  51      66.115  14.287   4.875  1.00  0.00      LA0  N
ATOM    463  H   VAL A  51      65.539  13.490   5.066  1.00  0.00      LA0  H
ATOM    464  CA  VAL A  51      65.571  15.637   5.022  1.00  0.00      LA0  C
ATOM    465  CB  VAL A  51      64.607  15.954   3.867  1.00  0.00      LA0  C
ATOM    466  CG1 VAL A  51      65.364  16.255   2.572  1.00  0.00      LA0  C
ATOM    467  CG2 VAL A  51      63.575  14.839   3.678  1.00  0.00      LA0  C
ATOM    468  C   VAL A  51      64.872  15.770   6.361  1.00  0.00      LA0  C
ATOM    469  O   VAL A  51      64.720  14.788   7.081  1.00  0.00      LA0  O
ATOM    470  N   SER A  52      64.445  16.996   6.660  1.00  0.00      LA0  N
ATOM    471  H   SER A  52      64.632  17.785   6.071  1.00  0.00      LA0  H
ATOM    472  CA  SER A  52      63.735  17.186   7.918  1.00  0.00      LA0  C
ATOM    473  CB  SER A  52      64.457  18.220   8.787  1.00  0.00      LA0  C
ATOM    474  OG  SER A  52      65.847  18.263   8.443  1.00  0.00      LA0  O
ATOM    475  HG  SER A  52      65.877  18.830   7.662  1.00  0.00      LA0  H
ATOM    476  C   SER A  52      62.277  17.556   7.718  1.00  0.00      LA0  C
ATOM    477  O   SER A  52      61.839  17.892   6.624  1.00  0.00      LA0  O
ATOM    478  N   ALA A  53      61.531  17.484   8.830  1.00  0.00      LA0  N
ATOM    479  H   ALA A  53      61.937  17.115   9.668  1.00  0.00      LA0  H
ATOM    480  CA  ALA A  53      60.125  17.878   8.797  1.00  0.00      LA0  C
ATOM    481  CB  ALA A  53      59.435  17.470  10.101  1.00  0.00      LA0  C
ATOM    482  C   ALA A  53      59.932  19.368   8.579  1.00  0.00      LA0  C
ATOM    483  O   ALA A  53      59.892  20.166   9.509  1.00  0.00      LA0  O
ATOM    484  N   GLY A  54      59.829  19.708   7.294  1.00  0.00      LA0  N
ATOM    485  H   GLY A  54      59.841  18.984   6.598  1.00  0.00      LA0  H
ATOM    486  CA  GLY A  54      59.747  21.124   6.958  1.00  0.00      LA0  C
ATOM    487  C   GLY A  54      60.759  21.575   5.922  1.00  0.00      LA0  C
ATOM    488  O   GLY A  54      60.662  22.675   5.390  1.00  0.00      LA0  O
ATOM    489  N   ASP A  55      61.715  20.675   5.647  1.00  0.00      LA0  N
ATOM    490  H   ASP A  55      61.793  19.803   6.128  1.00  0.00      LA0  H
ATOM    491  CA  ASP A  55      62.628  20.935   4.533  1.00  0.00      LA0  C
ATOM    492  CB  ASP A  55      63.841  19.989   4.553  1.00  0.00      LA0  C
ATOM    493  CG  ASP A  55      64.719  20.085   5.798  1.00  0.00      LA0  C
ATOM    494  OD1 ASP A  55      64.357  20.736   6.775  1.00  0.00      LA0  O
ATOM    495  OD2 ASP A  55      65.769  19.447   5.811  1.00  0.00      LA0  O
ATOM    496  C   ASP A  55      61.879  20.729   3.233  1.00  0.00      LA0  C
ATOM    497  O   ASP A  55      60.749  20.247   3.230  1.00  0.00      LA0  O
ATOM    498  N   ASP A  56      62.532  21.102   2.129  1.00  0.00      LA0  N
ATOM    499  H   ASP A  56      63.479  21.429   2.113  1.00  0.00      LA0  H
ATOM    500  CA  ASP A  56      61.906  20.756   0.859  1.00  0.00      LA0  C
ATOM    501  CB  ASP A  56      62.369  21.722  -0.244  1.00  0.00      LA0  C
ATOM    502  CG  ASP A  56      63.852  21.556  -0.526  1.00  0.00      LA0  C
ATOM    503  OD1 ASP A  56      64.660  22.085   0.234  1.00  0.00      LA0  O
ATOM    504  OD2 ASP A  56      64.184  20.882  -1.498  1.00  0.00      LA0  O
ATOM    505  C   ASP A  56      62.136  19.293   0.506  1.00  0.00      LA0  C
ATOM    506  O   ASP A  56      62.705  18.520   1.272  1.00  0.00      LA0  O
ATOM    507  N   CYS A  57      61.651  18.935  -0.685  1.00  0.00      LA0  N
ATOM    508  H   CYS A  57      61.110  19.596  -1.204  1.00  0.00      LA0  H
ATOM    509  CA  CYS A  57      61.943  17.586  -1.153  1.00  0.00      LA0  C
ATOM    510  CB  CYS A  57      60.952  16.566  -0.584  1.00  0.00      LA0  C
ATOM    511  SG  CYS A  57      59.285  16.701  -1.276  1.00  0.00      LA0  S
ATOM    512  C   CYS A  57      62.024  17.457  -2.657  1.00  0.00      LA0  C
ATOM    513  O   CYS A  57      62.822  16.690  -3.180  1.00  0.00      LA0  O
ATOM    514  N   ALA A  58      61.140  18.212  -3.330  1.00  0.00      LA0  N
ATOM    515  H   ALA A  58      60.510  18.835  -2.863  1.00  0.00      LA0  H
ATOM    516  CA  ALA A  58      61.064  18.066  -4.782  1.00  0.00      LA0  C
ATOM    517  CB  ALA A  58      60.262  16.817  -5.163  1.00  0.00      LA0  C
ATOM    518  C   ALA A  58      60.383  19.260  -5.408  1.00  0.00      LA0  C
ATOM    519  O   ALA A  58      59.738  20.051  -4.729  1.00  0.00      LA0  O
ATOM    520  N   VAL A  59      60.532  19.346  -6.733  1.00  0.00      LA0  N
ATOM    521  H   VAL A  59      61.152  18.694  -7.180  1.00  0.00      LA0  H
ATOM    522  CA  VAL A  59      59.785  20.355  -7.483  1.00  0.00      LA0  C
ATOM    523  CB  VAL A  59      60.747  21.074  -8.454  1.00  0.00      LA0  C
ATOM    524  CG1 VAL A  59      60.101  22.227  -9.232  1.00  0.00      LA0  C
ATOM    525  CG2 VAL A  59      61.995  21.560  -7.711  1.00  0.00      LA0  C
ATOM    526  C   VAL A  59      58.606  19.722  -8.220  1.00  0.00      LA0  C
ATOM    527  O   VAL A  59      58.657  18.578  -8.653  1.00  0.00      LA0  O
ATOM    528  N   ALA A  60      57.535  20.509  -8.362  1.00  0.00      LA0  N
ATOM    529  H   ALA A  60      57.505  21.406  -7.918  1.00  0.00      LA0  H
ATOM    530  CA  ALA A  60      56.494  20.112  -9.303  1.00  0.00      LA0  C
ATOM    531  CB  ALA A  60      55.216  19.684  -8.581  1.00  0.00      LA0  C
ATOM    532  C   ALA A  60      56.155  21.277 -10.200  1.00  0.00      LA0  C
ATOM    533  O   ALA A  60      55.934  22.382  -9.727  1.00  0.00      LA0  O
ATOM    534  N   GLU A  61      56.139  20.996 -11.502  1.00  0.00      LA0  N
ATOM    535  H   GLU A  61      56.264  20.053 -11.806  1.00  0.00      LA0  H
ATOM    536  CA  GLU A  61      55.679  22.017 -12.438  1.00  0.00      LA0  C
ATOM    537  CB  GLU A  61      56.648  22.120 -13.620  1.00  0.00      LA0  C
ATOM    538  CG  GLU A  61      57.493  23.401 -13.711  1.00  0.00      LA0  C
ATOM    539  CD  GLU A  61      56.654  24.612 -14.105  1.00  0.00      LA0  C
ATOM    540  OE1 GLU A  61      57.144  25.733 -13.991  1.00  0.00      LA0  O
ATOM    541  OE2 GLU A  61      55.506  24.451 -14.510  1.00  0.00      LA0  O
ATOM    542  C   GLU A  61      54.310  21.613 -12.933  1.00  0.00      LA0  C
ATOM    543  O   GLU A  61      54.088  20.459 -13.294  1.00  0.00      LA0  O
ATOM    544  N   SER A  62      53.385  22.575 -12.912  1.00  0.00      LA0  N
ATOM    545  H   SER A  62      53.635  23.504 -12.636  1.00  0.00      LA0  H
ATOM    546  CA  SER A  62      52.108  22.222 -13.518  1.00  0.00      LA0  C
ATOM    547  CB  SER A  62      50.962  22.982 -12.833  1.00  0.00      LA0  C
ATOM    548  OG  SER A  62      50.953  24.386 -13.144  1.00  0.00      LA0  O
ATOM    549  HG  SER A  62      50.374  24.748 -12.472  1.00  0.00      LA0  H
ATOM    550  C   SER A  62      52.156  22.366 -15.031  1.00  0.00      LA0  C
ATOM    551  O   SER A  62      53.217  22.286 -15.634  1.00  0.00      LA0  O
ATOM    552  N   VAL A  63      50.992  22.643 -15.635  1.00  0.00      LA0  N
ATOM    553  H   VAL A  63      50.137  22.398 -15.177  1.00  0.00      LA0  H
ATOM    554  CA  VAL A  63      51.029  23.057 -17.037  1.00  0.00      LA0  C
ATOM    555  CB  VAL A  63      49.608  23.195 -17.608  1.00  0.00      LA0  C
ATOM    556  CG1 VAL A  63      48.965  21.824 -17.815  1.00  0.00      LA0  C
ATOM    557  CG2 VAL A  63      48.719  24.104 -16.755  1.00  0.00      LA0  C
ATOM    558  C   VAL A  63      51.854  24.307 -17.328  1.00  0.00      LA0  C
ATOM    559  O   VAL A  63      52.306  24.512 -18.446  1.00  0.00      LA0  O
ATOM    560  N   LYS A  64      51.991  25.142 -16.273  1.00  0.00      LA0  N
ATOM    561  H   LYS A  64      51.664  24.814 -15.386  1.00  0.00      LA0  H
ATOM    562  CA  LYS A  64      52.814  26.355 -16.340  1.00  0.00      LA0  C
ATOM    563  CB  LYS A  64      52.336  27.380 -17.401  1.00  0.00      LA0  C
ATOM    564  CG  LYS A  64      50.848  27.487 -17.805  1.00  0.00      LA0  C
ATOM    565  CD  LYS A  64      49.865  28.311 -16.958  1.00  0.00      LA0  C
ATOM    566  CE  LYS A  64      49.347  27.681 -15.662  1.00  0.00      LA0  C
ATOM    567  NZ  LYS A  64      50.014  28.308 -14.521  1.00  0.00      LA0  N
ATOM    568  HZ1 LYS A  64      50.248  29.287 -14.769  1.00  0.00      LA0  H
ATOM    569  HZ2 LYS A  64      49.399  28.357 -13.688  1.00  0.00      LA0  H
ATOM    570  HZ3 LYS A  64      50.918  27.855 -14.282  1.00  0.00      LA0  H
ATOM    571  C   LYS A  64      52.937  27.033 -14.991  1.00  0.00      LA0  C
ATOM    572  O   LYS A  64      52.502  28.169 -14.816  1.00  0.00      LA0  O
ATOM    573  N   ALA A  65      53.457  26.278 -14.023  1.00  0.00      LA0  N
ATOM    574  H   ALA A  65      53.867  25.398 -14.279  1.00  0.00      LA0  H
ATOM    575  CA  ALA A  65      53.689  26.816 -12.682  1.00  0.00      LA0  C
ATOM    576  CB  ALA A  65      52.391  27.186 -11.960  1.00  0.00      LA0  C
ATOM    577  C   ALA A  65      54.418  25.856 -11.772  1.00  0.00      LA0  C
ATOM    578  O   ALA A  65      53.833  24.926 -11.226  1.00  0.00      LA0  O
ATOM    579  N   ALA A  66      55.701  26.171 -11.585  1.00  0.00      LA0  N
ATOM    580  H   ALA A  66      56.179  26.635 -12.333  1.00  0.00      LA0  H
ATOM    581  CA  ALA A  66      56.445  25.470 -10.548  1.00  0.00      LA0  C
ATOM    582  CB  ALA A  66      57.932  25.825 -10.615  1.00  0.00      LA0  C
ATOM    583  C   ALA A  66      55.960  25.742  -9.138  1.00  0.00      LA0  C
ATOM    584  O   ALA A  66      55.418  26.793  -8.803  1.00  0.00      LA0  O
ATOM    585  N   SER A  67      56.239  24.726  -8.327  1.00  0.00      LA0  N
ATOM    586  H   SER A  67      56.557  23.867  -8.730  1.00  0.00      LA0  H
ATOM    587  CA  SER A  67      56.080  24.791  -6.887  1.00  0.00      LA0  C
ATOM    588  CB  SER A  67      54.712  24.235  -6.483  1.00  0.00      LA0  C
ATOM    589  OG  SER A  67      54.411  24.530  -5.113  1.00  0.00      LA0  O
ATOM    590  HG  SER A  67      54.894  23.905  -4.564  1.00  0.00      LA0  H
ATOM    591  C   SER A  67      57.172  23.929  -6.310  1.00  0.00      LA0  C
ATOM    592  O   SER A  67      57.658  23.003  -6.953  1.00  0.00      LA0  O
ATOM    593  N   ASP A  68      57.524  24.262  -5.076  1.00  0.00      LA0  N
ATOM    594  H   ASP A  68      57.117  25.026  -4.568  1.00  0.00      LA0  H
ATOM    595  CA  ASP A  68      58.240  23.276  -4.281  1.00  0.00      LA0  C
ATOM    596  CB  ASP A  68      59.129  23.965  -3.226  1.00  0.00      LA0  C
ATOM    597  CG  ASP A  68      58.516  25.241  -2.654  1.00  0.00      LA0  C
ATOM    598  OD1 ASP A  68      59.256  26.186  -2.407  1.00  0.00      LA0  O
ATOM    599  OD2 ASP A  68      57.304  25.307  -2.469  1.00  0.00      LA0  O
ATOM    600  C   ASP A  68      57.244  22.303  -3.671  1.00  0.00      LA0  C
ATOM    601  O   ASP A  68      56.032  22.493  -3.751  1.00  0.00      LA0  O
ATOM    602  N   ILE A  69      57.818  21.227  -3.118  1.00  0.00      LA0  N
ATOM    603  H   ILE A  69      58.810  21.116  -3.211  1.00  0.00      LA0  H
ATOM    604  CA  ILE A  69      57.077  20.202  -2.386  1.00  0.00      LA0  C
ATOM    605  CB  ILE A  69      56.959  18.911  -3.220  1.00  0.00      LA0  C
ATOM    606  CG2 ILE A  69      56.196  17.810  -2.475  1.00  0.00      LA0  C
ATOM    607  CG1 ILE A  69      56.363  19.163  -4.607  1.00  0.00      LA0  C
ATOM    608  CD1 ILE A  69      56.552  17.969  -5.542  1.00  0.00      LA0  C
ATOM    609  C   ILE A  69      57.911  19.933  -1.152  1.00  0.00      LA0  C
ATOM    610  O   ILE A  69      59.134  19.880  -1.255  1.00  0.00      LA0  O
ATOM    611  N   TYR A  70      57.239  19.813  -0.001  1.00  0.00      LA0  N
ATOM    612  H   TYR A  70      56.241  19.755   0.071  1.00  0.00      LA0  H
ATOM    613  CA  TYR A  70      58.048  19.728   1.207  1.00  0.00      LA0  C
ATOM    614  CB  TYR A  70      57.573  20.772   2.228  1.00  0.00      LA0  C
ATOM    615  CG  TYR A  70      57.949  22.165   1.765  1.00  0.00      LA0  C
ATOM    616  CD1 TYR A  70      59.060  22.803   2.353  1.00  0.00      LA0  C
ATOM    617  CE1 TYR A  70      59.422  24.090   1.919  1.00  0.00      LA0  C
ATOM    618  CD2 TYR A  70      57.184  22.793   0.760  1.00  0.00      LA0  C
ATOM    619  CE2 TYR A  70      57.543  24.079   0.330  1.00  0.00      LA0  C
ATOM    620  CZ  TYR A  70      58.662  24.710   0.907  1.00  0.00      LA0  C
ATOM    621  OH  TYR A  70      59.024  25.970   0.472  1.00  0.00      LA0  O
ATOM    622  HH  TYR A  70      58.843  26.031  -0.473  1.00  0.00      LA0  H
ATOM    623  C   TYR A  70      58.121  18.325   1.781  1.00  0.00      LA0  C
ATOM    624  O   TYR A  70      57.615  17.359   1.220  1.00  0.00      LA0  O
ATOM    625  N   ALA A  71      58.817  18.249   2.920  1.00  0.00      LA0  N
ATOM    626  H   ALA A  71      59.253  19.064   3.304  1.00  0.00      LA0  H
ATOM    627  CA  ALA A  71      58.915  16.968   3.601  1.00  0.00      LA0  C
ATOM    628  CB  ALA A  71      60.375  16.632   3.889  1.00  0.00      LA0  C
ATOM    629  C   ALA A  71      58.142  16.982   4.903  1.00  0.00      LA0  C
ATOM    630  O   ALA A  71      58.479  17.685   5.849  1.00  0.00      LA0  O
ATOM    631  N   PRO A  72      57.061  16.171   4.920  1.00  0.00      LA0  N
ATOM    632  CD  PRO A  72      56.568  15.352   3.819  1.00  0.00      LA0  C
ATOM    633  CA  PRO A  72      56.202  16.112   6.107  1.00  0.00      LA0  C
ATOM    634  CB  PRO A  72      55.100  15.137   5.674  1.00  0.00      LA0  C
ATOM    635  CG  PRO A  72      55.095  15.162   4.151  1.00  0.00      LA0  C
ATOM    636  C   PRO A  72      56.908  15.687   7.390  1.00  0.00      LA0  C
ATOM    637  O   PRO A  72      56.850  16.352   8.415  1.00  0.00      LA0  O
ATOM    638  N   VAL A  73      57.550  14.516   7.293  1.00  0.00      LA0  N
ATOM    639  H   VAL A  73      57.679  14.085   6.402  1.00  0.00      LA0  H
ATOM    640  CA  VAL A  73      58.328  14.053   8.441  1.00  0.00      LA0  C
ATOM    641  CB  VAL A  73      57.950  12.619   8.838  1.00  0.00      LA0  C
ATOM    642  CG1 VAL A  73      56.586  12.576   9.520  1.00  0.00      LA0  C
ATOM    643  CG2 VAL A  73      58.021  11.653   7.655  1.00  0.00      LA0  C
ATOM    644  C   VAL A  73      59.797  14.133   8.101  1.00  0.00      LA0  C
ATOM    645  O   VAL A  73      60.150  14.346   6.945  1.00  0.00      LA0  O
ATOM    646  N   SER A  74      60.628  13.950   9.130  1.00  0.00      LA0  N
ATOM    647  H   SER A  74      60.305  13.681  10.043  1.00  0.00      LA0  H
ATOM    648  CA  SER A  74      62.040  13.863   8.789  1.00  0.00      LA0  C
ATOM    649  CB  SER A  74      62.902  14.351   9.955  1.00  0.00      LA0  C
ATOM    650  OG  SER A  74      62.264  15.458  10.608  1.00  0.00      LA0  O
ATOM    651  HG  SER A  74      61.631  15.047  11.201  1.00  0.00      LA0  H
ATOM    652  C   SER A  74      62.404  12.451   8.376  1.00  0.00      LA0  C
ATOM    653  O   SER A  74      61.597  11.532   8.477  1.00  0.00      LA0  O
ATOM    654  N   GLY A  75      63.644  12.303   7.907  1.00  0.00      LA0  N
ATOM    655  H   GLY A  75      64.233  13.091   7.723  1.00  0.00      LA0  H
ATOM    656  CA  GLY A  75      64.074  10.943   7.640  1.00  0.00      LA0  C
ATOM    657  C   GLY A  75      64.592  10.734   6.238  1.00  0.00      LA0  C
ATOM    658  O   GLY A  75      64.990  11.655   5.532  1.00  0.00      LA0  O
ATOM    659  N   GLU A  76      64.608   9.444   5.905  1.00  0.00      LA0  N
ATOM    660  H   GLU A  76      64.052   8.822   6.458  1.00  0.00      LA0  H
ATOM    661  CA  GLU A  76      65.374   8.946   4.771  1.00  0.00      LA0  C
ATOM    662  CB  GLU A  76      66.111   7.715   5.295  1.00  0.00      LA0  C
ATOM    663  CG  GLU A  76      67.100   6.965   4.402  1.00  0.00      LA0  C
ATOM    664  CD  GLU A  76      67.597   5.782   5.214  1.00  0.00      LA0  C
ATOM    665  OE1 GLU A  76      68.330   5.977   6.183  1.00  0.00      LA0  O
ATOM    666  OE2 GLU A  76      67.181   4.653   4.962  1.00  0.00      LA0  O
ATOM    667  C   GLU A  76      64.462   8.621   3.605  1.00  0.00      LA0  C
ATOM    668  O   GLU A  76      63.441   7.960   3.758  1.00  0.00      LA0  O
ATOM    669  N   ILE A  77      64.850   9.116   2.426  1.00  0.00      LA0  N
ATOM    670  H   ILE A  77      65.718   9.609   2.362  1.00  0.00      LA0  H
ATOM    671  CA  ILE A  77      64.037   8.788   1.256  1.00  0.00      LA0  C
ATOM    672  CB  ILE A  77      64.286   9.762   0.092  1.00  0.00      LA0  C
ATOM    673  CG2 ILE A  77      63.249   9.544  -1.016  1.00  0.00      LA0  C
ATOM    674  CG1 ILE A  77      64.364  11.228   0.537  1.00  0.00      LA0  C
ATOM    675  CD1 ILE A  77      63.077  11.775   1.154  1.00  0.00      LA0  C
ATOM    676  C   ILE A  77      64.315   7.367   0.806  1.00  0.00      LA0  C
ATOM    677  O   ILE A  77      65.361   7.073   0.246  1.00  0.00      LA0  O
ATOM    678  N   VAL A  78      63.352   6.491   1.098  1.00  0.00      LA0  N
ATOM    679  H   VAL A  78      62.490   6.811   1.493  1.00  0.00      LA0  H
ATOM    680  CA  VAL A  78      63.630   5.098   0.757  1.00  0.00      LA0  C
ATOM    681  CB  VAL A  78      63.151   4.144   1.857  1.00  0.00      LA0  C
ATOM    682  CG1 VAL A  78      64.027   4.308   3.097  1.00  0.00      LA0  C
ATOM    683  CG2 VAL A  78      61.659   4.293   2.167  1.00  0.00      LA0  C
ATOM    684  C   VAL A  78      63.151   4.650  -0.611  1.00  0.00      LA0  C
ATOM    685  O   VAL A  78      63.622   3.664  -1.161  1.00  0.00      LA0  O
ATOM    686  N   ALA A  79      62.195   5.419  -1.150  1.00  0.00      LA0  N
ATOM    687  H   ALA A  79      61.810   6.208  -0.666  1.00  0.00      LA0  H
ATOM    688  CA  ALA A  79      61.737   5.078  -2.493  1.00  0.00      LA0  C
ATOM    689  CB  ALA A  79      60.626   4.023  -2.451  1.00  0.00      LA0  C
ATOM    690  C   ALA A  79      61.192   6.306  -3.171  1.00  0.00      LA0  C
ATOM    691  O   ALA A  79      60.801   7.258  -2.507  1.00  0.00      LA0  O
ATOM    692  N   VAL A  80      61.167   6.246  -4.503  1.00  0.00      LA0  N
ATOM    693  H   VAL A  80      61.469   5.432  -5.001  1.00  0.00      LA0  H
ATOM    694  CA  VAL A  80      60.473   7.296  -5.240  1.00  0.00      LA0  C
ATOM    695  CB  VAL A  80      61.445   8.175  -6.040  1.00  0.00      LA0  C
ATOM    696  CG1 VAL A  80      62.235   9.087  -5.107  1.00  0.00      LA0  C
ATOM    697  CG2 VAL A  80      62.352   7.361  -6.970  1.00  0.00      LA0  C
ATOM    698  C   VAL A  80      59.473   6.648  -6.164  1.00  0.00      LA0  C
ATOM    699  O   VAL A  80      59.498   5.440  -6.350  1.00  0.00      LA0  O
ATOM    700  N   ASN A  81      58.611   7.491  -6.734  1.00  0.00      LA0  N
ATOM    701  H   ASN A  81      58.611   8.465  -6.499  1.00  0.00      LA0  H
ATOM    702  CA  ASN A  81      57.779   6.984  -7.819  1.00  0.00      LA0  C
ATOM    703  CB  ASN A  81      56.397   7.624  -7.731  1.00  0.00      LA0  C
ATOM    704  CG  ASN A  81      55.432   7.094  -8.777  1.00  0.00      LA0  C
ATOM    705  OD1 ASN A  81      55.777   6.368  -9.698  1.00  0.00      LA0  O
ATOM    706  ND2 ASN A  81      54.180   7.510  -8.583  1.00  0.00      LA0  N
ATOM    707 HD21 ASN A  81      53.978   8.118  -7.813  1.00  0.00      LA0  H
ATOM    708 HD22 ASN A  81      53.408   7.270  -9.171  1.00  0.00      LA0  H
ATOM    709  C   ASN A  81      58.440   7.278  -9.146  1.00  0.00      LA0  C
ATOM    710  O   ASN A  81      58.216   8.314  -9.760  1.00  0.00      LA0  O
ATOM    711  N   ASP A  82      59.292   6.326  -9.542  1.00  0.00      LA0  N
ATOM    712  H   ASP A  82      59.356   5.450  -9.052  1.00  0.00      LA0  H
ATOM    713  CA  ASP A  82      60.036   6.459 -10.797  1.00  0.00      LA0  C
ATOM    714  CB  ASP A  82      60.880   5.198 -11.040  1.00  0.00      LA0  C
ATOM    715  CG  ASP A  82      60.026   3.952 -10.876  1.00  0.00      LA0  C
ATOM    716  OD1 ASP A  82      59.431   3.511 -11.854  1.00  0.00      LA0  O
ATOM    717  OD2 ASP A  82      59.921   3.460  -9.756  1.00  0.00      LA0  O
ATOM    718  C   ASP A  82      59.171   6.800 -12.002  1.00  0.00      LA0  C
ATOM    719  O   ASP A  82      59.458   7.718 -12.766  1.00  0.00      LA0  O
ATOM    720  N   ALA A  83      58.048   6.069 -12.079  1.00  0.00      LA0  N
ATOM    721  H   ALA A  83      58.041   5.233 -11.523  1.00  0.00      LA0  H
ATOM    722  CA  ALA A  83      57.053   6.298 -13.126  1.00  0.00      LA0  C
ATOM    723  CB  ALA A  83      55.807   5.447 -12.878  1.00  0.00      LA0  C
ATOM    724  C   ALA A  83      56.616   7.738 -13.353  1.00  0.00      LA0  C
ATOM    725  O   ALA A  83      56.282   8.126 -14.465  1.00  0.00      LA0  O
ATOM    726  N   LEU A  84      56.652   8.542 -12.273  1.00  0.00      LA0  N
ATOM    727  H   LEU A  84      56.965   8.181 -11.392  1.00  0.00      LA0  H
ATOM    728  CA  LEU A  84      56.275   9.950 -12.450  1.00  0.00      LA0  C
ATOM    729  CB  LEU A  84      56.293  10.716 -11.128  1.00  0.00      LA0  C
ATOM    730  CG  LEU A  84      55.109  10.393 -10.218  1.00  0.00      LA0  C
ATOM    731  CD1 LEU A  84      55.199  11.156  -8.899  1.00  0.00      LA0  C
ATOM    732  CD2 LEU A  84      53.766  10.630 -10.908  1.00  0.00      LA0  C
ATOM    733  C   LEU A  84      57.063  10.738 -13.486  1.00  0.00      LA0  C
ATOM    734  O   LEU A  84      56.583  11.725 -14.029  1.00  0.00      LA0  O
ATOM    735  N   SER A  85      58.284  10.252 -13.750  1.00  0.00      LA0  N
ATOM    736  H   SER A  85      58.639   9.463 -13.248  1.00  0.00      LA0  H
ATOM    737  CA  SER A  85      59.081  10.868 -14.810  1.00  0.00      LA0  C
ATOM    738  CB  SER A  85      60.457  10.202 -14.864  1.00  0.00      LA0  C
ATOM    739  OG  SER A  85      60.921   9.951 -13.529  1.00  0.00      LA0  O
ATOM    740  HG  SER A  85      60.617   9.071 -13.313  1.00  0.00      LA0  H
ATOM    741  C   SER A  85      58.416  10.831 -16.181  1.00  0.00      LA0  C
ATOM    742  O   SER A  85      58.257  11.835 -16.866  1.00  0.00      LA0  O
ATOM    743  N   ASP A  86      58.016   9.603 -16.526  1.00  0.00      LA0  N
ATOM    744  H   ASP A  86      58.230   8.802 -15.965  1.00  0.00      LA0  H
ATOM    745  CA  ASP A  86      57.435   9.371 -17.846  1.00  0.00      LA0  C
ATOM    746  CB  ASP A  86      57.775   7.954 -18.325  1.00  0.00      LA0  C
ATOM    747  CG  ASP A  86      59.280   7.729 -18.324  1.00  0.00      LA0  C
ATOM    748  OD1 ASP A  86      59.846   7.528 -17.248  1.00  0.00      LA0  O
ATOM    749  OD2 ASP A  86      59.880   7.750 -19.397  1.00  0.00      LA0  O
ATOM    750  C   ASP A  86      55.936   9.600 -17.889  1.00  0.00      LA0  C
ATOM    751  O   ASP A  86      55.321   9.777 -18.936  1.00  0.00      LA0  O
ATOM    752  N   SER A  87      55.354   9.597 -16.685  1.00  0.00      LA0  N
ATOM    753  H   SER A  87      55.873   9.323 -15.877  1.00  0.00      LA0  H
ATOM    754  CA  SER A  87      53.924   9.871 -16.585  1.00  0.00      LA0  C
ATOM    755  CB  SER A  87      53.159   8.547 -16.634  1.00  0.00      LA0  C
ATOM    756  OG  SER A  87      53.617   7.788 -17.767  1.00  0.00      LA0  O
ATOM    757  HG  SER A  87      53.857   8.443 -18.420  1.00  0.00      LA0  H
ATOM    758  C   SER A  87      53.570  10.726 -15.372  1.00  0.00      LA0  C
ATOM    759  O   SER A  87      53.210  10.257 -14.296  1.00  0.00      LA0  O
ATOM    760  N   PRO A  88      53.737  12.056 -15.572  1.00  0.00      LA0  N
ATOM    761  CD  PRO A  88      54.196  12.709 -16.797  1.00  0.00      LA0  C
ATOM    762  CA  PRO A  88      53.505  12.994 -14.468  1.00  0.00      LA0  C
ATOM    763  CB  PRO A  88      54.179  14.264 -14.991  1.00  0.00      LA0  C
ATOM    764  CG  PRO A  88      54.028  14.192 -16.511  1.00  0.00      LA0  C
ATOM    765  C   PRO A  88      52.038  13.197 -14.104  1.00  0.00      LA0  C
ATOM    766  O   PRO A  88      51.686  13.519 -12.972  1.00  0.00      LA0  O
ATOM    767  N   GLU A  89      51.188  13.013 -15.122  1.00  0.00      LA0  N
ATOM    768  H   GLU A  89      51.512  12.603 -15.979  1.00  0.00      LA0  H
ATOM    769  CA  GLU A  89      49.752  13.252 -14.978  1.00  0.00      LA0  C
ATOM    770  CB  GLU A  89      49.056  13.162 -16.348  1.00  0.00      LA0  C
ATOM    771  CG  GLU A  89      48.901  11.756 -16.955  1.00  0.00      LA0  C
ATOM    772  CD  GLU A  89      50.236  11.041 -16.970  1.00  0.00      LA0  C
ATOM    773  OE1 GLU A  89      51.121  11.438 -17.722  1.00  0.00      LA0  O
ATOM    774  OE2 GLU A  89      50.424  10.150 -16.150  1.00  0.00      LA0  O
ATOM    775  C   GLU A  89      49.049  12.411 -13.926  1.00  0.00      LA0  C
ATOM    776  O   GLU A  89      47.996  12.788 -13.426  1.00  0.00      LA0  O
ATOM    777  N   LEU A  90      49.714  11.305 -13.541  1.00  0.00      LA0  N
ATOM    778  H   LEU A  90      50.397  10.946 -14.185  1.00  0.00      LA0  H
ATOM    779  CA  LEU A  90      49.280  10.540 -12.365  1.00  0.00      LA0  C
ATOM    780  CB  LEU A  90      50.308   9.469 -12.004  1.00  0.00      LA0  C
ATOM    781  CG  LEU A  90      50.521   8.409 -13.085  1.00  0.00      LA0  C
ATOM    782  CD1 LEU A  90      51.691   7.487 -12.738  1.00  0.00      LA0  C
ATOM    783  CD2 LEU A  90      49.240   7.626 -13.383  1.00  0.00      LA0  C
ATOM    784  C   LEU A  90      48.954  11.367 -11.126  1.00  0.00      LA0  C
ATOM    785  O   LEU A  90      48.033  11.098 -10.362  1.00  0.00      LA0  O
ATOM    786  N   VAL A  91      49.751  12.440 -10.966  1.00  0.00      LA0  N
ATOM    787  H   VAL A  91      50.471  12.623 -11.639  1.00  0.00      LA0  H
ATOM    788  CA  VAL A  91      49.471  13.357  -9.857  1.00  0.00      LA0  C
ATOM    789  CB  VAL A  91      50.554  14.446  -9.795  1.00  0.00      LA0  C
ATOM    790  CG1 VAL A  91      50.310  15.481  -8.695  1.00  0.00      LA0  C
ATOM    791  CG2 VAL A  91      51.926  13.800  -9.608  1.00  0.00      LA0  C
ATOM    792  C   VAL A  91      48.063  13.945  -9.875  1.00  0.00      LA0  C
ATOM    793  O   VAL A  91      47.437  14.168  -8.850  1.00  0.00      LA0  O
ATOM    794  N   ASN A  92      47.582  14.165 -11.099  1.00  0.00      LA0  N
ATOM    795  H   ASN A  92      48.118  13.938 -11.910  1.00  0.00      LA0  H
ATOM    796  CA  ASN A  92      46.237  14.721 -11.201  1.00  0.00      LA0  C
ATOM    797  CB  ASN A  92      46.191  15.887 -12.186  1.00  0.00      LA0  C
ATOM    798  CG  ASN A  92      47.009  17.032 -11.638  1.00  0.00      LA0  C
ATOM    799  OD1 ASN A  92      48.226  16.972 -11.525  1.00  0.00      LA0  O
ATOM    800  ND2 ASN A  92      46.302  18.106 -11.314  1.00  0.00      LA0  N
ATOM    801 HD21 ASN A  92      45.311  18.174 -11.477  1.00  0.00      LA0  H
ATOM    802 HD22 ASN A  92      46.733  18.918 -10.926  1.00  0.00      LA0  H
ATOM    803  C   ASN A  92      45.145  13.725 -11.524  1.00  0.00      LA0  C
ATOM    804  O   ASN A  92      43.970  14.062 -11.492  1.00  0.00      LA0  O
ATOM    805  N   SER A  93      45.548  12.480 -11.825  1.00  0.00      LA0  N
ATOM    806  H   SER A  93      46.505  12.201 -11.917  1.00  0.00      LA0  H
ATOM    807  CA  SER A  93      44.497  11.466 -11.872  1.00  0.00      LA0  C
ATOM    808  CB  SER A  93      44.974  10.241 -12.653  1.00  0.00      LA0  C
ATOM    809  OG  SER A  93      46.336   9.961 -12.322  1.00  0.00      LA0  O
ATOM    810  HG  SER A  93      46.338   9.247 -11.677  1.00  0.00      LA0  H
ATOM    811  C   SER A  93      44.051  11.091 -10.476  1.00  0.00      LA0  C
ATOM    812  O   SER A  93      42.876  11.118 -10.130  1.00  0.00      LA0  O
ATOM    813  N   GLU A  94      45.077  10.763  -9.677  1.00  0.00      LA0  N
ATOM    814  H   GLU A  94      46.005  10.661 -10.049  1.00  0.00      LA0  H
ATOM    815  CA  GLU A  94      44.817  10.508  -8.268  1.00  0.00      LA0  C
ATOM    816  CB  GLU A  94      44.362   9.064  -7.966  1.00  0.00      LA0  C
ATOM    817  CG  GLU A  94      44.246   8.063  -9.128  1.00  0.00      LA0  C
ATOM    818  CD  GLU A  94      45.589   7.446  -9.456  1.00  0.00      LA0  C
ATOM    819  OE1 GLU A  94      45.851   6.349  -8.971  1.00  0.00      LA0  O
ATOM    820  OE2 GLU A  94      46.369   8.052 -10.186  1.00  0.00      LA0  O
ATOM    821  C   GLU A  94      46.001  10.877  -7.403  1.00  0.00      LA0  C
ATOM    822  O   GLU A  94      46.917  10.094  -7.167  1.00  0.00      LA0  O
ATOM    823  N   PRO A  95      45.944  12.119  -6.868  1.00  0.00      LA0  N
ATOM    824  CD  PRO A  95      44.867  13.099  -7.002  1.00  0.00      LA0  C
ATOM    825  CA  PRO A  95      47.067  12.602  -6.052  1.00  0.00      LA0  C
ATOM    826  CB  PRO A  95      46.666  14.053  -5.756  1.00  0.00      LA0  C
ATOM    827  CG  PRO A  95      45.148  14.100  -5.889  1.00  0.00      LA0  C
ATOM    828  C   PRO A  95      47.331  11.758  -4.812  1.00  0.00      LA0  C
ATOM    829  O   PRO A  95      48.444  11.651  -4.316  1.00  0.00      LA0  O
ATOM    830  N   TYR A  96      46.245  11.130  -4.330  1.00  0.00      LA0  N
ATOM    831  H   TYR A  96      45.361  11.271  -4.776  1.00  0.00      LA0  H
ATOM    832  CA  TYR A  96      46.409  10.252  -3.174  1.00  0.00      LA0  C
ATOM    833  CB  TYR A  96      45.111  10.192  -2.358  1.00  0.00      LA0  C
ATOM    834  CG  TYR A  96      44.724  11.576  -1.888  1.00  0.00      LA0  C
ATOM    835  CD1 TYR A  96      45.337  12.103  -0.735  1.00  0.00      LA0  C
ATOM    836  CE1 TYR A  96      45.016  13.408  -0.324  1.00  0.00      LA0  C
ATOM    837  CD2 TYR A  96      43.767  12.307  -2.621  1.00  0.00      LA0  C
ATOM    838  CE2 TYR A  96      43.443  13.609  -2.207  1.00  0.00      LA0  C
ATOM    839  CZ  TYR A  96      44.083  14.148  -1.074  1.00  0.00      LA0  C
ATOM    840  OH  TYR A  96      43.792  15.442  -0.691  1.00  0.00      LA0  O
ATOM    841  HH  TYR A  96      42.839  15.543  -0.755  1.00  0.00      LA0  H
ATOM    842  C   TYR A  96      46.914   8.846  -3.475  1.00  0.00      LA0  C
ATOM    843  O   TYR A  96      47.262   8.086  -2.571  1.00  0.00      LA0  O
ATOM    844  N   ALA A  97      46.911   8.516  -4.773  1.00  0.00      LA0  N
ATOM    845  H   ALA A  97      46.707   9.176  -5.496  1.00  0.00      LA0  H
ATOM    846  CA  ALA A  97      47.337   7.172  -5.140  1.00  0.00      LA0  C
ATOM    847  CB  ALA A  97      46.147   6.340  -5.631  1.00  0.00      LA0  C
ATOM    848  C   ALA A  97      48.483   7.183  -6.137  1.00  0.00      LA0  C
ATOM    849  O   ALA A  97      49.637   7.193  -5.728  1.00  0.00      LA0  O
ATOM    850  N   GLY A  98      48.152   7.197  -7.439  1.00  0.00      LA0  N
ATOM    851  H   GLY A  98      47.207   7.228  -7.779  1.00  0.00      LA0  H
ATOM    852  CA  GLY A  98      49.201   7.118  -8.458  1.00  0.00      LA0  C
ATOM    853  C   GLY A  98      50.198   8.256  -8.403  1.00  0.00      LA0  C
ATOM    854  O   GLY A  98      51.396   8.088  -8.600  1.00  0.00      LA0  O
ATOM    855  N   GLY A  99      49.653   9.430  -8.061  1.00  0.00      LA0  N
ATOM    856  H   GLY A  99      48.656   9.504  -7.976  1.00  0.00      LA0  H
ATOM    857  CA  GLY A  99      50.533  10.578  -7.866  1.00  0.00      LA0  C
ATOM    858  C   GLY A  99      51.292  10.660  -6.551  1.00  0.00      LA0  C
ATOM    859  O   GLY A  99      51.671  11.738  -6.104  1.00  0.00      LA0  O
ATOM    860  N   TRP A 100      51.532   9.485  -5.944  1.00  0.00      LA0  N
ATOM    861  H   TRP A 100      51.222   8.621  -6.340  1.00  0.00      LA0  H
ATOM    862  CA  TRP A 100      52.472   9.515  -4.829  1.00  0.00      LA0  C
ATOM    863  CB  TRP A 100      52.418   8.209  -4.019  1.00  0.00      LA0  C
ATOM    864  CG  TRP A 100      53.083   7.039  -4.720  1.00  0.00      LA0  C
ATOM    865  CD2 TRP A 100      54.402   6.501  -4.479  1.00  0.00      LA0  C
ATOM    866  CE2 TRP A 100      54.583   5.393  -5.373  1.00  0.00      LA0  C
ATOM    867  CE3 TRP A 100      55.437   6.858  -3.588  1.00  0.00      LA0  C
ATOM    868  CD1 TRP A 100      52.547   6.238  -5.741  1.00  0.00      LA0  C
ATOM    869  NE1 TRP A 100      53.423   5.272  -6.129  1.00  0.00      LA0  N
ATOM    870  HE1 TRP A 100      53.265   4.613  -6.837  1.00  0.00      LA0  H
ATOM    871  CZ2 TRP A 100      55.793   4.667  -5.359  1.00  0.00      LA0  C
ATOM    872  CZ3 TRP A 100      56.642   6.125  -3.584  1.00  0.00      LA0  C
ATOM    873  CH2 TRP A 100      56.819   5.034  -4.462  1.00  0.00      LA0  C
ATOM    874  C   TRP A 100      53.873   9.830  -5.319  1.00  0.00      LA0  C
ATOM    875  O   TRP A 100      54.291   9.356  -6.364  1.00  0.00      LA0  O
ATOM    876  N   ILE A 101      54.562  10.672  -4.552  1.00  0.00      LA0  N
ATOM    877  H   ILE A 101      54.171  10.962  -3.681  1.00  0.00      LA0  H
ATOM    878  CA  ILE A 101      55.864  11.113  -5.039  1.00  0.00      LA0  C
ATOM    879  CB  ILE A 101      56.052  12.604  -4.725  1.00  0.00      LA0  C
ATOM    880  CG2 ILE A 101      57.362  13.170  -5.287  1.00  0.00      LA0  C
ATOM    881  CG1 ILE A 101      54.837  13.390  -5.229  1.00  0.00      LA0  C
ATOM    882  CD1 ILE A 101      54.772  14.814  -4.686  1.00  0.00      LA0  C
ATOM    883  C   ILE A 101      57.006  10.261  -4.513  1.00  0.00      LA0  C
ATOM    884  O   ILE A 101      57.859   9.782  -5.253  1.00  0.00      LA0  O
ATOM    885  N   PHE A 102      56.984  10.080  -3.185  1.00  0.00      LA0  N
ATOM    886  H   PHE A 102      56.235  10.418  -2.612  1.00  0.00      LA0  H
ATOM    887  CA  PHE A 102      58.078   9.318  -2.592  1.00  0.00      LA0  C
ATOM    888  CB  PHE A 102      59.340  10.182  -2.395  1.00  0.00      LA0  C
ATOM    889  CG  PHE A 102      59.161  11.308  -1.399  1.00  0.00      LA0  C
ATOM    890  CD1 PHE A 102      58.547  12.513  -1.805  1.00  0.00      LA0  C
ATOM    891  CD2 PHE A 102      59.647  11.146  -0.083  1.00  0.00      LA0  C
ATOM    892  CE1 PHE A 102      58.444  13.580  -0.894  1.00  0.00      LA0  C
ATOM    893  CE2 PHE A 102      59.546  12.214   0.829  1.00  0.00      LA0  C
ATOM    894  CZ  PHE A 102      58.958  13.426   0.411  1.00  0.00      LA0  C
ATOM    895  C   PHE A 102      57.657   8.626  -1.318  1.00  0.00      LA0  C
ATOM    896  O   PHE A 102      56.609   8.916  -0.757  1.00  0.00      LA0  O
ATOM    897  N   LYS A 103      58.511   7.698  -0.888  1.00  0.00      LA0  N
ATOM    898  H   LYS A 103      59.363   7.542  -1.387  1.00  0.00      LA0  H
ATOM    899  CA  LYS A 103      58.307   7.083   0.414  1.00  0.00      LA0  C
ATOM    900  CB  LYS A 103      58.251   5.565   0.300  1.00  0.00      LA0  C
ATOM    901  CG  LYS A 103      56.863   5.031  -0.032  1.00  0.00      LA0  C
ATOM    902  CD  LYS A 103      56.900   3.523  -0.267  1.00  0.00      LA0  C
ATOM    903  CE  LYS A 103      55.511   2.890  -0.338  1.00  0.00      LA0  C
ATOM    904  NZ  LYS A 103      54.872   2.912   0.985  1.00  0.00      LA0  N
ATOM    905  HZ1 LYS A 103      53.915   2.513   0.899  1.00  0.00      LA0  H
ATOM    906  HZ2 LYS A 103      55.399   2.321   1.669  1.00  0.00      LA0  H
ATOM    907  HZ3 LYS A 103      54.775   3.881   1.351  1.00  0.00      LA0  H
ATOM    908  C   LYS A 103      59.444   7.463   1.324  1.00  0.00      LA0  C
ATOM    909  O   LYS A 103      60.615   7.283   1.005  1.00  0.00      LA0  O
ATOM    910  N   ILE A 104      59.039   8.000   2.472  1.00  0.00      LA0  N
ATOM    911  H   ILE A 104      58.064   8.111   2.672  1.00  0.00      LA0  H
ATOM    912  CA  ILE A 104      60.051   8.330   3.459  1.00  0.00      LA0  C
ATOM    913  CB  ILE A 104      59.984   9.837   3.782  1.00  0.00      LA0  C
ATOM    914  CG2 ILE A 104      58.613  10.247   4.319  1.00  0.00      LA0  C
ATOM    915  CG1 ILE A 104      61.137  10.313   4.669  1.00  0.00      LA0  C
ATOM    916  CD1 ILE A 104      61.176  11.834   4.822  1.00  0.00      LA0  C
ATOM    917  C   ILE A 104      59.941   7.430   4.679  1.00  0.00      LA0  C
ATOM    918  O   ILE A 104      58.872   7.123   5.195  1.00  0.00      LA0  O
ATOM    919  N   LYS A 105      61.123   6.991   5.098  1.00  0.00      LA0  N
ATOM    920  H   LYS A 105      61.937   7.298   4.607  1.00  0.00      LA0  H
ATOM    921  CA  LYS A 105      61.276   6.379   6.409  1.00  0.00      LA0  C
ATOM    922  CB  LYS A 105      62.516   5.496   6.309  1.00  0.00      LA0  C
ATOM    923  CG  LYS A 105      63.243   5.038   7.572  1.00  0.00      LA0  C
ATOM    924  CD  LYS A 105      64.625   4.590   7.102  1.00  0.00      LA0  C
ATOM    925  CE  LYS A 105      65.661   4.256   8.171  1.00  0.00      LA0  C
ATOM    926  NZ  LYS A 105      66.967   4.217   7.503  1.00  0.00      LA0  N
ATOM    927  HZ1 LYS A 105      67.705   3.692   7.998  1.00  0.00      LA0  H
ATOM    928  HZ2 LYS A 105      66.893   3.879   6.516  1.00  0.00      LA0  H
ATOM    929  HZ3 LYS A 105      67.318   5.186   7.333  1.00  0.00      LA0  H
ATOM    930  C   LYS A 105      61.453   7.514   7.394  1.00  0.00      LA0  C
ATOM    931  O   LYS A 105      62.427   8.251   7.321  1.00  0.00      LA0  O
ATOM    932  N   ALA A 106      60.450   7.642   8.272  1.00  0.00      LA0  N
ATOM    933  H   ALA A 106      59.721   6.964   8.313  1.00  0.00      LA0  H
ATOM    934  CA  ALA A 106      60.517   8.746   9.227  1.00  0.00      LA0  C
ATOM    935  CB  ALA A 106      59.200   8.882   9.989  1.00  0.00      LA0  C
ATOM    936  C   ALA A 106      61.627   8.573  10.241  1.00  0.00      LA0  C
ATOM    937  O   ALA A 106      62.210   7.500  10.368  1.00  0.00      LA0  O
ATOM    938  N   SER A 107      61.861   9.663  10.975  1.00  0.00      LA0  N
ATOM    939  H   SER A 107      61.385  10.525  10.778  1.00  0.00      LA0  H
ATOM    940  CA  SER A 107      62.702   9.541  12.161  1.00  0.00      LA0  C
ATOM    941  CB  SER A 107      63.103  10.922  12.679  1.00  0.00      LA0  C
ATOM    942  OG  SER A 107      62.875  11.904  11.664  1.00  0.00      LA0  O
ATOM    943  HG  SER A 107      61.968  12.206  11.791  1.00  0.00      LA0  H
ATOM    944  C   SER A 107      62.012   8.769  13.270  1.00  0.00      LA0  C
ATOM    945  O   SER A 107      62.565   7.855  13.869  1.00  0.00      LA0  O
ATOM    946  N   ASP A 108      60.759   9.192  13.493  1.00  0.00      LA0  N
ATOM    947  H   ASP A 108      60.359   9.955  12.972  1.00  0.00      LA0  H
ATOM    948  CA  ASP A 108      59.969   8.574  14.550  1.00  0.00      LA0  C
ATOM    949  CB  ASP A 108      60.211   9.329  15.873  1.00  0.00      LA0  C
ATOM    950  CG  ASP A 108      59.589   8.690  17.117  1.00  0.00      LA0  C
ATOM    951  OD1 ASP A 108      58.791   7.764  17.019  1.00  0.00      LA0  O
ATOM    952  OD2 ASP A 108      59.870   9.169  18.210  1.00  0.00      LA0  O
ATOM    953  C   ASP A 108      58.513   8.602  14.137  1.00  0.00      LA0  C
ATOM    954  O   ASP A 108      58.035   9.532  13.497  1.00  0.00      LA0  O
ATOM    955  N   GLU A 109      57.808   7.539  14.532  1.00  0.00      LA0  N
ATOM    956  H   GLU A 109      58.275   6.934  15.180  1.00  0.00      LA0  H
ATOM    957  CA  GLU A 109      56.359   7.516  14.344  1.00  0.00      LA0  C
ATOM    958  CB  GLU A 109      55.798   6.198  14.888  1.00  0.00      LA0  C
ATOM    959  CG  GLU A 109      56.521   4.930  14.401  1.00  0.00      LA0  C
ATOM    960  CD  GLU A 109      56.024   4.474  13.041  1.00  0.00      LA0  C
ATOM    961  OE1 GLU A 109      55.128   3.639  12.990  1.00  0.00      LA0  O
ATOM    962  OE2 GLU A 109      56.533   4.915  12.014  1.00  0.00      LA0  O
ATOM    963  C   GLU A 109      55.664   8.711  15.000  1.00  0.00      LA0  C
ATOM    964  O   GLU A 109      54.660   9.230  14.523  1.00  0.00      LA0  O
ATOM    965  N   SER A 110      56.268   9.161  16.118  1.00  0.00      LA0  N
ATOM    966  H   SER A 110      57.108   8.721  16.452  1.00  0.00      LA0  H
ATOM    967  CA  SER A 110      55.702  10.302  16.839  1.00  0.00      LA0  C
ATOM    968  CB  SER A 110      56.519  10.595  18.099  1.00  0.00      LA0  C
ATOM    969  OG  SER A 110      57.814  11.080  17.738  1.00  0.00      LA0  O
ATOM    970  HG  SER A 110      58.442  10.386  17.960  1.00  0.00      LA0  H
ATOM    971  C   SER A 110      55.508  11.569  16.014  1.00  0.00      LA0  C
ATOM    972  O   SER A 110      54.561  12.329  16.210  1.00  0.00      LA0  O
ATOM    973  N   GLU A 111      56.424  11.741  15.035  1.00  0.00      LA0  N
ATOM    974  H   GLU A 111      57.174  11.081  14.951  1.00  0.00      LA0  H
ATOM    975  CA  GLU A 111      56.358  12.908  14.148  1.00  0.00      LA0  C
ATOM    976  CB  GLU A 111      57.427  12.837  13.052  1.00  0.00      LA0  C
ATOM    977  CG  GLU A 111      58.876  12.802  13.552  1.00  0.00      LA0  C
ATOM    978  CD  GLU A 111      59.839  12.792  12.375  1.00  0.00      LA0  C
ATOM    979  OE1 GLU A 111      60.012  11.758  11.740  1.00  0.00      LA0  O
ATOM    980  OE2 GLU A 111      60.452  13.815  12.095  1.00  0.00      LA0  O
ATOM    981  C   GLU A 111      54.989  13.159  13.528  1.00  0.00      LA0  C
ATOM    982  O   GLU A 111      54.583  14.289  13.273  1.00  0.00      LA0  O
ATOM    983  N   LEU A 112      54.248  12.049  13.351  1.00  0.00      LA0  N
ATOM    984  H   LEU A 112      54.643  11.155  13.576  1.00  0.00      LA0  H
ATOM    985  CA  LEU A 112      52.860  12.176  12.906  1.00  0.00      LA0  C
ATOM    986  CB  LEU A 112      52.146  10.827  12.924  1.00  0.00      LA0  C
ATOM    987  CG  LEU A 112      52.711   9.820  11.928  1.00  0.00      LA0  C
ATOM    988  CD1 LEU A 112      51.981   8.480  12.027  1.00  0.00      LA0  C
ATOM    989  CD2 LEU A 112      52.717  10.376  10.505  1.00  0.00      LA0  C
ATOM    990  C   LEU A 112      52.008  13.180  13.663  1.00  0.00      LA0  C
ATOM    991  O   LEU A 112      51.297  13.989  13.077  1.00  0.00      LA0  O
ATOM    992  N   GLU A 113      52.072  13.105  14.996  1.00  0.00      LA0  N
ATOM    993  H   GLU A 113      52.752  12.541  15.472  1.00  0.00      LA0  H
ATOM    994  CA  GLU A 113      51.190  14.055  15.663  1.00  0.00      LA0  C
ATOM    995  CB  GLU A 113      50.576  13.497  16.947  1.00  0.00      LA0  C
ATOM    996  CG  GLU A 113      49.111  13.080  16.720  1.00  0.00      LA0  C
ATOM    997  CD  GLU A 113      48.223  14.294  16.471  1.00  0.00      LA0  C
ATOM    998  OE1 GLU A 113      47.527  14.722  17.383  1.00  0.00      LA0  O
ATOM    999  OE2 GLU A 113      48.236  14.860  15.380  1.00  0.00      LA0  O
ATOM   1000  C   GLU A 113      51.701  15.473  15.806  1.00  0.00      LA0  C
ATOM   1001  O   GLU A 113      50.943  16.407  16.055  1.00  0.00      LA0  O
ATOM   1002  N   SER A 114      53.009  15.605  15.555  1.00  0.00      LA0  N
ATOM   1003  H   SER A 114      53.634  14.824  15.511  1.00  0.00      LA0  H
ATOM   1004  CA  SER A 114      53.540  16.938  15.283  1.00  0.00      LA0  C
ATOM   1005  CB  SER A 114      55.065  16.853  15.244  1.00  0.00      LA0  C
ATOM   1006  OG  SER A 114      55.497  15.957  16.278  1.00  0.00      LA0  O
ATOM   1007  HG  SER A 114      56.401  15.732  16.089  1.00  0.00      LA0  H
ATOM   1008  C   SER A 114      52.982  17.539  13.997  1.00  0.00      LA0  C
ATOM   1009  O   SER A 114      52.653  18.718  13.903  1.00  0.00      LA0  O
ATOM   1010  N   LEU A 115      52.854  16.637  13.009  1.00  0.00      LA0  N
ATOM   1011  H   LEU A 115      53.187  15.702  13.141  1.00  0.00      LA0  H
ATOM   1012  CA  LEU A 115      52.167  17.020  11.780  1.00  0.00      LA0  C
ATOM   1013  CB  LEU A 115      52.284  15.938  10.720  1.00  0.00      LA0  C
ATOM   1014  CG  LEU A 115      53.612  15.936   9.988  1.00  0.00      LA0  C
ATOM   1015  CD1 LEU A 115      53.647  14.764   9.019  1.00  0.00      LA0  C
ATOM   1016  CD2 LEU A 115      53.884  17.271   9.289  1.00  0.00      LA0  C
ATOM   1017  C   LEU A 115      50.700  17.315  11.963  1.00  0.00      LA0  C
ATOM   1018  O   LEU A 115      50.030  16.849  12.885  1.00  0.00      LA0  O
ATOM   1019  N   LEU A 116      50.226  18.112  10.999  1.00  0.00      LA0  N
ATOM   1020  H   LEU A 116      50.763  18.257  10.165  1.00  0.00      LA0  H
ATOM   1021  CA  LEU A 116      48.852  18.588  11.073  1.00  0.00      LA0  C
ATOM   1022  CB  LEU A 116      48.586  19.625   9.976  1.00  0.00      LA0  C
ATOM   1023  CG  LEU A 116      48.856  21.082  10.388  1.00  0.00      LA0  C
ATOM   1024  CD1 LEU A 116      50.278  21.335  10.895  1.00  0.00      LA0  C
ATOM   1025  CD2 LEU A 116      48.491  22.052   9.264  1.00  0.00      LA0  C
ATOM   1026  C   LEU A 116      47.855  17.450  11.033  1.00  0.00      LA0  C
ATOM   1027  O   LEU A 116      48.164  16.301  10.730  1.00  0.00      LA0  O
ATOM   1028  N   ASP A 117      46.655  17.814  11.444  1.00  0.00      LA0  N
ATOM   1029  H   ASP A 117      46.432  18.770  11.637  1.00  0.00      LA0  H
ATOM   1030  CA  ASP A 117      45.565  16.853  11.503  1.00  0.00      LA0  C
ATOM   1031  CB  ASP A 117      44.688  17.193  12.719  1.00  0.00      LA0  C
ATOM   1032  CG  ASP A 117      44.238  18.647  12.681  1.00  0.00      LA0  C
ATOM   1033  OD1 ASP A 117      43.079  18.889  12.381  1.00  0.00      LA0  O
ATOM   1034  OD2 ASP A 117      45.043  19.547  12.928  1.00  0.00      LA0  O
ATOM   1035  C   ASP A 117      44.799  16.880  10.197  1.00  0.00      LA0  C
ATOM   1036  O   ASP A 117      44.927  17.820   9.419  1.00  0.00      LA0  O
ATOM   1037  N   ALA A 118      43.998  15.822   9.982  1.00  0.00      LA0  N
ATOM   1038  H   ALA A 118      43.947  15.075  10.641  1.00  0.00      LA0  H
ATOM   1039  CA  ALA A 118      43.211  15.793   8.744  1.00  0.00      LA0  C
ATOM   1040  CB  ALA A 118      42.356  14.526   8.675  1.00  0.00      LA0  C
ATOM   1041  C   ALA A 118      42.322  17.018   8.606  1.00  0.00      LA0  C
ATOM   1042  O   ALA A 118      42.308  17.728   7.606  1.00  0.00      LA0  O
ATOM   1043  N   THR A 119      41.652  17.291   9.730  1.00  0.00      LA0  N
ATOM   1044  H   THR A 119      41.655  16.688  10.527  1.00  0.00      LA0  H
ATOM   1045  CA  THR A 119      40.787  18.461   9.753  1.00  0.00      LA0  C
ATOM   1046  CB  THR A 119      39.920  18.408  10.989  1.00  0.00      LA0  C
ATOM   1047  OG1 THR A 119      40.528  17.616  12.023  1.00  0.00      LA0  O
ATOM   1048  HG1 THR A 119      41.313  18.078  12.321  1.00  0.00      LA0  H
ATOM   1049  CG2 THR A 119      38.592  17.801  10.565  1.00  0.00      LA0  C
ATOM   1050  C   THR A 119      41.429  19.817   9.576  1.00  0.00      LA0  C
ATOM   1051  O   THR A 119      40.792  20.776   9.157  1.00  0.00      LA0  O
ATOM   1052  N   ALA A 120      42.741  19.866   9.856  1.00  0.00      LA0  N
ATOM   1053  H   ALA A 120      43.191  19.081  10.287  1.00  0.00      LA0  H
ATOM   1054  CA  ALA A 120      43.476  21.065   9.479  1.00  0.00      LA0  C
ATOM   1055  CB  ALA A 120      44.947  20.977   9.871  1.00  0.00      LA0  C
ATOM   1056  C   ALA A 120      43.408  21.296   7.997  1.00  0.00      LA0  C
ATOM   1057  O   ALA A 120      43.139  22.396   7.547  1.00  0.00      LA0  O
ATOM   1058  N   TYR A 121      43.621  20.192   7.271  1.00  0.00      LA0  N
ATOM   1059  H   TYR A 121      43.734  19.297   7.711  1.00  0.00      LA0  H
ATOM   1060  CA  TYR A 121      43.525  20.321   5.827  1.00  0.00      LA0  C
ATOM   1061  CB  TYR A 121      44.177  19.123   5.143  1.00  0.00      LA0  C
ATOM   1062  CG  TYR A 121      44.786  19.589   3.845  1.00  0.00      LA0  C
ATOM   1063  CD1 TYR A 121      45.847  20.518   3.890  1.00  0.00      LA0  C
ATOM   1064  CE1 TYR A 121      46.363  21.019   2.688  1.00  0.00      LA0  C
ATOM   1065  CD2 TYR A 121      44.267  19.100   2.630  1.00  0.00      LA0  C
ATOM   1066  CE2 TYR A 121      44.792  19.595   1.427  1.00  0.00      LA0  C
ATOM   1067  CZ  TYR A 121      45.813  20.566   1.475  1.00  0.00      LA0  C
ATOM   1068  OH  TYR A 121      46.286  21.101   0.298  1.00  0.00      LA0  O
ATOM   1069  HH  TYR A 121      46.215  20.447  -0.390  1.00  0.00      LA0  H
ATOM   1070  C   TYR A 121      42.120  20.580   5.316  1.00  0.00      LA0  C
ATOM   1071  O   TYR A 121      41.891  21.454   4.494  1.00  0.00      LA0  O
ATOM   1072  N   GLU A 122      41.168  19.822   5.877  1.00  0.00      LA0  N
ATOM   1073  H   GLU A 122      41.435  19.074   6.490  1.00  0.00      LA0  H
ATOM   1074  CA  GLU A 122      39.770  20.045   5.488  1.00  0.00      LA0  C
ATOM   1075  CB  GLU A 122      38.869  19.111   6.281  1.00  0.00      LA0  C
ATOM   1076  CG  GLU A 122      39.207  17.666   5.944  1.00  0.00      LA0  C
ATOM   1077  CD  GLU A 122      38.593  16.737   6.958  1.00  0.00      LA0  C
ATOM   1078  OE1 GLU A 122      39.321  16.186   7.776  1.00  0.00      LA0  O
ATOM   1079  OE2 GLU A 122      37.385  16.538   6.935  1.00  0.00      LA0  O
ATOM   1080  C   GLU A 122      39.301  21.479   5.641  1.00  0.00      LA0  C
ATOM   1081  O   GLU A 122      38.790  22.112   4.728  1.00  0.00      LA0  O
ATOM   1082  N   ALA A 123      39.547  21.985   6.855  1.00  0.00      LA0  N
ATOM   1083  H   ALA A 123      40.006  21.424   7.542  1.00  0.00      LA0  H
ATOM   1084  CA  ALA A 123      39.207  23.380   7.109  1.00  0.00      LA0  C
ATOM   1085  CB  ALA A 123      39.344  23.684   8.599  1.00  0.00      LA0  C
ATOM   1086  C   ALA A 123      40.031  24.365   6.294  1.00  0.00      LA0  C
ATOM   1087  O   ALA A 123      39.544  25.383   5.816  1.00  0.00      LA0  O
ATOM   1088  N   LEU A 124      41.308  23.981   6.111  1.00  0.00      LA0  N
ATOM   1089  H   LEU A 124      41.668  23.164   6.559  1.00  0.00      LA0  H
ATOM   1090  CA  LEU A 124      42.180  24.764   5.233  1.00  0.00      LA0  C
ATOM   1091  CB  LEU A 124      43.570  24.139   5.106  1.00  0.00      LA0  C
ATOM   1092  CG  LEU A 124      44.707  25.137   4.898  1.00  0.00      LA0  C
ATOM   1093  CD1 LEU A 124      44.991  25.922   6.178  1.00  0.00      LA0  C
ATOM   1094  CD2 LEU A 124      45.969  24.458   4.367  1.00  0.00      LA0  C
ATOM   1095  C   LEU A 124      41.611  24.961   3.846  1.00  0.00      LA0  C
ATOM   1096  O   LEU A 124      41.799  25.985   3.218  1.00  0.00      LA0  O
ATOM   1097  N   LEU A 125      40.859  23.951   3.392  1.00  0.00      LA0  N
ATOM   1098  H   LEU A 125      40.723  23.111   3.920  1.00  0.00      LA0  H
ATOM   1099  CA  LEU A 125      40.389  24.102   2.019  1.00  0.00      LA0  C
ATOM   1100  CB  LEU A 125      40.035  22.758   1.385  1.00  0.00      LA0  C
ATOM   1101  CG  LEU A 125      41.119  21.688   1.532  1.00  0.00      LA0  C
ATOM   1102  CD1 LEU A 125      40.811  20.463   0.675  1.00  0.00      LA0  C
ATOM   1103  CD2 LEU A 125      42.529  22.230   1.294  1.00  0.00      LA0  C
ATOM   1104  C   LEU A 125      39.301  25.136   1.789  1.00  0.00      LA0  C
ATOM   1105  O   LEU A 125      39.039  25.521   0.660  1.00  0.00      LA0  O
ATOM   1106  N   GLU A 126      38.709  25.585   2.911  1.00  0.00      LA0  N
ATOM   1107  H   GLU A 126      38.950  25.193   3.798  1.00  0.00      LA0  H
ATOM   1108  CA  GLU A 126      37.972  26.847   2.834  1.00  0.00      LA0  C
ATOM   1109  CB  GLU A 126      36.966  26.939   3.980  1.00  0.00      LA0  C
ATOM   1110  CG  GLU A 126      35.537  26.559   3.584  1.00  0.00      LA0  C
ATOM   1111  CD  GLU A 126      34.812  27.709   2.904  1.00  0.00      LA0  C
ATOM   1112  OE1 GLU A 126      34.216  27.496   1.852  1.00  0.00      LA0  O
ATOM   1113  OE2 GLU A 126      34.813  28.815   3.438  1.00  0.00      LA0  O
ATOM   1114  C   GLU A 126      38.936  28.017   2.875  1.00  0.00      LA0  C
ATOM   1115  O   GLU A 126      38.949  28.885   2.014  1.00  0.00      LA0  O
ATOM   1116  N   ASP A 127      39.807  27.960   3.906  1.00  0.00      LA0  N
ATOM   1117  H   ASP A 127      39.720  27.210   4.561  1.00  0.00      LA0  H
ATOM   1118  CA  ASP A 127      40.868  28.968   4.078  1.00  0.00      LA0  C
ATOM   1119  CB  ASP A 127      41.836  28.505   5.183  1.00  0.00      LA0  C
ATOM   1120  CG  ASP A 127      42.995  29.460   5.417  1.00  0.00      LA0  C
ATOM   1121  OD1 ASP A 127      42.782  30.651   5.616  1.00  0.00      LA0  O
ATOM   1122  OD2 ASP A 127      44.141  29.030   5.332  1.00  0.00      LA0  O
ATOM   1123  C   ASP A 127      41.587  29.398   2.797  1.00  0.00      LA0  C
ATOM   1124  O   ASP A 127      41.928  30.560   2.609  1.00  0.00      LA0  O
ATOM   1125  N   GLU A 128      41.752  28.419   1.894  1.00  0.00      LA0  N
ATOM   1126  H   GLU A 128      41.551  27.482   2.170  1.00  0.00      LA0  H
ATOM   1127  CA  GLU A 128      42.192  28.717   0.532  1.00  0.00      LA0  C
ATOM   1128  CB  GLU A 128      42.152  27.463  -0.350  1.00  0.00      LA0  C
ATOM   1129  CG  GLU A 128      42.937  26.254   0.184  1.00  0.00      LA0  C
ATOM   1130  CD  GLU A 128      44.392  26.604   0.441  1.00  0.00      LA0  C
ATOM   1131  OE1 GLU A 128      44.836  26.505   1.580  1.00  0.00      LA0  O
ATOM   1132  OE2 GLU A 128      45.087  26.989  -0.491  1.00  0.00      LA0  O
ATOM   1133  C   GLU A 128      41.443  29.851  -0.147  1.00  0.00      LA0  C
ATOM   1134  O   GLU A 128      41.990  30.915  -0.432  1.00  0.00      LA0  O
END
