# Supplementary material for: Large scale analyses of genotype-phenotype relationships of glycine decarboxylase mutations and neurological disease severity
Source: PLoS Comput Biol. 2020 May 18;16(5):e1007871. doi: 10.1371/journal.pcbi.1007871 (PMC7259800; doi:10.1371/journal.pcbi.1007871)
Supplement: S1 Appendix — (ZIP) [file pcbi.1007871.s011.zip › S1_Appendix/cluspro.TH.ecoli/model.000.20.pdb]

HEADER rec.pdb
REMARK original generated coordinate pdb file
ATOM      1  N   GLN A   4      22.318  45.643  17.313  1.00  0.00      RA0  N
ATOM      2  H   GLN A   4      21.353  45.820  17.134  1.00  0.00      RA0  H
ATOM      3  CA  GLN A   4      23.356  46.702  17.078  1.00  0.00      RA0  C
ATOM      4  CB  GLN A   4      22.868  48.052  17.604  1.00  0.00      RA0  C
ATOM      5  CG  GLN A   4      23.787  49.205  17.202  1.00  0.00      RA0  C
ATOM      6  CD  GLN A   4      23.187  50.515  17.665  1.00  0.00      RA0  C
ATOM      7  OE1 GLN A   4      22.887  50.714  18.835  1.00  0.00      RA0  O
ATOM      8  NE2 GLN A   4      23.021  51.404  16.670  1.00  0.00      RA0  N
ATOM      9 HE21 GLN A   4      23.279  51.187  15.729  1.00  0.00      RA0  H
ATOM     10 HE22 GLN A   4      22.630  52.307  16.856  1.00  0.00      RA0  H
ATOM     11  C   GLN A   4      24.669  46.292  17.706  1.00  0.00      RA0  C
ATOM     12  O   GLN A   4      24.709  45.892  18.876  1.00  0.00      RA0  O
ATOM     13  N   THR A   5      25.745  46.374  16.923  1.00  0.00      RA0  N
ATOM     14  H   THR A   5      25.673  46.794  16.023  1.00  0.00      RA0  H
ATOM     15  CA  THR A   5      27.040  45.928  17.398  1.00  0.00      RA0  C
ATOM     16  CB  THR A   5      27.993  45.734  16.194  1.00  0.00      RA0  C
ATOM     17  OG1 THR A   5      29.302  45.343  16.625  1.00  0.00      RA0  O
ATOM     18  HG1 THR A   5      29.761  44.996  15.850  1.00  0.00      RA0  H
ATOM     19  CG2 THR A   5      28.080  46.973  15.300  1.00  0.00      RA0  C
ATOM     20  C   THR A   5      27.567  46.895  18.439  1.00  0.00      RA0  C
ATOM     21  O   THR A   5      27.394  48.098  18.287  1.00  0.00      RA0  O
ATOM     22  N   PRO A   6      28.258  46.395  19.466  1.00  0.00      RA0  N
ATOM     23  CD  PRO A   6      28.411  44.983  19.788  1.00  0.00      RA0  C
ATOM     24  CA  PRO A   6      28.957  47.285  20.399  1.00  0.00      RA0  C
ATOM     25  CB  PRO A   6      29.665  46.299  21.334  1.00  0.00      RA0  C
ATOM     26  CG  PRO A   6      28.859  45.006  21.240  1.00  0.00      RA0  C
ATOM     27  C   PRO A   6      29.941  48.233  19.721  1.00  0.00      RA0  C
ATOM     28  O   PRO A   6      30.283  49.284  20.285  1.00  0.00      RA0  O
ATOM     29  N   LEU A   7      30.378  47.879  18.514  1.00  0.00      RA0  N
ATOM     30  H   LEU A   7      30.058  47.036  18.075  1.00  0.00      RA0  H
ATOM     31  CA  LEU A   7      31.322  48.712  17.757  1.00  0.00      RA0  C
ATOM     32  CB  LEU A   7      32.175  47.819  16.861  1.00  0.00      RA0  C
ATOM     33  CG  LEU A   7      33.074  46.901  17.677  1.00  0.00      RA0  C
ATOM     34  CD1 LEU A   7      33.837  45.901  16.812  1.00  0.00      RA0  C
ATOM     35  CD2 LEU A   7      34.020  47.728  18.535  1.00  0.00      RA0  C
ATOM     36  C   LEU A   7      30.719  49.845  16.928  1.00  0.00      RA0  C
ATOM     37  O   LEU A   7      31.447  50.554  16.256  1.00  0.00      RA0  O
ATOM     38  N   TYR A   8      29.406  50.055  17.033  1.00  0.00      RA0  N
ATOM     39  H   TYR A   8      28.875  49.478  17.656  1.00  0.00      RA0  H
ATOM     40  CA  TYR A   8      28.697  50.975  16.166  1.00  0.00      RA0  C
ATOM     41  CB  TYR A   8      27.232  51.034  16.581  1.00  0.00      RA0  C
ATOM     42  CG  TYR A   8      26.400  51.550  15.436  1.00  0.00      RA0  C
ATOM     43  CD1 TYR A   8      26.016  52.885  15.387  1.00  0.00      RA0  C
ATOM     44  CE1 TYR A   8      25.229  53.339  14.335  1.00  0.00      RA0  C
ATOM     45  CD2 TYR A   8      26.014  50.673  14.432  1.00  0.00      RA0  C
ATOM     46  CE2 TYR A   8      25.226  51.128  13.385  1.00  0.00      RA0  C
ATOM     47  CZ  TYR A   8      24.830  52.458  13.337  1.00  0.00      RA0  C
ATOM     48  OH  TYR A   8      24.036  52.899  12.299  1.00  0.00      RA0  O
ATOM     49  HH  TYR A   8      23.973  52.222  11.638  1.00  0.00      RA0  H
ATOM     50  C   TYR A   8      29.324  52.367  16.213  1.00  0.00      RA0  C
ATOM     51  O   TYR A   8      29.574  52.947  15.173  1.00  0.00      RA0  O
ATOM     52  N   GLU A   9      29.592  52.896  17.409  1.00  0.00      RA0  N
ATOM     53  H   GLU A   9      29.484  52.342  18.233  1.00  0.00      RA0  H
ATOM     54  CA  GLU A   9      30.170  54.230  17.533  1.00  0.00      RA0  C
ATOM     55  CB  GLU A   9      30.096  54.622  19.015  1.00  0.00      RA0  C
ATOM     56  CG  GLU A   9      30.987  55.771  19.487  1.00  0.00      RA0  C
ATOM     57  CD  GLU A   9      32.335  55.216  19.894  1.00  0.00      RA0  C
ATOM     58  OE1 GLU A   9      32.508  53.999  19.868  1.00  0.00      RA0  O
ATOM     59  OE2 GLU A   9      33.217  55.999  20.230  1.00  0.00      RA0  O
ATOM     60  C   GLU A   9      31.558  54.315  16.916  1.00  0.00      RA0  C
ATOM     61  O   GLU A   9      31.888  55.305  16.257  1.00  0.00      RA0  O
ATOM     62  N   GLN A  10      32.378  53.293  17.147  1.00  0.00      RA0  N
ATOM     63  H   GLN A  10      32.125  52.646  17.865  1.00  0.00      RA0  H
ATOM     64  CA  GLN A  10      33.695  53.234  16.494  1.00  0.00      RA0  C
ATOM     65  CB  GLN A  10      34.524  52.061  17.005  1.00  0.00      RA0  C
ATOM     66  CG  GLN A  10      35.136  52.379  18.364  1.00  0.00      RA0  C
ATOM     67  CD  GLN A  10      35.872  53.700  18.261  1.00  0.00      RA0  C
ATOM     68  OE1 GLN A  10      36.843  53.858  17.516  1.00  0.00      RA0  O
ATOM     69  NE2 GLN A  10      35.360  54.642  19.060  1.00  0.00      RA0  N
ATOM     70 HE21 GLN A  10      34.503  54.473  19.576  1.00  0.00      RA0  H
ATOM     71 HE22 GLN A  10      35.657  55.582  19.214  1.00  0.00      RA0  H
ATOM     72  C   GLN A  10      33.576  53.174  14.974  1.00  0.00      RA0  C
ATOM     73  O   GLN A  10      34.322  53.856  14.263  1.00  0.00      RA0  O
ATOM     74  N   HIS A  11      32.625  52.393  14.458  1.00  0.00      RA0  N
ATOM     75  H   HIS A  11      32.025  51.880  15.072  1.00  0.00      RA0  H
ATOM     76  CA  HIS A  11      32.386  52.402  13.014  1.00  0.00      RA0  C
ATOM     77  CB  HIS A  11      31.224  51.504  12.619  1.00  0.00      RA0  C
ATOM     78  CG  HIS A  11      31.497  50.058  12.927  1.00  0.00      RA0  C
ATOM     79  ND1 HIS A  11      32.634  49.409  12.618  1.00  0.00      RA0  N
ATOM     80  HD1 HIS A  11      33.411  49.746  12.116  1.00  0.00      RA0  H
ATOM     81  CD2 HIS A  11      30.619  49.168  13.544  1.00  0.00      RA0  C
ATOM     82  NE2 HIS A  11      31.240  47.970  13.609  1.00  0.00      RA0  N
ATOM     83  CE1 HIS A  11      32.479  48.117  13.041  1.00  0.00      RA0  C
ATOM     84  C   HIS A  11      32.086  53.799  12.504  1.00  0.00      RA0  C
ATOM     85  O   HIS A  11      32.635  54.214  11.489  1.00  0.00      RA0  O
ATOM     86  N   THR A  12      31.245  54.553  13.210  1.00  0.00      RA0  N
ATOM     87  H   THR A  12      30.754  54.205  14.014  1.00  0.00      RA0  H
ATOM     88  CA  THR A  12      30.918  55.903  12.727  1.00  0.00      RA0  C
ATOM     89  CB  THR A  12      29.741  56.404  13.543  1.00  0.00      RA0  C
ATOM     90  OG1 THR A  12      29.646  55.617  14.730  1.00  0.00      RA0  O
ATOM     91  HG1 THR A  12      30.387  55.857  15.282  1.00  0.00      RA0  H
ATOM     92  CG2 THR A  12      28.437  56.292  12.750  1.00  0.00      RA0  C
ATOM     93  C   THR A  12      32.141  56.811  12.783  1.00  0.00      RA0  C
ATOM     94  O   THR A  12      32.362  57.626  11.882  1.00  0.00      RA0  O
ATOM     95  N   LEU A  13      32.932  56.679  13.840  1.00  0.00      RA0  N
ATOM     96  H   LEU A  13      32.730  55.994  14.544  1.00  0.00      RA0  H
ATOM     97  CA  LEU A  13      34.150  57.471  13.973  1.00  0.00      RA0  C
ATOM     98  CB  LEU A  13      34.777  57.309  15.356  1.00  0.00      RA0  C
ATOM     99  CG  LEU A  13      33.909  57.906  16.462  1.00  0.00      RA0  C
ATOM    100  CD1 LEU A  13      34.620  57.857  17.812  1.00  0.00      RA0  C
ATOM    101  CD2 LEU A  13      33.442  59.324  16.124  1.00  0.00      RA0  C
ATOM    102  C   LEU A  13      35.166  57.137  12.881  1.00  0.00      RA0  C
ATOM    103  O   LEU A  13      35.982  57.983  12.507  1.00  0.00      RA0  O
ATOM    104  N   CYS A  14      35.106  55.903  12.378  1.00  0.00      RA0  N
ATOM    105  H   CYS A  14      34.453  55.248  12.762  1.00  0.00      RA0  H
ATOM    106  CA  CYS A  14      35.954  55.426  11.284  1.00  0.00      RA0  C
ATOM    107  CB  CYS A  14      36.263  53.943  11.490  1.00  0.00      RA0  C
ATOM    108  SG  CYS A  14      37.168  53.619  13.029  1.00  0.00      RA0  S
ATOM    109  C   CYS A  14      35.397  55.732   9.892  1.00  0.00      RA0  C
ATOM    110  O   CYS A  14      35.986  55.323   8.897  1.00  0.00      RA0  O
ATOM    111  N   GLY A  15      34.279  56.453   9.826  1.00  0.00      RA0  N
ATOM    112  H   GLY A  15      33.791  56.709  10.662  1.00  0.00      RA0  H
ATOM    113  CA  GLY A  15      33.716  56.889   8.549  1.00  0.00      RA0  C
ATOM    114  C   GLY A  15      32.884  55.831   7.838  1.00  0.00      RA0  C
ATOM    115  O   GLY A  15      32.760  55.840   6.615  1.00  0.00      RA0  O
ATOM    116  N   ALA A  16      32.291  54.925   8.598  1.00  0.00      RA0  N
ATOM    117  H   ALA A  16      32.393  54.966   9.594  1.00  0.00      RA0  H
ATOM    118  CA  ALA A  16      31.456  53.867   8.003  1.00  0.00      RA0  C
ATOM    119  CB  ALA A  16      30.861  52.978   9.084  1.00  0.00      RA0  C
ATOM    120  C   ALA A  16      30.290  54.405   7.149  1.00  0.00      RA0  C
ATOM    121  O   ALA A  16      29.627  55.384   7.501  1.00  0.00      RA0  O
ATOM    122  N   ARG A  17      30.083  53.784   5.991  1.00  0.00      RA0  N
ATOM    123  H   ARG A  17      30.671  53.013   5.744  1.00  0.00      RA0  H
ATOM    124  CA  ARG A  17      28.847  53.954   5.233  1.00  0.00      RA0  C
ATOM    125  CB  ARG A  17      29.123  54.048   3.730  1.00  0.00      RA0  C
ATOM    126  CG  ARG A  17      29.697  55.375   3.206  1.00  0.00      RA0  C
ATOM    127  CD  ARG A  17      31.119  55.724   3.659  1.00  0.00      RA0  C
ATOM    128  NE  ARG A  17      31.662  56.829   2.869  1.00  0.00      RA0  N
ATOM    129  HE  ARG A  17      31.135  57.050   2.042  1.00  0.00      RA0  H
ATOM    130  CZ  ARG A  17      32.860  57.385   3.223  1.00  0.00      RA0  C
ATOM    131  NH1 ARG A  17      33.456  57.009   4.373  1.00  0.00      RA0  N
ATOM    132 HH11 ARG A  17      34.382  57.282   4.654  1.00  0.00      RA0  H
ATOM    133 HH12 ARG A  17      32.988  56.409   5.039  1.00  0.00      RA0  H
ATOM    134  NH2 ARG A  17      33.439  58.296   2.408  1.00  0.00      RA0  N
ATOM    135 HH21 ARG A  17      34.317  58.731   2.630  1.00  0.00      RA0  H
ATOM    136 HH22 ARG A  17      33.012  58.573   1.542  1.00  0.00      RA0  H
ATOM    137  C   ARG A  17      28.052  52.692   5.551  1.00  0.00      RA0  C
ATOM    138  O   ARG A  17      28.424  51.601   5.152  1.00  0.00      RA0  O
ATOM    139  N   MSE A  18      26.942  52.849   6.263  1.00  0.00      RA0  N
ATOM    140  H   MSE A  18      26.566  53.766   6.385  1.00  0.00      RA0  H
ATOM    141  CA  MSE A  18      26.193  51.711   6.787  1.00  0.00      RA0  C
ATOM    142  CB  MSE A  18      25.446  52.093   8.064  1.00  0.00      RA0  C
ATOM    143  CG  MSE A  18      26.321  52.608   9.204  1.00  0.00      RA0  C
ATOM    144  SE  MSE A  18      27.430  51.359   9.861  1.00  0.00      RA0  S
ATOM    145  CE  MSE A  18      27.927  52.272  11.327  1.00  0.00      RA0  C
ATOM    146  C   MSE A  18      25.153  51.143   5.804  1.00  0.00      RA0  C
ATOM    147  O   MSE A  18      24.553  51.880   5.013  1.00  0.00      RA0  O
ATOM    148  N   VAL A  19      24.946  49.837   5.891  1.00  0.00      RA0  N
ATOM    149  H   VAL A  19      25.460  49.257   6.529  1.00  0.00      RA0  H
ATOM    150  CA  VAL A  19      23.825  49.171   5.232  1.00  0.00      RA0  C
ATOM    151  CB  VAL A  19      24.274  48.433   3.965  1.00  0.00      RA0  C
ATOM    152  CG1 VAL A  19      24.670  49.389   2.838  1.00  0.00      RA0  C
ATOM    153  CG2 VAL A  19      25.376  47.426   4.296  1.00  0.00      RA0  C
ATOM    154  C   VAL A  19      23.218  48.169   6.201  1.00  0.00      RA0  C
ATOM    155  O   VAL A  19      23.788  47.884   7.248  1.00  0.00      RA0  O
ATOM    156  N   ASP A  20      22.059  47.624   5.854  1.00  0.00      RA0  N
ATOM    157  H   ASP A  20      21.676  47.750   4.943  1.00  0.00      RA0  H
ATOM    158  CA  ASP A  20      21.501  46.561   6.663  1.00  0.00      RA0  C
ATOM    159  CB  ASP A  20      20.003  46.350   6.490  1.00  0.00      RA0  C
ATOM    160  CG  ASP A  20      19.704  45.120   7.321  1.00  0.00      RA0  C
ATOM    161  OD1 ASP A  20      19.931  45.186   8.520  1.00  0.00      RA0  O
ATOM    162  OD2 ASP A  20      19.335  44.075   6.784  1.00  0.00      RA0  O
ATOM    163  C   ASP A  20      22.132  45.251   6.279  1.00  0.00      RA0  C
ATOM    164  O   ASP A  20      22.216  44.922   5.097  1.00  0.00      RA0  O
ATOM    165  N   PHE A  21      22.592  44.496   7.272  1.00  0.00      RA0  N
ATOM    166  H   PHE A  21      22.306  44.766   8.190  1.00  0.00      RA0  H
ATOM    167  CA  PHE A  21      23.096  43.151   7.053  1.00  0.00      RA0  C
ATOM    168  CB  PHE A  21      24.582  43.112   7.389  1.00  0.00      RA0  C
ATOM    169  CG  PHE A  21      25.232  41.904   6.764  1.00  0.00      RA0  C
ATOM    170  CD1 PHE A  21      24.979  41.594   5.434  1.00  0.00      RA0  C
ATOM    171  CD2 PHE A  21      26.099  41.118   7.512  1.00  0.00      RA0  C
ATOM    172  CE1 PHE A  21      25.614  40.510   4.841  1.00  0.00      RA0  C
ATOM    173  CE2 PHE A  21      26.733  40.033   6.917  1.00  0.00      RA0  C
ATOM    174  CZ  PHE A  21      26.499  39.735   5.581  1.00  0.00      RA0  C
ATOM    175  C   PHE A  21      22.320  42.193   7.937  1.00  0.00      RA0  C
ATOM    176  O   PHE A  21      22.596  42.069   9.137  1.00  0.00      RA0  O
ATOM    177  N   HIS A  22      21.303  41.559   7.363  1.00  0.00      RA0  N
ATOM    178  H   HIS A  22      20.984  41.945   6.496  1.00  0.00      RA0  H
ATOM    179  CA  HIS A  22      20.471  40.614   8.117  1.00  0.00      RA0  C
ATOM    180  CB  HIS A  22      21.200  39.306   8.443  1.00  0.00      RA0  C
ATOM    181  CG  HIS A  22      21.999  38.789   7.274  1.00  0.00      RA0  C
ATOM    182  ND1 HIS A  22      21.529  38.653   6.020  1.00  0.00      RA0  N
ATOM    183  HD1 HIS A  22      20.629  38.883   5.704  1.00  0.00      RA0  H
ATOM    184  CD2 HIS A  22      23.326  38.356   7.308  1.00  0.00      RA0  C
ATOM    185  NE2 HIS A  22      23.653  37.954   6.058  1.00  0.00      RA0  N
ATOM    186  CE1 HIS A  22      22.549  38.137   5.263  1.00  0.00      RA0  C
ATOM    187  C   HIS A  22      19.960  41.183   9.440  1.00  0.00      RA0  C
ATOM    188  O   HIS A  22      19.955  40.491  10.463  1.00  0.00      RA0  O
ATOM    189  N   GLY A  23      19.505  42.437   9.388  1.00  0.00      RA0  N
ATOM    190  H   GLY A  23      19.615  43.020   8.573  1.00  0.00      RA0  H
ATOM    191  CA  GLY A  23      18.932  43.124  10.542  1.00  0.00      RA0  C
ATOM    192  C   GLY A  23      19.890  43.995  11.343  1.00  0.00      RA0  C
ATOM    193  O   GLY A  23      19.437  44.796  12.172  1.00  0.00      RA0  O
ATOM    194  N   TRP A  24      21.199  43.837  11.104  1.00  0.00      RA0  N
ATOM    195  H   TRP A  24      21.472  43.275  10.322  1.00  0.00      RA0  H
ATOM    196  CA  TRP A  24      22.255  44.642  11.761  1.00  0.00      RA0  C
ATOM    197  CB  TRP A  24      23.522  43.825  12.013  1.00  0.00      RA0  C
ATOM    198  CG  TRP A  24      23.334  42.671  12.965  1.00  0.00      RA0  C
ATOM    199  CD2 TRP A  24      23.851  42.552  14.307  1.00  0.00      RA0  C
ATOM    200  CE2 TRP A  24      23.488  41.275  14.792  1.00  0.00      RA0  C
ATOM    201  CE3 TRP A  24      24.593  43.408  15.111  1.00  0.00      RA0  C
ATOM    202  CD1 TRP A  24      22.681  41.457  12.714  1.00  0.00      RA0  C
ATOM    203  NE1 TRP A  24      22.774  40.632  13.789  1.00  0.00      RA0  N
ATOM    204  HE1 TRP A  24      22.430  39.712  13.824  1.00  0.00      RA0  H
ATOM    205  CZ2 TRP A  24      23.875  40.887  16.069  1.00  0.00      RA0  C
ATOM    206  CZ3 TRP A  24      24.975  43.006  16.386  1.00  0.00      RA0  C
ATOM    207  CH2 TRP A  24      24.617  41.751  16.864  1.00  0.00      RA0  C
ATOM    208  C   TRP A  24      22.688  45.819  10.866  1.00  0.00      RA0  C
ATOM    209  O   TRP A  24      22.888  45.636   9.658  1.00  0.00      RA0  O
ATOM    210  N   MSE A  25      22.893  46.987  11.457  1.00  0.00      RA0  N
ATOM    211  H   MSE A  25      22.788  47.042  12.446  1.00  0.00      RA0  H
ATOM    212  CA  MSE A  25      23.476  48.111  10.726  1.00  0.00      RA0  C
ATOM    213  CB  MSE A  25      22.976  49.439  11.284  1.00  0.00      RA0  C
ATOM    214  CG  MSE A  25      21.482  49.598  11.014  1.00  0.00      RA0  C
ATOM    215  SE  MSE A  25      21.129  49.605   9.250  1.00  0.00      RA0  S
ATOM    216  CE  MSE A  25      19.372  49.226   9.346  1.00  0.00      RA0  C
ATOM    217  C   MSE A  25      24.996  47.992  10.758  1.00  0.00      RA0  C
ATOM    218  O   MSE A  25      25.620  48.212  11.805  1.00  0.00      RA0  O
ATOM    219  N   MSE A  26      25.570  47.665   9.596  1.00  0.00      RA0  N
ATOM    220  H   MSE A  26      25.003  47.595   8.769  1.00  0.00      RA0  H
ATOM    221  CA  MSE A  26      26.991  47.305   9.476  1.00  0.00      RA0  C
ATOM    222  CB  MSE A  26      27.115  45.805   9.184  1.00  0.00      RA0  C
ATOM    223  CG  MSE A  26      26.560  44.889  10.271  1.00  0.00      RA0  C
ATOM    224  SE  MSE A  26      27.444  45.028  11.828  1.00  0.00      RA0  S
ATOM    225  CE  MSE A  26      29.011  44.351  11.260  1.00  0.00      RA0  C
ATOM    226  C   MSE A  26      27.654  48.087   8.358  1.00  0.00      RA0  C
ATOM    227  O   MSE A  26      27.010  48.437   7.362  1.00  0.00      RA0  O
ATOM    228  N   PRO A  27      28.947  48.385   8.499  1.00  0.00      RA0  N
ATOM    229  CD  PRO A  27      29.790  48.116   9.654  1.00  0.00      RA0  C
ATOM    230  CA  PRO A  27      29.642  49.103   7.432  1.00  0.00      RA0  C
ATOM    231  CB  PRO A  27      31.016  49.385   8.040  1.00  0.00      RA0  C
ATOM    232  CG  PRO A  27      30.865  49.182   9.544  1.00  0.00      RA0  C
ATOM    233  C   PRO A  27      29.809  48.337   6.132  1.00  0.00      RA0  C
ATOM    234  O   PRO A  27      30.370  47.255   6.112  1.00  0.00      RA0  O
ATOM    235  N   LEU A  28      29.304  48.907   5.043  1.00  0.00      RA0  N
ATOM    236  H   LEU A  28      28.810  49.771   5.140  1.00  0.00      RA0  H
ATOM    237  CA  LEU A  28      29.578  48.382   3.716  1.00  0.00      RA0  C
ATOM    238  CB  LEU A  28      28.648  49.020   2.688  1.00  0.00      RA0  C
ATOM    239  CG  LEU A  28      28.773  48.374   1.308  1.00  0.00      RA0  C
ATOM    240  CD1 LEU A  28      28.430  46.885   1.351  1.00  0.00      RA0  C
ATOM    241  CD2 LEU A  28      27.955  49.121   0.254  1.00  0.00      RA0  C
ATOM    242  C   LEU A  28      31.047  48.677   3.374  1.00  0.00      RA0  C
ATOM    243  O   LEU A  28      31.740  47.875   2.750  1.00  0.00      RA0  O
ATOM    244  N   HIS A  29      31.473  49.864   3.749  1.00  0.00      RA0  N
ATOM    245  H   HIS A  29      30.891  50.526   4.227  1.00  0.00      RA0  H
ATOM    246  CA  HIS A  29      32.866  50.280   3.592  1.00  0.00      RA0  C
ATOM    247  CB  HIS A  29      33.245  50.546   2.127  1.00  0.00      RA0  C
ATOM    248  CG  HIS A  29      32.269  51.477   1.451  1.00  0.00      RA0  C
ATOM    249  ND1 HIS A  29      31.250  51.057   0.679  1.00  0.00      RA0  N
ATOM    250  HD1 HIS A  29      31.028  50.124   0.460  1.00  0.00      RA0  H
ATOM    251  CD2 HIS A  29      32.260  52.872   1.484  1.00  0.00      RA0  C
ATOM    252  NE2 HIS A  29      31.223  53.294   0.723  1.00  0.00      RA0  N
ATOM    253  CE1 HIS A  29      30.599  52.176   0.226  1.00  0.00      RA0  C
ATOM    254  C   HIS A  29      33.078  51.495   4.461  1.00  0.00      RA0  C
ATOM    255  O   HIS A  29      32.143  52.009   5.054  1.00  0.00      RA0  O
ATOM    256  N   TYR A  30      34.310  51.984   4.483  1.00  0.00      RA0  N
ATOM    257  H   TYR A  30      35.057  51.471   4.037  1.00  0.00      RA0  H
ATOM    258  CA  TYR A  30      34.651  53.153   5.285  1.00  0.00      RA0  C
ATOM    259  CB  TYR A  30      35.694  52.802   6.347  1.00  0.00      RA0  C
ATOM    260  CG  TYR A  30      35.188  51.809   7.365  1.00  0.00      RA0  C
ATOM    261  CD1 TYR A  30      35.234  50.444   7.106  1.00  0.00      RA0  C
ATOM    262  CE1 TYR A  30      34.866  49.539   8.094  1.00  0.00      RA0  C
ATOM    263  CD2 TYR A  30      34.713  52.268   8.587  1.00  0.00      RA0  C
ATOM    264  CE2 TYR A  30      34.351  51.364   9.577  1.00  0.00      RA0  C
ATOM    265  CZ  TYR A  30      34.458  50.000   9.340  1.00  0.00      RA0  C
ATOM    266  OH  TYR A  30      34.166  49.107  10.349  1.00  0.00      RA0  O
ATOM    267  HH  TYR A  30      34.287  48.221  10.021  1.00  0.00      RA0  H
ATOM    268  C   TYR A  30      35.253  54.249   4.414  1.00  0.00      RA0  C
ATOM    269  O   TYR A  30      35.986  55.144   4.908  1.00  0.00      RA0  O
ATOM    270  N   GLY A  31      34.939  54.191   3.122  1.00  0.00      RA0  N
ATOM    271  H   GLY A  31      34.410  53.416   2.781  1.00  0.00      RA0  H
ATOM    272  CA  GLY A  31      35.396  55.192   2.164  1.00  0.00      RA0  C
ATOM    273  C   GLY A  31      35.870  54.611   0.843  1.00  0.00      RA0  C
ATOM    274  O   GLY A  31      35.830  55.287  -0.186  1.00  0.00      RA0  O
ATOM    275  N   SER A  32      36.371  53.386   0.873  1.00  0.00      RA0  N
ATOM    276  H   SER A  32      36.518  52.848   1.708  1.00  0.00      RA0  H
ATOM    277  CA  SER A  32      36.822  52.713  -0.340  1.00  0.00      RA0  C
ATOM    278  CB  SER A  32      38.064  53.413  -0.916  1.00  0.00      RA0  C
ATOM    279  OG  SER A  32      38.981  52.480  -1.474  1.00  0.00      RA0  O
ATOM    280  HG  SER A  32      39.556  52.327  -0.721  1.00  0.00      RA0  H
ATOM    281  C   SER A  32      36.839  51.207  -0.179  1.00  0.00      RA0  C
ATOM    282  O   SER A  32      37.762  50.674   0.427  1.00  0.00      RA0  O
ATOM    283  N   GLN A  33      35.845  50.502  -0.721  1.00  0.00      RA0  N
ATOM    284  H   GLN A  33      35.116  50.973  -1.214  1.00  0.00      RA0  H
ATOM    285  CA  GLN A  33      35.849  49.061  -0.607  1.00  0.00      RA0  C
ATOM    286  CB  GLN A  33      34.513  48.406  -0.962  1.00  0.00      RA0  C
ATOM    287  CG  GLN A  33      34.217  48.244  -2.450  1.00  0.00      RA0  C
ATOM    288  CD  GLN A  33      32.959  47.416  -2.569  1.00  0.00      RA0  C
ATOM    289  OE1 GLN A  33      31.959  47.681  -1.911  1.00  0.00      RA0  O
ATOM    290  NE2 GLN A  33      33.075  46.378  -3.417  1.00  0.00      RA0  N
ATOM    291 HE21 GLN A  33      33.921  46.211  -3.925  1.00  0.00      RA0  H
ATOM    292 HE22 GLN A  33      32.319  45.739  -3.565  1.00  0.00      RA0  H
ATOM    293  C   GLN A  33      37.031  48.413  -1.333  1.00  0.00      RA0  C
ATOM    294  O   GLN A  33      37.523  47.372  -0.893  1.00  0.00      RA0  O
ATOM    295  N   ILE A  34      37.509  49.068  -2.395  1.00  0.00      RA0  N
ATOM    296  H   ILE A  34      37.148  49.973  -2.606  1.00  0.00      RA0  H
ATOM    297  CA  ILE A  34      38.654  48.569  -3.148  1.00  0.00      RA0  C
ATOM    298  CB  ILE A  34      38.802  49.357  -4.450  1.00  0.00      RA0  C
ATOM    299  CG2 ILE A  34      39.996  48.867  -5.269  1.00  0.00      RA0  C
ATOM    300  CG1 ILE A  34      37.503  49.291  -5.256  1.00  0.00      RA0  C
ATOM    301  CD1 ILE A  34      37.157  47.866  -5.693  1.00  0.00      RA0  C
ATOM    302  C   ILE A  34      39.923  48.647  -2.283  1.00  0.00      RA0  C
ATOM    303  O   ILE A  34      40.670  47.668  -2.171  1.00  0.00      RA0  O
ATOM    304  N   ASP A  35      40.147  49.782  -1.638  1.00  0.00      RA0  N
ATOM    305  H   ASP A  35      39.502  50.545  -1.688  1.00  0.00      RA0  H
ATOM    306  CA  ASP A  35      41.325  49.899  -0.740  1.00  0.00      RA0  C
ATOM    307  CB  ASP A  35      41.697  51.318  -0.311  1.00  0.00      RA0  C
ATOM    308  CG  ASP A  35      41.150  51.645   1.064  1.00  0.00      RA0  C
ATOM    309  OD1 ASP A  35      41.759  51.272   2.055  1.00  0.00      RA0  O
ATOM    310  OD2 ASP A  35      40.108  52.283   1.174  1.00  0.00      RA0  O
ATOM    311  C   ASP A  35      41.294  48.934   0.434  1.00  0.00      RA0  C
ATOM    312  O   ASP A  35      42.322  48.467   0.867  1.00  0.00      RA0  O
ATOM    313  N   GLU A  36      40.101  48.658   0.971  1.00  0.00      RA0  N
ATOM    314  H   GLU A  36      39.310  49.178   0.640  1.00  0.00      RA0  H
ATOM    315  CA  GLU A  36      39.930  47.753   2.067  1.00  0.00      RA0  C
ATOM    316  CB  GLU A  36      38.457  47.847   2.490  1.00  0.00      RA0  C
ATOM    317  CG  GLU A  36      38.288  48.977   3.500  1.00  0.00      RA0  C
ATOM    318  CD  GLU A  36      36.951  49.705   3.460  1.00  0.00      RA0  C
ATOM    319  OE1 GLU A  36      35.913  49.062   3.602  1.00  0.00      RA0  O
ATOM    320  OE2 GLU A  36      36.959  50.937   3.342  1.00  0.00      RA0  O
ATOM    321  C   GLU A  36      40.307  46.333   1.615  1.00  0.00      RA0  C
ATOM    322  O   GLU A  36      41.005  45.602   2.312  1.00  0.00      RA0  O
ATOM    323  N   HIS A  37      39.879  45.973   0.420  1.00  0.00      RA0  N
ATOM    324  H   HIS A  37      39.314  46.615  -0.103  1.00  0.00      RA0  H
ATOM    325  CA  HIS A  37      40.215  44.681  -0.162  1.00  0.00      RA0  C
ATOM    326  CB  HIS A  37      39.546  44.558  -1.530  1.00  0.00      RA0  C
ATOM    327  CG  HIS A  37      39.745  43.173  -2.091  1.00  0.00      RA0  C
ATOM    328  ND1 HIS A  37      38.758  42.265  -2.167  1.00  0.00      RA0  N
ATOM    329  HD1 HIS A  37      37.826  42.389  -1.871  1.00  0.00      RA0  H
ATOM    330  CD2 HIS A  37      40.916  42.617  -2.613  1.00  0.00      RA0  C
ATOM    331  NE2 HIS A  37      40.623  41.358  -3.001  1.00  0.00      RA0  N
ATOM    332  CE1 HIS A  37      39.300  41.140  -2.734  1.00  0.00      RA0  C
ATOM    333  C   HIS A  37      41.729  44.562  -0.269  1.00  0.00      RA0  C
ATOM    334  O   HIS A  37      42.311  43.566   0.198  1.00  0.00      RA0  O
ATOM    335  N   HIS A  38      42.358  45.585  -0.838  1.00  0.00      RA0  N
ATOM    336  H   HIS A  38      41.834  46.387  -1.136  1.00  0.00      RA0  H
ATOM    337  CA  HIS A  38      43.808  45.520  -1.079  1.00  0.00      RA0  C
ATOM    338  CB  HIS A  38      44.279  46.652  -1.986  1.00  0.00      RA0  C
ATOM    339  CG  HIS A  38      43.777  46.448  -3.394  1.00  0.00      RA0  C
ATOM    340  ND1 HIS A  38      43.806  45.272  -4.051  1.00  0.00      RA0  N
ATOM    341  HD1 HIS A  38      44.129  44.408  -3.719  1.00  0.00      RA0  H
ATOM    342  CD2 HIS A  38      43.235  47.422  -4.235  1.00  0.00      RA0  C
ATOM    343  NE2 HIS A  38      42.938  46.822  -5.412  1.00  0.00      RA0  N
ATOM    344  CE1 HIS A  38      43.289  45.500  -5.301  1.00  0.00      RA0  C
ATOM    345  C   HIS A  38      44.615  45.560   0.230  1.00  0.00      RA0  C
ATOM    346  O   HIS A  38      45.719  44.999   0.309  1.00  0.00      RA0  O
ATOM    347  N   ALA A  39      44.057  46.171   1.266  1.00  0.00      RA0  N
ATOM    348  H   ALA A  39      43.199  46.676   1.148  1.00  0.00      RA0  H
ATOM    349  CA  ALA A  39      44.681  46.177   2.596  1.00  0.00      RA0  C
ATOM    350  CB  ALA A  39      43.873  47.029   3.577  1.00  0.00      RA0  C
ATOM    351  C   ALA A  39      44.804  44.774   3.160  1.00  0.00      RA0  C
ATOM    352  O   ALA A  39      45.803  44.428   3.774  1.00  0.00      RA0  O
ATOM    353  N   VAL A  40      43.775  43.962   2.980  1.00  0.00      RA0  N
ATOM    354  H   VAL A  40      42.981  44.276   2.453  1.00  0.00      RA0  H
ATOM    355  CA  VAL A  40      43.819  42.610   3.499  1.00  0.00      RA0  C
ATOM    356  CB  VAL A  40      42.427  41.994   3.511  1.00  0.00      RA0  C
ATOM    357  CG1 VAL A  40      42.464  40.538   3.974  1.00  0.00      RA0  C
ATOM    358  CG2 VAL A  40      41.501  42.845   4.380  1.00  0.00      RA0  C
ATOM    359  C   VAL A  40      44.815  41.795   2.686  1.00  0.00      RA0  C
ATOM    360  O   VAL A  40      45.540  40.958   3.235  1.00  0.00      RA0  O
ATOM    361  N   ARG A  41      44.833  42.021   1.384  1.00  0.00      RA0  N
ATOM    362  H   ARG A  41      44.209  42.700   0.995  1.00  0.00      RA0  H
ATOM    363  CA  ARG A  41      45.711  41.256   0.514  1.00  0.00      RA0  C
ATOM    364  CB  ARG A  41      45.377  41.518  -0.955  1.00  0.00      RA0  C
ATOM    365  CG  ARG A  41      44.048  40.931  -1.428  1.00  0.00      RA0  C
ATOM    366  CD  ARG A  41      44.045  39.402  -1.497  1.00  0.00      RA0  C
ATOM    367  NE  ARG A  41      42.769  38.919  -2.021  1.00  0.00      RA0  N
ATOM    368  HE  ARG A  41      42.394  39.369  -2.849  1.00  0.00      RA0  H
ATOM    369  CZ  ARG A  41      42.115  37.912  -1.371  1.00  0.00      RA0  C
ATOM    370  NH1 ARG A  41      42.700  37.292  -0.331  1.00  0.00      RA0  N
ATOM    371 HH11 ARG A  41      42.213  36.611   0.228  1.00  0.00      RA0  H
ATOM    372 HH12 ARG A  41      43.663  37.443  -0.057  1.00  0.00      RA0  H
ATOM    373  NH2 ARG A  41      40.883  37.551  -1.777  1.00  0.00      RA0  N
ATOM    374 HH21 ARG A  41      40.300  36.879  -1.307  1.00  0.00      RA0  H
ATOM    375 HH22 ARG A  41      40.519  37.972  -2.625  1.00  0.00      RA0  H
ATOM    376  C   ARG A  41      47.191  41.564   0.743  1.00  0.00      RA0  C
ATOM    377  O   ARG A  41      48.022  40.713   0.488  1.00  0.00      RA0  O
ATOM    378  N   THR A  42      47.504  42.765   1.203  1.00  0.00      RA0  N
ATOM    379  H   THR A  42      46.801  43.439   1.429  1.00  0.00      RA0  H
ATOM    380  CA  THR A  42      48.920  43.214   1.247  1.00  0.00      RA0  C
ATOM    381  CB  THR A  42      49.233  44.244   0.153  1.00  0.00      RA0  C
ATOM    382  OG1 THR A  42      48.283  45.308   0.145  1.00  0.00      RA0  O
ATOM    383  HG1 THR A  42      47.443  44.921  -0.066  1.00  0.00      RA0  H
ATOM    384  CG2 THR A  42      49.292  43.589  -1.229  1.00  0.00      RA0  C
ATOM    385  C   THR A  42      49.447  43.592   2.627  1.00  0.00      RA0  C
ATOM    386  O   THR A  42      50.678  43.744   2.797  1.00  0.00      RA0  O
ATOM    387  N   ASP A  43      48.563  43.801   3.601  1.00  0.00      RA0  N
ATOM    388  H   ASP A  43      47.579  43.655   3.493  1.00  0.00      RA0  H
ATOM    389  CA  ASP A  43      49.004  44.310   4.898  1.00  0.00      RA0  C
ATOM    390  CB  ASP A  43      49.098  45.840   4.902  1.00  0.00      RA0  C
ATOM    391  CG  ASP A  43      49.623  46.320   6.244  1.00  0.00      RA0  C
ATOM    392  OD1 ASP A  43      50.083  45.513   7.044  1.00  0.00      RA0  O
ATOM    393  OD2 ASP A  43      49.537  47.508   6.534  1.00  0.00      RA0  O
ATOM    394  C   ASP A  43      48.089  43.764   6.004  1.00  0.00      RA0  C
ATOM    395  O   ASP A  43      48.233  42.591   6.395  1.00  0.00      RA0  O
ATOM    396  N   ALA A  44      47.140  44.565   6.489  1.00  0.00      RA0  N
ATOM    397  H   ALA A  44      46.988  45.497   6.155  1.00  0.00      RA0  H
ATOM    398  CA  ALA A  44      46.194  44.086   7.503  1.00  0.00      RA0  C
ATOM    399  CB  ALA A  44      46.794  44.191   8.904  1.00  0.00      RA0  C
ATOM    400  C   ALA A  44      44.907  44.912   7.458  1.00  0.00      RA0  C
ATOM    401  O   ALA A  44      44.949  46.151   7.470  1.00  0.00      RA0  O
ATOM    402  N   GLY A  45      43.784  44.199   7.443  1.00  0.00      RA0  N
ATOM    403  H   GLY A  45      43.811  43.197   7.426  1.00  0.00      RA0  H
ATOM    404  CA  GLY A  45      42.471  44.813   7.598  1.00  0.00      RA0  C
ATOM    405  C   GLY A  45      41.689  44.078   8.662  1.00  0.00      RA0  C
ATOM    406  O   GLY A  45      42.001  42.941   8.989  1.00  0.00      RA0  O
ATOM    407  N   MSE A  46      40.634  44.695   9.171  1.00  0.00      RA0  N
ATOM    408  H   MSE A  46      40.383  45.620   8.872  1.00  0.00      RA0  H
ATOM    409  CA  MSE A  46      39.783  44.020  10.113  1.00  0.00      RA0  C
ATOM    410  CB  MSE A  46      40.166  44.380  11.545  1.00  0.00      RA0  C
ATOM    411  CG  MSE A  46      39.997  45.870  11.819  1.00  0.00      RA0  C
ATOM    412  SE  MSE A  46      40.450  46.306  13.497  1.00  0.00      RA0  S
ATOM    413  CE  MSE A  46      40.461  48.083  13.251  1.00  0.00      RA0  C
ATOM    414  C   MSE A  46      38.309  44.298   9.904  1.00  0.00      RA0  C
ATOM    415  O   MSE A  46      37.922  45.360   9.435  1.00  0.00      RA0  O
ATOM    416  N   PHE A  47      37.522  43.309  10.307  1.00  0.00      RA0  N
ATOM    417  H   PHE A  47      37.928  42.541  10.805  1.00  0.00      RA0  H
ATOM    418  CA  PHE A  47      36.079  43.300  10.121  1.00  0.00      RA0  C
ATOM    419  CB  PHE A  47      35.645  42.156   9.202  1.00  0.00      RA0  C
ATOM    420  CG  PHE A  47      36.384  42.163   7.886  1.00  0.00      RA0  C
ATOM    421  CD1 PHE A  47      37.591  41.483   7.760  1.00  0.00      RA0  C
ATOM    422  CD2 PHE A  47      35.844  42.830   6.795  1.00  0.00      RA0  C
ATOM    423  CE1 PHE A  47      38.250  41.457   6.539  1.00  0.00      RA0  C
ATOM    424  CE2 PHE A  47      36.502  42.801   5.572  1.00  0.00      RA0  C
ATOM    425  CZ  PHE A  47      37.700  42.110   5.444  1.00  0.00      RA0  C
ATOM    426  C   PHE A  47      35.406  43.063  11.465  1.00  0.00      RA0  C
ATOM    427  O   PHE A  47      35.855  42.232  12.288  1.00  0.00      RA0  O
ATOM    428  N   ASP A  48      34.328  43.799  11.710  1.00  0.00      RA0  N
ATOM    429  H   ASP A  48      33.951  44.388  10.999  1.00  0.00      RA0  H
ATOM    430  CA  ASP A  48      33.477  43.515  12.842  1.00  0.00      RA0  C
ATOM    431  CB  ASP A  48      32.502  44.626  13.193  1.00  0.00      RA0  C
ATOM    432  CG  ASP A  48      31.656  44.042  14.302  1.00  0.00      RA0  C
ATOM    433  OD1 ASP A  48      32.242  43.439  15.183  1.00  0.00      RA0  O
ATOM    434  OD2 ASP A  48      30.432  44.122  14.277  1.00  0.00      RA0  O
ATOM    435  C   ASP A  48      32.610  42.324  12.472  1.00  0.00      RA0  C
ATOM    436  O   ASP A  48      31.790  42.437  11.560  1.00  0.00      RA0  O
ATOM    437  N   VAL A  49      32.811  41.207  13.143  1.00  0.00      RA0  N
ATOM    438  H   VAL A  49      33.381  41.264  13.968  1.00  0.00      RA0  H
ATOM    439  CA  VAL A  49      31.989  40.024  12.914  1.00  0.00      RA0  C
ATOM    440  CB  VAL A  49      32.838  38.858  12.405  1.00  0.00      RA0  C
ATOM    441  CG1 VAL A  49      33.155  39.056  10.923  1.00  0.00      RA0  C
ATOM    442  CG2 VAL A  49      34.114  38.684  13.225  1.00  0.00      RA0  C
ATOM    443  C   VAL A  49      31.198  39.673  14.179  1.00  0.00      RA0  C
ATOM    444  O   VAL A  49      30.904  38.514  14.425  1.00  0.00      RA0  O
ATOM    445  N   SER A  50      30.753  40.704  14.897  1.00  0.00      RA0  N
ATOM    446  H   SER A  50      31.007  41.652  14.671  1.00  0.00      RA0  H
ATOM    447  CA  SER A  50      29.992  40.524  16.126  1.00  0.00      RA0  C
ATOM    448  CB  SER A  50      30.058  41.782  16.986  1.00  0.00      RA0  C
ATOM    449  OG  SER A  50      31.418  41.999  17.373  1.00  0.00      RA0  O
ATOM    450  HG  SER A  50      31.789  42.543  16.679  1.00  0.00      RA0  H
ATOM    451  C   SER A  50      28.561  40.100  15.828  1.00  0.00      RA0  C
ATOM    452  O   SER A  50      27.840  39.673  16.732  1.00  0.00      RA0  O
ATOM    453  N   HIS A  51      28.182  40.234  14.568  1.00  0.00      RA0  N
ATOM    454  H   HIS A  51      28.822  40.658  13.930  1.00  0.00      RA0  H
ATOM    455  CA  HIS A  51      26.905  39.713  14.046  1.00  0.00      RA0  C
ATOM    456  CB  HIS A  51      26.576  40.330  12.682  1.00  0.00      RA0  C
ATOM    457  CG  HIS A  51      27.311  39.612  11.576  1.00  0.00      RA0  C
ATOM    458  ND1 HIS A  51      26.693  38.837  10.668  1.00  0.00      RA0  N
ATOM    459  HD1 HIS A  51      25.726  38.695  10.608  1.00  0.00      RA0  H
ATOM    460  CD2 HIS A  51      28.682  39.620  11.303  1.00  0.00      RA0  C
ATOM    461  NE2 HIS A  51      28.882  38.832  10.218  1.00  0.00      RA0  N
ATOM    462  CE1 HIS A  51      27.659  38.350   9.826  1.00  0.00      RA0  C
ATOM    463  C   HIS A  51      26.854  38.188  14.001  1.00  0.00      RA0  C
ATOM    464  O   HIS A  51      25.781  37.616  13.793  1.00  0.00      RA0  O
ATOM    465  N   MSE A  52      27.981  37.529  14.208  1.00  0.00      RA0  N
ATOM    466  H   MSE A  52      28.813  37.987  14.525  1.00  0.00      RA0  H
ATOM    467  CA  MSE A  52      27.973  36.092  14.266  1.00  0.00      RA0  C
ATOM    468  CB  MSE A  52      29.261  35.503  13.692  1.00  0.00      RA0  C
ATOM    469  CG  MSE A  52      29.501  35.937  12.246  1.00  0.00      RA0  C
ATOM    470  SE  MSE A  52      30.942  35.161  11.497  1.00  0.00      RA0  S
ATOM    471  CE  MSE A  52      30.281  33.491  11.365  1.00  0.00      RA0  C
ATOM    472  C   MSE A  52      27.752  35.628  15.676  1.00  0.00      RA0  C
ATOM    473  O   MSE A  52      28.115  36.314  16.642  1.00  0.00      RA0  O
ATOM    474  N   THR A  53      27.146  34.449  15.781  1.00  0.00      RA0  N
ATOM    475  H   THR A  53      26.970  33.887  14.995  1.00  0.00      RA0  H
ATOM    476  CA  THR A  53      26.714  33.896  17.062  1.00  0.00      RA0  C
ATOM    477  CB  THR A  53      25.290  33.441  16.821  1.00  0.00      RA0  C
ATOM    478  OG1 THR A  53      24.511  34.601  16.481  1.00  0.00      RA0  O
ATOM    479  HG1 THR A  53      24.966  35.014  15.753  1.00  0.00      RA0  H
ATOM    480  CG2 THR A  53      24.698  32.673  17.999  1.00  0.00      RA0  C
ATOM    481  C   THR A  53      27.675  32.794  17.498  1.00  0.00      RA0  C
ATOM    482  O   THR A  53      27.947  31.852  16.754  1.00  0.00      RA0  O
ATOM    483  N   ILE A  54      28.219  32.942  18.699  1.00  0.00      RA0  N
ATOM    484  H   ILE A  54      27.928  33.701  19.283  1.00  0.00      RA0  H
ATOM    485  CA  ILE A  54      29.060  31.923  19.308  1.00  0.00      RA0  C
ATOM    486  CB  ILE A  54      30.195  32.599  20.071  1.00  0.00      RA0  C
ATOM    487  CG2 ILE A  54      31.088  31.575  20.766  1.00  0.00      RA0  C
ATOM    488  CG1 ILE A  54      30.978  33.521  19.136  1.00  0.00      RA0  C
ATOM    489  CD1 ILE A  54      32.049  34.324  19.873  1.00  0.00      RA0  C
ATOM    490  C   ILE A  54      28.161  31.103  20.242  1.00  0.00      RA0  C
ATOM    491  O   ILE A  54      27.425  31.665  21.073  1.00  0.00      RA0  O
ATOM    492  N   VAL A  55      28.184  29.787  20.052  1.00  0.00      RA0  N
ATOM    493  H   VAL A  55      28.853  29.374  19.434  1.00  0.00      RA0  H
ATOM    494  CA  VAL A  55      27.349  28.884  20.811  1.00  0.00      RA0  C
ATOM    495  CB  VAL A  55      26.453  28.087  19.863  1.00  0.00      RA0  C
ATOM    496  CG1 VAL A  55      25.565  27.118  20.639  1.00  0.00      RA0  C
ATOM    497  CG2 VAL A  55      25.652  29.007  18.942  1.00  0.00      RA0  C
ATOM    498  C   VAL A  55      28.281  27.951  21.538  1.00  0.00      RA0  C
ATOM    499  O   VAL A  55      29.040  27.205  20.907  1.00  0.00      RA0  O
ATOM    500  N   ASP A  56      28.211  27.986  22.860  1.00  0.00      RA0  N
ATOM    501  H   ASP A  56      27.577  28.598  23.319  1.00  0.00      RA0  H
ATOM    502  CA  ASP A  56      28.956  27.048  23.671  1.00  0.00      RA0  C
ATOM    503  CB  ASP A  56      29.438  27.725  24.977  1.00  0.00      RA0  C
ATOM    504  CG  ASP A  56      30.529  28.781  24.775  1.00  0.00      RA0  C
ATOM    505  OD1 ASP A  56      30.970  29.001  23.655  1.00  0.00      RA0  O
ATOM    506  OD2 ASP A  56      30.976  29.399  25.746  1.00  0.00      RA0  O
ATOM    507  C   ASP A  56      28.116  25.828  24.017  1.00  0.00      RA0  C
ATOM    508  O   ASP A  56      26.960  25.950  24.410  1.00  0.00      RA0  O
ATOM    509  N   LEU A  57      28.729  24.659  23.855  1.00  0.00      RA0  N
ATOM    510  H   LEU A  57      29.703  24.643  23.625  1.00  0.00      RA0  H
ATOM    511  CA  LEU A  57      28.103  23.379  24.134  1.00  0.00      RA0  C
ATOM    512  CB  LEU A  57      28.128  22.489  22.896  1.00  0.00      RA0  C
ATOM    513  CG  LEU A  57      27.406  23.062  21.679  1.00  0.00      RA0  C
ATOM    514  CD1 LEU A  57      27.516  22.107  20.494  1.00  0.00      RA0  C
ATOM    515  CD2 LEU A  57      25.950  23.413  21.979  1.00  0.00      RA0  C
ATOM    516  C   LEU A  57      28.813  22.653  25.271  1.00  0.00      RA0  C
ATOM    517  O   LEU A  57      30.009  22.434  25.190  1.00  0.00      RA0  O
ATOM    518  N   ARG A  58      28.069  22.237  26.300  1.00  0.00      RA0  N
ATOM    519  H   ARG A  58      27.080  22.406  26.318  1.00  0.00      RA0  H
ATOM    520  CA  ARG A  58      28.656  21.606  27.470  1.00  0.00      RA0  C
ATOM    521  CB  ARG A  58      28.584  22.589  28.614  1.00  0.00      RA0  C
ATOM    522  CG  ARG A  58      29.846  23.408  28.854  1.00  0.00      RA0  C
ATOM    523  CD  ARG A  58      30.034  23.548  30.362  1.00  0.00      RA0  C
ATOM    524  NE  ARG A  58      30.167  22.217  30.951  1.00  0.00      RA0  N
ATOM    525  HE  ARG A  58      31.017  21.707  30.753  1.00  0.00      RA0  H
ATOM    526  CZ  ARG A  58      29.118  21.609  31.586  1.00  0.00      RA0  C
ATOM    527  NH1 ARG A  58      27.982  22.303  31.807  1.00  0.00      RA0  N
ATOM    528 HH11 ARG A  58      27.140  21.962  32.240  1.00  0.00      RA0  H
ATOM    529 HH12 ARG A  58      27.834  23.250  31.477  1.00  0.00      RA0  H
ATOM    530  NH2 ARG A  58      29.229  20.314  31.936  1.00  0.00      RA0  N
ATOM    531 HH21 ARG A  58      28.533  19.806  32.442  1.00  0.00      RA0  H
ATOM    532 HH22 ARG A  58      30.063  19.797  31.654  1.00  0.00      RA0  H
ATOM    533  C   ARG A  58      27.929  20.296  27.806  1.00  0.00      RA0  C
ATOM    534  O   ARG A  58      26.718  20.205  27.682  1.00  0.00      RA0  O
ATOM    535  N   GLY A  59      28.672  19.309  28.271  1.00  0.00      RA0  N
ATOM    536  H   GLY A  59      29.660  19.428  28.417  1.00  0.00      RA0  H
ATOM    537  CA  GLY A  59      28.104  18.014  28.623  1.00  0.00      RA0  C
ATOM    538  C   GLY A  59      29.040  16.897  28.203  1.00  0.00      RA0  C
ATOM    539  O   GLY A  59      29.740  17.010  27.195  1.00  0.00      RA0  O
ATOM    540  N   SER A  60      29.039  15.806  28.966  1.00  0.00      RA0  N
ATOM    541  H   SER A  60      28.430  15.752  29.757  1.00  0.00      RA0  H
ATOM    542  CA  SER A  60      29.957  14.700  28.725  1.00  0.00      RA0  C
ATOM    543  CB  SER A  60      29.782  13.846  29.958  1.00  0.00      RA0  C
ATOM    544  OG  SER A  60      29.430  14.783  30.988  1.00  0.00      RA0  O
ATOM    545  HG  SER A  60      30.110  15.456  30.977  1.00  0.00      RA0  H
ATOM    546  C   SER A  60      29.752  14.043  27.361  1.00  0.00      RA0  C
ATOM    547  O   SER A  60      30.701  13.465  26.814  1.00  0.00      RA0  O
ATOM    548  N   ARG A  61      28.539  14.152  26.803  1.00  0.00      RA0  N
ATOM    549  H   ARG A  61      27.846  14.723  27.240  1.00  0.00      RA0  H
ATOM    550  CA  ARG A  61      28.235  13.580  25.491  1.00  0.00      RA0  C
ATOM    551  CB  ARG A  61      26.830  12.991  25.543  1.00  0.00      RA0  C
ATOM    552  CG  ARG A  61      26.640  12.140  26.802  1.00  0.00      RA0  C
ATOM    553  CD  ARG A  61      25.264  11.480  26.860  1.00  0.00      RA0  C
ATOM    554  NE  ARG A  61      25.061  10.706  25.644  1.00  0.00      RA0  N
ATOM    555  HE  ARG A  61      25.886  10.390  25.152  1.00  0.00      RA0  H
ATOM    556  CZ  ARG A  61      23.826  10.515  25.112  1.00  0.00      RA0  C
ATOM    557  NH1 ARG A  61      22.738  10.929  25.802  1.00  0.00      RA0  N
ATOM    558 HH11 ARG A  61      21.794  10.906  25.442  1.00  0.00      RA0  H
ATOM    559 HH12 ARG A  61      22.831  11.318  26.722  1.00  0.00      RA0  H
ATOM    560  NH2 ARG A  61      23.737   9.931  23.902  1.00  0.00      RA0  N
ATOM    561 HH21 ARG A  61      22.889   9.705  23.425  1.00  0.00      RA0  H
ATOM    562 HH22 ARG A  61      24.594   9.701  23.394  1.00  0.00      RA0  H
ATOM    563  C   ARG A  61      28.377  14.586  24.343  1.00  0.00      RA0  C
ATOM    564  O   ARG A  61      27.883  14.349  23.255  1.00  0.00      RA0  O
ATOM    565  N   THR A  62      29.068  15.696  24.556  1.00  0.00      RA0  N
ATOM    566  H   THR A  62      29.505  15.911  25.432  1.00  0.00      RA0  H
ATOM    567  CA  THR A  62      29.125  16.716  23.498  1.00  0.00      RA0  C
ATOM    568  CB  THR A  62      29.755  17.997  24.033  1.00  0.00      RA0  C
ATOM    569  OG1 THR A  62      29.010  18.444  25.166  1.00  0.00      RA0  O
ATOM    570  HG1 THR A  62      29.542  18.236  25.927  1.00  0.00      RA0  H
ATOM    571  CG2 THR A  62      29.786  19.095  22.974  1.00  0.00      RA0  C
ATOM    572  C   THR A  62      29.753  16.227  22.195  1.00  0.00      RA0  C
ATOM    573  O   THR A  62      29.208  16.500  21.115  1.00  0.00      RA0  O
ATOM    574  N   ARG A  63      30.862  15.494  22.279  1.00  0.00      RA0  N
ATOM    575  H   ARG A  63      31.247  15.288  23.179  1.00  0.00      RA0  H
ATOM    576  CA  ARG A  63      31.512  14.989  21.056  1.00  0.00      RA0  C
ATOM    577  CB  ARG A  63      32.856  14.321  21.352  1.00  0.00      RA0  C
ATOM    578  CG  ARG A  63      33.634  14.122  20.050  1.00  0.00      RA0  C
ATOM    579  CD  ARG A  63      34.932  13.326  20.186  1.00  0.00      RA0  C
ATOM    580  NE  ARG A  63      35.877  13.949  21.108  1.00  0.00      RA0  N
ATOM    581  HE  ARG A  63      35.780  13.828  22.112  1.00  0.00      RA0  H
ATOM    582  CZ  ARG A  63      36.965  14.633  20.653  1.00  0.00      RA0  C
ATOM    583  NH1 ARG A  63      37.095  14.917  19.343  1.00  0.00      RA0  N
ATOM    584 HH11 ARG A  63      37.919  15.386  19.006  1.00  0.00      RA0  H
ATOM    585 HH12 ARG A  63      36.400  14.709  18.649  1.00  0.00      RA0  H
ATOM    586  NH2 ARG A  63      37.907  15.017  21.529  1.00  0.00      RA0  N
ATOM    587 HH21 ARG A  63      38.757  15.482  21.282  1.00  0.00      RA0  H
ATOM    588 HH22 ARG A  63      37.729  14.824  22.515  1.00  0.00      RA0  H
ATOM    589  C   ARG A  63      30.575  14.030  20.331  1.00  0.00      RA0  C
ATOM    590  O   ARG A  63      30.398  14.108  19.117  1.00  0.00      RA0  O
ATOM    591  N   GLU A  64      29.966  13.136  21.094  1.00  0.00      RA0  N
ATOM    592  H   GLU A  64      30.094  13.169  22.083  1.00  0.00      RA0  H
ATOM    593  CA  GLU A  64      29.007  12.179  20.558  1.00  0.00      RA0  C
ATOM    594  CB  GLU A  64      28.369  11.350  21.675  1.00  0.00      RA0  C
ATOM    595  CG  GLU A  64      27.357  10.336  21.130  1.00  0.00      RA0  C
ATOM    596  CD  GLU A  64      26.445   9.863  22.244  1.00  0.00      RA0  C
ATOM    597  OE1 GLU A  64      26.637  10.267  23.382  1.00  0.00      RA0  O
ATOM    598  OE2 GLU A  64      25.507   9.117  21.980  1.00  0.00      RA0  O
ATOM    599  C   GLU A  64      27.896  12.887  19.786  1.00  0.00      RA0  C
ATOM    600  O   GLU A  64      27.583  12.517  18.641  1.00  0.00      RA0  O
ATOM    601  N   PHE A  65      27.315  13.903  20.412  1.00  0.00      RA0  N
ATOM    602  H   PHE A  65      27.592  14.105  21.353  1.00  0.00      RA0  H
ATOM    603  CA  PHE A  65      26.271  14.717  19.787  1.00  0.00      RA0  C
ATOM    604  CB  PHE A  65      25.862  15.844  20.739  1.00  0.00      RA0  C
ATOM    605  CG  PHE A  65      24.977  16.851  20.041  1.00  0.00      RA0  C
ATOM    606  CD1 PHE A  65      23.863  16.437  19.319  1.00  0.00      RA0  C
ATOM    607  CD2 PHE A  65      25.288  18.204  20.120  1.00  0.00      RA0  C
ATOM    608  CE1 PHE A  65      23.078  17.373  18.658  1.00  0.00      RA0  C
ATOM    609  CE2 PHE A  65      24.497  19.140  19.464  1.00  0.00      RA0  C
ATOM    610  CZ  PHE A  65      23.396  18.724  18.726  1.00  0.00      RA0  C
ATOM    611  C   PHE A  65      26.731  15.273  18.458  1.00  0.00      RA0  C
ATOM    612  O   PHE A  65      26.046  15.148  17.451  1.00  0.00      RA0  O
ATOM    613  N   LEU A  66      27.892  15.922  18.460  1.00  0.00      RA0  N
ATOM    614  H   LEU A  66      28.440  15.950  19.300  1.00  0.00      RA0  H
ATOM    615  CA  LEU A  66      28.377  16.573  17.243  1.00  0.00      RA0  C
ATOM    616  CB  LEU A  66      29.517  17.530  17.567  1.00  0.00      RA0  C
ATOM    617  CG  LEU A  66      29.017  18.732  18.362  1.00  0.00      RA0  C
ATOM    618  CD1 LEU A  66      30.164  19.643  18.785  1.00  0.00      RA0  C
ATOM    619  CD2 LEU A  66      27.938  19.498  17.595  1.00  0.00      RA0  C
ATOM    620  C   LEU A  66      28.764  15.604  16.132  1.00  0.00      RA0  C
ATOM    621  O   LEU A  66      28.697  15.968  14.960  1.00  0.00      RA0  O
ATOM    622  N   ARG A  67      29.192  14.397  16.484  1.00  0.00      RA0  N
ATOM    623  H   ARG A  67      29.253  14.163  17.457  1.00  0.00      RA0  H
ATOM    624  CA  ARG A  67      29.454  13.340  15.473  1.00  0.00      RA0  C
ATOM    625  CB  ARG A  67      30.070  12.065  16.059  1.00  0.00      RA0  C
ATOM    626  CG  ARG A  67      31.425  12.196  16.749  1.00  0.00      RA0  C
ATOM    627  CD  ARG A  67      32.085  10.827  16.958  1.00  0.00      RA0  C
ATOM    628  NE  ARG A  67      32.601  10.298  15.694  1.00  0.00      RA0  N
ATOM    629  HE  ARG A  67      33.055  10.958  15.072  1.00  0.00      RA0  H
ATOM    630  CZ  ARG A  67      32.536   8.973  15.370  1.00  0.00      RA0  C
ATOM    631  NH1 ARG A  67      31.859   8.112  16.163  1.00  0.00      RA0  N
ATOM    632 HH11 ARG A  67      31.782   7.131  15.948  1.00  0.00      RA0  H
ATOM    633 HH12 ARG A  67      31.397   8.427  16.996  1.00  0.00      RA0  H
ATOM    634  NH2 ARG A  67      33.150   8.549  14.247  1.00  0.00      RA0  N
ATOM    635 HH21 ARG A  67      33.154   7.595  13.930  1.00  0.00      RA0  H
ATOM    636 HH22 ARG A  67      33.638   9.225  13.668  1.00  0.00      RA0  H
ATOM    637  C   ARG A  67      28.188  12.911  14.731  1.00  0.00      RA0  C
ATOM    638  O   ARG A  67      28.254  12.355  13.637  1.00  0.00      RA0  O
ATOM    639  N   TYR A  68      27.042  13.117  15.373  1.00  0.00      RA0  N
ATOM    640  H   TYR A  68      27.043  13.518  16.290  1.00  0.00      RA0  H
ATOM    641  CA  TYR A  68      25.729  12.846  14.764  1.00  0.00      RA0  C
ATOM    642  CB  TYR A  68      24.783  12.376  15.868  1.00  0.00      RA0  C
ATOM    643  CG  TYR A  68      23.393  12.171  15.324  1.00  0.00      RA0  C
ATOM    644  CD1 TYR A  68      23.179  11.270  14.289  1.00  0.00      RA0  C
ATOM    645  CE1 TYR A  68      21.896  11.080  13.795  1.00  0.00      RA0  C
ATOM    646  CD2 TYR A  68      22.329  12.882  15.865  1.00  0.00      RA0  C
ATOM    647  CE2 TYR A  68      21.044  12.687  15.374  1.00  0.00      RA0  C
ATOM    648  CZ  TYR A  68      20.829  11.784  14.340  1.00  0.00      RA0  C
ATOM    649  OH  TYR A  68      19.556  11.587  13.847  1.00  0.00      RA0  O
ATOM    650  HH  TYR A  68      19.602  10.845  13.250  1.00  0.00      RA0  H
ATOM    651  C   TYR A  68      25.182  14.082  14.049  1.00  0.00      RA0  C
ATOM    652  O   TYR A  68      24.587  14.004  12.970  1.00  0.00      RA0  O
ATOM    653  N   LEU A  69      25.409  15.257  14.618  1.00  0.00      RA0  N
ATOM    654  H   LEU A  69      25.886  15.288  15.496  1.00  0.00      RA0  H
ATOM    655  CA  LEU A  69      24.885  16.493  14.010  1.00  0.00      RA0  C
ATOM    656  CB  LEU A  69      24.988  17.622  15.037  1.00  0.00      RA0  C
ATOM    657  CG  LEU A  69      24.234  18.891  14.636  1.00  0.00      RA0  C
ATOM    658  CD1 LEU A  69      22.722  18.678  14.680  1.00  0.00      RA0  C
ATOM    659  CD2 LEU A  69      24.663  20.100  15.467  1.00  0.00      RA0  C
ATOM    660  C   LEU A  69      25.563  16.920  12.701  1.00  0.00      RA0  C
ATOM    661  O   LEU A  69      24.902  17.411  11.761  1.00  0.00      RA0  O
ATOM    662  N   LEU A  70      26.889  16.776  12.653  1.00  0.00      RA0  N
ATOM    663  H   LEU A  70      27.368  16.244  13.355  1.00  0.00      RA0  H
ATOM    664  CA  LEU A  70      27.696  17.335  11.584  1.00  0.00      RA0  C
ATOM    665  CB  LEU A  70      28.893  18.084  12.170  1.00  0.00      RA0  C
ATOM    666  CG  LEU A  70      28.494  19.190  13.146  1.00  0.00      RA0  C
ATOM    667  CD1 LEU A  70      29.709  19.779  13.862  1.00  0.00      RA0  C
ATOM    668  CD2 LEU A  70      27.654  20.270  12.466  1.00  0.00      RA0  C
ATOM    669  C   LEU A  70      28.190  16.294  10.605  1.00  0.00      RA0  C
ATOM    670  O   LEU A  70      28.403  15.156  10.966  1.00  0.00      RA0  O
ATOM    671  N   ALA A  71      28.416  16.706   9.355  1.00  0.00      RA0  N
ATOM    672  H   ALA A  71      28.289  17.675   9.134  1.00  0.00      RA0  H
ATOM    673  CA  ALA A  71      28.853  15.767   8.340  1.00  0.00      RA0  C
ATOM    674  CB  ALA A  71      28.327  16.197   6.973  1.00  0.00      RA0  C
ATOM    675  C   ALA A  71      30.368  15.588   8.235  1.00  0.00      RA0  C
ATOM    676  O   ALA A  71      30.833  14.540   7.759  1.00  0.00      RA0  O
ATOM    677  N   ASN A  72      31.134  16.589   8.665  1.00  0.00      RA0  N
ATOM    678  H   ASN A  72      30.716  17.406   9.065  1.00  0.00      RA0  H
ATOM    679  CA  ASN A  72      32.539  16.342   8.981  1.00  0.00      RA0  C
ATOM    680  CB  ASN A  72      33.381  17.614   9.073  1.00  0.00      RA0  C
ATOM    681  CG  ASN A  72      34.845  17.347   8.743  1.00  0.00      RA0  C
ATOM    682  OD1 ASN A  72      35.381  16.241   8.848  1.00  0.00      RA0  O
ATOM    683  ND2 ASN A  72      35.480  18.460   8.327  1.00  0.00      RA0  N
ATOM    684 HD21 ASN A  72      34.977  19.330   8.245  1.00  0.00      RA0  H
ATOM    685 HD22 ASN A  72      36.444  18.505   8.064  1.00  0.00      RA0  H
ATOM    686  C   ASN A  72      32.503  15.581  10.309  1.00  0.00      RA0  C
ATOM    687  O   ASN A  72      31.427  15.435  10.899  1.00  0.00      RA0  O
ATOM    688  N   ASP A  73      33.647  15.069  10.759  1.00  0.00      RA0  N
ATOM    689  H   ASP A  73      34.515  15.267  10.300  1.00  0.00      RA0  H
ATOM    690  CA  ASP A  73      33.706  14.238  11.957  1.00  0.00      RA0  C
ATOM    691  CB  ASP A  73      34.148  12.791  11.740  1.00  0.00      RA0  C
ATOM    692  CG  ASP A  73      33.855  11.994  13.003  1.00  0.00      RA0  C
ATOM    693  OD1 ASP A  73      33.310  12.545  13.954  1.00  0.00      RA0  O
ATOM    694  OD2 ASP A  73      34.147  10.805  13.046  1.00  0.00      RA0  O
ATOM    695  C   ASP A  73      34.573  14.867  13.033  1.00  0.00      RA0  C
ATOM    696  O   ASP A  73      35.803  14.869  12.924  1.00  0.00      RA0  O
ATOM    697  N   VAL A  74      33.951  15.352  14.101  1.00  0.00      RA0  N
ATOM    698  H   VAL A  74      32.987  15.108  14.205  1.00  0.00      RA0  H
ATOM    699  CA  VAL A  74      34.717  16.007  15.148  1.00  0.00      RA0  C
ATOM    700  CB  VAL A  74      33.794  16.801  16.069  1.00  0.00      RA0  C
ATOM    701  CG1 VAL A  74      33.061  17.889  15.284  1.00  0.00      RA0  C
ATOM    702  CG2 VAL A  74      32.829  15.874  16.807  1.00  0.00      RA0  C
ATOM    703  C   VAL A  74      35.604  15.060  15.948  1.00  0.00      RA0  C
ATOM    704  O   VAL A  74      36.333  15.528  16.833  1.00  0.00      RA0  O
ATOM    705  N   ALA A  75      35.537  13.750  15.655  1.00  0.00      RA0  N
ATOM    706  H   ALA A  75      34.894  13.417  14.959  1.00  0.00      RA0  H
ATOM    707  CA  ALA A  75      36.504  12.790  16.211  1.00  0.00      RA0  C
ATOM    708  CB  ALA A  75      36.228  11.371  15.715  1.00  0.00      RA0  C
ATOM    709  C   ALA A  75      37.930  13.195  15.816  1.00  0.00      RA0  C
ATOM    710  O   ALA A  75      38.893  12.833  16.499  1.00  0.00      RA0  O
ATOM    711  N   LYS A  76      38.038  13.933  14.713  1.00  0.00      RA0  N
ATOM    712  H   LYS A  76      37.219  14.172  14.186  1.00  0.00      RA0  H
ATOM    713  CA  LYS A  76      39.319  14.412  14.204  1.00  0.00      RA0  C
ATOM    714  CB  LYS A  76      39.174  14.944  12.783  1.00  0.00      RA0  C
ATOM    715  CG  LYS A  76      38.660  13.995  11.705  1.00  0.00      RA0  C
ATOM    716  CD  LYS A  76      38.487  14.834  10.442  1.00  0.00      RA0  C
ATOM    717  CE  LYS A  76      38.123  14.079   9.169  1.00  0.00      RA0  C
ATOM    718  NZ  LYS A  76      38.220  15.040   8.066  1.00  0.00      RA0  N
ATOM    719  HZ1 LYS A  76      38.692  14.615   7.236  1.00  0.00      RA0  H
ATOM    720  HZ2 LYS A  76      37.322  15.500   7.828  1.00  0.00      RA0  H
ATOM    721  HZ3 LYS A  76      38.931  15.760   8.324  1.00  0.00      RA0  H
ATOM    722  C   LYS A  76      39.898  15.565  15.013  1.00  0.00      RA0  C
ATOM    723  O   LYS A  76      41.055  15.924  14.815  1.00  0.00      RA0  O
ATOM    724  N   LEU A  77      39.123  16.143  15.923  1.00  0.00      RA0  N
ATOM    725  H   LEU A  77      38.218  15.768  16.104  1.00  0.00      RA0  H
ATOM    726  CA  LEU A  77      39.623  17.176  16.810  1.00  0.00      RA0  C
ATOM    727  CB  LEU A  77      38.511  18.163  17.143  1.00  0.00      RA0  C
ATOM    728  CG  LEU A  77      37.954  18.855  15.900  1.00  0.00      RA0  C
ATOM    729  CD1 LEU A  77      36.838  19.846  16.241  1.00  0.00      RA0  C
ATOM    730  CD2 LEU A  77      39.068  19.497  15.074  1.00  0.00      RA0  C
ATOM    731  C   LEU A  77      40.167  16.489  18.054  1.00  0.00      RA0  C
ATOM    732  O   LEU A  77      39.427  16.189  18.980  1.00  0.00      RA0  O
ATOM    733  N   THR A  78      41.473  16.235  18.068  1.00  0.00      RA0  N
ATOM    734  H   THR A  78      42.002  16.407  17.234  1.00  0.00      RA0  H
ATOM    735  CA  THR A  78      42.107  15.488  19.185  1.00  0.00      RA0  C
ATOM    736  CB  THR A  78      42.769  14.353  18.467  1.00  0.00      RA0  C
ATOM    737  OG1 THR A  78      42.915  14.810  17.119  1.00  0.00      RA0  O
ATOM    738  HG1 THR A  78      43.110  14.046  16.588  1.00  0.00      RA0  H
ATOM    739  CG2 THR A  78      41.926  13.078  18.491  1.00  0.00      RA0  C
ATOM    740  C   THR A  78      43.078  16.304  20.027  1.00  0.00      RA0  C
ATOM    741  O   THR A  78      43.410  15.889  21.155  1.00  0.00      RA0  O
ATOM    742  N   LYS A  79      43.528  17.453  19.501  1.00  0.00      RA0  N
ATOM    743  H   LYS A  79      43.205  17.715  18.595  1.00  0.00      RA0  H
ATOM    744  CA  LYS A  79      44.312  18.401  20.272  1.00  0.00      RA0  C
ATOM    745  CB  LYS A  79      45.520  18.823  19.429  1.00  0.00      RA0  C
ATOM    746  CG  LYS A  79      46.161  17.549  18.849  1.00  0.00      RA0  C
ATOM    747  CD  LYS A  79      47.397  17.739  17.980  1.00  0.00      RA0  C
ATOM    748  CE  LYS A  79      48.656  18.022  18.789  1.00  0.00      RA0  C
ATOM    749  NZ  LYS A  79      49.112  16.847  19.534  1.00  0.00      RA0  N
ATOM    750  HZ1 LYS A  79      50.078  16.992  19.896  1.00  0.00      RA0  H
ATOM    751  HZ2 LYS A  79      48.526  16.649  20.373  1.00  0.00      RA0  H
ATOM    752  HZ3 LYS A  79      49.256  16.006  18.935  1.00  0.00      RA0  H
ATOM    753  C   LYS A  79      43.414  19.517  20.757  1.00  0.00      RA0  C
ATOM    754  O   LYS A  79      42.652  20.118  19.980  1.00  0.00      RA0  O
ATOM    755  N   SER A  80      43.494  19.801  22.042  1.00  0.00      RA0  N
ATOM    756  H   SER A  80      44.230  19.358  22.555  1.00  0.00      RA0  H
ATOM    757  CA  SER A  80      42.700  20.851  22.634  1.00  0.00      RA0  C
ATOM    758  CB  SER A  80      43.124  20.983  24.109  1.00  0.00      RA0  C
ATOM    759  OG  SER A  80      42.194  21.737  24.900  1.00  0.00      RA0  O
ATOM    760  HG  SER A  80      41.462  21.163  25.111  1.00  0.00      RA0  H
ATOM    761  C   SER A  80      42.842  22.179  21.880  1.00  0.00      RA0  C
ATOM    762  O   SER A  80      43.950  22.597  21.542  1.00  0.00      RA0  O
ATOM    763  N   GLY A  81      41.709  22.810  21.592  1.00  0.00      RA0  N
ATOM    764  H   GLY A  81      40.854  22.390  21.888  1.00  0.00      RA0  H
ATOM    765  CA  GLY A  81      41.659  24.027  20.776  1.00  0.00      RA0  C
ATOM    766  C   GLY A  81      41.477  23.854  19.277  1.00  0.00      RA0  C
ATOM    767  O   GLY A  81      41.195  24.831  18.591  1.00  0.00      RA0  O
ATOM    768  N   LYS A  82      41.617  22.633  18.765  1.00  0.00      RA0  N
ATOM    769  H   LYS A  82      41.766  21.870  19.393  1.00  0.00      RA0  H
ATOM    770  CA  LYS A  82      41.534  22.380  17.344  1.00  0.00      RA0  C
ATOM    771  CB  LYS A  82      42.105  21.006  16.987  1.00  0.00      RA0  C
ATOM    772  CG  LYS A  82      42.912  21.073  15.690  1.00  0.00      RA0  C
ATOM    773  CD  LYS A  82      44.022  22.125  15.779  1.00  0.00      RA0  C
ATOM    774  CE  LYS A  82      44.660  22.403  14.422  1.00  0.00      RA0  C
ATOM    775  NZ  LYS A  82      45.456  23.629  14.484  1.00  0.00      RA0  N
ATOM    776  HZ1 LYS A  82      46.406  23.463  14.887  1.00  0.00      RA0  H
ATOM    777  HZ2 LYS A  82      45.528  24.061  13.539  1.00  0.00      RA0  H
ATOM    778  HZ3 LYS A  82      45.015  24.317  15.122  1.00  0.00      RA0  H
ATOM    779  C   LYS A  82      40.106  22.609  16.820  1.00  0.00      RA0  C
ATOM    780  O   LYS A  82      39.126  22.282  17.484  1.00  0.00      RA0  O
ATOM    781  N   ALA A  83      40.029  23.199  15.641  1.00  0.00      RA0  N
ATOM    782  H   ALA A  83      40.857  23.387  15.108  1.00  0.00      RA0  H
ATOM    783  CA  ALA A  83      38.765  23.489  14.979  1.00  0.00      RA0  C
ATOM    784  CB  ALA A  83      38.620  24.991  14.746  1.00  0.00      RA0  C
ATOM    785  C   ALA A  83      38.671  22.791  13.623  1.00  0.00      RA0  C
ATOM    786  O   ALA A  83      39.659  22.429  13.001  1.00  0.00      RA0  O
ATOM    787  N   LEU A  84      37.443  22.581  13.172  1.00  0.00      RA0  N
ATOM    788  H   LEU A  84      36.641  22.834  13.721  1.00  0.00      RA0  H
ATOM    789  CA  LEU A  84      37.234  22.187  11.795  1.00  0.00      RA0  C
ATOM    790  CB  LEU A  84      37.212  20.656  11.594  1.00  0.00      RA0  C
ATOM    791  CG  LEU A  84      36.151  19.797  12.295  1.00  0.00      RA0  C
ATOM    792  CD1 LEU A  84      34.764  19.908  11.668  1.00  0.00      RA0  C
ATOM    793  CD2 LEU A  84      36.575  18.328  12.320  1.00  0.00      RA0  C
ATOM    794  C   LEU A  84      36.040  22.924  11.189  1.00  0.00      RA0  C
ATOM    795  O   LEU A  84      35.225  23.529  11.883  1.00  0.00      RA0  O
ATOM    796  N   TYR A  85      35.998  22.850   9.877  1.00  0.00      RA0  N
ATOM    797  H   TYR A  85      36.646  22.267   9.391  1.00  0.00      RA0  H
ATOM    798  CA  TYR A  85      34.907  23.412   9.072  1.00  0.00      RA0  C
ATOM    799  CB  TYR A  85      35.663  23.982   7.863  1.00  0.00      RA0  C
ATOM    800  CG  TYR A  85      34.840  24.690   6.815  1.00  0.00      RA0  C
ATOM    801  CD1 TYR A  85      34.679  26.083   6.926  1.00  0.00      RA0  C
ATOM    802  CE1 TYR A  85      34.007  26.773   5.909  1.00  0.00      RA0  C
ATOM    803  CD2 TYR A  85      34.314  23.960   5.729  1.00  0.00      RA0  C
ATOM    804  CE2 TYR A  85      33.637  24.649   4.709  1.00  0.00      RA0  C
ATOM    805  CZ  TYR A  85      33.489  26.046   4.819  1.00  0.00      RA0  C
ATOM    806  OH  TYR A  85      32.794  26.737   3.850  1.00  0.00      RA0  O
ATOM    807  HH  TYR A  85      32.001  27.020   4.319  1.00  0.00      RA0  H
ATOM    808  C   TYR A  85      33.967  22.272   8.678  1.00  0.00      RA0  C
ATOM    809  O   TYR A  85      34.404  21.226   8.177  1.00  0.00      RA0  O
ATOM    810  N   SER A  86      32.653  22.482   8.855  1.00  0.00      RA0  N
ATOM    811  H   SER A  86      32.275  23.375   9.127  1.00  0.00      RA0  H
ATOM    812  CA  SER A  86      31.685  21.431   8.538  1.00  0.00      RA0  C
ATOM    813  CB  SER A  86      31.449  20.588   9.803  1.00  0.00      RA0  C
ATOM    814  OG  SER A  86      30.664  19.409   9.531  1.00  0.00      RA0  O
ATOM    815  HG  SER A  86      29.754  19.706   9.490  1.00  0.00      RA0  H
ATOM    816  C   SER A  86      30.361  21.981   8.001  1.00  0.00      RA0  C
ATOM    817  O   SER A  86      29.965  23.107   8.309  1.00  0.00      RA0  O
ATOM    818  N   GLY A  87      29.716  21.168   7.167  1.00  0.00      RA0  N
ATOM    819  H   GLY A  87      30.155  20.302   6.944  1.00  0.00      RA0  H
ATOM    820  CA  GLY A  87      28.287  21.302   6.928  1.00  0.00      RA0  C
ATOM    821  C   GLY A  87      27.473  20.679   8.039  1.00  0.00      RA0  C
ATOM    822  O   GLY A  87      27.917  19.744   8.707  1.00  0.00      RA0  O
ATOM    823  N   MSE A  88      26.250  21.194   8.186  1.00  0.00      RA0  N
ATOM    824  H   MSE A  88      25.974  21.988   7.634  1.00  0.00      RA0  H
ATOM    825  CA  MSE A  88      25.238  20.667   9.074  1.00  0.00      RA0  C
ATOM    826  CB  MSE A  88      24.886  21.679  10.163  1.00  0.00      RA0  C
ATOM    827  CG  MSE A  88      23.739  21.201  11.055  1.00  0.00      RA0  C
ATOM    828  SE  MSE A  88      23.482  22.278  12.474  1.00  0.00      RA0  S
ATOM    829  CE  MSE A  88      23.353  23.839  11.587  1.00  0.00      RA0  C
ATOM    830  C   MSE A  88      24.063  20.421   8.138  1.00  0.00      RA0  C
ATOM    831  O   MSE A  88      23.555  21.362   7.509  1.00  0.00      RA0  O
ATOM    832  N   LEU A  89      23.687  19.165   8.001  1.00  0.00      RA0  N
ATOM    833  H   LEU A  89      23.955  18.467   8.666  1.00  0.00      RA0  H
ATOM    834  CA  LEU A  89      22.754  18.756   6.944  1.00  0.00      RA0  C
ATOM    835  CB  LEU A  89      23.297  17.565   6.155  1.00  0.00      RA0  C
ATOM    836  CG  LEU A  89      24.713  17.728   5.607  1.00  0.00      RA0  C
ATOM    837  CD1 LEU A  89      25.131  16.478   4.833  1.00  0.00      RA0  C
ATOM    838  CD2 LEU A  89      24.881  18.996   4.772  1.00  0.00      RA0  C
ATOM    839  C   LEU A  89      21.370  18.368   7.461  1.00  0.00      RA0  C
ATOM    840  O   LEU A  89      21.208  17.885   8.590  1.00  0.00      RA0  O
ATOM    841  N   ASN A  90      20.384  18.489   6.575  1.00  0.00      RA0  N
ATOM    842  H   ASN A  90      20.622  18.782   5.647  1.00  0.00      RA0  H
ATOM    843  CA  ASN A  90      19.064  17.944   6.872  1.00  0.00      RA0  C
ATOM    844  CB  ASN A  90      17.973  18.780   6.186  1.00  0.00      RA0  C
ATOM    845  CG  ASN A  90      18.148  18.786   4.675  1.00  0.00      RA0  C
ATOM    846  OD1 ASN A  90      18.360  17.760   4.037  1.00  0.00      RA0  O
ATOM    847  ND2 ASN A  90      18.029  20.007   4.123  1.00  0.00      RA0  N
ATOM    848 HD21 ASN A  90      17.943  20.833   4.697  1.00  0.00      RA0  H
ATOM    849 HD22 ASN A  90      18.033  20.218   3.141  1.00  0.00      RA0  H
ATOM    850  C   ASN A  90      19.018  16.487   6.403  1.00  0.00      RA0  C
ATOM    851  O   ASN A  90      19.973  15.979   5.830  1.00  0.00      RA0  O
ATOM    852  N   ALA A  91      17.918  15.791   6.668  1.00  0.00      RA0  N
ATOM    853  H   ALA A  91      17.129  16.247   7.072  1.00  0.00      RA0  H
ATOM    854  CA  ALA A  91      17.838  14.369   6.357  1.00  0.00      RA0  C
ATOM    855  CB  ALA A  91      16.559  13.765   6.935  1.00  0.00      RA0  C
ATOM    856  C   ALA A  91      17.886  14.091   4.858  1.00  0.00      RA0  C
ATOM    857  O   ALA A  91      18.229  12.989   4.455  1.00  0.00      RA0  O
ATOM    858  N   SER A  92      17.542  15.083   4.027  1.00  0.00      RA0  N
ATOM    859  H   SER A  92      17.302  15.996   4.351  1.00  0.00      RA0  H
ATOM    860  CA  SER A  92      17.594  14.959   2.575  1.00  0.00      RA0  C
ATOM    861  CB  SER A  92      16.542  15.951   2.128  1.00  0.00      RA0  C
ATOM    862  OG  SER A  92      15.732  16.210   3.290  1.00  0.00      RA0  O
ATOM    863  HG  SER A  92      15.111  16.875   3.024  1.00  0.00      RA0  H
ATOM    864  C   SER A  92      18.997  15.185   2.018  1.00  0.00      RA0  C
ATOM    865  O   SER A  92      19.215  15.090   0.808  1.00  0.00      RA0  O
ATOM    866  N   GLY A  93      19.932  15.485   2.901  1.00  0.00      RA0  N
ATOM    867  H   GLY A  93      19.694  15.647   3.860  1.00  0.00      RA0  H
ATOM    868  CA  GLY A  93      21.322  15.742   2.489  1.00  0.00      RA0  C
ATOM    869  C   GLY A  93      21.556  17.152   1.966  1.00  0.00      RA0  C
ATOM    870  O   GLY A  93      22.609  17.446   1.413  1.00  0.00      RA0  O
ATOM    871  N   GLY A  94      20.597  18.049   2.151  1.00  0.00      RA0  N
ATOM    872  H   GLY A  94      19.809  17.802   2.714  1.00  0.00      RA0  H
ATOM    873  CA  GLY A  94      20.797  19.454   1.844  1.00  0.00      RA0  C
ATOM    874  C   GLY A  94      21.469  20.174   3.011  1.00  0.00      RA0  C
ATOM    875  O   GLY A  94      21.515  19.672   4.143  1.00  0.00      RA0  O
ATOM    876  N   VAL A  95      22.004  21.355   2.748  1.00  0.00      RA0  N
ATOM    877  H   VAL A  95      21.819  21.815   1.875  1.00  0.00      RA0  H
ATOM    878  CA  VAL A  95      22.779  22.059   3.750  1.00  0.00      RA0  C
ATOM    879  CB  VAL A  95      23.937  22.809   3.092  1.00  0.00      RA0  C
ATOM    880  CG1 VAL A  95      24.862  23.424   4.140  1.00  0.00      RA0  C
ATOM    881  CG2 VAL A  95      24.702  21.904   2.130  1.00  0.00      RA0  C
ATOM    882  C   VAL A  95      21.909  23.021   4.523  1.00  0.00      RA0  C
ATOM    883  O   VAL A  95      21.337  23.957   3.934  1.00  0.00      RA0  O
ATOM    884  N   ILE A  96      21.837  22.795   5.828  1.00  0.00      RA0  N
ATOM    885  H   ILE A  96      22.350  22.025   6.204  1.00  0.00      RA0  H
ATOM    886  CA  ILE A  96      21.205  23.724   6.764  1.00  0.00      RA0  C
ATOM    887  CB  ILE A  96      20.925  23.007   8.088  1.00  0.00      RA0  C
ATOM    888  CG2 ILE A  96      20.337  23.932   9.150  1.00  0.00      RA0  C
ATOM    889  CG1 ILE A  96      20.038  21.791   7.865  1.00  0.00      RA0  C
ATOM    890  CD1 ILE A  96      19.693  21.109   9.184  1.00  0.00      RA0  C
ATOM    891  C   ILE A  96      22.105  24.922   7.010  1.00  0.00      RA0  C
ATOM    892  O   ILE A  96      21.636  26.055   7.018  1.00  0.00      RA0  O
ATOM    893  N   ASP A  97      23.403  24.677   7.207  1.00  0.00      RA0  N
ATOM    894  H   ASP A  97      23.795  23.756   7.260  1.00  0.00      RA0  H
ATOM    895  CA  ASP A  97      24.364  25.760   7.328  1.00  0.00      RA0  C
ATOM    896  CB  ASP A  97      24.226  26.791   8.481  1.00  0.00      RA0  C
ATOM    897  CG  ASP A  97      24.688  28.156   7.935  1.00  0.00      RA0  C
ATOM    898  OD1 ASP A  97      24.984  28.221   6.748  1.00  0.00      RA0  O
ATOM    899  OD2 ASP A  97      24.757  29.159   8.654  1.00  0.00      RA0  O
ATOM    900  C   ASP A  97      25.776  25.150   7.217  1.00  0.00      RA0  C
ATOM    901  O   ASP A  97      25.940  23.916   7.271  1.00  0.00      RA0  O
ATOM    902  N   ASP A  98      26.755  26.031   7.049  1.00  0.00      RA0  N
ATOM    903  H   ASP A  98      26.535  27.011   7.046  1.00  0.00      RA0  H
ATOM    904  CA  ASP A  98      28.135  25.692   7.330  1.00  0.00      RA0  C
ATOM    905  CB  ASP A  98      28.929  25.990   6.054  1.00  0.00      RA0  C
ATOM    906  CG  ASP A  98      30.428  26.054   6.262  1.00  0.00      RA0  C
ATOM    907  OD1 ASP A  98      30.988  27.122   6.033  1.00  0.00      RA0  O
ATOM    908  OD2 ASP A  98      31.043  25.047   6.603  1.00  0.00      RA0  O
ATOM    909  C   ASP A  98      28.626  26.441   8.568  1.00  0.00      RA0  C
ATOM    910  O   ASP A  98      28.047  27.450   8.983  1.00  0.00      RA0  O
ATOM    911  N   LEU A  99      29.680  25.920   9.185  1.00  0.00      RA0  N
ATOM    912  H   LEU A  99      30.217  25.200   8.729  1.00  0.00      RA0  H
ATOM    913  CA  LEU A  99      30.116  26.463  10.453  1.00  0.00      RA0  C
ATOM    914  CB  LEU A  99      29.138  26.063  11.572  1.00  0.00      RA0  C
ATOM    915  CG  LEU A  99      28.690  24.591  11.593  1.00  0.00      RA0  C
ATOM    916  CD1 LEU A  99      29.737  23.623  12.154  1.00  0.00      RA0  C
ATOM    917  CD2 LEU A  99      27.360  24.439  12.330  1.00  0.00      RA0  C
ATOM    918  C   LEU A  99      31.535  26.002  10.793  1.00  0.00      RA0  C
ATOM    919  O   LEU A  99      32.080  25.076  10.152  1.00  0.00      RA0  O
ATOM    920  N   ILE A 100      32.117  26.674  11.778  1.00  0.00      RA0  N
ATOM    921  H   ILE A 100      31.588  27.390  12.236  1.00  0.00      RA0  H
ATOM    922  CA  ILE A 100      33.357  26.250  12.405  1.00  0.00      RA0  C
ATOM    923  CB  ILE A 100      34.318  27.439  12.522  1.00  0.00      RA0  C
ATOM    924  CG2 ILE A 100      35.679  27.009  13.074  1.00  0.00      RA0  C
ATOM    925  CG1 ILE A 100      34.463  28.179  11.194  1.00  0.00      RA0  C
ATOM    926  CD1 ILE A 100      35.241  27.361  10.167  1.00  0.00      RA0  C
ATOM    927  C   ILE A 100      33.032  25.724  13.796  1.00  0.00      RA0  C
ATOM    928  O   ILE A 100      32.209  26.305  14.514  1.00  0.00      RA0  O
ATOM    929  N   VAL A 101      33.655  24.612  14.165  1.00  0.00      RA0  N
ATOM    930  H   VAL A 101      34.331  24.195  13.551  1.00  0.00      RA0  H
ATOM    931  CA  VAL A 101      33.464  24.010  15.481  1.00  0.00      RA0  C
ATOM    932  CB  VAL A 101      32.662  22.708  15.373  1.00  0.00      RA0  C
ATOM    933  CG1 VAL A 101      33.146  21.848  14.213  1.00  0.00      RA0  C
ATOM    934  CG2 VAL A 101      32.631  21.940  16.698  1.00  0.00      RA0  C
ATOM    935  C   VAL A 101      34.820  23.781  16.126  1.00  0.00      RA0  C
ATOM    936  O   VAL A 101      35.731  23.291  15.460  1.00  0.00      RA0  O
ATOM    937  N   TYR A 102      34.922  24.184  17.397  1.00  0.00      RA0  N
ATOM    938  H   TYR A 102      34.095  24.472  17.869  1.00  0.00      RA0  H
ATOM    939  CA  TYR A 102      36.137  24.019  18.230  1.00  0.00      RA0  C
ATOM    940  CB  TYR A 102      36.492  25.321  18.957  1.00  0.00      RA0  C
ATOM    941  CG  TYR A 102      36.679  26.493  18.019  1.00  0.00      RA0  C
ATOM    942  CD1 TYR A 102      35.574  27.173  17.519  1.00  0.00      RA0  C
ATOM    943  CE1 TYR A 102      35.747  28.258  16.671  1.00  0.00      RA0  C
ATOM    944  CD2 TYR A 102      37.960  26.909  17.670  1.00  0.00      RA0  C
ATOM    945  CE2 TYR A 102      38.134  27.999  16.822  1.00  0.00      RA0  C
ATOM    946  CZ  TYR A 102      37.026  28.671  16.319  1.00  0.00      RA0  C
ATOM    947  OH  TYR A 102      37.178  29.747  15.469  1.00  0.00      RA0  O
ATOM    948  HH  TYR A 102      38.095  29.914  15.283  1.00  0.00      RA0  H
ATOM    949  C   TYR A 102      35.944  22.933  19.282  1.00  0.00      RA0  C
ATOM    950  O   TYR A 102      34.884  22.843  19.913  1.00  0.00      RA0  O
ATOM    951  N   TYR A 103      36.987  22.137  19.493  1.00  0.00      RA0  N
ATOM    952  H   TYR A 103      37.828  22.282  18.964  1.00  0.00      RA0  H
ATOM    953  CA  TYR A 103      37.063  21.205  20.621  1.00  0.00      RA0  C
ATOM    954  CB  TYR A 103      37.637  19.884  20.115  1.00  0.00      RA0  C
ATOM    955  CG  TYR A 103      38.365  19.099  21.181  1.00  0.00      RA0  C
ATOM    956  CD1 TYR A 103      37.701  18.619  22.304  1.00  0.00      RA0  C
ATOM    957  CE1 TYR A 103      38.398  17.886  23.257  1.00  0.00      RA0  C
ATOM    958  CD2 TYR A 103      39.721  18.844  21.015  1.00  0.00      RA0  C
ATOM    959  CE2 TYR A 103      40.413  18.103  21.963  1.00  0.00      RA0  C
ATOM    960  CZ  TYR A 103      39.752  17.625  23.086  1.00  0.00      RA0  C
ATOM    961  OH  TYR A 103      40.442  16.888  24.026  1.00  0.00      RA0  O
ATOM    962  HH  TYR A 103      41.327  16.723  23.723  1.00  0.00      RA0  H
ATOM    963  C   TYR A 103      37.952  21.838  21.675  1.00  0.00      RA0  C
ATOM    964  O   TYR A 103      39.070  22.255  21.346  1.00  0.00      RA0  O
ATOM    965  N   PHE A 104      37.469  21.916  22.917  1.00  0.00      RA0  N
ATOM    966  H   PHE A 104      36.546  21.585  23.132  1.00  0.00      RA0  H
ATOM    967  CA  PHE A 104      38.297  22.371  24.068  1.00  0.00      RA0  C
ATOM    968  CB  PHE A 104      37.656  23.569  24.761  1.00  0.00      RA0  C
ATOM    969  CG  PHE A 104      37.592  24.727  23.797  1.00  0.00      RA0  C
ATOM    970  CD1 PHE A 104      38.767  25.274  23.294  1.00  0.00      RA0  C
ATOM    971  CD2 PHE A 104      36.361  25.247  23.416  1.00  0.00      RA0  C
ATOM    972  CE1 PHE A 104      38.712  26.356  22.424  1.00  0.00      RA0  C
ATOM    973  CE2 PHE A 104      36.308  26.331  22.550  1.00  0.00      RA0  C
ATOM    974  CZ  PHE A 104      37.482  26.890  22.062  1.00  0.00      RA0  C
ATOM    975  C   PHE A 104      38.549  21.234  25.057  1.00  0.00      RA0  C
ATOM    976  O   PHE A 104      39.695  20.881  25.318  1.00  0.00      RA0  O
ATOM    977  N   THR A 105      37.473  20.666  25.599  1.00  0.00      RA0  N
ATOM    978  H   THR A 105      36.550  21.024  25.446  1.00  0.00      RA0  H
ATOM    979  CA  THR A 105      37.528  19.428  26.379  1.00  0.00      RA0  C
ATOM    980  CB  THR A 105      37.443  19.953  27.793  1.00  0.00      RA0  C
ATOM    981  OG1 THR A 105      37.280  21.377  27.697  1.00  0.00      RA0  O
ATOM    982  HG1 THR A 105      37.372  21.722  28.576  1.00  0.00      RA0  H
ATOM    983  CG2 THR A 105      38.680  19.603  28.622  1.00  0.00      RA0  C
ATOM    984  C   THR A 105      36.371  18.515  25.975  1.00  0.00      RA0  C
ATOM    985  O   THR A 105      35.486  18.910  25.222  1.00  0.00      RA0  O
ATOM    986  N   GLU A 106      36.339  17.300  26.515  1.00  0.00      RA0  N
ATOM    987  H   GLU A 106      37.098  16.960  27.065  1.00  0.00      RA0  H
ATOM    988  CA  GLU A 106      35.233  16.397  26.204  1.00  0.00      RA0  C
ATOM    989  CB  GLU A 106      35.564  14.946  26.549  1.00  0.00      RA0  C
ATOM    990  CG  GLU A 106      36.836  14.461  25.828  1.00  0.00      RA0  C
ATOM    991  CD  GLU A 106      36.694  14.407  24.307  1.00  0.00      RA0  C
ATOM    992  OE1 GLU A 106      36.283  15.374  23.675  1.00  0.00      RA0  O
ATOM    993  OE2 GLU A 106      37.058  13.401  23.710  1.00  0.00      RA0  O
ATOM    994  C   GLU A 106      33.906  16.919  26.732  1.00  0.00      RA0  C
ATOM    995  O   GLU A 106      32.848  16.421  26.346  1.00  0.00      RA0  O
ATOM    996  N   ASP A 107      33.960  17.891  27.637  1.00  0.00      RA0  N
ATOM    997  H   ASP A 107      34.835  18.277  27.908  1.00  0.00      RA0  H
ATOM    998  CA  ASP A 107      32.769  18.505  28.199  1.00  0.00      RA0  C
ATOM    999  CB  ASP A 107      32.950  18.510  29.724  1.00  0.00      RA0  C
ATOM   1000  CG  ASP A 107      31.735  18.994  30.497  1.00  0.00      RA0  C
ATOM   1001  OD1 ASP A 107      30.676  18.373  30.444  1.00  0.00      RA0  O
ATOM   1002  OD2 ASP A 107      31.862  19.975  31.219  1.00  0.00      RA0  O
ATOM   1003  C   ASP A 107      32.470  19.884  27.594  1.00  0.00      RA0  C
ATOM   1004  O   ASP A 107      31.556  20.554  28.051  1.00  0.00      RA0  O
ATOM   1005  N   PHE A 108      33.236  20.316  26.583  1.00  0.00      RA0  N
ATOM   1006  H   PHE A 108      33.902  19.727  26.119  1.00  0.00      RA0  H
ATOM   1007  CA  PHE A 108      33.162  21.700  26.101  1.00  0.00      RA0  C
ATOM   1008  CB  PHE A 108      33.933  22.633  27.036  1.00  0.00      RA0  C
ATOM   1009  CG  PHE A 108      33.726  24.064  26.601  1.00  0.00      RA0  C
ATOM   1010  CD1 PHE A 108      32.483  24.480  26.141  1.00  0.00      RA0  C
ATOM   1011  CD2 PHE A 108      34.781  24.967  26.662  1.00  0.00      RA0  C
ATOM   1012  CE1 PHE A 108      32.303  25.791  25.720  1.00  0.00      RA0  C
ATOM   1013  CE2 PHE A 108      34.599  26.280  26.244  1.00  0.00      RA0  C
ATOM   1014  CZ  PHE A 108      33.361  26.689  25.763  1.00  0.00      RA0  C
ATOM   1015  C   PHE A 108      33.666  21.852  24.650  1.00  0.00      RA0  C
ATOM   1016  O   PHE A 108      34.880  21.753  24.368  1.00  0.00      RA0  O
ATOM   1017  N   PHE A 109      32.701  22.061  23.750  1.00  0.00      RA0  N
ATOM   1018  H   PHE A 109      31.761  22.162  24.093  1.00  0.00      RA0  H
ATOM   1019  CA  PHE A 109      32.924  22.476  22.360  1.00  0.00      RA0  C
ATOM   1020  CB  PHE A 109      32.346  21.444  21.384  1.00  0.00      RA0  C
ATOM   1021  CG  PHE A 109      33.147  20.159  21.298  1.00  0.00      RA0  C
ATOM   1022  CD1 PHE A 109      33.400  19.382  22.424  1.00  0.00      RA0  C
ATOM   1023  CD2 PHE A 109      33.607  19.734  20.057  1.00  0.00      RA0  C
ATOM   1024  CE1 PHE A 109      34.086  18.179  22.308  1.00  0.00      RA0  C
ATOM   1025  CE2 PHE A 109      34.290  18.529  19.937  1.00  0.00      RA0  C
ATOM   1026  CZ  PHE A 109      34.523  17.748  21.062  1.00  0.00      RA0  C
ATOM   1027  C   PHE A 109      32.241  23.819  22.089  1.00  0.00      RA0  C
ATOM   1028  O   PHE A 109      31.394  24.282  22.856  1.00  0.00      RA0  O
ATOM   1029  N   ARG A 110      32.585  24.424  20.962  1.00  0.00      RA0  N
ATOM   1030  H   ARG A 110      33.241  23.992  20.337  1.00  0.00      RA0  H
ATOM   1031  CA  ARG A 110      32.041  25.717  20.583  1.00  0.00      RA0  C
ATOM   1032  CB  ARG A 110      33.062  26.775  21.003  1.00  0.00      RA0  C
ATOM   1033  CG  ARG A 110      33.069  28.098  20.237  1.00  0.00      RA0  C
ATOM   1034  CD  ARG A 110      33.963  29.104  20.962  1.00  0.00      RA0  C
ATOM   1035  NE  ARG A 110      33.407  29.311  22.295  1.00  0.00      RA0  N
ATOM   1036  HE  ARG A 110      32.445  29.026  22.417  1.00  0.00      RA0  H
ATOM   1037  CZ  ARG A 110      34.084  29.865  23.338  1.00  0.00      RA0  C
ATOM   1038  NH1 ARG A 110      35.355  30.302  23.168  1.00  0.00      RA0  N
ATOM   1039 HH11 ARG A 110      35.892  30.728  23.905  1.00  0.00      RA0  H
ATOM   1040 HH12 ARG A 110      35.809  30.215  22.279  1.00  0.00      RA0  H
ATOM   1041  NH2 ARG A 110      33.452  29.958  24.525  1.00  0.00      RA0  N
ATOM   1042 HH21 ARG A 110      33.861  30.321  25.361  1.00  0.00      RA0  H
ATOM   1043 HH22 ARG A 110      32.485  29.635  24.606  1.00  0.00      RA0  H
ATOM   1044  C   ARG A 110      31.746  25.749  19.088  1.00  0.00      RA0  C
ATOM   1045  O   ARG A 110      32.562  25.276  18.300  1.00  0.00      RA0  O
ATOM   1046  N   LEU A 111      30.580  26.287  18.710  1.00  0.00      RA0  N
ATOM   1047  H   LEU A 111      29.993  26.715  19.397  1.00  0.00      RA0  H
ATOM   1048  CA  LEU A 111      30.212  26.506  17.300  1.00  0.00      RA0  C
ATOM   1049  CB  LEU A 111      28.812  25.960  17.023  1.00  0.00      RA0  C
ATOM   1050  CG  LEU A 111      28.629  24.457  17.213  1.00  0.00      RA0  C
ATOM   1051  CD1 LEU A 111      27.151  24.094  17.337  1.00  0.00      RA0  C
ATOM   1052  CD2 LEU A 111      29.285  23.659  16.092  1.00  0.00      RA0  C
ATOM   1053  C   LEU A 111      30.144  27.988  17.047  1.00  0.00      RA0  C
ATOM   1054  O   LEU A 111      29.820  28.761  17.961  1.00  0.00      RA0  O
ATOM   1055  N   VAL A 112      30.389  28.387  15.807  1.00  0.00      RA0  N
ATOM   1056  H   VAL A 112      30.679  27.732  15.104  1.00  0.00      RA0  H
ATOM   1057  CA  VAL A 112      30.190  29.775  15.392  1.00  0.00      RA0  C
ATOM   1058  CB  VAL A 112      31.527  30.473  15.118  1.00  0.00      RA0  C
ATOM   1059  CG1 VAL A 112      31.300  31.946  14.775  1.00  0.00      RA0  C
ATOM   1060  CG2 VAL A 112      32.506  30.320  16.285  1.00  0.00      RA0  C
ATOM   1061  C   VAL A 112      29.307  29.795  14.147  1.00  0.00      RA0  C
ATOM   1062  O   VAL A 112      29.639  29.175  13.139  1.00  0.00      RA0  O
ATOM   1063  N   VAL A 113      28.195  30.511  14.213  1.00  0.00      RA0  N
ATOM   1064  H   VAL A 113      27.979  31.043  15.033  1.00  0.00      RA0  H
ATOM   1065  CA  VAL A 113      27.286  30.606  13.069  1.00  0.00      RA0  C
ATOM   1066  CB  VAL A 113      26.022  29.758  13.284  1.00  0.00      RA0  C
ATOM   1067  CG1 VAL A 113      26.323  28.260  13.342  1.00  0.00      RA0  C
ATOM   1068  CG2 VAL A 113      25.242  30.239  14.509  1.00  0.00      RA0  C
ATOM   1069  C   VAL A 113      26.872  32.037  12.745  1.00  0.00      RA0  C
ATOM   1070  O   VAL A 113      26.968  32.956  13.570  1.00  0.00      RA0  O
ATOM   1071  N   ASN A 114      26.368  32.203  11.529  1.00  0.00      RA0  N
ATOM   1072  H   ASN A 114      26.145  31.378  11.004  1.00  0.00      RA0  H
ATOM   1073  CA  ASN A 114      25.969  33.509  11.022  1.00  0.00      RA0  C
ATOM   1074  CB  ASN A 114      25.813  33.436   9.496  1.00  0.00      RA0  C
ATOM   1075  CG  ASN A 114      27.016  32.801   8.833  1.00  0.00      RA0  C
ATOM   1076  OD1 ASN A 114      28.037  33.458   8.648  1.00  0.00      RA0  O
ATOM   1077  ND2 ASN A 114      26.849  31.502   8.496  1.00  0.00      RA0  N
ATOM   1078 HD21 ASN A 114      26.008  30.951   8.609  1.00  0.00      RA0  H
ATOM   1079 HD22 ASN A 114      27.573  30.938   8.092  1.00  0.00      RA0  H
ATOM   1080  C   ASN A 114      24.621  33.987  11.529  1.00  0.00      RA0  C
ATOM   1081  O   ASN A 114      23.769  33.189  11.905  1.00  0.00      RA0  O
ATOM   1082  N   SER A 115      24.446  35.308  11.508  1.00  0.00      RA0  N
ATOM   1083  H   SER A 115      25.219  35.898  11.285  1.00  0.00      RA0  H
ATOM   1084  CA  SER A 115      23.211  35.933  11.928  1.00  0.00      RA0  C
ATOM   1085  CB  SER A 115      23.336  37.459  11.882  1.00  0.00      RA0  C
ATOM   1086  OG  SER A 115      22.481  38.057  12.863  1.00  0.00      RA0  O
ATOM   1087  HG  SER A 115      21.595  37.758  12.677  1.00  0.00      RA0  H
ATOM   1088  C   SER A 115      22.004  35.426  11.128  1.00  0.00      RA0  C
ATOM   1089  O   SER A 115      20.951  35.137  11.684  1.00  0.00      RA0  O
ATOM   1090  N   ALA A 116      22.161  35.353   9.815  1.00  0.00      RA0  N
ATOM   1091  H   ALA A 116      23.060  35.503   9.411  1.00  0.00      RA0  H
ATOM   1092  CA  ALA A 116      21.043  35.018   8.928  1.00  0.00      RA0  C
ATOM   1093  CB  ALA A 116      21.508  34.976   7.472  1.00  0.00      RA0  C
ATOM   1094  C   ALA A 116      20.420  33.676   9.263  1.00  0.00      RA0  C
ATOM   1095  O   ALA A 116      19.203  33.489   9.107  1.00  0.00      RA0  O
ATOM   1096  N   THR A 117      21.240  32.742   9.737  1.00  0.00      RA0  N
ATOM   1097  H   THR A 117      22.226  32.864   9.841  1.00  0.00      RA0  H
ATOM   1098  CA  THR A 117      20.803  31.366  10.039  1.00  0.00      RA0  C
ATOM   1099  CB  THR A 117      21.821  30.526   9.299  1.00  0.00      RA0  C
ATOM   1100  OG1 THR A 117      22.888  31.384   8.857  1.00  0.00      RA0  O
ATOM   1101  HG1 THR A 117      23.565  30.730   8.643  1.00  0.00      RA0  H
ATOM   1102  CG2 THR A 117      21.202  29.823   8.098  1.00  0.00      RA0  C
ATOM   1103  C   THR A 117      20.765  31.032  11.528  1.00  0.00      RA0  C
ATOM   1104  O   THR A 117      20.453  29.895  11.901  1.00  0.00      RA0  O
ATOM   1105  N   ARG A 118      21.031  32.024  12.371  1.00  0.00      RA0  N
ATOM   1106  H   ARG A 118      21.284  32.916  11.998  1.00  0.00      RA0  H
ATOM   1107  CA  ARG A 118      21.119  31.830  13.819  1.00  0.00      RA0  C
ATOM   1108  CB  ARG A 118      21.347  33.197  14.470  1.00  0.00      RA0  C
ATOM   1109  CG  ARG A 118      21.227  33.220  15.993  1.00  0.00      RA0  C
ATOM   1110  CD  ARG A 118      21.375  34.637  16.553  1.00  0.00      RA0  C
ATOM   1111  NE  ARG A 118      20.920  34.705  17.940  1.00  0.00      RA0  N
ATOM   1112  HE  ARG A 118      19.953  34.420  18.055  1.00  0.00      RA0  H
ATOM   1113  CZ  ARG A 118      21.752  35.190  18.912  1.00  0.00      RA0  C
ATOM   1114  NH1 ARG A 118      23.022  35.524  18.610  1.00  0.00      RA0  N
ATOM   1115 HH11 ARG A 118      23.612  35.934  19.325  1.00  0.00      RA0  H
ATOM   1116 HH12 ARG A 118      23.434  35.373  17.701  1.00  0.00      RA0  H
ATOM   1117  NH2 ARG A 118      21.310  35.331  20.177  1.00  0.00      RA0  N
ATOM   1118 HH21 ARG A 118      21.932  35.667  20.913  1.00  0.00      RA0  H
ATOM   1119 HH22 ARG A 118      20.373  35.114  20.452  1.00  0.00      RA0  H
ATOM   1120  C   ARG A 118      19.916  31.116  14.423  1.00  0.00      RA0  C
ATOM   1121  O   ARG A 118      20.052  30.100  15.112  1.00  0.00      RA0  O
ATOM   1122  N   GLU A 119      18.728  31.646  14.183  1.00  0.00      RA0  N
ATOM   1123  H   GLU A 119      18.662  32.472  13.628  1.00  0.00      RA0  H
ATOM   1124  CA  GLU A 119      17.547  31.080  14.828  1.00  0.00      RA0  C
ATOM   1125  CB  GLU A 119      16.390  32.078  14.817  1.00  0.00      RA0  C
ATOM   1126  CG  GLU A 119      16.792  33.436  15.411  1.00  0.00      RA0  C
ATOM   1127  CD  GLU A 119      17.300  33.293  16.839  1.00  0.00      RA0  C
ATOM   1128  OE1 GLU A 119      16.832  32.415  17.557  1.00  0.00      RA0  O
ATOM   1129  OE2 GLU A 119      18.166  34.071  17.236  1.00  0.00      RA0  O
ATOM   1130  C   GLU A 119      17.167  29.693  14.294  1.00  0.00      RA0  C
ATOM   1131  O   GLU A 119      16.825  28.813  15.062  1.00  0.00      RA0  O
ATOM   1132  N   LYS A 120      17.286  29.493  12.992  1.00  0.00      RA0  N
ATOM   1133  H   LYS A 120      17.704  30.218  12.448  1.00  0.00      RA0  H
ATOM   1134  CA  LYS A 120      17.100  28.161  12.407  1.00  0.00      RA0  C
ATOM   1135  CB  LYS A 120      17.267  28.231  10.884  1.00  0.00      RA0  C
ATOM   1136  CG  LYS A 120      17.033  26.878  10.205  1.00  0.00      RA0  C
ATOM   1137  CD  LYS A 120      17.355  26.840   8.707  1.00  0.00      RA0  C
ATOM   1138  CE  LYS A 120      18.822  27.150   8.399  1.00  0.00      RA0  C
ATOM   1139  NZ  LYS A 120      19.184  26.654   7.062  1.00  0.00      RA0  N
ATOM   1140  HZ1 LYS A 120      20.188  26.837   6.851  1.00  0.00      RA0  H
ATOM   1141  HZ2 LYS A 120      19.067  25.619   7.039  1.00  0.00      RA0  H
ATOM   1142  HZ3 LYS A 120      18.614  27.015   6.278  1.00  0.00      RA0  H
ATOM   1143  C   LYS A 120      18.073  27.158  12.976  1.00  0.00      RA0  C
ATOM   1144  O   LYS A 120      17.715  26.044  13.303  1.00  0.00      RA0  O
ATOM   1145  N   ASP A 121      19.339  27.552  13.045  1.00  0.00      RA0  N
ATOM   1146  H   ASP A 121      19.663  28.411  12.652  1.00  0.00      RA0  H
ATOM   1147  CA  ASP A 121      20.385  26.683  13.575  1.00  0.00      RA0  C
ATOM   1148  CB  ASP A 121      21.776  27.259  13.345  1.00  0.00      RA0  C
ATOM   1149  CG  ASP A 121      22.008  27.409  11.857  1.00  0.00      RA0  C
ATOM   1150  OD1 ASP A 121      21.303  26.773  11.068  1.00  0.00      RA0  O
ATOM   1151  OD2 ASP A 121      22.884  28.188  11.497  1.00  0.00      RA0  O
ATOM   1152  C   ASP A 121      20.154  26.364  15.050  1.00  0.00      RA0  C
ATOM   1153  O   ASP A 121      20.295  25.218  15.483  1.00  0.00      RA0  O
ATOM   1154  N   LEU A 122      19.828  27.387  15.828  1.00  0.00      RA0  N
ATOM   1155  H   LEU A 122      19.744  28.295  15.416  1.00  0.00      RA0  H
ATOM   1156  CA  LEU A 122      19.602  27.193  17.256  1.00  0.00      RA0  C
ATOM   1157  CB  LEU A 122      19.361  28.517  17.979  1.00  0.00      RA0  C
ATOM   1158  CG  LEU A 122      20.637  29.345  18.120  1.00  0.00      RA0  C
ATOM   1159  CD1 LEU A 122      20.368  30.693  18.792  1.00  0.00      RA0  C
ATOM   1160  CD2 LEU A 122      21.744  28.557  18.822  1.00  0.00      RA0  C
ATOM   1161  C   LEU A 122      18.452  26.245  17.509  1.00  0.00      RA0  C
ATOM   1162  O   LEU A 122      18.522  25.412  18.398  1.00  0.00      RA0  O
ATOM   1163  N   SER A 123      17.383  26.364  16.730  1.00  0.00      RA0  N
ATOM   1164  H   SER A 123      17.358  27.059  16.010  1.00  0.00      RA0  H
ATOM   1165  CA  SER A 123      16.226  25.489  16.918  1.00  0.00      RA0  C
ATOM   1166  CB  SER A 123      15.086  26.072  16.093  1.00  0.00      RA0  C
ATOM   1167  OG  SER A 123      14.899  27.434  16.495  1.00  0.00      RA0  O
ATOM   1168  HG  SER A 123      15.583  27.959  16.089  1.00  0.00      RA0  H
ATOM   1169  C   SER A 123      16.595  24.052  16.582  1.00  0.00      RA0  C
ATOM   1170  O   SER A 123      16.212  23.125  17.291  1.00  0.00      RA0  O
ATOM   1171  N   TRP A 124      17.343  23.880  15.498  1.00  0.00      RA0  N
ATOM   1172  H   TRP A 124      17.647  24.674  14.964  1.00  0.00      RA0  H
ATOM   1173  CA  TRP A 124      17.787  22.548  15.055  1.00  0.00      RA0  C
ATOM   1174  CB  TRP A 124      18.418  22.676  13.667  1.00  0.00      RA0  C
ATOM   1175  CG  TRP A 124      18.817  21.330  13.109  1.00  0.00      RA0  C
ATOM   1176  CD2 TRP A 124      17.968  20.324  12.517  1.00  0.00      RA0  C
ATOM   1177  CE2 TRP A 124      18.797  19.254  12.107  1.00  0.00      RA0  C
ATOM   1178  CE3 TRP A 124      16.598  20.257  12.296  1.00  0.00      RA0  C
ATOM   1179  CD1 TRP A 124      20.115  20.804  13.030  1.00  0.00      RA0  C
ATOM   1180  NE1 TRP A 124      20.108  19.579  12.439  1.00  0.00      RA0  N
ATOM   1181  HE1 TRP A 124      20.895  19.023  12.256  1.00  0.00      RA0  H
ATOM   1182  CZ2 TRP A 124      18.233  18.146  11.488  1.00  0.00      RA0  C
ATOM   1183  CZ3 TRP A 124      16.047  19.142  11.676  1.00  0.00      RA0  C
ATOM   1184  CH2 TRP A 124      16.861  18.091  11.270  1.00  0.00      RA0  C
ATOM   1185  C   TRP A 124      18.760  21.909  16.045  1.00  0.00      RA0  C
ATOM   1186  O   TRP A 124      18.593  20.764  16.438  1.00  0.00      RA0  O
ATOM   1187  N   ILE A 125      19.761  22.681  16.455  1.00  0.00      RA0  N
ATOM   1188  H   ILE A 125      19.820  23.605  16.092  1.00  0.00      RA0  H
ATOM   1189  CA  ILE A 125      20.746  22.218  17.430  1.00  0.00      RA0  C
ATOM   1190  CB  ILE A 125      21.849  23.257  17.656  1.00  0.00      RA0  C
ATOM   1191  CG2 ILE A 125      22.771  22.872  18.815  1.00  0.00      RA0  C
ATOM   1192  CG1 ILE A 125      22.652  23.461  16.370  1.00  0.00      RA0  C
ATOM   1193  CD1 ILE A 125      23.550  24.696  16.437  1.00  0.00      RA0  C
ATOM   1194  C   ILE A 125      20.050  21.835  18.742  1.00  0.00      RA0  C
ATOM   1195  O   ILE A 125      20.290  20.760  19.269  1.00  0.00      RA0  O
ATOM   1196  N   THR A 126      19.185  22.715  19.246  1.00  0.00      RA0  N
ATOM   1197  H   THR A 126      19.020  23.584  18.781  1.00  0.00      RA0  H
ATOM   1198  CA  THR A 126      18.413  22.427  20.459  1.00  0.00      RA0  C
ATOM   1199  CB  THR A 126      17.576  23.644  20.843  1.00  0.00      RA0  C
ATOM   1200  OG1 THR A 126      18.449  24.768  21.012  1.00  0.00      RA0  O
ATOM   1201  HG1 THR A 126      18.612  25.118  20.145  1.00  0.00      RA0  H
ATOM   1202  CG2 THR A 126      16.766  23.409  22.119  1.00  0.00      RA0  C
ATOM   1203  C   THR A 126      17.638  21.140  20.388  1.00  0.00      RA0  C
ATOM   1204  O   THR A 126      17.679  20.344  21.333  1.00  0.00      RA0  O
ATOM   1205  N   GLN A 127      16.919  20.950  19.285  1.00  0.00      RA0  N
ATOM   1206  H   GLN A 127      16.931  21.647  18.565  1.00  0.00      RA0  H
ATOM   1207  CA  GLN A 127      16.103  19.760  19.063  1.00  0.00      RA0  C
ATOM   1208  CB  GLN A 127      15.406  19.879  17.707  1.00  0.00      RA0  C
ATOM   1209  CG  GLN A 127      14.535  18.679  17.336  1.00  0.00      RA0  C
ATOM   1210  CD  GLN A 127      13.853  18.962  16.014  1.00  0.00      RA0  C
ATOM   1211  OE1 GLN A 127      12.819  19.617  15.950  1.00  0.00      RA0  O
ATOM   1212  NE2 GLN A 127      14.489  18.438  14.952  1.00  0.00      RA0  N
ATOM   1213 HE21 GLN A 127      15.329  17.897  15.049  1.00  0.00      RA0  H
ATOM   1214 HE22 GLN A 127      14.151  18.572  14.022  1.00  0.00      RA0  H
ATOM   1215  C   GLN A 127      16.927  18.464  19.147  1.00  0.00      RA0  C
ATOM   1216  O   GLN A 127      16.596  17.540  19.877  1.00  0.00      RA0  O
ATOM   1217  N   HIS A 128      18.018  18.419  18.397  1.00  0.00      RA0  N
ATOM   1218  H   HIS A 128      18.299  19.240  17.892  1.00  0.00      RA0  H
ATOM   1219  CA  HIS A 128      18.844  17.228  18.341  1.00  0.00      RA0  C
ATOM   1220  CB  HIS A 128      19.639  17.157  17.036  1.00  0.00      RA0  C
ATOM   1221  CG  HIS A 128      18.689  16.787  15.924  1.00  0.00      RA0  C
ATOM   1222  ND1 HIS A 128      18.528  15.535  15.457  1.00  0.00      RA0  N
ATOM   1223  HD1 HIS A 128      19.011  14.730  15.746  1.00  0.00      RA0  H
ATOM   1224  CD2 HIS A 128      17.814  17.636  15.244  1.00  0.00      RA0  C
ATOM   1225  NE2 HIS A 128      17.113  16.879  14.364  1.00  0.00      RA0  N
ATOM   1226  CE1 HIS A 128      17.554  15.585  14.493  1.00  0.00      RA0  C
ATOM   1227  C   HIS A 128      19.769  17.062  19.563  1.00  0.00      RA0  C
ATOM   1228  O   HIS A 128      20.225  15.953  19.833  1.00  0.00      RA0  O
ATOM   1229  N   ALA A 129      20.027  18.136  20.308  1.00  0.00      RA0  N
ATOM   1230  H   ALA A 129      19.633  19.024  20.066  1.00  0.00      RA0  H
ATOM   1231  CA  ALA A 129      20.873  18.057  21.500  1.00  0.00      RA0  C
ATOM   1232  CB  ALA A 129      21.304  19.444  21.975  1.00  0.00      RA0  C
ATOM   1233  C   ALA A 129      20.202  17.338  22.680  1.00  0.00      RA0  C
ATOM   1234  O   ALA A 129      20.880  16.738  23.501  1.00  0.00      RA0  O
ATOM   1235  N   GLU A 130      18.881  17.425  22.754  1.00  0.00      RA0  N
ATOM   1236  H   GLU A 130      18.372  17.866  22.013  1.00  0.00      RA0  H
ATOM   1237  CA  GLU A 130      18.113  17.027  23.947  1.00  0.00      RA0  C
ATOM   1238  CB  GLU A 130      16.623  17.367  23.738  1.00  0.00      RA0  C
ATOM   1239  CG  GLU A 130      15.687  17.117  24.927  1.00  0.00      RA0  C
ATOM   1240  CD  GLU A 130      15.348  15.644  25.034  1.00  0.00      RA0  C
ATOM   1241  OE1 GLU A 130      15.297  14.977  24.004  1.00  0.00      RA0  O
ATOM   1242  OE2 GLU A 130      15.145  15.165  26.147  1.00  0.00      RA0  O
ATOM   1243  C   GLU A 130      18.400  15.609  24.440  1.00  0.00      RA0  C
ATOM   1244  O   GLU A 130      18.651  15.430  25.640  1.00  0.00      RA0  O
ATOM   1245  N   PRO A 131      18.393  14.603  23.570  1.00  0.00      RA0  N
ATOM   1246  CD  PRO A 131      18.043  14.605  22.145  1.00  0.00      RA0  C
ATOM   1247  CA  PRO A 131      18.648  13.234  24.018  1.00  0.00      RA0  C
ATOM   1248  CB  PRO A 131      18.323  12.359  22.801  1.00  0.00      RA0  C
ATOM   1249  CG  PRO A 131      17.473  13.223  21.882  1.00  0.00      RA0  C
ATOM   1250  C   PRO A 131      20.074  12.993  24.479  1.00  0.00      RA0  C
ATOM   1251  O   PRO A 131      20.319  12.039  25.221  1.00  0.00      RA0  O
ATOM   1252  N   PHE A 132      20.994  13.857  24.056  1.00  0.00      RA0  N
ATOM   1253  H   PHE A 132      20.708  14.667  23.540  1.00  0.00      RA0  H
ATOM   1254  CA  PHE A 132      22.381  13.799  24.487  1.00  0.00      RA0  C
ATOM   1255  CB  PHE A 132      23.314  14.295  23.381  1.00  0.00      RA0  C
ATOM   1256  CG  PHE A 132      23.126  13.527  22.094  1.00  0.00      RA0  C
ATOM   1257  CD1 PHE A 132      23.930  12.429  21.821  1.00  0.00      RA0  C
ATOM   1258  CD2 PHE A 132      22.167  13.928  21.171  1.00  0.00      RA0  C
ATOM   1259  CE1 PHE A 132      23.781  11.738  20.624  1.00  0.00      RA0  C
ATOM   1260  CE2 PHE A 132      22.017  13.238  19.975  1.00  0.00      RA0  C
ATOM   1261  CZ  PHE A 132      22.828  12.145  19.698  1.00  0.00      RA0  C
ATOM   1262  C   PHE A 132      22.668  14.592  25.770  1.00  0.00      RA0  C
ATOM   1263  O   PHE A 132      23.759  14.469  26.353  1.00  0.00      RA0  O
ATOM   1264  N   GLY A 133      21.702  15.400  26.203  1.00  0.00      RA0  N
ATOM   1265  H   GLY A 133      20.862  15.516  25.668  1.00  0.00      RA0  H
ATOM   1266  CA  GLY A 133      21.820  16.178  27.431  1.00  0.00      RA0  C
ATOM   1267  C   GLY A 133      22.832  17.306  27.350  1.00  0.00      RA0  C
ATOM   1268  O   GLY A 133      23.558  17.570  28.316  1.00  0.00      RA0  O
ATOM   1269  N   ILE A 134      22.864  17.993  26.212  1.00  0.00      RA0  N
ATOM   1270  H   ILE A 134      22.136  17.870  25.538  1.00  0.00      RA0  H
ATOM   1271  CA  ILE A 134      23.862  19.032  25.986  1.00  0.00      RA0  C
ATOM   1272  CB  ILE A 134      24.285  19.069  24.518  1.00  0.00      RA0  C
ATOM   1273  CG2 ILE A 134      25.363  20.125  24.269  1.00  0.00      RA0  C
ATOM   1274  CG1 ILE A 134      24.750  17.682  24.088  1.00  0.00      RA0  C
ATOM   1275  CD1 ILE A 134      25.854  17.146  24.999  1.00  0.00      RA0  C
ATOM   1276  C   ILE A 134      23.293  20.373  26.433  1.00  0.00      RA0  C
ATOM   1277  O   ILE A 134      22.166  20.722  26.075  1.00  0.00      RA0  O
ATOM   1278  N   GLU A 135      24.065  21.094  27.242  1.00  0.00      RA0  N
ATOM   1279  H   GLU A 135      24.976  20.752  27.465  1.00  0.00      RA0  H
ATOM   1280  CA  GLU A 135      23.728  22.449  27.678  1.00  0.00      RA0  C
ATOM   1281  CB  GLU A 135      24.491  22.610  28.997  1.00  0.00      RA0  C
ATOM   1282  CG  GLU A 135      24.648  23.985  29.645  1.00  0.00      RA0  C
ATOM   1283  CD  GLU A 135      25.602  23.816  30.819  1.00  0.00      RA0  C
ATOM   1284  OE1 GLU A 135      26.611  24.518  30.883  1.00  0.00      RA0  O
ATOM   1285  OE2 GLU A 135      25.378  22.936  31.652  1.00  0.00      RA0  O
ATOM   1286  C   GLU A 135      24.204  23.447  26.613  1.00  0.00      RA0  C
ATOM   1287  O   GLU A 135      25.387  23.508  26.304  1.00  0.00      RA0  O
ATOM   1288  N   ILE A 136      23.267  24.219  26.067  1.00  0.00      RA0  N
ATOM   1289  H   ILE A 136      22.356  24.245  26.475  1.00  0.00      RA0  H
ATOM   1290  CA  ILE A 136      23.543  25.167  24.980  1.00  0.00      RA0  C
ATOM   1291  CB  ILE A 136      22.476  25.002  23.902  1.00  0.00      RA0  C
ATOM   1292  CG2 ILE A 136      22.673  25.979  22.742  1.00  0.00      RA0  C
ATOM   1293  CG1 ILE A 136      22.428  23.546  23.446  1.00  0.00      RA0  C
ATOM   1294  CD1 ILE A 136      21.335  23.309  22.412  1.00  0.00      RA0  C
ATOM   1295  C   ILE A 136      23.525  26.578  25.545  1.00  0.00      RA0  C
ATOM   1296  O   ILE A 136      22.514  26.993  26.112  1.00  0.00      RA0  O
ATOM   1297  N   THR A 137      24.636  27.308  25.390  1.00  0.00      RA0  N
ATOM   1298  H   THR A 137      25.458  26.901  24.993  1.00  0.00      RA0  H
ATOM   1299  CA  THR A 137      24.751  28.675  25.878  1.00  0.00      RA0  C
ATOM   1300  CB  THR A 137      25.771  28.552  26.993  1.00  0.00      RA0  C
ATOM   1301  OG1 THR A 137      25.446  27.365  27.730  1.00  0.00      RA0  O
ATOM   1302  HG1 THR A 137      26.203  27.115  28.246  1.00  0.00      RA0  H
ATOM   1303  CG2 THR A 137      25.831  29.785  27.896  1.00  0.00      RA0  C
ATOM   1304  C   THR A 137      25.140  29.591  24.728  1.00  0.00      RA0  C
ATOM   1305  O   THR A 137      26.202  29.420  24.130  1.00  0.00      RA0  O
ATOM   1306  N   VAL A 138      24.276  30.548  24.409  1.00  0.00      RA0  N
ATOM   1307  H   VAL A 138      23.496  30.726  25.006  1.00  0.00      RA0  H
ATOM   1308  CA  VAL A 138      24.569  31.510  23.345  1.00  0.00      RA0  C
ATOM   1309  CB  VAL A 138      23.271  31.978  22.696  1.00  0.00      RA0  C
ATOM   1310  CG1 VAL A 138      23.557  32.879  21.499  1.00  0.00      RA0  C
ATOM   1311  CG2 VAL A 138      22.410  30.775  22.307  1.00  0.00      RA0  C
ATOM   1312  C   VAL A 138      25.368  32.678  23.936  1.00  0.00      RA0  C
ATOM   1313  O   VAL A 138      24.944  33.289  24.920  1.00  0.00      RA0  O
ATOM   1314  N   ARG A 139      26.488  33.018  23.307  1.00  0.00      RA0  N
ATOM   1315  H   ARG A 139      26.673  32.628  22.409  1.00  0.00      RA0  H
ATOM   1316  CA  ARG A 139      27.450  33.974  23.874  1.00  0.00      RA0  C
ATOM   1317  CB  ARG A 139      28.871  33.477  23.642  1.00  0.00      RA0  C
ATOM   1318  CG  ARG A 139      29.074  32.058  24.175  1.00  0.00      RA0  C
ATOM   1319  CD  ARG A 139      28.615  31.916  25.628  1.00  0.00      RA0  C
ATOM   1320  NE  ARG A 139      29.092  33.047  26.414  1.00  0.00      RA0  N
ATOM   1321  HE  ARG A 139      28.571  33.912  26.370  1.00  0.00      RA0  H
ATOM   1322  CZ  ARG A 139      30.281  32.995  27.060  1.00  0.00      RA0  C
ATOM   1323  NH1 ARG A 139      30.956  31.823  27.120  1.00  0.00      RA0  N
ATOM   1324 HH11 ARG A 139      31.799  31.708  27.642  1.00  0.00      RA0  H
ATOM   1325 HH12 ARG A 139      30.633  30.995  26.627  1.00  0.00      RA0  H
ATOM   1326  NH2 ARG A 139      30.744  34.131  27.617  1.00  0.00      RA0  N
ATOM   1327 HH21 ARG A 139      31.580  34.226  28.156  1.00  0.00      RA0  H
ATOM   1328 HH22 ARG A 139      30.229  35.004  27.483  1.00  0.00      RA0  H
ATOM   1329  C   ARG A 139      27.259  35.386  23.330  1.00  0.00      RA0  C
ATOM   1330  O   ARG A 139      28.145  35.986  22.706  1.00  0.00      RA0  O
ATOM   1331  N   ASP A 140      26.099  35.947  23.626  1.00  0.00      RA0  N
ATOM   1332  H   ASP A 140      25.417  35.428  24.145  1.00  0.00      RA0  H
ATOM   1333  CA  ASP A 140      25.763  37.288  23.171  1.00  0.00      RA0  C
ATOM   1334  CB  ASP A 140      24.239  37.498  23.143  1.00  0.00      RA0  C
ATOM   1335  CG  ASP A 140      23.530  36.528  22.200  1.00  0.00      RA0  C
ATOM   1336  OD1 ASP A 140      23.941  36.365  21.053  1.00  0.00      RA0  O
ATOM   1337  OD2 ASP A 140      22.527  35.940  22.595  1.00  0.00      RA0  O
ATOM   1338  C   ASP A 140      26.461  38.356  24.001  1.00  0.00      RA0  C
ATOM   1339  O   ASP A 140      26.303  39.538  23.728  1.00  0.00      RA0  O
ATOM   1340  N   ASP A 141      27.195  37.921  25.031  1.00  0.00      RA0  N
ATOM   1341  H   ASP A 141      27.324  36.945  25.205  1.00  0.00      RA0  H
ATOM   1342  CA  ASP A 141      28.079  38.774  25.811  1.00  0.00      RA0  C
ATOM   1343  CB  ASP A 141      28.319  38.135  27.184  1.00  0.00      RA0  C
ATOM   1344  CG  ASP A 141      29.137  36.853  27.066  1.00  0.00      RA0  C
ATOM   1345  OD1 ASP A 141      28.679  35.885  26.462  1.00  0.00      RA0  O
ATOM   1346  OD2 ASP A 141      30.229  36.790  27.619  1.00  0.00      RA0  O
ATOM   1347  C   ASP A 141      29.436  39.080  25.147  1.00  0.00      RA0  C
ATOM   1348  O   ASP A 141      30.193  39.924  25.662  1.00  0.00      RA0  O
ATOM   1349  N   LEU A 142      29.715  38.394  24.033  1.00  0.00      RA0  N
ATOM   1350  H   LEU A 142      29.034  37.792  23.612  1.00  0.00      RA0  H
ATOM   1351  CA  LEU A 142      30.966  38.532  23.283  1.00  0.00      RA0  C
ATOM   1352  CB  LEU A 142      31.614  37.166  23.048  1.00  0.00      RA0  C
ATOM   1353  CG  LEU A 142      31.907  36.377  24.326  1.00  0.00      RA0  C
ATOM   1354  CD1 LEU A 142      32.443  34.979  24.013  1.00  0.00      RA0  C
ATOM   1355  CD2 LEU A 142      32.840  37.133  25.271  1.00  0.00      RA0  C
ATOM   1356  C   LEU A 142      30.768  39.226  21.951  1.00  0.00      RA0  C
ATOM   1357  O   LEU A 142      29.785  38.975  21.236  1.00  0.00      RA0  O
ATOM   1358  N   SER A 143      31.742  40.055  21.608  1.00  0.00      RA0  N
ATOM   1359  H   SER A 143      32.496  40.278  22.223  1.00  0.00      RA0  H
ATOM   1360  CA  SER A 143      31.886  40.617  20.278  1.00  0.00      RA0  C
ATOM   1361  CB  SER A 143      32.142  42.086  20.497  1.00  0.00      RA0  C
ATOM   1362  OG  SER A 143      32.033  42.277  21.904  1.00  0.00      RA0  O
ATOM   1363  HG  SER A 143      31.130  42.042  22.102  1.00  0.00      RA0  H
ATOM   1364  C   SER A 143      33.074  39.904  19.640  1.00  0.00      RA0  C
ATOM   1365  O   SER A 143      33.806  39.158  20.310  1.00  0.00      RA0  O
ATOM   1366  N   MSE A 144      33.253  40.097  18.350  1.00  0.00      RA0  N
ATOM   1367  H   MSE A 144      32.689  40.718  17.800  1.00  0.00      RA0  H
ATOM   1368  CA  MSE A 144      34.328  39.411  17.655  1.00  0.00      RA0  C
ATOM   1369  CB  MSE A 144      33.844  38.030  17.198  1.00  0.00      RA0  C
ATOM   1370  CG  MSE A 144      34.950  37.129  16.644  1.00  0.00      RA0  C
ATOM   1371  SE  MSE A 144      34.396  35.431  16.422  1.00  0.00      RA0  S
ATOM   1372  CE  MSE A 144      32.875  35.775  15.523  1.00  0.00      RA0  C
ATOM   1373  C   MSE A 144      34.823  40.277  16.518  1.00  0.00      RA0  C
ATOM   1374  O   MSE A 144      34.018  40.927  15.822  1.00  0.00      RA0  O
ATOM   1375  N   ILE A 145      36.145  40.281  16.350  1.00  0.00      RA0  N
ATOM   1376  H   ILE A 145      36.722  39.723  16.951  1.00  0.00      RA0  H
ATOM   1377  CA  ILE A 145      36.817  41.057  15.315  1.00  0.00      RA0  C
ATOM   1378  CB  ILE A 145      37.632  42.196  15.942  1.00  0.00      RA0  C
ATOM   1379  CG2 ILE A 145      38.310  43.044  14.865  1.00  0.00      RA0  C
ATOM   1380  CG1 ILE A 145      36.781  43.050  16.886  1.00  0.00      RA0  C
ATOM   1381  CD1 ILE A 145      37.596  44.107  17.632  1.00  0.00      RA0  C
ATOM   1382  C   ILE A 145      37.729  40.128  14.530  1.00  0.00      RA0  C
ATOM   1383  O   ILE A 145      38.504  39.373  15.126  1.00  0.00      RA0  O
ATOM   1384  N   ALA A 146      37.627  40.164  13.204  1.00  0.00      RA0  N
ATOM   1385  H   ALA A 146      37.037  40.862  12.797  1.00  0.00      RA0  H
ATOM   1386  CA  ALA A 146      38.491  39.366  12.339  1.00  0.00      RA0  C
ATOM   1387  CB  ALA A 146      37.702  38.893  11.128  1.00  0.00      RA0  C
ATOM   1388  C   ALA A 146      39.592  40.260  11.825  1.00  0.00      RA0  C
ATOM   1389  O   ALA A 146      39.320  41.270  11.191  1.00  0.00      RA0  O
ATOM   1390  N   VAL A 147      40.832  39.879  12.100  1.00  0.00      RA0  N
ATOM   1391  H   VAL A 147      40.996  39.036  12.600  1.00  0.00      RA0  H
ATOM   1392  CA  VAL A 147      41.994  40.689  11.695  1.00  0.00      RA0  C
ATOM   1393  CB  VAL A 147      42.872  40.977  12.915  1.00  0.00      RA0  C
ATOM   1394  CG1 VAL A 147      44.032  41.906  12.561  1.00  0.00      RA0  C
ATOM   1395  CG2 VAL A 147      42.038  41.524  14.075  1.00  0.00      RA0  C
ATOM   1396  C   VAL A 147      42.735  39.835  10.682  1.00  0.00      RA0  C
ATOM   1397  O   VAL A 147      43.186  38.736  11.015  1.00  0.00      RA0  O
ATOM   1398  N   GLN A 148      42.820  40.325   9.451  1.00  0.00      RA0  N
ATOM   1399  H   GLN A 148      42.578  41.273   9.259  1.00  0.00      RA0  H
ATOM   1400  CA  GLN A 148      43.218  39.503   8.302  1.00  0.00      RA0  C
ATOM   1401  CB  GLN A 148      41.974  39.166   7.473  1.00  0.00      RA0  C
ATOM   1402  CG  GLN A 148      40.682  38.995   8.288  1.00  0.00      RA0  C
ATOM   1403  CD  GLN A 148      40.349  37.539   8.555  1.00  0.00      RA0  C
ATOM   1404  OE1 GLN A 148      39.560  36.952   7.815  1.00  0.00      RA0  O
ATOM   1405  NE2 GLN A 148      40.928  37.012   9.652  1.00  0.00      RA0  N
ATOM   1406 HE21 GLN A 148      41.578  37.518  10.226  1.00  0.00      RA0  H
ATOM   1407 HE22 GLN A 148      40.738  36.080   9.983  1.00  0.00      RA0  H
ATOM   1408  C   GLN A 148      44.283  40.159   7.421  1.00  0.00      RA0  C
ATOM   1409  O   GLN A 148      44.236  41.371   7.132  1.00  0.00      RA0  O
ATOM   1410  N   GLY A 149      45.222  39.347   6.947  1.00  0.00      RA0  N
ATOM   1411  H   GLY A 149      45.307  38.401   7.254  1.00  0.00      RA0  H
ATOM   1412  CA  GLY A 149      46.256  39.825   6.042  1.00  0.00      RA0  C
ATOM   1413  C   GLY A 149      47.621  39.353   6.499  1.00  0.00      RA0  C
ATOM   1414  O   GLY A 149      47.767  38.836   7.614  1.00  0.00      RA0  O
ATOM   1415  N   PRO A 150      48.615  39.532   5.647  1.00  0.00      RA0  N
ATOM   1416  CD  PRO A 150      48.491  40.146   4.332  1.00  0.00      RA0  C
ATOM   1417  CA  PRO A 150      49.959  39.020   5.916  1.00  0.00      RA0  C
ATOM   1418  CB  PRO A 150      50.689  39.248   4.587  1.00  0.00      RA0  C
ATOM   1419  CG  PRO A 150      49.932  40.376   3.897  1.00  0.00      RA0  C
ATOM   1420  C   PRO A 150      50.669  39.625   7.147  1.00  0.00      RA0  C
ATOM   1421  O   PRO A 150      51.533  38.974   7.746  1.00  0.00      RA0  O
ATOM   1422  N   ASN A 151      50.253  40.809   7.565  1.00  0.00      RA0  N
ATOM   1423  H   ASN A 151      49.535  41.285   7.051  1.00  0.00      RA0  H
ATOM   1424  CA  ASN A 151      50.760  41.443   8.778  1.00  0.00      RA0  C
ATOM   1425  CB  ASN A 151      51.188  42.892   8.553  1.00  0.00      RA0  C
ATOM   1426  CG  ASN A 151      52.501  42.985   7.814  1.00  0.00      RA0  C
ATOM   1427  OD1 ASN A 151      53.504  42.396   8.202  1.00  0.00      RA0  O
ATOM   1428  ND2 ASN A 151      52.437  43.760   6.717  1.00  0.00      RA0  N
ATOM   1429 HD21 ASN A 151      51.595  44.273   6.514  1.00  0.00      RA0  H
ATOM   1430 HD22 ASN A 151      53.194  43.871   6.075  1.00  0.00      RA0  H
ATOM   1431  C   ASN A 151      49.733  41.475   9.912  1.00  0.00      RA0  C
ATOM   1432  O   ASN A 151      49.956  42.116  10.946  1.00  0.00      RA0  O
ATOM   1433  N   ALA A 152      48.610  40.780   9.739  1.00  0.00      RA0  N
ATOM   1434  H   ALA A 152      48.501  40.202   8.927  1.00  0.00      RA0  H
ATOM   1435  CA  ALA A 152      47.525  40.831  10.724  1.00  0.00      RA0  C
ATOM   1436  CB  ALA A 152      46.308  40.084  10.210  1.00  0.00      RA0  C
ATOM   1437  C   ALA A 152      47.870  40.232  12.082  1.00  0.00      RA0  C
ATOM   1438  O   ALA A 152      47.643  40.855  13.112  1.00  0.00      RA0  O
ATOM   1439  N   GLN A 153      48.417  39.025  12.076  1.00  0.00      RA0  N
ATOM   1440  H   GLN A 153      48.621  38.602  11.193  1.00  0.00      RA0  H
ATOM   1441  CA  GLN A 153      48.786  38.360  13.322  1.00  0.00      RA0  C
ATOM   1442  CB  GLN A 153      49.251  36.941  13.017  1.00  0.00      RA0  C
ATOM   1443  CG  GLN A 153      48.086  36.166  12.405  1.00  0.00      RA0  C
ATOM   1444  CD  GLN A 153      48.557  34.819  11.912  1.00  0.00      RA0  C
ATOM   1445  OE1 GLN A 153      49.666  34.679  11.415  1.00  0.00      RA0  O
ATOM   1446  NE2 GLN A 153      47.651  33.838  12.071  1.00  0.00      RA0  N
ATOM   1447 HE21 GLN A 153      46.723  34.011  12.419  1.00  0.00      RA0  H
ATOM   1448 HE22 GLN A 153      47.892  32.891  11.858  1.00  0.00      RA0  H
ATOM   1449  C   GLN A 153      49.832  39.187  14.072  1.00  0.00      RA0  C
ATOM   1450  O   GLN A 153      49.689  39.419  15.253  1.00  0.00      RA0  O
ATOM   1451  N   ALA A 154      50.851  39.664  13.363  1.00  0.00      RA0  N
ATOM   1452  H   ALA A 154      50.900  39.472  12.385  1.00  0.00      RA0  H
ATOM   1453  CA  ALA A 154      51.905  40.471  13.987  1.00  0.00      RA0  C
ATOM   1454  CB  ALA A 154      52.976  40.833  12.957  1.00  0.00      RA0  C
ATOM   1455  C   ALA A 154      51.351  41.767  14.598  1.00  0.00      RA0  C
ATOM   1456  O   ALA A 154      51.682  42.119  15.731  1.00  0.00      RA0  O
ATOM   1457  N   LYS A 155      50.525  42.479  13.847  1.00  0.00      RA0  N
ATOM   1458  H   LYS A 155      50.271  42.156  12.933  1.00  0.00      RA0  H
ATOM   1459  CA  LYS A 155      49.955  43.733  14.328  1.00  0.00      RA0  C
ATOM   1460  CB  LYS A 155      49.236  44.476  13.206  1.00  0.00      RA0  C
ATOM   1461  CG  LYS A 155      50.191  45.187  12.245  1.00  0.00      RA0  C
ATOM   1462  CD  LYS A 155      49.435  45.830  11.082  1.00  0.00      RA0  C
ATOM   1463  CE  LYS A 155      50.311  46.698  10.176  1.00  0.00      RA0  C
ATOM   1464  NZ  LYS A 155      49.523  47.103   9.007  1.00  0.00      RA0  N
ATOM   1465  HZ1 LYS A 155      50.064  47.642   8.296  1.00  0.00      RA0  H
ATOM   1466  HZ2 LYS A 155      49.268  46.273   8.430  1.00  0.00      RA0  H
ATOM   1467  HZ3 LYS A 155      48.657  47.631   9.220  1.00  0.00      RA0  H
ATOM   1468  C   LYS A 155      49.019  43.509  15.502  1.00  0.00      RA0  C
ATOM   1469  O   LYS A 155      49.099  44.228  16.516  1.00  0.00      RA0  O
ATOM   1470  N   ALA A 156      48.162  42.490  15.413  1.00  0.00      RA0  N
ATOM   1471  H   ALA A 156      48.142  41.923  14.590  1.00  0.00      RA0  H
ATOM   1472  CA  ALA A 156      47.302  42.150  16.552  1.00  0.00      RA0  C
ATOM   1473  CB  ALA A 156      46.380  40.978  16.209  1.00  0.00      RA0  C
ATOM   1474  C   ALA A 156      48.114  41.792  17.779  1.00  0.00      RA0  C
ATOM   1475  O   ALA A 156      47.756  42.196  18.881  1.00  0.00      RA0  O
ATOM   1476  N   ALA A 157      49.205  41.055  17.580  1.00  0.00      RA0  N
ATOM   1477  H   ALA A 157      49.470  40.791  16.651  1.00  0.00      RA0  H
ATOM   1478  CA  ALA A 157      49.982  40.538  18.704  1.00  0.00      RA0  C
ATOM   1479  CB  ALA A 157      51.041  39.543  18.228  1.00  0.00      RA0  C
ATOM   1480  C   ALA A 157      50.677  41.640  19.516  1.00  0.00      RA0  C
ATOM   1481  O   ALA A 157      50.990  41.430  20.683  1.00  0.00      RA0  O
ATOM   1482  N   THR A 158      50.868  42.824  18.922  1.00  0.00      RA0  N
ATOM   1483  H   THR A 158      50.593  42.960  17.970  1.00  0.00      RA0  H
ATOM   1484  CA  THR A 158      51.429  43.975  19.664  1.00  0.00      RA0  C
ATOM   1485  CB  THR A 158      51.828  45.120  18.719  1.00  0.00      RA0  C
ATOM   1486  OG1 THR A 158      50.707  45.710  18.057  1.00  0.00      RA0  O
ATOM   1487  HG1 THR A 158      50.312  45.056  17.495  1.00  0.00      RA0  H
ATOM   1488  CG2 THR A 158      52.855  44.636  17.695  1.00  0.00      RA0  C
ATOM   1489  C   THR A 158      50.521  44.382  20.809  1.00  0.00      RA0  C
ATOM   1490  O   THR A 158      50.962  45.065  21.722  1.00  0.00      RA0  O
ATOM   1491  N   LEU A 159      49.248  43.993  20.740  1.00  0.00      RA0  N
ATOM   1492  H   LEU A 159      48.926  43.434  19.975  1.00  0.00      RA0  H
ATOM   1493  CA  LEU A 159      48.252  44.320  21.759  1.00  0.00      RA0  C
ATOM   1494  CB  LEU A 159      46.926  44.643  21.084  1.00  0.00      RA0  C
ATOM   1495  CG  LEU A 159      47.124  45.696  19.992  1.00  0.00      RA0  C
ATOM   1496  CD1 LEU A 159      45.869  45.864  19.149  1.00  0.00      RA0  C
ATOM   1497  CD2 LEU A 159      47.626  47.030  20.548  1.00  0.00      RA0  C
ATOM   1498  C   LEU A 159      48.105  43.238  22.813  1.00  0.00      RA0  C
ATOM   1499  O   LEU A 159      47.451  43.472  23.828  1.00  0.00      RA0  O
ATOM   1500  N   PHE A 160      48.698  42.073  22.573  1.00  0.00      RA0  N
ATOM   1501  H   PHE A 160      49.362  42.013  21.829  1.00  0.00      RA0  H
ATOM   1502  CA  PHE A 160      48.603  40.937  23.502  1.00  0.00      RA0  C
ATOM   1503  CB  PHE A 160      48.951  39.618  22.806  1.00  0.00      RA0  C
ATOM   1504  CG  PHE A 160      47.977  39.277  21.698  1.00  0.00      RA0  C
ATOM   1505  CD1 PHE A 160      46.775  39.962  21.555  1.00  0.00      RA0  C
ATOM   1506  CD2 PHE A 160      48.296  38.256  20.810  1.00  0.00      RA0  C
ATOM   1507  CE1 PHE A 160      45.915  39.654  20.508  1.00  0.00      RA0  C
ATOM   1508  CE2 PHE A 160      47.436  37.945  19.763  1.00  0.00      RA0  C
ATOM   1509  CZ  PHE A 160      46.252  38.655  19.602  1.00  0.00      RA0  C
ATOM   1510  C   PHE A 160      49.512  41.150  24.702  1.00  0.00      RA0  C
ATOM   1511  O   PHE A 160      50.613  41.693  24.567  1.00  0.00      RA0  O
ATOM   1512  N   ASN A 161      49.063  40.712  25.872  1.00  0.00      RA0  N
ATOM   1513  H   ASN A 161      48.167  40.272  25.880  1.00  0.00      RA0  H
ATOM   1514  CA  ASN A 161      49.950  40.653  27.032  1.00  0.00      RA0  C
ATOM   1515  CB  ASN A 161      49.200  40.736  28.365  1.00  0.00      RA0  C
ATOM   1516  CG  ASN A 161      48.436  39.465  28.668  1.00  0.00      RA0  C
ATOM   1517  OD1 ASN A 161      48.943  38.351  28.611  1.00  0.00      RA0  O
ATOM   1518  ND2 ASN A 161      47.164  39.701  29.034  1.00  0.00      RA0  N
ATOM   1519 HD21 ASN A 161      46.800  40.634  29.005  1.00  0.00      RA0  H
ATOM   1520 HD22 ASN A 161      46.542  38.979  29.336  1.00  0.00      RA0  H
ATOM   1521  C   ASN A 161      50.853  39.435  26.959  1.00  0.00      RA0  C
ATOM   1522  O   ASN A 161      50.729  38.619  26.053  1.00  0.00      RA0  O
ATOM   1523  N   ASP A 162      51.794  39.296  27.889  1.00  0.00      RA0  N
ATOM   1524  H   ASP A 162      52.005  40.008  28.560  1.00  0.00      RA0  H
ATOM   1525  CA  ASP A 162      52.735  38.177  27.810  1.00  0.00      RA0  C
ATOM   1526  CB  ASP A 162      53.886  38.409  28.781  1.00  0.00      RA0  C
ATOM   1527  CG  ASP A 162      54.654  39.583  28.190  1.00  0.00      RA0  C
ATOM   1528  OD1 ASP A 162      55.716  39.365  27.617  1.00  0.00      RA0  O
ATOM   1529  OD2 ASP A 162      54.149  40.707  28.198  1.00  0.00      RA0  O
ATOM   1530  C   ASP A 162      52.051  36.797  27.793  1.00  0.00      RA0  C
ATOM   1531  O   ASP A 162      52.419  35.931  27.012  1.00  0.00      RA0  O
ATOM   1532  N   ALA A 163      51.038  36.602  28.628  1.00  0.00      RA0  N
ATOM   1533  H   ALA A 163      50.661  37.387  29.119  1.00  0.00      RA0  H
ATOM   1534  CA  ALA A 163      50.345  35.322  28.698  1.00  0.00      RA0  C
ATOM   1535  CB  ALA A 163      49.338  35.305  29.849  1.00  0.00      RA0  C
ATOM   1536  C   ALA A 163      49.621  35.020  27.395  1.00  0.00      RA0  C
ATOM   1537  O   ALA A 163      49.547  33.860  26.982  1.00  0.00      RA0  O
ATOM   1538  N   GLN A 164      49.090  36.067  26.761  1.00  0.00      RA0  N
ATOM   1539  H   GLN A 164      49.265  36.979  27.136  1.00  0.00      RA0  H
ATOM   1540  CA  GLN A 164      48.368  35.918  25.499  1.00  0.00      RA0  C
ATOM   1541  CB  GLN A 164      47.535  37.165  25.232  1.00  0.00      RA0  C
ATOM   1542  CG  GLN A 164      46.505  37.343  26.345  1.00  0.00      RA0  C
ATOM   1543  CD  GLN A 164      45.803  38.669  26.190  1.00  0.00      RA0  C
ATOM   1544  OE1 GLN A 164      46.418  39.679  25.872  1.00  0.00      RA0  O
ATOM   1545  NE2 GLN A 164      44.492  38.620  26.462  1.00  0.00      RA0  N
ATOM   1546 HE21 GLN A 164      44.056  37.744  26.685  1.00  0.00      RA0  H
ATOM   1547 HE22 GLN A 164      43.907  39.431  26.427  1.00  0.00      RA0  H
ATOM   1548  C   GLN A 164      49.346  35.587  24.361  1.00  0.00      RA0  C
ATOM   1549  O   GLN A 164      49.126  34.668  23.565  1.00  0.00      RA0  O
ATOM   1550  N   ARG A 165      50.458  36.308  24.315  1.00  0.00      RA0  N
ATOM   1551  H   ARG A 165      50.613  37.029  24.991  1.00  0.00      RA0  H
ATOM   1552  CA  ARG A 165      51.531  35.935  23.381  1.00  0.00      RA0  C
ATOM   1553  CB  ARG A 165      52.676  36.943  23.477  1.00  0.00      RA0  C
ATOM   1554  CG  ARG A 165      52.482  38.063  22.449  1.00  0.00      RA0  C
ATOM   1555  CD  ARG A 165      53.432  39.256  22.599  1.00  0.00      RA0  C
ATOM   1556  NE  ARG A 165      52.949  40.212  23.596  1.00  0.00      RA0  N
ATOM   1557  HE  ARG A 165      52.127  40.748  23.358  1.00  0.00      RA0  H
ATOM   1558  CZ  ARG A 165      53.590  40.353  24.792  1.00  0.00      RA0  C
ATOM   1559  NH1 ARG A 165      54.664  39.590  25.078  1.00  0.00      RA0  N
ATOM   1560 HH11 ARG A 165      55.118  39.657  25.985  1.00  0.00      RA0  H
ATOM   1561 HH12 ARG A 165      55.053  38.924  24.441  1.00  0.00      RA0  H
ATOM   1562  NH2 ARG A 165      53.134  41.256  25.680  1.00  0.00      RA0  N
ATOM   1563 HH21 ARG A 165      53.573  41.352  26.591  1.00  0.00      RA0  H
ATOM   1564 HH22 ARG A 165      52.340  41.840  25.463  1.00  0.00      RA0  H
ATOM   1565  C   ARG A 165      51.980  34.494  23.535  1.00  0.00      RA0  C
ATOM   1566  O   ARG A 165      52.159  33.776  22.545  1.00  0.00      RA0  O
ATOM   1567  N   GLN A 166      52.157  34.057  24.776  1.00  0.00      RA0  N
ATOM   1568  H   GLN A 166      52.009  34.682  25.544  1.00  0.00      RA0  H
ATOM   1569  CA  GLN A 166      52.576  32.684  25.045  1.00  0.00      RA0  C
ATOM   1570  CB  GLN A 166      52.865  32.532  26.536  1.00  0.00      RA0  C
ATOM   1571  CG  GLN A 166      53.384  31.151  26.926  1.00  0.00      RA0  C
ATOM   1572  CD  GLN A 166      53.780  31.185  28.385  1.00  0.00      RA0  C
ATOM   1573  OE1 GLN A 166      53.024  30.826  29.279  1.00  0.00      RA0  O
ATOM   1574  NE2 GLN A 166      55.025  31.657  28.577  1.00  0.00      RA0  N
ATOM   1575 HE21 GLN A 166      55.585  31.929  27.794  1.00  0.00      RA0  H
ATOM   1576 HE22 GLN A 166      55.407  31.746  29.497  1.00  0.00      RA0  H
ATOM   1577  C   GLN A 166      51.533  31.681  24.562  1.00  0.00      RA0  C
ATOM   1578  O   GLN A 166      51.876  30.670  23.956  1.00  0.00      RA0  O
ATOM   1579  N   ALA A 167      50.258  31.982  24.804  1.00  0.00      RA0  N
ATOM   1580  H   ALA A 167      50.036  32.814  25.313  1.00  0.00      RA0  H
ATOM   1581  CA  ALA A 167      49.158  31.086  24.378  1.00  0.00      RA0  C
ATOM   1582  CB  ALA A 167      47.807  31.659  24.806  1.00  0.00      RA0  C
ATOM   1583  C   ALA A 167      49.116  30.813  22.872  1.00  0.00      RA0  C
ATOM   1584  O   ALA A 167      48.801  29.685  22.428  1.00  0.00      RA0  O
ATOM   1585  N   VAL A 168      49.425  31.834  22.089  1.00  0.00      RA0  N
ATOM   1586  H   VAL A 168      49.775  32.673  22.504  1.00  0.00      RA0  H
ATOM   1587  CA  VAL A 168      49.321  31.743  20.625  1.00  0.00      RA0  C
ATOM   1588  CB  VAL A 168      48.666  33.007  20.064  1.00  0.00      RA0  C
ATOM   1589  CG1 VAL A 168      47.317  33.240  20.741  1.00  0.00      RA0  C
ATOM   1590  CG2 VAL A 168      49.581  34.229  20.184  1.00  0.00      RA0  C
ATOM   1591  C   VAL A 168      50.657  31.484  19.929  1.00  0.00      RA0  C
ATOM   1592  O   VAL A 168      50.715  31.423  18.695  1.00  0.00      RA0  O
ATOM   1593  N   GLU A 169      51.728  31.355  20.708  1.00  0.00      RA0  N
ATOM   1594  H   GLU A 169      51.643  31.282  21.701  1.00  0.00      RA0  H
ATOM   1595  CA  GLU A 169      53.048  31.167  20.125  1.00  0.00      RA0  C
ATOM   1596  CB  GLU A 169      54.145  31.186  21.189  1.00  0.00      RA0  C
ATOM   1597  CG  GLU A 169      55.538  31.041  20.570  1.00  0.00      RA0  C
ATOM   1598  CD  GLU A 169      55.736  32.101  19.501  1.00  0.00      RA0  C
ATOM   1599  OE1 GLU A 169      55.999  33.248  19.852  1.00  0.00      RA0  O
ATOM   1600  OE2 GLU A 169      55.631  31.775  18.318  1.00  0.00      RA0  O
ATOM   1601  C   GLU A 169      53.058  29.870  19.317  1.00  0.00      RA0  C
ATOM   1602  O   GLU A 169      52.779  28.805  19.838  1.00  0.00      RA0  O
ATOM   1603  N   GLY A 170      53.408  29.971  18.043  1.00  0.00      RA0  N
ATOM   1604  H   GLY A 170      53.794  30.865  17.800  1.00  0.00      RA0  H
ATOM   1605  CA  GLY A 170      53.506  28.805  17.182  1.00  0.00      RA0  C
ATOM   1606  C   GLY A 170      52.162  28.201  16.796  1.00  0.00      RA0  C
ATOM   1607  O   GLY A 170      52.104  27.085  16.275  1.00  0.00      RA0  O
ATOM   1608  N   MSE A 171      51.077  28.930  17.048  1.00  0.00      RA0  N
ATOM   1609  H   MSE A 171      51.171  29.859  17.416  1.00  0.00      RA0  H
ATOM   1610  CA  MSE A 171      49.757  28.348  16.869  1.00  0.00      RA0  C
ATOM   1611  CB  MSE A 171      48.703  29.251  17.526  1.00  0.00      RA0  C
ATOM   1612  CG  MSE A 171      47.260  28.746  17.443  1.00  0.00      RA0  C
ATOM   1613  SE  MSE A 171      46.089  29.707  18.418  1.00  0.00      RA0  S
ATOM   1614  CE  MSE A 171      46.172  31.251  17.505  1.00  0.00      RA0  C
ATOM   1615  C   MSE A 171      49.476  28.143  15.389  1.00  0.00      RA0  C
ATOM   1616  O   MSE A 171      49.657  29.058  14.559  1.00  0.00      RA0  O
ATOM   1617  N   LYS A 172      49.040  26.931  15.073  1.00  0.00      RA0  N
ATOM   1618  H   LYS A 172      48.690  26.348  15.805  1.00  0.00      RA0  H
ATOM   1619  CA  LYS A 172      48.779  26.534  13.705  1.00  0.00      RA0  C
ATOM   1620  CB  LYS A 172      49.114  25.035  13.532  1.00  0.00      RA0  C
ATOM   1621  CG  LYS A 172      50.457  24.743  12.840  1.00  0.00      RA0  C
ATOM   1622  CD  LYS A 172      51.754  25.225  13.510  1.00  0.00      RA0  C
ATOM   1623  CE  LYS A 172      52.289  24.349  14.652  1.00  0.00      RA0  C
ATOM   1624  NZ  LYS A 172      51.512  24.531  15.882  1.00  0.00      RA0  N
ATOM   1625  HZ1 LYS A 172      51.890  23.950  16.655  1.00  0.00      RA0  H
ATOM   1626  HZ2 LYS A 172      51.575  25.524  16.178  1.00  0.00      RA0  H
ATOM   1627  HZ3 LYS A 172      50.513  24.265  15.761  1.00  0.00      RA0  H
ATOM   1628  C   LYS A 172      47.375  26.970  13.306  1.00  0.00      RA0  C
ATOM   1629  O   LYS A 172      46.557  27.358  14.161  1.00  0.00      RA0  O
ATOM   1630  N   PRO A 173      47.092  26.928  12.007  1.00  0.00      RA0  N
ATOM   1631  CD  PRO A 173      48.006  26.717  10.880  1.00  0.00      RA0  C
ATOM   1632  CA  PRO A 173      45.761  27.243  11.526  1.00  0.00      RA0  C
ATOM   1633  CB  PRO A 173      45.848  27.080  10.006  1.00  0.00      RA0  C
ATOM   1634  CG  PRO A 173      47.309  27.344   9.682  1.00  0.00      RA0  C
ATOM   1635  C   PRO A 173      44.672  26.386  12.117  1.00  0.00      RA0  C
ATOM   1636  O   PRO A 173      44.882  25.207  12.420  1.00  0.00      RA0  O
ATOM   1637  N   PHE A 174      43.490  26.985  12.253  1.00  0.00      RA0  N
ATOM   1638  H   PHE A 174      43.400  27.939  11.969  1.00  0.00      RA0  H
ATOM   1639  CA  PHE A 174      42.322  26.266  12.761  1.00  0.00      RA0  C
ATOM   1640  CB  PHE A 174      41.843  25.155  11.812  1.00  0.00      RA0  C
ATOM   1641  CG  PHE A 174      40.911  25.712  10.763  1.00  0.00      RA0  C
ATOM   1642  CD1 PHE A 174      41.431  26.422   9.658  1.00  0.00      RA0  C
ATOM   1643  CD2 PHE A 174      39.523  25.504  10.911  1.00  0.00      RA0  C
ATOM   1644  CE1 PHE A 174      40.547  26.932   8.687  1.00  0.00      RA0  C
ATOM   1645  CE2 PHE A 174      38.639  26.012   9.940  1.00  0.00      RA0  C
ATOM   1646  CZ  PHE A 174      39.160  26.722   8.838  1.00  0.00      RA0  C
ATOM   1647  C   PHE A 174      42.534  25.730  14.172  1.00  0.00      RA0  C
ATOM   1648  O   PHE A 174      42.263  24.574  14.453  1.00  0.00      RA0  O
ATOM   1649  N   PHE A 175      42.978  26.638  15.037  1.00  0.00      RA0  N
ATOM   1650  H   PHE A 175      43.228  27.556  14.716  1.00  0.00      RA0  H
ATOM   1651  CA  PHE A 175      42.992  26.464  16.470  1.00  0.00      RA0  C
ATOM   1652  CB  PHE A 175      44.468  26.290  16.823  1.00  0.00      RA0  C
ATOM   1653  CG  PHE A 175      44.757  25.850  18.237  1.00  0.00      RA0  C
ATOM   1654  CD1 PHE A 175      45.083  24.499  18.466  1.00  0.00      RA0  C
ATOM   1655  CD2 PHE A 175      44.761  26.792  19.289  1.00  0.00      RA0  C
ATOM   1656  CE1 PHE A 175      45.493  24.099  19.749  1.00  0.00      RA0  C
ATOM   1657  CE2 PHE A 175      45.153  26.390  20.579  1.00  0.00      RA0  C
ATOM   1658  CZ  PHE A 175      45.543  25.052  20.788  1.00  0.00      RA0  C
ATOM   1659  C   PHE A 175      42.410  27.704  17.092  1.00  0.00      RA0  C
ATOM   1660  O   PHE A 175      42.512  28.793  16.518  1.00  0.00      RA0  O
ATOM   1661  N   GLY A 176      41.847  27.534  18.283  1.00  0.00      RA0  N
ATOM   1662  H   GLY A 176      41.796  26.614  18.674  1.00  0.00      RA0  H
ATOM   1663  CA  GLY A 176      41.388  28.641  19.101  1.00  0.00      RA0  C
ATOM   1664  C   GLY A 176      41.825  28.478  20.534  1.00  0.00      RA0  C
ATOM   1665  O   GLY A 176      41.907  27.354  21.041  1.00  0.00      RA0  O
ATOM   1666  N   VAL A 177      42.139  29.584  21.200  1.00  0.00      RA0  N
ATOM   1667  H   VAL A 177      42.178  30.474  20.738  1.00  0.00      RA0  H
ATOM   1668  CA  VAL A 177      42.519  29.532  22.587  1.00  0.00      RA0  C
ATOM   1669  CB  VAL A 177      44.043  29.341  22.678  1.00  0.00      RA0  C
ATOM   1670  CG1 VAL A 177      44.794  30.464  21.960  1.00  0.00      RA0  C
ATOM   1671  CG2 VAL A 177      44.524  29.131  24.116  1.00  0.00      RA0  C
ATOM   1672  C   VAL A 177      42.041  30.750  23.388  1.00  0.00      RA0  C
ATOM   1673  O   VAL A 177      42.105  31.891  22.928  1.00  0.00      RA0  O
ATOM   1674  N   GLN A 178      41.555  30.479  24.588  1.00  0.00      RA0  N
ATOM   1675  H   GLN A 178      41.661  29.545  24.925  1.00  0.00      RA0  H
ATOM   1676  CA  GLN A 178      41.186  31.500  25.553  1.00  0.00      RA0  C
ATOM   1677  CB  GLN A 178      40.080  30.977  26.470  1.00  0.00      RA0  C
ATOM   1678  CG  GLN A 178      39.308  32.078  27.201  1.00  0.00      RA0  C
ATOM   1679  CD  GLN A 178      38.415  32.813  26.220  1.00  0.00      RA0  C
ATOM   1680  OE1 GLN A 178      37.715  32.208  25.406  1.00  0.00      RA0  O
ATOM   1681  NE2 GLN A 178      38.475  34.151  26.355  1.00  0.00      RA0  N
ATOM   1682 HE21 GLN A 178      39.035  34.571  27.079  1.00  0.00      RA0  H
ATOM   1683 HE22 GLN A 178      37.975  34.794  25.772  1.00  0.00      RA0  H
ATOM   1684  C   GLN A 178      42.415  31.912  26.358  1.00  0.00      RA0  C
ATOM   1685  O   GLN A 178      43.094  31.076  26.975  1.00  0.00      RA0  O
ATOM   1686  N   ALA A 179      42.707  33.204  26.330  1.00  0.00      RA0  N
ATOM   1687  H   ALA A 179      42.171  33.839  25.781  1.00  0.00      RA0  H
ATOM   1688  CA  ALA A 179      43.784  33.759  27.131  1.00  0.00      RA0  C
ATOM   1689  CB  ALA A 179      44.993  34.049  26.247  1.00  0.00      RA0  C
ATOM   1690  C   ALA A 179      43.255  35.042  27.758  1.00  0.00      RA0  C
ATOM   1691  O   ALA A 179      43.239  36.105  27.120  1.00  0.00      RA0  O
ATOM   1692  N   GLY A 180      42.746  34.898  28.984  1.00  0.00      RA0  N
ATOM   1693  H   GLY A 180      42.715  33.978  29.371  1.00  0.00      RA0  H
ATOM   1694  CA  GLY A 180      42.057  35.972  29.670  1.00  0.00      RA0  C
ATOM   1695  C   GLY A 180      40.810  36.407  28.929  1.00  0.00      RA0  C
ATOM   1696  O   GLY A 180      39.985  35.568  28.546  1.00  0.00      RA0  O
ATOM   1697  N   ASP A 181      40.701  37.712  28.683  1.00  0.00      RA0  N
ATOM   1698  H   ASP A 181      41.339  38.362  29.092  1.00  0.00      RA0  H
ATOM   1699  CA  ASP A 181      39.529  38.296  28.017  1.00  0.00      RA0  C
ATOM   1700  CB  ASP A 181      39.478  39.827  28.137  1.00  0.00      RA0  C
ATOM   1701  CG  ASP A 181      38.878  40.287  29.456  1.00  0.00      RA0  C
ATOM   1702  OD1 ASP A 181      39.516  40.088  30.487  1.00  0.00      RA0  O
ATOM   1703  OD2 ASP A 181      37.793  40.878  29.451  1.00  0.00      RA0  O
ATOM   1704  C   ASP A 181      39.459  37.959  26.533  1.00  0.00      RA0  C
ATOM   1705  O   ASP A 181      38.399  38.139  25.930  1.00  0.00      RA0  O
ATOM   1706  N   LEU A 182      40.560  37.449  25.952  1.00  0.00      RA0  N
ATOM   1707  H   LEU A 182      41.332  37.133  26.503  1.00  0.00      RA0  H
ATOM   1708  CA  LEU A 182      40.642  37.233  24.509  1.00  0.00      RA0  C
ATOM   1709  CB  LEU A 182      41.922  37.830  23.922  1.00  0.00      RA0  C
ATOM   1710  CG  LEU A 182      42.090  39.340  24.109  1.00  0.00      RA0  C
ATOM   1711  CD1 LEU A 182      43.361  39.847  23.424  1.00  0.00      RA0  C
ATOM   1712  CD2 LEU A 182      40.870  40.129  23.644  1.00  0.00      RA0  C
ATOM   1713  C   LEU A 182      40.566  35.774  24.165  1.00  0.00      RA0  C
ATOM   1714  O   LEU A 182      41.315  34.957  24.688  1.00  0.00      RA0  O
ATOM   1715  N   PHE A 183      39.626  35.464  23.275  1.00  0.00      RA0  N
ATOM   1716  H   PHE A 183      39.045  36.198  22.916  1.00  0.00      RA0  H
ATOM   1717  CA  PHE A 183      39.596  34.178  22.589  1.00  0.00      RA0  C
ATOM   1718  CB  PHE A 183      38.155  33.688  22.464  1.00  0.00      RA0  C
ATOM   1719  CG  PHE A 183      38.114  32.406  21.669  1.00  0.00      RA0  C
ATOM   1720  CD1 PHE A 183      38.718  31.260  22.170  1.00  0.00      RA0  C
ATOM   1721  CD2 PHE A 183      37.471  32.374  20.437  1.00  0.00      RA0  C
ATOM   1722  CE1 PHE A 183      38.676  30.080  21.437  1.00  0.00      RA0  C
ATOM   1723  CE2 PHE A 183      37.430  31.193  19.705  1.00  0.00      RA0  C
ATOM   1724  CZ  PHE A 183      38.032  30.046  20.206  1.00  0.00      RA0  C
ATOM   1725  C   PHE A 183      40.194  34.416  21.213  1.00  0.00      RA0  C
ATOM   1726  O   PHE A 183      39.650  35.194  20.429  1.00  0.00      RA0  O
ATOM   1727  N   ILE A 184      41.337  33.787  20.943  1.00  0.00      RA0  N
ATOM   1728  H   ILE A 184      41.708  33.090  21.558  1.00  0.00      RA0  H
ATOM   1729  CA  ILE A 184      42.100  34.086  19.731  1.00  0.00      RA0  C
ATOM   1730  CB  ILE A 184      43.507  34.551  20.109  1.00  0.00      RA0  C
ATOM   1731  CG2 ILE A 184      44.305  34.962  18.871  1.00  0.00      RA0  C
ATOM   1732  CG1 ILE A 184      43.448  35.663  21.158  1.00  0.00      RA0  C
ATOM   1733  CD1 ILE A 184      44.807  35.983  21.780  1.00  0.00      RA0  C
ATOM   1734  C   ILE A 184      42.159  32.841  18.879  1.00  0.00      RA0  C
ATOM   1735  O   ILE A 184      42.575  31.784  19.353  1.00  0.00      RA0  O
ATOM   1736  N   ALA A 185      41.710  32.970  17.637  1.00  0.00      RA0  N
ATOM   1737  H   ALA A 185      41.387  33.854  17.292  1.00  0.00      RA0  H
ATOM   1738  CA  ALA A 185      41.616  31.830  16.725  1.00  0.00      RA0  C
ATOM   1739  CB  ALA A 185      40.152  31.450  16.507  1.00  0.00      RA0  C
ATOM   1740  C   ALA A 185      42.277  32.134  15.389  1.00  0.00      RA0  C
ATOM   1741  O   ALA A 185      42.167  33.234  14.874  1.00  0.00      RA0  O
ATOM   1742  N   THR A 186      42.990  31.141  14.862  1.00  0.00      RA0  N
ATOM   1743  H   THR A 186      43.061  30.259  15.335  1.00  0.00      RA0  H
ATOM   1744  CA  THR A 186      43.633  31.230  13.551  1.00  0.00      RA0  C
ATOM   1745  CB  THR A 186      44.843  30.309  13.632  1.00  0.00      RA0  C
ATOM   1746  OG1 THR A 186      44.687  29.425  14.753  1.00  0.00      RA0  O
ATOM   1747  HG1 THR A 186      45.472  28.877  14.786  1.00  0.00      RA0  H
ATOM   1748  CG2 THR A 186      46.166  31.065  13.714  1.00  0.00      RA0  C
ATOM   1749  C   THR A 186      42.669  30.774  12.458  1.00  0.00      RA0  C
ATOM   1750  O   THR A 186      42.839  29.702  11.833  1.00  0.00      RA0  O
ATOM   1751  N   THR A 187      41.649  31.616  12.254  1.00  0.00      RA0  N
ATOM   1752  H   THR A 187      41.533  32.444  12.805  1.00  0.00      RA0  H
ATOM   1753  CA  THR A 187      40.588  31.408  11.282  1.00  0.00      RA0  C
ATOM   1754  CB  THR A 187      39.381  31.012  12.119  1.00  0.00      RA0  C
ATOM   1755  OG1 THR A 187      39.477  31.679  13.383  1.00  0.00      RA0  O
ATOM   1756  HG1 THR A 187      38.931  32.460  13.275  1.00  0.00      RA0  H
ATOM   1757  CG2 THR A 187      39.302  29.499  12.340  1.00  0.00      RA0  C
ATOM   1758  C   THR A 187      40.383  32.686  10.472  1.00  0.00      RA0  C
ATOM   1759  O   THR A 187      40.945  33.751  10.779  1.00  0.00      RA0  O
ATOM   1760  N   GLY A 188      39.570  32.584   9.423  1.00  0.00      RA0  N
ATOM   1761  H   GLY A 188      39.063  31.761   9.162  1.00  0.00      RA0  H
ATOM   1762  CA  GLY A 188      39.319  33.722   8.585  1.00  0.00      RA0  C
ATOM   1763  C   GLY A 188      38.484  33.350   7.377  1.00  0.00      RA0  C
ATOM   1764  O   GLY A 188      38.259  32.169   7.109  1.00  0.00      RA0  O
ATOM   1765  N   TYR A 189      38.034  34.376   6.693  1.00  0.00      RA0  N
ATOM   1766  H   TYR A 189      38.351  35.282   6.985  1.00  0.00      RA0  H
ATOM   1767  CA  TYR A 189      37.176  34.275   5.523  1.00  0.00      RA0  C
ATOM   1768  CB  TYR A 189      35.843  34.866   5.994  1.00  0.00      RA0  C
ATOM   1769  CG  TYR A 189      34.630  34.609   5.131  1.00  0.00      RA0  C
ATOM   1770  CD1 TYR A 189      34.375  33.366   4.562  1.00  0.00      RA0  C
ATOM   1771  CE1 TYR A 189      33.199  33.167   3.841  1.00  0.00      RA0  C
ATOM   1772  CD2 TYR A 189      33.725  35.648   4.956  1.00  0.00      RA0  C
ATOM   1773  CE2 TYR A 189      32.553  35.451   4.241  1.00  0.00      RA0  C
ATOM   1774  CZ  TYR A 189      32.290  34.210   3.678  1.00  0.00      RA0  C
ATOM   1775  OH  TYR A 189      31.135  34.033   2.945  1.00  0.00      RA0  O
ATOM   1776  HH  TYR A 189      30.732  34.875   2.769  1.00  0.00      RA0  H
ATOM   1777  C   TYR A 189      37.773  35.015   4.324  1.00  0.00      RA0  C
ATOM   1778  O   TYR A 189      37.037  35.478   3.454  1.00  0.00      RA0  O
ATOM   1779  N   THR A 190      39.113  35.092   4.246  1.00  0.00      RA0  N
ATOM   1780  H   THR A 190      39.683  34.678   4.953  1.00  0.00      RA0  H
ATOM   1781  CA  THR A 190      39.760  35.962   3.272  1.00  0.00      RA0  C
ATOM   1782  CB  THR A 190      40.381  36.950   4.221  1.00  0.00      RA0  C
ATOM   1783  OG1 THR A 190      40.572  36.210   5.437  1.00  0.00      RA0  O
ATOM   1784  HG1 THR A 190      40.383  36.801   6.161  1.00  0.00      RA0  H
ATOM   1785  CG2 THR A 190      39.464  38.144   4.497  1.00  0.00      RA0  C
ATOM   1786  C   THR A 190      40.745  35.308   2.321  1.00  0.00      RA0  C
ATOM   1787  O   THR A 190      41.059  35.900   1.287  1.00  0.00      RA0  O
ATOM   1788  N   GLY A 191      41.231  34.122   2.655  1.00  0.00      RA0  N
ATOM   1789  H   GLY A 191      40.960  33.723   3.529  1.00  0.00      RA0  H
ATOM   1790  CA  GLY A 191      42.315  33.493   1.897  1.00  0.00      RA0  C
ATOM   1791  C   GLY A 191      43.697  33.959   2.369  1.00  0.00      RA0  C
ATOM   1792  O   GLY A 191      44.704  33.636   1.746  1.00  0.00      RA0  O
ATOM   1793  N   GLU A 192      43.716  34.765   3.436  1.00  0.00      RA0  N
ATOM   1794  H   GLU A 192      42.902  34.935   3.988  1.00  0.00      RA0  H
ATOM   1795  CA  GLU A 192      44.948  35.243   4.050  1.00  0.00      RA0  C
ATOM   1796  CB  GLU A 192      44.962  36.773   4.069  1.00  0.00      RA0  C
ATOM   1797  CG  GLU A 192      44.608  37.391   2.711  1.00  0.00      RA0  C
ATOM   1798  CD  GLU A 192      45.551  36.877   1.640  1.00  0.00      RA0  C
ATOM   1799  OE1 GLU A 192      46.750  36.842   1.881  1.00  0.00      RA0  O
ATOM   1800  OE2 GLU A 192      45.089  36.503   0.563  1.00  0.00      RA0  O
ATOM   1801  C   GLU A 192      45.079  34.658   5.443  1.00  0.00      RA0  C
ATOM   1802  O   GLU A 192      44.120  34.139   6.001  1.00  0.00      RA0  O
ATOM   1803  N   ALA A 193      46.273  34.795   6.018  1.00  0.00      RA0  N
ATOM   1804  H   ALA A 193      46.973  35.276   5.491  1.00  0.00      RA0  H
ATOM   1805  CA  ALA A 193      46.501  34.558   7.441  1.00  0.00      RA0  C
ATOM   1806  CB  ALA A 193      47.996  34.587   7.762  1.00  0.00      RA0  C
ATOM   1807  C   ALA A 193      45.797  35.615   8.278  1.00  0.00      RA0  C
ATOM   1808  O   ALA A 193      45.417  36.662   7.786  1.00  0.00      RA0  O
ATOM   1809  N   GLY A 194      45.619  35.310   9.551  1.00  0.00      RA0  N
ATOM   1810  H   GLY A 194      45.860  34.423   9.947  1.00  0.00      RA0  H
ATOM   1811  CA  GLY A 194      44.989  36.252  10.455  1.00  0.00      RA0  C
ATOM   1812  C   GLY A 194      44.460  35.601  11.697  1.00  0.00      RA0  C
ATOM   1813  O   GLY A 194      44.756  34.437  11.964  1.00  0.00      RA0  O
ATOM   1814  N   TYR A 195      43.694  36.388  12.467  1.00  0.00      RA0  N
ATOM   1815  H   TYR A 195      43.417  37.303  12.174  1.00  0.00      RA0  H
ATOM   1816  CA  TYR A 195      43.018  35.893  13.639  1.00  0.00      RA0  C
ATOM   1817  CB  TYR A 195      43.579  36.518  14.918  1.00  0.00      RA0  C
ATOM   1818  CG  TYR A 195      44.953  36.009  15.269  1.00  0.00      RA0  C
ATOM   1819  CD1 TYR A 195      45.289  34.681  15.044  1.00  0.00      RA0  C
ATOM   1820  CE1 TYR A 195      46.548  34.221  15.402  1.00  0.00      RA0  C
ATOM   1821  CD2 TYR A 195      45.875  36.873  15.849  1.00  0.00      RA0  C
ATOM   1822  CE2 TYR A 195      47.131  36.409  16.217  1.00  0.00      RA0  C
ATOM   1823  CZ  TYR A 195      47.469  35.081  15.987  1.00  0.00      RA0  C
ATOM   1824  OH  TYR A 195      48.718  34.610  16.325  1.00  0.00      RA0  O
ATOM   1825  HH  TYR A 195      49.158  35.215  16.908  1.00  0.00      RA0  H
ATOM   1826  C   TYR A 195      41.549  36.328  13.574  1.00  0.00      RA0  C
ATOM   1827  O   TYR A 195      41.222  37.317  12.900  1.00  0.00      RA0  O
ATOM   1828  N   GLU A 196      40.713  35.591  14.292  1.00  0.00      RA0  N
ATOM   1829  H   GLU A 196      41.034  34.744  14.717  1.00  0.00      RA0  H
ATOM   1830  CA  GLU A 196      39.442  36.110  14.790  1.00  0.00      RA0  C
ATOM   1831  CB  GLU A 196      38.279  35.352  14.110  1.00  0.00      RA0  C
ATOM   1832  CG  GLU A 196      38.372  35.672  12.598  1.00  0.00      RA0  C
ATOM   1833  CD  GLU A 196      37.338  35.013  11.692  1.00  0.00      RA0  C
ATOM   1834  OE1 GLU A 196      37.246  33.789  11.718  1.00  0.00      RA0  O
ATOM   1835  OE2 GLU A 196      36.680  35.718  10.907  1.00  0.00      RA0  O
ATOM   1836  C   GLU A 196      39.548  36.155  16.312  1.00  0.00      RA0  C
ATOM   1837  O   GLU A 196      40.030  35.204  16.966  1.00  0.00      RA0  O
ATOM   1838  N   ILE A 197      39.134  37.269  16.880  1.00  0.00      RA0  N
ATOM   1839  H   ILE A 197      38.681  37.980  16.344  1.00  0.00      RA0  H
ATOM   1840  CA  ILE A 197      39.331  37.519  18.301  1.00  0.00      RA0  C
ATOM   1841  CB  ILE A 197      40.350  38.637  18.533  1.00  0.00      RA0  C
ATOM   1842  CG2 ILE A 197      40.529  38.891  20.030  1.00  0.00      RA0  C
ATOM   1843  CG1 ILE A 197      41.684  38.321  17.852  1.00  0.00      RA0  C
ATOM   1844  CD1 ILE A 197      42.716  39.440  17.989  1.00  0.00      RA0  C
ATOM   1845  C   ILE A 197      37.992  37.864  18.938  1.00  0.00      RA0  C
ATOM   1846  O   ILE A 197      37.379  38.861  18.577  1.00  0.00      RA0  O
ATOM   1847  N   ALA A 198      37.529  37.025  19.869  1.00  0.00      RA0  N
ATOM   1848  H   ALA A 198      38.121  36.286  20.192  1.00  0.00      RA0  H
ATOM   1849  CA  ALA A 198      36.277  37.299  20.579  1.00  0.00      RA0  C
ATOM   1850  CB  ALA A 198      35.434  36.031  20.701  1.00  0.00      RA0  C
ATOM   1851  C   ALA A 198      36.610  37.807  21.973  1.00  0.00      RA0  C
ATOM   1852  O   ALA A 198      37.544  37.323  22.614  1.00  0.00      RA0  O
ATOM   1853  N   LEU A 199      35.836  38.781  22.442  1.00  0.00      RA0  N
ATOM   1854  H   LEU A 199      35.048  39.132  21.924  1.00  0.00      RA0  H
ATOM   1855  CA  LEU A 199      36.077  39.382  23.745  1.00  0.00      RA0  C
ATOM   1856  CB  LEU A 199      37.193  40.426  23.554  1.00  0.00      RA0  C
ATOM   1857  CG  LEU A 199      36.849  41.718  22.793  1.00  0.00      RA0  C
ATOM   1858  CD1 LEU A 199      37.924  42.759  23.069  1.00  0.00      RA0  C
ATOM   1859  CD2 LEU A 199      36.649  41.570  21.279  1.00  0.00      RA0  C
ATOM   1860  C   LEU A 199      34.791  40.024  24.251  1.00  0.00      RA0  C
ATOM   1861  O   LEU A 199      33.848  40.211  23.482  1.00  0.00      RA0  O
ATOM   1862  N   PRO A 200      34.731  40.356  25.543  1.00  0.00      RA0  N
ATOM   1863  CD  PRO A 200      35.717  40.065  26.580  1.00  0.00      RA0  C
ATOM   1864  CA  PRO A 200      33.512  40.955  26.107  1.00  0.00      RA0  C
ATOM   1865  CB  PRO A 200      33.852  41.110  27.586  1.00  0.00      RA0  C
ATOM   1866  CG  PRO A 200      34.903  40.044  27.865  1.00  0.00      RA0  C
ATOM   1867  C   PRO A 200      33.071  42.178  25.358  1.00  0.00      RA0  C
ATOM   1868  O   PRO A 200      33.899  42.999  24.964  1.00  0.00      RA0  O
ATOM   1869  N   ASN A 201      31.760  42.311  25.160  1.00  0.00      RA0  N
ATOM   1870  H   ASN A 201      31.178  41.541  25.429  1.00  0.00      RA0  H
ATOM   1871  CA  ASN A 201      31.212  43.471  24.462  1.00  0.00      RA0  C
ATOM   1872  CB  ASN A 201      29.685  43.515  24.634  1.00  0.00      RA0  C
ATOM   1873  CG  ASN A 201      28.998  42.445  23.805  1.00  0.00      RA0  C
ATOM   1874  OD1 ASN A 201      29.467  42.066  22.739  1.00  0.00      RA0  O
ATOM   1875  ND2 ASN A 201      27.859  41.974  24.345  1.00  0.00      RA0  N
ATOM   1876 HD21 ASN A 201      27.504  42.298  25.220  1.00  0.00      RA0  H
ATOM   1877 HD22 ASN A 201      27.322  41.254  23.887  1.00  0.00      RA0  H
ATOM   1878  C   ASN A 201      31.800  44.788  24.983  1.00  0.00      RA0  C
ATOM   1879  O   ASN A 201      32.125  45.698  24.208  1.00  0.00      RA0  O
ATOM   1880  N   GLU A 202      31.935  44.870  26.299  1.00  0.00      RA0  N
ATOM   1881  H   GLU A 202      31.870  44.055  26.874  1.00  0.00      RA0  H
ATOM   1882  CA  GLU A 202      32.386  46.099  26.965  1.00  0.00      RA0  C
ATOM   1883  CB  GLU A 202      31.965  46.101  28.449  1.00  0.00      RA0  C
ATOM   1884  CG  GLU A 202      33.025  45.925  29.555  1.00  0.00      RA0  C
ATOM   1885  CD  GLU A 202      33.591  44.519  29.627  1.00  0.00      RA0  C
ATOM   1886  OE1 GLU A 202      33.828  43.913  28.594  1.00  0.00      RA0  O
ATOM   1887  OE2 GLU A 202      33.862  44.025  30.720  1.00  0.00      RA0  O
ATOM   1888  C   GLU A 202      33.868  46.439  26.747  1.00  0.00      RA0  C
ATOM   1889  O   GLU A 202      34.297  47.572  27.036  1.00  0.00      RA0  O
ATOM   1890  N   LYS A 203      34.639  45.457  26.281  1.00  0.00      RA0  N
ATOM   1891  H   LYS A 203      34.226  44.559  26.128  1.00  0.00      RA0  H
ATOM   1892  CA  LYS A 203      36.055  45.639  25.902  1.00  0.00      RA0  C
ATOM   1893  CB  LYS A 203      36.945  44.432  26.201  1.00  0.00      RA0  C
ATOM   1894  CG  LYS A 203      36.912  43.800  27.580  1.00  0.00      RA0  C
ATOM   1895  CD  LYS A 203      37.179  44.759  28.732  1.00  0.00      RA0  C
ATOM   1896  CE  LYS A 203      37.154  43.975  30.041  1.00  0.00      RA0  C
ATOM   1897  NZ  LYS A 203      36.075  42.981  29.971  1.00  0.00      RA0  N
ATOM   1898  HZ1 LYS A 203      36.471  42.036  29.760  1.00  0.00      RA0  H
ATOM   1899  HZ2 LYS A 203      35.521  42.978  30.850  1.00  0.00      RA0  H
ATOM   1900  HZ3 LYS A 203      35.350  43.262  29.272  1.00  0.00      RA0  H
ATOM   1901  C   LYS A 203      36.285  45.904  24.414  1.00  0.00      RA0  C
ATOM   1902  O   LYS A 203      37.393  46.235  23.996  1.00  0.00      RA0  O
ATOM   1903  N   ALA A 204      35.250  45.707  23.604  1.00  0.00      RA0  N
ATOM   1904  H   ALA A 204      34.349  45.516  23.999  1.00  0.00      RA0  H
ATOM   1905  CA  ALA A 204      35.403  45.662  22.157  1.00  0.00      RA0  C
ATOM   1906  CB  ALA A 204      34.089  45.253  21.494  1.00  0.00      RA0  C
ATOM   1907  C   ALA A 204      35.881  46.979  21.553  1.00  0.00      RA0  C
ATOM   1908  O   ALA A 204      36.794  46.997  20.704  1.00  0.00      RA0  O
ATOM   1909  N   ALA A 205      35.277  48.078  21.979  1.00  0.00      RA0  N
ATOM   1910  H   ALA A 205      34.667  48.022  22.769  1.00  0.00      RA0  H
ATOM   1911  CA  ALA A 205      35.531  49.388  21.340  1.00  0.00      RA0  C
ATOM   1912  CB  ALA A 205      34.616  50.461  21.930  1.00  0.00      RA0  C
ATOM   1913  C   ALA A 205      36.972  49.794  21.545  1.00  0.00      RA0  C
ATOM   1914  O   ALA A 205      37.616  50.274  20.637  1.00  0.00      RA0  O
ATOM   1915  N   ASP A 206      37.483  49.586  22.747  1.00  0.00      RA0  N
ATOM   1916  H   ASP A 206      36.935  49.273  23.527  1.00  0.00      RA0  H
ATOM   1917  CA  ASP A 206      38.866  49.965  23.032  1.00  0.00      RA0  C
ATOM   1918  CB  ASP A 206      39.159  49.813  24.523  1.00  0.00      RA0  C
ATOM   1919  CG  ASP A 206      38.021  50.396  25.333  1.00  0.00      RA0  C
ATOM   1920  OD1 ASP A 206      38.138  51.535  25.779  1.00  0.00      RA0  O
ATOM   1921  OD2 ASP A 206      37.020  49.705  25.517  1.00  0.00      RA0  O
ATOM   1922  C   ASP A 206      39.848  49.089  22.256  1.00  0.00      RA0  C
ATOM   1923  O   ASP A 206      40.889  49.562  21.834  1.00  0.00      RA0  O
ATOM   1924  N   PHE A 207      39.524  47.812  22.099  1.00  0.00      RA0  N
ATOM   1925  H   PHE A 207      38.659  47.489  22.490  1.00  0.00      RA0  H
ATOM   1926  CA  PHE A 207      40.396  46.894  21.394  1.00  0.00      RA0  C
ATOM   1927  CB  PHE A 207      39.935  45.459  21.619  1.00  0.00      RA0  C
ATOM   1928  CG  PHE A 207      40.925  44.489  21.022  1.00  0.00      RA0  C
ATOM   1929  CD1 PHE A 207      42.281  44.620  21.298  1.00  0.00      RA0  C
ATOM   1930  CD2 PHE A 207      40.476  43.458  20.206  1.00  0.00      RA0  C
ATOM   1931  CE1 PHE A 207      43.188  43.714  20.760  1.00  0.00      RA0  C
ATOM   1932  CE2 PHE A 207      41.384  42.554  19.669  1.00  0.00      RA0  C
ATOM   1933  CZ  PHE A 207      42.740  42.680  19.948  1.00  0.00      RA0  C
ATOM   1934  C   PHE A 207      40.414  47.237  19.906  1.00  0.00      RA0  C
ATOM   1935  O   PHE A 207      41.479  47.299  19.293  1.00  0.00      RA0  O
ATOM   1936  N   TRP A 208      39.238  47.512  19.343  1.00  0.00      RA0  N
ATOM   1937  H   TRP A 208      38.416  47.436  19.906  1.00  0.00      RA0  H
ATOM   1938  CA  TRP A 208      39.124  48.045  17.980  1.00  0.00      RA0  C
ATOM   1939  CB  TRP A 208      37.654  48.362  17.688  1.00  0.00      RA0  C
ATOM   1940  CG  TRP A 208      37.428  48.883  16.284  1.00  0.00      RA0  C
ATOM   1941  CD2 TRP A 208      37.069  48.135  15.103  1.00  0.00      RA0  C
ATOM   1942  CE2 TRP A 208      36.918  49.058  14.040  1.00  0.00      RA0  C
ATOM   1943  CE3 TRP A 208      36.862  46.781  14.870  1.00  0.00      RA0  C
ATOM   1944  CD1 TRP A 208      37.478  50.221  15.861  1.00  0.00      RA0  C
ATOM   1945  NE1 TRP A 208      37.178  50.330  14.540  1.00  0.00      RA0  N
ATOM   1946  HE1 TRP A 208      37.138  51.169  14.032  1.00  0.00      RA0  H
ATOM   1947  CZ2 TRP A 208      36.564  48.598  12.777  1.00  0.00      RA0  C
ATOM   1948  CZ3 TRP A 208      36.508  46.334  13.602  1.00  0.00      RA0  C
ATOM   1949  CH2 TRP A 208      36.358  47.240  12.558  1.00  0.00      RA0  C
ATOM   1950  C   TRP A 208      40.012  49.281  17.774  1.00  0.00      RA0  C
ATOM   1951  O   TRP A 208      40.789  49.361  16.814  1.00  0.00      RA0  O
ATOM   1952  N   ARG A 209      39.881  50.268  18.660  1.00  0.00      RA0  N
ATOM   1953  H   ARG A 209      39.240  50.172  19.426  1.00  0.00      RA0  H
ATOM   1954  CA  ARG A 209      40.678  51.485  18.541  1.00  0.00      RA0  C
ATOM   1955  CB  ARG A 209      40.390  52.363  19.756  1.00  0.00      RA0  C
ATOM   1956  CG  ARG A 209      39.175  53.265  19.628  1.00  0.00      RA0  C
ATOM   1957  CD  ARG A 209      39.603  54.716  19.403  1.00  0.00      RA0  C
ATOM   1958  NE  ARG A 209      40.714  54.806  18.454  1.00  0.00      RA0  N
ATOM   1959  HE  ARG A 209      41.660  54.845  18.824  1.00  0.00      RA0  H
ATOM   1960  CZ  ARG A 209      40.497  54.780  17.108  1.00  0.00      RA0  C
ATOM   1961  NH1 ARG A 209      39.241  54.659  16.614  1.00  0.00      RA0  N
ATOM   1962 HH11 ARG A 209      39.028  54.679  15.636  1.00  0.00      RA0  H
ATOM   1963 HH12 ARG A 209      38.439  54.522  17.218  1.00  0.00      RA0  H
ATOM   1964  NH2 ARG A 209      41.565  54.870  16.294  1.00  0.00      RA0  N
ATOM   1965 HH21 ARG A 209      41.532  54.877  15.296  1.00  0.00      RA0  H
ATOM   1966 HH22 ARG A 209      42.485  54.930  16.721  1.00  0.00      RA0  H
ATOM   1967  C   ARG A 209      42.182  51.183  18.623  1.00  0.00      RA0  C
ATOM   1968  O   ARG A 209      42.974  51.759  17.883  1.00  0.00      RA0  O
ATOM   1969  N   ALA A 210      42.564  50.281  19.527  1.00  0.00      RA0  N
ATOM   1970  H   ALA A 210      41.894  49.880  20.155  1.00  0.00      RA0  H
ATOM   1971  CA  ALA A 210      43.973  49.900  19.650  1.00  0.00      RA0  C
ATOM   1972  CB  ALA A 210      44.159  48.927  20.814  1.00  0.00      RA0  C
ATOM   1973  C   ALA A 210      44.485  49.255  18.351  1.00  0.00      RA0  C
ATOM   1974  O   ALA A 210      45.640  49.465  17.961  1.00  0.00      RA0  O
ATOM   1975  N   LEU A 211      43.615  48.486  17.688  1.00  0.00      RA0  N
ATOM   1976  H   LEU A 211      42.695  48.362  18.065  1.00  0.00      RA0  H
ATOM   1977  CA  LEU A 211      43.980  47.816  16.445  1.00  0.00      RA0  C
ATOM   1978  CB  LEU A 211      42.893  46.823  16.035  1.00  0.00      RA0  C
ATOM   1979  CG  LEU A 211      42.904  45.480  16.760  1.00  0.00      RA0  C
ATOM   1980  CD1 LEU A 211      41.538  44.799  16.690  1.00  0.00      RA0  C
ATOM   1981  CD2 LEU A 211      44.010  44.565  16.230  1.00  0.00      RA0  C
ATOM   1982  C   LEU A 211      44.160  48.818  15.300  1.00  0.00      RA0  C
ATOM   1983  O   LEU A 211      45.096  48.693  14.533  1.00  0.00      RA0  O
ATOM   1984  N   VAL A 212      43.303  49.829  15.232  1.00  0.00      RA0  N
ATOM   1985  H   VAL A 212      42.561  49.855  15.906  1.00  0.00      RA0  H
ATOM   1986  CA  VAL A 212      43.474  50.924  14.281  1.00  0.00      RA0  C
ATOM   1987  CB  VAL A 212      42.412  52.017  14.449  1.00  0.00      RA0  C
ATOM   1988  CG1 VAL A 212      42.634  53.125  13.418  1.00  0.00      RA0  C
ATOM   1989  CG2 VAL A 212      40.985  51.481  14.384  1.00  0.00      RA0  C
ATOM   1990  C   VAL A 212      44.844  51.543  14.477  1.00  0.00      RA0  C
ATOM   1991  O   VAL A 212      45.622  51.698  13.519  1.00  0.00      RA0  O
ATOM   1992  N   GLU A 213      45.154  51.866  15.726  1.00  0.00      RA0  N
ATOM   1993  H   GLU A 213      44.511  51.728  16.486  1.00  0.00      RA0  H
ATOM   1994  CA  GLU A 213      46.448  52.480  16.040  1.00  0.00      RA0  C
ATOM   1995  CB  GLU A 213      46.445  53.003  17.484  1.00  0.00      RA0  C
ATOM   1996  CG  GLU A 213      45.833  54.414  17.572  1.00  0.00      RA0  C
ATOM   1997  CD  GLU A 213      44.524  54.457  18.352  1.00  0.00      RA0  C
ATOM   1998  OE1 GLU A 213      43.638  55.225  17.980  1.00  0.00      RA0  O
ATOM   1999  OE2 GLU A 213      44.390  53.751  19.344  1.00  0.00      RA0  O
ATOM   2000  C   GLU A 213      47.628  51.559  15.686  1.00  0.00      RA0  C
ATOM   2001  O   GLU A 213      48.710  52.037  15.319  1.00  0.00      RA0  O
ATOM   2002  N   ALA A 214      47.415  50.247  15.776  1.00  0.00      RA0  N
ATOM   2003  H   ALA A 214      46.539  49.931  16.144  1.00  0.00      RA0  H
ATOM   2004  CA  ALA A 214      48.424  49.241  15.402  1.00  0.00      RA0  C
ATOM   2005  CB  ALA A 214      48.064  47.869  15.978  1.00  0.00      RA0  C
ATOM   2006  C   ALA A 214      48.627  49.103  13.890  1.00  0.00      RA0  C
ATOM   2007  O   ALA A 214      49.448  48.297  13.454  1.00  0.00      RA0  O
ATOM   2008  N   GLY A 215      47.862  49.854  13.101  1.00  0.00      RA0  N
ATOM   2009  H   GLY A 215      47.132  50.411  13.500  1.00  0.00      RA0  H
ATOM   2010  CA  GLY A 215      48.031  49.877  11.666  1.00  0.00      RA0  C
ATOM   2011  C   GLY A 215      47.119  48.898  10.949  1.00  0.00      RA0  C
ATOM   2012  O   GLY A 215      47.398  48.508   9.817  1.00  0.00      RA0  O
ATOM   2013  N   VAL A 216      46.016  48.507  11.586  1.00  0.00      RA0  N
ATOM   2014  H   VAL A 216      45.761  48.904  12.472  1.00  0.00      RA0  H
ATOM   2015  CA  VAL A 216      45.030  47.614  10.938  1.00  0.00      RA0  C
ATOM   2016  CB  VAL A 216      44.544  46.567  11.937  1.00  0.00      RA0  C
ATOM   2017  CG1 VAL A 216      43.724  45.500  11.227  1.00  0.00      RA0  C
ATOM   2018  CG2 VAL A 216      45.714  45.948  12.703  1.00  0.00      RA0  C
ATOM   2019  C   VAL A 216      43.867  48.464  10.407  1.00  0.00      RA0  C
ATOM   2020  O   VAL A 216      43.235  49.198  11.162  1.00  0.00      RA0  O
ATOM   2021  N   LYS A 217      43.595  48.357   9.112  1.00  0.00      RA0  N
ATOM   2022  H   LYS A 217      44.057  47.653   8.566  1.00  0.00      RA0  H
ATOM   2023  CA  LYS A 217      42.593  49.191   8.446  1.00  0.00      RA0  C
ATOM   2024  CB  LYS A 217      42.866  49.399   6.951  1.00  0.00      RA0  C
ATOM   2025  CG  LYS A 217      42.125  50.661   6.482  1.00  0.00      RA0  C
ATOM   2026  CD  LYS A 217      41.298  50.530   5.201  1.00  0.00      RA0  C
ATOM   2027  CE  LYS A 217      40.430  51.772   4.915  1.00  0.00      RA0  C
ATOM   2028  NZ  LYS A 217      39.735  51.622   3.626  1.00  0.00      RA0  N
ATOM   2029  HZ1 LYS A 217      38.737  51.320   3.697  1.00  0.00      RA0  H
ATOM   2030  HZ2 LYS A 217      39.813  52.454   3.007  1.00  0.00      RA0  H
ATOM   2031  HZ3 LYS A 217      40.254  50.943   3.028  1.00  0.00      RA0  H
ATOM   2032  C   LYS A 217      41.187  48.640   8.645  1.00  0.00      RA0  C
ATOM   2033  O   LYS A 217      40.949  47.459   8.367  1.00  0.00      RA0  O
ATOM   2034  N   PRO A 218      40.240  49.470   9.110  1.00  0.00      RA0  N
ATOM   2035  CD  PRO A 218      40.433  50.784   9.709  1.00  0.00      RA0  C
ATOM   2036  CA  PRO A 218      38.845  49.048   9.072  1.00  0.00      RA0  C
ATOM   2037  CB  PRO A 218      38.118  50.261   9.663  1.00  0.00      RA0  C
ATOM   2038  CG  PRO A 218      39.155  50.995  10.509  1.00  0.00      RA0  C
ATOM   2039  C   PRO A 218      38.347  48.677   7.649  1.00  0.00      RA0  C
ATOM   2040  O   PRO A 218      38.499  49.440   6.697  1.00  0.00      RA0  O
ATOM   2041  N   CYS A 219      37.719  47.510   7.563  1.00  0.00      RA0  N
ATOM   2042  H   CYS A 219      37.578  46.920   8.360  1.00  0.00      RA0  H
ATOM   2043  CA  CYS A 219      37.224  46.966   6.307  1.00  0.00      RA0  C
ATOM   2044  CB  CYS A 219      38.146  45.831   5.872  1.00  0.00      RA0  C
ATOM   2045  SG  CYS A 219      39.878  46.336   5.737  1.00  0.00      RA0  S
ATOM   2046  C   CYS A 219      35.773  46.522   6.465  1.00  0.00      RA0  C
ATOM   2047  O   CYS A 219      35.413  45.922   7.468  1.00  0.00      RA0  O
ATOM   2048  N   GLY A 220      34.983  46.773   5.422  1.00  0.00      RA0  N
ATOM   2049  H   GLY A 220      35.380  47.233   4.621  1.00  0.00      RA0  H
ATOM   2050  CA  GLY A 220      33.552  46.565   5.440  1.00  0.00      RA0  C
ATOM   2051  C   GLY A 220      33.083  45.327   4.699  1.00  0.00      RA0  C
ATOM   2052  O   GLY A 220      33.852  44.474   4.286  1.00  0.00      RA0  O
ATOM   2053  N   LEU A 221      31.771  45.231   4.564  1.00  0.00      RA0  N
ATOM   2054  H   LEU A 221      31.211  45.978   4.927  1.00  0.00      RA0  H
ATOM   2055  CA  LEU A 221      31.127  44.069   3.968  1.00  0.00      RA0  C
ATOM   2056  CB  LEU A 221      29.614  44.152   4.137  1.00  0.00      RA0  C
ATOM   2057  CG  LEU A 221      29.167  44.267   5.592  1.00  0.00      RA0  C
ATOM   2058  CD1 LEU A 221      27.682  44.604   5.675  1.00  0.00      RA0  C
ATOM   2059  CD2 LEU A 221      29.536  43.032   6.417  1.00  0.00      RA0  C
ATOM   2060  C   LEU A 221      31.454  43.911   2.501  1.00  0.00      RA0  C
ATOM   2061  O   LEU A 221      31.499  42.783   1.981  1.00  0.00      RA0  O
ATOM   2062  N   GLY A 222      31.651  45.020   1.799  1.00  0.00      RA0  N
ATOM   2063  H   GLY A 222      31.630  45.912   2.254  1.00  0.00      RA0  H
ATOM   2064  CA  GLY A 222      31.971  44.962   0.369  1.00  0.00      RA0  C
ATOM   2065  C   GLY A 222      33.273  44.205   0.122  1.00  0.00      RA0  C
ATOM   2066  O   GLY A 222      33.332  43.260  -0.639  1.00  0.00      RA0  O
ATOM   2067  N   ALA A 223      34.314  44.594   0.835  1.00  0.00      RA0  N
ATOM   2068  H   ALA A 223      34.195  45.335   1.495  1.00  0.00      RA0  H
ATOM   2069  CA  ALA A 223      35.586  43.875   0.781  1.00  0.00      RA0  C
ATOM   2070  CB  ALA A 223      36.655  44.636   1.561  1.00  0.00      RA0  C
ATOM   2071  C   ALA A 223      35.477  42.455   1.366  1.00  0.00      RA0  C
ATOM   2072  O   ALA A 223      36.089  41.507   0.856  1.00  0.00      RA0  O
ATOM   2073  N   ARG A 224      34.691  42.279   2.425  1.00  0.00      RA0  N
ATOM   2074  H   ARG A 224      34.234  43.064   2.847  1.00  0.00      RA0  H
ATOM   2075  CA  ARG A 224      34.478  40.940   2.972  1.00  0.00      RA0  C
ATOM   2076  CB  ARG A 224      33.698  40.813   4.302  1.00  0.00      RA0  C
ATOM   2077  CG  ARG A 224      33.950  39.444   4.998  1.00  0.00      RA0  C
ATOM   2078  CD  ARG A 224      33.977  39.447   6.548  1.00  0.00      RA0  C
ATOM   2079  NE  ARG A 224      34.000  38.103   7.167  1.00  0.00      RA0  N
ATOM   2080  HE  ARG A 224      33.213  37.521   6.939  1.00  0.00      RA0  H
ATOM   2081  CZ  ARG A 224      34.965  37.736   8.089  1.00  0.00      RA0  C
ATOM   2082  NH1 ARG A 224      36.028  38.540   8.275  1.00  0.00      RA0  N
ATOM   2083 HH11 ARG A 224      36.754  38.286   8.924  1.00  0.00      RA0  H
ATOM   2084 HH12 ARG A 224      36.134  39.406   7.781  1.00  0.00      RA0  H
ATOM   2085  NH2 ARG A 224      34.864  36.586   8.811  1.00  0.00      RA0  N
ATOM   2086 HH21 ARG A 224      35.548  36.301   9.513  1.00  0.00      RA0  H
ATOM   2087 HH22 ARG A 224      34.099  35.945   8.707  1.00  0.00      RA0  H
ATOM   2088  C   ARG A 224      34.041  40.003   1.827  1.00  0.00      RA0  C
ATOM   2089  O   ARG A 224      34.525  38.876   1.697  1.00  0.00      RA0  O
ATOM   2090  N   ASP A 225      33.130  40.476   0.983  1.00  0.00      RA0  N
ATOM   2091  H   ASP A 225      32.737  41.391   1.093  1.00  0.00      RA0  H
ATOM   2092  CA  ASP A 225      32.631  39.627  -0.077  1.00  0.00      RA0  C
ATOM   2093  CB  ASP A 225      31.210  39.881  -0.592  1.00  0.00      RA0  C
ATOM   2094  CG  ASP A 225      30.586  38.508  -0.869  1.00  0.00      RA0  C
ATOM   2095  OD1 ASP A 225      30.213  37.827   0.081  1.00  0.00      RA0  O
ATOM   2096  OD2 ASP A 225      30.495  38.078  -2.019  1.00  0.00      RA0  O
ATOM   2097  C   ASP A 225      33.641  39.385  -1.205  1.00  0.00      RA0  C
ATOM   2098  O   ASP A 225      33.788  38.242  -1.635  1.00  0.00      RA0  O
ATOM   2099  N   THR A 226      34.304  40.433  -1.695  1.00  0.00      RA0  N
ATOM   2100  H   THR A 226      34.202  41.315  -1.239  1.00  0.00      RA0  H
ATOM   2101  CA  THR A 226      35.314  40.237  -2.754  1.00  0.00      RA0  C
ATOM   2102  CB  THR A 226      35.716  41.650  -3.151  1.00  0.00      RA0  C
ATOM   2103  OG1 THR A 226      35.693  42.485  -1.985  1.00  0.00      RA0  O
ATOM   2104  HG1 THR A 226      34.789  42.775  -1.872  1.00  0.00      RA0  H
ATOM   2105  CG2 THR A 226      34.766  42.245  -4.189  1.00  0.00      RA0  C
ATOM   2106  C   THR A 226      36.448  39.327  -2.276  1.00  0.00      RA0  C
ATOM   2107  O   THR A 226      36.926  38.467  -3.028  1.00  0.00      RA0  O
ATOM   2108  N   LEU A 227      36.856  39.517  -1.033  1.00  0.00      RA0  N
ATOM   2109  H   LEU A 227      36.399  40.207  -0.470  1.00  0.00      RA0  H
ATOM   2110  CA  LEU A 227      37.914  38.685  -0.456  1.00  0.00      RA0  C
ATOM   2111  CB  LEU A 227      38.296  39.177   0.938  1.00  0.00      RA0  C
ATOM   2112  CG  LEU A 227      39.068  40.495   0.931  1.00  0.00      RA0  C
ATOM   2113  CD1 LEU A 227      38.909  41.252   2.243  1.00  0.00      RA0  C
ATOM   2114  CD2 LEU A 227      40.539  40.296   0.587  1.00  0.00      RA0  C
ATOM   2115  C   LEU A 227      37.532  37.211  -0.385  1.00  0.00      RA0  C
ATOM   2116  O   LEU A 227      38.288  36.330  -0.819  1.00  0.00      RA0  O
ATOM   2117  N   ARG A 228      36.357  36.916   0.162  1.00  0.00      RA0  N
ATOM   2118  H   ARG A 228      35.732  37.640   0.468  1.00  0.00      RA0  H
ATOM   2119  CA  ARG A 228      35.964  35.525   0.333  1.00  0.00      RA0  C
ATOM   2120  CB  ARG A 228      34.763  35.410   1.282  1.00  0.00      RA0  C
ATOM   2121  CG  ARG A 228      33.403  35.870   0.740  1.00  0.00      RA0  C
ATOM   2122  CD  ARG A 228      32.591  34.783   0.025  1.00  0.00      RA0  C
ATOM   2123  NE  ARG A 228      31.522  35.396  -0.750  1.00  0.00      RA0  N
ATOM   2124  HE  ARG A 228      31.388  36.397  -0.656  1.00  0.00      RA0  H
ATOM   2125  CZ  ARG A 228      30.685  34.667  -1.536  1.00  0.00      RA0  C
ATOM   2126  NH1 ARG A 228      30.849  33.324  -1.645  1.00  0.00      RA0  N
ATOM   2127 HH11 ARG A 228      30.201  32.738  -2.162  1.00  0.00      RA0  H
ATOM   2128 HH12 ARG A 228      31.617  32.838  -1.206  1.00  0.00      RA0  H
ATOM   2129  NH2 ARG A 228      29.704  35.328  -2.183  1.00  0.00      RA0  N
ATOM   2130 HH21 ARG A 228      29.023  34.873  -2.773  1.00  0.00      RA0  H
ATOM   2131 HH22 ARG A 228      29.654  36.340  -2.073  1.00  0.00      RA0  H
ATOM   2132  C   ARG A 228      35.668  34.814  -1.003  1.00  0.00      RA0  C
ATOM   2133  O   ARG A 228      35.923  33.623  -1.156  1.00  0.00      RA0  O
ATOM   2134  N   LEU A 229      35.145  35.532  -1.977  1.00  0.00      RA0  N
ATOM   2135  H   LEU A 229      34.919  36.499  -1.828  1.00  0.00      RA0  H
ATOM   2136  CA  LEU A 229      34.809  34.909  -3.261  1.00  0.00      RA0  C
ATOM   2137  CB  LEU A 229      33.936  35.842  -4.098  1.00  0.00      RA0  C
ATOM   2138  CG  LEU A 229      33.468  35.146  -5.373  1.00  0.00      RA0  C
ATOM   2139  CD1 LEU A 229      32.673  33.891  -5.036  1.00  0.00      RA0  C
ATOM   2140  CD2 LEU A 229      32.691  36.072  -6.304  1.00  0.00      RA0  C
ATOM   2141  C   LEU A 229      36.111  34.576  -4.022  1.00  0.00      RA0  C
ATOM   2142  O   LEU A 229      36.287  33.467  -4.555  1.00  0.00      RA0  O
ATOM   2143  N   GLU A 230      37.034  35.540  -4.032  1.00  0.00      RA0  N
ATOM   2144  H   GLU A 230      36.834  36.437  -3.630  1.00  0.00      RA0  H
ATOM   2145  CA  GLU A 230      38.381  35.294  -4.562  1.00  0.00      RA0  C
ATOM   2146  CB  GLU A 230      39.305  36.499  -4.419  1.00  0.00      RA0  C
ATOM   2147  CG  GLU A 230      38.987  37.681  -5.335  1.00  0.00      RA0  C
ATOM   2148  CD  GLU A 230      40.044  38.743  -5.125  1.00  0.00      RA0  C
ATOM   2149  OE1 GLU A 230      40.923  38.537  -4.300  1.00  0.00      RA0  O
ATOM   2150  OE2 GLU A 230      40.006  39.778  -5.782  1.00  0.00      RA0  O
ATOM   2151  C   GLU A 230      39.019  34.066  -3.917  1.00  0.00      RA0  C
ATOM   2152  O   GLU A 230      39.668  33.269  -4.598  1.00  0.00      RA0  O
ATOM   2153  N   ALA A 231      38.831  33.907  -2.617  1.00  0.00      RA0  N
ATOM   2154  H   ALA A 231      38.279  34.582  -2.124  1.00  0.00      RA0  H
ATOM   2155  CA  ALA A 231      39.380  32.767  -1.858  1.00  0.00      RA0  C
ATOM   2156  CB  ALA A 231      39.397  33.103  -0.371  1.00  0.00      RA0  C
ATOM   2157  C   ALA A 231      38.647  31.439  -2.040  1.00  0.00      RA0  C
ATOM   2158  O   ALA A 231      39.074  30.408  -1.501  1.00  0.00      RA0  O
ATOM   2159  N   GLY A 232      37.567  31.457  -2.827  1.00  0.00      RA0  N
ATOM   2160  H   GLY A 232      37.294  32.324  -3.244  1.00  0.00      RA0  H
ATOM   2161  CA  GLY A 232      36.742  30.290  -3.072  1.00  0.00      RA0  C
ATOM   2162  C   GLY A 232      35.941  29.830  -1.874  1.00  0.00      RA0  C
ATOM   2163  O   GLY A 232      35.687  28.643  -1.730  1.00  0.00      RA0  O
ATOM   2164  N   MSE A 233      35.543  30.755  -1.019  1.00  0.00      RA0  N
ATOM   2165  H   MSE A 233      35.598  31.721  -1.275  1.00  0.00      RA0  H
ATOM   2166  CA  MSE A 233      34.851  30.396   0.205  1.00  0.00      RA0  C
ATOM   2167  CB  MSE A 233      35.384  31.208   1.384  1.00  0.00      RA0  C
ATOM   2168  CG  MSE A 233      36.850  30.902   1.694  1.00  0.00      RA0  C
ATOM   2169  SE  MSE A 233      37.486  31.872   3.066  1.00  0.00      RA0  S
ATOM   2170  CE  MSE A 233      39.102  31.094   3.200  1.00  0.00      RA0  C
ATOM   2171  C   MSE A 233      33.343  30.613   0.033  1.00  0.00      RA0  C
ATOM   2172  O   MSE A 233      32.922  31.559  -0.633  1.00  0.00      RA0  O
ATOM   2173  N   ASN A 234      32.553  29.646   0.524  1.00  0.00      RA0  N
ATOM   2174  H   ASN A 234      32.914  28.913   1.100  1.00  0.00      RA0  H
ATOM   2175  CA  ASN A 234      31.112  29.673   0.312  1.00  0.00      RA0  C
ATOM   2176  CB  ASN A 234      30.504  28.306   0.649  1.00  0.00      RA0  C
ATOM   2177  CG  ASN A 234      31.155  27.159  -0.104  1.00  0.00      RA0  C
ATOM   2178  OD1 ASN A 234      32.371  27.086  -0.281  1.00  0.00      RA0  O
ATOM   2179  ND2 ASN A 234      30.267  26.245  -0.524  1.00  0.00      RA0  N
ATOM   2180 HD21 ASN A 234      29.288  26.333  -0.342  1.00  0.00      RA0  H
ATOM   2181 HD22 ASN A 234      30.565  25.431  -1.029  1.00  0.00      RA0  H
ATOM   2182  C   ASN A 234      30.404  30.690   1.155  1.00  0.00      RA0  C
ATOM   2183  O   ASN A 234      30.860  31.034   2.257  1.00  0.00      RA0  O
ATOM   2184  N   LEU A 235      29.266  31.150   0.627  1.00  0.00      RA0  N
ATOM   2185  H   LEU A 235      28.998  30.890  -0.306  1.00  0.00      RA0  H
ATOM   2186  CA  LEU A 235      28.326  31.974   1.328  1.00  0.00      RA0  C
ATOM   2187  CB  LEU A 235      28.233  33.351   0.676  1.00  0.00      RA0  C
ATOM   2188  CG  LEU A 235      27.287  34.312   1.397  1.00  0.00      RA0  C
ATOM   2189  CD1 LEU A 235      27.695  34.532   2.855  1.00  0.00      RA0  C
ATOM   2190  CD2 LEU A 235      27.146  35.630   0.636  1.00  0.00      RA0  C
ATOM   2191  C   LEU A 235      26.971  31.277   1.303  1.00  0.00      RA0  C
ATOM   2192  O   LEU A 235      26.360  31.076   0.224  1.00  0.00      RA0  O
ATOM   2193  N   TYR A 236      26.522  30.899   2.494  1.00  0.00      RA0  N
ATOM   2194  H   TYR A 236      27.036  31.154   3.312  1.00  0.00      RA0  H
ATOM   2195  CA  TYR A 236      25.247  30.214   2.640  1.00  0.00      RA0  C
ATOM   2196  CB  TYR A 236      24.915  29.900   4.091  1.00  0.00      RA0  C
ATOM   2197  CG  TYR A 236      23.673  29.033   4.163  1.00  0.00      RA0  C
ATOM   2198  CD1 TYR A 236      23.736  27.685   3.822  1.00  0.00      RA0  C
ATOM   2199  CE1 TYR A 236      22.612  26.875   3.957  1.00  0.00      RA0  C
ATOM   2200  CD2 TYR A 236      22.467  29.575   4.590  1.00  0.00      RA0  C
ATOM   2201  CE2 TYR A 236      21.342  28.767   4.714  1.00  0.00      RA0  C
ATOM   2202  CZ  TYR A 236      21.416  27.410   4.424  1.00  0.00      RA0  C
ATOM   2203  OH  TYR A 236      20.303  26.606   4.617  1.00  0.00      RA0  O
ATOM   2204  HH  TYR A 236      20.528  25.707   4.355  1.00  0.00      RA0  H
ATOM   2205  C   TYR A 236      24.144  31.086   2.032  1.00  0.00      RA0  C
ATOM   2206  O   TYR A 236      24.106  32.313   2.217  1.00  0.00      RA0  O
ATOM   2207  N   GLY A 237      23.246  30.435   1.316  1.00  0.00      RA0  N
ATOM   2208  H   GLY A 237      23.342  29.450   1.184  1.00  0.00      RA0  H
ATOM   2209  CA  GLY A 237      22.192  31.105   0.599  1.00  0.00      RA0  C
ATOM   2210  C   GLY A 237      22.547  31.302  -0.857  1.00  0.00      RA0  C
ATOM   2211  O   GLY A 237      21.666  31.439  -1.692  1.00  0.00      RA0  O
ATOM   2212  N   GLN A 238      23.843  31.343  -1.166  1.00  0.00      RA0  N
ATOM   2213  H   GLN A 238      24.539  31.226  -0.458  1.00  0.00      RA0  H
ATOM   2214  CA  GLN A 238      24.307  31.522  -2.538  1.00  0.00      RA0  C
ATOM   2215  CB  GLN A 238      25.191  32.761  -2.654  1.00  0.00      RA0  C
ATOM   2216  CG  GLN A 238      24.289  33.994  -2.541  1.00  0.00      RA0  C
ATOM   2217  CD  GLN A 238      25.061  35.285  -2.706  1.00  0.00      RA0  C
ATOM   2218  OE1 GLN A 238      24.777  36.287  -2.058  1.00  0.00      RA0  O
ATOM   2219  NE2 GLN A 238      26.050  35.232  -3.607  1.00  0.00      RA0  N
ATOM   2220 HE21 GLN A 238      26.214  34.434  -4.201  1.00  0.00      RA0  H
ATOM   2221 HE22 GLN A 238      26.704  35.972  -3.744  1.00  0.00      RA0  H
ATOM   2222  C   GLN A 238      24.942  30.239  -3.057  1.00  0.00      RA0  C
ATOM   2223  O   GLN A 238      24.418  29.622  -3.995  1.00  0.00      RA0  O
ATOM   2224  N   GLU A 239      26.053  29.798  -2.480  1.00  0.00      RA0  N
ATOM   2225  H   GLU A 239      26.483  30.338  -1.752  1.00  0.00      RA0  H
ATOM   2226  CA  GLU A 239      26.675  28.534  -2.930  1.00  0.00      RA0  C
ATOM   2227  CB  GLU A 239      28.115  28.464  -2.421  1.00  0.00      RA0  C
ATOM   2228  CG  GLU A 239      29.172  29.170  -3.277  1.00  0.00      RA0  C
ATOM   2229  CD  GLU A 239      28.906  30.655  -3.422  1.00  0.00      RA0  C
ATOM   2230  OE1 GLU A 239      28.974  31.383  -2.432  1.00  0.00      RA0  O
ATOM   2231  OE2 GLU A 239      28.654  31.088  -4.541  1.00  0.00      RA0  O
ATOM   2232  C   GLU A 239      25.933  27.271  -2.514  1.00  0.00      RA0  C
ATOM   2233  O   GLU A 239      26.139  26.226  -3.112  1.00  0.00      RA0  O
ATOM   2234  N   MSE A 240      25.119  27.368  -1.464  1.00  0.00      RA0  N
ATOM   2235  H   MSE A 240      24.969  28.231  -0.982  1.00  0.00      RA0  H
ATOM   2236  CA  MSE A 240      24.269  26.270  -1.053  1.00  0.00      RA0  C
ATOM   2237  CB  MSE A 240      25.054  25.210  -0.274  1.00  0.00      RA0  C
ATOM   2238  CG  MSE A 240      25.648  25.689   1.055  1.00  0.00      RA0  C
ATOM   2239  SE  MSE A 240      26.995  26.874   0.897  1.00  0.00      RA0  S
ATOM   2240  CE  MSE A 240      27.429  26.967   2.641  1.00  0.00      RA0  C
ATOM   2241  C   MSE A 240      23.074  26.743  -0.209  1.00  0.00      RA0  C
ATOM   2242  O   MSE A 240      23.028  27.868   0.285  1.00  0.00      RA0  O
ATOM   2243  N   ASP A 241      22.115  25.848  -0.068  1.00  0.00      RA0  N
ATOM   2244  H   ASP A 241      22.063  24.963  -0.535  1.00  0.00      RA0  H
ATOM   2245  CA  ASP A 241      20.985  26.060   0.851  1.00  0.00      RA0  C
ATOM   2246  CB  ASP A 241      19.934  26.957   0.194  1.00  0.00      RA0  C
ATOM   2247  CG  ASP A 241      19.085  26.093  -0.718  1.00  0.00      RA0  C
ATOM   2248  OD1 ASP A 241      19.621  25.458  -1.617  1.00  0.00      RA0  O
ATOM   2249  OD2 ASP A 241      17.891  25.963  -0.468  1.00  0.00      RA0  O
ATOM   2250  C   ASP A 241      20.379  24.703   1.105  1.00  0.00      RA0  C
ATOM   2251  O   ASP A 241      20.979  23.675   0.726  1.00  0.00      RA0  O
ATOM   2252  N   GLU A 242      19.212  24.647   1.743  1.00  0.00      RA0  N
ATOM   2253  H   GLU A 242      18.644  25.468   1.783  1.00  0.00      RA0  H
ATOM   2254  CA  GLU A 242      18.651  23.352   2.133  1.00  0.00      RA0  C
ATOM   2255  CB  GLU A 242      17.366  23.585   2.927  1.00  0.00      RA0  C
ATOM   2256  CG  GLU A 242      17.471  24.573   4.087  1.00  0.00      RA0  C
ATOM   2257  CD  GLU A 242      17.930  23.859   5.336  1.00  0.00      RA0  C
ATOM   2258  OE1 GLU A 242      18.248  22.678   5.266  1.00  0.00      RA0  O
ATOM   2259  OE2 GLU A 242      17.944  24.484   6.391  1.00  0.00      RA0  O
ATOM   2260  C   GLU A 242      18.278  22.431   0.982  1.00  0.00      RA0  C
ATOM   2261  O   GLU A 242      18.046  21.243   1.204  1.00  0.00      RA0  O
ATOM   2262  N   THR A 243      18.251  22.974  -0.234  1.00  0.00      RA0  N
ATOM   2263  H   THR A 243      18.482  23.940  -0.378  1.00  0.00      RA0  H
ATOM   2264  CA  THR A 243      17.926  22.200  -1.441  1.00  0.00      RA0  C
ATOM   2265  CB  THR A 243      16.910  22.987  -2.286  1.00  0.00      RA0  C
ATOM   2266  OG1 THR A 243      17.414  24.238  -2.770  1.00  0.00      RA0  O
ATOM   2267  HG1 THR A 243      17.775  24.747  -2.036  1.00  0.00      RA0  H
ATOM   2268  CG2 THR A 243      15.628  23.214  -1.481  1.00  0.00      RA0  C
ATOM   2269  C   THR A 243      19.141  21.692  -2.195  1.00  0.00      RA0  C
ATOM   2270  O   THR A 243      18.994  20.964  -3.182  1.00  0.00      RA0  O
ATOM   2271  N   ILE A 244      20.331  22.094  -1.749  1.00  0.00      RA0  N
ATOM   2272  H   ILE A 244      20.399  22.642  -0.912  1.00  0.00      RA0  H
ATOM   2273  CA  ILE A 244      21.581  21.781  -2.428  1.00  0.00      RA0  C
ATOM   2274  CB  ILE A 244      22.318  23.072  -2.811  1.00  0.00      RA0  C
ATOM   2275  CG2 ILE A 244      23.716  22.813  -3.379  1.00  0.00      RA0  C
ATOM   2276  CG1 ILE A 244      21.467  23.854  -3.808  1.00  0.00      RA0  C
ATOM   2277  CD1 ILE A 244      21.080  22.987  -5.008  1.00  0.00      RA0  C
ATOM   2278  C   ILE A 244      22.465  20.857  -1.601  1.00  0.00      RA0  C
ATOM   2279  O   ILE A 244      22.743  21.144  -0.436  1.00  0.00      RA0  O
ATOM   2280  N   SER A 245      22.978  19.801  -2.244  1.00  0.00      RA0  N
ATOM   2281  H   SER A 245      22.796  19.691  -3.218  1.00  0.00      RA0  H
ATOM   2282  CA  SER A 245      23.866  18.868  -1.601  1.00  0.00      RA0  C
ATOM   2283  CB  SER A 245      23.976  17.659  -2.534  1.00  0.00      RA0  C
ATOM   2284  OG  SER A 245      24.958  16.727  -2.068  1.00  0.00      RA0  O
ATOM   2285  HG  SER A 245      24.449  15.991  -1.723  1.00  0.00      RA0  H
ATOM   2286  C   SER A 245      25.237  19.526  -1.367  1.00  0.00      RA0  C
ATOM   2287  O   SER A 245      25.682  20.283  -2.225  1.00  0.00      RA0  O
ATOM   2288  N   PRO A 246      25.924  19.234  -0.270  1.00  0.00      RA0  N
ATOM   2289  CD  PRO A 246      25.503  18.382   0.832  1.00  0.00      RA0  C
ATOM   2290  CA  PRO A 246      27.298  19.749  -0.108  1.00  0.00      RA0  C
ATOM   2291  CB  PRO A 246      27.703  19.197   1.264  1.00  0.00      RA0  C
ATOM   2292  CG  PRO A 246      26.812  17.980   1.496  1.00  0.00      RA0  C
ATOM   2293  C   PRO A 246      28.197  19.301  -1.264  1.00  0.00      RA0  C
ATOM   2294  O   PRO A 246      29.143  20.032  -1.632  1.00  0.00      RA0  O
ATOM   2295  N   LEU A 247      27.880  18.149  -1.874  1.00  0.00      RA0  N
ATOM   2296  H   LEU A 247      27.052  17.646  -1.612  1.00  0.00      RA0  H
ATOM   2297  CA  LEU A 247      28.665  17.623  -2.980  1.00  0.00      RA0  C
ATOM   2298  CB  LEU A 247      28.188  16.221  -3.357  1.00  0.00      RA0  C
ATOM   2299  CG  LEU A 247      28.181  15.237  -2.186  1.00  0.00      RA0  C
ATOM   2300  CD1 LEU A 247      27.603  13.885  -2.601  1.00  0.00      RA0  C
ATOM   2301  CD2 LEU A 247      29.557  15.090  -1.535  1.00  0.00      RA0  C
ATOM   2302  C   LEU A 247      28.625  18.535  -4.204  1.00  0.00      RA0  C
ATOM   2303  O   LEU A 247      29.546  18.526  -5.009  1.00  0.00      RA0  O
ATOM   2304  N   ALA A 248      27.568  19.327  -4.321  1.00  0.00      RA0  N
ATOM   2305  H   ALA A 248      26.885  19.362  -3.590  1.00  0.00      RA0  H
ATOM   2306  CA  ALA A 248      27.369  20.270  -5.437  1.00  0.00      RA0  C
ATOM   2307  CB  ALA A 248      25.898  20.290  -5.857  1.00  0.00      RA0  C
ATOM   2308  C   ALA A 248      27.794  21.707  -5.074  1.00  0.00      RA0  C
ATOM   2309  O   ALA A 248      27.575  22.639  -5.859  1.00  0.00      RA0  O
ATOM   2310  N   ALA A 249      28.371  21.860  -3.885  1.00  0.00      RA0  N
ATOM   2311  H   ALA A 249      28.533  21.071  -3.292  1.00  0.00      RA0  H
ATOM   2312  CA  ALA A 249      28.788  23.152  -3.359  1.00  0.00      RA0  C
ATOM   2313  CB  ALA A 249      27.959  23.516  -2.129  1.00  0.00      RA0  C
ATOM   2314  C   ALA A 249      30.270  23.147  -2.963  1.00  0.00      RA0  C
ATOM   2315  O   ALA A 249      30.702  23.907  -2.115  1.00  0.00      RA0  O
ATOM   2316  N   ASN A 250      31.036  22.280  -3.607  1.00  0.00      RA0  N
ATOM   2317  H   ASN A 250      30.616  21.713  -4.315  1.00  0.00      RA0  H
ATOM   2318  CA  ASN A 250      32.482  22.179  -3.337  1.00  0.00      RA0  C
ATOM   2319  CB  ASN A 250      33.177  23.444  -3.859  1.00  0.00      RA0  C
ATOM   2320  CG  ASN A 250      34.677  23.308  -3.871  1.00  0.00      RA0  C
ATOM   2321  OD1 ASN A 250      35.234  22.229  -4.004  1.00  0.00      RA0  O
ATOM   2322  ND2 ASN A 250      35.303  24.481  -3.784  1.00  0.00      RA0  N
ATOM   2323 HD21 ASN A 250      34.814  25.334  -3.613  1.00  0.00      RA0  H
ATOM   2324 HD22 ASN A 250      36.292  24.496  -3.936  1.00  0.00      RA0  H
ATOM   2325  C   ASN A 250      32.761  21.910  -1.864  1.00  0.00      RA0  C
ATOM   2326  O   ASN A 250      33.743  22.427  -1.336  1.00  0.00      RA0  O
ATOM   2327  N   MSE A 251      31.903  21.100  -1.211  1.00  0.00      RA0  N
ATOM   2328  H   MSE A 251      31.097  20.745  -1.684  1.00  0.00      RA0  H
ATOM   2329  CA  MSE A 251      32.087  20.727   0.185  1.00  0.00      RA0  C
ATOM   2330  CB  MSE A 251      30.928  21.217   1.055  1.00  0.00      RA0  C
ATOM   2331  CG  MSE A 251      30.728  22.733   1.016  1.00  0.00      RA0  C
ATOM   2332  SE  MSE A 251      29.335  23.273   2.020  1.00  0.00      RA0  S
ATOM   2333  CE  MSE A 251      30.062  22.957   3.637  1.00  0.00      RA0  C
ATOM   2334  C   MSE A 251      32.289  19.230   0.356  1.00  0.00      RA0  C
ATOM   2335  O   MSE A 251      32.310  18.724   1.466  1.00  0.00      RA0  O
ATOM   2336  N   GLY A 252      32.527  18.521  -0.744  1.00  0.00      RA0  N
ATOM   2337  H   GLY A 252      32.553  18.980  -1.632  1.00  0.00      RA0  H
ATOM   2338  CA  GLY A 252      32.811  17.085  -0.658  1.00  0.00      RA0  C
ATOM   2339  C   GLY A 252      33.976  16.799   0.295  1.00  0.00      RA0  C
ATOM   2340  O   GLY A 252      33.971  15.798   1.058  1.00  0.00      RA0  O
ATOM   2341  N   TRP A 253      34.991  17.641   0.210  1.00  0.00      RA0  N
ATOM   2342  H   TRP A 253      35.011  18.291  -0.547  1.00  0.00      RA0  H
ATOM   2343  CA  TRP A 253      36.197  17.479   0.996  1.00  0.00      RA0  C
ATOM   2344  CB  TRP A 253      37.218  18.551   0.591  1.00  0.00      RA0  C
ATOM   2345  CG  TRP A 253      36.806  19.919   1.091  1.00  0.00      RA0  C
ATOM   2346  CD2 TRP A 253      37.341  20.643   2.220  1.00  0.00      RA0  C
ATOM   2347  CE2 TRP A 253      36.596  21.864   2.330  1.00  0.00      RA0  C
ATOM   2348  CE3 TRP A 253      38.378  20.365   3.136  1.00  0.00      RA0  C
ATOM   2349  CD1 TRP A 253      35.781  20.729   0.584  1.00  0.00      RA0  C
ATOM   2350  NE1 TRP A 253      35.647  21.869   1.309  1.00  0.00      RA0  N
ATOM   2351  HE1 TRP A 253      34.979  22.564   1.127  1.00  0.00      RA0  H
ATOM   2352  CZ2 TRP A 253      36.900  22.777   3.363  1.00  0.00      RA0  C
ATOM   2353  CZ3 TRP A 253      38.672  21.287   4.162  1.00  0.00      RA0  C
ATOM   2354  CH2 TRP A 253      37.939  22.489   4.273  1.00  0.00      RA0  C
ATOM   2355  C   TRP A 253      35.916  17.534   2.484  1.00  0.00      RA0  C
ATOM   2356  O   TRP A 253      36.757  17.128   3.276  1.00  0.00      RA0  O
ATOM   2357  N   THR A 254      34.758  18.071   2.869  1.00  0.00      RA0  N
ATOM   2358  H   THR A 254      34.137  18.449   2.186  1.00  0.00      RA0  H
ATOM   2359  CA  THR A 254      34.404  18.171   4.283  1.00  0.00      RA0  C
ATOM   2360  CB  THR A 254      33.786  19.547   4.576  1.00  0.00      RA0  C
ATOM   2361  OG1 THR A 254      33.320  20.196   3.381  1.00  0.00      RA0  O
ATOM   2362  HG1 THR A 254      32.650  19.628   3.015  1.00  0.00      RA0  H
ATOM   2363  CG2 THR A 254      34.839  20.421   5.244  1.00  0.00      RA0  C
ATOM   2364  C   THR A 254      33.587  16.989   4.797  1.00  0.00      RA0  C
ATOM   2365  O   THR A 254      33.267  16.939   5.988  1.00  0.00      RA0  O
ATOM   2366  N   ILE A 255      33.257  16.046   3.925  1.00  0.00      RA0  N
ATOM   2367  H   ILE A 255      33.659  16.045   3.006  1.00  0.00      RA0  H
ATOM   2368  CA  ILE A 255      32.444  14.906   4.342  1.00  0.00      RA0  C
ATOM   2369  CB  ILE A 255      31.507  14.423   3.242  1.00  0.00      RA0  C
ATOM   2370  CG2 ILE A 255      30.526  13.415   3.841  1.00  0.00      RA0  C
ATOM   2371  CG1 ILE A 255      30.802  15.591   2.543  1.00  0.00      RA0  C
ATOM   2372  CD1 ILE A 255      29.958  16.452   3.486  1.00  0.00      RA0  C
ATOM   2373  C   ILE A 255      33.352  13.791   4.823  1.00  0.00      RA0  C
ATOM   2374  O   ILE A 255      34.159  13.254   4.058  1.00  0.00      RA0  O
ATOM   2375  N   ALA A 256      33.192  13.431   6.087  1.00  0.00      RA0  N
ATOM   2376  H   ALA A 256      32.454  13.875   6.600  1.00  0.00      RA0  H
ATOM   2377  CA  ALA A 256      33.960  12.356   6.709  1.00  0.00      RA0  C
ATOM   2378  CB  ALA A 256      34.229  12.652   8.177  1.00  0.00      RA0  C
ATOM   2379  C   ALA A 256      33.215  11.032   6.566  1.00  0.00      RA0  C
ATOM   2380  O   ALA A 256      32.539  10.595   7.469  1.00  0.00      RA0  O
ATOM   2381  N   TRP A 257      33.338  10.385   5.405  1.00  0.00      RA0  N
ATOM   2382  H   TRP A 257      33.922  10.796   4.703  1.00  0.00      RA0  H
ATOM   2383  CA  TRP A 257      32.592   9.142   5.141  1.00  0.00      RA0  C
ATOM   2384  CB  TRP A 257      32.779   8.679   3.692  1.00  0.00      RA0  C
ATOM   2385  CG  TRP A 257      32.542   9.792   2.694  1.00  0.00      RA0  C
ATOM   2386  CD2 TRP A 257      31.301  10.190   2.070  1.00  0.00      RA0  C
ATOM   2387  CE2 TRP A 257      31.592  11.249   1.177  1.00  0.00      RA0  C
ATOM   2388  CE3 TRP A 257      29.994   9.737   2.192  1.00  0.00      RA0  C
ATOM   2389  CD1 TRP A 257      33.511  10.644   2.144  1.00  0.00      RA0  C
ATOM   2390  NE1 TRP A 257      32.956  11.506   1.252  1.00  0.00      RA0  N
ATOM   2391  HE1 TRP A 257      33.445  12.207   0.765  1.00  0.00      RA0  H
ATOM   2392  CZ2 TRP A 257      30.568  11.822   0.432  1.00  0.00      RA0  C
ATOM   2393  CZ3 TRP A 257      28.980  10.321   1.442  1.00  0.00      RA0  C
ATOM   2394  CH2 TRP A 257      29.265  11.358   0.562  1.00  0.00      RA0  C
ATOM   2395  C   TRP A 257      33.013   8.009   6.068  1.00  0.00      RA0  C
ATOM   2396  O   TRP A 257      32.180   7.220   6.548  1.00  0.00      RA0  O
ATOM   2397  N   GLU A 258      34.316   7.914   6.324  1.00  0.00      RA0  N
ATOM   2398  H   GLU A 258      34.952   8.626   6.041  1.00  0.00      RA0  H
ATOM   2399  CA  GLU A 258      34.824   6.879   7.215  1.00  0.00      RA0  C
ATOM   2400  CB  GLU A 258      36.083   6.243   6.632  1.00  0.00      RA0  C
ATOM   2401  CG  GLU A 258      35.664   5.421   5.414  1.00  0.00      RA0  C
ATOM   2402  CD  GLU A 258      34.499   4.540   5.826  1.00  0.00      RA0  C
ATOM   2403  OE1 GLU A 258      34.683   3.701   6.707  1.00  0.00      RA0  O
ATOM   2404  OE2 GLU A 258      33.404   4.715   5.291  1.00  0.00      RA0  O
ATOM   2405  C   GLU A 258      35.008   7.492   8.597  1.00  0.00      RA0  C
ATOM   2406  O   GLU A 258      35.400   8.650   8.685  1.00  0.00      RA0  O
ATOM   2407  N   PRO A 259      34.736   6.765   9.685  1.00  0.00      RA0  N
ATOM   2408  CD  PRO A 259      34.883   7.312  11.029  1.00  0.00      RA0  C
ATOM   2409  CA  PRO A 259      34.299   5.371   9.697  1.00  0.00      RA0  C
ATOM   2410  CB  PRO A 259      34.596   4.959  11.138  1.00  0.00      RA0  C
ATOM   2411  CG  PRO A 259      34.358   6.223  11.955  1.00  0.00      RA0  C
ATOM   2412  C   PRO A 259      32.834   5.247   9.296  1.00  0.00      RA0  C
ATOM   2413  O   PRO A 259      32.029   6.113   9.667  1.00  0.00      RA0  O
ATOM   2414  N   ALA A 260      32.529   4.188   8.555  1.00  0.00      RA0  N
ATOM   2415  H   ALA A 260      33.292   3.656   8.176  1.00  0.00      RA0  H
ATOM   2416  CA  ALA A 260      31.192   3.923   8.026  1.00  0.00      RA0  C
ATOM   2417  CB  ALA A 260      31.186   2.640   7.194  1.00  0.00      RA0  C
ATOM   2418  C   ALA A 260      30.138   3.805   9.102  1.00  0.00      RA0  C
ATOM   2419  O   ALA A 260      28.960   4.052   8.837  1.00  0.00      RA0  O
ATOM   2420  N   ASP A 261      30.539   3.435  10.314  1.00  0.00      RA0  N
ATOM   2421  H   ASP A 261      31.507   3.315  10.550  1.00  0.00      RA0  H
ATOM   2422  CA  ASP A 261      29.585   3.218  11.397  1.00  0.00      RA0  C
ATOM   2423  CB  ASP A 261      30.263   2.325  12.430  1.00  0.00      RA0  C
ATOM   2424  CG  ASP A 261      31.579   2.995  12.822  1.00  0.00      RA0  C
ATOM   2425  OD1 ASP A 261      32.592   2.673  12.206  1.00  0.00      RA0  O
ATOM   2426  OD2 ASP A 261      31.599   3.856  13.704  1.00  0.00      RA0  O
ATOM   2427  C   ASP A 261      29.212   4.466  12.159  1.00  0.00      RA0  C
ATOM   2428  O   ASP A 261      28.453   4.397  13.132  1.00  0.00      RA0  O
ATOM   2429  N   ARG A 262      29.736   5.609  11.747  1.00  0.00      RA0  N
ATOM   2430  H   ARG A 262      30.357   5.608  10.964  1.00  0.00      RA0  H
ATOM   2431  CA  ARG A 262      29.318   6.867  12.343  1.00  0.00      RA0  C
ATOM   2432  CB  ARG A 262      30.380   7.958  12.220  1.00  0.00      RA0  C
ATOM   2433  CG  ARG A 262      29.809   9.280  12.748  1.00  0.00      RA0  C
ATOM   2434  CD  ARG A 262      30.700  10.501  12.538  1.00  0.00      RA0  C
ATOM   2435  NE  ARG A 262      30.973  10.762  11.128  1.00  0.00      RA0  N
ATOM   2436  HE  ARG A 262      31.528  10.078  10.643  1.00  0.00      RA0  H
ATOM   2437  CZ  ARG A 262      30.571  11.954  10.594  1.00  0.00      RA0  C
ATOM   2438  NH1 ARG A 262      29.791  12.788  11.327  1.00  0.00      RA0  N
ATOM   2439 HH11 ARG A 262      29.533  13.724  11.044  1.00  0.00      RA0  H
ATOM   2440 HH12 ARG A 262      29.397  12.510  12.216  1.00  0.00      RA0  H
ATOM   2441  NH2 ARG A 262      30.964  12.257   9.335  1.00  0.00      RA0  N
ATOM   2442 HH21 ARG A 262      30.730  13.127   8.882  1.00  0.00      RA0  H
ATOM   2443 HH22 ARG A 262      31.517  11.611   8.789  1.00  0.00      RA0  H
ATOM   2444  C   ARG A 262      28.042   7.389  11.657  1.00  0.00      RA0  C
ATOM   2445  O   ARG A 262      28.080   7.868  10.541  1.00  0.00      RA0  O
ATOM   2446  N   ASP A 263      26.942   7.332  12.388  1.00  0.00      RA0  N
ATOM   2447  H   ASP A 263      26.995   6.971  13.317  1.00  0.00      RA0  H
ATOM   2448  CA  ASP A 263      25.668   7.872  11.955  1.00  0.00      RA0  C
ATOM   2449  CB  ASP A 263      24.508   7.285  12.753  1.00  0.00      RA0  C
ATOM   2450  CG  ASP A 263      23.221   7.877  12.218  1.00  0.00      RA0  C
ATOM   2451  OD1 ASP A 263      23.145   8.118  11.015  1.00  0.00      RA0  O
ATOM   2452  OD2 ASP A 263      22.303   8.101  13.003  1.00  0.00      RA0  O
ATOM   2453  C   ASP A 263      25.683   9.379  12.085  1.00  0.00      RA0  C
ATOM   2454  O   ASP A 263      26.083   9.924  13.117  1.00  0.00      RA0  O
ATOM   2455  N   PHE A 264      25.256  10.062  11.034  1.00  0.00      RA0  N
ATOM   2456  H   PHE A 264      24.735   9.567  10.332  1.00  0.00      RA0  H
ATOM   2457  CA  PHE A 264      25.059  11.496  11.096  1.00  0.00      RA0  C
ATOM   2458  CB  PHE A 264      26.329  12.287  10.747  1.00  0.00      RA0  C
ATOM   2459  CG  PHE A 264      26.793  12.094   9.322  1.00  0.00      RA0  C
ATOM   2460  CD1 PHE A 264      26.322  12.930   8.315  1.00  0.00      RA0  C
ATOM   2461  CD2 PHE A 264      27.725  11.108   9.022  1.00  0.00      RA0  C
ATOM   2462  CE1 PHE A 264      26.816  12.809   7.021  1.00  0.00      RA0  C
ATOM   2463  CE2 PHE A 264      28.224  10.992   7.730  1.00  0.00      RA0  C
ATOM   2464  CZ  PHE A 264      27.785  11.856   6.734  1.00  0.00      RA0  C
ATOM   2465  C   PHE A 264      23.870  11.875  10.224  1.00  0.00      RA0  C
ATOM   2466  O   PHE A 264      23.512  11.145   9.305  1.00  0.00      RA0  O
ATOM   2467  N   ILE A 265      23.266  13.012  10.523  1.00  0.00      RA0  N
ATOM   2468  H   ILE A 265      23.693  13.593  11.219  1.00  0.00      RA0  H
ATOM   2469  CA  ILE A 265      22.069  13.439   9.815  1.00  0.00      RA0  C
ATOM   2470  CB  ILE A 265      21.448  14.657  10.503  1.00  0.00      RA0  C
ATOM   2471  CG2 ILE A 265      20.094  15.012   9.885  1.00  0.00      RA0  C
ATOM   2472  CG1 ILE A 265      21.356  14.465  12.014  1.00  0.00      RA0  C
ATOM   2473  CD1 ILE A 265      20.970  15.753  12.738  1.00  0.00      RA0  C
ATOM   2474  C   ILE A 265      22.411  13.803   8.383  1.00  0.00      RA0  C
ATOM   2475  O   ILE A 265      23.336  14.573   8.142  1.00  0.00      RA0  O
ATOM   2476  N   GLY A 266      21.694  13.189   7.447  1.00  0.00      RA0  N
ATOM   2477  H   GLY A 266      21.036  12.480   7.701  1.00  0.00      RA0  H
ATOM   2478  CA  GLY A 266      21.956  13.377   6.009  1.00  0.00      RA0  C
ATOM   2479  C   GLY A 266      22.772  12.263   5.385  1.00  0.00      RA0  C
ATOM   2480  O   GLY A 266      22.902  12.218   4.166  1.00  0.00      RA0  O
ATOM   2481  N   ARG A 267      23.273  11.338   6.203  1.00  0.00      RA0  N
ATOM   2482  H   ARG A 267      23.036  11.335   7.176  1.00  0.00      RA0  H
ATOM   2483  CA  ARG A 267      24.264  10.372   5.743  1.00  0.00      RA0  C
ATOM   2484  CB  ARG A 267      24.821   9.440   6.834  1.00  0.00      RA0  C
ATOM   2485  CG  ARG A 267      25.931   8.593   6.190  1.00  0.00      RA0  C
ATOM   2486  CD  ARG A 267      26.722   7.583   7.030  1.00  0.00      RA0  C
ATOM   2487  NE  ARG A 267      27.649   6.896   6.128  1.00  0.00      RA0  N
ATOM   2488  HE  ARG A 267      27.267   6.595   5.240  1.00  0.00      RA0  H
ATOM   2489  CZ  ARG A 267      28.975   6.719   6.405  1.00  0.00      RA0  C
ATOM   2490  NH1 ARG A 267      29.462   7.005   7.636  1.00  0.00      RA0  N
ATOM   2491 HH11 ARG A 267      30.451   6.938   7.826  1.00  0.00      RA0  H
ATOM   2492 HH12 ARG A 267      28.863   7.276   8.400  1.00  0.00      RA0  H
ATOM   2493  NH2 ARG A 267      29.784   6.270   5.420  1.00  0.00      RA0  N
ATOM   2494 HH21 ARG A 267      30.772   6.100   5.560  1.00  0.00      RA0  H
ATOM   2495 HH22 ARG A 267      29.406   6.103   4.492  1.00  0.00      RA0  H
ATOM   2496  C   ARG A 267      23.779   9.532   4.586  1.00  0.00      RA0  C
ATOM   2497  O   ARG A 267      24.436   9.471   3.571  1.00  0.00      RA0  O
ATOM   2498  N   GLU A 268      22.630   8.882   4.712  1.00  0.00      RA0  N
ATOM   2499  H   GLU A 268      22.000   9.194   5.426  1.00  0.00      RA0  H
ATOM   2500  CA  GLU A 268      22.198   7.978   3.636  1.00  0.00      RA0  C
ATOM   2501  CB  GLU A 268      21.050   7.066   4.101  1.00  0.00      RA0  C
ATOM   2502  CG  GLU A 268      20.189   7.590   5.263  1.00  0.00      RA0  C
ATOM   2503  CD  GLU A 268      19.664   8.975   4.942  1.00  0.00      RA0  C
ATOM   2504  OE1 GLU A 268      18.822   9.088   4.057  1.00  0.00      RA0  O
ATOM   2505  OE2 GLU A 268      20.152   9.946   5.525  1.00  0.00      RA0  O
ATOM   2506  C   GLU A 268      21.822   8.751   2.370  1.00  0.00      RA0  C
ATOM   2507  O   GLU A 268      22.071   8.283   1.265  1.00  0.00      RA0  O
ATOM   2508  N   ALA A 269      21.224   9.927   2.516  1.00  0.00      RA0  N
ATOM   2509  H   ALA A 269      20.856  10.165   3.422  1.00  0.00      RA0  H
ATOM   2510  CA  ALA A 269      20.878  10.736   1.313  1.00  0.00      RA0  C
ATOM   2511  CB  ALA A 269      20.115  11.984   1.728  1.00  0.00      RA0  C
ATOM   2512  C   ALA A 269      22.157  11.136   0.573  1.00  0.00      RA0  C
ATOM   2513  O   ALA A 269      22.237  11.113  -0.660  1.00  0.00      RA0  O
ATOM   2514  N   LEU A 270      23.169  11.466   1.347  1.00  0.00      RA0  N
ATOM   2515  H   LEU A 270      23.041  11.438   2.342  1.00  0.00      RA0  H
ATOM   2516  CA  LEU A 270      24.458  11.851   0.806  1.00  0.00      RA0  C
ATOM   2517  CB  LEU A 270      25.342  12.375   1.928  1.00  0.00      RA0  C
ATOM   2518  CG  LEU A 270      26.292  13.444   1.415  1.00  0.00      RA0  C
ATOM   2519  CD1 LEU A 270      25.530  14.516   0.640  1.00  0.00      RA0  C
ATOM   2520  CD2 LEU A 270      27.116  14.041   2.548  1.00  0.00      RA0  C
ATOM   2521  C   LEU A 270      25.115  10.691   0.071  1.00  0.00      RA0  C
ATOM   2522  O   LEU A 270      25.678  10.870  -1.011  1.00  0.00      RA0  O
ATOM   2523  N   GLU A 271      25.041   9.490   0.650  1.00  0.00      RA0  N
ATOM   2524  H   GLU A 271      24.575   9.399   1.534  1.00  0.00      RA0  H
ATOM   2525  CA  GLU A 271      25.599   8.306   0.008  1.00  0.00      RA0  C
ATOM   2526  CB  GLU A 271      25.764   7.148   1.008  1.00  0.00      RA0  C
ATOM   2527  CG  GLU A 271      26.666   7.674   2.144  1.00  0.00      RA0  C
ATOM   2528  CD  GLU A 271      27.506   6.609   2.838  1.00  0.00      RA0  C
ATOM   2529  OE1 GLU A 271      26.955   5.730   3.483  1.00  0.00      RA0  O
ATOM   2530  OE2 GLU A 271      28.733   6.685   2.789  1.00  0.00      RA0  O
ATOM   2531  C   GLU A 271      24.949   8.043  -1.335  1.00  0.00      RA0  C
ATOM   2532  O   GLU A 271      25.613   7.631  -2.296  1.00  0.00      RA0  O
ATOM   2533  N   VAL A 272      23.629   8.230  -1.400  1.00  0.00      RA0  N
ATOM   2534  H   VAL A 272      23.133   8.506  -0.573  1.00  0.00      RA0  H
ATOM   2535  CA  VAL A 272      22.913   8.064  -2.654  1.00  0.00      RA0  C
ATOM   2536  CB  VAL A 272      21.402   8.122  -2.417  1.00  0.00      RA0  C
ATOM   2537  CG1 VAL A 272      20.620   8.111  -3.732  1.00  0.00      RA0  C
ATOM   2538  CG2 VAL A 272      20.966   6.988  -1.489  1.00  0.00      RA0  C
ATOM   2539  C   VAL A 272      23.351   9.134  -3.669  1.00  0.00      RA0  C
ATOM   2540  O   VAL A 272      23.580   8.838  -4.844  1.00  0.00      RA0  O
ATOM   2541  N   GLN A 273      23.486  10.370  -3.202  1.00  0.00      RA0  N
ATOM   2542  H   GLN A 273      23.306  10.541  -2.231  1.00  0.00      RA0  H
ATOM   2543  CA  GLN A 273      23.943  11.461  -4.065  1.00  0.00      RA0  C
ATOM   2544  CB  GLN A 273      23.834  12.775  -3.296  1.00  0.00      RA0  C
ATOM   2545  CG  GLN A 273      22.353  13.073  -3.038  1.00  0.00      RA0  C
ATOM   2546  CD  GLN A 273      22.200  14.028  -1.873  1.00  0.00      RA0  C
ATOM   2547  OE1 GLN A 273      23.095  14.805  -1.562  1.00  0.00      RA0  O
ATOM   2548  NE2 GLN A 273      21.007  13.937  -1.259  1.00  0.00      RA0  N
ATOM   2549 HE21 GLN A 273      20.360  13.224  -1.531  1.00  0.00      RA0  H
ATOM   2550 HE22 GLN A 273      20.695  14.534  -0.512  1.00  0.00      RA0  H
ATOM   2551  C   GLN A 273      25.334  11.173  -4.634  1.00  0.00      RA0  C
ATOM   2552  O   GLN A 273      25.568  11.387  -5.817  1.00  0.00      RA0  O
ATOM   2553  N   ARG A 274      26.231  10.646  -3.796  1.00  0.00      RA0  N
ATOM   2554  H   ARG A 274      25.969  10.467  -2.848  1.00  0.00      RA0  H
ATOM   2555  CA  ARG A 274      27.565  10.283  -4.262  1.00  0.00      RA0  C
ATOM   2556  CB  ARG A 274      28.342   9.823  -3.039  1.00  0.00      RA0  C
ATOM   2557  CG  ARG A 274      29.781   9.392  -3.290  1.00  0.00      RA0  C
ATOM   2558  CD  ARG A 274      30.232   8.461  -2.165  1.00  0.00      RA0  C
ATOM   2559  NE  ARG A 274      29.372   7.280  -2.140  1.00  0.00      RA0  N
ATOM   2560  HE  ARG A 274      29.042   6.900  -3.018  1.00  0.00      RA0  H
ATOM   2561  CZ  ARG A 274      28.993   6.682  -0.977  1.00  0.00      RA0  C
ATOM   2562  NH1 ARG A 274      29.488   7.122   0.194  1.00  0.00      RA0  N
ATOM   2563 HH11 ARG A 274      29.188   6.721   1.072  1.00  0.00      RA0  H
ATOM   2564 HH12 ARG A 274      30.153   7.863   0.268  1.00  0.00      RA0  H
ATOM   2565  NH2 ARG A 274      28.118   5.664  -1.013  1.00  0.00      RA0  N
ATOM   2566 HH21 ARG A 274      27.769   5.170  -0.216  1.00  0.00      RA0  H
ATOM   2567 HH22 ARG A 274      27.748   5.343  -1.908  1.00  0.00      RA0  H
ATOM   2568  C   ARG A 274      27.530   9.170  -5.311  1.00  0.00      RA0  C
ATOM   2569  O   ARG A 274      28.216   9.245  -6.333  1.00  0.00      RA0  O
ATOM   2570  N   GLU A 275      26.704   8.163  -5.069  1.00  0.00      RA0  N
ATOM   2571  H   GLU A 275      26.218   8.101  -4.195  1.00  0.00      RA0  H
ATOM   2572  CA  GLU A 275      26.486   7.079  -6.026  1.00  0.00      RA0  C
ATOM   2573  CB  GLU A 275      25.549   6.030  -5.423  1.00  0.00      RA0  C
ATOM   2574  CG  GLU A 275      26.195   4.685  -5.059  1.00  0.00      RA0  C
ATOM   2575  CD  GLU A 275      26.988   4.764  -3.761  1.00  0.00      RA0  C
ATOM   2576  OE1 GLU A 275      26.519   4.264  -2.742  1.00  0.00      RA0  O
ATOM   2577  OE2 GLU A 275      28.088   5.311  -3.749  1.00  0.00      RA0  O
ATOM   2578  C   GLU A 275      25.951   7.572  -7.361  1.00  0.00      RA0  C
ATOM   2579  O   GLU A 275      26.364   7.113  -8.426  1.00  0.00      RA0  O
ATOM   2580  N   HIS A 276      24.971   8.463  -7.308  1.00  0.00      RA0  N
ATOM   2581  H   HIS A 276      24.706   8.838  -6.419  1.00  0.00      RA0  H
ATOM   2582  CA  HIS A 276      24.309   8.917  -8.514  1.00  0.00      RA0  C
ATOM   2583  CB  HIS A 276      22.924   9.485  -8.193  1.00  0.00      RA0  C
ATOM   2584  CG  HIS A 276      21.900   8.387  -8.016  1.00  0.00      RA0  C
ATOM   2585  ND1 HIS A 276      20.669   8.447  -8.556  1.00  0.00      RA0  N
ATOM   2586  HD1 HIS A 276      20.319   9.175  -9.111  1.00  0.00      RA0  H
ATOM   2587  CD2 HIS A 276      22.017   7.191  -7.301  1.00  0.00      RA0  C
ATOM   2588  NE2 HIS A 276      20.837   6.531  -7.417  1.00  0.00      RA0  N
ATOM   2589  CE1 HIS A 276      20.009   7.303  -8.189  1.00  0.00      RA0  C
ATOM   2590  C   HIS A 276      25.104   9.966  -9.265  1.00  0.00      RA0  C
ATOM   2591  O   HIS A 276      24.933  10.098 -10.475  1.00  0.00      RA0  O
ATOM   2592  N   GLY A 277      25.919  10.718  -8.523  1.00  0.00      RA0  N
ATOM   2593  H   GLY A 277      25.926  10.598  -7.531  1.00  0.00      RA0  H
ATOM   2594  CA  GLY A 277      26.588  11.904  -9.048  1.00  0.00      RA0  C
ATOM   2595  C   GLY A 277      25.760  13.145  -8.814  1.00  0.00      RA0  C
ATOM   2596  O   GLY A 277      24.514  13.078  -8.742  1.00  0.00      RA0  O
ATOM   2597  N   THR A 278      26.440  14.288  -8.703  1.00  0.00      RA0  N
ATOM   2598  H   THR A 278      27.435  14.324  -8.744  1.00  0.00      RA0  H
ATOM   2599  CA  THR A 278      25.757  15.568  -8.526  1.00  0.00      RA0  C
ATOM   2600  CB  THR A 278      26.008  15.882  -7.062  1.00  0.00      RA0  C
ATOM   2601  OG1 THR A 278      27.177  15.152  -6.659  1.00  0.00      RA0  O
ATOM   2602  HG1 THR A 278      27.916  15.644  -7.000  1.00  0.00      RA0  H
ATOM   2603  CG2 THR A 278      24.823  15.509  -6.168  1.00  0.00      RA0  C
ATOM   2604  C   THR A 278      26.320  16.617  -9.470  1.00  0.00      RA0  C
ATOM   2605  O   THR A 278      27.309  16.391 -10.188  1.00  0.00      RA0  O
ATOM   2606  N   GLU A 279      25.679  17.769  -9.444  1.00  0.00      RA0  N
ATOM   2607  H   GLU A 279      24.892  17.879  -8.842  1.00  0.00      RA0  H
ATOM   2608  CA  GLU A 279      26.239  18.968 -10.038  1.00  0.00      RA0  C
ATOM   2609  CB  GLU A 279      25.303  20.160  -9.887  1.00  0.00      RA0  C
ATOM   2610  CG  GLU A 279      23.877  20.010 -10.398  1.00  0.00      RA0  C
ATOM   2611  CD  GLU A 279      23.155  21.263  -9.958  1.00  0.00      RA0  C
ATOM   2612  OE1 GLU A 279      21.957  21.218  -9.700  1.00  0.00      RA0  O
ATOM   2613  OE2 GLU A 279      23.803  22.294  -9.819  1.00  0.00      RA0  O
ATOM   2614  C   GLU A 279      27.507  19.356  -9.262  1.00  0.00      RA0  C
ATOM   2615  O   GLU A 279      27.809  18.772  -8.218  1.00  0.00      RA0  O
ATOM   2616  N   LYS A 280      28.275  20.295  -9.804  1.00  0.00      RA0  N
ATOM   2617  H   LYS A 280      28.003  20.778 -10.641  1.00  0.00      RA0  H
ATOM   2618  CA  LYS A 280      29.527  20.680  -9.184  1.00  0.00      RA0  C
ATOM   2619  CB  LYS A 280      30.719  19.961  -9.809  1.00  0.00      RA0  C
ATOM   2620  CG  LYS A 280      30.953  20.241 -11.291  1.00  0.00      RA0  C
ATOM   2621  CD  LYS A 280      32.105  19.371 -11.776  1.00  0.00      RA0  C
ATOM   2622  CE  LYS A 280      32.389  19.474 -13.271  1.00  0.00      RA0  C
ATOM   2623  NZ  LYS A 280      33.184  18.302 -13.657  1.00  0.00      RA0  N
ATOM   2624  HZ1 LYS A 280      33.361  18.255 -14.676  1.00  0.00      RA0  H
ATOM   2625  HZ2 LYS A 280      34.052  18.206 -13.102  1.00  0.00      RA0  H
ATOM   2626  HZ3 LYS A 280      32.606  17.456 -13.448  1.00  0.00      RA0  H
ATOM   2627  C   LYS A 280      29.683  22.178  -9.211  1.00  0.00      RA0  C
ATOM   2628  O   LYS A 280      29.246  22.849 -10.129  1.00  0.00      RA0  O
ATOM   2629  N   LEU A 281      30.353  22.677  -8.200  1.00  0.00      RA0  N
ATOM   2630  H   LEU A 281      30.807  22.059  -7.562  1.00  0.00      RA0  H
ATOM   2631  CA  LEU A 281      30.658  24.089  -8.112  1.00  0.00      RA0  C
ATOM   2632  CB  LEU A 281      30.671  24.530  -6.649  1.00  0.00      RA0  C
ATOM   2633  CG  LEU A 281      30.796  26.042  -6.450  1.00  0.00      RA0  C
ATOM   2634  CD1 LEU A 281      29.511  26.771  -6.836  1.00  0.00      RA0  C
ATOM   2635  CD2 LEU A 281      31.220  26.395  -5.026  1.00  0.00      RA0  C
ATOM   2636  C   LEU A 281      32.011  24.336  -8.760  1.00  0.00      RA0  C
ATOM   2637  O   LEU A 281      33.034  23.759  -8.374  1.00  0.00      RA0  O
ATOM   2638  N   VAL A 282      32.001  25.160  -9.805  1.00  0.00      RA0  N
ATOM   2639  H   VAL A 282      31.163  25.644 -10.044  1.00  0.00      RA0  H
ATOM   2640  CA  VAL A 282      33.204  25.528 -10.522  1.00  0.00      RA0  C
ATOM   2641  CB  VAL A 282      33.130  25.105 -11.991  1.00  0.00      RA0  C
ATOM   2642  CG1 VAL A 282      33.016  23.587 -12.127  1.00  0.00      RA0  C
ATOM   2643  CG2 VAL A 282      32.013  25.855 -12.721  1.00  0.00      RA0  C
ATOM   2644  C   VAL A 282      33.445  27.044 -10.439  1.00  0.00      RA0  C
ATOM   2645  O   VAL A 282      32.574  27.810 -10.004  1.00  0.00      RA0  O
ATOM   2646  N   GLY A 283      34.626  27.468 -10.858  1.00  0.00      RA0  N
ATOM   2647  H   GLY A 283      35.247  26.816 -11.294  1.00  0.00      RA0  H
ATOM   2648  CA  GLY A 283      34.939  28.875 -11.012  1.00  0.00      RA0  C
ATOM   2649  C   GLY A 283      34.754  29.281 -12.453  1.00  0.00      RA0  C
ATOM   2650  O   GLY A 283      34.875  28.456 -13.373  1.00  0.00      RA0  O
ATOM   2651  N   LEU A 284      34.425  30.550 -12.656  1.00  0.00      RA0  N
ATOM   2652  H   LEU A 284      34.307  31.168 -11.875  1.00  0.00      RA0  H
ATOM   2653  CA  LEU A 284      34.368  31.156 -13.992  1.00  0.00      RA0  C
ATOM   2654  CB  LEU A 284      32.943  31.551 -14.376  1.00  0.00      RA0  C
ATOM   2655  CG  LEU A 284      31.933  30.409 -14.452  1.00  0.00      RA0  C
ATOM   2656  CD1 LEU A 284      30.537  30.949 -14.754  1.00  0.00      RA0  C
ATOM   2657  CD2 LEU A 284      32.345  29.327 -15.450  1.00  0.00      RA0  C
ATOM   2658  C   LEU A 284      35.194  32.425 -13.939  1.00  0.00      RA0  C
ATOM   2659  O   LEU A 284      35.170  33.133 -12.939  1.00  0.00      RA0  O
ATOM   2660  N   VAL A 285      35.932  32.657 -15.018  1.00  0.00      RA0  N
ATOM   2661  H   VAL A 285      35.892  32.011 -15.783  1.00  0.00      RA0  H
ATOM   2662  CA  VAL A 285      36.717  33.865 -15.231  1.00  0.00      RA0  C
ATOM   2663  CB  VAL A 285      38.199  33.475 -15.268  1.00  0.00      RA0  C
ATOM   2664  CG1 VAL A 285      39.080  34.576 -15.858  1.00  0.00      RA0  C
ATOM   2665  CG2 VAL A 285      38.671  33.014 -13.887  1.00  0.00      RA0  C
ATOM   2666  C   VAL A 285      36.307  34.525 -16.554  1.00  0.00      RA0  C
ATOM   2667  O   VAL A 285      36.271  33.894 -17.616  1.00  0.00      RA0  O
ATOM   2668  N   MSE A 286      36.020  35.818 -16.490  1.00  0.00      RA0  N
ATOM   2669  H   MSE A 286      36.101  36.316 -15.621  1.00  0.00      RA0  H
ATOM   2670  CA  MSE A 286      35.698  36.579 -17.670  1.00  0.00      RA0  C
ATOM   2671  CB  MSE A 286      34.250  37.051 -17.629  1.00  0.00      RA0  C
ATOM   2672  CG  MSE A 286      33.827  37.709 -18.940  1.00  0.00      RA0  C
ATOM   2673  SE  MSE A 286      32.113  38.242 -18.885  1.00  0.00      RA0  S
ATOM   2674  CE  MSE A 286      32.305  39.486 -17.610  1.00  0.00      RA0  C
ATOM   2675  C   MSE A 286      36.644  37.771 -17.754  1.00  0.00      RA0  C
ATOM   2676  O   MSE A 286      36.491  38.724 -17.011  1.00  0.00      RA0  O
ATOM   2677  N   THR A 287      37.660  37.670 -18.609  1.00  0.00      RA0  N
ATOM   2678  H   THR A 287      37.819  36.823 -19.116  1.00  0.00      RA0  H
ATOM   2679  CA  THR A 287      38.602  38.789 -18.835  1.00  0.00      RA0  C
ATOM   2680  CB  THR A 287      39.805  38.092 -19.429  1.00  0.00      RA0  C
ATOM   2681  OG1 THR A 287      39.691  36.706 -19.068  1.00  0.00      RA0  O
ATOM   2682  HG1 THR A 287      40.516  36.295 -19.300  1.00  0.00      RA0  H
ATOM   2683  CG2 THR A 287      41.130  38.690 -18.953  1.00  0.00      RA0  C
ATOM   2684  C   THR A 287      38.007  39.900 -19.698  1.00  0.00      RA0  C
ATOM   2685  O   THR A 287      38.496  41.041 -19.694  1.00  0.00      RA0  O
ATOM   2686  N   GLU A 288      36.976  39.563 -20.459  1.00  0.00      RA0  N
ATOM   2687  H   GLU A 288      36.562  38.662 -20.351  1.00  0.00      RA0  H
ATOM   2688  CA  GLU A 288      36.258  40.542 -21.252  1.00  0.00      RA0  C
ATOM   2689  CB  GLU A 288      35.279  39.901 -22.255  1.00  0.00      RA0  C
ATOM   2690  CG  GLU A 288      35.176  40.579 -23.643  1.00  0.00      RA0  C
ATOM   2691  CD  GLU A 288      33.813  41.226 -23.904  1.00  0.00      RA0  C
ATOM   2692  OE1 GLU A 288      33.466  42.183 -23.217  1.00  0.00      RA0  O
ATOM   2693  OE2 GLU A 288      33.084  40.802 -24.810  1.00  0.00      RA0  O
ATOM   2694  C   GLU A 288      35.578  41.524 -20.326  1.00  0.00      RA0  C
ATOM   2695  O   GLU A 288      35.261  41.196 -19.186  1.00  0.00      RA0  O
ATOM   2696  N   LYS A 289      35.355  42.734 -20.814  1.00  0.00      RA0  N
ATOM   2697  H   LYS A 289      35.271  42.808 -21.810  1.00  0.00      RA0  H
ATOM   2698  CA  LYS A 289      34.808  43.781 -19.965  1.00  0.00      RA0  C
ATOM   2699  CB  LYS A 289      35.116  45.186 -20.475  1.00  0.00      RA0  C
ATOM   2700  CG  LYS A 289      36.644  45.314 -20.389  1.00  0.00      RA0  C
ATOM   2701  CD  LYS A 289      37.165  44.715 -19.069  1.00  0.00      RA0  C
ATOM   2702  CE  LYS A 289      38.667  44.405 -19.059  1.00  0.00      RA0  C
ATOM   2703  NZ  LYS A 289      38.927  43.243 -18.192  1.00  0.00      RA0  N
ATOM   2704  HZ1 LYS A 289      39.946  43.141 -18.017  1.00  0.00      RA0  H
ATOM   2705  HZ2 LYS A 289      38.437  43.340 -17.281  1.00  0.00      RA0  H
ATOM   2706  HZ3 LYS A 289      38.591  42.380 -18.677  1.00  0.00      RA0  H
ATOM   2707  C   LYS A 289      33.379  43.426 -19.595  1.00  0.00      RA0  C
ATOM   2708  O   LYS A 289      32.632  42.874 -20.400  1.00  0.00      RA0  O
ATOM   2709  N   GLY A 290      33.013  43.721 -18.356  1.00  0.00      RA0  N
ATOM   2710  H   GLY A 290      33.672  44.009 -17.662  1.00  0.00      RA0  H
ATOM   2711  CA  GLY A 290      31.687  43.389 -17.865  1.00  0.00      RA0  C
ATOM   2712  C   GLY A 290      31.833  42.752 -16.507  1.00  0.00      RA0  C
ATOM   2713  O   GLY A 290      32.950  42.444 -16.062  1.00  0.00      RA0  O
ATOM   2714  N   VAL A 291      30.708  42.562 -15.838  1.00  0.00      RA0  N
ATOM   2715  H   VAL A 291      29.805  42.745 -16.228  1.00  0.00      RA0  H
ATOM   2716  CA  VAL A 291      30.709  41.920 -14.517  1.00  0.00      RA0  C
ATOM   2717  CB  VAL A 291      30.399  42.936 -13.405  1.00  0.00      RA0  C
ATOM   2718  CG1 VAL A 291      30.406  42.275 -12.024  1.00  0.00      RA0  C
ATOM   2719  CG2 VAL A 291      31.356  44.130 -13.443  1.00  0.00      RA0  C
ATOM   2720  C   VAL A 291      29.698  40.769 -14.489  1.00  0.00      RA0  C
ATOM   2721  O   VAL A 291      28.548  40.905 -14.924  1.00  0.00      RA0  O
ATOM   2722  N   LEU A 292      30.166  39.625 -14.000  1.00  0.00      RA0  N
ATOM   2723  H   LEU A 292      31.054  39.641 -13.546  1.00  0.00      RA0  H
ATOM   2724  CA  LEU A 292      29.327  38.462 -13.794  1.00  0.00      RA0  C
ATOM   2725  CB  LEU A 292      30.205  37.231 -13.566  1.00  0.00      RA0  C
ATOM   2726  CG  LEU A 292      31.069  36.884 -14.778  1.00  0.00      RA0  C
ATOM   2727  CD1 LEU A 292      32.113  35.813 -14.456  1.00  0.00      RA0  C
ATOM   2728  CD2 LEU A 292      30.212  36.504 -15.985  1.00  0.00      RA0  C
ATOM   2729  C   LEU A 292      28.431  38.707 -12.569  1.00  0.00      RA0  C
ATOM   2730  O   LEU A 292      28.914  39.162 -11.524  1.00  0.00      RA0  O
ATOM   2731  N   ARG A 293      27.134  38.411 -12.709  1.00  0.00      RA0  N
ATOM   2732  H   ARG A 293      26.817  37.918 -13.518  1.00  0.00      RA0  H
ATOM   2733  CA  ARG A 293      26.157  38.651 -11.644  1.00  0.00      RA0  C
ATOM   2734  CB  ARG A 293      24.815  39.219 -12.077  1.00  0.00      RA0  C
ATOM   2735  CG  ARG A 293      24.522  40.535 -12.773  1.00  0.00      RA0  C
ATOM   2736  CD  ARG A 293      22.998  40.754 -12.671  1.00  0.00      RA0  C
ATOM   2737  NE  ARG A 293      22.239  39.575 -13.112  1.00  0.00      RA0  N
ATOM   2738  HE  ARG A 293      22.346  39.309 -14.073  1.00  0.00      RA0  H
ATOM   2739  CZ  ARG A 293      21.464  38.837 -12.246  1.00  0.00      RA0  C
ATOM   2740  NH1 ARG A 293      21.338  39.193 -10.954  1.00  0.00      RA0  N
ATOM   2741 HH11 ARG A 293      20.869  38.555 -10.307  1.00  0.00      RA0  H
ATOM   2742 HH12 ARG A 293      21.701  40.032 -10.562  1.00  0.00      RA0  H
ATOM   2743  NH2 ARG A 293      20.837  37.729 -12.682  1.00  0.00      RA0  N
ATOM   2744 HH21 ARG A 293      20.291  37.192 -12.014  1.00  0.00      RA0  H
ATOM   2745 HH22 ARG A 293      20.884  37.386 -13.617  1.00  0.00      RA0  H
ATOM   2746  C   ARG A 293      25.599  37.355 -11.079  1.00  0.00      RA0  C
ATOM   2747  O   ARG A 293      25.424  36.381 -11.806  1.00  0.00      RA0  O
ATOM   2748  N   ASN A 294      25.240  37.378  -9.799  1.00  0.00      RA0  N
ATOM   2749  H   ASN A 294      25.468  38.169  -9.235  1.00  0.00      RA0  H
ATOM   2750  CA  ASN A 294      24.497  36.266  -9.191  1.00  0.00      RA0  C
ATOM   2751  CB  ASN A 294      23.946  36.610  -7.806  1.00  0.00      RA0  C
ATOM   2752  CG  ASN A 294      25.036  36.815  -6.782  1.00  0.00      RA0  C
ATOM   2753  OD1 ASN A 294      26.228  36.854  -7.087  1.00  0.00      RA0  O
ATOM   2754  ND2 ASN A 294      24.545  36.981  -5.542  1.00  0.00      RA0  N
ATOM   2755 HD21 ASN A 294      23.556  36.930  -5.390  1.00  0.00      RA0  H
ATOM   2756 HD22 ASN A 294      25.104  37.141  -4.727  1.00  0.00      RA0  H
ATOM   2757  C   ASN A 294      23.291  35.885 -10.049  1.00  0.00      RA0  C
ATOM   2758  O   ASN A 294      22.611  36.762 -10.617  1.00  0.00      RA0  O
ATOM   2759  N   GLU A 295      23.046  34.590 -10.131  1.00  0.00      RA0  N
ATOM   2760  H   GLU A 295      23.675  33.960  -9.679  1.00  0.00      RA0  H
ATOM   2761  CA  GLU A 295      21.881  34.003 -10.797  1.00  0.00      RA0  C
ATOM   2762  CB  GLU A 295      20.483  34.502 -10.368  1.00  0.00      RA0  C
ATOM   2763  CG  GLU A 295      20.238  35.278  -9.066  1.00  0.00      RA0  C
ATOM   2764  CD  GLU A 295      20.086  36.753  -9.414  1.00  0.00      RA0  C
ATOM   2765  OE1 GLU A 295      19.467  37.062 -10.428  1.00  0.00      RA0  O
ATOM   2766  OE2 GLU A 295      20.633  37.610  -8.726  1.00  0.00      RA0  O
ATOM   2767  C   GLU A 295      21.911  34.023 -12.341  1.00  0.00      RA0  C
ATOM   2768  O   GLU A 295      20.986  33.530 -12.981  1.00  0.00      RA0  O
ATOM   2769  N   LEU A 296      22.949  34.586 -12.954  1.00  0.00      RA0  N
ATOM   2770  H   LEU A 296      23.693  34.963 -12.400  1.00  0.00      RA0  H
ATOM   2771  CA  LEU A 296      23.110  34.493 -14.398  1.00  0.00      RA0  C
ATOM   2772  CB  LEU A 296      24.348  35.309 -14.786  1.00  0.00      RA0  C
ATOM   2773  CG  LEU A 296      24.478  35.702 -16.259  1.00  0.00      RA0  C
ATOM   2774  CD1 LEU A 296      23.347  36.631 -16.704  1.00  0.00      RA0  C
ATOM   2775  CD2 LEU A 296      25.844  36.327 -16.545  1.00  0.00      RA0  C
ATOM   2776  C   LEU A 296      23.217  33.013 -14.834  1.00  0.00      RA0  C
ATOM   2777  O   LEU A 296      23.923  32.228 -14.197  1.00  0.00      RA0  O
ATOM   2778  N   PRO A 297      22.509  32.611 -15.885  1.00  0.00      RA0  N
ATOM   2779  CD  PRO A 297      21.467  33.367 -16.562  1.00  0.00      RA0  C
ATOM   2780  CA  PRO A 297      22.690  31.265 -16.443  1.00  0.00      RA0  C
ATOM   2781  CB  PRO A 297      21.585  31.186 -17.501  1.00  0.00      RA0  C
ATOM   2782  CG  PRO A 297      20.581  32.284 -17.158  1.00  0.00      RA0  C
ATOM   2783  C   PRO A 297      24.068  31.043 -17.084  1.00  0.00      RA0  C
ATOM   2784  O   PRO A 297      24.695  31.984 -17.585  1.00  0.00      RA0  O
ATOM   2785  N   VAL A 298      24.496  29.790 -17.072  1.00  0.00      RA0  N
ATOM   2786  H   VAL A 298      23.909  29.074 -16.682  1.00  0.00      RA0  H
ATOM   2787  CA  VAL A 298      25.767  29.376 -17.650  1.00  0.00      RA0  C
ATOM   2788  CB  VAL A 298      26.714  28.918 -16.538  1.00  0.00      RA0  C
ATOM   2789  CG1 VAL A 298      28.072  28.512 -17.106  1.00  0.00      RA0  C
ATOM   2790  CG2 VAL A 298      26.840  29.961 -15.429  1.00  0.00      RA0  C
ATOM   2791  C   VAL A 298      25.457  28.200 -18.559  1.00  0.00      RA0  C
ATOM   2792  O   VAL A 298      24.972  27.172 -18.079  1.00  0.00      RA0  O
ATOM   2793  N   ARG A 299      25.730  28.330 -19.853  1.00  0.00      RA0  N
ATOM   2794  H   ARG A 299      26.209  29.133 -20.203  1.00  0.00      RA0  H
ATOM   2795  CA  ARG A 299      25.339  27.304 -20.783  1.00  0.00      RA0  C
ATOM   2796  CB  ARG A 299      24.379  27.854 -21.828  1.00  0.00      RA0  C
ATOM   2797  CG  ARG A 299      23.052  28.210 -21.183  1.00  0.00      RA0  C
ATOM   2798  CD  ARG A 299      21.993  28.659 -22.180  1.00  0.00      RA0  C
ATOM   2799  NE  ARG A 299      20.737  28.773 -21.458  1.00  0.00      RA0  N
ATOM   2800  HE  ARG A 299      20.465  27.988 -20.881  1.00  0.00      RA0  H
ATOM   2801  CZ  ARG A 299      20.008  29.916 -21.450  1.00  0.00      RA0  C
ATOM   2802  NH1 ARG A 299      20.367  30.937 -22.262  1.00  0.00      RA0  N
ATOM   2803 HH11 ARG A 299      19.869  31.806 -22.290  1.00  0.00      RA0  H
ATOM   2804 HH12 ARG A 299      21.163  30.857 -22.871  1.00  0.00      RA0  H
ATOM   2805  NH2 ARG A 299      18.952  29.992 -20.617  1.00  0.00      RA0  N
ATOM   2806 HH21 ARG A 299      18.294  30.741 -20.563  1.00  0.00      RA0  H
ATOM   2807 HH22 ARG A 299      18.817  29.231 -19.945  1.00  0.00      RA0  H
ATOM   2808  C   ARG A 299      26.519  26.656 -21.488  1.00  0.00      RA0  C
ATOM   2809  O   ARG A 299      27.532  27.302 -21.806  1.00  0.00      RA0  O
ATOM   2810  N   PHE A 300      26.362  25.362 -21.718  1.00  0.00      RA0  N
ATOM   2811  H   PHE A 300      25.522  24.874 -21.453  1.00  0.00      RA0  H
ATOM   2812  CA  PHE A 300      27.330  24.589 -22.461  1.00  0.00      RA0  C
ATOM   2813  CB  PHE A 300      28.558  24.258 -21.598  1.00  0.00      RA0  C
ATOM   2814  CG  PHE A 300      28.184  23.442 -20.378  1.00  0.00      RA0  C
ATOM   2815  CD1 PHE A 300      27.730  24.072 -19.223  1.00  0.00      RA0  C
ATOM   2816  CD2 PHE A 300      28.310  22.056 -20.402  1.00  0.00      RA0  C
ATOM   2817  CE1 PHE A 300      27.421  23.324 -18.093  1.00  0.00      RA0  C
ATOM   2818  CE2 PHE A 300      28.003  21.308 -19.272  1.00  0.00      RA0  C
ATOM   2819  CZ  PHE A 300      27.571  21.942 -18.113  1.00  0.00      RA0  C
ATOM   2820  C   PHE A 300      26.674  23.306 -22.983  1.00  0.00      RA0  C
ATOM   2821  O   PHE A 300      25.535  22.967 -22.621  1.00  0.00      RA0  O
ATOM   2822  N   THR A 301      27.376  22.629 -23.884  1.00  0.00      RA0  N
ATOM   2823  H   THR A 301      28.280  22.909 -24.200  1.00  0.00      RA0  H
ATOM   2824  CA  THR A 301      26.934  21.344 -24.416  1.00  0.00      RA0  C
ATOM   2825  CB  THR A 301      26.796  21.600 -25.899  1.00  0.00      RA0  C
ATOM   2826  OG1 THR A 301      26.372  22.963 -26.070  1.00  0.00      RA0  O
ATOM   2827  HG1 THR A 301      26.253  23.089 -27.001  1.00  0.00      RA0  H
ATOM   2828  CG2 THR A 301      25.852  20.617 -26.589  1.00  0.00      RA0  C
ATOM   2829  C   THR A 301      27.989  20.306 -24.065  1.00  0.00      RA0  C
ATOM   2830  O   THR A 301      29.174  20.558 -24.288  1.00  0.00      RA0  O
ATOM   2831  N   ASP A 302      27.580  19.152 -23.528  1.00  0.00      RA0  N
ATOM   2832  H   ASP A 302      26.609  18.912 -23.479  1.00  0.00      RA0  H
ATOM   2833  CA  ASP A 302      28.564  18.123 -23.156  1.00  0.00      RA0  C
ATOM   2834  CB  ASP A 302      27.981  17.210 -22.072  1.00  0.00      RA0  C
ATOM   2835  CG  ASP A 302      27.503  15.917 -22.700  1.00  0.00      RA0  C
ATOM   2836  OD1 ASP A 302      26.587  15.939 -23.511  1.00  0.00      RA0  O
ATOM   2837  OD2 ASP A 302      28.099  14.881 -22.436  1.00  0.00      RA0  O
ATOM   2838  C   ASP A 302      28.993  17.345 -24.374  1.00  0.00      RA0  C
ATOM   2839  O   ASP A 302      28.489  17.576 -25.474  1.00  0.00      RA0  O
ATOM   2840  N   ALA A 303      29.948  16.438 -24.178  1.00  0.00      RA0  N
ATOM   2841  H   ALA A 303      30.076  16.115 -23.239  1.00  0.00      RA0  H
ATOM   2842  CA  ALA A 303      30.554  15.735 -25.303  1.00  0.00      RA0  C
ATOM   2843  CB  ALA A 303      31.693  14.837 -24.821  1.00  0.00      RA0  C
ATOM   2844  C   ALA A 303      29.544  14.886 -26.056  1.00  0.00      RA0  C
ATOM   2845  O   ALA A 303      29.715  14.642 -27.238  1.00  0.00      RA0  O
ATOM   2846  N   GLN A 304      28.482  14.467 -25.370  1.00  0.00      RA0  N
ATOM   2847  H   GLN A 304      28.324  14.779 -24.429  1.00  0.00      RA0  H
ATOM   2848  CA  GLN A 304      27.435  13.648 -25.963  1.00  0.00      RA0  C
ATOM   2849  CB  GLN A 304      26.870  12.648 -24.958  1.00  0.00      RA0  C
ATOM   2850  CG  GLN A 304      27.418  11.233 -25.187  1.00  0.00      RA0  C
ATOM   2851  CD  GLN A 304      28.910  11.134 -24.900  1.00  0.00      RA0  C
ATOM   2852  OE1 GLN A 304      29.326  10.680 -23.840  1.00  0.00      RA0  O
ATOM   2853  NE2 GLN A 304      29.707  11.502 -25.924  1.00  0.00      RA0  N
ATOM   2854 HE21 GLN A 304      29.333  11.913 -26.757  1.00  0.00      RA0  H
ATOM   2855 HE22 GLN A 304      30.699  11.397 -25.865  1.00  0.00      RA0  H
ATOM   2856  C   GLN A 304      26.352  14.498 -26.663  1.00  0.00      RA0  C
ATOM   2857  O   GLN A 304      25.423  13.951 -27.245  1.00  0.00      RA0  O
ATOM   2858  N   GLY A 305      26.476  15.823 -26.599  1.00  0.00      RA0  N
ATOM   2859  H   GLY A 305      27.161  16.213 -25.979  1.00  0.00      RA0  H
ATOM   2860  CA  GLY A 305      25.537  16.742 -27.241  1.00  0.00      RA0  C
ATOM   2861  C   GLY A 305      24.366  17.210 -26.386  1.00  0.00      RA0  C
ATOM   2862  O   GLY A 305      23.473  17.922 -26.886  1.00  0.00      RA0  O
ATOM   2863  N   ASN A 306      24.350  16.828 -25.110  1.00  0.00      RA0  N
ATOM   2864  H   ASN A 306      25.164  16.391 -24.726  1.00  0.00      RA0  H
ATOM   2865  CA  ASN A 306      23.293  17.265 -24.215  1.00  0.00      RA0  C
ATOM   2866  CB  ASN A 306      23.330  16.526 -22.876  1.00  0.00      RA0  C
ATOM   2867  CG  ASN A 306      23.101  15.042 -23.029  1.00  0.00      RA0  C
ATOM   2868  OD1 ASN A 306      21.979  14.578 -23.206  1.00  0.00      RA0  O
ATOM   2869  ND2 ASN A 306      24.229  14.316 -22.918  1.00  0.00      RA0  N
ATOM   2870 HD21 ASN A 306      25.119  14.778 -22.795  1.00  0.00      RA0  H
ATOM   2871 HD22 ASN A 306      24.258  13.320 -22.959  1.00  0.00      RA0  H
ATOM   2872  C   ASN A 306      23.555  18.737 -23.892  1.00  0.00      RA0  C
ATOM   2873  O   ASN A 306      24.662  19.087 -23.502  1.00  0.00      RA0  O
ATOM   2874  N   GLN A 307      22.558  19.592 -24.094  1.00  0.00      RA0  N
ATOM   2875  H   GLN A 307      21.655  19.227 -24.310  1.00  0.00      RA0  H
ATOM   2876  CA  GLN A 307      22.691  21.008 -23.702  1.00  0.00      RA0  C
ATOM   2877  CB  GLN A 307      21.764  21.848 -24.569  1.00  0.00      RA0  C
ATOM   2878  CG  GLN A 307      22.131  21.627 -26.036  1.00  0.00      RA0  C
ATOM   2879  CD  GLN A 307      21.075  22.223 -26.934  1.00  0.00      RA0  C
ATOM   2880  OE1 GLN A 307      20.590  23.329 -26.729  1.00  0.00      RA0  O
ATOM   2881  NE2 GLN A 307      20.739  21.409 -27.950  1.00  0.00      RA0  N
ATOM   2882 HE21 GLN A 307      21.190  20.519 -28.046  1.00  0.00      RA0  H
ATOM   2883 HE22 GLN A 307      20.044  21.669 -28.619  1.00  0.00      RA0  H
ATOM   2884  C   GLN A 307      22.391  21.139 -22.219  1.00  0.00      RA0  C
ATOM   2885  O   GLN A 307      21.406  20.566 -21.713  1.00  0.00      RA0  O
ATOM   2886  N   HIS A 308      23.245  21.895 -21.530  1.00  0.00      RA0  N
ATOM   2887  H   HIS A 308      23.929  22.439 -22.011  1.00  0.00      RA0  H
ATOM   2888  CA  HIS A 308      23.174  22.063 -20.094  1.00  0.00      RA0  C
ATOM   2889  CB  HIS A 308      24.329  21.333 -19.426  1.00  0.00      RA0  C
ATOM   2890  CG  HIS A 308      24.073  19.843 -19.443  1.00  0.00      RA0  C
ATOM   2891  ND1 HIS A 308      22.872  19.286 -19.700  1.00  0.00      RA0  N
ATOM   2892  HD1 HIS A 308      22.046  19.743 -19.982  1.00  0.00      RA0  H
ATOM   2893  CD2 HIS A 308      24.989  18.821 -19.174  1.00  0.00      RA0  C
ATOM   2894  NE2 HIS A 308      24.322  17.645 -19.266  1.00  0.00      RA0  N
ATOM   2895  CE1 HIS A 308      23.022  17.930 -19.589  1.00  0.00      RA0  C
ATOM   2896  C   HIS A 308      23.109  23.530 -19.723  1.00  0.00      RA0  C
ATOM   2897  O   HIS A 308      23.609  24.399 -20.439  1.00  0.00      RA0  O
ATOM   2898  N   GLU A 309      22.458  23.777 -18.599  1.00  0.00      RA0  N
ATOM   2899  H   GLU A 309      22.043  23.056 -18.044  1.00  0.00      RA0  H
ATOM   2900  CA  GLU A 309      22.377  25.103 -18.018  1.00  0.00      RA0  C
ATOM   2901  CB  GLU A 309      21.026  25.744 -18.358  1.00  0.00      RA0  C
ATOM   2902  CG  GLU A 309      20.879  27.193 -17.885  1.00  0.00      RA0  C
ATOM   2903  CD  GLU A 309      19.685  27.840 -18.566  1.00  0.00      RA0  C
ATOM   2904  OE1 GLU A 309      19.202  27.319 -19.567  1.00  0.00      RA0  O
ATOM   2905  OE2 GLU A 309      19.259  28.912 -18.152  1.00  0.00      RA0  O
ATOM   2906  C   GLU A 309      22.650  25.033 -16.528  1.00  0.00      RA0  C
ATOM   2907  O   GLU A 309      21.931  24.375 -15.789  1.00  0.00      RA0  O
ATOM   2908  N   GLY A 310      23.709  25.710 -16.106  1.00  0.00      RA0  N
ATOM   2909  H   GLY A 310      24.196  26.264 -16.769  1.00  0.00      RA0  H
ATOM   2910  CA  GLY A 310      23.991  25.941 -14.712  1.00  0.00      RA0  C
ATOM   2911  C   GLY A 310      23.645  27.360 -14.335  1.00  0.00      RA0  C
ATOM   2912  O   GLY A 310      22.960  28.061 -15.068  1.00  0.00      RA0  O
ATOM   2913  N   ILE A 311      24.158  27.787 -13.192  1.00  0.00      RA0  N
ATOM   2914  H   ILE A 311      24.730  27.186 -12.626  1.00  0.00      RA0  H
ATOM   2915  CA  ILE A 311      23.850  29.107 -12.679  1.00  0.00      RA0  C
ATOM   2916  CB  ILE A 311      22.546  29.012 -11.873  1.00  0.00      RA0  C
ATOM   2917  CG2 ILE A 311      22.663  27.994 -10.734  1.00  0.00      RA0  C
ATOM   2918  CG1 ILE A 311      22.061  30.376 -11.392  1.00  0.00      RA0  C
ATOM   2919  CD1 ILE A 311      20.734  30.282 -10.640  1.00  0.00      RA0  C
ATOM   2920  C   ILE A 311      24.996  29.670 -11.857  1.00  0.00      RA0  C
ATOM   2921  O   ILE A 311      25.632  28.948 -11.116  1.00  0.00      RA0  O
ATOM   2922  N   ILE A 312      25.275  30.961 -12.016  1.00  0.00      RA0  N
ATOM   2923  H   ILE A 312      24.705  31.495 -12.641  1.00  0.00      RA0  H
ATOM   2924  CA  ILE A 312      26.184  31.649 -11.097  1.00  0.00      RA0  C
ATOM   2925  CB  ILE A 312      26.552  33.020 -11.666  1.00  0.00      RA0  C
ATOM   2926  CG2 ILE A 312      27.362  33.856 -10.677  1.00  0.00      RA0  C
ATOM   2927  CG1 ILE A 312      27.294  32.844 -12.989  1.00  0.00      RA0  C
ATOM   2928  CD1 ILE A 312      27.764  34.170 -13.583  1.00  0.00      RA0  C
ATOM   2929  C   ILE A 312      25.583  31.771  -9.706  1.00  0.00      RA0  C
ATOM   2930  O   ILE A 312      24.445  32.273  -9.526  1.00  0.00      RA0  O
ATOM   2931  N   THR A 313      26.355  31.344  -8.720  1.00  0.00      RA0  N
ATOM   2932  H   THR A 313      27.268  30.956  -8.864  1.00  0.00      RA0  H
ATOM   2933  CA  THR A 313      25.942  31.436  -7.336  1.00  0.00      RA0  C
ATOM   2934  CB  THR A 313      26.466  30.174  -6.666  1.00  0.00      RA0  C
ATOM   2935  OG1 THR A 313      27.820  29.948  -7.068  1.00  0.00      RA0  O
ATOM   2936  HG1 THR A 313      28.329  30.185  -6.289  1.00  0.00      RA0  H
ATOM   2937  CG2 THR A 313      25.616  28.964  -7.059  1.00  0.00      RA0  C
ATOM   2938  C   THR A 313      26.412  32.753  -6.728  1.00  0.00      RA0  C
ATOM   2939  O   THR A 313      25.665  33.424  -5.992  1.00  0.00      RA0  O
ATOM   2940  N   SER A 314      27.657  33.130  -7.030  1.00  0.00      RA0  N
ATOM   2941  H   SER A 314      28.267  32.544  -7.568  1.00  0.00      RA0  H
ATOM   2942  CA  SER A 314      28.190  34.438  -6.623  1.00  0.00      RA0  C
ATOM   2943  CB  SER A 314      29.013  34.300  -5.339  1.00  0.00      RA0  C
ATOM   2944  OG  SER A 314      28.246  33.852  -4.213  1.00  0.00      RA0  O
ATOM   2945  HG  SER A 314      28.291  32.890  -4.222  1.00  0.00      RA0  H
ATOM   2946  C   SER A 314      29.105  34.945  -7.690  1.00  0.00      RA0  C
ATOM   2947  O   SER A 314      29.994  34.209  -8.140  1.00  0.00      RA0  O
ATOM   2948  N   GLY A 315      28.901  36.186  -8.097  1.00  0.00      RA0  N
ATOM   2949  H   GLY A 315      28.173  36.744  -7.686  1.00  0.00      RA0  H
ATOM   2950  CA  GLY A 315      29.794  36.828  -9.023  1.00  0.00      RA0  C
ATOM   2951  C   GLY A 315      30.290  38.164  -8.514  1.00  0.00      RA0  C
ATOM   2952  O   GLY A 315      29.679  38.787  -7.626  1.00  0.00      RA0  O
ATOM   2953  N   THR A 316      31.434  38.590  -9.028  1.00  0.00      RA0  N
ATOM   2954  H   THR A 316      31.963  38.051  -9.690  1.00  0.00      RA0  H
ATOM   2955  CA  THR A 316      31.988  39.885  -8.655  1.00  0.00      RA0  C
ATOM   2956  CB  THR A 316      32.456  39.652  -7.207  1.00  0.00      RA0  C
ATOM   2957  OG1 THR A 316      31.570  40.325  -6.314  1.00  0.00      RA0  O
ATOM   2958  HG1 THR A 316      30.714  39.917  -6.452  1.00  0.00      RA0  H
ATOM   2959  CG2 THR A 316      33.932  39.888  -6.889  1.00  0.00      RA0  C
ATOM   2960  C   THR A 316      33.059  40.335  -9.637  1.00  0.00      RA0  C
ATOM   2961  O   THR A 316      33.493  39.572 -10.521  1.00  0.00      RA0  O
ATOM   2962  N   PHE A 317      33.474  41.591  -9.496  1.00  0.00      RA0  N
ATOM   2963  H   PHE A 317      33.124  42.139  -8.736  1.00  0.00      RA0  H
ATOM   2964  CA  PHE A 317      34.704  42.043 -10.130  1.00  0.00      RA0  C
ATOM   2965  CB  PHE A 317      34.551  43.496 -10.574  1.00  0.00      RA0  C
ATOM   2966  CG  PHE A 317      35.689  43.889 -11.484  1.00  0.00      RA0  C
ATOM   2967  CD1 PHE A 317      36.847  44.451 -10.957  1.00  0.00      RA0  C
ATOM   2968  CD2 PHE A 317      35.569  43.695 -12.854  1.00  0.00      RA0  C
ATOM   2969  CE1 PHE A 317      37.875  44.841 -11.806  1.00  0.00      RA0  C
ATOM   2970  CE2 PHE A 317      36.595  44.088 -13.703  1.00  0.00      RA0  C
ATOM   2971  CZ  PHE A 317      37.742  44.673 -13.179  1.00  0.00      RA0  C
ATOM   2972  C   PHE A 317      35.833  41.884  -9.098  1.00  0.00      RA0  C
ATOM   2973  O   PHE A 317      35.757  42.443  -7.987  1.00  0.00      RA0  O
ATOM   2974  N   SER A 318      36.827  41.062  -9.440  1.00  0.00      RA0  N
ATOM   2975  H   SER A 318      36.898  40.700 -10.371  1.00  0.00      RA0  H
ATOM   2976  CA  SER A 318      37.974  40.804  -8.559  1.00  0.00      RA0  C
ATOM   2977  CB  SER A 318      38.613  39.504  -9.067  1.00  0.00      RA0  C
ATOM   2978  OG  SER A 318      39.880  39.229  -8.462  1.00  0.00      RA0  O
ATOM   2979  HG  SER A 318      39.729  39.134  -7.521  1.00  0.00      RA0  H
ATOM   2980  C   SER A 318      38.959  41.989  -8.500  1.00  0.00      RA0  C
ATOM   2981  O   SER A 318      39.617  42.278  -9.506  1.00  0.00      RA0  O
ATOM   2982  N   PRO A 319      39.077  42.671  -7.354  1.00  0.00      RA0  N
ATOM   2983  CD  PRO A 319      38.280  42.505  -6.149  1.00  0.00      RA0  C
ATOM   2984  CA  PRO A 319      40.064  43.743  -7.245  1.00  0.00      RA0  C
ATOM   2985  CB  PRO A 319      39.789  44.314  -5.848  1.00  0.00      RA0  C
ATOM   2986  CG  PRO A 319      38.370  43.874  -5.492  1.00  0.00      RA0  C
ATOM   2987  C   PRO A 319      41.499  43.247  -7.414  1.00  0.00      RA0  C
ATOM   2988  O   PRO A 319      42.308  43.949  -7.980  1.00  0.00      RA0  O
ATOM   2989  N   THR A 320      41.809  42.052  -6.922  1.00  0.00      RA0  N
ATOM   2990  H   THR A 320      41.156  41.474  -6.426  1.00  0.00      RA0  H
ATOM   2991  CA  THR A 320      43.177  41.529  -7.035  1.00  0.00      RA0  C
ATOM   2992  CB  THR A 320      43.266  40.374  -6.055  1.00  0.00      RA0  C
ATOM   2993  OG1 THR A 320      42.593  40.760  -4.853  1.00  0.00      RA0  O
ATOM   2994  HG1 THR A 320      41.755  40.282  -4.844  1.00  0.00      RA0  H
ATOM   2995  CG2 THR A 320      44.708  39.951  -5.770  1.00  0.00      RA0  C
ATOM   2996  C   THR A 320      43.516  41.153  -8.466  1.00  0.00      RA0  C
ATOM   2997  O   THR A 320      44.624  41.454  -8.958  1.00  0.00      RA0  O
ATOM   2998  N   LEU A 321      42.585  40.511  -9.159  1.00  0.00      RA0  N
ATOM   2999  H   LEU A 321      41.679  40.335  -8.767  1.00  0.00      RA0  H
ATOM   3000  CA  LEU A 321      42.878  40.035 -10.511  1.00  0.00      RA0  C
ATOM   3001  CB  LEU A 321      42.069  38.777 -10.805  1.00  0.00      RA0  C
ATOM   3002  CG  LEU A 321      42.400  37.640  -9.843  1.00  0.00      RA0  C
ATOM   3003  CD1 LEU A 321      41.435  36.464  -9.986  1.00  0.00      RA0  C
ATOM   3004  CD2 LEU A 321      43.856  37.211  -9.985  1.00  0.00      RA0  C
ATOM   3005  C   LEU A 321      42.640  41.067 -11.603  1.00  0.00      RA0  C
ATOM   3006  O   LEU A 321      43.277  41.029 -12.647  1.00  0.00      RA0  O
ATOM   3007  N   GLY A 322      41.710  41.986 -11.366  1.00  0.00      RA0  N
ATOM   3008  H   GLY A 322      41.205  41.953 -10.504  1.00  0.00      RA0  H
ATOM   3009  CA  GLY A 322      41.354  43.001 -12.326  1.00  0.00      RA0  C
ATOM   3010  C   GLY A 322      40.411  42.552 -13.429  1.00  0.00      RA0  C
ATOM   3011  O   GLY A 322      40.387  43.142 -14.494  1.00  0.00      RA0  O
ATOM   3012  N   TYR A 323      39.611  41.518 -13.164  1.00  0.00      RA0  N
ATOM   3013  H   TYR A 323      39.607  41.066 -12.269  1.00  0.00      RA0  H
ATOM   3014  CA  TYR A 323      38.576  41.082 -14.083  1.00  0.00      RA0  C
ATOM   3015  CB  TYR A 323      39.142  40.209 -15.213  1.00  0.00      RA0  C
ATOM   3016  CG  TYR A 323      39.999  39.074 -14.696  1.00  0.00      RA0  C
ATOM   3017  CD1 TYR A 323      39.427  37.992 -14.035  1.00  0.00      RA0  C
ATOM   3018  CE1 TYR A 323      40.222  36.940 -13.602  1.00  0.00      RA0  C
ATOM   3019  CD2 TYR A 323      41.373  39.103 -14.905  1.00  0.00      RA0  C
ATOM   3020  CE2 TYR A 323      42.169  38.044 -14.483  1.00  0.00      RA0  C
ATOM   3021  CZ  TYR A 323      41.591  36.956 -13.838  1.00  0.00      RA0  C
ATOM   3022  OH  TYR A 323      42.370  35.891 -13.432  1.00  0.00      RA0  O
ATOM   3023  HH  TYR A 323      43.289  36.100 -13.548  1.00  0.00      RA0  H
ATOM   3024  C   TYR A 323      37.495  40.349 -13.273  1.00  0.00      RA0  C
ATOM   3025  O   TYR A 323      37.658  40.139 -12.075  1.00  0.00      RA0  O
ATOM   3026  N   SER A 324      36.418  39.952 -13.952  1.00  0.00      RA0  N
ATOM   3027  H   SER A 324      36.368  39.985 -14.951  1.00  0.00      RA0  H
ATOM   3028  CA  SER A 324      35.267  39.346 -13.283  1.00  0.00      RA0  C
ATOM   3029  CB  SER A 324      34.189  39.747 -14.246  1.00  0.00      RA0  C
ATOM   3030  OG  SER A 324      34.766  40.901 -14.875  1.00  0.00      RA0  O
ATOM   3031  HG  SER A 324      34.118  41.236 -15.487  1.00  0.00      RA0  H
ATOM   3032  C   SER A 324      35.474  37.865 -12.982  1.00  0.00      RA0  C
ATOM   3033  O   SER A 324      36.028  37.139 -13.800  1.00  0.00      RA0  O
ATOM   3034  N   ILE A 325      35.016  37.433 -11.809  1.00  0.00      RA0  N
ATOM   3035  H   ILE A 325      34.510  38.039 -11.190  1.00  0.00      RA0  H
ATOM   3036  CA  ILE A 325      35.057  36.023 -11.440  1.00  0.00      RA0  C
ATOM   3037  CB  ILE A 325      36.151  35.752 -10.406  1.00  0.00      RA0  C
ATOM   3038  CG2 ILE A 325      37.558  35.925 -10.980  1.00  0.00      RA0  C
ATOM   3039  CG1 ILE A 325      35.907  36.606  -9.162  1.00  0.00      RA0  C
ATOM   3040  CD1 ILE A 325      36.798  36.207  -7.991  1.00  0.00      RA0  C
ATOM   3041  C   ILE A 325      33.720  35.598 -10.854  1.00  0.00      RA0  C
ATOM   3042  O   ILE A 325      32.936  36.431 -10.374  1.00  0.00      RA0  O
ATOM   3043  N   ALA A 326      33.504  34.293 -10.824  1.00  0.00      RA0  N
ATOM   3044  H   ALA A 326      34.141  33.637 -11.239  1.00  0.00      RA0  H
ATOM   3045  CA  ALA A 326      32.285  33.768 -10.225  1.00  0.00      RA0  C
ATOM   3046  CB  ALA A 326      31.140  33.809 -11.236  1.00  0.00      RA0  C
ATOM   3047  C   ALA A 326      32.440  32.346  -9.779  1.00  0.00      RA0  C
ATOM   3048  O   ALA A 326      33.253  31.591 -10.332  1.00  0.00      RA0  O
ATOM   3049  N   LEU A 327      31.649  31.977  -8.775  1.00  0.00      RA0  N
ATOM   3050  H   LEU A 327      31.004  32.650  -8.413  1.00  0.00      RA0  H
ATOM   3051  CA  LEU A 327      31.360  30.590  -8.485  1.00  0.00      RA0  C
ATOM   3052  CB  LEU A 327      31.273  30.332  -6.981  1.00  0.00      RA0  C
ATOM   3053  CG  LEU A 327      32.633  30.497  -6.300  1.00  0.00      RA0  C
ATOM   3054  CD1 LEU A 327      32.598  30.106  -4.822  1.00  0.00      RA0  C
ATOM   3055  CD2 LEU A 327      33.735  29.760  -7.057  1.00  0.00      RA0  C
ATOM   3056  C   LEU A 327      30.035  30.255  -9.205  1.00  0.00      RA0  C
ATOM   3057  O   LEU A 327      29.129  31.098  -9.287  1.00  0.00      RA0  O
ATOM   3058  N   ALA A 328      29.974  29.054  -9.764  1.00  0.00      RA0  N
ATOM   3059  H   ALA A 328      30.747  28.418  -9.693  1.00  0.00      RA0  H
ATOM   3060  CA  ALA A 328      28.781  28.571 -10.476  1.00  0.00      RA0  C
ATOM   3061  CB  ALA A 328      28.922  28.806 -11.979  1.00  0.00      RA0  C
ATOM   3062  C   ALA A 328      28.548  27.092 -10.243  1.00  0.00      RA0  C
ATOM   3063  O   ALA A 328      29.489  26.294 -10.209  1.00  0.00      RA0  O
ATOM   3064  N   ARG A 329      27.274  26.747 -10.086  1.00  0.00      RA0  N
ATOM   3065  H   ARG A 329      26.577  27.452 -10.229  1.00  0.00      RA0  H
ATOM   3066  CA  ARG A 329      26.834  25.349 -10.011  1.00  0.00      RA0  C
ATOM   3067  CB  ARG A 329      25.653  25.225  -9.070  1.00  0.00      RA0  C
ATOM   3068  CG  ARG A 329      26.036  24.984  -7.613  1.00  0.00      RA0  C
ATOM   3069  CD  ARG A 329      24.759  24.810  -6.798  1.00  0.00      RA0  C
ATOM   3070  NE  ARG A 329      23.816  24.005  -7.572  1.00  0.00      RA0  N
ATOM   3071  HE  ARG A 329      24.151  23.171  -8.039  1.00  0.00      RA0  H
ATOM   3072  CZ  ARG A 329      22.536  24.426  -7.769  1.00  0.00      RA0  C
ATOM   3073  NH1 ARG A 329      22.100  25.537  -7.129  1.00  0.00      RA0  N
ATOM   3074 HH11 ARG A 329      21.168  25.890  -7.231  1.00  0.00      RA0  H
ATOM   3075 HH12 ARG A 329      22.708  26.045  -6.510  1.00  0.00      RA0  H
ATOM   3076  NH2 ARG A 329      21.742  23.720  -8.598  1.00  0.00      RA0  N
ATOM   3077 HH21 ARG A 329      20.780  23.904  -8.792  1.00  0.00      RA0  H
ATOM   3078 HH22 ARG A 329      22.132  22.914  -9.092  1.00  0.00      RA0  H
ATOM   3079  C   ARG A 329      26.426  24.886 -11.388  1.00  0.00      RA0  C
ATOM   3080  O   ARG A 329      25.532  25.466 -11.999  1.00  0.00      RA0  O
ATOM   3081  N   VAL A 330      27.076  23.837 -11.877  1.00  0.00      RA0  N
ATOM   3082  H   VAL A 330      27.745  23.342 -11.316  1.00  0.00      RA0  H
ATOM   3083  CA  VAL A 330      26.872  23.373 -13.250  1.00  0.00      RA0  C
ATOM   3084  CB  VAL A 330      28.030  23.817 -14.159  1.00  0.00      RA0  C
ATOM   3085  CG1 VAL A 330      28.072  25.336 -14.343  1.00  0.00      RA0  C
ATOM   3086  CG2 VAL A 330      29.361  23.250 -13.667  1.00  0.00      RA0  C
ATOM   3087  C   VAL A 330      26.727  21.859 -13.287  1.00  0.00      RA0  C
ATOM   3088  O   VAL A 330      27.312  21.162 -12.449  1.00  0.00      RA0  O
ATOM   3089  N   PRO A 331      25.943  21.344 -14.233  1.00  0.00      RA0  N
ATOM   3090  CD  PRO A 331      25.024  22.078 -15.091  1.00  0.00      RA0  C
ATOM   3091  CA  PRO A 331      25.950  19.905 -14.494  1.00  0.00      RA0  C
ATOM   3092  CB  PRO A 331      24.982  19.774 -15.673  1.00  0.00      RA0  C
ATOM   3093  CG  PRO A 331      24.073  21.000 -15.588  1.00  0.00      RA0  C
ATOM   3094  C   PRO A 331      27.348  19.347 -14.784  1.00  0.00      RA0  C
ATOM   3095  O   PRO A 331      28.232  20.051 -15.286  1.00  0.00      RA0  O
ATOM   3096  N   GLU A 332      27.531  18.066 -14.471  1.00  0.00      RA0  N
ATOM   3097  H   GLU A 332      26.765  17.548 -14.098  1.00  0.00      RA0  H
ATOM   3098  CA  GLU A 332      28.723  17.330 -14.878  1.00  0.00      RA0  C
ATOM   3099  CB  GLU A 332      28.805  15.902 -14.339  1.00  0.00      RA0  C
ATOM   3100  CG  GLU A 332      29.723  15.745 -13.115  1.00  0.00      RA0  C
ATOM   3101  CD  GLU A 332      31.173  16.132 -13.401  1.00  0.00      RA0  C
ATOM   3102  OE1 GLU A 332      31.972  16.185 -12.470  1.00  0.00      RA0  O
ATOM   3103  OE2 GLU A 332      31.543  16.459 -14.529  1.00  0.00      RA0  O
ATOM   3104  C   GLU A 332      28.862  17.352 -16.391  1.00  0.00      RA0  C
ATOM   3105  O   GLU A 332      27.873  17.349 -17.132  1.00  0.00      RA0  O
ATOM   3106  N   GLY A 333      30.109  17.367 -16.828  1.00  0.00      RA0  N
ATOM   3107  H   GLY A 333      30.833  17.330 -16.141  1.00  0.00      RA0  H
ATOM   3108  CA  GLY A 333      30.447  17.276 -18.229  1.00  0.00      RA0  C
ATOM   3109  C   GLY A 333      30.902  18.586 -18.822  1.00  0.00      RA0  C
ATOM   3110  O   GLY A 333      31.150  18.640 -20.008  1.00  0.00      RA0  O
ATOM   3111  N   ILE A 334      31.018  19.642 -18.012  1.00  0.00      RA0  N
ATOM   3112  H   ILE A 334      30.757  19.547 -17.055  1.00  0.00      RA0  H
ATOM   3113  CA  ILE A 334      31.517  20.923 -18.524  1.00  0.00      RA0  C
ATOM   3114  CB  ILE A 334      31.319  22.025 -17.470  1.00  0.00      RA0  C
ATOM   3115  CG2 ILE A 334      32.251  21.839 -16.273  1.00  0.00      RA0  C
ATOM   3116  CG1 ILE A 334      31.405  23.427 -18.074  1.00  0.00      RA0  C
ATOM   3117  CD1 ILE A 334      30.960  24.506 -17.087  1.00  0.00      RA0  C
ATOM   3118  C   ILE A 334      32.975  20.818 -19.015  1.00  0.00      RA0  C
ATOM   3119  O   ILE A 334      33.771  20.034 -18.478  1.00  0.00      RA0  O
ATOM   3120  N   GLY A 335      33.296  21.587 -20.051  1.00  0.00      RA0  N
ATOM   3121  H   GLY A 335      32.608  22.225 -20.390  1.00  0.00      RA0  H
ATOM   3122  CA  GLY A 335      34.659  21.696 -20.582  1.00  0.00      RA0  C
ATOM   3123  C   GLY A 335      35.442  22.889 -20.041  1.00  0.00      RA0  C
ATOM   3124  O   GLY A 335      35.270  23.319 -18.883  1.00  0.00      RA0  O
ATOM   3125  N   GLU A 336      36.312  23.417 -20.896  1.00  0.00      RA0  N
ATOM   3126  H   GLU A 336      36.340  23.084 -21.836  1.00  0.00      RA0  H
ATOM   3127  CA  GLU A 336      37.242  24.464 -20.519  1.00  0.00      RA0  C
ATOM   3128  CB  GLU A 336      38.398  24.449 -21.517  1.00  0.00      RA0  C
ATOM   3129  CG  GLU A 336      39.777  24.077 -20.979  1.00  0.00      RA0  C
ATOM   3130  CD  GLU A 336      40.303  25.187 -20.097  1.00  0.00      RA0  C
ATOM   3131  OE1 GLU A 336      40.312  26.339 -20.520  1.00  0.00      RA0  O
ATOM   3132  OE2 GLU A 336      40.711  24.913 -18.973  1.00  0.00      RA0  O
ATOM   3133  C   GLU A 336      36.572  25.829 -20.582  1.00  0.00      RA0  C
ATOM   3134  O   GLU A 336      37.055  26.778 -19.986  1.00  0.00      RA0  O
ATOM   3135  N   THR A 337      35.461  25.909 -21.305  1.00  0.00      RA0  N
ATOM   3136  H   THR A 337      35.070  25.133 -21.791  1.00  0.00      RA0  H
ATOM   3137  CA  THR A 337      34.717  27.161 -21.467  1.00  0.00      RA0  C
ATOM   3138  CB  THR A 337      35.163  27.569 -22.869  1.00  0.00      RA0  C
ATOM   3139  OG1 THR A 337      36.510  27.111 -23.043  1.00  0.00      RA0  O
ATOM   3140  HG1 THR A 337      37.018  27.498 -22.336  1.00  0.00      RA0  H
ATOM   3141  CG2 THR A 337      35.021  29.048 -23.229  1.00  0.00      RA0  C
ATOM   3142  C   THR A 337      33.204  26.953 -21.365  1.00  0.00      RA0  C
ATOM   3143  O   THR A 337      32.696  25.840 -21.477  1.00  0.00      RA0  O
ATOM   3144  N   ALA A 338      32.487  28.051 -21.176  1.00  0.00      RA0  N
ATOM   3145  H   ALA A 338      32.916  28.955 -21.088  1.00  0.00      RA0  H
ATOM   3146  CA  ALA A 338      31.041  28.030 -21.187  1.00  0.00      RA0  C
ATOM   3147  CB  ALA A 338      30.492  27.752 -19.789  1.00  0.00      RA0  C
ATOM   3148  C   ALA A 338      30.565  29.390 -21.661  1.00  0.00      RA0  C
ATOM   3149  O   ALA A 338      31.390  30.274 -21.979  1.00  0.00      RA0  O
ATOM   3150  N   ILE A 339      29.248  29.554 -21.759  1.00  0.00      RA0  N
ATOM   3151  H   ILE A 339      28.602  28.840 -21.484  1.00  0.00      RA0  H
ATOM   3152  CA  ILE A 339      28.680  30.798 -22.271  1.00  0.00      RA0  C
ATOM   3153  CB  ILE A 339      27.896  30.469 -23.544  1.00  0.00      RA0  C
ATOM   3154  CG2 ILE A 339      27.206  31.707 -24.096  1.00  0.00      RA0  C
ATOM   3155  CG1 ILE A 339      28.758  29.779 -24.602  1.00  0.00      RA0  C
ATOM   3156  CD1 ILE A 339      29.791  30.719 -25.221  1.00  0.00      RA0  C
ATOM   3157  C   ILE A 339      27.754  31.433 -21.261  1.00  0.00      RA0  C
ATOM   3158  O   ILE A 339      26.894  30.753 -20.693  1.00  0.00      RA0  O
ATOM   3159  N   VAL A 340      27.913  32.744 -21.070  1.00  0.00      RA0  N
ATOM   3160  H   VAL A 340      28.601  33.258 -21.587  1.00  0.00      RA0  H
ATOM   3161  CA  VAL A 340      26.991  33.543 -20.267  1.00  0.00      RA0  C
ATOM   3162  CB  VAL A 340      27.651  34.073 -18.992  1.00  0.00      RA0  C
ATOM   3163  CG1 VAL A 340      28.097  32.935 -18.071  1.00  0.00      RA0  C
ATOM   3164  CG2 VAL A 340      28.785  35.038 -19.321  1.00  0.00      RA0  C
ATOM   3165  C   VAL A 340      26.496  34.702 -21.155  1.00  0.00      RA0  C
ATOM   3166  O   VAL A 340      27.145  35.050 -22.142  1.00  0.00      RA0  O
ATOM   3167  N   GLN A 341      25.339  35.269 -20.835  1.00  0.00      RA0  N
ATOM   3168  H   GLN A 341      24.897  35.008 -19.979  1.00  0.00      RA0  H
ATOM   3169  CA  GLN A 341      24.821  36.437 -21.565  1.00  0.00      RA0  C
ATOM   3170  CB  GLN A 341      23.302  36.373 -21.473  1.00  0.00      RA0  C
ATOM   3171  CG  GLN A 341      22.653  36.009 -22.801  1.00  0.00      RA0  C
ATOM   3172  CD  GLN A 341      22.692  37.239 -23.669  1.00  0.00      RA0  C
ATOM   3173  OE1 GLN A 341      22.892  38.352 -23.184  1.00  0.00      RA0  O
ATOM   3174  NE2 GLN A 341      22.433  36.986 -24.960  1.00  0.00      RA0  N
ATOM   3175 HE21 GLN A 341      22.458  36.026 -25.270  1.00  0.00      RA0  H
ATOM   3176 HE22 GLN A 341      22.253  37.655 -25.682  1.00  0.00      RA0  H
ATOM   3177  C   GLN A 341      25.349  37.761 -20.982  1.00  0.00      RA0  C
ATOM   3178  O   GLN A 341      25.161  38.040 -19.801  1.00  0.00      RA0  O
ATOM   3179  N   ILE A 342      26.028  38.563 -21.807  1.00  0.00      RA0  N
ATOM   3180  H   ILE A 342      26.172  38.301 -22.756  1.00  0.00      RA0  H
ATOM   3181  CA  ILE A 342      26.585  39.864 -21.359  1.00  0.00      RA0  C
ATOM   3182  CB  ILE A 342      28.087  39.807 -21.055  1.00  0.00      RA0  C
ATOM   3183  CG2 ILE A 342      28.618  41.199 -20.708  1.00  0.00      RA0  C
ATOM   3184  CG1 ILE A 342      28.415  38.844 -19.911  1.00  0.00      RA0  C
ATOM   3185  CD1 ILE A 342      27.976  39.371 -18.543  1.00  0.00      RA0  C
ATOM   3186  C   ILE A 342      26.260  40.925 -22.412  1.00  0.00      RA0  C
ATOM   3187  O   ILE A 342      26.634  40.773 -23.577  1.00  0.00      RA0  O
ATOM   3188  N   ARG A 343      25.548  41.979 -22.001  1.00  0.00      RA0  N
ATOM   3189  H   ARG A 343      25.266  41.999 -21.043  1.00  0.00      RA0  H
ATOM   3190  CA  ARG A 343      25.081  43.025 -22.916  1.00  0.00      RA0  C
ATOM   3191  CB  ARG A 343      26.269  43.850 -23.434  1.00  0.00      RA0  C
ATOM   3192  CG  ARG A 343      27.241  44.254 -22.318  1.00  0.00      RA0  C
ATOM   3193  CD  ARG A 343      28.553  44.867 -22.821  1.00  0.00      RA0  C
ATOM   3194  NE  ARG A 343      29.219  44.001 -23.797  1.00  0.00      RA0  N
ATOM   3195  HE  ARG A 343      28.743  43.910 -24.677  1.00  0.00      RA0  H
ATOM   3196  CZ  ARG A 343      30.419  43.402 -23.509  1.00  0.00      RA0  C
ATOM   3197  NH1 ARG A 343      30.967  43.519 -22.287  1.00  0.00      RA0  N
ATOM   3198 HH11 ARG A 343      31.852  43.069 -22.059  1.00  0.00      RA0  H
ATOM   3199 HH12 ARG A 343      30.548  44.035 -21.541  1.00  0.00      RA0  H
ATOM   3200  NH2 ARG A 343      31.056  42.696 -24.459  1.00  0.00      RA0  N
ATOM   3201 HH21 ARG A 343      31.950  42.247 -24.252  1.00  0.00      RA0  H
ATOM   3202 HH22 ARG A 343      30.705  42.589 -25.386  1.00  0.00      RA0  H
ATOM   3203  C   ARG A 343      24.265  42.442 -24.067  1.00  0.00      RA0  C
ATOM   3204  O   ARG A 343      24.450  42.807 -25.229  1.00  0.00      RA0  O
ATOM   3205  N   ASN A 344      23.366  41.521 -23.721  1.00  0.00      RA0  N
ATOM   3206  H   ASN A 344      23.347  41.161 -22.790  1.00  0.00      RA0  H
ATOM   3207  CA  ASN A 344      22.421  40.918 -24.669  1.00  0.00      RA0  C
ATOM   3208  CB  ASN A 344      21.498  41.939 -25.343  1.00  0.00      RA0  C
ATOM   3209  CG  ASN A 344      20.207  41.268 -25.782  1.00  0.00      RA0  C
ATOM   3210  OD1 ASN A 344      19.271  41.133 -25.002  1.00  0.00      RA0  O
ATOM   3211  ND2 ASN A 344      20.157  40.937 -27.084  1.00  0.00      RA0  N
ATOM   3212 HD21 ASN A 344      21.017  40.926 -27.602  1.00  0.00      RA0  H
ATOM   3213 HD22 ASN A 344      19.317  40.653 -27.543  1.00  0.00      RA0  H
ATOM   3214  C   ASN A 344      23.093  40.014 -25.721  1.00  0.00      RA0  C
ATOM   3215  O   ASN A 344      22.540  39.768 -26.793  1.00  0.00      RA0  O
ATOM   3216  N   ARG A 345      24.282  39.515 -25.398  1.00  0.00      RA0  N
ATOM   3217  H   ARG A 345      24.651  39.579 -24.470  1.00  0.00      RA0  H
ATOM   3218  CA  ARG A 345      25.063  38.723 -26.332  1.00  0.00      RA0  C
ATOM   3219  CB  ARG A 345      26.157  39.671 -26.859  1.00  0.00      RA0  C
ATOM   3220  CG  ARG A 345      27.077  39.237 -28.011  1.00  0.00      RA0  C
ATOM   3221  CD  ARG A 345      28.473  39.891 -27.940  1.00  0.00      RA0  C
ATOM   3222  NE  ARG A 345      29.246  39.267 -26.866  1.00  0.00      RA0  N
ATOM   3223  HE  ARG A 345      28.785  38.465 -26.469  1.00  0.00      RA0  H
ATOM   3224  CZ  ARG A 345      30.505  39.628 -26.464  1.00  0.00      RA0  C
ATOM   3225  NH1 ARG A 345      31.106  38.932 -25.481  1.00  0.00      RA0  N
ATOM   3226 HH11 ARG A 345      31.992  39.233 -25.085  1.00  0.00      RA0  H
ATOM   3227 HH12 ARG A 345      30.697  38.096 -25.104  1.00  0.00      RA0  H
ATOM   3228  NH2 ARG A 345      31.155  40.665 -27.031  1.00  0.00      RA0  N
ATOM   3229 HH21 ARG A 345      32.072  40.925 -26.686  1.00  0.00      RA0  H
ATOM   3230 HH22 ARG A 345      30.771  41.181 -27.801  1.00  0.00      RA0  H
ATOM   3231  C   ARG A 345      25.727  37.587 -25.583  1.00  0.00      RA0  C
ATOM   3232  O   ARG A 345      25.883  37.655 -24.383  1.00  0.00      RA0  O
ATOM   3233  N   GLU A 346      26.084  36.536 -26.309  1.00  0.00      RA0  N
ATOM   3234  H   GLU A 346      25.838  36.494 -27.274  1.00  0.00      RA0  H
ATOM   3235  CA  GLU A 346      26.852  35.451 -25.729  1.00  0.00      RA0  C
ATOM   3236  CB  GLU A 346      26.796  34.221 -26.626  1.00  0.00      RA0  C
ATOM   3237  CG  GLU A 346      25.395  33.898 -27.161  1.00  0.00      RA0  C
ATOM   3238  CD  GLU A 346      24.331  33.989 -26.076  1.00  0.00      RA0  C
ATOM   3239  OE1 GLU A 346      24.500  33.422 -25.000  1.00  0.00      RA0  O
ATOM   3240  OE2 GLU A 346      23.318  34.637 -26.317  1.00  0.00      RA0  O
ATOM   3241  C   GLU A 346      28.269  35.924 -25.459  1.00  0.00      RA0  C
ATOM   3242  O   GLU A 346      28.894  36.633 -26.287  1.00  0.00      RA0  O
ATOM   3243  N   MSE A 347      28.756  35.515 -24.305  1.00  0.00      RA0  N
ATOM   3244  H   MSE A 347      28.178  34.959 -23.702  1.00  0.00      RA0  H
ATOM   3245  CA  MSE A 347      30.084  35.818 -23.850  1.00  0.00      RA0  C
ATOM   3246  CB  MSE A 347      29.998  36.759 -22.658  1.00  0.00      RA0  C
ATOM   3247  CG  MSE A 347      31.338  36.884 -21.942  1.00  0.00      RA0  C
ATOM   3248  SE  MSE A 347      32.404  38.065 -22.758  1.00  0.00      RA0  S
ATOM   3249  CE  MSE A 347      31.564  39.519 -22.120  1.00  0.00      RA0  C
ATOM   3250  C   MSE A 347      30.685  34.509 -23.359  1.00  0.00      RA0  C
ATOM   3251  O   MSE A 347      30.230  33.957 -22.361  1.00  0.00      RA0  O
ATOM   3252  N   PRO A 348      31.711  34.019 -24.045  1.00  0.00      RA0  N
ATOM   3253  CD  PRO A 348      32.204  34.517 -25.319  1.00  0.00      RA0  C
ATOM   3254  CA  PRO A 348      32.458  32.885 -23.541  1.00  0.00      RA0  C
ATOM   3255  CB  PRO A 348      33.429  32.573 -24.687  1.00  0.00      RA0  C
ATOM   3256  CG  PRO A 348      32.890  33.300 -25.920  1.00  0.00      RA0  C
ATOM   3257  C   PRO A 348      33.202  33.247 -22.267  1.00  0.00      RA0  C
ATOM   3258  O   PRO A 348      33.696  34.375 -22.104  1.00  0.00      RA0  O
ATOM   3259  N   VAL A 349      33.222  32.312 -21.336  1.00  0.00      RA0  N
ATOM   3260  H   VAL A 349      32.828  31.409 -21.509  1.00  0.00      RA0  H
ATOM   3261  CA  VAL A 349      33.948  32.492 -20.109  1.00  0.00      RA0  C
ATOM   3262  CB  VAL A 349      33.014  32.641 -18.903  1.00  0.00      RA0  C
ATOM   3263  CG1 VAL A 349      32.306  33.992 -18.915  1.00  0.00      RA0  C
ATOM   3264  CG2 VAL A 349      32.030  31.474 -18.804  1.00  0.00      RA0  C
ATOM   3265  C   VAL A 349      34.827  31.280 -19.931  1.00  0.00      RA0  C
ATOM   3266  O   VAL A 349      34.558  30.225 -20.490  1.00  0.00      RA0  O
ATOM   3267  N   LYS A 350      35.887  31.447 -19.159  1.00  0.00      RA0  N
ATOM   3268  H   LYS A 350      35.997  32.302 -18.649  1.00  0.00      RA0  H
ATOM   3269  CA  LYS A 350      36.790  30.350 -18.882  1.00  0.00      RA0  C
ATOM   3270  CB  LYS A 350      38.258  30.794 -18.816  1.00  0.00      RA0  C
ATOM   3271  CG  LYS A 350      39.082  29.632 -18.266  1.00  0.00      RA0  C
ATOM   3272  CD  LYS A 350      40.598  29.658 -18.372  1.00  0.00      RA0  C
ATOM   3273  CE  LYS A 350      41.099  28.361 -17.739  1.00  0.00      RA0  C
ATOM   3274  NZ  LYS A 350      40.170  27.267 -18.074  1.00  0.00      RA0  N
ATOM   3275  HZ1 LYS A 350      39.335  27.198 -17.455  1.00  0.00      RA0  H
ATOM   3276  HZ2 LYS A 350      39.877  27.266 -19.078  1.00  0.00      RA0  H
ATOM   3277  HZ3 LYS A 350      40.661  26.350 -18.035  1.00  0.00      RA0  H
ATOM   3278  C   LYS A 350      36.316  29.641 -17.614  1.00  0.00      RA0  C
ATOM   3279  O   LYS A 350      35.999  30.274 -16.601  1.00  0.00      RA0  O
ATOM   3280  N   VAL A 351      36.255  28.318 -17.676  1.00  0.00      RA0  N
ATOM   3281  H   VAL A 351      36.575  27.849 -18.500  1.00  0.00      RA0  H
ATOM   3282  CA  VAL A 351      35.904  27.497 -16.539  1.00  0.00      RA0  C
ATOM   3283  CB  VAL A 351      35.115  26.274 -16.998  1.00  0.00      RA0  C
ATOM   3284  CG1 VAL A 351      34.711  25.380 -15.824  1.00  0.00      RA0  C
ATOM   3285  CG2 VAL A 351      33.913  26.717 -17.827  1.00  0.00      RA0  C
ATOM   3286  C   VAL A 351      37.164  27.076 -15.787  1.00  0.00      RA0  C
ATOM   3287  O   VAL A 351      38.088  26.550 -16.388  1.00  0.00      RA0  O
ATOM   3288  N   THR A 352      37.174  27.295 -14.482  1.00  0.00      RA0  N
ATOM   3289  H   THR A 352      36.341  27.561 -14.001  1.00  0.00      RA0  H
ATOM   3290  CA  THR A 352      38.346  27.051 -13.661  1.00  0.00      RA0  C
ATOM   3291  CB  THR A 352      38.940  28.451 -13.500  1.00  0.00      RA0  C
ATOM   3292  OG1 THR A 352      38.550  29.230 -14.645  1.00  0.00      RA0  O
ATOM   3293  HG1 THR A 352      37.630  29.444 -14.529  1.00  0.00      RA0  H
ATOM   3294  CG2 THR A 352      40.465  28.455 -13.355  1.00  0.00      RA0  C
ATOM   3295  C   THR A 352      37.972  26.343 -12.384  1.00  0.00      RA0  C
ATOM   3296  O   THR A 352      36.804  26.043 -12.109  1.00  0.00      RA0  O
ATOM   3297  N   LYS A 353      38.988  26.084 -11.576  1.00  0.00      RA0  N
ATOM   3298  H   LYS A 353      39.895  26.412 -11.825  1.00  0.00      RA0  H
ATOM   3299  CA  LYS A 353      38.787  25.613 -10.208  1.00  0.00      RA0  C
ATOM   3300  CB  LYS A 353      40.143  25.421  -9.512  1.00  0.00      RA0  C
ATOM   3301  CG  LYS A 353      41.256  24.691 -10.264  1.00  0.00      RA0  C
ATOM   3302  CD  LYS A 353      42.510  24.673  -9.386  1.00  0.00      RA0  C
ATOM   3303  CE  LYS A 353      43.791  24.211 -10.080  1.00  0.00      RA0  C
ATOM   3304  NZ  LYS A 353      44.863  24.263  -9.086  1.00  0.00      RA0  N
ATOM   3305  HZ1 LYS A 353      45.827  24.377  -9.467  1.00  0.00      RA0  H
ATOM   3306  HZ2 LYS A 353      44.770  25.131  -8.513  1.00  0.00      RA0  H
ATOM   3307  HZ3 LYS A 353      44.870  23.453  -8.436  1.00  0.00      RA0  H
ATOM   3308  C   LYS A 353      38.029  26.695  -9.424  1.00  0.00      RA0  C
ATOM   3309  O   LYS A 353      38.202  27.881  -9.719  1.00  0.00      RA0  O
ATOM   3310  N   PRO A 354      37.258  26.302  -8.410  1.00  0.00      RA0  N
ATOM   3311  CD  PRO A 354      36.976  24.911  -8.071  1.00  0.00      RA0  C
ATOM   3312  CA  PRO A 354      36.501  27.253  -7.598  1.00  0.00      RA0  C
ATOM   3313  CB  PRO A 354      35.377  26.371  -7.046  1.00  0.00      RA0  C
ATOM   3314  CG  PRO A 354      35.990  24.981  -6.920  1.00  0.00      RA0  C
ATOM   3315  C   PRO A 354      37.339  27.971  -6.530  1.00  0.00      RA0  C
ATOM   3316  O   PRO A 354      37.011  27.956  -5.349  1.00  0.00      RA0  O
ATOM   3317  N   VAL A 355      38.428  28.601  -6.960  1.00  0.00      RA0  N
ATOM   3318  H   VAL A 355      38.688  28.644  -7.928  1.00  0.00      RA0  H
ATOM   3319  CA  VAL A 355      39.315  29.351  -6.064  1.00  0.00      RA0  C
ATOM   3320  CB  VAL A 355      40.153  28.397  -5.176  1.00  0.00      RA0  C
ATOM   3321  CG1 VAL A 355      40.978  27.388  -5.984  1.00  0.00      RA0  C
ATOM   3322  CG2 VAL A 355      40.993  29.155  -4.143  1.00  0.00      RA0  C
ATOM   3323  C   VAL A 355      40.171  30.197  -7.002  1.00  0.00      RA0  C
ATOM   3324  O   VAL A 355      40.488  29.763  -8.113  1.00  0.00      RA0  O
ATOM   3325  N   PHE A 356      40.529  31.393  -6.555  1.00  0.00      RA0  N
ATOM   3326  H   PHE A 356      40.268  31.698  -5.638  1.00  0.00      RA0  H
ATOM   3327  CA  PHE A 356      41.155  32.376  -7.446  1.00  0.00      RA0  C
ATOM   3328  CB  PHE A 356      40.146  33.458  -7.848  1.00  0.00      RA0  C
ATOM   3329  CG  PHE A 356      38.873  32.844  -8.384  1.00  0.00      RA0  C
ATOM   3330  CD1 PHE A 356      37.749  32.755  -7.569  1.00  0.00      RA0  C
ATOM   3331  CD2 PHE A 356      38.822  32.369  -9.689  1.00  0.00      RA0  C
ATOM   3332  CE1 PHE A 356      36.573  32.202  -8.061  1.00  0.00      RA0  C
ATOM   3333  CE2 PHE A 356      37.646  31.815 -10.182  1.00  0.00      RA0  C
ATOM   3334  CZ  PHE A 356      36.521  31.738  -9.370  1.00  0.00      RA0  C
ATOM   3335  C   PHE A 356      42.409  33.037  -6.865  1.00  0.00      RA0  C
ATOM   3336  O   PHE A 356      43.353  33.247  -7.599  1.00  0.00      RA0  O
ATOM   3337  N   VAL A 357      42.399  33.345  -5.575  1.00  0.00      RA0  N
ATOM   3338  H   VAL A 357      41.612  33.136  -4.990  1.00  0.00      RA0  H
ATOM   3339  CA  VAL A 357      43.499  34.057  -4.912  1.00  0.00      RA0  C
ATOM   3340  CB  VAL A 357      43.201  35.562  -4.784  1.00  0.00      RA0  C
ATOM   3341  CG1 VAL A 357      44.293  36.278  -3.988  1.00  0.00      RA0  C
ATOM   3342  CG2 VAL A 357      42.991  36.238  -6.139  1.00  0.00      RA0  C
ATOM   3343  C   VAL A 357      43.699  33.458  -3.520  1.00  0.00      RA0  C
ATOM   3344  O   VAL A 357      42.740  33.229  -2.797  1.00  0.00      RA0  O
ATOM   3345  N   ARG A 358      44.946  33.183  -3.150  1.00  0.00      RA0  N
ATOM   3346  H   ARG A 358      45.732  33.376  -3.748  1.00  0.00      RA0  H
ATOM   3347  CA  ARG A 358      45.290  32.775  -1.790  1.00  0.00      RA0  C
ATOM   3348  CB  ARG A 358      45.376  31.262  -1.583  1.00  0.00      RA0  C
ATOM   3349  CG  ARG A 358      44.489  30.863  -0.396  1.00  0.00      RA0  C
ATOM   3350  CD  ARG A 358      45.196  30.200   0.793  1.00  0.00      RA0  C
ATOM   3351  NE  ARG A 358      46.130  31.079   1.502  1.00  0.00      RA0  N
ATOM   3352  HE  ARG A 358      45.841  32.014   1.736  1.00  0.00      RA0  H
ATOM   3353  CZ  ARG A 358      47.347  30.599   1.861  1.00  0.00      RA0  C
ATOM   3354  NH1 ARG A 358      47.743  29.391   1.497  1.00  0.00      RA0  N
ATOM   3355 HH11 ARG A 358      48.720  29.177   1.651  1.00  0.00      RA0  H
ATOM   3356 HH12 ARG A 358      47.142  28.710   1.076  1.00  0.00      RA0  H
ATOM   3357  NH2 ARG A 358      48.205  31.316   2.571  1.00  0.00      RA0  N
ATOM   3358 HH21 ARG A 358      49.114  30.904   2.749  1.00  0.00      RA0  H
ATOM   3359 HH22 ARG A 358      48.061  32.252   2.901  1.00  0.00      RA0  H
ATOM   3360  C   ARG A 358      46.601  33.472  -1.436  1.00  0.00      RA0  C
ATOM   3361  O   ARG A 358      47.474  33.559  -2.291  1.00  0.00      RA0  O
ATOM   3362  N   ASN A 359      46.729  33.924  -0.197  1.00  0.00      RA0  N
ATOM   3363  H   ASN A 359      45.917  34.087   0.368  1.00  0.00      RA0  H
ATOM   3364  CA  ASN A 359      47.998  34.501   0.307  1.00  0.00      RA0  C
ATOM   3365  CB  ASN A 359      49.097  33.469   0.510  1.00  0.00      RA0  C
ATOM   3366  CG  ASN A 359      49.892  33.887   1.727  1.00  0.00      RA0  C
ATOM   3367  OD1 ASN A 359      49.488  33.651   2.861  1.00  0.00      RA0  O
ATOM   3368  ND2 ASN A 359      51.041  34.506   1.445  1.00  0.00      RA0  N
ATOM   3369 HD21 ASN A 359      51.243  34.728   0.489  1.00  0.00      RA0  H
ATOM   3370 HD22 ASN A 359      51.675  34.734   2.179  1.00  0.00      RA0  H
ATOM   3371  C   ASN A 359      48.561  35.541  -0.626  1.00  0.00      RA0  C
ATOM   3372  O   ASN A 359      49.753  35.507  -1.003  1.00  0.00      RA0  O
ATOM   3373  N   GLY A 360      47.702  36.480  -1.005  1.00  0.00      RA0  N
ATOM   3374  H   GLY A 360      46.826  36.488  -0.512  1.00  0.00      RA0  H
ATOM   3375  CA  GLY A 360      48.109  37.622  -1.768  1.00  0.00      RA0  C
ATOM   3376  C   GLY A 360      48.455  37.393  -3.200  1.00  0.00      RA0  C
ATOM   3377  O   GLY A 360      48.970  38.312  -3.858  1.00  0.00      RA0  O
ATOM   3378  N   LYS A 361      48.157  36.206  -3.727  1.00  0.00      RA0  N
ATOM   3379  H   LYS A 361      47.752  35.460  -3.193  1.00  0.00      RA0  H
ATOM   3380  CA  LYS A 361      48.555  35.894  -5.075  1.00  0.00      RA0  C
ATOM   3381  CB  LYS A 361      49.858  35.076  -4.899  1.00  0.00      RA0  C
ATOM   3382  CG  LYS A 361      50.347  34.121  -6.004  1.00  0.00      RA0  C
ATOM   3383  CD  LYS A 361      51.323  33.033  -5.498  1.00  0.00      RA0  C
ATOM   3384  CE  LYS A 361      51.760  32.013  -6.571  1.00  0.00      RA0  C
ATOM   3385  NZ  LYS A 361      52.588  30.921  -6.016  1.00  0.00      RA0  N
ATOM   3386  HZ1 LYS A 361      52.910  30.283  -6.784  1.00  0.00      RA0  H
ATOM   3387  HZ2 LYS A 361      53.418  31.241  -5.480  1.00  0.00      RA0  H
ATOM   3388  HZ3 LYS A 361      52.024  30.280  -5.426  1.00  0.00      RA0  H
ATOM   3389  C   LYS A 361      47.501  35.067  -5.793  1.00  0.00      RA0  C
ATOM   3390  O   LYS A 361      46.890  34.198  -5.193  1.00  0.00      RA0  O
ATOM   3391  N   ALA A 362      47.345  35.328  -7.092  1.00  0.00      RA0  N
ATOM   3392  H   ALA A 362      47.920  36.037  -7.493  1.00  0.00      RA0  H
ATOM   3393  CA  ALA A 362      46.536  34.514  -7.970  1.00  0.00      RA0  C
ATOM   3394  CB  ALA A 362      46.684  34.970  -9.420  1.00  0.00      RA0  C
ATOM   3395  C   ALA A 362      47.009  33.070  -7.892  1.00  0.00      RA0  C
ATOM   3396  O   ALA A 362      48.212  32.796  -7.850  1.00  0.00      RA0  O
ATOM   3397  N   VAL A 363      46.048  32.154  -7.859  1.00  0.00      RA0  N
ATOM   3398  H   VAL A 363      45.103  32.485  -7.920  1.00  0.00      RA0  H
ATOM   3399  CA  VAL A 363      46.343  30.718  -7.868  1.00  0.00      RA0  C
ATOM   3400  CB  VAL A 363      45.081  29.876  -7.630  1.00  0.00      RA0  C
ATOM   3401  CG1 VAL A 363      44.535  30.115  -6.221  1.00  0.00      RA0  C
ATOM   3402  CG2 VAL A 363      44.021  30.062  -8.721  1.00  0.00      RA0  C
ATOM   3403  C   VAL A 363      47.023  30.360  -9.192  1.00  0.00      RA0  C
ATOM   3404  O   VAL A 363      46.891  31.065 -10.242  1.00  0.00      RA0  O
ATOM   3405  N   ALA A 364      47.768  29.261  -9.159  1.00  0.00      RA0  N
ATOM   3406  H   ALA A 364      47.734  28.675  -8.348  1.00  0.00      RA0  H
ATOM   3407  CA  ALA A 364      48.611  28.868 -10.295  1.00  0.00      RA0  C
ATOM   3408  CB  ALA A 364      49.254  27.503 -10.057  1.00  0.00      RA0  C
ATOM   3409  C   ALA A 364      47.902  28.848 -11.638  1.00  0.00      RA0  C
ATOM   3410  O   ALA A 364      48.486  29.249 -12.620  1.00  0.00      RA0  O
ATOM   3411  N   GLY A 365      46.645  28.411 -11.692  1.00  0.00      RA0  N
ATOM   3412  H   GLY A 365      46.237  28.106 -10.832  1.00  0.00      RA0  H
ATOM   3413  CA  GLY A 365      45.936  28.351 -12.980  1.00  0.00      RA0  C
ATOM   3414  C   GLY A 365      45.653  29.709 -13.591  1.00  0.00      RA0  C
ATOM   3415  O   GLY A 365      45.342  29.814 -14.775  1.00  0.00      RA0  O
ATOM   3416  N   LEU A 366      45.784  30.757 -12.792  1.00  0.00      RA0  N
ATOM   3417  H   LEU A 366      46.132  30.651 -11.864  1.00  0.00      RA0  H
ATOM   3418  CA  LEU A 366      45.544  32.127 -13.278  1.00  0.00      RA0  C
ATOM   3419  CB  LEU A 366      44.561  32.851 -12.356  1.00  0.00      RA0  C
ATOM   3420  CG  LEU A 366      43.194  32.168 -12.304  1.00  0.00      RA0  C
ATOM   3421  CD1 LEU A 366      42.276  32.819 -11.271  1.00  0.00      RA0  C
ATOM   3422  CD2 LEU A 366      42.541  32.100 -13.685  1.00  0.00      RA0  C
ATOM   3423  C   LEU A 366      46.807  32.966 -13.459  1.00  0.00      RA0  C
ATOM   3424  O   LEU A 366      46.720  34.191 -13.624  1.00  0.00      RA0  O
ATOM   3425  N   CYS A 367      47.976  32.332 -13.390  1.00  0.00      RA0  N
ATOM   3426  H   CYS A 367      48.067  31.347 -13.212  1.00  0.00      RA0  H
ATOM   3427  CA  CYS A 367      49.235  33.019 -13.722  1.00  0.00      RA0  C
ATOM   3428  CB  CYS A 367      49.741  33.763 -12.487  1.00  0.00      RA0  C
ATOM   3429  SG  CYS A 367      49.877  32.709 -11.022  1.00  0.00      RA0  S
ATOM   3430  C   CYS A 367      50.294  32.088 -14.318  1.00  0.00      RA0  C
ATOM   3431  O   CYS A 367      50.122  30.864 -14.369  1.00  0.00      RA0  O
END
HEADER lig.000.20.pdb
ATOM      1  N   ASN A   2      48.900  11.473  12.857  1.00  0.00      LA0  N
ATOM      2  H   ASN A   2      48.628  12.339  12.437  1.00  0.00      LA0  H
ATOM      3  CA  ASN A   2      49.945  10.693  12.197  1.00  0.00      LA0  C
ATOM      4  CB  ASN A   2      49.430  10.131  10.867  1.00  0.00      LA0  C
ATOM      5  CG  ASN A   2      50.481   9.248  10.218  1.00  0.00      LA0  C
ATOM      6  OD1 ASN A   2      51.387   8.732  10.861  1.00  0.00      LA0  O
ATOM      7  ND2 ASN A   2      50.318   9.088   8.905  1.00  0.00      LA0  N
ATOM      8 HD21 ASN A   2      49.595   9.605   8.431  1.00  0.00      LA0  H
ATOM      9 HD22 ASN A   2      50.909   8.484   8.380  1.00  0.00      LA0  H
ATOM     10  C   ASN A   2      51.210  11.503  11.987  1.00  0.00      LA0  C
ATOM     11  O   ASN A   2      51.321  12.301  11.064  1.00  0.00      LA0  O
ATOM     12  N   VAL A   3      52.155  11.267  12.905  1.00  0.00      LA0  N
ATOM     13  H   VAL A   3      51.987  10.603  13.630  1.00  0.00      LA0  H
ATOM     14  CA  VAL A   3      53.455  11.927  12.778  1.00  0.00      LA0  C
ATOM     15  CB  VAL A   3      53.645  12.921  13.945  1.00  0.00      LA0  C
ATOM     16  CG1 VAL A   3      54.996  13.638  13.922  1.00  0.00      LA0  C
ATOM     17  CG2 VAL A   3      52.515  13.954  13.972  1.00  0.00      LA0  C
ATOM     18  C   VAL A   3      54.564  10.878  12.712  1.00  0.00      LA0  C
ATOM     19  O   VAL A   3      55.090  10.429  13.725  1.00  0.00      LA0  O
ATOM     20  N   PRO A   4      54.879  10.453  11.464  1.00  0.00      LA0  N
ATOM     21  CD  PRO A   4      54.255  10.854  10.212  1.00  0.00      LA0  C
ATOM     22  CA  PRO A   4      55.912   9.430  11.266  1.00  0.00      LA0  C
ATOM     23  CB  PRO A   4      55.928   9.244   9.747  1.00  0.00      LA0  C
ATOM     24  CG  PRO A   4      54.547   9.687   9.281  1.00  0.00      LA0  C
ATOM     25  C   PRO A   4      57.268   9.786  11.851  1.00  0.00      LA0  C
ATOM     26  O   PRO A   4      57.756  10.910  11.774  1.00  0.00      LA0  O
ATOM     27  N   ALA A   5      57.837   8.752  12.487  1.00  0.00      LA0  N
ATOM     28  H   ALA A   5      57.444   7.843  12.367  1.00  0.00      LA0  H
ATOM     29  CA  ALA A   5      59.018   8.983  13.315  1.00  0.00      LA0  C
ATOM     30  CB  ALA A   5      59.261   7.787  14.237  1.00  0.00      LA0  C
ATOM     31  C   ALA A   5      60.298   9.285  12.560  1.00  0.00      LA0  C
ATOM     32  O   ALA A   5      61.235   9.869  13.087  1.00  0.00      LA0  O
ATOM     33  N   GLU A   6      60.306   8.853  11.295  1.00  0.00      LA0  N
ATOM     34  H   GLU A   6      59.501   8.458  10.848  1.00  0.00      LA0  H
ATOM     35  CA  GLU A   6      61.523   9.033  10.513  1.00  0.00      LA0  C
ATOM     36  CB  GLU A   6      61.638   7.904   9.475  1.00  0.00      LA0  C
ATOM     37  CG  GLU A   6      60.925   8.050   8.115  1.00  0.00      LA0  C
ATOM     38  CD  GLU A   6      59.400   8.100   8.154  1.00  0.00      LA0  C
ATOM     39  OE1 GLU A   6      58.816   8.498   7.144  1.00  0.00      LA0  O
ATOM     40  OE2 GLU A   6      58.793   7.734   9.159  1.00  0.00      LA0  O
ATOM     41  C   GLU A   6      61.706  10.418   9.906  1.00  0.00      LA0  C
ATOM     42  O   GLU A   6      62.678  10.712   9.217  1.00  0.00      LA0  O
ATOM     43  N   LEU A   7      60.709  11.270  10.181  1.00  0.00      LA0  N
ATOM     44  H   LEU A   7      59.975  11.043  10.820  1.00  0.00      LA0  H
ATOM     45  CA  LEU A   7      60.762  12.566   9.527  1.00  0.00      LA0  C
ATOM     46  CB  LEU A   7      59.371  12.978   9.062  1.00  0.00      LA0  C
ATOM     47  CG  LEU A   7      58.677  11.938   8.194  1.00  0.00      LA0  C
ATOM     48  CD1 LEU A   7      57.220  12.290   7.946  1.00  0.00      LA0  C
ATOM     49  CD2 LEU A   7      59.409  11.736   6.881  1.00  0.00      LA0  C
ATOM     50  C   LEU A   7      61.353  13.668  10.374  1.00  0.00      LA0  C
ATOM     51  O   LEU A   7      61.107  13.798  11.568  1.00  0.00      LA0  O
ATOM     52  N   LYS A   8      62.112  14.500   9.658  1.00  0.00      LA0  N
ATOM     53  H   LYS A   8      62.278  14.282   8.696  1.00  0.00      LA0  H
ATOM     54  CA  LYS A   8      62.292  15.860  10.148  1.00  0.00      LA0  C
ATOM     55  CB  LYS A   8      63.590  16.419   9.569  1.00  0.00      LA0  C
ATOM     56  CG  LYS A   8      64.804  15.985  10.391  1.00  0.00      LA0  C
ATOM     57  CD  LYS A   8      65.162  17.049  11.425  1.00  0.00      LA0  C
ATOM     58  CE  LYS A   8      66.199  16.626  12.460  1.00  0.00      LA0  C
ATOM     59  NZ  LYS A   8      66.784  17.827  13.066  1.00  0.00      LA0  N
ATOM     60  HZ1 LYS A   8      67.552  17.567  13.727  1.00  0.00      LA0  H
ATOM     61  HZ2 LYS A   8      67.299  18.362  12.339  1.00  0.00      LA0  H
ATOM     62  HZ3 LYS A   8      66.099  18.460  13.526  1.00  0.00      LA0  H
ATOM     63  C   LYS A   8      61.083  16.675   9.732  1.00  0.00      LA0  C
ATOM     64  O   LYS A   8      60.329  16.271   8.855  1.00  0.00      LA0  O
ATOM     65  N   TYR A   9      60.905  17.815  10.395  1.00  0.00      LA0  N
ATOM     66  H   TYR A   9      61.545  18.099  11.108  1.00  0.00      LA0  H
ATOM     67  CA  TYR A   9      59.719  18.619  10.120  1.00  0.00      LA0  C
ATOM     68  CB  TYR A   9      58.632  18.394  11.175  1.00  0.00      LA0  C
ATOM     69  CG  TYR A   9      58.044  17.004  11.112  1.00  0.00      LA0  C
ATOM     70  CD1 TYR A   9      58.629  15.978  11.879  1.00  0.00      LA0  C
ATOM     71  CE1 TYR A   9      58.062  14.695  11.843  1.00  0.00      LA0  C
ATOM     72  CD2 TYR A   9      56.912  16.776  10.305  1.00  0.00      LA0  C
ATOM     73  CE2 TYR A   9      56.342  15.492  10.277  1.00  0.00      LA0  C
ATOM     74  CZ  TYR A   9      56.926  14.468  11.045  1.00  0.00      LA0  C
ATOM     75  OH  TYR A   9      56.369  13.205  11.011  1.00  0.00      LA0  O
ATOM     76  HH  TYR A   9      56.998  12.570  11.351  1.00  0.00      LA0  H
ATOM     77  C   TYR A   9      60.095  20.077  10.142  1.00  0.00      LA0  C
ATOM     78  O   TYR A   9      61.098  20.459  10.737  1.00  0.00      LA0  O
ATOM     79  N   SER A  10      59.260  20.882   9.482  1.00  0.00      LA0  N
ATOM     80  H   SER A  10      58.419  20.543   9.053  1.00  0.00      LA0  H
ATOM     81  CA  SER A  10      59.463  22.308   9.691  1.00  0.00      LA0  C
ATOM     82  CB  SER A  10      58.938  23.065   8.468  1.00  0.00      LA0  C
ATOM     83  OG  SER A  10      57.541  22.810   8.309  1.00  0.00      LA0  O
ATOM     84  HG  SER A  10      57.301  23.251   7.490  1.00  0.00      LA0  H
ATOM     85  C   SER A  10      58.824  22.740  11.006  1.00  0.00      LA0  C
ATOM     86  O   SER A  10      58.471  21.916  11.843  1.00  0.00      LA0  O
ATOM     87  N   LYS A  11      58.673  24.062  11.160  1.00  0.00      LA0  N
ATOM     88  H   LYS A  11      58.886  24.712  10.429  1.00  0.00      LA0  H
ATOM     89  CA  LYS A  11      57.831  24.498  12.275  1.00  0.00      LA0  C
ATOM     90  CB  LYS A  11      58.396  25.787  12.884  1.00  0.00      LA0  C
ATOM     91  CG  LYS A  11      59.924  25.880  12.772  1.00  0.00      LA0  C
ATOM     92  CD  LYS A  11      60.516  27.253  13.104  1.00  0.00      LA0  C
ATOM     93  CE  LYS A  11      59.849  28.426  12.373  1.00  0.00      LA0  C
ATOM     94  NZ  LYS A  11      59.727  28.175  10.930  1.00  0.00      LA0  N
ATOM     95  HZ1 LYS A  11      59.045  28.844  10.511  1.00  0.00      LA0  H
ATOM     96  HZ2 LYS A  11      60.608  28.149  10.390  1.00  0.00      LA0  H
ATOM     97  HZ3 LYS A  11      59.184  27.299  10.754  1.00  0.00      LA0  H
ATOM     98  C   LYS A  11      56.388  24.716  11.827  1.00  0.00      LA0  C
ATOM     99  O   LYS A  11      55.491  24.996  12.613  1.00  0.00      LA0  O
ATOM    100  N   GLU A  12      56.249  24.606  10.496  1.00  0.00      LA0  N
ATOM    101  H   GLU A  12      56.979  24.260   9.913  1.00  0.00      LA0  H
ATOM    102  CA  GLU A  12      55.053  25.020   9.788  1.00  0.00      LA0  C
ATOM    103  CB  GLU A  12      55.505  25.738   8.505  1.00  0.00      LA0  C
ATOM    104  CG  GLU A  12      56.132  27.141   8.615  1.00  0.00      LA0  C
ATOM    105  CD  GLU A  12      57.333  27.248   9.551  1.00  0.00      LA0  C
ATOM    106  OE1 GLU A  12      58.307  26.496   9.449  1.00  0.00      LA0  O
ATOM    107  OE2 GLU A  12      57.320  28.133  10.398  1.00  0.00      LA0  O
ATOM    108  C   GLU A  12      54.174  23.800   9.545  1.00  0.00      LA0  C
ATOM    109  O   GLU A  12      53.505  23.333  10.461  1.00  0.00      LA0  O
ATOM    110  N   HIS A  13      54.203  23.271   8.307  1.00  0.00      LA0  N
ATOM    111  H   HIS A  13      54.713  23.651   7.526  1.00  0.00      LA0  H
ATOM    112  CA  HIS A  13      53.405  22.064   8.105  1.00  0.00      LA0  C
ATOM    113  CB  HIS A  13      52.010  22.411   7.564  1.00  0.00      LA0  C
ATOM    114  CG  HIS A  13      50.956  22.271   8.646  1.00  0.00      LA0  C
ATOM    115  ND1 HIS A  13      51.193  21.844   9.901  1.00  0.00      LA0  N
ATOM    116  HD1 HIS A  13      52.072  21.609  10.285  1.00  0.00      LA0  H
ATOM    117  CD2 HIS A  13      49.588  22.539   8.532  1.00  0.00      LA0  C
ATOM    118  NE2 HIS A  13      49.010  22.263   9.728  1.00  0.00      LA0  N
ATOM    119  CE1 HIS A  13      50.003  21.834  10.570  1.00  0.00      LA0  C
ATOM    120  C   HIS A  13      54.060  20.987   7.261  1.00  0.00      LA0  C
ATOM    121  O   HIS A  13      53.419  20.027   6.835  1.00  0.00      LA0  O
ATOM    122  N   GLU A  14      55.361  21.184   7.034  1.00  0.00      LA0  N
ATOM    123  H   GLU A  14      55.849  21.953   7.447  1.00  0.00      LA0  H
ATOM    124  CA  GLU A  14      56.070  20.312   6.107  1.00  0.00      LA0  C
ATOM    125  CB  GLU A  14      57.007  21.117   5.196  1.00  0.00      LA0  C
ATOM    126  CG  GLU A  14      56.357  22.135   4.247  1.00  0.00      LA0  C
ATOM    127  CD  GLU A  14      55.791  23.355   4.962  1.00  0.00      LA0  C
ATOM    128  OE1 GLU A  14      54.853  23.947   4.443  1.00  0.00      LA0  O
ATOM    129  OE2 GLU A  14      56.278  23.724   6.028  1.00  0.00      LA0  O
ATOM    130  C   GLU A  14      56.884  19.253   6.816  1.00  0.00      LA0  C
ATOM    131  O   GLU A  14      57.237  19.364   7.986  1.00  0.00      LA0  O
ATOM    132  N   TRP A  15      57.189  18.218   6.030  1.00  0.00      LA0  N
ATOM    133  H   TRP A  15      56.867  18.203   5.083  1.00  0.00      LA0  H
ATOM    134  CA  TRP A  15      58.139  17.222   6.500  1.00  0.00      LA0  C
ATOM    135  CB  TRP A  15      57.466  15.879   6.806  1.00  0.00      LA0  C
ATOM    136  CG  TRP A  15      56.797  15.269   5.596  1.00  0.00      LA0  C
ATOM    137  CD2 TRP A  15      57.364  14.431   4.562  1.00  0.00      LA0  C
ATOM    138  CE2 TRP A  15      56.301  14.094   3.660  1.00  0.00      LA0  C
ATOM    139  CE3 TRP A  15      58.666  13.949   4.313  1.00  0.00      LA0  C
ATOM    140  CD1 TRP A  15      55.442  15.384   5.267  1.00  0.00      LA0  C
ATOM    141  NE1 TRP A  15      55.141  14.696   4.135  1.00  0.00      LA0  N
ATOM    142  HE1 TRP A  15      54.247  14.631   3.720  1.00  0.00      LA0  H
ATOM    143  CZ2 TRP A  15      56.558  13.276   2.539  1.00  0.00      LA0  C
ATOM    144  CZ3 TRP A  15      58.911  13.132   3.189  1.00  0.00      LA0  C
ATOM    145  CH2 TRP A  15      57.864  12.801   2.304  1.00  0.00      LA0  C
ATOM    146  C   TRP A  15      59.275  17.043   5.524  1.00  0.00      LA0  C
ATOM    147  O   TRP A  15      59.203  17.441   4.365  1.00  0.00      LA0  O
ATOM    148  N   LEU A  16      60.316  16.410   6.065  1.00  0.00      LA0  N
ATOM    149  H   LEU A  16      60.266  16.104   7.016  1.00  0.00      LA0  H
ATOM    150  CA  LEU A  16      61.538  16.197   5.313  1.00  0.00      LA0  C
ATOM    151  CB  LEU A  16      62.538  17.297   5.652  1.00  0.00      LA0  C
ATOM    152  CG  LEU A  16      63.628  17.404   4.596  1.00  0.00      LA0  C
ATOM    153  CD1 LEU A  16      63.063  17.986   3.307  1.00  0.00      LA0  C
ATOM    154  CD2 LEU A  16      64.838  18.187   5.086  1.00  0.00      LA0  C
ATOM    155  C   LEU A  16      62.127  14.848   5.657  1.00  0.00      LA0  C
ATOM    156  O   LEU A  16      62.476  14.578   6.800  1.00  0.00      LA0  O
ATOM    157  N   ARG A  17      62.227  14.006   4.630  1.00  0.00      LA0  N
ATOM    158  H   ARG A  17      61.930  14.284   3.716  1.00  0.00      LA0  H
ATOM    159  CA  ARG A  17      62.857  12.720   4.894  1.00  0.00      LA0  C
ATOM    160  CB  ARG A  17      61.946  11.591   4.410  1.00  0.00      LA0  C
ATOM    161  CG  ARG A  17      62.395  10.170   4.769  1.00  0.00      LA0  C
ATOM    162  CD  ARG A  17      61.256   9.149   4.685  1.00  0.00      LA0  C
ATOM    163  NE  ARG A  17      60.530   9.264   3.426  1.00  0.00      LA0  N
ATOM    164  HE  ARG A  17      61.048   9.344   2.568  1.00  0.00      LA0  H
ATOM    165  CZ  ARG A  17      59.185   9.298   3.373  1.00  0.00      LA0  C
ATOM    166  NH1 ARG A  17      58.432   9.156   4.464  1.00  0.00      LA0  N
ATOM    167 HH11 ARG A  17      57.435   9.219   4.405  1.00  0.00      LA0  H
ATOM    168 HH12 ARG A  17      58.827   8.975   5.380  1.00  0.00      LA0  H
ATOM    169  NH2 ARG A  17      58.616   9.484   2.188  1.00  0.00      LA0  N
ATOM    170 HH21 ARG A  17      57.617   9.544   2.095  1.00  0.00      LA0  H
ATOM    171 HH22 ARG A  17      59.207   9.573   1.373  1.00  0.00      LA0  H
ATOM    172  C   ARG A  17      64.222  12.637   4.259  1.00  0.00      LA0  C
ATOM    173  O   ARG A  17      64.406  13.000   3.103  1.00  0.00      LA0  O
ATOM    174  N   LYS A  18      65.163  12.119   5.062  1.00  0.00      LA0  N
ATOM    175  H   LYS A  18      64.916  11.856   5.994  1.00  0.00      LA0  H
ATOM    176  CA  LYS A  18      66.387  11.618   4.442  1.00  0.00      LA0  C
ATOM    177  CB  LYS A  18      67.491  11.467   5.493  1.00  0.00      LA0  C
ATOM    178  CG  LYS A  18      68.858  11.045   4.939  1.00  0.00      LA0  C
ATOM    179  CD  LYS A  18      69.403  12.063   3.941  1.00  0.00      LA0  C
ATOM    180  CE  LYS A  18      70.872  11.864   3.577  1.00  0.00      LA0  C
ATOM    181  NZ  LYS A  18      71.331  13.051   2.849  1.00  0.00      LA0  N
ATOM    182  HZ1 LYS A  18      72.371  13.071   2.756  1.00  0.00      LA0  H
ATOM    183  HZ2 LYS A  18      70.891  13.167   1.914  1.00  0.00      LA0  H
ATOM    184  HZ3 LYS A  18      71.185  13.910   3.423  1.00  0.00      LA0  H
ATOM    185  C   LYS A  18      66.081  10.290   3.781  1.00  0.00      LA0  C
ATOM    186  O   LYS A  18      66.045   9.244   4.415  1.00  0.00      LA0  O
ATOM    187  N   GLU A  19      65.786  10.393   2.487  1.00  0.00      LA0  N
ATOM    188  H   GLU A  19      65.939  11.251   1.990  1.00  0.00      LA0  H
ATOM    189  CA  GLU A  19      65.325   9.166   1.858  1.00  0.00      LA0  C
ATOM    190  CB  GLU A  19      64.289   9.512   0.794  1.00  0.00      LA0  C
ATOM    191  CG  GLU A  19      63.031   8.647   0.911  1.00  0.00      LA0  C
ATOM    192  CD  GLU A  19      61.933   9.264   0.076  1.00  0.00      LA0  C
ATOM    193  OE1 GLU A  19      60.945   9.735   0.631  1.00  0.00      LA0  O
ATOM    194  OE2 GLU A  19      62.091   9.352  -1.134  1.00  0.00      LA0  O
ATOM    195  C   GLU A  19      66.471   8.306   1.365  1.00  0.00      LA0  C
ATOM    196  O   GLU A  19      67.627   8.705   1.411  1.00  0.00      LA0  O
ATOM    197  N   ALA A  20      66.110   7.096   0.903  1.00  0.00      LA0  N
ATOM    198  H   ALA A  20      65.140   6.861   0.865  1.00  0.00      LA0  H
ATOM    199  CA  ALA A  20      67.142   6.120   0.540  1.00  0.00      LA0  C
ATOM    200  CB  ALA A  20      66.499   4.783   0.169  1.00  0.00      LA0  C
ATOM    201  C   ALA A  20      68.079   6.536  -0.586  1.00  0.00      LA0  C
ATOM    202  O   ALA A  20      69.211   6.086  -0.691  1.00  0.00      LA0  O
ATOM    203  N   ASP A  21      67.544   7.431  -1.423  1.00  0.00      LA0  N
ATOM    204  H   ASP A  21      66.648   7.844  -1.263  1.00  0.00      LA0  H
ATOM    205  CA  ASP A  21      68.347   7.990  -2.509  1.00  0.00      LA0  C
ATOM    206  CB  ASP A  21      67.413   8.520  -3.607  1.00  0.00      LA0  C
ATOM    207  CG  ASP A  21      66.525   9.678  -3.155  1.00  0.00      LA0  C
ATOM    208  OD1 ASP A  21      66.287   9.885  -1.967  1.00  0.00      LA0  O
ATOM    209  OD2 ASP A  21      66.044  10.410  -4.003  1.00  0.00      LA0  O
ATOM    210  C   ASP A  21      69.356   9.051  -2.083  1.00  0.00      LA0  C
ATOM    211  O   ASP A  21      70.176   9.529  -2.857  1.00  0.00      LA0  O
ATOM    212  N   GLY A  22      69.258   9.413  -0.798  1.00  0.00      LA0  N
ATOM    213  H   GLY A  22      68.528   9.045  -0.225  1.00  0.00      LA0  H
ATOM    214  CA  GLY A  22      70.162  10.432  -0.290  1.00  0.00      LA0  C
ATOM    215  C   GLY A  22      69.538  11.811  -0.214  1.00  0.00      LA0  C
ATOM    216  O   GLY A  22      70.021  12.687   0.504  1.00  0.00      LA0  O
ATOM    217  N   THR A  23      68.453  11.976  -0.989  1.00  0.00      LA0  N
ATOM    218  H   THR A  23      67.989  11.199  -1.420  1.00  0.00      LA0  H
ATOM    219  CA  THR A  23      67.873  13.311  -1.028  1.00  0.00      LA0  C
ATOM    220  CB  THR A  23      67.081  13.535  -2.322  1.00  0.00      LA0  C
ATOM    221  OG1 THR A  23      65.971  12.636  -2.410  1.00  0.00      LA0  O
ATOM    222  HG1 THR A  23      66.349  11.811  -2.723  1.00  0.00      LA0  H
ATOM    223  CG2 THR A  23      67.974  13.418  -3.558  1.00  0.00      LA0  C
ATOM    224  C   THR A  23      67.019  13.621   0.182  1.00  0.00      LA0  C
ATOM    225  O   THR A  23      66.824  12.807   1.081  1.00  0.00      LA0  O
ATOM    226  N   TYR A  24      66.516  14.856   0.145  1.00  0.00      LA0  N
ATOM    227  H   TYR A  24      66.731  15.500  -0.591  1.00  0.00      LA0  H
ATOM    228  CA  TYR A  24      65.538  15.251   1.137  1.00  0.00      LA0  C
ATOM    229  CB  TYR A  24      65.991  16.555   1.785  1.00  0.00      LA0  C
ATOM    230  CG  TYR A  24      67.240  16.278   2.577  1.00  0.00      LA0  C
ATOM    231  CD1 TYR A  24      68.490  16.644   2.041  1.00  0.00      LA0  C
ATOM    232  CE1 TYR A  24      69.654  16.285   2.737  1.00  0.00      LA0  C
ATOM    233  CD2 TYR A  24      67.112  15.628   3.819  1.00  0.00      LA0  C
ATOM    234  CE2 TYR A  24      68.274  15.272   4.511  1.00  0.00      LA0  C
ATOM    235  CZ  TYR A  24      69.526  15.570   3.943  1.00  0.00      LA0  C
ATOM    236  OH  TYR A  24      70.655  15.101   4.581  1.00  0.00      LA0  O
ATOM    237  HH  TYR A  24      71.424  15.612   4.313  1.00  0.00      LA0  H
ATOM    238  C   TYR A  24      64.178  15.370   0.502  1.00  0.00      LA0  C
ATOM    239  O   TYR A  24      63.856  16.331  -0.188  1.00  0.00      LA0  O
ATOM    240  N   THR A  25      63.386  14.330   0.742  1.00  0.00      LA0  N
ATOM    241  H   THR A  25      63.686  13.581   1.336  1.00  0.00      LA0  H
ATOM    242  CA  THR A  25      62.038  14.415   0.200  1.00  0.00      LA0  C
ATOM    243  CB  THR A  25      61.477  13.003   0.047  1.00  0.00      LA0  C
ATOM    244  OG1 THR A  25      62.426  12.149  -0.612  1.00  0.00      LA0  O
ATOM    245  HG1 THR A  25      62.036  11.276  -0.490  1.00  0.00      LA0  H
ATOM    246  CG2 THR A  25      60.157  12.991  -0.717  1.00  0.00      LA0  C
ATOM    247  C   THR A  25      61.144  15.299   1.057  1.00  0.00      LA0  C
ATOM    248  O   THR A  25      61.039  15.120   2.264  1.00  0.00      LA0  O
ATOM    249  N   VAL A  26      60.536  16.275   0.379  1.00  0.00      LA0  N
ATOM    250  H   VAL A  26      60.663  16.335  -0.610  1.00  0.00      LA0  H
ATOM    251  CA  VAL A  26      59.611  17.184   1.047  1.00  0.00      LA0  C
ATOM    252  CB  VAL A  26      59.793  18.614   0.511  1.00  0.00      LA0  C
ATOM    253  CG1 VAL A  26      58.997  19.654   1.308  1.00  0.00      LA0  C
ATOM    254  CG2 VAL A  26      61.267  18.992   0.414  1.00  0.00      LA0  C
ATOM    255  C   VAL A  26      58.189  16.739   0.785  1.00  0.00      LA0  C
ATOM    256  O   VAL A  26      57.863  16.288  -0.309  1.00  0.00      LA0  O
ATOM    257  N   GLY A  27      57.355  16.920   1.809  1.00  0.00      LA0  N
ATOM    258  H   GLY A  27      57.701  17.229   2.700  1.00  0.00      LA0  H
ATOM    259  CA  GLY A  27      55.920  16.799   1.584  1.00  0.00      LA0  C
ATOM    260  C   GLY A  27      55.205  17.597   2.648  1.00  0.00      LA0  C
ATOM    261  O   GLY A  27      55.847  18.175   3.516  1.00  0.00      LA0  O
ATOM    262  N   ILE A  28      53.871  17.616   2.563  1.00  0.00      LA0  N
ATOM    263  H   ILE A  28      53.391  17.050   1.895  1.00  0.00      LA0  H
ATOM    264  CA  ILE A  28      53.178  18.237   3.690  1.00  0.00      LA0  C
ATOM    265  CB  ILE A  28      52.089  19.220   3.245  1.00  0.00      LA0  C
ATOM    266  CG2 ILE A  28      52.734  20.509   2.737  1.00  0.00      LA0  C
ATOM    267  CG1 ILE A  28      51.097  18.596   2.256  1.00  0.00      LA0  C
ATOM    268  CD1 ILE A  28      49.964  19.546   1.860  1.00  0.00      LA0  C
ATOM    269  C   ILE A  28      52.619  17.191   4.623  1.00  0.00      LA0  C
ATOM    270  O   ILE A  28      52.545  16.014   4.289  1.00  0.00      LA0  O
ATOM    271  N   THR A  29      52.263  17.660   5.819  1.00  0.00      LA0  N
ATOM    272  H   THR A  29      52.304  18.641   6.011  1.00  0.00      LA0  H
ATOM    273  CA  THR A  29      51.802  16.685   6.796  1.00  0.00      LA0  C
ATOM    274  CB  THR A  29      52.256  17.105   8.198  1.00  0.00      LA0  C
ATOM    275  OG1 THR A  29      51.828  18.439   8.507  1.00  0.00      LA0  O
ATOM    276  HG1 THR A  29      52.360  19.019   7.961  1.00  0.00      LA0  H
ATOM    277  CG2 THR A  29      53.775  17.008   8.324  1.00  0.00      LA0  C
ATOM    278  C   THR A  29      50.309  16.420   6.735  1.00  0.00      LA0  C
ATOM    279  O   THR A  29      49.543  17.139   6.099  1.00  0.00      LA0  O
ATOM    280  N   GLU A  30      49.934  15.358   7.462  1.00  0.00      LA0  N
ATOM    281  H   GLU A  30      50.651  14.808   7.890  1.00  0.00      LA0  H
ATOM    282  CA  GLU A  30      48.553  14.885   7.560  1.00  0.00      LA0  C
ATOM    283  CB  GLU A  30      48.458  13.929   8.753  1.00  0.00      LA0  C
ATOM    284  CG  GLU A  30      47.371  12.863   8.630  1.00  0.00      LA0  C
ATOM    285  CD  GLU A  30      47.734  11.927   7.498  1.00  0.00      LA0  C
ATOM    286  OE1 GLU A  30      47.098  12.002   6.455  1.00  0.00      LA0  O
ATOM    287  OE2 GLU A  30      48.663  11.139   7.654  1.00  0.00      LA0  O
ATOM    288  C   GLU A  30      47.518  15.990   7.687  1.00  0.00      LA0  C
ATOM    289  O   GLU A  30      46.610  16.174   6.886  1.00  0.00      LA0  O
ATOM    290  N   HIS A  31      47.739  16.778   8.751  1.00  0.00      LA0  N
ATOM    291  H   HIS A  31      48.524  16.602   9.341  1.00  0.00      LA0  H
ATOM    292  CA  HIS A  31      46.771  17.839   9.011  1.00  0.00      LA0  C
ATOM    293  CB  HIS A  31      47.024  18.462  10.385  1.00  0.00      LA0  C
ATOM    294  CG  HIS A  31      45.818  19.260  10.825  1.00  0.00      LA0  C
ATOM    295  ND1 HIS A  31      44.542  18.852  10.683  1.00  0.00      LA0  N
ATOM    296  HD1 HIS A  31      44.223  18.025  10.262  1.00  0.00      LA0  H
ATOM    297  CD2 HIS A  31      45.822  20.512  11.441  1.00  0.00      LA0  C
ATOM    298  NE2 HIS A  31      44.530  20.851  11.669  1.00  0.00      LA0  N
ATOM    299  CE1 HIS A  31      43.740  19.831  11.203  1.00  0.00      LA0  C
ATOM    300  C   HIS A  31      46.662  18.895   7.921  1.00  0.00      LA0  C
ATOM    301  O   HIS A  31      45.601  19.449   7.669  1.00  0.00      LA0  O
ATOM    302  N   ALA A  32      47.805  19.128   7.255  1.00  0.00      LA0  N
ATOM    303  H   ALA A  32      48.619  18.572   7.416  1.00  0.00      LA0  H
ATOM    304  CA  ALA A  32      47.750  20.069   6.139  1.00  0.00      LA0  C
ATOM    305  CB  ALA A  32      49.151  20.355   5.598  1.00  0.00      LA0  C
ATOM    306  C   ALA A  32      46.868  19.582   5.004  1.00  0.00      LA0  C
ATOM    307  O   ALA A  32      46.035  20.309   4.478  1.00  0.00      LA0  O
ATOM    308  N   GLN A  33      47.059  18.294   4.668  1.00  0.00      LA0  N
ATOM    309  H   GLN A  33      47.715  17.721   5.164  1.00  0.00      LA0  H
ATOM    310  CA  GLN A  33      46.195  17.780   3.606  1.00  0.00      LA0  C
ATOM    311  CB  GLN A  33      46.764  16.477   3.014  1.00  0.00      LA0  C
ATOM    312  CG  GLN A  33      46.775  15.214   3.886  1.00  0.00      LA0  C
ATOM    313  CD  GLN A  33      45.449  14.486   3.801  1.00  0.00      LA0  C
ATOM    314  OE1 GLN A  33      44.510  14.925   3.148  1.00  0.00      LA0  O
ATOM    315  NE2 GLN A  33      45.423  13.322   4.446  1.00  0.00      LA0  N
ATOM    316 HE21 GLN A  33      46.170  12.999   5.037  1.00  0.00      LA0  H
ATOM    317 HE22 GLN A  33      44.645  12.707   4.342  1.00  0.00      LA0  H
ATOM    318  C   GLN A  33      44.712  17.747   3.966  1.00  0.00      LA0  C
ATOM    319  O   GLN A  33      43.860  18.123   3.171  1.00  0.00      LA0  O
ATOM    320  N   GLU A  34      44.460  17.384   5.239  1.00  0.00      LA0  N
ATOM    321  H   GLU A  34      45.203  16.998   5.787  1.00  0.00      LA0  H
ATOM    322  CA  GLU A  34      43.104  17.482   5.796  1.00  0.00      LA0  C
ATOM    323  CB  GLU A  34      43.145  17.114   7.281  1.00  0.00      LA0  C
ATOM    324  CG  GLU A  34      42.585  15.729   7.623  1.00  0.00      LA0  C
ATOM    325  CD  GLU A  34      41.063  15.741   7.611  1.00  0.00      LA0  C
ATOM    326  OE1 GLU A  34      40.458  16.531   8.335  1.00  0.00      LA0  O
ATOM    327  OE2 GLU A  34      40.457  14.930   6.913  1.00  0.00      LA0  O
ATOM    328  C   GLU A  34      42.453  18.847   5.611  1.00  0.00      LA0  C
ATOM    329  O   GLU A  34      41.347  18.995   5.106  1.00  0.00      LA0  O
ATOM    330  N   LEU A  35      43.228  19.872   6.007  1.00  0.00      LA0  N
ATOM    331  H   LEU A  35      44.132  19.691   6.399  1.00  0.00      LA0  H
ATOM    332  CA  LEU A  35      42.726  21.240   5.853  1.00  0.00      LA0  C
ATOM    333  CB  LEU A  35      43.671  22.243   6.520  1.00  0.00      LA0  C
ATOM    334  CG  LEU A  35      43.717  22.139   8.046  1.00  0.00      LA0  C
ATOM    335  CD1 LEU A  35      44.806  23.035   8.638  1.00  0.00      LA0  C
ATOM    336  CD2 LEU A  35      42.352  22.406   8.684  1.00  0.00      LA0  C
ATOM    337  C   LEU A  35      42.447  21.683   4.424  1.00  0.00      LA0  C
ATOM    338  O   LEU A  35      41.703  22.623   4.172  1.00  0.00      LA0  O
ATOM    339  N   LEU A  36      43.095  20.978   3.489  1.00  0.00      LA0  N
ATOM    340  H   LEU A  36      43.684  20.208   3.735  1.00  0.00      LA0  H
ATOM    341  CA  LEU A  36      42.844  21.339   2.099  1.00  0.00      LA0  C
ATOM    342  CB  LEU A  36      44.102  21.160   1.257  1.00  0.00      LA0  C
ATOM    343  CG  LEU A  36      45.301  21.931   1.794  1.00  0.00      LA0  C
ATOM    344  CD1 LEU A  36      46.541  21.660   0.948  1.00  0.00      LA0  C
ATOM    345  CD2 LEU A  36      45.003  23.422   1.962  1.00  0.00      LA0  C
ATOM    346  C   LEU A  36      41.708  20.585   1.451  1.00  0.00      LA0  C
ATOM    347  O   LEU A  36      40.988  21.111   0.606  1.00  0.00      LA0  O
ATOM    348  N   GLY A  37      41.610  19.313   1.854  1.00  0.00      LA0  N
ATOM    349  H   GLY A  37      42.223  18.954   2.557  1.00  0.00      LA0  H
ATOM    350  CA  GLY A  37      40.755  18.410   1.098  1.00  0.00      LA0  C
ATOM    351  C   GLY A  37      41.330  18.097  -0.268  1.00  0.00      LA0  C
ATOM    352  O   GLY A  37      42.510  18.317  -0.528  1.00  0.00      LA0  O
ATOM    353  N   ASP A  38      40.431  17.581  -1.114  1.00  0.00      LA0  N
ATOM    354  H   ASP A  38      39.498  17.395  -0.799  1.00  0.00      LA0  H
ATOM    355  CA  ASP A  38      40.755  17.067  -2.450  1.00  0.00      LA0  C
ATOM    356  CB  ASP A  38      39.470  16.846  -3.274  1.00  0.00      LA0  C
ATOM    357  CG  ASP A  38      38.289  16.397  -2.417  1.00  0.00      LA0  C
ATOM    358  OD1 ASP A  38      38.431  15.441  -1.658  1.00  0.00      LA0  O
ATOM    359  OD2 ASP A  38      37.240  17.037  -2.475  1.00  0.00      LA0  O
ATOM    360  C   ASP A  38      41.734  17.909  -3.253  1.00  0.00      LA0  C
ATOM    361  O   ASP A  38      41.418  18.987  -3.747  1.00  0.00      LA0  O
ATOM    362  N   MET A  39      42.960  17.382  -3.352  1.00  0.00      LA0  N
ATOM    363  H   MET A  39      43.159  16.504  -2.914  1.00  0.00      LA0  H
ATOM    364  CA  MET A  39      44.001  18.153  -4.030  1.00  0.00      LA0  C
ATOM    365  CB  MET A  39      45.370  17.543  -3.728  1.00  0.00      LA0  C
ATOM    366  CG  MET A  39      46.484  18.576  -3.561  1.00  0.00      LA0  C
ATOM    367  SD  MET A  39      46.200  19.651  -2.144  1.00  0.00      LA0  S
ATOM    368  CE  MET A  39      46.061  18.378  -0.875  1.00  0.00      LA0  C
ATOM    369  C   MET A  39      43.788  18.269  -5.527  1.00  0.00      LA0  C
ATOM    370  O   MET A  39      43.484  17.295  -6.200  1.00  0.00      LA0  O
ATOM    371  N   VAL A  40      43.955  19.503  -6.025  1.00  0.00      LA0  N
ATOM    372  H   VAL A  40      44.229  20.241  -5.408  1.00  0.00      LA0  H
ATOM    373  CA  VAL A  40      43.821  19.739  -7.463  1.00  0.00      LA0  C
ATOM    374  CB  VAL A  40      42.449  20.335  -7.848  1.00  0.00      LA0  C
ATOM    375  CG1 VAL A  40      42.298  20.455  -9.370  1.00  0.00      LA0  C
ATOM    376  CG2 VAL A  40      41.282  19.524  -7.290  1.00  0.00      LA0  C
ATOM    377  C   VAL A  40      44.940  20.633  -7.973  1.00  0.00      LA0  C
ATOM    378  O   VAL A  40      44.822  21.857  -8.016  1.00  0.00      LA0  O
ATOM    379  N   PHE A  41      46.012  19.939  -8.393  1.00  0.00      LA0  N
ATOM    380  H   PHE A  41      45.980  18.947  -8.285  1.00  0.00      LA0  H
ATOM    381  CA  PHE A  41      47.235  20.550  -8.922  1.00  0.00      LA0  C
ATOM    382  CB  PHE A  41      46.956  21.369 -10.200  1.00  0.00      LA0  C
ATOM    383  CG  PHE A  41      48.233  21.892 -10.825  1.00  0.00      LA0  C
ATOM    384  CD1 PHE A  41      49.124  20.995 -11.455  1.00  0.00      LA0  C
ATOM    385  CD2 PHE A  41      48.514  23.274 -10.757  1.00  0.00      LA0  C
ATOM    386  CE1 PHE A  41      50.319  21.485 -12.015  1.00  0.00      LA0  C
ATOM    387  CE2 PHE A  41      49.708  23.766 -11.317  1.00  0.00      LA0  C
ATOM    388  CZ  PHE A  41      50.600  22.866 -11.937  1.00  0.00      LA0  C
ATOM    389  C   PHE A  41      48.040  21.324  -7.891  1.00  0.00      LA0  C
ATOM    390  O   PHE A  41      47.523  22.057  -7.058  1.00  0.00      LA0  O
ATOM    391  N   VAL A  42      49.353  21.101  -7.987  1.00  0.00      LA0  N
ATOM    392  H   VAL A  42      49.726  20.492  -8.688  1.00  0.00      LA0  H
ATOM    393  CA  VAL A  42      50.242  21.855  -7.113  1.00  0.00      LA0  C
ATOM    394  CB  VAL A  42      51.090  20.871  -6.281  1.00  0.00      LA0  C
ATOM    395  CG1 VAL A  42      52.000  21.571  -5.270  1.00  0.00      LA0  C
ATOM    396  CG2 VAL A  42      50.203  19.843  -5.573  1.00  0.00      LA0  C
ATOM    397  C   VAL A  42      51.106  22.792  -7.945  1.00  0.00      LA0  C
ATOM    398  O   VAL A  42      51.716  22.379  -8.921  1.00  0.00      LA0  O
ATOM    399  N   ASP A  43      51.128  24.060  -7.512  1.00  0.00      LA0  N
ATOM    400  H   ASP A  43      50.527  24.301  -6.751  1.00  0.00      LA0  H
ATOM    401  CA  ASP A  43      52.136  25.024  -7.969  1.00  0.00      LA0  C
ATOM    402  CB  ASP A  43      51.729  26.373  -7.347  1.00  0.00      LA0  C
ATOM    403  CG  ASP A  43      52.650  27.553  -7.618  1.00  0.00      LA0  C
ATOM    404  OD1 ASP A  43      53.501  27.475  -8.496  1.00  0.00      LA0  O
ATOM    405  OD2 ASP A  43      52.499  28.571  -6.940  1.00  0.00      LA0  O
ATOM    406  C   ASP A  43      53.509  24.525  -7.527  1.00  0.00      LA0  C
ATOM    407  O   ASP A  43      53.661  24.089  -6.391  1.00  0.00      LA0  O
ATOM    408  N   LEU A  44      54.456  24.498  -8.476  1.00  0.00      LA0  N
ATOM    409  H   LEU A  44      54.349  25.087  -9.278  1.00  0.00      LA0  H
ATOM    410  CA  LEU A  44      55.620  23.626  -8.280  1.00  0.00      LA0  C
ATOM    411  CB  LEU A  44      55.538  22.398  -9.202  1.00  0.00      LA0  C
ATOM    412  CG  LEU A  44      54.636  21.261  -8.708  1.00  0.00      LA0  C
ATOM    413  CD1 LEU A  44      54.404  20.209  -9.794  1.00  0.00      LA0  C
ATOM    414  CD2 LEU A  44      55.150  20.622  -7.416  1.00  0.00      LA0  C
ATOM    415  C   LEU A  44      56.965  24.305  -8.486  1.00  0.00      LA0  C
ATOM    416  O   LEU A  44      57.176  25.056  -9.431  1.00  0.00      LA0  O
ATOM    417  N   PRO A  45      57.913  23.985  -7.572  1.00  0.00      LA0  N
ATOM    418  CD  PRO A  45      57.766  23.161  -6.374  1.00  0.00      LA0  C
ATOM    419  CA  PRO A  45      59.272  24.498  -7.754  1.00  0.00      LA0  C
ATOM    420  CB  PRO A  45      59.867  24.307  -6.355  1.00  0.00      LA0  C
ATOM    421  CG  PRO A  45      59.170  23.070  -5.786  1.00  0.00      LA0  C
ATOM    422  C   PRO A  45      60.008  23.727  -8.841  1.00  0.00      LA0  C
ATOM    423  O   PRO A  45      60.453  22.604  -8.639  1.00  0.00      LA0  O
ATOM    424  N   GLU A  46      60.114  24.386 -10.003  1.00  0.00      LA0  N
ATOM    425  H   GLU A  46      59.592  25.230 -10.115  1.00  0.00      LA0  H
ATOM    426  CA  GLU A  46      60.777  23.748 -11.145  1.00  0.00      LA0  C
ATOM    427  CB  GLU A  46      60.845  24.747 -12.310  1.00  0.00      LA0  C
ATOM    428  CG  GLU A  46      61.264  24.168 -13.671  1.00  0.00      LA0  C
ATOM    429  CD  GLU A  46      60.300  23.076 -14.101  1.00  0.00      LA0  C
ATOM    430  OE1 GLU A  46      59.288  23.398 -14.718  1.00  0.00      LA0  O
ATOM    431  OE2 GLU A  46      60.565  21.908 -13.820  1.00  0.00      LA0  O
ATOM    432  C   GLU A  46      62.142  23.126 -10.853  1.00  0.00      LA0  C
ATOM    433  O   GLU A  46      62.952  23.646 -10.088  1.00  0.00      LA0  O
ATOM    434  N   VAL A  47      62.351  21.968 -11.493  1.00  0.00      LA0  N
ATOM    435  H   VAL A  47      61.687  21.720 -12.204  1.00  0.00      LA0  H
ATOM    436  CA  VAL A  47      63.619  21.260 -11.338  1.00  0.00      LA0  C
ATOM    437  CB  VAL A  47      63.538  19.907 -12.066  1.00  0.00      LA0  C
ATOM    438  CG1 VAL A  47      64.827  19.084 -11.973  1.00  0.00      LA0  C
ATOM    439  CG2 VAL A  47      62.339  19.105 -11.552  1.00  0.00      LA0  C
ATOM    440  C   VAL A  47      64.794  22.101 -11.819  1.00  0.00      LA0  C
ATOM    441  O   VAL A  47      64.780  22.700 -12.886  1.00  0.00      LA0  O
ATOM    442  N   GLY A  48      65.811  22.147 -10.952  1.00  0.00      LA0  N
ATOM    443  H   GLY A  48      65.751  21.637 -10.095  1.00  0.00      LA0  H
ATOM    444  CA  GLY A  48      66.945  23.002 -11.282  1.00  0.00      LA0  C
ATOM    445  C   GLY A  48      66.883  24.389 -10.667  1.00  0.00      LA0  C
ATOM    446  O   GLY A  48      67.835  25.157 -10.727  1.00  0.00      LA0  O
ATOM    447  N   ALA A  49      65.729  24.691 -10.051  1.00  0.00      LA0  N
ATOM    448  H   ALA A  49      64.952  24.061 -10.019  1.00  0.00      LA0  H
ATOM    449  CA  ALA A  49      65.730  25.924  -9.272  1.00  0.00      LA0  C
ATOM    450  CB  ALA A  49      64.306  26.450  -9.080  1.00  0.00      LA0  C
ATOM    451  C   ALA A  49      66.364  25.708  -7.913  1.00  0.00      LA0  C
ATOM    452  O   ALA A  49      66.431  24.592  -7.410  1.00  0.00      LA0  O
ATOM    453  N   THR A  50      66.806  26.827  -7.340  1.00  0.00      LA0  N
ATOM    454  H   THR A  50      66.753  27.712  -7.795  1.00  0.00      LA0  H
ATOM    455  CA  THR A  50      67.370  26.736  -6.001  1.00  0.00      LA0  C
ATOM    456  CB  THR A  50      68.845  27.144  -6.060  1.00  0.00      LA0  C
ATOM    457  OG1 THR A  50      69.484  26.464  -7.147  1.00  0.00      LA0  O
ATOM    458  HG1 THR A  50      70.405  26.682  -7.118  1.00  0.00      LA0  H
ATOM    459  CG2 THR A  50      69.598  26.897  -4.749  1.00  0.00      LA0  C
ATOM    460  C   THR A  50      66.580  27.626  -5.067  1.00  0.00      LA0  C
ATOM    461  O   THR A  50      66.322  28.780  -5.385  1.00  0.00      LA0  O
ATOM    462  N   VAL A  51      66.179  27.034  -3.938  1.00  0.00      LA0  N
ATOM    463  H   VAL A  51      66.481  26.101  -3.730  1.00  0.00      LA0  H
ATOM    464  CA  VAL A  51      65.427  27.815  -2.956  1.00  0.00      LA0  C
ATOM    465  CB  VAL A  51      64.007  27.252  -2.784  1.00  0.00      LA0  C
ATOM    466  CG1 VAL A  51      63.142  27.535  -4.013  1.00  0.00      LA0  C
ATOM    467  CG2 VAL A  51      64.031  25.761  -2.435  1.00  0.00      LA0  C
ATOM    468  C   VAL A  51      66.167  27.834  -1.633  1.00  0.00      LA0  C
ATOM    469  O   VAL A  51      67.164  27.135  -1.472  1.00  0.00      LA0  O
ATOM    470  N   SER A  52      65.644  28.630  -0.702  1.00  0.00      LA0  N
ATOM    471  H   SER A  52      64.856  29.225  -0.878  1.00  0.00      LA0  H
ATOM    472  CA  SER A  52      66.287  28.669   0.604  1.00  0.00      LA0  C
ATOM    473  CB  SER A  52      66.767  30.088   0.922  1.00  0.00      LA0  C
ATOM    474  OG  SER A  52      66.856  30.861  -0.282  1.00  0.00      LA0  O
ATOM    475  HG  SER A  52      65.944  31.113  -0.471  1.00  0.00      LA0  H
ATOM    476  C   SER A  52      65.390  28.134   1.703  1.00  0.00      LA0  C
ATOM    477  O   SER A  52      64.181  28.003   1.543  1.00  0.00      LA0  O
ATOM    478  N   ALA A  53      66.030  27.824   2.840  1.00  0.00      LA0  N
ATOM    479  H   ALA A  53      67.030  27.871   2.873  1.00  0.00      LA0  H
ATOM    480  CA  ALA A  53      65.259  27.369   3.996  1.00  0.00      LA0  C
ATOM    481  CB  ALA A  53      66.197  26.867   5.096  1.00  0.00      LA0  C
ATOM    482  C   ALA A  53      64.347  28.441   4.570  1.00  0.00      LA0  C
ATOM    483  O   ALA A  53      64.729  29.238   5.419  1.00  0.00      LA0  O
ATOM    484  N   GLY A  54      63.118  28.425   4.052  1.00  0.00      LA0  N
ATOM    485  H   GLY A  54      62.894  27.719   3.376  1.00  0.00      LA0  H
ATOM    486  CA  GLY A  54      62.168  29.443   4.482  1.00  0.00      LA0  C
ATOM    487  C   GLY A  54      61.338  30.024   3.355  1.00  0.00      LA0  C
ATOM    488  O   GLY A  54      60.238  30.519   3.573  1.00  0.00      LA0  O
ATOM    489  N   ASP A  55      61.905  29.933   2.143  1.00  0.00      LA0  N
ATOM    490  H   ASP A  55      62.836  29.588   2.009  1.00  0.00      LA0  H
ATOM    491  CA  ASP A  55      61.207  30.463   0.969  1.00  0.00      LA0  C
ATOM    492  CB  ASP A  55      62.078  30.343  -0.297  1.00  0.00      LA0  C
ATOM    493  CG  ASP A  55      63.450  31.009  -0.213  1.00  0.00      LA0  C
ATOM    494  OD1 ASP A  55      63.879  31.435   0.856  1.00  0.00      LA0  O
ATOM    495  OD2 ASP A  55      64.129  31.061  -1.235  1.00  0.00      LA0  O
ATOM    496  C   ASP A  55      59.916  29.705   0.724  1.00  0.00      LA0  C
ATOM    497  O   ASP A  55      59.776  28.559   1.153  1.00  0.00      LA0  O
ATOM    498  N   ASP A  56      58.977  30.352   0.010  1.00  0.00      LA0  N
ATOM    499  H   ASP A  56      59.114  31.241  -0.425  1.00  0.00      LA0  H
ATOM    500  CA  ASP A  56      57.917  29.475  -0.476  1.00  0.00      LA0  C
ATOM    501  CB  ASP A  56      56.573  30.198  -0.726  1.00  0.00      LA0  C
ATOM    502  CG  ASP A  56      56.525  31.014  -2.011  1.00  0.00      LA0  C
ATOM    503  OD1 ASP A  56      57.241  32.008  -2.105  1.00  0.00      LA0  O
ATOM    504  OD2 ASP A  56      55.748  30.663  -2.904  1.00  0.00      LA0  O
ATOM    505  C   ASP A  56      58.417  28.686  -1.666  1.00  0.00      LA0  C
ATOM    506  O   ASP A  56      59.375  29.047  -2.341  1.00  0.00      LA0  O
ATOM    507  N   CYS A  57      57.775  27.538  -1.851  1.00  0.00      LA0  N
ATOM    508  H   CYS A  57      57.056  27.259  -1.215  1.00  0.00      LA0  H
ATOM    509  CA  CYS A  57      58.286  26.722  -2.941  1.00  0.00      LA0  C
ATOM    510  CB  CYS A  57      59.282  25.684  -2.417  1.00  0.00      LA0  C
ATOM    511  SG  CYS A  57      58.595  24.609  -1.133  1.00  0.00      LA0  S
ATOM    512  C   CYS A  57      57.192  26.088  -3.756  1.00  0.00      LA0  C
ATOM    513  O   CYS A  57      57.286  25.946  -4.967  1.00  0.00      LA0  O
ATOM    514  N   ALA A  58      56.133  25.709  -3.033  1.00  0.00      LA0  N
ATOM    515  H   ALA A  58      56.074  25.850  -2.042  1.00  0.00      LA0  H
ATOM    516  CA  ALA A  58      55.034  25.087  -3.750  1.00  0.00      LA0  C
ATOM    517  CB  ALA A  58      55.141  23.564  -3.642  1.00  0.00      LA0  C
ATOM    518  C   ALA A  58      53.724  25.550  -3.162  1.00  0.00      LA0  C
ATOM    519  O   ALA A  58      53.664  25.948  -2.007  1.00  0.00      LA0  O
ATOM    520  N   VAL A  59      52.678  25.484  -3.988  1.00  0.00      LA0  N
ATOM    521  H   VAL A  59      52.810  25.190  -4.937  1.00  0.00      LA0  H
ATOM    522  CA  VAL A  59      51.355  25.768  -3.437  1.00  0.00      LA0  C
ATOM    523  CB  VAL A  59      50.806  27.126  -3.923  1.00  0.00      LA0  C
ATOM    524  CG1 VAL A  59      49.384  27.398  -3.423  1.00  0.00      LA0  C
ATOM    525  CG2 VAL A  59      51.733  28.283  -3.537  1.00  0.00      LA0  C
ATOM    526  C   VAL A  59      50.416  24.631  -3.785  1.00  0.00      LA0  C
ATOM    527  O   VAL A  59      50.054  24.415  -4.933  1.00  0.00      LA0  O
ATOM    528  N   ALA A  60      50.048  23.878  -2.745  1.00  0.00      LA0  N
ATOM    529  H   ALA A  60      50.275  24.198  -1.825  1.00  0.00      LA0  H
ATOM    530  CA  ALA A  60      49.108  22.796  -3.017  1.00  0.00      LA0  C
ATOM    531  CB  ALA A  60      49.177  21.722  -1.931  1.00  0.00      LA0  C
ATOM    532  C   ALA A  60      47.692  23.314  -3.113  1.00  0.00      LA0  C
ATOM    533  O   ALA A  60      47.038  23.571  -2.108  1.00  0.00      LA0  O
ATOM    534  N   GLU A  61      47.257  23.484  -4.365  1.00  0.00      LA0  N
ATOM    535  H   GLU A  61      47.796  23.193  -5.158  1.00  0.00      LA0  H
ATOM    536  CA  GLU A  61      45.876  23.915  -4.533  1.00  0.00      LA0  C
ATOM    537  CB  GLU A  61      45.684  24.556  -5.907  1.00  0.00      LA0  C
ATOM    538  CG  GLU A  61      46.666  25.674  -6.291  1.00  0.00      LA0  C
ATOM    539  CD  GLU A  61      46.441  26.002  -7.756  1.00  0.00      LA0  C
ATOM    540  OE1 GLU A  61      47.098  25.426  -8.617  1.00  0.00      LA0  O
ATOM    541  OE2 GLU A  61      45.493  26.707  -8.086  1.00  0.00      LA0  O
ATOM    542  C   GLU A  61      44.942  22.731  -4.369  1.00  0.00      LA0  C
ATOM    543  O   GLU A  61      45.296  21.592  -4.652  1.00  0.00      LA0  O
ATOM    544  N   SER A  62      43.737  23.030  -3.894  1.00  0.00      LA0  N
ATOM    545  H   SER A  62      43.473  23.964  -3.651  1.00  0.00      LA0  H
ATOM    546  CA  SER A  62      42.767  21.951  -3.802  1.00  0.00      LA0  C
ATOM    547  CB  SER A  62      42.534  21.567  -2.331  1.00  0.00      LA0  C
ATOM    548  OG  SER A  62      41.775  22.561  -1.626  1.00  0.00      LA0  O
ATOM    549  HG  SER A  62      41.548  22.141  -0.794  1.00  0.00      LA0  H
ATOM    550  C   SER A  62      41.502  22.333  -4.543  1.00  0.00      LA0  C
ATOM    551  O   SER A  62      41.481  23.310  -5.284  1.00  0.00      LA0  O
ATOM    552  N   VAL A  63      40.432  21.567  -4.280  1.00  0.00      LA0  N
ATOM    553  H   VAL A  63      40.543  20.687  -3.817  1.00  0.00      LA0  H
ATOM    554  CA  VAL A  63      39.116  22.061  -4.678  1.00  0.00      LA0  C
ATOM    555  CB  VAL A  63      38.035  20.986  -4.459  1.00  0.00      LA0  C
ATOM    556  CG1 VAL A  63      38.132  19.879  -5.505  1.00  0.00      LA0  C
ATOM    557  CG2 VAL A  63      38.019  20.425  -3.031  1.00  0.00      LA0  C
ATOM    558  C   VAL A  63      38.717  23.362  -3.991  1.00  0.00      LA0  C
ATOM    559  O   VAL A  63      38.059  24.224  -4.560  1.00  0.00      LA0  O
ATOM    560  N   LYS A  64      39.128  23.470  -2.719  1.00  0.00      LA0  N
ATOM    561  H   LYS A  64      39.759  22.799  -2.326  1.00  0.00      LA0  H
ATOM    562  CA  LYS A  64      38.466  24.500  -1.928  1.00  0.00      LA0  C
ATOM    563  CB  LYS A  64      37.444  23.814  -1.006  1.00  0.00      LA0  C
ATOM    564  CG  LYS A  64      36.288  24.703  -0.541  1.00  0.00      LA0  C
ATOM    565  CD  LYS A  64      36.448  25.183   0.901  1.00  0.00      LA0  C
ATOM    566  CE  LYS A  64      35.909  26.591   1.107  1.00  0.00      LA0  C
ATOM    567  NZ  LYS A  64      36.675  27.468   0.216  1.00  0.00      LA0  N
ATOM    568  HZ1 LYS A  64      36.608  28.459   0.501  1.00  0.00      LA0  H
ATOM    569  HZ2 LYS A  64      37.675  27.182   0.168  1.00  0.00      LA0  H
ATOM    570  HZ3 LYS A  64      36.281  27.403  -0.748  1.00  0.00      LA0  H
ATOM    571  C   LYS A  64      39.390  25.464  -1.197  1.00  0.00      LA0  C
ATOM    572  O   LYS A  64      38.953  26.436  -0.587  1.00  0.00      LA0  O
ATOM    573  N   ALA A  65      40.686  25.144  -1.272  1.00  0.00      LA0  N
ATOM    574  H   ALA A  65      41.018  24.373  -1.820  1.00  0.00      LA0  H
ATOM    575  CA  ALA A  65      41.677  25.912  -0.531  1.00  0.00      LA0  C
ATOM    576  CB  ALA A  65      41.796  25.373   0.900  1.00  0.00      LA0  C
ATOM    577  C   ALA A  65      43.006  25.788  -1.247  1.00  0.00      LA0  C
ATOM    578  O   ALA A  65      43.068  25.268  -2.351  1.00  0.00      LA0  O
ATOM    579  N   ALA A  66      44.063  26.269  -0.578  1.00  0.00      LA0  N
ATOM    580  H   ALA A  66      43.965  26.766   0.282  1.00  0.00      LA0  H
ATOM    581  CA  ALA A  66      45.404  26.040  -1.107  1.00  0.00      LA0  C
ATOM    582  CB  ALA A  66      45.742  27.042  -2.216  1.00  0.00      LA0  C
ATOM    583  C   ALA A  66      46.393  26.233   0.015  1.00  0.00      LA0  C
ATOM    584  O   ALA A  66      46.333  27.240   0.711  1.00  0.00      LA0  O
ATOM    585  N   SER A  67      47.285  25.255   0.194  1.00  0.00      LA0  N
ATOM    586  H   SER A  67      47.329  24.478  -0.438  1.00  0.00      LA0  H
ATOM    587  CA  SER A  67      48.325  25.537   1.178  1.00  0.00      LA0  C
ATOM    588  CB  SER A  67      48.723  24.312   2.009  1.00  0.00      LA0  C
ATOM    589  OG  SER A  67      49.392  24.718   3.210  1.00  0.00      LA0  O
ATOM    590  HG  SER A  67      50.328  24.813   3.015  1.00  0.00      LA0  H
ATOM    591  C   SER A  67      49.544  26.074   0.492  1.00  0.00      LA0  C
ATOM    592  O   SER A  67      49.892  25.672  -0.613  1.00  0.00      LA0  O
ATOM    593  N   ASP A  68      50.182  26.980   1.223  1.00  0.00      LA0  N
ATOM    594  H   ASP A  68      49.874  27.240   2.139  1.00  0.00      LA0  H
ATOM    595  CA  ASP A  68      51.550  27.326   0.861  1.00  0.00      LA0  C
ATOM    596  CB  ASP A  68      51.984  28.651   1.507  1.00  0.00      LA0  C
ATOM    597  CG  ASP A  68      50.790  29.535   1.831  1.00  0.00      LA0  C
ATOM    598  OD1 ASP A  68      50.340  30.282   0.977  1.00  0.00      LA0  O
ATOM    599  OD2 ASP A  68      50.236  29.422   2.919  1.00  0.00      LA0  O
ATOM    600  C   ASP A  68      52.398  26.191   1.388  1.00  0.00      LA0  C
ATOM    601  O   ASP A  68      51.984  25.500   2.314  1.00  0.00      LA0  O
ATOM    602  N   ILE A  69      53.541  25.990   0.735  1.00  0.00      LA0  N
ATOM    603  H   ILE A  69      53.760  26.525  -0.084  1.00  0.00      LA0  H
ATOM    604  CA  ILE A  69      54.456  24.934   1.158  1.00  0.00      LA0  C
ATOM    605  CB  ILE A  69      54.390  23.742   0.187  1.00  0.00      LA0  C
ATOM    606  CG2 ILE A  69      55.400  22.637   0.524  1.00  0.00      LA0  C
ATOM    607  CG1 ILE A  69      52.961  23.206   0.073  1.00  0.00      LA0  C
ATOM    608  CD1 ILE A  69      52.750  22.325  -1.151  1.00  0.00      LA0  C
ATOM    609  C   ILE A  69      55.834  25.548   1.155  1.00  0.00      LA0  C
ATOM    610  O   ILE A  69      56.279  26.091   0.145  1.00  0.00      LA0  O
ATOM    611  N   TYR A  70      56.458  25.488   2.331  1.00  0.00      LA0  N
ATOM    612  H   TYR A  70      56.073  24.950   3.089  1.00  0.00      LA0  H
ATOM    613  CA  TYR A  70      57.735  26.179   2.450  1.00  0.00      LA0  C
ATOM    614  CB  TYR A  70      57.786  26.946   3.778  1.00  0.00      LA0  C
ATOM    615  CG  TYR A  70      56.639  27.933   3.845  1.00  0.00      LA0  C
ATOM    616  CD1 TYR A  70      56.800  29.209   3.267  1.00  0.00      LA0  C
ATOM    617  CE1 TYR A  70      55.725  30.114   3.298  1.00  0.00      LA0  C
ATOM    618  CD2 TYR A  70      55.434  27.550   4.473  1.00  0.00      LA0  C
ATOM    619  CE2 TYR A  70      54.356  28.452   4.496  1.00  0.00      LA0  C
ATOM    620  CZ  TYR A  70      54.513  29.722   3.904  1.00  0.00      LA0  C
ATOM    621  OH  TYR A  70      53.454  30.612   3.914  1.00  0.00      LA0  O
ATOM    622  HH  TYR A  70      52.635  30.154   3.738  1.00  0.00      LA0  H
ATOM    623  C   TYR A  70      58.902  25.229   2.290  1.00  0.00      LA0  C
ATOM    624  O   TYR A  70      58.774  24.019   2.437  1.00  0.00      LA0  O
ATOM    625  N   ALA A  71      60.057  25.819   1.962  1.00  0.00      LA0  N
ATOM    626  H   ALA A  71      60.102  26.815   1.866  1.00  0.00      LA0  H
ATOM    627  CA  ALA A  71      61.234  24.967   1.820  1.00  0.00      LA0  C
ATOM    628  CB  ALA A  71      62.206  25.568   0.809  1.00  0.00      LA0  C
ATOM    629  C   ALA A  71      61.952  24.751   3.140  1.00  0.00      LA0  C
ATOM    630  O   ALA A  71      62.446  25.682   3.764  1.00  0.00      LA0  O
ATOM    631  N   PRO A  72      61.977  23.466   3.570  1.00  0.00      LA0  N
ATOM    632  CD  PRO A  72      61.381  22.307   2.916  1.00  0.00      LA0  C
ATOM    633  CA  PRO A  72      62.584  23.132   4.864  1.00  0.00      LA0  C
ATOM    634  CB  PRO A  72      62.251  21.643   5.021  1.00  0.00      LA0  C
ATOM    635  CG  PRO A  72      61.083  21.370   4.077  1.00  0.00      LA0  C
ATOM    636  C   PRO A  72      64.079  23.409   4.955  1.00  0.00      LA0  C
ATOM    637  O   PRO A  72      64.587  23.908   5.950  1.00  0.00      LA0  O
ATOM    638  N   VAL A  73      64.759  23.018   3.870  1.00  0.00      LA0  N
ATOM    639  H   VAL A  73      64.279  22.715   3.049  1.00  0.00      LA0  H
ATOM    640  CA  VAL A  73      66.197  23.258   3.770  1.00  0.00      LA0  C
ATOM    641  CB  VAL A  73      66.981  21.938   3.770  1.00  0.00      LA0  C
ATOM    642  CG1 VAL A  73      66.944  21.284   5.149  1.00  0.00      LA0  C
ATOM    643  CG2 VAL A  73      66.507  20.979   2.675  1.00  0.00      LA0  C
ATOM    644  C   VAL A  73      66.444  24.032   2.496  1.00  0.00      LA0  C
ATOM    645  O   VAL A  73      65.523  24.198   1.700  1.00  0.00      LA0  O
ATOM    646  N   SER A  74      67.684  24.495   2.332  1.00  0.00      LA0  N
ATOM    647  H   SER A  74      68.451  24.243   2.932  1.00  0.00      LA0  H
ATOM    648  CA  SER A  74      67.939  25.163   1.064  1.00  0.00      LA0  C
ATOM    649  CB  SER A  74      68.938  26.305   1.265  1.00  0.00      LA0  C
ATOM    650  OG  SER A  74      68.706  26.932   2.535  1.00  0.00      LA0  O
ATOM    651  HG  SER A  74      69.189  26.377   3.155  1.00  0.00      LA0  H
ATOM    652  C   SER A  74      68.406  24.170   0.018  1.00  0.00      LA0  C
ATOM    653  O   SER A  74      68.602  22.993   0.302  1.00  0.00      LA0  O
ATOM    654  N   GLY A  75      68.580  24.676  -1.205  1.00  0.00      LA0  N
ATOM    655  H   GLY A  75      68.295  25.606  -1.437  1.00  0.00      LA0  H
ATOM    656  CA  GLY A  75      69.192  23.784  -2.175  1.00  0.00      LA0  C
ATOM    657  C   GLY A  75      68.411  23.639  -3.459  1.00  0.00      LA0  C
ATOM    658  O   GLY A  75      67.524  24.419  -3.791  1.00  0.00      LA0  O
ATOM    659  N   GLU A  76      68.848  22.609  -4.183  1.00  0.00      LA0  N
ATOM    660  H   GLU A  76      69.396  21.921  -3.705  1.00  0.00      LA0  H
ATOM    661  CA  GLU A  76      68.483  22.418  -5.581  1.00  0.00      LA0  C
ATOM    662  CB  GLU A  76      69.740  21.878  -6.261  1.00  0.00      LA0  C
ATOM    663  CG  GLU A  76      69.752  21.638  -7.772  1.00  0.00      LA0  C
ATOM    664  CD  GLU A  76      71.116  21.059  -8.111  1.00  0.00      LA0  C
ATOM    665  OE1 GLU A  76      72.117  21.765  -8.002  1.00  0.00      LA0  O
ATOM    666  OE2 GLU A  76      71.218  19.868  -8.396  1.00  0.00      LA0  O
ATOM    667  C   GLU A  76      67.309  21.468  -5.708  1.00  0.00      LA0  C
ATOM    668  O   GLU A  76      67.293  20.389  -5.127  1.00  0.00      LA0  O
ATOM    669  N   ILE A  77      66.311  21.899  -6.482  1.00  0.00      LA0  N
ATOM    670  H   ILE A  77      66.395  22.774  -6.961  1.00  0.00      LA0  H
ATOM    671  CA  ILE A  77      65.185  20.989  -6.683  1.00  0.00      LA0  C
ATOM    672  CB  ILE A  77      63.916  21.732  -7.129  1.00  0.00      LA0  C
ATOM    673  CG2 ILE A  77      62.706  20.791  -7.090  1.00  0.00      LA0  C
ATOM    674  CG1 ILE A  77      63.673  23.024  -6.340  1.00  0.00      LA0  C
ATOM    675  CD1 ILE A  77      63.436  22.808  -4.845  1.00  0.00      LA0  C
ATOM    676  C   ILE A  77      65.543  19.924  -7.699  1.00  0.00      LA0  C
ATOM    677  O   ILE A  77      65.595  20.181  -8.894  1.00  0.00      LA0  O
ATOM    678  N   VAL A  78      65.811  18.722  -7.181  1.00  0.00      LA0  N
ATOM    679  H   VAL A  78      65.671  18.552  -6.204  1.00  0.00      LA0  H
ATOM    680  CA  VAL A  78      66.216  17.699  -8.142  1.00  0.00      LA0  C
ATOM    681  CB  VAL A  78      67.277  16.757  -7.560  1.00  0.00      LA0  C
ATOM    682  CG1 VAL A  78      68.591  17.514  -7.379  1.00  0.00      LA0  C
ATOM    683  CG2 VAL A  78      66.822  16.057  -6.276  1.00  0.00      LA0  C
ATOM    684  C   VAL A  78      65.076  16.929  -8.781  1.00  0.00      LA0  C
ATOM    685  O   VAL A  78      65.219  16.341  -9.845  1.00  0.00      LA0  O
ATOM    686  N   ALA A  79      63.924  16.968  -8.097  1.00  0.00      LA0  N
ATOM    687  H   ALA A  79      63.854  17.407  -7.199  1.00  0.00      LA0  H
ATOM    688  CA  ALA A  79      62.758  16.341  -8.709  1.00  0.00      LA0  C
ATOM    689  CB  ALA A  79      62.708  14.841  -8.397  1.00  0.00      LA0  C
ATOM    690  C   ALA A  79      61.499  16.967  -8.170  1.00  0.00      LA0  C
ATOM    691  O   ALA A  79      61.459  17.387  -7.022  1.00  0.00      LA0  O
ATOM    692  N   VAL A  80      60.476  16.995  -9.024  1.00  0.00      LA0  N
ATOM    693  H   VAL A  80      60.559  16.618  -9.946  1.00  0.00      LA0  H
ATOM    694  CA  VAL A  80      59.151  17.244  -8.465  1.00  0.00      LA0  C
ATOM    695  CB  VAL A  80      58.430  18.397  -9.181  1.00  0.00      LA0  C
ATOM    696  CG1 VAL A  80      59.087  19.731  -8.838  1.00  0.00      LA0  C
ATOM    697  CG2 VAL A  80      58.313  18.178 -10.694  1.00  0.00      LA0  C
ATOM    698  C   VAL A  80      58.360  15.964  -8.578  1.00  0.00      LA0  C
ATOM    699  O   VAL A  80      58.776  15.045  -9.270  1.00  0.00      LA0  O
ATOM    700  N   ASN A  81      57.218  15.939  -7.891  1.00  0.00      LA0  N
ATOM    701  H   ASN A  81      56.945  16.703  -7.304  1.00  0.00      LA0  H
ATOM    702  CA  ASN A  81      56.304  14.839  -8.176  1.00  0.00      LA0  C
ATOM    703  CB  ASN A  81      55.506  14.493  -6.919  1.00  0.00      LA0  C
ATOM    704  CG  ASN A  81      54.636  13.264  -7.115  1.00  0.00      LA0  C
ATOM    705  OD1 ASN A  81      54.437  12.766  -8.212  1.00  0.00      LA0  O
ATOM    706  ND2 ASN A  81      54.127  12.789  -5.977  1.00  0.00      LA0  N
ATOM    707 HD21 ASN A  81      54.308  13.268  -5.118  1.00  0.00      LA0  H
ATOM    708 HD22 ASN A  81      53.565  11.963  -5.921  1.00  0.00      LA0  H
ATOM    709  C   ASN A  81      55.398  15.213  -9.329  1.00  0.00      LA0  C
ATOM    710  O   ASN A  81      54.395  15.899  -9.159  1.00  0.00      LA0  O
ATOM    711  N   ASP A  82      55.818  14.755 -10.513  1.00  0.00      LA0  N
ATOM    712  H   ASP A  82      56.593  14.117 -10.574  1.00  0.00      LA0  H
ATOM    713  CA  ASP A  82      55.074  15.035 -11.744  1.00  0.00      LA0  C
ATOM    714  CB  ASP A  82      55.769  14.356 -12.934  1.00  0.00      LA0  C
ATOM    715  CG  ASP A  82      55.993  12.881 -12.643  1.00  0.00      LA0  C
ATOM    716  OD1 ASP A  82      55.133  12.075 -12.984  1.00  0.00      LA0  O
ATOM    717  OD2 ASP A  82      57.006  12.553 -12.031  1.00  0.00      LA0  O
ATOM    718  C   ASP A  82      53.598  14.668 -11.670  1.00  0.00      LA0  C
ATOM    719  O   ASP A  82      52.711  15.433 -12.046  1.00  0.00      LA0  O
ATOM    720  N   ALA A  83      53.378  13.484 -11.075  1.00  0.00      LA0  N
ATOM    721  H   ALA A  83      54.177  12.884 -10.982  1.00  0.00      LA0  H
ATOM    722  CA  ALA A  83      52.022  12.994 -10.838  1.00  0.00      LA0  C
ATOM    723  CB  ALA A  83      52.044  11.675 -10.066  1.00  0.00      LA0  C
ATOM    724  C   ALA A  83      51.077  13.955 -10.137  1.00  0.00      LA0  C
ATOM    725  O   ALA A  83      49.872  13.904 -10.332  1.00  0.00      LA0  O
ATOM    726  N   LEU A  84      51.645  14.888  -9.353  1.00  0.00      LA0  N
ATOM    727  H   LEU A  84      52.641  14.941  -9.268  1.00  0.00      LA0  H
ATOM    728  CA  LEU A  84      50.750  15.873  -8.733  1.00  0.00      LA0  C
ATOM    729  CB  LEU A  84      51.435  16.608  -7.582  1.00  0.00      LA0  C
ATOM    730  CG  LEU A  84      51.952  15.690  -6.472  1.00  0.00      LA0  C
ATOM    731  CD1 LEU A  84      52.540  16.508  -5.323  1.00  0.00      LA0  C
ATOM    732  CD2 LEU A  84      50.907  14.682  -5.987  1.00  0.00      LA0  C
ATOM    733  C   LEU A  84      50.070  16.876  -9.663  1.00  0.00      LA0  C
ATOM    734  O   LEU A  84      49.358  17.777  -9.227  1.00  0.00      LA0  O
ATOM    735  N   SER A  85      50.298  16.666 -10.964  1.00  0.00      LA0  N
ATOM    736  H   SER A  85      50.976  15.998 -11.266  1.00  0.00      LA0  H
ATOM    737  CA  SER A  85      49.426  17.298 -11.940  1.00  0.00      LA0  C
ATOM    738  CB  SER A  85      50.216  17.526 -13.233  1.00  0.00      LA0  C
ATOM    739  OG  SER A  85      51.555  17.925 -12.901  1.00  0.00      LA0  O
ATOM    740  HG  SER A  85      52.039  17.114 -12.749  1.00  0.00      LA0  H
ATOM    741  C   SER A  85      48.144  16.501 -12.165  1.00  0.00      LA0  C
ATOM    742  O   SER A  85      47.058  16.899 -11.756  1.00  0.00      LA0  O
ATOM    743  N   ASP A  86      48.332  15.342 -12.814  1.00  0.00      LA0  N
ATOM    744  H   ASP A  86      49.223  15.088 -13.196  1.00  0.00      LA0  H
ATOM    745  CA  ASP A  86      47.188  14.563 -13.296  1.00  0.00      LA0  C
ATOM    746  CB  ASP A  86      47.597  13.742 -14.526  1.00  0.00      LA0  C
ATOM    747  CG  ASP A  86      48.282  14.628 -15.552  1.00  0.00      LA0  C
ATOM    748  OD1 ASP A  86      49.469  14.910 -15.382  1.00  0.00      LA0  O
ATOM    749  OD2 ASP A  86      47.629  15.041 -16.507  1.00  0.00      LA0  O
ATOM    750  C   ASP A  86      46.541  13.660 -12.261  1.00  0.00      LA0  C
ATOM    751  O   ASP A  86      45.375  13.290 -12.338  1.00  0.00      LA0  O
ATOM    752  N   SER A  87      47.355  13.323 -11.258  1.00  0.00      LA0  N
ATOM    753  H   SER A  87      48.324  13.553 -11.300  1.00  0.00      LA0  H
ATOM    754  CA  SER A  87      46.808  12.635 -10.090  1.00  0.00      LA0  C
ATOM    755  CB  SER A  87      47.049  11.132 -10.232  1.00  0.00      LA0  C
ATOM    756  OG  SER A  87      46.626  10.732 -11.548  1.00  0.00      LA0  O
ATOM    757  HG  SER A  87      45.885  11.301 -11.747  1.00  0.00      LA0  H
ATOM    758  C   SER A  87      47.321  13.210  -8.770  1.00  0.00      LA0  C
ATOM    759  O   SER A  87      48.219  12.705  -8.104  1.00  0.00      LA0  O
ATOM    760  N   PRO A  88      46.731  14.382  -8.428  1.00  0.00      LA0  N
ATOM    761  CD  PRO A  88      45.684  15.091  -9.161  1.00  0.00      LA0  C
ATOM    762  CA  PRO A  88      47.200  15.103  -7.243  1.00  0.00      LA0  C
ATOM    763  CB  PRO A  88      46.757  16.529  -7.562  1.00  0.00      LA0  C
ATOM    764  CG  PRO A  88      45.475  16.377  -8.382  1.00  0.00      LA0  C
ATOM    765  C   PRO A  88      46.667  14.579  -5.914  1.00  0.00      LA0  C
ATOM    766  O   PRO A  88      47.212  14.865  -4.851  1.00  0.00      LA0  O
ATOM    767  N   GLU A  89      45.578  13.804  -6.005  1.00  0.00      LA0  N
ATOM    768  H   GLU A  89      45.250  13.496  -6.902  1.00  0.00      LA0  H
ATOM    769  CA  GLU A  89      44.937  13.236  -4.817  1.00  0.00      LA0  C
ATOM    770  CB  GLU A  89      43.637  12.508  -5.203  1.00  0.00      LA0  C
ATOM    771  CG  GLU A  89      43.787  11.171  -5.952  1.00  0.00      LA0  C
ATOM    772  CD  GLU A  89      44.672  11.345  -7.171  1.00  0.00      LA0  C
ATOM    773  OE1 GLU A  89      44.275  12.035  -8.105  1.00  0.00      LA0  O
ATOM    774  OE2 GLU A  89      45.803  10.873  -7.140  1.00  0.00      LA0  O
ATOM    775  C   GLU A  89      45.838  12.365  -3.953  1.00  0.00      LA0  C
ATOM    776  O   GLU A  89      45.604  12.189  -2.763  1.00  0.00      LA0  O
ATOM    777  N   LEU A  90      46.937  11.911  -4.580  1.00  0.00      LA0  N
ATOM    778  H   LEU A  90      46.885  11.850  -5.582  1.00  0.00      LA0  H
ATOM    779  CA  LEU A  90      48.047  11.315  -3.829  1.00  0.00      LA0  C
ATOM    780  CB  LEU A  90      49.271  11.156  -4.727  1.00  0.00      LA0  C
ATOM    781  CG  LEU A  90      49.075  10.154  -5.864  1.00  0.00      LA0  C
ATOM    782  CD1 LEU A  90      50.278  10.142  -6.806  1.00  0.00      LA0  C
ATOM    783  CD2 LEU A  90      48.737   8.753  -5.346  1.00  0.00      LA0  C
ATOM    784  C   LEU A  90      48.451  12.010  -2.531  1.00  0.00      LA0  C
ATOM    785  O   LEU A  90      48.835  11.387  -1.548  1.00  0.00      LA0  O
ATOM    786  N   VAL A  91      48.344  13.353  -2.547  1.00  0.00      LA0  N
ATOM    787  H   VAL A  91      47.991  13.815  -3.364  1.00  0.00      LA0  H
ATOM    788  CA  VAL A  91      48.658  14.061  -1.301  1.00  0.00      LA0  C
ATOM    789  CB  VAL A  91      48.757  15.580  -1.521  1.00  0.00      LA0  C
ATOM    790  CG1 VAL A  91      49.307  16.290  -0.282  1.00  0.00      LA0  C
ATOM    791  CG2 VAL A  91      49.612  15.928  -2.738  1.00  0.00      LA0  C
ATOM    792  C   VAL A  91      47.694  13.741  -0.165  1.00  0.00      LA0  C
ATOM    793  O   VAL A  91      48.058  13.643   0.999  1.00  0.00      LA0  O
ATOM    794  N   ASN A  92      46.430  13.577  -0.569  1.00  0.00      LA0  N
ATOM    795  H   ASN A  92      46.199  13.585  -1.543  1.00  0.00      LA0  H
ATOM    796  CA  ASN A  92      45.418  13.225   0.424  1.00  0.00      LA0  C
ATOM    797  CB  ASN A  92      44.003  13.605  -0.021  1.00  0.00      LA0  C
ATOM    798  CG  ASN A  92      43.930  15.062  -0.420  1.00  0.00      LA0  C
ATOM    799  OD1 ASN A  92      44.040  15.406  -1.589  1.00  0.00      LA0  O
ATOM    800  ND2 ASN A  92      43.727  15.912   0.588  1.00  0.00      LA0  N
ATOM    801 HD21 ASN A  92      43.703  15.604   1.543  1.00  0.00      LA0  H
ATOM    802 HD22 ASN A  92      43.598  16.884   0.386  1.00  0.00      LA0  H
ATOM    803  C   ASN A  92      45.424  11.764   0.822  1.00  0.00      LA0  C
ATOM    804  O   ASN A  92      44.996  11.411   1.913  1.00  0.00      LA0  O
ATOM    805  N   SER A  93      45.916  10.918  -0.101  1.00  0.00      LA0  N
ATOM    806  H   SER A  93      46.232  11.209  -1.007  1.00  0.00      LA0  H
ATOM    807  CA  SER A  93      46.031   9.511   0.274  1.00  0.00      LA0  C
ATOM    808  CB  SER A  93      46.077   8.630  -0.979  1.00  0.00      LA0  C
ATOM    809  OG  SER A  93      46.942   9.213  -1.959  1.00  0.00      LA0  O
ATOM    810  HG  SER A  93      47.760   8.707  -1.943  1.00  0.00      LA0  H
ATOM    811  C   SER A  93      47.202   9.243   1.198  1.00  0.00      LA0  C
ATOM    812  O   SER A  93      47.050   8.751   2.310  1.00  0.00      LA0  O
ATOM    813  N   GLU A  94      48.387   9.614   0.698  1.00  0.00      LA0  N
ATOM    814  H   GLU A  94      48.484   9.932  -0.249  1.00  0.00      LA0  H
ATOM    815  CA  GLU A  94      49.524   9.528   1.604  1.00  0.00      LA0  C
ATOM    816  CB  GLU A  94      50.356   8.241   1.471  1.00  0.00      LA0  C
ATOM    817  CG  GLU A  94      49.726   7.039   0.761  1.00  0.00      LA0  C
ATOM    818  CD  GLU A  94      50.114   7.078  -0.700  1.00  0.00      LA0  C
ATOM    819  OE1 GLU A  94      51.153   6.510  -1.030  1.00  0.00      LA0  O
ATOM    820  OE2 GLU A  94      49.397   7.683  -1.496  1.00  0.00      LA0  O
ATOM    821  C   GLU A  94      50.449  10.717   1.512  1.00  0.00      LA0  C
ATOM    822  O   GLU A  94      51.389  10.753   0.722  1.00  0.00      LA0  O
ATOM    823  N   PRO A  95      50.212  11.693   2.417  1.00  0.00      LA0  N
ATOM    824  CD  PRO A  95      49.182  11.710   3.455  1.00  0.00      LA0  C
ATOM    825  CA  PRO A  95      51.067  12.888   2.432  1.00  0.00      LA0  C
ATOM    826  CB  PRO A  95      50.399  13.754   3.506  1.00  0.00      LA0  C
ATOM    827  CG  PRO A  95      49.676  12.774   4.425  1.00  0.00      LA0  C
ATOM    828  C   PRO A  95      52.534  12.586   2.719  1.00  0.00      LA0  C
ATOM    829  O   PRO A  95      53.434  13.346   2.390  1.00  0.00      LA0  O
ATOM    830  N   TYR A  96      52.739  11.418   3.352  1.00  0.00      LA0  N
ATOM    831  H   TYR A  96      51.953  10.864   3.619  1.00  0.00      LA0  H
ATOM    832  CA  TYR A  96      54.101  11.001   3.672  1.00  0.00      LA0  C
ATOM    833  CB  TYR A  96      54.115  10.356   5.061  1.00  0.00      LA0  C
ATOM    834  CG  TYR A  96      53.508  11.298   6.078  1.00  0.00      LA0  C
ATOM    835  CD1 TYR A  96      54.190  12.489   6.389  1.00  0.00      LA0  C
ATOM    836  CE1 TYR A  96      53.647  13.365   7.339  1.00  0.00      LA0  C
ATOM    837  CD2 TYR A  96      52.281  10.966   6.691  1.00  0.00      LA0  C
ATOM    838  CE2 TYR A  96      51.738  11.843   7.646  1.00  0.00      LA0  C
ATOM    839  CZ  TYR A  96      52.433  13.028   7.960  1.00  0.00      LA0  C
ATOM    840  OH  TYR A  96      51.920  13.894   8.905  1.00  0.00      LA0  O
ATOM    841  HH  TYR A  96      51.578  13.367   9.628  1.00  0.00      LA0  H
ATOM    842  C   TYR A  96      54.774  10.098   2.645  1.00  0.00      LA0  C
ATOM    843  O   TYR A  96      55.946   9.741   2.772  1.00  0.00      LA0  O
ATOM    844  N   ALA A  97      53.975   9.719   1.634  1.00  0.00      LA0  N
ATOM    845  H   ALA A  97      53.056  10.096   1.516  1.00  0.00      LA0  H
ATOM    846  CA  ALA A  97      54.496   8.792   0.635  1.00  0.00      LA0  C
ATOM    847  CB  ALA A  97      54.044   7.356   0.930  1.00  0.00      LA0  C
ATOM    848  C   ALA A  97      54.155   9.222  -0.784  1.00  0.00      LA0  C
ATOM    849  O   ALA A  97      54.880  10.021  -1.360  1.00  0.00      LA0  O
ATOM    850  N   GLY A  98      53.043   8.698  -1.332  1.00  0.00      LA0  N
ATOM    851  H   GLY A  98      52.430   8.055  -0.863  1.00  0.00      LA0  H
ATOM    852  CA  GLY A  98      52.705   9.005  -2.725  1.00  0.00      LA0  C
ATOM    853  C   GLY A  98      52.567  10.485  -3.027  1.00  0.00      LA0  C
ATOM    854  O   GLY A  98      53.006  10.993  -4.052  1.00  0.00      LA0  O
ATOM    855  N   GLY A  99      51.973  11.175  -2.048  1.00  0.00      LA0  N
ATOM    856  H   GLY A  99      51.614  10.699  -1.242  1.00  0.00      LA0  H
ATOM    857  CA  GLY A  99      51.894  12.625  -2.175  1.00  0.00      LA0  C
ATOM    858  C   GLY A  99      53.094  13.400  -1.671  1.00  0.00      LA0  C
ATOM    859  O   GLY A  99      52.972  14.492  -1.128  1.00  0.00      LA0  O
ATOM    860  N   TRP A 100      54.279  12.814  -1.908  1.00  0.00      LA0  N
ATOM    861  H   TRP A 100      54.327  11.898  -2.308  1.00  0.00      LA0  H
ATOM    862  CA  TRP A 100      55.469  13.648  -1.779  1.00  0.00      LA0  C
ATOM    863  CB  TRP A 100      56.744  12.798  -1.868  1.00  0.00      LA0  C
ATOM    864  CG  TRP A 100      56.990  12.243  -3.259  1.00  0.00      LA0  C
ATOM    865  CD2 TRP A 100      57.903  12.740  -4.261  1.00  0.00      LA0  C
ATOM    866  CE2 TRP A 100      57.787  11.886  -5.409  1.00  0.00      LA0  C
ATOM    867  CE3 TRP A 100      58.796  13.833  -4.290  1.00  0.00      LA0  C
ATOM    868  CD1 TRP A 100      56.381  11.123  -3.848  1.00  0.00      LA0  C
ATOM    869  NE1 TRP A 100      56.844  10.910  -5.109  1.00  0.00      LA0  N
ATOM    870  HE1 TRP A 100      56.542  10.198  -5.712  1.00  0.00      LA0  H
ATOM    871  CZ2 TRP A 100      58.572  12.133  -6.555  1.00  0.00      LA0  C
ATOM    872  CZ3 TRP A 100      59.573  14.071  -5.443  1.00  0.00      LA0  C
ATOM    873  CH2 TRP A 100      59.463  13.227  -6.569  1.00  0.00      LA0  C
ATOM    874  C   TRP A 100      55.447  14.754  -2.817  1.00  0.00      LA0  C
ATOM    875  O   TRP A 100      54.871  14.597  -3.883  1.00  0.00      LA0  O
ATOM    876  N   ILE A 101      56.054  15.884  -2.459  1.00  0.00      LA0  N
ATOM    877  H   ILE A 101      56.559  15.936  -1.599  1.00  0.00      LA0  H
ATOM    878  CA  ILE A 101      55.891  17.010  -3.371  1.00  0.00      LA0  C
ATOM    879  CB  ILE A 101      55.437  18.250  -2.589  1.00  0.00      LA0  C
ATOM    880  CG2 ILE A 101      55.194  19.468  -3.488  1.00  0.00      LA0  C
ATOM    881  CG1 ILE A 101      54.181  17.889  -1.789  1.00  0.00      LA0  C
ATOM    882  CD1 ILE A 101      53.791  18.939  -0.756  1.00  0.00      LA0  C
ATOM    883  C   ILE A 101      57.110  17.262  -4.236  1.00  0.00      LA0  C
ATOM    884  O   ILE A 101      57.027  17.355  -5.455  1.00  0.00      LA0  O
ATOM    885  N   PHE A 102      58.261  17.344  -3.553  1.00  0.00      LA0  N
ATOM    886  H   PHE A 102      58.300  17.250  -2.556  1.00  0.00      LA0  H
ATOM    887  CA  PHE A 102      59.489  17.504  -4.325  1.00  0.00      LA0  C
ATOM    888  CB  PHE A 102      59.702  18.958  -4.795  1.00  0.00      LA0  C
ATOM    889  CG  PHE A 102      59.901  19.943  -3.665  1.00  0.00      LA0  C
ATOM    890  CD1 PHE A 102      58.777  20.499  -3.016  1.00  0.00      LA0  C
ATOM    891  CD2 PHE A 102      61.213  20.314  -3.300  1.00  0.00      LA0  C
ATOM    892  CE1 PHE A 102      58.967  21.460  -2.005  1.00  0.00      LA0  C
ATOM    893  CE2 PHE A 102      61.405  21.277  -2.291  1.00  0.00      LA0  C
ATOM    894  CZ  PHE A 102      60.279  21.847  -1.661  1.00  0.00      LA0  C
ATOM    895  C   PHE A 102      60.687  16.968  -3.578  1.00  0.00      LA0  C
ATOM    896  O   PHE A 102      60.711  16.949  -2.356  1.00  0.00      LA0  O
ATOM    897  N   LYS A 103      61.668  16.515  -4.356  1.00  0.00      LA0  N
ATOM    898  H   LYS A 103      61.595  16.617  -5.346  1.00  0.00      LA0  H
ATOM    899  CA  LYS A 103      62.927  16.137  -3.734  1.00  0.00      LA0  C
ATOM    900  CB  LYS A 103      63.474  14.858  -4.356  1.00  0.00      LA0  C
ATOM    901  CG  LYS A 103      62.868  13.603  -3.737  1.00  0.00      LA0  C
ATOM    902  CD  LYS A 103      63.307  12.341  -4.475  1.00  0.00      LA0  C
ATOM    903  CE  LYS A 103      62.939  11.056  -3.732  1.00  0.00      LA0  C
ATOM    904  NZ  LYS A 103      63.758  10.911  -2.520  1.00  0.00      LA0  N
ATOM    905  HZ1 LYS A 103      63.441  10.067  -2.001  1.00  0.00      LA0  H
ATOM    906  HZ2 LYS A 103      64.767  10.778  -2.761  1.00  0.00      LA0  H
ATOM    907  HZ3 LYS A 103      63.653  11.725  -1.880  1.00  0.00      LA0  H
ATOM    908  C   LYS A 103      63.935  17.248  -3.872  1.00  0.00      LA0  C
ATOM    909  O   LYS A 103      64.270  17.694  -4.966  1.00  0.00      LA0  O
ATOM    910  N   ILE A 104      64.399  17.673  -2.699  1.00  0.00      LA0  N
ATOM    911  H   ILE A 104      64.097  17.255  -1.840  1.00  0.00      LA0  H
ATOM    912  CA  ILE A 104      65.460  18.663  -2.717  1.00  0.00      LA0  C
ATOM    913  CB  ILE A 104      65.062  19.868  -1.841  1.00  0.00      LA0  C
ATOM    914  CG2 ILE A 104      64.894  19.487  -0.370  1.00  0.00      LA0  C
ATOM    915  CG1 ILE A 104      65.984  21.074  -2.032  1.00  0.00      LA0  C
ATOM    916  CD1 ILE A 104      65.478  22.315  -1.296  1.00  0.00      LA0  C
ATOM    917  C   ILE A 104      66.794  18.039  -2.339  1.00  0.00      LA0  C
ATOM    918  O   ILE A 104      66.922  17.212  -1.443  1.00  0.00      LA0  O
ATOM    919  N   LYS A 105      67.794  18.465  -3.101  1.00  0.00      LA0  N
ATOM    920  H   LYS A 105      67.594  19.132  -3.817  1.00  0.00      LA0  H
ATOM    921  CA  LYS A 105      69.174  18.260  -2.694  1.00  0.00      LA0  C
ATOM    922  CB  LYS A 105      69.989  18.199  -3.981  1.00  0.00      LA0  C
ATOM    923  CG  LYS A 105      71.503  18.397  -3.936  1.00  0.00      LA0  C
ATOM    924  CD  LYS A 105      71.907  18.713  -5.371  1.00  0.00      LA0  C
ATOM    925  CE  LYS A 105      73.342  19.167  -5.618  1.00  0.00      LA0  C
ATOM    926  NZ  LYS A 105      73.374  19.763  -6.958  1.00  0.00      LA0  N
ATOM    927  HZ1 LYS A 105      74.302  19.800  -7.408  1.00  0.00      LA0  H
ATOM    928  HZ2 LYS A 105      72.685  19.311  -7.602  1.00  0.00      LA0  H
ATOM    929  HZ3 LYS A 105      72.984  20.731  -6.932  1.00  0.00      LA0  H
ATOM    930  C   LYS A 105      69.535  19.455  -1.840  1.00  0.00      LA0  C
ATOM    931  O   LYS A 105      69.568  20.580  -2.324  1.00  0.00      LA0  O
ATOM    932  N   ALA A 106      69.752  19.164  -0.551  1.00  0.00      LA0  N
ATOM    933  H   ALA A 106      69.774  18.218  -0.238  1.00  0.00      LA0  H
ATOM    934  CA  ALA A 106      70.060  20.274   0.347  1.00  0.00      LA0  C
ATOM    935  CB  ALA A 106      70.088  19.802   1.801  1.00  0.00      LA0  C
ATOM    936  C   ALA A 106      71.392  20.918   0.027  1.00  0.00      LA0  C
ATOM    937  O   ALA A 106      72.217  20.350  -0.682  1.00  0.00      LA0  O
ATOM    938  N   SER A 107      71.569  22.111   0.599  1.00  0.00      LA0  N
ATOM    939  H   SER A 107      70.826  22.531   1.128  1.00  0.00      LA0  H
ATOM    940  CA  SER A 107      72.883  22.746   0.530  1.00  0.00      LA0  C
ATOM    941  CB  SER A 107      72.812  24.166   1.091  1.00  0.00      LA0  C
ATOM    942  OG  SER A 107      71.463  24.640   1.035  1.00  0.00      LA0  O
ATOM    943  HG  SER A 107      71.076  24.408   1.888  1.00  0.00      LA0  H
ATOM    944  C   SER A 107      73.948  21.958   1.271  1.00  0.00      LA0  C
ATOM    945  O   SER A 107      75.052  21.735   0.789  1.00  0.00      LA0  O
ATOM    946  N   ASP A 108      73.528  21.536   2.472  1.00  0.00      LA0  N
ATOM    947  H   ASP A 108      72.616  21.777   2.817  1.00  0.00      LA0  H
ATOM    948  CA  ASP A 108      74.399  20.723   3.313  1.00  0.00      LA0  C
ATOM    949  CB  ASP A 108      75.239  21.646   4.219  1.00  0.00      LA0  C
ATOM    950  CG  ASP A 108      76.307  20.947   5.063  1.00  0.00      LA0  C
ATOM    951  OD1 ASP A 108      76.322  19.726   5.180  1.00  0.00      LA0  O
ATOM    952  OD2 ASP A 108      77.113  21.646   5.667  1.00  0.00      LA0  O
ATOM    953  C   ASP A 108      73.509  19.797   4.113  1.00  0.00      LA0  C
ATOM    954  O   ASP A 108      72.394  20.145   4.487  1.00  0.00      LA0  O
ATOM    955  N   GLU A 109      74.036  18.596   4.370  1.00  0.00      LA0  N
ATOM    956  H   GLU A 109      75.007  18.498   4.142  1.00  0.00      LA0  H
ATOM    957  CA  GLU A 109      73.356  17.678   5.284  1.00  0.00      LA0  C
ATOM    958  CB  GLU A 109      74.202  16.411   5.455  1.00  0.00      LA0  C
ATOM    959  CG  GLU A 109      74.646  15.734   4.148  1.00  0.00      LA0  C
ATOM    960  CD  GLU A 109      73.577  14.808   3.596  1.00  0.00      LA0  C
ATOM    961  OE1 GLU A 109      73.631  13.613   3.867  1.00  0.00      LA0  O
ATOM    962  OE2 GLU A 109      72.686  15.250   2.876  1.00  0.00      LA0  O
ATOM    963  C   GLU A 109      73.067  18.316   6.644  1.00  0.00      LA0  C
ATOM    964  O   GLU A 109      72.049  18.071   7.282  1.00  0.00      LA0  O
ATOM    965  N   SER A 110      74.006  19.193   7.051  1.00  0.00      LA0  N
ATOM    966  H   SER A 110      74.801  19.390   6.470  1.00  0.00      LA0  H
ATOM    967  CA  SER A 110      73.853  19.870   8.339  1.00  0.00      LA0  C
ATOM    968  CB  SER A 110      75.087  20.725   8.638  1.00  0.00      LA0  C
ATOM    969  OG  SER A 110      75.156  21.824   7.728  1.00  0.00      LA0  O
ATOM    970  HG  SER A 110      75.868  21.639   7.109  1.00  0.00      LA0  H
ATOM    971  C   SER A 110      72.572  20.678   8.521  1.00  0.00      LA0  C
ATOM    972  O   SER A 110      72.073  20.851   9.631  1.00  0.00      LA0  O
ATOM    973  N   GLU A 111      72.019  21.131   7.375  1.00  0.00      LA0  N
ATOM    974  H   GLU A 111      72.476  20.967   6.498  1.00  0.00      LA0  H
ATOM    975  CA  GLU A 111      70.770  21.896   7.432  1.00  0.00      LA0  C
ATOM    976  CB  GLU A 111      70.306  22.326   6.039  1.00  0.00      LA0  C
ATOM    977  CG  GLU A 111      71.234  23.298   5.306  1.00  0.00      LA0  C
ATOM    978  CD  GLU A 111      70.580  23.739   4.007  1.00  0.00      LA0  C
ATOM    979  OE1 GLU A 111      70.429  22.931   3.100  1.00  0.00      LA0  O
ATOM    980  OE2 GLU A 111      70.226  24.904   3.879  1.00  0.00      LA0  O
ATOM    981  C   GLU A 111      69.619  21.220   8.169  1.00  0.00      LA0  C
ATOM    982  O   GLU A 111      68.705  21.870   8.669  1.00  0.00      LA0  O
ATOM    983  N   LEU A 112      69.721  19.880   8.268  1.00  0.00      LA0  N
ATOM    984  H   LEU A 112      70.478  19.411   7.805  1.00  0.00      LA0  H
ATOM    985  CA  LEU A 112      68.781  19.121   9.097  1.00  0.00      LA0  C
ATOM    986  CB  LEU A 112      69.202  17.655   9.182  1.00  0.00      LA0  C
ATOM    987  CG  LEU A 112      68.931  16.872   7.901  1.00  0.00      LA0  C
ATOM    988  CD1 LEU A 112      69.525  15.465   7.970  1.00  0.00      LA0  C
ATOM    989  CD2 LEU A 112      67.439  16.849   7.568  1.00  0.00      LA0  C
ATOM    990  C   LEU A 112      68.526  19.638  10.505  1.00  0.00      LA0  C
ATOM    991  O   LEU A 112      67.428  19.499  11.044  1.00  0.00      LA0  O
ATOM    992  N   GLU A 113      69.558  20.256  11.097  1.00  0.00      LA0  N
ATOM    993  H   GLU A 113      70.446  20.379  10.649  1.00  0.00      LA0  H
ATOM    994  CA  GLU A 113      69.290  20.697  12.464  1.00  0.00      LA0  C
ATOM    995  CB  GLU A 113      70.482  20.442  13.392  1.00  0.00      LA0  C
ATOM    996  CG  GLU A 113      70.869  18.952  13.437  1.00  0.00      LA0  C
ATOM    997  CD  GLU A 113      69.631  18.076  13.587  1.00  0.00      LA0  C
ATOM    998  OE1 GLU A 113      68.949  18.139  14.606  1.00  0.00      LA0  O
ATOM    999  OE2 GLU A 113      69.288  17.371  12.643  1.00  0.00      LA0  O
ATOM   1000  C   GLU A 113      68.658  22.063  12.634  1.00  0.00      LA0  C
ATOM   1001  O   GLU A 113      68.451  22.568  13.729  1.00  0.00      LA0  O
ATOM   1002  N   SER A 114      68.260  22.606  11.478  1.00  0.00      LA0  N
ATOM   1003  H   SER A 114      68.562  22.248  10.596  1.00  0.00      LA0  H
ATOM   1004  CA  SER A 114      67.263  23.671  11.532  1.00  0.00      LA0  C
ATOM   1005  CB  SER A 114      67.292  24.458  10.221  1.00  0.00      LA0  C
ATOM   1006  OG  SER A 114      68.625  24.470   9.695  1.00  0.00      LA0  O
ATOM   1007  HG  SER A 114      68.672  23.742   9.080  1.00  0.00      LA0  H
ATOM   1008  C   SER A 114      65.849  23.160  11.797  1.00  0.00      LA0  C
ATOM   1009  O   SER A 114      64.914  23.912  12.045  1.00  0.00      LA0  O
ATOM   1010  N   LEU A 115      65.722  21.826  11.681  1.00  0.00      LA0  N
ATOM   1011  H   LEU A 115      66.509  21.219  11.580  1.00  0.00      LA0  H
ATOM   1012  CA  LEU A 115      64.383  21.261  11.640  1.00  0.00      LA0  C
ATOM   1013  CB  LEU A 115      64.197  20.504  10.330  1.00  0.00      LA0  C
ATOM   1014  CG  LEU A 115      64.388  21.369   9.088  1.00  0.00      LA0  C
ATOM   1015  CD1 LEU A 115      64.427  20.495   7.845  1.00  0.00      LA0  C
ATOM   1016  CD2 LEU A 115      63.348  22.486   8.975  1.00  0.00      LA0  C
ATOM   1017  C   LEU A 115      64.060  20.361  12.812  1.00  0.00      LA0  C
ATOM   1018  O   LEU A 115      64.923  19.730  13.422  1.00  0.00      LA0  O
ATOM   1019  N   LEU A 116      62.749  20.343  13.081  1.00  0.00      LA0  N
ATOM   1020  H   LEU A 116      62.134  20.751  12.405  1.00  0.00      LA0  H
ATOM   1021  CA  LEU A 116      62.189  19.585  14.199  1.00  0.00      LA0  C
ATOM   1022  CB  LEU A 116      60.724  19.993  14.411  1.00  0.00      LA0  C
ATOM   1023  CG  LEU A 116      60.436  21.329  15.119  1.00  0.00      LA0  C
ATOM   1024  CD1 LEU A 116      60.994  22.570  14.420  1.00  0.00      LA0  C
ATOM   1025  CD2 LEU A 116      58.936  21.489  15.354  1.00  0.00      LA0  C
ATOM   1026  C   LEU A 116      62.255  18.100  13.905  1.00  0.00      LA0  C
ATOM   1027  O   LEU A 116      62.377  17.704  12.753  1.00  0.00      LA0  O
ATOM   1028  N   ASP A 117      62.169  17.296  14.966  1.00  0.00      LA0  N
ATOM   1029  H   ASP A 117      62.083  17.602  15.915  1.00  0.00      LA0  H
ATOM   1030  CA  ASP A 117      61.948  15.879  14.696  1.00  0.00      LA0  C
ATOM   1031  CB  ASP A 117      62.820  15.018  15.630  1.00  0.00      LA0  C
ATOM   1032  CG  ASP A 117      62.232  14.940  17.030  1.00  0.00      LA0  C
ATOM   1033  OD1 ASP A 117      61.898  13.842  17.457  1.00  0.00      LA0  O
ATOM   1034  OD2 ASP A 117      62.042  15.975  17.659  1.00  0.00      LA0  O
ATOM   1035  C   ASP A 117      60.463  15.570  14.818  1.00  0.00      LA0  C
ATOM   1036  O   ASP A 117      59.650  16.471  15.004  1.00  0.00      LA0  O
ATOM   1037  N   ALA A 118      60.142  14.268  14.750  1.00  0.00      LA0  N
ATOM   1038  H   ALA A 118      60.860  13.597  14.566  1.00  0.00      LA0  H
ATOM   1039  CA  ALA A 118      58.760  13.860  15.000  1.00  0.00      LA0  C
ATOM   1040  CB  ALA A 118      58.634  12.338  14.927  1.00  0.00      LA0  C
ATOM   1041  C   ALA A 118      58.193  14.340  16.327  1.00  0.00      LA0  C
ATOM   1042  O   ALA A 118      57.119  14.928  16.409  1.00  0.00      LA0  O
ATOM   1043  N   THR A 119      58.990  14.083  17.372  1.00  0.00      LA0  N
ATOM   1044  H   THR A 119      59.904  13.696  17.234  1.00  0.00      LA0  H
ATOM   1045  CA  THR A 119      58.552  14.454  18.714  1.00  0.00      LA0  C
ATOM   1046  CB  THR A 119      59.576  13.980  19.749  1.00  0.00      LA0  C
ATOM   1047  OG1 THR A 119      60.132  12.719  19.357  1.00  0.00      LA0  O
ATOM   1048  HG1 THR A 119      60.885  12.940  18.805  1.00  0.00      LA0  H
ATOM   1049  CG2 THR A 119      58.973  13.899  21.154  1.00  0.00      LA0  C
ATOM   1050  C   THR A 119      58.291  15.943  18.863  1.00  0.00      LA0  C
ATOM   1051  O   THR A 119      57.250  16.386  19.334  1.00  0.00      LA0  O
ATOM   1052  N   ALA A 120      59.285  16.707  18.391  1.00  0.00      LA0  N
ATOM   1053  H   ALA A 120      60.118  16.282  18.023  1.00  0.00      LA0  H
ATOM   1054  CA  ALA A 120      59.135  18.156  18.469  1.00  0.00      LA0  C
ATOM   1055  CB  ALA A 120      60.438  18.858  18.091  1.00  0.00      LA0  C
ATOM   1056  C   ALA A 120      57.997  18.713  17.632  1.00  0.00      LA0  C
ATOM   1057  O   ALA A 120      57.375  19.704  17.986  1.00  0.00      LA0  O
ATOM   1058  N   TYR A 121      57.720  18.021  16.515  1.00  0.00      LA0  N
ATOM   1059  H   TYR A 121      58.277  17.232  16.246  1.00  0.00      LA0  H
ATOM   1060  CA  TYR A 121      56.562  18.443  15.727  1.00  0.00      LA0  C
ATOM   1061  CB  TYR A 121      56.539  17.707  14.384  1.00  0.00      LA0  C
ATOM   1062  CG  TYR A 121      55.546  18.306  13.408  1.00  0.00      LA0  C
ATOM   1063  CD1 TYR A 121      55.654  19.663  13.035  1.00  0.00      LA0  C
ATOM   1064  CE1 TYR A 121      54.759  20.185  12.086  1.00  0.00      LA0  C
ATOM   1065  CD2 TYR A 121      54.546  17.468  12.874  1.00  0.00      LA0  C
ATOM   1066  CE2 TYR A 121      53.654  17.989  11.922  1.00  0.00      LA0  C
ATOM   1067  CZ  TYR A 121      53.776  19.338  11.534  1.00  0.00      LA0  C
ATOM   1068  OH  TYR A 121      52.910  19.848  10.585  1.00  0.00      LA0  O
ATOM   1069  HH  TYR A 121      52.435  19.138  10.157  1.00  0.00      LA0  H
ATOM   1070  C   TYR A 121      55.245  18.285  16.466  1.00  0.00      LA0  C
ATOM   1071  O   TYR A 121      54.447  19.210  16.565  1.00  0.00      LA0  O
ATOM   1072  N   GLU A 122      55.070  17.068  17.009  1.00  0.00      LA0  N
ATOM   1073  H   GLU A 122      55.774  16.361  16.905  1.00  0.00      LA0  H
ATOM   1074  CA  GLU A 122      53.846  16.816  17.772  1.00  0.00      LA0  C
ATOM   1075  CB  GLU A 122      53.789  15.353  18.215  1.00  0.00      LA0  C
ATOM   1076  CG  GLU A 122      52.529  14.610  17.747  1.00  0.00      LA0  C
ATOM   1077  CD  GLU A 122      51.265  15.215  18.337  1.00  0.00      LA0  C
ATOM   1078  OE1 GLU A 122      51.229  15.483  19.533  1.00  0.00      LA0  O
ATOM   1079  OE2 GLU A 122      50.299  15.422  17.606  1.00  0.00      LA0  O
ATOM   1080  C   GLU A 122      53.669  17.763  18.950  1.00  0.00      LA0  C
ATOM   1081  O   GLU A 122      52.625  18.373  19.158  1.00  0.00      LA0  O
ATOM   1082  N   ALA A 123      54.803  17.930  19.662  1.00  0.00      LA0  N
ATOM   1083  H   ALA A 123      55.590  17.349  19.457  1.00  0.00      LA0  H
ATOM   1084  CA  ALA A 123      54.870  18.940  20.721  1.00  0.00      LA0  C
ATOM   1085  CB  ALA A 123      56.296  19.075  21.262  1.00  0.00      LA0  C
ATOM   1086  C   ALA A 123      54.366  20.300  20.276  1.00  0.00      LA0  C
ATOM   1087  O   ALA A 123      53.373  20.797  20.780  1.00  0.00      LA0  O
ATOM   1088  N   LEU A 124      55.013  20.835  19.229  1.00  0.00      LA0  N
ATOM   1089  H   LEU A 124      55.825  20.378  18.867  1.00  0.00      LA0  H
ATOM   1090  CA  LEU A 124      54.578  22.132  18.706  1.00  0.00      LA0  C
ATOM   1091  CB  LEU A 124      55.553  22.599  17.618  1.00  0.00      LA0  C
ATOM   1092  CG  LEU A 124      55.450  24.087  17.260  1.00  0.00      LA0  C
ATOM   1093  CD1 LEU A 124      55.697  24.992  18.469  1.00  0.00      LA0  C
ATOM   1094  CD2 LEU A 124      56.345  24.449  16.077  1.00  0.00      LA0  C
ATOM   1095  C   LEU A 124      53.130  22.215  18.219  1.00  0.00      LA0  C
ATOM   1096  O   LEU A 124      52.557  23.286  18.034  1.00  0.00      LA0  O
ATOM   1097  N   LEU A 125      52.547  21.032  17.992  1.00  0.00      LA0  N
ATOM   1098  H   LEU A 125      53.052  20.175  18.111  1.00  0.00      LA0  H
ATOM   1099  CA  LEU A 125      51.118  21.014  17.702  1.00  0.00      LA0  C
ATOM   1100  CB  LEU A 125      50.789  19.829  16.794  1.00  0.00      LA0  C
ATOM   1101  CG  LEU A 125      51.479  19.785  15.433  1.00  0.00      LA0  C
ATOM   1102  CD1 LEU A 125      51.379  18.389  14.822  1.00  0.00      LA0  C
ATOM   1103  CD2 LEU A 125      50.958  20.856  14.479  1.00  0.00      LA0  C
ATOM   1104  C   LEU A 125      50.215  21.031  18.937  1.00  0.00      LA0  C
ATOM   1105  O   LEU A 125      49.061  21.426  18.858  1.00  0.00      LA0  O
ATOM   1106  N   GLU A 126      50.774  20.596  20.080  1.00  0.00      LA0  N
ATOM   1107  H   GLU A 126      51.701  20.218  20.079  1.00  0.00      LA0  H
ATOM   1108  CA  GLU A 126      50.077  20.872  21.342  1.00  0.00      LA0  C
ATOM   1109  CB  GLU A 126      50.432  19.886  22.468  1.00  0.00      LA0  C
ATOM   1110  CG  GLU A 126      50.202  18.382  22.247  1.00  0.00      LA0  C
ATOM   1111  CD  GLU A 126      48.736  17.951  22.151  1.00  0.00      LA0  C
ATOM   1112  OE1 GLU A 126      47.837  18.775  22.019  1.00  0.00      LA0  O
ATOM   1113  OE2 GLU A 126      48.491  16.747  22.117  1.00  0.00      LA0  O
ATOM   1114  C   GLU A 126      50.348  22.283  21.846  1.00  0.00      LA0  C
ATOM   1115  O   GLU A 126      49.439  23.077  22.049  1.00  0.00      LA0  O
ATOM   1116  N   ASP A 127      51.663  22.573  21.999  1.00  0.00      LA0  N
ATOM   1117  H   ASP A 127      52.343  21.842  21.928  1.00  0.00      LA0  H
ATOM   1118  CA  ASP A 127      52.168  23.877  22.464  1.00  0.00      LA0  C
ATOM   1119  CB  ASP A 127      53.656  24.075  22.122  1.00  0.00      LA0  C
ATOM   1120  CG  ASP A 127      54.560  22.967  22.645  1.00  0.00      LA0  C
ATOM   1121  OD1 ASP A 127      54.295  22.420  23.715  1.00  0.00      LA0  O
ATOM   1122  OD2 ASP A 127      55.545  22.660  21.974  1.00  0.00      LA0  O
ATOM   1123  C   ASP A 127      51.401  25.057  21.904  1.00  0.00      LA0  C
ATOM   1124  O   ASP A 127      50.951  25.955  22.605  1.00  0.00      LA0  O
ATOM   1125  N   GLU A 128      51.212  24.943  20.577  1.00  0.00      LA0  N
ATOM   1126  H   GLU A 128      51.761  24.243  20.120  1.00  0.00      LA0  H
ATOM   1127  CA  GLU A 128      50.159  25.658  19.851  1.00  0.00      LA0  C
ATOM   1128  CB  GLU A 128      49.691  24.692  18.753  1.00  0.00      LA0  C
ATOM   1129  CG  GLU A 128      48.457  25.097  17.950  1.00  0.00      LA0  C
ATOM   1130  CD  GLU A 128      48.240  24.280  16.690  1.00  0.00      LA0  C
ATOM   1131  OE1 GLU A 128      49.093  23.487  16.301  1.00  0.00      LA0  O
ATOM   1132  OE2 GLU A 128      47.241  24.518  16.022  1.00  0.00      LA0  O
ATOM   1133  C   GLU A 128      49.005  26.234  20.685  1.00  0.00      LA0  C
ATOM   1134  O   GLU A 128      48.267  27.113  20.247  1.00  0.00      LA0  O
END
