# Supplementary material for: Large scale analyses of genotype-phenotype relationships of glycine decarboxylase mutations and neurological disease severity
Source: PLoS Comput Biol. 2020 May 18;16(5):e1007871. doi: 10.1371/journal.pcbi.1007871 (PMC7259800; doi:10.1371/journal.pcbi.1007871)
Supplement: S1 Appendix — (ZIP) [file pcbi.1007871.s011.zip › S1_Appendix/cluspro.TH.ecoli/model.000.21.pdb]

HEADER rec.pdb
REMARK original generated coordinate pdb file
ATOM      1  N   GLN A   4      22.318  45.643  17.313  1.00  0.00      RA0  N
ATOM      2  H   GLN A   4      21.354  45.818  17.130  1.00  0.00      RA0  H
ATOM      3  CA  GLN A   4      23.356  46.702  17.078  1.00  0.00      RA0  C
ATOM      4  CB  GLN A   4      22.868  48.052  17.603  1.00  0.00      RA0  C
ATOM      5  CG  GLN A   4      23.788  49.205  17.201  1.00  0.00      RA0  C
ATOM      6  CD  GLN A   4      23.188  50.515  17.664  1.00  0.00      RA0  C
ATOM      7  OE1 GLN A   4      22.893  50.717  18.835  1.00  0.00      RA0  O
ATOM      8  NE2 GLN A   4      23.016  51.402  16.667  1.00  0.00      RA0  N
ATOM      9 HE21 GLN A   4      23.271  51.182  15.726  1.00  0.00      RA0  H
ATOM     10 HE22 GLN A   4      22.626  52.304  16.852  1.00  0.00      RA0  H
ATOM     11  C   GLN A   4      24.669  46.292  17.706  1.00  0.00      RA0  C
ATOM     12  O   GLN A   4      24.709  45.892  18.876  1.00  0.00      RA0  O
ATOM     13  N   THR A   5      25.745  46.374  16.923  1.00  0.00      RA0  N
ATOM     14  H   THR A   5      25.673  46.794  16.023  1.00  0.00      RA0  H
ATOM     15  CA  THR A   5      27.040  45.928  17.398  1.00  0.00      RA0  C
ATOM     16  CB  THR A   5      27.993  45.734  16.194  1.00  0.00      RA0  C
ATOM     17  OG1 THR A   5      29.302  45.342  16.625  1.00  0.00      RA0  O
ATOM     18  HG1 THR A   5      29.760  44.995  15.850  1.00  0.00      RA0  H
ATOM     19  CG2 THR A   5      28.080  46.973  15.301  1.00  0.00      RA0  C
ATOM     20  C   THR A   5      27.567  46.895  18.439  1.00  0.00      RA0  C
ATOM     21  O   THR A   5      27.394  48.098  18.287  1.00  0.00      RA0  O
ATOM     22  N   PRO A   6      28.258  46.395  19.466  1.00  0.00      RA0  N
ATOM     23  CD  PRO A   6      28.411  44.983  19.788  1.00  0.00      RA0  C
ATOM     24  CA  PRO A   6      28.957  47.285  20.399  1.00  0.00      RA0  C
ATOM     25  CB  PRO A   6      29.665  46.299  21.334  1.00  0.00      RA0  C
ATOM     26  CG  PRO A   6      28.859  45.005  21.239  1.00  0.00      RA0  C
ATOM     27  C   PRO A   6      29.941  48.233  19.721  1.00  0.00      RA0  C
ATOM     28  O   PRO A   6      30.283  49.284  20.285  1.00  0.00      RA0  O
ATOM     29  N   LEU A   7      30.378  47.879  18.514  1.00  0.00      RA0  N
ATOM     30  H   LEU A   7      30.058  47.036  18.075  1.00  0.00      RA0  H
ATOM     31  CA  LEU A   7      31.322  48.712  17.757  1.00  0.00      RA0  C
ATOM     32  CB  LEU A   7      32.175  47.819  16.861  1.00  0.00      RA0  C
ATOM     33  CG  LEU A   7      33.074  46.900  17.677  1.00  0.00      RA0  C
ATOM     34  CD1 LEU A   7      33.836  45.901  16.811  1.00  0.00      RA0  C
ATOM     35  CD2 LEU A   7      34.020  47.728  18.535  1.00  0.00      RA0  C
ATOM     36  C   LEU A   7      30.719  49.845  16.928  1.00  0.00      RA0  C
ATOM     37  O   LEU A   7      31.447  50.554  16.256  1.00  0.00      RA0  O
ATOM     38  N   TYR A   8      29.406  50.055  17.033  1.00  0.00      RA0  N
ATOM     39  H   TYR A   8      28.875  49.478  17.656  1.00  0.00      RA0  H
ATOM     40  CA  TYR A   8      28.697  50.975  16.166  1.00  0.00      RA0  C
ATOM     41  CB  TYR A   8      27.232  51.034  16.582  1.00  0.00      RA0  C
ATOM     42  CG  TYR A   8      26.399  51.553  15.439  1.00  0.00      RA0  C
ATOM     43  CD1 TYR A   8      26.019  52.889  15.391  1.00  0.00      RA0  C
ATOM     44  CE1 TYR A   8      25.232  53.348  14.342  1.00  0.00      RA0  C
ATOM     45  CD2 TYR A   8      26.008  50.678  14.434  1.00  0.00      RA0  C
ATOM     46  CE2 TYR A   8      25.220  51.137  13.389  1.00  0.00      RA0  C
ATOM     47  CZ  TYR A   8      24.827  52.469  13.344  1.00  0.00      RA0  C
ATOM     48  OH  TYR A   8      24.032  52.913  12.308  1.00  0.00      RA0  O
ATOM     49  HH  TYR A   8      23.966  52.236  11.646  1.00  0.00      RA0  H
ATOM     50  C   TYR A   8      29.324  52.367  16.213  1.00  0.00      RA0  C
ATOM     51  O   TYR A   8      29.574  52.947  15.173  1.00  0.00      RA0  O
ATOM     52  N   GLU A   9      29.592  52.896  17.409  1.00  0.00      RA0  N
ATOM     53  H   GLU A   9      29.481  52.344  18.234  1.00  0.00      RA0  H
ATOM     54  CA  GLU A   9      30.170  54.230  17.533  1.00  0.00      RA0  C
ATOM     55  CB  GLU A   9      30.095  54.622  19.014  1.00  0.00      RA0  C
ATOM     56  CG  GLU A   9      30.981  55.775  19.486  1.00  0.00      RA0  C
ATOM     57  CD  GLU A   9      32.330  55.221  19.896  1.00  0.00      RA0  C
ATOM     58  OE1 GLU A   9      32.506  54.002  19.869  1.00  0.00      RA0  O
ATOM     59  OE2 GLU A   9      33.210  56.004  20.239  1.00  0.00      RA0  O
ATOM     60  C   GLU A   9      31.558  54.315  16.916  1.00  0.00      RA0  C
ATOM     61  O   GLU A   9      31.888  55.305  16.257  1.00  0.00      RA0  O
ATOM     62  N   GLN A  10      32.378  53.293  17.147  1.00  0.00      RA0  N
ATOM     63  H   GLN A  10      32.123  52.643  17.862  1.00  0.00      RA0  H
ATOM     64  CA  GLN A  10      33.695  53.234  16.494  1.00  0.00      RA0  C
ATOM     65  CB  GLN A  10      34.526  52.062  17.006  1.00  0.00      RA0  C
ATOM     66  CG  GLN A  10      35.135  52.385  18.365  1.00  0.00      RA0  C
ATOM     67  CD  GLN A  10      35.865  53.707  18.262  1.00  0.00      RA0  C
ATOM     68  OE1 GLN A  10      36.834  53.870  17.516  1.00  0.00      RA0  O
ATOM     69  NE2 GLN A  10      35.354  54.646  19.063  1.00  0.00      RA0  N
ATOM     70 HE21 GLN A  10      34.500  54.474  19.580  1.00  0.00      RA0  H
ATOM     71 HE22 GLN A  10      35.647  55.586  19.219  1.00  0.00      RA0  H
ATOM     72  C   GLN A  10      33.576  53.174  14.974  1.00  0.00      RA0  C
ATOM     73  O   GLN A  10      34.322  53.856  14.263  1.00  0.00      RA0  O
ATOM     74  N   HIS A  11      32.625  52.393  14.458  1.00  0.00      RA0  N
ATOM     75  H   HIS A  11      32.025  51.880  15.072  1.00  0.00      RA0  H
ATOM     76  CA  HIS A  11      32.386  52.402  13.014  1.00  0.00      RA0  C
ATOM     77  CB  HIS A  11      31.224  51.504  12.619  1.00  0.00      RA0  C
ATOM     78  CG  HIS A  11      31.497  50.058  12.927  1.00  0.00      RA0  C
ATOM     79  ND1 HIS A  11      32.635  49.408  12.617  1.00  0.00      RA0  N
ATOM     80  HD1 HIS A  11      33.411  49.746  12.116  1.00  0.00      RA0  H
ATOM     81  CD2 HIS A  11      30.619  49.167  13.545  1.00  0.00      RA0  C
ATOM     82  NE2 HIS A  11      31.241  47.970  13.608  1.00  0.00      RA0  N
ATOM     83  CE1 HIS A  11      32.480  48.116  13.041  1.00  0.00      RA0  C
ATOM     84  C   HIS A  11      32.086  53.799  12.504  1.00  0.00      RA0  C
ATOM     85  O   HIS A  11      32.635  54.214  11.489  1.00  0.00      RA0  O
ATOM     86  N   THR A  12      31.245  54.553  13.210  1.00  0.00      RA0  N
ATOM     87  H   THR A  12      30.754  54.205  14.015  1.00  0.00      RA0  H
ATOM     88  CA  THR A  12      30.918  55.903  12.727  1.00  0.00      RA0  C
ATOM     89  CB  THR A  12      29.741  56.403  13.542  1.00  0.00      RA0  C
ATOM     90  OG1 THR A  12      29.647  55.619  14.731  1.00  0.00      RA0  O
ATOM     91  HG1 THR A  12      30.388  55.859  15.282  1.00  0.00      RA0  H
ATOM     92  CG2 THR A  12      28.437  56.289  12.751  1.00  0.00      RA0  C
ATOM     93  C   THR A  12      32.141  56.811  12.783  1.00  0.00      RA0  C
ATOM     94  O   THR A  12      32.362  57.626  11.882  1.00  0.00      RA0  O
ATOM     95  N   LEU A  13      32.932  56.679  13.840  1.00  0.00      RA0  N
ATOM     96  H   LEU A  13      32.731  55.994  14.544  1.00  0.00      RA0  H
ATOM     97  CA  LEU A  13      34.150  57.471  13.973  1.00  0.00      RA0  C
ATOM     98  CB  LEU A  13      34.778  57.308  15.355  1.00  0.00      RA0  C
ATOM     99  CG  LEU A  13      33.910  57.905  16.462  1.00  0.00      RA0  C
ATOM    100  CD1 LEU A  13      34.621  57.855  17.812  1.00  0.00      RA0  C
ATOM    101  CD2 LEU A  13      33.444  59.322  16.124  1.00  0.00      RA0  C
ATOM    102  C   LEU A  13      35.166  57.137  12.881  1.00  0.00      RA0  C
ATOM    103  O   LEU A  13      35.982  57.983  12.507  1.00  0.00      RA0  O
ATOM    104  N   CYS A  14      35.106  55.903  12.378  1.00  0.00      RA0  N
ATOM    105  H   CYS A  14      34.453  55.247  12.762  1.00  0.00      RA0  H
ATOM    106  CA  CYS A  14      35.954  55.426  11.284  1.00  0.00      RA0  C
ATOM    107  CB  CYS A  14      36.263  53.943  11.489  1.00  0.00      RA0  C
ATOM    108  SG  CYS A  14      37.167  53.619  13.030  1.00  0.00      RA0  S
ATOM    109  C   CYS A  14      35.397  55.732   9.892  1.00  0.00      RA0  C
ATOM    110  O   CYS A  14      35.986  55.323   8.897  1.00  0.00      RA0  O
ATOM    111  N   GLY A  15      34.279  56.453   9.826  1.00  0.00      RA0  N
ATOM    112  H   GLY A  15      33.791  56.709  10.662  1.00  0.00      RA0  H
ATOM    113  CA  GLY A  15      33.716  56.889   8.549  1.00  0.00      RA0  C
ATOM    114  C   GLY A  15      32.884  55.831   7.838  1.00  0.00      RA0  C
ATOM    115  O   GLY A  15      32.760  55.840   6.615  1.00  0.00      RA0  O
ATOM    116  N   ALA A  16      32.291  54.925   8.598  1.00  0.00      RA0  N
ATOM    117  H   ALA A  16      32.393  54.966   9.594  1.00  0.00      RA0  H
ATOM    118  CA  ALA A  16      31.456  53.867   8.003  1.00  0.00      RA0  C
ATOM    119  CB  ALA A  16      30.860  52.978   9.084  1.00  0.00      RA0  C
ATOM    120  C   ALA A  16      30.290  54.405   7.149  1.00  0.00      RA0  C
ATOM    121  O   ALA A  16      29.627  55.384   7.501  1.00  0.00      RA0  O
ATOM    122  N   ARG A  17      30.083  53.784   5.991  1.00  0.00      RA0  N
ATOM    123  H   ARG A  17      30.671  53.013   5.744  1.00  0.00      RA0  H
ATOM    124  CA  ARG A  17      28.847  53.954   5.233  1.00  0.00      RA0  C
ATOM    125  CB  ARG A  17      29.121  54.052   3.730  1.00  0.00      RA0  C
ATOM    126  CG  ARG A  17      29.691  55.383   3.212  1.00  0.00      RA0  C
ATOM    127  CD  ARG A  17      31.113  55.733   3.666  1.00  0.00      RA0  C
ATOM    128  NE  ARG A  17      31.659  56.832   2.870  1.00  0.00      RA0  N
ATOM    129  HE  ARG A  17      31.133  57.051   2.042  1.00  0.00      RA0  H
ATOM    130  CZ  ARG A  17      32.858  57.387   3.224  1.00  0.00      RA0  C
ATOM    131  NH1 ARG A  17      33.454  57.009   4.375  1.00  0.00      RA0  N
ATOM    132 HH11 ARG A  17      34.380  57.282   4.655  1.00  0.00      RA0  H
ATOM    133 HH12 ARG A  17      32.987  56.409   5.041  1.00  0.00      RA0  H
ATOM    134  NH2 ARG A  17      33.439  58.297   2.409  1.00  0.00      RA0  N
ATOM    135 HH21 ARG A  17      34.317  58.732   2.630  1.00  0.00      RA0  H
ATOM    136 HH22 ARG A  17      33.011  58.574   1.543  1.00  0.00      RA0  H
ATOM    137  C   ARG A  17      28.052  52.692   5.551  1.00  0.00      RA0  C
ATOM    138  O   ARG A  17      28.424  51.601   5.152  1.00  0.00      RA0  O
ATOM    139  N   MSE A  18      26.942  52.849   6.263  1.00  0.00      RA0  N
ATOM    140  H   MSE A  18      26.565  53.766   6.385  1.00  0.00      RA0  H
ATOM    141  CA  MSE A  18      26.193  51.711   6.787  1.00  0.00      RA0  C
ATOM    142  CB  MSE A  18      25.446  52.093   8.064  1.00  0.00      RA0  C
ATOM    143  CG  MSE A  18      26.321  52.605   9.204  1.00  0.00      RA0  C
ATOM    144  SE  MSE A  18      27.429  51.353   9.860  1.00  0.00      RA0  S
ATOM    145  CE  MSE A  18      27.925  52.263  11.329  1.00  0.00      RA0  C
ATOM    146  C   MSE A  18      25.153  51.143   5.804  1.00  0.00      RA0  C
ATOM    147  O   MSE A  18      24.553  51.880   5.013  1.00  0.00      RA0  O
ATOM    148  N   VAL A  19      24.946  49.837   5.891  1.00  0.00      RA0  N
ATOM    149  H   VAL A  19      25.460  49.257   6.529  1.00  0.00      RA0  H
ATOM    150  CA  VAL A  19      23.825  49.171   5.232  1.00  0.00      RA0  C
ATOM    151  CB  VAL A  19      24.275  48.432   3.966  1.00  0.00      RA0  C
ATOM    152  CG1 VAL A  19      24.672  49.388   2.839  1.00  0.00      RA0  C
ATOM    153  CG2 VAL A  19      25.376  47.424   4.297  1.00  0.00      RA0  C
ATOM    154  C   VAL A  19      23.218  48.169   6.201  1.00  0.00      RA0  C
ATOM    155  O   VAL A  19      23.788  47.884   7.248  1.00  0.00      RA0  O
ATOM    156  N   ASP A  20      22.059  47.624   5.854  1.00  0.00      RA0  N
ATOM    157  H   ASP A  20      21.676  47.750   4.943  1.00  0.00      RA0  H
ATOM    158  CA  ASP A  20      21.501  46.561   6.663  1.00  0.00      RA0  C
ATOM    159  CB  ASP A  20      20.003  46.350   6.490  1.00  0.00      RA0  C
ATOM    160  CG  ASP A  20      19.704  45.119   7.321  1.00  0.00      RA0  C
ATOM    161  OD1 ASP A  20      19.930  45.186   8.520  1.00  0.00      RA0  O
ATOM    162  OD2 ASP A  20      19.336  44.074   6.784  1.00  0.00      RA0  O
ATOM    163  C   ASP A  20      22.132  45.251   6.279  1.00  0.00      RA0  C
ATOM    164  O   ASP A  20      22.216  44.922   5.097  1.00  0.00      RA0  O
ATOM    165  N   PHE A  21      22.592  44.496   7.272  1.00  0.00      RA0  N
ATOM    166  H   PHE A  21      22.306  44.766   8.190  1.00  0.00      RA0  H
ATOM    167  CA  PHE A  21      23.096  43.151   7.053  1.00  0.00      RA0  C
ATOM    168  CB  PHE A  21      24.582  43.114   7.390  1.00  0.00      RA0  C
ATOM    169  CG  PHE A  21      25.231  41.898   6.779  1.00  0.00      RA0  C
ATOM    170  CD1 PHE A  21      24.990  41.582   5.447  1.00  0.00      RA0  C
ATOM    171  CD2 PHE A  21      26.086  41.111   7.539  1.00  0.00      RA0  C
ATOM    172  CE1 PHE A  21      25.625  40.490   4.867  1.00  0.00      RA0  C
ATOM    173  CE2 PHE A  21      26.720  40.020   6.959  1.00  0.00      RA0  C
ATOM    174  CZ  PHE A  21      26.498  39.715   5.621  1.00  0.00      RA0  C
ATOM    175  C   PHE A  21      22.320  42.193   7.937  1.00  0.00      RA0  C
ATOM    176  O   PHE A  21      22.596  42.069   9.137  1.00  0.00      RA0  O
ATOM    177  N   HIS A  22      21.303  41.559   7.363  1.00  0.00      RA0  N
ATOM    178  H   HIS A  22      20.986  41.943   6.495  1.00  0.00      RA0  H
ATOM    179  CA  HIS A  22      20.471  40.614   8.117  1.00  0.00      RA0  C
ATOM    180  CB  HIS A  22      21.200  39.305   8.440  1.00  0.00      RA0  C
ATOM    181  CG  HIS A  22      21.986  38.786   7.263  1.00  0.00      RA0  C
ATOM    182  ND1 HIS A  22      21.501  38.650   6.014  1.00  0.00      RA0  N
ATOM    183  HD1 HIS A  22      20.598  38.882   5.708  1.00  0.00      RA0  H
ATOM    184  CD2 HIS A  22      23.312  38.351   7.282  1.00  0.00      RA0  C
ATOM    185  NE2 HIS A  22      23.624  37.948   6.028  1.00  0.00      RA0  N
ATOM    186  CE1 HIS A  22      22.512  38.132   5.245  1.00  0.00      RA0  C
ATOM    187  C   HIS A  22      19.960  41.183   9.440  1.00  0.00      RA0  C
ATOM    188  O   HIS A  22      19.955  40.491  10.463  1.00  0.00      RA0  O
ATOM    189  N   GLY A  23      19.505  42.437   9.388  1.00  0.00      RA0  N
ATOM    190  H   GLY A  23      19.615  43.020   8.573  1.00  0.00      RA0  H
ATOM    191  CA  GLY A  23      18.932  43.124  10.542  1.00  0.00      RA0  C
ATOM    192  C   GLY A  23      19.890  43.995  11.343  1.00  0.00      RA0  C
ATOM    193  O   GLY A  23      19.437  44.796  12.172  1.00  0.00      RA0  O
ATOM    194  N   TRP A  24      21.199  43.837  11.104  1.00  0.00      RA0  N
ATOM    195  H   TRP A  24      21.472  43.275  10.322  1.00  0.00      RA0  H
ATOM    196  CA  TRP A  24      22.255  44.642  11.761  1.00  0.00      RA0  C
ATOM    197  CB  TRP A  24      23.523  43.824  12.013  1.00  0.00      RA0  C
ATOM    198  CG  TRP A  24      23.335  42.671  12.965  1.00  0.00      RA0  C
ATOM    199  CD2 TRP A  24      23.851  42.552  14.307  1.00  0.00      RA0  C
ATOM    200  CE2 TRP A  24      23.490  41.275  14.792  1.00  0.00      RA0  C
ATOM    201  CE3 TRP A  24      24.594  43.407  15.110  1.00  0.00      RA0  C
ATOM    202  CD1 TRP A  24      22.682  41.457  12.714  1.00  0.00      RA0  C
ATOM    203  NE1 TRP A  24      22.774  40.632  13.789  1.00  0.00      RA0  N
ATOM    204  HE1 TRP A  24      22.432  39.711  13.824  1.00  0.00      RA0  H
ATOM    205  CZ2 TRP A  24      23.876  40.887  16.069  1.00  0.00      RA0  C
ATOM    206  CZ3 TRP A  24      24.976  43.006  16.385  1.00  0.00      RA0  C
ATOM    207  CH2 TRP A  24      24.620  41.751  16.863  1.00  0.00      RA0  C
ATOM    208  C   TRP A  24      22.688  45.819  10.866  1.00  0.00      RA0  C
ATOM    209  O   TRP A  24      22.888  45.636   9.658  1.00  0.00      RA0  O
ATOM    210  N   MSE A  25      22.893  46.987  11.457  1.00  0.00      RA0  N
ATOM    211  H   MSE A  25      22.788  47.042  12.446  1.00  0.00      RA0  H
ATOM    212  CA  MSE A  25      23.476  48.111  10.726  1.00  0.00      RA0  C
ATOM    213  CB  MSE A  25      22.977  49.440  11.284  1.00  0.00      RA0  C
ATOM    214  CG  MSE A  25      21.481  49.596  11.019  1.00  0.00      RA0  C
ATOM    215  SE  MSE A  25      21.122  49.600   9.256  1.00  0.00      RA0  S
ATOM    216  CE  MSE A  25      19.368  49.213   9.358  1.00  0.00      RA0  C
ATOM    217  C   MSE A  25      24.996  47.992  10.758  1.00  0.00      RA0  C
ATOM    218  O   MSE A  25      25.620  48.212  11.805  1.00  0.00      RA0  O
ATOM    219  N   MSE A  26      25.570  47.665   9.596  1.00  0.00      RA0  N
ATOM    220  H   MSE A  26      25.003  47.594   8.769  1.00  0.00      RA0  H
ATOM    221  CA  MSE A  26      26.991  47.305   9.476  1.00  0.00      RA0  C
ATOM    222  CB  MSE A  26      27.115  45.805   9.183  1.00  0.00      RA0  C
ATOM    223  CG  MSE A  26      26.560  44.889  10.271  1.00  0.00      RA0  C
ATOM    224  SE  MSE A  26      27.445  45.028  11.828  1.00  0.00      RA0  S
ATOM    225  CE  MSE A  26      29.012  44.351  11.259  1.00  0.00      RA0  C
ATOM    226  C   MSE A  26      27.654  48.087   8.358  1.00  0.00      RA0  C
ATOM    227  O   MSE A  26      27.010  48.437   7.362  1.00  0.00      RA0  O
ATOM    228  N   PRO A  27      28.947  48.385   8.499  1.00  0.00      RA0  N
ATOM    229  CD  PRO A  27      29.790  48.116   9.654  1.00  0.00      RA0  C
ATOM    230  CA  PRO A  27      29.642  49.103   7.432  1.00  0.00      RA0  C
ATOM    231  CB  PRO A  27      31.016  49.385   8.040  1.00  0.00      RA0  C
ATOM    232  CG  PRO A  27      30.865  49.181   9.544  1.00  0.00      RA0  C
ATOM    233  C   PRO A  27      29.809  48.337   6.132  1.00  0.00      RA0  C
ATOM    234  O   PRO A  27      30.370  47.255   6.112  1.00  0.00      RA0  O
ATOM    235  N   LEU A  28      29.304  48.907   5.043  1.00  0.00      RA0  N
ATOM    236  H   LEU A  28      28.809  49.771   5.140  1.00  0.00      RA0  H
ATOM    237  CA  LEU A  28      29.578  48.382   3.716  1.00  0.00      RA0  C
ATOM    238  CB  LEU A  28      28.649  49.019   2.686  1.00  0.00      RA0  C
ATOM    239  CG  LEU A  28      28.774  48.370   1.308  1.00  0.00      RA0  C
ATOM    240  CD1 LEU A  28      28.425  46.882   1.351  1.00  0.00      RA0  C
ATOM    241  CD2 LEU A  28      27.962  49.119   0.251  1.00  0.00      RA0  C
ATOM    242  C   LEU A  28      31.047  48.677   3.374  1.00  0.00      RA0  C
ATOM    243  O   LEU A  28      31.740  47.875   2.750  1.00  0.00      RA0  O
ATOM    244  N   HIS A  29      31.473  49.864   3.749  1.00  0.00      RA0  N
ATOM    245  H   HIS A  29      30.891  50.526   4.226  1.00  0.00      RA0  H
ATOM    246  CA  HIS A  29      32.866  50.280   3.592  1.00  0.00      RA0  C
ATOM    247  CB  HIS A  29      33.236  50.556   2.127  1.00  0.00      RA0  C
ATOM    248  CG  HIS A  29      32.250  51.482   1.460  1.00  0.00      RA0  C
ATOM    249  ND1 HIS A  29      31.240  51.057   0.681  1.00  0.00      RA0  N
ATOM    250  HD1 HIS A  29      31.032  50.124   0.450  1.00  0.00      RA0  H
ATOM    251  CD2 HIS A  29      32.220  52.877   1.511  1.00  0.00      RA0  C
ATOM    252  NE2 HIS A  29      31.178  53.292   0.756  1.00  0.00      RA0  N
ATOM    253  CE1 HIS A  29      30.572  52.172   0.244  1.00  0.00      RA0  C
ATOM    254  C   HIS A  29      33.078  51.495   4.461  1.00  0.00      RA0  C
ATOM    255  O   HIS A  29      32.143  52.009   5.054  1.00  0.00      RA0  O
ATOM    256  N   TYR A  30      34.310  51.984   4.483  1.00  0.00      RA0  N
ATOM    257  H   TYR A  30      35.059  51.470   4.042  1.00  0.00      RA0  H
ATOM    258  CA  TYR A  30      34.651  53.153   5.285  1.00  0.00      RA0  C
ATOM    259  CB  TYR A  30      35.694  52.801   6.346  1.00  0.00      RA0  C
ATOM    260  CG  TYR A  30      35.189  51.808   7.364  1.00  0.00      RA0  C
ATOM    261  CD1 TYR A  30      35.234  50.443   7.106  1.00  0.00      RA0  C
ATOM    262  CE1 TYR A  30      34.866  49.538   8.095  1.00  0.00      RA0  C
ATOM    263  CD2 TYR A  30      34.713  52.267   8.586  1.00  0.00      RA0  C
ATOM    264  CE2 TYR A  30      34.352  51.364   9.576  1.00  0.00      RA0  C
ATOM    265  CZ  TYR A  30      34.458  50.000   9.340  1.00  0.00      RA0  C
ATOM    266  OH  TYR A  30      34.166  49.107  10.349  1.00  0.00      RA0  O
ATOM    267  HH  TYR A  30      34.287  48.222  10.023  1.00  0.00      RA0  H
ATOM    268  C   TYR A  30      35.253  54.249   4.414  1.00  0.00      RA0  C
ATOM    269  O   TYR A  30      35.986  55.144   4.908  1.00  0.00      RA0  O
ATOM    270  N   GLY A  31      34.939  54.191   3.122  1.00  0.00      RA0  N
ATOM    271  H   GLY A  31      34.406  53.418   2.782  1.00  0.00      RA0  H
ATOM    272  CA  GLY A  31      35.396  55.192   2.164  1.00  0.00      RA0  C
ATOM    273  C   GLY A  31      35.870  54.611   0.843  1.00  0.00      RA0  C
ATOM    274  O   GLY A  31      35.830  55.287  -0.186  1.00  0.00      RA0  O
ATOM    275  N   SER A  32      36.371  53.386   0.873  1.00  0.00      RA0  N
ATOM    276  H   SER A  32      36.519  52.849   1.708  1.00  0.00      RA0  H
ATOM    277  CA  SER A  32      36.822  52.713  -0.340  1.00  0.00      RA0  C
ATOM    278  CB  SER A  32      38.077  53.419  -0.881  1.00  0.00      RA0  C
ATOM    279  OG  SER A  32      38.993  52.498  -1.460  1.00  0.00      RA0  O
ATOM    280  HG  SER A  32      39.549  52.302  -0.702  1.00  0.00      RA0  H
ATOM    281  C   SER A  32      36.839  51.207  -0.179  1.00  0.00      RA0  C
ATOM    282  O   SER A  32      37.762  50.674   0.427  1.00  0.00      RA0  O
ATOM    283  N   GLN A  33      35.845  50.502  -0.721  1.00  0.00      RA0  N
ATOM    284  H   GLN A  33      35.117  50.973  -1.215  1.00  0.00      RA0  H
ATOM    285  CA  GLN A  33      35.849  49.061  -0.607  1.00  0.00      RA0  C
ATOM    286  CB  GLN A  33      34.514  48.405  -0.962  1.00  0.00      RA0  C
ATOM    287  CG  GLN A  33      34.223  48.238  -2.451  1.00  0.00      RA0  C
ATOM    288  CD  GLN A  33      32.969  47.402  -2.572  1.00  0.00      RA0  C
ATOM    289  OE1 GLN A  33      31.966  47.662  -1.918  1.00  0.00      RA0  O
ATOM    290  NE2 GLN A  33      33.094  46.363  -3.418  1.00  0.00      RA0  N
ATOM    291 HE21 GLN A  33      33.942  46.200  -3.923  1.00  0.00      RA0  H
ATOM    292 HE22 GLN A  33      32.342  45.719  -3.568  1.00  0.00      RA0  H
ATOM    293  C   GLN A  33      37.031  48.413  -1.333  1.00  0.00      RA0  C
ATOM    294  O   GLN A  33      37.523  47.372  -0.893  1.00  0.00      RA0  O
ATOM    295  N   ILE A  34      37.509  49.068  -2.395  1.00  0.00      RA0  N
ATOM    296  H   ILE A  34      37.150  49.975  -2.603  1.00  0.00      RA0  H
ATOM    297  CA  ILE A  34      38.654  48.569  -3.148  1.00  0.00      RA0  C
ATOM    298  CB  ILE A  34      38.803  49.357  -4.450  1.00  0.00      RA0  C
ATOM    299  CG2 ILE A  34      39.997  48.867  -5.268  1.00  0.00      RA0  C
ATOM    300  CG1 ILE A  34      37.504  49.291  -5.256  1.00  0.00      RA0  C
ATOM    301  CD1 ILE A  34      37.157  47.866  -5.693  1.00  0.00      RA0  C
ATOM    302  C   ILE A  34      39.923  48.647  -2.283  1.00  0.00      RA0  C
ATOM    303  O   ILE A  34      40.670  47.668  -2.171  1.00  0.00      RA0  O
ATOM    304  N   ASP A  35      40.147  49.782  -1.638  1.00  0.00      RA0  N
ATOM    305  H   ASP A  35      39.507  50.549  -1.694  1.00  0.00      RA0  H
ATOM    306  CA  ASP A  35      41.325  49.899  -0.740  1.00  0.00      RA0  C
ATOM    307  CB  ASP A  35      41.692  51.326  -0.313  1.00  0.00      RA0  C
ATOM    308  CG  ASP A  35      41.152  51.659   1.063  1.00  0.00      RA0  C
ATOM    309  OD1 ASP A  35      41.767  51.291   2.051  1.00  0.00      RA0  O
ATOM    310  OD2 ASP A  35      40.118  52.305   1.177  1.00  0.00      RA0  O
ATOM    311  C   ASP A  35      41.294  48.934   0.434  1.00  0.00      RA0  C
ATOM    312  O   ASP A  35      42.322  48.467   0.867  1.00  0.00      RA0  O
ATOM    313  N   GLU A  36      40.101  48.658   0.971  1.00  0.00      RA0  N
ATOM    314  H   GLU A  36      39.306  49.163   0.628  1.00  0.00      RA0  H
ATOM    315  CA  GLU A  36      39.930  47.753   2.067  1.00  0.00      RA0  C
ATOM    316  CB  GLU A  36      38.458  47.857   2.498  1.00  0.00      RA0  C
ATOM    317  CG  GLU A  36      38.291  48.984   3.513  1.00  0.00      RA0  C
ATOM    318  CD  GLU A  36      36.957  49.717   3.472  1.00  0.00      RA0  C
ATOM    319  OE1 GLU A  36      35.916  49.079   3.606  1.00  0.00      RA0  O
ATOM    320  OE2 GLU A  36      36.970  50.950   3.358  1.00  0.00      RA0  O
ATOM    321  C   GLU A  36      40.307  46.333   1.615  1.00  0.00      RA0  C
ATOM    322  O   GLU A  36      41.005  45.602   2.312  1.00  0.00      RA0  O
ATOM    323  N   HIS A  37      39.879  45.973   0.420  1.00  0.00      RA0  N
ATOM    324  H   HIS A  37      39.311  46.613  -0.102  1.00  0.00      RA0  H
ATOM    325  CA  HIS A  37      40.215  44.681  -0.162  1.00  0.00      RA0  C
ATOM    326  CB  HIS A  37      39.546  44.558  -1.530  1.00  0.00      RA0  C
ATOM    327  CG  HIS A  37      39.745  43.174  -2.091  1.00  0.00      RA0  C
ATOM    328  ND1 HIS A  37      38.758  42.265  -2.167  1.00  0.00      RA0  N
ATOM    329  HD1 HIS A  37      37.827  42.389  -1.871  1.00  0.00      RA0  H
ATOM    330  CD2 HIS A  37      40.916  42.617  -2.614  1.00  0.00      RA0  C
ATOM    331  NE2 HIS A  37      40.622  41.359  -3.002  1.00  0.00      RA0  N
ATOM    332  CE1 HIS A  37      39.300  41.140  -2.735  1.00  0.00      RA0  C
ATOM    333  C   HIS A  37      41.729  44.562  -0.269  1.00  0.00      RA0  C
ATOM    334  O   HIS A  37      42.311  43.566   0.198  1.00  0.00      RA0  O
ATOM    335  N   HIS A  38      42.358  45.585  -0.838  1.00  0.00      RA0  N
ATOM    336  H   HIS A  38      41.834  46.386  -1.137  1.00  0.00      RA0  H
ATOM    337  CA  HIS A  38      43.808  45.520  -1.079  1.00  0.00      RA0  C
ATOM    338  CB  HIS A  38      44.279  46.651  -1.987  1.00  0.00      RA0  C
ATOM    339  CG  HIS A  38      43.777  46.445  -3.394  1.00  0.00      RA0  C
ATOM    340  ND1 HIS A  38      43.809  45.268  -4.050  1.00  0.00      RA0  N
ATOM    341  HD1 HIS A  38      44.135  44.405  -3.717  1.00  0.00      RA0  H
ATOM    342  CD2 HIS A  38      43.234  47.417  -4.237  1.00  0.00      RA0  C
ATOM    343  NE2 HIS A  38      42.938  46.814  -5.413  1.00  0.00      RA0  N
ATOM    344  CE1 HIS A  38      43.292  45.494  -5.300  1.00  0.00      RA0  C
ATOM    345  C   HIS A  38      44.615  45.560   0.230  1.00  0.00      RA0  C
ATOM    346  O   HIS A  38      45.719  44.999   0.309  1.00  0.00      RA0  O
ATOM    347  N   ALA A  39      44.057  46.171   1.266  1.00  0.00      RA0  N
ATOM    348  H   ALA A  39      43.199  46.676   1.148  1.00  0.00      RA0  H
ATOM    349  CA  ALA A  39      44.681  46.177   2.596  1.00  0.00      RA0  C
ATOM    350  CB  ALA A  39      43.873  47.029   3.577  1.00  0.00      RA0  C
ATOM    351  C   ALA A  39      44.804  44.774   3.160  1.00  0.00      RA0  C
ATOM    352  O   ALA A  39      45.803  44.428   3.774  1.00  0.00      RA0  O
ATOM    353  N   VAL A  40      43.775  43.962   2.980  1.00  0.00      RA0  N
ATOM    354  H   VAL A  40      42.982  44.275   2.451  1.00  0.00      RA0  H
ATOM    355  CA  VAL A  40      43.819  42.610   3.499  1.00  0.00      RA0  C
ATOM    356  CB  VAL A  40      42.426  41.995   3.511  1.00  0.00      RA0  C
ATOM    357  CG1 VAL A  40      42.462  40.541   3.978  1.00  0.00      RA0  C
ATOM    358  CG2 VAL A  40      41.499  42.849   4.378  1.00  0.00      RA0  C
ATOM    359  C   VAL A  40      44.815  41.795   2.686  1.00  0.00      RA0  C
ATOM    360  O   VAL A  40      45.540  40.958   3.235  1.00  0.00      RA0  O
ATOM    361  N   ARG A  41      44.833  42.021   1.384  1.00  0.00      RA0  N
ATOM    362  H   ARG A  41      44.207  42.698   0.994  1.00  0.00      RA0  H
ATOM    363  CA  ARG A  41      45.711  41.256   0.514  1.00  0.00      RA0  C
ATOM    364  CB  ARG A  41      45.376  41.519  -0.955  1.00  0.00      RA0  C
ATOM    365  CG  ARG A  41      44.044  40.938  -1.427  1.00  0.00      RA0  C
ATOM    366  CD  ARG A  41      44.033  39.410  -1.497  1.00  0.00      RA0  C
ATOM    367  NE  ARG A  41      42.754  38.930  -2.020  1.00  0.00      RA0  N
ATOM    368  HE  ARG A  41      42.380  39.378  -2.850  1.00  0.00      RA0  H
ATOM    369  CZ  ARG A  41      42.103  37.920  -1.372  1.00  0.00      RA0  C
ATOM    370  NH1 ARG A  41      42.685  37.307  -0.327  1.00  0.00      RA0  N
ATOM    371 HH11 ARG A  41      42.207  36.619   0.230  1.00  0.00      RA0  H
ATOM    372 HH12 ARG A  41      43.644  37.475  -0.045  1.00  0.00      RA0  H
ATOM    373  NH2 ARG A  41      40.876  37.549  -1.783  1.00  0.00      RA0  N
ATOM    374 HH21 ARG A  41      40.296  36.874  -1.312  1.00  0.00      RA0  H
ATOM    375 HH22 ARG A  41      40.513  37.965  -2.633  1.00  0.00      RA0  H
ATOM    376  C   ARG A  41      47.191  41.564   0.743  1.00  0.00      RA0  C
ATOM    377  O   ARG A  41      48.022  40.713   0.488  1.00  0.00      RA0  O
ATOM    378  N   THR A  42      47.504  42.765   1.203  1.00  0.00      RA0  N
ATOM    379  H   THR A  42      46.800  43.438   1.430  1.00  0.00      RA0  H
ATOM    380  CA  THR A  42      48.920  43.214   1.247  1.00  0.00      RA0  C
ATOM    381  CB  THR A  42      49.234  44.243   0.152  1.00  0.00      RA0  C
ATOM    382  OG1 THR A  42      48.282  45.306   0.140  1.00  0.00      RA0  O
ATOM    383  HG1 THR A  42      47.443  44.915  -0.066  1.00  0.00      RA0  H
ATOM    384  CG2 THR A  42      49.297  43.585  -1.228  1.00  0.00      RA0  C
ATOM    385  C   THR A  42      49.447  43.592   2.627  1.00  0.00      RA0  C
ATOM    386  O   THR A  42      50.678  43.744   2.797  1.00  0.00      RA0  O
ATOM    387  N   ASP A  43      48.563  43.801   3.601  1.00  0.00      RA0  N
ATOM    388  H   ASP A  43      47.579  43.652   3.493  1.00  0.00      RA0  H
ATOM    389  CA  ASP A  43      49.004  44.310   4.898  1.00  0.00      RA0  C
ATOM    390  CB  ASP A  43      49.097  45.840   4.902  1.00  0.00      RA0  C
ATOM    391  CG  ASP A  43      49.622  46.322   6.243  1.00  0.00      RA0  C
ATOM    392  OD1 ASP A  43      50.084  45.516   7.043  1.00  0.00      RA0  O
ATOM    393  OD2 ASP A  43      49.535  47.510   6.534  1.00  0.00      RA0  O
ATOM    394  C   ASP A  43      48.089  43.764   6.004  1.00  0.00      RA0  C
ATOM    395  O   ASP A  43      48.233  42.591   6.395  1.00  0.00      RA0  O
ATOM    396  N   ALA A  44      47.140  44.565   6.489  1.00  0.00      RA0  N
ATOM    397  H   ALA A  44      46.987  45.497   6.155  1.00  0.00      RA0  H
ATOM    398  CA  ALA A  44      46.194  44.086   7.503  1.00  0.00      RA0  C
ATOM    399  CB  ALA A  44      46.794  44.191   8.904  1.00  0.00      RA0  C
ATOM    400  C   ALA A  44      44.907  44.912   7.458  1.00  0.00      RA0  C
ATOM    401  O   ALA A  44      44.949  46.151   7.470  1.00  0.00      RA0  O
ATOM    402  N   GLY A  45      43.784  44.199   7.443  1.00  0.00      RA0  N
ATOM    403  H   GLY A  45      43.811  43.197   7.425  1.00  0.00      RA0  H
ATOM    404  CA  GLY A  45      42.471  44.813   7.598  1.00  0.00      RA0  C
ATOM    405  C   GLY A  45      41.689  44.078   8.662  1.00  0.00      RA0  C
ATOM    406  O   GLY A  45      42.001  42.941   8.989  1.00  0.00      RA0  O
ATOM    407  N   MSE A  46      40.634  44.695   9.171  1.00  0.00      RA0  N
ATOM    408  H   MSE A  46      40.383  45.620   8.873  1.00  0.00      RA0  H
ATOM    409  CA  MSE A  46      39.783  44.020  10.113  1.00  0.00      RA0  C
ATOM    410  CB  MSE A  46      40.166  44.380  11.546  1.00  0.00      RA0  C
ATOM    411  CG  MSE A  46      39.997  45.870  11.819  1.00  0.00      RA0  C
ATOM    412  SE  MSE A  46      40.450  46.306  13.497  1.00  0.00      RA0  S
ATOM    413  CE  MSE A  46      40.461  48.083  13.252  1.00  0.00      RA0  C
ATOM    414  C   MSE A  46      38.309  44.298   9.904  1.00  0.00      RA0  C
ATOM    415  O   MSE A  46      37.922  45.360   9.435  1.00  0.00      RA0  O
ATOM    416  N   PHE A  47      37.522  43.309  10.307  1.00  0.00      RA0  N
ATOM    417  H   PHE A  47      37.928  42.540  10.805  1.00  0.00      RA0  H
ATOM    418  CA  PHE A  47      36.079  43.300  10.121  1.00  0.00      RA0  C
ATOM    419  CB  PHE A  47      35.641  42.154   9.207  1.00  0.00      RA0  C
ATOM    420  CG  PHE A  47      36.376  42.154   7.890  1.00  0.00      RA0  C
ATOM    421  CD1 PHE A  47      37.571  41.455   7.758  1.00  0.00      RA0  C
ATOM    422  CD2 PHE A  47      35.844  42.833   6.802  1.00  0.00      RA0  C
ATOM    423  CE1 PHE A  47      38.228  41.423   6.535  1.00  0.00      RA0  C
ATOM    424  CE2 PHE A  47      36.498  42.798   5.577  1.00  0.00      RA0  C
ATOM    425  CZ  PHE A  47      37.686  42.091   5.444  1.00  0.00      RA0  C
ATOM    426  C   PHE A  47      35.406  43.063  11.465  1.00  0.00      RA0  C
ATOM    427  O   PHE A  47      35.855  42.232  12.288  1.00  0.00      RA0  O
ATOM    428  N   ASP A  48      34.328  43.799  11.710  1.00  0.00      RA0  N
ATOM    429  H   ASP A  48      33.951  44.388  10.999  1.00  0.00      RA0  H
ATOM    430  CA  ASP A  48      33.477  43.515  12.842  1.00  0.00      RA0  C
ATOM    431  CB  ASP A  48      32.502  44.626  13.193  1.00  0.00      RA0  C
ATOM    432  CG  ASP A  48      31.657  44.041  14.301  1.00  0.00      RA0  C
ATOM    433  OD1 ASP A  48      32.242  43.438  15.182  1.00  0.00      RA0  O
ATOM    434  OD2 ASP A  48      30.433  44.121  14.278  1.00  0.00      RA0  O
ATOM    435  C   ASP A  48      32.610  42.324  12.472  1.00  0.00      RA0  C
ATOM    436  O   ASP A  48      31.790  42.437  11.560  1.00  0.00      RA0  O
ATOM    437  N   VAL A  49      32.811  41.207  13.143  1.00  0.00      RA0  N
ATOM    438  H   VAL A  49      33.380  41.264  13.969  1.00  0.00      RA0  H
ATOM    439  CA  VAL A  49      31.989  40.024  12.914  1.00  0.00      RA0  C
ATOM    440  CB  VAL A  49      32.838  38.859  12.405  1.00  0.00      RA0  C
ATOM    441  CG1 VAL A  49      33.158  39.064  10.925  1.00  0.00      RA0  C
ATOM    442  CG2 VAL A  49      34.112  38.680  13.228  1.00  0.00      RA0  C
ATOM    443  C   VAL A  49      31.198  39.673  14.179  1.00  0.00      RA0  C
ATOM    444  O   VAL A  49      30.904  38.514  14.425  1.00  0.00      RA0  O
ATOM    445  N   SER A  50      30.753  40.704  14.897  1.00  0.00      RA0  N
ATOM    446  H   SER A  50      31.007  41.652  14.671  1.00  0.00      RA0  H
ATOM    447  CA  SER A  50      29.992  40.524  16.126  1.00  0.00      RA0  C
ATOM    448  CB  SER A  50      30.058  41.782  16.986  1.00  0.00      RA0  C
ATOM    449  OG  SER A  50      31.418  41.999  17.373  1.00  0.00      RA0  O
ATOM    450  HG  SER A  50      31.788  42.544  16.679  1.00  0.00      RA0  H
ATOM    451  C   SER A  50      28.561  40.100  15.828  1.00  0.00      RA0  C
ATOM    452  O   SER A  50      27.840  39.673  16.732  1.00  0.00      RA0  O
ATOM    453  N   HIS A  51      28.182  40.234  14.568  1.00  0.00      RA0  N
ATOM    454  H   HIS A  51      28.822  40.658  13.930  1.00  0.00      RA0  H
ATOM    455  CA  HIS A  51      26.905  39.713  14.046  1.00  0.00      RA0  C
ATOM    456  CB  HIS A  51      26.581  40.325  12.681  1.00  0.00      RA0  C
ATOM    457  CG  HIS A  51      27.322  39.608  11.579  1.00  0.00      RA0  C
ATOM    458  ND1 HIS A  51      26.714  38.807  10.687  1.00  0.00      RA0  N
ATOM    459  HD1 HIS A  51      25.750  38.643  10.637  1.00  0.00      RA0  H
ATOM    460  CD2 HIS A  51      28.691  39.639  11.297  1.00  0.00      RA0  C
ATOM    461  NE2 HIS A  51      28.900  38.839  10.223  1.00  0.00      RA0  N
ATOM    462  CE1 HIS A  51      27.685  38.327   9.847  1.00  0.00      RA0  C
ATOM    463  C   HIS A  51      26.854  38.188  14.001  1.00  0.00      RA0  C
ATOM    464  O   HIS A  51      25.781  37.616  13.793  1.00  0.00      RA0  O
ATOM    465  N   MSE A  52      27.981  37.529  14.208  1.00  0.00      RA0  N
ATOM    466  H   MSE A  52      28.813  37.987  14.526  1.00  0.00      RA0  H
ATOM    467  CA  MSE A  52      27.973  36.092  14.266  1.00  0.00      RA0  C
ATOM    468  CB  MSE A  52      29.262  35.503  13.693  1.00  0.00      RA0  C
ATOM    469  CG  MSE A  52      29.505  35.939  12.248  1.00  0.00      RA0  C
ATOM    470  SE  MSE A  52      30.952  35.169  11.503  1.00  0.00      RA0  S
ATOM    471  CE  MSE A  52      30.294  33.498  11.365  1.00  0.00      RA0  C
ATOM    472  C   MSE A  52      27.752  35.628  15.676  1.00  0.00      RA0  C
ATOM    473  O   MSE A  52      28.115  36.314  16.642  1.00  0.00      RA0  O
ATOM    474  N   THR A  53      27.146  34.449  15.781  1.00  0.00      RA0  N
ATOM    475  H   THR A  53      26.971  33.886  14.995  1.00  0.00      RA0  H
ATOM    476  CA  THR A  53      26.714  33.896  17.062  1.00  0.00      RA0  C
ATOM    477  CB  THR A  53      25.290  33.441  16.821  1.00  0.00      RA0  C
ATOM    478  OG1 THR A  53      24.511  34.600  16.481  1.00  0.00      RA0  O
ATOM    479  HG1 THR A  53      24.965  35.014  15.753  1.00  0.00      RA0  H
ATOM    480  CG2 THR A  53      24.698  32.672  18.000  1.00  0.00      RA0  C
ATOM    481  C   THR A  53      27.675  32.794  17.498  1.00  0.00      RA0  C
ATOM    482  O   THR A  53      27.947  31.852  16.754  1.00  0.00      RA0  O
ATOM    483  N   ILE A  54      28.219  32.942  18.699  1.00  0.00      RA0  N
ATOM    484  H   ILE A  54      27.928  33.701  19.283  1.00  0.00      RA0  H
ATOM    485  CA  ILE A  54      29.060  31.923  19.308  1.00  0.00      RA0  C
ATOM    486  CB  ILE A  54      30.195  32.598  20.071  1.00  0.00      RA0  C
ATOM    487  CG2 ILE A  54      31.089  31.575  20.766  1.00  0.00      RA0  C
ATOM    488  CG1 ILE A  54      30.978  33.521  19.136  1.00  0.00      RA0  C
ATOM    489  CD1 ILE A  54      32.049  34.323  19.873  1.00  0.00      RA0  C
ATOM    490  C   ILE A  54      28.161  31.103  20.242  1.00  0.00      RA0  C
ATOM    491  O   ILE A  54      27.425  31.665  21.073  1.00  0.00      RA0  O
ATOM    492  N   VAL A  55      28.184  29.787  20.052  1.00  0.00      RA0  N
ATOM    493  H   VAL A  55      28.853  29.374  19.434  1.00  0.00      RA0  H
ATOM    494  CA  VAL A  55      27.349  28.884  20.811  1.00  0.00      RA0  C
ATOM    495  CB  VAL A  55      26.453  28.087  19.863  1.00  0.00      RA0  C
ATOM    496  CG1 VAL A  55      25.564  27.118  20.639  1.00  0.00      RA0  C
ATOM    497  CG2 VAL A  55      25.652  29.007  18.943  1.00  0.00      RA0  C
ATOM    498  C   VAL A  55      28.281  27.951  21.538  1.00  0.00      RA0  C
ATOM    499  O   VAL A  55      29.040  27.205  20.907  1.00  0.00      RA0  O
ATOM    500  N   ASP A  56      28.211  27.986  22.860  1.00  0.00      RA0  N
ATOM    501  H   ASP A  56      27.577  28.598  23.319  1.00  0.00      RA0  H
ATOM    502  CA  ASP A  56      28.956  27.048  23.671  1.00  0.00      RA0  C
ATOM    503  CB  ASP A  56      29.437  27.725  24.976  1.00  0.00      RA0  C
ATOM    504  CG  ASP A  56      30.529  28.780  24.776  1.00  0.00      RA0  C
ATOM    505  OD1 ASP A  56      30.970  28.999  23.656  1.00  0.00      RA0  O
ATOM    506  OD2 ASP A  56      30.977  29.398  25.746  1.00  0.00      RA0  O
ATOM    507  C   ASP A  56      28.116  25.828  24.017  1.00  0.00      RA0  C
ATOM    508  O   ASP A  56      26.960  25.950  24.410  1.00  0.00      RA0  O
ATOM    509  N   LEU A  57      28.729  24.659  23.855  1.00  0.00      RA0  N
ATOM    510  H   LEU A  57      29.704  24.643  23.625  1.00  0.00      RA0  H
ATOM    511  CA  LEU A  57      28.103  23.379  24.134  1.00  0.00      RA0  C
ATOM    512  CB  LEU A  57      28.127  22.489  22.895  1.00  0.00      RA0  C
ATOM    513  CG  LEU A  57      27.406  23.063  21.679  1.00  0.00      RA0  C
ATOM    514  CD1 LEU A  57      27.517  22.109  20.493  1.00  0.00      RA0  C
ATOM    515  CD2 LEU A  57      25.949  23.413  21.978  1.00  0.00      RA0  C
ATOM    516  C   LEU A  57      28.813  22.653  25.271  1.00  0.00      RA0  C
ATOM    517  O   LEU A  57      30.009  22.434  25.190  1.00  0.00      RA0  O
ATOM    518  N   ARG A  58      28.069  22.237  26.300  1.00  0.00      RA0  N
ATOM    519  H   ARG A  58      27.080  22.407  26.319  1.00  0.00      RA0  H
ATOM    520  CA  ARG A  58      28.656  21.606  27.470  1.00  0.00      RA0  C
ATOM    521  CB  ARG A  58      28.518  22.612  28.589  1.00  0.00      RA0  C
ATOM    522  CG  ARG A  58      29.748  23.488  28.782  1.00  0.00      RA0  C
ATOM    523  CD  ARG A  58      30.046  23.577  30.274  1.00  0.00      RA0  C
ATOM    524  NE  ARG A  58      30.158  22.224  30.817  1.00  0.00      RA0  N
ATOM    525  HE  ARG A  58      30.953  21.658  30.549  1.00  0.00      RA0  H
ATOM    526  CZ  ARG A  58      29.149  21.681  31.561  1.00  0.00      RA0  C
ATOM    527  NH1 ARG A  58      28.052  22.419  31.838  1.00  0.00      RA0  N
ATOM    528 HH11 ARG A  58      27.234  22.114  32.339  1.00  0.00      RA0  H
ATOM    529 HH12 ARG A  58      27.907  23.360  31.490  1.00  0.00      RA0  H
ATOM    530  NH2 ARG A  58      29.265  20.402  31.967  1.00  0.00      RA0  N
ATOM    531 HH21 ARG A  58      28.595  19.929  32.536  1.00  0.00      RA0  H
ATOM    532 HH22 ARG A  58      30.079  19.864  31.668  1.00  0.00      RA0  H
ATOM    533  C   ARG A  58      27.929  20.296  27.806  1.00  0.00      RA0  C
ATOM    534  O   ARG A  58      26.718  20.205  27.682  1.00  0.00      RA0  O
ATOM    535  N   GLY A  59      28.672  19.309  28.271  1.00  0.00      RA0  N
ATOM    536  H   GLY A  59      29.661  19.427  28.409  1.00  0.00      RA0  H
ATOM    537  CA  GLY A  59      28.104  18.014  28.623  1.00  0.00      RA0  C
ATOM    538  C   GLY A  59      29.040  16.897  28.203  1.00  0.00      RA0  C
ATOM    539  O   GLY A  59      29.740  17.010  27.195  1.00  0.00      RA0  O
ATOM    540  N   SER A  60      29.039  15.806  28.966  1.00  0.00      RA0  N
ATOM    541  H   SER A  60      28.428  15.751  29.755  1.00  0.00      RA0  H
ATOM    542  CA  SER A  60      29.957  14.700  28.725  1.00  0.00      RA0  C
ATOM    543  CB  SER A  60      29.779  13.842  29.955  1.00  0.00      RA0  C
ATOM    544  OG  SER A  60      29.421  14.775  30.987  1.00  0.00      RA0  O
ATOM    545  HG  SER A  60      30.105  15.442  30.988  1.00  0.00      RA0  H
ATOM    546  C   SER A  60      29.752  14.043  27.361  1.00  0.00      RA0  C
ATOM    547  O   SER A  60      30.701  13.465  26.814  1.00  0.00      RA0  O
ATOM    548  N   ARG A  61      28.539  14.152  26.803  1.00  0.00      RA0  N
ATOM    549  H   ARG A  61      27.846  14.723  27.240  1.00  0.00      RA0  H
ATOM    550  CA  ARG A  61      28.235  13.580  25.491  1.00  0.00      RA0  C
ATOM    551  CB  ARG A  61      26.829  12.991  25.543  1.00  0.00      RA0  C
ATOM    552  CG  ARG A  61      26.641  12.139  26.803  1.00  0.00      RA0  C
ATOM    553  CD  ARG A  61      25.265  11.480  26.861  1.00  0.00      RA0  C
ATOM    554  NE  ARG A  61      25.061  10.706  25.645  1.00  0.00      RA0  N
ATOM    555  HE  ARG A  61      25.886  10.390  25.152  1.00  0.00      RA0  H
ATOM    556  CZ  ARG A  61      23.826  10.516  25.113  1.00  0.00      RA0  C
ATOM    557  NH1 ARG A  61      22.738  10.931  25.804  1.00  0.00      RA0  N
ATOM    558 HH11 ARG A  61      21.793  10.908  25.444  1.00  0.00      RA0  H
ATOM    559 HH12 ARG A  61      22.833  11.319  26.723  1.00  0.00      RA0  H
ATOM    560  NH2 ARG A  61      23.736   9.933  23.902  1.00  0.00      RA0  N
ATOM    561 HH21 ARG A  61      22.887   9.708  23.426  1.00  0.00      RA0  H
ATOM    562 HH22 ARG A  61      24.592   9.703  23.394  1.00  0.00      RA0  H
ATOM    563  C   ARG A  61      28.377  14.586  24.343  1.00  0.00      RA0  C
ATOM    564  O   ARG A  61      27.883  14.349  23.255  1.00  0.00      RA0  O
ATOM    565  N   THR A  62      29.068  15.696  24.556  1.00  0.00      RA0  N
ATOM    566  H   THR A  62      29.506  15.910  25.431  1.00  0.00      RA0  H
ATOM    567  CA  THR A  62      29.125  16.716  23.498  1.00  0.00      RA0  C
ATOM    568  CB  THR A  62      29.750  17.999  24.034  1.00  0.00      RA0  C
ATOM    569  OG1 THR A  62      29.003  18.442  25.168  1.00  0.00      RA0  O
ATOM    570  HG1 THR A  62      29.537  18.235  25.928  1.00  0.00      RA0  H
ATOM    571  CG2 THR A  62      29.772  19.097  22.975  1.00  0.00      RA0  C
ATOM    572  C   THR A  62      29.753  16.227  22.195  1.00  0.00      RA0  C
ATOM    573  O   THR A  62      29.208  16.500  21.115  1.00  0.00      RA0  O
ATOM    574  N   ARG A  63      30.862  15.494  22.279  1.00  0.00      RA0  N
ATOM    575  H   ARG A  63      31.249  15.288  23.179  1.00  0.00      RA0  H
ATOM    576  CA  ARG A  63      31.512  14.989  21.056  1.00  0.00      RA0  C
ATOM    577  CB  ARG A  63      32.854  14.315  21.348  1.00  0.00      RA0  C
ATOM    578  CG  ARG A  63      33.622  14.105  20.042  1.00  0.00      RA0  C
ATOM    579  CD  ARG A  63      34.916  13.302  20.172  1.00  0.00      RA0  C
ATOM    580  NE  ARG A  63      35.858  13.913  21.104  1.00  0.00      RA0  N
ATOM    581  HE  ARG A  63      35.766  13.763  22.105  1.00  0.00      RA0  H
ATOM    582  CZ  ARG A  63      36.916  14.655  20.672  1.00  0.00      RA0  C
ATOM    583  NH1 ARG A  63      37.040  14.987  19.372  1.00  0.00      RA0  N
ATOM    584 HH11 ARG A  63      37.844  15.499  19.050  1.00  0.00      RA0  H
ATOM    585 HH12 ARG A  63      36.356  14.768  18.670  1.00  0.00      RA0  H
ATOM    586  NH2 ARG A  63      37.837  15.049  21.565  1.00  0.00      RA0  N
ATOM    587 HH21 ARG A  63      38.667  15.558  21.342  1.00  0.00      RA0  H
ATOM    588 HH22 ARG A  63      37.664  14.813  22.542  1.00  0.00      RA0  H
ATOM    589  C   ARG A  63      30.575  14.030  20.331  1.00  0.00      RA0  C
ATOM    590  O   ARG A  63      30.398  14.108  19.117  1.00  0.00      RA0  O
ATOM    591  N   GLU A  64      29.966  13.136  21.094  1.00  0.00      RA0  N
ATOM    592  H   GLU A  64      30.095  13.168  22.083  1.00  0.00      RA0  H
ATOM    593  CA  GLU A  64      29.007  12.179  20.558  1.00  0.00      RA0  C
ATOM    594  CB  GLU A  64      28.368  11.350  21.675  1.00  0.00      RA0  C
ATOM    595  CG  GLU A  64      27.356  10.337  21.129  1.00  0.00      RA0  C
ATOM    596  CD  GLU A  64      26.443   9.864  22.243  1.00  0.00      RA0  C
ATOM    597  OE1 GLU A  64      26.636  10.267  23.382  1.00  0.00      RA0  O
ATOM    598  OE2 GLU A  64      25.504   9.120  21.979  1.00  0.00      RA0  O
ATOM    599  C   GLU A  64      27.896  12.887  19.786  1.00  0.00      RA0  C
ATOM    600  O   GLU A  64      27.583  12.517  18.641  1.00  0.00      RA0  O
ATOM    601  N   PHE A  65      27.315  13.903  20.412  1.00  0.00      RA0  N
ATOM    602  H   PHE A  65      27.592  14.105  21.353  1.00  0.00      RA0  H
ATOM    603  CA  PHE A  65      26.271  14.717  19.787  1.00  0.00      RA0  C
ATOM    604  CB  PHE A  65      25.862  15.844  20.739  1.00  0.00      RA0  C
ATOM    605  CG  PHE A  65      24.977  16.851  20.040  1.00  0.00      RA0  C
ATOM    606  CD1 PHE A  65      23.863  16.437  19.319  1.00  0.00      RA0  C
ATOM    607  CD2 PHE A  65      25.288  18.204  20.119  1.00  0.00      RA0  C
ATOM    608  CE1 PHE A  65      23.078  17.374  18.658  1.00  0.00      RA0  C
ATOM    609  CE2 PHE A  65      24.498  19.141  19.464  1.00  0.00      RA0  C
ATOM    610  CZ  PHE A  65      23.397  18.724  18.726  1.00  0.00      RA0  C
ATOM    611  C   PHE A  65      26.731  15.273  18.458  1.00  0.00      RA0  C
ATOM    612  O   PHE A  65      26.046  15.148  17.451  1.00  0.00      RA0  O
ATOM    613  N   LEU A  66      27.892  15.922  18.460  1.00  0.00      RA0  N
ATOM    614  H   LEU A  66      28.440  15.950  19.300  1.00  0.00      RA0  H
ATOM    615  CA  LEU A  66      28.377  16.573  17.243  1.00  0.00      RA0  C
ATOM    616  CB  LEU A  66      29.517  17.529  17.567  1.00  0.00      RA0  C
ATOM    617  CG  LEU A  66      29.019  18.731  18.363  1.00  0.00      RA0  C
ATOM    618  CD1 LEU A  66      30.167  19.640  18.787  1.00  0.00      RA0  C
ATOM    619  CD2 LEU A  66      27.941  19.499  17.596  1.00  0.00      RA0  C
ATOM    620  C   LEU A  66      28.764  15.604  16.132  1.00  0.00      RA0  C
ATOM    621  O   LEU A  66      28.697  15.968  14.960  1.00  0.00      RA0  O
ATOM    622  N   ARG A  67      29.192  14.397  16.484  1.00  0.00      RA0  N
ATOM    623  H   ARG A  67      29.254  14.163  17.457  1.00  0.00      RA0  H
ATOM    624  CA  ARG A  67      29.454  13.340  15.473  1.00  0.00      RA0  C
ATOM    625  CB  ARG A  67      30.067  12.064  16.058  1.00  0.00      RA0  C
ATOM    626  CG  ARG A  67      31.420  12.189  16.753  1.00  0.00      RA0  C
ATOM    627  CD  ARG A  67      32.077  10.818  16.956  1.00  0.00      RA0  C
ATOM    628  NE  ARG A  67      32.592  10.292  15.690  1.00  0.00      RA0  N
ATOM    629  HE  ARG A  67      33.048  10.953  15.070  1.00  0.00      RA0  H
ATOM    630  CZ  ARG A  67      32.523   8.968  15.361  1.00  0.00      RA0  C
ATOM    631  NH1 ARG A  67      31.841   8.107  16.151  1.00  0.00      RA0  N
ATOM    632 HH11 ARG A  67      31.762   7.128  15.933  1.00  0.00      RA0  H
ATOM    633 HH12 ARG A  67      31.378   8.422  16.984  1.00  0.00      RA0  H
ATOM    634  NH2 ARG A  67      33.137   8.544  14.238  1.00  0.00      RA0  N
ATOM    635 HH21 ARG A  67      33.137   7.593  13.916  1.00  0.00      RA0  H
ATOM    636 HH22 ARG A  67      33.630   9.221  13.664  1.00  0.00      RA0  H
ATOM    637  C   ARG A  67      28.188  12.911  14.731  1.00  0.00      RA0  C
ATOM    638  O   ARG A  67      28.254  12.355  13.637  1.00  0.00      RA0  O
ATOM    639  N   TYR A  68      27.042  13.117  15.373  1.00  0.00      RA0  N
ATOM    640  H   TYR A  68      27.043  13.518  16.290  1.00  0.00      RA0  H
ATOM    641  CA  TYR A  68      25.729  12.846  14.764  1.00  0.00      RA0  C
ATOM    642  CB  TYR A  68      24.784  12.375  15.869  1.00  0.00      RA0  C
ATOM    643  CG  TYR A  68      23.392  12.174  15.327  1.00  0.00      RA0  C
ATOM    644  CD1 TYR A  68      23.172  11.270  14.297  1.00  0.00      RA0  C
ATOM    645  CE1 TYR A  68      21.887  11.084  13.806  1.00  0.00      RA0  C
ATOM    646  CD2 TYR A  68      22.332  12.892  15.868  1.00  0.00      RA0  C
ATOM    647  CE2 TYR A  68      21.046  12.701  15.380  1.00  0.00      RA0  C
ATOM    648  CZ  TYR A  68      20.825  11.795  14.350  1.00  0.00      RA0  C
ATOM    649  OH  TYR A  68      19.550  11.602  13.860  1.00  0.00      RA0  O
ATOM    650  HH  TYR A  68      19.592  10.863  13.259  1.00  0.00      RA0  H
ATOM    651  C   TYR A  68      25.182  14.082  14.049  1.00  0.00      RA0  C
ATOM    652  O   TYR A  68      24.587  14.004  12.970  1.00  0.00      RA0  O
ATOM    653  N   LEU A  69      25.409  15.257  14.618  1.00  0.00      RA0  N
ATOM    654  H   LEU A  69      25.887  15.288  15.496  1.00  0.00      RA0  H
ATOM    655  CA  LEU A  69      24.885  16.493  14.010  1.00  0.00      RA0  C
ATOM    656  CB  LEU A  69      24.988  17.622  15.037  1.00  0.00      RA0  C
ATOM    657  CG  LEU A  69      24.235  18.891  14.637  1.00  0.00      RA0  C
ATOM    658  CD1 LEU A  69      22.722  18.679  14.679  1.00  0.00      RA0  C
ATOM    659  CD2 LEU A  69      24.664  20.100  15.467  1.00  0.00      RA0  C
ATOM    660  C   LEU A  69      25.563  16.920  12.701  1.00  0.00      RA0  C
ATOM    661  O   LEU A  69      24.902  17.411  11.761  1.00  0.00      RA0  O
ATOM    662  N   LEU A  70      26.889  16.776  12.653  1.00  0.00      RA0  N
ATOM    663  H   LEU A  70      27.368  16.243  13.353  1.00  0.00      RA0  H
ATOM    664  CA  LEU A  70      27.696  17.335  11.584  1.00  0.00      RA0  C
ATOM    665  CB  LEU A  70      28.893  18.083  12.170  1.00  0.00      RA0  C
ATOM    666  CG  LEU A  70      28.494  19.190  13.146  1.00  0.00      RA0  C
ATOM    667  CD1 LEU A  70      29.709  19.779  13.862  1.00  0.00      RA0  C
ATOM    668  CD2 LEU A  70      27.655  20.270  12.465  1.00  0.00      RA0  C
ATOM    669  C   LEU A  70      28.190  16.294  10.605  1.00  0.00      RA0  C
ATOM    670  O   LEU A  70      28.403  15.156  10.966  1.00  0.00      RA0  O
ATOM    671  N   ALA A  71      28.416  16.706   9.355  1.00  0.00      RA0  N
ATOM    672  H   ALA A  71      28.293  17.676   9.133  1.00  0.00      RA0  H
ATOM    673  CA  ALA A  71      28.853  15.767   8.340  1.00  0.00      RA0  C
ATOM    674  CB  ALA A  71      28.333  16.201   6.972  1.00  0.00      RA0  C
ATOM    675  C   ALA A  71      30.368  15.588   8.235  1.00  0.00      RA0  C
ATOM    676  O   ALA A  71      30.833  14.540   7.759  1.00  0.00      RA0  O
ATOM    677  N   ASN A  72      31.134  16.589   8.665  1.00  0.00      RA0  N
ATOM    678  H   ASN A  72      30.718  17.408   9.061  1.00  0.00      RA0  H
ATOM    679  CA  ASN A  72      32.539  16.342   8.981  1.00  0.00      RA0  C
ATOM    680  CB  ASN A  72      33.330  17.647   9.070  1.00  0.00      RA0  C
ATOM    681  CG  ASN A  72      34.797  17.419   8.767  1.00  0.00      RA0  C
ATOM    682  OD1 ASN A  72      35.373  16.377   9.043  1.00  0.00      RA0  O
ATOM    683  ND2 ASN A  72      35.394  18.459   8.179  1.00  0.00      RA0  N
ATOM    684 HD21 ASN A  72      34.907  19.320   8.007  1.00  0.00      RA0  H
ATOM    685 HD22 ASN A  72      36.346  18.356   7.902  1.00  0.00      RA0  H
ATOM    686  C   ASN A  72      32.503  15.581  10.309  1.00  0.00      RA0  C
ATOM    687  O   ASN A  72      31.427  15.435  10.899  1.00  0.00      RA0  O
ATOM    688  N   ASP A  73      33.647  15.069  10.759  1.00  0.00      RA0  N
ATOM    689  H   ASP A  73      34.518  15.261  10.302  1.00  0.00      RA0  H
ATOM    690  CA  ASP A  73      33.706  14.238  11.957  1.00  0.00      RA0  C
ATOM    691  CB  ASP A  73      34.136  12.784  11.748  1.00  0.00      RA0  C
ATOM    692  CG  ASP A  73      33.844  12.003  13.025  1.00  0.00      RA0  C
ATOM    693  OD1 ASP A  73      33.290  12.561  13.968  1.00  0.00      RA0  O
ATOM    694  OD2 ASP A  73      34.146  10.816  13.087  1.00  0.00      RA0  O
ATOM    695  C   ASP A  73      34.573  14.867  13.033  1.00  0.00      RA0  C
ATOM    696  O   ASP A  73      35.803  14.869  12.924  1.00  0.00      RA0  O
ATOM    697  N   VAL A  74      33.951  15.352  14.101  1.00  0.00      RA0  N
ATOM    698  H   VAL A  74      32.993  15.088  14.196  1.00  0.00      RA0  H
ATOM    699  CA  VAL A  74      34.717  16.007  15.148  1.00  0.00      RA0  C
ATOM    700  CB  VAL A  74      33.791  16.799  16.069  1.00  0.00      RA0  C
ATOM    701  CG1 VAL A  74      33.055  17.883  15.282  1.00  0.00      RA0  C
ATOM    702  CG2 VAL A  74      32.829  15.869  16.806  1.00  0.00      RA0  C
ATOM    703  C   VAL A  74      35.604  15.060  15.948  1.00  0.00      RA0  C
ATOM    704  O   VAL A  74      36.333  15.528  16.833  1.00  0.00      RA0  O
ATOM    705  N   ALA A  75      35.537  13.750  15.655  1.00  0.00      RA0  N
ATOM    706  H   ALA A  75      34.895  13.419  14.957  1.00  0.00      RA0  H
ATOM    707  CA  ALA A  75      36.504  12.790  16.211  1.00  0.00      RA0  C
ATOM    708  CB  ALA A  75      36.229  11.371  15.717  1.00  0.00      RA0  C
ATOM    709  C   ALA A  75      37.930  13.195  15.816  1.00  0.00      RA0  C
ATOM    710  O   ALA A  75      38.893  12.833  16.499  1.00  0.00      RA0  O
ATOM    711  N   LYS A  76      38.038  13.933  14.713  1.00  0.00      RA0  N
ATOM    712  H   LYS A  76      37.213  14.132  14.178  1.00  0.00      RA0  H
ATOM    713  CA  LYS A  76      39.319  14.412  14.204  1.00  0.00      RA0  C
ATOM    714  CB  LYS A  76      39.215  14.705  12.698  1.00  0.00      RA0  C
ATOM    715  CG  LYS A  76      38.704  13.527  11.846  1.00  0.00      RA0  C
ATOM    716  CD  LYS A  76      38.956  13.690  10.337  1.00  0.00      RA0  C
ATOM    717  CE  LYS A  76      38.373  12.558   9.470  1.00  0.00      RA0  C
ATOM    718  NZ  LYS A  76      39.132  12.407   8.217  1.00  0.00      RA0  N
ATOM    719  HZ1 LYS A  76      38.600  11.919   7.465  1.00  0.00      RA0  H
ATOM    720  HZ2 LYS A  76      39.518  13.306   7.861  1.00  0.00      RA0  H
ATOM    721  HZ3 LYS A  76      40.013  11.877   8.404  1.00  0.00      RA0  H
ATOM    722  C   LYS A  76      39.898  15.565  15.013  1.00  0.00      RA0  C
ATOM    723  O   LYS A  76      41.055  15.924  14.815  1.00  0.00      RA0  O
ATOM    724  N   LEU A  77      39.123  16.143  15.923  1.00  0.00      RA0  N
ATOM    725  H   LEU A  77      38.205  15.789  16.091  1.00  0.00      RA0  H
ATOM    726  CA  LEU A  77      39.623  17.176  16.810  1.00  0.00      RA0  C
ATOM    727  CB  LEU A  77      38.508  18.161  17.153  1.00  0.00      RA0  C
ATOM    728  CG  LEU A  77      37.863  18.824  15.933  1.00  0.00      RA0  C
ATOM    729  CD1 LEU A  77      36.733  19.777  16.325  1.00  0.00      RA0  C
ATOM    730  CD2 LEU A  77      38.898  19.505  15.042  1.00  0.00      RA0  C
ATOM    731  C   LEU A  77      40.167  16.489  18.054  1.00  0.00      RA0  C
ATOM    732  O   LEU A  77      39.427  16.189  18.980  1.00  0.00      RA0  O
ATOM    733  N   THR A  78      41.473  16.235  18.068  1.00  0.00      RA0  N
ATOM    734  H   THR A  78      41.978  16.500  17.248  1.00  0.00      RA0  H
ATOM    735  CA  THR A  78      42.107  15.488  19.185  1.00  0.00      RA0  C
ATOM    736  CB  THR A  78      42.744  14.330  18.450  1.00  0.00      RA0  C
ATOM    737  OG1 THR A  78      42.876  14.749  17.073  1.00  0.00      RA0  O
ATOM    738  HG1 THR A  78      42.057  14.466  16.657  1.00  0.00      RA0  H
ATOM    739  CG2 THR A  78      41.908  13.051  18.527  1.00  0.00      RA0  C
ATOM    740  C   THR A  78      43.078  16.304  20.027  1.00  0.00      RA0  C
ATOM    741  O   THR A  78      43.410  15.889  21.155  1.00  0.00      RA0  O
ATOM    742  N   LYS A  79      43.528  17.453  19.501  1.00  0.00      RA0  N
ATOM    743  H   LYS A  79      43.076  17.841  18.700  1.00  0.00      RA0  H
ATOM    744  CA  LYS A  79      44.312  18.401  20.272  1.00  0.00      RA0  C
ATOM    745  CB  LYS A  79      45.461  18.965  19.419  1.00  0.00      RA0  C
ATOM    746  CG  LYS A  79      46.063  17.988  18.393  1.00  0.00      RA0  C
ATOM    747  CD  LYS A  79      45.366  18.032  17.023  1.00  0.00      RA0  C
ATOM    748  CE  LYS A  79      45.771  16.905  16.068  1.00  0.00      RA0  C
ATOM    749  NZ  LYS A  79      45.192  15.616  16.470  1.00  0.00      RA0  N
ATOM    750  HZ1 LYS A  79      45.500  14.866  15.823  1.00  0.00      RA0  H
ATOM    751  HZ2 LYS A  79      45.464  15.368  17.439  1.00  0.00      RA0  H
ATOM    752  HZ3 LYS A  79      44.150  15.648  16.422  1.00  0.00      RA0  H
ATOM    753  C   LYS A  79      43.414  19.517  20.757  1.00  0.00      RA0  C
ATOM    754  O   LYS A  79      42.652  20.118  19.980  1.00  0.00      RA0  O
ATOM    755  N   SER A  80      43.494  19.801  22.042  1.00  0.00      RA0  N
ATOM    756  H   SER A  80      44.172  19.354  22.620  1.00  0.00      RA0  H
ATOM    757  CA  SER A  80      42.700  20.851  22.634  1.00  0.00      RA0  C
ATOM    758  CB  SER A  80      43.132  20.918  24.108  1.00  0.00      RA0  C
ATOM    759  OG  SER A  80      42.236  21.687  24.913  1.00  0.00      RA0  O
ATOM    760  HG  SER A  80      41.461  21.157  25.080  1.00  0.00      RA0  H
ATOM    761  C   SER A  80      42.842  22.179  21.880  1.00  0.00      RA0  C
ATOM    762  O   SER A  80      43.950  22.597  21.542  1.00  0.00      RA0  O
ATOM    763  N   GLY A  81      41.709  22.810  21.592  1.00  0.00      RA0  N
ATOM    764  H   GLY A  81      40.841  22.397  21.859  1.00  0.00      RA0  H
ATOM    765  CA  GLY A  81      41.659  24.027  20.776  1.00  0.00      RA0  C
ATOM    766  C   GLY A  81      41.477  23.854  19.277  1.00  0.00      RA0  C
ATOM    767  O   GLY A  81      41.195  24.831  18.591  1.00  0.00      RA0  O
ATOM    768  N   LYS A  82      41.617  22.633  18.765  1.00  0.00      RA0  N
ATOM    769  H   LYS A  82      41.777  21.873  19.399  1.00  0.00      RA0  H
ATOM    770  CA  LYS A  82      41.534  22.380  17.344  1.00  0.00      RA0  C
ATOM    771  CB  LYS A  82      42.128  21.026  16.916  1.00  0.00      RA0  C
ATOM    772  CG  LYS A  82      42.326  20.868  15.393  1.00  0.00      RA0  C
ATOM    773  CD  LYS A  82      43.414  21.737  14.738  1.00  0.00      RA0  C
ATOM    774  CE  LYS A  82      43.266  21.826  13.209  1.00  0.00      RA0  C
ATOM    775  NZ  LYS A  82      44.431  22.430  12.529  1.00  0.00      RA0  N
ATOM    776  HZ1 LYS A  82      44.417  22.141  11.522  1.00  0.00      RA0  H
ATOM    777  HZ2 LYS A  82      44.422  23.473  12.587  1.00  0.00      RA0  H
ATOM    778  HZ3 LYS A  82      45.320  22.073  12.934  1.00  0.00      RA0  H
ATOM    779  C   LYS A  82      40.106  22.609  16.820  1.00  0.00      RA0  C
ATOM    780  O   LYS A  82      39.126  22.282  17.484  1.00  0.00      RA0  O
ATOM    781  N   ALA A  83      40.029  23.199  15.641  1.00  0.00      RA0  N
ATOM    782  H   ALA A  83      40.877  23.441  15.168  1.00  0.00      RA0  H
ATOM    783  CA  ALA A  83      38.765  23.489  14.979  1.00  0.00      RA0  C
ATOM    784  CB  ALA A  83      38.620  24.991  14.746  1.00  0.00      RA0  C
ATOM    785  C   ALA A  83      38.671  22.791  13.623  1.00  0.00      RA0  C
ATOM    786  O   ALA A  83      39.659  22.429  13.001  1.00  0.00      RA0  O
ATOM    787  N   LEU A  84      37.443  22.581  13.172  1.00  0.00      RA0  N
ATOM    788  H   LEU A  84      36.645  22.830  13.724  1.00  0.00      RA0  H
ATOM    789  CA  LEU A  84      37.234  22.187  11.795  1.00  0.00      RA0  C
ATOM    790  CB  LEU A  84      37.215  20.655  11.588  1.00  0.00      RA0  C
ATOM    791  CG  LEU A  84      36.152  19.787  12.275  1.00  0.00      RA0  C
ATOM    792  CD1 LEU A  84      34.763  19.914  11.656  1.00  0.00      RA0  C
ATOM    793  CD2 LEU A  84      36.571  18.315  12.268  1.00  0.00      RA0  C
ATOM    794  C   LEU A  84      36.040  22.924  11.189  1.00  0.00      RA0  C
ATOM    795  O   LEU A  84      35.225  23.529  11.883  1.00  0.00      RA0  O
ATOM    796  N   TYR A  85      35.998  22.850   9.877  1.00  0.00      RA0  N
ATOM    797  H   TYR A  85      36.682  22.293   9.411  1.00  0.00      RA0  H
ATOM    798  CA  TYR A  85      34.907  23.412   9.072  1.00  0.00      RA0  C
ATOM    799  CB  TYR A  85      35.557  24.060   7.842  1.00  0.00      RA0  C
ATOM    800  CG  TYR A  85      34.575  24.660   6.860  1.00  0.00      RA0  C
ATOM    801  CD1 TYR A  85      34.286  26.017   6.911  1.00  0.00      RA0  C
ATOM    802  CE1 TYR A  85      33.454  26.590   5.957  1.00  0.00      RA0  C
ATOM    803  CD2 TYR A  85      33.991  23.873   5.875  1.00  0.00      RA0  C
ATOM    804  CE2 TYR A  85      33.150  24.442   4.926  1.00  0.00      RA0  C
ATOM    805  CZ  TYR A  85      32.886  25.805   4.960  1.00  0.00      RA0  C
ATOM    806  OH  TYR A  85      32.067  26.370   4.003  1.00  0.00      RA0  O
ATOM    807  HH  TYR A  85      31.437  26.944   4.458  1.00  0.00      RA0  H
ATOM    808  C   TYR A  85      33.967  22.272   8.678  1.00  0.00      RA0  C
ATOM    809  O   TYR A  85      34.404  21.226   8.177  1.00  0.00      RA0  O
ATOM    810  N   SER A  86      32.653  22.482   8.855  1.00  0.00      RA0  N
ATOM    811  H   SER A  86      32.297  23.354   9.202  1.00  0.00      RA0  H
ATOM    812  CA  SER A  86      31.685  21.431   8.538  1.00  0.00      RA0  C
ATOM    813  CB  SER A  86      31.441  20.599   9.809  1.00  0.00      RA0  C
ATOM    814  OG  SER A  86      30.652  19.421   9.544  1.00  0.00      RA0  O
ATOM    815  HG  SER A  86      29.741  19.713   9.503  1.00  0.00      RA0  H
ATOM    816  C   SER A  86      30.361  21.981   8.001  1.00  0.00      RA0  C
ATOM    817  O   SER A  86      29.965  23.107   8.309  1.00  0.00      RA0  O
ATOM    818  N   GLY A  87      29.716  21.168   7.167  1.00  0.00      RA0  N
ATOM    819  H   GLY A  87      30.154  20.303   6.929  1.00  0.00      RA0  H
ATOM    820  CA  GLY A  87      28.287  21.302   6.928  1.00  0.00      RA0  C
ATOM    821  C   GLY A  87      27.473  20.679   8.039  1.00  0.00      RA0  C
ATOM    822  O   GLY A  87      27.917  19.744   8.707  1.00  0.00      RA0  O
ATOM    823  N   MSE A  88      26.250  21.194   8.186  1.00  0.00      RA0  N
ATOM    824  H   MSE A  88      25.969  21.984   7.632  1.00  0.00      RA0  H
ATOM    825  CA  MSE A  88      25.238  20.667   9.074  1.00  0.00      RA0  C
ATOM    826  CB  MSE A  88      24.886  21.679  10.163  1.00  0.00      RA0  C
ATOM    827  CG  MSE A  88      23.740  21.200  11.055  1.00  0.00      RA0  C
ATOM    828  SE  MSE A  88      23.485  22.276  12.476  1.00  0.00      RA0  S
ATOM    829  CE  MSE A  88      23.349  23.837  11.589  1.00  0.00      RA0  C
ATOM    830  C   MSE A  88      24.063  20.421   8.138  1.00  0.00      RA0  C
ATOM    831  O   MSE A  88      23.555  21.362   7.509  1.00  0.00      RA0  O
ATOM    832  N   LEU A  89      23.687  19.165   8.001  1.00  0.00      RA0  N
ATOM    833  H   LEU A  89      23.955  18.466   8.665  1.00  0.00      RA0  H
ATOM    834  CA  LEU A  89      22.754  18.756   6.944  1.00  0.00      RA0  C
ATOM    835  CB  LEU A  89      23.297  17.566   6.157  1.00  0.00      RA0  C
ATOM    836  CG  LEU A  89      24.716  17.736   5.623  1.00  0.00      RA0  C
ATOM    837  CD1 LEU A  89      25.146  16.481   4.868  1.00  0.00      RA0  C
ATOM    838  CD2 LEU A  89      24.885  18.997   4.776  1.00  0.00      RA0  C
ATOM    839  C   LEU A  89      21.370  18.368   7.461  1.00  0.00      RA0  C
ATOM    840  O   LEU A  89      21.208  17.885   8.590  1.00  0.00      RA0  O
ATOM    841  N   ASN A  90      20.384  18.489   6.575  1.00  0.00      RA0  N
ATOM    842  H   ASN A  90      20.622  18.782   5.647  1.00  0.00      RA0  H
ATOM    843  CA  ASN A  90      19.064  17.944   6.872  1.00  0.00      RA0  C
ATOM    844  CB  ASN A  90      17.974  18.780   6.186  1.00  0.00      RA0  C
ATOM    845  CG  ASN A  90      18.148  18.787   4.675  1.00  0.00      RA0  C
ATOM    846  OD1 ASN A  90      18.359  17.761   4.037  1.00  0.00      RA0  O
ATOM    847  ND2 ASN A  90      18.030  20.008   4.123  1.00  0.00      RA0  N
ATOM    848 HD21 ASN A  90      17.943  20.833   4.697  1.00  0.00      RA0  H
ATOM    849 HD22 ASN A  90      18.034  20.218   3.141  1.00  0.00      RA0  H
ATOM    850  C   ASN A  90      19.018  16.487   6.403  1.00  0.00      RA0  C
ATOM    851  O   ASN A  90      19.973  15.979   5.830  1.00  0.00      RA0  O
ATOM    852  N   ALA A  91      17.918  15.791   6.668  1.00  0.00      RA0  N
ATOM    853  H   ALA A  91      17.128  16.247   7.072  1.00  0.00      RA0  H
ATOM    854  CA  ALA A  91      17.838  14.369   6.357  1.00  0.00      RA0  C
ATOM    855  CB  ALA A  91      16.558  13.764   6.935  1.00  0.00      RA0  C
ATOM    856  C   ALA A  91      17.886  14.091   4.858  1.00  0.00      RA0  C
ATOM    857  O   ALA A  91      18.229  12.989   4.455  1.00  0.00      RA0  O
ATOM    858  N   SER A  92      17.542  15.083   4.027  1.00  0.00      RA0  N
ATOM    859  H   SER A  92      17.302  15.996   4.351  1.00  0.00      RA0  H
ATOM    860  CA  SER A  92      17.594  14.959   2.575  1.00  0.00      RA0  C
ATOM    861  CB  SER A  92      16.543  15.951   2.128  1.00  0.00      RA0  C
ATOM    862  OG  SER A  92      15.732  16.210   3.289  1.00  0.00      RA0  O
ATOM    863  HG  SER A  92      15.113  16.877   3.024  1.00  0.00      RA0  H
ATOM    864  C   SER A  92      18.997  15.185   2.018  1.00  0.00      RA0  C
ATOM    865  O   SER A  92      19.215  15.090   0.808  1.00  0.00      RA0  O
ATOM    866  N   GLY A  93      19.932  15.485   2.901  1.00  0.00      RA0  N
ATOM    867  H   GLY A  93      19.695  15.647   3.861  1.00  0.00      RA0  H
ATOM    868  CA  GLY A  93      21.322  15.742   2.489  1.00  0.00      RA0  C
ATOM    869  C   GLY A  93      21.556  17.152   1.966  1.00  0.00      RA0  C
ATOM    870  O   GLY A  93      22.609  17.446   1.413  1.00  0.00      RA0  O
ATOM    871  N   GLY A  94      20.597  18.049   2.151  1.00  0.00      RA0  N
ATOM    872  H   GLY A  94      19.808  17.803   2.714  1.00  0.00      RA0  H
ATOM    873  CA  GLY A  94      20.797  19.454   1.844  1.00  0.00      RA0  C
ATOM    874  C   GLY A  94      21.469  20.174   3.011  1.00  0.00      RA0  C
ATOM    875  O   GLY A  94      21.515  19.672   4.143  1.00  0.00      RA0  O
ATOM    876  N   VAL A  95      22.004  21.355   2.748  1.00  0.00      RA0  N
ATOM    877  H   VAL A  95      21.821  21.815   1.874  1.00  0.00      RA0  H
ATOM    878  CA  VAL A  95      22.779  22.059   3.750  1.00  0.00      RA0  C
ATOM    879  CB  VAL A  95      23.939  22.807   3.094  1.00  0.00      RA0  C
ATOM    880  CG1 VAL A  95      24.865  23.416   4.145  1.00  0.00      RA0  C
ATOM    881  CG2 VAL A  95      24.702  21.903   2.131  1.00  0.00      RA0  C
ATOM    882  C   VAL A  95      21.909  23.021   4.523  1.00  0.00      RA0  C
ATOM    883  O   VAL A  95      21.337  23.957   3.934  1.00  0.00      RA0  O
ATOM    884  N   ILE A  96      21.837  22.795   5.828  1.00  0.00      RA0  N
ATOM    885  H   ILE A  96      22.351  22.025   6.204  1.00  0.00      RA0  H
ATOM    886  CA  ILE A  96      21.205  23.724   6.764  1.00  0.00      RA0  C
ATOM    887  CB  ILE A  96      20.925  23.008   8.089  1.00  0.00      RA0  C
ATOM    888  CG2 ILE A  96      20.335  23.932   9.150  1.00  0.00      RA0  C
ATOM    889  CG1 ILE A  96      20.038  21.792   7.864  1.00  0.00      RA0  C
ATOM    890  CD1 ILE A  96      19.691  21.110   9.183  1.00  0.00      RA0  C
ATOM    891  C   ILE A  96      22.105  24.922   7.010  1.00  0.00      RA0  C
ATOM    892  O   ILE A  96      21.636  26.055   7.018  1.00  0.00      RA0  O
ATOM    893  N   ASP A  97      23.403  24.677   7.207  1.00  0.00      RA0  N
ATOM    894  H   ASP A  97      23.796  23.757   7.259  1.00  0.00      RA0  H
ATOM    895  CA  ASP A  97      24.364  25.760   7.328  1.00  0.00      RA0  C
ATOM    896  CB  ASP A  97      24.227  26.771   8.498  1.00  0.00      RA0  C
ATOM    897  CG  ASP A  97      24.666  28.144   7.959  1.00  0.00      RA0  C
ATOM    898  OD1 ASP A  97      24.930  28.219   6.767  1.00  0.00      RA0  O
ATOM    899  OD2 ASP A  97      24.747  29.140   8.686  1.00  0.00      RA0  O
ATOM    900  C   ASP A  97      25.776  25.150   7.217  1.00  0.00      RA0  C
ATOM    901  O   ASP A  97      25.940  23.916   7.271  1.00  0.00      RA0  O
ATOM    902  N   ASP A  98      26.755  26.031   7.049  1.00  0.00      RA0  N
ATOM    903  H   ASP A  98      26.541  27.013   7.022  1.00  0.00      RA0  H
ATOM    904  CA  ASP A  98      28.135  25.692   7.330  1.00  0.00      RA0  C
ATOM    905  CB  ASP A  98      29.045  25.770   6.094  1.00  0.00      RA0  C
ATOM    906  CG  ASP A  98      29.831  27.060   5.956  1.00  0.00      RA0  C
ATOM    907  OD1 ASP A  98      29.668  27.745   4.949  1.00  0.00      RA0  O
ATOM    908  OD2 ASP A  98      30.696  27.329   6.782  1.00  0.00      RA0  O
ATOM    909  C   ASP A  98      28.626  26.441   8.568  1.00  0.00      RA0  C
ATOM    910  O   ASP A  98      28.047  27.450   8.983  1.00  0.00      RA0  O
ATOM    911  N   LEU A  99      29.680  25.920   9.185  1.00  0.00      RA0  N
ATOM    912  H   LEU A  99      30.194  25.163   8.778  1.00  0.00      RA0  H
ATOM    913  CA  LEU A  99      30.116  26.463  10.453  1.00  0.00      RA0  C
ATOM    914  CB  LEU A  99      29.138  26.063  11.573  1.00  0.00      RA0  C
ATOM    915  CG  LEU A  99      28.691  24.591  11.594  1.00  0.00      RA0  C
ATOM    916  CD1 LEU A  99      29.738  23.624  12.157  1.00  0.00      RA0  C
ATOM    917  CD2 LEU A  99      27.359  24.438  12.328  1.00  0.00      RA0  C
ATOM    918  C   LEU A  99      31.535  26.002  10.793  1.00  0.00      RA0  C
ATOM    919  O   LEU A  99      32.080  25.076  10.152  1.00  0.00      RA0  O
ATOM    920  N   ILE A 100      32.117  26.674  11.778  1.00  0.00      RA0  N
ATOM    921  H   ILE A 100      31.590  27.394  12.233  1.00  0.00      RA0  H
ATOM    922  CA  ILE A 100      33.357  26.250  12.405  1.00  0.00      RA0  C
ATOM    923  CB  ILE A 100      34.321  27.437  12.516  1.00  0.00      RA0  C
ATOM    924  CG2 ILE A 100      35.685  27.005  13.058  1.00  0.00      RA0  C
ATOM    925  CG1 ILE A 100      34.454  28.181  11.188  1.00  0.00      RA0  C
ATOM    926  CD1 ILE A 100      35.200  27.363  10.137  1.00  0.00      RA0  C
ATOM    927  C   ILE A 100      33.032  25.724  13.796  1.00  0.00      RA0  C
ATOM    928  O   ILE A 100      32.209  26.305  14.514  1.00  0.00      RA0  O
ATOM    929  N   VAL A 101      33.655  24.612  14.165  1.00  0.00      RA0  N
ATOM    930  H   VAL A 101      34.333  24.195  13.554  1.00  0.00      RA0  H
ATOM    931  CA  VAL A 101      33.464  24.010  15.481  1.00  0.00      RA0  C
ATOM    932  CB  VAL A 101      32.663  22.707  15.373  1.00  0.00      RA0  C
ATOM    933  CG1 VAL A 101      33.150  21.845  14.215  1.00  0.00      RA0  C
ATOM    934  CG2 VAL A 101      32.630  21.941  16.698  1.00  0.00      RA0  C
ATOM    935  C   VAL A 101      34.820  23.781  16.126  1.00  0.00      RA0  C
ATOM    936  O   VAL A 101      35.731  23.291  15.460  1.00  0.00      RA0  O
ATOM    937  N   TYR A 102      34.922  24.184  17.397  1.00  0.00      RA0  N
ATOM    938  H   TYR A 102      34.096  24.473  17.869  1.00  0.00      RA0  H
ATOM    939  CA  TYR A 102      36.137  24.019  18.230  1.00  0.00      RA0  C
ATOM    940  CB  TYR A 102      36.494  25.321  18.957  1.00  0.00      RA0  C
ATOM    941  CG  TYR A 102      36.674  26.494  18.018  1.00  0.00      RA0  C
ATOM    942  CD1 TYR A 102      35.565  27.170  17.523  1.00  0.00      RA0  C
ATOM    943  CE1 TYR A 102      35.731  28.256  16.675  1.00  0.00      RA0  C
ATOM    944  CD2 TYR A 102      37.952  26.915  17.666  1.00  0.00      RA0  C
ATOM    945  CE2 TYR A 102      38.119  28.006  16.817  1.00  0.00      RA0  C
ATOM    946  CZ  TYR A 102      37.007  28.675  16.318  1.00  0.00      RA0  C
ATOM    947  OH  TYR A 102      37.150  29.753  15.469  1.00  0.00      RA0  O
ATOM    948  HH  TYR A 102      38.065  29.931  15.285  1.00  0.00      RA0  H
ATOM    949  C   TYR A 102      35.944  22.933  19.282  1.00  0.00      RA0  C
ATOM    950  O   TYR A 102      34.884  22.843  19.913  1.00  0.00      RA0  O
ATOM    951  N   TYR A 103      36.987  22.137  19.493  1.00  0.00      RA0  N
ATOM    952  H   TYR A 103      37.827  22.286  18.964  1.00  0.00      RA0  H
ATOM    953  CA  TYR A 103      37.063  21.205  20.621  1.00  0.00      RA0  C
ATOM    954  CB  TYR A 103      37.659  19.890  20.125  1.00  0.00      RA0  C
ATOM    955  CG  TYR A 103      38.316  19.096  21.229  1.00  0.00      RA0  C
ATOM    956  CD1 TYR A 103      37.570  18.596  22.288  1.00  0.00      RA0  C
ATOM    957  CE1 TYR A 103      38.197  17.869  23.291  1.00  0.00      RA0  C
ATOM    958  CD2 TYR A 103      39.685  18.859  21.171  1.00  0.00      RA0  C
ATOM    959  CE2 TYR A 103      40.309  18.129  22.174  1.00  0.00      RA0  C
ATOM    960  CZ  TYR A 103      39.565  17.638  23.239  1.00  0.00      RA0  C
ATOM    961  OH  TYR A 103      40.182  16.921  24.242  1.00  0.00      RA0  O
ATOM    962  HH  TYR A 103      41.087  16.750  24.015  1.00  0.00      RA0  H
ATOM    963  C   TYR A 103      37.952  21.838  21.675  1.00  0.00      RA0  C
ATOM    964  O   TYR A 103      39.070  22.255  21.346  1.00  0.00      RA0  O
ATOM    965  N   PHE A 104      37.469  21.916  22.917  1.00  0.00      RA0  N
ATOM    966  H   PHE A 104      36.545  21.587  23.132  1.00  0.00      RA0  H
ATOM    967  CA  PHE A 104      38.297  22.371  24.068  1.00  0.00      RA0  C
ATOM    968  CB  PHE A 104      37.656  23.569  24.763  1.00  0.00      RA0  C
ATOM    969  CG  PHE A 104      37.586  24.726  23.798  1.00  0.00      RA0  C
ATOM    970  CD1 PHE A 104      38.758  25.278  23.294  1.00  0.00      RA0  C
ATOM    971  CD2 PHE A 104      36.353  25.243  23.420  1.00  0.00      RA0  C
ATOM    972  CE1 PHE A 104      38.699  26.361  22.425  1.00  0.00      RA0  C
ATOM    973  CE2 PHE A 104      36.294  26.328  22.556  1.00  0.00      RA0  C
ATOM    974  CZ  PHE A 104      37.466  26.892  22.066  1.00  0.00      RA0  C
ATOM    975  C   PHE A 104      38.549  21.234  25.057  1.00  0.00      RA0  C
ATOM    976  O   PHE A 104      39.695  20.881  25.318  1.00  0.00      RA0  O
ATOM    977  N   THR A 105      37.473  20.666  25.599  1.00  0.00      RA0  N
ATOM    978  H   THR A 105      36.550  21.026  25.449  1.00  0.00      RA0  H
ATOM    979  CA  THR A 105      37.528  19.428  26.379  1.00  0.00      RA0  C
ATOM    980  CB  THR A 105      37.443  19.955  27.792  1.00  0.00      RA0  C
ATOM    981  OG1 THR A 105      37.279  21.379  27.693  1.00  0.00      RA0  O
ATOM    982  HG1 THR A 105      37.358  21.725  28.573  1.00  0.00      RA0  H
ATOM    983  CG2 THR A 105      38.681  19.608  28.620  1.00  0.00      RA0  C
ATOM    984  C   THR A 105      36.371  18.515  25.975  1.00  0.00      RA0  C
ATOM    985  O   THR A 105      35.486  18.910  25.222  1.00  0.00      RA0  O
ATOM    986  N   GLU A 106      36.339  17.300  26.515  1.00  0.00      RA0  N
ATOM    987  H   GLU A 106      37.098  16.960  27.066  1.00  0.00      RA0  H
ATOM    988  CA  GLU A 106      35.233  16.397  26.204  1.00  0.00      RA0  C
ATOM    989  CB  GLU A 106      35.555  14.944  26.553  1.00  0.00      RA0  C
ATOM    990  CG  GLU A 106      36.813  14.434  25.826  1.00  0.00      RA0  C
ATOM    991  CD  GLU A 106      36.654  14.345  24.308  1.00  0.00      RA0  C
ATOM    992  OE1 GLU A 106      36.098  15.234  23.672  1.00  0.00      RA0  O
ATOM    993  OE2 GLU A 106      37.146  13.393  23.713  1.00  0.00      RA0  O
ATOM    994  C   GLU A 106      33.906  16.919  26.732  1.00  0.00      RA0  C
ATOM    995  O   GLU A 106      32.848  16.421  26.346  1.00  0.00      RA0  O
ATOM    996  N   ASP A 107      33.960  17.891  27.637  1.00  0.00      RA0  N
ATOM    997  H   ASP A 107      34.836  18.276  27.907  1.00  0.00      RA0  H
ATOM    998  CA  ASP A 107      32.769  18.505  28.199  1.00  0.00      RA0  C
ATOM    999  CB  ASP A 107      32.963  18.543  29.724  1.00  0.00      RA0  C
ATOM   1000  CG  ASP A 107      31.759  19.040  30.509  1.00  0.00      RA0  C
ATOM   1001  OD1 ASP A 107      30.694  18.430  30.464  1.00  0.00      RA0  O
ATOM   1002  OD2 ASP A 107      31.896  20.024  31.227  1.00  0.00      RA0  O
ATOM   1003  C   ASP A 107      32.470  19.884  27.594  1.00  0.00      RA0  C
ATOM   1004  O   ASP A 107      31.556  20.554  28.051  1.00  0.00      RA0  O
ATOM   1005  N   PHE A 108      33.236  20.316  26.583  1.00  0.00      RA0  N
ATOM   1006  H   PHE A 108      33.901  19.727  26.119  1.00  0.00      RA0  H
ATOM   1007  CA  PHE A 108      33.162  21.700  26.101  1.00  0.00      RA0  C
ATOM   1008  CB  PHE A 108      33.924  22.634  27.043  1.00  0.00      RA0  C
ATOM   1009  CG  PHE A 108      33.721  24.066  26.609  1.00  0.00      RA0  C
ATOM   1010  CD1 PHE A 108      32.481  24.487  26.145  1.00  0.00      RA0  C
ATOM   1011  CD2 PHE A 108      34.780  24.964  26.672  1.00  0.00      RA0  C
ATOM   1012  CE1 PHE A 108      32.309  25.797  25.719  1.00  0.00      RA0  C
ATOM   1013  CE2 PHE A 108      34.606  26.276  26.249  1.00  0.00      RA0  C
ATOM   1014  CZ  PHE A 108      33.373  26.689  25.760  1.00  0.00      RA0  C
ATOM   1015  C   PHE A 108      33.666  21.852  24.650  1.00  0.00      RA0  C
ATOM   1016  O   PHE A 108      34.880  21.753  24.368  1.00  0.00      RA0  O
ATOM   1017  N   PHE A 109      32.701  22.061  23.750  1.00  0.00      RA0  N
ATOM   1018  H   PHE A 109      31.761  22.162  24.093  1.00  0.00      RA0  H
ATOM   1019  CA  PHE A 109      32.924  22.476  22.360  1.00  0.00      RA0  C
ATOM   1020  CB  PHE A 109      32.341  21.448  21.384  1.00  0.00      RA0  C
ATOM   1021  CG  PHE A 109      33.133  20.157  21.300  1.00  0.00      RA0  C
ATOM   1022  CD1 PHE A 109      33.353  19.365  22.422  1.00  0.00      RA0  C
ATOM   1023  CD2 PHE A 109      33.616  19.741  20.064  1.00  0.00      RA0  C
ATOM   1024  CE1 PHE A 109      34.025  18.154  22.306  1.00  0.00      RA0  C
ATOM   1025  CE2 PHE A 109      34.285  18.529  19.944  1.00  0.00      RA0  C
ATOM   1026  CZ  PHE A 109      34.480  17.730  21.063  1.00  0.00      RA0  C
ATOM   1027  C   PHE A 109      32.241  23.819  22.089  1.00  0.00      RA0  C
ATOM   1028  O   PHE A 109      31.394  24.282  22.856  1.00  0.00      RA0  O
ATOM   1029  N   ARG A 110      32.585  24.424  20.962  1.00  0.00      RA0  N
ATOM   1030  H   ARG A 110      33.240  23.992  20.336  1.00  0.00      RA0  H
ATOM   1031  CA  ARG A 110      32.041  25.717  20.583  1.00  0.00      RA0  C
ATOM   1032  CB  ARG A 110      33.061  26.776  21.003  1.00  0.00      RA0  C
ATOM   1033  CG  ARG A 110      33.068  28.099  20.237  1.00  0.00      RA0  C
ATOM   1034  CD  ARG A 110      33.962  29.106  20.962  1.00  0.00      RA0  C
ATOM   1035  NE  ARG A 110      33.406  29.311  22.295  1.00  0.00      RA0  N
ATOM   1036  HE  ARG A 110      32.444  29.025  22.419  1.00  0.00      RA0  H
ATOM   1037  CZ  ARG A 110      34.082  29.867  23.337  1.00  0.00      RA0  C
ATOM   1038  NH1 ARG A 110      35.353  30.304  23.166  1.00  0.00      RA0  N
ATOM   1039 HH11 ARG A 110      35.891  30.732  23.903  1.00  0.00      RA0  H
ATOM   1040 HH12 ARG A 110      35.807  30.218  22.276  1.00  0.00      RA0  H
ATOM   1041  NH2 ARG A 110      33.450  29.961  24.524  1.00  0.00      RA0  N
ATOM   1042 HH21 ARG A 110      33.860  30.326  25.359  1.00  0.00      RA0  H
ATOM   1043 HH22 ARG A 110      32.483  29.637  24.607  1.00  0.00      RA0  H
ATOM   1044  C   ARG A 110      31.746  25.749  19.088  1.00  0.00      RA0  C
ATOM   1045  O   ARG A 110      32.562  25.276  18.300  1.00  0.00      RA0  O
ATOM   1046  N   LEU A 111      30.580  26.287  18.710  1.00  0.00      RA0  N
ATOM   1047  H   LEU A 111      29.993  26.715  19.397  1.00  0.00      RA0  H
ATOM   1048  CA  LEU A 111      30.212  26.506  17.300  1.00  0.00      RA0  C
ATOM   1049  CB  LEU A 111      28.812  25.960  17.023  1.00  0.00      RA0  C
ATOM   1050  CG  LEU A 111      28.629  24.457  17.212  1.00  0.00      RA0  C
ATOM   1051  CD1 LEU A 111      27.151  24.093  17.335  1.00  0.00      RA0  C
ATOM   1052  CD2 LEU A 111      29.286  23.660  16.091  1.00  0.00      RA0  C
ATOM   1053  C   LEU A 111      30.144  27.988  17.047  1.00  0.00      RA0  C
ATOM   1054  O   LEU A 111      29.820  28.761  17.961  1.00  0.00      RA0  O
ATOM   1055  N   VAL A 112      30.389  28.387  15.807  1.00  0.00      RA0  N
ATOM   1056  H   VAL A 112      30.679  27.732  15.104  1.00  0.00      RA0  H
ATOM   1057  CA  VAL A 112      30.190  29.775  15.392  1.00  0.00      RA0  C
ATOM   1058  CB  VAL A 112      31.527  30.473  15.118  1.00  0.00      RA0  C
ATOM   1059  CG1 VAL A 112      31.300  31.946  14.775  1.00  0.00      RA0  C
ATOM   1060  CG2 VAL A 112      32.505  30.321  16.286  1.00  0.00      RA0  C
ATOM   1061  C   VAL A 112      29.307  29.795  14.147  1.00  0.00      RA0  C
ATOM   1062  O   VAL A 112      29.639  29.175  13.139  1.00  0.00      RA0  O
ATOM   1063  N   VAL A 113      28.195  30.511  14.213  1.00  0.00      RA0  N
ATOM   1064  H   VAL A 113      27.979  31.043  15.032  1.00  0.00      RA0  H
ATOM   1065  CA  VAL A 113      27.286  30.606  13.069  1.00  0.00      RA0  C
ATOM   1066  CB  VAL A 113      26.022  29.758  13.284  1.00  0.00      RA0  C
ATOM   1067  CG1 VAL A 113      26.323  28.260  13.341  1.00  0.00      RA0  C
ATOM   1068  CG2 VAL A 113      25.242  30.239  14.510  1.00  0.00      RA0  C
ATOM   1069  C   VAL A 113      26.872  32.037  12.745  1.00  0.00      RA0  C
ATOM   1070  O   VAL A 113      26.968  32.956  13.570  1.00  0.00      RA0  O
ATOM   1071  N   ASN A 114      26.368  32.203  11.529  1.00  0.00      RA0  N
ATOM   1072  H   ASN A 114      26.149  31.378  11.002  1.00  0.00      RA0  H
ATOM   1073  CA  ASN A 114      25.969  33.509  11.022  1.00  0.00      RA0  C
ATOM   1074  CB  ASN A 114      25.814  33.431   9.497  1.00  0.00      RA0  C
ATOM   1075  CG  ASN A 114      27.036  32.831   8.834  1.00  0.00      RA0  C
ATOM   1076  OD1 ASN A 114      28.043  33.514   8.672  1.00  0.00      RA0  O
ATOM   1077  ND2 ASN A 114      26.899  31.534   8.472  1.00  0.00      RA0  N
ATOM   1078 HD21 ASN A 114      26.072  30.961   8.576  1.00  0.00      RA0  H
ATOM   1079 HD22 ASN A 114      27.633  30.994   8.053  1.00  0.00      RA0  H
ATOM   1080  C   ASN A 114      24.621  33.987  11.529  1.00  0.00      RA0  C
ATOM   1081  O   ASN A 114      23.769  33.189  11.905  1.00  0.00      RA0  O
ATOM   1082  N   SER A 115      24.446  35.308  11.508  1.00  0.00      RA0  N
ATOM   1083  H   SER A 115      25.219  35.897  11.283  1.00  0.00      RA0  H
ATOM   1084  CA  SER A 115      23.211  35.933  11.928  1.00  0.00      RA0  C
ATOM   1085  CB  SER A 115      23.336  37.459  11.881  1.00  0.00      RA0  C
ATOM   1086  OG  SER A 115      22.479  38.058  12.859  1.00  0.00      RA0  O
ATOM   1087  HG  SER A 115      21.593  37.766  12.668  1.00  0.00      RA0  H
ATOM   1088  C   SER A 115      22.004  35.426  11.128  1.00  0.00      RA0  C
ATOM   1089  O   SER A 115      20.951  35.137  11.684  1.00  0.00      RA0  O
ATOM   1090  N   ALA A 116      22.161  35.353   9.815  1.00  0.00      RA0  N
ATOM   1091  H   ALA A 116      23.061  35.499   9.412  1.00  0.00      RA0  H
ATOM   1092  CA  ALA A 116      21.043  35.018   8.928  1.00  0.00      RA0  C
ATOM   1093  CB  ALA A 116      21.509  34.975   7.473  1.00  0.00      RA0  C
ATOM   1094  C   ALA A 116      20.420  33.676   9.263  1.00  0.00      RA0  C
ATOM   1095  O   ALA A 116      19.203  33.489   9.107  1.00  0.00      RA0  O
ATOM   1096  N   THR A 117      21.240  32.742   9.737  1.00  0.00      RA0  N
ATOM   1097  H   THR A 117      22.227  32.864   9.840  1.00  0.00      RA0  H
ATOM   1098  CA  THR A 117      20.803  31.366  10.039  1.00  0.00      RA0  C
ATOM   1099  CB  THR A 117      21.820  30.526   9.298  1.00  0.00      RA0  C
ATOM   1100  OG1 THR A 117      22.892  31.383   8.866  1.00  0.00      RA0  O
ATOM   1101  HG1 THR A 117      23.571  30.727   8.657  1.00  0.00      RA0  H
ATOM   1102  CG2 THR A 117      21.203  29.834   8.090  1.00  0.00      RA0  C
ATOM   1103  C   THR A 117      20.765  31.032  11.528  1.00  0.00      RA0  C
ATOM   1104  O   THR A 117      20.453  29.895  11.901  1.00  0.00      RA0  O
ATOM   1105  N   ARG A 118      21.031  32.024  12.371  1.00  0.00      RA0  N
ATOM   1106  H   ARG A 118      21.284  32.916  11.998  1.00  0.00      RA0  H
ATOM   1107  CA  ARG A 118      21.119  31.830  13.819  1.00  0.00      RA0  C
ATOM   1108  CB  ARG A 118      21.347  33.197  14.470  1.00  0.00      RA0  C
ATOM   1109  CG  ARG A 118      21.227  33.220  15.992  1.00  0.00      RA0  C
ATOM   1110  CD  ARG A 118      21.375  34.637  16.553  1.00  0.00      RA0  C
ATOM   1111  NE  ARG A 118      20.920  34.704  17.940  1.00  0.00      RA0  N
ATOM   1112  HE  ARG A 118      19.953  34.420  18.055  1.00  0.00      RA0  H
ATOM   1113  CZ  ARG A 118      21.752  35.189  18.912  1.00  0.00      RA0  C
ATOM   1114  NH1 ARG A 118      23.022  35.524  18.610  1.00  0.00      RA0  N
ATOM   1115 HH11 ARG A 118      23.612  35.935  19.325  1.00  0.00      RA0  H
ATOM   1116 HH12 ARG A 118      23.434  35.373  17.701  1.00  0.00      RA0  H
ATOM   1117  NH2 ARG A 118      21.310  35.331  20.177  1.00  0.00      RA0  N
ATOM   1118 HH21 ARG A 118      21.933  35.667  20.913  1.00  0.00      RA0  H
ATOM   1119 HH22 ARG A 118      20.373  35.113  20.452  1.00  0.00      RA0  H
ATOM   1120  C   ARG A 118      19.916  31.116  14.423  1.00  0.00      RA0  C
ATOM   1121  O   ARG A 118      20.052  30.100  15.112  1.00  0.00      RA0  O
ATOM   1122  N   GLU A 119      18.728  31.646  14.183  1.00  0.00      RA0  N
ATOM   1123  H   GLU A 119      18.662  32.472  13.627  1.00  0.00      RA0  H
ATOM   1124  CA  GLU A 119      17.547  31.080  14.828  1.00  0.00      RA0  C
ATOM   1125  CB  GLU A 119      16.389  32.078  14.819  1.00  0.00      RA0  C
ATOM   1126  CG  GLU A 119      16.791  33.437  15.412  1.00  0.00      RA0  C
ATOM   1127  CD  GLU A 119      17.300  33.292  16.839  1.00  0.00      RA0  C
ATOM   1128  OE1 GLU A 119      16.830  32.413  17.556  1.00  0.00      RA0  O
ATOM   1129  OE2 GLU A 119      18.166  34.069  17.238  1.00  0.00      RA0  O
ATOM   1130  C   GLU A 119      17.167  29.693  14.294  1.00  0.00      RA0  C
ATOM   1131  O   GLU A 119      16.825  28.813  15.062  1.00  0.00      RA0  O
ATOM   1132  N   LYS A 120      17.286  29.493  12.992  1.00  0.00      RA0  N
ATOM   1133  H   LYS A 120      17.705  30.217  12.448  1.00  0.00      RA0  H
ATOM   1134  CA  LYS A 120      17.100  28.161  12.407  1.00  0.00      RA0  C
ATOM   1135  CB  LYS A 120      17.269  28.232  10.884  1.00  0.00      RA0  C
ATOM   1136  CG  LYS A 120      17.035  26.879  10.205  1.00  0.00      RA0  C
ATOM   1137  CD  LYS A 120      17.358  26.845   8.707  1.00  0.00      RA0  C
ATOM   1138  CE  LYS A 120      18.826  27.158   8.403  1.00  0.00      RA0  C
ATOM   1139  NZ  LYS A 120      19.194  26.668   7.066  1.00  0.00      RA0  N
ATOM   1140  HZ1 LYS A 120      20.198  26.855   6.860  1.00  0.00      RA0  H
ATOM   1141  HZ2 LYS A 120      19.081  25.633   7.038  1.00  0.00      RA0  H
ATOM   1142  HZ3 LYS A 120      18.627  27.030   6.280  1.00  0.00      RA0  H
ATOM   1143  C   LYS A 120      18.073  27.158  12.976  1.00  0.00      RA0  C
ATOM   1144  O   LYS A 120      17.715  26.044  13.303  1.00  0.00      RA0  O
ATOM   1145  N   ASP A 121      19.339  27.552  13.045  1.00  0.00      RA0  N
ATOM   1146  H   ASP A 121      19.664  28.410  12.651  1.00  0.00      RA0  H
ATOM   1147  CA  ASP A 121      20.385  26.683  13.575  1.00  0.00      RA0  C
ATOM   1148  CB  ASP A 121      21.775  27.258  13.346  1.00  0.00      RA0  C
ATOM   1149  CG  ASP A 121      22.003  27.406  11.858  1.00  0.00      RA0  C
ATOM   1150  OD1 ASP A 121      21.299  26.765  11.072  1.00  0.00      RA0  O
ATOM   1151  OD2 ASP A 121      22.874  28.188  11.495  1.00  0.00      RA0  O
ATOM   1152  C   ASP A 121      20.154  26.364  15.050  1.00  0.00      RA0  C
ATOM   1153  O   ASP A 121      20.295  25.218  15.483  1.00  0.00      RA0  O
ATOM   1154  N   LEU A 122      19.828  27.387  15.828  1.00  0.00      RA0  N
ATOM   1155  H   LEU A 122      19.744  28.295  15.416  1.00  0.00      RA0  H
ATOM   1156  CA  LEU A 122      19.602  27.193  17.256  1.00  0.00      RA0  C
ATOM   1157  CB  LEU A 122      19.360  28.518  17.979  1.00  0.00      RA0  C
ATOM   1158  CG  LEU A 122      20.638  29.345  18.120  1.00  0.00      RA0  C
ATOM   1159  CD1 LEU A 122      20.368  30.692  18.792  1.00  0.00      RA0  C
ATOM   1160  CD2 LEU A 122      21.744  28.557  18.822  1.00  0.00      RA0  C
ATOM   1161  C   LEU A 122      18.452  26.245  17.509  1.00  0.00      RA0  C
ATOM   1162  O   LEU A 122      18.522  25.412  18.398  1.00  0.00      RA0  O
ATOM   1163  N   SER A 123      17.383  26.364  16.730  1.00  0.00      RA0  N
ATOM   1164  H   SER A 123      17.358  27.059  16.010  1.00  0.00      RA0  H
ATOM   1165  CA  SER A 123      16.226  25.489  16.918  1.00  0.00      RA0  C
ATOM   1166  CB  SER A 123      15.087  26.071  16.093  1.00  0.00      RA0  C
ATOM   1167  OG  SER A 123      14.900  27.433  16.496  1.00  0.00      RA0  O
ATOM   1168  HG  SER A 123      15.583  27.959  16.089  1.00  0.00      RA0  H
ATOM   1169  C   SER A 123      16.595  24.052  16.582  1.00  0.00      RA0  C
ATOM   1170  O   SER A 123      16.212  23.125  17.291  1.00  0.00      RA0  O
ATOM   1171  N   TRP A 124      17.343  23.880  15.498  1.00  0.00      RA0  N
ATOM   1172  H   TRP A 124      17.647  24.674  14.964  1.00  0.00      RA0  H
ATOM   1173  CA  TRP A 124      17.787  22.548  15.055  1.00  0.00      RA0  C
ATOM   1174  CB  TRP A 124      18.419  22.677  13.667  1.00  0.00      RA0  C
ATOM   1175  CG  TRP A 124      18.817  21.330  13.110  1.00  0.00      RA0  C
ATOM   1176  CD2 TRP A 124      17.968  20.324  12.518  1.00  0.00      RA0  C
ATOM   1177  CE2 TRP A 124      18.797  19.254  12.109  1.00  0.00      RA0  C
ATOM   1178  CE3 TRP A 124      16.598  20.255  12.299  1.00  0.00      RA0  C
ATOM   1179  CD1 TRP A 124      20.115  20.805  13.029  1.00  0.00      RA0  C
ATOM   1180  NE1 TRP A 124      20.108  19.579  12.439  1.00  0.00      RA0  N
ATOM   1181  HE1 TRP A 124      20.895  19.023  12.254  1.00  0.00      RA0  H
ATOM   1182  CZ2 TRP A 124      18.233  18.145  11.489  1.00  0.00      RA0  C
ATOM   1183  CZ3 TRP A 124      16.047  19.140  11.680  1.00  0.00      RA0  C
ATOM   1184  CH2 TRP A 124      16.862  18.089  11.274  1.00  0.00      RA0  C
ATOM   1185  C   TRP A 124      18.760  21.909  16.045  1.00  0.00      RA0  C
ATOM   1186  O   TRP A 124      18.593  20.764  16.438  1.00  0.00      RA0  O
ATOM   1187  N   ILE A 125      19.761  22.681  16.455  1.00  0.00      RA0  N
ATOM   1188  H   ILE A 125      19.820  23.605  16.091  1.00  0.00      RA0  H
ATOM   1189  CA  ILE A 125      20.746  22.218  17.430  1.00  0.00      RA0  C
ATOM   1190  CB  ILE A 125      21.849  23.258  17.656  1.00  0.00      RA0  C
ATOM   1191  CG2 ILE A 125      22.771  22.872  18.815  1.00  0.00      RA0  C
ATOM   1192  CG1 ILE A 125      22.652  23.461  16.370  1.00  0.00      RA0  C
ATOM   1193  CD1 ILE A 125      23.550  24.696  16.437  1.00  0.00      RA0  C
ATOM   1194  C   ILE A 125      20.050  21.835  18.742  1.00  0.00      RA0  C
ATOM   1195  O   ILE A 125      20.290  20.760  19.269  1.00  0.00      RA0  O
ATOM   1196  N   THR A 126      19.185  22.715  19.246  1.00  0.00      RA0  N
ATOM   1197  H   THR A 126      19.020  23.584  18.781  1.00  0.00      RA0  H
ATOM   1198  CA  THR A 126      18.413  22.427  20.459  1.00  0.00      RA0  C
ATOM   1199  CB  THR A 126      17.576  23.644  20.843  1.00  0.00      RA0  C
ATOM   1200  OG1 THR A 126      18.449  24.768  21.012  1.00  0.00      RA0  O
ATOM   1201  HG1 THR A 126      18.612  25.118  20.145  1.00  0.00      RA0  H
ATOM   1202  CG2 THR A 126      16.766  23.409  22.119  1.00  0.00      RA0  C
ATOM   1203  C   THR A 126      17.638  21.140  20.388  1.00  0.00      RA0  C
ATOM   1204  O   THR A 126      17.679  20.344  21.333  1.00  0.00      RA0  O
ATOM   1205  N   GLN A 127      16.919  20.950  19.285  1.00  0.00      RA0  N
ATOM   1206  H   GLN A 127      16.931  21.647  18.564  1.00  0.00      RA0  H
ATOM   1207  CA  GLN A 127      16.103  19.760  19.063  1.00  0.00      RA0  C
ATOM   1208  CB  GLN A 127      15.406  19.879  17.707  1.00  0.00      RA0  C
ATOM   1209  CG  GLN A 127      14.535  18.678  17.337  1.00  0.00      RA0  C
ATOM   1210  CD  GLN A 127      13.854  18.961  16.013  1.00  0.00      RA0  C
ATOM   1211  OE1 GLN A 127      12.822  19.619  15.948  1.00  0.00      RA0  O
ATOM   1212  NE2 GLN A 127      14.488  18.431  14.953  1.00  0.00      RA0  N
ATOM   1213 HE21 GLN A 127      15.326  17.888  15.051  1.00  0.00      RA0  H
ATOM   1214 HE22 GLN A 127      14.150  18.563  14.022  1.00  0.00      RA0  H
ATOM   1215  C   GLN A 127      16.927  18.464  19.147  1.00  0.00      RA0  C
ATOM   1216  O   GLN A 127      16.596  17.540  19.877  1.00  0.00      RA0  O
ATOM   1217  N   HIS A 128      18.018  18.419  18.397  1.00  0.00      RA0  N
ATOM   1218  H   HIS A 128      18.299  19.239  17.892  1.00  0.00      RA0  H
ATOM   1219  CA  HIS A 128      18.844  17.228  18.341  1.00  0.00      RA0  C
ATOM   1220  CB  HIS A 128      19.639  17.156  17.036  1.00  0.00      RA0  C
ATOM   1221  CG  HIS A 128      18.689  16.785  15.925  1.00  0.00      RA0  C
ATOM   1222  ND1 HIS A 128      18.531  15.531  15.458  1.00  0.00      RA0  N
ATOM   1223  HD1 HIS A 128      19.016  14.727  15.747  1.00  0.00      RA0  H
ATOM   1224  CD2 HIS A 128      17.812  17.631  15.245  1.00  0.00      RA0  C
ATOM   1225  NE2 HIS A 128      17.113  16.872  14.366  1.00  0.00      RA0  N
ATOM   1226  CE1 HIS A 128      17.557  15.579  14.495  1.00  0.00      RA0  C
ATOM   1227  C   HIS A 128      19.769  17.062  19.563  1.00  0.00      RA0  C
ATOM   1228  O   HIS A 128      20.225  15.953  19.833  1.00  0.00      RA0  O
ATOM   1229  N   ALA A 129      20.027  18.136  20.308  1.00  0.00      RA0  N
ATOM   1230  H   ALA A 129      19.633  19.024  20.066  1.00  0.00      RA0  H
ATOM   1231  CA  ALA A 129      20.873  18.057  21.500  1.00  0.00      RA0  C
ATOM   1232  CB  ALA A 129      21.303  19.444  21.974  1.00  0.00      RA0  C
ATOM   1233  C   ALA A 129      20.202  17.338  22.680  1.00  0.00      RA0  C
ATOM   1234  O   ALA A 129      20.880  16.738  23.501  1.00  0.00      RA0  O
ATOM   1235  N   GLU A 130      18.881  17.425  22.754  1.00  0.00      RA0  N
ATOM   1236  H   GLU A 130      18.372  17.866  22.013  1.00  0.00      RA0  H
ATOM   1237  CA  GLU A 130      18.113  17.027  23.947  1.00  0.00      RA0  C
ATOM   1238  CB  GLU A 130      16.623  17.367  23.738  1.00  0.00      RA0  C
ATOM   1239  CG  GLU A 130      15.688  17.117  24.926  1.00  0.00      RA0  C
ATOM   1240  CD  GLU A 130      15.349  15.643  25.034  1.00  0.00      RA0  C
ATOM   1241  OE1 GLU A 130      15.296  14.977  24.003  1.00  0.00      RA0  O
ATOM   1242  OE2 GLU A 130      15.145  15.164  26.146  1.00  0.00      RA0  O
ATOM   1243  C   GLU A 130      18.400  15.609  24.440  1.00  0.00      RA0  C
ATOM   1244  O   GLU A 130      18.651  15.430  25.640  1.00  0.00      RA0  O
ATOM   1245  N   PRO A 131      18.393  14.603  23.570  1.00  0.00      RA0  N
ATOM   1246  CD  PRO A 131      18.043  14.605  22.145  1.00  0.00      RA0  C
ATOM   1247  CA  PRO A 131      18.648  13.234  24.018  1.00  0.00      RA0  C
ATOM   1248  CB  PRO A 131      18.323  12.359  22.801  1.00  0.00      RA0  C
ATOM   1249  CG  PRO A 131      17.472  13.223  21.882  1.00  0.00      RA0  C
ATOM   1250  C   PRO A 131      20.074  12.993  24.479  1.00  0.00      RA0  C
ATOM   1251  O   PRO A 131      20.319  12.039  25.221  1.00  0.00      RA0  O
ATOM   1252  N   PHE A 132      20.994  13.857  24.056  1.00  0.00      RA0  N
ATOM   1253  H   PHE A 132      20.708  14.667  23.540  1.00  0.00      RA0  H
ATOM   1254  CA  PHE A 132      22.381  13.799  24.487  1.00  0.00      RA0  C
ATOM   1255  CB  PHE A 132      23.315  14.295  23.381  1.00  0.00      RA0  C
ATOM   1256  CG  PHE A 132      23.126  13.528  22.094  1.00  0.00      RA0  C
ATOM   1257  CD1 PHE A 132      23.929  12.429  21.819  1.00  0.00      RA0  C
ATOM   1258  CD2 PHE A 132      22.166  13.929  21.172  1.00  0.00      RA0  C
ATOM   1259  CE1 PHE A 132      23.780  11.739  20.622  1.00  0.00      RA0  C
ATOM   1260  CE2 PHE A 132      22.015  13.240  19.975  1.00  0.00      RA0  C
ATOM   1261  CZ  PHE A 132      22.826  12.147  19.698  1.00  0.00      RA0  C
ATOM   1262  C   PHE A 132      22.668  14.592  25.770  1.00  0.00      RA0  C
ATOM   1263  O   PHE A 132      23.759  14.469  26.353  1.00  0.00      RA0  O
ATOM   1264  N   GLY A 133      21.702  15.400  26.203  1.00  0.00      RA0  N
ATOM   1265  H   GLY A 133      20.862  15.516  25.669  1.00  0.00      RA0  H
ATOM   1266  CA  GLY A 133      21.820  16.178  27.431  1.00  0.00      RA0  C
ATOM   1267  C   GLY A 133      22.832  17.306  27.350  1.00  0.00      RA0  C
ATOM   1268  O   GLY A 133      23.558  17.570  28.316  1.00  0.00      RA0  O
ATOM   1269  N   ILE A 134      22.864  17.993  26.212  1.00  0.00      RA0  N
ATOM   1270  H   ILE A 134      22.136  17.870  25.538  1.00  0.00      RA0  H
ATOM   1271  CA  ILE A 134      23.862  19.032  25.986  1.00  0.00      RA0  C
ATOM   1272  CB  ILE A 134      24.285  19.070  24.518  1.00  0.00      RA0  C
ATOM   1273  CG2 ILE A 134      25.363  20.125  24.269  1.00  0.00      RA0  C
ATOM   1274  CG1 ILE A 134      24.750  17.683  24.087  1.00  0.00      RA0  C
ATOM   1275  CD1 ILE A 134      25.852  17.144  24.998  1.00  0.00      RA0  C
ATOM   1276  C   ILE A 134      23.293  20.373  26.433  1.00  0.00      RA0  C
ATOM   1277  O   ILE A 134      22.166  20.722  26.075  1.00  0.00      RA0  O
ATOM   1278  N   GLU A 135      24.065  21.094  27.242  1.00  0.00      RA0  N
ATOM   1279  H   GLU A 135      24.977  20.753  27.464  1.00  0.00      RA0  H
ATOM   1280  CA  GLU A 135      23.728  22.449  27.678  1.00  0.00      RA0  C
ATOM   1281  CB  GLU A 135      24.481  22.609  29.009  1.00  0.00      RA0  C
ATOM   1282  CG  GLU A 135      24.564  23.959  29.725  1.00  0.00      RA0  C
ATOM   1283  CD  GLU A 135      25.574  23.812  30.860  1.00  0.00      RA0  C
ATOM   1284  OE1 GLU A 135      26.575  24.529  30.876  1.00  0.00      RA0  O
ATOM   1285  OE2 GLU A 135      25.398  22.939  31.713  1.00  0.00      RA0  O
ATOM   1286  C   GLU A 135      24.204  23.447  26.613  1.00  0.00      RA0  C
ATOM   1287  O   GLU A 135      25.387  23.508  26.304  1.00  0.00      RA0  O
ATOM   1288  N   ILE A 136      23.267  24.219  26.067  1.00  0.00      RA0  N
ATOM   1289  H   ILE A 136      22.356  24.246  26.475  1.00  0.00      RA0  H
ATOM   1290  CA  ILE A 136      23.543  25.167  24.980  1.00  0.00      RA0  C
ATOM   1291  CB  ILE A 136      22.477  25.002  23.901  1.00  0.00      RA0  C
ATOM   1292  CG2 ILE A 136      22.673  25.979  22.742  1.00  0.00      RA0  C
ATOM   1293  CG1 ILE A 136      22.428  23.545  23.446  1.00  0.00      RA0  C
ATOM   1294  CD1 ILE A 136      21.335  23.309  22.412  1.00  0.00      RA0  C
ATOM   1295  C   ILE A 136      23.525  26.578  25.545  1.00  0.00      RA0  C
ATOM   1296  O   ILE A 136      22.514  26.993  26.112  1.00  0.00      RA0  O
ATOM   1297  N   THR A 137      24.636  27.308  25.390  1.00  0.00      RA0  N
ATOM   1298  H   THR A 137      25.458  26.900  24.995  1.00  0.00      RA0  H
ATOM   1299  CA  THR A 137      24.751  28.675  25.878  1.00  0.00      RA0  C
ATOM   1300  CB  THR A 137      25.778  28.553  26.987  1.00  0.00      RA0  C
ATOM   1301  OG1 THR A 137      25.457  27.367  27.728  1.00  0.00      RA0  O
ATOM   1302  HG1 THR A 137      26.213  27.127  28.250  1.00  0.00      RA0  H
ATOM   1303  CG2 THR A 137      25.844  29.788  27.888  1.00  0.00      RA0  C
ATOM   1304  C   THR A 137      25.140  29.591  24.728  1.00  0.00      RA0  C
ATOM   1305  O   THR A 137      26.202  29.420  24.130  1.00  0.00      RA0  O
ATOM   1306  N   VAL A 138      24.276  30.548  24.409  1.00  0.00      RA0  N
ATOM   1307  H   VAL A 138      23.496  30.726  25.006  1.00  0.00      RA0  H
ATOM   1308  CA  VAL A 138      24.569  31.510  23.345  1.00  0.00      RA0  C
ATOM   1309  CB  VAL A 138      23.271  31.978  22.696  1.00  0.00      RA0  C
ATOM   1310  CG1 VAL A 138      23.557  32.879  21.499  1.00  0.00      RA0  C
ATOM   1311  CG2 VAL A 138      22.410  30.775  22.307  1.00  0.00      RA0  C
ATOM   1312  C   VAL A 138      25.368  32.678  23.936  1.00  0.00      RA0  C
ATOM   1313  O   VAL A 138      24.944  33.289  24.920  1.00  0.00      RA0  O
ATOM   1314  N   ARG A 139      26.488  33.018  23.307  1.00  0.00      RA0  N
ATOM   1315  H   ARG A 139      26.673  32.628  22.409  1.00  0.00      RA0  H
ATOM   1316  CA  ARG A 139      27.450  33.974  23.874  1.00  0.00      RA0  C
ATOM   1317  CB  ARG A 139      28.872  33.478  23.643  1.00  0.00      RA0  C
ATOM   1318  CG  ARG A 139      29.075  32.058  24.174  1.00  0.00      RA0  C
ATOM   1319  CD  ARG A 139      28.615  31.915  25.626  1.00  0.00      RA0  C
ATOM   1320  NE  ARG A 139      29.091  33.046  26.414  1.00  0.00      RA0  N
ATOM   1321  HE  ARG A 139      28.571  33.911  26.368  1.00  0.00      RA0  H
ATOM   1322  CZ  ARG A 139      30.277  32.993  27.063  1.00  0.00      RA0  C
ATOM   1323  NH1 ARG A 139      30.952  31.820  27.124  1.00  0.00      RA0  N
ATOM   1324 HH11 ARG A 139      31.794  31.705  27.650  1.00  0.00      RA0  H
ATOM   1325 HH12 ARG A 139      30.630  30.992  26.630  1.00  0.00      RA0  H
ATOM   1326  NH2 ARG A 139      30.740  34.129  27.622  1.00  0.00      RA0  N
ATOM   1327 HH21 ARG A 139      31.574  34.223  28.164  1.00  0.00      RA0  H
ATOM   1328 HH22 ARG A 139      30.225  35.002  27.486  1.00  0.00      RA0  H
ATOM   1329  C   ARG A 139      27.259  35.386  23.330  1.00  0.00      RA0  C
ATOM   1330  O   ARG A 139      28.145  35.986  22.706  1.00  0.00      RA0  O
ATOM   1331  N   ASP A 140      26.099  35.947  23.626  1.00  0.00      RA0  N
ATOM   1332  H   ASP A 140      25.417  35.428  24.145  1.00  0.00      RA0  H
ATOM   1333  CA  ASP A 140      25.763  37.288  23.171  1.00  0.00      RA0  C
ATOM   1334  CB  ASP A 140      24.239  37.498  23.143  1.00  0.00      RA0  C
ATOM   1335  CG  ASP A 140      23.530  36.528  22.200  1.00  0.00      RA0  C
ATOM   1336  OD1 ASP A 140      23.941  36.365  21.053  1.00  0.00      RA0  O
ATOM   1337  OD2 ASP A 140      22.527  35.940  22.595  1.00  0.00      RA0  O
ATOM   1338  C   ASP A 140      26.461  38.356  24.001  1.00  0.00      RA0  C
ATOM   1339  O   ASP A 140      26.303  39.538  23.728  1.00  0.00      RA0  O
ATOM   1340  N   ASP A 141      27.195  37.921  25.031  1.00  0.00      RA0  N
ATOM   1341  H   ASP A 141      27.324  36.945  25.205  1.00  0.00      RA0  H
ATOM   1342  CA  ASP A 141      28.079  38.774  25.811  1.00  0.00      RA0  C
ATOM   1343  CB  ASP A 141      28.319  38.135  27.184  1.00  0.00      RA0  C
ATOM   1344  CG  ASP A 141      29.136  36.852  27.065  1.00  0.00      RA0  C
ATOM   1345  OD1 ASP A 141      28.677  35.884  26.461  1.00  0.00      RA0  O
ATOM   1346  OD2 ASP A 141      30.228  36.788  27.618  1.00  0.00      RA0  O
ATOM   1347  C   ASP A 141      29.436  39.080  25.147  1.00  0.00      RA0  C
ATOM   1348  O   ASP A 141      30.193  39.924  25.662  1.00  0.00      RA0  O
ATOM   1349  N   LEU A 142      29.715  38.394  24.033  1.00  0.00      RA0  N
ATOM   1350  H   LEU A 142      29.034  37.792  23.612  1.00  0.00      RA0  H
ATOM   1351  CA  LEU A 142      30.966  38.532  23.283  1.00  0.00      RA0  C
ATOM   1352  CB  LEU A 142      31.614  37.166  23.048  1.00  0.00      RA0  C
ATOM   1353  CG  LEU A 142      31.907  36.377  24.326  1.00  0.00      RA0  C
ATOM   1354  CD1 LEU A 142      32.443  34.979  24.014  1.00  0.00      RA0  C
ATOM   1355  CD2 LEU A 142      32.840  37.133  25.271  1.00  0.00      RA0  C
ATOM   1356  C   LEU A 142      30.768  39.226  21.951  1.00  0.00      RA0  C
ATOM   1357  O   LEU A 142      29.785  38.975  21.236  1.00  0.00      RA0  O
ATOM   1358  N   SER A 143      31.742  40.055  21.608  1.00  0.00      RA0  N
ATOM   1359  H   SER A 143      32.496  40.277  22.223  1.00  0.00      RA0  H
ATOM   1360  CA  SER A 143      31.886  40.617  20.278  1.00  0.00      RA0  C
ATOM   1361  CB  SER A 143      32.142  42.087  20.497  1.00  0.00      RA0  C
ATOM   1362  OG  SER A 143      32.032  42.276  21.904  1.00  0.00      RA0  O
ATOM   1363  HG  SER A 143      31.129  42.042  22.102  1.00  0.00      RA0  H
ATOM   1364  C   SER A 143      33.074  39.904  19.640  1.00  0.00      RA0  C
ATOM   1365  O   SER A 143      33.806  39.158  20.310  1.00  0.00      RA0  O
ATOM   1366  N   MSE A 144      33.253  40.097  18.350  1.00  0.00      RA0  N
ATOM   1367  H   MSE A 144      32.689  40.718  17.800  1.00  0.00      RA0  H
ATOM   1368  CA  MSE A 144      34.328  39.411  17.655  1.00  0.00      RA0  C
ATOM   1369  CB  MSE A 144      33.846  38.029  17.199  1.00  0.00      RA0  C
ATOM   1370  CG  MSE A 144      34.951  37.127  16.645  1.00  0.00      RA0  C
ATOM   1371  SE  MSE A 144      34.395  35.429  16.428  1.00  0.00      RA0  S
ATOM   1372  CE  MSE A 144      32.875  35.773  15.528  1.00  0.00      RA0  C
ATOM   1373  C   MSE A 144      34.823  40.277  16.518  1.00  0.00      RA0  C
ATOM   1374  O   MSE A 144      34.018  40.927  15.822  1.00  0.00      RA0  O
ATOM   1375  N   ILE A 145      36.145  40.281  16.350  1.00  0.00      RA0  N
ATOM   1376  H   ILE A 145      36.722  39.723  16.951  1.00  0.00      RA0  H
ATOM   1377  CA  ILE A 145      36.817  41.057  15.315  1.00  0.00      RA0  C
ATOM   1378  CB  ILE A 145      37.632  42.196  15.942  1.00  0.00      RA0  C
ATOM   1379  CG2 ILE A 145      38.309  43.045  14.865  1.00  0.00      RA0  C
ATOM   1380  CG1 ILE A 145      36.780  43.049  16.886  1.00  0.00      RA0  C
ATOM   1381  CD1 ILE A 145      37.597  44.106  17.631  1.00  0.00      RA0  C
ATOM   1382  C   ILE A 145      37.729  40.128  14.530  1.00  0.00      RA0  C
ATOM   1383  O   ILE A 145      38.504  39.373  15.126  1.00  0.00      RA0  O
ATOM   1384  N   ALA A 146      37.627  40.164  13.204  1.00  0.00      RA0  N
ATOM   1385  H   ALA A 146      37.038  40.863  12.797  1.00  0.00      RA0  H
ATOM   1386  CA  ALA A 146      38.491  39.366  12.339  1.00  0.00      RA0  C
ATOM   1387  CB  ALA A 146      37.702  38.890  11.128  1.00  0.00      RA0  C
ATOM   1388  C   ALA A 146      39.592  40.260  11.825  1.00  0.00      RA0  C
ATOM   1389  O   ALA A 146      39.320  41.270  11.191  1.00  0.00      RA0  O
ATOM   1390  N   VAL A 147      40.832  39.879  12.100  1.00  0.00      RA0  N
ATOM   1391  H   VAL A 147      40.996  39.036  12.599  1.00  0.00      RA0  H
ATOM   1392  CA  VAL A 147      41.994  40.689  11.695  1.00  0.00      RA0  C
ATOM   1393  CB  VAL A 147      42.872  40.978  12.915  1.00  0.00      RA0  C
ATOM   1394  CG1 VAL A 147      44.032  41.906  12.561  1.00  0.00      RA0  C
ATOM   1395  CG2 VAL A 147      42.038  41.525  14.075  1.00  0.00      RA0  C
ATOM   1396  C   VAL A 147      42.735  39.835  10.682  1.00  0.00      RA0  C
ATOM   1397  O   VAL A 147      43.186  38.736  11.015  1.00  0.00      RA0  O
ATOM   1398  N   GLN A 148      42.820  40.325   9.451  1.00  0.00      RA0  N
ATOM   1399  H   GLN A 148      42.578  41.272   9.259  1.00  0.00      RA0  H
ATOM   1400  CA  GLN A 148      43.218  39.503   8.302  1.00  0.00      RA0  C
ATOM   1401  CB  GLN A 148      41.974  39.166   7.473  1.00  0.00      RA0  C
ATOM   1402  CG  GLN A 148      40.681  38.998   8.287  1.00  0.00      RA0  C
ATOM   1403  CD  GLN A 148      40.347  37.543   8.559  1.00  0.00      RA0  C
ATOM   1404  OE1 GLN A 148      39.550  36.957   7.826  1.00  0.00      RA0  O
ATOM   1405  NE2 GLN A 148      40.934  37.013   9.650  1.00  0.00      RA0  N
ATOM   1406 HE21 GLN A 148      41.588  37.518  10.221  1.00  0.00      RA0  H
ATOM   1407 HE22 GLN A 148      40.747  36.081   9.980  1.00  0.00      RA0  H
ATOM   1408  C   GLN A 148      44.283  40.159   7.421  1.00  0.00      RA0  C
ATOM   1409  O   GLN A 148      44.236  41.371   7.132  1.00  0.00      RA0  O
ATOM   1410  N   GLY A 149      45.222  39.347   6.947  1.00  0.00      RA0  N
ATOM   1411  H   GLY A 149      45.306  38.399   7.248  1.00  0.00      RA0  H
ATOM   1412  CA  GLY A 149      46.256  39.825   6.042  1.00  0.00      RA0  C
ATOM   1413  C   GLY A 149      47.621  39.353   6.499  1.00  0.00      RA0  C
ATOM   1414  O   GLY A 149      47.767  38.836   7.614  1.00  0.00      RA0  O
ATOM   1415  N   PRO A 150      48.615  39.532   5.647  1.00  0.00      RA0  N
ATOM   1416  CD  PRO A 150      48.490  40.144   4.331  1.00  0.00      RA0  C
ATOM   1417  CA  PRO A 150      49.959  39.020   5.916  1.00  0.00      RA0  C
ATOM   1418  CB  PRO A 150      50.689  39.249   4.588  1.00  0.00      RA0  C
ATOM   1419  CG  PRO A 150      49.931  40.376   3.896  1.00  0.00      RA0  C
ATOM   1420  C   PRO A 150      50.669  39.625   7.147  1.00  0.00      RA0  C
ATOM   1421  O   PRO A 150      51.533  38.974   7.746  1.00  0.00      RA0  O
ATOM   1422  N   ASN A 151      50.253  40.809   7.565  1.00  0.00      RA0  N
ATOM   1423  H   ASN A 151      49.535  41.284   7.050  1.00  0.00      RA0  H
ATOM   1424  CA  ASN A 151      50.760  41.443   8.778  1.00  0.00      RA0  C
ATOM   1425  CB  ASN A 151      51.187  42.893   8.552  1.00  0.00      RA0  C
ATOM   1426  CG  ASN A 151      52.502  42.985   7.815  1.00  0.00      RA0  C
ATOM   1427  OD1 ASN A 151      53.505  42.397   8.203  1.00  0.00      RA0  O
ATOM   1428  ND2 ASN A 151      52.437  43.759   6.717  1.00  0.00      RA0  N
ATOM   1429 HD21 ASN A 151      51.595  44.272   6.514  1.00  0.00      RA0  H
ATOM   1430 HD22 ASN A 151      53.194  43.869   6.074  1.00  0.00      RA0  H
ATOM   1431  C   ASN A 151      49.733  41.475   9.912  1.00  0.00      RA0  C
ATOM   1432  O   ASN A 151      49.956  42.116  10.946  1.00  0.00      RA0  O
ATOM   1433  N   ALA A 152      48.610  40.780   9.739  1.00  0.00      RA0  N
ATOM   1434  H   ALA A 152      48.501  40.202   8.927  1.00  0.00      RA0  H
ATOM   1435  CA  ALA A 152      47.525  40.831  10.724  1.00  0.00      RA0  C
ATOM   1436  CB  ALA A 152      46.308  40.084  10.210  1.00  0.00      RA0  C
ATOM   1437  C   ALA A 152      47.870  40.232  12.082  1.00  0.00      RA0  C
ATOM   1438  O   ALA A 152      47.643  40.855  13.112  1.00  0.00      RA0  O
ATOM   1439  N   GLN A 153      48.417  39.025  12.076  1.00  0.00      RA0  N
ATOM   1440  H   GLN A 153      48.619  38.601  11.194  1.00  0.00      RA0  H
ATOM   1441  CA  GLN A 153      48.786  38.360  13.322  1.00  0.00      RA0  C
ATOM   1442  CB  GLN A 153      49.250  36.939  13.028  1.00  0.00      RA0  C
ATOM   1443  CG  GLN A 153      48.086  36.142  12.441  1.00  0.00      RA0  C
ATOM   1444  CD  GLN A 153      48.563  34.783  11.991  1.00  0.00      RA0  C
ATOM   1445  OE1 GLN A 153      49.701  34.618  11.570  1.00  0.00      RA0  O
ATOM   1446  NE2 GLN A 153      47.630  33.821  12.098  1.00  0.00      RA0  N
ATOM   1447 HE21 GLN A 153      46.691  34.010  12.400  1.00  0.00      RA0  H
ATOM   1448 HE22 GLN A 153      47.858  32.870  11.888  1.00  0.00      RA0  H
ATOM   1449  C   GLN A 153      49.832  39.187  14.072  1.00  0.00      RA0  C
ATOM   1450  O   GLN A 153      49.689  39.419  15.253  1.00  0.00      RA0  O
ATOM   1451  N   ALA A 154      50.851  39.664  13.363  1.00  0.00      RA0  N
ATOM   1452  H   ALA A 154      50.899  39.473  12.385  1.00  0.00      RA0  H
ATOM   1453  CA  ALA A 154      51.905  40.471  13.987  1.00  0.00      RA0  C
ATOM   1454  CB  ALA A 154      52.975  40.833  12.957  1.00  0.00      RA0  C
ATOM   1455  C   ALA A 154      51.351  41.767  14.598  1.00  0.00      RA0  C
ATOM   1456  O   ALA A 154      51.682  42.119  15.731  1.00  0.00      RA0  O
ATOM   1457  N   LYS A 155      50.525  42.479  13.847  1.00  0.00      RA0  N
ATOM   1458  H   LYS A 155      50.272  42.156  12.933  1.00  0.00      RA0  H
ATOM   1459  CA  LYS A 155      49.955  43.733  14.328  1.00  0.00      RA0  C
ATOM   1460  CB  LYS A 155      49.236  44.476  13.205  1.00  0.00      RA0  C
ATOM   1461  CG  LYS A 155      50.191  45.187  12.245  1.00  0.00      RA0  C
ATOM   1462  CD  LYS A 155      49.435  45.829  11.081  1.00  0.00      RA0  C
ATOM   1463  CE  LYS A 155      50.311  46.698  10.177  1.00  0.00      RA0  C
ATOM   1464  NZ  LYS A 155      49.524  47.102   9.007  1.00  0.00      RA0  N
ATOM   1465  HZ1 LYS A 155      50.065  47.642   8.297  1.00  0.00      RA0  H
ATOM   1466  HZ2 LYS A 155      49.269  46.273   8.431  1.00  0.00      RA0  H
ATOM   1467  HZ3 LYS A 155      48.657  47.630   9.221  1.00  0.00      RA0  H
ATOM   1468  C   LYS A 155      49.019  43.509  15.502  1.00  0.00      RA0  C
ATOM   1469  O   LYS A 155      49.099  44.228  16.516  1.00  0.00      RA0  O
ATOM   1470  N   ALA A 156      48.162  42.490  15.413  1.00  0.00      RA0  N
ATOM   1471  H   ALA A 156      48.142  41.923  14.590  1.00  0.00      RA0  H
ATOM   1472  CA  ALA A 156      47.302  42.150  16.552  1.00  0.00      RA0  C
ATOM   1473  CB  ALA A 156      46.380  40.978  16.209  1.00  0.00      RA0  C
ATOM   1474  C   ALA A 156      48.114  41.792  17.779  1.00  0.00      RA0  C
ATOM   1475  O   ALA A 156      47.756  42.196  18.881  1.00  0.00      RA0  O
ATOM   1476  N   ALA A 157      49.205  41.055  17.580  1.00  0.00      RA0  N
ATOM   1477  H   ALA A 157      49.470  40.791  16.651  1.00  0.00      RA0  H
ATOM   1478  CA  ALA A 157      49.982  40.538  18.704  1.00  0.00      RA0  C
ATOM   1479  CB  ALA A 157      51.042  39.544  18.228  1.00  0.00      RA0  C
ATOM   1480  C   ALA A 157      50.677  41.640  19.516  1.00  0.00      RA0  C
ATOM   1481  O   ALA A 157      50.990  41.430  20.683  1.00  0.00      RA0  O
ATOM   1482  N   THR A 158      50.868  42.824  18.922  1.00  0.00      RA0  N
ATOM   1483  H   THR A 158      50.593  42.961  17.970  1.00  0.00      RA0  H
ATOM   1484  CA  THR A 158      51.429  43.975  19.664  1.00  0.00      RA0  C
ATOM   1485  CB  THR A 158      51.828  45.120  18.719  1.00  0.00      RA0  C
ATOM   1486  OG1 THR A 158      50.707  45.709  18.057  1.00  0.00      RA0  O
ATOM   1487  HG1 THR A 158      50.311  45.056  17.495  1.00  0.00      RA0  H
ATOM   1488  CG2 THR A 158      52.855  44.636  17.695  1.00  0.00      RA0  C
ATOM   1489  C   THR A 158      50.521  44.382  20.809  1.00  0.00      RA0  C
ATOM   1490  O   THR A 158      50.962  45.065  21.722  1.00  0.00      RA0  O
ATOM   1491  N   LEU A 159      49.248  43.993  20.740  1.00  0.00      RA0  N
ATOM   1492  H   LEU A 159      48.926  43.434  19.975  1.00  0.00      RA0  H
ATOM   1493  CA  LEU A 159      48.252  44.320  21.759  1.00  0.00      RA0  C
ATOM   1494  CB  LEU A 159      46.926  44.644  21.083  1.00  0.00      RA0  C
ATOM   1495  CG  LEU A 159      47.124  45.696  19.993  1.00  0.00      RA0  C
ATOM   1496  CD1 LEU A 159      45.869  45.865  19.150  1.00  0.00      RA0  C
ATOM   1497  CD2 LEU A 159      47.626  47.030  20.548  1.00  0.00      RA0  C
ATOM   1498  C   LEU A 159      48.105  43.238  22.813  1.00  0.00      RA0  C
ATOM   1499  O   LEU A 159      47.451  43.472  23.828  1.00  0.00      RA0  O
ATOM   1500  N   PHE A 160      48.698  42.073  22.573  1.00  0.00      RA0  N
ATOM   1501  H   PHE A 160      49.362  42.013  21.829  1.00  0.00      RA0  H
ATOM   1502  CA  PHE A 160      48.603  40.937  23.502  1.00  0.00      RA0  C
ATOM   1503  CB  PHE A 160      48.952  39.617  22.807  1.00  0.00      RA0  C
ATOM   1504  CG  PHE A 160      47.978  39.275  21.700  1.00  0.00      RA0  C
ATOM   1505  CD1 PHE A 160      46.774  39.959  21.558  1.00  0.00      RA0  C
ATOM   1506  CD2 PHE A 160      48.297  38.256  20.811  1.00  0.00      RA0  C
ATOM   1507  CE1 PHE A 160      45.913  39.648  20.512  1.00  0.00      RA0  C
ATOM   1508  CE2 PHE A 160      47.436  37.943  19.765  1.00  0.00      RA0  C
ATOM   1509  CZ  PHE A 160      46.251  38.650  19.606  1.00  0.00      RA0  C
ATOM   1510  C   PHE A 160      49.512  41.150  24.702  1.00  0.00      RA0  C
ATOM   1511  O   PHE A 160      50.613  41.693  24.567  1.00  0.00      RA0  O
ATOM   1512  N   ASN A 161      49.063  40.712  25.872  1.00  0.00      RA0  N
ATOM   1513  H   ASN A 161      48.167  40.272  25.880  1.00  0.00      RA0  H
ATOM   1514  CA  ASN A 161      49.950  40.653  27.032  1.00  0.00      RA0  C
ATOM   1515  CB  ASN A 161      49.201  40.736  28.366  1.00  0.00      RA0  C
ATOM   1516  CG  ASN A 161      48.436  39.465  28.668  1.00  0.00      RA0  C
ATOM   1517  OD1 ASN A 161      48.945  38.351  28.611  1.00  0.00      RA0  O
ATOM   1518  ND2 ASN A 161      47.165  39.700  29.035  1.00  0.00      RA0  N
ATOM   1519 HD21 ASN A 161      46.800  40.634  29.006  1.00  0.00      RA0  H
ATOM   1520 HD22 ASN A 161      46.541  38.979  29.336  1.00  0.00      RA0  H
ATOM   1521  C   ASN A 161      50.853  39.435  26.959  1.00  0.00      RA0  C
ATOM   1522  O   ASN A 161      50.729  38.619  26.053  1.00  0.00      RA0  O
ATOM   1523  N   ASP A 162      51.794  39.296  27.889  1.00  0.00      RA0  N
ATOM   1524  H   ASP A 162      52.006  40.009  28.558  1.00  0.00      RA0  H
ATOM   1525  CA  ASP A 162      52.735  38.177  27.810  1.00  0.00      RA0  C
ATOM   1526  CB  ASP A 162      53.883  38.403  28.783  1.00  0.00      RA0  C
ATOM   1527  CG  ASP A 162      54.653  39.570  28.186  1.00  0.00      RA0  C
ATOM   1528  OD1 ASP A 162      55.721  39.348  27.627  1.00  0.00      RA0  O
ATOM   1529  OD2 ASP A 162      54.144  40.691  28.172  1.00  0.00      RA0  O
ATOM   1530  C   ASP A 162      52.051  36.797  27.793  1.00  0.00      RA0  C
ATOM   1531  O   ASP A 162      52.419  35.931  27.012  1.00  0.00      RA0  O
ATOM   1532  N   ALA A 163      51.038  36.602  28.628  1.00  0.00      RA0  N
ATOM   1533  H   ALA A 163      50.660  37.388  29.118  1.00  0.00      RA0  H
ATOM   1534  CA  ALA A 163      50.345  35.322  28.698  1.00  0.00      RA0  C
ATOM   1535  CB  ALA A 163      49.338  35.305  29.849  1.00  0.00      RA0  C
ATOM   1536  C   ALA A 163      49.621  35.020  27.395  1.00  0.00      RA0  C
ATOM   1537  O   ALA A 163      49.547  33.860  26.982  1.00  0.00      RA0  O
ATOM   1538  N   GLN A 164      49.090  36.067  26.761  1.00  0.00      RA0  N
ATOM   1539  H   GLN A 164      49.264  36.980  27.136  1.00  0.00      RA0  H
ATOM   1540  CA  GLN A 164      48.368  35.918  25.499  1.00  0.00      RA0  C
ATOM   1541  CB  GLN A 164      47.535  37.165  25.232  1.00  0.00      RA0  C
ATOM   1542  CG  GLN A 164      46.504  37.342  26.345  1.00  0.00      RA0  C
ATOM   1543  CD  GLN A 164      45.803  38.668  26.190  1.00  0.00      RA0  C
ATOM   1544  OE1 GLN A 164      46.419  39.678  25.874  1.00  0.00      RA0  O
ATOM   1545  NE2 GLN A 164      44.492  38.620  26.460  1.00  0.00      RA0  N
ATOM   1546 HE21 GLN A 164      44.055  37.743  26.682  1.00  0.00      RA0  H
ATOM   1547 HE22 GLN A 164      43.907  39.431  26.425  1.00  0.00      RA0  H
ATOM   1548  C   GLN A 164      49.346  35.587  24.361  1.00  0.00      RA0  C
ATOM   1549  O   GLN A 164      49.126  34.668  23.565  1.00  0.00      RA0  O
ATOM   1550  N   ARG A 165      50.458  36.308  24.315  1.00  0.00      RA0  N
ATOM   1551  H   ARG A 165      50.611  37.032  24.988  1.00  0.00      RA0  H
ATOM   1552  CA  ARG A 165      51.531  35.935  23.381  1.00  0.00      RA0  C
ATOM   1553  CB  ARG A 165      52.675  36.944  23.478  1.00  0.00      RA0  C
ATOM   1554  CG  ARG A 165      52.481  38.066  22.453  1.00  0.00      RA0  C
ATOM   1555  CD  ARG A 165      53.440  39.250  22.605  1.00  0.00      RA0  C
ATOM   1556  NE  ARG A 165      52.957  40.215  23.593  1.00  0.00      RA0  N
ATOM   1557  HE  ARG A 165      52.144  40.760  23.343  1.00  0.00      RA0  H
ATOM   1558  CZ  ARG A 165      53.589  40.360  24.794  1.00  0.00      RA0  C
ATOM   1559  NH1 ARG A 165      54.657  39.593  25.092  1.00  0.00      RA0  N
ATOM   1560 HH11 ARG A 165      55.106  39.663  26.002  1.00  0.00      RA0  H
ATOM   1561 HH12 ARG A 165      55.046  38.922  24.460  1.00  0.00      RA0  H
ATOM   1562  NH2 ARG A 165      53.131  41.269  25.675  1.00  0.00      RA0  N
ATOM   1563 HH21 ARG A 165      53.569  41.368  26.585  1.00  0.00      RA0  H
ATOM   1564 HH22 ARG A 165      52.337  41.852  25.454  1.00  0.00      RA0  H
ATOM   1565  C   ARG A 165      51.980  34.494  23.535  1.00  0.00      RA0  C
ATOM   1566  O   ARG A 165      52.159  33.776  22.545  1.00  0.00      RA0  O
ATOM   1567  N   GLN A 166      52.157  34.057  24.776  1.00  0.00      RA0  N
ATOM   1568  H   GLN A 166      52.007  34.683  25.542  1.00  0.00      RA0  H
ATOM   1569  CA  GLN A 166      52.576  32.684  25.045  1.00  0.00      RA0  C
ATOM   1570  CB  GLN A 166      52.862  32.529  26.536  1.00  0.00      RA0  C
ATOM   1571  CG  GLN A 166      53.454  31.171  26.908  1.00  0.00      RA0  C
ATOM   1572  CD  GLN A 166      53.795  31.182  28.382  1.00  0.00      RA0  C
ATOM   1573  OE1 GLN A 166      53.216  30.468  29.191  1.00  0.00      RA0  O
ATOM   1574  NE2 GLN A 166      54.777  32.048  28.691  1.00  0.00      RA0  N
ATOM   1575 HE21 GLN A 166      55.214  32.602  27.981  1.00  0.00      RA0  H
ATOM   1576 HE22 GLN A 166      55.088  32.157  29.635  1.00  0.00      RA0  H
ATOM   1577  C   GLN A 166      51.533  31.681  24.562  1.00  0.00      RA0  C
ATOM   1578  O   GLN A 166      51.876  30.670  23.956  1.00  0.00      RA0  O
ATOM   1579  N   ALA A 167      50.258  31.982  24.804  1.00  0.00      RA0  N
ATOM   1580  H   ALA A 167      50.036  32.816  25.310  1.00  0.00      RA0  H
ATOM   1581  CA  ALA A 167      49.158  31.086  24.378  1.00  0.00      RA0  C
ATOM   1582  CB  ALA A 167      47.807  31.660  24.807  1.00  0.00      RA0  C
ATOM   1583  C   ALA A 167      49.116  30.813  22.872  1.00  0.00      RA0  C
ATOM   1584  O   ALA A 167      48.801  29.685  22.428  1.00  0.00      RA0  O
ATOM   1585  N   VAL A 168      49.425  31.834  22.089  1.00  0.00      RA0  N
ATOM   1586  H   VAL A 168      49.768  32.683  22.496  1.00  0.00      RA0  H
ATOM   1587  CA  VAL A 168      49.321  31.743  20.625  1.00  0.00      RA0  C
ATOM   1588  CB  VAL A 168      48.664  33.004  20.058  1.00  0.00      RA0  C
ATOM   1589  CG1 VAL A 168      47.306  33.228  20.718  1.00  0.00      RA0  C
ATOM   1590  CG2 VAL A 168      49.571  34.230  20.188  1.00  0.00      RA0  C
ATOM   1591  C   VAL A 168      50.657  31.484  19.929  1.00  0.00      RA0  C
ATOM   1592  O   VAL A 168      50.715  31.423  18.695  1.00  0.00      RA0  O
ATOM   1593  N   GLU A 169      51.728  31.355  20.708  1.00  0.00      RA0  N
ATOM   1594  H   GLU A 169      51.651  31.323  21.704  1.00  0.00      RA0  H
ATOM   1595  CA  GLU A 169      53.048  31.167  20.125  1.00  0.00      RA0  C
ATOM   1596  CB  GLU A 169      54.148  31.191  21.187  1.00  0.00      RA0  C
ATOM   1597  CG  GLU A 169      55.536  30.968  20.579  1.00  0.00      RA0  C
ATOM   1598  CD  GLU A 169      55.742  31.917  19.412  1.00  0.00      RA0  C
ATOM   1599  OE1 GLU A 169      55.841  33.119  19.639  1.00  0.00      RA0  O
ATOM   1600  OE2 GLU A 169      55.796  31.449  18.274  1.00  0.00      RA0  O
ATOM   1601  C   GLU A 169      53.058  29.870  19.317  1.00  0.00      RA0  C
ATOM   1602  O   GLU A 169      52.779  28.805  19.838  1.00  0.00      RA0  O
ATOM   1603  N   GLY A 170      53.408  29.971  18.043  1.00  0.00      RA0  N
ATOM   1604  H   GLY A 170      53.798  30.860  17.782  1.00  0.00      RA0  H
ATOM   1605  CA  GLY A 170      53.506  28.805  17.182  1.00  0.00      RA0  C
ATOM   1606  C   GLY A 170      52.162  28.201  16.796  1.00  0.00      RA0  C
ATOM   1607  O   GLY A 170      52.104  27.085  16.275  1.00  0.00      RA0  O
ATOM   1608  N   MSE A 171      51.077  28.930  17.048  1.00  0.00      RA0  N
ATOM   1609  H   MSE A 171      51.153  29.872  17.389  1.00  0.00      RA0  H
ATOM   1610  CA  MSE A 171      49.757  28.348  16.869  1.00  0.00      RA0  C
ATOM   1611  CB  MSE A 171      48.684  29.212  17.540  1.00  0.00      RA0  C
ATOM   1612  CG  MSE A 171      47.298  28.570  17.513  1.00  0.00      RA0  C
ATOM   1613  SE  MSE A 171      46.073  29.427  18.519  1.00  0.00      RA0  S
ATOM   1614  CE  MSE A 171      46.020  30.983  17.618  1.00  0.00      RA0  C
ATOM   1615  C   MSE A 171      49.476  28.143  15.389  1.00  0.00      RA0  C
ATOM   1616  O   MSE A 171      49.657  29.058  14.559  1.00  0.00      RA0  O
ATOM   1617  N   LYS A 172      49.040  26.931  15.073  1.00  0.00      RA0  N
ATOM   1618  H   LYS A 172      48.711  26.356  15.819  1.00  0.00      RA0  H
ATOM   1619  CA  LYS A 172      48.779  26.534  13.705  1.00  0.00      RA0  C
ATOM   1620  CB  LYS A 172      48.994  25.012  13.635  1.00  0.00      RA0  C
ATOM   1621  CG  LYS A 172      50.418  24.593  14.017  1.00  0.00      RA0  C
ATOM   1622  CD  LYS A 172      51.480  25.230  13.115  1.00  0.00      RA0  C
ATOM   1623  CE  LYS A 172      52.919  24.889  13.520  1.00  0.00      RA0  C
ATOM   1624  NZ  LYS A 172      53.215  25.422  14.857  1.00  0.00      RA0  N
ATOM   1625  HZ1 LYS A 172      54.222  25.326  15.093  1.00  0.00      RA0  H
ATOM   1626  HZ2 LYS A 172      52.952  26.431  14.916  1.00  0.00      RA0  H
ATOM   1627  HZ3 LYS A 172      52.642  24.963  15.592  1.00  0.00      RA0  H
ATOM   1628  C   LYS A 172      47.375  26.970  13.306  1.00  0.00      RA0  C
ATOM   1629  O   LYS A 172      46.557  27.358  14.161  1.00  0.00      RA0  O
ATOM   1630  N   PRO A 173      47.092  26.928  12.007  1.00  0.00      RA0  N
ATOM   1631  CD  PRO A 173      48.018  26.718  10.892  1.00  0.00      RA0  C
ATOM   1632  CA  PRO A 173      45.761  27.243  11.526  1.00  0.00      RA0  C
ATOM   1633  CB  PRO A 173      45.872  27.135  10.004  1.00  0.00      RA0  C
ATOM   1634  CG  PRO A 173      47.344  27.407   9.716  1.00  0.00      RA0  C
ATOM   1635  C   PRO A 173      44.672  26.386  12.117  1.00  0.00      RA0  C
ATOM   1636  O   PRO A 173      44.882  25.207  12.420  1.00  0.00      RA0  O
ATOM   1637  N   PHE A 174      43.490  26.985  12.253  1.00  0.00      RA0  N
ATOM   1638  H   PHE A 174      43.404  27.944  11.993  1.00  0.00      RA0  H
ATOM   1639  CA  PHE A 174      42.322  26.266  12.761  1.00  0.00      RA0  C
ATOM   1640  CB  PHE A 174      41.836  25.167  11.802  1.00  0.00      RA0  C
ATOM   1641  CG  PHE A 174      40.902  25.747  10.766  1.00  0.00      RA0  C
ATOM   1642  CD1 PHE A 174      41.422  26.452   9.658  1.00  0.00      RA0  C
ATOM   1643  CD2 PHE A 174      39.512  25.565  10.932  1.00  0.00      RA0  C
ATOM   1644  CE1 PHE A 174      40.536  26.985   8.702  1.00  0.00      RA0  C
ATOM   1645  CE2 PHE A 174      38.626  26.095   9.976  1.00  0.00      RA0  C
ATOM   1646  CZ  PHE A 174      39.147  26.801   8.871  1.00  0.00      RA0  C
ATOM   1647  C   PHE A 174      42.534  25.730  14.172  1.00  0.00      RA0  C
ATOM   1648  O   PHE A 174      42.263  24.574  14.453  1.00  0.00      RA0  O
ATOM   1649  N   PHE A 175      42.978  26.638  15.037  1.00  0.00      RA0  N
ATOM   1650  H   PHE A 175      43.190  27.575  14.751  1.00  0.00      RA0  H
ATOM   1651  CA  PHE A 175      42.992  26.464  16.470  1.00  0.00      RA0  C
ATOM   1652  CB  PHE A 175      44.414  26.337  17.012  1.00  0.00      RA0  C
ATOM   1653  CG  PHE A 175      45.014  24.960  16.857  1.00  0.00      RA0  C
ATOM   1654  CD1 PHE A 175      45.781  24.651  15.712  1.00  0.00      RA0  C
ATOM   1655  CD2 PHE A 175      44.834  24.016  17.892  1.00  0.00      RA0  C
ATOM   1656  CE1 PHE A 175      46.416  23.397  15.623  1.00  0.00      RA0  C
ATOM   1657  CE2 PHE A 175      45.467  22.761  17.804  1.00  0.00      RA0  C
ATOM   1658  CZ  PHE A 175      46.268  22.473  16.679  1.00  0.00      RA0  C
ATOM   1659  C   PHE A 175      42.410  27.704  17.092  1.00  0.00      RA0  C
ATOM   1660  O   PHE A 175      42.512  28.793  16.518  1.00  0.00      RA0  O
ATOM   1661  N   GLY A 176      41.847  27.534  18.283  1.00  0.00      RA0  N
ATOM   1662  H   GLY A 176      41.796  26.630  18.712  1.00  0.00      RA0  H
ATOM   1663  CA  GLY A 176      41.388  28.641  19.101  1.00  0.00      RA0  C
ATOM   1664  C   GLY A 176      41.825  28.478  20.534  1.00  0.00      RA0  C
ATOM   1665  O   GLY A 176      41.907  27.354  21.041  1.00  0.00      RA0  O
ATOM   1666  N   VAL A 177      42.139  29.584  21.200  1.00  0.00      RA0  N
ATOM   1667  H   VAL A 177      42.169  30.476  20.741  1.00  0.00      RA0  H
ATOM   1668  CA  VAL A 177      42.519  29.532  22.587  1.00  0.00      RA0  C
ATOM   1669  CB  VAL A 177      44.043  29.344  22.681  1.00  0.00      RA0  C
ATOM   1670  CG1 VAL A 177      44.791  30.476  21.973  1.00  0.00      RA0  C
ATOM   1671  CG2 VAL A 177      44.520  29.130  24.119  1.00  0.00      RA0  C
ATOM   1672  C   VAL A 177      42.041  30.750  23.388  1.00  0.00      RA0  C
ATOM   1673  O   VAL A 177      42.105  31.891  22.928  1.00  0.00      RA0  O
ATOM   1674  N   GLN A 178      41.555  30.479  24.588  1.00  0.00      RA0  N
ATOM   1675  H   GLN A 178      41.657  29.545  24.926  1.00  0.00      RA0  H
ATOM   1676  CA  GLN A 178      41.186  31.500  25.553  1.00  0.00      RA0  C
ATOM   1677  CB  GLN A 178      40.080  30.977  26.470  1.00  0.00      RA0  C
ATOM   1678  CG  GLN A 178      39.307  32.078  27.201  1.00  0.00      RA0  C
ATOM   1679  CD  GLN A 178      38.415  32.813  26.219  1.00  0.00      RA0  C
ATOM   1680  OE1 GLN A 178      37.716  32.208  25.405  1.00  0.00      RA0  O
ATOM   1681  NE2 GLN A 178      38.474  34.151  26.354  1.00  0.00      RA0  N
ATOM   1682 HE21 GLN A 178      39.034  34.571  27.079  1.00  0.00      RA0  H
ATOM   1683 HE22 GLN A 178      37.975  34.794  25.772  1.00  0.00      RA0  H
ATOM   1684  C   GLN A 178      42.415  31.912  26.358  1.00  0.00      RA0  C
ATOM   1685  O   GLN A 178      43.094  31.076  26.975  1.00  0.00      RA0  O
ATOM   1686  N   ALA A 179      42.707  33.204  26.330  1.00  0.00      RA0  N
ATOM   1687  H   ALA A 179      42.170  33.839  25.782  1.00  0.00      RA0  H
ATOM   1688  CA  ALA A 179      43.784  33.759  27.131  1.00  0.00      RA0  C
ATOM   1689  CB  ALA A 179      44.993  34.049  26.247  1.00  0.00      RA0  C
ATOM   1690  C   ALA A 179      43.255  35.042  27.758  1.00  0.00      RA0  C
ATOM   1691  O   ALA A 179      43.239  36.105  27.120  1.00  0.00      RA0  O
ATOM   1692  N   GLY A 180      42.746  34.898  28.984  1.00  0.00      RA0  N
ATOM   1693  H   GLY A 180      42.714  33.978  29.371  1.00  0.00      RA0  H
ATOM   1694  CA  GLY A 180      42.057  35.972  29.670  1.00  0.00      RA0  C
ATOM   1695  C   GLY A 180      40.810  36.407  28.929  1.00  0.00      RA0  C
ATOM   1696  O   GLY A 180      39.985  35.568  28.546  1.00  0.00      RA0  O
ATOM   1697  N   ASP A 181      40.701  37.712  28.683  1.00  0.00      RA0  N
ATOM   1698  H   ASP A 181      41.342  38.363  29.087  1.00  0.00      RA0  H
ATOM   1699  CA  ASP A 181      39.529  38.296  28.017  1.00  0.00      RA0  C
ATOM   1700  CB  ASP A 181      39.469  39.829  28.136  1.00  0.00      RA0  C
ATOM   1701  CG  ASP A 181      38.877  40.285  29.459  1.00  0.00      RA0  C
ATOM   1702  OD1 ASP A 181      39.518  40.082  30.486  1.00  0.00      RA0  O
ATOM   1703  OD2 ASP A 181      37.791  40.875  29.461  1.00  0.00      RA0  O
ATOM   1704  C   ASP A 181      39.459  37.959  26.533  1.00  0.00      RA0  C
ATOM   1705  O   ASP A 181      38.399  38.139  25.930  1.00  0.00      RA0  O
ATOM   1706  N   LEU A 182      40.560  37.449  25.952  1.00  0.00      RA0  N
ATOM   1707  H   LEU A 182      41.332  37.133  26.503  1.00  0.00      RA0  H
ATOM   1708  CA  LEU A 182      40.642  37.233  24.509  1.00  0.00      RA0  C
ATOM   1709  CB  LEU A 182      41.922  37.831  23.922  1.00  0.00      RA0  C
ATOM   1710  CG  LEU A 182      42.090  39.341  24.108  1.00  0.00      RA0  C
ATOM   1711  CD1 LEU A 182      43.360  39.848  23.422  1.00  0.00      RA0  C
ATOM   1712  CD2 LEU A 182      40.869  40.129  23.644  1.00  0.00      RA0  C
ATOM   1713  C   LEU A 182      40.566  35.774  24.165  1.00  0.00      RA0  C
ATOM   1714  O   LEU A 182      41.315  34.957  24.688  1.00  0.00      RA0  O
ATOM   1715  N   PHE A 183      39.626  35.464  23.275  1.00  0.00      RA0  N
ATOM   1716  H   PHE A 183      39.045  36.198  22.915  1.00  0.00      RA0  H
ATOM   1717  CA  PHE A 183      39.596  34.178  22.589  1.00  0.00      RA0  C
ATOM   1718  CB  PHE A 183      38.155  33.688  22.465  1.00  0.00      RA0  C
ATOM   1719  CG  PHE A 183      38.114  32.406  21.670  1.00  0.00      RA0  C
ATOM   1720  CD1 PHE A 183      38.716  31.259  22.171  1.00  0.00      RA0  C
ATOM   1721  CD2 PHE A 183      37.471  32.373  20.437  1.00  0.00      RA0  C
ATOM   1722  CE1 PHE A 183      38.674  30.079  21.440  1.00  0.00      RA0  C
ATOM   1723  CE2 PHE A 183      37.430  31.193  19.706  1.00  0.00      RA0  C
ATOM   1724  CZ  PHE A 183      38.031  30.045  20.208  1.00  0.00      RA0  C
ATOM   1725  C   PHE A 183      40.194  34.416  21.213  1.00  0.00      RA0  C
ATOM   1726  O   PHE A 183      39.650  35.194  20.429  1.00  0.00      RA0  O
ATOM   1727  N   ILE A 184      41.337  33.787  20.943  1.00  0.00      RA0  N
ATOM   1728  H   ILE A 184      41.708  33.091  21.559  1.00  0.00      RA0  H
ATOM   1729  CA  ILE A 184      42.100  34.086  19.731  1.00  0.00      RA0  C
ATOM   1730  CB  ILE A 184      43.507  34.550  20.111  1.00  0.00      RA0  C
ATOM   1731  CG2 ILE A 184      44.306  34.968  18.876  1.00  0.00      RA0  C
ATOM   1732  CG1 ILE A 184      43.447  35.657  21.165  1.00  0.00      RA0  C
ATOM   1733  CD1 ILE A 184      44.807  35.976  21.786  1.00  0.00      RA0  C
ATOM   1734  C   ILE A 184      42.159  32.841  18.879  1.00  0.00      RA0  C
ATOM   1735  O   ILE A 184      42.575  31.784  19.353  1.00  0.00      RA0  O
ATOM   1736  N   ALA A 185      41.710  32.970  17.637  1.00  0.00      RA0  N
ATOM   1737  H   ALA A 185      41.386  33.854  17.291  1.00  0.00      RA0  H
ATOM   1738  CA  ALA A 185      41.616  31.830  16.725  1.00  0.00      RA0  C
ATOM   1739  CB  ALA A 185      40.152  31.453  16.500  1.00  0.00      RA0  C
ATOM   1740  C   ALA A 185      42.277  32.134  15.389  1.00  0.00      RA0  C
ATOM   1741  O   ALA A 185      42.167  33.234  14.874  1.00  0.00      RA0  O
ATOM   1742  N   THR A 186      42.990  31.141  14.862  1.00  0.00      RA0  N
ATOM   1743  H   THR A 186      43.057  30.258  15.333  1.00  0.00      RA0  H
ATOM   1744  CA  THR A 186      43.633  31.230  13.551  1.00  0.00      RA0  C
ATOM   1745  CB  THR A 186      44.839  30.304  13.633  1.00  0.00      RA0  C
ATOM   1746  OG1 THR A 186      44.679  29.425  14.757  1.00  0.00      RA0  O
ATOM   1747  HG1 THR A 186      45.438  28.844  14.757  1.00  0.00      RA0  H
ATOM   1748  CG2 THR A 186      46.167  31.051  13.715  1.00  0.00      RA0  C
ATOM   1749  C   THR A 186      42.669  30.774  12.458  1.00  0.00      RA0  C
ATOM   1750  O   THR A 186      42.839  29.702  11.833  1.00  0.00      RA0  O
ATOM   1751  N   THR A 187      41.649  31.616  12.254  1.00  0.00      RA0  N
ATOM   1752  H   THR A 187      41.534  32.448  12.800  1.00  0.00      RA0  H
ATOM   1753  CA  THR A 187      40.588  31.408  11.282  1.00  0.00      RA0  C
ATOM   1754  CB  THR A 187      39.370  31.009  12.106  1.00  0.00      RA0  C
ATOM   1755  OG1 THR A 187      39.404  31.730  13.343  1.00  0.00      RA0  O
ATOM   1756  HG1 THR A 187      38.836  32.488  13.181  1.00  0.00      RA0  H
ATOM   1757  CG2 THR A 187      39.332  29.503  12.386  1.00  0.00      RA0  C
ATOM   1758  C   THR A 187      40.383  32.686  10.472  1.00  0.00      RA0  C
ATOM   1759  O   THR A 187      40.945  33.751  10.779  1.00  0.00      RA0  O
ATOM   1760  N   GLY A 188      39.570  32.584   9.423  1.00  0.00      RA0  N
ATOM   1761  H   GLY A 188      39.071  31.758   9.154  1.00  0.00      RA0  H
ATOM   1762  CA  GLY A 188      39.319  33.722   8.585  1.00  0.00      RA0  C
ATOM   1763  C   GLY A 188      38.484  33.350   7.377  1.00  0.00      RA0  C
ATOM   1764  O   GLY A 188      38.259  32.169   7.109  1.00  0.00      RA0  O
ATOM   1765  N   TYR A 189      38.034  34.376   6.693  1.00  0.00      RA0  N
ATOM   1766  H   TYR A 189      38.356  35.282   6.980  1.00  0.00      RA0  H
ATOM   1767  CA  TYR A 189      37.176  34.275   5.523  1.00  0.00      RA0  C
ATOM   1768  CB  TYR A 189      35.844  34.865   5.999  1.00  0.00      RA0  C
ATOM   1769  CG  TYR A 189      34.629  34.627   5.133  1.00  0.00      RA0  C
ATOM   1770  CD1 TYR A 189      34.345  33.385   4.575  1.00  0.00      RA0  C
ATOM   1771  CE1 TYR A 189      33.163  33.206   3.857  1.00  0.00      RA0  C
ATOM   1772  CD2 TYR A 189      33.749  35.685   4.945  1.00  0.00      RA0  C
ATOM   1773  CE2 TYR A 189      32.571  35.508   4.235  1.00  0.00      RA0  C
ATOM   1774  CZ  TYR A 189      32.278  34.268   3.686  1.00  0.00      RA0  C
ATOM   1775  OH  TYR A 189      31.115  34.113   2.958  1.00  0.00      RA0  O
ATOM   1776  HH  TYR A 189      30.752  34.963   2.740  1.00  0.00      RA0  H
ATOM   1777  C   TYR A 189      37.773  35.015   4.324  1.00  0.00      RA0  C
ATOM   1778  O   TYR A 189      37.037  35.478   3.454  1.00  0.00      RA0  O
ATOM   1779  N   THR A 190      39.113  35.092   4.246  1.00  0.00      RA0  N
ATOM   1780  H   THR A 190      39.682  34.667   4.947  1.00  0.00      RA0  H
ATOM   1781  CA  THR A 190      39.760  35.962   3.272  1.00  0.00      RA0  C
ATOM   1782  CB  THR A 190      40.377  36.949   4.224  1.00  0.00      RA0  C
ATOM   1783  OG1 THR A 190      40.539  36.212   5.446  1.00  0.00      RA0  O
ATOM   1784  HG1 THR A 190      40.373  36.816   6.165  1.00  0.00      RA0  H
ATOM   1785  CG2 THR A 190      39.470  38.153   4.483  1.00  0.00      RA0  C
ATOM   1786  C   THR A 190      40.745  35.308   2.321  1.00  0.00      RA0  C
ATOM   1787  O   THR A 190      41.059  35.900   1.287  1.00  0.00      RA0  O
ATOM   1788  N   GLY A 191      41.231  34.122   2.655  1.00  0.00      RA0  N
ATOM   1789  H   GLY A 191      40.959  33.712   3.523  1.00  0.00      RA0  H
ATOM   1790  CA  GLY A 191      42.315  33.493   1.897  1.00  0.00      RA0  C
ATOM   1791  C   GLY A 191      43.697  33.959   2.369  1.00  0.00      RA0  C
ATOM   1792  O   GLY A 191      44.704  33.636   1.746  1.00  0.00      RA0  O
ATOM   1793  N   GLU A 192      43.716  34.765   3.436  1.00  0.00      RA0  N
ATOM   1794  H   GLU A 192      42.905  34.918   3.996  1.00  0.00      RA0  H
ATOM   1795  CA  GLU A 192      44.948  35.243   4.050  1.00  0.00      RA0  C
ATOM   1796  CB  GLU A 192      44.954  36.772   4.083  1.00  0.00      RA0  C
ATOM   1797  CG  GLU A 192      44.579  37.416   2.742  1.00  0.00      RA0  C
ATOM   1798  CD  GLU A 192      45.544  36.984   1.655  1.00  0.00      RA0  C
ATOM   1799  OE1 GLU A 192      46.744  37.002   1.892  1.00  0.00      RA0  O
ATOM   1800  OE2 GLU A 192      45.098  36.631   0.565  1.00  0.00      RA0  O
ATOM   1801  C   GLU A 192      45.079  34.658   5.443  1.00  0.00      RA0  C
ATOM   1802  O   GLU A 192      44.120  34.139   6.001  1.00  0.00      RA0  O
ATOM   1803  N   ALA A 193      46.273  34.795   6.018  1.00  0.00      RA0  N
ATOM   1804  H   ALA A 193      46.981  35.239   5.470  1.00  0.00      RA0  H
ATOM   1805  CA  ALA A 193      46.501  34.558   7.441  1.00  0.00      RA0  C
ATOM   1806  CB  ALA A 193      47.996  34.588   7.763  1.00  0.00      RA0  C
ATOM   1807  C   ALA A 193      45.797  35.615   8.278  1.00  0.00      RA0  C
ATOM   1808  O   ALA A 193      45.417  36.662   7.786  1.00  0.00      RA0  O
ATOM   1809  N   GLY A 194      45.619  35.310   9.551  1.00  0.00      RA0  N
ATOM   1810  H   GLY A 194      45.853  34.419   9.941  1.00  0.00      RA0  H
ATOM   1811  CA  GLY A 194      44.989  36.252  10.455  1.00  0.00      RA0  C
ATOM   1812  C   GLY A 194      44.460  35.601  11.697  1.00  0.00      RA0  C
ATOM   1813  O   GLY A 194      44.756  34.437  11.964  1.00  0.00      RA0  O
ATOM   1814  N   TYR A 195      43.694  36.388  12.467  1.00  0.00      RA0  N
ATOM   1815  H   TYR A 195      43.416  37.303  12.174  1.00  0.00      RA0  H
ATOM   1816  CA  TYR A 195      43.018  35.893  13.639  1.00  0.00      RA0  C
ATOM   1817  CB  TYR A 195      43.590  36.518  14.914  1.00  0.00      RA0  C
ATOM   1818  CG  TYR A 195      44.939  35.956  15.282  1.00  0.00      RA0  C
ATOM   1819  CD1 TYR A 195      45.205  34.604  15.109  1.00  0.00      RA0  C
ATOM   1820  CE1 TYR A 195      46.435  34.091  15.496  1.00  0.00      RA0  C
ATOM   1821  CD2 TYR A 195      45.906  36.793  15.828  1.00  0.00      RA0  C
ATOM   1822  CE2 TYR A 195      47.134  36.276  16.222  1.00  0.00      RA0  C
ATOM   1823  CZ  TYR A 195      47.398  34.922  16.054  1.00  0.00      RA0  C
ATOM   1824  OH  TYR A 195      48.613  34.394  16.431  1.00  0.00      RA0  O
ATOM   1825  HH  TYR A 195      49.114  35.027  16.930  1.00  0.00      RA0  H
ATOM   1826  C   TYR A 195      41.549  36.328  13.574  1.00  0.00      RA0  C
ATOM   1827  O   TYR A 195      41.222  37.317  12.900  1.00  0.00      RA0  O
ATOM   1828  N   GLU A 196      40.713  35.591  14.292  1.00  0.00      RA0  N
ATOM   1829  H   GLU A 196      41.032  34.741  14.714  1.00  0.00      RA0  H
ATOM   1830  CA  GLU A 196      39.442  36.110  14.790  1.00  0.00      RA0  C
ATOM   1831  CB  GLU A 196      38.279  35.344  14.116  1.00  0.00      RA0  C
ATOM   1832  CG  GLU A 196      38.329  35.687  12.606  1.00  0.00      RA0  C
ATOM   1833  CD  GLU A 196      37.322  34.976  11.709  1.00  0.00      RA0  C
ATOM   1834  OE1 GLU A 196      37.286  33.748  11.748  1.00  0.00      RA0  O
ATOM   1835  OE2 GLU A 196      36.630  35.645  10.921  1.00  0.00      RA0  O
ATOM   1836  C   GLU A 196      39.548  36.155  16.312  1.00  0.00      RA0  C
ATOM   1837  O   GLU A 196      40.030  35.204  16.966  1.00  0.00      RA0  O
ATOM   1838  N   ILE A 197      39.134  37.269  16.880  1.00  0.00      RA0  N
ATOM   1839  H   ILE A 197      38.681  37.980  16.344  1.00  0.00      RA0  H
ATOM   1840  CA  ILE A 197      39.331  37.519  18.301  1.00  0.00      RA0  C
ATOM   1841  CB  ILE A 197      40.351  38.637  18.533  1.00  0.00      RA0  C
ATOM   1842  CG2 ILE A 197      40.531  38.890  20.030  1.00  0.00      RA0  C
ATOM   1843  CG1 ILE A 197      41.684  38.321  17.850  1.00  0.00      RA0  C
ATOM   1844  CD1 ILE A 197      42.715  39.440  17.986  1.00  0.00      RA0  C
ATOM   1845  C   ILE A 197      37.992  37.864  18.938  1.00  0.00      RA0  C
ATOM   1846  O   ILE A 197      37.379  38.861  18.577  1.00  0.00      RA0  O
ATOM   1847  N   ALA A 198      37.529  37.025  19.869  1.00  0.00      RA0  N
ATOM   1848  H   ALA A 198      38.121  36.286  20.192  1.00  0.00      RA0  H
ATOM   1849  CA  ALA A 198      36.277  37.299  20.579  1.00  0.00      RA0  C
ATOM   1850  CB  ALA A 198      35.434  36.031  20.701  1.00  0.00      RA0  C
ATOM   1851  C   ALA A 198      36.610  37.807  21.973  1.00  0.00      RA0  C
ATOM   1852  O   ALA A 198      37.544  37.323  22.614  1.00  0.00      RA0  O
ATOM   1853  N   LEU A 199      35.836  38.781  22.442  1.00  0.00      RA0  N
ATOM   1854  H   LEU A 199      35.048  39.132  21.924  1.00  0.00      RA0  H
ATOM   1855  CA  LEU A 199      36.077  39.382  23.745  1.00  0.00      RA0  C
ATOM   1856  CB  LEU A 199      37.192  40.426  23.552  1.00  0.00      RA0  C
ATOM   1857  CG  LEU A 199      36.847  41.718  22.790  1.00  0.00      RA0  C
ATOM   1858  CD1 LEU A 199      37.922  42.760  23.067  1.00  0.00      RA0  C
ATOM   1859  CD2 LEU A 199      36.649  41.571  21.277  1.00  0.00      RA0  C
ATOM   1860  C   LEU A 199      34.791  40.024  24.251  1.00  0.00      RA0  C
ATOM   1861  O   LEU A 199      33.848  40.211  23.482  1.00  0.00      RA0  O
ATOM   1862  N   PRO A 200      34.731  40.356  25.543  1.00  0.00      RA0  N
ATOM   1863  CD  PRO A 200      35.716  40.064  26.580  1.00  0.00      RA0  C
ATOM   1864  CA  PRO A 200      33.512  40.955  26.107  1.00  0.00      RA0  C
ATOM   1865  CB  PRO A 200      33.849  41.105  27.587  1.00  0.00      RA0  C
ATOM   1866  CG  PRO A 200      34.902  40.041  27.865  1.00  0.00      RA0  C
ATOM   1867  C   PRO A 200      33.071  42.178  25.358  1.00  0.00      RA0  C
ATOM   1868  O   PRO A 200      33.899  42.999  24.964  1.00  0.00      RA0  O
ATOM   1869  N   ASN A 201      31.760  42.311  25.160  1.00  0.00      RA0  N
ATOM   1870  H   ASN A 201      31.178  41.541  25.429  1.00  0.00      RA0  H
ATOM   1871  CA  ASN A 201      31.212  43.471  24.462  1.00  0.00      RA0  C
ATOM   1872  CB  ASN A 201      29.686  43.516  24.635  1.00  0.00      RA0  C
ATOM   1873  CG  ASN A 201      28.999  42.446  23.804  1.00  0.00      RA0  C
ATOM   1874  OD1 ASN A 201      29.467  42.066  22.738  1.00  0.00      RA0  O
ATOM   1875  ND2 ASN A 201      27.860  41.973  24.346  1.00  0.00      RA0  N
ATOM   1876 HD21 ASN A 201      27.504  42.298  25.221  1.00  0.00      RA0  H
ATOM   1877 HD22 ASN A 201      27.322  41.254  23.887  1.00  0.00      RA0  H
ATOM   1878  C   ASN A 201      31.800  44.788  24.983  1.00  0.00      RA0  C
ATOM   1879  O   ASN A 201      32.125  45.698  24.208  1.00  0.00      RA0  O
ATOM   1880  N   GLU A 202      31.935  44.870  26.299  1.00  0.00      RA0  N
ATOM   1881  H   GLU A 202      31.873  44.055  26.875  1.00  0.00      RA0  H
ATOM   1882  CA  GLU A 202      32.386  46.099  26.965  1.00  0.00      RA0  C
ATOM   1883  CB  GLU A 202      31.967  46.102  28.451  1.00  0.00      RA0  C
ATOM   1884  CG  GLU A 202      33.031  45.928  29.553  1.00  0.00      RA0  C
ATOM   1885  CD  GLU A 202      33.588  44.518  29.626  1.00  0.00      RA0  C
ATOM   1886  OE1 GLU A 202      33.820  43.910  28.593  1.00  0.00      RA0  O
ATOM   1887  OE2 GLU A 202      33.860  44.023  30.718  1.00  0.00      RA0  O
ATOM   1888  C   GLU A 202      33.868  46.439  26.747  1.00  0.00      RA0  C
ATOM   1889  O   GLU A 202      34.297  47.572  27.036  1.00  0.00      RA0  O
ATOM   1890  N   LYS A 203      34.639  45.457  26.281  1.00  0.00      RA0  N
ATOM   1891  H   LYS A 203      34.225  44.560  26.128  1.00  0.00      RA0  H
ATOM   1892  CA  LYS A 203      36.055  45.639  25.902  1.00  0.00      RA0  C
ATOM   1893  CB  LYS A 203      36.955  44.438  26.194  1.00  0.00      RA0  C
ATOM   1894  CG  LYS A 203      36.920  43.801  27.572  1.00  0.00      RA0  C
ATOM   1895  CD  LYS A 203      37.174  44.761  28.728  1.00  0.00      RA0  C
ATOM   1896  CE  LYS A 203      37.149  43.978  30.038  1.00  0.00      RA0  C
ATOM   1897  NZ  LYS A 203      36.072  42.981  29.970  1.00  0.00      RA0  N
ATOM   1898  HZ1 LYS A 203      36.473  42.037  29.767  1.00  0.00      RA0  H
ATOM   1899  HZ2 LYS A 203      35.516  42.986  30.849  1.00  0.00      RA0  H
ATOM   1900  HZ3 LYS A 203      35.348  43.256  29.267  1.00  0.00      RA0  H
ATOM   1901  C   LYS A 203      36.285  45.904  24.414  1.00  0.00      RA0  C
ATOM   1902  O   LYS A 203      37.393  46.235  23.996  1.00  0.00      RA0  O
ATOM   1903  N   ALA A 204      35.250  45.707  23.604  1.00  0.00      RA0  N
ATOM   1904  H   ALA A 204      34.349  45.515  23.999  1.00  0.00      RA0  H
ATOM   1905  CA  ALA A 204      35.403  45.662  22.157  1.00  0.00      RA0  C
ATOM   1906  CB  ALA A 204      34.089  45.253  21.494  1.00  0.00      RA0  C
ATOM   1907  C   ALA A 204      35.881  46.979  21.553  1.00  0.00      RA0  C
ATOM   1908  O   ALA A 204      36.794  46.997  20.704  1.00  0.00      RA0  O
ATOM   1909  N   ALA A 205      35.277  48.078  21.979  1.00  0.00      RA0  N
ATOM   1910  H   ALA A 205      34.668  48.022  22.770  1.00  0.00      RA0  H
ATOM   1911  CA  ALA A 205      35.531  49.388  21.340  1.00  0.00      RA0  C
ATOM   1912  CB  ALA A 205      34.615  50.461  21.929  1.00  0.00      RA0  C
ATOM   1913  C   ALA A 205      36.972  49.794  21.545  1.00  0.00      RA0  C
ATOM   1914  O   ALA A 205      37.616  50.274  20.637  1.00  0.00      RA0  O
ATOM   1915  N   ASP A 206      37.483  49.586  22.747  1.00  0.00      RA0  N
ATOM   1916  H   ASP A 206      36.938  49.275  23.530  1.00  0.00      RA0  H
ATOM   1917  CA  ASP A 206      38.866  49.965  23.032  1.00  0.00      RA0  C
ATOM   1918  CB  ASP A 206      39.159  49.815  24.525  1.00  0.00      RA0  C
ATOM   1919  CG  ASP A 206      38.025  50.399  25.335  1.00  0.00      RA0  C
ATOM   1920  OD1 ASP A 206      38.147  51.536  25.782  1.00  0.00      RA0  O
ATOM   1921  OD2 ASP A 206      37.022  49.710  25.516  1.00  0.00      RA0  O
ATOM   1922  C   ASP A 206      39.848  49.089  22.256  1.00  0.00      RA0  C
ATOM   1923  O   ASP A 206      40.889  49.562  21.834  1.00  0.00      RA0  O
ATOM   1924  N   PHE A 207      39.524  47.812  22.099  1.00  0.00      RA0  N
ATOM   1925  H   PHE A 207      38.659  47.489  22.490  1.00  0.00      RA0  H
ATOM   1926  CA  PHE A 207      40.396  46.894  21.394  1.00  0.00      RA0  C
ATOM   1927  CB  PHE A 207      39.934  45.459  21.620  1.00  0.00      RA0  C
ATOM   1928  CG  PHE A 207      40.925  44.489  21.023  1.00  0.00      RA0  C
ATOM   1929  CD1 PHE A 207      42.281  44.619  21.298  1.00  0.00      RA0  C
ATOM   1930  CD2 PHE A 207      40.476  43.458  20.207  1.00  0.00      RA0  C
ATOM   1931  CE1 PHE A 207      43.188  43.714  20.761  1.00  0.00      RA0  C
ATOM   1932  CE2 PHE A 207      41.384  42.554  19.670  1.00  0.00      RA0  C
ATOM   1933  CZ  PHE A 207      42.740  42.681  19.948  1.00  0.00      RA0  C
ATOM   1934  C   PHE A 207      40.414  47.237  19.906  1.00  0.00      RA0  C
ATOM   1935  O   PHE A 207      41.479  47.299  19.293  1.00  0.00      RA0  O
ATOM   1936  N   TRP A 208      39.238  47.512  19.343  1.00  0.00      RA0  N
ATOM   1937  H   TRP A 208      38.416  47.436  19.906  1.00  0.00      RA0  H
ATOM   1938  CA  TRP A 208      39.124  48.045  17.980  1.00  0.00      RA0  C
ATOM   1939  CB  TRP A 208      37.654  48.363  17.688  1.00  0.00      RA0  C
ATOM   1940  CG  TRP A 208      37.429  48.884  16.285  1.00  0.00      RA0  C
ATOM   1941  CD2 TRP A 208      37.069  48.135  15.103  1.00  0.00      RA0  C
ATOM   1942  CE2 TRP A 208      36.920  49.058  14.040  1.00  0.00      RA0  C
ATOM   1943  CE3 TRP A 208      36.862  46.781  14.869  1.00  0.00      RA0  C
ATOM   1944  CD1 TRP A 208      37.479  50.221  15.861  1.00  0.00      RA0  C
ATOM   1945  NE1 TRP A 208      37.179  50.331  14.540  1.00  0.00      RA0  N
ATOM   1946  HE1 TRP A 208      37.139  51.169  14.032  1.00  0.00      RA0  H
ATOM   1947  CZ2 TRP A 208      36.564  48.599  12.777  1.00  0.00      RA0  C
ATOM   1948  CZ3 TRP A 208      36.507  46.336  13.601  1.00  0.00      RA0  C
ATOM   1949  CH2 TRP A 208      36.358  47.242  12.557  1.00  0.00      RA0  C
ATOM   1950  C   TRP A 208      40.012  49.281  17.774  1.00  0.00      RA0  C
ATOM   1951  O   TRP A 208      40.789  49.361  16.814  1.00  0.00      RA0  O
ATOM   1952  N   ARG A 209      39.881  50.268  18.660  1.00  0.00      RA0  N
ATOM   1953  H   ARG A 209      39.240  50.172  19.426  1.00  0.00      RA0  H
ATOM   1954  CA  ARG A 209      40.678  51.485  18.541  1.00  0.00      RA0  C
ATOM   1955  CB  ARG A 209      40.390  52.366  19.754  1.00  0.00      RA0  C
ATOM   1956  CG  ARG A 209      39.157  53.244  19.631  1.00  0.00      RA0  C
ATOM   1957  CD  ARG A 209      39.557  54.706  19.426  1.00  0.00      RA0  C
ATOM   1958  NE  ARG A 209      40.681  54.823  18.496  1.00  0.00      RA0  N
ATOM   1959  HE  ARG A 209      41.620  54.869  18.883  1.00  0.00      RA0  H
ATOM   1960  CZ  ARG A 209      40.491  54.804  17.146  1.00  0.00      RA0  C
ATOM   1961  NH1 ARG A 209      39.245  54.676  16.629  1.00  0.00      RA0  N
ATOM   1962 HH11 ARG A 209      39.048  54.698  15.647  1.00  0.00      RA0  H
ATOM   1963 HH12 ARG A 209      38.434  54.532  17.219  1.00  0.00      RA0  H
ATOM   1964  NH2 ARG A 209      41.575  54.907  16.354  1.00  0.00      RA0  N
ATOM   1965 HH21 ARG A 209      41.564  54.920  15.355  1.00  0.00      RA0  H
ATOM   1966 HH22 ARG A 209      42.485  54.971  16.803  1.00  0.00      RA0  H
ATOM   1967  C   ARG A 209      42.182  51.183  18.623  1.00  0.00      RA0  C
ATOM   1968  O   ARG A 209      42.974  51.759  17.883  1.00  0.00      RA0  O
ATOM   1969  N   ALA A 210      42.564  50.281  19.527  1.00  0.00      RA0  N
ATOM   1970  H   ALA A 210      41.895  49.881  20.155  1.00  0.00      RA0  H
ATOM   1971  CA  ALA A 210      43.973  49.900  19.650  1.00  0.00      RA0  C
ATOM   1972  CB  ALA A 210      44.158  48.927  20.814  1.00  0.00      RA0  C
ATOM   1973  C   ALA A 210      44.485  49.255  18.351  1.00  0.00      RA0  C
ATOM   1974  O   ALA A 210      45.640  49.465  17.961  1.00  0.00      RA0  O
ATOM   1975  N   LEU A 211      43.615  48.486  17.688  1.00  0.00      RA0  N
ATOM   1976  H   LEU A 211      42.695  48.362  18.065  1.00  0.00      RA0  H
ATOM   1977  CA  LEU A 211      43.980  47.816  16.445  1.00  0.00      RA0  C
ATOM   1978  CB  LEU A 211      42.893  46.823  16.036  1.00  0.00      RA0  C
ATOM   1979  CG  LEU A 211      42.904  45.480  16.760  1.00  0.00      RA0  C
ATOM   1980  CD1 LEU A 211      41.538  44.799  16.690  1.00  0.00      RA0  C
ATOM   1981  CD2 LEU A 211      44.010  44.565  16.230  1.00  0.00      RA0  C
ATOM   1982  C   LEU A 211      44.160  48.818  15.300  1.00  0.00      RA0  C
ATOM   1983  O   LEU A 211      45.096  48.693  14.533  1.00  0.00      RA0  O
ATOM   1984  N   VAL A 212      43.303  49.829  15.232  1.00  0.00      RA0  N
ATOM   1985  H   VAL A 212      42.560  49.855  15.905  1.00  0.00      RA0  H
ATOM   1986  CA  VAL A 212      43.474  50.924  14.281  1.00  0.00      RA0  C
ATOM   1987  CB  VAL A 212      42.414  52.018  14.460  1.00  0.00      RA0  C
ATOM   1988  CG1 VAL A 212      42.641  53.144  13.450  1.00  0.00      RA0  C
ATOM   1989  CG2 VAL A 212      40.986  51.484  14.380  1.00  0.00      RA0  C
ATOM   1990  C   VAL A 212      44.844  51.543  14.477  1.00  0.00      RA0  C
ATOM   1991  O   VAL A 212      45.622  51.698  13.519  1.00  0.00      RA0  O
ATOM   1992  N   GLU A 213      45.154  51.866  15.726  1.00  0.00      RA0  N
ATOM   1993  H   GLU A 213      44.513  51.722  16.486  1.00  0.00      RA0  H
ATOM   1994  CA  GLU A 213      46.448  52.480  16.040  1.00  0.00      RA0  C
ATOM   1995  CB  GLU A 213      46.406  53.030  17.471  1.00  0.00      RA0  C
ATOM   1996  CG  GLU A 213      45.693  54.394  17.469  1.00  0.00      RA0  C
ATOM   1997  CD  GLU A 213      44.485  54.451  18.394  1.00  0.00      RA0  C
ATOM   1998  OE1 GLU A 213      43.579  55.241  18.130  1.00  0.00      RA0  O
ATOM   1999  OE2 GLU A 213      44.441  53.724  19.378  1.00  0.00      RA0  O
ATOM   2000  C   GLU A 213      47.628  51.559  15.686  1.00  0.00      RA0  C
ATOM   2001  O   GLU A 213      48.710  52.037  15.319  1.00  0.00      RA0  O
ATOM   2002  N   ALA A 214      47.415  50.247  15.776  1.00  0.00      RA0  N
ATOM   2003  H   ALA A 214      46.539  49.931  16.144  1.00  0.00      RA0  H
ATOM   2004  CA  ALA A 214      48.424  49.241  15.402  1.00  0.00      RA0  C
ATOM   2005  CB  ALA A 214      48.064  47.869  15.978  1.00  0.00      RA0  C
ATOM   2006  C   ALA A 214      48.627  49.103  13.890  1.00  0.00      RA0  C
ATOM   2007  O   ALA A 214      49.448  48.297  13.454  1.00  0.00      RA0  O
ATOM   2008  N   GLY A 215      47.862  49.854  13.101  1.00  0.00      RA0  N
ATOM   2009  H   GLY A 215      47.132  50.411  13.500  1.00  0.00      RA0  H
ATOM   2010  CA  GLY A 215      48.031  49.877  11.666  1.00  0.00      RA0  C
ATOM   2011  C   GLY A 215      47.119  48.898  10.949  1.00  0.00      RA0  C
ATOM   2012  O   GLY A 215      47.398  48.508   9.817  1.00  0.00      RA0  O
ATOM   2013  N   VAL A 216      46.016  48.507  11.586  1.00  0.00      RA0  N
ATOM   2014  H   VAL A 216      45.761  48.904  12.472  1.00  0.00      RA0  H
ATOM   2015  CA  VAL A 216      45.030  47.614  10.938  1.00  0.00      RA0  C
ATOM   2016  CB  VAL A 216      44.544  46.567  11.937  1.00  0.00      RA0  C
ATOM   2017  CG1 VAL A 216      43.723  45.499  11.227  1.00  0.00      RA0  C
ATOM   2018  CG2 VAL A 216      45.713  45.948  12.702  1.00  0.00      RA0  C
ATOM   2019  C   VAL A 216      43.867  48.464  10.407  1.00  0.00      RA0  C
ATOM   2020  O   VAL A 216      43.235  49.198  11.162  1.00  0.00      RA0  O
ATOM   2021  N   LYS A 217      43.595  48.357   9.112  1.00  0.00      RA0  N
ATOM   2022  H   LYS A 217      44.057  47.653   8.566  1.00  0.00      RA0  H
ATOM   2023  CA  LYS A 217      42.593  49.191   8.446  1.00  0.00      RA0  C
ATOM   2024  CB  LYS A 217      42.861  49.402   6.950  1.00  0.00      RA0  C
ATOM   2025  CG  LYS A 217      42.132  50.671   6.479  1.00  0.00      RA0  C
ATOM   2026  CD  LYS A 217      41.288  50.518   5.211  1.00  0.00      RA0  C
ATOM   2027  CE  LYS A 217      40.437  51.765   4.910  1.00  0.00      RA0  C
ATOM   2028  NZ  LYS A 217      39.751  51.619   3.619  1.00  0.00      RA0  N
ATOM   2029  HZ1 LYS A 217      38.754  51.314   3.678  1.00  0.00      RA0  H
ATOM   2030  HZ2 LYS A 217      39.825  52.463   3.015  1.00  0.00      RA0  H
ATOM   2031  HZ3 LYS A 217      40.283  50.944   3.028  1.00  0.00      RA0  H
ATOM   2032  C   LYS A 217      41.187  48.640   8.645  1.00  0.00      RA0  C
ATOM   2033  O   LYS A 217      40.949  47.459   8.367  1.00  0.00      RA0  O
ATOM   2034  N   PRO A 218      40.240  49.470   9.110  1.00  0.00      RA0  N
ATOM   2035  CD  PRO A 218      40.436  50.786   9.703  1.00  0.00      RA0  C
ATOM   2036  CA  PRO A 218      38.845  49.048   9.072  1.00  0.00      RA0  C
ATOM   2037  CB  PRO A 218      38.121  50.265   9.660  1.00  0.00      RA0  C
ATOM   2038  CG  PRO A 218      39.159  51.006  10.500  1.00  0.00      RA0  C
ATOM   2039  C   PRO A 218      38.347  48.677   7.649  1.00  0.00      RA0  C
ATOM   2040  O   PRO A 218      38.499  49.440   6.697  1.00  0.00      RA0  O
ATOM   2041  N   CYS A 219      37.719  47.510   7.563  1.00  0.00      RA0  N
ATOM   2042  H   CYS A 219      37.578  46.920   8.360  1.00  0.00      RA0  H
ATOM   2043  CA  CYS A 219      37.224  46.966   6.307  1.00  0.00      RA0  C
ATOM   2044  CB  CYS A 219      38.147  45.832   5.873  1.00  0.00      RA0  C
ATOM   2045  SG  CYS A 219      39.878  46.339   5.733  1.00  0.00      RA0  S
ATOM   2046  C   CYS A 219      35.773  46.522   6.465  1.00  0.00      RA0  C
ATOM   2047  O   CYS A 219      35.413  45.922   7.468  1.00  0.00      RA0  O
ATOM   2048  N   GLY A 220      34.983  46.773   5.422  1.00  0.00      RA0  N
ATOM   2049  H   GLY A 220      35.380  47.233   4.621  1.00  0.00      RA0  H
ATOM   2050  CA  GLY A 220      33.552  46.565   5.440  1.00  0.00      RA0  C
ATOM   2051  C   GLY A 220      33.083  45.327   4.699  1.00  0.00      RA0  C
ATOM   2052  O   GLY A 220      33.852  44.474   4.286  1.00  0.00      RA0  O
ATOM   2053  N   LEU A 221      31.771  45.231   4.564  1.00  0.00      RA0  N
ATOM   2054  H   LEU A 221      31.211  45.978   4.927  1.00  0.00      RA0  H
ATOM   2055  CA  LEU A 221      31.127  44.069   3.968  1.00  0.00      RA0  C
ATOM   2056  CB  LEU A 221      29.613  44.151   4.137  1.00  0.00      RA0  C
ATOM   2057  CG  LEU A 221      29.168  44.264   5.592  1.00  0.00      RA0  C
ATOM   2058  CD1 LEU A 221      27.682  44.602   5.676  1.00  0.00      RA0  C
ATOM   2059  CD2 LEU A 221      29.535  43.026   6.414  1.00  0.00      RA0  C
ATOM   2060  C   LEU A 221      31.454  43.911   2.501  1.00  0.00      RA0  C
ATOM   2061  O   LEU A 221      31.499  42.783   1.981  1.00  0.00      RA0  O
ATOM   2062  N   GLY A 222      31.651  45.020   1.799  1.00  0.00      RA0  N
ATOM   2063  H   GLY A 222      31.630  45.912   2.254  1.00  0.00      RA0  H
ATOM   2064  CA  GLY A 222      31.971  44.962   0.369  1.00  0.00      RA0  C
ATOM   2065  C   GLY A 222      33.273  44.205   0.122  1.00  0.00      RA0  C
ATOM   2066  O   GLY A 222      33.332  43.260  -0.639  1.00  0.00      RA0  O
ATOM   2067  N   ALA A 223      34.314  44.594   0.835  1.00  0.00      RA0  N
ATOM   2068  H   ALA A 223      34.194  45.334   1.496  1.00  0.00      RA0  H
ATOM   2069  CA  ALA A 223      35.586  43.875   0.781  1.00  0.00      RA0  C
ATOM   2070  CB  ALA A 223      36.655  44.636   1.560  1.00  0.00      RA0  C
ATOM   2071  C   ALA A 223      35.477  42.455   1.366  1.00  0.00      RA0  C
ATOM   2072  O   ALA A 223      36.089  41.507   0.856  1.00  0.00      RA0  O
ATOM   2073  N   ARG A 224      34.691  42.279   2.425  1.00  0.00      RA0  N
ATOM   2074  H   ARG A 224      34.235  43.064   2.848  1.00  0.00      RA0  H
ATOM   2075  CA  ARG A 224      34.478  40.940   2.972  1.00  0.00      RA0  C
ATOM   2076  CB  ARG A 224      33.695  40.814   4.304  1.00  0.00      RA0  C
ATOM   2077  CG  ARG A 224      33.929  39.443   5.006  1.00  0.00      RA0  C
ATOM   2078  CD  ARG A 224      33.917  39.439   6.558  1.00  0.00      RA0  C
ATOM   2079  NE  ARG A 224      33.924  38.094   7.177  1.00  0.00      RA0  N
ATOM   2080  HE  ARG A 224      33.135  37.517   6.938  1.00  0.00      RA0  H
ATOM   2081  CZ  ARG A 224      34.877  37.714   8.107  1.00  0.00      RA0  C
ATOM   2082  NH1 ARG A 224      35.937  38.517   8.319  1.00  0.00      RA0  N
ATOM   2083 HH11 ARG A 224      36.652  38.256   8.977  1.00  0.00      RA0  H
ATOM   2084 HH12 ARG A 224      36.048  39.388   7.837  1.00  0.00      RA0  H
ATOM   2085  NH2 ARG A 224      34.770  36.555   8.815  1.00  0.00      RA0  N
ATOM   2086 HH21 ARG A 224      35.450  36.258   9.517  1.00  0.00      RA0  H
ATOM   2087 HH22 ARG A 224      34.004  35.917   8.697  1.00  0.00      RA0  H
ATOM   2088  C   ARG A 224      34.041  40.003   1.827  1.00  0.00      RA0  C
ATOM   2089  O   ARG A 224      34.525  38.876   1.697  1.00  0.00      RA0  O
ATOM   2090  N   ASP A 225      33.130  40.476   0.983  1.00  0.00      RA0  N
ATOM   2091  H   ASP A 225      32.737  41.391   1.094  1.00  0.00      RA0  H
ATOM   2092  CA  ASP A 225      32.631  39.627  -0.077  1.00  0.00      RA0  C
ATOM   2093  CB  ASP A 225      31.204  39.863  -0.583  1.00  0.00      RA0  C
ATOM   2094  CG  ASP A 225      30.586  38.479  -0.818  1.00  0.00      RA0  C
ATOM   2095  OD1 ASP A 225      30.261  37.806   0.156  1.00  0.00      RA0  O
ATOM   2096  OD2 ASP A 225      30.455  38.032  -1.958  1.00  0.00      RA0  O
ATOM   2097  C   ASP A 225      33.641  39.385  -1.205  1.00  0.00      RA0  C
ATOM   2098  O   ASP A 225      33.788  38.242  -1.635  1.00  0.00      RA0  O
ATOM   2099  N   THR A 226      34.304  40.433  -1.695  1.00  0.00      RA0  N
ATOM   2100  H   THR A 226      34.204  41.314  -1.236  1.00  0.00      RA0  H
ATOM   2101  CA  THR A 226      35.314  40.237  -2.754  1.00  0.00      RA0  C
ATOM   2102  CB  THR A 226      35.717  41.649  -3.149  1.00  0.00      RA0  C
ATOM   2103  OG1 THR A 226      35.688  42.485  -1.984  1.00  0.00      RA0  O
ATOM   2104  HG1 THR A 226      34.784  42.778  -1.877  1.00  0.00      RA0  H
ATOM   2105  CG2 THR A 226      34.772  42.241  -4.192  1.00  0.00      RA0  C
ATOM   2106  C   THR A 226      36.448  39.327  -2.276  1.00  0.00      RA0  C
ATOM   2107  O   THR A 226      36.926  38.467  -3.028  1.00  0.00      RA0  O
ATOM   2108  N   LEU A 227      36.856  39.517  -1.033  1.00  0.00      RA0  N
ATOM   2109  H   LEU A 227      36.399  40.206  -0.469  1.00  0.00      RA0  H
ATOM   2110  CA  LEU A 227      37.914  38.685  -0.456  1.00  0.00      RA0  C
ATOM   2111  CB  LEU A 227      38.296  39.178   0.938  1.00  0.00      RA0  C
ATOM   2112  CG  LEU A 227      39.066  40.498   0.932  1.00  0.00      RA0  C
ATOM   2113  CD1 LEU A 227      38.905  41.256   2.243  1.00  0.00      RA0  C
ATOM   2114  CD2 LEU A 227      40.538  40.301   0.588  1.00  0.00      RA0  C
ATOM   2115  C   LEU A 227      37.532  37.211  -0.385  1.00  0.00      RA0  C
ATOM   2116  O   LEU A 227      38.288  36.330  -0.819  1.00  0.00      RA0  O
ATOM   2117  N   ARG A 228      36.357  36.916   0.162  1.00  0.00      RA0  N
ATOM   2118  H   ARG A 228      35.732  37.639   0.469  1.00  0.00      RA0  H
ATOM   2119  CA  ARG A 228      35.964  35.525   0.333  1.00  0.00      RA0  C
ATOM   2120  CB  ARG A 228      34.763  35.408   1.281  1.00  0.00      RA0  C
ATOM   2121  CG  ARG A 228      33.402  35.856   0.733  1.00  0.00      RA0  C
ATOM   2122  CD  ARG A 228      32.595  34.757   0.029  1.00  0.00      RA0  C
ATOM   2123  NE  ARG A 228      31.515  35.357  -0.741  1.00  0.00      RA0  N
ATOM   2124  HE  ARG A 228      31.370  36.356  -0.643  1.00  0.00      RA0  H
ATOM   2125  CZ  ARG A 228      30.687  34.618  -1.527  1.00  0.00      RA0  C
ATOM   2126  NH1 ARG A 228      30.861  33.277  -1.638  1.00  0.00      RA0  N
ATOM   2127 HH11 ARG A 228      30.216  32.688  -2.154  1.00  0.00      RA0  H
ATOM   2128 HH12 ARG A 228      31.634  32.793  -1.202  1.00  0.00      RA0  H
ATOM   2129  NH2 ARG A 228      29.700  35.272  -2.173  1.00  0.00      RA0  N
ATOM   2130 HH21 ARG A 228      29.024  34.809  -2.764  1.00  0.00      RA0  H
ATOM   2131 HH22 ARG A 228      29.639  36.282  -2.063  1.00  0.00      RA0  H
ATOM   2132  C   ARG A 228      35.668  34.814  -1.003  1.00  0.00      RA0  C
ATOM   2133  O   ARG A 228      35.923  33.623  -1.156  1.00  0.00      RA0  O
ATOM   2134  N   LEU A 229      35.145  35.532  -1.977  1.00  0.00      RA0  N
ATOM   2135  H   LEU A 229      34.917  36.498  -1.827  1.00  0.00      RA0  H
ATOM   2136  CA  LEU A 229      34.809  34.909  -3.261  1.00  0.00      RA0  C
ATOM   2137  CB  LEU A 229      33.936  35.841  -4.098  1.00  0.00      RA0  C
ATOM   2138  CG  LEU A 229      33.468  35.143  -5.373  1.00  0.00      RA0  C
ATOM   2139  CD1 LEU A 229      32.674  33.888  -5.033  1.00  0.00      RA0  C
ATOM   2140  CD2 LEU A 229      32.690  36.068  -6.305  1.00  0.00      RA0  C
ATOM   2141  C   LEU A 229      36.111  34.576  -4.022  1.00  0.00      RA0  C
ATOM   2142  O   LEU A 229      36.287  33.467  -4.555  1.00  0.00      RA0  O
ATOM   2143  N   GLU A 230      37.034  35.540  -4.032  1.00  0.00      RA0  N
ATOM   2144  H   GLU A 230      36.835  36.435  -3.624  1.00  0.00      RA0  H
ATOM   2145  CA  GLU A 230      38.381  35.294  -4.562  1.00  0.00      RA0  C
ATOM   2146  CB  GLU A 230      39.305  36.499  -4.421  1.00  0.00      RA0  C
ATOM   2147  CG  GLU A 230      38.984  37.680  -5.336  1.00  0.00      RA0  C
ATOM   2148  CD  GLU A 230      40.041  38.743  -5.128  1.00  0.00      RA0  C
ATOM   2149  OE1 GLU A 230      40.921  38.536  -4.304  1.00  0.00      RA0  O
ATOM   2150  OE2 GLU A 230      40.001  39.778  -5.784  1.00  0.00      RA0  O
ATOM   2151  C   GLU A 230      39.019  34.066  -3.917  1.00  0.00      RA0  C
ATOM   2152  O   GLU A 230      39.668  33.269  -4.598  1.00  0.00      RA0  O
ATOM   2153  N   ALA A 231      38.831  33.907  -2.617  1.00  0.00      RA0  N
ATOM   2154  H   ALA A 231      38.270  34.572  -2.122  1.00  0.00      RA0  H
ATOM   2155  CA  ALA A 231      39.380  32.767  -1.858  1.00  0.00      RA0  C
ATOM   2156  CB  ALA A 231      39.394  33.100  -0.370  1.00  0.00      RA0  C
ATOM   2157  C   ALA A 231      38.647  31.439  -2.040  1.00  0.00      RA0  C
ATOM   2158  O   ALA A 231      39.074  30.408  -1.501  1.00  0.00      RA0  O
ATOM   2159  N   GLY A 232      37.567  31.457  -2.827  1.00  0.00      RA0  N
ATOM   2160  H   GLY A 232      37.246  32.321  -3.212  1.00  0.00      RA0  H
ATOM   2161  CA  GLY A 232      36.742  30.290  -3.072  1.00  0.00      RA0  C
ATOM   2162  C   GLY A 232      35.941  29.830  -1.874  1.00  0.00      RA0  C
ATOM   2163  O   GLY A 232      35.687  28.643  -1.730  1.00  0.00      RA0  O
ATOM   2164  N   MSE A 233      35.543  30.755  -1.019  1.00  0.00      RA0  N
ATOM   2165  H   MSE A 233      35.618  31.724  -1.253  1.00  0.00      RA0  H
ATOM   2166  CA  MSE A 233      34.851  30.396   0.205  1.00  0.00      RA0  C
ATOM   2167  CB  MSE A 233      35.387  31.211   1.380  1.00  0.00      RA0  C
ATOM   2168  CG  MSE A 233      36.846  30.880   1.691  1.00  0.00      RA0  C
ATOM   2169  SE  MSE A 233      37.515  31.881   3.028  1.00  0.00      RA0  S
ATOM   2170  CE  MSE A 233      39.106  31.057   3.187  1.00  0.00      RA0  C
ATOM   2171  C   MSE A 233      33.343  30.613   0.033  1.00  0.00      RA0  C
ATOM   2172  O   MSE A 233      32.922  31.559  -0.633  1.00  0.00      RA0  O
ATOM   2173  N   ASN A 234      32.553  29.646   0.524  1.00  0.00      RA0  N
ATOM   2174  H   ASN A 234      32.934  28.968   1.150  1.00  0.00      RA0  H
ATOM   2175  CA  ASN A 234      31.112  29.673   0.312  1.00  0.00      RA0  C
ATOM   2176  CB  ASN A 234      30.489  28.310   0.624  1.00  0.00      RA0  C
ATOM   2177  CG  ASN A 234      30.844  27.290  -0.434  1.00  0.00      RA0  C
ATOM   2178  OD1 ASN A 234      31.392  27.605  -1.485  1.00  0.00      RA0  O
ATOM   2179  ND2 ASN A 234      30.491  26.038  -0.100  1.00  0.00      RA0  N
ATOM   2180 HD21 ASN A 234      30.085  25.840   0.794  1.00  0.00      RA0  H
ATOM   2181 HD22 ASN A 234      30.638  25.277  -0.738  1.00  0.00      RA0  H
ATOM   2182  C   ASN A 234      30.404  30.690   1.155  1.00  0.00      RA0  C
ATOM   2183  O   ASN A 234      30.860  31.034   2.257  1.00  0.00      RA0  O
ATOM   2184  N   LEU A 235      29.266  31.150   0.627  1.00  0.00      RA0  N
ATOM   2185  H   LEU A 235      28.996  30.873  -0.300  1.00  0.00      RA0  H
ATOM   2186  CA  LEU A 235      28.326  31.974   1.328  1.00  0.00      RA0  C
ATOM   2187  CB  LEU A 235      28.230  33.350   0.673  1.00  0.00      RA0  C
ATOM   2188  CG  LEU A 235      27.271  34.307   1.379  1.00  0.00      RA0  C
ATOM   2189  CD1 LEU A 235      27.671  34.548   2.836  1.00  0.00      RA0  C
ATOM   2190  CD2 LEU A 235      27.118  35.615   0.602  1.00  0.00      RA0  C
ATOM   2191  C   LEU A 235      26.971  31.277   1.303  1.00  0.00      RA0  C
ATOM   2192  O   LEU A 235      26.360  31.076   0.224  1.00  0.00      RA0  O
ATOM   2193  N   TYR A 236      26.522  30.899   2.494  1.00  0.00      RA0  N
ATOM   2194  H   TYR A 236      27.062  31.106   3.309  1.00  0.00      RA0  H
ATOM   2195  CA  TYR A 236      25.247  30.214   2.640  1.00  0.00      RA0  C
ATOM   2196  CB  TYR A 236      24.916  29.899   4.092  1.00  0.00      RA0  C
ATOM   2197  CG  TYR A 236      23.674  29.033   4.163  1.00  0.00      RA0  C
ATOM   2198  CD1 TYR A 236      23.736  27.685   3.825  1.00  0.00      RA0  C
ATOM   2199  CE1 TYR A 236      22.612  26.876   3.959  1.00  0.00      RA0  C
ATOM   2200  CD2 TYR A 236      22.467  29.577   4.587  1.00  0.00      RA0  C
ATOM   2201  CE2 TYR A 236      21.342  28.770   4.711  1.00  0.00      RA0  C
ATOM   2202  CZ  TYR A 236      21.416  27.413   4.423  1.00  0.00      RA0  C
ATOM   2203  OH  TYR A 236      20.301  26.610   4.614  1.00  0.00      RA0  O
ATOM   2204  HH  TYR A 236      20.528  25.711   4.357  1.00  0.00      RA0  H
ATOM   2205  C   TYR A 236      24.144  31.086   2.032  1.00  0.00      RA0  C
ATOM   2206  O   TYR A 236      24.106  32.313   2.217  1.00  0.00      RA0  O
ATOM   2207  N   GLY A 237      23.246  30.435   1.316  1.00  0.00      RA0  N
ATOM   2208  H   GLY A 237      23.347  29.450   1.183  1.00  0.00      RA0  H
ATOM   2209  CA  GLY A 237      22.192  31.105   0.599  1.00  0.00      RA0  C
ATOM   2210  C   GLY A 237      22.547  31.302  -0.857  1.00  0.00      RA0  C
ATOM   2211  O   GLY A 237      21.666  31.439  -1.692  1.00  0.00      RA0  O
ATOM   2212  N   GLN A 238      23.843  31.343  -1.166  1.00  0.00      RA0  N
ATOM   2213  H   GLN A 238      24.540  31.221  -0.460  1.00  0.00      RA0  H
ATOM   2214  CA  GLN A 238      24.307  31.522  -2.538  1.00  0.00      RA0  C
ATOM   2215  CB  GLN A 238      25.182  32.767  -2.657  1.00  0.00      RA0  C
ATOM   2216  CG  GLN A 238      24.264  33.990  -2.559  1.00  0.00      RA0  C
ATOM   2217  CD  GLN A 238      25.014  35.292  -2.751  1.00  0.00      RA0  C
ATOM   2218  OE1 GLN A 238      24.685  36.312  -2.157  1.00  0.00      RA0  O
ATOM   2219  NE2 GLN A 238      26.039  35.223  -3.609  1.00  0.00      RA0  N
ATOM   2220 HE21 GLN A 238      26.234  34.414  -4.178  1.00  0.00      RA0  H
ATOM   2221 HE22 GLN A 238      26.696  35.962  -3.741  1.00  0.00      RA0  H
ATOM   2222  C   GLN A 238      24.942  30.239  -3.057  1.00  0.00      RA0  C
ATOM   2223  O   GLN A 238      24.418  29.622  -3.995  1.00  0.00      RA0  O
ATOM   2224  N   GLU A 239      26.053  29.798  -2.480  1.00  0.00      RA0  N
ATOM   2225  H   GLU A 239      26.489  30.336  -1.755  1.00  0.00      RA0  H
ATOM   2226  CA  GLU A 239      26.675  28.534  -2.930  1.00  0.00      RA0  C
ATOM   2227  CB  GLU A 239      28.123  28.494  -2.447  1.00  0.00      RA0  C
ATOM   2228  CG  GLU A 239      29.141  29.237  -3.321  1.00  0.00      RA0  C
ATOM   2229  CD  GLU A 239      28.834  30.713  -3.480  1.00  0.00      RA0  C
ATOM   2230  OE1 GLU A 239      28.877  31.460  -2.502  1.00  0.00      RA0  O
ATOM   2231  OE2 GLU A 239      28.579  31.128  -4.606  1.00  0.00      RA0  O
ATOM   2232  C   GLU A 239      25.933  27.271  -2.514  1.00  0.00      RA0  C
ATOM   2233  O   GLU A 239      26.139  26.226  -3.112  1.00  0.00      RA0  O
ATOM   2234  N   MSE A 240      25.119  27.368  -1.464  1.00  0.00      RA0  N
ATOM   2235  H   MSE A 240      24.985  28.228  -0.972  1.00  0.00      RA0  H
ATOM   2236  CA  MSE A 240      24.269  26.270  -1.053  1.00  0.00      RA0  C
ATOM   2237  CB  MSE A 240      25.051  25.203  -0.282  1.00  0.00      RA0  C
ATOM   2238  CG  MSE A 240      25.624  25.670   1.059  1.00  0.00      RA0  C
ATOM   2239  SE  MSE A 240      26.934  26.895   0.930  1.00  0.00      RA0  S
ATOM   2240  CE  MSE A 240      27.368  26.944   2.674  1.00  0.00      RA0  C
ATOM   2241  C   MSE A 240      23.074  26.743  -0.209  1.00  0.00      RA0  C
ATOM   2242  O   MSE A 240      23.028  27.868   0.285  1.00  0.00      RA0  O
ATOM   2243  N   ASP A 241      22.115  25.848  -0.068  1.00  0.00      RA0  N
ATOM   2244  H   ASP A 241      22.066  24.962  -0.533  1.00  0.00      RA0  H
ATOM   2245  CA  ASP A 241      20.985  26.060   0.851  1.00  0.00      RA0  C
ATOM   2246  CB  ASP A 241      19.933  26.957   0.196  1.00  0.00      RA0  C
ATOM   2247  CG  ASP A 241      19.082  26.094  -0.715  1.00  0.00      RA0  C
ATOM   2248  OD1 ASP A 241      19.617  25.460  -1.614  1.00  0.00      RA0  O
ATOM   2249  OD2 ASP A 241      17.889  25.964  -0.463  1.00  0.00      RA0  O
ATOM   2250  C   ASP A 241      20.379  24.703   1.105  1.00  0.00      RA0  C
ATOM   2251  O   ASP A 241      20.979  23.675   0.726  1.00  0.00      RA0  O
ATOM   2252  N   GLU A 242      19.212  24.647   1.743  1.00  0.00      RA0  N
ATOM   2253  H   GLU A 242      18.644  25.468   1.786  1.00  0.00      RA0  H
ATOM   2254  CA  GLU A 242      18.651  23.352   2.133  1.00  0.00      RA0  C
ATOM   2255  CB  GLU A 242      17.365  23.586   2.925  1.00  0.00      RA0  C
ATOM   2256  CG  GLU A 242      17.470  24.575   4.084  1.00  0.00      RA0  C
ATOM   2257  CD  GLU A 242      17.933  23.865   5.334  1.00  0.00      RA0  C
ATOM   2258  OE1 GLU A 242      18.237  22.680   5.270  1.00  0.00      RA0  O
ATOM   2259  OE2 GLU A 242      17.963  24.497   6.384  1.00  0.00      RA0  O
ATOM   2260  C   GLU A 242      18.278  22.431   0.982  1.00  0.00      RA0  C
ATOM   2261  O   GLU A 242      18.046  21.243   1.204  1.00  0.00      RA0  O
ATOM   2262  N   THR A 243      18.251  22.974  -0.234  1.00  0.00      RA0  N
ATOM   2263  H   THR A 243      18.481  23.940  -0.378  1.00  0.00      RA0  H
ATOM   2264  CA  THR A 243      17.926  22.200  -1.441  1.00  0.00      RA0  C
ATOM   2265  CB  THR A 243      16.908  22.986  -2.285  1.00  0.00      RA0  C
ATOM   2266  OG1 THR A 243      17.408  24.240  -2.767  1.00  0.00      RA0  O
ATOM   2267  HG1 THR A 243      17.772  24.747  -2.034  1.00  0.00      RA0  H
ATOM   2268  CG2 THR A 243      15.626  23.208  -1.482  1.00  0.00      RA0  C
ATOM   2269  C   THR A 243      19.141  21.692  -2.195  1.00  0.00      RA0  C
ATOM   2270  O   THR A 243      18.994  20.964  -3.182  1.00  0.00      RA0  O
ATOM   2271  N   ILE A 244      20.331  22.094  -1.749  1.00  0.00      RA0  N
ATOM   2272  H   ILE A 244      20.399  22.641  -0.912  1.00  0.00      RA0  H
ATOM   2273  CA  ILE A 244      21.581  21.781  -2.428  1.00  0.00      RA0  C
ATOM   2274  CB  ILE A 244      22.319  23.071  -2.809  1.00  0.00      RA0  C
ATOM   2275  CG2 ILE A 244      23.718  22.811  -3.373  1.00  0.00      RA0  C
ATOM   2276  CG1 ILE A 244      21.472  23.856  -3.807  1.00  0.00      RA0  C
ATOM   2277  CD1 ILE A 244      21.091  22.993  -5.011  1.00  0.00      RA0  C
ATOM   2278  C   ILE A 244      22.465  20.857  -1.601  1.00  0.00      RA0  C
ATOM   2279  O   ILE A 244      22.743  21.144  -0.436  1.00  0.00      RA0  O
ATOM   2280  N   SER A 245      22.978  19.801  -2.244  1.00  0.00      RA0  N
ATOM   2281  H   SER A 245      22.796  19.691  -3.218  1.00  0.00      RA0  H
ATOM   2282  CA  SER A 245      23.866  18.868  -1.601  1.00  0.00      RA0  C
ATOM   2283  CB  SER A 245      23.981  17.668  -2.543  1.00  0.00      RA0  C
ATOM   2284  OG  SER A 245      24.946  16.723  -2.070  1.00  0.00      RA0  O
ATOM   2285  HG  SER A 245      24.423  15.984  -1.751  1.00  0.00      RA0  H
ATOM   2286  C   SER A 245      25.237  19.526  -1.367  1.00  0.00      RA0  C
ATOM   2287  O   SER A 245      25.682  20.283  -2.225  1.00  0.00      RA0  O
ATOM   2288  N   PRO A 246      25.924  19.234  -0.270  1.00  0.00      RA0  N
ATOM   2289  CD  PRO A 246      25.501  18.390   0.836  1.00  0.00      RA0  C
ATOM   2290  CA  PRO A 246      27.298  19.749  -0.108  1.00  0.00      RA0  C
ATOM   2291  CB  PRO A 246      27.703  19.202   1.265  1.00  0.00      RA0  C
ATOM   2292  CG  PRO A 246      26.810  17.990   1.503  1.00  0.00      RA0  C
ATOM   2293  C   PRO A 246      28.197  19.301  -1.264  1.00  0.00      RA0  C
ATOM   2294  O   PRO A 246      29.143  20.032  -1.632  1.00  0.00      RA0  O
ATOM   2295  N   LEU A 247      27.880  18.149  -1.874  1.00  0.00      RA0  N
ATOM   2296  H   LEU A 247      27.054  17.645  -1.608  1.00  0.00      RA0  H
ATOM   2297  CA  LEU A 247      28.665  17.623  -2.980  1.00  0.00      RA0  C
ATOM   2298  CB  LEU A 247      28.190  16.213  -3.335  1.00  0.00      RA0  C
ATOM   2299  CG  LEU A 247      28.168  15.254  -2.138  1.00  0.00      RA0  C
ATOM   2300  CD1 LEU A 247      27.482  13.936  -2.493  1.00  0.00      RA0  C
ATOM   2301  CD2 LEU A 247      29.555  15.023  -1.535  1.00  0.00      RA0  C
ATOM   2302  C   LEU A 247      28.625  18.535  -4.204  1.00  0.00      RA0  C
ATOM   2303  O   LEU A 247      29.546  18.526  -5.009  1.00  0.00      RA0  O
ATOM   2304  N   ALA A 248      27.568  19.327  -4.321  1.00  0.00      RA0  N
ATOM   2305  H   ALA A 248      26.894  19.358  -3.585  1.00  0.00      RA0  H
ATOM   2306  CA  ALA A 248      27.369  20.270  -5.437  1.00  0.00      RA0  C
ATOM   2307  CB  ALA A 248      25.898  20.288  -5.858  1.00  0.00      RA0  C
ATOM   2308  C   ALA A 248      27.794  21.707  -5.074  1.00  0.00      RA0  C
ATOM   2309  O   ALA A 248      27.575  22.639  -5.859  1.00  0.00      RA0  O
ATOM   2310  N   ALA A 249      28.371  21.860  -3.885  1.00  0.00      RA0  N
ATOM   2311  H   ALA A 249      28.530  21.073  -3.290  1.00  0.00      RA0  H
ATOM   2312  CA  ALA A 249      28.788  23.152  -3.359  1.00  0.00      RA0  C
ATOM   2313  CB  ALA A 249      27.960  23.516  -2.128  1.00  0.00      RA0  C
ATOM   2314  C   ALA A 249      30.270  23.147  -2.963  1.00  0.00      RA0  C
ATOM   2315  O   ALA A 249      30.702  23.907  -2.115  1.00  0.00      RA0  O
ATOM   2316  N   ASN A 250      31.036  22.280  -3.607  1.00  0.00      RA0  N
ATOM   2317  H   ASN A 250      30.619  21.695  -4.300  1.00  0.00      RA0  H
ATOM   2318  CA  ASN A 250      32.482  22.179  -3.337  1.00  0.00      RA0  C
ATOM   2319  CB  ASN A 250      33.268  23.402  -3.823  1.00  0.00      RA0  C
ATOM   2320  CG  ASN A 250      34.751  23.116  -3.699  1.00  0.00      RA0  C
ATOM   2321  OD1 ASN A 250      35.205  21.999  -3.900  1.00  0.00      RA0  O
ATOM   2322  ND2 ASN A 250      35.495  24.176  -3.364  1.00  0.00      RA0  N
ATOM   2323 HD21 ASN A 250      35.089  25.071  -3.175  1.00  0.00      RA0  H
ATOM   2324 HD22 ASN A 250      36.485  24.068  -3.299  1.00  0.00      RA0  H
ATOM   2325  C   ASN A 250      32.761  21.910  -1.864  1.00  0.00      RA0  C
ATOM   2326  O   ASN A 250      33.743  22.427  -1.336  1.00  0.00      RA0  O
ATOM   2327  N   MSE A 251      31.903  21.100  -1.211  1.00  0.00      RA0  N
ATOM   2328  H   MSE A 251      31.089  20.746  -1.676  1.00  0.00      RA0  H
ATOM   2329  CA  MSE A 251      32.087  20.727   0.185  1.00  0.00      RA0  C
ATOM   2330  CB  MSE A 251      30.922  21.202   1.052  1.00  0.00      RA0  C
ATOM   2331  CG  MSE A 251      30.721  22.716   1.028  1.00  0.00      RA0  C
ATOM   2332  SE  MSE A 251      29.307  23.236   2.010  1.00  0.00      RA0  S
ATOM   2333  CE  MSE A 251      29.941  22.739   3.619  1.00  0.00      RA0  C
ATOM   2334  C   MSE A 251      32.289  19.230   0.356  1.00  0.00      RA0  C
ATOM   2335  O   MSE A 251      32.310  18.724   1.466  1.00  0.00      RA0  O
ATOM   2336  N   GLY A 252      32.527  18.521  -0.744  1.00  0.00      RA0  N
ATOM   2337  H   GLY A 252      32.522  18.975  -1.632  1.00  0.00      RA0  H
ATOM   2338  CA  GLY A 252      32.811  17.085  -0.658  1.00  0.00      RA0  C
ATOM   2339  C   GLY A 252      33.976  16.799   0.295  1.00  0.00      RA0  C
ATOM   2340  O   GLY A 252      33.971  15.798   1.058  1.00  0.00      RA0  O
ATOM   2341  N   TRP A 253      34.991  17.641   0.210  1.00  0.00      RA0  N
ATOM   2342  H   TRP A 253      34.955  18.331  -0.508  1.00  0.00      RA0  H
ATOM   2343  CA  TRP A 253      36.197  17.479   0.996  1.00  0.00      RA0  C
ATOM   2344  CB  TRP A 253      37.342  18.408   0.550  1.00  0.00      RA0  C
ATOM   2345  CG  TRP A 253      36.937  19.864   0.478  1.00  0.00      RA0  C
ATOM   2346  CD2 TRP A 253      37.114  20.904   1.465  1.00  0.00      RA0  C
ATOM   2347  CE2 TRP A 253      36.565  22.110   0.915  1.00  0.00      RA0  C
ATOM   2348  CE3 TRP A 253      37.676  20.924   2.758  1.00  0.00      RA0  C
ATOM   2349  CD1 TRP A 253      36.311  20.492  -0.608  1.00  0.00      RA0  C
ATOM   2350  NE1 TRP A 253      36.092  21.806  -0.354  1.00  0.00      RA0  N
ATOM   2351  HE1 TRP A 253      35.633  22.428  -0.965  1.00  0.00      RA0  H
ATOM   2352  CZ2 TRP A 253      36.593  23.308   1.661  1.00  0.00      RA0  C
ATOM   2353  CZ3 TRP A 253      37.701  22.128   3.496  1.00  0.00      RA0  C
ATOM   2354  CH2 TRP A 253      37.158  23.312   2.953  1.00  0.00      RA0  C
ATOM   2355  C   TRP A 253      35.916  17.534   2.484  1.00  0.00      RA0  C
ATOM   2356  O   TRP A 253      36.757  17.128   3.276  1.00  0.00      RA0  O
ATOM   2357  N   THR A 254      34.758  18.071   2.869  1.00  0.00      RA0  N
ATOM   2358  H   THR A 254      34.085  18.312   2.175  1.00  0.00      RA0  H
ATOM   2359  CA  THR A 254      34.404  18.171   4.283  1.00  0.00      RA0  C
ATOM   2360  CB  THR A 254      33.716  19.516   4.644  1.00  0.00      RA0  C
ATOM   2361  OG1 THR A 254      32.446  19.715   3.999  1.00  0.00      RA0  O
ATOM   2362  HG1 THR A 254      32.542  19.453   3.091  1.00  0.00      RA0  H
ATOM   2363  CG2 THR A 254      34.629  20.699   4.363  1.00  0.00      RA0  C
ATOM   2364  C   THR A 254      33.587  16.989   4.797  1.00  0.00      RA0  C
ATOM   2365  O   THR A 254      33.267  16.939   5.988  1.00  0.00      RA0  O
ATOM   2366  N   ILE A 255      33.257  16.046   3.925  1.00  0.00      RA0  N
ATOM   2367  H   ILE A 255      33.663  16.026   3.009  1.00  0.00      RA0  H
ATOM   2368  CA  ILE A 255      32.444  14.906   4.342  1.00  0.00      RA0  C
ATOM   2369  CB  ILE A 255      31.474  14.433   3.267  1.00  0.00      RA0  C
ATOM   2370  CG2 ILE A 255      30.438  13.525   3.932  1.00  0.00      RA0  C
ATOM   2371  CG1 ILE A 255      30.815  15.604   2.531  1.00  0.00      RA0  C
ATOM   2372  CD1 ILE A 255      29.985  16.510   3.444  1.00  0.00      RA0  C
ATOM   2373  C   ILE A 255      33.352  13.791   4.823  1.00  0.00      RA0  C
ATOM   2374  O   ILE A 255      34.159  13.254   4.058  1.00  0.00      RA0  O
ATOM   2375  N   ALA A 256      33.192  13.431   6.087  1.00  0.00      RA0  N
ATOM   2376  H   ALA A 256      32.460  13.885   6.593  1.00  0.00      RA0  H
ATOM   2377  CA  ALA A 256      33.960  12.356   6.709  1.00  0.00      RA0  C
ATOM   2378  CB  ALA A 256      34.244  12.653   8.174  1.00  0.00      RA0  C
ATOM   2379  C   ALA A 256      33.215  11.032   6.566  1.00  0.00      RA0  C
ATOM   2380  O   ALA A 256      32.539  10.595   7.469  1.00  0.00      RA0  O
ATOM   2381  N   TRP A 257      33.338  10.385   5.405  1.00  0.00      RA0  N
ATOM   2382  H   TRP A 257      34.044  10.728   4.778  1.00  0.00      RA0  H
ATOM   2383  CA  TRP A 257      32.592   9.142   5.141  1.00  0.00      RA0  C
ATOM   2384  CB  TRP A 257      32.762   8.718   3.693  1.00  0.00      RA0  C
ATOM   2385  CG  TRP A 257      32.267   9.790   2.754  1.00  0.00      RA0  C
ATOM   2386  CD2 TRP A 257      30.906  10.153   2.443  1.00  0.00      RA0  C
ATOM   2387  CE2 TRP A 257      30.950  11.126   1.417  1.00  0.00      RA0  C
ATOM   2388  CE3 TRP A 257      29.680   9.723   2.932  1.00  0.00      RA0  C
ATOM   2389  CD1 TRP A 257      33.055  10.590   1.918  1.00  0.00      RA0  C
ATOM   2390  NE1 TRP A 257      32.284  11.373   1.125  1.00  0.00      RA0  N
ATOM   2391  HE1 TRP A 257      32.629  11.945   0.401  1.00  0.00      RA0  H
ATOM   2392  CZ2 TRP A 257      29.769  11.632   0.893  1.00  0.00      RA0  C
ATOM   2393  CZ3 TRP A 257      28.505  10.243   2.406  1.00  0.00      RA0  C
ATOM   2394  CH2 TRP A 257      28.553  11.182   1.385  1.00  0.00      RA0  C
ATOM   2395  C   TRP A 257      33.013   8.009   6.068  1.00  0.00      RA0  C
ATOM   2396  O   TRP A 257      32.180   7.220   6.548  1.00  0.00      RA0  O
ATOM   2397  N   GLU A 258      34.316   7.914   6.324  1.00  0.00      RA0  N
ATOM   2398  H   GLU A 258      34.950   8.609   5.975  1.00  0.00      RA0  H
ATOM   2399  CA  GLU A 258      34.824   6.879   7.215  1.00  0.00      RA0  C
ATOM   2400  CB  GLU A 258      36.051   6.211   6.603  1.00  0.00      RA0  C
ATOM   2401  CG  GLU A 258      35.579   5.464   5.352  1.00  0.00      RA0  C
ATOM   2402  CD  GLU A 258      34.376   4.610   5.723  1.00  0.00      RA0  C
ATOM   2403  OE1 GLU A 258      34.527   3.723   6.563  1.00  0.00      RA0  O
ATOM   2404  OE2 GLU A 258      33.287   4.844   5.191  1.00  0.00      RA0  O
ATOM   2405  C   GLU A 258      35.008   7.492   8.597  1.00  0.00      RA0  C
ATOM   2406  O   GLU A 258      35.400   8.650   8.685  1.00  0.00      RA0  O
ATOM   2407  N   PRO A 259      34.736   6.765   9.685  1.00  0.00      RA0  N
ATOM   2408  CD  PRO A 259      34.883   7.312  11.029  1.00  0.00      RA0  C
ATOM   2409  CA  PRO A 259      34.299   5.371   9.697  1.00  0.00      RA0  C
ATOM   2410  CB  PRO A 259      34.589   4.959  11.140  1.00  0.00      RA0  C
ATOM   2411  CG  PRO A 259      34.352   6.225  11.954  1.00  0.00      RA0  C
ATOM   2412  C   PRO A 259      32.834   5.247   9.296  1.00  0.00      RA0  C
ATOM   2413  O   PRO A 259      32.029   6.113   9.667  1.00  0.00      RA0  O
ATOM   2414  N   ALA A 260      32.529   4.188   8.555  1.00  0.00      RA0  N
ATOM   2415  H   ALA A 260      33.291   3.656   8.175  1.00  0.00      RA0  H
ATOM   2416  CA  ALA A 260      31.192   3.923   8.026  1.00  0.00      RA0  C
ATOM   2417  CB  ALA A 260      31.184   2.640   7.194  1.00  0.00      RA0  C
ATOM   2418  C   ALA A 260      30.138   3.805   9.102  1.00  0.00      RA0  C
ATOM   2419  O   ALA A 260      28.960   4.052   8.837  1.00  0.00      RA0  O
ATOM   2420  N   ASP A 261      30.539   3.435  10.314  1.00  0.00      RA0  N
ATOM   2421  H   ASP A 261      31.509   3.309  10.537  1.00  0.00      RA0  H
ATOM   2422  CA  ASP A 261      29.585   3.218  11.397  1.00  0.00      RA0  C
ATOM   2423  CB  ASP A 261      30.289   2.335  12.422  1.00  0.00      RA0  C
ATOM   2424  CG  ASP A 261      31.646   2.968  12.720  1.00  0.00      RA0  C
ATOM   2425  OD1 ASP A 261      32.628   2.521  12.134  1.00  0.00      RA0  O
ATOM   2426  OD2 ASP A 261      31.728   3.931  13.485  1.00  0.00      RA0  O
ATOM   2427  C   ASP A 261      29.212   4.466  12.159  1.00  0.00      RA0  C
ATOM   2428  O   ASP A 261      28.453   4.397  13.132  1.00  0.00      RA0  O
ATOM   2429  N   ARG A 262      29.736   5.609  11.747  1.00  0.00      RA0  N
ATOM   2430  H   ARG A 262      30.365   5.607  10.970  1.00  0.00      RA0  H
ATOM   2431  CA  ARG A 262      29.318   6.867  12.343  1.00  0.00      RA0  C
ATOM   2432  CB  ARG A 262      30.380   7.959  12.217  1.00  0.00      RA0  C
ATOM   2433  CG  ARG A 262      29.809   9.286  12.732  1.00  0.00      RA0  C
ATOM   2434  CD  ARG A 262      30.705  10.504  12.525  1.00  0.00      RA0  C
ATOM   2435  NE  ARG A 262      30.992  10.762  11.116  1.00  0.00      RA0  N
ATOM   2436  HE  ARG A 262      31.552  10.081  10.633  1.00  0.00      RA0  H
ATOM   2437  CZ  ARG A 262      30.605  11.959  10.581  1.00  0.00      RA0  C
ATOM   2438  NH1 ARG A 262      29.823  12.796  11.309  1.00  0.00      RA0  N
ATOM   2439 HH11 ARG A 262      29.577  13.735  11.025  1.00  0.00      RA0  H
ATOM   2440 HH12 ARG A 262      29.417  12.519  12.194  1.00  0.00      RA0  H
ATOM   2441  NH2 ARG A 262      31.016  12.263   9.327  1.00  0.00      RA0  N
ATOM   2442 HH21 ARG A 262      30.793  13.135   8.872  1.00  0.00      RA0  H
ATOM   2443 HH22 ARG A 262      31.575  11.617   8.785  1.00  0.00      RA0  H
ATOM   2444  C   ARG A 262      28.042   7.389  11.657  1.00  0.00      RA0  C
ATOM   2445  O   ARG A 262      28.080   7.868  10.541  1.00  0.00      RA0  O
ATOM   2446  N   ASP A 263      26.942   7.332  12.388  1.00  0.00      RA0  N
ATOM   2447  H   ASP A 263      26.996   6.973  13.317  1.00  0.00      RA0  H
ATOM   2448  CA  ASP A 263      25.668   7.872  11.955  1.00  0.00      RA0  C
ATOM   2449  CB  ASP A 263      24.501   7.288  12.744  1.00  0.00      RA0  C
ATOM   2450  CG  ASP A 263      23.224   7.868  12.176  1.00  0.00      RA0  C
ATOM   2451  OD1 ASP A 263      23.169   8.080  10.966  1.00  0.00      RA0  O
ATOM   2452  OD2 ASP A 263      22.295   8.117  12.940  1.00  0.00      RA0  O
ATOM   2453  C   ASP A 263      25.683   9.379  12.085  1.00  0.00      RA0  C
ATOM   2454  O   ASP A 263      26.083   9.924  13.117  1.00  0.00      RA0  O
ATOM   2455  N   PHE A 264      25.256  10.062  11.034  1.00  0.00      RA0  N
ATOM   2456  H   PHE A 264      24.736   9.566  10.331  1.00  0.00      RA0  H
ATOM   2457  CA  PHE A 264      25.059  11.496  11.096  1.00  0.00      RA0  C
ATOM   2458  CB  PHE A 264      26.330  12.290  10.753  1.00  0.00      RA0  C
ATOM   2459  CG  PHE A 264      26.785  12.129   9.320  1.00  0.00      RA0  C
ATOM   2460  CD1 PHE A 264      26.278  12.960   8.327  1.00  0.00      RA0  C
ATOM   2461  CD2 PHE A 264      27.747  11.179   9.001  1.00  0.00      RA0  C
ATOM   2462  CE1 PHE A 264      26.765  12.871   7.028  1.00  0.00      RA0  C
ATOM   2463  CE2 PHE A 264      28.240  11.095   7.704  1.00  0.00      RA0  C
ATOM   2464  CZ  PHE A 264      27.764  11.956   6.722  1.00  0.00      RA0  C
ATOM   2465  C   PHE A 264      23.870  11.875  10.224  1.00  0.00      RA0  C
ATOM   2466  O   PHE A 264      23.512  11.145   9.305  1.00  0.00      RA0  O
ATOM   2467  N   ILE A 265      23.266  13.012  10.523  1.00  0.00      RA0  N
ATOM   2468  H   ILE A 265      23.693  13.594  11.218  1.00  0.00      RA0  H
ATOM   2469  CA  ILE A 265      22.069  13.439   9.815  1.00  0.00      RA0  C
ATOM   2470  CB  ILE A 265      21.448  14.657  10.504  1.00  0.00      RA0  C
ATOM   2471  CG2 ILE A 265      20.094  15.011   9.887  1.00  0.00      RA0  C
ATOM   2472  CG1 ILE A 265      21.356  14.464  12.014  1.00  0.00      RA0  C
ATOM   2473  CD1 ILE A 265      20.972  15.754  12.736  1.00  0.00      RA0  C
ATOM   2474  C   ILE A 265      22.411  13.803   8.383  1.00  0.00      RA0  C
ATOM   2475  O   ILE A 265      23.336  14.573   8.142  1.00  0.00      RA0  O
ATOM   2476  N   GLY A 266      21.694  13.189   7.447  1.00  0.00      RA0  N
ATOM   2477  H   GLY A 266      21.034  12.481   7.702  1.00  0.00      RA0  H
ATOM   2478  CA  GLY A 266      21.956  13.377   6.009  1.00  0.00      RA0  C
ATOM   2479  C   GLY A 266      22.772  12.263   5.385  1.00  0.00      RA0  C
ATOM   2480  O   GLY A 266      22.902  12.218   4.166  1.00  0.00      RA0  O
ATOM   2481  N   ARG A 267      23.273  11.338   6.203  1.00  0.00      RA0  N
ATOM   2482  H   ARG A 267      23.029  11.332   7.175  1.00  0.00      RA0  H
ATOM   2483  CA  ARG A 267      24.264  10.372   5.743  1.00  0.00      RA0  C
ATOM   2484  CB  ARG A 267      24.881   9.446   6.804  1.00  0.00      RA0  C
ATOM   2485  CG  ARG A 267      26.023   8.698   6.089  1.00  0.00      RA0  C
ATOM   2486  CD  ARG A 267      26.906   7.694   6.838  1.00  0.00      RA0  C
ATOM   2487  NE  ARG A 267      27.874   7.131   5.888  1.00  0.00      RA0  N
ATOM   2488  HE  ARG A 267      27.568   6.995   4.935  1.00  0.00      RA0  H
ATOM   2489  CZ  ARG A 267      29.161   6.828   6.241  1.00  0.00      RA0  C
ATOM   2490  NH1 ARG A 267      29.583   7.004   7.515  1.00  0.00      RA0  N
ATOM   2491 HH11 ARG A 267      30.560   6.874   7.746  1.00  0.00      RA0  H
ATOM   2492 HH12 ARG A 267      28.965   7.260   8.267  1.00  0.00      RA0  H
ATOM   2493  NH2 ARG A 267      30.002   6.367   5.289  1.00  0.00      RA0  N
ATOM   2494 HH21 ARG A 267      30.968   6.136   5.494  1.00  0.00      RA0  H
ATOM   2495 HH22 ARG A 267      29.689   6.255   4.331  1.00  0.00      RA0  H
ATOM   2496  C   ARG A 267      23.779   9.532   4.586  1.00  0.00      RA0  C
ATOM   2497  O   ARG A 267      24.436   9.471   3.571  1.00  0.00      RA0  O
ATOM   2498  N   GLU A 268      22.630   8.882   4.712  1.00  0.00      RA0  N
ATOM   2499  H   GLU A 268      22.002   9.186   5.431  1.00  0.00      RA0  H
ATOM   2500  CA  GLU A 268      22.198   7.978   3.636  1.00  0.00      RA0  C
ATOM   2501  CB  GLU A 268      21.050   7.069   4.104  1.00  0.00      RA0  C
ATOM   2502  CG  GLU A 268      20.191   7.592   5.268  1.00  0.00      RA0  C
ATOM   2503  CD  GLU A 268      19.661   8.974   4.946  1.00  0.00      RA0  C
ATOM   2504  OE1 GLU A 268      18.817   9.083   4.064  1.00  0.00      RA0  O
ATOM   2505  OE2 GLU A 268      20.146   9.945   5.529  1.00  0.00      RA0  O
ATOM   2506  C   GLU A 268      21.822   8.751   2.370  1.00  0.00      RA0  C
ATOM   2507  O   GLU A 268      22.071   8.283   1.265  1.00  0.00      RA0  O
ATOM   2508  N   ALA A 269      21.224   9.927   2.516  1.00  0.00      RA0  N
ATOM   2509  H   ALA A 269      20.865  10.173   3.423  1.00  0.00      RA0  H
ATOM   2510  CA  ALA A 269      20.878  10.736   1.313  1.00  0.00      RA0  C
ATOM   2511  CB  ALA A 269      20.115  11.983   1.729  1.00  0.00      RA0  C
ATOM   2512  C   ALA A 269      22.157  11.136   0.573  1.00  0.00      RA0  C
ATOM   2513  O   ALA A 269      22.237  11.113  -0.660  1.00  0.00      RA0  O
ATOM   2514  N   LEU A 270      23.169  11.466   1.347  1.00  0.00      RA0  N
ATOM   2515  H   LEU A 270      23.044  11.432   2.342  1.00  0.00      RA0  H
ATOM   2516  CA  LEU A 270      24.458  11.851   0.806  1.00  0.00      RA0  C
ATOM   2517  CB  LEU A 270      25.331  12.414   1.917  1.00  0.00      RA0  C
ATOM   2518  CG  LEU A 270      26.094  13.629   1.414  1.00  0.00      RA0  C
ATOM   2519  CD1 LEU A 270      25.139  14.645   0.796  1.00  0.00      RA0  C
ATOM   2520  CD2 LEU A 270      26.968  14.239   2.504  1.00  0.00      RA0  C
ATOM   2521  C   LEU A 270      25.115  10.691   0.071  1.00  0.00      RA0  C
ATOM   2522  O   LEU A 270      25.678  10.870  -1.011  1.00  0.00      RA0  O
ATOM   2523  N   GLU A 271      25.041   9.490   0.650  1.00  0.00      RA0  N
ATOM   2524  H   GLU A 271      24.598   9.395   1.544  1.00  0.00      RA0  H
ATOM   2525  CA  GLU A 271      25.599   8.306   0.008  1.00  0.00      RA0  C
ATOM   2526  CB  GLU A 271      25.564   7.072   0.922  1.00  0.00      RA0  C
ATOM   2527  CG  GLU A 271      26.435   7.143   2.193  1.00  0.00      RA0  C
ATOM   2528  CD  GLU A 271      27.933   7.027   1.914  1.00  0.00      RA0  C
ATOM   2529  OE1 GLU A 271      28.688   6.701   2.835  1.00  0.00      RA0  O
ATOM   2530  OE2 GLU A 271      28.366   7.274   0.792  1.00  0.00      RA0  O
ATOM   2531  C   GLU A 271      24.949   8.043  -1.335  1.00  0.00      RA0  C
ATOM   2532  O   GLU A 271      25.613   7.631  -2.296  1.00  0.00      RA0  O
ATOM   2533  N   VAL A 272      23.629   8.230  -1.400  1.00  0.00      RA0  N
ATOM   2534  H   VAL A 272      23.132   8.487  -0.568  1.00  0.00      RA0  H
ATOM   2535  CA  VAL A 272      22.913   8.064  -2.654  1.00  0.00      RA0  C
ATOM   2536  CB  VAL A 272      21.402   8.115  -2.422  1.00  0.00      RA0  C
ATOM   2537  CG1 VAL A 272      20.626   8.090  -3.741  1.00  0.00      RA0  C
ATOM   2538  CG2 VAL A 272      20.969   6.981  -1.492  1.00  0.00      RA0  C
ATOM   2539  C   VAL A 272      23.351   9.134  -3.669  1.00  0.00      RA0  C
ATOM   2540  O   VAL A 272      23.580   8.838  -4.844  1.00  0.00      RA0  O
ATOM   2541  N   GLN A 273      23.486  10.370  -3.202  1.00  0.00      RA0  N
ATOM   2542  H   GLN A 273      23.320  10.530  -2.227  1.00  0.00      RA0  H
ATOM   2543  CA  GLN A 273      23.943  11.461  -4.065  1.00  0.00      RA0  C
ATOM   2544  CB  GLN A 273      23.817  12.776  -3.302  1.00  0.00      RA0  C
ATOM   2545  CG  GLN A 273      22.329  13.048  -3.057  1.00  0.00      RA0  C
ATOM   2546  CD  GLN A 273      22.148  14.026  -1.918  1.00  0.00      RA0  C
ATOM   2547  OE1 GLN A 273      22.998  14.870  -1.660  1.00  0.00      RA0  O
ATOM   2548  NE2 GLN A 273      20.981  13.881  -1.265  1.00  0.00      RA0  N
ATOM   2549 HE21 GLN A 273      20.383  13.112  -1.489  1.00  0.00      RA0  H
ATOM   2550 HE22 GLN A 273      20.649  14.489  -0.535  1.00  0.00      RA0  H
ATOM   2551  C   GLN A 273      25.334  11.173  -4.634  1.00  0.00      RA0  C
ATOM   2552  O   GLN A 273      25.568  11.387  -5.817  1.00  0.00      RA0  O
ATOM   2553  N   ARG A 274      26.231  10.646  -3.796  1.00  0.00      RA0  N
ATOM   2554  H   ARG A 274      25.972  10.454  -2.849  1.00  0.00      RA0  H
ATOM   2555  CA  ARG A 274      27.565  10.283  -4.262  1.00  0.00      RA0  C
ATOM   2556  CB  ARG A 274      28.403   9.908  -3.035  1.00  0.00      RA0  C
ATOM   2557  CG  ARG A 274      29.817   9.434  -3.358  1.00  0.00      RA0  C
ATOM   2558  CD  ARG A 274      30.749   9.465  -2.145  1.00  0.00      RA0  C
ATOM   2559  NE  ARG A 274      30.383   8.530  -1.076  1.00  0.00      RA0  N
ATOM   2560  HE  ARG A 274      29.419   8.290  -0.902  1.00  0.00      RA0  H
ATOM   2561  CZ  ARG A 274      31.362   8.081  -0.240  1.00  0.00      RA0  C
ATOM   2562  NH1 ARG A 274      32.629   8.455  -0.427  1.00  0.00      RA0  N
ATOM   2563 HH11 ARG A 274      33.386   8.153   0.148  1.00  0.00      RA0  H
ATOM   2564 HH12 ARG A 274      32.906   9.104  -1.158  1.00  0.00      RA0  H
ATOM   2565  NH2 ARG A 274      31.072   7.273   0.790  1.00  0.00      RA0  N
ATOM   2566 HH21 ARG A 274      31.773   6.894   1.391  1.00  0.00      RA0  H
ATOM   2567 HH22 ARG A 274      30.106   7.040   0.999  1.00  0.00      RA0  H
ATOM   2568  C   ARG A 274      27.530   9.170  -5.311  1.00  0.00      RA0  C
ATOM   2569  O   ARG A 274      28.216   9.245  -6.333  1.00  0.00      RA0  O
ATOM   2570  N   GLU A 275      26.704   8.163  -5.069  1.00  0.00      RA0  N
ATOM   2571  H   GLU A 275      26.195   8.116  -4.206  1.00  0.00      RA0  H
ATOM   2572  CA  GLU A 275      26.486   7.079  -6.026  1.00  0.00      RA0  C
ATOM   2573  CB  GLU A 275      25.541   6.012  -5.471  1.00  0.00      RA0  C
ATOM   2574  CG  GLU A 275      26.136   5.184  -4.332  1.00  0.00      RA0  C
ATOM   2575  CD  GLU A 275      25.142   4.115  -3.925  1.00  0.00      RA0  C
ATOM   2576  OE1 GLU A 275      23.976   4.446  -3.707  1.00  0.00      RA0  O
ATOM   2577  OE2 GLU A 275      25.533   2.951  -3.839  1.00  0.00      RA0  O
ATOM   2578  C   GLU A 275      25.951   7.572  -7.361  1.00  0.00      RA0  C
ATOM   2579  O   GLU A 275      26.364   7.113  -8.426  1.00  0.00      RA0  O
ATOM   2580  N   HIS A 276      24.971   8.463  -7.308  1.00  0.00      RA0  N
ATOM   2581  H   HIS A 276      24.692   8.816  -6.414  1.00  0.00      RA0  H
ATOM   2582  CA  HIS A 276      24.309   8.917  -8.514  1.00  0.00      RA0  C
ATOM   2583  CB  HIS A 276      22.937   9.508  -8.184  1.00  0.00      RA0  C
ATOM   2584  CG  HIS A 276      21.873   8.437  -8.114  1.00  0.00      RA0  C
ATOM   2585  ND1 HIS A 276      20.670   8.574  -8.703  1.00  0.00      RA0  N
ATOM   2586  HD1 HIS A 276      20.372   9.346  -9.227  1.00  0.00      RA0  H
ATOM   2587  CD2 HIS A 276      21.920   7.198  -7.465  1.00  0.00      RA0  C
ATOM   2588  NE2 HIS A 276      20.723   6.592  -7.674  1.00  0.00      RA0  N
ATOM   2589  CE1 HIS A 276      19.956   7.436  -8.433  1.00  0.00      RA0  C
ATOM   2590  C   HIS A 276      25.104   9.966  -9.265  1.00  0.00      RA0  C
ATOM   2591  O   HIS A 276      24.933  10.098 -10.475  1.00  0.00      RA0  O
ATOM   2592  N   GLY A 277      25.919  10.718  -8.523  1.00  0.00      RA0  N
ATOM   2593  H   GLY A 277      25.926  10.595  -7.531  1.00  0.00      RA0  H
ATOM   2594  CA  GLY A 277      26.588  11.904  -9.048  1.00  0.00      RA0  C
ATOM   2595  C   GLY A 277      25.760  13.145  -8.814  1.00  0.00      RA0  C
ATOM   2596  O   GLY A 277      24.514  13.078  -8.742  1.00  0.00      RA0  O
ATOM   2597  N   THR A 278      26.440  14.288  -8.703  1.00  0.00      RA0  N
ATOM   2598  H   THR A 278      27.435  14.323  -8.741  1.00  0.00      RA0  H
ATOM   2599  CA  THR A 278      25.757  15.568  -8.526  1.00  0.00      RA0  C
ATOM   2600  CB  THR A 278      26.007  15.881  -7.062  1.00  0.00      RA0  C
ATOM   2601  OG1 THR A 278      27.163  15.134  -6.655  1.00  0.00      RA0  O
ATOM   2602  HG1 THR A 278      27.912  15.621  -6.978  1.00  0.00      RA0  H
ATOM   2603  CG2 THR A 278      24.813  15.527  -6.173  1.00  0.00      RA0  C
ATOM   2604  C   THR A 278      26.320  16.617  -9.470  1.00  0.00      RA0  C
ATOM   2605  O   THR A 278      27.309  16.391 -10.188  1.00  0.00      RA0  O
ATOM   2606  N   GLU A 279      25.679  17.769  -9.444  1.00  0.00      RA0  N
ATOM   2607  H   GLU A 279      24.891  17.878  -8.843  1.00  0.00      RA0  H
ATOM   2608  CA  GLU A 279      26.239  18.968 -10.038  1.00  0.00      RA0  C
ATOM   2609  CB  GLU A 279      25.314  20.162  -9.867  1.00  0.00      RA0  C
ATOM   2610  CG  GLU A 279      23.870  20.013 -10.317  1.00  0.00      RA0  C
ATOM   2611  CD  GLU A 279      23.149  21.249  -9.832  1.00  0.00      RA0  C
ATOM   2612  OE1 GLU A 279      22.109  21.129  -9.198  1.00  0.00      RA0  O
ATOM   2613  OE2 GLU A 279      23.652  22.348 -10.032  1.00  0.00      RA0  O
ATOM   2614  C   GLU A 279      27.507  19.356  -9.262  1.00  0.00      RA0  C
ATOM   2615  O   GLU A 279      27.809  18.772  -8.218  1.00  0.00      RA0  O
ATOM   2616  N   LYS A 280      28.275  20.295  -9.804  1.00  0.00      RA0  N
ATOM   2617  H   LYS A 280      28.010  20.772 -10.647  1.00  0.00      RA0  H
ATOM   2618  CA  LYS A 280      29.527  20.680  -9.184  1.00  0.00      RA0  C
ATOM   2619  CB  LYS A 280      30.732  19.844  -9.640  1.00  0.00      RA0  C
ATOM   2620  CG  LYS A 280      31.350  20.027 -11.025  1.00  0.00      RA0  C
ATOM   2621  CD  LYS A 280      32.340  18.872 -11.226  1.00  0.00      RA0  C
ATOM   2622  CE  LYS A 280      33.212  18.900 -12.483  1.00  0.00      RA0  C
ATOM   2623  NZ  LYS A 280      33.656  17.524 -12.753  1.00  0.00      RA0  N
ATOM   2624  HZ1 LYS A 280      34.680  17.383 -12.825  1.00  0.00      RA0  H
ATOM   2625  HZ2 LYS A 280      33.260  16.874 -12.039  1.00  0.00      RA0  H
ATOM   2626  HZ3 LYS A 280      33.159  17.164 -13.601  1.00  0.00      RA0  H
ATOM   2627  C   LYS A 280      29.683  22.178  -9.211  1.00  0.00      RA0  C
ATOM   2628  O   LYS A 280      29.246  22.849 -10.129  1.00  0.00      RA0  O
ATOM   2629  N   LEU A 281      30.353  22.677  -8.200  1.00  0.00      RA0  N
ATOM   2630  H   LEU A 281      30.807  22.060  -7.562  1.00  0.00      RA0  H
ATOM   2631  CA  LEU A 281      30.658  24.089  -8.112  1.00  0.00      RA0  C
ATOM   2632  CB  LEU A 281      30.674  24.521  -6.646  1.00  0.00      RA0  C
ATOM   2633  CG  LEU A 281      30.793  26.031  -6.434  1.00  0.00      RA0  C
ATOM   2634  CD1 LEU A 281      29.509  26.761  -6.826  1.00  0.00      RA0  C
ATOM   2635  CD2 LEU A 281      31.205  26.370  -5.003  1.00  0.00      RA0  C
ATOM   2636  C   LEU A 281      32.011  24.336  -8.760  1.00  0.00      RA0  C
ATOM   2637  O   LEU A 281      33.034  23.759  -8.374  1.00  0.00      RA0  O
ATOM   2638  N   VAL A 282      32.001  25.160  -9.805  1.00  0.00      RA0  N
ATOM   2639  H   VAL A 282      31.163  25.643 -10.045  1.00  0.00      RA0  H
ATOM   2640  CA  VAL A 282      33.204  25.528 -10.522  1.00  0.00      RA0  C
ATOM   2641  CB  VAL A 282      33.129  25.102 -11.990  1.00  0.00      RA0  C
ATOM   2642  CG1 VAL A 282      33.007  23.583 -12.123  1.00  0.00      RA0  C
ATOM   2643  CG2 VAL A 282      32.018  25.856 -12.724  1.00  0.00      RA0  C
ATOM   2644  C   VAL A 282      33.445  27.044 -10.439  1.00  0.00      RA0  C
ATOM   2645  O   VAL A 282      32.574  27.810 -10.004  1.00  0.00      RA0  O
ATOM   2646  N   GLY A 283      34.626  27.468 -10.858  1.00  0.00      RA0  N
ATOM   2647  H   GLY A 283      35.246  26.825 -11.311  1.00  0.00      RA0  H
ATOM   2648  CA  GLY A 283      34.939  28.875 -11.012  1.00  0.00      RA0  C
ATOM   2649  C   GLY A 283      34.754  29.281 -12.453  1.00  0.00      RA0  C
ATOM   2650  O   GLY A 283      34.875  28.456 -13.373  1.00  0.00      RA0  O
ATOM   2651  N   LEU A 284      34.425  30.550 -12.656  1.00  0.00      RA0  N
ATOM   2652  H   LEU A 284      34.325  31.170 -11.875  1.00  0.00      RA0  H
ATOM   2653  CA  LEU A 284      34.368  31.156 -13.992  1.00  0.00      RA0  C
ATOM   2654  CB  LEU A 284      32.943  31.551 -14.375  1.00  0.00      RA0  C
ATOM   2655  CG  LEU A 284      31.933  30.409 -14.451  1.00  0.00      RA0  C
ATOM   2656  CD1 LEU A 284      30.537  30.950 -14.754  1.00  0.00      RA0  C
ATOM   2657  CD2 LEU A 284      32.344  29.327 -15.449  1.00  0.00      RA0  C
ATOM   2658  C   LEU A 284      35.194  32.425 -13.939  1.00  0.00      RA0  C
ATOM   2659  O   LEU A 284      35.170  33.133 -12.939  1.00  0.00      RA0  O
ATOM   2660  N   VAL A 285      35.932  32.657 -15.018  1.00  0.00      RA0  N
ATOM   2661  H   VAL A 285      35.906  31.992 -15.767  1.00  0.00      RA0  H
ATOM   2662  CA  VAL A 285      36.717  33.865 -15.231  1.00  0.00      RA0  C
ATOM   2663  CB  VAL A 285      38.201  33.483 -15.257  1.00  0.00      RA0  C
ATOM   2664  CG1 VAL A 285      39.078  34.578 -15.865  1.00  0.00      RA0  C
ATOM   2665  CG2 VAL A 285      38.671  33.060 -13.864  1.00  0.00      RA0  C
ATOM   2666  C   VAL A 285      36.307  34.525 -16.554  1.00  0.00      RA0  C
ATOM   2667  O   VAL A 285      36.271  33.894 -17.616  1.00  0.00      RA0  O
ATOM   2668  N   MSE A 286      36.020  35.818 -16.490  1.00  0.00      RA0  N
ATOM   2669  H   MSE A 286      36.101  36.314 -15.620  1.00  0.00      RA0  H
ATOM   2670  CA  MSE A 286      35.698  36.579 -17.670  1.00  0.00      RA0  C
ATOM   2671  CB  MSE A 286      34.249  37.053 -17.645  1.00  0.00      RA0  C
ATOM   2672  CG  MSE A 286      33.855  37.722 -18.960  1.00  0.00      RA0  C
ATOM   2673  SE  MSE A 286      32.146  38.275 -18.945  1.00  0.00      RA0  S
ATOM   2674  CE  MSE A 286      32.313  39.486 -17.634  1.00  0.00      RA0  C
ATOM   2675  C   MSE A 286      36.644  37.771 -17.754  1.00  0.00      RA0  C
ATOM   2676  O   MSE A 286      36.491  38.724 -17.011  1.00  0.00      RA0  O
ATOM   2677  N   THR A 287      37.660  37.670 -18.609  1.00  0.00      RA0  N
ATOM   2678  H   THR A 287      37.820  36.823 -19.115  1.00  0.00      RA0  H
ATOM   2679  CA  THR A 287      38.602  38.789 -18.835  1.00  0.00      RA0  C
ATOM   2680  CB  THR A 287      39.804  38.091 -19.429  1.00  0.00      RA0  C
ATOM   2681  OG1 THR A 287      39.689  36.705 -19.069  1.00  0.00      RA0  O
ATOM   2682  HG1 THR A 287      40.515  36.293 -19.297  1.00  0.00      RA0  H
ATOM   2683  CG2 THR A 287      41.130  38.687 -18.953  1.00  0.00      RA0  C
ATOM   2684  C   THR A 287      38.007  39.900 -19.698  1.00  0.00      RA0  C
ATOM   2685  O   THR A 287      38.496  41.041 -19.694  1.00  0.00      RA0  O
ATOM   2686  N   GLU A 288      36.976  39.563 -20.459  1.00  0.00      RA0  N
ATOM   2687  H   GLU A 288      36.562  38.662 -20.351  1.00  0.00      RA0  H
ATOM   2688  CA  GLU A 288      36.258  40.542 -21.252  1.00  0.00      RA0  C
ATOM   2689  CB  GLU A 288      35.274  39.905 -22.259  1.00  0.00      RA0  C
ATOM   2690  CG  GLU A 288      35.184  40.580 -23.653  1.00  0.00      RA0  C
ATOM   2691  CD  GLU A 288      33.843  41.273 -23.921  1.00  0.00      RA0  C
ATOM   2692  OE1 GLU A 288      33.507  42.220 -23.212  1.00  0.00      RA0  O
ATOM   2693  OE2 GLU A 288      33.121  40.895 -24.857  1.00  0.00      RA0  O
ATOM   2694  C   GLU A 288      35.578  41.524 -20.326  1.00  0.00      RA0  C
ATOM   2695  O   GLU A 288      35.261  41.196 -19.186  1.00  0.00      RA0  O
ATOM   2696  N   LYS A 289      35.355  42.734 -20.814  1.00  0.00      RA0  N
ATOM   2697  H   LYS A 289      35.265  42.806 -21.810  1.00  0.00      RA0  H
ATOM   2698  CA  LYS A 289      34.808  43.781 -19.965  1.00  0.00      RA0  C
ATOM   2699  CB  LYS A 289      35.114  45.184 -20.480  1.00  0.00      RA0  C
ATOM   2700  CG  LYS A 289      36.643  45.307 -20.397  1.00  0.00      RA0  C
ATOM   2701  CD  LYS A 289      37.172  44.719 -19.074  1.00  0.00      RA0  C
ATOM   2702  CE  LYS A 289      38.675  44.412 -19.061  1.00  0.00      RA0  C
ATOM   2703  NZ  LYS A 289      38.930  43.247 -18.196  1.00  0.00      RA0  N
ATOM   2704  HZ1 LYS A 289      39.948  43.135 -18.022  1.00  0.00      RA0  H
ATOM   2705  HZ2 LYS A 289      38.445  43.345 -17.282  1.00  0.00      RA0  H
ATOM   2706  HZ3 LYS A 289      38.583  42.389 -18.682  1.00  0.00      RA0  H
ATOM   2707  C   LYS A 289      33.379  43.426 -19.595  1.00  0.00      RA0  C
ATOM   2708  O   LYS A 289      32.632  42.874 -20.400  1.00  0.00      RA0  O
ATOM   2709  N   GLY A 290      33.013  43.721 -18.356  1.00  0.00      RA0  N
ATOM   2710  H   GLY A 290      33.673  44.008 -17.662  1.00  0.00      RA0  H
ATOM   2711  CA  GLY A 290      31.687  43.389 -17.865  1.00  0.00      RA0  C
ATOM   2712  C   GLY A 290      31.833  42.752 -16.507  1.00  0.00      RA0  C
ATOM   2713  O   GLY A 290      32.950  42.444 -16.062  1.00  0.00      RA0  O
ATOM   2714  N   VAL A 291      30.708  42.562 -15.838  1.00  0.00      RA0  N
ATOM   2715  H   VAL A 291      29.805  42.745 -16.228  1.00  0.00      RA0  H
ATOM   2716  CA  VAL A 291      30.709  41.920 -14.517  1.00  0.00      RA0  C
ATOM   2717  CB  VAL A 291      30.399  42.936 -13.405  1.00  0.00      RA0  C
ATOM   2718  CG1 VAL A 291      30.405  42.275 -12.024  1.00  0.00      RA0  C
ATOM   2719  CG2 VAL A 291      31.357  44.129 -13.442  1.00  0.00      RA0  C
ATOM   2720  C   VAL A 291      29.698  40.769 -14.489  1.00  0.00      RA0  C
ATOM   2721  O   VAL A 291      28.548  40.905 -14.924  1.00  0.00      RA0  O
ATOM   2722  N   LEU A 292      30.166  39.625 -14.000  1.00  0.00      RA0  N
ATOM   2723  H   LEU A 292      31.054  39.640 -13.547  1.00  0.00      RA0  H
ATOM   2724  CA  LEU A 292      29.327  38.462 -13.794  1.00  0.00      RA0  C
ATOM   2725  CB  LEU A 292      30.205  37.231 -13.567  1.00  0.00      RA0  C
ATOM   2726  CG  LEU A 292      31.073  36.888 -14.779  1.00  0.00      RA0  C
ATOM   2727  CD1 LEU A 292      32.116  35.816 -14.458  1.00  0.00      RA0  C
ATOM   2728  CD2 LEU A 292      30.220  36.514 -15.990  1.00  0.00      RA0  C
ATOM   2729  C   LEU A 292      28.431  38.707 -12.569  1.00  0.00      RA0  C
ATOM   2730  O   LEU A 292      28.914  39.162 -11.524  1.00  0.00      RA0  O
ATOM   2731  N   ARG A 293      27.134  38.411 -12.709  1.00  0.00      RA0  N
ATOM   2732  H   ARG A 293      26.817  37.916 -13.517  1.00  0.00      RA0  H
ATOM   2733  CA  ARG A 293      26.157  38.651 -11.644  1.00  0.00      RA0  C
ATOM   2734  CB  ARG A 293      24.805  39.204 -12.080  1.00  0.00      RA0  C
ATOM   2735  CG  ARG A 293      24.520  40.528 -12.764  1.00  0.00      RA0  C
ATOM   2736  CD  ARG A 293      22.993  40.740 -12.698  1.00  0.00      RA0  C
ATOM   2737  NE  ARG A 293      22.238  39.575 -13.187  1.00  0.00      RA0  N
ATOM   2738  HE  ARG A 293      22.364  39.334 -14.154  1.00  0.00      RA0  H
ATOM   2739  CZ  ARG A 293      21.442  38.835 -12.336  1.00  0.00      RA0  C
ATOM   2740  NH1 ARG A 293      21.315  39.185 -11.040  1.00  0.00      RA0  N
ATOM   2741 HH11 ARG A 293      20.820  38.558 -10.403  1.00  0.00      RA0  H
ATOM   2742 HH12 ARG A 293      21.695  40.010 -10.628  1.00  0.00      RA0  H
ATOM   2743  NH2 ARG A 293      20.785  37.743 -12.781  1.00  0.00      RA0  N
ATOM   2744 HH21 ARG A 293      20.262  37.198 -12.101  1.00  0.00      RA0  H
ATOM   2745 HH22 ARG A 293      20.773  37.417 -13.725  1.00  0.00      RA0  H
ATOM   2746  C   ARG A 293      25.599  37.355 -11.079  1.00  0.00      RA0  C
ATOM   2747  O   ARG A 293      25.424  36.381 -11.806  1.00  0.00      RA0  O
ATOM   2748  N   ASN A 294      25.240  37.378  -9.799  1.00  0.00      RA0  N
ATOM   2749  H   ASN A 294      25.475  38.166  -9.233  1.00  0.00      RA0  H
ATOM   2750  CA  ASN A 294      24.497  36.266  -9.191  1.00  0.00      RA0  C
ATOM   2751  CB  ASN A 294      23.951  36.611  -7.804  1.00  0.00      RA0  C
ATOM   2752  CG  ASN A 294      25.050  36.834  -6.790  1.00  0.00      RA0  C
ATOM   2753  OD1 ASN A 294      26.237  36.885  -7.107  1.00  0.00      RA0  O
ATOM   2754  ND2 ASN A 294      24.570  37.001  -5.545  1.00  0.00      RA0  N
ATOM   2755 HD21 ASN A 294      23.586  36.931  -5.373  1.00  0.00      RA0  H
ATOM   2756 HD22 ASN A 294      25.139  37.180  -4.740  1.00  0.00      RA0  H
ATOM   2757  C   ASN A 294      23.291  35.885 -10.049  1.00  0.00      RA0  C
ATOM   2758  O   ASN A 294      22.611  36.762 -10.617  1.00  0.00      RA0  O
ATOM   2759  N   GLU A 295      23.046  34.590 -10.131  1.00  0.00      RA0  N
ATOM   2760  H   GLU A 295      23.675  33.960  -9.679  1.00  0.00      RA0  H
ATOM   2761  CA  GLU A 295      21.881  34.003 -10.797  1.00  0.00      RA0  C
ATOM   2762  CB  GLU A 295      20.472  34.450 -10.315  1.00  0.00      RA0  C
ATOM   2763  CG  GLU A 295      20.244  35.316  -9.061  1.00  0.00      RA0  C
ATOM   2764  CD  GLU A 295      20.048  36.769  -9.486  1.00  0.00      RA0  C
ATOM   2765  OE1 GLU A 295      19.445  37.011 -10.530  1.00  0.00      RA0  O
ATOM   2766  OE2 GLU A 295      20.538  37.673  -8.811  1.00  0.00      RA0  O
ATOM   2767  C   GLU A 295      21.911  34.023 -12.341  1.00  0.00      RA0  C
ATOM   2768  O   GLU A 295      20.986  33.530 -12.981  1.00  0.00      RA0  O
ATOM   2769  N   LEU A 296      22.949  34.586 -12.954  1.00  0.00      RA0  N
ATOM   2770  H   LEU A 296      23.690  34.968 -12.401  1.00  0.00      RA0  H
ATOM   2771  CA  LEU A 296      23.110  34.493 -14.398  1.00  0.00      RA0  C
ATOM   2772  CB  LEU A 296      24.349  35.307 -14.785  1.00  0.00      RA0  C
ATOM   2773  CG  LEU A 296      24.486  35.694 -16.259  1.00  0.00      RA0  C
ATOM   2774  CD1 LEU A 296      23.358  36.620 -16.715  1.00  0.00      RA0  C
ATOM   2775  CD2 LEU A 296      25.853  36.319 -16.538  1.00  0.00      RA0  C
ATOM   2776  C   LEU A 296      23.217  33.013 -14.834  1.00  0.00      RA0  C
ATOM   2777  O   LEU A 296      23.923  32.228 -14.197  1.00  0.00      RA0  O
ATOM   2778  N   PRO A 297      22.509  32.611 -15.885  1.00  0.00      RA0  N
ATOM   2779  CD  PRO A 297      21.467  33.367 -16.561  1.00  0.00      RA0  C
ATOM   2780  CA  PRO A 297      22.690  31.265 -16.443  1.00  0.00      RA0  C
ATOM   2781  CB  PRO A 297      21.585  31.186 -17.500  1.00  0.00      RA0  C
ATOM   2782  CG  PRO A 297      20.581  32.284 -17.157  1.00  0.00      RA0  C
ATOM   2783  C   PRO A 297      24.068  31.043 -17.084  1.00  0.00      RA0  C
ATOM   2784  O   PRO A 297      24.695  31.984 -17.585  1.00  0.00      RA0  O
ATOM   2785  N   VAL A 298      24.496  29.790 -17.072  1.00  0.00      RA0  N
ATOM   2786  H   VAL A 298      23.909  29.074 -16.682  1.00  0.00      RA0  H
ATOM   2787  CA  VAL A 298      25.767  29.376 -17.650  1.00  0.00      RA0  C
ATOM   2788  CB  VAL A 298      26.715  28.918 -16.538  1.00  0.00      RA0  C
ATOM   2789  CG1 VAL A 298      28.072  28.512 -17.106  1.00  0.00      RA0  C
ATOM   2790  CG2 VAL A 298      26.840  29.961 -15.429  1.00  0.00      RA0  C
ATOM   2791  C   VAL A 298      25.457  28.200 -18.559  1.00  0.00      RA0  C
ATOM   2792  O   VAL A 298      24.972  27.172 -18.079  1.00  0.00      RA0  O
ATOM   2793  N   ARG A 299      25.730  28.330 -19.853  1.00  0.00      RA0  N
ATOM   2794  H   ARG A 299      26.210  29.132 -20.203  1.00  0.00      RA0  H
ATOM   2795  CA  ARG A 299      25.339  27.304 -20.783  1.00  0.00      RA0  C
ATOM   2796  CB  ARG A 299      24.374  27.850 -21.826  1.00  0.00      RA0  C
ATOM   2797  CG  ARG A 299      23.050  28.211 -21.175  1.00  0.00      RA0  C
ATOM   2798  CD  ARG A 299      21.992  28.663 -22.170  1.00  0.00      RA0  C
ATOM   2799  NE  ARG A 299      20.737  28.778 -21.447  1.00  0.00      RA0  N
ATOM   2800  HE  ARG A 299      20.475  27.992 -20.866  1.00  0.00      RA0  H
ATOM   2801  CZ  ARG A 299      19.991  29.911 -21.452  1.00  0.00      RA0  C
ATOM   2802  NH1 ARG A 299      20.337  30.931 -22.272  1.00  0.00      RA0  N
ATOM   2803 HH11 ARG A 299      19.826  31.793 -22.311  1.00  0.00      RA0  H
ATOM   2804 HH12 ARG A 299      21.136  30.858 -22.877  1.00  0.00      RA0  H
ATOM   2805  NH2 ARG A 299      18.930  29.977 -20.623  1.00  0.00      RA0  N
ATOM   2806 HH21 ARG A 299      18.262  30.718 -20.578  1.00  0.00      RA0  H
ATOM   2807 HH22 ARG A 299      18.800  29.219 -19.948  1.00  0.00      RA0  H
ATOM   2808  C   ARG A 299      26.519  26.656 -21.488  1.00  0.00      RA0  C
ATOM   2809  O   ARG A 299      27.532  27.302 -21.806  1.00  0.00      RA0  O
ATOM   2810  N   PHE A 300      26.362  25.362 -21.718  1.00  0.00      RA0  N
ATOM   2811  H   PHE A 300      25.523  24.874 -21.453  1.00  0.00      RA0  H
ATOM   2812  CA  PHE A 300      27.330  24.589 -22.461  1.00  0.00      RA0  C
ATOM   2813  CB  PHE A 300      28.559  24.259 -21.599  1.00  0.00      RA0  C
ATOM   2814  CG  PHE A 300      28.188  23.449 -20.374  1.00  0.00      RA0  C
ATOM   2815  CD1 PHE A 300      27.747  24.085 -19.218  1.00  0.00      RA0  C
ATOM   2816  CD2 PHE A 300      28.304  22.063 -20.395  1.00  0.00      RA0  C
ATOM   2817  CE1 PHE A 300      27.440  23.343 -18.084  1.00  0.00      RA0  C
ATOM   2818  CE2 PHE A 300      27.998  21.319 -19.261  1.00  0.00      RA0  C
ATOM   2819  CZ  PHE A 300      27.578  21.960 -18.102  1.00  0.00      RA0  C
ATOM   2820  C   PHE A 300      26.674  23.306 -22.983  1.00  0.00      RA0  C
ATOM   2821  O   PHE A 300      25.535  22.967 -22.621  1.00  0.00      RA0  O
ATOM   2822  N   THR A 301      27.376  22.629 -23.884  1.00  0.00      RA0  N
ATOM   2823  H   THR A 301      28.280  22.908 -24.198  1.00  0.00      RA0  H
ATOM   2824  CA  THR A 301      26.934  21.344 -24.416  1.00  0.00      RA0  C
ATOM   2825  CB  THR A 301      26.796  21.600 -25.899  1.00  0.00      RA0  C
ATOM   2826  OG1 THR A 301      26.373  22.963 -26.070  1.00  0.00      RA0  O
ATOM   2827  HG1 THR A 301      26.259  23.090 -27.002  1.00  0.00      RA0  H
ATOM   2828  CG2 THR A 301      25.852  20.617 -26.590  1.00  0.00      RA0  C
ATOM   2829  C   THR A 301      27.989  20.306 -24.065  1.00  0.00      RA0  C
ATOM   2830  O   THR A 301      29.174  20.558 -24.288  1.00  0.00      RA0  O
ATOM   2831  N   ASP A 302      27.580  19.152 -23.528  1.00  0.00      RA0  N
ATOM   2832  H   ASP A 302      26.609  18.912 -23.478  1.00  0.00      RA0  H
ATOM   2833  CA  ASP A 302      28.564  18.123 -23.156  1.00  0.00      RA0  C
ATOM   2834  CB  ASP A 302      27.983  17.208 -22.072  1.00  0.00      RA0  C
ATOM   2835  CG  ASP A 302      27.502  15.917 -22.702  1.00  0.00      RA0  C
ATOM   2836  OD1 ASP A 302      26.587  15.942 -23.514  1.00  0.00      RA0  O
ATOM   2837  OD2 ASP A 302      28.096  14.879 -22.439  1.00  0.00      RA0  O
ATOM   2838  C   ASP A 302      28.993  17.345 -24.374  1.00  0.00      RA0  C
ATOM   2839  O   ASP A 302      28.489  17.576 -25.474  1.00  0.00      RA0  O
ATOM   2840  N   ALA A 303      29.948  16.438 -24.178  1.00  0.00      RA0  N
ATOM   2841  H   ALA A 303      30.078  16.117 -23.239  1.00  0.00      RA0  H
ATOM   2842  CA  ALA A 303      30.554  15.735 -25.303  1.00  0.00      RA0  C
ATOM   2843  CB  ALA A 303      31.693  14.836 -24.821  1.00  0.00      RA0  C
ATOM   2844  C   ALA A 303      29.544  14.886 -26.056  1.00  0.00      RA0  C
ATOM   2845  O   ALA A 303      29.715  14.642 -27.238  1.00  0.00      RA0  O
ATOM   2846  N   GLN A 304      28.482  14.467 -25.370  1.00  0.00      RA0  N
ATOM   2847  H   GLN A 304      28.326  14.778 -24.428  1.00  0.00      RA0  H
ATOM   2848  CA  GLN A 304      27.435  13.648 -25.963  1.00  0.00      RA0  C
ATOM   2849  CB  GLN A 304      26.869  12.648 -24.957  1.00  0.00      RA0  C
ATOM   2850  CG  GLN A 304      27.422  11.233 -25.184  1.00  0.00      RA0  C
ATOM   2851  CD  GLN A 304      28.915  11.141 -24.901  1.00  0.00      RA0  C
ATOM   2852  OE1 GLN A 304      29.336  10.699 -23.838  1.00  0.00      RA0  O
ATOM   2853  NE2 GLN A 304      29.707  11.500 -25.931  1.00  0.00      RA0  N
ATOM   2854 HE21 GLN A 304      29.328  11.902 -26.767  1.00  0.00      RA0  H
ATOM   2855 HE22 GLN A 304      30.699  11.397 -25.877  1.00  0.00      RA0  H
ATOM   2856  C   GLN A 304      26.352  14.498 -26.663  1.00  0.00      RA0  C
ATOM   2857  O   GLN A 304      25.423  13.951 -27.245  1.00  0.00      RA0  O
ATOM   2858  N   GLY A 305      26.476  15.823 -26.599  1.00  0.00      RA0  N
ATOM   2859  H   GLY A 305      27.161  16.212 -25.979  1.00  0.00      RA0  H
ATOM   2860  CA  GLY A 305      25.537  16.742 -27.241  1.00  0.00      RA0  C
ATOM   2861  C   GLY A 305      24.366  17.210 -26.386  1.00  0.00      RA0  C
ATOM   2862  O   GLY A 305      23.473  17.922 -26.886  1.00  0.00      RA0  O
ATOM   2863  N   ASN A 306      24.350  16.828 -25.110  1.00  0.00      RA0  N
ATOM   2864  H   ASN A 306      25.163  16.390 -24.727  1.00  0.00      RA0  H
ATOM   2865  CA  ASN A 306      23.293  17.265 -24.215  1.00  0.00      RA0  C
ATOM   2866  CB  ASN A 306      23.330  16.527 -22.876  1.00  0.00      RA0  C
ATOM   2867  CG  ASN A 306      23.102  15.042 -23.026  1.00  0.00      RA0  C
ATOM   2868  OD1 ASN A 306      21.979  14.577 -23.200  1.00  0.00      RA0  O
ATOM   2869  ND2 ASN A 306      24.230  14.317 -22.919  1.00  0.00      RA0  N
ATOM   2870 HD21 ASN A 306      25.121  14.780 -22.797  1.00  0.00      RA0  H
ATOM   2871 HD22 ASN A 306      24.260  13.321 -22.959  1.00  0.00      RA0  H
ATOM   2872  C   ASN A 306      23.555  18.737 -23.892  1.00  0.00      RA0  C
ATOM   2873  O   ASN A 306      24.662  19.087 -23.502  1.00  0.00      RA0  O
ATOM   2874  N   GLN A 307      22.558  19.592 -24.094  1.00  0.00      RA0  N
ATOM   2875  H   GLN A 307      21.655  19.227 -24.310  1.00  0.00      RA0  H
ATOM   2876  CA  GLN A 307      22.691  21.008 -23.702  1.00  0.00      RA0  C
ATOM   2877  CB  GLN A 307      21.764  21.848 -24.569  1.00  0.00      RA0  C
ATOM   2878  CG  GLN A 307      22.129  21.628 -26.035  1.00  0.00      RA0  C
ATOM   2879  CD  GLN A 307      21.073  22.227 -26.932  1.00  0.00      RA0  C
ATOM   2880  OE1 GLN A 307      20.595  23.337 -26.729  1.00  0.00      RA0  O
ATOM   2881  NE2 GLN A 307      20.728  21.412 -27.944  1.00  0.00      RA0  N
ATOM   2882 HE21 GLN A 307      21.172  20.519 -28.039  1.00  0.00      RA0  H
ATOM   2883 HE22 GLN A 307      20.031  21.674 -28.611  1.00  0.00      RA0  H
ATOM   2884  C   GLN A 307      22.391  21.139 -22.219  1.00  0.00      RA0  C
ATOM   2885  O   GLN A 307      21.406  20.566 -21.713  1.00  0.00      RA0  O
ATOM   2886  N   HIS A 308      23.245  21.895 -21.530  1.00  0.00      RA0  N
ATOM   2887  H   HIS A 308      23.929  22.439 -22.011  1.00  0.00      RA0  H
ATOM   2888  CA  HIS A 308      23.174  22.063 -20.094  1.00  0.00      RA0  C
ATOM   2889  CB  HIS A 308      24.327  21.328 -19.424  1.00  0.00      RA0  C
ATOM   2890  CG  HIS A 308      24.065  19.837 -19.446  1.00  0.00      RA0  C
ATOM   2891  ND1 HIS A 308      22.862  19.282 -19.707  1.00  0.00      RA0  N
ATOM   2892  HD1 HIS A 308      22.039  19.745 -19.987  1.00  0.00      RA0  H
ATOM   2893  CD2 HIS A 308      24.978  18.811 -19.180  1.00  0.00      RA0  C
ATOM   2894  NE2 HIS A 308      24.306  17.637 -19.278  1.00  0.00      RA0  N
ATOM   2895  CE1 HIS A 308      23.007  17.925 -19.601  1.00  0.00      RA0  C
ATOM   2896  C   HIS A 308      23.109  23.530 -19.723  1.00  0.00      RA0  C
ATOM   2897  O   HIS A 308      23.609  24.399 -20.439  1.00  0.00      RA0  O
ATOM   2898  N   GLU A 309      22.458  23.777 -18.599  1.00  0.00      RA0  N
ATOM   2899  H   GLU A 309      22.043  23.056 -18.044  1.00  0.00      RA0  H
ATOM   2900  CA  GLU A 309      22.377  25.103 -18.018  1.00  0.00      RA0  C
ATOM   2901  CB  GLU A 309      21.022  25.740 -18.358  1.00  0.00      RA0  C
ATOM   2902  CG  GLU A 309      20.876  27.188 -17.885  1.00  0.00      RA0  C
ATOM   2903  CD  GLU A 309      19.684  27.837 -18.568  1.00  0.00      RA0  C
ATOM   2904  OE1 GLU A 309      19.203  27.319 -19.571  1.00  0.00      RA0  O
ATOM   2905  OE2 GLU A 309      19.259  28.908 -18.153  1.00  0.00      RA0  O
ATOM   2906  C   GLU A 309      22.650  25.033 -16.528  1.00  0.00      RA0  C
ATOM   2907  O   GLU A 309      21.931  24.375 -15.789  1.00  0.00      RA0  O
ATOM   2908  N   GLY A 310      23.709  25.710 -16.106  1.00  0.00      RA0  N
ATOM   2909  H   GLY A 310      24.196  26.264 -16.769  1.00  0.00      RA0  H
ATOM   2910  CA  GLY A 310      23.991  25.941 -14.712  1.00  0.00      RA0  C
ATOM   2911  C   GLY A 310      23.645  27.360 -14.335  1.00  0.00      RA0  C
ATOM   2912  O   GLY A 310      22.960  28.061 -15.068  1.00  0.00      RA0  O
ATOM   2913  N   ILE A 311      24.158  27.787 -13.192  1.00  0.00      RA0  N
ATOM   2914  H   ILE A 311      24.731  27.186 -12.626  1.00  0.00      RA0  H
ATOM   2915  CA  ILE A 311      23.850  29.107 -12.679  1.00  0.00      RA0  C
ATOM   2916  CB  ILE A 311      22.546  29.010 -11.873  1.00  0.00      RA0  C
ATOM   2917  CG2 ILE A 311      22.664  27.988 -10.737  1.00  0.00      RA0  C
ATOM   2918  CG1 ILE A 311      22.061  30.373 -11.388  1.00  0.00      RA0  C
ATOM   2919  CD1 ILE A 311      20.732  30.275 -10.639  1.00  0.00      RA0  C
ATOM   2920  C   ILE A 311      24.996  29.670 -11.857  1.00  0.00      RA0  C
ATOM   2921  O   ILE A 311      25.632  28.948 -11.116  1.00  0.00      RA0  O
ATOM   2922  N   ILE A 312      25.275  30.961 -12.016  1.00  0.00      RA0  N
ATOM   2923  H   ILE A 312      24.705  31.495 -12.641  1.00  0.00      RA0  H
ATOM   2924  CA  ILE A 312      26.184  31.649 -11.097  1.00  0.00      RA0  C
ATOM   2925  CB  ILE A 312      26.552  33.020 -11.666  1.00  0.00      RA0  C
ATOM   2926  CG2 ILE A 312      27.362  33.856 -10.678  1.00  0.00      RA0  C
ATOM   2927  CG1 ILE A 312      27.295  32.843 -12.988  1.00  0.00      RA0  C
ATOM   2928  CD1 ILE A 312      27.766  34.170 -13.580  1.00  0.00      RA0  C
ATOM   2929  C   ILE A 312      25.583  31.771  -9.706  1.00  0.00      RA0  C
ATOM   2930  O   ILE A 312      24.445  32.273  -9.526  1.00  0.00      RA0  O
ATOM   2931  N   THR A 313      26.355  31.344  -8.720  1.00  0.00      RA0  N
ATOM   2932  H   THR A 313      27.267  30.953  -8.863  1.00  0.00      RA0  H
ATOM   2933  CA  THR A 313      25.942  31.436  -7.336  1.00  0.00      RA0  C
ATOM   2934  CB  THR A 313      26.457  30.166  -6.677  1.00  0.00      RA0  C
ATOM   2935  OG1 THR A 313      27.803  29.928  -7.099  1.00  0.00      RA0  O
ATOM   2936  HG1 THR A 313      28.321  30.165  -6.325  1.00  0.00      RA0  H
ATOM   2937  CG2 THR A 313      25.591  28.965  -7.065  1.00  0.00      RA0  C
ATOM   2938  C   THR A 313      26.412  32.753  -6.728  1.00  0.00      RA0  C
ATOM   2939  O   THR A 313      25.665  33.424  -5.992  1.00  0.00      RA0  O
ATOM   2940  N   SER A 314      27.657  33.130  -7.030  1.00  0.00      RA0  N
ATOM   2941  H   SER A 314      28.269  32.540  -7.561  1.00  0.00      RA0  H
ATOM   2942  CA  SER A 314      28.190  34.438  -6.623  1.00  0.00      RA0  C
ATOM   2943  CB  SER A 314      29.016  34.303  -5.341  1.00  0.00      RA0  C
ATOM   2944  OG  SER A 314      28.246  33.883  -4.206  1.00  0.00      RA0  O
ATOM   2945  HG  SER A 314      28.286  32.919  -4.194  1.00  0.00      RA0  H
ATOM   2946  C   SER A 314      29.105  34.945  -7.690  1.00  0.00      RA0  C
ATOM   2947  O   SER A 314      29.994  34.209  -8.140  1.00  0.00      RA0  O
ATOM   2948  N   GLY A 315      28.901  36.186  -8.097  1.00  0.00      RA0  N
ATOM   2949  H   GLY A 315      28.172  36.744  -7.689  1.00  0.00      RA0  H
ATOM   2950  CA  GLY A 315      29.794  36.828  -9.023  1.00  0.00      RA0  C
ATOM   2951  C   GLY A 315      30.290  38.164  -8.514  1.00  0.00      RA0  C
ATOM   2952  O   GLY A 315      29.679  38.787  -7.626  1.00  0.00      RA0  O
ATOM   2953  N   THR A 316      31.434  38.590  -9.028  1.00  0.00      RA0  N
ATOM   2954  H   THR A 316      31.962  38.051  -9.690  1.00  0.00      RA0  H
ATOM   2955  CA  THR A 316      31.988  39.885  -8.655  1.00  0.00      RA0  C
ATOM   2956  CB  THR A 316      32.453  39.656  -7.205  1.00  0.00      RA0  C
ATOM   2957  OG1 THR A 316      31.568  40.337  -6.317  1.00  0.00      RA0  O
ATOM   2958  HG1 THR A 316      30.711  39.932  -6.456  1.00  0.00      RA0  H
ATOM   2959  CG2 THR A 316      33.929  39.888  -6.889  1.00  0.00      RA0  C
ATOM   2960  C   THR A 316      33.059  40.335  -9.637  1.00  0.00      RA0  C
ATOM   2961  O   THR A 316      33.493  39.572 -10.521  1.00  0.00      RA0  O
ATOM   2962  N   PHE A 317      33.474  41.591  -9.496  1.00  0.00      RA0  N
ATOM   2963  H   PHE A 317      33.124  42.139  -8.736  1.00  0.00      RA0  H
ATOM   2964  CA  PHE A 317      34.704  42.043 -10.130  1.00  0.00      RA0  C
ATOM   2965  CB  PHE A 317      34.551  43.496 -10.573  1.00  0.00      RA0  C
ATOM   2966  CG  PHE A 317      35.693  43.891 -11.477  1.00  0.00      RA0  C
ATOM   2967  CD1 PHE A 317      36.847  44.456 -10.944  1.00  0.00      RA0  C
ATOM   2968  CD2 PHE A 317      35.581  43.698 -12.849  1.00  0.00      RA0  C
ATOM   2969  CE1 PHE A 317      37.878  44.849 -11.787  1.00  0.00      RA0  C
ATOM   2970  CE2 PHE A 317      36.611  44.094 -13.692  1.00  0.00      RA0  C
ATOM   2971  CZ  PHE A 317      37.753  44.681 -13.161  1.00  0.00      RA0  C
ATOM   2972  C   PHE A 317      35.833  41.884  -9.098  1.00  0.00      RA0  C
ATOM   2973  O   PHE A 317      35.757  42.443  -7.987  1.00  0.00      RA0  O
ATOM   2974  N   SER A 318      36.827  41.062  -9.440  1.00  0.00      RA0  N
ATOM   2975  H   SER A 318      36.898  40.700 -10.371  1.00  0.00      RA0  H
ATOM   2976  CA  SER A 318      37.974  40.804  -8.559  1.00  0.00      RA0  C
ATOM   2977  CB  SER A 318      38.612  39.504  -9.066  1.00  0.00      RA0  C
ATOM   2978  OG  SER A 318      39.881  39.231  -8.464  1.00  0.00      RA0  O
ATOM   2979  HG  SER A 318      39.730  39.133  -7.523  1.00  0.00      RA0  H
ATOM   2980  C   SER A 318      38.959  41.989  -8.500  1.00  0.00      RA0  C
ATOM   2981  O   SER A 318      39.617  42.278  -9.506  1.00  0.00      RA0  O
ATOM   2982  N   PRO A 319      39.077  42.671  -7.354  1.00  0.00      RA0  N
ATOM   2983  CD  PRO A 319      38.280  42.506  -6.149  1.00  0.00      RA0  C
ATOM   2984  CA  PRO A 319      40.064  43.743  -7.245  1.00  0.00      RA0  C
ATOM   2985  CB  PRO A 319      39.790  44.314  -5.848  1.00  0.00      RA0  C
ATOM   2986  CG  PRO A 319      38.370  43.875  -5.492  1.00  0.00      RA0  C
ATOM   2987  C   PRO A 319      41.499  43.247  -7.414  1.00  0.00      RA0  C
ATOM   2988  O   PRO A 319      42.308  43.949  -7.980  1.00  0.00      RA0  O
ATOM   2989  N   THR A 320      41.809  42.052  -6.922  1.00  0.00      RA0  N
ATOM   2990  H   THR A 320      41.156  41.474  -6.425  1.00  0.00      RA0  H
ATOM   2991  CA  THR A 320      43.177  41.529  -7.035  1.00  0.00      RA0  C
ATOM   2992  CB  THR A 320      43.265  40.373  -6.055  1.00  0.00      RA0  C
ATOM   2993  OG1 THR A 320      42.589  40.761  -4.855  1.00  0.00      RA0  O
ATOM   2994  HG1 THR A 320      41.753  40.280  -4.846  1.00  0.00      RA0  H
ATOM   2995  CG2 THR A 320      44.706  39.952  -5.768  1.00  0.00      RA0  C
ATOM   2996  C   THR A 320      43.516  41.153  -8.466  1.00  0.00      RA0  C
ATOM   2997  O   THR A 320      44.624  41.454  -8.958  1.00  0.00      RA0  O
ATOM   2998  N   LEU A 321      42.585  40.511  -9.159  1.00  0.00      RA0  N
ATOM   2999  H   LEU A 321      41.679  40.335  -8.767  1.00  0.00      RA0  H
ATOM   3000  CA  LEU A 321      42.878  40.035 -10.511  1.00  0.00      RA0  C
ATOM   3001  CB  LEU A 321      42.067  38.778 -10.804  1.00  0.00      RA0  C
ATOM   3002  CG  LEU A 321      42.397  37.640  -9.842  1.00  0.00      RA0  C
ATOM   3003  CD1 LEU A 321      41.427  36.468  -9.978  1.00  0.00      RA0  C
ATOM   3004  CD2 LEU A 321      43.851  37.205  -9.988  1.00  0.00      RA0  C
ATOM   3005  C   LEU A 321      42.640  41.067 -11.603  1.00  0.00      RA0  C
ATOM   3006  O   LEU A 321      43.277  41.029 -12.647  1.00  0.00      RA0  O
ATOM   3007  N   GLY A 322      41.710  41.986 -11.366  1.00  0.00      RA0  N
ATOM   3008  H   GLY A 322      41.205  41.953 -10.504  1.00  0.00      RA0  H
ATOM   3009  CA  GLY A 322      41.354  43.001 -12.326  1.00  0.00      RA0  C
ATOM   3010  C   GLY A 322      40.411  42.552 -13.429  1.00  0.00      RA0  C
ATOM   3011  O   GLY A 322      40.387  43.142 -14.494  1.00  0.00      RA0  O
ATOM   3012  N   TYR A 323      39.611  41.518 -13.164  1.00  0.00      RA0  N
ATOM   3013  H   TYR A 323      39.608  41.065 -12.269  1.00  0.00      RA0  H
ATOM   3014  CA  TYR A 323      38.576  41.082 -14.083  1.00  0.00      RA0  C
ATOM   3015  CB  TYR A 323      39.141  40.209 -15.213  1.00  0.00      RA0  C
ATOM   3016  CG  TYR A 323      40.001  39.076 -14.697  1.00  0.00      RA0  C
ATOM   3017  CD1 TYR A 323      39.432  37.993 -14.036  1.00  0.00      RA0  C
ATOM   3018  CE1 TYR A 323      40.231  36.943 -13.602  1.00  0.00      RA0  C
ATOM   3019  CD2 TYR A 323      41.375  39.109 -14.907  1.00  0.00      RA0  C
ATOM   3020  CE2 TYR A 323      42.174  38.053 -14.483  1.00  0.00      RA0  C
ATOM   3021  CZ  TYR A 323      41.600  36.964 -13.837  1.00  0.00      RA0  C
ATOM   3022  OH  TYR A 323      42.383  35.905 -13.427  1.00  0.00      RA0  O
ATOM   3023  HH  TYR A 323      43.301  36.109 -13.563  1.00  0.00      RA0  H
ATOM   3024  C   TYR A 323      37.495  40.349 -13.273  1.00  0.00      RA0  C
ATOM   3025  O   TYR A 323      37.658  40.139 -12.075  1.00  0.00      RA0  O
ATOM   3026  N   SER A 324      36.418  39.952 -13.952  1.00  0.00      RA0  N
ATOM   3027  H   SER A 324      36.370  39.984 -14.951  1.00  0.00      RA0  H
ATOM   3028  CA  SER A 324      35.267  39.346 -13.283  1.00  0.00      RA0  C
ATOM   3029  CB  SER A 324      34.188  39.747 -14.244  1.00  0.00      RA0  C
ATOM   3030  OG  SER A 324      34.768  40.898 -14.878  1.00  0.00      RA0  O
ATOM   3031  HG  SER A 324      34.118  41.237 -15.485  1.00  0.00      RA0  H
ATOM   3032  C   SER A 324      35.474  37.865 -12.982  1.00  0.00      RA0  C
ATOM   3033  O   SER A 324      36.028  37.139 -13.800  1.00  0.00      RA0  O
ATOM   3034  N   ILE A 325      35.016  37.433 -11.809  1.00  0.00      RA0  N
ATOM   3035  H   ILE A 325      34.510  38.038 -11.190  1.00  0.00      RA0  H
ATOM   3036  CA  ILE A 325      35.057  36.023 -11.440  1.00  0.00      RA0  C
ATOM   3037  CB  ILE A 325      36.151  35.751 -10.406  1.00  0.00      RA0  C
ATOM   3038  CG2 ILE A 325      37.558  35.926 -10.979  1.00  0.00      RA0  C
ATOM   3039  CG1 ILE A 325      35.906  36.605  -9.161  1.00  0.00      RA0  C
ATOM   3040  CD1 ILE A 325      36.797  36.205  -7.991  1.00  0.00      RA0  C
ATOM   3041  C   ILE A 325      33.720  35.598 -10.854  1.00  0.00      RA0  C
ATOM   3042  O   ILE A 325      32.936  36.431 -10.374  1.00  0.00      RA0  O
ATOM   3043  N   ALA A 326      33.504  34.293 -10.824  1.00  0.00      RA0  N
ATOM   3044  H   ALA A 326      34.140  33.636 -11.240  1.00  0.00      RA0  H
ATOM   3045  CA  ALA A 326      32.285  33.768 -10.225  1.00  0.00      RA0  C
ATOM   3046  CB  ALA A 326      31.140  33.810 -11.237  1.00  0.00      RA0  C
ATOM   3047  C   ALA A 326      32.440  32.346  -9.779  1.00  0.00      RA0  C
ATOM   3048  O   ALA A 326      33.253  31.591 -10.332  1.00  0.00      RA0  O
ATOM   3049  N   LEU A 327      31.649  31.977  -8.775  1.00  0.00      RA0  N
ATOM   3050  H   LEU A 327      31.005  32.649  -8.411  1.00  0.00      RA0  H
ATOM   3051  CA  LEU A 327      31.360  30.590  -8.485  1.00  0.00      RA0  C
ATOM   3052  CB  LEU A 327      31.271  30.332  -6.981  1.00  0.00      RA0  C
ATOM   3053  CG  LEU A 327      32.628  30.496  -6.296  1.00  0.00      RA0  C
ATOM   3054  CD1 LEU A 327      32.590  30.096  -4.821  1.00  0.00      RA0  C
ATOM   3055  CD2 LEU A 327      33.734  29.768  -7.055  1.00  0.00      RA0  C
ATOM   3056  C   LEU A 327      30.035  30.255  -9.205  1.00  0.00      RA0  C
ATOM   3057  O   LEU A 327      29.129  31.098  -9.287  1.00  0.00      RA0  O
ATOM   3058  N   ALA A 328      29.974  29.054  -9.764  1.00  0.00      RA0  N
ATOM   3059  H   ALA A 328      30.747  28.418  -9.693  1.00  0.00      RA0  H
ATOM   3060  CA  ALA A 328      28.781  28.571 -10.476  1.00  0.00      RA0  C
ATOM   3061  CB  ALA A 328      28.922  28.806 -11.979  1.00  0.00      RA0  C
ATOM   3062  C   ALA A 328      28.548  27.092 -10.243  1.00  0.00      RA0  C
ATOM   3063  O   ALA A 328      29.489  26.294 -10.209  1.00  0.00      RA0  O
ATOM   3064  N   ARG A 329      27.274  26.747 -10.086  1.00  0.00      RA0  N
ATOM   3065  H   ARG A 329      26.577  27.453 -10.227  1.00  0.00      RA0  H
ATOM   3066  CA  ARG A 329      26.834  25.349 -10.011  1.00  0.00      RA0  C
ATOM   3067  CB  ARG A 329      25.648  25.219  -9.074  1.00  0.00      RA0  C
ATOM   3068  CG  ARG A 329      26.026  24.846  -7.647  1.00  0.00      RA0  C
ATOM   3069  CD  ARG A 329      24.757  24.647  -6.826  1.00  0.00      RA0  C
ATOM   3070  NE  ARG A 329      23.774  23.922  -7.629  1.00  0.00      RA0  N
ATOM   3071  HE  ARG A 329      24.056  23.086  -8.128  1.00  0.00      RA0  H
ATOM   3072  CZ  ARG A 329      22.519  24.419  -7.794  1.00  0.00      RA0  C
ATOM   3073  NH1 ARG A 329      22.157  25.544  -7.132  1.00  0.00      RA0  N
ATOM   3074 HH11 ARG A 329      21.242  25.947  -7.210  1.00  0.00      RA0  H
ATOM   3075 HH12 ARG A 329      22.804  26.014  -6.523  1.00  0.00      RA0  H
ATOM   3076  NH2 ARG A 329      21.673  23.772  -8.618  1.00  0.00      RA0  N
ATOM   3077 HH21 ARG A 329      20.728  24.032  -8.808  1.00  0.00      RA0  H
ATOM   3078 HH22 ARG A 329      22.011  22.934  -9.097  1.00  0.00      RA0  H
ATOM   3079  C   ARG A 329      26.426  24.886 -11.388  1.00  0.00      RA0  C
ATOM   3080  O   ARG A 329      25.532  25.466 -11.999  1.00  0.00      RA0  O
ATOM   3081  N   VAL A 330      27.076  23.837 -11.877  1.00  0.00      RA0  N
ATOM   3082  H   VAL A 330      27.750  23.345 -11.319  1.00  0.00      RA0  H
ATOM   3083  CA  VAL A 330      26.872  23.373 -13.250  1.00  0.00      RA0  C
ATOM   3084  CB  VAL A 330      28.033  23.816 -14.155  1.00  0.00      RA0  C
ATOM   3085  CG1 VAL A 330      28.076  25.335 -14.343  1.00  0.00      RA0  C
ATOM   3086  CG2 VAL A 330      29.362  23.250 -13.653  1.00  0.00      RA0  C
ATOM   3087  C   VAL A 330      26.727  21.859 -13.287  1.00  0.00      RA0  C
ATOM   3088  O   VAL A 330      27.312  21.162 -12.449  1.00  0.00      RA0  O
ATOM   3089  N   PRO A 331      25.943  21.344 -14.233  1.00  0.00      RA0  N
ATOM   3090  CD  PRO A 331      25.025  22.079 -15.092  1.00  0.00      RA0  C
ATOM   3091  CA  PRO A 331      25.950  19.905 -14.494  1.00  0.00      RA0  C
ATOM   3092  CB  PRO A 331      24.982  19.775 -15.672  1.00  0.00      RA0  C
ATOM   3093  CG  PRO A 331      24.073  21.001 -15.587  1.00  0.00      RA0  C
ATOM   3094  C   PRO A 331      27.348  19.347 -14.784  1.00  0.00      RA0  C
ATOM   3095  O   PRO A 331      28.232  20.051 -15.286  1.00  0.00      RA0  O
ATOM   3096  N   GLU A 332      27.531  18.066 -14.471  1.00  0.00      RA0  N
ATOM   3097  H   GLU A 332      26.767  17.548 -14.095  1.00  0.00      RA0  H
ATOM   3098  CA  GLU A 332      28.723  17.330 -14.878  1.00  0.00      RA0  C
ATOM   3099  CB  GLU A 332      28.827  15.917 -14.307  1.00  0.00      RA0  C
ATOM   3100  CG  GLU A 332      29.706  15.860 -13.048  1.00  0.00      RA0  C
ATOM   3101  CD  GLU A 332      31.193  16.096 -13.330  1.00  0.00      RA0  C
ATOM   3102  OE1 GLU A 332      31.570  16.768 -14.293  1.00  0.00      RA0  O
ATOM   3103  OE2 GLU A 332      32.014  15.640 -12.540  1.00  0.00      RA0  O
ATOM   3104  C   GLU A 332      28.862  17.352 -16.391  1.00  0.00      RA0  C
ATOM   3105  O   GLU A 332      27.873  17.349 -17.132  1.00  0.00      RA0  O
ATOM   3106  N   GLY A 333      30.109  17.367 -16.828  1.00  0.00      RA0  N
ATOM   3107  H   GLY A 333      30.831  17.371 -16.133  1.00  0.00      RA0  H
ATOM   3108  CA  GLY A 333      30.447  17.276 -18.229  1.00  0.00      RA0  C
ATOM   3109  C   GLY A 333      30.902  18.586 -18.822  1.00  0.00      RA0  C
ATOM   3110  O   GLY A 333      31.150  18.640 -20.008  1.00  0.00      RA0  O
ATOM   3111  N   ILE A 334      31.018  19.642 -18.012  1.00  0.00      RA0  N
ATOM   3112  H   ILE A 334      30.820  19.531 -17.041  1.00  0.00      RA0  H
ATOM   3113  CA  ILE A 334      31.517  20.923 -18.524  1.00  0.00      RA0  C
ATOM   3114  CB  ILE A 334      31.319  22.011 -17.455  1.00  0.00      RA0  C
ATOM   3115  CG2 ILE A 334      32.202  21.770 -16.229  1.00  0.00      RA0  C
ATOM   3116  CG1 ILE A 334      31.456  23.422 -18.030  1.00  0.00      RA0  C
ATOM   3117  CD1 ILE A 334      30.986  24.492 -17.045  1.00  0.00      RA0  C
ATOM   3118  C   ILE A 334      32.975  20.818 -19.015  1.00  0.00      RA0  C
ATOM   3119  O   ILE A 334      33.771  20.034 -18.478  1.00  0.00      RA0  O
ATOM   3120  N   GLY A 335      33.296  21.587 -20.051  1.00  0.00      RA0  N
ATOM   3121  H   GLY A 335      32.610  22.230 -20.384  1.00  0.00      RA0  H
ATOM   3122  CA  GLY A 335      34.659  21.696 -20.582  1.00  0.00      RA0  C
ATOM   3123  C   GLY A 335      35.442  22.889 -20.041  1.00  0.00      RA0  C
ATOM   3124  O   GLY A 335      35.270  23.319 -18.883  1.00  0.00      RA0  O
ATOM   3125  N   GLU A 336      36.312  23.417 -20.896  1.00  0.00      RA0  N
ATOM   3126  H   GLU A 336      36.340  23.081 -21.834  1.00  0.00      RA0  H
ATOM   3127  CA  GLU A 336      37.242  24.464 -20.519  1.00  0.00      RA0  C
ATOM   3128  CB  GLU A 336      38.443  24.410 -21.454  1.00  0.00      RA0  C
ATOM   3129  CG  GLU A 336      39.470  23.382 -20.989  1.00  0.00      RA0  C
ATOM   3130  CD  GLU A 336      40.140  23.959 -19.761  1.00  0.00      RA0  C
ATOM   3131  OE1 GLU A 336      41.104  24.698 -19.915  1.00  0.00      RA0  O
ATOM   3132  OE2 GLU A 336      39.667  23.771 -18.643  1.00  0.00      RA0  O
ATOM   3133  C   GLU A 336      36.572  25.829 -20.582  1.00  0.00      RA0  C
ATOM   3134  O   GLU A 336      37.055  26.778 -19.986  1.00  0.00      RA0  O
ATOM   3135  N   THR A 337      35.461  25.909 -21.305  1.00  0.00      RA0  N
ATOM   3136  H   THR A 337      35.121  25.165 -21.873  1.00  0.00      RA0  H
ATOM   3137  CA  THR A 337      34.717  27.161 -21.467  1.00  0.00      RA0  C
ATOM   3138  CB  THR A 337      35.199  27.552 -22.843  1.00  0.00      RA0  C
ATOM   3139  OG1 THR A 337      35.935  26.416 -23.336  1.00  0.00      RA0  O
ATOM   3140  HG1 THR A 337      36.334  26.692 -24.150  1.00  0.00      RA0  H
ATOM   3141  CG2 THR A 337      36.096  28.790 -22.851  1.00  0.00      RA0  C
ATOM   3142  C   THR A 337      33.204  26.953 -21.365  1.00  0.00      RA0  C
ATOM   3143  O   THR A 337      32.696  25.840 -21.477  1.00  0.00      RA0  O
ATOM   3144  N   ALA A 338      32.487  28.051 -21.176  1.00  0.00      RA0  N
ATOM   3145  H   ALA A 338      32.918  28.953 -21.084  1.00  0.00      RA0  H
ATOM   3146  CA  ALA A 338      31.041  28.030 -21.187  1.00  0.00      RA0  C
ATOM   3147  CB  ALA A 338      30.492  27.751 -19.789  1.00  0.00      RA0  C
ATOM   3148  C   ALA A 338      30.565  29.390 -21.661  1.00  0.00      RA0  C
ATOM   3149  O   ALA A 338      31.390  30.274 -21.979  1.00  0.00      RA0  O
ATOM   3150  N   ILE A 339      29.248  29.554 -21.759  1.00  0.00      RA0  N
ATOM   3151  H   ILE A 339      28.603  28.840 -21.483  1.00  0.00      RA0  H
ATOM   3152  CA  ILE A 339      28.680  30.798 -22.271  1.00  0.00      RA0  C
ATOM   3153  CB  ILE A 339      27.891  30.470 -23.542  1.00  0.00      RA0  C
ATOM   3154  CG2 ILE A 339      27.182  31.703 -24.085  1.00  0.00      RA0  C
ATOM   3155  CG1 ILE A 339      28.754  29.789 -24.606  1.00  0.00      RA0  C
ATOM   3156  CD1 ILE A 339      29.787  30.733 -25.219  1.00  0.00      RA0  C
ATOM   3157  C   ILE A 339      27.754  31.433 -21.261  1.00  0.00      RA0  C
ATOM   3158  O   ILE A 339      26.894  30.753 -20.693  1.00  0.00      RA0  O
ATOM   3159  N   VAL A 340      27.913  32.744 -21.070  1.00  0.00      RA0  N
ATOM   3160  H   VAL A 340      28.601  33.258 -21.586  1.00  0.00      RA0  H
ATOM   3161  CA  VAL A 340      26.991  33.543 -20.267  1.00  0.00      RA0  C
ATOM   3162  CB  VAL A 340      27.652  34.073 -18.992  1.00  0.00      RA0  C
ATOM   3163  CG1 VAL A 340      28.098  32.935 -18.071  1.00  0.00      RA0  C
ATOM   3164  CG2 VAL A 340      28.788  35.036 -19.323  1.00  0.00      RA0  C
ATOM   3165  C   VAL A 340      26.496  34.702 -21.155  1.00  0.00      RA0  C
ATOM   3166  O   VAL A 340      27.145  35.050 -22.142  1.00  0.00      RA0  O
ATOM   3167  N   GLN A 341      25.339  35.269 -20.835  1.00  0.00      RA0  N
ATOM   3168  H   GLN A 341      24.896  35.009 -19.980  1.00  0.00      RA0  H
ATOM   3169  CA  GLN A 341      24.821  36.437 -21.565  1.00  0.00      RA0  C
ATOM   3170  CB  GLN A 341      23.302  36.371 -21.473  1.00  0.00      RA0  C
ATOM   3171  CG  GLN A 341      22.660  35.997 -22.800  1.00  0.00      RA0  C
ATOM   3172  CD  GLN A 341      22.696  37.227 -23.670  1.00  0.00      RA0  C
ATOM   3173  OE1 GLN A 341      22.887  38.342 -23.184  1.00  0.00      RA0  O
ATOM   3174  NE2 GLN A 341      22.443  36.975 -24.961  1.00  0.00      RA0  N
ATOM   3175 HE21 GLN A 341      22.480  36.017 -25.277  1.00  0.00      RA0  H
ATOM   3176 HE22 GLN A 341      22.253  37.644 -25.679  1.00  0.00      RA0  H
ATOM   3177  C   GLN A 341      25.349  37.761 -20.982  1.00  0.00      RA0  C
ATOM   3178  O   GLN A 341      25.161  38.040 -19.801  1.00  0.00      RA0  O
ATOM   3179  N   ILE A 342      26.028  38.563 -21.807  1.00  0.00      RA0  N
ATOM   3180  H   ILE A 342      26.173  38.301 -22.756  1.00  0.00      RA0  H
ATOM   3181  CA  ILE A 342      26.585  39.864 -21.359  1.00  0.00      RA0  C
ATOM   3182  CB  ILE A 342      28.088  39.805 -21.052  1.00  0.00      RA0  C
ATOM   3183  CG2 ILE A 342      28.620  41.192 -20.693  1.00  0.00      RA0  C
ATOM   3184  CG1 ILE A 342      28.416  38.833 -19.915  1.00  0.00      RA0  C
ATOM   3185  CD1 ILE A 342      27.983  39.352 -18.542  1.00  0.00      RA0  C
ATOM   3186  C   ILE A 342      26.260  40.925 -22.412  1.00  0.00      RA0  C
ATOM   3187  O   ILE A 342      26.634  40.773 -23.577  1.00  0.00      RA0  O
ATOM   3188  N   ARG A 343      25.548  41.979 -22.001  1.00  0.00      RA0  N
ATOM   3189  H   ARG A 343      25.266  41.998 -21.043  1.00  0.00      RA0  H
ATOM   3190  CA  ARG A 343      25.081  43.025 -22.916  1.00  0.00      RA0  C
ATOM   3191  CB  ARG A 343      26.271  43.852 -23.435  1.00  0.00      RA0  C
ATOM   3192  CG  ARG A 343      27.255  44.229 -22.320  1.00  0.00      RA0  C
ATOM   3193  CD  ARG A 343      28.562  44.868 -22.807  1.00  0.00      RA0  C
ATOM   3194  NE  ARG A 343      29.244  44.042 -23.808  1.00  0.00      RA0  N
ATOM   3195  HE  ARG A 343      28.776  43.987 -24.695  1.00  0.00      RA0  H
ATOM   3196  CZ  ARG A 343      30.450  43.448 -23.529  1.00  0.00      RA0  C
ATOM   3197  NH1 ARG A 343      30.965  43.493 -22.289  1.00  0.00      RA0  N
ATOM   3198 HH11 ARG A 343      31.856  43.050 -22.070  1.00  0.00      RA0  H
ATOM   3199 HH12 ARG A 343      30.515  43.947 -21.520  1.00  0.00      RA0  H
ATOM   3200  NH2 ARG A 343      31.129  42.818 -24.504  1.00  0.00      RA0  N
ATOM   3201 HH21 ARG A 343      32.020  42.361 -24.299  1.00  0.00      RA0  H
ATOM   3202 HH22 ARG A 343      30.813  42.777 -25.448  1.00  0.00      RA0  H
ATOM   3203  C   ARG A 343      24.265  42.442 -24.067  1.00  0.00      RA0  C
ATOM   3204  O   ARG A 343      24.450  42.807 -25.229  1.00  0.00      RA0  O
ATOM   3205  N   ASN A 344      23.366  41.521 -23.721  1.00  0.00      RA0  N
ATOM   3206  H   ASN A 344      23.349  41.160 -22.791  1.00  0.00      RA0  H
ATOM   3207  CA  ASN A 344      22.421  40.918 -24.669  1.00  0.00      RA0  C
ATOM   3208  CB  ASN A 344      21.500  41.940 -25.344  1.00  0.00      RA0  C
ATOM   3209  CG  ASN A 344      20.208  41.271 -25.785  1.00  0.00      RA0  C
ATOM   3210  OD1 ASN A 344      19.268  41.141 -25.007  1.00  0.00      RA0  O
ATOM   3211  ND2 ASN A 344      20.159  40.938 -27.086  1.00  0.00      RA0  N
ATOM   3212 HD21 ASN A 344      21.022  40.923 -27.600  1.00  0.00      RA0  H
ATOM   3213 HD22 ASN A 344      19.320  40.656 -27.548  1.00  0.00      RA0  H
ATOM   3214  C   ASN A 344      23.093  40.014 -25.721  1.00  0.00      RA0  C
ATOM   3215  O   ASN A 344      22.540  39.768 -26.793  1.00  0.00      RA0  O
ATOM   3216  N   ARG A 345      24.282  39.515 -25.398  1.00  0.00      RA0  N
ATOM   3217  H   ARG A 345      24.652  39.580 -24.471  1.00  0.00      RA0  H
ATOM   3218  CA  ARG A 345      25.063  38.723 -26.332  1.00  0.00      RA0  C
ATOM   3219  CB  ARG A 345      26.153  39.685 -26.842  1.00  0.00      RA0  C
ATOM   3220  CG  ARG A 345      27.003  39.357 -28.078  1.00  0.00      RA0  C
ATOM   3221  CD  ARG A 345      28.408  39.993 -28.001  1.00  0.00      RA0  C
ATOM   3222  NE  ARG A 345      29.201  39.224 -27.045  1.00  0.00      RA0  N
ATOM   3223  HE  ARG A 345      28.738  38.369 -26.787  1.00  0.00      RA0  H
ATOM   3224  CZ  ARG A 345      30.445  39.510 -26.548  1.00  0.00      RA0  C
ATOM   3225  NH1 ARG A 345      31.001  38.639 -25.686  1.00  0.00      RA0  N
ATOM   3226 HH11 ARG A 345      31.877  38.824 -25.218  1.00  0.00      RA0  H
ATOM   3227 HH12 ARG A 345      30.535  37.767 -25.489  1.00  0.00      RA0  H
ATOM   3228  NH2 ARG A 345      31.118  40.625 -26.902  1.00  0.00      RA0  N
ATOM   3229 HH21 ARG A 345      32.010  40.835 -26.463  1.00  0.00      RA0  H
ATOM   3230 HH22 ARG A 345      30.771  41.251 -27.603  1.00  0.00      RA0  H
ATOM   3231  C   ARG A 345      25.727  37.587 -25.583  1.00  0.00      RA0  C
ATOM   3232  O   ARG A 345      25.883  37.655 -24.383  1.00  0.00      RA0  O
ATOM   3233  N   GLU A 346      26.084  36.536 -26.309  1.00  0.00      RA0  N
ATOM   3234  H   GLU A 346      25.820  36.487 -27.269  1.00  0.00      RA0  H
ATOM   3235  CA  GLU A 346      26.852  35.451 -25.729  1.00  0.00      RA0  C
ATOM   3236  CB  GLU A 346      26.795  34.212 -26.620  1.00  0.00      RA0  C
ATOM   3237  CG  GLU A 346      25.393  33.899 -27.163  1.00  0.00      RA0  C
ATOM   3238  CD  GLU A 346      24.307  34.065 -26.109  1.00  0.00      RA0  C
ATOM   3239  OE1 GLU A 346      24.464  33.599 -24.982  1.00  0.00      RA0  O
ATOM   3240  OE2 GLU A 346      23.294  34.681 -26.429  1.00  0.00      RA0  O
ATOM   3241  C   GLU A 346      28.269  35.924 -25.459  1.00  0.00      RA0  C
ATOM   3242  O   GLU A 346      28.894  36.633 -26.287  1.00  0.00      RA0  O
ATOM   3243  N   MSE A 347      28.756  35.515 -24.305  1.00  0.00      RA0  N
ATOM   3244  H   MSE A 347      28.177  34.962 -23.701  1.00  0.00      RA0  H
ATOM   3245  CA  MSE A 347      30.084  35.818 -23.850  1.00  0.00      RA0  C
ATOM   3246  CB  MSE A 347      30.004  36.755 -22.656  1.00  0.00      RA0  C
ATOM   3247  CG  MSE A 347      31.362  36.912 -21.980  1.00  0.00      RA0  C
ATOM   3248  SE  MSE A 347      32.386  38.073 -22.874  1.00  0.00      RA0  S
ATOM   3249  CE  MSE A 347      31.494  39.531 -22.323  1.00  0.00      RA0  C
ATOM   3250  C   MSE A 347      30.685  34.509 -23.359  1.00  0.00      RA0  C
ATOM   3251  O   MSE A 347      30.230  33.957 -22.361  1.00  0.00      RA0  O
ATOM   3252  N   PRO A 348      31.711  34.019 -24.045  1.00  0.00      RA0  N
ATOM   3253  CD  PRO A 348      32.205  34.517 -25.319  1.00  0.00      RA0  C
ATOM   3254  CA  PRO A 348      32.458  32.885 -23.541  1.00  0.00      RA0  C
ATOM   3255  CB  PRO A 348      33.429  32.570 -24.686  1.00  0.00      RA0  C
ATOM   3256  CG  PRO A 348      32.892  33.299 -25.919  1.00  0.00      RA0  C
ATOM   3257  C   PRO A 348      33.202  33.247 -22.267  1.00  0.00      RA0  C
ATOM   3258  O   PRO A 348      33.696  34.375 -22.104  1.00  0.00      RA0  O
ATOM   3259  N   VAL A 349      33.222  32.312 -21.336  1.00  0.00      RA0  N
ATOM   3260  H   VAL A 349      32.825  31.409 -21.505  1.00  0.00      RA0  H
ATOM   3261  CA  VAL A 349      33.948  32.492 -20.109  1.00  0.00      RA0  C
ATOM   3262  CB  VAL A 349      33.014  32.642 -18.903  1.00  0.00      RA0  C
ATOM   3263  CG1 VAL A 349      32.308  33.994 -18.916  1.00  0.00      RA0  C
ATOM   3264  CG2 VAL A 349      32.028  31.477 -18.804  1.00  0.00      RA0  C
ATOM   3265  C   VAL A 349      34.827  31.280 -19.931  1.00  0.00      RA0  C
ATOM   3266  O   VAL A 349      34.558  30.225 -20.490  1.00  0.00      RA0  O
ATOM   3267  N   LYS A 350      35.887  31.447 -19.159  1.00  0.00      RA0  N
ATOM   3268  H   LYS A 350      35.993  32.299 -18.642  1.00  0.00      RA0  H
ATOM   3269  CA  LYS A 350      36.790  30.350 -18.882  1.00  0.00      RA0  C
ATOM   3270  CB  LYS A 350      38.231  30.877 -18.764  1.00  0.00      RA0  C
ATOM   3271  CG  LYS A 350      39.343  29.882 -19.143  1.00  0.00      RA0  C
ATOM   3272  CD  LYS A 350      39.402  28.650 -18.241  1.00  0.00      RA0  C
ATOM   3273  CE  LYS A 350      40.340  27.537 -18.698  1.00  0.00      RA0  C
ATOM   3274  NZ  LYS A 350      39.905  26.264 -18.108  1.00  0.00      RA0  N
ATOM   3275  HZ1 LYS A 350      38.975  25.983 -18.469  1.00  0.00      RA0  H
ATOM   3276  HZ2 LYS A 350      40.514  25.474 -18.429  1.00  0.00      RA0  H
ATOM   3277  HZ3 LYS A 350      39.822  26.253 -17.074  1.00  0.00      RA0  H
ATOM   3278  C   LYS A 350      36.316  29.641 -17.614  1.00  0.00      RA0  C
ATOM   3279  O   LYS A 350      35.999  30.274 -16.601  1.00  0.00      RA0  O
ATOM   3280  N   VAL A 351      36.255  28.318 -17.676  1.00  0.00      RA0  N
ATOM   3281  H   VAL A 351      36.570  27.854 -18.504  1.00  0.00      RA0  H
ATOM   3282  CA  VAL A 351      35.904  27.497 -16.539  1.00  0.00      RA0  C
ATOM   3283  CB  VAL A 351      35.117  26.273 -17.000  1.00  0.00      RA0  C
ATOM   3284  CG1 VAL A 351      34.718  25.375 -15.828  1.00  0.00      RA0  C
ATOM   3285  CG2 VAL A 351      33.914  26.717 -17.827  1.00  0.00      RA0  C
ATOM   3286  C   VAL A 351      37.164  27.076 -15.787  1.00  0.00      RA0  C
ATOM   3287  O   VAL A 351      38.088  26.550 -16.388  1.00  0.00      RA0  O
ATOM   3288  N   THR A 352      37.174  27.295 -14.482  1.00  0.00      RA0  N
ATOM   3289  H   THR A 352      36.372  27.704 -14.055  1.00  0.00      RA0  H
ATOM   3290  CA  THR A 352      38.346  27.051 -13.661  1.00  0.00      RA0  C
ATOM   3291  CB  THR A 352      39.025  28.386 -13.300  1.00  0.00      RA0  C
ATOM   3292  OG1 THR A 352      38.100  29.263 -12.639  1.00  0.00      RA0  O
ATOM   3293  HG1 THR A 352      38.165  29.073 -11.704  1.00  0.00      RA0  H
ATOM   3294  CG2 THR A 352      39.656  29.087 -14.504  1.00  0.00      RA0  C
ATOM   3295  C   THR A 352      37.972  26.343 -12.384  1.00  0.00      RA0  C
ATOM   3296  O   THR A 352      36.804  26.043 -12.109  1.00  0.00      RA0  O
ATOM   3297  N   LYS A 353      38.988  26.084 -11.576  1.00  0.00      RA0  N
ATOM   3298  H   LYS A 353      39.930  26.198 -11.901  1.00  0.00      RA0  H
ATOM   3299  CA  LYS A 353      38.787  25.613 -10.208  1.00  0.00      RA0  C
ATOM   3300  CB  LYS A 353      40.077  25.085  -9.563  1.00  0.00      RA0  C
ATOM   3301  CG  LYS A 353      39.797  23.617  -9.206  1.00  0.00      RA0  C
ATOM   3302  CD  LYS A 353      40.909  22.761  -8.614  1.00  0.00      RA0  C
ATOM   3303  CE  LYS A 353      41.787  22.141  -9.694  1.00  0.00      RA0  C
ATOM   3304  NZ  LYS A 353      42.654  23.167 -10.264  1.00  0.00      RA0  N
ATOM   3305  HZ1 LYS A 353      43.333  22.731 -10.926  1.00  0.00      RA0  H
ATOM   3306  HZ2 LYS A 353      42.127  23.834 -10.871  1.00  0.00      RA0  H
ATOM   3307  HZ3 LYS A 353      43.189  23.658  -9.519  1.00  0.00      RA0  H
ATOM   3308  C   LYS A 353      38.029  26.695  -9.424  1.00  0.00      RA0  C
ATOM   3309  O   LYS A 353      38.202  27.881  -9.719  1.00  0.00      RA0  O
ATOM   3310  N   PRO A 354      37.258  26.302  -8.410  1.00  0.00      RA0  N
ATOM   3311  CD  PRO A 354      36.907  24.929  -8.042  1.00  0.00      RA0  C
ATOM   3312  CA  PRO A 354      36.501  27.253  -7.598  1.00  0.00      RA0  C
ATOM   3313  CB  PRO A 354      35.388  26.393  -6.994  1.00  0.00      RA0  C
ATOM   3314  CG  PRO A 354      36.046  25.038  -6.795  1.00  0.00      RA0  C
ATOM   3315  C   PRO A 354      37.339  27.971  -6.530  1.00  0.00      RA0  C
ATOM   3316  O   PRO A 354      37.011  27.956  -5.349  1.00  0.00      RA0  O
ATOM   3317  N   VAL A 355      38.428  28.601  -6.960  1.00  0.00      RA0  N
ATOM   3318  H   VAL A 355      38.709  28.636  -7.924  1.00  0.00      RA0  H
ATOM   3319  CA  VAL A 355      39.315  29.351  -6.064  1.00  0.00      RA0  C
ATOM   3320  CB  VAL A 355      40.163  28.396  -5.194  1.00  0.00      RA0  C
ATOM   3321  CG1 VAL A 355      40.985  27.413  -6.034  1.00  0.00      RA0  C
ATOM   3322  CG2 VAL A 355      41.009  29.146  -4.160  1.00  0.00      RA0  C
ATOM   3323  C   VAL A 355      40.171  30.197  -7.002  1.00  0.00      RA0  C
ATOM   3324  O   VAL A 355      40.488  29.763  -8.113  1.00  0.00      RA0  O
ATOM   3325  N   PHE A 356      40.529  31.393  -6.555  1.00  0.00      RA0  N
ATOM   3326  H   PHE A 356      40.267  31.680  -5.634  1.00  0.00      RA0  H
ATOM   3327  CA  PHE A 356      41.155  32.376  -7.446  1.00  0.00      RA0  C
ATOM   3328  CB  PHE A 356      40.145  33.456  -7.850  1.00  0.00      RA0  C
ATOM   3329  CG  PHE A 356      38.878  32.838  -8.396  1.00  0.00      RA0  C
ATOM   3330  CD1 PHE A 356      37.746  32.750  -7.592  1.00  0.00      RA0  C
ATOM   3331  CD2 PHE A 356      38.839  32.360  -9.700  1.00  0.00      RA0  C
ATOM   3332  CE1 PHE A 356      36.576  32.194  -8.093  1.00  0.00      RA0  C
ATOM   3333  CE2 PHE A 356      37.669  31.803 -10.203  1.00  0.00      RA0  C
ATOM   3334  CZ  PHE A 356      36.537  31.726  -9.400  1.00  0.00      RA0  C
ATOM   3335  C   PHE A 356      42.409  33.037  -6.865  1.00  0.00      RA0  C
ATOM   3336  O   PHE A 356      43.353  33.247  -7.599  1.00  0.00      RA0  O
ATOM   3337  N   VAL A 357      42.399  33.345  -5.575  1.00  0.00      RA0  N
ATOM   3338  H   VAL A 357      41.617  33.125  -4.987  1.00  0.00      RA0  H
ATOM   3339  CA  VAL A 357      43.499  34.057  -4.912  1.00  0.00      RA0  C
ATOM   3340  CB  VAL A 357      43.200  35.562  -4.784  1.00  0.00      RA0  C
ATOM   3341  CG1 VAL A 357      44.290  36.279  -3.985  1.00  0.00      RA0  C
ATOM   3342  CG2 VAL A 357      42.993  36.238  -6.139  1.00  0.00      RA0  C
ATOM   3343  C   VAL A 357      43.699  33.458  -3.520  1.00  0.00      RA0  C
ATOM   3344  O   VAL A 357      42.740  33.229  -2.797  1.00  0.00      RA0  O
ATOM   3345  N   ARG A 358      44.946  33.183  -3.150  1.00  0.00      RA0  N
ATOM   3346  H   ARG A 358      45.739  33.364  -3.743  1.00  0.00      RA0  H
ATOM   3347  CA  ARG A 358      45.290  32.775  -1.790  1.00  0.00      RA0  C
ATOM   3348  CB  ARG A 358      45.401  31.252  -1.695  1.00  0.00      RA0  C
ATOM   3349  CG  ARG A 358      45.047  30.717  -0.305  1.00  0.00      RA0  C
ATOM   3350  CD  ARG A 358      45.111  29.189  -0.244  1.00  0.00      RA0  C
ATOM   3351  NE  ARG A 358      44.629  28.673   1.039  1.00  0.00      RA0  N
ATOM   3352  HE  ARG A 358      43.643  28.566   1.171  1.00  0.00      RA0  H
ATOM   3353  CZ  ARG A 358      45.490  28.348   2.028  1.00  0.00      RA0  C
ATOM   3354  NH1 ARG A 358      46.798  28.463   1.854  1.00  0.00      RA0  N
ATOM   3355 HH11 ARG A 358      47.493  28.252   2.550  1.00  0.00      RA0  H
ATOM   3356 HH12 ARG A 358      47.221  28.729   0.980  1.00  0.00      RA0  H
ATOM   3357  NH2 ARG A 358      45.020  27.879   3.175  1.00  0.00      RA0  N
ATOM   3358 HH21 ARG A 358      45.591  27.659   3.971  1.00  0.00      RA0  H
ATOM   3359 HH22 ARG A 358      44.055  27.637   3.337  1.00  0.00      RA0  H
ATOM   3360  C   ARG A 358      46.601  33.472  -1.436  1.00  0.00      RA0  C
ATOM   3361  O   ARG A 358      47.474  33.559  -2.291  1.00  0.00      RA0  O
ATOM   3362  N   ASN A 359      46.729  33.924  -0.197  1.00  0.00      RA0  N
ATOM   3363  H   ASN A 359      45.942  33.974   0.418  1.00  0.00      RA0  H
ATOM   3364  CA  ASN A 359      47.998  34.501   0.307  1.00  0.00      RA0  C
ATOM   3365  CB  ASN A 359      49.101  33.445   0.487  1.00  0.00      RA0  C
ATOM   3366  CG  ASN A 359      48.802  32.414   1.559  1.00  0.00      RA0  C
ATOM   3367  OD1 ASN A 359      48.398  32.708   2.677  1.00  0.00      RA0  O
ATOM   3368  ND2 ASN A 359      49.072  31.158   1.172  1.00  0.00      RA0  N
ATOM   3369 HD21 ASN A 359      49.352  30.919   0.242  1.00  0.00      RA0  H
ATOM   3370 HD22 ASN A 359      49.042  30.367   1.789  1.00  0.00      RA0  H
ATOM   3371  C   ASN A 359      48.561  35.541  -0.626  1.00  0.00      RA0  C
ATOM   3372  O   ASN A 359      49.753  35.507  -1.003  1.00  0.00      RA0  O
ATOM   3373  N   GLY A 360      47.702  36.480  -1.005  1.00  0.00      RA0  N
ATOM   3374  H   GLY A 360      46.830  36.488  -0.506  1.00  0.00      RA0  H
ATOM   3375  CA  GLY A 360      48.109  37.622  -1.768  1.00  0.00      RA0  C
ATOM   3376  C   GLY A 360      48.455  37.393  -3.200  1.00  0.00      RA0  C
ATOM   3377  O   GLY A 360      48.970  38.312  -3.858  1.00  0.00      RA0  O
ATOM   3378  N   LYS A 361      48.157  36.206  -3.727  1.00  0.00      RA0  N
ATOM   3379  H   LYS A 361      47.770  35.453  -3.188  1.00  0.00      RA0  H
ATOM   3380  CA  LYS A 361      48.555  35.894  -5.075  1.00  0.00      RA0  C
ATOM   3381  CB  LYS A 361      49.862  35.097  -4.954  1.00  0.00      RA0  C
ATOM   3382  CG  LYS A 361      50.375  34.368  -6.200  1.00  0.00      RA0  C
ATOM   3383  CD  LYS A 361      51.206  33.142  -5.808  1.00  0.00      RA0  C
ATOM   3384  CE  LYS A 361      51.604  32.219  -6.968  1.00  0.00      RA0  C
ATOM   3385  NZ  LYS A 361      52.234  31.010  -6.426  1.00  0.00      RA0  N
ATOM   3386  HZ1 LYS A 361      52.866  30.514  -7.089  1.00  0.00      RA0  H
ATOM   3387  HZ2 LYS A 361      52.816  31.244  -5.594  1.00  0.00      RA0  H
ATOM   3388  HZ3 LYS A 361      51.542  30.342  -6.020  1.00  0.00      RA0  H
ATOM   3389  C   LYS A 361      47.501  35.067  -5.793  1.00  0.00      RA0  C
ATOM   3390  O   LYS A 361      46.890  34.198  -5.193  1.00  0.00      RA0  O
ATOM   3391  N   ALA A 362      47.345  35.328  -7.092  1.00  0.00      RA0  N
ATOM   3392  H   ALA A 362      47.932  36.028  -7.490  1.00  0.00      RA0  H
ATOM   3393  CA  ALA A 362      46.536  34.514  -7.970  1.00  0.00      RA0  C
ATOM   3394  CB  ALA A 362      46.685  34.970  -9.420  1.00  0.00      RA0  C
ATOM   3395  C   ALA A 362      47.009  33.070  -7.892  1.00  0.00      RA0  C
ATOM   3396  O   ALA A 362      48.212  32.796  -7.850  1.00  0.00      RA0  O
ATOM   3397  N   VAL A 363      46.048  32.154  -7.859  1.00  0.00      RA0  N
ATOM   3398  H   VAL A 363      45.103  32.488  -7.902  1.00  0.00      RA0  H
ATOM   3399  CA  VAL A 363      46.343  30.718  -7.868  1.00  0.00      RA0  C
ATOM   3400  CB  VAL A 363      45.086  29.868  -7.631  1.00  0.00      RA0  C
ATOM   3401  CG1 VAL A 363      44.532  30.132  -6.230  1.00  0.00      RA0  C
ATOM   3402  CG2 VAL A 363      44.028  30.040  -8.727  1.00  0.00      RA0  C
ATOM   3403  C   VAL A 363      47.023  30.360  -9.192  1.00  0.00      RA0  C
ATOM   3404  O   VAL A 363      46.891  31.065 -10.242  1.00  0.00      RA0  O
ATOM   3405  N   ALA A 364      47.768  29.261  -9.159  1.00  0.00      RA0  N
ATOM   3406  H   ALA A 364      47.855  28.798  -8.277  1.00  0.00      RA0  H
ATOM   3407  CA  ALA A 364      48.611  28.868 -10.295  1.00  0.00      RA0  C
ATOM   3408  CB  ALA A 364      49.192  27.482 -10.017  1.00  0.00      RA0  C
ATOM   3409  C   ALA A 364      47.902  28.848 -11.638  1.00  0.00      RA0  C
ATOM   3410  O   ALA A 364      48.486  29.249 -12.620  1.00  0.00      RA0  O
ATOM   3411  N   GLY A 365      46.645  28.411 -11.692  1.00  0.00      RA0  N
ATOM   3412  H   GLY A 365      46.189  28.164 -10.840  1.00  0.00      RA0  H
ATOM   3413  CA  GLY A 365      45.936  28.351 -12.980  1.00  0.00      RA0  C
ATOM   3414  C   GLY A 365      45.653  29.709 -13.591  1.00  0.00      RA0  C
ATOM   3415  O   GLY A 365      45.342  29.814 -14.775  1.00  0.00      RA0  O
ATOM   3416  N   LEU A 366      45.784  30.757 -12.792  1.00  0.00      RA0  N
ATOM   3417  H   LEU A 366      46.092  30.629 -11.853  1.00  0.00      RA0  H
ATOM   3418  CA  LEU A 366      45.544  32.127 -13.278  1.00  0.00      RA0  C
ATOM   3419  CB  LEU A 366      44.563  32.854 -12.356  1.00  0.00      RA0  C
ATOM   3420  CG  LEU A 366      43.187  32.187 -12.298  1.00  0.00      RA0  C
ATOM   3421  CD1 LEU A 366      42.279  32.854 -11.267  1.00  0.00      RA0  C
ATOM   3422  CD2 LEU A 366      42.531  32.117 -13.678  1.00  0.00      RA0  C
ATOM   3423  C   LEU A 366      46.807  32.966 -13.459  1.00  0.00      RA0  C
ATOM   3424  O   LEU A 366      46.720  34.191 -13.624  1.00  0.00      RA0  O
ATOM   3425  N   CYS A 367      47.976  32.332 -13.390  1.00  0.00      RA0  N
ATOM   3426  H   CYS A 367      48.025  31.348 -13.194  1.00  0.00      RA0  H
ATOM   3427  CA  CYS A 367      49.235  33.019 -13.722  1.00  0.00      RA0  C
ATOM   3428  CB  CYS A 367      49.756  33.729 -12.477  1.00  0.00      RA0  C
ATOM   3429  SG  CYS A 367      49.874  32.619 -11.053  1.00  0.00      RA0  S
ATOM   3430  C   CYS A 367      50.294  32.088 -14.318  1.00  0.00      RA0  C
ATOM   3431  O   CYS A 367      50.122  30.864 -14.369  1.00  0.00      RA0  O
END
HEADER lig.000.21.pdb
ATOM      1  N   ASN A   2      57.571   4.235   5.407  1.00  0.00      LA0  N
ATOM      2  H   ASN A   2      57.373   5.141   5.784  1.00  0.00      LA0  H
ATOM      3  CA  ASN A   2      57.213   3.948   4.018  1.00  0.00      LA0  C
ATOM      4  CB  ASN A   2      55.689   3.958   3.847  1.00  0.00      LA0  C
ATOM      5  CG  ASN A   2      55.311   3.484   2.455  1.00  0.00      LA0  C
ATOM      6  OD1 ASN A   2      56.097   2.877   1.739  1.00  0.00      LA0  O
ATOM      7  ND2 ASN A   2      54.059   3.774   2.102  1.00  0.00      LA0  N
ATOM      8 HD21 ASN A   2      53.460   4.355   2.666  1.00  0.00      LA0  H
ATOM      9 HD22 ASN A   2      53.682   3.452   1.239  1.00  0.00      LA0  H
ATOM     10  C   ASN A   2      57.876   4.904   3.043  1.00  0.00      LA0  C
ATOM     11  O   ASN A   2      57.369   5.981   2.748  1.00  0.00      LA0  O
ATOM     12  N   VAL A   3      59.050   4.462   2.573  1.00  0.00      LA0  N
ATOM     13  H   VAL A   3      59.410   3.577   2.862  1.00  0.00      LA0  H
ATOM     14  CA  VAL A   3      59.779   5.279   1.602  1.00  0.00      LA0  C
ATOM     15  CB  VAL A   3      61.117   5.747   2.213  1.00  0.00      LA0  C
ATOM     16  CG1 VAL A   3      61.923   6.647   1.274  1.00  0.00      LA0  C
ATOM     17  CG2 VAL A   3      60.897   6.453   3.554  1.00  0.00      LA0  C
ATOM     18  C   VAL A   3      59.986   4.519   0.292  1.00  0.00      LA0  C
ATOM     19  O   VAL A   3      60.957   3.796   0.106  1.00  0.00      LA0  O
ATOM     20  N   PRO A   4      59.006   4.672  -0.628  1.00  0.00      LA0  N
ATOM     21  CD  PRO A   4      57.748   5.387  -0.479  1.00  0.00      LA0  C
ATOM     22  CA  PRO A   4      59.131   4.032  -1.942  1.00  0.00      LA0  C
ATOM     23  CB  PRO A   4      57.818   4.412  -2.632  1.00  0.00      LA0  C
ATOM     24  CG  PRO A   4      56.843   4.720  -1.502  1.00  0.00      LA0  C
ATOM     25  C   PRO A   4      60.375   4.457  -2.707  1.00  0.00      LA0  C
ATOM     26  O   PRO A   4      60.695   5.633  -2.866  1.00  0.00      LA0  O
ATOM     27  N   ALA A   5      61.096   3.418  -3.148  1.00  0.00      LA0  N
ATOM     28  H   ALA A   5      60.716   2.500  -3.063  1.00  0.00      LA0  H
ATOM     29  CA  ALA A   5      62.429   3.667  -3.694  1.00  0.00      LA0  C
ATOM     30  CB  ALA A   5      63.197   2.352  -3.838  1.00  0.00      LA0  C
ATOM     31  C   ALA A   5      62.472   4.405  -5.021  1.00  0.00      LA0  C
ATOM     32  O   ALA A   5      63.492   4.948  -5.424  1.00  0.00      LA0  O
ATOM     33  N   GLU A   6      61.317   4.396  -5.695  1.00  0.00      LA0  N
ATOM     34  H   GLU A   6      60.472   4.009  -5.320  1.00  0.00      LA0  H
ATOM     35  CA  GLU A   6      61.270   5.045  -6.999  1.00  0.00      LA0  C
ATOM     36  CB  GLU A   6      60.260   4.317  -7.901  1.00  0.00      LA0  C
ATOM     37  CG  GLU A   6      58.769   4.704  -7.825  1.00  0.00      LA0  C
ATOM     38  CD  GLU A   6      58.064   4.420  -6.502  1.00  0.00      LA0  C
ATOM     39  OE1 GLU A   6      56.979   4.970  -6.299  1.00  0.00      LA0  O
ATOM     40  OE2 GLU A   6      58.569   3.648  -5.687  1.00  0.00      LA0  O
ATOM     41  C   GLU A   6      61.054   6.553  -6.967  1.00  0.00      LA0  C
ATOM     42  O   GLU A   6      61.031   7.233  -7.989  1.00  0.00      LA0  O
ATOM     43  N   LEU A   7      60.884   7.058  -5.738  1.00  0.00      LA0  N
ATOM     44  H   LEU A   7      60.982   6.500  -4.914  1.00  0.00      LA0  H
ATOM     45  CA  LEU A   7      60.597   8.482  -5.658  1.00  0.00      LA0  C
ATOM     46  CB  LEU A   7      59.619   8.771  -4.525  1.00  0.00      LA0  C
ATOM     47  CG  LEU A   7      58.365   7.909  -4.533  1.00  0.00      LA0  C
ATOM     48  CD1 LEU A   7      57.556   8.104  -3.263  1.00  0.00      LA0  C
ATOM     49  CD2 LEU A   7      57.502   8.171  -5.753  1.00  0.00      LA0  C
ATOM     50  C   LEU A   7      61.822   9.343  -5.459  1.00  0.00      LA0  C
ATOM     51  O   LEU A   7      62.731   9.034  -4.699  1.00  0.00      LA0  O
ATOM     52  N   LYS A   8      61.762  10.489  -6.141  1.00  0.00      LA0  N
ATOM     53  H   LYS A   8      61.016  10.635  -6.792  1.00  0.00      LA0  H
ATOM     54  CA  LYS A   8      62.536  11.613  -5.630  1.00  0.00      LA0  C
ATOM     55  CB  LYS A   8      62.882  12.541  -6.789  1.00  0.00      LA0  C
ATOM     56  CG  LYS A   8      64.156  12.086  -7.498  1.00  0.00      LA0  C
ATOM     57  CD  LYS A   8      65.363  12.851  -6.964  1.00  0.00      LA0  C
ATOM     58  CE  LYS A   8      66.714  12.325  -7.437  1.00  0.00      LA0  C
ATOM     59  NZ  LYS A   8      67.707  13.398  -7.317  1.00  0.00      LA0  N
ATOM     60  HZ1 LYS A   8      68.621  13.097  -7.729  1.00  0.00      LA0  H
ATOM     61  HZ2 LYS A   8      67.432  14.186  -7.938  1.00  0.00      LA0  H
ATOM     62  HZ3 LYS A   8      67.838  13.761  -6.352  1.00  0.00      LA0  H
ATOM     63  C   LYS A   8      61.717  12.311  -4.563  1.00  0.00      LA0  C
ATOM     64  O   LYS A   8      60.505  12.145  -4.497  1.00  0.00      LA0  O
ATOM     65  N   TYR A   9      62.411  13.072  -3.720  1.00  0.00      LA0  N
ATOM     66  H   TYR A   9      63.403  13.167  -3.812  1.00  0.00      LA0  H
ATOM     67  CA  TYR A   9      61.710  13.688  -2.598  1.00  0.00      LA0  C
ATOM     68  CB  TYR A   9      62.050  12.968  -1.291  1.00  0.00      LA0  C
ATOM     69  CG  TYR A   9      61.528  11.550  -1.282  1.00  0.00      LA0  C
ATOM     70  CD1 TYR A   9      62.360  10.497  -1.713  1.00  0.00      LA0  C
ATOM     71  CE1 TYR A   9      61.873   9.180  -1.664  1.00  0.00      LA0  C
ATOM     72  CD2 TYR A   9      60.219  11.321  -0.820  1.00  0.00      LA0  C
ATOM     73  CE2 TYR A   9      59.735  10.004  -0.766  1.00  0.00      LA0  C
ATOM     74  CZ  TYR A   9      60.567   8.952  -1.188  1.00  0.00      LA0  C
ATOM     75  OH  TYR A   9      60.073   7.665  -1.135  1.00  0.00      LA0  O
ATOM     76  HH  TYR A   9      60.540   7.116  -1.762  1.00  0.00      LA0  H
ATOM     77  C   TYR A   9      62.108  15.135  -2.474  1.00  0.00      LA0  C
ATOM     78  O   TYR A   9      63.252  15.495  -2.730  1.00  0.00      LA0  O
ATOM     79  N   SER A  10      61.140  15.964  -2.083  1.00  0.00      LA0  N
ATOM     80  H   SER A  10      60.236  15.643  -1.797  1.00  0.00      LA0  H
ATOM     81  CA  SER A  10      61.584  17.321  -1.804  1.00  0.00      LA0  C
ATOM     82  CB  SER A  10      60.440  18.307  -2.054  1.00  0.00      LA0  C
ATOM     83  OG  SER A  10      59.356  18.030  -1.169  1.00  0.00      LA0  O
ATOM     84  HG  SER A  10      58.653  18.629  -1.452  1.00  0.00      LA0  H
ATOM     85  C   SER A  10      62.155  17.420  -0.401  1.00  0.00      LA0  C
ATOM     86  O   SER A  10      62.150  16.462   0.365  1.00  0.00      LA0  O
ATOM     87  N   LYS A  11      62.640  18.628  -0.082  1.00  0.00      LA0  N
ATOM     88  H   LYS A  11      62.479  19.399  -0.699  1.00  0.00      LA0  H
ATOM     89  CA  LYS A  11      62.994  18.846   1.324  1.00  0.00      LA0  C
ATOM     90  CB  LYS A  11      63.909  20.067   1.460  1.00  0.00      LA0  C
ATOM     91  CG  LYS A  11      64.845  20.246   0.257  1.00  0.00      LA0  C
ATOM     92  CD  LYS A  11      65.625  21.565   0.233  1.00  0.00      LA0  C
ATOM     93  CE  LYS A  11      64.769  22.822   0.439  1.00  0.00      LA0  C
ATOM     94  NZ  LYS A  11      63.598  22.843  -0.450  1.00  0.00      LA0  N
ATOM     95  HZ1 LYS A  11      62.915  23.561  -0.122  1.00  0.00      LA0  H
ATOM     96  HZ2 LYS A  11      63.790  22.944  -1.461  1.00  0.00      LA0  H
ATOM     97  HZ3 LYS A  11      63.002  21.999  -0.289  1.00  0.00      LA0  H
ATOM     98  C   LYS A  11      61.738  19.022   2.170  1.00  0.00      LA0  C
ATOM     99  O   LYS A  11      61.689  18.779   3.365  1.00  0.00      LA0  O
ATOM    100  N   GLU A  12      60.704  19.433   1.429  1.00  0.00      LA0  N
ATOM    101  H   GLU A  12      60.846  19.662   0.467  1.00  0.00      LA0  H
ATOM    102  CA  GLU A  12      59.372  19.757   1.912  1.00  0.00      LA0  C
ATOM    103  CB  GLU A  12      58.751  20.688   0.860  1.00  0.00      LA0  C
ATOM    104  CG  GLU A  12      59.375  22.086   0.642  1.00  0.00      LA0  C
ATOM    105  CD  GLU A  12      60.875  22.115   0.331  1.00  0.00      LA0  C
ATOM    106  OE1 GLU A  12      61.379  21.391  -0.535  1.00  0.00      LA0  O
ATOM    107  OE2 GLU A  12      61.578  22.892   0.968  1.00  0.00      LA0  O
ATOM    108  C   GLU A  12      58.485  18.537   2.159  1.00  0.00      LA0  C
ATOM    109  O   GLU A  12      57.284  18.645   2.367  1.00  0.00      LA0  O
ATOM    110  N   HIS A  13      59.130  17.349   2.121  1.00  0.00      LA0  N
ATOM    111  H   HIS A  13      60.114  17.342   1.955  1.00  0.00      LA0  H
ATOM    112  CA  HIS A  13      58.439  16.076   2.365  1.00  0.00      LA0  C
ATOM    113  CB  HIS A  13      57.857  15.977   3.788  1.00  0.00      LA0  C
ATOM    114  CG  HIS A  13      58.919  16.091   4.860  1.00  0.00      LA0  C
ATOM    115  ND1 HIS A  13      59.431  15.031   5.510  1.00  0.00      LA0  N
ATOM    116  HD1 HIS A  13      59.204  14.089   5.355  1.00  0.00      LA0  H
ATOM    117  CD2 HIS A  13      59.509  17.252   5.370  1.00  0.00      LA0  C
ATOM    118  NE2 HIS A  13      60.380  16.869   6.334  1.00  0.00      LA0  N
ATOM    119  CE1 HIS A  13      60.335  15.504   6.424  1.00  0.00      LA0  C
ATOM    120  C   HIS A  13      57.384  15.683   1.334  1.00  0.00      LA0  C
ATOM    121  O   HIS A  13      56.520  14.840   1.571  1.00  0.00      LA0  O
ATOM    122  N   GLU A  14      57.504  16.312   0.160  1.00  0.00      LA0  N
ATOM    123  H   GLU A  14      58.246  16.965   0.007  1.00  0.00      LA0  H
ATOM    124  CA  GLU A  14      56.680  15.890  -0.969  1.00  0.00      LA0  C
ATOM    125  CB  GLU A  14      56.368  17.097  -1.859  1.00  0.00      LA0  C
ATOM    126  CG  GLU A  14      55.848  18.309  -1.072  1.00  0.00      LA0  C
ATOM    127  CD  GLU A  14      56.283  19.616  -1.722  1.00  0.00      LA0  C
ATOM    128  OE1 GLU A  14      55.572  20.607  -1.575  1.00  0.00      LA0  O
ATOM    129  OE2 GLU A  14      57.346  19.657  -2.343  1.00  0.00      LA0  O
ATOM    130  C   GLU A  14      57.437  14.835  -1.754  1.00  0.00      LA0  C
ATOM    131  O   GLU A  14      58.620  14.603  -1.519  1.00  0.00      LA0  O
ATOM    132  N   TRP A  15      56.728  14.199  -2.691  1.00  0.00      LA0  N
ATOM    133  H   TRP A  15      55.768  14.431  -2.856  1.00  0.00      LA0  H
ATOM    134  CA  TRP A  15      57.449  13.265  -3.547  1.00  0.00      LA0  C
ATOM    135  CB  TRP A  15      57.147  11.799  -3.210  1.00  0.00      LA0  C
ATOM    136  CG  TRP A  15      55.683  11.449  -3.351  1.00  0.00      LA0  C
ATOM    137  CD2 TRP A  15      54.940  11.053  -4.526  1.00  0.00      LA0  C
ATOM    138  CE2 TRP A  15      53.589  10.802  -4.110  1.00  0.00      LA0  C
ATOM    139  CE3 TRP A  15      55.295  10.872  -5.878  1.00  0.00      LA0  C
ATOM    140  CD1 TRP A  15      54.748  11.426  -2.312  1.00  0.00      LA0  C
ATOM    141  NE1 TRP A  15      53.518  11.050  -2.745  1.00  0.00      LA0  N
ATOM    142  HE1 TRP A  15      52.709  10.965  -2.185  1.00  0.00      LA0  H
ATOM    143  CZ2 TRP A  15      52.622  10.397  -5.053  1.00  0.00      LA0  C
ATOM    144  CZ3 TRP A  15      54.319  10.461  -6.810  1.00  0.00      LA0  C
ATOM    145  CH2 TRP A  15      52.991  10.223  -6.400  1.00  0.00      LA0  C
ATOM    146  C   TRP A  15      57.240  13.540  -5.014  1.00  0.00      LA0  C
ATOM    147  O   TRP A  15      56.309  14.228  -5.413  1.00  0.00      LA0  O
ATOM    148  N   LEU A  16      58.164  12.960  -5.783  1.00  0.00      LA0  N
ATOM    149  H   LEU A  16      58.864  12.394  -5.347  1.00  0.00      LA0  H
ATOM    150  CA  LEU A  16      58.256  13.242  -7.205  1.00  0.00      LA0  C
ATOM    151  CB  LEU A  16      59.361  14.276  -7.415  1.00  0.00      LA0  C
ATOM    152  CG  LEU A  16      59.310  14.991  -8.760  1.00  0.00      LA0  C
ATOM    153  CD1 LEU A  16      58.496  16.278  -8.667  1.00  0.00      LA0  C
ATOM    154  CD2 LEU A  16      60.703  15.249  -9.326  1.00  0.00      LA0  C
ATOM    155  C   LEU A  16      58.584  11.965  -7.955  1.00  0.00      LA0  C
ATOM    156  O   LEU A  16      59.718  11.502  -7.958  1.00  0.00      LA0  O
ATOM    157  N   ARG A  17      57.549  11.396  -8.574  1.00  0.00      LA0  N
ATOM    158  H   ARG A  17      56.655  11.845  -8.570  1.00  0.00      LA0  H
ATOM    159  CA  ARG A  17      57.809  10.176  -9.331  1.00  0.00      LA0  C
ATOM    160  CB  ARG A  17      56.721   9.137  -9.044  1.00  0.00      LA0  C
ATOM    161  CG  ARG A  17      56.902   7.777  -9.729  1.00  0.00      LA0  C
ATOM    162  CD  ARG A  17      56.058   6.664  -9.104  1.00  0.00      LA0  C
ATOM    163  NE  ARG A  17      54.656   7.044  -8.979  1.00  0.00      LA0  N
ATOM    164  HE  ARG A  17      54.189   7.451  -9.770  1.00  0.00      LA0  H
ATOM    165  CZ  ARG A  17      53.971   6.852  -7.835  1.00  0.00      LA0  C
ATOM    166  NH1 ARG A  17      54.540   6.273  -6.775  1.00  0.00      LA0  N
ATOM    167 HH11 ARG A  17      54.043   6.162  -5.916  1.00  0.00      LA0  H
ATOM    168 HH12 ARG A  17      55.490   5.918  -6.801  1.00  0.00      LA0  H
ATOM    169  NH2 ARG A  17      52.707   7.261  -7.792  1.00  0.00      LA0  N
ATOM    170 HH21 ARG A  17      52.147   7.192  -6.956  1.00  0.00      LA0  H
ATOM    171 HH22 ARG A  17      52.304   7.658  -8.629  1.00  0.00      LA0  H
ATOM    172  C   ARG A  17      57.905  10.446 -10.812  1.00  0.00      LA0  C
ATOM    173  O   ARG A  17      57.058  11.119 -11.384  1.00  0.00      LA0  O
ATOM    174  N   LYS A  18      58.952   9.857 -11.407  1.00  0.00      LA0  N
ATOM    175  H   LYS A  18      59.591   9.325 -10.851  1.00  0.00      LA0  H
ATOM    176  CA  LYS A  18      58.929   9.732 -12.862  1.00  0.00      LA0  C
ATOM    177  CB  LYS A  18      60.329   9.400 -13.388  1.00  0.00      LA0  C
ATOM    178  CG  LYS A  18      60.467   9.441 -14.915  1.00  0.00      LA0  C
ATOM    179  CD  LYS A  18      60.150  10.829 -15.461  1.00  0.00      LA0  C
ATOM    180  CE  LYS A  18      60.587  11.057 -16.905  1.00  0.00      LA0  C
ATOM    181  NZ  LYS A  18      60.478  12.491 -17.192  1.00  0.00      LA0  N
ATOM    182  HZ1 LYS A  18      60.953  12.740 -18.089  1.00  0.00      LA0  H
ATOM    183  HZ2 LYS A  18      59.500  12.842 -17.203  1.00  0.00      LA0  H
ATOM    184  HZ3 LYS A  18      61.055  13.045 -16.521  1.00  0.00      LA0  H
ATOM    185  C   LYS A  18      57.936   8.660 -13.265  1.00  0.00      LA0  C
ATOM    186  O   LYS A  18      58.229   7.471 -13.259  1.00  0.00      LA0  O
ATOM    187  N   GLU A  19      56.725   9.131 -13.556  1.00  0.00      LA0  N
ATOM    188  H   GLU A  19      56.565  10.117 -13.641  1.00  0.00      LA0  H
ATOM    189  CA  GLU A  19      55.717   8.122 -13.840  1.00  0.00      LA0  C
ATOM    190  CB  GLU A  19      54.369   8.592 -13.304  1.00  0.00      LA0  C
ATOM    191  CG  GLU A  19      53.694   7.526 -12.433  1.00  0.00      LA0  C
ATOM    192  CD  GLU A  19      52.519   8.150 -11.712  1.00  0.00      LA0  C
ATOM    193  OE1 GLU A  19      52.535   8.234 -10.486  1.00  0.00      LA0  O
ATOM    194  OE2 GLU A  19      51.613   8.636 -12.378  1.00  0.00      LA0  O
ATOM    195  C   GLU A  19      55.703   7.721 -15.302  1.00  0.00      LA0  C
ATOM    196  O   GLU A  19      56.422   8.281 -16.120  1.00  0.00      LA0  O
ATOM    197  N   ALA A  20      54.867   6.711 -15.601  1.00  0.00      LA0  N
ATOM    198  H   ALA A  20      54.281   6.339 -14.884  1.00  0.00      LA0  H
ATOM    199  CA  ALA A  20      54.890   6.124 -16.945  1.00  0.00      LA0  C
ATOM    200  CB  ALA A  20      53.956   4.914 -17.008  1.00  0.00      LA0  C
ATOM    201  C   ALA A  20      54.539   7.066 -18.088  1.00  0.00      LA0  C
ATOM    202  O   ALA A  20      54.938   6.883 -19.229  1.00  0.00      LA0  O
ATOM    203  N   ASP A  21      53.772   8.096 -17.716  1.00  0.00      LA0  N
ATOM    204  H   ASP A  21      53.537   8.267 -16.759  1.00  0.00      LA0  H
ATOM    205  CA  ASP A  21      53.410   9.130 -18.682  1.00  0.00      LA0  C
ATOM    206  CB  ASP A  21      52.135   9.844 -18.208  1.00  0.00      LA0  C
ATOM    207  CG  ASP A  21      52.297  10.581 -16.879  1.00  0.00      LA0  C
ATOM    208  OD1 ASP A  21      53.204  10.313 -16.095  1.00  0.00      LA0  O
ATOM    209  OD2 ASP A  21      51.493  11.450 -16.593  1.00  0.00      LA0  O
ATOM    210  C   ASP A  21      54.515  10.131 -19.000  1.00  0.00      LA0  C
ATOM    211  O   ASP A  21      54.390  11.001 -19.852  1.00  0.00      LA0  O
ATOM    212  N   GLY A  22      55.623   9.977 -18.264  1.00  0.00      LA0  N
ATOM    213  H   GLY A  22      55.654   9.301 -17.530  1.00  0.00      LA0  H
ATOM    214  CA  GLY A  22      56.729  10.899 -18.474  1.00  0.00      LA0  C
ATOM    215  C   GLY A  22      56.753  12.048 -17.486  1.00  0.00      LA0  C
ATOM    216  O   GLY A  22      57.780  12.703 -17.298  1.00  0.00      LA0  O
ATOM    217  N   THR A  23      55.584  12.278 -16.868  1.00  0.00      LA0  N
ATOM    218  H   THR A  23      54.821  11.629 -16.913  1.00  0.00      LA0  H
ATOM    219  CA  THR A  23      55.543  13.416 -15.962  1.00  0.00      LA0  C
ATOM    220  CB  THR A  23      54.113  13.954 -15.808  1.00  0.00      LA0  C
ATOM    221  OG1 THR A  23      53.261  13.003 -15.161  1.00  0.00      LA0  O
ATOM    222  HG1 THR A  23      53.003  12.385 -15.848  1.00  0.00      LA0  H
ATOM    223  CG2 THR A  23      53.531  14.384 -17.155  1.00  0.00      LA0  C
ATOM    224  C   THR A  23      56.150  13.102 -14.612  1.00  0.00      LA0  C
ATOM    225  O   THR A  23      56.585  11.990 -14.328  1.00  0.00      LA0  O
ATOM    226  N   TYR A  24      56.143  14.153 -13.792  1.00  0.00      LA0  N
ATOM    227  H   TYR A  24      55.830  15.054 -14.090  1.00  0.00      LA0  H
ATOM    228  CA  TYR A  24      56.469  13.947 -12.397  1.00  0.00      LA0  C
ATOM    229  CB  TYR A  24      57.523  14.961 -11.964  1.00  0.00      LA0  C
ATOM    230  CG  TYR A  24      58.784  14.697 -12.746  1.00  0.00      LA0  C
ATOM    231  CD1 TYR A  24      59.088  15.509 -13.857  1.00  0.00      LA0  C
ATOM    232  CE1 TYR A  24      60.197  15.180 -14.653  1.00  0.00      LA0  C
ATOM    233  CD2 TYR A  24      59.602  13.619 -12.357  1.00  0.00      LA0  C
ATOM    234  CE2 TYR A  24      60.711  13.297 -13.148  1.00  0.00      LA0  C
ATOM    235  CZ  TYR A  24      60.965  14.052 -14.309  1.00  0.00      LA0  C
ATOM    236  OH  TYR A  24      61.974  13.630 -15.148  1.00  0.00      LA0  O
ATOM    237  HH  TYR A  24      62.258  14.349 -15.723  1.00  0.00      LA0  H
ATOM    238  C   TYR A  24      55.220  14.044 -11.563  1.00  0.00      LA0  C
ATOM    239  O   TYR A  24      54.683  15.119 -11.323  1.00  0.00      LA0  O
ATOM    240  N   THR A  25      54.756  12.869 -11.142  1.00  0.00      LA0  N
ATOM    241  H   THR A  25      55.251  12.023 -11.345  1.00  0.00      LA0  H
ATOM    242  CA  THR A  25      53.626  12.928 -10.225  1.00  0.00      LA0  C
ATOM    243  CB  THR A  25      52.920  11.574 -10.206  1.00  0.00      LA0  C
ATOM    244  OG1 THR A  25      52.711  11.112 -11.547  1.00  0.00      LA0  O
ATOM    245  HG1 THR A  25      52.433  10.200 -11.411  1.00  0.00      LA0  H
ATOM    246  CG2 THR A  25      51.586  11.605  -9.456  1.00  0.00      LA0  C
ATOM    247  C   THR A  25      54.087  13.353  -8.841  1.00  0.00      LA0  C
ATOM    248  O   THR A  25      55.124  12.917  -8.358  1.00  0.00      LA0  O
ATOM    249  N   VAL A  26      53.294  14.250  -8.258  1.00  0.00      LA0  N
ATOM    250  H   VAL A  26      52.453  14.536  -8.710  1.00  0.00      LA0  H
ATOM    251  CA  VAL A  26      53.611  14.784  -6.943  1.00  0.00      LA0  C
ATOM    252  CB  VAL A  26      53.852  16.298  -7.021  1.00  0.00      LA0  C
ATOM    253  CG1 VAL A  26      54.211  16.908  -5.661  1.00  0.00      LA0  C
ATOM    254  CG2 VAL A  26      54.904  16.629  -8.077  1.00  0.00      LA0  C
ATOM    255  C   VAL A  26      52.473  14.489  -5.997  1.00  0.00      LA0  C
ATOM    256  O   VAL A  26      51.301  14.664  -6.319  1.00  0.00      LA0  O
ATOM    257  N   GLY A  27      52.879  14.045  -4.812  1.00  0.00      LA0  N
ATOM    258  H   GLY A  27      53.858  13.922  -4.634  1.00  0.00      LA0  H
ATOM    259  CA  GLY A  27      51.931  13.930  -3.714  1.00  0.00      LA0  C
ATOM    260  C   GLY A  27      52.701  14.229  -2.453  1.00  0.00      LA0  C
ATOM    261  O   GLY A  27      53.897  14.493  -2.507  1.00  0.00      LA0  O
ATOM    262  N   ILE A  28      51.997  14.174  -1.321  1.00  0.00      LA0  N
ATOM    263  H   ILE A  28      51.053  13.849  -1.321  1.00  0.00      LA0  H
ATOM    264  CA  ILE A  28      52.805  14.249  -0.107  1.00  0.00      LA0  C
ATOM    265  CB  ILE A  28      52.056  14.964   1.024  1.00  0.00      LA0  C
ATOM    266  CG2 ILE A  28      51.925  16.454   0.702  1.00  0.00      LA0  C
ATOM    267  CG1 ILE A  28      50.715  14.303   1.356  1.00  0.00      LA0  C
ATOM    268  CD1 ILE A  28      50.036  14.938   2.568  1.00  0.00      LA0  C
ATOM    269  C   ILE A  28      53.263  12.863   0.298  1.00  0.00      LA0  C
ATOM    270  O   ILE A  28      52.691  11.866  -0.126  1.00  0.00      LA0  O
ATOM    271  N   THR A  29      54.335  12.823   1.093  1.00  0.00      LA0  N
ATOM    272  H   THR A  29      54.774  13.659   1.423  1.00  0.00      LA0  H
ATOM    273  CA  THR A  29      54.748  11.490   1.522  1.00  0.00      LA0  C
ATOM    274  CB  THR A  29      56.224  11.496   1.907  1.00  0.00      LA0  C
ATOM    275  OG1 THR A  29      56.465  12.436   2.961  1.00  0.00      LA0  O
ATOM    276  HG1 THR A  29      56.506  13.297   2.542  1.00  0.00      LA0  H
ATOM    277  CG2 THR A  29      57.110  11.804   0.706  1.00  0.00      LA0  C
ATOM    278  C   THR A  29      53.909  10.965   2.670  1.00  0.00      LA0  C
ATOM    279  O   THR A  29      53.101  11.689   3.240  1.00  0.00      LA0  O
ATOM    280  N   GLU A  30      54.192   9.703   3.025  1.00  0.00      LA0  N
ATOM    281  H   GLU A  30      54.837   9.164   2.489  1.00  0.00      LA0  H
ATOM    282  CA  GLU A  30      53.606   9.117   4.230  1.00  0.00      LA0  C
ATOM    283  CB  GLU A  30      54.126   7.691   4.417  1.00  0.00      LA0  C
ATOM    284  CG  GLU A  30      53.055   6.704   4.882  1.00  0.00      LA0  C
ATOM    285  CD  GLU A  30      52.002   6.568   3.801  1.00  0.00      LA0  C
ATOM    286  OE1 GLU A  30      50.912   7.096   3.985  1.00  0.00      LA0  O
ATOM    287  OE2 GLU A  30      52.277   5.951   2.775  1.00  0.00      LA0  O
ATOM    288  C   GLU A  30      53.913   9.958   5.450  1.00  0.00      LA0  C
ATOM    289  O   GLU A  30      53.048  10.479   6.140  1.00  0.00      LA0  O
ATOM    290  N   HIS A  31      55.229  10.173   5.612  1.00  0.00      LA0  N
ATOM    291  H   HIS A  31      55.895   9.665   5.072  1.00  0.00      LA0  H
ATOM    292  CA  HIS A  31      55.607  11.043   6.720  1.00  0.00      LA0  C
ATOM    293  CB  HIS A  31      57.118  11.049   6.928  1.00  0.00      LA0  C
ATOM    294  CG  HIS A  31      57.417  11.457   8.352  1.00  0.00      LA0  C
ATOM    295  ND1 HIS A  31      56.939  10.813   9.433  1.00  0.00      LA0  N
ATOM    296  HD1 HIS A  31      56.327  10.034   9.460  1.00  0.00      LA0  H
ATOM    297  CD2 HIS A  31      58.202  12.529   8.781  1.00  0.00      LA0  C
ATOM    298  NE2 HIS A  31      58.189  12.518  10.134  1.00  0.00      LA0  N
ATOM    299  CE1 HIS A  31      57.412  11.463  10.538  1.00  0.00      LA0  C
ATOM    300  C   HIS A  31      55.037  12.449   6.652  1.00  0.00      LA0  C
ATOM    301  O   HIS A  31      54.685  13.054   7.651  1.00  0.00      LA0  O
ATOM    302  N   ALA A  32      54.890  12.946   5.413  1.00  0.00      LA0  N
ATOM    303  H   ALA A  32      55.205  12.442   4.609  1.00  0.00      LA0  H
ATOM    304  CA  ALA A  32      54.188  14.226   5.318  1.00  0.00      LA0  C
ATOM    305  CB  ALA A  32      54.269  14.819   3.918  1.00  0.00      LA0  C
ATOM    306  C   ALA A  32      52.729  14.196   5.745  1.00  0.00      LA0  C
ATOM    307  O   ALA A  32      52.225  15.149   6.326  1.00  0.00      LA0  O
ATOM    308  N   GLN A  33      52.063  13.064   5.478  1.00  0.00      LA0  N
ATOM    309  H   GLN A  33      52.503  12.282   5.029  1.00  0.00      LA0  H
ATOM    310  CA  GLN A  33      50.699  12.984   5.995  1.00  0.00      LA0  C
ATOM    311  CB  GLN A  33      49.838  12.023   5.155  1.00  0.00      LA0  C
ATOM    312  CG  GLN A  33      50.173  10.529   5.179  1.00  0.00      LA0  C
ATOM    313  CD  GLN A  33      49.323   9.801   6.195  1.00  0.00      LA0  C
ATOM    314  OE1 GLN A  33      48.788  10.378   7.135  1.00  0.00      LA0  O
ATOM    315  NE2 GLN A  33      49.131   8.517   5.897  1.00  0.00      LA0  N
ATOM    316 HE21 GLN A  33      49.696   8.054   5.203  1.00  0.00      LA0  H
ATOM    317 HE22 GLN A  33      48.405   7.978   6.324  1.00  0.00      LA0  H
ATOM    318  C   GLN A  33      50.617  12.798   7.506  1.00  0.00      LA0  C
ATOM    319  O   GLN A  33      49.715  13.301   8.161  1.00  0.00      LA0  O
ATOM    320  N   GLU A  34      51.667  12.166   8.054  1.00  0.00      LA0  N
ATOM    321  H   GLU A  34      52.303  11.658   7.468  1.00  0.00      LA0  H
ATOM    322  CA  GLU A  34      51.862  12.208   9.509  1.00  0.00      LA0  C
ATOM    323  CB  GLU A  34      53.045  11.331   9.911  1.00  0.00      LA0  C
ATOM    324  CG  GLU A  34      52.949   9.861   9.495  1.00  0.00      LA0  C
ATOM    325  CD  GLU A  34      54.294   9.202   9.738  1.00  0.00      LA0  C
ATOM    326  OE1 GLU A  34      54.771   9.220  10.870  1.00  0.00      LA0  O
ATOM    327  OE2 GLU A  34      54.898   8.714   8.786  1.00  0.00      LA0  O
ATOM    328  C   GLU A  34      52.101  13.618  10.048  1.00  0.00      LA0  C
ATOM    329  O   GLU A  34      51.636  14.035  11.112  1.00  0.00      LA0  O
ATOM    330  N   LEU A  35      52.861  14.375   9.245  1.00  0.00      LA0  N
ATOM    331  H   LEU A  35      53.254  13.956   8.426  1.00  0.00      LA0  H
ATOM    332  CA  LEU A  35      53.170  15.751   9.621  1.00  0.00      LA0  C
ATOM    333  CB  LEU A  35      54.264  16.359   8.740  1.00  0.00      LA0  C
ATOM    334  CG  LEU A  35      55.634  15.708   8.946  1.00  0.00      LA0  C
ATOM    335  CD1 LEU A  35      56.665  16.240   7.952  1.00  0.00      LA0  C
ATOM    336  CD2 LEU A  35      56.119  15.814  10.392  1.00  0.00      LA0  C
ATOM    337  C   LEU A  35      51.948  16.640   9.658  1.00  0.00      LA0  C
ATOM    338  O   LEU A  35      51.662  17.257  10.680  1.00  0.00      LA0  O
ATOM    339  N   LEU A  36      51.223  16.631   8.536  1.00  0.00      LA0  N
ATOM    340  H   LEU A  36      51.532  16.076   7.763  1.00  0.00      LA0  H
ATOM    341  CA  LEU A  36      49.995  17.414   8.447  1.00  0.00      LA0  C
ATOM    342  CB  LEU A  36      49.568  17.559   6.988  1.00  0.00      LA0  C
ATOM    343  CG  LEU A  36      50.516  18.451   6.185  1.00  0.00      LA0  C
ATOM    344  CD1 LEU A  36      50.271  18.343   4.681  1.00  0.00      LA0  C
ATOM    345  CD2 LEU A  36      50.465  19.902   6.668  1.00  0.00      LA0  C
ATOM    346  C   LEU A  36      48.844  16.898   9.286  1.00  0.00      LA0  C
ATOM    347  O   LEU A  36      48.040  17.671   9.793  1.00  0.00      LA0  O
ATOM    348  N   GLY A  37      48.806  15.571   9.434  1.00  0.00      LA0  N
ATOM    349  H   GLY A  37      49.423  15.001   8.893  1.00  0.00      LA0  H
ATOM    350  CA  GLY A  37      47.642  14.958  10.068  1.00  0.00      LA0  C
ATOM    351  C   GLY A  37      46.536  14.739   9.058  1.00  0.00      LA0  C
ATOM    352  O   GLY A  37      46.661  15.122   7.902  1.00  0.00      LA0  O
ATOM    353  N   ASP A  38      45.453  14.118   9.559  1.00  0.00      LA0  N
ATOM    354  H   ASP A  38      45.456  13.791  10.499  1.00  0.00      LA0  H
ATOM    355  CA  ASP A  38      44.269  13.870   8.726  1.00  0.00      LA0  C
ATOM    356  CB  ASP A  38      43.202  13.193   9.602  1.00  0.00      LA0  C
ATOM    357  CG  ASP A  38      42.018  12.643   8.825  1.00  0.00      LA0  C
ATOM    358  OD1 ASP A  38      41.461  13.336   7.983  1.00  0.00      LA0  O
ATOM    359  OD2 ASP A  38      41.585  11.530   9.105  1.00  0.00      LA0  O
ATOM    360  C   ASP A  38      43.770  15.137   8.039  1.00  0.00      LA0  C
ATOM    361  O   ASP A  38      43.690  16.209   8.641  1.00  0.00      LA0  O
ATOM    362  N   MET A  39      43.536  14.973   6.736  1.00  0.00      LA0  N
ATOM    363  H   MET A  39      43.482  14.039   6.374  1.00  0.00      LA0  H
ATOM    364  CA  MET A  39      43.289  16.138   5.902  1.00  0.00      LA0  C
ATOM    365  CB  MET A  39      43.813  15.875   4.490  1.00  0.00      LA0  C
ATOM    366  CG  MET A  39      44.619  17.041   3.917  1.00  0.00      LA0  C
ATOM    367  SD  MET A  39      46.108  17.380   4.872  1.00  0.00      LA0  S
ATOM    368  CE  MET A  39      46.902  15.775   4.680  1.00  0.00      LA0  C
ATOM    369  C   MET A  39      41.842  16.577   5.861  1.00  0.00      LA0  C
ATOM    370  O   MET A  39      40.913  15.811   6.073  1.00  0.00      LA0  O
ATOM    371  N   VAL A  40      41.694  17.872   5.557  1.00  0.00      LA0  N
ATOM    372  H   VAL A  40      42.494  18.468   5.493  1.00  0.00      LA0  H
ATOM    373  CA  VAL A  40      40.360  18.345   5.203  1.00  0.00      LA0  C
ATOM    374  CB  VAL A  40      39.782  19.296   6.269  1.00  0.00      LA0  C
ATOM    375  CG1 VAL A  40      38.283  19.509   6.047  1.00  0.00      LA0  C
ATOM    376  CG2 VAL A  40      40.050  18.824   7.700  1.00  0.00      LA0  C
ATOM    377  C   VAL A  40      40.395  19.022   3.842  1.00  0.00      LA0  C
ATOM    378  O   VAL A  40      39.778  18.606   2.873  1.00  0.00      LA0  O
ATOM    379  N   PHE A  41      41.167  20.116   3.809  1.00  0.00      LA0  N
ATOM    380  H   PHE A  41      41.779  20.330   4.570  1.00  0.00      LA0  H
ATOM    381  CA  PHE A  41      41.192  20.877   2.564  1.00  0.00      LA0  C
ATOM    382  CB  PHE A  41      41.250  22.376   2.887  1.00  0.00      LA0  C
ATOM    383  CG  PHE A  41      41.171  23.239   1.645  1.00  0.00      LA0  C
ATOM    384  CD1 PHE A  41      40.088  23.097   0.748  1.00  0.00      LA0  C
ATOM    385  CD2 PHE A  41      42.190  24.187   1.412  1.00  0.00      LA0  C
ATOM    386  CE1 PHE A  41      40.017  23.922  -0.391  1.00  0.00      LA0  C
ATOM    387  CE2 PHE A  41      42.119  25.016   0.276  1.00  0.00      LA0  C
ATOM    388  CZ  PHE A  41      41.030  24.879  -0.610  1.00  0.00      LA0  C
ATOM    389  C   PHE A  41      42.338  20.464   1.672  1.00  0.00      LA0  C
ATOM    390  O   PHE A  41      43.484  20.455   2.101  1.00  0.00      LA0  O
ATOM    391  N   VAL A  42      41.986  20.149   0.420  1.00  0.00      LA0  N
ATOM    392  H   VAL A  42      41.027  20.089   0.142  1.00  0.00      LA0  H
ATOM    393  CA  VAL A  42      43.040  20.002  -0.580  1.00  0.00      LA0  C
ATOM    394  CB  VAL A  42      43.210  18.538  -1.028  1.00  0.00      LA0  C
ATOM    395  CG1 VAL A  42      44.410  18.380  -1.969  1.00  0.00      LA0  C
ATOM    396  CG2 VAL A  42      43.321  17.580   0.160  1.00  0.00      LA0  C
ATOM    397  C   VAL A  42      42.722  20.878  -1.776  1.00  0.00      LA0  C
ATOM    398  O   VAL A  42      41.709  20.683  -2.434  1.00  0.00      LA0  O
ATOM    399  N   ASP A  43      43.611  21.847  -2.017  1.00  0.00      LA0  N
ATOM    400  H   ASP A  43      44.438  21.898  -1.460  1.00  0.00      LA0  H
ATOM    401  CA  ASP A  43      43.471  22.578  -3.276  1.00  0.00      LA0  C
ATOM    402  CB  ASP A  43      43.561  24.097  -3.071  1.00  0.00      LA0  C
ATOM    403  CG  ASP A  43      43.284  24.840  -4.370  1.00  0.00      LA0  C
ATOM    404  OD1 ASP A  43      42.330  24.489  -5.065  1.00  0.00      LA0  O
ATOM    405  OD2 ASP A  43      44.061  25.725  -4.714  1.00  0.00      LA0  O
ATOM    406  C   ASP A  43      44.487  22.084  -4.286  1.00  0.00      LA0  C
ATOM    407  O   ASP A  43      45.534  21.546  -3.930  1.00  0.00      LA0  O
ATOM    408  N   LEU A  44      44.101  22.239  -5.556  1.00  0.00      LA0  N
ATOM    409  H   LEU A  44      43.328  22.862  -5.714  1.00  0.00      LA0  H
ATOM    410  CA  LEU A  44      44.834  21.632  -6.656  1.00  0.00      LA0  C
ATOM    411  CB  LEU A  44      43.995  20.495  -7.248  1.00  0.00      LA0  C
ATOM    412  CG  LEU A  44      43.496  19.444  -6.253  1.00  0.00      LA0  C
ATOM    413  CD1 LEU A  44      42.103  18.939  -6.623  1.00  0.00      LA0  C
ATOM    414  CD2 LEU A  44      44.489  18.298  -6.072  1.00  0.00      LA0  C
ATOM    415  C   LEU A  44      45.127  22.663  -7.737  1.00  0.00      LA0  C
ATOM    416  O   LEU A  44      44.246  23.393  -8.183  1.00  0.00      LA0  O
ATOM    417  N   PRO A  45      46.400  22.681  -8.196  1.00  0.00      LA0  N
ATOM    418  CD  PRO A  45      47.511  21.863  -7.724  1.00  0.00      LA0  C
ATOM    419  CA  PRO A  45      46.766  23.596  -9.287  1.00  0.00      LA0  C
ATOM    420  CB  PRO A  45      48.288  23.430  -9.356  1.00  0.00      LA0  C
ATOM    421  CG  PRO A  45      48.583  22.044  -8.787  1.00  0.00      LA0  C
ATOM    422  C   PRO A  45      46.026  23.292 -10.588  1.00  0.00      LA0  C
ATOM    423  O   PRO A  45      45.067  22.528 -10.615  1.00  0.00      LA0  O
ATOM    424  N   GLU A  46      46.466  23.935 -11.673  1.00  0.00      LA0  N
ATOM    425  H   GLU A  46      47.312  24.465 -11.714  1.00  0.00      LA0  H
ATOM    426  CA  GLU A  46      45.639  23.774 -12.867  1.00  0.00      LA0  C
ATOM    427  CB  GLU A  46      44.915  25.085 -13.177  1.00  0.00      LA0  C
ATOM    428  CG  GLU A  46      43.543  24.980 -13.851  1.00  0.00      LA0  C
ATOM    429  CD  GLU A  46      42.582  24.334 -12.881  1.00  0.00      LA0  C
ATOM    430  OE1 GLU A  46      41.908  25.045 -12.141  1.00  0.00      LA0  O
ATOM    431  OE2 GLU A  46      42.547  23.111 -12.802  1.00  0.00      LA0  O
ATOM    432  C   GLU A  46      46.441  23.309 -14.055  1.00  0.00      LA0  C
ATOM    433  O   GLU A  46      47.658  23.435 -14.074  1.00  0.00      LA0  O
ATOM    434  N   VAL A  47      45.716  22.771 -15.043  1.00  0.00      LA0  N
ATOM    435  H   VAL A  47      44.719  22.769 -14.968  1.00  0.00      LA0  H
ATOM    436  CA  VAL A  47      46.397  22.460 -16.299  1.00  0.00      LA0  C
ATOM    437  CB  VAL A  47      45.456  21.672 -17.226  1.00  0.00      LA0  C
ATOM    438  CG1 VAL A  47      46.168  21.163 -18.484  1.00  0.00      LA0  C
ATOM    439  CG2 VAL A  47      44.784  20.521 -16.470  1.00  0.00      LA0  C
ATOM    440  C   VAL A  47      46.898  23.740 -16.959  1.00  0.00      LA0  C
ATOM    441  O   VAL A  47      46.211  24.753 -16.970  1.00  0.00      LA0  O
ATOM    442  N   GLY A  48      48.135  23.661 -17.464  1.00  0.00      LA0  N
ATOM    443  H   GLY A  48      48.667  22.825 -17.321  1.00  0.00      LA0  H
ATOM    444  CA  GLY A  48      48.731  24.863 -18.044  1.00  0.00      LA0  C
ATOM    445  C   GLY A  48      49.410  25.785 -17.042  1.00  0.00      LA0  C
ATOM    446  O   GLY A  48      49.941  26.833 -17.389  1.00  0.00      LA0  O
ATOM    447  N   ALA A  49      49.378  25.365 -15.767  1.00  0.00      LA0  N
ATOM    448  H   ALA A  49      48.991  24.479 -15.507  1.00  0.00      LA0  H
ATOM    449  CA  ALA A  49      49.976  26.259 -14.782  1.00  0.00      LA0  C
ATOM    450  CB  ALA A  49      49.335  26.049 -13.415  1.00  0.00      LA0  C
ATOM    451  C   ALA A  49      51.477  26.092 -14.658  1.00  0.00      LA0  C
ATOM    452  O   ALA A  49      51.977  25.325 -13.844  1.00  0.00      LA0  O
ATOM    453  N   THR A  50      52.181  26.839 -15.506  1.00  0.00      LA0  N
ATOM    454  H   THR A  50      51.713  27.352 -16.229  1.00  0.00      LA0  H
ATOM    455  CA  THR A  50      53.637  26.786 -15.421  1.00  0.00      LA0  C
ATOM    456  CB  THR A  50      54.215  27.172 -16.780  1.00  0.00      LA0  C
ATOM    457  OG1 THR A  50      53.477  26.481 -17.795  1.00  0.00      LA0  O
ATOM    458  HG1 THR A  50      53.809  26.752 -18.641  1.00  0.00      LA0  H
ATOM    459  CG2 THR A  50      55.711  26.868 -16.902  1.00  0.00      LA0  C
ATOM    460  C   THR A  50      54.228  27.597 -14.276  1.00  0.00      LA0  C
ATOM    461  O   THR A  50      54.412  28.805 -14.359  1.00  0.00      LA0  O
ATOM    462  N   VAL A  51      54.492  26.861 -13.191  1.00  0.00      LA0  N
ATOM    463  H   VAL A  51      54.386  25.865 -13.254  1.00  0.00      LA0  H
ATOM    464  CA  VAL A  51      54.997  27.509 -11.984  1.00  0.00      LA0  C
ATOM    465  CB  VAL A  51      54.138  27.115 -10.777  1.00  0.00      LA0  C
ATOM    466  CG1 VAL A  51      52.763  27.771 -10.873  1.00  0.00      LA0  C
ATOM    467  CG2 VAL A  51      54.049  25.597 -10.594  1.00  0.00      LA0  C
ATOM    468  C   VAL A  51      56.470  27.243 -11.724  1.00  0.00      LA0  C
ATOM    469  O   VAL A  51      57.128  26.490 -12.434  1.00  0.00      LA0  O
ATOM    470  N   SER A  52      56.961  27.906 -10.674  1.00  0.00      LA0  N
ATOM    471  H   SER A  52      56.365  28.487 -10.114  1.00  0.00      LA0  H
ATOM    472  CA  SER A  52      58.371  27.753 -10.322  1.00  0.00      LA0  C
ATOM    473  CB  SER A  52      58.868  29.068  -9.716  1.00  0.00      LA0  C
ATOM    474  OG  SER A  52      58.193  30.178 -10.327  1.00  0.00      LA0  O
ATOM    475  HG  SER A  52      57.357  30.271  -9.863  1.00  0.00      LA0  H
ATOM    476  C   SER A  52      58.630  26.604  -9.357  1.00  0.00      LA0  C
ATOM    477  O   SER A  52      57.741  26.140  -8.652  1.00  0.00      LA0  O
ATOM    478  N   ALA A  53      59.903  26.185  -9.295  1.00  0.00      LA0  N
ATOM    479  H   ALA A  53      60.576  26.426  -9.997  1.00  0.00      LA0  H
ATOM    480  CA  ALA A  53      60.264  25.338  -8.161  1.00  0.00      LA0  C
ATOM    481  CB  ALA A  53      61.669  24.757  -8.327  1.00  0.00      LA0  C
ATOM    482  C   ALA A  53      60.215  26.137  -6.875  1.00  0.00      LA0  C
ATOM    483  O   ALA A  53      60.754  27.233  -6.777  1.00  0.00      LA0  O
ATOM    484  N   GLY A  54      59.505  25.559  -5.906  1.00  0.00      LA0  N
ATOM    485  H   GLY A  54      59.066  24.682  -6.096  1.00  0.00      LA0  H
ATOM    486  CA  GLY A  54      59.247  26.318  -4.688  1.00  0.00      LA0  C
ATOM    487  C   GLY A  54      58.067  27.275  -4.776  1.00  0.00      LA0  C
ATOM    488  O   GLY A  54      57.784  28.011  -3.840  1.00  0.00      LA0  O
ATOM    489  N   ASP A  55      57.383  27.232  -5.931  1.00  0.00      LA0  N
ATOM    490  H   ASP A  55      57.594  26.580  -6.660  1.00  0.00      LA0  H
ATOM    491  CA  ASP A  55      56.180  28.055  -6.044  1.00  0.00      LA0  C
ATOM    492  CB  ASP A  55      55.780  28.200  -7.506  1.00  0.00      LA0  C
ATOM    493  CG  ASP A  55      55.288  29.586  -7.862  1.00  0.00      LA0  C
ATOM    494  OD1 ASP A  55      55.598  30.042  -8.959  1.00  0.00      LA0  O
ATOM    495  OD2 ASP A  55      54.590  30.203  -7.063  1.00  0.00      LA0  O
ATOM    496  C   ASP A  55      55.037  27.388  -5.322  1.00  0.00      LA0  C
ATOM    497  O   ASP A  55      54.946  26.163  -5.297  1.00  0.00      LA0  O
ATOM    498  N   ASP A  56      54.173  28.218  -4.739  1.00  0.00      LA0  N
ATOM    499  H   ASP A  56      54.258  29.209  -4.862  1.00  0.00      LA0  H
ATOM    500  CA  ASP A  56      52.960  27.631  -4.178  1.00  0.00      LA0  C
ATOM    501  CB  ASP A  56      52.305  28.583  -3.166  1.00  0.00      LA0  C
ATOM    502  CG  ASP A  56      51.981  29.904  -3.833  1.00  0.00      LA0  C
ATOM    503  OD1 ASP A  56      52.847  30.774  -3.888  1.00  0.00      LA0  O
ATOM    504  OD2 ASP A  56      50.893  30.042  -4.385  1.00  0.00      LA0  O
ATOM    505  C   ASP A  56      51.998  27.214  -5.275  1.00  0.00      LA0  C
ATOM    506  O   ASP A  56      51.809  27.896  -6.282  1.00  0.00      LA0  O
ATOM    507  N   CYS A  57      51.427  26.024  -5.050  1.00  0.00      LA0  N
ATOM    508  H   CYS A  57      51.693  25.506  -4.235  1.00  0.00      LA0  H
ATOM    509  CA  CYS A  57      50.553  25.503  -6.094  1.00  0.00      LA0  C
ATOM    510  CB  CYS A  57      51.362  24.766  -7.167  1.00  0.00      LA0  C
ATOM    511  SG  CYS A  57      52.132  23.238  -6.579  1.00  0.00      LA0  S
ATOM    512  C   CYS A  57      49.393  24.655  -5.613  1.00  0.00      LA0  C
ATOM    513  O   CYS A  57      48.345  24.613  -6.244  1.00  0.00      LA0  O
ATOM    514  N   ALA A  58      49.619  23.969  -4.484  1.00  0.00      LA0  N
ATOM    515  H   ALA A  58      50.467  24.068  -3.959  1.00  0.00      LA0  H
ATOM    516  CA  ALA A  58      48.542  23.142  -3.944  1.00  0.00      LA0  C
ATOM    517  CB  ALA A  58      48.892  21.661  -4.086  1.00  0.00      LA0  C
ATOM    518  C   ALA A  58      48.369  23.474  -2.482  1.00  0.00      LA0  C
ATOM    519  O   ALA A  58      49.215  24.150  -1.917  1.00  0.00      LA0  O
ATOM    520  N   VAL A  59      47.269  23.004  -1.878  1.00  0.00      LA0  N
ATOM    521  H   VAL A  59      46.602  22.454  -2.386  1.00  0.00      LA0  H
ATOM    522  CA  VAL A  59      47.093  23.314  -0.453  1.00  0.00      LA0  C
ATOM    523  CB  VAL A  59      46.102  24.486  -0.255  1.00  0.00      LA0  C
ATOM    524  CG1 VAL A  59      45.968  24.893   1.213  1.00  0.00      LA0  C
ATOM    525  CG2 VAL A  59      46.457  25.722  -1.086  1.00  0.00      LA0  C
ATOM    526  C   VAL A  59      46.609  22.076   0.287  1.00  0.00      LA0  C
ATOM    527  O   VAL A  59      45.827  21.310  -0.260  1.00  0.00      LA0  O
ATOM    528  N   ALA A  60      47.085  21.910   1.532  1.00  0.00      LA0  N
ATOM    529  H   ALA A  60      47.777  22.536   1.894  1.00  0.00      LA0  H
ATOM    530  CA  ALA A  60      46.512  20.880   2.394  1.00  0.00      LA0  C
ATOM    531  CB  ALA A  60      47.359  19.609   2.403  1.00  0.00      LA0  C
ATOM    532  C   ALA A  60      46.341  21.356   3.825  1.00  0.00      LA0  C
ATOM    533  O   ALA A  60      47.289  21.507   4.589  1.00  0.00      LA0  O
ATOM    534  N   GLU A  61      45.072  21.604   4.161  1.00  0.00      LA0  N
ATOM    535  H   GLU A  61      44.345  21.398   3.505  1.00  0.00      LA0  H
ATOM    536  CA  GLU A  61      44.789  22.050   5.522  1.00  0.00      LA0  C
ATOM    537  CB  GLU A  61      43.981  23.349   5.506  1.00  0.00      LA0  C
ATOM    538  CG  GLU A  61      44.745  24.398   4.699  1.00  0.00      LA0  C
ATOM    539  CD  GLU A  61      44.168  25.783   4.871  1.00  0.00      LA0  C
ATOM    540  OE1 GLU A  61      44.773  26.582   5.581  1.00  0.00      LA0  O
ATOM    541  OE2 GLU A  61      43.186  26.116   4.210  1.00  0.00      LA0  O
ATOM    542  C   GLU A  61      44.114  20.967   6.329  1.00  0.00      LA0  C
ATOM    543  O   GLU A  61      43.315  20.195   5.805  1.00  0.00      LA0  O
ATOM    544  N   SER A  62      44.492  20.900   7.612  1.00  0.00      LA0  N
ATOM    545  H   SER A  62      45.139  21.532   8.040  1.00  0.00      LA0  H
ATOM    546  CA  SER A  62      44.211  19.639   8.282  1.00  0.00      LA0  C
ATOM    547  CB  SER A  62      45.439  18.748   8.102  1.00  0.00      LA0  C
ATOM    548  OG  SER A  62      46.616  19.479   8.462  1.00  0.00      LA0  O
ATOM    549  HG  SER A  62      47.304  18.824   8.502  1.00  0.00      LA0  H
ATOM    550  C   SER A  62      43.813  19.756   9.745  1.00  0.00      LA0  C
ATOM    551  O   SER A  62      43.901  20.802  10.388  1.00  0.00      LA0  O
ATOM    552  N   VAL A  63      43.382  18.597  10.271  1.00  0.00      LA0  N
ATOM    553  H   VAL A  63      43.320  17.775   9.698  1.00  0.00      LA0  H
ATOM    554  CA  VAL A  63      43.049  18.567  11.695  1.00  0.00      LA0  C
ATOM    555  CB  VAL A  63      41.999  17.504  12.009  1.00  0.00      LA0  C
ATOM    556  CG1 VAL A  63      40.693  17.812  11.279  1.00  0.00      LA0  C
ATOM    557  CG2 VAL A  63      42.525  16.093  11.745  1.00  0.00      LA0  C
ATOM    558  C   VAL A  63      44.231  18.452  12.646  1.00  0.00      LA0  C
ATOM    559  O   VAL A  63      44.093  18.473  13.864  1.00  0.00      LA0  O
ATOM    560  N   LYS A  64      45.426  18.359  12.052  1.00  0.00      LA0  N
ATOM    561  H   LYS A  64      45.517  18.279  11.060  1.00  0.00      LA0  H
ATOM    562  CA  LYS A  64      46.567  18.672  12.900  1.00  0.00      LA0  C
ATOM    563  CB  LYS A  64      47.608  17.547  12.790  1.00  0.00      LA0  C
ATOM    564  CG  LYS A  64      48.882  17.598  13.643  1.00  0.00      LA0  C
ATOM    565  CD  LYS A  64      49.854  16.522  13.142  1.00  0.00      LA0  C
ATOM    566  CE  LYS A  64      51.234  16.490  13.809  1.00  0.00      LA0  C
ATOM    567  NZ  LYS A  64      52.183  15.848  12.887  1.00  0.00      LA0  N
ATOM    568  HZ1 LYS A  64      53.121  15.705  13.312  1.00  0.00      LA0  H
ATOM    569  HZ2 LYS A  64      51.821  14.935  12.532  1.00  0.00      LA0  H
ATOM    570  HZ3 LYS A  64      52.278  16.469  12.057  1.00  0.00      LA0  H
ATOM    571  C   LYS A  64      47.065  20.061  12.536  1.00  0.00      LA0  C
ATOM    572  O   LYS A  64      46.684  21.058  13.145  1.00  0.00      LA0  O
ATOM    573  N   ALA A  65      47.907  20.081  11.500  1.00  0.00      LA0  N
ATOM    574  H   ALA A  65      48.008  19.276  10.914  1.00  0.00      LA0  H
ATOM    575  CA  ALA A  65      48.488  21.350  11.087  1.00  0.00      LA0  C
ATOM    576  CB  ALA A  65      49.924  21.087  10.612  1.00  0.00      LA0  C
ATOM    577  C   ALA A  65      47.613  22.028  10.035  1.00  0.00      LA0  C
ATOM    578  O   ALA A  65      46.390  21.987  10.143  1.00  0.00      LA0  O
ATOM    579  N   ALA A  66      48.295  22.629   9.042  1.00  0.00      LA0  N
ATOM    580  H   ALA A  66      49.273  22.826   9.117  1.00  0.00      LA0  H
ATOM    581  CA  ALA A  66      47.737  23.084   7.769  1.00  0.00      LA0  C
ATOM    582  CB  ALA A  66      46.669  24.157   7.966  1.00  0.00      LA0  C
ATOM    583  C   ALA A  66      48.897  23.723   7.039  1.00  0.00      LA0  C
ATOM    584  O   ALA A  66      49.790  24.233   7.709  1.00  0.00      LA0  O
ATOM    585  N   SER A  67      48.876  23.660   5.701  1.00  0.00      LA0  N
ATOM    586  H   SER A  67      48.169  23.153   5.203  1.00  0.00      LA0  H
ATOM    587  CA  SER A  67      49.970  24.271   4.948  1.00  0.00      LA0  C
ATOM    588  CB  SER A  67      51.257  23.435   5.064  1.00  0.00      LA0  C
ATOM    589  OG  SER A  67      52.399  24.182   4.625  1.00  0.00      LA0  O
ATOM    590  HG  SER A  67      52.518  23.990   3.693  1.00  0.00      LA0  H
ATOM    591  C   SER A  67      49.610  24.439   3.489  1.00  0.00      LA0  C
ATOM    592  O   SER A  67      48.789  23.712   2.939  1.00  0.00      LA0  O
ATOM    593  N   ASP A  68      50.304  25.405   2.880  1.00  0.00      LA0  N
ATOM    594  H   ASP A  68      50.888  26.019   3.408  1.00  0.00      LA0  H
ATOM    595  CA  ASP A  68      50.382  25.415   1.422  1.00  0.00      LA0  C
ATOM    596  CB  ASP A  68      50.735  26.827   0.920  1.00  0.00      LA0  C
ATOM    597  CG  ASP A  68      49.635  27.835   1.245  1.00  0.00      LA0  C
ATOM    598  OD1 ASP A  68      48.976  28.316   0.325  1.00  0.00      LA0  O
ATOM    599  OD2 ASP A  68      49.426  28.161   2.416  1.00  0.00      LA0  O
ATOM    600  C   ASP A  68      51.424  24.388   0.999  1.00  0.00      LA0  C
ATOM    601  O   ASP A  68      52.211  23.929   1.822  1.00  0.00      LA0  O
ATOM    602  N   ILE A  69      51.371  24.017  -0.284  1.00  0.00      LA0  N
ATOM    603  H   ILE A  69      50.741  24.495  -0.898  1.00  0.00      LA0  H
ATOM    604  CA  ILE A  69      52.221  22.961  -0.840  1.00  0.00      LA0  C
ATOM    605  CB  ILE A  69      51.390  21.696  -1.148  1.00  0.00      LA0  C
ATOM    606  CG2 ILE A  69      52.204  20.569  -1.799  1.00  0.00      LA0  C
ATOM    607  CG1 ILE A  69      50.660  21.181   0.093  1.00  0.00      LA0  C
ATOM    608  CD1 ILE A  69      49.750  20.005  -0.253  1.00  0.00      LA0  C
ATOM    609  C   ILE A  69      52.859  23.493  -2.109  1.00  0.00      LA0  C
ATOM    610  O   ILE A  69      52.241  24.252  -2.854  1.00  0.00      LA0  O
ATOM    611  N   TYR A  70      54.122  23.108  -2.297  1.00  0.00      LA0  N
ATOM    612  H   TYR A  70      54.530  22.335  -1.800  1.00  0.00      LA0  H
ATOM    613  CA  TYR A  70      54.850  23.692  -3.411  1.00  0.00      LA0  C
ATOM    614  CB  TYR A  70      56.271  24.058  -2.960  1.00  0.00      LA0  C
ATOM    615  CG  TYR A  70      56.216  25.079  -1.844  1.00  0.00      LA0  C
ATOM    616  CD1 TYR A  70      55.690  26.359  -2.112  1.00  0.00      LA0  C
ATOM    617  CE1 TYR A  70      55.630  27.306  -1.079  1.00  0.00      LA0  C
ATOM    618  CD2 TYR A  70      56.690  24.724  -0.565  1.00  0.00      LA0  C
ATOM    619  CE2 TYR A  70      56.634  25.672   0.471  1.00  0.00      LA0  C
ATOM    620  CZ  TYR A  70      56.104  26.951   0.200  1.00  0.00      LA0  C
ATOM    621  OH  TYR A  70      56.045  27.885   1.216  1.00  0.00      LA0  O
ATOM    622  HH  TYR A  70      55.550  28.636   0.916  1.00  0.00      LA0  H
ATOM    623  C   TYR A  70      54.867  22.818  -4.649  1.00  0.00      LA0  C
ATOM    624  O   TYR A  70      54.378  21.696  -4.680  1.00  0.00      LA0  O
ATOM    625  N   ALA A  71      55.485  23.393  -5.687  1.00  0.00      LA0  N
ATOM    626  H   ALA A  71      55.728  24.363  -5.637  1.00  0.00      LA0  H
ATOM    627  CA  ALA A  71      55.927  22.535  -6.777  1.00  0.00      LA0  C
ATOM    628  CB  ALA A  71      55.724  23.234  -8.121  1.00  0.00      LA0  C
ATOM    629  C   ALA A  71      57.400  22.222  -6.590  1.00  0.00      LA0  C
ATOM    630  O   ALA A  71      58.242  23.111  -6.591  1.00  0.00      LA0  O
ATOM    631  N   PRO A  72      57.697  20.918  -6.389  1.00  0.00      LA0  N
ATOM    632  CD  PRO A  72      56.756  19.807  -6.315  1.00  0.00      LA0  C
ATOM    633  CA  PRO A  72      59.087  20.515  -6.136  1.00  0.00      LA0  C
ATOM    634  CB  PRO A  72      58.972  18.997  -5.972  1.00  0.00      LA0  C
ATOM    635  CG  PRO A  72      57.527  18.734  -5.559  1.00  0.00      LA0  C
ATOM    636  C   PRO A  72      60.079  20.921  -7.219  1.00  0.00      LA0  C
ATOM    637  O   PRO A  72      61.183  21.381  -6.956  1.00  0.00      LA0  O
ATOM    638  N   VAL A  73      59.626  20.697  -8.460  1.00  0.00      LA0  N
ATOM    639  H   VAL A  73      58.682  20.412  -8.603  1.00  0.00      LA0  H
ATOM    640  CA  VAL A  73      60.399  21.161  -9.609  1.00  0.00      LA0  C
ATOM    641  CB  VAL A  73      60.739  19.988 -10.540  1.00  0.00      LA0  C
ATOM    642  CG1 VAL A  73      61.689  19.015  -9.841  1.00  0.00      LA0  C
ATOM    643  CG2 VAL A  73      59.491  19.276 -11.069  1.00  0.00      LA0  C
ATOM    644  C   VAL A  73      59.579  22.221 -10.317  1.00  0.00      LA0  C
ATOM    645  O   VAL A  73      58.421  22.416  -9.961  1.00  0.00      LA0  O
ATOM    646  N   SER A  74      60.195  22.891 -11.295  1.00  0.00      LA0  N
ATOM    647  H   SER A  74      61.081  22.612 -11.676  1.00  0.00      LA0  H
ATOM    648  CA  SER A  74      59.370  23.870 -11.994  1.00  0.00      LA0  C
ATOM    649  CB  SER A  74      60.217  25.051 -12.483  1.00  0.00      LA0  C
ATOM    650  OG  SER A  74      61.286  25.317 -11.564  1.00  0.00      LA0  O
ATOM    651  HG  SER A  74      61.949  24.658 -11.788  1.00  0.00      LA0  H
ATOM    652  C   SER A  74      58.615  23.228 -13.140  1.00  0.00      LA0  C
ATOM    653  O   SER A  74      58.773  22.047 -13.431  1.00  0.00      LA0  O
ATOM    654  N   GLY A  75      57.787  24.047 -13.789  1.00  0.00      LA0  N
ATOM    655  H   GLY A  75      57.574  24.964 -13.452  1.00  0.00      LA0  H
ATOM    656  CA  GLY A  75      57.172  23.515 -14.990  1.00  0.00      LA0  C
ATOM    657  C   GLY A  75      55.668  23.607 -14.970  1.00  0.00      LA0  C
ATOM    658  O   GLY A  75      55.049  24.232 -14.119  1.00  0.00      LA0  O
ATOM    659  N   GLU A  76      55.117  22.975 -16.001  1.00  0.00      LA0  N
ATOM    660  H   GLU A  76      55.690  22.326 -16.504  1.00  0.00      LA0  H
ATOM    661  CA  GLU A  76      53.700  23.104 -16.298  1.00  0.00      LA0  C
ATOM    662  CB  GLU A  76      53.582  22.985 -17.814  1.00  0.00      LA0  C
ATOM    663  CG  GLU A  76      52.232  23.234 -18.486  1.00  0.00      LA0  C
ATOM    664  CD  GLU A  76      52.434  23.008 -19.974  1.00  0.00      LA0  C
ATOM    665  OE1 GLU A  76      53.146  23.782 -20.614  1.00  0.00      LA0  O
ATOM    666  OE2 GLU A  76      51.974  22.000 -20.503  1.00  0.00      LA0  O
ATOM    667  C   GLU A  76      52.894  22.047 -15.573  1.00  0.00      LA0  C
ATOM    668  O   GLU A  76      53.070  20.853 -15.786  1.00  0.00      LA0  O
ATOM    669  N   ILE A  77      51.987  22.510 -14.706  1.00  0.00      LA0  N
ATOM    670  H   ILE A  77      51.923  23.490 -14.513  1.00  0.00      LA0  H
ATOM    671  CA  ILE A  77      51.062  21.515 -14.158  1.00  0.00      LA0  C
ATOM    672  CB  ILE A  77      50.246  22.071 -12.981  1.00  0.00      LA0  C
ATOM    673  CG2 ILE A  77      49.412  20.965 -12.323  1.00  0.00      LA0  C
ATOM    674  CG1 ILE A  77      51.101  22.839 -11.967  1.00  0.00      LA0  C
ATOM    675  CD1 ILE A  77      52.082  21.976 -11.180  1.00  0.00      LA0  C
ATOM    676  C   ILE A  77      50.131  21.007 -15.247  1.00  0.00      LA0  C
ATOM    677  O   ILE A  77      49.477  21.776 -15.937  1.00  0.00      LA0  O
ATOM    678  N   VAL A  78      50.131  19.680 -15.398  1.00  0.00      LA0  N
ATOM    679  H   VAL A  78      50.708  19.124 -14.800  1.00  0.00      LA0  H
ATOM    680  CA  VAL A  78      49.314  19.127 -16.474  1.00  0.00      LA0  C
ATOM    681  CB  VAL A  78      50.169  18.316 -17.456  1.00  0.00      LA0  C
ATOM    682  CG1 VAL A  78      51.067  19.244 -18.275  1.00  0.00      LA0  C
ATOM    683  CG2 VAL A  78      50.962  17.207 -16.758  1.00  0.00      LA0  C
ATOM    684  C   VAL A  78      48.097  18.336 -16.031  1.00  0.00      LA0  C
ATOM    685  O   VAL A  78      47.145  18.164 -16.779  1.00  0.00      LA0  O
ATOM    686  N   ALA A  79      48.152  17.859 -14.779  1.00  0.00      LA0  N
ATOM    687  H   ALA A  79      48.943  18.008 -14.184  1.00  0.00      LA0  H
ATOM    688  CA  ALA A  79      46.994  17.106 -14.301  1.00  0.00      LA0  C
ATOM    689  CB  ALA A  79      47.128  15.616 -14.628  1.00  0.00      LA0  C
ATOM    690  C   ALA A  79      46.869  17.257 -12.808  1.00  0.00      LA0  C
ATOM    691  O   ALA A  79      47.848  17.559 -12.138  1.00  0.00      LA0  O
ATOM    692  N   VAL A  80      45.641  17.051 -12.318  1.00  0.00      LA0  N
ATOM    693  H   VAL A  80      44.878  16.769 -12.901  1.00  0.00      LA0  H
ATOM    694  CA  VAL A  80      45.408  17.137 -10.877  1.00  0.00      LA0  C
ATOM    695  CB  VAL A  80      44.858  18.509 -10.462  1.00  0.00      LA0  C
ATOM    696  CG1 VAL A  80      45.955  19.567 -10.499  1.00  0.00      LA0  C
ATOM    697  CG2 VAL A  80      43.622  18.918 -11.272  1.00  0.00      LA0  C
ATOM    698  C   VAL A  80      44.453  16.049 -10.445  1.00  0.00      LA0  C
ATOM    699  O   VAL A  80      43.769  15.456 -11.268  1.00  0.00      LA0  O
ATOM    700  N   ASN A  81      44.441  15.816  -9.132  1.00  0.00      LA0  N
ATOM    701  H   ASN A  81      45.045  16.327  -8.517  1.00  0.00      LA0  H
ATOM    702  CA  ASN A  81      43.534  14.795  -8.616  1.00  0.00      LA0  C
ATOM    703  CB  ASN A  81      44.259  13.998  -7.532  1.00  0.00      LA0  C
ATOM    704  CG  ASN A  81      43.481  12.761  -7.129  1.00  0.00      LA0  C
ATOM    705  OD1 ASN A  81      42.426  12.444  -7.659  1.00  0.00      LA0  O
ATOM    706  ND2 ASN A  81      44.078  12.059  -6.165  1.00  0.00      LA0  N
ATOM    707 HD21 ASN A  81      44.927  12.407  -5.762  1.00  0.00      LA0  H
ATOM    708 HD22 ASN A  81      43.738  11.190  -5.803  1.00  0.00      LA0  H
ATOM    709  C   ASN A  81      42.237  15.380  -8.089  1.00  0.00      LA0  C
ATOM    710  O   ASN A  81      42.047  15.531  -6.888  1.00  0.00      LA0  O
ATOM    711  N   ASP A  82      41.347  15.724  -9.034  1.00  0.00      LA0  N
ATOM    712  H   ASP A  82      41.454  15.458  -9.994  1.00  0.00      LA0  H
ATOM    713  CA  ASP A  82      40.079  16.316  -8.589  1.00  0.00      LA0  C
ATOM    714  CB  ASP A  82      39.301  16.939  -9.765  1.00  0.00      LA0  C
ATOM    715  CG  ASP A  82      38.670  15.901 -10.683  1.00  0.00      LA0  C
ATOM    716  OD1 ASP A  82      37.578  16.159 -11.189  1.00  0.00      LA0  O
ATOM    717  OD2 ASP A  82      39.264  14.839 -10.877  1.00  0.00      LA0  O
ATOM    718  C   ASP A  82      39.214  15.386  -7.746  1.00  0.00      LA0  C
ATOM    719  O   ASP A  82      38.478  15.797  -6.853  1.00  0.00      LA0  O
ATOM    720  N   ALA A  83      39.420  14.085  -8.010  1.00  0.00      LA0  N
ATOM    721  H   ALA A  83      39.827  13.897  -8.907  1.00  0.00      LA0  H
ATOM    722  CA  ALA A  83      38.842  13.034  -7.170  1.00  0.00      LA0  C
ATOM    723  CB  ALA A  83      39.334  11.655  -7.609  1.00  0.00      LA0  C
ATOM    724  C   ALA A  83      39.034  13.171  -5.661  1.00  0.00      LA0  C
ATOM    725  O   ALA A  83      38.230  12.675  -4.884  1.00  0.00      LA0  O
ATOM    726  N   LEU A  84      40.081  13.921  -5.259  1.00  0.00      LA0  N
ATOM    727  H   LEU A  84      40.719  14.301  -5.931  1.00  0.00      LA0  H
ATOM    728  CA  LEU A  84      40.206  14.244  -3.829  1.00  0.00      LA0  C
ATOM    729  CB  LEU A  84      41.576  14.848  -3.509  1.00  0.00      LA0  C
ATOM    730  CG  LEU A  84      42.747  13.881  -3.689  1.00  0.00      LA0  C
ATOM    731  CD1 LEU A  84      44.085  14.572  -3.421  1.00  0.00      LA0  C
ATOM    732  CD2 LEU A  84      42.588  12.603  -2.862  1.00  0.00      LA0  C
ATOM    733  C   LEU A  84      39.117  15.128  -3.220  1.00  0.00      LA0  C
ATOM    734  O   LEU A  84      39.171  15.511  -2.059  1.00  0.00      LA0  O
ATOM    735  N   SER A  85      38.107  15.432  -4.047  1.00  0.00      LA0  N
ATOM    736  H   SER A  85      38.153  15.196  -5.015  1.00  0.00      LA0  H
ATOM    737  CA  SER A  85      36.892  16.006  -3.484  1.00  0.00      LA0  C
ATOM    738  CB  SER A  85      36.059  16.646  -4.593  1.00  0.00      LA0  C
ATOM    739  OG  SER A  85      36.870  17.546  -5.359  1.00  0.00      LA0  O
ATOM    740  HG  SER A  85      37.461  17.010  -5.884  1.00  0.00      LA0  H
ATOM    741  C   SER A  85      36.038  15.031  -2.682  1.00  0.00      LA0  C
ATOM    742  O   SER A  85      35.172  15.444  -1.922  1.00  0.00      LA0  O
ATOM    743  N   ASP A  86      36.297  13.731  -2.893  1.00  0.00      LA0  N
ATOM    744  H   ASP A  86      37.052  13.427  -3.475  1.00  0.00      LA0  H
ATOM    745  CA  ASP A  86      35.646  12.747  -2.029  1.00  0.00      LA0  C
ATOM    746  CB  ASP A  86      35.244  11.517  -2.861  1.00  0.00      LA0  C
ATOM    747  CG  ASP A  86      34.331  10.581  -2.082  1.00  0.00      LA0  C
ATOM    748  OD1 ASP A  86      33.493  11.053  -1.322  1.00  0.00      LA0  O
ATOM    749  OD2 ASP A  86      34.458   9.370  -2.216  1.00  0.00      LA0  O
ATOM    750  C   ASP A  86      36.590  12.392  -0.893  1.00  0.00      LA0  C
ATOM    751  O   ASP A  86      37.771  12.705  -0.979  1.00  0.00      LA0  O
ATOM    752  N   SER A  87      36.031  11.766   0.163  1.00  0.00      LA0  N
ATOM    753  H   SER A  87      35.077  11.486   0.041  1.00  0.00      LA0  H
ATOM    754  CA  SER A  87      36.783  11.353   1.359  1.00  0.00      LA0  C
ATOM    755  CB  SER A  87      36.864   9.827   1.431  1.00  0.00      LA0  C
ATOM    756  OG  SER A  87      35.757   9.301   2.172  1.00  0.00      LA0  O
ATOM    757  HG  SER A  87      35.926   9.552   3.084  1.00  0.00      LA0  H
ATOM    758  C   SER A  87      38.175  11.933   1.596  1.00  0.00      LA0  C
ATOM    759  O   SER A  87      39.179  11.413   1.124  1.00  0.00      LA0  O
ATOM    760  N   PRO A  88      38.221  13.013   2.412  1.00  0.00      LA0  N
ATOM    761  CD  PRO A  88      37.101  13.631   3.108  1.00  0.00      LA0  C
ATOM    762  CA  PRO A  88      39.506  13.662   2.708  1.00  0.00      LA0  C
ATOM    763  CB  PRO A  88      39.095  14.777   3.676  1.00  0.00      LA0  C
ATOM    764  CG  PRO A  88      37.763  14.335   4.283  1.00  0.00      LA0  C
ATOM    765  C   PRO A  88      40.560  12.708   3.260  1.00  0.00      LA0  C
ATOM    766  O   PRO A  88      41.742  12.781   2.942  1.00  0.00      LA0  O
ATOM    767  N   GLU A  89      40.057  11.749   4.055  1.00  0.00      LA0  N
ATOM    768  H   GLU A  89      39.104  11.815   4.358  1.00  0.00      LA0  H
ATOM    769  CA  GLU A  89      40.902  10.669   4.562  1.00  0.00      LA0  C
ATOM    770  CB  GLU A  89      40.088   9.703   5.446  1.00  0.00      LA0  C
ATOM    771  CG  GLU A  89      38.675   9.289   4.978  1.00  0.00      LA0  C
ATOM    772  CD  GLU A  89      37.592  10.317   5.320  1.00  0.00      LA0  C
ATOM    773  OE1 GLU A  89      37.874  11.290   6.023  1.00  0.00      LA0  O
ATOM    774  OE2 GLU A  89      36.457  10.141   4.878  1.00  0.00      LA0  O
ATOM    775  C   GLU A  89      41.772   9.916   3.552  1.00  0.00      LA0  C
ATOM    776  O   GLU A  89      42.799   9.355   3.909  1.00  0.00      LA0  O
ATOM    777  N   LEU A  90      41.366   9.957   2.268  1.00  0.00      LA0  N
ATOM    778  H   LEU A  90      40.526  10.441   2.029  1.00  0.00      LA0  H
ATOM    779  CA  LEU A  90      42.200   9.356   1.217  1.00  0.00      LA0  C
ATOM    780  CB  LEU A  90      41.518   9.440  -0.150  1.00  0.00      LA0  C
ATOM    781  CG  LEU A  90      40.217   8.642  -0.246  1.00  0.00      LA0  C
ATOM    782  CD1 LEU A  90      39.480   8.931  -1.554  1.00  0.00      LA0  C
ATOM    783  CD2 LEU A  90      40.439   7.144  -0.024  1.00  0.00      LA0  C
ATOM    784  C   LEU A  90      43.611   9.917   1.099  1.00  0.00      LA0  C
ATOM    785  O   LEU A  90      44.577   9.239   0.769  1.00  0.00      LA0  O
ATOM    786  N   VAL A  91      43.717  11.214   1.423  1.00  0.00      LA0  N
ATOM    787  H   VAL A  91      42.921  11.725   1.755  1.00  0.00      LA0  H
ATOM    788  CA  VAL A  91      45.070  11.780   1.418  1.00  0.00      LA0  C
ATOM    789  CB  VAL A  91      45.016  13.313   1.520  1.00  0.00      LA0  C
ATOM    790  CG1 VAL A  91      46.370  13.959   1.212  1.00  0.00      LA0  C
ATOM    791  CG2 VAL A  91      43.937  13.885   0.600  1.00  0.00      LA0  C
ATOM    792  C   VAL A  91      45.970  11.171   2.494  1.00  0.00      LA0  C
ATOM    793  O   VAL A  91      47.192  11.155   2.413  1.00  0.00      LA0  O
ATOM    794  N   ASN A  92      45.284  10.634   3.509  1.00  0.00      LA0  N
ATOM    795  H   ASN A  92      44.285  10.657   3.537  1.00  0.00      LA0  H
ATOM    796  CA  ASN A  92      46.009   9.976   4.587  1.00  0.00      LA0  C
ATOM    797  CB  ASN A  92      45.530  10.478   5.955  1.00  0.00      LA0  C
ATOM    798  CG  ASN A  92      45.695  11.981   6.060  1.00  0.00      LA0  C
ATOM    799  OD1 ASN A  92      44.892  12.759   5.562  1.00  0.00      LA0  O
ATOM    800  ND2 ASN A  92      46.769  12.376   6.746  1.00  0.00      LA0  N
ATOM    801 HD21 ASN A  92      47.424  11.712   7.117  1.00  0.00      LA0  H
ATOM    802 HD22 ASN A  92      46.923  13.355   6.880  1.00  0.00      LA0  H
ATOM    803  C   ASN A  92      45.943   8.459   4.542  1.00  0.00      LA0  C
ATOM    804  O   ASN A  92      46.391   7.788   5.465  1.00  0.00      LA0  O
ATOM    805  N   SER A  93      45.373   7.926   3.445  1.00  0.00      LA0  N
ATOM    806  H   SER A  93      44.968   8.458   2.701  1.00  0.00      LA0  H
ATOM    807  CA  SER A  93      45.439   6.472   3.327  1.00  0.00      LA0  C
ATOM    808  CB  SER A  93      44.185   5.915   2.643  1.00  0.00      LA0  C
ATOM    809  OG  SER A  93      43.789   6.744   1.544  1.00  0.00      LA0  O
ATOM    810  HG  SER A  93      44.225   6.426   0.747  1.00  0.00      LA0  H
ATOM    811  C   SER A  93      46.702   6.004   2.638  1.00  0.00      LA0  C
ATOM    812  O   SER A  93      47.456   5.192   3.157  1.00  0.00      LA0  O
ATOM    813  N   GLU A  94      46.889   6.576   1.438  1.00  0.00      LA0  N
ATOM    814  H   GLU A  94      46.153   7.108   1.011  1.00  0.00      LA0  H
ATOM    815  CA  GLU A  94      48.094   6.290   0.663  1.00  0.00      LA0  C
ATOM    816  CB  GLU A  94      48.038   4.915  -0.033  1.00  0.00      LA0  C
ATOM    817  CG  GLU A  94      46.650   4.302  -0.289  1.00  0.00      LA0  C
ATOM    818  CD  GLU A  94      45.854   5.111  -1.292  1.00  0.00      LA0  C
ATOM    819  OE1 GLU A  94      45.831   4.719  -2.454  1.00  0.00      LA0  O
ATOM    820  OE2 GLU A  94      45.247   6.112  -0.911  1.00  0.00      LA0  O
ATOM    821  C   GLU A  94      48.427   7.390  -0.333  1.00  0.00      LA0  C
ATOM    822  O   GLU A  94      48.159   7.333  -1.529  1.00  0.00      LA0  O
ATOM    823  N   PRO A  95      49.099   8.437   0.192  1.00  0.00      LA0  N
ATOM    824  CD  PRO A  95      49.528   8.619   1.574  1.00  0.00      LA0  C
ATOM    825  CA  PRO A  95      49.454   9.570  -0.667  1.00  0.00      LA0  C
ATOM    826  CB  PRO A  95      49.893  10.618   0.355  1.00  0.00      LA0  C
ATOM    827  CG  PRO A  95      50.473   9.810   1.510  1.00  0.00      LA0  C
ATOM    828  C   PRO A  95      50.487   9.274  -1.755  1.00  0.00      LA0  C
ATOM    829  O   PRO A  95      50.770  10.104  -2.608  1.00  0.00      LA0  O
ATOM    830  N   TYR A  96      51.031   8.043  -1.721  1.00  0.00      LA0  N
ATOM    831  H   TYR A  96      50.828   7.431  -0.959  1.00  0.00      LA0  H
ATOM    832  CA  TYR A  96      51.856   7.616  -2.854  1.00  0.00      LA0  C
ATOM    833  CB  TYR A  96      52.823   6.509  -2.426  1.00  0.00      LA0  C
ATOM    834  CG  TYR A  96      53.739   6.993  -1.327  1.00  0.00      LA0  C
ATOM    835  CD1 TYR A  96      54.536   8.132  -1.549  1.00  0.00      LA0  C
ATOM    836  CE1 TYR A  96      55.401   8.570  -0.536  1.00  0.00      LA0  C
ATOM    837  CD2 TYR A  96      53.780   6.284  -0.111  1.00  0.00      LA0  C
ATOM    838  CE2 TYR A  96      54.653   6.718   0.899  1.00  0.00      LA0  C
ATOM    839  CZ  TYR A  96      55.453   7.854   0.672  1.00  0.00      LA0  C
ATOM    840  OH  TYR A  96      56.310   8.295   1.662  1.00  0.00      LA0  O
ATOM    841  HH  TYR A  96      56.680   7.525   2.098  1.00  0.00      LA0  H
ATOM    842  C   TYR A  96      51.083   7.167  -4.088  1.00  0.00      LA0  C
ATOM    843  O   TYR A  96      51.611   7.098  -5.201  1.00  0.00      LA0  O
ATOM    844  N   ALA A  97      49.811   6.836  -3.821  1.00  0.00      LA0  N
ATOM    845  H   ALA A  97      49.428   6.923  -2.901  1.00  0.00      LA0  H
ATOM    846  CA  ALA A  97      48.933   6.397  -4.893  1.00  0.00      LA0  C
ATOM    847  CB  ALA A  97      48.604   4.907  -4.743  1.00  0.00      LA0  C
ATOM    848  C   ALA A  97      47.669   7.239  -4.959  1.00  0.00      LA0  C
ATOM    849  O   ALA A  97      47.609   8.202  -5.711  1.00  0.00      LA0  O
ATOM    850  N   GLY A  98      46.665   6.863  -4.154  1.00  0.00      LA0  N
ATOM    851  H   GLY A  98      46.755   6.154  -3.447  1.00  0.00      LA0  H
ATOM    852  CA  GLY A  98      45.370   7.537  -4.256  1.00  0.00      LA0  C
ATOM    853  C   GLY A  98      45.422   8.997  -3.863  1.00  0.00      LA0  C
ATOM    854  O   GLY A  98      44.857   9.872  -4.510  1.00  0.00      LA0  O
ATOM    855  N   GLY A  99      46.185   9.235  -2.789  1.00  0.00      LA0  N
ATOM    856  H   GLY A  99      46.586   8.455  -2.301  1.00  0.00      LA0  H
ATOM    857  CA  GLY A  99      46.373  10.626  -2.383  1.00  0.00      LA0  C
ATOM    858  C   GLY A  99      47.442  11.404  -3.144  1.00  0.00      LA0  C
ATOM    859  O   GLY A  99      48.120  12.261  -2.588  1.00  0.00      LA0  O
ATOM    860  N   TRP A 100      47.572  11.091  -4.447  1.00  0.00      LA0  N
ATOM    861  H   TRP A 100      46.973  10.413  -4.874  1.00  0.00      LA0  H
ATOM    862  CA  TRP A 100      48.415  11.976  -5.248  1.00  0.00      LA0  C
ATOM    863  CB  TRP A 100      48.825  11.325  -6.583  1.00  0.00      LA0  C
ATOM    864  CG  TRP A 100      47.685  11.247  -7.583  1.00  0.00      LA0  C
ATOM    865  CD2 TRP A 100      47.479  12.063  -8.759  1.00  0.00      LA0  C
ATOM    866  CE2 TRP A 100      46.273  11.608  -9.391  1.00  0.00      LA0  C
ATOM    867  CE3 TRP A 100      48.207  13.129  -9.328  1.00  0.00      LA0  C
ATOM    868  CD1 TRP A 100      46.600  10.357  -7.570  1.00  0.00      LA0  C
ATOM    869  NE1 TRP A 100      45.768  10.565  -8.625  1.00  0.00      LA0  N
ATOM    870  HE1 TRP A 100      44.940  10.068  -8.799  1.00  0.00      LA0  H
ATOM    871  CZ2 TRP A 100      45.819  12.229 -10.574  1.00  0.00      LA0  C
ATOM    872  CZ3 TRP A 100      47.742  13.741 -10.511  1.00  0.00      LA0  C
ATOM    873  CH2 TRP A 100      46.557  13.294 -11.133  1.00  0.00      LA0  C
ATOM    874  C   TRP A 100      47.737  13.317  -5.453  1.00  0.00      LA0  C
ATOM    875  O   TRP A 100      46.518  13.418  -5.407  1.00  0.00      LA0  O
ATOM    876  N   ILE A 101      48.564  14.343  -5.657  1.00  0.00      LA0  N
ATOM    877  H   ILE A 101      49.549  14.198  -5.746  1.00  0.00      LA0  H
ATOM    878  CA  ILE A 101      47.952  15.662  -5.769  1.00  0.00      LA0  C
ATOM    879  CB  ILE A 101      48.648  16.651  -4.819  1.00  0.00      LA0  C
ATOM    880  CG2 ILE A 101      47.973  18.025  -4.820  1.00  0.00      LA0  C
ATOM    881  CG1 ILE A 101      48.717  16.077  -3.400  1.00  0.00      LA0  C
ATOM    882  CD1 ILE A 101      49.579  16.919  -2.461  1.00  0.00      LA0  C
ATOM    883  C   ILE A 101      47.921  16.167  -7.202  1.00  0.00      LA0  C
ATOM    884  O   ILE A 101      46.877  16.502  -7.754  1.00  0.00      LA0  O
ATOM    885  N   PHE A 102      49.123  16.205  -7.792  1.00  0.00      LA0  N
ATOM    886  H   PHE A 102      49.947  15.847  -7.345  1.00  0.00      LA0  H
ATOM    887  CA  PHE A 102      49.180  16.734  -9.151  1.00  0.00      LA0  C
ATOM    888  CB  PHE A 102      49.320  18.268  -9.161  1.00  0.00      LA0  C
ATOM    889  CG  PHE A 102      50.577  18.787  -8.495  1.00  0.00      LA0  C
ATOM    890  CD1 PHE A 102      50.545  19.136  -7.127  1.00  0.00      LA0  C
ATOM    891  CD2 PHE A 102      51.751  18.957  -9.261  1.00  0.00      LA0  C
ATOM    892  CE1 PHE A 102      51.686  19.700  -6.525  1.00  0.00      LA0  C
ATOM    893  CE2 PHE A 102      52.893  19.524  -8.662  1.00  0.00      LA0  C
ATOM    894  CZ  PHE A 102      52.843  19.906  -7.305  1.00  0.00      LA0  C
ATOM    895  C   PHE A 102      50.228  16.050  -9.998  1.00  0.00      LA0  C
ATOM    896  O   PHE A 102      50.980  15.214  -9.521  1.00  0.00      LA0  O
ATOM    897  N   LYS A 103      50.253  16.439 -11.273  1.00  0.00      LA0  N
ATOM    898  H   LYS A 103      49.587  17.105 -11.608  1.00  0.00      LA0  H
ATOM    899  CA  LYS A 103      51.320  15.981 -12.150  1.00  0.00      LA0  C
ATOM    900  CB  LYS A 103      50.775  15.063 -13.239  1.00  0.00      LA0  C
ATOM    901  CG  LYS A 103      50.705  13.598 -12.826  1.00  0.00      LA0  C
ATOM    902  CD  LYS A 103      50.038  12.748 -13.904  1.00  0.00      LA0  C
ATOM    903  CE  LYS A 103      50.207  11.246 -13.681  1.00  0.00      LA0  C
ATOM    904  NZ  LYS A 103      51.609  10.854 -13.885  1.00  0.00      LA0  N
ATOM    905  HZ1 LYS A 103      51.708   9.842 -13.666  1.00  0.00      LA0  H
ATOM    906  HZ2 LYS A 103      51.906  11.009 -14.876  1.00  0.00      LA0  H
ATOM    907  HZ3 LYS A 103      52.245  11.367 -13.240  1.00  0.00      LA0  H
ATOM    908  C   LYS A 103      51.947  17.183 -12.798  1.00  0.00      LA0  C
ATOM    909  O   LYS A 103      51.260  18.031 -13.357  1.00  0.00      LA0  O
ATOM    910  N   ILE A 104      53.274  17.222 -12.692  1.00  0.00      LA0  N
ATOM    911  H   ILE A 104      53.776  16.500 -12.214  1.00  0.00      LA0  H
ATOM    912  CA  ILE A 104      53.971  18.322 -13.332  1.00  0.00      LA0  C
ATOM    913  CB  ILE A 104      54.707  19.169 -12.273  1.00  0.00      LA0  C
ATOM    914  CG2 ILE A 104      55.731  18.357 -11.475  1.00  0.00      LA0  C
ATOM    915  CG1 ILE A 104      55.296  20.452 -12.862  1.00  0.00      LA0  C
ATOM    916  CD1 ILE A 104      55.812  21.399 -11.779  1.00  0.00      LA0  C
ATOM    917  C   ILE A 104      54.868  17.845 -14.461  1.00  0.00      LA0  C
ATOM    918  O   ILE A 104      55.669  16.924 -14.348  1.00  0.00      LA0  O
ATOM    919  N   LYS A 105      54.669  18.522 -15.587  1.00  0.00      LA0  N
ATOM    920  H   LYS A 105      53.985  19.251 -15.590  1.00  0.00      LA0  H
ATOM    921  CA  LYS A 105      55.643  18.466 -16.667  1.00  0.00      LA0  C
ATOM    922  CB  LYS A 105      54.893  18.883 -17.929  1.00  0.00      LA0  C
ATOM    923  CG  LYS A 105      55.669  19.276 -19.185  1.00  0.00      LA0  C
ATOM    924  CD  LYS A 105      54.681  20.046 -20.057  1.00  0.00      LA0  C
ATOM    925  CE  LYS A 105      55.241  20.747 -21.290  1.00  0.00      LA0  C
ATOM    926  NZ  LYS A 105      54.231  21.714 -21.734  1.00  0.00      LA0  N
ATOM    927  HZ1 LYS A 105      54.305  22.016 -22.718  1.00  0.00      LA0  H
ATOM    928  HZ2 LYS A 105      53.259  21.385 -21.537  1.00  0.00      LA0  H
ATOM    929  HZ3 LYS A 105      54.256  22.567 -21.131  1.00  0.00      LA0  H
ATOM    930  C   LYS A 105      56.759  19.427 -16.303  1.00  0.00      LA0  C
ATOM    931  O   LYS A 105      56.593  20.638 -16.369  1.00  0.00      LA0  O
ATOM    932  N   ALA A 106      57.874  18.827 -15.865  1.00  0.00      LA0  N
ATOM    933  H   ALA A 106      57.943  17.833 -15.861  1.00  0.00      LA0  H
ATOM    934  CA  ALA A 106      58.980  19.672 -15.415  1.00  0.00      LA0  C
ATOM    935  CB  ALA A 106      60.118  18.819 -14.854  1.00  0.00      LA0  C
ATOM    936  C   ALA A 106      59.542  20.550 -16.515  1.00  0.00      LA0  C
ATOM    937  O   ALA A 106      59.315  20.310 -17.697  1.00  0.00      LA0  O
ATOM    938  N   SER A 107      60.294  21.562 -16.074  1.00  0.00      LA0  N
ATOM    939  H   SER A 107      60.417  21.709 -15.087  1.00  0.00      LA0  H
ATOM    940  CA  SER A 107      61.012  22.385 -17.044  1.00  0.00      LA0  C
ATOM    941  CB  SER A 107      61.657  23.586 -16.353  1.00  0.00      LA0  C
ATOM    942  OG  SER A 107      61.006  23.828 -15.103  1.00  0.00      LA0  O
ATOM    943  HG  SER A 107      61.497  23.308 -14.455  1.00  0.00      LA0  H
ATOM    944  C   SER A 107      62.078  21.609 -17.793  1.00  0.00      LA0  C
ATOM    945  O   SER A 107      62.208  21.679 -19.009  1.00  0.00      LA0  O
ATOM    946  N   ASP A 108      62.822  20.850 -16.977  1.00  0.00      LA0  N
ATOM    947  H   ASP A 108      62.676  20.855 -15.982  1.00  0.00      LA0  H
ATOM    948  CA  ASP A 108      63.870  19.999 -17.526  1.00  0.00      LA0  C
ATOM    949  CB  ASP A 108      65.202  20.776 -17.547  1.00  0.00      LA0  C
ATOM    950  CG  ASP A 108      66.370  20.059 -18.228  1.00  0.00      LA0  C
ATOM    951  OD1 ASP A 108      66.292  18.873 -18.534  1.00  0.00      LA0  O
ATOM    952  OD2 ASP A 108      67.406  20.688 -18.408  1.00  0.00      LA0  O
ATOM    953  C   ASP A 108      63.942  18.766 -16.655  1.00  0.00      LA0  C
ATOM    954  O   ASP A 108      63.729  18.817 -15.449  1.00  0.00      LA0  O
ATOM    955  N   GLU A 109      64.253  17.642 -17.306  1.00  0.00      LA0  N
ATOM    956  H   GLU A 109      64.558  17.763 -18.252  1.00  0.00      LA0  H
ATOM    957  CA  GLU A 109      64.515  16.420 -16.548  1.00  0.00      LA0  C
ATOM    958  CB  GLU A 109      64.852  15.283 -17.516  1.00  0.00      LA0  C
ATOM    959  CG  GLU A 109      63.826  15.072 -18.641  1.00  0.00      LA0  C
ATOM    960  CD  GLU A 109      62.653  14.219 -18.191  1.00  0.00      LA0  C
ATOM    961  OE1 GLU A 109      62.640  13.031 -18.495  1.00  0.00      LA0  O
ATOM    962  OE2 GLU A 109      61.726  14.719 -17.558  1.00  0.00      LA0  O
ATOM    963  C   GLU A 109      65.623  16.600 -15.511  1.00  0.00      LA0  C
ATOM    964  O   GLU A 109      65.613  16.010 -14.437  1.00  0.00      LA0  O
ATOM    965  N   SER A 110      66.576  17.487 -15.859  1.00  0.00      LA0  N
ATOM    966  H   SER A 110      66.527  17.971 -16.737  1.00  0.00      LA0  H
ATOM    967  CA  SER A 110      67.674  17.759 -14.929  1.00  0.00      LA0  C
ATOM    968  CB  SER A 110      68.683  18.719 -15.564  1.00  0.00      LA0  C
ATOM    969  OG  SER A 110      68.096  20.010 -15.728  1.00  0.00      LA0  O
ATOM    970  HG  SER A 110      67.932  20.130 -16.668  1.00  0.00      LA0  H
ATOM    971  C   SER A 110      67.266  18.237 -13.539  1.00  0.00      LA0  C
ATOM    972  O   SER A 110      67.960  18.012 -12.550  1.00  0.00      LA0  O
ATOM    973  N   GLU A 111      66.073  18.866 -13.485  1.00  0.00      LA0  N
ATOM    974  H   GLU A 111      65.556  19.035 -14.328  1.00  0.00      LA0  H
ATOM    975  CA  GLU A 111      65.560  19.332 -12.195  1.00  0.00      LA0  C
ATOM    976  CB  GLU A 111      64.222  20.057 -12.356  1.00  0.00      LA0  C
ATOM    977  CG  GLU A 111      64.296  21.345 -13.182  1.00  0.00      LA0  C
ATOM    978  CD  GLU A 111      62.947  22.043 -13.178  1.00  0.00      LA0  C
ATOM    979  OE1 GLU A 111      61.997  21.522 -13.750  1.00  0.00      LA0  O
ATOM    980  OE2 GLU A 111      62.834  23.126 -12.614  1.00  0.00      LA0  O
ATOM    981  C   GLU A 111      65.461  18.271 -11.102  1.00  0.00      LA0  C
ATOM    982  O   GLU A 111      65.458  18.578  -9.913  1.00  0.00      LA0  O
ATOM    983  N   LEU A 112      65.443  16.998 -11.546  1.00  0.00      LA0  N
ATOM    984  H   LEU A 112      65.390  16.830 -12.533  1.00  0.00      LA0  H
ATOM    985  CA  LEU A 112      65.584  15.869 -10.619  1.00  0.00      LA0  C
ATOM    986  CB  LEU A 112      65.802  14.571 -11.398  1.00  0.00      LA0  C
ATOM    987  CG  LEU A 112      64.540  14.028 -12.066  1.00  0.00      LA0  C
ATOM    988  CD1 LEU A 112      64.858  12.937 -13.089  1.00  0.00      LA0  C
ATOM    989  CD2 LEU A 112      63.531  13.543 -11.028  1.00  0.00      LA0  C
ATOM    990  C   LEU A 112      66.672  15.994  -9.559  1.00  0.00      LA0  C
ATOM    991  O   LEU A 112      66.506  15.576  -8.414  1.00  0.00      LA0  O
ATOM    992  N   GLU A 113      67.799  16.597  -9.960  1.00  0.00      LA0  N
ATOM    993  H   GLU A 113      67.916  16.962 -10.887  1.00  0.00      LA0  H
ATOM    994  CA  GLU A 113      68.861  16.637  -8.957  1.00  0.00      LA0  C
ATOM    995  CB  GLU A 113      70.237  16.364  -9.573  1.00  0.00      LA0  C
ATOM    996  CG  GLU A 113      70.293  14.995 -10.275  1.00  0.00      LA0  C
ATOM    997  CD  GLU A 113      69.665  13.918  -9.399  1.00  0.00      LA0  C
ATOM    998  OE1 GLU A 113      70.177  13.620  -8.324  1.00  0.00      LA0  O
ATOM    999  OE2 GLU A 113      68.601  13.417  -9.747  1.00  0.00      LA0  O
ATOM   1000  C   GLU A 113      68.846  17.797  -7.984  1.00  0.00      LA0  C
ATOM   1001  O   GLU A 113      69.725  17.977  -7.153  1.00  0.00      LA0  O
ATOM   1002  N   SER A 114      67.737  18.538  -8.064  1.00  0.00      LA0  N
ATOM   1003  H   SER A 114      67.099  18.455  -8.827  1.00  0.00      LA0  H
ATOM   1004  CA  SER A 114      67.418  19.397  -6.928  1.00  0.00      LA0  C
ATOM   1005  CB  SER A 114      66.417  20.468  -7.361  1.00  0.00      LA0  C
ATOM   1006  OG  SER A 114      66.648  20.818  -8.731  1.00  0.00      LA0  O
ATOM   1007  HG  SER A 114      66.057  20.275  -9.246  1.00  0.00      LA0  H
ATOM   1008  C   SER A 114      66.866  18.629  -5.730  1.00  0.00      LA0  C
ATOM   1009  O   SER A 114      66.762  19.135  -4.619  1.00  0.00      LA0  O
ATOM   1010  N   LEU A 115      66.462  17.380  -6.021  1.00  0.00      LA0  N
ATOM   1011  H   LEU A 115      66.639  16.948  -6.906  1.00  0.00      LA0  H
ATOM   1012  CA  LEU A 115      65.711  16.660  -5.004  1.00  0.00      LA0  C
ATOM   1013  CB  LEU A 115      64.328  16.294  -5.543  1.00  0.00      LA0  C
ATOM   1014  CG  LEU A 115      63.464  17.486  -5.957  1.00  0.00      LA0  C
ATOM   1015  CD1 LEU A 115      62.096  17.005  -6.422  1.00  0.00      LA0  C
ATOM   1016  CD2 LEU A 115      63.326  18.550  -4.866  1.00  0.00      LA0  C
ATOM   1017  C   LEU A 115      66.414  15.433  -4.461  1.00  0.00      LA0  C
ATOM   1018  O   LEU A 115      67.268  14.822  -5.102  1.00  0.00      LA0  O
ATOM   1019  N   LEU A 116      65.991  15.114  -3.231  1.00  0.00      LA0  N
ATOM   1020  H   LEU A 116      65.180  15.587  -2.886  1.00  0.00      LA0  H
ATOM   1021  CA  LEU A 116      66.539  13.993  -2.469  1.00  0.00      LA0  C
ATOM   1022  CB  LEU A 116      65.995  13.993  -1.031  1.00  0.00      LA0  C
ATOM   1023  CG  LEU A 116      66.461  15.095  -0.065  1.00  0.00      LA0  C
ATOM   1024  CD1 LEU A 116      65.910  16.488  -0.378  1.00  0.00      LA0  C
ATOM   1025  CD2 LEU A 116      66.124  14.713   1.377  1.00  0.00      LA0  C
ATOM   1026  C   LEU A 116      66.178  12.667  -3.105  1.00  0.00      LA0  C
ATOM   1027  O   LEU A 116      65.190  12.558  -3.822  1.00  0.00      LA0  O
ATOM   1028  N   ASP A 117      67.012  11.671  -2.810  1.00  0.00      LA0  N
ATOM   1029  H   ASP A 117      67.831  11.772  -2.241  1.00  0.00      LA0  H
ATOM   1030  CA  ASP A 117      66.632  10.309  -3.166  1.00  0.00      LA0  C
ATOM   1031  CB  ASP A 117      67.892   9.523  -3.558  1.00  0.00      LA0  C
ATOM   1032  CG  ASP A 117      68.804   9.372  -2.354  1.00  0.00      LA0  C
ATOM   1033  OD1 ASP A 117      68.783   8.315  -1.738  1.00  0.00      LA0  O
ATOM   1034  OD2 ASP A 117      69.486  10.325  -2.001  1.00  0.00      LA0  O
ATOM   1035  C   ASP A 117      65.883   9.653  -2.013  1.00  0.00      LA0  C
ATOM   1036  O   ASP A 117      65.598  10.287  -1.000  1.00  0.00      LA0  O
ATOM   1037  N   ALA A 118      65.597   8.352  -2.199  1.00  0.00      LA0  N
ATOM   1038  H   ALA A 118      65.878   7.906  -3.046  1.00  0.00      LA0  H
ATOM   1039  CA  ALA A 118      64.952   7.599  -1.125  1.00  0.00      LA0  C
ATOM   1040  CB  ALA A 118      64.687   6.157  -1.567  1.00  0.00      LA0  C
ATOM   1041  C   ALA A 118      65.730   7.596   0.181  1.00  0.00      LA0  C
ATOM   1042  O   ALA A 118      65.246   8.039   1.215  1.00  0.00      LA0  O
ATOM   1043  N   THR A 119      66.977   7.122   0.078  1.00  0.00      LA0  N
ATOM   1044  H   THR A 119      67.366   6.857  -0.804  1.00  0.00      LA0  H
ATOM   1045  CA  THR A 119      67.825   7.041   1.267  1.00  0.00      LA0  C
ATOM   1046  CB  THR A 119      69.176   6.409   0.916  1.00  0.00      LA0  C
ATOM   1047  OG1 THR A 119      69.176   5.884  -0.423  1.00  0.00      LA0  O
ATOM   1048  HG1 THR A 119      69.277   6.645  -0.994  1.00  0.00      LA0  H
ATOM   1049  CG2 THR A 119      69.575   5.340   1.934  1.00  0.00      LA0  C
ATOM   1050  C   THR A 119      68.033   8.371   1.979  1.00  0.00      LA0  C
ATOM   1051  O   THR A 119      67.977   8.492   3.200  1.00  0.00      LA0  O
ATOM   1052  N   ALA A 120      68.234   9.411   1.148  1.00  0.00      LA0  N
ATOM   1053  H   ALA A 120      68.349   9.270   0.158  1.00  0.00      LA0  H
ATOM   1054  CA  ALA A 120      68.314  10.735   1.765  1.00  0.00      LA0  C
ATOM   1055  CB  ALA A 120      68.676  11.806   0.739  1.00  0.00      LA0  C
ATOM   1056  C   ALA A 120      67.046  11.157   2.492  1.00  0.00      LA0  C
ATOM   1057  O   ALA A 120      67.079  11.783   3.545  1.00  0.00      LA0  O
ATOM   1058  N   TYR A 121      65.910  10.754   1.904  1.00  0.00      LA0  N
ATOM   1059  H   TYR A 121      65.924  10.234   1.046  1.00  0.00      LA0  H
ATOM   1060  CA  TYR A 121      64.660  11.008   2.613  1.00  0.00      LA0  C
ATOM   1061  CB  TYR A 121      63.461  10.753   1.695  1.00  0.00      LA0  C
ATOM   1062  CG  TYR A 121      62.186  11.273   2.320  1.00  0.00      LA0  C
ATOM   1063  CD1 TYR A 121      62.071  12.649   2.602  1.00  0.00      LA0  C
ATOM   1064  CE1 TYR A 121      60.908  13.118   3.230  1.00  0.00      LA0  C
ATOM   1065  CD2 TYR A 121      61.152  10.360   2.610  1.00  0.00      LA0  C
ATOM   1066  CE2 TYR A 121      59.983  10.832   3.228  1.00  0.00      LA0  C
ATOM   1067  CZ  TYR A 121      59.889  12.201   3.549  1.00  0.00      LA0  C
ATOM   1068  OH  TYR A 121      58.770  12.665   4.209  1.00  0.00      LA0  O
ATOM   1069  HH  TYR A 121      58.002  12.184   3.911  1.00  0.00      LA0  H
ATOM   1070  C   TYR A 121      64.523  10.257   3.929  1.00  0.00      LA0  C
ATOM   1071  O   TYR A 121      64.015  10.784   4.911  1.00  0.00      LA0  O
ATOM   1072  N   GLU A 122      65.033   9.015   3.923  1.00  0.00      LA0  N
ATOM   1073  H   GLU A 122      65.389   8.614   3.077  1.00  0.00      LA0  H
ATOM   1074  CA  GLU A 122      65.061   8.266   5.181  1.00  0.00      LA0  C
ATOM   1075  CB  GLU A 122      65.613   6.856   4.972  1.00  0.00      LA0  C
ATOM   1076  CG  GLU A 122      64.792   6.051   3.965  1.00  0.00      LA0  C
ATOM   1077  CD  GLU A 122      65.371   4.661   3.815  1.00  0.00      LA0  C
ATOM   1078  OE1 GLU A 122      66.417   4.524   3.183  1.00  0.00      LA0  O
ATOM   1079  OE2 GLU A 122      64.768   3.718   4.325  1.00  0.00      LA0  O
ATOM   1080  C   GLU A 122      65.828   8.986   6.276  1.00  0.00      LA0  C
ATOM   1081  O   GLU A 122      65.357   9.159   7.393  1.00  0.00      LA0  O
ATOM   1082  N   ALA A 123      67.014   9.479   5.873  1.00  0.00      LA0  N
ATOM   1083  H   ALA A 123      67.347   9.242   4.958  1.00  0.00      LA0  H
ATOM   1084  CA  ALA A 123      67.773  10.333   6.792  1.00  0.00      LA0  C
ATOM   1085  CB  ALA A 123      69.040  10.862   6.117  1.00  0.00      LA0  C
ATOM   1086  C   ALA A 123      66.965  11.502   7.343  1.00  0.00      LA0  C
ATOM   1087  O   ALA A 123      66.849  11.692   8.545  1.00  0.00      LA0  O
ATOM   1088  N   LEU A 124      66.337  12.216   6.392  1.00  0.00      LA0  N
ATOM   1089  H   LEU A 124      66.529  12.009   5.432  1.00  0.00      LA0  H
ATOM   1090  CA  LEU A 124      65.477  13.346   6.756  1.00  0.00      LA0  C
ATOM   1091  CB  LEU A 124      64.871  13.944   5.480  1.00  0.00      LA0  C
ATOM   1092  CG  LEU A 124      64.242  15.333   5.632  1.00  0.00      LA0  C
ATOM   1093  CD1 LEU A 124      65.250  16.372   6.128  1.00  0.00      LA0  C
ATOM   1094  CD2 LEU A 124      63.556  15.783   4.341  1.00  0.00      LA0  C
ATOM   1095  C   LEU A 124      64.405  13.053   7.806  1.00  0.00      LA0  C
ATOM   1096  O   LEU A 124      63.996  13.903   8.589  1.00  0.00      LA0  O
ATOM   1097  N   LEU A 125      63.962  11.785   7.807  1.00  0.00      LA0  N
ATOM   1098  H   LEU A 125      64.337  11.115   7.165  1.00  0.00      LA0  H
ATOM   1099  CA  LEU A 125      63.012  11.411   8.856  1.00  0.00      LA0  C
ATOM   1100  CB  LEU A 125      62.396  10.035   8.584  1.00  0.00      LA0  C
ATOM   1101  CG  LEU A 125      61.845   9.867   7.165  1.00  0.00      LA0  C
ATOM   1102  CD1 LEU A 125      61.247   8.478   6.951  1.00  0.00      LA0  C
ATOM   1103  CD2 LEU A 125      60.871  10.978   6.778  1.00  0.00      LA0  C
ATOM   1104  C   LEU A 125      63.616  11.459  10.249  1.00  0.00      LA0  C
ATOM   1105  O   LEU A 125      63.047  12.006  11.188  1.00  0.00      LA0  O
ATOM   1106  N   GLU A 126      64.833  10.897  10.317  1.00  0.00      LA0  N
ATOM   1107  H   GLU A 126      65.256  10.516   9.493  1.00  0.00      LA0  H
ATOM   1108  CA  GLU A 126      65.589  10.960  11.569  1.00  0.00      LA0  C
ATOM   1109  CB  GLU A 126      66.879  10.140  11.457  1.00  0.00      LA0  C
ATOM   1110  CG  GLU A 126      66.677   8.653  11.129  1.00  0.00      LA0  C
ATOM   1111  CD  GLU A 126      66.098   7.902  12.317  1.00  0.00      LA0  C
ATOM   1112  OE1 GLU A 126      64.891   7.668  12.340  1.00  0.00      LA0  O
ATOM   1113  OE2 GLU A 126      66.864   7.528  13.206  1.00  0.00      LA0  O
ATOM   1114  C   GLU A 126      65.893  12.385  12.012  1.00  0.00      LA0  C
ATOM   1115  O   GLU A 126      65.836  12.716  13.190  1.00  0.00      LA0  O
ATOM   1116  N   ASP A 127      66.161  13.237  11.001  1.00  0.00      LA0  N
ATOM   1117  H   ASP A 127      66.349  12.889  10.080  1.00  0.00      LA0  H
ATOM   1118  CA  ASP A 127      66.327  14.670  11.284  1.00  0.00      LA0  C
ATOM   1119  CB  ASP A 127      66.586  15.474  10.001  1.00  0.00      LA0  C
ATOM   1120  CG  ASP A 127      67.962  15.184   9.420  1.00  0.00      LA0  C
ATOM   1121  OD1 ASP A 127      68.958  15.558  10.039  1.00  0.00      LA0  O
ATOM   1122  OD2 ASP A 127      68.037  14.612   8.334  1.00  0.00      LA0  O
ATOM   1123  C   ASP A 127      65.185  15.301  12.077  1.00  0.00      LA0  C
ATOM   1124  O   ASP A 127      65.397  16.079  13.002  1.00  0.00      LA0  O
ATOM   1125  N   GLU A 128      63.953  14.901  11.709  1.00  0.00      LA0  N
ATOM   1126  H   GLU A 128      63.835  14.312  10.907  1.00  0.00      LA0  H
ATOM   1127  CA  GLU A 128      62.897  15.109  12.705  1.00  0.00      LA0  C
ATOM   1128  CB  GLU A 128      61.587  15.659  12.107  1.00  0.00      LA0  C
ATOM   1129  CG  GLU A 128      60.651  16.186  13.216  1.00  0.00      LA0  C
ATOM   1130  CD  GLU A 128      59.329  16.738  12.694  1.00  0.00      LA0  C
ATOM   1131  OE1 GLU A 128      59.342  17.667  11.888  1.00  0.00      LA0  O
ATOM   1132  OE2 GLU A 128      58.279  16.267  13.137  1.00  0.00      LA0  O
ATOM   1133  C   GLU A 128      62.635  13.853  13.523  1.00  0.00      LA0  C
ATOM   1134  O   GLU A 128      62.583  13.852  14.751  1.00  0.00      LA0  O
END
