# Supplementary material for: Large scale analyses of genotype-phenotype relationships of glycine decarboxylase mutations and neurological disease severity
Source: PLoS Comput Biol. 2020 May 18;16(5):e1007871. doi: 10.1371/journal.pcbi.1007871 (PMC7259800; doi:10.1371/journal.pcbi.1007871)
Supplement: S1 Appendix — (ZIP) [file pcbi.1007871.s011.zip › S1_Appendix/cluspro.TH.ecoli/model.000.22.pdb]

HEADER rec.pdb
REMARK original generated coordinate pdb file
ATOM      1  N   GLN A   4      22.318  45.643  17.313  1.00  0.00      RA0  N
ATOM      2  H   GLN A   4      21.354  45.816  17.125  1.00  0.00      RA0  H
ATOM      3  CA  GLN A   4      23.356  46.702  17.078  1.00  0.00      RA0  C
ATOM      4  CB  GLN A   4      22.872  48.057  17.596  1.00  0.00      RA0  C
ATOM      5  CG  GLN A   4      23.787  49.203  17.166  1.00  0.00      RA0  C
ATOM      6  CD  GLN A   4      23.200  50.522  17.620  1.00  0.00      RA0  C
ATOM      7  OE1 GLN A   4      22.998  50.771  18.802  1.00  0.00      RA0  O
ATOM      8  NE2 GLN A   4      22.934  51.363  16.604  1.00  0.00      RA0  N
ATOM      9 HE21 GLN A   4      23.114  51.108  15.655  1.00  0.00      RA0  H
ATOM     10 HE22 GLN A   4      22.543  52.267  16.781  1.00  0.00      RA0  H
ATOM     11  C   GLN A   4      24.669  46.292  17.706  1.00  0.00      RA0  C
ATOM     12  O   GLN A   4      24.709  45.892  18.876  1.00  0.00      RA0  O
ATOM     13  N   THR A   5      25.745  46.374  16.923  1.00  0.00      RA0  N
ATOM     14  H   THR A   5      25.674  46.795  16.024  1.00  0.00      RA0  H
ATOM     15  CA  THR A   5      27.040  45.928  17.398  1.00  0.00      RA0  C
ATOM     16  CB  THR A   5      27.993  45.734  16.194  1.00  0.00      RA0  C
ATOM     17  OG1 THR A   5      29.301  45.339  16.625  1.00  0.00      RA0  O
ATOM     18  HG1 THR A   5      29.759  44.993  15.849  1.00  0.00      RA0  H
ATOM     19  CG2 THR A   5      28.082  46.973  15.302  1.00  0.00      RA0  C
ATOM     20  C   THR A   5      27.567  46.895  18.439  1.00  0.00      RA0  C
ATOM     21  O   THR A   5      27.394  48.098  18.287  1.00  0.00      RA0  O
ATOM     22  N   PRO A   6      28.258  46.395  19.466  1.00  0.00      RA0  N
ATOM     23  CD  PRO A   6      28.411  44.982  19.788  1.00  0.00      RA0  C
ATOM     24  CA  PRO A   6      28.957  47.285  20.399  1.00  0.00      RA0  C
ATOM     25  CB  PRO A   6      29.665  46.298  21.334  1.00  0.00      RA0  C
ATOM     26  CG  PRO A   6      28.859  45.005  21.240  1.00  0.00      RA0  C
ATOM     27  C   PRO A   6      29.941  48.233  19.721  1.00  0.00      RA0  C
ATOM     28  O   PRO A   6      30.283  49.284  20.285  1.00  0.00      RA0  O
ATOM     29  N   LEU A   7      30.378  47.879  18.514  1.00  0.00      RA0  N
ATOM     30  H   LEU A   7      30.058  47.036  18.075  1.00  0.00      RA0  H
ATOM     31  CA  LEU A   7      31.322  48.712  17.757  1.00  0.00      RA0  C
ATOM     32  CB  LEU A   7      32.175  47.818  16.861  1.00  0.00      RA0  C
ATOM     33  CG  LEU A   7      33.074  46.900  17.677  1.00  0.00      RA0  C
ATOM     34  CD1 LEU A   7      33.835  45.900  16.811  1.00  0.00      RA0  C
ATOM     35  CD2 LEU A   7      34.020  47.727  18.535  1.00  0.00      RA0  C
ATOM     36  C   LEU A   7      30.719  49.845  16.928  1.00  0.00      RA0  C
ATOM     37  O   LEU A   7      31.447  50.554  16.256  1.00  0.00      RA0  O
ATOM     38  N   TYR A   8      29.406  50.055  17.033  1.00  0.00      RA0  N
ATOM     39  H   TYR A   8      28.875  49.479  17.657  1.00  0.00      RA0  H
ATOM     40  CA  TYR A   8      28.697  50.975  16.166  1.00  0.00      RA0  C
ATOM     41  CB  TYR A   8      27.231  51.031  16.582  1.00  0.00      RA0  C
ATOM     42  CG  TYR A   8      26.400  51.619  15.471  1.00  0.00      RA0  C
ATOM     43  CD1 TYR A   8      26.065  52.968  15.479  1.00  0.00      RA0  C
ATOM     44  CE1 TYR A   8      25.281  53.493  14.459  1.00  0.00      RA0  C
ATOM     45  CD2 TYR A   8      25.964  50.798  14.440  1.00  0.00      RA0  C
ATOM     46  CE2 TYR A   8      25.177  51.323  13.425  1.00  0.00      RA0  C
ATOM     47  CZ  TYR A   8      24.832  52.669  13.434  1.00  0.00      RA0  C
ATOM     48  OH  TYR A   8      24.041  53.188  12.430  1.00  0.00      RA0  O
ATOM     49  HH  TYR A   8      23.911  52.545  11.745  1.00  0.00      RA0  H
ATOM     50  C   TYR A   8      29.324  52.367  16.213  1.00  0.00      RA0  C
ATOM     51  O   TYR A   8      29.574  52.947  15.173  1.00  0.00      RA0  O
ATOM     52  N   GLU A   9      29.592  52.896  17.409  1.00  0.00      RA0  N
ATOM     53  H   GLU A   9      29.481  52.343  18.234  1.00  0.00      RA0  H
ATOM     54  CA  GLU A   9      30.170  54.230  17.533  1.00  0.00      RA0  C
ATOM     55  CB  GLU A   9      30.092  54.628  19.013  1.00  0.00      RA0  C
ATOM     56  CG  GLU A   9      30.984  55.777  19.482  1.00  0.00      RA0  C
ATOM     57  CD  GLU A   9      32.329  55.218  19.894  1.00  0.00      RA0  C
ATOM     58  OE1 GLU A   9      32.499  54.001  19.872  1.00  0.00      RA0  O
ATOM     59  OE2 GLU A   9      33.212  55.998  20.232  1.00  0.00      RA0  O
ATOM     60  C   GLU A   9      31.558  54.315  16.916  1.00  0.00      RA0  C
ATOM     61  O   GLU A   9      31.888  55.305  16.257  1.00  0.00      RA0  O
ATOM     62  N   GLN A  10      32.378  53.293  17.147  1.00  0.00      RA0  N
ATOM     63  H   GLN A  10      32.123  52.643  17.862  1.00  0.00      RA0  H
ATOM     64  CA  GLN A  10      33.695  53.234  16.494  1.00  0.00      RA0  C
ATOM     65  CB  GLN A  10      34.529  52.063  17.004  1.00  0.00      RA0  C
ATOM     66  CG  GLN A  10      35.136  52.385  18.364  1.00  0.00      RA0  C
ATOM     67  CD  GLN A  10      35.864  53.710  18.262  1.00  0.00      RA0  C
ATOM     68  OE1 GLN A  10      36.833  53.875  17.517  1.00  0.00      RA0  O
ATOM     69  NE2 GLN A  10      35.351  54.646  19.065  1.00  0.00      RA0  N
ATOM     70 HE21 GLN A  10      34.498  54.474  19.585  1.00  0.00      RA0  H
ATOM     71 HE22 GLN A  10      35.645  55.586  19.219  1.00  0.00      RA0  H
ATOM     72  C   GLN A  10      33.576  53.174  14.974  1.00  0.00      RA0  C
ATOM     73  O   GLN A  10      34.322  53.856  14.263  1.00  0.00      RA0  O
ATOM     74  N   HIS A  11      32.625  52.393  14.458  1.00  0.00      RA0  N
ATOM     75  H   HIS A  11      32.024  51.881  15.072  1.00  0.00      RA0  H
ATOM     76  CA  HIS A  11      32.386  52.402  13.014  1.00  0.00      RA0  C
ATOM     77  CB  HIS A  11      31.224  51.503  12.619  1.00  0.00      RA0  C
ATOM     78  CG  HIS A  11      31.501  50.057  12.924  1.00  0.00      RA0  C
ATOM     79  ND1 HIS A  11      32.636  49.408  12.606  1.00  0.00      RA0  N
ATOM     80  HD1 HIS A  11      33.409  49.747  12.098  1.00  0.00      RA0  H
ATOM     81  CD2 HIS A  11      30.628  49.165  13.547  1.00  0.00      RA0  C
ATOM     82  NE2 HIS A  11      31.251  47.968  13.606  1.00  0.00      RA0  N
ATOM     83  CE1 HIS A  11      32.486  48.116  13.030  1.00  0.00      RA0  C
ATOM     84  C   HIS A  11      32.086  53.799  12.504  1.00  0.00      RA0  C
ATOM     85  O   HIS A  11      32.635  54.214  11.489  1.00  0.00      RA0  O
ATOM     86  N   THR A  12      31.245  54.553  13.210  1.00  0.00      RA0  N
ATOM     87  H   THR A  12      30.753  54.205  14.014  1.00  0.00      RA0  H
ATOM     88  CA  THR A  12      30.918  55.903  12.727  1.00  0.00      RA0  C
ATOM     89  CB  THR A  12      29.740  56.403  13.543  1.00  0.00      RA0  C
ATOM     90  OG1 THR A  12      29.648  55.619  14.732  1.00  0.00      RA0  O
ATOM     91  HG1 THR A  12      30.389  55.859  15.281  1.00  0.00      RA0  H
ATOM     92  CG2 THR A  12      28.436  56.286  12.752  1.00  0.00      RA0  C
ATOM     93  C   THR A  12      32.141  56.811  12.783  1.00  0.00      RA0  C
ATOM     94  O   THR A  12      32.362  57.626  11.882  1.00  0.00      RA0  O
ATOM     95  N   LEU A  13      32.932  56.679  13.840  1.00  0.00      RA0  N
ATOM     96  H   LEU A  13      32.731  55.993  14.543  1.00  0.00      RA0  H
ATOM     97  CA  LEU A  13      34.150  57.471  13.973  1.00  0.00      RA0  C
ATOM     98  CB  LEU A  13      34.777  57.308  15.356  1.00  0.00      RA0  C
ATOM     99  CG  LEU A  13      33.908  57.904  16.462  1.00  0.00      RA0  C
ATOM    100  CD1 LEU A  13      34.617  57.853  17.813  1.00  0.00      RA0  C
ATOM    101  CD2 LEU A  13      33.443  59.322  16.125  1.00  0.00      RA0  C
ATOM    102  C   LEU A  13      35.166  57.137  12.881  1.00  0.00      RA0  C
ATOM    103  O   LEU A  13      35.982  57.983  12.507  1.00  0.00      RA0  O
ATOM    104  N   CYS A  14      35.106  55.903  12.378  1.00  0.00      RA0  N
ATOM    105  H   CYS A  14      34.452  55.248  12.759  1.00  0.00      RA0  H
ATOM    106  CA  CYS A  14      35.954  55.426  11.284  1.00  0.00      RA0  C
ATOM    107  CB  CYS A  14      36.262  53.943  11.488  1.00  0.00      RA0  C
ATOM    108  SG  CYS A  14      37.158  53.616  13.033  1.00  0.00      RA0  S
ATOM    109  C   CYS A  14      35.397  55.732   9.892  1.00  0.00      RA0  C
ATOM    110  O   CYS A  14      35.986  55.323   8.897  1.00  0.00      RA0  O
ATOM    111  N   GLY A  15      34.279  56.453   9.826  1.00  0.00      RA0  N
ATOM    112  H   GLY A  15      33.791  56.713  10.660  1.00  0.00      RA0  H
ATOM    113  CA  GLY A  15      33.716  56.889   8.549  1.00  0.00      RA0  C
ATOM    114  C   GLY A  15      32.884  55.831   7.838  1.00  0.00      RA0  C
ATOM    115  O   GLY A  15      32.760  55.840   6.615  1.00  0.00      RA0  O
ATOM    116  N   ALA A  16      32.291  54.925   8.598  1.00  0.00      RA0  N
ATOM    117  H   ALA A  16      32.430  54.958   9.591  1.00  0.00      RA0  H
ATOM    118  CA  ALA A  16      31.456  53.867   8.003  1.00  0.00      RA0  C
ATOM    119  CB  ALA A  16      30.859  52.979   9.085  1.00  0.00      RA0  C
ATOM    120  C   ALA A  16      30.290  54.405   7.149  1.00  0.00      RA0  C
ATOM    121  O   ALA A  16      29.627  55.384   7.501  1.00  0.00      RA0  O
ATOM    122  N   ARG A  17      30.083  53.784   5.991  1.00  0.00      RA0  N
ATOM    123  H   ARG A  17      30.725  53.060   5.739  1.00  0.00      RA0  H
ATOM    124  CA  ARG A  17      28.847  53.954   5.233  1.00  0.00      RA0  C
ATOM    125  CB  ARG A  17      29.175  54.078   3.761  1.00  0.00      RA0  C
ATOM    126  CG  ARG A  17      29.326  55.539   3.345  1.00  0.00      RA0  C
ATOM    127  CD  ARG A  17      30.348  56.390   4.086  1.00  0.00      RA0  C
ATOM    128  NE  ARG A  17      30.443  57.657   3.381  1.00  0.00      RA0  N
ATOM    129  HE  ARG A  17      29.630  58.027   2.926  1.00  0.00      RA0  H
ATOM    130  CZ  ARG A  17      31.635  58.223   3.147  1.00  0.00      RA0  C
ATOM    131  NH1 ARG A  17      32.750  57.795   3.737  1.00  0.00      RA0  N
ATOM    132 HH11 ARG A  17      33.627  58.168   3.399  1.00  0.00      RA0  H
ATOM    133 HH12 ARG A  17      32.752  57.124   4.483  1.00  0.00      RA0  H
ATOM    134  NH2 ARG A  17      31.675  59.210   2.273  1.00  0.00      RA0  N
ATOM    135 HH21 ARG A  17      32.559  59.649   2.033  1.00  0.00      RA0  H
ATOM    136 HH22 ARG A  17      30.861  59.515   1.775  1.00  0.00      RA0  H
ATOM    137  C   ARG A  17      28.052  52.692   5.551  1.00  0.00      RA0  C
ATOM    138  O   ARG A  17      28.424  51.601   5.152  1.00  0.00      RA0  O
ATOM    139  N   MSE A  18      26.942  52.849   6.263  1.00  0.00      RA0  N
ATOM    140  H   MSE A  18      26.605  53.776   6.418  1.00  0.00      RA0  H
ATOM    141  CA  MSE A  18      26.193  51.711   6.787  1.00  0.00      RA0  C
ATOM    142  CB  MSE A  18      25.443  52.095   8.064  1.00  0.00      RA0  C
ATOM    143  CG  MSE A  18      26.310  52.602   9.213  1.00  0.00      RA0  C
ATOM    144  SE  MSE A  18      27.417  51.351   9.873  1.00  0.00      RA0  S
ATOM    145  CE  MSE A  18      27.915  52.263  11.339  1.00  0.00      RA0  C
ATOM    146  C   MSE A  18      25.153  51.143   5.804  1.00  0.00      RA0  C
ATOM    147  O   MSE A  18      24.553  51.880   5.013  1.00  0.00      RA0  O
ATOM    148  N   VAL A  19      24.946  49.837   5.891  1.00  0.00      RA0  N
ATOM    149  H   VAL A  19      25.506  49.280   6.508  1.00  0.00      RA0  H
ATOM    150  CA  VAL A  19      23.825  49.171   5.232  1.00  0.00      RA0  C
ATOM    151  CB  VAL A  19      24.319  48.438   3.966  1.00  0.00      RA0  C
ATOM    152  CG1 VAL A  19      24.734  49.409   2.858  1.00  0.00      RA0  C
ATOM    153  CG2 VAL A  19      25.422  47.421   4.279  1.00  0.00      RA0  C
ATOM    154  C   VAL A  19      23.218  48.169   6.201  1.00  0.00      RA0  C
ATOM    155  O   VAL A  19      23.788  47.884   7.248  1.00  0.00      RA0  O
ATOM    156  N   ASP A  20      22.059  47.624   5.854  1.00  0.00      RA0  N
ATOM    157  H   ASP A  20      21.669  47.854   4.960  1.00  0.00      RA0  H
ATOM    158  CA  ASP A  20      21.501  46.561   6.663  1.00  0.00      RA0  C
ATOM    159  CB  ASP A  20      20.006  46.337   6.470  1.00  0.00      RA0  C
ATOM    160  CG  ASP A  20      19.693  45.103   7.296  1.00  0.00      RA0  C
ATOM    161  OD1 ASP A  20      19.813  45.189   8.510  1.00  0.00      RA0  O
ATOM    162  OD2 ASP A  20      19.413  44.035   6.751  1.00  0.00      RA0  O
ATOM    163  C   ASP A  20      22.132  45.251   6.279  1.00  0.00      RA0  C
ATOM    164  O   ASP A  20      22.216  44.922   5.097  1.00  0.00      RA0  O
ATOM    165  N   PHE A  21      22.592  44.496   7.272  1.00  0.00      RA0  N
ATOM    166  H   PHE A  21      22.317  44.760   8.194  1.00  0.00      RA0  H
ATOM    167  CA  PHE A  21      23.096  43.151   7.053  1.00  0.00      RA0  C
ATOM    168  CB  PHE A  21      24.582  43.114   7.390  1.00  0.00      RA0  C
ATOM    169  CG  PHE A  21      25.232  41.902   6.774  1.00  0.00      RA0  C
ATOM    170  CD1 PHE A  21      24.991  41.589   5.442  1.00  0.00      RA0  C
ATOM    171  CD2 PHE A  21      26.090  41.114   7.532  1.00  0.00      RA0  C
ATOM    172  CE1 PHE A  21      25.628  40.501   4.858  1.00  0.00      RA0  C
ATOM    173  CE2 PHE A  21      26.726  40.026   6.946  1.00  0.00      RA0  C
ATOM    174  CZ  PHE A  21      26.504  39.726   5.608  1.00  0.00      RA0  C
ATOM    175  C   PHE A  21      22.320  42.193   7.937  1.00  0.00      RA0  C
ATOM    176  O   PHE A  21      22.596  42.069   9.137  1.00  0.00      RA0  O
ATOM    177  N   HIS A  22      21.303  41.559   7.363  1.00  0.00      RA0  N
ATOM    178  H   HIS A  22      20.977  41.957   6.504  1.00  0.00      RA0  H
ATOM    179  CA  HIS A  22      20.471  40.614   8.117  1.00  0.00      RA0  C
ATOM    180  CB  HIS A  22      21.200  39.306   8.440  1.00  0.00      RA0  C
ATOM    181  CG  HIS A  22      22.000  38.793   7.270  1.00  0.00      RA0  C
ATOM    182  ND1 HIS A  22      21.542  38.688   6.009  1.00  0.00      RA0  N
ATOM    183  HD1 HIS A  22      20.651  38.943   5.686  1.00  0.00      RA0  H
ATOM    184  CD2 HIS A  22      23.319  38.335   7.310  1.00  0.00      RA0  C
ATOM    185  NE2 HIS A  22      23.652  37.948   6.057  1.00  0.00      RA0  N
ATOM    186  CE1 HIS A  22      22.560  38.166   5.254  1.00  0.00      RA0  C
ATOM    187  C   HIS A  22      19.960  41.183   9.440  1.00  0.00      RA0  C
ATOM    188  O   HIS A  22      19.955  40.491  10.463  1.00  0.00      RA0  O
ATOM    189  N   GLY A  23      19.505  42.437   9.388  1.00  0.00      RA0  N
ATOM    190  H   GLY A  23      19.611  43.017   8.570  1.00  0.00      RA0  H
ATOM    191  CA  GLY A  23      18.932  43.124  10.542  1.00  0.00      RA0  C
ATOM    192  C   GLY A  23      19.890  43.995  11.343  1.00  0.00      RA0  C
ATOM    193  O   GLY A  23      19.437  44.796  12.172  1.00  0.00      RA0  O
ATOM    194  N   TRP A  24      21.199  43.837  11.104  1.00  0.00      RA0  N
ATOM    195  H   TRP A  24      21.473  43.270  10.326  1.00  0.00      RA0  H
ATOM    196  CA  TRP A  24      22.255  44.642  11.761  1.00  0.00      RA0  C
ATOM    197  CB  TRP A  24      23.522  43.825  12.013  1.00  0.00      RA0  C
ATOM    198  CG  TRP A  24      23.335  42.671  12.965  1.00  0.00      RA0  C
ATOM    199  CD2 TRP A  24      23.852  42.552  14.307  1.00  0.00      RA0  C
ATOM    200  CE2 TRP A  24      23.490  41.275  14.792  1.00  0.00      RA0  C
ATOM    201  CE3 TRP A  24      24.594  43.408  15.110  1.00  0.00      RA0  C
ATOM    202  CD1 TRP A  24      22.682  41.457  12.713  1.00  0.00      RA0  C
ATOM    203  NE1 TRP A  24      22.775  40.632  13.789  1.00  0.00      RA0  N
ATOM    204  HE1 TRP A  24      22.433  39.711  13.824  1.00  0.00      RA0  H
ATOM    205  CZ2 TRP A  24      23.877  40.887  16.068  1.00  0.00      RA0  C
ATOM    206  CZ3 TRP A  24      24.976  43.006  16.385  1.00  0.00      RA0  C
ATOM    207  CH2 TRP A  24      24.620  41.751  16.863  1.00  0.00      RA0  C
ATOM    208  C   TRP A  24      22.688  45.819  10.866  1.00  0.00      RA0  C
ATOM    209  O   TRP A  24      22.888  45.636   9.658  1.00  0.00      RA0  O
ATOM    210  N   MSE A  25      22.893  46.987  11.457  1.00  0.00      RA0  N
ATOM    211  H   MSE A  25      22.792  47.044  12.447  1.00  0.00      RA0  H
ATOM    212  CA  MSE A  25      23.476  48.111  10.726  1.00  0.00      RA0  C
ATOM    213  CB  MSE A  25      23.057  49.454  11.327  1.00  0.00      RA0  C
ATOM    214  CG  MSE A  25      21.556  49.756  11.348  1.00  0.00      RA0  C
ATOM    215  SE  MSE A  25      20.816  49.854   9.712  1.00  0.00      RA0  S
ATOM    216  CE  MSE A  25      20.052  48.227   9.714  1.00  0.00      RA0  C
ATOM    217  C   MSE A  25      24.996  47.992  10.758  1.00  0.00      RA0  C
ATOM    218  O   MSE A  25      25.620  48.212  11.805  1.00  0.00      RA0  O
ATOM    219  N   MSE A  26      25.570  47.665   9.596  1.00  0.00      RA0  N
ATOM    220  H   MSE A  26      25.011  47.600   8.762  1.00  0.00      RA0  H
ATOM    221  CA  MSE A  26      26.991  47.305   9.476  1.00  0.00      RA0  C
ATOM    222  CB  MSE A  26      27.115  45.805   9.183  1.00  0.00      RA0  C
ATOM    223  CG  MSE A  26      26.559  44.889  10.269  1.00  0.00      RA0  C
ATOM    224  SE  MSE A  26      27.442  45.027  11.827  1.00  0.00      RA0  S
ATOM    225  CE  MSE A  26      29.010  44.353  11.260  1.00  0.00      RA0  C
ATOM    226  C   MSE A  26      27.654  48.087   8.358  1.00  0.00      RA0  C
ATOM    227  O   MSE A  26      27.010  48.437   7.362  1.00  0.00      RA0  O
ATOM    228  N   PRO A  27      28.947  48.385   8.499  1.00  0.00      RA0  N
ATOM    229  CD  PRO A  27      29.790  48.117   9.654  1.00  0.00      RA0  C
ATOM    230  CA  PRO A  27      29.642  49.103   7.432  1.00  0.00      RA0  C
ATOM    231  CB  PRO A  27      31.016  49.386   8.040  1.00  0.00      RA0  C
ATOM    232  CG  PRO A  27      30.864  49.183   9.544  1.00  0.00      RA0  C
ATOM    233  C   PRO A  27      29.809  48.337   6.132  1.00  0.00      RA0  C
ATOM    234  O   PRO A  27      30.370  47.255   6.112  1.00  0.00      RA0  O
ATOM    235  N   LEU A  28      29.304  48.907   5.043  1.00  0.00      RA0  N
ATOM    236  H   LEU A  28      28.808  49.770   5.136  1.00  0.00      RA0  H
ATOM    237  CA  LEU A  28      29.578  48.382   3.716  1.00  0.00      RA0  C
ATOM    238  CB  LEU A  28      28.642  49.022   2.697  1.00  0.00      RA0  C
ATOM    239  CG  LEU A  28      28.757  48.417   1.300  1.00  0.00      RA0  C
ATOM    240  CD1 LEU A  28      28.431  46.923   1.280  1.00  0.00      RA0  C
ATOM    241  CD2 LEU A  28      27.913  49.201   0.304  1.00  0.00      RA0  C
ATOM    242  C   LEU A  28      31.047  48.677   3.374  1.00  0.00      RA0  C
ATOM    243  O   LEU A  28      31.740  47.875   2.750  1.00  0.00      RA0  O
ATOM    244  N   HIS A  29      31.473  49.864   3.749  1.00  0.00      RA0  N
ATOM    245  H   HIS A  29      30.841  50.503   4.189  1.00  0.00      RA0  H
ATOM    246  CA  HIS A  29      32.866  50.280   3.592  1.00  0.00      RA0  C
ATOM    247  CB  HIS A  29      33.260  50.543   2.129  1.00  0.00      RA0  C
ATOM    248  CG  HIS A  29      32.357  51.528   1.428  1.00  0.00      RA0  C
ATOM    249  ND1 HIS A  29      32.118  52.789   1.843  1.00  0.00      RA0  N
ATOM    250  HD1 HIS A  29      32.430  53.222   2.663  1.00  0.00      RA0  H
ATOM    251  CD2 HIS A  29      31.662  51.304   0.238  1.00  0.00      RA0  C
ATOM    252  NE2 HIS A  29      31.005  52.448  -0.059  1.00  0.00      RA0  N
ATOM    253  CE1 HIS A  29      31.285  53.361   0.920  1.00  0.00      RA0  C
ATOM    254  C   HIS A  29      33.078  51.495   4.461  1.00  0.00      RA0  C
ATOM    255  O   HIS A  29      32.143  52.009   5.054  1.00  0.00      RA0  O
ATOM    256  N   TYR A  30      34.310  51.984   4.483  1.00  0.00      RA0  N
ATOM    257  H   TYR A  30      35.050  51.475   4.032  1.00  0.00      RA0  H
ATOM    258  CA  TYR A  30      34.651  53.153   5.285  1.00  0.00      RA0  C
ATOM    259  CB  TYR A  30      35.693  52.800   6.347  1.00  0.00      RA0  C
ATOM    260  CG  TYR A  30      35.188  51.805   7.363  1.00  0.00      RA0  C
ATOM    261  CD1 TYR A  30      35.234  50.440   7.100  1.00  0.00      RA0  C
ATOM    262  CE1 TYR A  30      34.867  49.533   8.086  1.00  0.00      RA0  C
ATOM    263  CD2 TYR A  30      34.712  52.260   8.585  1.00  0.00      RA0  C
ATOM    264  CE2 TYR A  30      34.350  51.355   9.573  1.00  0.00      RA0  C
ATOM    265  CZ  TYR A  30      34.457  49.991   9.332  1.00  0.00      RA0  C
ATOM    266  OH  TYR A  30      34.164  49.094  10.338  1.00  0.00      RA0  O
ATOM    267  HH  TYR A  30      34.301  48.212  10.008  1.00  0.00      RA0  H
ATOM    268  C   TYR A  30      35.253  54.249   4.414  1.00  0.00      RA0  C
ATOM    269  O   TYR A  30      35.986  55.144   4.908  1.00  0.00      RA0  O
ATOM    270  N   GLY A  31      34.939  54.191   3.122  1.00  0.00      RA0  N
ATOM    271  H   GLY A  31      34.450  53.387   2.793  1.00  0.00      RA0  H
ATOM    272  CA  GLY A  31      35.396  55.192   2.164  1.00  0.00      RA0  C
ATOM    273  C   GLY A  31      35.870  54.611   0.843  1.00  0.00      RA0  C
ATOM    274  O   GLY A  31      35.830  55.287  -0.186  1.00  0.00      RA0  O
ATOM    275  N   SER A  32      36.371  53.386   0.873  1.00  0.00      RA0  N
ATOM    276  H   SER A  32      36.483  52.878   1.733  1.00  0.00      RA0  H
ATOM    277  CA  SER A  32      36.822  52.713  -0.340  1.00  0.00      RA0  C
ATOM    278  CB  SER A  32      38.172  53.211  -0.883  1.00  0.00      RA0  C
ATOM    279  OG  SER A  32      38.480  52.522  -2.111  1.00  0.00      RA0  O
ATOM    280  HG  SER A  32      38.788  53.176  -2.737  1.00  0.00      RA0  H
ATOM    281  C   SER A  32      36.839  51.207  -0.179  1.00  0.00      RA0  C
ATOM    282  O   SER A  32      37.762  50.674   0.427  1.00  0.00      RA0  O
ATOM    283  N   GLN A  33      35.845  50.502  -0.721  1.00  0.00      RA0  N
ATOM    284  H   GLN A  33      35.109  50.988  -1.188  1.00  0.00      RA0  H
ATOM    285  CA  GLN A  33      35.849  49.061  -0.607  1.00  0.00      RA0  C
ATOM    286  CB  GLN A  33      34.487  48.666  -1.150  1.00  0.00      RA0  C
ATOM    287  CG  GLN A  33      34.197  47.230  -1.549  1.00  0.00      RA0  C
ATOM    288  CD  GLN A  33      32.734  47.212  -1.935  1.00  0.00      RA0  C
ATOM    289  OE1 GLN A  33      31.913  47.898  -1.342  1.00  0.00      RA0  O
ATOM    290  NE2 GLN A  33      32.448  46.388  -2.936  1.00  0.00      RA0  N
ATOM    291 HE21 GLN A  33      33.095  45.846  -3.463  1.00  0.00      RA0  H
ATOM    292 HE22 GLN A  33      31.485  46.285  -3.218  1.00  0.00      RA0  H
ATOM    293  C   GLN A  33      37.031  48.413  -1.333  1.00  0.00      RA0  C
ATOM    294  O   GLN A  33      37.523  47.372  -0.893  1.00  0.00      RA0  O
ATOM    295  N   ILE A  34      37.509  49.068  -2.395  1.00  0.00      RA0  N
ATOM    296  H   ILE A  34      37.097  49.942  -2.647  1.00  0.00      RA0  H
ATOM    297  CA  ILE A  34      38.654  48.569  -3.148  1.00  0.00      RA0  C
ATOM    298  CB  ILE A  34      38.800  49.334  -4.467  1.00  0.00      RA0  C
ATOM    299  CG2 ILE A  34      40.073  48.987  -5.247  1.00  0.00      RA0  C
ATOM    300  CG1 ILE A  34      37.557  49.086  -5.316  1.00  0.00      RA0  C
ATOM    301  CD1 ILE A  34      37.395  47.632  -5.772  1.00  0.00      RA0  C
ATOM    302  C   ILE A  34      39.923  48.647  -2.283  1.00  0.00      RA0  C
ATOM    303  O   ILE A  34      40.670  47.668  -2.171  1.00  0.00      RA0  O
ATOM    304  N   ASP A  35      40.147  49.782  -1.638  1.00  0.00      RA0  N
ATOM    305  H   ASP A  35      39.522  50.557  -1.754  1.00  0.00      RA0  H
ATOM    306  CA  ASP A  35      41.325  49.899  -0.740  1.00  0.00      RA0  C
ATOM    307  CB  ASP A  35      41.338  51.380  -0.345  1.00  0.00      RA0  C
ATOM    308  CG  ASP A  35      42.573  51.859   0.374  1.00  0.00      RA0  C
ATOM    309  OD1 ASP A  35      42.632  53.043   0.690  1.00  0.00      RA0  O
ATOM    310  OD2 ASP A  35      43.441  51.076   0.736  1.00  0.00      RA0  O
ATOM    311  C   ASP A  35      41.294  48.934   0.434  1.00  0.00      RA0  C
ATOM    312  O   ASP A  35      42.322  48.467   0.867  1.00  0.00      RA0  O
ATOM    313  N   GLU A  36      40.101  48.658   0.971  1.00  0.00      RA0  N
ATOM    314  H   GLU A  36      39.292  49.129   0.610  1.00  0.00      RA0  H
ATOM    315  CA  GLU A  36      39.930  47.753   2.067  1.00  0.00      RA0  C
ATOM    316  CB  GLU A  36      38.488  47.911   2.575  1.00  0.00      RA0  C
ATOM    317  CG  GLU A  36      38.274  49.305   3.196  1.00  0.00      RA0  C
ATOM    318  CD  GLU A  36      36.802  49.695   3.260  1.00  0.00      RA0  C
ATOM    319  OE1 GLU A  36      35.972  48.859   3.616  1.00  0.00      RA0  O
ATOM    320  OE2 GLU A  36      36.481  50.847   2.952  1.00  0.00      RA0  O
ATOM    321  C   GLU A  36      40.307  46.333   1.615  1.00  0.00      RA0  C
ATOM    322  O   GLU A  36      41.005  45.602   2.312  1.00  0.00      RA0  O
ATOM    323  N   HIS A  37      39.879  45.973   0.420  1.00  0.00      RA0  N
ATOM    324  H   HIS A  37      39.303  46.609  -0.099  1.00  0.00      RA0  H
ATOM    325  CA  HIS A  37      40.215  44.681  -0.162  1.00  0.00      RA0  C
ATOM    326  CB  HIS A  37      39.559  44.553  -1.536  1.00  0.00      RA0  C
ATOM    327  CG  HIS A  37      39.780  43.171  -2.097  1.00  0.00      RA0  C
ATOM    328  ND1 HIS A  37      38.802  42.256  -2.190  1.00  0.00      RA0  N
ATOM    329  HD1 HIS A  37      37.862  42.381  -1.924  1.00  0.00      RA0  H
ATOM    330  CD2 HIS A  37      40.962  42.619  -2.600  1.00  0.00      RA0  C
ATOM    331  NE2 HIS A  37      40.682  41.357  -2.990  1.00  0.00      RA0  N
ATOM    332  CE1 HIS A  37      39.357  41.132  -2.745  1.00  0.00      RA0  C
ATOM    333  C   HIS A  37      41.729  44.562  -0.269  1.00  0.00      RA0  C
ATOM    334  O   HIS A  37      42.311  43.566   0.198  1.00  0.00      RA0  O
ATOM    335  N   HIS A  38      42.358  45.585  -0.838  1.00  0.00      RA0  N
ATOM    336  H   HIS A  38      41.835  46.385  -1.142  1.00  0.00      RA0  H
ATOM    337  CA  HIS A  38      43.808  45.520  -1.079  1.00  0.00      RA0  C
ATOM    338  CB  HIS A  38      44.274  46.648  -1.992  1.00  0.00      RA0  C
ATOM    339  CG  HIS A  38      43.797  46.409  -3.402  1.00  0.00      RA0  C
ATOM    340  ND1 HIS A  38      43.843  45.216  -4.028  1.00  0.00      RA0  N
ATOM    341  HD1 HIS A  38      44.164  44.362  -3.668  1.00  0.00      RA0  H
ATOM    342  CD2 HIS A  38      43.264  47.358  -4.277  1.00  0.00      RA0  C
ATOM    343  NE2 HIS A  38      42.990  46.724  -5.442  1.00  0.00      RA0  N
ATOM    344  CE1 HIS A  38      43.346  45.409  -5.291  1.00  0.00      RA0  C
ATOM    345  C   HIS A  38      44.615  45.560   0.230  1.00  0.00      RA0  C
ATOM    346  O   HIS A  38      45.719  44.999   0.309  1.00  0.00      RA0  O
ATOM    347  N   ALA A  39      44.057  46.171   1.266  1.00  0.00      RA0  N
ATOM    348  H   ALA A  39      43.202  46.679   1.140  1.00  0.00      RA0  H
ATOM    349  CA  ALA A  39      44.681  46.177   2.596  1.00  0.00      RA0  C
ATOM    350  CB  ALA A  39      43.871  47.024   3.577  1.00  0.00      RA0  C
ATOM    351  C   ALA A  39      44.804  44.774   3.160  1.00  0.00      RA0  C
ATOM    352  O   ALA A  39      45.803  44.428   3.774  1.00  0.00      RA0  O
ATOM    353  N   VAL A  40      43.775  43.962   2.980  1.00  0.00      RA0  N
ATOM    354  H   VAL A  40      42.981  44.274   2.451  1.00  0.00      RA0  H
ATOM    355  CA  VAL A  40      43.819  42.610   3.499  1.00  0.00      RA0  C
ATOM    356  CB  VAL A  40      42.426  41.993   3.511  1.00  0.00      RA0  C
ATOM    357  CG1 VAL A  40      42.464  40.537   3.972  1.00  0.00      RA0  C
ATOM    358  CG2 VAL A  40      41.501  42.843   4.384  1.00  0.00      RA0  C
ATOM    359  C   VAL A  40      44.815  41.795   2.686  1.00  0.00      RA0  C
ATOM    360  O   VAL A  40      45.540  40.958   3.235  1.00  0.00      RA0  O
ATOM    361  N   ARG A  41      44.833  42.021   1.384  1.00  0.00      RA0  N
ATOM    362  H   ARG A  41      44.209  42.701   0.995  1.00  0.00      RA0  H
ATOM    363  CA  ARG A  41      45.711  41.256   0.514  1.00  0.00      RA0  C
ATOM    364  CB  ARG A  41      45.379  41.518  -0.955  1.00  0.00      RA0  C
ATOM    365  CG  ARG A  41      44.058  40.913  -1.428  1.00  0.00      RA0  C
ATOM    366  CD  ARG A  41      44.074  39.384  -1.488  1.00  0.00      RA0  C
ATOM    367  NE  ARG A  41      42.802  38.886  -2.009  1.00  0.00      RA0  N
ATOM    368  HE  ARG A  41      42.421  39.332  -2.837  1.00  0.00      RA0  H
ATOM    369  CZ  ARG A  41      42.153  37.882  -1.351  1.00  0.00      RA0  C
ATOM    370  NH1 ARG A  41      42.744  37.268  -0.308  1.00  0.00      RA0  N
ATOM    371 HH11 ARG A  41      42.250  36.598   0.258  1.00  0.00      RA0  H
ATOM    372 HH12 ARG A  41      43.709  37.417  -0.037  1.00  0.00      RA0  H
ATOM    373  NH2 ARG A  41      40.920  37.519  -1.752  1.00  0.00      RA0  N
ATOM    374 HH21 ARG A  41      40.336  36.849  -1.278  1.00  0.00      RA0  H
ATOM    375 HH22 ARG A  41      40.553  37.936  -2.601  1.00  0.00      RA0  H
ATOM    376  C   ARG A  41      47.191  41.564   0.743  1.00  0.00      RA0  C
ATOM    377  O   ARG A  41      48.022  40.713   0.488  1.00  0.00      RA0  O
ATOM    378  N   THR A  42      47.504  42.765   1.203  1.00  0.00      RA0  N
ATOM    379  H   THR A  42      46.802  43.442   1.424  1.00  0.00      RA0  H
ATOM    380  CA  THR A  42      48.920  43.214   1.247  1.00  0.00      RA0  C
ATOM    381  CB  THR A  42      49.227  44.251   0.158  1.00  0.00      RA0  C
ATOM    382  OG1 THR A  42      48.285  45.323   0.174  1.00  0.00      RA0  O
ATOM    383  HG1 THR A  42      47.445  44.951  -0.060  1.00  0.00      RA0  H
ATOM    384  CG2 THR A  42      49.263  43.610  -1.231  1.00  0.00      RA0  C
ATOM    385  C   THR A  42      49.447  43.592   2.627  1.00  0.00      RA0  C
ATOM    386  O   THR A  42      50.678  43.744   2.797  1.00  0.00      RA0  O
ATOM    387  N   ASP A  43      48.563  43.801   3.601  1.00  0.00      RA0  N
ATOM    388  H   ASP A  43      47.579  43.658   3.491  1.00  0.00      RA0  H
ATOM    389  CA  ASP A  43      49.004  44.310   4.898  1.00  0.00      RA0  C
ATOM    390  CB  ASP A  43      49.091  45.840   4.896  1.00  0.00      RA0  C
ATOM    391  CG  ASP A  43      49.592  46.331   6.243  1.00  0.00      RA0  C
ATOM    392  OD1 ASP A  43      50.087  45.537   7.035  1.00  0.00      RA0  O
ATOM    393  OD2 ASP A  43      49.450  47.510   6.546  1.00  0.00      RA0  O
ATOM    394  C   ASP A  43      48.089  43.764   6.004  1.00  0.00      RA0  C
ATOM    395  O   ASP A  43      48.233  42.591   6.395  1.00  0.00      RA0  O
ATOM    396  N   ALA A  44      47.140  44.565   6.489  1.00  0.00      RA0  N
ATOM    397  H   ALA A  44      46.991  45.499   6.160  1.00  0.00      RA0  H
ATOM    398  CA  ALA A  44      46.194  44.086   7.503  1.00  0.00      RA0  C
ATOM    399  CB  ALA A  44      46.794  44.191   8.904  1.00  0.00      RA0  C
ATOM    400  C   ALA A  44      44.907  44.912   7.458  1.00  0.00      RA0  C
ATOM    401  O   ALA A  44      44.949  46.151   7.470  1.00  0.00      RA0  O
ATOM    402  N   GLY A  45      43.784  44.199   7.443  1.00  0.00      RA0  N
ATOM    403  H   GLY A  45      43.810  43.197   7.428  1.00  0.00      RA0  H
ATOM    404  CA  GLY A  45      42.471  44.813   7.598  1.00  0.00      RA0  C
ATOM    405  C   GLY A  45      41.689  44.078   8.662  1.00  0.00      RA0  C
ATOM    406  O   GLY A  45      42.001  42.941   8.989  1.00  0.00      RA0  O
ATOM    407  N   MSE A  46      40.634  44.695   9.171  1.00  0.00      RA0  N
ATOM    408  H   MSE A  46      40.379  45.619   8.870  1.00  0.00      RA0  H
ATOM    409  CA  MSE A  46      39.783  44.020  10.113  1.00  0.00      RA0  C
ATOM    410  CB  MSE A  46      40.166  44.380  11.546  1.00  0.00      RA0  C
ATOM    411  CG  MSE A  46      39.998  45.871  11.817  1.00  0.00      RA0  C
ATOM    412  SE  MSE A  46      40.453  46.311  13.493  1.00  0.00      RA0  S
ATOM    413  CE  MSE A  46      40.464  48.087  13.245  1.00  0.00      RA0  C
ATOM    414  C   MSE A  46      38.309  44.298   9.904  1.00  0.00      RA0  C
ATOM    415  O   MSE A  46      37.922  45.360   9.435  1.00  0.00      RA0  O
ATOM    416  N   PHE A  47      37.522  43.309  10.307  1.00  0.00      RA0  N
ATOM    417  H   PHE A  47      37.929  42.537  10.799  1.00  0.00      RA0  H
ATOM    418  CA  PHE A  47      36.079  43.300  10.121  1.00  0.00      RA0  C
ATOM    419  CB  PHE A  47      35.637  42.149   9.212  1.00  0.00      RA0  C
ATOM    420  CG  PHE A  47      36.361  42.146   7.889  1.00  0.00      RA0  C
ATOM    421  CD1 PHE A  47      37.556  41.447   7.750  1.00  0.00      RA0  C
ATOM    422  CD2 PHE A  47      35.821  42.823   6.804  1.00  0.00      RA0  C
ATOM    423  CE1 PHE A  47      38.207  41.421   6.524  1.00  0.00      RA0  C
ATOM    424  CE2 PHE A  47      36.470  42.794   5.577  1.00  0.00      RA0  C
ATOM    425  CZ  PHE A  47      37.660  42.092   5.437  1.00  0.00      RA0  C
ATOM    426  C   PHE A  47      35.406  43.063  11.465  1.00  0.00      RA0  C
ATOM    427  O   PHE A  47      35.855  42.232  12.288  1.00  0.00      RA0  O
ATOM    428  N   ASP A  48      34.328  43.799  11.710  1.00  0.00      RA0  N
ATOM    429  H   ASP A  48      33.952  44.390  11.000  1.00  0.00      RA0  H
ATOM    430  CA  ASP A  48      33.477  43.515  12.842  1.00  0.00      RA0  C
ATOM    431  CB  ASP A  48      32.502  44.625  13.193  1.00  0.00      RA0  C
ATOM    432  CG  ASP A  48      31.656  44.039  14.300  1.00  0.00      RA0  C
ATOM    433  OD1 ASP A  48      32.241  43.436  15.181  1.00  0.00      RA0  O
ATOM    434  OD2 ASP A  48      30.432  44.118  14.276  1.00  0.00      RA0  O
ATOM    435  C   ASP A  48      32.610  42.324  12.472  1.00  0.00      RA0  C
ATOM    436  O   ASP A  48      31.790  42.437  11.560  1.00  0.00      RA0  O
ATOM    437  N   VAL A  49      32.811  41.207  13.143  1.00  0.00      RA0  N
ATOM    438  H   VAL A  49      33.380  41.265  13.969  1.00  0.00      RA0  H
ATOM    439  CA  VAL A  49      31.989  40.024  12.914  1.00  0.00      RA0  C
ATOM    440  CB  VAL A  49      32.842  38.861  12.410  1.00  0.00      RA0  C
ATOM    441  CG1 VAL A  49      33.192  39.090  10.943  1.00  0.00      RA0  C
ATOM    442  CG2 VAL A  49      34.102  38.668  13.252  1.00  0.00      RA0  C
ATOM    443  C   VAL A  49      31.198  39.673  14.179  1.00  0.00      RA0  C
ATOM    444  O   VAL A  49      30.904  38.514  14.425  1.00  0.00      RA0  O
ATOM    445  N   SER A  50      30.753  40.704  14.897  1.00  0.00      RA0  N
ATOM    446  H   SER A  50      31.007  41.652  14.672  1.00  0.00      RA0  H
ATOM    447  CA  SER A  50      29.992  40.524  16.126  1.00  0.00      RA0  C
ATOM    448  CB  SER A  50      30.058  41.781  16.986  1.00  0.00      RA0  C
ATOM    449  OG  SER A  50      31.418  41.999  17.373  1.00  0.00      RA0  O
ATOM    450  HG  SER A  50      31.788  42.545  16.681  1.00  0.00      RA0  H
ATOM    451  C   SER A  50      28.561  40.100  15.828  1.00  0.00      RA0  C
ATOM    452  O   SER A  50      27.840  39.673  16.732  1.00  0.00      RA0  O
ATOM    453  N   HIS A  51      28.182  40.234  14.568  1.00  0.00      RA0  N
ATOM    454  H   HIS A  51      28.821  40.660  13.931  1.00  0.00      RA0  H
ATOM    455  CA  HIS A  51      26.905  39.713  14.046  1.00  0.00      RA0  C
ATOM    456  CB  HIS A  51      26.581  40.327  12.680  1.00  0.00      RA0  C
ATOM    457  CG  HIS A  51      27.312  39.602  11.575  1.00  0.00      RA0  C
ATOM    458  ND1 HIS A  51      26.690  38.814  10.681  1.00  0.00      RA0  N
ATOM    459  HD1 HIS A  51      25.723  38.668  10.631  1.00  0.00      RA0  H
ATOM    460  CD2 HIS A  51      28.681  39.611  11.292  1.00  0.00      RA0  C
ATOM    461  NE2 HIS A  51      28.876  38.813  10.214  1.00  0.00      RA0  N
ATOM    462  CE1 HIS A  51      27.652  38.322   9.837  1.00  0.00      RA0  C
ATOM    463  C   HIS A  51      26.854  38.188  14.001  1.00  0.00      RA0  C
ATOM    464  O   HIS A  51      25.781  37.616  13.793  1.00  0.00      RA0  O
ATOM    465  N   MSE A  52      27.981  37.529  14.208  1.00  0.00      RA0  N
ATOM    466  H   MSE A  52      28.812  37.987  14.528  1.00  0.00      RA0  H
ATOM    467  CA  MSE A  52      27.973  36.092  14.266  1.00  0.00      RA0  C
ATOM    468  CB  MSE A  52      29.261  35.504  13.689  1.00  0.00      RA0  C
ATOM    469  CG  MSE A  52      29.492  35.933  12.240  1.00  0.00      RA0  C
ATOM    470  SE  MSE A  52      30.938  35.175  11.483  1.00  0.00      RA0  S
ATOM    471  CE  MSE A  52      30.299  33.495  11.370  1.00  0.00      RA0  C
ATOM    472  C   MSE A  52      27.752  35.628  15.676  1.00  0.00      RA0  C
ATOM    473  O   MSE A  52      28.115  36.314  16.642  1.00  0.00      RA0  O
ATOM    474  N   THR A  53      27.146  34.449  15.781  1.00  0.00      RA0  N
ATOM    475  H   THR A  53      26.970  33.886  14.996  1.00  0.00      RA0  H
ATOM    476  CA  THR A  53      26.714  33.896  17.062  1.00  0.00      RA0  C
ATOM    477  CB  THR A  53      25.290  33.442  16.822  1.00  0.00      RA0  C
ATOM    478  OG1 THR A  53      24.511  34.600  16.481  1.00  0.00      RA0  O
ATOM    479  HG1 THR A  53      24.965  35.015  15.753  1.00  0.00      RA0  H
ATOM    480  CG2 THR A  53      24.698  32.672  18.000  1.00  0.00      RA0  C
ATOM    481  C   THR A  53      27.675  32.794  17.498  1.00  0.00      RA0  C
ATOM    482  O   THR A  53      27.947  31.852  16.754  1.00  0.00      RA0  O
ATOM    483  N   ILE A  54      28.219  32.942  18.699  1.00  0.00      RA0  N
ATOM    484  H   ILE A  54      27.928  33.701  19.283  1.00  0.00      RA0  H
ATOM    485  CA  ILE A  54      29.060  31.923  19.308  1.00  0.00      RA0  C
ATOM    486  CB  ILE A  54      30.194  32.598  20.071  1.00  0.00      RA0  C
ATOM    487  CG2 ILE A  54      31.088  31.575  20.766  1.00  0.00      RA0  C
ATOM    488  CG1 ILE A  54      30.978  33.521  19.137  1.00  0.00      RA0  C
ATOM    489  CD1 ILE A  54      32.049  34.324  19.873  1.00  0.00      RA0  C
ATOM    490  C   ILE A  54      28.161  31.103  20.242  1.00  0.00      RA0  C
ATOM    491  O   ILE A  54      27.425  31.665  21.073  1.00  0.00      RA0  O
ATOM    492  N   VAL A  55      28.184  29.787  20.052  1.00  0.00      RA0  N
ATOM    493  H   VAL A  55      28.853  29.374  19.434  1.00  0.00      RA0  H
ATOM    494  CA  VAL A  55      27.349  28.884  20.811  1.00  0.00      RA0  C
ATOM    495  CB  VAL A  55      26.453  28.087  19.863  1.00  0.00      RA0  C
ATOM    496  CG1 VAL A  55      25.564  27.118  20.639  1.00  0.00      RA0  C
ATOM    497  CG2 VAL A  55      25.652  29.007  18.943  1.00  0.00      RA0  C
ATOM    498  C   VAL A  55      28.281  27.951  21.538  1.00  0.00      RA0  C
ATOM    499  O   VAL A  55      29.040  27.205  20.907  1.00  0.00      RA0  O
ATOM    500  N   ASP A  56      28.211  27.986  22.860  1.00  0.00      RA0  N
ATOM    501  H   ASP A  56      27.577  28.598  23.319  1.00  0.00      RA0  H
ATOM    502  CA  ASP A  56      28.956  27.048  23.671  1.00  0.00      RA0  C
ATOM    503  CB  ASP A  56      29.438  27.724  24.976  1.00  0.00      RA0  C
ATOM    504  CG  ASP A  56      30.529  28.781  24.775  1.00  0.00      RA0  C
ATOM    505  OD1 ASP A  56      30.968  29.001  23.656  1.00  0.00      RA0  O
ATOM    506  OD2 ASP A  56      30.977  29.399  25.746  1.00  0.00      RA0  O
ATOM    507  C   ASP A  56      28.116  25.828  24.017  1.00  0.00      RA0  C
ATOM    508  O   ASP A  56      26.960  25.950  24.410  1.00  0.00      RA0  O
ATOM    509  N   LEU A  57      28.729  24.659  23.855  1.00  0.00      RA0  N
ATOM    510  H   LEU A  57      29.703  24.643  23.625  1.00  0.00      RA0  H
ATOM    511  CA  LEU A  57      28.103  23.379  24.134  1.00  0.00      RA0  C
ATOM    512  CB  LEU A  57      28.128  22.490  22.895  1.00  0.00      RA0  C
ATOM    513  CG  LEU A  57      27.406  23.063  21.679  1.00  0.00      RA0  C
ATOM    514  CD1 LEU A  57      27.517  22.109  20.493  1.00  0.00      RA0  C
ATOM    515  CD2 LEU A  57      25.949  23.413  21.978  1.00  0.00      RA0  C
ATOM    516  C   LEU A  57      28.813  22.653  25.271  1.00  0.00      RA0  C
ATOM    517  O   LEU A  57      30.009  22.434  25.190  1.00  0.00      RA0  O
ATOM    518  N   ARG A  58      28.069  22.237  26.300  1.00  0.00      RA0  N
ATOM    519  H   ARG A  58      27.080  22.406  26.318  1.00  0.00      RA0  H
ATOM    520  CA  ARG A  58      28.656  21.606  27.470  1.00  0.00      RA0  C
ATOM    521  CB  ARG A  58      28.562  22.578  28.619  1.00  0.00      RA0  C
ATOM    522  CG  ARG A  58      29.802  23.432  28.842  1.00  0.00      RA0  C
ATOM    523  CD  ARG A  58      30.015  23.591  30.344  1.00  0.00      RA0  C
ATOM    524  NE  ARG A  58      30.183  22.268  30.945  1.00  0.00      RA0  N
ATOM    525  HE  ARG A  58      31.028  21.756  30.732  1.00  0.00      RA0  H
ATOM    526  CZ  ARG A  58      29.147  21.665  31.603  1.00  0.00      RA0  C
ATOM    527  NH1 ARG A  58      28.014  22.365  31.824  1.00  0.00      RA0  N
ATOM    528 HH11 ARG A  58      27.172  22.034  32.266  1.00  0.00      RA0  H
ATOM    529 HH12 ARG A  58      27.867  23.309  31.483  1.00  0.00      RA0  H
ATOM    530  NH2 ARG A  58      29.266  20.371  31.966  1.00  0.00      RA0  N
ATOM    531 HH21 ARG A  58      28.570  19.868  32.476  1.00  0.00      RA0  H
ATOM    532 HH22 ARG A  58      30.099  19.849  31.686  1.00  0.00      RA0  H
ATOM    533  C   ARG A  58      27.929  20.296  27.806  1.00  0.00      RA0  C
ATOM    534  O   ARG A  58      26.718  20.205  27.682  1.00  0.00      RA0  O
ATOM    535  N   GLY A  59      28.672  19.309  28.271  1.00  0.00      RA0  N
ATOM    536  H   GLY A  59      29.660  19.428  28.416  1.00  0.00      RA0  H
ATOM    537  CA  GLY A  59      28.104  18.014  28.623  1.00  0.00      RA0  C
ATOM    538  C   GLY A  59      29.040  16.897  28.203  1.00  0.00      RA0  C
ATOM    539  O   GLY A  59      29.740  17.010  27.195  1.00  0.00      RA0  O
ATOM    540  N   SER A  60      29.039  15.806  28.966  1.00  0.00      RA0  N
ATOM    541  H   SER A  60      28.427  15.754  29.755  1.00  0.00      RA0  H
ATOM    542  CA  SER A  60      29.957  14.700  28.725  1.00  0.00      RA0  C
ATOM    543  CB  SER A  60      29.780  13.842  29.956  1.00  0.00      RA0  C
ATOM    544  OG  SER A  60      29.421  14.774  30.989  1.00  0.00      RA0  O
ATOM    545  HG  SER A  60      30.100  15.446  30.987  1.00  0.00      RA0  H
ATOM    546  C   SER A  60      29.752  14.043  27.361  1.00  0.00      RA0  C
ATOM    547  O   SER A  60      30.701  13.465  26.814  1.00  0.00      RA0  O
ATOM    548  N   ARG A  61      28.539  14.152  26.803  1.00  0.00      RA0  N
ATOM    549  H   ARG A  61      27.847  14.724  27.240  1.00  0.00      RA0  H
ATOM    550  CA  ARG A  61      28.235  13.580  25.491  1.00  0.00      RA0  C
ATOM    551  CB  ARG A  61      26.829  12.991  25.543  1.00  0.00      RA0  C
ATOM    552  CG  ARG A  61      26.640  12.140  26.803  1.00  0.00      RA0  C
ATOM    553  CD  ARG A  61      25.264  11.480  26.860  1.00  0.00      RA0  C
ATOM    554  NE  ARG A  61      25.062  10.706  25.644  1.00  0.00      RA0  N
ATOM    555  HE  ARG A  61      25.887  10.390  25.153  1.00  0.00      RA0  H
ATOM    556  CZ  ARG A  61      23.826  10.515  25.112  1.00  0.00      RA0  C
ATOM    557  NH1 ARG A  61      22.738  10.930  25.803  1.00  0.00      RA0  N
ATOM    558 HH11 ARG A  61      21.793  10.906  25.442  1.00  0.00      RA0  H
ATOM    559 HH12 ARG A  61      22.831  11.319  26.722  1.00  0.00      RA0  H
ATOM    560  NH2 ARG A  61      23.737   9.931  23.902  1.00  0.00      RA0  N
ATOM    561 HH21 ARG A  61      22.888   9.705  23.425  1.00  0.00      RA0  H
ATOM    562 HH22 ARG A  61      24.594   9.701  23.394  1.00  0.00      RA0  H
ATOM    563  C   ARG A  61      28.377  14.586  24.343  1.00  0.00      RA0  C
ATOM    564  O   ARG A  61      27.883  14.349  23.255  1.00  0.00      RA0  O
ATOM    565  N   THR A  62      29.068  15.696  24.556  1.00  0.00      RA0  N
ATOM    566  H   THR A  62      29.506  15.911  25.431  1.00  0.00      RA0  H
ATOM    567  CA  THR A  62      29.125  16.716  23.498  1.00  0.00      RA0  C
ATOM    568  CB  THR A  62      29.751  17.999  24.034  1.00  0.00      RA0  C
ATOM    569  OG1 THR A  62      29.005  18.442  25.169  1.00  0.00      RA0  O
ATOM    570  HG1 THR A  62      29.540  18.235  25.928  1.00  0.00      RA0  H
ATOM    571  CG2 THR A  62      29.771  19.098  22.975  1.00  0.00      RA0  C
ATOM    572  C   THR A  62      29.753  16.227  22.195  1.00  0.00      RA0  C
ATOM    573  O   THR A  62      29.208  16.500  21.115  1.00  0.00      RA0  O
ATOM    574  N   ARG A  63      30.862  15.494  22.279  1.00  0.00      RA0  N
ATOM    575  H   ARG A  63      31.248  15.288  23.179  1.00  0.00      RA0  H
ATOM    576  CA  ARG A  63      31.512  14.989  21.056  1.00  0.00      RA0  C
ATOM    577  CB  ARG A  63      32.853  14.315  21.350  1.00  0.00      RA0  C
ATOM    578  CG  ARG A  63      33.624  14.106  20.044  1.00  0.00      RA0  C
ATOM    579  CD  ARG A  63      34.916  13.301  20.175  1.00  0.00      RA0  C
ATOM    580  NE  ARG A  63      35.859  13.911  21.107  1.00  0.00      RA0  N
ATOM    581  HE  ARG A  63      35.764  13.766  22.108  1.00  0.00      RA0  H
ATOM    582  CZ  ARG A  63      36.925  14.641  20.672  1.00  0.00      RA0  C
ATOM    583  NH1 ARG A  63      37.053  14.964  19.371  1.00  0.00      RA0  N
ATOM    584 HH11 ARG A  63      37.863  15.466  19.048  1.00  0.00      RA0  H
ATOM    585 HH12 ARG A  63      36.368  14.747  18.669  1.00  0.00      RA0  H
ATOM    586  NH2 ARG A  63      37.849  15.031  21.564  1.00  0.00      RA0  N
ATOM    587 HH21 ARG A  63      38.684  15.531  21.339  1.00  0.00      RA0  H
ATOM    588 HH22 ARG A  63      37.672  14.802  22.542  1.00  0.00      RA0  H
ATOM    589  C   ARG A  63      30.575  14.030  20.331  1.00  0.00      RA0  C
ATOM    590  O   ARG A  63      30.398  14.108  19.117  1.00  0.00      RA0  O
ATOM    591  N   GLU A  64      29.966  13.136  21.094  1.00  0.00      RA0  N
ATOM    592  H   GLU A  64      30.095  13.169  22.083  1.00  0.00      RA0  H
ATOM    593  CA  GLU A  64      29.007  12.179  20.558  1.00  0.00      RA0  C
ATOM    594  CB  GLU A  64      28.369  11.350  21.674  1.00  0.00      RA0  C
ATOM    595  CG  GLU A  64      27.357  10.336  21.130  1.00  0.00      RA0  C
ATOM    596  CD  GLU A  64      26.444   9.863  22.244  1.00  0.00      RA0  C
ATOM    597  OE1 GLU A  64      26.637  10.267  23.382  1.00  0.00      RA0  O
ATOM    598  OE2 GLU A  64      25.506   9.118  21.980  1.00  0.00      RA0  O
ATOM    599  C   GLU A  64      27.896  12.887  19.786  1.00  0.00      RA0  C
ATOM    600  O   GLU A  64      27.583  12.517  18.641  1.00  0.00      RA0  O
ATOM    601  N   PHE A  65      27.315  13.903  20.412  1.00  0.00      RA0  N
ATOM    602  H   PHE A  65      27.592  14.105  21.353  1.00  0.00      RA0  H
ATOM    603  CA  PHE A  65      26.271  14.717  19.787  1.00  0.00      RA0  C
ATOM    604  CB  PHE A  65      25.862  15.844  20.739  1.00  0.00      RA0  C
ATOM    605  CG  PHE A  65      24.977  16.851  20.041  1.00  0.00      RA0  C
ATOM    606  CD1 PHE A  65      23.863  16.437  19.319  1.00  0.00      RA0  C
ATOM    607  CD2 PHE A  65      25.288  18.204  20.119  1.00  0.00      RA0  C
ATOM    608  CE1 PHE A  65      23.078  17.373  18.658  1.00  0.00      RA0  C
ATOM    609  CE2 PHE A  65      24.498  19.140  19.464  1.00  0.00      RA0  C
ATOM    610  CZ  PHE A  65      23.396  18.724  18.726  1.00  0.00      RA0  C
ATOM    611  C   PHE A  65      26.731  15.273  18.458  1.00  0.00      RA0  C
ATOM    612  O   PHE A  65      26.046  15.148  17.451  1.00  0.00      RA0  O
ATOM    613  N   LEU A  66      27.892  15.922  18.460  1.00  0.00      RA0  N
ATOM    614  H   LEU A  66      28.440  15.950  19.300  1.00  0.00      RA0  H
ATOM    615  CA  LEU A  66      28.377  16.573  17.243  1.00  0.00      RA0  C
ATOM    616  CB  LEU A  66      29.517  17.529  17.567  1.00  0.00      RA0  C
ATOM    617  CG  LEU A  66      29.019  18.731  18.363  1.00  0.00      RA0  C
ATOM    618  CD1 LEU A  66      30.168  19.640  18.787  1.00  0.00      RA0  C
ATOM    619  CD2 LEU A  66      27.942  19.499  17.596  1.00  0.00      RA0  C
ATOM    620  C   LEU A  66      28.764  15.604  16.132  1.00  0.00      RA0  C
ATOM    621  O   LEU A  66      28.697  15.968  14.960  1.00  0.00      RA0  O
ATOM    622  N   ARG A  67      29.192  14.397  16.484  1.00  0.00      RA0  N
ATOM    623  H   ARG A  67      29.252  14.163  17.457  1.00  0.00      RA0  H
ATOM    624  CA  ARG A  67      29.454  13.340  15.473  1.00  0.00      RA0  C
ATOM    625  CB  ARG A  67      30.072  12.065  16.058  1.00  0.00      RA0  C
ATOM    626  CG  ARG A  67      31.427  12.197  16.748  1.00  0.00      RA0  C
ATOM    627  CD  ARG A  67      32.088  10.829  16.956  1.00  0.00      RA0  C
ATOM    628  NE  ARG A  67      32.612  10.304  15.694  1.00  0.00      RA0  N
ATOM    629  HE  ARG A  67      33.070  10.968  15.079  1.00  0.00      RA0  H
ATOM    630  CZ  ARG A  67      32.550   8.981  15.362  1.00  0.00      RA0  C
ATOM    631  NH1 ARG A  67      31.871   8.115  16.148  1.00  0.00      RA0  N
ATOM    632 HH11 ARG A  67      31.795   7.135  15.928  1.00  0.00      RA0  H
ATOM    633 HH12 ARG A  67      31.405   8.425  16.982  1.00  0.00      RA0  H
ATOM    634  NH2 ARG A  67      33.169   8.565  14.240  1.00  0.00      RA0  N
ATOM    635 HH21 ARG A  67      33.176   7.613  13.918  1.00  0.00      RA0  H
ATOM    636 HH22 ARG A  67      33.659   9.244  13.666  1.00  0.00      RA0  H
ATOM    637  C   ARG A  67      28.188  12.911  14.731  1.00  0.00      RA0  C
ATOM    638  O   ARG A  67      28.254  12.355  13.637  1.00  0.00      RA0  O
ATOM    639  N   TYR A  68      27.042  13.117  15.373  1.00  0.00      RA0  N
ATOM    640  H   TYR A  68      27.043  13.518  16.290  1.00  0.00      RA0  H
ATOM    641  CA  TYR A  68      25.729  12.846  14.764  1.00  0.00      RA0  C
ATOM    642  CB  TYR A  68      24.784  12.375  15.870  1.00  0.00      RA0  C
ATOM    643  CG  TYR A  68      23.390  12.180  15.330  1.00  0.00      RA0  C
ATOM    644  CD1 TYR A  68      23.165  11.280  14.297  1.00  0.00      RA0  C
ATOM    645  CE1 TYR A  68      21.878  11.100  13.810  1.00  0.00      RA0  C
ATOM    646  CD2 TYR A  68      22.334  12.901  15.876  1.00  0.00      RA0  C
ATOM    647  CE2 TYR A  68      21.046  12.715  15.391  1.00  0.00      RA0  C
ATOM    648  CZ  TYR A  68      20.820  11.812  14.358  1.00  0.00      RA0  C
ATOM    649  OH  TYR A  68      19.543  11.626  13.871  1.00  0.00      RA0  O
ATOM    650  HH  TYR A  68      19.580  10.886  13.272  1.00  0.00      RA0  H
ATOM    651  C   TYR A  68      25.182  14.082  14.049  1.00  0.00      RA0  C
ATOM    652  O   TYR A  68      24.587  14.004  12.970  1.00  0.00      RA0  O
ATOM    653  N   LEU A  69      25.409  15.257  14.618  1.00  0.00      RA0  N
ATOM    654  H   LEU A  69      25.886  15.288  15.497  1.00  0.00      RA0  H
ATOM    655  CA  LEU A  69      24.885  16.493  14.010  1.00  0.00      RA0  C
ATOM    656  CB  LEU A  69      24.988  17.622  15.037  1.00  0.00      RA0  C
ATOM    657  CG  LEU A  69      24.235  18.891  14.637  1.00  0.00      RA0  C
ATOM    658  CD1 LEU A  69      22.723  18.679  14.680  1.00  0.00      RA0  C
ATOM    659  CD2 LEU A  69      24.665  20.100  15.468  1.00  0.00      RA0  C
ATOM    660  C   LEU A  69      25.563  16.920  12.701  1.00  0.00      RA0  C
ATOM    661  O   LEU A  69      24.902  17.411  11.761  1.00  0.00      RA0  O
ATOM    662  N   LEU A  70      26.889  16.776  12.653  1.00  0.00      RA0  N
ATOM    663  H   LEU A  70      27.367  16.244  13.355  1.00  0.00      RA0  H
ATOM    664  CA  LEU A  70      27.696  17.335  11.584  1.00  0.00      RA0  C
ATOM    665  CB  LEU A  70      28.893  18.084  12.170  1.00  0.00      RA0  C
ATOM    666  CG  LEU A  70      28.494  19.190  13.146  1.00  0.00      RA0  C
ATOM    667  CD1 LEU A  70      29.708  19.779  13.862  1.00  0.00      RA0  C
ATOM    668  CD2 LEU A  70      27.653  20.270  12.466  1.00  0.00      RA0  C
ATOM    669  C   LEU A  70      28.190  16.294  10.605  1.00  0.00      RA0  C
ATOM    670  O   LEU A  70      28.403  15.156  10.966  1.00  0.00      RA0  O
ATOM    671  N   ALA A  71      28.416  16.706   9.355  1.00  0.00      RA0  N
ATOM    672  H   ALA A  71      28.282  17.674   9.132  1.00  0.00      RA0  H
ATOM    673  CA  ALA A  71      28.853  15.767   8.340  1.00  0.00      RA0  C
ATOM    674  CB  ALA A  71      28.328  16.198   6.973  1.00  0.00      RA0  C
ATOM    675  C   ALA A  71      30.368  15.588   8.235  1.00  0.00      RA0  C
ATOM    676  O   ALA A  71      30.833  14.540   7.759  1.00  0.00      RA0  O
ATOM    677  N   ASN A  72      31.134  16.589   8.665  1.00  0.00      RA0  N
ATOM    678  H   ASN A  72      30.711  17.405   9.063  1.00  0.00      RA0  H
ATOM    679  CA  ASN A  72      32.539  16.342   8.981  1.00  0.00      RA0  C
ATOM    680  CB  ASN A  72      33.355  17.624   9.088  1.00  0.00      RA0  C
ATOM    681  CG  ASN A  72      34.812  17.374   8.745  1.00  0.00      RA0  C
ATOM    682  OD1 ASN A  72      35.365  16.276   8.872  1.00  0.00      RA0  O
ATOM    683  ND2 ASN A  72      35.420  18.481   8.281  1.00  0.00      RA0  N
ATOM    684 HD21 ASN A  72      34.885  19.332   8.201  1.00  0.00      RA0  H
ATOM    685 HD22 ASN A  72      36.368  18.560   7.980  1.00  0.00      RA0  H
ATOM    686  C   ASN A  72      32.503  15.581  10.309  1.00  0.00      RA0  C
ATOM    687  O   ASN A  72      31.427  15.435  10.899  1.00  0.00      RA0  O
ATOM    688  N   ASP A  73      33.647  15.069  10.759  1.00  0.00      RA0  N
ATOM    689  H   ASP A  73      34.516  15.307  10.330  1.00  0.00      RA0  H
ATOM    690  CA  ASP A  73      33.706  14.238  11.957  1.00  0.00      RA0  C
ATOM    691  CB  ASP A  73      34.158  12.797  11.725  1.00  0.00      RA0  C
ATOM    692  CG  ASP A  73      33.886  11.989  12.984  1.00  0.00      RA0  C
ATOM    693  OD1 ASP A  73      33.340  12.528  13.941  1.00  0.00      RA0  O
ATOM    694  OD2 ASP A  73      34.199  10.805  13.015  1.00  0.00      RA0  O
ATOM    695  C   ASP A  73      34.573  14.867  13.033  1.00  0.00      RA0  C
ATOM    696  O   ASP A  73      35.803  14.869  12.924  1.00  0.00      RA0  O
ATOM    697  N   VAL A  74      33.951  15.352  14.101  1.00  0.00      RA0  N
ATOM    698  H   VAL A  74      32.985  15.115  14.207  1.00  0.00      RA0  H
ATOM    699  CA  VAL A  74      34.717  16.007  15.148  1.00  0.00      RA0  C
ATOM    700  CB  VAL A  74      33.791  16.799  16.068  1.00  0.00      RA0  C
ATOM    701  CG1 VAL A  74      33.051  17.880  15.280  1.00  0.00      RA0  C
ATOM    702  CG2 VAL A  74      32.832  15.870  16.811  1.00  0.00      RA0  C
ATOM    703  C   VAL A  74      35.604  15.060  15.948  1.00  0.00      RA0  C
ATOM    704  O   VAL A  74      36.333  15.528  16.833  1.00  0.00      RA0  O
ATOM    705  N   ALA A  75      35.537  13.750  15.655  1.00  0.00      RA0  N
ATOM    706  H   ALA A  75      34.887  13.414  14.968  1.00  0.00      RA0  H
ATOM    707  CA  ALA A  75      36.504  12.790  16.211  1.00  0.00      RA0  C
ATOM    708  CB  ALA A  75      36.229  11.371  15.715  1.00  0.00      RA0  C
ATOM    709  C   ALA A  75      37.930  13.195  15.816  1.00  0.00      RA0  C
ATOM    710  O   ALA A  75      38.893  12.833  16.499  1.00  0.00      RA0  O
ATOM    711  N   LYS A  76      38.038  13.933  14.713  1.00  0.00      RA0  N
ATOM    712  H   LYS A  76      37.212  14.173  14.198  1.00  0.00      RA0  H
ATOM    713  CA  LYS A  76      39.319  14.412  14.204  1.00  0.00      RA0  C
ATOM    714  CB  LYS A  76      39.180  14.900  12.764  1.00  0.00      RA0  C
ATOM    715  CG  LYS A  76      38.625  13.884  11.768  1.00  0.00      RA0  C
ATOM    716  CD  LYS A  76      38.288  14.585  10.451  1.00  0.00      RA0  C
ATOM    717  CE  LYS A  76      37.642  13.668   9.414  1.00  0.00      RA0  C
ATOM    718  NZ  LYS A  76      37.246  14.474   8.250  1.00  0.00      RA0  N
ATOM    719  HZ1 LYS A  76      36.776  13.880   7.540  1.00  0.00      RA0  H
ATOM    720  HZ2 LYS A  76      36.577  15.210   8.561  1.00  0.00      RA0  H
ATOM    721  HZ3 LYS A  76      38.075  14.936   7.829  1.00  0.00      RA0  H
ATOM    722  C   LYS A  76      39.898  15.565  15.013  1.00  0.00      RA0  C
ATOM    723  O   LYS A  76      41.055  15.924  14.815  1.00  0.00      RA0  O
ATOM    724  N   LEU A  77      39.123  16.143  15.923  1.00  0.00      RA0  N
ATOM    725  H   LEU A  77      38.210  15.781  16.111  1.00  0.00      RA0  H
ATOM    726  CA  LEU A  77      39.623  17.176  16.810  1.00  0.00      RA0  C
ATOM    727  CB  LEU A  77      38.500  18.144  17.167  1.00  0.00      RA0  C
ATOM    728  CG  LEU A  77      37.834  18.784  15.950  1.00  0.00      RA0  C
ATOM    729  CD1 LEU A  77      36.698  19.731  16.343  1.00  0.00      RA0  C
ATOM    730  CD2 LEU A  77      38.856  19.469  15.049  1.00  0.00      RA0  C
ATOM    731  C   LEU A  77      40.167  16.489  18.054  1.00  0.00      RA0  C
ATOM    732  O   LEU A  77      39.427  16.189  18.980  1.00  0.00      RA0  O
ATOM    733  N   THR A  78      41.473  16.235  18.068  1.00  0.00      RA0  N
ATOM    734  H   THR A  78      42.041  16.479  17.283  1.00  0.00      RA0  H
ATOM    735  CA  THR A  78      42.107  15.488  19.185  1.00  0.00      RA0  C
ATOM    736  CB  THR A  78      42.809  14.363  18.446  1.00  0.00      RA0  C
ATOM    737  OG1 THR A  78      43.258  14.881  17.172  1.00  0.00      RA0  O
ATOM    738  HG1 THR A  78      42.548  14.676  16.561  1.00  0.00      RA0  H
ATOM    739  CG2 THR A  78      41.891  13.160  18.225  1.00  0.00      RA0  C
ATOM    740  C   THR A  78      43.078  16.304  20.027  1.00  0.00      RA0  C
ATOM    741  O   THR A  78      43.410  15.889  21.155  1.00  0.00      RA0  O
ATOM    742  N   LYS A  79      43.528  17.453  19.501  1.00  0.00      RA0  N
ATOM    743  H   LYS A  79      43.100  17.817  18.677  1.00  0.00      RA0  H
ATOM    744  CA  LYS A  79      44.312  18.401  20.272  1.00  0.00      RA0  C
ATOM    745  CB  LYS A  79      45.450  18.861  19.367  1.00  0.00      RA0  C
ATOM    746  CG  LYS A  79      46.124  17.584  18.858  1.00  0.00      RA0  C
ATOM    747  CD  LYS A  79      46.977  17.729  17.602  1.00  0.00      RA0  C
ATOM    748  CE  LYS A  79      47.507  16.365  17.143  1.00  0.00      RA0  C
ATOM    749  NZ  LYS A  79      46.393  15.435  16.879  1.00  0.00      RA0  N
ATOM    750  HZ1 LYS A  79      46.780  14.526  16.556  1.00  0.00      RA0  H
ATOM    751  HZ2 LYS A  79      45.829  15.270  17.737  1.00  0.00      RA0  H
ATOM    752  HZ3 LYS A  79      45.765  15.813  16.143  1.00  0.00      RA0  H
ATOM    753  C   LYS A  79      43.414  19.517  20.757  1.00  0.00      RA0  C
ATOM    754  O   LYS A  79      42.652  20.118  19.980  1.00  0.00      RA0  O
ATOM    755  N   SER A  80      43.494  19.801  22.042  1.00  0.00      RA0  N
ATOM    756  H   SER A  80      44.167  19.350  22.623  1.00  0.00      RA0  H
ATOM    757  CA  SER A  80      42.700  20.851  22.634  1.00  0.00      RA0  C
ATOM    758  CB  SER A  80      43.131  20.918  24.108  1.00  0.00      RA0  C
ATOM    759  OG  SER A  80      42.236  21.687  24.912  1.00  0.00      RA0  O
ATOM    760  HG  SER A  80      41.461  21.156  25.079  1.00  0.00      RA0  H
ATOM    761  C   SER A  80      42.842  22.179  21.880  1.00  0.00      RA0  C
ATOM    762  O   SER A  80      43.950  22.597  21.542  1.00  0.00      RA0  O
ATOM    763  N   GLY A  81      41.709  22.810  21.592  1.00  0.00      RA0  N
ATOM    764  H   GLY A  81      40.841  22.398  21.863  1.00  0.00      RA0  H
ATOM    765  CA  GLY A  81      41.659  24.027  20.776  1.00  0.00      RA0  C
ATOM    766  C   GLY A  81      41.477  23.854  19.277  1.00  0.00      RA0  C
ATOM    767  O   GLY A  81      41.195  24.831  18.591  1.00  0.00      RA0  O
ATOM    768  N   LYS A  82      41.617  22.633  18.765  1.00  0.00      RA0  N
ATOM    769  H   LYS A  82      41.736  21.864  19.395  1.00  0.00      RA0  H
ATOM    770  CA  LYS A  82      41.534  22.380  17.344  1.00  0.00      RA0  C
ATOM    771  CB  LYS A  82      42.046  20.962  17.047  1.00  0.00      RA0  C
ATOM    772  CG  LYS A  82      42.293  20.647  15.570  1.00  0.00      RA0  C
ATOM    773  CD  LYS A  82      43.216  21.683  14.942  1.00  0.00      RA0  C
ATOM    774  CE  LYS A  82      43.393  21.567  13.430  1.00  0.00      RA0  C
ATOM    775  NZ  LYS A  82      43.679  22.912  12.917  1.00  0.00      RA0  N
ATOM    776  HZ1 LYS A  82      43.639  22.943  11.881  1.00  0.00      RA0  H
ATOM    777  HZ2 LYS A  82      42.934  23.535  13.293  1.00  0.00      RA0  H
ATOM    778  HZ3 LYS A  82      44.587  23.315  13.226  1.00  0.00      RA0  H
ATOM    779  C   LYS A  82      40.106  22.609  16.820  1.00  0.00      RA0  C
ATOM    780  O   LYS A  82      39.126  22.282  17.484  1.00  0.00      RA0  O
ATOM    781  N   ALA A  83      40.029  23.199  15.641  1.00  0.00      RA0  N
ATOM    782  H   ALA A  83      40.860  23.438  15.143  1.00  0.00      RA0  H
ATOM    783  CA  ALA A  83      38.765  23.489  14.979  1.00  0.00      RA0  C
ATOM    784  CB  ALA A  83      38.620  24.991  14.747  1.00  0.00      RA0  C
ATOM    785  C   ALA A  83      38.671  22.791  13.623  1.00  0.00      RA0  C
ATOM    786  O   ALA A  83      39.659  22.429  13.001  1.00  0.00      RA0  O
ATOM    787  N   LEU A  84      37.443  22.581  13.172  1.00  0.00      RA0  N
ATOM    788  H   LEU A  84      36.640  22.834  13.721  1.00  0.00      RA0  H
ATOM    789  CA  LEU A  84      37.234  22.187  11.795  1.00  0.00      RA0  C
ATOM    790  CB  LEU A  84      37.205  20.656  11.591  1.00  0.00      RA0  C
ATOM    791  CG  LEU A  84      36.133  19.796  12.277  1.00  0.00      RA0  C
ATOM    792  CD1 LEU A  84      34.746  19.930  11.654  1.00  0.00      RA0  C
ATOM    793  CD2 LEU A  84      36.538  18.320  12.272  1.00  0.00      RA0  C
ATOM    794  C   LEU A  84      36.040  22.924  11.189  1.00  0.00      RA0  C
ATOM    795  O   LEU A  84      35.225  23.529  11.883  1.00  0.00      RA0  O
ATOM    796  N   TYR A  85      35.998  22.850   9.877  1.00  0.00      RA0  N
ATOM    797  H   TYR A  85      36.645  22.267   9.390  1.00  0.00      RA0  H
ATOM    798  CA  TYR A  85      34.907  23.412   9.072  1.00  0.00      RA0  C
ATOM    799  CB  TYR A  85      35.555  24.058   7.840  1.00  0.00      RA0  C
ATOM    800  CG  TYR A  85      34.573  24.651   6.853  1.00  0.00      RA0  C
ATOM    801  CD1 TYR A  85      34.270  26.006   6.908  1.00  0.00      RA0  C
ATOM    802  CE1 TYR A  85      33.443  26.575   5.948  1.00  0.00      RA0  C
ATOM    803  CD2 TYR A  85      34.006  23.862   5.859  1.00  0.00      RA0  C
ATOM    804  CE2 TYR A  85      33.169  24.428   4.904  1.00  0.00      RA0  C
ATOM    805  CZ  TYR A  85      32.892  25.789   4.941  1.00  0.00      RA0  C
ATOM    806  OH  TYR A  85      32.078  26.351   3.979  1.00  0.00      RA0  O
ATOM    807  HH  TYR A  85      31.443  26.922   4.431  1.00  0.00      RA0  H
ATOM    808  C   TYR A  85      33.967  22.272   8.678  1.00  0.00      RA0  C
ATOM    809  O   TYR A  85      34.404  21.226   8.177  1.00  0.00      RA0  O
ATOM    810  N   SER A  86      32.653  22.482   8.855  1.00  0.00      RA0  N
ATOM    811  H   SER A  86      32.287  23.353   9.200  1.00  0.00      RA0  H
ATOM    812  CA  SER A  86      31.685  21.431   8.538  1.00  0.00      RA0  C
ATOM    813  CB  SER A  86      31.444  20.593   9.805  1.00  0.00      RA0  C
ATOM    814  OG  SER A  86      30.672  19.407   9.530  1.00  0.00      RA0  O
ATOM    815  HG  SER A  86      29.757  19.690   9.497  1.00  0.00      RA0  H
ATOM    816  C   SER A  86      30.361  21.981   8.001  1.00  0.00      RA0  C
ATOM    817  O   SER A  86      29.965  23.107   8.309  1.00  0.00      RA0  O
ATOM    818  N   GLY A  87      29.716  21.168   7.167  1.00  0.00      RA0  N
ATOM    819  H   GLY A  87      30.150  20.301   6.933  1.00  0.00      RA0  H
ATOM    820  CA  GLY A  87      28.287  21.302   6.928  1.00  0.00      RA0  C
ATOM    821  C   GLY A  87      27.473  20.679   8.039  1.00  0.00      RA0  C
ATOM    822  O   GLY A  87      27.917  19.744   8.707  1.00  0.00      RA0  O
ATOM    823  N   MSE A  88      26.250  21.194   8.186  1.00  0.00      RA0  N
ATOM    824  H   MSE A  88      25.969  21.984   7.632  1.00  0.00      RA0  H
ATOM    825  CA  MSE A  88      25.238  20.667   9.074  1.00  0.00      RA0  C
ATOM    826  CB  MSE A  88      24.886  21.679  10.162  1.00  0.00      RA0  C
ATOM    827  CG  MSE A  88      23.739  21.200  11.055  1.00  0.00      RA0  C
ATOM    828  SE  MSE A  88      23.484  22.276  12.476  1.00  0.00      RA0  S
ATOM    829  CE  MSE A  88      23.349  23.837  11.589  1.00  0.00      RA0  C
ATOM    830  C   MSE A  88      24.063  20.421   8.138  1.00  0.00      RA0  C
ATOM    831  O   MSE A  88      23.555  21.362   7.509  1.00  0.00      RA0  O
ATOM    832  N   LEU A  89      23.687  19.165   8.001  1.00  0.00      RA0  N
ATOM    833  H   LEU A  89      23.955  18.466   8.666  1.00  0.00      RA0  H
ATOM    834  CA  LEU A  89      22.754  18.756   6.944  1.00  0.00      RA0  C
ATOM    835  CB  LEU A  89      23.297  17.565   6.155  1.00  0.00      RA0  C
ATOM    836  CG  LEU A  89      24.713  17.727   5.608  1.00  0.00      RA0  C
ATOM    837  CD1 LEU A  89      25.132  16.477   4.835  1.00  0.00      RA0  C
ATOM    838  CD2 LEU A  89      24.883  18.996   4.773  1.00  0.00      RA0  C
ATOM    839  C   LEU A  89      21.370  18.368   7.461  1.00  0.00      RA0  C
ATOM    840  O   LEU A  89      21.208  17.885   8.590  1.00  0.00      RA0  O
ATOM    841  N   ASN A  90      20.384  18.489   6.575  1.00  0.00      RA0  N
ATOM    842  H   ASN A  90      20.622  18.782   5.647  1.00  0.00      RA0  H
ATOM    843  CA  ASN A  90      19.064  17.944   6.872  1.00  0.00      RA0  C
ATOM    844  CB  ASN A  90      17.974  18.781   6.186  1.00  0.00      RA0  C
ATOM    845  CG  ASN A  90      18.148  18.787   4.675  1.00  0.00      RA0  C
ATOM    846  OD1 ASN A  90      18.360  17.761   4.037  1.00  0.00      RA0  O
ATOM    847  ND2 ASN A  90      18.030  20.008   4.124  1.00  0.00      RA0  N
ATOM    848 HD21 ASN A  90      17.942  20.834   4.698  1.00  0.00      RA0  H
ATOM    849 HD22 ASN A  90      18.034  20.217   3.141  1.00  0.00      RA0  H
ATOM    850  C   ASN A  90      19.018  16.487   6.403  1.00  0.00      RA0  C
ATOM    851  O   ASN A  90      19.973  15.979   5.830  1.00  0.00      RA0  O
ATOM    852  N   ALA A  91      17.918  15.791   6.668  1.00  0.00      RA0  N
ATOM    853  H   ALA A  91      17.129  16.247   7.072  1.00  0.00      RA0  H
ATOM    854  CA  ALA A  91      17.838  14.369   6.357  1.00  0.00      RA0  C
ATOM    855  CB  ALA A  91      16.558  13.765   6.935  1.00  0.00      RA0  C
ATOM    856  C   ALA A  91      17.886  14.091   4.858  1.00  0.00      RA0  C
ATOM    857  O   ALA A  91      18.229  12.989   4.455  1.00  0.00      RA0  O
ATOM    858  N   SER A  92      17.542  15.083   4.027  1.00  0.00      RA0  N
ATOM    859  H   SER A  92      17.302  15.996   4.351  1.00  0.00      RA0  H
ATOM    860  CA  SER A  92      17.594  14.959   2.575  1.00  0.00      RA0  C
ATOM    861  CB  SER A  92      16.542  15.951   2.128  1.00  0.00      RA0  C
ATOM    862  OG  SER A  92      15.733  16.210   3.290  1.00  0.00      RA0  O
ATOM    863  HG  SER A  92      15.112  16.876   3.025  1.00  0.00      RA0  H
ATOM    864  C   SER A  92      18.997  15.185   2.018  1.00  0.00      RA0  C
ATOM    865  O   SER A  92      19.215  15.090   0.808  1.00  0.00      RA0  O
ATOM    866  N   GLY A  93      19.932  15.485   2.901  1.00  0.00      RA0  N
ATOM    867  H   GLY A  93      19.695  15.646   3.861  1.00  0.00      RA0  H
ATOM    868  CA  GLY A  93      21.322  15.742   2.489  1.00  0.00      RA0  C
ATOM    869  C   GLY A  93      21.556  17.152   1.966  1.00  0.00      RA0  C
ATOM    870  O   GLY A  93      22.609  17.446   1.413  1.00  0.00      RA0  O
ATOM    871  N   GLY A  94      20.597  18.049   2.151  1.00  0.00      RA0  N
ATOM    872  H   GLY A  94      19.809  17.802   2.714  1.00  0.00      RA0  H
ATOM    873  CA  GLY A  94      20.797  19.454   1.844  1.00  0.00      RA0  C
ATOM    874  C   GLY A  94      21.469  20.174   3.011  1.00  0.00      RA0  C
ATOM    875  O   GLY A  94      21.515  19.672   4.143  1.00  0.00      RA0  O
ATOM    876  N   VAL A  95      22.004  21.355   2.748  1.00  0.00      RA0  N
ATOM    877  H   VAL A  95      21.820  21.815   1.875  1.00  0.00      RA0  H
ATOM    878  CA  VAL A  95      22.779  22.059   3.750  1.00  0.00      RA0  C
ATOM    879  CB  VAL A  95      23.939  22.807   3.094  1.00  0.00      RA0  C
ATOM    880  CG1 VAL A  95      24.865  23.416   4.144  1.00  0.00      RA0  C
ATOM    881  CG2 VAL A  95      24.702  21.902   2.131  1.00  0.00      RA0  C
ATOM    882  C   VAL A  95      21.909  23.021   4.523  1.00  0.00      RA0  C
ATOM    883  O   VAL A  95      21.337  23.957   3.934  1.00  0.00      RA0  O
ATOM    884  N   ILE A  96      21.837  22.795   5.828  1.00  0.00      RA0  N
ATOM    885  H   ILE A  96      22.351  22.025   6.204  1.00  0.00      RA0  H
ATOM    886  CA  ILE A  96      21.205  23.724   6.764  1.00  0.00      RA0  C
ATOM    887  CB  ILE A  96      20.925  23.007   8.089  1.00  0.00      RA0  C
ATOM    888  CG2 ILE A  96      20.334  23.932   9.150  1.00  0.00      RA0  C
ATOM    889  CG1 ILE A  96      20.037  21.791   7.864  1.00  0.00      RA0  C
ATOM    890  CD1 ILE A  96      19.692  21.110   9.183  1.00  0.00      RA0  C
ATOM    891  C   ILE A  96      22.105  24.922   7.010  1.00  0.00      RA0  C
ATOM    892  O   ILE A  96      21.636  26.055   7.018  1.00  0.00      RA0  O
ATOM    893  N   ASP A  97      23.403  24.677   7.207  1.00  0.00      RA0  N
ATOM    894  H   ASP A  97      23.796  23.757   7.259  1.00  0.00      RA0  H
ATOM    895  CA  ASP A  97      24.364  25.760   7.328  1.00  0.00      RA0  C
ATOM    896  CB  ASP A  97      24.227  26.773   8.496  1.00  0.00      RA0  C
ATOM    897  CG  ASP A  97      24.667  28.145   7.958  1.00  0.00      RA0  C
ATOM    898  OD1 ASP A  97      24.932  28.221   6.766  1.00  0.00      RA0  O
ATOM    899  OD2 ASP A  97      24.749  29.140   8.685  1.00  0.00      RA0  O
ATOM    900  C   ASP A  97      25.776  25.150   7.217  1.00  0.00      RA0  C
ATOM    901  O   ASP A  97      25.940  23.916   7.271  1.00  0.00      RA0  O
ATOM    902  N   ASP A  98      26.755  26.031   7.049  1.00  0.00      RA0  N
ATOM    903  H   ASP A  98      26.541  27.013   7.023  1.00  0.00      RA0  H
ATOM    904  CA  ASP A  98      28.135  25.692   7.330  1.00  0.00      RA0  C
ATOM    905  CB  ASP A  98      29.047  25.762   6.093  1.00  0.00      RA0  C
ATOM    906  CG  ASP A  98      29.837  27.049   5.950  1.00  0.00      RA0  C
ATOM    907  OD1 ASP A  98      29.688  27.722   4.933  1.00  0.00      RA0  O
ATOM    908  OD2 ASP A  98      30.696  27.324   6.782  1.00  0.00      RA0  O
ATOM    909  C   ASP A  98      28.626  26.441   8.568  1.00  0.00      RA0  C
ATOM    910  O   ASP A  98      28.047  27.450   8.983  1.00  0.00      RA0  O
ATOM    911  N   LEU A  99      29.680  25.920   9.185  1.00  0.00      RA0  N
ATOM    912  H   LEU A  99      30.194  25.163   8.777  1.00  0.00      RA0  H
ATOM    913  CA  LEU A  99      30.116  26.463  10.453  1.00  0.00      RA0  C
ATOM    914  CB  LEU A  99      29.138  26.063  11.572  1.00  0.00      RA0  C
ATOM    915  CG  LEU A  99      28.690  24.591  11.592  1.00  0.00      RA0  C
ATOM    916  CD1 LEU A  99      29.737  23.623  12.153  1.00  0.00      RA0  C
ATOM    917  CD2 LEU A  99      27.359  24.438  12.328  1.00  0.00      RA0  C
ATOM    918  C   LEU A  99      31.535  26.002  10.793  1.00  0.00      RA0  C
ATOM    919  O   LEU A  99      32.080  25.076  10.152  1.00  0.00      RA0  O
ATOM    920  N   ILE A 100      32.117  26.674  11.778  1.00  0.00      RA0  N
ATOM    921  H   ILE A 100      31.590  27.394  12.233  1.00  0.00      RA0  H
ATOM    922  CA  ILE A 100      33.357  26.250  12.405  1.00  0.00      RA0  C
ATOM    923  CB  ILE A 100      34.322  27.436  12.517  1.00  0.00      RA0  C
ATOM    924  CG2 ILE A 100      35.692  26.998  13.038  1.00  0.00      RA0  C
ATOM    925  CG1 ILE A 100      34.439  28.195  11.195  1.00  0.00      RA0  C
ATOM    926  CD1 ILE A 100      35.165  27.387  10.122  1.00  0.00      RA0  C
ATOM    927  C   ILE A 100      33.032  25.724  13.796  1.00  0.00      RA0  C
ATOM    928  O   ILE A 100      32.209  26.305  14.514  1.00  0.00      RA0  O
ATOM    929  N   VAL A 101      33.655  24.612  14.165  1.00  0.00      RA0  N
ATOM    930  H   VAL A 101      34.332  24.195  13.553  1.00  0.00      RA0  H
ATOM    931  CA  VAL A 101      33.464  24.010  15.481  1.00  0.00      RA0  C
ATOM    932  CB  VAL A 101      32.661  22.708  15.375  1.00  0.00      RA0  C
ATOM    933  CG1 VAL A 101      33.147  21.843  14.220  1.00  0.00      RA0  C
ATOM    934  CG2 VAL A 101      32.626  21.945  16.702  1.00  0.00      RA0  C
ATOM    935  C   VAL A 101      34.820  23.781  16.126  1.00  0.00      RA0  C
ATOM    936  O   VAL A 101      35.731  23.291  15.460  1.00  0.00      RA0  O
ATOM    937  N   TYR A 102      34.922  24.184  17.397  1.00  0.00      RA0  N
ATOM    938  H   TYR A 102      34.095  24.473  17.869  1.00  0.00      RA0  H
ATOM    939  CA  TYR A 102      36.137  24.019  18.230  1.00  0.00      RA0  C
ATOM    940  CB  TYR A 102      36.495  25.322  18.955  1.00  0.00      RA0  C
ATOM    941  CG  TYR A 102      36.674  26.494  18.015  1.00  0.00      RA0  C
ATOM    942  CD1 TYR A 102      35.564  27.164  17.514  1.00  0.00      RA0  C
ATOM    943  CE1 TYR A 102      35.727  28.247  16.662  1.00  0.00      RA0  C
ATOM    944  CD2 TYR A 102      37.951  26.920  17.665  1.00  0.00      RA0  C
ATOM    945  CE2 TYR A 102      38.116  28.008  16.813  1.00  0.00      RA0  C
ATOM    946  CZ  TYR A 102      37.002  28.669  16.307  1.00  0.00      RA0  C
ATOM    947  OH  TYR A 102      37.141  29.741  15.450  1.00  0.00      RA0  O
ATOM    948  HH  TYR A 102      38.055  29.942  15.282  1.00  0.00      RA0  H
ATOM    949  C   TYR A 102      35.944  22.933  19.282  1.00  0.00      RA0  C
ATOM    950  O   TYR A 102      34.884  22.843  19.913  1.00  0.00      RA0  O
ATOM    951  N   TYR A 103      36.987  22.137  19.493  1.00  0.00      RA0  N
ATOM    952  H   TYR A 103      37.828  22.287  18.966  1.00  0.00      RA0  H
ATOM    953  CA  TYR A 103      37.063  21.205  20.621  1.00  0.00      RA0  C
ATOM    954  CB  TYR A 103      37.659  19.890  20.125  1.00  0.00      RA0  C
ATOM    955  CG  TYR A 103      38.318  19.096  21.227  1.00  0.00      RA0  C
ATOM    956  CD1 TYR A 103      37.573  18.597  22.289  1.00  0.00      RA0  C
ATOM    957  CE1 TYR A 103      38.201  17.867  23.289  1.00  0.00      RA0  C
ATOM    958  CD2 TYR A 103      39.686  18.855  21.165  1.00  0.00      RA0  C
ATOM    959  CE2 TYR A 103      40.311  18.123  22.166  1.00  0.00      RA0  C
ATOM    960  CZ  TYR A 103      39.569  17.633  23.232  1.00  0.00      RA0  C
ATOM    961  OH  TYR A 103      40.187  16.914  24.233  1.00  0.00      RA0  O
ATOM    962  HH  TYR A 103      41.087  16.729  23.998  1.00  0.00      RA0  H
ATOM    963  C   TYR A 103      37.952  21.838  21.675  1.00  0.00      RA0  C
ATOM    964  O   TYR A 103      39.070  22.255  21.346  1.00  0.00      RA0  O
ATOM    965  N   PHE A 104      37.469  21.916  22.917  1.00  0.00      RA0  N
ATOM    966  H   PHE A 104      36.545  21.587  23.132  1.00  0.00      RA0  H
ATOM    967  CA  PHE A 104      38.297  22.371  24.068  1.00  0.00      RA0  C
ATOM    968  CB  PHE A 104      37.655  23.569  24.762  1.00  0.00      RA0  C
ATOM    969  CG  PHE A 104      37.586  24.726  23.798  1.00  0.00      RA0  C
ATOM    970  CD1 PHE A 104      38.759  25.278  23.295  1.00  0.00      RA0  C
ATOM    971  CD2 PHE A 104      36.354  25.242  23.419  1.00  0.00      RA0  C
ATOM    972  CE1 PHE A 104      38.700  26.361  22.426  1.00  0.00      RA0  C
ATOM    973  CE2 PHE A 104      36.295  26.326  22.554  1.00  0.00      RA0  C
ATOM    974  CZ  PHE A 104      37.467  26.891  22.065  1.00  0.00      RA0  C
ATOM    975  C   PHE A 104      38.549  21.234  25.057  1.00  0.00      RA0  C
ATOM    976  O   PHE A 104      39.695  20.881  25.318  1.00  0.00      RA0  O
ATOM    977  N   THR A 105      37.473  20.666  25.599  1.00  0.00      RA0  N
ATOM    978  H   THR A 105      36.550  21.026  25.449  1.00  0.00      RA0  H
ATOM    979  CA  THR A 105      37.528  19.428  26.379  1.00  0.00      RA0  C
ATOM    980  CB  THR A 105      37.443  19.954  27.793  1.00  0.00      RA0  C
ATOM    981  OG1 THR A 105      37.278  21.378  27.694  1.00  0.00      RA0  O
ATOM    982  HG1 THR A 105      37.362  21.723  28.573  1.00  0.00      RA0  H
ATOM    983  CG2 THR A 105      38.682  19.608  28.621  1.00  0.00      RA0  C
ATOM    984  C   THR A 105      36.371  18.515  25.975  1.00  0.00      RA0  C
ATOM    985  O   THR A 105      35.486  18.910  25.222  1.00  0.00      RA0  O
ATOM    986  N   GLU A 106      36.339  17.300  26.515  1.00  0.00      RA0  N
ATOM    987  H   GLU A 106      37.098  16.960  27.066  1.00  0.00      RA0  H
ATOM    988  CA  GLU A 106      35.233  16.397  26.204  1.00  0.00      RA0  C
ATOM    989  CB  GLU A 106      35.556  14.945  26.554  1.00  0.00      RA0  C
ATOM    990  CG  GLU A 106      36.814  14.437  25.827  1.00  0.00      RA0  C
ATOM    991  CD  GLU A 106      36.653  14.347  24.309  1.00  0.00      RA0  C
ATOM    992  OE1 GLU A 106      36.117  15.247  23.672  1.00  0.00      RA0  O
ATOM    993  OE2 GLU A 106      37.124  13.384  23.716  1.00  0.00      RA0  O
ATOM    994  C   GLU A 106      33.906  16.919  26.732  1.00  0.00      RA0  C
ATOM    995  O   GLU A 106      32.848  16.421  26.346  1.00  0.00      RA0  O
ATOM    996  N   ASP A 107      33.960  17.891  27.637  1.00  0.00      RA0  N
ATOM    997  H   ASP A 107      34.835  18.276  27.909  1.00  0.00      RA0  H
ATOM    998  CA  ASP A 107      32.769  18.505  28.199  1.00  0.00      RA0  C
ATOM    999  CB  ASP A 107      32.960  18.524  29.725  1.00  0.00      RA0  C
ATOM   1000  CG  ASP A 107      31.754  19.018  30.504  1.00  0.00      RA0  C
ATOM   1001  OD1 ASP A 107      30.690  18.409  30.447  1.00  0.00      RA0  O
ATOM   1002  OD2 ASP A 107      31.889  19.997  31.229  1.00  0.00      RA0  O
ATOM   1003  C   ASP A 107      32.470  19.884  27.594  1.00  0.00      RA0  C
ATOM   1004  O   ASP A 107      31.556  20.554  28.051  1.00  0.00      RA0  O
ATOM   1005  N   PHE A 108      33.236  20.316  26.583  1.00  0.00      RA0  N
ATOM   1006  H   PHE A 108      33.901  19.727  26.119  1.00  0.00      RA0  H
ATOM   1007  CA  PHE A 108      33.162  21.700  26.101  1.00  0.00      RA0  C
ATOM   1008  CB  PHE A 108      33.929  22.634  27.039  1.00  0.00      RA0  C
ATOM   1009  CG  PHE A 108      33.725  24.065  26.605  1.00  0.00      RA0  C
ATOM   1010  CD1 PHE A 108      32.484  24.483  26.140  1.00  0.00      RA0  C
ATOM   1011  CD2 PHE A 108      34.780  24.966  26.671  1.00  0.00      RA0  C
ATOM   1012  CE1 PHE A 108      32.308  25.793  25.717  1.00  0.00      RA0  C
ATOM   1013  CE2 PHE A 108      34.602  26.279  26.251  1.00  0.00      RA0  C
ATOM   1014  CZ  PHE A 108      33.368  26.689  25.762  1.00  0.00      RA0  C
ATOM   1015  C   PHE A 108      33.666  21.852  24.650  1.00  0.00      RA0  C
ATOM   1016  O   PHE A 108      34.880  21.753  24.368  1.00  0.00      RA0  O
ATOM   1017  N   PHE A 109      32.701  22.061  23.750  1.00  0.00      RA0  N
ATOM   1018  H   PHE A 109      31.761  22.162  24.093  1.00  0.00      RA0  H
ATOM   1019  CA  PHE A 109      32.924  22.476  22.360  1.00  0.00      RA0  C
ATOM   1020  CB  PHE A 109      32.342  21.447  21.384  1.00  0.00      RA0  C
ATOM   1021  CG  PHE A 109      33.134  20.158  21.300  1.00  0.00      RA0  C
ATOM   1022  CD1 PHE A 109      33.355  19.365  22.421  1.00  0.00      RA0  C
ATOM   1023  CD2 PHE A 109      33.616  19.742  20.064  1.00  0.00      RA0  C
ATOM   1024  CE1 PHE A 109      34.028  18.155  22.305  1.00  0.00      RA0  C
ATOM   1025  CE2 PHE A 109      34.285  18.530  19.943  1.00  0.00      RA0  C
ATOM   1026  CZ  PHE A 109      34.482  17.731  21.062  1.00  0.00      RA0  C
ATOM   1027  C   PHE A 109      32.241  23.819  22.089  1.00  0.00      RA0  C
ATOM   1028  O   PHE A 109      31.394  24.282  22.856  1.00  0.00      RA0  O
ATOM   1029  N   ARG A 110      32.585  24.424  20.962  1.00  0.00      RA0  N
ATOM   1030  H   ARG A 110      33.240  23.992  20.337  1.00  0.00      RA0  H
ATOM   1031  CA  ARG A 110      32.041  25.717  20.583  1.00  0.00      RA0  C
ATOM   1032  CB  ARG A 110      33.062  26.775  21.003  1.00  0.00      RA0  C
ATOM   1033  CG  ARG A 110      33.068  28.099  20.238  1.00  0.00      RA0  C
ATOM   1034  CD  ARG A 110      33.962  29.105  20.962  1.00  0.00      RA0  C
ATOM   1035  NE  ARG A 110      33.406  29.310  22.295  1.00  0.00      RA0  N
ATOM   1036  HE  ARG A 110      32.443  29.025  22.418  1.00  0.00      RA0  H
ATOM   1037  CZ  ARG A 110      34.083  29.866  23.338  1.00  0.00      RA0  C
ATOM   1038  NH1 ARG A 110      35.354  30.304  23.168  1.00  0.00      RA0  N
ATOM   1039 HH11 ARG A 110      35.892  30.730  23.905  1.00  0.00      RA0  H
ATOM   1040 HH12 ARG A 110      35.809  30.218  22.277  1.00  0.00      RA0  H
ATOM   1041  NH2 ARG A 110      33.451  29.959  24.526  1.00  0.00      RA0  N
ATOM   1042 HH21 ARG A 110      33.860  30.323  25.361  1.00  0.00      RA0  H
ATOM   1043 HH22 ARG A 110      32.484  29.636  24.607  1.00  0.00      RA0  H
ATOM   1044  C   ARG A 110      31.746  25.749  19.088  1.00  0.00      RA0  C
ATOM   1045  O   ARG A 110      32.562  25.276  18.300  1.00  0.00      RA0  O
ATOM   1046  N   LEU A 111      30.580  26.287  18.710  1.00  0.00      RA0  N
ATOM   1047  H   LEU A 111      29.993  26.716  19.397  1.00  0.00      RA0  H
ATOM   1048  CA  LEU A 111      30.212  26.506  17.300  1.00  0.00      RA0  C
ATOM   1049  CB  LEU A 111      28.812  25.960  17.023  1.00  0.00      RA0  C
ATOM   1050  CG  LEU A 111      28.629  24.457  17.210  1.00  0.00      RA0  C
ATOM   1051  CD1 LEU A 111      27.151  24.094  17.336  1.00  0.00      RA0  C
ATOM   1052  CD2 LEU A 111      29.283  23.662  16.086  1.00  0.00      RA0  C
ATOM   1053  C   LEU A 111      30.144  27.988  17.047  1.00  0.00      RA0  C
ATOM   1054  O   LEU A 111      29.820  28.761  17.961  1.00  0.00      RA0  O
ATOM   1055  N   VAL A 112      30.389  28.387  15.807  1.00  0.00      RA0  N
ATOM   1056  H   VAL A 112      30.680  27.732  15.104  1.00  0.00      RA0  H
ATOM   1057  CA  VAL A 112      30.190  29.775  15.392  1.00  0.00      RA0  C
ATOM   1058  CB  VAL A 112      31.527  30.473  15.118  1.00  0.00      RA0  C
ATOM   1059  CG1 VAL A 112      31.300  31.947  14.778  1.00  0.00      RA0  C
ATOM   1060  CG2 VAL A 112      32.506  30.319  16.285  1.00  0.00      RA0  C
ATOM   1061  C   VAL A 112      29.307  29.795  14.147  1.00  0.00      RA0  C
ATOM   1062  O   VAL A 112      29.639  29.175  13.139  1.00  0.00      RA0  O
ATOM   1063  N   VAL A 113      28.195  30.511  14.213  1.00  0.00      RA0  N
ATOM   1064  H   VAL A 113      27.979  31.043  15.033  1.00  0.00      RA0  H
ATOM   1065  CA  VAL A 113      27.286  30.606  13.069  1.00  0.00      RA0  C
ATOM   1066  CB  VAL A 113      26.022  29.759  13.284  1.00  0.00      RA0  C
ATOM   1067  CG1 VAL A 113      26.323  28.260  13.341  1.00  0.00      RA0  C
ATOM   1068  CG2 VAL A 113      25.242  30.239  14.510  1.00  0.00      RA0  C
ATOM   1069  C   VAL A 113      26.872  32.037  12.745  1.00  0.00      RA0  C
ATOM   1070  O   VAL A 113      26.968  32.956  13.570  1.00  0.00      RA0  O
ATOM   1071  N   ASN A 114      26.368  32.203  11.529  1.00  0.00      RA0  N
ATOM   1072  H   ASN A 114      26.147  31.378  11.002  1.00  0.00      RA0  H
ATOM   1073  CA  ASN A 114      25.969  33.509  11.022  1.00  0.00      RA0  C
ATOM   1074  CB  ASN A 114      25.820  33.434   9.496  1.00  0.00      RA0  C
ATOM   1075  CG  ASN A 114      27.049  32.845   8.837  1.00  0.00      RA0  C
ATOM   1076  OD1 ASN A 114      28.054  33.535   8.683  1.00  0.00      RA0  O
ATOM   1077  ND2 ASN A 114      26.921  31.549   8.470  1.00  0.00      RA0  N
ATOM   1078 HD21 ASN A 114      26.095  30.973   8.569  1.00  0.00      RA0  H
ATOM   1079 HD22 ASN A 114      27.659  31.013   8.052  1.00  0.00      RA0  H
ATOM   1080  C   ASN A 114      24.621  33.987  11.529  1.00  0.00      RA0  C
ATOM   1081  O   ASN A 114      23.769  33.189  11.905  1.00  0.00      RA0  O
ATOM   1082  N   SER A 115      24.446  35.308  11.508  1.00  0.00      RA0  N
ATOM   1083  H   SER A 115      25.218  35.898  11.283  1.00  0.00      RA0  H
ATOM   1084  CA  SER A 115      23.211  35.933  11.928  1.00  0.00      RA0  C
ATOM   1085  CB  SER A 115      23.335  37.459  11.881  1.00  0.00      RA0  C
ATOM   1086  OG  SER A 115      22.482  38.057  12.863  1.00  0.00      RA0  O
ATOM   1087  HG  SER A 115      21.596  37.756  12.679  1.00  0.00      RA0  H
ATOM   1088  C   SER A 115      22.004  35.426  11.128  1.00  0.00      RA0  C
ATOM   1089  O   SER A 115      20.951  35.137  11.684  1.00  0.00      RA0  O
ATOM   1090  N   ALA A 116      22.161  35.353   9.815  1.00  0.00      RA0  N
ATOM   1091  H   ALA A 116      23.061  35.500   9.411  1.00  0.00      RA0  H
ATOM   1092  CA  ALA A 116      21.043  35.018   8.928  1.00  0.00      RA0  C
ATOM   1093  CB  ALA A 116      21.508  34.976   7.472  1.00  0.00      RA0  C
ATOM   1094  C   ALA A 116      20.420  33.676   9.263  1.00  0.00      RA0  C
ATOM   1095  O   ALA A 116      19.203  33.489   9.107  1.00  0.00      RA0  O
ATOM   1096  N   THR A 117      21.240  32.742   9.737  1.00  0.00      RA0  N
ATOM   1097  H   THR A 117      22.226  32.864   9.840  1.00  0.00      RA0  H
ATOM   1098  CA  THR A 117      20.803  31.366  10.039  1.00  0.00      RA0  C
ATOM   1099  CB  THR A 117      21.821  30.526   9.299  1.00  0.00      RA0  C
ATOM   1100  OG1 THR A 117      22.896  31.381   8.870  1.00  0.00      RA0  O
ATOM   1101  HG1 THR A 117      23.573  30.725   8.659  1.00  0.00      RA0  H
ATOM   1102  CG2 THR A 117      21.206  29.837   8.088  1.00  0.00      RA0  C
ATOM   1103  C   THR A 117      20.765  31.032  11.528  1.00  0.00      RA0  C
ATOM   1104  O   THR A 117      20.453  29.895  11.901  1.00  0.00      RA0  O
ATOM   1105  N   ARG A 118      21.031  32.024  12.371  1.00  0.00      RA0  N
ATOM   1106  H   ARG A 118      21.285  32.916  11.998  1.00  0.00      RA0  H
ATOM   1107  CA  ARG A 118      21.119  31.830  13.819  1.00  0.00      RA0  C
ATOM   1108  CB  ARG A 118      21.347  33.197  14.470  1.00  0.00      RA0  C
ATOM   1109  CG  ARG A 118      21.227  33.221  15.992  1.00  0.00      RA0  C
ATOM   1110  CD  ARG A 118      21.375  34.637  16.553  1.00  0.00      RA0  C
ATOM   1111  NE  ARG A 118      20.920  34.704  17.940  1.00  0.00      RA0  N
ATOM   1112  HE  ARG A 118      19.953  34.420  18.054  1.00  0.00      RA0  H
ATOM   1113  CZ  ARG A 118      21.753  35.189  18.913  1.00  0.00      RA0  C
ATOM   1114  NH1 ARG A 118      23.022  35.524  18.610  1.00  0.00      RA0  N
ATOM   1115 HH11 ARG A 118      23.613  35.935  19.325  1.00  0.00      RA0  H
ATOM   1116 HH12 ARG A 118      23.434  35.373  17.701  1.00  0.00      RA0  H
ATOM   1117  NH2 ARG A 118      21.310  35.331  20.178  1.00  0.00      RA0  N
ATOM   1118 HH21 ARG A 118      21.932  35.667  20.914  1.00  0.00      RA0  H
ATOM   1119 HH22 ARG A 118      20.373  35.113  20.452  1.00  0.00      RA0  H
ATOM   1120  C   ARG A 118      19.916  31.116  14.423  1.00  0.00      RA0  C
ATOM   1121  O   ARG A 118      20.052  30.100  15.112  1.00  0.00      RA0  O
ATOM   1122  N   GLU A 119      18.728  31.646  14.183  1.00  0.00      RA0  N
ATOM   1123  H   GLU A 119      18.662  32.472  13.627  1.00  0.00      RA0  H
ATOM   1124  CA  GLU A 119      17.547  31.080  14.828  1.00  0.00      RA0  C
ATOM   1125  CB  GLU A 119      16.390  32.078  14.818  1.00  0.00      RA0  C
ATOM   1126  CG  GLU A 119      16.791  33.437  15.411  1.00  0.00      RA0  C
ATOM   1127  CD  GLU A 119      17.300  33.293  16.839  1.00  0.00      RA0  C
ATOM   1128  OE1 GLU A 119      16.831  32.414  17.556  1.00  0.00      RA0  O
ATOM   1129  OE2 GLU A 119      18.166  34.071  17.237  1.00  0.00      RA0  O
ATOM   1130  C   GLU A 119      17.167  29.693  14.294  1.00  0.00      RA0  C
ATOM   1131  O   GLU A 119      16.825  28.813  15.062  1.00  0.00      RA0  O
ATOM   1132  N   LYS A 120      17.286  29.493  12.992  1.00  0.00      RA0  N
ATOM   1133  H   LYS A 120      17.704  30.217  12.448  1.00  0.00      RA0  H
ATOM   1134  CA  LYS A 120      17.100  28.161  12.407  1.00  0.00      RA0  C
ATOM   1135  CB  LYS A 120      17.268  28.231  10.884  1.00  0.00      RA0  C
ATOM   1136  CG  LYS A 120      17.035  26.879  10.205  1.00  0.00      RA0  C
ATOM   1137  CD  LYS A 120      17.359  26.844   8.707  1.00  0.00      RA0  C
ATOM   1138  CE  LYS A 120      18.827  27.159   8.403  1.00  0.00      RA0  C
ATOM   1139  NZ  LYS A 120      19.195  26.669   7.066  1.00  0.00      RA0  N
ATOM   1140  HZ1 LYS A 120      20.199  26.855   6.859  1.00  0.00      RA0  H
ATOM   1141  HZ2 LYS A 120      19.083  25.634   7.038  1.00  0.00      RA0  H
ATOM   1142  HZ3 LYS A 120      18.627  27.031   6.280  1.00  0.00      RA0  H
ATOM   1143  C   LYS A 120      18.073  27.158  12.976  1.00  0.00      RA0  C
ATOM   1144  O   LYS A 120      17.715  26.044  13.303  1.00  0.00      RA0  O
ATOM   1145  N   ASP A 121      19.339  27.552  13.045  1.00  0.00      RA0  N
ATOM   1146  H   ASP A 121      19.664  28.410  12.650  1.00  0.00      RA0  H
ATOM   1147  CA  ASP A 121      20.385  26.683  13.575  1.00  0.00      RA0  C
ATOM   1148  CB  ASP A 121      21.775  27.258  13.345  1.00  0.00      RA0  C
ATOM   1149  CG  ASP A 121      22.003  27.407  11.857  1.00  0.00      RA0  C
ATOM   1150  OD1 ASP A 121      21.299  26.765  11.071  1.00  0.00      RA0  O
ATOM   1151  OD2 ASP A 121      22.874  28.189  11.494  1.00  0.00      RA0  O
ATOM   1152  C   ASP A 121      20.154  26.364  15.050  1.00  0.00      RA0  C
ATOM   1153  O   ASP A 121      20.295  25.218  15.483  1.00  0.00      RA0  O
ATOM   1154  N   LEU A 122      19.828  27.387  15.828  1.00  0.00      RA0  N
ATOM   1155  H   LEU A 122      19.743  28.295  15.416  1.00  0.00      RA0  H
ATOM   1156  CA  LEU A 122      19.602  27.193  17.256  1.00  0.00      RA0  C
ATOM   1157  CB  LEU A 122      19.360  28.518  17.979  1.00  0.00      RA0  C
ATOM   1158  CG  LEU A 122      20.638  29.345  18.120  1.00  0.00      RA0  C
ATOM   1159  CD1 LEU A 122      20.368  30.692  18.791  1.00  0.00      RA0  C
ATOM   1160  CD2 LEU A 122      21.744  28.557  18.822  1.00  0.00      RA0  C
ATOM   1161  C   LEU A 122      18.452  26.245  17.509  1.00  0.00      RA0  C
ATOM   1162  O   LEU A 122      18.522  25.412  18.398  1.00  0.00      RA0  O
ATOM   1163  N   SER A 123      17.383  26.364  16.730  1.00  0.00      RA0  N
ATOM   1164  H   SER A 123      17.359  27.059  16.009  1.00  0.00      RA0  H
ATOM   1165  CA  SER A 123      16.226  25.489  16.918  1.00  0.00      RA0  C
ATOM   1166  CB  SER A 123      15.086  26.072  16.093  1.00  0.00      RA0  C
ATOM   1167  OG  SER A 123      14.899  27.434  16.495  1.00  0.00      RA0  O
ATOM   1168  HG  SER A 123      15.583  27.960  16.089  1.00  0.00      RA0  H
ATOM   1169  C   SER A 123      16.595  24.052  16.582  1.00  0.00      RA0  C
ATOM   1170  O   SER A 123      16.212  23.125  17.291  1.00  0.00      RA0  O
ATOM   1171  N   TRP A 124      17.343  23.880  15.498  1.00  0.00      RA0  N
ATOM   1172  H   TRP A 124      17.647  24.674  14.964  1.00  0.00      RA0  H
ATOM   1173  CA  TRP A 124      17.787  22.548  15.055  1.00  0.00      RA0  C
ATOM   1174  CB  TRP A 124      18.419  22.676  13.667  1.00  0.00      RA0  C
ATOM   1175  CG  TRP A 124      18.817  21.330  13.110  1.00  0.00      RA0  C
ATOM   1176  CD2 TRP A 124      17.967  20.325  12.517  1.00  0.00      RA0  C
ATOM   1177  CE2 TRP A 124      18.795  19.253  12.109  1.00  0.00      RA0  C
ATOM   1178  CE3 TRP A 124      16.597  20.256  12.300  1.00  0.00      RA0  C
ATOM   1179  CD1 TRP A 124      20.114  20.804  13.028  1.00  0.00      RA0  C
ATOM   1180  NE1 TRP A 124      20.107  19.579  12.438  1.00  0.00      RA0  N
ATOM   1181  HE1 TRP A 124      20.893  19.022  12.254  1.00  0.00      RA0  H
ATOM   1182  CZ2 TRP A 124      18.231  18.145  11.489  1.00  0.00      RA0  C
ATOM   1183  CZ3 TRP A 124      16.045  19.141  11.680  1.00  0.00      RA0  C
ATOM   1184  CH2 TRP A 124      16.859  18.090  11.274  1.00  0.00      RA0  C
ATOM   1185  C   TRP A 124      18.760  21.909  16.045  1.00  0.00      RA0  C
ATOM   1186  O   TRP A 124      18.593  20.764  16.438  1.00  0.00      RA0  O
ATOM   1187  N   ILE A 125      19.761  22.681  16.455  1.00  0.00      RA0  N
ATOM   1188  H   ILE A 125      19.820  23.605  16.091  1.00  0.00      RA0  H
ATOM   1189  CA  ILE A 125      20.746  22.218  17.430  1.00  0.00      RA0  C
ATOM   1190  CB  ILE A 125      21.849  23.257  17.656  1.00  0.00      RA0  C
ATOM   1191  CG2 ILE A 125      22.771  22.872  18.815  1.00  0.00      RA0  C
ATOM   1192  CG1 ILE A 125      22.652  23.461  16.370  1.00  0.00      RA0  C
ATOM   1193  CD1 ILE A 125      23.550  24.696  16.437  1.00  0.00      RA0  C
ATOM   1194  C   ILE A 125      20.050  21.835  18.742  1.00  0.00      RA0  C
ATOM   1195  O   ILE A 125      20.290  20.760  19.269  1.00  0.00      RA0  O
ATOM   1196  N   THR A 126      19.185  22.715  19.246  1.00  0.00      RA0  N
ATOM   1197  H   THR A 126      19.020  23.584  18.781  1.00  0.00      RA0  H
ATOM   1198  CA  THR A 126      18.413  22.427  20.459  1.00  0.00      RA0  C
ATOM   1199  CB  THR A 126      17.576  23.644  20.843  1.00  0.00      RA0  C
ATOM   1200  OG1 THR A 126      18.450  24.768  21.012  1.00  0.00      RA0  O
ATOM   1201  HG1 THR A 126      18.612  25.117  20.145  1.00  0.00      RA0  H
ATOM   1202  CG2 THR A 126      16.766  23.409  22.119  1.00  0.00      RA0  C
ATOM   1203  C   THR A 126      17.638  21.140  20.388  1.00  0.00      RA0  C
ATOM   1204  O   THR A 126      17.679  20.344  21.333  1.00  0.00      RA0  O
ATOM   1205  N   GLN A 127      16.919  20.950  19.285  1.00  0.00      RA0  N
ATOM   1206  H   GLN A 127      16.931  21.647  18.564  1.00  0.00      RA0  H
ATOM   1207  CA  GLN A 127      16.103  19.760  19.063  1.00  0.00      RA0  C
ATOM   1208  CB  GLN A 127      15.406  19.878  17.708  1.00  0.00      RA0  C
ATOM   1209  CG  GLN A 127      14.535  18.678  17.337  1.00  0.00      RA0  C
ATOM   1210  CD  GLN A 127      13.854  18.961  16.013  1.00  0.00      RA0  C
ATOM   1211  OE1 GLN A 127      12.822  19.619  15.949  1.00  0.00      RA0  O
ATOM   1212  NE2 GLN A 127      14.489  18.431  14.952  1.00  0.00      RA0  N
ATOM   1213 HE21 GLN A 127      15.326  17.888  15.051  1.00  0.00      RA0  H
ATOM   1214 HE22 GLN A 127      14.152  18.564  14.021  1.00  0.00      RA0  H
ATOM   1215  C   GLN A 127      16.927  18.464  19.147  1.00  0.00      RA0  C
ATOM   1216  O   GLN A 127      16.596  17.540  19.877  1.00  0.00      RA0  O
ATOM   1217  N   HIS A 128      18.018  18.419  18.397  1.00  0.00      RA0  N
ATOM   1218  H   HIS A 128      18.299  19.240  17.892  1.00  0.00      RA0  H
ATOM   1219  CA  HIS A 128      18.844  17.228  18.341  1.00  0.00      RA0  C
ATOM   1220  CB  HIS A 128      19.638  17.156  17.036  1.00  0.00      RA0  C
ATOM   1221  CG  HIS A 128      18.689  16.784  15.924  1.00  0.00      RA0  C
ATOM   1222  ND1 HIS A 128      18.531  15.531  15.457  1.00  0.00      RA0  N
ATOM   1223  HD1 HIS A 128      19.016  14.727  15.744  1.00  0.00      RA0  H
ATOM   1224  CD2 HIS A 128      17.811  17.631  15.245  1.00  0.00      RA0  C
ATOM   1225  NE2 HIS A 128      17.112  16.873  14.366  1.00  0.00      RA0  N
ATOM   1226  CE1 HIS A 128      17.557  15.580  14.493  1.00  0.00      RA0  C
ATOM   1227  C   HIS A 128      19.769  17.062  19.563  1.00  0.00      RA0  C
ATOM   1228  O   HIS A 128      20.225  15.953  19.833  1.00  0.00      RA0  O
ATOM   1229  N   ALA A 129      20.027  18.136  20.308  1.00  0.00      RA0  N
ATOM   1230  H   ALA A 129      19.633  19.024  20.066  1.00  0.00      RA0  H
ATOM   1231  CA  ALA A 129      20.873  18.057  21.500  1.00  0.00      RA0  C
ATOM   1232  CB  ALA A 129      21.303  19.444  21.974  1.00  0.00      RA0  C
ATOM   1233  C   ALA A 129      20.202  17.338  22.680  1.00  0.00      RA0  C
ATOM   1234  O   ALA A 129      20.880  16.738  23.501  1.00  0.00      RA0  O
ATOM   1235  N   GLU A 130      18.881  17.425  22.754  1.00  0.00      RA0  N
ATOM   1236  H   GLU A 130      18.372  17.866  22.013  1.00  0.00      RA0  H
ATOM   1237  CA  GLU A 130      18.113  17.027  23.947  1.00  0.00      RA0  C
ATOM   1238  CB  GLU A 130      16.623  17.366  23.738  1.00  0.00      RA0  C
ATOM   1239  CG  GLU A 130      15.688  17.117  24.927  1.00  0.00      RA0  C
ATOM   1240  CD  GLU A 130      15.349  15.644  25.035  1.00  0.00      RA0  C
ATOM   1241  OE1 GLU A 130      15.297  14.977  24.004  1.00  0.00      RA0  O
ATOM   1242  OE2 GLU A 130      15.145  15.166  26.147  1.00  0.00      RA0  O
ATOM   1243  C   GLU A 130      18.400  15.609  24.440  1.00  0.00      RA0  C
ATOM   1244  O   GLU A 130      18.651  15.430  25.640  1.00  0.00      RA0  O
ATOM   1245  N   PRO A 131      18.393  14.603  23.570  1.00  0.00      RA0  N
ATOM   1246  CD  PRO A 131      18.043  14.605  22.145  1.00  0.00      RA0  C
ATOM   1247  CA  PRO A 131      18.648  13.234  24.018  1.00  0.00      RA0  C
ATOM   1248  CB  PRO A 131      18.323  12.359  22.801  1.00  0.00      RA0  C
ATOM   1249  CG  PRO A 131      17.473  13.223  21.881  1.00  0.00      RA0  C
ATOM   1250  C   PRO A 131      20.074  12.993  24.479  1.00  0.00      RA0  C
ATOM   1251  O   PRO A 131      20.319  12.039  25.221  1.00  0.00      RA0  O
ATOM   1252  N   PHE A 132      20.994  13.857  24.056  1.00  0.00      RA0  N
ATOM   1253  H   PHE A 132      20.708  14.667  23.540  1.00  0.00      RA0  H
ATOM   1254  CA  PHE A 132      22.381  13.799  24.487  1.00  0.00      RA0  C
ATOM   1255  CB  PHE A 132      23.314  14.295  23.381  1.00  0.00      RA0  C
ATOM   1256  CG  PHE A 132      23.126  13.527  22.094  1.00  0.00      RA0  C
ATOM   1257  CD1 PHE A 132      23.930  12.428  21.821  1.00  0.00      RA0  C
ATOM   1258  CD2 PHE A 132      22.167  13.928  21.171  1.00  0.00      RA0  C
ATOM   1259  CE1 PHE A 132      23.781  11.738  20.624  1.00  0.00      RA0  C
ATOM   1260  CE2 PHE A 132      22.017  13.238  19.975  1.00  0.00      RA0  C
ATOM   1261  CZ  PHE A 132      22.828  12.145  19.698  1.00  0.00      RA0  C
ATOM   1262  C   PHE A 132      22.668  14.592  25.770  1.00  0.00      RA0  C
ATOM   1263  O   PHE A 132      23.759  14.469  26.353  1.00  0.00      RA0  O
ATOM   1264  N   GLY A 133      21.702  15.400  26.203  1.00  0.00      RA0  N
ATOM   1265  H   GLY A 133      20.862  15.516  25.668  1.00  0.00      RA0  H
ATOM   1266  CA  GLY A 133      21.820  16.178  27.431  1.00  0.00      RA0  C
ATOM   1267  C   GLY A 133      22.832  17.306  27.350  1.00  0.00      RA0  C
ATOM   1268  O   GLY A 133      23.558  17.570  28.316  1.00  0.00      RA0  O
ATOM   1269  N   ILE A 134      22.864  17.993  26.212  1.00  0.00      RA0  N
ATOM   1270  H   ILE A 134      22.136  17.870  25.538  1.00  0.00      RA0  H
ATOM   1271  CA  ILE A 134      23.862  19.032  25.986  1.00  0.00      RA0  C
ATOM   1272  CB  ILE A 134      24.285  19.069  24.518  1.00  0.00      RA0  C
ATOM   1273  CG2 ILE A 134      25.363  20.125  24.269  1.00  0.00      RA0  C
ATOM   1274  CG1 ILE A 134      24.750  17.682  24.087  1.00  0.00      RA0  C
ATOM   1275  CD1 ILE A 134      25.852  17.144  24.998  1.00  0.00      RA0  C
ATOM   1276  C   ILE A 134      23.293  20.373  26.433  1.00  0.00      RA0  C
ATOM   1277  O   ILE A 134      22.166  20.722  26.075  1.00  0.00      RA0  O
ATOM   1278  N   GLU A 135      24.065  21.094  27.242  1.00  0.00      RA0  N
ATOM   1279  H   GLU A 135      24.977  20.752  27.463  1.00  0.00      RA0  H
ATOM   1280  CA  GLU A 135      23.728  22.449  27.678  1.00  0.00      RA0  C
ATOM   1281  CB  GLU A 135      24.487  22.610  29.003  1.00  0.00      RA0  C
ATOM   1282  CG  GLU A 135      24.655  23.989  29.642  1.00  0.00      RA0  C
ATOM   1283  CD  GLU A 135      25.615  23.838  30.816  1.00  0.00      RA0  C
ATOM   1284  OE1 GLU A 135      26.628  24.536  30.859  1.00  0.00      RA0  O
ATOM   1285  OE2 GLU A 135      25.390  22.982  31.672  1.00  0.00      RA0  O
ATOM   1286  C   GLU A 135      24.204  23.447  26.613  1.00  0.00      RA0  C
ATOM   1287  O   GLU A 135      25.387  23.508  26.304  1.00  0.00      RA0  O
ATOM   1288  N   ILE A 136      23.267  24.219  26.067  1.00  0.00      RA0  N
ATOM   1289  H   ILE A 136      22.357  24.247  26.476  1.00  0.00      RA0  H
ATOM   1290  CA  ILE A 136      23.543  25.167  24.980  1.00  0.00      RA0  C
ATOM   1291  CB  ILE A 136      22.476  25.002  23.902  1.00  0.00      RA0  C
ATOM   1292  CG2 ILE A 136      22.673  25.979  22.742  1.00  0.00      RA0  C
ATOM   1293  CG1 ILE A 136      22.428  23.545  23.446  1.00  0.00      RA0  C
ATOM   1294  CD1 ILE A 136      21.335  23.309  22.412  1.00  0.00      RA0  C
ATOM   1295  C   ILE A 136      23.525  26.578  25.545  1.00  0.00      RA0  C
ATOM   1296  O   ILE A 136      22.514  26.993  26.112  1.00  0.00      RA0  O
ATOM   1297  N   THR A 137      24.636  27.308  25.390  1.00  0.00      RA0  N
ATOM   1298  H   THR A 137      25.458  26.901  24.994  1.00  0.00      RA0  H
ATOM   1299  CA  THR A 137      24.751  28.675  25.878  1.00  0.00      RA0  C
ATOM   1300  CB  THR A 137      25.770  28.552  26.994  1.00  0.00      RA0  C
ATOM   1301  OG1 THR A 137      25.442  27.364  27.729  1.00  0.00      RA0  O
ATOM   1302  HG1 THR A 137      26.196  27.115  28.250  1.00  0.00      RA0  H
ATOM   1303  CG2 THR A 137      25.831  29.785  27.898  1.00  0.00      RA0  C
ATOM   1304  C   THR A 137      25.140  29.591  24.728  1.00  0.00      RA0  C
ATOM   1305  O   THR A 137      26.202  29.420  24.130  1.00  0.00      RA0  O
ATOM   1306  N   VAL A 138      24.276  30.548  24.409  1.00  0.00      RA0  N
ATOM   1307  H   VAL A 138      23.496  30.726  25.006  1.00  0.00      RA0  H
ATOM   1308  CA  VAL A 138      24.569  31.510  23.345  1.00  0.00      RA0  C
ATOM   1309  CB  VAL A 138      23.271  31.978  22.696  1.00  0.00      RA0  C
ATOM   1310  CG1 VAL A 138      23.557  32.879  21.499  1.00  0.00      RA0  C
ATOM   1311  CG2 VAL A 138      22.410  30.775  22.307  1.00  0.00      RA0  C
ATOM   1312  C   VAL A 138      25.368  32.678  23.936  1.00  0.00      RA0  C
ATOM   1313  O   VAL A 138      24.944  33.289  24.920  1.00  0.00      RA0  O
ATOM   1314  N   ARG A 139      26.488  33.018  23.307  1.00  0.00      RA0  N
ATOM   1315  H   ARG A 139      26.673  32.628  22.409  1.00  0.00      RA0  H
ATOM   1316  CA  ARG A 139      27.450  33.974  23.874  1.00  0.00      RA0  C
ATOM   1317  CB  ARG A 139      28.872  33.478  23.643  1.00  0.00      RA0  C
ATOM   1318  CG  ARG A 139      29.074  32.058  24.174  1.00  0.00      RA0  C
ATOM   1319  CD  ARG A 139      28.614  31.915  25.627  1.00  0.00      RA0  C
ATOM   1320  NE  ARG A 139      29.091  33.046  26.414  1.00  0.00      RA0  N
ATOM   1321  HE  ARG A 139      28.571  33.912  26.369  1.00  0.00      RA0  H
ATOM   1322  CZ  ARG A 139      30.278  32.994  27.062  1.00  0.00      RA0  C
ATOM   1323  NH1 ARG A 139      30.953  31.822  27.122  1.00  0.00      RA0  N
ATOM   1324 HH11 ARG A 139      31.796  31.706  27.646  1.00  0.00      RA0  H
ATOM   1325 HH12 ARG A 139      30.631  30.994  26.628  1.00  0.00      RA0  H
ATOM   1326  NH2 ARG A 139      30.742  34.130  27.620  1.00  0.00      RA0  N
ATOM   1327 HH21 ARG A 139      31.577  34.224  28.160  1.00  0.00      RA0  H
ATOM   1328 HH22 ARG A 139      30.227  35.003  27.485  1.00  0.00      RA0  H
ATOM   1329  C   ARG A 139      27.259  35.386  23.330  1.00  0.00      RA0  C
ATOM   1330  O   ARG A 139      28.145  35.986  22.706  1.00  0.00      RA0  O
ATOM   1331  N   ASP A 140      26.099  35.947  23.626  1.00  0.00      RA0  N
ATOM   1332  H   ASP A 140      25.417  35.428  24.145  1.00  0.00      RA0  H
ATOM   1333  CA  ASP A 140      25.763  37.288  23.171  1.00  0.00      RA0  C
ATOM   1334  CB  ASP A 140      24.240  37.498  23.143  1.00  0.00      RA0  C
ATOM   1335  CG  ASP A 140      23.530  36.528  22.200  1.00  0.00      RA0  C
ATOM   1336  OD1 ASP A 140      23.941  36.365  21.053  1.00  0.00      RA0  O
ATOM   1337  OD2 ASP A 140      22.527  35.940  22.595  1.00  0.00      RA0  O
ATOM   1338  C   ASP A 140      26.461  38.356  24.001  1.00  0.00      RA0  C
ATOM   1339  O   ASP A 140      26.303  39.538  23.728  1.00  0.00      RA0  O
ATOM   1340  N   ASP A 141      27.195  37.921  25.031  1.00  0.00      RA0  N
ATOM   1341  H   ASP A 141      27.324  36.945  25.205  1.00  0.00      RA0  H
ATOM   1342  CA  ASP A 141      28.079  38.774  25.811  1.00  0.00      RA0  C
ATOM   1343  CB  ASP A 141      28.319  38.135  27.184  1.00  0.00      RA0  C
ATOM   1344  CG  ASP A 141      29.136  36.853  27.066  1.00  0.00      RA0  C
ATOM   1345  OD1 ASP A 141      28.678  35.884  26.462  1.00  0.00      RA0  O
ATOM   1346  OD2 ASP A 141      30.229  36.789  27.619  1.00  0.00      RA0  O
ATOM   1347  C   ASP A 141      29.436  39.080  25.147  1.00  0.00      RA0  C
ATOM   1348  O   ASP A 141      30.193  39.924  25.662  1.00  0.00      RA0  O
ATOM   1349  N   LEU A 142      29.715  38.394  24.033  1.00  0.00      RA0  N
ATOM   1350  H   LEU A 142      29.034  37.792  23.612  1.00  0.00      RA0  H
ATOM   1351  CA  LEU A 142      30.966  38.532  23.283  1.00  0.00      RA0  C
ATOM   1352  CB  LEU A 142      31.614  37.166  23.048  1.00  0.00      RA0  C
ATOM   1353  CG  LEU A 142      31.907  36.377  24.326  1.00  0.00      RA0  C
ATOM   1354  CD1 LEU A 142      32.443  34.979  24.014  1.00  0.00      RA0  C
ATOM   1355  CD2 LEU A 142      32.839  37.133  25.272  1.00  0.00      RA0  C
ATOM   1356  C   LEU A 142      30.768  39.226  21.951  1.00  0.00      RA0  C
ATOM   1357  O   LEU A 142      29.785  38.975  21.236  1.00  0.00      RA0  O
ATOM   1358  N   SER A 143      31.742  40.055  21.608  1.00  0.00      RA0  N
ATOM   1359  H   SER A 143      32.496  40.277  22.223  1.00  0.00      RA0  H
ATOM   1360  CA  SER A 143      31.886  40.617  20.278  1.00  0.00      RA0  C
ATOM   1361  CB  SER A 143      32.142  42.087  20.497  1.00  0.00      RA0  C
ATOM   1362  OG  SER A 143      32.033  42.277  21.903  1.00  0.00      RA0  O
ATOM   1363  HG  SER A 143      31.130  42.042  22.102  1.00  0.00      RA0  H
ATOM   1364  C   SER A 143      33.074  39.904  19.640  1.00  0.00      RA0  C
ATOM   1365  O   SER A 143      33.806  39.158  20.310  1.00  0.00      RA0  O
ATOM   1366  N   MSE A 144      33.253  40.097  18.350  1.00  0.00      RA0  N
ATOM   1367  H   MSE A 144      32.690  40.718  17.800  1.00  0.00      RA0  H
ATOM   1368  CA  MSE A 144      34.328  39.411  17.655  1.00  0.00      RA0  C
ATOM   1369  CB  MSE A 144      33.844  38.030  17.201  1.00  0.00      RA0  C
ATOM   1370  CG  MSE A 144      34.950  37.122  16.657  1.00  0.00      RA0  C
ATOM   1371  SE  MSE A 144      34.393  35.423  16.446  1.00  0.00      RA0  S
ATOM   1372  CE  MSE A 144      32.872  35.764  15.547  1.00  0.00      RA0  C
ATOM   1373  C   MSE A 144      34.823  40.277  16.518  1.00  0.00      RA0  C
ATOM   1374  O   MSE A 144      34.018  40.927  15.822  1.00  0.00      RA0  O
ATOM   1375  N   ILE A 145      36.145  40.281  16.350  1.00  0.00      RA0  N
ATOM   1376  H   ILE A 145      36.722  39.722  16.950  1.00  0.00      RA0  H
ATOM   1377  CA  ILE A 145      36.817  41.057  15.315  1.00  0.00      RA0  C
ATOM   1378  CB  ILE A 145      37.632  42.195  15.943  1.00  0.00      RA0  C
ATOM   1379  CG2 ILE A 145      38.310  43.044  14.865  1.00  0.00      RA0  C
ATOM   1380  CG1 ILE A 145      36.780  43.049  16.886  1.00  0.00      RA0  C
ATOM   1381  CD1 ILE A 145      37.596  44.106  17.632  1.00  0.00      RA0  C
ATOM   1382  C   ILE A 145      37.729  40.128  14.530  1.00  0.00      RA0  C
ATOM   1383  O   ILE A 145      38.504  39.373  15.126  1.00  0.00      RA0  O
ATOM   1384  N   ALA A 146      37.627  40.164  13.204  1.00  0.00      RA0  N
ATOM   1385  H   ALA A 146      37.039  40.863  12.795  1.00  0.00      RA0  H
ATOM   1386  CA  ALA A 146      38.491  39.366  12.339  1.00  0.00      RA0  C
ATOM   1387  CB  ALA A 146      37.700  38.860  11.133  1.00  0.00      RA0  C
ATOM   1388  C   ALA A 146      39.592  40.260  11.825  1.00  0.00      RA0  C
ATOM   1389  O   ALA A 146      39.320  41.270  11.191  1.00  0.00      RA0  O
ATOM   1390  N   VAL A 147      40.832  39.879  12.100  1.00  0.00      RA0  N
ATOM   1391  H   VAL A 147      40.995  39.036  12.599  1.00  0.00      RA0  H
ATOM   1392  CA  VAL A 147      41.994  40.689  11.695  1.00  0.00      RA0  C
ATOM   1393  CB  VAL A 147      42.872  40.977  12.915  1.00  0.00      RA0  C
ATOM   1394  CG1 VAL A 147      44.032  41.906  12.561  1.00  0.00      RA0  C
ATOM   1395  CG2 VAL A 147      42.038  41.525  14.075  1.00  0.00      RA0  C
ATOM   1396  C   VAL A 147      42.735  39.835  10.682  1.00  0.00      RA0  C
ATOM   1397  O   VAL A 147      43.186  38.736  11.015  1.00  0.00      RA0  O
ATOM   1398  N   GLN A 148      42.820  40.325   9.451  1.00  0.00      RA0  N
ATOM   1399  H   GLN A 148      42.573  41.271   9.258  1.00  0.00      RA0  H
ATOM   1400  CA  GLN A 148      43.218  39.503   8.302  1.00  0.00      RA0  C
ATOM   1401  CB  GLN A 148      41.970  39.167   7.477  1.00  0.00      RA0  C
ATOM   1402  CG  GLN A 148      40.688  38.950   8.298  1.00  0.00      RA0  C
ATOM   1403  CD  GLN A 148      40.402  37.482   8.556  1.00  0.00      RA0  C
ATOM   1404  OE1 GLN A 148      39.672  36.860   7.783  1.00  0.00      RA0  O
ATOM   1405  NE2 GLN A 148      40.953  36.979   9.678  1.00  0.00      RA0  N
ATOM   1406 HE21 GLN A 148      41.559  37.510  10.278  1.00  0.00      RA0  H
ATOM   1407 HE22 GLN A 148      40.780  36.042  10.004  1.00  0.00      RA0  H
ATOM   1408  C   GLN A 148      44.283  40.159   7.421  1.00  0.00      RA0  C
ATOM   1409  O   GLN A 148      44.236  41.371   7.132  1.00  0.00      RA0  O
ATOM   1410  N   GLY A 149      45.222  39.347   6.947  1.00  0.00      RA0  N
ATOM   1411  H   GLY A 149      45.306  38.403   7.261  1.00  0.00      RA0  H
ATOM   1412  CA  GLY A 149      46.256  39.825   6.042  1.00  0.00      RA0  C
ATOM   1413  C   GLY A 149      47.621  39.353   6.499  1.00  0.00      RA0  C
ATOM   1414  O   GLY A 149      47.767  38.836   7.614  1.00  0.00      RA0  O
ATOM   1415  N   PRO A 150      48.615  39.532   5.647  1.00  0.00      RA0  N
ATOM   1416  CD  PRO A 150      48.492  40.150   4.334  1.00  0.00      RA0  C
ATOM   1417  CA  PRO A 150      49.959  39.020   5.916  1.00  0.00      RA0  C
ATOM   1418  CB  PRO A 150      50.689  39.248   4.587  1.00  0.00      RA0  C
ATOM   1419  CG  PRO A 150      49.933  40.379   3.899  1.00  0.00      RA0  C
ATOM   1420  C   PRO A 150      50.669  39.625   7.147  1.00  0.00      RA0  C
ATOM   1421  O   PRO A 150      51.533  38.974   7.746  1.00  0.00      RA0  O
ATOM   1422  N   ASN A 151      50.253  40.809   7.565  1.00  0.00      RA0  N
ATOM   1423  H   ASN A 151      49.535  41.287   7.052  1.00  0.00      RA0  H
ATOM   1424  CA  ASN A 151      50.760  41.443   8.778  1.00  0.00      RA0  C
ATOM   1425  CB  ASN A 151      51.186  42.892   8.550  1.00  0.00      RA0  C
ATOM   1426  CG  ASN A 151      52.497  42.984   7.807  1.00  0.00      RA0  C
ATOM   1427  OD1 ASN A 151      53.499  42.388   8.186  1.00  0.00      RA0  O
ATOM   1428  ND2 ASN A 151      52.432  43.766   6.715  1.00  0.00      RA0  N
ATOM   1429 HD21 ASN A 151      51.592  44.285   6.517  1.00  0.00      RA0  H
ATOM   1430 HD22 ASN A 151      53.187  43.878   6.071  1.00  0.00      RA0  H
ATOM   1431  C   ASN A 151      49.733  41.475   9.912  1.00  0.00      RA0  C
ATOM   1432  O   ASN A 151      49.956  42.116  10.946  1.00  0.00      RA0  O
ATOM   1433  N   ALA A 152      48.610  40.780   9.739  1.00  0.00      RA0  N
ATOM   1434  H   ALA A 152      48.500  40.203   8.927  1.00  0.00      RA0  H
ATOM   1435  CA  ALA A 152      47.525  40.831  10.724  1.00  0.00      RA0  C
ATOM   1436  CB  ALA A 152      46.307  40.084  10.210  1.00  0.00      RA0  C
ATOM   1437  C   ALA A 152      47.870  40.232  12.082  1.00  0.00      RA0  C
ATOM   1438  O   ALA A 152      47.643  40.855  13.112  1.00  0.00      RA0  O
ATOM   1439  N   GLN A 153      48.417  39.025  12.076  1.00  0.00      RA0  N
ATOM   1440  H   GLN A 153      48.620  38.602  11.194  1.00  0.00      RA0  H
ATOM   1441  CA  GLN A 153      48.786  38.360  13.322  1.00  0.00      RA0  C
ATOM   1442  CB  GLN A 153      49.245  36.938  13.023  1.00  0.00      RA0  C
ATOM   1443  CG  GLN A 153      48.073  36.158  12.431  1.00  0.00      RA0  C
ATOM   1444  CD  GLN A 153      48.529  34.801  11.951  1.00  0.00      RA0  C
ATOM   1445  OE1 GLN A 153      49.630  34.645  11.440  1.00  0.00      RA0  O
ATOM   1446  NE2 GLN A 153      47.620  33.829  12.139  1.00  0.00      RA0  N
ATOM   1447 HE21 GLN A 153      46.695  34.017  12.488  1.00  0.00      RA0  H
ATOM   1448 HE22 GLN A 153      47.849  32.875  11.947  1.00  0.00      RA0  H
ATOM   1449  C   GLN A 153      49.832  39.187  14.072  1.00  0.00      RA0  C
ATOM   1450  O   GLN A 153      49.689  39.419  15.253  1.00  0.00      RA0  O
ATOM   1451  N   ALA A 154      50.851  39.664  13.363  1.00  0.00      RA0  N
ATOM   1452  H   ALA A 154      50.899  39.474  12.385  1.00  0.00      RA0  H
ATOM   1453  CA  ALA A 154      51.905  40.471  13.987  1.00  0.00      RA0  C
ATOM   1454  CB  ALA A 154      52.975  40.833  12.957  1.00  0.00      RA0  C
ATOM   1455  C   ALA A 154      51.351  41.767  14.598  1.00  0.00      RA0  C
ATOM   1456  O   ALA A 154      51.682  42.119  15.731  1.00  0.00      RA0  O
ATOM   1457  N   LYS A 155      50.525  42.479  13.847  1.00  0.00      RA0  N
ATOM   1458  H   LYS A 155      50.271  42.156  12.933  1.00  0.00      RA0  H
ATOM   1459  CA  LYS A 155      49.955  43.733  14.328  1.00  0.00      RA0  C
ATOM   1460  CB  LYS A 155      49.236  44.476  13.206  1.00  0.00      RA0  C
ATOM   1461  CG  LYS A 155      50.193  45.184  12.247  1.00  0.00      RA0  C
ATOM   1462  CD  LYS A 155      49.438  45.828  11.085  1.00  0.00      RA0  C
ATOM   1463  CE  LYS A 155      50.315  46.694  10.180  1.00  0.00      RA0  C
ATOM   1464  NZ  LYS A 155      49.525  47.098   9.013  1.00  0.00      RA0  N
ATOM   1465  HZ1 LYS A 155      50.061  47.636   8.298  1.00  0.00      RA0  H
ATOM   1466  HZ2 LYS A 155      49.266  46.269   8.438  1.00  0.00      RA0  H
ATOM   1467  HZ3 LYS A 155      48.660  47.626   9.230  1.00  0.00      RA0  H
ATOM   1468  C   LYS A 155      49.019  43.509  15.502  1.00  0.00      RA0  C
ATOM   1469  O   LYS A 155      49.099  44.228  16.516  1.00  0.00      RA0  O
ATOM   1470  N   ALA A 156      48.162  42.490  15.413  1.00  0.00      RA0  N
ATOM   1471  H   ALA A 156      48.142  41.923  14.590  1.00  0.00      RA0  H
ATOM   1472  CA  ALA A 156      47.302  42.150  16.552  1.00  0.00      RA0  C
ATOM   1473  CB  ALA A 156      46.380  40.978  16.209  1.00  0.00      RA0  C
ATOM   1474  C   ALA A 156      48.114  41.792  17.779  1.00  0.00      RA0  C
ATOM   1475  O   ALA A 156      47.756  42.196  18.881  1.00  0.00      RA0  O
ATOM   1476  N   ALA A 157      49.205  41.055  17.580  1.00  0.00      RA0  N
ATOM   1477  H   ALA A 157      49.470  40.791  16.651  1.00  0.00      RA0  H
ATOM   1478  CA  ALA A 157      49.982  40.538  18.704  1.00  0.00      RA0  C
ATOM   1479  CB  ALA A 157      51.042  39.544  18.228  1.00  0.00      RA0  C
ATOM   1480  C   ALA A 157      50.677  41.640  19.516  1.00  0.00      RA0  C
ATOM   1481  O   ALA A 157      50.990  41.430  20.683  1.00  0.00      RA0  O
ATOM   1482  N   THR A 158      50.868  42.824  18.922  1.00  0.00      RA0  N
ATOM   1483  H   THR A 158      50.593  42.960  17.970  1.00  0.00      RA0  H
ATOM   1484  CA  THR A 158      51.429  43.975  19.664  1.00  0.00      RA0  C
ATOM   1485  CB  THR A 158      51.828  45.119  18.719  1.00  0.00      RA0  C
ATOM   1486  OG1 THR A 158      50.708  45.709  18.057  1.00  0.00      RA0  O
ATOM   1487  HG1 THR A 158      50.310  45.056  17.496  1.00  0.00      RA0  H
ATOM   1488  CG2 THR A 158      52.856  44.636  17.695  1.00  0.00      RA0  C
ATOM   1489  C   THR A 158      50.521  44.382  20.809  1.00  0.00      RA0  C
ATOM   1490  O   THR A 158      50.962  45.065  21.722  1.00  0.00      RA0  O
ATOM   1491  N   LEU A 159      49.248  43.993  20.740  1.00  0.00      RA0  N
ATOM   1492  H   LEU A 159      48.926  43.433  19.975  1.00  0.00      RA0  H
ATOM   1493  CA  LEU A 159      48.252  44.320  21.759  1.00  0.00      RA0  C
ATOM   1494  CB  LEU A 159      46.925  44.643  21.084  1.00  0.00      RA0  C
ATOM   1495  CG  LEU A 159      47.124  45.696  19.992  1.00  0.00      RA0  C
ATOM   1496  CD1 LEU A 159      45.869  45.864  19.149  1.00  0.00      RA0  C
ATOM   1497  CD2 LEU A 159      47.626  47.030  20.548  1.00  0.00      RA0  C
ATOM   1498  C   LEU A 159      48.105  43.238  22.813  1.00  0.00      RA0  C
ATOM   1499  O   LEU A 159      47.451  43.472  23.828  1.00  0.00      RA0  O
ATOM   1500  N   PHE A 160      48.698  42.073  22.573  1.00  0.00      RA0  N
ATOM   1501  H   PHE A 160      49.363  42.014  21.829  1.00  0.00      RA0  H
ATOM   1502  CA  PHE A 160      48.603  40.937  23.502  1.00  0.00      RA0  C
ATOM   1503  CB  PHE A 160      48.951  39.618  22.806  1.00  0.00      RA0  C
ATOM   1504  CG  PHE A 160      47.976  39.277  21.700  1.00  0.00      RA0  C
ATOM   1505  CD1 PHE A 160      46.771  39.959  21.563  1.00  0.00      RA0  C
ATOM   1506  CD2 PHE A 160      48.294  38.261  20.806  1.00  0.00      RA0  C
ATOM   1507  CE1 PHE A 160      45.908  39.651  20.518  1.00  0.00      RA0  C
ATOM   1508  CE2 PHE A 160      47.431  37.950  19.762  1.00  0.00      RA0  C
ATOM   1509  CZ  PHE A 160      46.245  38.657  19.608  1.00  0.00      RA0  C
ATOM   1510  C   PHE A 160      49.512  41.150  24.702  1.00  0.00      RA0  C
ATOM   1511  O   PHE A 160      50.613  41.693  24.567  1.00  0.00      RA0  O
ATOM   1512  N   ASN A 161      49.063  40.712  25.872  1.00  0.00      RA0  N
ATOM   1513  H   ASN A 161      48.166  40.273  25.880  1.00  0.00      RA0  H
ATOM   1514  CA  ASN A 161      49.950  40.653  27.032  1.00  0.00      RA0  C
ATOM   1515  CB  ASN A 161      49.201  40.736  28.366  1.00  0.00      RA0  C
ATOM   1516  CG  ASN A 161      48.436  39.464  28.668  1.00  0.00      RA0  C
ATOM   1517  OD1 ASN A 161      48.945  38.350  28.610  1.00  0.00      RA0  O
ATOM   1518  ND2 ASN A 161      47.165  39.700  29.034  1.00  0.00      RA0  N
ATOM   1519 HD21 ASN A 161      46.801  40.633  29.005  1.00  0.00      RA0  H
ATOM   1520 HD22 ASN A 161      46.541  38.978  29.336  1.00  0.00      RA0  H
ATOM   1521  C   ASN A 161      50.853  39.435  26.959  1.00  0.00      RA0  C
ATOM   1522  O   ASN A 161      50.729  38.619  26.053  1.00  0.00      RA0  O
ATOM   1523  N   ASP A 162      51.794  39.296  27.889  1.00  0.00      RA0  N
ATOM   1524  H   ASP A 162      52.005  40.008  28.560  1.00  0.00      RA0  H
ATOM   1525  CA  ASP A 162      52.735  38.177  27.810  1.00  0.00      RA0  C
ATOM   1526  CB  ASP A 162      53.878  38.409  28.789  1.00  0.00      RA0  C
ATOM   1527  CG  ASP A 162      54.646  39.588  28.208  1.00  0.00      RA0  C
ATOM   1528  OD1 ASP A 162      55.712  39.374  27.640  1.00  0.00      RA0  O
ATOM   1529  OD2 ASP A 162      54.138  40.711  28.218  1.00  0.00      RA0  O
ATOM   1530  C   ASP A 162      52.051  36.797  27.793  1.00  0.00      RA0  C
ATOM   1531  O   ASP A 162      52.419  35.931  27.012  1.00  0.00      RA0  O
ATOM   1532  N   ALA A 163      51.038  36.602  28.628  1.00  0.00      RA0  N
ATOM   1533  H   ALA A 163      50.660  37.388  29.118  1.00  0.00      RA0  H
ATOM   1534  CA  ALA A 163      50.345  35.322  28.698  1.00  0.00      RA0  C
ATOM   1535  CB  ALA A 163      49.338  35.305  29.849  1.00  0.00      RA0  C
ATOM   1536  C   ALA A 163      49.621  35.020  27.395  1.00  0.00      RA0  C
ATOM   1537  O   ALA A 163      49.547  33.860  26.982  1.00  0.00      RA0  O
ATOM   1538  N   GLN A 164      49.090  36.067  26.761  1.00  0.00      RA0  N
ATOM   1539  H   GLN A 164      49.264  36.980  27.136  1.00  0.00      RA0  H
ATOM   1540  CA  GLN A 164      48.368  35.918  25.499  1.00  0.00      RA0  C
ATOM   1541  CB  GLN A 164      47.535  37.165  25.232  1.00  0.00      RA0  C
ATOM   1542  CG  GLN A 164      46.504  37.342  26.344  1.00  0.00      RA0  C
ATOM   1543  CD  GLN A 164      45.803  38.668  26.191  1.00  0.00      RA0  C
ATOM   1544  OE1 GLN A 164      46.419  39.678  25.874  1.00  0.00      RA0  O
ATOM   1545  NE2 GLN A 164      44.492  38.621  26.462  1.00  0.00      RA0  N
ATOM   1546 HE21 GLN A 164      44.055  37.744  26.683  1.00  0.00      RA0  H
ATOM   1547 HE22 GLN A 164      43.907  39.432  26.427  1.00  0.00      RA0  H
ATOM   1548  C   GLN A 164      49.346  35.587  24.361  1.00  0.00      RA0  C
ATOM   1549  O   GLN A 164      49.126  34.668  23.565  1.00  0.00      RA0  O
ATOM   1550  N   ARG A 165      50.458  36.308  24.315  1.00  0.00      RA0  N
ATOM   1551  H   ARG A 165      50.611  37.032  24.988  1.00  0.00      RA0  H
ATOM   1552  CA  ARG A 165      51.531  35.935  23.381  1.00  0.00      RA0  C
ATOM   1553  CB  ARG A 165      52.676  36.942  23.485  1.00  0.00      RA0  C
ATOM   1554  CG  ARG A 165      52.503  38.054  22.445  1.00  0.00      RA0  C
ATOM   1555  CD  ARG A 165      53.454  39.243  22.611  1.00  0.00      RA0  C
ATOM   1556  NE  ARG A 165      52.961  40.194  23.607  1.00  0.00      RA0  N
ATOM   1557  HE  ARG A 165      52.136  40.725  23.366  1.00  0.00      RA0  H
ATOM   1558  CZ  ARG A 165      53.598  40.347  24.805  1.00  0.00      RA0  C
ATOM   1559  NH1 ARG A 165      54.680  39.597  25.097  1.00  0.00      RA0  N
ATOM   1560 HH11 ARG A 165      55.128  39.671  26.007  1.00  0.00      RA0  H
ATOM   1561 HH12 ARG A 165      55.082  38.937  24.462  1.00  0.00      RA0  H
ATOM   1562  NH2 ARG A 165      53.129  41.246  25.690  1.00  0.00      RA0  N
ATOM   1563 HH21 ARG A 165      53.561  41.346  26.604  1.00  0.00      RA0  H
ATOM   1564 HH22 ARG A 165      52.331  41.824  25.467  1.00  0.00      RA0  H
ATOM   1565  C   ARG A 165      51.980  34.494  23.535  1.00  0.00      RA0  C
ATOM   1566  O   ARG A 165      52.159  33.776  22.545  1.00  0.00      RA0  O
ATOM   1567  N   GLN A 166      52.157  34.057  24.776  1.00  0.00      RA0  N
ATOM   1568  H   GLN A 166      52.007  34.683  25.542  1.00  0.00      RA0  H
ATOM   1569  CA  GLN A 166      52.576  32.684  25.045  1.00  0.00      RA0  C
ATOM   1570  CB  GLN A 166      52.862  32.529  26.536  1.00  0.00      RA0  C
ATOM   1571  CG  GLN A 166      53.455  31.172  26.908  1.00  0.00      RA0  C
ATOM   1572  CD  GLN A 166      53.796  31.183  28.382  1.00  0.00      RA0  C
ATOM   1573  OE1 GLN A 166      53.217  30.468  29.191  1.00  0.00      RA0  O
ATOM   1574  NE2 GLN A 166      54.777  32.050  28.691  1.00  0.00      RA0  N
ATOM   1575 HE21 GLN A 166      55.214  32.603  27.981  1.00  0.00      RA0  H
ATOM   1576 HE22 GLN A 166      55.088  32.159  29.635  1.00  0.00      RA0  H
ATOM   1577  C   GLN A 166      51.533  31.681  24.562  1.00  0.00      RA0  C
ATOM   1578  O   GLN A 166      51.876  30.670  23.956  1.00  0.00      RA0  O
ATOM   1579  N   ALA A 167      50.258  31.982  24.804  1.00  0.00      RA0  N
ATOM   1580  H   ALA A 167      50.036  32.816  25.310  1.00  0.00      RA0  H
ATOM   1581  CA  ALA A 167      49.158  31.086  24.378  1.00  0.00      RA0  C
ATOM   1582  CB  ALA A 167      47.807  31.660  24.807  1.00  0.00      RA0  C
ATOM   1583  C   ALA A 167      49.116  30.813  22.872  1.00  0.00      RA0  C
ATOM   1584  O   ALA A 167      48.801  29.685  22.428  1.00  0.00      RA0  O
ATOM   1585  N   VAL A 168      49.425  31.834  22.089  1.00  0.00      RA0  N
ATOM   1586  H   VAL A 168      49.769  32.683  22.496  1.00  0.00      RA0  H
ATOM   1587  CA  VAL A 168      49.321  31.743  20.625  1.00  0.00      RA0  C
ATOM   1588  CB  VAL A 168      48.665  33.004  20.059  1.00  0.00      RA0  C
ATOM   1589  CG1 VAL A 168      47.308  33.231  20.721  1.00  0.00      RA0  C
ATOM   1590  CG2 VAL A 168      49.573  34.230  20.187  1.00  0.00      RA0  C
ATOM   1591  C   VAL A 168      50.657  31.484  19.929  1.00  0.00      RA0  C
ATOM   1592  O   VAL A 168      50.715  31.423  18.695  1.00  0.00      RA0  O
ATOM   1593  N   GLU A 169      51.728  31.355  20.708  1.00  0.00      RA0  N
ATOM   1594  H   GLU A 169      51.651  31.323  21.704  1.00  0.00      RA0  H
ATOM   1595  CA  GLU A 169      53.048  31.167  20.125  1.00  0.00      RA0  C
ATOM   1596  CB  GLU A 169      54.147  31.191  21.188  1.00  0.00      RA0  C
ATOM   1597  CG  GLU A 169      55.536  30.967  20.581  1.00  0.00      RA0  C
ATOM   1598  CD  GLU A 169      55.743  31.915  19.413  1.00  0.00      RA0  C
ATOM   1599  OE1 GLU A 169      55.843  33.117  19.640  1.00  0.00      RA0  O
ATOM   1600  OE2 GLU A 169      55.797  31.446  18.276  1.00  0.00      RA0  O
ATOM   1601  C   GLU A 169      53.058  29.870  19.317  1.00  0.00      RA0  C
ATOM   1602  O   GLU A 169      52.779  28.805  19.838  1.00  0.00      RA0  O
ATOM   1603  N   GLY A 170      53.408  29.971  18.043  1.00  0.00      RA0  N
ATOM   1604  H   GLY A 170      53.798  30.860  17.782  1.00  0.00      RA0  H
ATOM   1605  CA  GLY A 170      53.506  28.805  17.182  1.00  0.00      RA0  C
ATOM   1606  C   GLY A 170      52.162  28.201  16.796  1.00  0.00      RA0  C
ATOM   1607  O   GLY A 170      52.104  27.085  16.275  1.00  0.00      RA0  O
ATOM   1608  N   MSE A 171      51.077  28.930  17.048  1.00  0.00      RA0  N
ATOM   1609  H   MSE A 171      51.154  29.872  17.388  1.00  0.00      RA0  H
ATOM   1610  CA  MSE A 171      49.757  28.348  16.869  1.00  0.00      RA0  C
ATOM   1611  CB  MSE A 171      48.683  29.209  17.542  1.00  0.00      RA0  C
ATOM   1612  CG  MSE A 171      47.297  28.564  17.512  1.00  0.00      RA0  C
ATOM   1613  SE  MSE A 171      46.071  29.397  18.536  1.00  0.00      RA0  S
ATOM   1614  CE  MSE A 171      46.003  30.968  17.663  1.00  0.00      RA0  C
ATOM   1615  C   MSE A 171      49.476  28.143  15.389  1.00  0.00      RA0  C
ATOM   1616  O   MSE A 171      49.657  29.058  14.559  1.00  0.00      RA0  O
ATOM   1617  N   LYS A 172      49.040  26.931  15.073  1.00  0.00      RA0  N
ATOM   1618  H   LYS A 172      48.719  26.357  15.824  1.00  0.00      RA0  H
ATOM   1619  CA  LYS A 172      48.779  26.534  13.705  1.00  0.00      RA0  C
ATOM   1620  CB  LYS A 172      48.993  25.013  13.661  1.00  0.00      RA0  C
ATOM   1621  CG  LYS A 172      50.402  24.605  14.103  1.00  0.00      RA0  C
ATOM   1622  CD  LYS A 172      51.501  25.187  13.209  1.00  0.00      RA0  C
ATOM   1623  CE  LYS A 172      52.915  24.786  13.646  1.00  0.00      RA0  C
ATOM   1624  NZ  LYS A 172      53.196  25.304  14.991  1.00  0.00      RA0  N
ATOM   1625  HZ1 LYS A 172      54.184  25.144  15.266  1.00  0.00      RA0  H
ATOM   1626  HZ2 LYS A 172      52.999  26.328  15.030  1.00  0.00      RA0  H
ATOM   1627  HZ3 LYS A 172      52.565  24.889  15.704  1.00  0.00      RA0  H
ATOM   1628  C   LYS A 172      47.375  26.970  13.306  1.00  0.00      RA0  C
ATOM   1629  O   LYS A 172      46.557  27.358  14.161  1.00  0.00      RA0  O
ATOM   1630  N   PRO A 173      47.092  26.928  12.007  1.00  0.00      RA0  N
ATOM   1631  CD  PRO A 173      48.024  26.693  10.905  1.00  0.00      RA0  C
ATOM   1632  CA  PRO A 173      45.761  27.243  11.526  1.00  0.00      RA0  C
ATOM   1633  CB  PRO A 173      45.871  27.079  10.007  1.00  0.00      RA0  C
ATOM   1634  CG  PRO A 173      47.344  27.317   9.696  1.00  0.00      RA0  C
ATOM   1635  C   PRO A 173      44.672  26.386  12.117  1.00  0.00      RA0  C
ATOM   1636  O   PRO A 173      44.882  25.207  12.420  1.00  0.00      RA0  O
ATOM   1637  N   PHE A 174      43.490  26.985  12.253  1.00  0.00      RA0  N
ATOM   1638  H   PHE A 174      43.402  27.956  12.029  1.00  0.00      RA0  H
ATOM   1639  CA  PHE A 174      42.322  26.266  12.761  1.00  0.00      RA0  C
ATOM   1640  CB  PHE A 174      41.799  25.208  11.784  1.00  0.00      RA0  C
ATOM   1641  CG  PHE A 174      40.794  25.827  10.845  1.00  0.00      RA0  C
ATOM   1642  CD1 PHE A 174      41.172  26.842   9.973  1.00  0.00      RA0  C
ATOM   1643  CD2 PHE A 174      39.480  25.375  10.857  1.00  0.00      RA0  C
ATOM   1644  CE1 PHE A 174      40.235  27.406   9.116  1.00  0.00      RA0  C
ATOM   1645  CE2 PHE A 174      38.543  25.937  10.000  1.00  0.00      RA0  C
ATOM   1646  CZ  PHE A 174      38.920  26.953   9.130  1.00  0.00      RA0  C
ATOM   1647  C   PHE A 174      42.534  25.730  14.172  1.00  0.00      RA0  C
ATOM   1648  O   PHE A 174      42.263  24.574  14.453  1.00  0.00      RA0  O
ATOM   1649  N   PHE A 175      42.978  26.638  15.037  1.00  0.00      RA0  N
ATOM   1650  H   PHE A 175      43.192  27.584  14.770  1.00  0.00      RA0  H
ATOM   1651  CA  PHE A 175      42.992  26.464  16.470  1.00  0.00      RA0  C
ATOM   1652  CB  PHE A 175      44.412  26.333  17.014  1.00  0.00      RA0  C
ATOM   1653  CG  PHE A 175      45.002  24.956  16.843  1.00  0.00      RA0  C
ATOM   1654  CD1 PHE A 175      45.704  24.629  15.690  1.00  0.00      RA0  C
ATOM   1655  CD2 PHE A 175      44.876  24.026  17.869  1.00  0.00      RA0  C
ATOM   1656  CE1 PHE A 175      46.321  23.388  15.585  1.00  0.00      RA0  C
ATOM   1657  CE2 PHE A 175      45.493  22.786  17.764  1.00  0.00      RA0  C
ATOM   1658  CZ  PHE A 175      46.235  22.476  16.631  1.00  0.00      RA0  C
ATOM   1659  C   PHE A 175      42.410  27.704  17.092  1.00  0.00      RA0  C
ATOM   1660  O   PHE A 175      42.512  28.793  16.518  1.00  0.00      RA0  O
ATOM   1661  N   GLY A 176      41.847  27.534  18.283  1.00  0.00      RA0  N
ATOM   1662  H   GLY A 176      41.795  26.633  18.718  1.00  0.00      RA0  H
ATOM   1663  CA  GLY A 176      41.388  28.641  19.101  1.00  0.00      RA0  C
ATOM   1664  C   GLY A 176      41.825  28.478  20.534  1.00  0.00      RA0  C
ATOM   1665  O   GLY A 176      41.907  27.354  21.041  1.00  0.00      RA0  O
ATOM   1666  N   VAL A 177      42.139  29.584  21.200  1.00  0.00      RA0  N
ATOM   1667  H   VAL A 177      42.168  30.476  20.742  1.00  0.00      RA0  H
ATOM   1668  CA  VAL A 177      42.519  29.532  22.587  1.00  0.00      RA0  C
ATOM   1669  CB  VAL A 177      44.043  29.344  22.681  1.00  0.00      RA0  C
ATOM   1670  CG1 VAL A 177      44.791  30.477  21.975  1.00  0.00      RA0  C
ATOM   1671  CG2 VAL A 177      44.520  29.129  24.119  1.00  0.00      RA0  C
ATOM   1672  C   VAL A 177      42.041  30.750  23.388  1.00  0.00      RA0  C
ATOM   1673  O   VAL A 177      42.105  31.891  22.928  1.00  0.00      RA0  O
ATOM   1674  N   GLN A 178      41.555  30.479  24.588  1.00  0.00      RA0  N
ATOM   1675  H   GLN A 178      41.657  29.545  24.926  1.00  0.00      RA0  H
ATOM   1676  CA  GLN A 178      41.186  31.500  25.553  1.00  0.00      RA0  C
ATOM   1677  CB  GLN A 178      40.080  30.978  26.470  1.00  0.00      RA0  C
ATOM   1678  CG  GLN A 178      39.308  32.079  27.201  1.00  0.00      RA0  C
ATOM   1679  CD  GLN A 178      38.415  32.813  26.219  1.00  0.00      RA0  C
ATOM   1680  OE1 GLN A 178      37.715  32.208  25.405  1.00  0.00      RA0  O
ATOM   1681  NE2 GLN A 178      38.474  34.151  26.354  1.00  0.00      RA0  N
ATOM   1682 HE21 GLN A 178      39.034  34.571  27.079  1.00  0.00      RA0  H
ATOM   1683 HE22 GLN A 178      37.974  34.794  25.772  1.00  0.00      RA0  H
ATOM   1684  C   GLN A 178      42.415  31.912  26.358  1.00  0.00      RA0  C
ATOM   1685  O   GLN A 178      43.094  31.076  26.975  1.00  0.00      RA0  O
ATOM   1686  N   ALA A 179      42.707  33.204  26.330  1.00  0.00      RA0  N
ATOM   1687  H   ALA A 179      42.170  33.840  25.782  1.00  0.00      RA0  H
ATOM   1688  CA  ALA A 179      43.784  33.759  27.131  1.00  0.00      RA0  C
ATOM   1689  CB  ALA A 179      44.993  34.048  26.247  1.00  0.00      RA0  C
ATOM   1690  C   ALA A 179      43.255  35.042  27.758  1.00  0.00      RA0  C
ATOM   1691  O   ALA A 179      43.239  36.105  27.120  1.00  0.00      RA0  O
ATOM   1692  N   GLY A 180      42.746  34.898  28.984  1.00  0.00      RA0  N
ATOM   1693  H   GLY A 180      42.714  33.978  29.371  1.00  0.00      RA0  H
ATOM   1694  CA  GLY A 180      42.057  35.972  29.670  1.00  0.00      RA0  C
ATOM   1695  C   GLY A 180      40.810  36.407  28.929  1.00  0.00      RA0  C
ATOM   1696  O   GLY A 180      39.985  35.568  28.546  1.00  0.00      RA0  O
ATOM   1697  N   ASP A 181      40.701  37.712  28.683  1.00  0.00      RA0  N
ATOM   1698  H   ASP A 181      41.340  38.364  29.087  1.00  0.00      RA0  H
ATOM   1699  CA  ASP A 181      39.529  38.296  28.017  1.00  0.00      RA0  C
ATOM   1700  CB  ASP A 181      39.478  39.828  28.137  1.00  0.00      RA0  C
ATOM   1701  CG  ASP A 181      38.877  40.284  29.455  1.00  0.00      RA0  C
ATOM   1702  OD1 ASP A 181      39.515  40.085  30.484  1.00  0.00      RA0  O
ATOM   1703  OD2 ASP A 181      37.789  40.869  29.449  1.00  0.00      RA0  O
ATOM   1704  C   ASP A 181      39.459  37.959  26.533  1.00  0.00      RA0  C
ATOM   1705  O   ASP A 181      38.399  38.139  25.930  1.00  0.00      RA0  O
ATOM   1706  N   LEU A 182      40.560  37.449  25.952  1.00  0.00      RA0  N
ATOM   1707  H   LEU A 182      41.332  37.133  26.503  1.00  0.00      RA0  H
ATOM   1708  CA  LEU A 182      40.642  37.233  24.509  1.00  0.00      RA0  C
ATOM   1709  CB  LEU A 182      41.922  37.831  23.922  1.00  0.00      RA0  C
ATOM   1710  CG  LEU A 182      42.088  39.341  24.110  1.00  0.00      RA0  C
ATOM   1711  CD1 LEU A 182      43.359  39.849  23.427  1.00  0.00      RA0  C
ATOM   1712  CD2 LEU A 182      40.868  40.129  23.644  1.00  0.00      RA0  C
ATOM   1713  C   LEU A 182      40.566  35.774  24.165  1.00  0.00      RA0  C
ATOM   1714  O   LEU A 182      41.315  34.957  24.688  1.00  0.00      RA0  O
ATOM   1715  N   PHE A 183      39.626  35.464  23.275  1.00  0.00      RA0  N
ATOM   1716  H   PHE A 183      39.046  36.198  22.915  1.00  0.00      RA0  H
ATOM   1717  CA  PHE A 183      39.596  34.178  22.589  1.00  0.00      RA0  C
ATOM   1718  CB  PHE A 183      38.155  33.688  22.464  1.00  0.00      RA0  C
ATOM   1719  CG  PHE A 183      38.114  32.406  21.670  1.00  0.00      RA0  C
ATOM   1720  CD1 PHE A 183      38.716  31.259  22.171  1.00  0.00      RA0  C
ATOM   1721  CD2 PHE A 183      37.471  32.373  20.438  1.00  0.00      RA0  C
ATOM   1722  CE1 PHE A 183      38.674  30.080  21.440  1.00  0.00      RA0  C
ATOM   1723  CE2 PHE A 183      37.430  31.193  19.706  1.00  0.00      RA0  C
ATOM   1724  CZ  PHE A 183      38.031  30.045  20.208  1.00  0.00      RA0  C
ATOM   1725  C   PHE A 183      40.194  34.416  21.213  1.00  0.00      RA0  C
ATOM   1726  O   PHE A 183      39.650  35.194  20.429  1.00  0.00      RA0  O
ATOM   1727  N   ILE A 184      41.337  33.787  20.943  1.00  0.00      RA0  N
ATOM   1728  H   ILE A 184      41.708  33.091  21.559  1.00  0.00      RA0  H
ATOM   1729  CA  ILE A 184      42.100  34.086  19.731  1.00  0.00      RA0  C
ATOM   1730  CB  ILE A 184      43.507  34.551  20.110  1.00  0.00      RA0  C
ATOM   1731  CG2 ILE A 184      44.305  34.968  18.876  1.00  0.00      RA0  C
ATOM   1732  CG1 ILE A 184      43.447  35.658  21.164  1.00  0.00      RA0  C
ATOM   1733  CD1 ILE A 184      44.807  35.979  21.785  1.00  0.00      RA0  C
ATOM   1734  C   ILE A 184      42.159  32.841  18.879  1.00  0.00      RA0  C
ATOM   1735  O   ILE A 184      42.575  31.784  19.353  1.00  0.00      RA0  O
ATOM   1736  N   ALA A 185      41.710  32.970  17.637  1.00  0.00      RA0  N
ATOM   1737  H   ALA A 185      41.385  33.853  17.291  1.00  0.00      RA0  H
ATOM   1738  CA  ALA A 185      41.616  31.830  16.725  1.00  0.00      RA0  C
ATOM   1739  CB  ALA A 185      40.152  31.453  16.499  1.00  0.00      RA0  C
ATOM   1740  C   ALA A 185      42.277  32.134  15.389  1.00  0.00      RA0  C
ATOM   1741  O   ALA A 185      42.167  33.234  14.874  1.00  0.00      RA0  O
ATOM   1742  N   THR A 186      42.990  31.141  14.862  1.00  0.00      RA0  N
ATOM   1743  H   THR A 186      43.053  30.256  15.329  1.00  0.00      RA0  H
ATOM   1744  CA  THR A 186      43.633  31.230  13.551  1.00  0.00      RA0  C
ATOM   1745  CB  THR A 186      44.841  30.306  13.632  1.00  0.00      RA0  C
ATOM   1746  OG1 THR A 186      44.632  29.351  14.687  1.00  0.00      RA0  O
ATOM   1747  HG1 THR A 186      45.432  28.832  14.742  1.00  0.00      RA0  H
ATOM   1748  CG2 THR A 186      46.156  31.054  13.835  1.00  0.00      RA0  C
ATOM   1749  C   THR A 186      42.669  30.774  12.458  1.00  0.00      RA0  C
ATOM   1750  O   THR A 186      42.839  29.702  11.833  1.00  0.00      RA0  O
ATOM   1751  N   THR A 187      41.649  31.616  12.254  1.00  0.00      RA0  N
ATOM   1752  H   THR A 187      41.527  32.447  12.800  1.00  0.00      RA0  H
ATOM   1753  CA  THR A 187      40.588  31.408  11.282  1.00  0.00      RA0  C
ATOM   1754  CB  THR A 187      39.373  30.997  12.107  1.00  0.00      RA0  C
ATOM   1755  OG1 THR A 187      39.397  31.724  13.340  1.00  0.00      RA0  O
ATOM   1756  HG1 THR A 187      38.803  32.463  13.170  1.00  0.00      RA0  H
ATOM   1757  CG2 THR A 187      39.347  29.492  12.394  1.00  0.00      RA0  C
ATOM   1758  C   THR A 187      40.383  32.686  10.472  1.00  0.00      RA0  C
ATOM   1759  O   THR A 187      40.945  33.751  10.779  1.00  0.00      RA0  O
ATOM   1760  N   GLY A 188      39.570  32.584   9.423  1.00  0.00      RA0  N
ATOM   1761  H   GLY A 188      39.053  31.765   9.170  1.00  0.00      RA0  H
ATOM   1762  CA  GLY A 188      39.319  33.722   8.585  1.00  0.00      RA0  C
ATOM   1763  C   GLY A 188      38.484  33.350   7.377  1.00  0.00      RA0  C
ATOM   1764  O   GLY A 188      38.259  32.169   7.109  1.00  0.00      RA0  O
ATOM   1765  N   TYR A 189      38.034  34.376   6.693  1.00  0.00      RA0  N
ATOM   1766  H   TYR A 189      38.351  35.280   6.990  1.00  0.00      RA0  H
ATOM   1767  CA  TYR A 189      37.176  34.275   5.523  1.00  0.00      RA0  C
ATOM   1768  CB  TYR A 189      35.848  34.871   6.004  1.00  0.00      RA0  C
ATOM   1769  CG  TYR A 189      34.633  34.649   5.133  1.00  0.00      RA0  C
ATOM   1770  CD1 TYR A 189      34.311  33.402   4.609  1.00  0.00      RA0  C
ATOM   1771  CE1 TYR A 189      33.125  33.239   3.896  1.00  0.00      RA0  C
ATOM   1772  CD2 TYR A 189      33.789  35.729   4.910  1.00  0.00      RA0  C
ATOM   1773  CE2 TYR A 189      32.605  35.568   4.205  1.00  0.00      RA0  C
ATOM   1774  CZ  TYR A 189      32.272  34.321   3.695  1.00  0.00      RA0  C
ATOM   1775  OH  TYR A 189      31.101  34.179   2.979  1.00  0.00      RA0  O
ATOM   1776  HH  TYR A 189      30.798  35.026   2.673  1.00  0.00      RA0  H
ATOM   1777  C   TYR A 189      37.773  35.015   4.324  1.00  0.00      RA0  C
ATOM   1778  O   TYR A 189      37.037  35.478   3.454  1.00  0.00      RA0  O
ATOM   1779  N   THR A 190      39.113  35.092   4.246  1.00  0.00      RA0  N
ATOM   1780  H   THR A 190      39.684  34.689   4.959  1.00  0.00      RA0  H
ATOM   1781  CA  THR A 190      39.760  35.962   3.272  1.00  0.00      RA0  C
ATOM   1782  CB  THR A 190      40.397  36.952   4.206  1.00  0.00      RA0  C
ATOM   1783  OG1 THR A 190      40.680  36.195   5.392  1.00  0.00      RA0  O
ATOM   1784  HG1 THR A 190      40.470  36.752   6.137  1.00  0.00      RA0  H
ATOM   1785  CG2 THR A 190      39.464  38.115   4.551  1.00  0.00      RA0  C
ATOM   1786  C   THR A 190      40.745  35.308   2.321  1.00  0.00      RA0  C
ATOM   1787  O   THR A 190      41.059  35.900   1.287  1.00  0.00      RA0  O
ATOM   1788  N   GLY A 191      41.231  34.122   2.655  1.00  0.00      RA0  N
ATOM   1789  H   GLY A 191      40.940  33.719   3.521  1.00  0.00      RA0  H
ATOM   1790  CA  GLY A 191      42.315  33.493   1.897  1.00  0.00      RA0  C
ATOM   1791  C   GLY A 191      43.697  33.959   2.369  1.00  0.00      RA0  C
ATOM   1792  O   GLY A 191      44.704  33.636   1.746  1.00  0.00      RA0  O
ATOM   1793  N   GLU A 192      43.716  34.765   3.436  1.00  0.00      RA0  N
ATOM   1794  H   GLU A 192      42.899  34.948   3.982  1.00  0.00      RA0  H
ATOM   1795  CA  GLU A 192      44.948  35.243   4.050  1.00  0.00      RA0  C
ATOM   1796  CB  GLU A 192      44.964  36.771   4.083  1.00  0.00      RA0  C
ATOM   1797  CG  GLU A 192      44.672  37.389   2.714  1.00  0.00      RA0  C
ATOM   1798  CD  GLU A 192      45.605  36.784   1.687  1.00  0.00      RA0  C
ATOM   1799  OE1 GLU A 192      46.787  36.637   1.981  1.00  0.00      RA0  O
ATOM   1800  OE2 GLU A 192      45.146  36.429   0.601  1.00  0.00      RA0  O
ATOM   1801  C   GLU A 192      45.079  34.658   5.443  1.00  0.00      RA0  C
ATOM   1802  O   GLU A 192      44.120  34.139   6.001  1.00  0.00      RA0  O
ATOM   1803  N   ALA A 193      46.273  34.795   6.018  1.00  0.00      RA0  N
ATOM   1804  H   ALA A 193      46.949  35.331   5.515  1.00  0.00      RA0  H
ATOM   1805  CA  ALA A 193      46.501  34.558   7.441  1.00  0.00      RA0  C
ATOM   1806  CB  ALA A 193      47.996  34.587   7.762  1.00  0.00      RA0  C
ATOM   1807  C   ALA A 193      45.797  35.615   8.278  1.00  0.00      RA0  C
ATOM   1808  O   ALA A 193      45.417  36.662   7.786  1.00  0.00      RA0  O
ATOM   1809  N   GLY A 194      45.619  35.310   9.551  1.00  0.00      RA0  N
ATOM   1810  H   GLY A 194      45.855  34.424   9.952  1.00  0.00      RA0  H
ATOM   1811  CA  GLY A 194      44.989  36.252  10.455  1.00  0.00      RA0  C
ATOM   1812  C   GLY A 194      44.460  35.601  11.697  1.00  0.00      RA0  C
ATOM   1813  O   GLY A 194      44.756  34.437  11.964  1.00  0.00      RA0  O
ATOM   1814  N   TYR A 195      43.694  36.388  12.467  1.00  0.00      RA0  N
ATOM   1815  H   TYR A 195      43.415  37.302  12.173  1.00  0.00      RA0  H
ATOM   1816  CA  TYR A 195      43.018  35.893  13.639  1.00  0.00      RA0  C
ATOM   1817  CB  TYR A 195      43.584  36.522  14.914  1.00  0.00      RA0  C
ATOM   1818  CG  TYR A 195      44.939  35.978  15.285  1.00  0.00      RA0  C
ATOM   1819  CD1 TYR A 195      45.221  34.628  15.121  1.00  0.00      RA0  C
ATOM   1820  CE1 TYR A 195      46.457  34.133  15.513  1.00  0.00      RA0  C
ATOM   1821  CD2 TYR A 195      45.896  36.831  15.825  1.00  0.00      RA0  C
ATOM   1822  CE2 TYR A 195      47.130  36.332  16.222  1.00  0.00      RA0  C
ATOM   1823  CZ  TYR A 195      47.410  34.980  16.064  1.00  0.00      RA0  C
ATOM   1824  OH  TYR A 195      48.632  34.469  16.443  1.00  0.00      RA0  O
ATOM   1825  HH  TYR A 195      49.121  35.109  16.944  1.00  0.00      RA0  H
ATOM   1826  C   TYR A 195      41.549  36.328  13.574  1.00  0.00      RA0  C
ATOM   1827  O   TYR A 195      41.222  37.317  12.900  1.00  0.00      RA0  O
ATOM   1828  N   GLU A 196      40.713  35.591  14.292  1.00  0.00      RA0  N
ATOM   1829  H   GLU A 196      41.028  34.738  14.710  1.00  0.00      RA0  H
ATOM   1830  CA  GLU A 196      39.442  36.110  14.790  1.00  0.00      RA0  C
ATOM   1831  CB  GLU A 196      38.293  35.303  14.160  1.00  0.00      RA0  C
ATOM   1832  CG  GLU A 196      38.334  35.589  12.645  1.00  0.00      RA0  C
ATOM   1833  CD  GLU A 196      37.363  34.769  11.816  1.00  0.00      RA0  C
ATOM   1834  OE1 GLU A 196      37.405  33.545  11.927  1.00  0.00      RA0  O
ATOM   1835  OE2 GLU A 196      36.612  35.353  11.022  1.00  0.00      RA0  O
ATOM   1836  C   GLU A 196      39.548  36.155  16.312  1.00  0.00      RA0  C
ATOM   1837  O   GLU A 196      40.030  35.204  16.966  1.00  0.00      RA0  O
ATOM   1838  N   ILE A 197      39.134  37.269  16.880  1.00  0.00      RA0  N
ATOM   1839  H   ILE A 197      38.680  37.980  16.343  1.00  0.00      RA0  H
ATOM   1840  CA  ILE A 197      39.331  37.519  18.301  1.00  0.00      RA0  C
ATOM   1841  CB  ILE A 197      40.350  38.637  18.533  1.00  0.00      RA0  C
ATOM   1842  CG2 ILE A 197      40.531  38.890  20.029  1.00  0.00      RA0  C
ATOM   1843  CG1 ILE A 197      41.683  38.322  17.850  1.00  0.00      RA0  C
ATOM   1844  CD1 ILE A 197      42.714  39.442  17.985  1.00  0.00      RA0  C
ATOM   1845  C   ILE A 197      37.992  37.864  18.938  1.00  0.00      RA0  C
ATOM   1846  O   ILE A 197      37.379  38.861  18.577  1.00  0.00      RA0  O
ATOM   1847  N   ALA A 198      37.529  37.025  19.869  1.00  0.00      RA0  N
ATOM   1848  H   ALA A 198      38.120  36.286  20.191  1.00  0.00      RA0  H
ATOM   1849  CA  ALA A 198      36.277  37.299  20.579  1.00  0.00      RA0  C
ATOM   1850  CB  ALA A 198      35.434  36.031  20.701  1.00  0.00      RA0  C
ATOM   1851  C   ALA A 198      36.610  37.807  21.973  1.00  0.00      RA0  C
ATOM   1852  O   ALA A 198      37.544  37.323  22.614  1.00  0.00      RA0  O
ATOM   1853  N   LEU A 199      35.836  38.781  22.442  1.00  0.00      RA0  N
ATOM   1854  H   LEU A 199      35.048  39.132  21.924  1.00  0.00      RA0  H
ATOM   1855  CA  LEU A 199      36.077  39.382  23.745  1.00  0.00      RA0  C
ATOM   1856  CB  LEU A 199      37.193  40.426  23.555  1.00  0.00      RA0  C
ATOM   1857  CG  LEU A 199      36.847  41.718  22.795  1.00  0.00      RA0  C
ATOM   1858  CD1 LEU A 199      37.919  42.763  23.073  1.00  0.00      RA0  C
ATOM   1859  CD2 LEU A 199      36.652  41.572  21.281  1.00  0.00      RA0  C
ATOM   1860  C   LEU A 199      34.791  40.024  24.251  1.00  0.00      RA0  C
ATOM   1861  O   LEU A 199      33.848  40.211  23.482  1.00  0.00      RA0  O
ATOM   1862  N   PRO A 200      34.731  40.356  25.543  1.00  0.00      RA0  N
ATOM   1863  CD  PRO A 200      35.719  40.065  26.579  1.00  0.00      RA0  C
ATOM   1864  CA  PRO A 200      33.512  40.955  26.107  1.00  0.00      RA0  C
ATOM   1865  CB  PRO A 200      33.852  41.105  27.588  1.00  0.00      RA0  C
ATOM   1866  CG  PRO A 200      34.906  40.040  27.864  1.00  0.00      RA0  C
ATOM   1867  C   PRO A 200      33.071  42.178  25.358  1.00  0.00      RA0  C
ATOM   1868  O   PRO A 200      33.899  42.999  24.964  1.00  0.00      RA0  O
ATOM   1869  N   ASN A 201      31.760  42.311  25.160  1.00  0.00      RA0  N
ATOM   1870  H   ASN A 201      31.178  41.541  25.429  1.00  0.00      RA0  H
ATOM   1871  CA  ASN A 201      31.212  43.471  24.462  1.00  0.00      RA0  C
ATOM   1872  CB  ASN A 201      29.685  43.515  24.634  1.00  0.00      RA0  C
ATOM   1873  CG  ASN A 201      28.999  42.445  23.805  1.00  0.00      RA0  C
ATOM   1874  OD1 ASN A 201      29.467  42.065  22.739  1.00  0.00      RA0  O
ATOM   1875  ND2 ASN A 201      27.860  41.973  24.345  1.00  0.00      RA0  N
ATOM   1876 HD21 ASN A 201      27.504  42.299  25.220  1.00  0.00      RA0  H
ATOM   1877 HD22 ASN A 201      27.321  41.254  23.888  1.00  0.00      RA0  H
ATOM   1878  C   ASN A 201      31.800  44.788  24.983  1.00  0.00      RA0  C
ATOM   1879  O   ASN A 201      32.125  45.698  24.208  1.00  0.00      RA0  O
ATOM   1880  N   GLU A 202      31.935  44.870  26.299  1.00  0.00      RA0  N
ATOM   1881  H   GLU A 202      31.873  44.054  26.873  1.00  0.00      RA0  H
ATOM   1882  CA  GLU A 202      32.386  46.099  26.965  1.00  0.00      RA0  C
ATOM   1883  CB  GLU A 202      31.965  46.091  28.450  1.00  0.00      RA0  C
ATOM   1884  CG  GLU A 202      33.026  45.928  29.554  1.00  0.00      RA0  C
ATOM   1885  CD  GLU A 202      33.587  44.520  29.630  1.00  0.00      RA0  C
ATOM   1886  OE1 GLU A 202      33.818  43.910  28.598  1.00  0.00      RA0  O
ATOM   1887  OE2 GLU A 202      33.861  44.030  30.724  1.00  0.00      RA0  O
ATOM   1888  C   GLU A 202      33.868  46.439  26.747  1.00  0.00      RA0  C
ATOM   1889  O   GLU A 202      34.297  47.572  27.036  1.00  0.00      RA0  O
ATOM   1890  N   LYS A 203      34.639  45.457  26.281  1.00  0.00      RA0  N
ATOM   1891  H   LYS A 203      34.227  44.559  26.131  1.00  0.00      RA0  H
ATOM   1892  CA  LYS A 203      36.055  45.639  25.902  1.00  0.00      RA0  C
ATOM   1893  CB  LYS A 203      36.955  44.437  26.199  1.00  0.00      RA0  C
ATOM   1894  CG  LYS A 203      36.922  43.793  27.575  1.00  0.00      RA0  C
ATOM   1895  CD  LYS A 203      37.177  44.755  28.730  1.00  0.00      RA0  C
ATOM   1896  CE  LYS A 203      37.155  43.972  30.041  1.00  0.00      RA0  C
ATOM   1897  NZ  LYS A 203      36.071  42.981  29.980  1.00  0.00      RA0  N
ATOM   1898  HZ1 LYS A 203      36.461  42.037  29.754  1.00  0.00      RA0  H
ATOM   1899  HZ2 LYS A 203      35.519  42.969  30.863  1.00  0.00      RA0  H
ATOM   1900  HZ3 LYS A 203      35.348  43.267  29.282  1.00  0.00      RA0  H
ATOM   1901  C   LYS A 203      36.285  45.904  24.414  1.00  0.00      RA0  C
ATOM   1902  O   LYS A 203      37.393  46.235  23.996  1.00  0.00      RA0  O
ATOM   1903  N   ALA A 204      35.250  45.707  23.604  1.00  0.00      RA0  N
ATOM   1904  H   ALA A 204      34.349  45.514  23.999  1.00  0.00      RA0  H
ATOM   1905  CA  ALA A 204      35.403  45.662  22.157  1.00  0.00      RA0  C
ATOM   1906  CB  ALA A 204      34.088  45.253  21.494  1.00  0.00      RA0  C
ATOM   1907  C   ALA A 204      35.881  46.979  21.553  1.00  0.00      RA0  C
ATOM   1908  O   ALA A 204      36.794  46.997  20.704  1.00  0.00      RA0  O
ATOM   1909  N   ALA A 205      35.277  48.078  21.979  1.00  0.00      RA0  N
ATOM   1910  H   ALA A 205      34.668  48.022  22.770  1.00  0.00      RA0  H
ATOM   1911  CA  ALA A 205      35.531  49.388  21.340  1.00  0.00      RA0  C
ATOM   1912  CB  ALA A 205      34.615  50.462  21.930  1.00  0.00      RA0  C
ATOM   1913  C   ALA A 205      36.972  49.794  21.545  1.00  0.00      RA0  C
ATOM   1914  O   ALA A 205      37.616  50.274  20.637  1.00  0.00      RA0  O
ATOM   1915  N   ASP A 206      37.483  49.586  22.747  1.00  0.00      RA0  N
ATOM   1916  H   ASP A 206      36.937  49.272  23.528  1.00  0.00      RA0  H
ATOM   1917  CA  ASP A 206      38.866  49.965  23.032  1.00  0.00      RA0  C
ATOM   1918  CB  ASP A 206      39.159  49.814  24.524  1.00  0.00      RA0  C
ATOM   1919  CG  ASP A 206      38.026  50.403  25.337  1.00  0.00      RA0  C
ATOM   1920  OD1 ASP A 206      38.153  51.542  25.783  1.00  0.00      RA0  O
ATOM   1921  OD2 ASP A 206      37.020  49.716  25.520  1.00  0.00      RA0  O
ATOM   1922  C   ASP A 206      39.848  49.089  22.256  1.00  0.00      RA0  C
ATOM   1923  O   ASP A 206      40.889  49.562  21.834  1.00  0.00      RA0  O
ATOM   1924  N   PHE A 207      39.524  47.812  22.099  1.00  0.00      RA0  N
ATOM   1925  H   PHE A 207      38.659  47.488  22.489  1.00  0.00      RA0  H
ATOM   1926  CA  PHE A 207      40.396  46.894  21.394  1.00  0.00      RA0  C
ATOM   1927  CB  PHE A 207      39.935  45.459  21.620  1.00  0.00      RA0  C
ATOM   1928  CG  PHE A 207      40.924  44.489  21.022  1.00  0.00      RA0  C
ATOM   1929  CD1 PHE A 207      42.281  44.619  21.298  1.00  0.00      RA0  C
ATOM   1930  CD2 PHE A 207      40.476  43.459  20.205  1.00  0.00      RA0  C
ATOM   1931  CE1 PHE A 207      43.188  43.714  20.760  1.00  0.00      RA0  C
ATOM   1932  CE2 PHE A 207      41.384  42.555  19.668  1.00  0.00      RA0  C
ATOM   1933  CZ  PHE A 207      42.739  42.681  19.947  1.00  0.00      RA0  C
ATOM   1934  C   PHE A 207      40.414  47.237  19.906  1.00  0.00      RA0  C
ATOM   1935  O   PHE A 207      41.479  47.299  19.293  1.00  0.00      RA0  O
ATOM   1936  N   TRP A 208      39.238  47.512  19.343  1.00  0.00      RA0  N
ATOM   1937  H   TRP A 208      38.416  47.436  19.906  1.00  0.00      RA0  H
ATOM   1938  CA  TRP A 208      39.124  48.045  17.980  1.00  0.00      RA0  C
ATOM   1939  CB  TRP A 208      37.654  48.364  17.687  1.00  0.00      RA0  C
ATOM   1940  CG  TRP A 208      37.429  48.882  16.283  1.00  0.00      RA0  C
ATOM   1941  CD2 TRP A 208      37.070  48.132  15.102  1.00  0.00      RA0  C
ATOM   1942  CE2 TRP A 208      36.921  49.053  14.037  1.00  0.00      RA0  C
ATOM   1943  CE3 TRP A 208      36.862  46.778  14.871  1.00  0.00      RA0  C
ATOM   1944  CD1 TRP A 208      37.480  50.219  15.857  1.00  0.00      RA0  C
ATOM   1945  NE1 TRP A 208      37.181  50.326  14.535  1.00  0.00      RA0  N
ATOM   1946  HE1 TRP A 208      37.143  51.163  14.024  1.00  0.00      RA0  H
ATOM   1947  CZ2 TRP A 208      36.567  48.592  12.775  1.00  0.00      RA0  C
ATOM   1948  CZ3 TRP A 208      36.509  46.330  13.603  1.00  0.00      RA0  C
ATOM   1949  CH2 TRP A 208      36.361  47.234  12.558  1.00  0.00      RA0  C
ATOM   1950  C   TRP A 208      40.012  49.281  17.774  1.00  0.00      RA0  C
ATOM   1951  O   TRP A 208      40.789  49.361  16.814  1.00  0.00      RA0  O
ATOM   1952  N   ARG A 209      39.881  50.268  18.660  1.00  0.00      RA0  N
ATOM   1953  H   ARG A 209      39.240  50.172  19.426  1.00  0.00      RA0  H
ATOM   1954  CA  ARG A 209      40.678  51.485  18.541  1.00  0.00      RA0  C
ATOM   1955  CB  ARG A 209      40.388  52.367  19.753  1.00  0.00      RA0  C
ATOM   1956  CG  ARG A 209      39.148  53.235  19.631  1.00  0.00      RA0  C
ATOM   1957  CD  ARG A 209      39.540  54.701  19.439  1.00  0.00      RA0  C
ATOM   1958  NE  ARG A 209      40.668  54.831  18.517  1.00  0.00      RA0  N
ATOM   1959  HE  ARG A 209      41.604  54.877  18.912  1.00  0.00      RA0  H
ATOM   1960  CZ  ARG A 209      40.487  54.820  17.166  1.00  0.00      RA0  C
ATOM   1961  NH1 ARG A 209      39.245  54.695  16.640  1.00  0.00      RA0  N
ATOM   1962 HH11 ARG A 209      39.054  54.723  15.658  1.00  0.00      RA0  H
ATOM   1963 HH12 ARG A 209      38.430  54.546  17.224  1.00  0.00      RA0  H
ATOM   1964  NH2 ARG A 209      41.577  54.929  16.382  1.00  0.00      RA0  N
ATOM   1965 HH21 ARG A 209      41.572  54.950  15.383  1.00  0.00      RA0  H
ATOM   1966 HH22 ARG A 209      42.484  54.991  16.837  1.00  0.00      RA0  H
ATOM   1967  C   ARG A 209      42.182  51.183  18.623  1.00  0.00      RA0  C
ATOM   1968  O   ARG A 209      42.974  51.759  17.883  1.00  0.00      RA0  O
ATOM   1969  N   ALA A 210      42.564  50.281  19.527  1.00  0.00      RA0  N
ATOM   1970  H   ALA A 210      41.895  49.880  20.155  1.00  0.00      RA0  H
ATOM   1971  CA  ALA A 210      43.973  49.900  19.650  1.00  0.00      RA0  C
ATOM   1972  CB  ALA A 210      44.159  48.927  20.814  1.00  0.00      RA0  C
ATOM   1973  C   ALA A 210      44.485  49.255  18.351  1.00  0.00      RA0  C
ATOM   1974  O   ALA A 210      45.640  49.465  17.961  1.00  0.00      RA0  O
ATOM   1975  N   LEU A 211      43.615  48.486  17.688  1.00  0.00      RA0  N
ATOM   1976  H   LEU A 211      42.695  48.362  18.065  1.00  0.00      RA0  H
ATOM   1977  CA  LEU A 211      43.980  47.816  16.445  1.00  0.00      RA0  C
ATOM   1978  CB  LEU A 211      42.893  46.823  16.035  1.00  0.00      RA0  C
ATOM   1979  CG  LEU A 211      42.903  45.480  16.760  1.00  0.00      RA0  C
ATOM   1980  CD1 LEU A 211      41.537  44.799  16.689  1.00  0.00      RA0  C
ATOM   1981  CD2 LEU A 211      44.009  44.565  16.230  1.00  0.00      RA0  C
ATOM   1982  C   LEU A 211      44.160  48.818  15.300  1.00  0.00      RA0  C
ATOM   1983  O   LEU A 211      45.096  48.693  14.533  1.00  0.00      RA0  O
ATOM   1984  N   VAL A 212      43.303  49.829  15.232  1.00  0.00      RA0  N
ATOM   1985  H   VAL A 212      42.559  49.854  15.904  1.00  0.00      RA0  H
ATOM   1986  CA  VAL A 212      43.474  50.924  14.281  1.00  0.00      RA0  C
ATOM   1987  CB  VAL A 212      42.414  52.018  14.461  1.00  0.00      RA0  C
ATOM   1988  CG1 VAL A 212      42.642  53.147  13.455  1.00  0.00      RA0  C
ATOM   1989  CG2 VAL A 212      40.986  51.485  14.379  1.00  0.00      RA0  C
ATOM   1990  C   VAL A 212      44.844  51.543  14.477  1.00  0.00      RA0  C
ATOM   1991  O   VAL A 212      45.622  51.698  13.519  1.00  0.00      RA0  O
ATOM   1992  N   GLU A 213      45.154  51.866  15.726  1.00  0.00      RA0  N
ATOM   1993  H   GLU A 213      44.513  51.719  16.486  1.00  0.00      RA0  H
ATOM   1994  CA  GLU A 213      46.448  52.480  16.040  1.00  0.00      RA0  C
ATOM   1995  CB  GLU A 213      46.389  53.037  17.467  1.00  0.00      RA0  C
ATOM   1996  CG  GLU A 213      45.630  54.375  17.418  1.00  0.00      RA0  C
ATOM   1997  CD  GLU A 213      44.483  54.458  18.416  1.00  0.00      RA0  C
ATOM   1998  OE1 GLU A 213      43.562  55.242  18.187  1.00  0.00      RA0  O
ATOM   1999  OE2 GLU A 213      44.500  53.751  19.416  1.00  0.00      RA0  O
ATOM   2000  C   GLU A 213      47.628  51.559  15.686  1.00  0.00      RA0  C
ATOM   2001  O   GLU A 213      48.710  52.037  15.319  1.00  0.00      RA0  O
ATOM   2002  N   ALA A 214      47.415  50.247  15.776  1.00  0.00      RA0  N
ATOM   2003  H   ALA A 214      46.539  49.931  16.144  1.00  0.00      RA0  H
ATOM   2004  CA  ALA A 214      48.424  49.241  15.402  1.00  0.00      RA0  C
ATOM   2005  CB  ALA A 214      48.064  47.869  15.978  1.00  0.00      RA0  C
ATOM   2006  C   ALA A 214      48.627  49.103  13.890  1.00  0.00      RA0  C
ATOM   2007  O   ALA A 214      49.448  48.297  13.454  1.00  0.00      RA0  O
ATOM   2008  N   GLY A 215      47.862  49.854  13.101  1.00  0.00      RA0  N
ATOM   2009  H   GLY A 215      47.132  50.411  13.501  1.00  0.00      RA0  H
ATOM   2010  CA  GLY A 215      48.031  49.877  11.666  1.00  0.00      RA0  C
ATOM   2011  C   GLY A 215      47.119  48.898  10.949  1.00  0.00      RA0  C
ATOM   2012  O   GLY A 215      47.398  48.508   9.817  1.00  0.00      RA0  O
ATOM   2013  N   VAL A 216      46.016  48.507  11.586  1.00  0.00      RA0  N
ATOM   2014  H   VAL A 216      45.762  48.902  12.473  1.00  0.00      RA0  H
ATOM   2015  CA  VAL A 216      45.030  47.614  10.938  1.00  0.00      RA0  C
ATOM   2016  CB  VAL A 216      44.544  46.567  11.936  1.00  0.00      RA0  C
ATOM   2017  CG1 VAL A 216      43.724  45.499  11.227  1.00  0.00      RA0  C
ATOM   2018  CG2 VAL A 216      45.713  45.948  12.702  1.00  0.00      RA0  C
ATOM   2019  C   VAL A 216      43.867  48.464  10.407  1.00  0.00      RA0  C
ATOM   2020  O   VAL A 216      43.235  49.198  11.162  1.00  0.00      RA0  O
ATOM   2021  N   LYS A 217      43.595  48.357   9.112  1.00  0.00      RA0  N
ATOM   2022  H   LYS A 217      44.051  47.646   8.570  1.00  0.00      RA0  H
ATOM   2023  CA  LYS A 217      42.593  49.191   8.446  1.00  0.00      RA0  C
ATOM   2024  CB  LYS A 217      42.959  49.292   6.972  1.00  0.00      RA0  C
ATOM   2025  CG  LYS A 217      42.073  50.265   6.207  1.00  0.00      RA0  C
ATOM   2026  CD  LYS A 217      42.721  50.599   4.875  1.00  0.00      RA0  C
ATOM   2027  CE  LYS A 217      41.989  51.702   4.128  1.00  0.00      RA0  C
ATOM   2028  NZ  LYS A 217      42.881  52.143   3.057  1.00  0.00      RA0  N
ATOM   2029  HZ1 LYS A 217      42.411  52.799   2.395  1.00  0.00      RA0  H
ATOM   2030  HZ2 LYS A 217      43.765  52.573   3.372  1.00  0.00      RA0  H
ATOM   2031  HZ3 LYS A 217      43.136  51.350   2.426  1.00  0.00      RA0  H
ATOM   2032  C   LYS A 217      41.187  48.640   8.645  1.00  0.00      RA0  C
ATOM   2033  O   LYS A 217      40.949  47.459   8.367  1.00  0.00      RA0  O
ATOM   2034  N   PRO A 218      40.240  49.470   9.110  1.00  0.00      RA0  N
ATOM   2035  CD  PRO A 218      40.436  50.799   9.671  1.00  0.00      RA0  C
ATOM   2036  CA  PRO A 218      38.845  49.048   9.072  1.00  0.00      RA0  C
ATOM   2037  CB  PRO A 218      38.122  50.266   9.659  1.00  0.00      RA0  C
ATOM   2038  CG  PRO A 218      39.166  51.024  10.477  1.00  0.00      RA0  C
ATOM   2039  C   PRO A 218      38.347  48.677   7.649  1.00  0.00      RA0  C
ATOM   2040  O   PRO A 218      38.499  49.440   6.697  1.00  0.00      RA0  O
ATOM   2041  N   CYS A 219      37.719  47.510   7.563  1.00  0.00      RA0  N
ATOM   2042  H   CYS A 219      37.576  46.920   8.360  1.00  0.00      RA0  H
ATOM   2043  CA  CYS A 219      37.224  46.966   6.307  1.00  0.00      RA0  C
ATOM   2044  CB  CYS A 219      38.147  45.837   5.859  1.00  0.00      RA0  C
ATOM   2045  SG  CYS A 219      39.882  46.338   5.736  1.00  0.00      RA0  S
ATOM   2046  C   CYS A 219      35.773  46.522   6.465  1.00  0.00      RA0  C
ATOM   2047  O   CYS A 219      35.413  45.922   7.468  1.00  0.00      RA0  O
ATOM   2048  N   GLY A 220      34.983  46.773   5.422  1.00  0.00      RA0  N
ATOM   2049  H   GLY A 220      35.384  47.215   4.614  1.00  0.00      RA0  H
ATOM   2050  CA  GLY A 220      33.552  46.565   5.440  1.00  0.00      RA0  C
ATOM   2051  C   GLY A 220      33.083  45.327   4.699  1.00  0.00      RA0  C
ATOM   2052  O   GLY A 220      33.852  44.474   4.286  1.00  0.00      RA0  O
ATOM   2053  N   LEU A 221      31.771  45.231   4.564  1.00  0.00      RA0  N
ATOM   2054  H   LEU A 221      31.213  45.987   4.910  1.00  0.00      RA0  H
ATOM   2055  CA  LEU A 221      31.127  44.069   3.968  1.00  0.00      RA0  C
ATOM   2056  CB  LEU A 221      29.613  44.151   4.138  1.00  0.00      RA0  C
ATOM   2057  CG  LEU A 221      29.171  44.257   5.594  1.00  0.00      RA0  C
ATOM   2058  CD1 LEU A 221      27.685  44.591   5.683  1.00  0.00      RA0  C
ATOM   2059  CD2 LEU A 221      29.543  43.018   6.411  1.00  0.00      RA0  C
ATOM   2060  C   LEU A 221      31.454  43.911   2.501  1.00  0.00      RA0  C
ATOM   2061  O   LEU A 221      31.499  42.783   1.981  1.00  0.00      RA0  O
ATOM   2062  N   GLY A 222      31.651  45.020   1.799  1.00  0.00      RA0  N
ATOM   2063  H   GLY A 222      31.590  45.915   2.245  1.00  0.00      RA0  H
ATOM   2064  CA  GLY A 222      31.971  44.962   0.369  1.00  0.00      RA0  C
ATOM   2065  C   GLY A 222      33.273  44.205   0.122  1.00  0.00      RA0  C
ATOM   2066  O   GLY A 222      33.332  43.260  -0.639  1.00  0.00      RA0  O
ATOM   2067  N   ALA A 223      34.314  44.594   0.835  1.00  0.00      RA0  N
ATOM   2068  H   ALA A 223      34.190  45.373   1.449  1.00  0.00      RA0  H
ATOM   2069  CA  ALA A 223      35.586  43.875   0.781  1.00  0.00      RA0  C
ATOM   2070  CB  ALA A 223      36.655  44.640   1.559  1.00  0.00      RA0  C
ATOM   2071  C   ALA A 223      35.477  42.455   1.366  1.00  0.00      RA0  C
ATOM   2072  O   ALA A 223      36.089  41.507   0.856  1.00  0.00      RA0  O
ATOM   2073  N   ARG A 224      34.691  42.279   2.425  1.00  0.00      RA0  N
ATOM   2074  H   ARG A 224      34.233  43.063   2.848  1.00  0.00      RA0  H
ATOM   2075  CA  ARG A 224      34.478  40.940   2.972  1.00  0.00      RA0  C
ATOM   2076  CB  ARG A 224      33.609  40.872   4.243  1.00  0.00      RA0  C
ATOM   2077  CG  ARG A 224      33.710  39.496   4.941  1.00  0.00      RA0  C
ATOM   2078  CD  ARG A 224      33.446  39.505   6.461  1.00  0.00      RA0  C
ATOM   2079  NE  ARG A 224      33.308  38.155   7.036  1.00  0.00      RA0  N
ATOM   2080  HE  ARG A 224      32.471  37.672   6.756  1.00  0.00      RA0  H
ATOM   2081  CZ  ARG A 224      34.219  37.640   7.933  1.00  0.00      RA0  C
ATOM   2082  NH1 ARG A 224      35.346  38.330   8.213  1.00  0.00      RA0  N
ATOM   2083 HH11 ARG A 224      36.026  37.981   8.870  1.00  0.00      RA0  H
ATOM   2084 HH12 ARG A 224      35.543  39.213   7.779  1.00  0.00      RA0  H
ATOM   2085  NH2 ARG A 224      33.990  36.449   8.544  1.00  0.00      RA0  N
ATOM   2086 HH21 ARG A 224      34.635  36.044   9.213  1.00  0.00      RA0  H
ATOM   2087 HH22 ARG A 224      33.162  35.908   8.369  1.00  0.00      RA0  H
ATOM   2088  C   ARG A 224      34.041  40.003   1.827  1.00  0.00      RA0  C
ATOM   2089  O   ARG A 224      34.525  38.876   1.697  1.00  0.00      RA0  O
ATOM   2090  N   ASP A 225      33.130  40.476   0.983  1.00  0.00      RA0  N
ATOM   2091  H   ASP A 225      32.737  41.392   1.087  1.00  0.00      RA0  H
ATOM   2092  CA  ASP A 225      32.631  39.627  -0.077  1.00  0.00      RA0  C
ATOM   2093  CB  ASP A 225      31.197  39.844  -0.570  1.00  0.00      RA0  C
ATOM   2094  CG  ASP A 225      30.592  38.448  -0.741  1.00  0.00      RA0  C
ATOM   2095  OD1 ASP A 225      30.335  37.791   0.265  1.00  0.00      RA0  O
ATOM   2096  OD2 ASP A 225      30.411  37.973  -1.862  1.00  0.00      RA0  O
ATOM   2097  C   ASP A 225      33.641  39.385  -1.205  1.00  0.00      RA0  C
ATOM   2098  O   ASP A 225      33.788  38.242  -1.635  1.00  0.00      RA0  O
ATOM   2099  N   THR A 226      34.304  40.433  -1.695  1.00  0.00      RA0  N
ATOM   2100  H   THR A 226      34.099  41.328  -1.297  1.00  0.00      RA0  H
ATOM   2101  CA  THR A 226      35.314  40.237  -2.754  1.00  0.00      RA0  C
ATOM   2102  CB  THR A 226      35.767  41.615  -3.231  1.00  0.00      RA0  C
ATOM   2103  OG1 THR A 226      35.931  42.499  -2.109  1.00  0.00      RA0  O
ATOM   2104  HG1 THR A 226      35.059  42.838  -1.909  1.00  0.00      RA0  H
ATOM   2105  CG2 THR A 226      34.761  42.219  -4.213  1.00  0.00      RA0  C
ATOM   2106  C   THR A 226      36.448  39.327  -2.276  1.00  0.00      RA0  C
ATOM   2107  O   THR A 226      36.926  38.467  -3.028  1.00  0.00      RA0  O
ATOM   2108  N   LEU A 227      36.856  39.517  -1.033  1.00  0.00      RA0  N
ATOM   2109  H   LEU A 227      36.402  40.212  -0.474  1.00  0.00      RA0  H
ATOM   2110  CA  LEU A 227      37.914  38.685  -0.456  1.00  0.00      RA0  C
ATOM   2111  CB  LEU A 227      38.295  39.174   0.940  1.00  0.00      RA0  C
ATOM   2112  CG  LEU A 227      39.072  40.489   0.935  1.00  0.00      RA0  C
ATOM   2113  CD1 LEU A 227      38.916  41.243   2.249  1.00  0.00      RA0  C
ATOM   2114  CD2 LEU A 227      40.542  40.283   0.586  1.00  0.00      RA0  C
ATOM   2115  C   LEU A 227      37.532  37.211  -0.385  1.00  0.00      RA0  C
ATOM   2116  O   LEU A 227      38.288  36.330  -0.819  1.00  0.00      RA0  O
ATOM   2117  N   ARG A 228      36.357  36.916   0.162  1.00  0.00      RA0  N
ATOM   2118  H   ARG A 228      35.731  37.640   0.465  1.00  0.00      RA0  H
ATOM   2119  CA  ARG A 228      35.964  35.525   0.333  1.00  0.00      RA0  C
ATOM   2120  CB  ARG A 228      34.758  35.407   1.273  1.00  0.00      RA0  C
ATOM   2121  CG  ARG A 228      33.396  35.844   0.716  1.00  0.00      RA0  C
ATOM   2122  CD  ARG A 228      32.589  34.738   0.021  1.00  0.00      RA0  C
ATOM   2123  NE  ARG A 228      31.496  35.329  -0.738  1.00  0.00      RA0  N
ATOM   2124  HE  ARG A 228      31.343  36.326  -0.636  1.00  0.00      RA0  H
ATOM   2125  CZ  ARG A 228      30.666  34.588  -1.521  1.00  0.00      RA0  C
ATOM   2126  NH1 ARG A 228      30.851  33.249  -1.642  1.00  0.00      RA0  N
ATOM   2127 HH11 ARG A 228      30.206  32.660  -2.158  1.00  0.00      RA0  H
ATOM   2128 HH12 ARG A 228      31.630  32.768  -1.214  1.00  0.00      RA0  H
ATOM   2129  NH2 ARG A 228      29.667  35.235  -2.155  1.00  0.00      RA0  N
ATOM   2130 HH21 ARG A 228      28.989  34.774  -2.746  1.00  0.00      RA0  H
ATOM   2131 HH22 ARG A 228      29.595  36.244  -2.038  1.00  0.00      RA0  H
ATOM   2132  C   ARG A 228      35.668  34.814  -1.003  1.00  0.00      RA0  C
ATOM   2133  O   ARG A 228      35.923  33.623  -1.156  1.00  0.00      RA0  O
ATOM   2134  N   LEU A 229      35.145  35.532  -1.977  1.00  0.00      RA0  N
ATOM   2135  H   LEU A 229      34.917  36.498  -1.827  1.00  0.00      RA0  H
ATOM   2136  CA  LEU A 229      34.809  34.909  -3.261  1.00  0.00      RA0  C
ATOM   2137  CB  LEU A 229      33.921  35.825  -4.100  1.00  0.00      RA0  C
ATOM   2138  CG  LEU A 229      33.400  35.073  -5.322  1.00  0.00      RA0  C
ATOM   2139  CD1 LEU A 229      32.644  33.823  -4.890  1.00  0.00      RA0  C
ATOM   2140  CD2 LEU A 229      32.560  35.946  -6.250  1.00  0.00      RA0  C
ATOM   2141  C   LEU A 229      36.111  34.576  -4.022  1.00  0.00      RA0  C
ATOM   2142  O   LEU A 229      36.287  33.467  -4.555  1.00  0.00      RA0  O
ATOM   2143  N   GLU A 230      37.034  35.540  -4.032  1.00  0.00      RA0  N
ATOM   2144  H   GLU A 230      36.834  36.436  -3.627  1.00  0.00      RA0  H
ATOM   2145  CA  GLU A 230      38.381  35.294  -4.562  1.00  0.00      RA0  C
ATOM   2146  CB  GLU A 230      39.308  36.496  -4.408  1.00  0.00      RA0  C
ATOM   2147  CG  GLU A 230      39.004  37.679  -5.325  1.00  0.00      RA0  C
ATOM   2148  CD  GLU A 230      40.067  38.734  -5.108  1.00  0.00      RA0  C
ATOM   2149  OE1 GLU A 230      40.939  38.523  -4.274  1.00  0.00      RA0  O
ATOM   2150  OE2 GLU A 230      40.040  39.768  -5.767  1.00  0.00      RA0  O
ATOM   2151  C   GLU A 230      39.019  34.066  -3.917  1.00  0.00      RA0  C
ATOM   2152  O   GLU A 230      39.668  33.269  -4.598  1.00  0.00      RA0  O
ATOM   2153  N   ALA A 231      38.831  33.907  -2.617  1.00  0.00      RA0  N
ATOM   2154  H   ALA A 231      38.267  34.572  -2.124  1.00  0.00      RA0  H
ATOM   2155  CA  ALA A 231      39.380  32.767  -1.858  1.00  0.00      RA0  C
ATOM   2156  CB  ALA A 231      39.396  33.100  -0.371  1.00  0.00      RA0  C
ATOM   2157  C   ALA A 231      38.647  31.439  -2.040  1.00  0.00      RA0  C
ATOM   2158  O   ALA A 231      39.074  30.408  -1.501  1.00  0.00      RA0  O
ATOM   2159  N   GLY A 232      37.567  31.457  -2.827  1.00  0.00      RA0  N
ATOM   2160  H   GLY A 232      37.241  32.322  -3.206  1.00  0.00      RA0  H
ATOM   2161  CA  GLY A 232      36.742  30.290  -3.072  1.00  0.00      RA0  C
ATOM   2162  C   GLY A 232      35.941  29.830  -1.874  1.00  0.00      RA0  C
ATOM   2163  O   GLY A 232      35.687  28.643  -1.730  1.00  0.00      RA0  O
ATOM   2164  N   MSE A 233      35.543  30.755  -1.019  1.00  0.00      RA0  N
ATOM   2165  H   MSE A 233      35.614  31.724  -1.254  1.00  0.00      RA0  H
ATOM   2166  CA  MSE A 233      34.851  30.396   0.205  1.00  0.00      RA0  C
ATOM   2167  CB  MSE A 233      35.383  31.214   1.380  1.00  0.00      RA0  C
ATOM   2168  CG  MSE A 233      36.843  30.889   1.695  1.00  0.00      RA0  C
ATOM   2169  SE  MSE A 233      37.502  31.895   3.032  1.00  0.00      RA0  S
ATOM   2170  CE  MSE A 233      39.094  31.075   3.197  1.00  0.00      RA0  C
ATOM   2171  C   MSE A 233      33.343  30.613   0.033  1.00  0.00      RA0  C
ATOM   2172  O   MSE A 233      32.922  31.559  -0.633  1.00  0.00      RA0  O
ATOM   2173  N   ASN A 234      32.553  29.646   0.524  1.00  0.00      RA0  N
ATOM   2174  H   ASN A 234      32.934  28.967   1.149  1.00  0.00      RA0  H
ATOM   2175  CA  ASN A 234      31.112  29.673   0.312  1.00  0.00      RA0  C
ATOM   2176  CB  ASN A 234      30.488  28.312   0.625  1.00  0.00      RA0  C
ATOM   2177  CG  ASN A 234      30.836  27.289  -0.433  1.00  0.00      RA0  C
ATOM   2178  OD1 ASN A 234      31.408  27.597  -1.473  1.00  0.00      RA0  O
ATOM   2179  ND2 ASN A 234      30.448  26.044  -0.112  1.00  0.00      RA0  N
ATOM   2180 HD21 ASN A 234      30.023  25.852   0.775  1.00  0.00      RA0  H
ATOM   2181 HD22 ASN A 234      30.589  25.283  -0.750  1.00  0.00      RA0  H
ATOM   2182  C   ASN A 234      30.404  30.690   1.155  1.00  0.00      RA0  C
ATOM   2183  O   ASN A 234      30.860  31.034   2.257  1.00  0.00      RA0  O
ATOM   2184  N   LEU A 235      29.266  31.150   0.627  1.00  0.00      RA0  N
ATOM   2185  H   LEU A 235      28.996  30.875  -0.300  1.00  0.00      RA0  H
ATOM   2186  CA  LEU A 235      28.326  31.974   1.328  1.00  0.00      RA0  C
ATOM   2187  CB  LEU A 235      28.235  33.356   0.687  1.00  0.00      RA0  C
ATOM   2188  CG  LEU A 235      27.296  34.315   1.418  1.00  0.00      RA0  C
ATOM   2189  CD1 LEU A 235      27.683  34.492   2.888  1.00  0.00      RA0  C
ATOM   2190  CD2 LEU A 235      27.196  35.656   0.691  1.00  0.00      RA0  C
ATOM   2191  C   LEU A 235      26.971  31.277   1.303  1.00  0.00      RA0  C
ATOM   2192  O   LEU A 235      26.360  31.076   0.224  1.00  0.00      RA0  O
ATOM   2193  N   TYR A 236      26.522  30.899   2.494  1.00  0.00      RA0  N
ATOM   2194  H   TYR A 236      27.061  31.109   3.309  1.00  0.00      RA0  H
ATOM   2195  CA  TYR A 236      25.247  30.214   2.640  1.00  0.00      RA0  C
ATOM   2196  CB  TYR A 236      24.915  29.900   4.091  1.00  0.00      RA0  C
ATOM   2197  CG  TYR A 236      23.673  29.033   4.162  1.00  0.00      RA0  C
ATOM   2198  CD1 TYR A 236      23.736  27.685   3.825  1.00  0.00      RA0  C
ATOM   2199  CE1 TYR A 236      22.612  26.876   3.959  1.00  0.00      RA0  C
ATOM   2200  CD2 TYR A 236      22.466  29.578   4.585  1.00  0.00      RA0  C
ATOM   2201  CE2 TYR A 236      21.341  28.770   4.710  1.00  0.00      RA0  C
ATOM   2202  CZ  TYR A 236      21.415  27.413   4.423  1.00  0.00      RA0  C
ATOM   2203  OH  TYR A 236      20.301  26.610   4.615  1.00  0.00      RA0  O
ATOM   2204  HH  TYR A 236      20.527  25.711   4.357  1.00  0.00      RA0  H
ATOM   2205  C   TYR A 236      24.144  31.086   2.032  1.00  0.00      RA0  C
ATOM   2206  O   TYR A 236      24.106  32.313   2.217  1.00  0.00      RA0  O
ATOM   2207  N   GLY A 237      23.246  30.435   1.316  1.00  0.00      RA0  N
ATOM   2208  H   GLY A 237      23.348  29.451   1.182  1.00  0.00      RA0  H
ATOM   2209  CA  GLY A 237      22.192  31.105   0.599  1.00  0.00      RA0  C
ATOM   2210  C   GLY A 237      22.547  31.302  -0.857  1.00  0.00      RA0  C
ATOM   2211  O   GLY A 237      21.666  31.439  -1.692  1.00  0.00      RA0  O
ATOM   2212  N   GLN A 238      23.843  31.343  -1.166  1.00  0.00      RA0  N
ATOM   2213  H   GLN A 238      24.541  31.224  -0.460  1.00  0.00      RA0  H
ATOM   2214  CA  GLN A 238      24.307  31.522  -2.538  1.00  0.00      RA0  C
ATOM   2215  CB  GLN A 238      25.197  32.758  -2.654  1.00  0.00      RA0  C
ATOM   2216  CG  GLN A 238      24.317  34.002  -2.496  1.00  0.00      RA0  C
ATOM   2217  CD  GLN A 238      25.111  35.277  -2.682  1.00  0.00      RA0  C
ATOM   2218  OE1 GLN A 238      24.986  36.228  -1.918  1.00  0.00      RA0  O
ATOM   2219  NE2 GLN A 238      25.931  35.261  -3.740  1.00  0.00      RA0  N
ATOM   2220 HE21 GLN A 238      25.974  34.481  -4.376  1.00  0.00      RA0  H
ATOM   2221 HE22 GLN A 238      26.573  35.993  -3.957  1.00  0.00      RA0  H
ATOM   2222  C   GLN A 238      24.942  30.239  -3.057  1.00  0.00      RA0  C
ATOM   2223  O   GLN A 238      24.418  29.622  -3.995  1.00  0.00      RA0  O
ATOM   2224  N   GLU A 239      26.053  29.798  -2.480  1.00  0.00      RA0  N
ATOM   2225  H   GLU A 239      26.492  30.339  -1.758  1.00  0.00      RA0  H
ATOM   2226  CA  GLU A 239      26.675  28.534  -2.930  1.00  0.00      RA0  C
ATOM   2227  CB  GLU A 239      28.124  28.490  -2.450  1.00  0.00      RA0  C
ATOM   2228  CG  GLU A 239      29.138  29.230  -3.331  1.00  0.00      RA0  C
ATOM   2229  CD  GLU A 239      28.836  30.708  -3.476  1.00  0.00      RA0  C
ATOM   2230  OE1 GLU A 239      28.866  31.440  -2.487  1.00  0.00      RA0  O
ATOM   2231  OE2 GLU A 239      28.594  31.138  -4.599  1.00  0.00      RA0  O
ATOM   2232  C   GLU A 239      25.933  27.271  -2.514  1.00  0.00      RA0  C
ATOM   2233  O   GLU A 239      26.139  26.226  -3.112  1.00  0.00      RA0  O
ATOM   2234  N   MSE A 240      25.119  27.368  -1.464  1.00  0.00      RA0  N
ATOM   2235  H   MSE A 240      24.985  28.229  -0.973  1.00  0.00      RA0  H
ATOM   2236  CA  MSE A 240      24.269  26.270  -1.053  1.00  0.00      RA0  C
ATOM   2237  CB  MSE A 240      25.049  25.203  -0.280  1.00  0.00      RA0  C
ATOM   2238  CG  MSE A 240      25.623  25.669   1.061  1.00  0.00      RA0  C
ATOM   2239  SE  MSE A 240      26.932  26.895   0.932  1.00  0.00      RA0  S
ATOM   2240  CE  MSE A 240      27.363  26.947   2.677  1.00  0.00      RA0  C
ATOM   2241  C   MSE A 240      23.074  26.743  -0.209  1.00  0.00      RA0  C
ATOM   2242  O   MSE A 240      23.028  27.868   0.285  1.00  0.00      RA0  O
ATOM   2243  N   ASP A 241      22.115  25.848  -0.068  1.00  0.00      RA0  N
ATOM   2244  H   ASP A 241      22.066  24.962  -0.534  1.00  0.00      RA0  H
ATOM   2245  CA  ASP A 241      20.985  26.060   0.851  1.00  0.00      RA0  C
ATOM   2246  CB  ASP A 241      19.933  26.957   0.195  1.00  0.00      RA0  C
ATOM   2247  CG  ASP A 241      19.084  26.094  -0.716  1.00  0.00      RA0  C
ATOM   2248  OD1 ASP A 241      19.618  25.458  -1.616  1.00  0.00      RA0  O
ATOM   2249  OD2 ASP A 241      17.890  25.965  -0.466  1.00  0.00      RA0  O
ATOM   2250  C   ASP A 241      20.379  24.703   1.105  1.00  0.00      RA0  C
ATOM   2251  O   ASP A 241      20.979  23.675   0.726  1.00  0.00      RA0  O
ATOM   2252  N   GLU A 242      19.212  24.647   1.743  1.00  0.00      RA0  N
ATOM   2253  H   GLU A 242      18.645  25.468   1.787  1.00  0.00      RA0  H
ATOM   2254  CA  GLU A 242      18.651  23.352   2.133  1.00  0.00      RA0  C
ATOM   2255  CB  GLU A 242      17.365  23.587   2.925  1.00  0.00      RA0  C
ATOM   2256  CG  GLU A 242      17.469  24.576   4.084  1.00  0.00      RA0  C
ATOM   2257  CD  GLU A 242      17.933  23.866   5.334  1.00  0.00      RA0  C
ATOM   2258  OE1 GLU A 242      18.236  22.680   5.270  1.00  0.00      RA0  O
ATOM   2259  OE2 GLU A 242      17.965  24.498   6.384  1.00  0.00      RA0  O
ATOM   2260  C   GLU A 242      18.278  22.431   0.982  1.00  0.00      RA0  C
ATOM   2261  O   GLU A 242      18.046  21.243   1.204  1.00  0.00      RA0  O
ATOM   2262  N   THR A 243      18.251  22.974  -0.234  1.00  0.00      RA0  N
ATOM   2263  H   THR A 243      18.480  23.940  -0.378  1.00  0.00      RA0  H
ATOM   2264  CA  THR A 243      17.926  22.200  -1.441  1.00  0.00      RA0  C
ATOM   2265  CB  THR A 243      16.910  22.988  -2.285  1.00  0.00      RA0  C
ATOM   2266  OG1 THR A 243      17.413  24.239  -2.768  1.00  0.00      RA0  O
ATOM   2267  HG1 THR A 243      17.775  24.748  -2.035  1.00  0.00      RA0  H
ATOM   2268  CG2 THR A 243      15.629  23.213  -1.482  1.00  0.00      RA0  C
ATOM   2269  C   THR A 243      19.141  21.692  -2.195  1.00  0.00      RA0  C
ATOM   2270  O   THR A 243      18.994  20.964  -3.182  1.00  0.00      RA0  O
ATOM   2271  N   ILE A 244      20.331  22.094  -1.749  1.00  0.00      RA0  N
ATOM   2272  H   ILE A 244      20.399  22.641  -0.911  1.00  0.00      RA0  H
ATOM   2273  CA  ILE A 244      21.581  21.781  -2.428  1.00  0.00      RA0  C
ATOM   2274  CB  ILE A 244      22.319  23.071  -2.811  1.00  0.00      RA0  C
ATOM   2275  CG2 ILE A 244      23.717  22.809  -3.378  1.00  0.00      RA0  C
ATOM   2276  CG1 ILE A 244      21.470  23.858  -3.806  1.00  0.00      RA0  C
ATOM   2277  CD1 ILE A 244      21.077  22.997  -5.008  1.00  0.00      RA0  C
ATOM   2278  C   ILE A 244      22.465  20.857  -1.601  1.00  0.00      RA0  C
ATOM   2279  O   ILE A 244      22.743  21.144  -0.436  1.00  0.00      RA0  O
ATOM   2280  N   SER A 245      22.978  19.801  -2.244  1.00  0.00      RA0  N
ATOM   2281  H   SER A 245      22.797  19.692  -3.218  1.00  0.00      RA0  H
ATOM   2282  CA  SER A 245      23.866  18.868  -1.601  1.00  0.00      RA0  C
ATOM   2283  CB  SER A 245      23.975  17.658  -2.534  1.00  0.00      RA0  C
ATOM   2284  OG  SER A 245      24.958  16.727  -2.069  1.00  0.00      RA0  O
ATOM   2285  HG  SER A 245      24.449  15.992  -1.720  1.00  0.00      RA0  H
ATOM   2286  C   SER A 245      25.237  19.526  -1.367  1.00  0.00      RA0  C
ATOM   2287  O   SER A 245      25.682  20.283  -2.225  1.00  0.00      RA0  O
ATOM   2288  N   PRO A 246      25.924  19.234  -0.270  1.00  0.00      RA0  N
ATOM   2289  CD  PRO A 246      25.503  18.382   0.832  1.00  0.00      RA0  C
ATOM   2290  CA  PRO A 246      27.298  19.749  -0.108  1.00  0.00      RA0  C
ATOM   2291  CB  PRO A 246      27.703  19.197   1.264  1.00  0.00      RA0  C
ATOM   2292  CG  PRO A 246      26.812  17.980   1.496  1.00  0.00      RA0  C
ATOM   2293  C   PRO A 246      28.197  19.301  -1.264  1.00  0.00      RA0  C
ATOM   2294  O   PRO A 246      29.143  20.032  -1.632  1.00  0.00      RA0  O
ATOM   2295  N   LEU A 247      27.880  18.149  -1.874  1.00  0.00      RA0  N
ATOM   2296  H   LEU A 247      27.052  17.648  -1.612  1.00  0.00      RA0  H
ATOM   2297  CA  LEU A 247      28.665  17.623  -2.980  1.00  0.00      RA0  C
ATOM   2298  CB  LEU A 247      28.188  16.221  -3.357  1.00  0.00      RA0  C
ATOM   2299  CG  LEU A 247      28.181  15.237  -2.185  1.00  0.00      RA0  C
ATOM   2300  CD1 LEU A 247      27.600  13.886  -2.599  1.00  0.00      RA0  C
ATOM   2301  CD2 LEU A 247      29.558  15.088  -1.537  1.00  0.00      RA0  C
ATOM   2302  C   LEU A 247      28.625  18.535  -4.204  1.00  0.00      RA0  C
ATOM   2303  O   LEU A 247      29.546  18.526  -5.009  1.00  0.00      RA0  O
ATOM   2304  N   ALA A 248      27.568  19.327  -4.321  1.00  0.00      RA0  N
ATOM   2305  H   ALA A 248      26.885  19.363  -3.590  1.00  0.00      RA0  H
ATOM   2306  CA  ALA A 248      27.369  20.270  -5.437  1.00  0.00      RA0  C
ATOM   2307  CB  ALA A 248      25.898  20.290  -5.857  1.00  0.00      RA0  C
ATOM   2308  C   ALA A 248      27.794  21.707  -5.074  1.00  0.00      RA0  C
ATOM   2309  O   ALA A 248      27.575  22.639  -5.859  1.00  0.00      RA0  O
ATOM   2310  N   ALA A 249      28.371  21.860  -3.885  1.00  0.00      RA0  N
ATOM   2311  H   ALA A 249      28.528  21.073  -3.289  1.00  0.00      RA0  H
ATOM   2312  CA  ALA A 249      28.788  23.152  -3.359  1.00  0.00      RA0  C
ATOM   2313  CB  ALA A 249      27.959  23.517  -2.129  1.00  0.00      RA0  C
ATOM   2314  C   ALA A 249      30.270  23.147  -2.963  1.00  0.00      RA0  C
ATOM   2315  O   ALA A 249      30.702  23.907  -2.115  1.00  0.00      RA0  O
ATOM   2316  N   ASN A 250      31.036  22.280  -3.607  1.00  0.00      RA0  N
ATOM   2317  H   ASN A 250      30.618  21.700  -4.303  1.00  0.00      RA0  H
ATOM   2318  CA  ASN A 250      32.482  22.179  -3.337  1.00  0.00      RA0  C
ATOM   2319  CB  ASN A 250      33.254  23.406  -3.836  1.00  0.00      RA0  C
ATOM   2320  CG  ASN A 250      34.745  23.171  -3.693  1.00  0.00      RA0  C
ATOM   2321  OD1 ASN A 250      35.252  22.084  -3.958  1.00  0.00      RA0  O
ATOM   2322  ND2 ASN A 250      35.417  24.260  -3.274  1.00  0.00      RA0  N
ATOM   2323 HD21 ASN A 250      34.927  25.110  -3.064  1.00  0.00      RA0  H
ATOM   2324 HD22 ASN A 250      36.407  24.273  -3.143  1.00  0.00      RA0  H
ATOM   2325  C   ASN A 250      32.761  21.910  -1.864  1.00  0.00      RA0  C
ATOM   2326  O   ASN A 250      33.743  22.427  -1.336  1.00  0.00      RA0  O
ATOM   2327  N   MSE A 251      31.903  21.100  -1.211  1.00  0.00      RA0  N
ATOM   2328  H   MSE A 251      31.083  20.756  -1.673  1.00  0.00      RA0  H
ATOM   2329  CA  MSE A 251      32.087  20.727   0.185  1.00  0.00      RA0  C
ATOM   2330  CB  MSE A 251      30.921  21.204   1.049  1.00  0.00      RA0  C
ATOM   2331  CG  MSE A 251      30.720  22.718   1.023  1.00  0.00      RA0  C
ATOM   2332  SE  MSE A 251      29.300  23.240   1.995  1.00  0.00      RA0  S
ATOM   2333  CE  MSE A 251      29.925  22.751   3.609  1.00  0.00      RA0  C
ATOM   2334  C   MSE A 251      32.289  19.230   0.356  1.00  0.00      RA0  C
ATOM   2335  O   MSE A 251      32.310  18.724   1.466  1.00  0.00      RA0  O
ATOM   2336  N   GLY A 252      32.527  18.521  -0.744  1.00  0.00      RA0  N
ATOM   2337  H   GLY A 252      32.520  18.972  -1.634  1.00  0.00      RA0  H
ATOM   2338  CA  GLY A 252      32.811  17.085  -0.658  1.00  0.00      RA0  C
ATOM   2339  C   GLY A 252      33.976  16.799   0.295  1.00  0.00      RA0  C
ATOM   2340  O   GLY A 252      33.971  15.798   1.058  1.00  0.00      RA0  O
ATOM   2341  N   TRP A 253      34.991  17.641   0.210  1.00  0.00      RA0  N
ATOM   2342  H   TRP A 253      34.925  18.405  -0.428  1.00  0.00      RA0  H
ATOM   2343  CA  TRP A 253      36.197  17.479   0.996  1.00  0.00      RA0  C
ATOM   2344  CB  TRP A 253      37.294  18.465   0.567  1.00  0.00      RA0  C
ATOM   2345  CG  TRP A 253      36.859  19.901   0.740  1.00  0.00      RA0  C
ATOM   2346  CD2 TRP A 253      37.254  20.835   1.768  1.00  0.00      RA0  C
ATOM   2347  CE2 TRP A 253      36.590  22.058   1.512  1.00  0.00      RA0  C
ATOM   2348  CE3 TRP A 253      38.108  20.729   2.860  1.00  0.00      RA0  C
ATOM   2349  CD1 TRP A 253      35.980  20.620  -0.080  1.00  0.00      RA0  C
ATOM   2350  NE1 TRP A 253      35.815  21.888   0.370  1.00  0.00      RA0  N
ATOM   2351  HE1 TRP A 253      35.237  22.562  -0.061  1.00  0.00      RA0  H
ATOM   2352  CZ2 TRP A 253      36.794  23.141   2.359  1.00  0.00      RA0  C
ATOM   2353  CZ3 TRP A 253      38.304  21.821   3.697  1.00  0.00      RA0  C
ATOM   2354  CH2 TRP A 253      37.650  23.022   3.448  1.00  0.00      RA0  C
ATOM   2355  C   TRP A 253      35.916  17.534   2.484  1.00  0.00      RA0  C
ATOM   2356  O   TRP A 253      36.757  17.128   3.276  1.00  0.00      RA0  O
ATOM   2357  N   THR A 254      34.758  18.071   2.869  1.00  0.00      RA0  N
ATOM   2358  H   THR A 254      34.045  18.291   2.209  1.00  0.00      RA0  H
ATOM   2359  CA  THR A 254      34.404  18.171   4.283  1.00  0.00      RA0  C
ATOM   2360  CB  THR A 254      33.797  19.537   4.641  1.00  0.00      RA0  C
ATOM   2361  OG1 THR A 254      32.692  19.889   3.805  1.00  0.00      RA0  O
ATOM   2362  HG1 THR A 254      32.915  19.653   2.915  1.00  0.00      RA0  H
ATOM   2363  CG2 THR A 254      34.862  20.625   4.595  1.00  0.00      RA0  C
ATOM   2364  C   THR A 254      33.587  16.989   4.797  1.00  0.00      RA0  C
ATOM   2365  O   THR A 254      33.267  16.939   5.988  1.00  0.00      RA0  O
ATOM   2366  N   ILE A 255      33.257  16.046   3.925  1.00  0.00      RA0  N
ATOM   2367  H   ILE A 255      33.649  16.014   3.004  1.00  0.00      RA0  H
ATOM   2368  CA  ILE A 255      32.444  14.906   4.342  1.00  0.00      RA0  C
ATOM   2369  CB  ILE A 255      31.505  14.424   3.244  1.00  0.00      RA0  C
ATOM   2370  CG2 ILE A 255      30.522  13.419   3.848  1.00  0.00      RA0  C
ATOM   2371  CG1 ILE A 255      30.800  15.591   2.544  1.00  0.00      RA0  C
ATOM   2372  CD1 ILE A 255      29.959  16.455   3.486  1.00  0.00      RA0  C
ATOM   2373  C   ILE A 255      33.352  13.791   4.823  1.00  0.00      RA0  C
ATOM   2374  O   ILE A 255      34.159  13.254   4.058  1.00  0.00      RA0  O
ATOM   2375  N   ALA A 256      33.192  13.431   6.087  1.00  0.00      RA0  N
ATOM   2376  H   ALA A 256      32.430  13.854   6.584  1.00  0.00      RA0  H
ATOM   2377  CA  ALA A 256      33.960  12.356   6.709  1.00  0.00      RA0  C
ATOM   2378  CB  ALA A 256      34.191  12.642   8.182  1.00  0.00      RA0  C
ATOM   2379  C   ALA A 256      33.215  11.032   6.566  1.00  0.00      RA0  C
ATOM   2380  O   ALA A 256      32.539  10.595   7.469  1.00  0.00      RA0  O
ATOM   2381  N   TRP A 257      33.338  10.385   5.405  1.00  0.00      RA0  N
ATOM   2382  H   TRP A 257      33.909  10.793   4.692  1.00  0.00      RA0  H
ATOM   2383  CA  TRP A 257      32.592   9.142   5.141  1.00  0.00      RA0  C
ATOM   2384  CB  TRP A 257      32.778   8.680   3.692  1.00  0.00      RA0  C
ATOM   2385  CG  TRP A 257      32.530   9.790   2.694  1.00  0.00      RA0  C
ATOM   2386  CD2 TRP A 257      31.284  10.189   2.084  1.00  0.00      RA0  C
ATOM   2387  CE2 TRP A 257      31.565  11.246   1.186  1.00  0.00      RA0  C
ATOM   2388  CE3 TRP A 257      29.975   9.746   2.228  1.00  0.00      RA0  C
ATOM   2389  CD1 TRP A 257      33.495  10.636   2.127  1.00  0.00      RA0  C
ATOM   2390  NE1 TRP A 257      32.932  11.496   1.240  1.00  0.00      RA0  N
ATOM   2391  HE1 TRP A 257      33.410  12.193   0.741  1.00  0.00      RA0  H
ATOM   2392  CZ2 TRP A 257      30.535  11.820   0.450  1.00  0.00      RA0  C
ATOM   2393  CZ3 TRP A 257      28.954  10.331   1.488  1.00  0.00      RA0  C
ATOM   2394  CH2 TRP A 257      29.232  11.363   0.600  1.00  0.00      RA0  C
ATOM   2395  C   TRP A 257      33.013   8.009   6.068  1.00  0.00      RA0  C
ATOM   2396  O   TRP A 257      32.180   7.220   6.548  1.00  0.00      RA0  O
ATOM   2397  N   GLU A 258      34.316   7.914   6.324  1.00  0.00      RA0  N
ATOM   2398  H   GLU A 258      34.955   8.616   6.026  1.00  0.00      RA0  H
ATOM   2399  CA  GLU A 258      34.824   6.879   7.215  1.00  0.00      RA0  C
ATOM   2400  CB  GLU A 258      36.087   6.248   6.636  1.00  0.00      RA0  C
ATOM   2401  CG  GLU A 258      35.676   5.418   5.422  1.00  0.00      RA0  C
ATOM   2402  CD  GLU A 258      34.515   4.535   5.841  1.00  0.00      RA0  C
ATOM   2403  OE1 GLU A 258      34.704   3.703   6.727  1.00  0.00      RA0  O
ATOM   2404  OE2 GLU A 258      33.419   4.703   5.305  1.00  0.00      RA0  O
ATOM   2405  C   GLU A 258      35.008   7.492   8.597  1.00  0.00      RA0  C
ATOM   2406  O   GLU A 258      35.400   8.650   8.685  1.00  0.00      RA0  O
ATOM   2407  N   PRO A 259      34.736   6.765   9.685  1.00  0.00      RA0  N
ATOM   2408  CD  PRO A 259      34.884   7.311  11.030  1.00  0.00      RA0  C
ATOM   2409  CA  PRO A 259      34.299   5.371   9.697  1.00  0.00      RA0  C
ATOM   2410  CB  PRO A 259      34.596   4.958  11.138  1.00  0.00      RA0  C
ATOM   2411  CG  PRO A 259      34.359   6.221  11.956  1.00  0.00      RA0  C
ATOM   2412  C   PRO A 259      32.834   5.247   9.296  1.00  0.00      RA0  C
ATOM   2413  O   PRO A 259      32.029   6.113   9.667  1.00  0.00      RA0  O
ATOM   2414  N   ALA A 260      32.529   4.188   8.555  1.00  0.00      RA0  N
ATOM   2415  H   ALA A 260      33.292   3.657   8.176  1.00  0.00      RA0  H
ATOM   2416  CA  ALA A 260      31.192   3.923   8.026  1.00  0.00      RA0  C
ATOM   2417  CB  ALA A 260      31.186   2.640   7.194  1.00  0.00      RA0  C
ATOM   2418  C   ALA A 260      30.138   3.805   9.102  1.00  0.00      RA0  C
ATOM   2419  O   ALA A 260      28.960   4.052   8.837  1.00  0.00      RA0  O
ATOM   2420  N   ASP A 261      30.539   3.435  10.314  1.00  0.00      RA0  N
ATOM   2421  H   ASP A 261      31.507   3.315  10.550  1.00  0.00      RA0  H
ATOM   2422  CA  ASP A 261      29.585   3.218  11.397  1.00  0.00      RA0  C
ATOM   2423  CB  ASP A 261      30.263   2.323  12.429  1.00  0.00      RA0  C
ATOM   2424  CG  ASP A 261      31.579   2.991  12.820  1.00  0.00      RA0  C
ATOM   2425  OD1 ASP A 261      32.592   2.667  12.205  1.00  0.00      RA0  O
ATOM   2426  OD2 ASP A 261      31.601   3.855  13.700  1.00  0.00      RA0  O
ATOM   2427  C   ASP A 261      29.212   4.466  12.159  1.00  0.00      RA0  C
ATOM   2428  O   ASP A 261      28.453   4.397  13.132  1.00  0.00      RA0  O
ATOM   2429  N   ARG A 262      29.736   5.609  11.747  1.00  0.00      RA0  N
ATOM   2430  H   ARG A 262      30.357   5.606  10.964  1.00  0.00      RA0  H
ATOM   2431  CA  ARG A 262      29.318   6.867  12.343  1.00  0.00      RA0  C
ATOM   2432  CB  ARG A 262      30.380   7.958  12.220  1.00  0.00      RA0  C
ATOM   2433  CG  ARG A 262      29.816   9.279  12.757  1.00  0.00      RA0  C
ATOM   2434  CD  ARG A 262      30.707  10.497  12.533  1.00  0.00      RA0  C
ATOM   2435  NE  ARG A 262      30.955  10.755  11.117  1.00  0.00      RA0  N
ATOM   2436  HE  ARG A 262      31.500  10.067  10.626  1.00  0.00      RA0  H
ATOM   2437  CZ  ARG A 262      30.537  11.943  10.585  1.00  0.00      RA0  C
ATOM   2438  NH1 ARG A 262      29.767  12.777  11.328  1.00  0.00      RA0  N
ATOM   2439 HH11 ARG A 262      29.499  13.711  11.045  1.00  0.00      RA0  H
ATOM   2440 HH12 ARG A 262      29.387  12.502  12.224  1.00  0.00      RA0  H
ATOM   2441  NH2 ARG A 262      30.906  12.241   9.317  1.00  0.00      RA0  N
ATOM   2442 HH21 ARG A 262      30.660  13.109   8.866  1.00  0.00      RA0  H
ATOM   2443 HH22 ARG A 262      31.447  11.592   8.764  1.00  0.00      RA0  H
ATOM   2444  C   ARG A 262      28.042   7.389  11.657  1.00  0.00      RA0  C
ATOM   2445  O   ARG A 262      28.080   7.868  10.541  1.00  0.00      RA0  O
ATOM   2446  N   ASP A 263      26.942   7.332  12.388  1.00  0.00      RA0  N
ATOM   2447  H   ASP A 263      26.995   6.971  13.317  1.00  0.00      RA0  H
ATOM   2448  CA  ASP A 263      25.668   7.872  11.955  1.00  0.00      RA0  C
ATOM   2449  CB  ASP A 263      24.506   7.288  12.752  1.00  0.00      RA0  C
ATOM   2450  CG  ASP A 263      23.221   7.883  12.216  1.00  0.00      RA0  C
ATOM   2451  OD1 ASP A 263      23.144   8.115  11.011  1.00  0.00      RA0  O
ATOM   2452  OD2 ASP A 263      22.307   8.122  13.001  1.00  0.00      RA0  O
ATOM   2453  C   ASP A 263      25.683   9.379  12.085  1.00  0.00      RA0  C
ATOM   2454  O   ASP A 263      26.083   9.924  13.117  1.00  0.00      RA0  O
ATOM   2455  N   PHE A 264      25.256  10.062  11.034  1.00  0.00      RA0  N
ATOM   2456  H   PHE A 264      24.735   9.567  10.332  1.00  0.00      RA0  H
ATOM   2457  CA  PHE A 264      25.059  11.496  11.096  1.00  0.00      RA0  C
ATOM   2458  CB  PHE A 264      26.328  12.286  10.744  1.00  0.00      RA0  C
ATOM   2459  CG  PHE A 264      26.779  12.106   9.313  1.00  0.00      RA0  C
ATOM   2460  CD1 PHE A 264      26.303  12.953   8.318  1.00  0.00      RA0  C
ATOM   2461  CD2 PHE A 264      27.704  11.119   8.995  1.00  0.00      RA0  C
ATOM   2462  CE1 PHE A 264      26.784  12.842   7.019  1.00  0.00      RA0  C
ATOM   2463  CE2 PHE A 264      28.191  11.013   7.697  1.00  0.00      RA0  C
ATOM   2464  CZ  PHE A 264      27.747  11.888   6.713  1.00  0.00      RA0  C
ATOM   2465  C   PHE A 264      23.870  11.875  10.224  1.00  0.00      RA0  C
ATOM   2466  O   PHE A 264      23.512  11.145   9.305  1.00  0.00      RA0  O
ATOM   2467  N   ILE A 265      23.266  13.012  10.523  1.00  0.00      RA0  N
ATOM   2468  H   ILE A 265      23.693  13.593  11.219  1.00  0.00      RA0  H
ATOM   2469  CA  ILE A 265      22.069  13.439   9.815  1.00  0.00      RA0  C
ATOM   2470  CB  ILE A 265      21.448  14.658  10.503  1.00  0.00      RA0  C
ATOM   2471  CG2 ILE A 265      20.094  15.011   9.885  1.00  0.00      RA0  C
ATOM   2472  CG1 ILE A 265      21.357  14.467  12.014  1.00  0.00      RA0  C
ATOM   2473  CD1 ILE A 265      20.970  15.757  12.735  1.00  0.00      RA0  C
ATOM   2474  C   ILE A 265      22.411  13.803   8.383  1.00  0.00      RA0  C
ATOM   2475  O   ILE A 265      23.336  14.573   8.142  1.00  0.00      RA0  O
ATOM   2476  N   GLY A 266      21.694  13.189   7.447  1.00  0.00      RA0  N
ATOM   2477  H   GLY A 266      21.035  12.480   7.701  1.00  0.00      RA0  H
ATOM   2478  CA  GLY A 266      21.956  13.377   6.009  1.00  0.00      RA0  C
ATOM   2479  C   GLY A 266      22.772  12.263   5.385  1.00  0.00      RA0  C
ATOM   2480  O   GLY A 266      22.902  12.218   4.166  1.00  0.00      RA0  O
ATOM   2481  N   ARG A 267      23.273  11.338   6.203  1.00  0.00      RA0  N
ATOM   2482  H   ARG A 267      23.030  11.331   7.175  1.00  0.00      RA0  H
ATOM   2483  CA  ARG A 267      24.264  10.372   5.743  1.00  0.00      RA0  C
ATOM   2484  CB  ARG A 267      24.817   9.443   6.837  1.00  0.00      RA0  C
ATOM   2485  CG  ARG A 267      25.922   8.589   6.196  1.00  0.00      RA0  C
ATOM   2486  CD  ARG A 267      26.715   7.588   7.044  1.00  0.00      RA0  C
ATOM   2487  NE  ARG A 267      27.640   6.893   6.146  1.00  0.00      RA0  N
ATOM   2488  HE  ARG A 267      27.253   6.590   5.259  1.00  0.00      RA0  H
ATOM   2489  CZ  ARG A 267      28.967   6.716   6.420  1.00  0.00      RA0  C
ATOM   2490  NH1 ARG A 267      29.458   7.002   7.650  1.00  0.00      RA0  N
ATOM   2491 HH11 ARG A 267      30.448   6.932   7.836  1.00  0.00      RA0  H
ATOM   2492 HH12 ARG A 267      28.863   7.274   8.418  1.00  0.00      RA0  H
ATOM   2493  NH2 ARG A 267      29.772   6.267   5.431  1.00  0.00      RA0  N
ATOM   2494 HH21 ARG A 267      30.760   6.095   5.567  1.00  0.00      RA0  H
ATOM   2495 HH22 ARG A 267      29.390   6.101   4.504  1.00  0.00      RA0  H
ATOM   2496  C   ARG A 267      23.779   9.532   4.586  1.00  0.00      RA0  C
ATOM   2497  O   ARG A 267      24.436   9.471   3.571  1.00  0.00      RA0  O
ATOM   2498  N   GLU A 268      22.630   8.882   4.712  1.00  0.00      RA0  N
ATOM   2499  H   GLU A 268      22.000   9.190   5.428  1.00  0.00      RA0  H
ATOM   2500  CA  GLU A 268      22.198   7.978   3.636  1.00  0.00      RA0  C
ATOM   2501  CB  GLU A 268      21.055   7.066   4.109  1.00  0.00      RA0  C
ATOM   2502  CG  GLU A 268      20.201   7.593   5.274  1.00  0.00      RA0  C
ATOM   2503  CD  GLU A 268      19.663   8.970   4.937  1.00  0.00      RA0  C
ATOM   2504  OE1 GLU A 268      18.830   9.067   4.044  1.00  0.00      RA0  O
ATOM   2505  OE2 GLU A 268      20.134   9.950   5.519  1.00  0.00      RA0  O
ATOM   2506  C   GLU A 268      21.822   8.751   2.370  1.00  0.00      RA0  C
ATOM   2507  O   GLU A 268      22.071   8.283   1.265  1.00  0.00      RA0  O
ATOM   2508  N   ALA A 269      21.224   9.927   2.516  1.00  0.00      RA0  N
ATOM   2509  H   ALA A 269      20.861  10.167   3.423  1.00  0.00      RA0  H
ATOM   2510  CA  ALA A 269      20.878  10.736   1.313  1.00  0.00      RA0  C
ATOM   2511  CB  ALA A 269      20.114  11.984   1.727  1.00  0.00      RA0  C
ATOM   2512  C   ALA A 269      22.157  11.136   0.573  1.00  0.00      RA0  C
ATOM   2513  O   ALA A 269      22.237  11.113  -0.660  1.00  0.00      RA0  O
ATOM   2514  N   LEU A 270      23.169  11.466   1.347  1.00  0.00      RA0  N
ATOM   2515  H   LEU A 270      23.041  11.438   2.342  1.00  0.00      RA0  H
ATOM   2516  CA  LEU A 270      24.458  11.851   0.806  1.00  0.00      RA0  C
ATOM   2517  CB  LEU A 270      25.342  12.375   1.928  1.00  0.00      RA0  C
ATOM   2518  CG  LEU A 270      26.291  13.445   1.416  1.00  0.00      RA0  C
ATOM   2519  CD1 LEU A 270      25.528  14.518   0.643  1.00  0.00      RA0  C
ATOM   2520  CD2 LEU A 270      27.114  14.041   2.551  1.00  0.00      RA0  C
ATOM   2521  C   LEU A 270      25.115  10.691   0.071  1.00  0.00      RA0  C
ATOM   2522  O   LEU A 270      25.678  10.870  -1.011  1.00  0.00      RA0  O
ATOM   2523  N   GLU A 271      25.041   9.490   0.650  1.00  0.00      RA0  N
ATOM   2524  H   GLU A 271      24.572   9.401   1.533  1.00  0.00      RA0  H
ATOM   2525  CA  GLU A 271      25.599   8.306   0.008  1.00  0.00      RA0  C
ATOM   2526  CB  GLU A 271      25.753   7.142   0.999  1.00  0.00      RA0  C
ATOM   2527  CG  GLU A 271      26.629   7.677   2.148  1.00  0.00      RA0  C
ATOM   2528  CD  GLU A 271      27.491   6.630   2.836  1.00  0.00      RA0  C
ATOM   2529  OE1 GLU A 271      26.962   5.750   3.496  1.00  0.00      RA0  O
ATOM   2530  OE2 GLU A 271      28.714   6.722   2.772  1.00  0.00      RA0  O
ATOM   2531  C   GLU A 271      24.949   8.043  -1.335  1.00  0.00      RA0  C
ATOM   2532  O   GLU A 271      25.613   7.631  -2.296  1.00  0.00      RA0  O
ATOM   2533  N   VAL A 272      23.629   8.230  -1.400  1.00  0.00      RA0  N
ATOM   2534  H   VAL A 272      23.133   8.510  -0.574  1.00  0.00      RA0  H
ATOM   2535  CA  VAL A 272      22.913   8.064  -2.654  1.00  0.00      RA0  C
ATOM   2536  CB  VAL A 272      21.402   8.123  -2.416  1.00  0.00      RA0  C
ATOM   2537  CG1 VAL A 272      20.619   8.113  -3.731  1.00  0.00      RA0  C
ATOM   2538  CG2 VAL A 272      20.966   6.988  -1.490  1.00  0.00      RA0  C
ATOM   2539  C   VAL A 272      23.351   9.134  -3.669  1.00  0.00      RA0  C
ATOM   2540  O   VAL A 272      23.580   8.838  -4.844  1.00  0.00      RA0  O
ATOM   2541  N   GLN A 273      23.486  10.370  -3.202  1.00  0.00      RA0  N
ATOM   2542  H   GLN A 273      23.307  10.541  -2.231  1.00  0.00      RA0  H
ATOM   2543  CA  GLN A 273      23.943  11.461  -4.065  1.00  0.00      RA0  C
ATOM   2544  CB  GLN A 273      23.834  12.775  -3.296  1.00  0.00      RA0  C
ATOM   2545  CG  GLN A 273      22.354  13.075  -3.038  1.00  0.00      RA0  C
ATOM   2546  CD  GLN A 273      22.202  14.028  -1.873  1.00  0.00      RA0  C
ATOM   2547  OE1 GLN A 273      23.098  14.803  -1.559  1.00  0.00      RA0  O
ATOM   2548  NE2 GLN A 273      21.007  13.941  -1.260  1.00  0.00      RA0  N
ATOM   2549 HE21 GLN A 273      20.357  13.232  -1.535  1.00  0.00      RA0  H
ATOM   2550 HE22 GLN A 273      20.697  14.536  -0.511  1.00  0.00      RA0  H
ATOM   2551  C   GLN A 273      25.334  11.173  -4.634  1.00  0.00      RA0  C
ATOM   2552  O   GLN A 273      25.568  11.387  -5.817  1.00  0.00      RA0  O
ATOM   2553  N   ARG A 274      26.231  10.646  -3.796  1.00  0.00      RA0  N
ATOM   2554  H   ARG A 274      25.969  10.465  -2.848  1.00  0.00      RA0  H
ATOM   2555  CA  ARG A 274      27.565  10.283  -4.262  1.00  0.00      RA0  C
ATOM   2556  CB  ARG A 274      28.351   9.804  -3.047  1.00  0.00      RA0  C
ATOM   2557  CG  ARG A 274      29.795   9.391  -3.321  1.00  0.00      RA0  C
ATOM   2558  CD  ARG A 274      30.288   8.468  -2.204  1.00  0.00      RA0  C
ATOM   2559  NE  ARG A 274      29.450   7.271  -2.172  1.00  0.00      RA0  N
ATOM   2560  HE  ARG A 274      29.164   6.866  -3.054  1.00  0.00      RA0  H
ATOM   2561  CZ  ARG A 274      29.028   6.697  -1.010  1.00  0.00      RA0  C
ATOM   2562  NH1 ARG A 274      29.442   7.203   0.166  1.00  0.00      RA0  N
ATOM   2563 HH11 ARG A 274      29.125   6.829   1.053  1.00  0.00      RA0  H
ATOM   2564 HH12 ARG A 274      30.072   7.977   0.221  1.00  0.00      RA0  H
ATOM   2565  NH2 ARG A 274      28.200   5.638  -1.059  1.00  0.00      RA0  N
ATOM   2566 HH21 ARG A 274      27.851   5.140  -0.262  1.00  0.00      RA0  H
ATOM   2567 HH22 ARG A 274      27.875   5.294  -1.963  1.00  0.00      RA0  H
ATOM   2568  C   ARG A 274      27.530   9.170  -5.311  1.00  0.00      RA0  C
ATOM   2569  O   ARG A 274      28.216   9.245  -6.333  1.00  0.00      RA0  O
ATOM   2570  N   GLU A 275      26.704   8.163  -5.069  1.00  0.00      RA0  N
ATOM   2571  H   GLU A 275      26.234   8.090  -4.188  1.00  0.00      RA0  H
ATOM   2572  CA  GLU A 275      26.486   7.079  -6.026  1.00  0.00      RA0  C
ATOM   2573  CB  GLU A 275      25.569   6.024  -5.421  1.00  0.00      RA0  C
ATOM   2574  CG  GLU A 275      26.282   4.701  -5.138  1.00  0.00      RA0  C
ATOM   2575  CD  GLU A 275      27.149   4.808  -3.897  1.00  0.00      RA0  C
ATOM   2576  OE1 GLU A 275      26.803   4.204  -2.886  1.00  0.00      RA0  O
ATOM   2577  OE2 GLU A 275      28.183   5.470  -3.922  1.00  0.00      RA0  O
ATOM   2578  C   GLU A 275      25.951   7.572  -7.361  1.00  0.00      RA0  C
ATOM   2579  O   GLU A 275      26.364   7.113  -8.426  1.00  0.00      RA0  O
ATOM   2580  N   HIS A 276      24.971   8.463  -7.308  1.00  0.00      RA0  N
ATOM   2581  H   HIS A 276      24.709   8.839  -6.419  1.00  0.00      RA0  H
ATOM   2582  CA  HIS A 276      24.309   8.917  -8.514  1.00  0.00      RA0  C
ATOM   2583  CB  HIS A 276      22.924   9.484  -8.193  1.00  0.00      RA0  C
ATOM   2584  CG  HIS A 276      21.902   8.386  -8.005  1.00  0.00      RA0  C
ATOM   2585  ND1 HIS A 276      20.664   8.445  -8.532  1.00  0.00      RA0  N
ATOM   2586  HD1 HIS A 276      20.309   9.173  -9.083  1.00  0.00      RA0  H
ATOM   2587  CD2 HIS A 276      22.027   7.189  -7.291  1.00  0.00      RA0  C
ATOM   2588  NE2 HIS A 276      20.846   6.528  -7.395  1.00  0.00      RA0  N
ATOM   2589  CE1 HIS A 276      20.009   7.300  -8.158  1.00  0.00      RA0  C
ATOM   2590  C   HIS A 276      25.104   9.966  -9.265  1.00  0.00      RA0  C
ATOM   2591  O   HIS A 276      24.933  10.098 -10.475  1.00  0.00      RA0  O
ATOM   2592  N   GLY A 277      25.919  10.718  -8.523  1.00  0.00      RA0  N
ATOM   2593  H   GLY A 277      25.928  10.596  -7.532  1.00  0.00      RA0  H
ATOM   2594  CA  GLY A 277      26.588  11.904  -9.048  1.00  0.00      RA0  C
ATOM   2595  C   GLY A 277      25.760  13.145  -8.814  1.00  0.00      RA0  C
ATOM   2596  O   GLY A 277      24.514  13.078  -8.742  1.00  0.00      RA0  O
ATOM   2597  N   THR A 278      26.440  14.288  -8.703  1.00  0.00      RA0  N
ATOM   2598  H   THR A 278      27.435  14.324  -8.743  1.00  0.00      RA0  H
ATOM   2599  CA  THR A 278      25.757  15.568  -8.526  1.00  0.00      RA0  C
ATOM   2600  CB  THR A 278      26.009  15.882  -7.062  1.00  0.00      RA0  C
ATOM   2601  OG1 THR A 278      27.182  15.159  -6.661  1.00  0.00      RA0  O
ATOM   2602  HG1 THR A 278      27.917  15.652  -7.010  1.00  0.00      RA0  H
ATOM   2603  CG2 THR A 278      24.827  15.502  -6.167  1.00  0.00      RA0  C
ATOM   2604  C   THR A 278      26.320  16.617  -9.470  1.00  0.00      RA0  C
ATOM   2605  O   THR A 278      27.309  16.391 -10.188  1.00  0.00      RA0  O
ATOM   2606  N   GLU A 279      25.679  17.769  -9.444  1.00  0.00      RA0  N
ATOM   2607  H   GLU A 279      24.892  17.879  -8.842  1.00  0.00      RA0  H
ATOM   2608  CA  GLU A 279      26.239  18.968 -10.038  1.00  0.00      RA0  C
ATOM   2609  CB  GLU A 279      25.300  20.159  -9.887  1.00  0.00      RA0  C
ATOM   2610  CG  GLU A 279      23.872  20.013 -10.397  1.00  0.00      RA0  C
ATOM   2611  CD  GLU A 279      23.149  21.263  -9.945  1.00  0.00      RA0  C
ATOM   2612  OE1 GLU A 279      21.953  21.214  -9.676  1.00  0.00      RA0  O
ATOM   2613  OE2 GLU A 279      23.794  22.297  -9.807  1.00  0.00      RA0  O
ATOM   2614  C   GLU A 279      27.507  19.356  -9.262  1.00  0.00      RA0  C
ATOM   2615  O   GLU A 279      27.809  18.772  -8.218  1.00  0.00      RA0  O
ATOM   2616  N   LYS A 280      28.275  20.295  -9.804  1.00  0.00      RA0  N
ATOM   2617  H   LYS A 280      28.004  20.777 -10.641  1.00  0.00      RA0  H
ATOM   2618  CA  LYS A 280      29.527  20.680  -9.184  1.00  0.00      RA0  C
ATOM   2619  CB  LYS A 280      30.718  19.962  -9.812  1.00  0.00      RA0  C
ATOM   2620  CG  LYS A 280      30.937  20.241 -11.296  1.00  0.00      RA0  C
ATOM   2621  CD  LYS A 280      32.093  19.379 -11.789  1.00  0.00      RA0  C
ATOM   2622  CE  LYS A 280      32.358  19.473 -13.289  1.00  0.00      RA0  C
ATOM   2623  NZ  LYS A 280      33.158  18.306 -13.681  1.00  0.00      RA0  N
ATOM   2624  HZ1 LYS A 280      33.312  18.251 -14.704  1.00  0.00      RA0  H
ATOM   2625  HZ2 LYS A 280      34.037  18.218 -13.144  1.00  0.00      RA0  H
ATOM   2626  HZ3 LYS A 280      32.594  17.455 -13.454  1.00  0.00      RA0  H
ATOM   2627  C   LYS A 280      29.683  22.178  -9.211  1.00  0.00      RA0  C
ATOM   2628  O   LYS A 280      29.246  22.849 -10.129  1.00  0.00      RA0  O
ATOM   2629  N   LEU A 281      30.353  22.677  -8.200  1.00  0.00      RA0  N
ATOM   2630  H   LEU A 281      30.805  22.061  -7.560  1.00  0.00      RA0  H
ATOM   2631  CA  LEU A 281      30.658  24.089  -8.112  1.00  0.00      RA0  C
ATOM   2632  CB  LEU A 281      30.672  24.521  -6.646  1.00  0.00      RA0  C
ATOM   2633  CG  LEU A 281      30.803  26.030  -6.433  1.00  0.00      RA0  C
ATOM   2634  CD1 LEU A 281      29.529  26.772  -6.834  1.00  0.00      RA0  C
ATOM   2635  CD2 LEU A 281      31.204  26.365  -4.997  1.00  0.00      RA0  C
ATOM   2636  C   LEU A 281      32.011  24.336  -8.760  1.00  0.00      RA0  C
ATOM   2637  O   LEU A 281      33.034  23.759  -8.374  1.00  0.00      RA0  O
ATOM   2638  N   VAL A 282      32.001  25.160  -9.805  1.00  0.00      RA0  N
ATOM   2639  H   VAL A 282      31.163  25.645 -10.041  1.00  0.00      RA0  H
ATOM   2640  CA  VAL A 282      33.204  25.528 -10.522  1.00  0.00      RA0  C
ATOM   2641  CB  VAL A 282      33.129  25.105 -11.991  1.00  0.00      RA0  C
ATOM   2642  CG1 VAL A 282      33.014  23.587 -12.127  1.00  0.00      RA0  C
ATOM   2643  CG2 VAL A 282      32.012  25.855 -12.721  1.00  0.00      RA0  C
ATOM   2644  C   VAL A 282      33.445  27.044 -10.439  1.00  0.00      RA0  C
ATOM   2645  O   VAL A 282      32.574  27.810 -10.004  1.00  0.00      RA0  O
ATOM   2646  N   GLY A 283      34.626  27.468 -10.858  1.00  0.00      RA0  N
ATOM   2647  H   GLY A 283      35.244  26.817 -11.299  1.00  0.00      RA0  H
ATOM   2648  CA  GLY A 283      34.939  28.875 -11.012  1.00  0.00      RA0  C
ATOM   2649  C   GLY A 283      34.754  29.281 -12.453  1.00  0.00      RA0  C
ATOM   2650  O   GLY A 283      34.875  28.456 -13.373  1.00  0.00      RA0  O
ATOM   2651  N   LEU A 284      34.425  30.550 -12.656  1.00  0.00      RA0  N
ATOM   2652  H   LEU A 284      34.307  31.168 -11.876  1.00  0.00      RA0  H
ATOM   2653  CA  LEU A 284      34.368  31.156 -13.992  1.00  0.00      RA0  C
ATOM   2654  CB  LEU A 284      32.943  31.551 -14.376  1.00  0.00      RA0  C
ATOM   2655  CG  LEU A 284      31.932  30.409 -14.450  1.00  0.00      RA0  C
ATOM   2656  CD1 LEU A 284      30.536  30.951 -14.753  1.00  0.00      RA0  C
ATOM   2657  CD2 LEU A 284      32.343  29.326 -15.447  1.00  0.00      RA0  C
ATOM   2658  C   LEU A 284      35.194  32.425 -13.939  1.00  0.00      RA0  C
ATOM   2659  O   LEU A 284      35.170  33.133 -12.939  1.00  0.00      RA0  O
ATOM   2660  N   VAL A 285      35.932  32.657 -15.018  1.00  0.00      RA0  N
ATOM   2661  H   VAL A 285      35.892  32.012 -15.783  1.00  0.00      RA0  H
ATOM   2662  CA  VAL A 285      36.717  33.865 -15.231  1.00  0.00      RA0  C
ATOM   2663  CB  VAL A 285      38.199  33.476 -15.267  1.00  0.00      RA0  C
ATOM   2664  CG1 VAL A 285      39.080  34.584 -15.844  1.00  0.00      RA0  C
ATOM   2665  CG2 VAL A 285      38.669  33.005 -13.889  1.00  0.00      RA0  C
ATOM   2666  C   VAL A 285      36.307  34.525 -16.554  1.00  0.00      RA0  C
ATOM   2667  O   VAL A 285      36.271  33.894 -17.616  1.00  0.00      RA0  O
ATOM   2668  N   MSE A 286      36.020  35.818 -16.490  1.00  0.00      RA0  N
ATOM   2669  H   MSE A 286      36.107  36.322 -15.625  1.00  0.00      RA0  H
ATOM   2670  CA  MSE A 286      35.698  36.579 -17.670  1.00  0.00      RA0  C
ATOM   2671  CB  MSE A 286      34.251  37.044 -17.601  1.00  0.00      RA0  C
ATOM   2672  CG  MSE A 286      33.777  37.698 -18.893  1.00  0.00      RA0  C
ATOM   2673  SE  MSE A 286      32.048  38.167 -18.769  1.00  0.00      RA0  S
ATOM   2674  CE  MSE A 286      32.254  39.463 -17.548  1.00  0.00      RA0  C
ATOM   2675  C   MSE A 286      36.644  37.771 -17.754  1.00  0.00      RA0  C
ATOM   2676  O   MSE A 286      36.491  38.724 -17.011  1.00  0.00      RA0  O
ATOM   2677  N   THR A 287      37.660  37.670 -18.609  1.00  0.00      RA0  N
ATOM   2678  H   THR A 287      37.822  36.829 -19.124  1.00  0.00      RA0  H
ATOM   2679  CA  THR A 287      38.602  38.789 -18.835  1.00  0.00      RA0  C
ATOM   2680  CB  THR A 287      39.809  38.101 -19.428  1.00  0.00      RA0  C
ATOM   2681  OG1 THR A 287      39.694  36.706 -19.098  1.00  0.00      RA0  O
ATOM   2682  HG1 THR A 287      40.536  36.315 -19.298  1.00  0.00      RA0  H
ATOM   2683  CG2 THR A 287      41.129  38.689 -18.926  1.00  0.00      RA0  C
ATOM   2684  C   THR A 287      38.007  39.900 -19.698  1.00  0.00      RA0  C
ATOM   2685  O   THR A 287      38.496  41.041 -19.694  1.00  0.00      RA0  O
ATOM   2686  N   GLU A 288      36.976  39.563 -20.459  1.00  0.00      RA0  N
ATOM   2687  H   GLU A 288      36.556  38.670 -20.329  1.00  0.00      RA0  H
ATOM   2688  CA  GLU A 288      36.258  40.542 -21.252  1.00  0.00      RA0  C
ATOM   2689  CB  GLU A 288      35.285  39.868 -22.246  1.00  0.00      RA0  C
ATOM   2690  CG  GLU A 288      35.083  40.483 -23.658  1.00  0.00      RA0  C
ATOM   2691  CD  GLU A 288      33.899  41.448 -23.779  1.00  0.00      RA0  C
ATOM   2692  OE1 GLU A 288      33.963  42.534 -23.220  1.00  0.00      RA0  O
ATOM   2693  OE2 GLU A 288      32.912  41.146 -24.465  1.00  0.00      RA0  O
ATOM   2694  C   GLU A 288      35.578  41.524 -20.326  1.00  0.00      RA0  C
ATOM   2695  O   GLU A 288      35.261  41.196 -19.186  1.00  0.00      RA0  O
ATOM   2696  N   LYS A 289      35.355  42.734 -20.814  1.00  0.00      RA0  N
ATOM   2697  H   LYS A 289      35.395  42.846 -21.810  1.00  0.00      RA0  H
ATOM   2698  CA  LYS A 289      34.808  43.781 -19.965  1.00  0.00      RA0  C
ATOM   2699  CB  LYS A 289      35.113  45.167 -20.539  1.00  0.00      RA0  C
ATOM   2700  CG  LYS A 289      36.597  45.426 -20.218  1.00  0.00      RA0  C
ATOM   2701  CD  LYS A 289      36.768  45.241 -18.707  1.00  0.00      RA0  C
ATOM   2702  CE  LYS A 289      38.132  45.154 -18.032  1.00  0.00      RA0  C
ATOM   2703  NZ  LYS A 289      37.848  45.010 -16.595  1.00  0.00      RA0  N
ATOM   2704  HZ1 LYS A 289      38.665  44.697 -16.036  1.00  0.00      RA0  H
ATOM   2705  HZ2 LYS A 289      37.471  45.909 -16.216  1.00  0.00      RA0  H
ATOM   2706  HZ3 LYS A 289      37.045  44.364 -16.453  1.00  0.00      RA0  H
ATOM   2707  C   LYS A 289      33.379  43.426 -19.595  1.00  0.00      RA0  C
ATOM   2708  O   LYS A 289      32.632  42.874 -20.400  1.00  0.00      RA0  O
ATOM   2709  N   GLY A 290      33.013  43.721 -18.356  1.00  0.00      RA0  N
ATOM   2710  H   GLY A 290      33.656  44.176 -17.730  1.00  0.00      RA0  H
ATOM   2711  CA  GLY A 290      31.687  43.389 -17.865  1.00  0.00      RA0  C
ATOM   2712  C   GLY A 290      31.833  42.752 -16.507  1.00  0.00      RA0  C
ATOM   2713  O   GLY A 290      32.950  42.444 -16.062  1.00  0.00      RA0  O
ATOM   2714  N   VAL A 291      30.708  42.562 -15.838  1.00  0.00      RA0  N
ATOM   2715  H   VAL A 291      29.832  42.865 -16.211  1.00  0.00      RA0  H
ATOM   2716  CA  VAL A 291      30.709  41.920 -14.517  1.00  0.00      RA0  C
ATOM   2717  CB  VAL A 291      30.550  42.898 -13.346  1.00  0.00      RA0  C
ATOM   2718  CG1 VAL A 291      30.358  42.200 -11.992  1.00  0.00      RA0  C
ATOM   2719  CG2 VAL A 291      31.802  43.766 -13.281  1.00  0.00      RA0  C
ATOM   2720  C   VAL A 291      29.698  40.769 -14.489  1.00  0.00      RA0  C
ATOM   2721  O   VAL A 291      28.548  40.905 -14.924  1.00  0.00      RA0  O
ATOM   2722  N   LEU A 292      30.166  39.625 -14.000  1.00  0.00      RA0  N
ATOM   2723  H   LEU A 292      31.037  39.665 -13.519  1.00  0.00      RA0  H
ATOM   2724  CA  LEU A 292      29.327  38.462 -13.794  1.00  0.00      RA0  C
ATOM   2725  CB  LEU A 292      30.203  37.229 -13.563  1.00  0.00      RA0  C
ATOM   2726  CG  LEU A 292      31.045  36.849 -14.783  1.00  0.00      RA0  C
ATOM   2727  CD1 LEU A 292      32.089  35.781 -14.456  1.00  0.00      RA0  C
ATOM   2728  CD2 LEU A 292      30.163  36.449 -15.966  1.00  0.00      RA0  C
ATOM   2729  C   LEU A 292      28.431  38.707 -12.569  1.00  0.00      RA0  C
ATOM   2730  O   LEU A 292      28.914  39.162 -11.524  1.00  0.00      RA0  O
ATOM   2731  N   ARG A 293      27.134  38.411 -12.709  1.00  0.00      RA0  N
ATOM   2732  H   ARG A 293      26.840  37.966 -13.552  1.00  0.00      RA0  H
ATOM   2733  CA  ARG A 293      26.157  38.651 -11.644  1.00  0.00      RA0  C
ATOM   2734  CB  ARG A 293      25.052  39.547 -12.192  1.00  0.00      RA0  C
ATOM   2735  CG  ARG A 293      24.591  39.222 -13.620  1.00  0.00      RA0  C
ATOM   2736  CD  ARG A 293      24.634  40.494 -14.477  1.00  0.00      RA0  C
ATOM   2737  NE  ARG A 293      23.975  40.396 -15.782  1.00  0.00      RA0  N
ATOM   2738  HE  ARG A 293      24.524  40.580 -16.608  1.00  0.00      RA0  H
ATOM   2739  CZ  ARG A 293      22.636  40.310 -15.948  1.00  0.00      RA0  C
ATOM   2740  NH1 ARG A 293      21.817  40.102 -14.915  1.00  0.00      RA0  N
ATOM   2741 HH11 ARG A 293      20.827  40.025 -15.025  1.00  0.00      RA0  H
ATOM   2742 HH12 ARG A 293      22.199  40.029 -13.991  1.00  0.00      RA0  H
ATOM   2743  NH2 ARG A 293      22.146  40.457 -17.172  1.00  0.00      RA0  N
ATOM   2744 HH21 ARG A 293      21.199  40.292 -17.432  1.00  0.00      RA0  H
ATOM   2745 HH22 ARG A 293      22.778  40.816 -17.883  1.00  0.00      RA0  H
ATOM   2746  C   ARG A 293      25.599  37.355 -11.079  1.00  0.00      RA0  C
ATOM   2747  O   ARG A 293      25.424  36.381 -11.806  1.00  0.00      RA0  O
ATOM   2748  N   ASN A 294      25.240  37.378  -9.799  1.00  0.00      RA0  N
ATOM   2749  H   ASN A 294      25.460  38.192  -9.265  1.00  0.00      RA0  H
ATOM   2750  CA  ASN A 294      24.497  36.266  -9.191  1.00  0.00      RA0  C
ATOM   2751  CB  ASN A 294      23.938  36.623  -7.813  1.00  0.00      RA0  C
ATOM   2752  CG  ASN A 294      25.015  36.899  -6.789  1.00  0.00      RA0  C
ATOM   2753  OD1 ASN A 294      26.215  36.838  -7.037  1.00  0.00      RA0  O
ATOM   2754  ND2 ASN A 294      24.508  37.236  -5.601  1.00  0.00      RA0  N
ATOM   2755 HD21 ASN A 294      23.514  37.265  -5.486  1.00  0.00      RA0  H
ATOM   2756 HD22 ASN A 294      25.096  37.446  -4.822  1.00  0.00      RA0  H
ATOM   2757  C   ASN A 294      23.291  35.885 -10.049  1.00  0.00      RA0  C
ATOM   2758  O   ASN A 294      22.611  36.762 -10.617  1.00  0.00      RA0  O
ATOM   2759  N   GLU A 295      23.046  34.590 -10.131  1.00  0.00      RA0  N
ATOM   2760  H   GLU A 295      23.673  33.971  -9.667  1.00  0.00      RA0  H
ATOM   2761  CA  GLU A 295      21.881  34.003 -10.797  1.00  0.00      RA0  C
ATOM   2762  CB  GLU A 295      20.559  34.614 -10.316  1.00  0.00      RA0  C
ATOM   2763  CG  GLU A 295      20.390  34.650  -8.798  1.00  0.00      RA0  C
ATOM   2764  CD  GLU A 295      19.751  35.975  -8.434  1.00  0.00      RA0  C
ATOM   2765  OE1 GLU A 295      18.844  36.407  -9.144  1.00  0.00      RA0  O
ATOM   2766  OE2 GLU A 295      20.187  36.587  -7.461  1.00  0.00      RA0  O
ATOM   2767  C   GLU A 295      21.911  34.023 -12.341  1.00  0.00      RA0  C
ATOM   2768  O   GLU A 295      20.986  33.530 -12.981  1.00  0.00      RA0  O
ATOM   2769  N   LEU A 296      22.949  34.586 -12.954  1.00  0.00      RA0  N
ATOM   2770  H   LEU A 296      23.667  35.011 -12.401  1.00  0.00      RA0  H
ATOM   2771  CA  LEU A 296      23.110  34.493 -14.398  1.00  0.00      RA0  C
ATOM   2772  CB  LEU A 296      24.345  35.314 -14.792  1.00  0.00      RA0  C
ATOM   2773  CG  LEU A 296      24.508  35.677 -16.270  1.00  0.00      RA0  C
ATOM   2774  CD1 LEU A 296      23.383  36.581 -16.779  1.00  0.00      RA0  C
ATOM   2775  CD2 LEU A 296      25.871  36.320 -16.528  1.00  0.00      RA0  C
ATOM   2776  C   LEU A 296      23.217  33.013 -14.834  1.00  0.00      RA0  C
ATOM   2777  O   LEU A 296      23.923  32.228 -14.197  1.00  0.00      RA0  O
ATOM   2778  N   PRO A 297      22.509  32.611 -15.885  1.00  0.00      RA0  N
ATOM   2779  CD  PRO A 297      21.464  33.367 -16.559  1.00  0.00      RA0  C
ATOM   2780  CA  PRO A 297      22.690  31.265 -16.443  1.00  0.00      RA0  C
ATOM   2781  CB  PRO A 297      21.586  31.187 -17.501  1.00  0.00      RA0  C
ATOM   2782  CG  PRO A 297      20.580  32.284 -17.156  1.00  0.00      RA0  C
ATOM   2783  C   PRO A 297      24.068  31.043 -17.084  1.00  0.00      RA0  C
ATOM   2784  O   PRO A 297      24.695  31.984 -17.585  1.00  0.00      RA0  O
ATOM   2785  N   VAL A 298      24.496  29.790 -17.072  1.00  0.00      RA0  N
ATOM   2786  H   VAL A 298      23.909  29.075 -16.681  1.00  0.00      RA0  H
ATOM   2787  CA  VAL A 298      25.767  29.376 -17.650  1.00  0.00      RA0  C
ATOM   2788  CB  VAL A 298      26.715  28.918 -16.538  1.00  0.00      RA0  C
ATOM   2789  CG1 VAL A 298      28.072  28.512 -17.106  1.00  0.00      RA0  C
ATOM   2790  CG2 VAL A 298      26.841  29.962 -15.430  1.00  0.00      RA0  C
ATOM   2791  C   VAL A 298      25.457  28.200 -18.559  1.00  0.00      RA0  C
ATOM   2792  O   VAL A 298      24.972  27.172 -18.079  1.00  0.00      RA0  O
ATOM   2793  N   ARG A 299      25.730  28.330 -19.853  1.00  0.00      RA0  N
ATOM   2794  H   ARG A 299      26.208  29.133 -20.204  1.00  0.00      RA0  H
ATOM   2795  CA  ARG A 299      25.339  27.304 -20.783  1.00  0.00      RA0  C
ATOM   2796  CB  ARG A 299      24.383  27.859 -21.829  1.00  0.00      RA0  C
ATOM   2797  CG  ARG A 299      23.065  28.242 -21.181  1.00  0.00      RA0  C
ATOM   2798  CD  ARG A 299      22.013  28.723 -22.170  1.00  0.00      RA0  C
ATOM   2799  NE  ARG A 299      20.760  28.849 -21.443  1.00  0.00      RA0  N
ATOM   2800  HE  ARG A 299      20.481  28.056 -20.881  1.00  0.00      RA0  H
ATOM   2801  CZ  ARG A 299      20.048  30.003 -21.411  1.00  0.00      RA0  C
ATOM   2802  NH1 ARG A 299      20.414  31.032 -22.211  1.00  0.00      RA0  N
ATOM   2803 HH11 ARG A 299      19.930  31.910 -22.224  1.00  0.00      RA0  H
ATOM   2804 HH12 ARG A 299      21.203  30.949 -22.829  1.00  0.00      RA0  H
ATOM   2805  NH2 ARG A 299      19.001  30.079 -20.566  1.00  0.00      RA0  N
ATOM   2806 HH21 ARG A 299      18.358  30.840 -20.491  1.00  0.00      RA0  H
ATOM   2807 HH22 ARG A 299      18.855  29.307 -19.909  1.00  0.00      RA0  H
ATOM   2808  C   ARG A 299      26.519  26.656 -21.488  1.00  0.00      RA0  C
ATOM   2809  O   ARG A 299      27.532  27.302 -21.806  1.00  0.00      RA0  O
ATOM   2810  N   PHE A 300      26.362  25.362 -21.718  1.00  0.00      RA0  N
ATOM   2811  H   PHE A 300      25.522  24.875 -21.454  1.00  0.00      RA0  H
ATOM   2812  CA  PHE A 300      27.330  24.589 -22.461  1.00  0.00      RA0  C
ATOM   2813  CB  PHE A 300      28.558  24.257 -21.598  1.00  0.00      RA0  C
ATOM   2814  CG  PHE A 300      28.184  23.441 -20.378  1.00  0.00      RA0  C
ATOM   2815  CD1 PHE A 300      27.729  24.071 -19.223  1.00  0.00      RA0  C
ATOM   2816  CD2 PHE A 300      28.311  22.056 -20.401  1.00  0.00      RA0  C
ATOM   2817  CE1 PHE A 300      27.421  23.323 -18.093  1.00  0.00      RA0  C
ATOM   2818  CE2 PHE A 300      28.004  21.307 -19.272  1.00  0.00      RA0  C
ATOM   2819  CZ  PHE A 300      27.572  21.942 -18.113  1.00  0.00      RA0  C
ATOM   2820  C   PHE A 300      26.674  23.306 -22.983  1.00  0.00      RA0  C
ATOM   2821  O   PHE A 300      25.535  22.967 -22.621  1.00  0.00      RA0  O
ATOM   2822  N   THR A 301      27.376  22.629 -23.884  1.00  0.00      RA0  N
ATOM   2823  H   THR A 301      28.279  22.909 -24.201  1.00  0.00      RA0  H
ATOM   2824  CA  THR A 301      26.934  21.344 -24.416  1.00  0.00      RA0  C
ATOM   2825  CB  THR A 301      26.796  21.601 -25.899  1.00  0.00      RA0  C
ATOM   2826  OG1 THR A 301      26.374  22.964 -26.068  1.00  0.00      RA0  O
ATOM   2827  HG1 THR A 301      26.256  23.092 -26.999  1.00  0.00      RA0  H
ATOM   2828  CG2 THR A 301      25.851  20.620 -26.590  1.00  0.00      RA0  C
ATOM   2829  C   THR A 301      27.989  20.306 -24.065  1.00  0.00      RA0  C
ATOM   2830  O   THR A 301      29.174  20.558 -24.288  1.00  0.00      RA0  O
ATOM   2831  N   ASP A 302      27.580  19.152 -23.528  1.00  0.00      RA0  N
ATOM   2832  H   ASP A 302      26.609  18.911 -23.479  1.00  0.00      RA0  H
ATOM   2833  CA  ASP A 302      28.564  18.123 -23.156  1.00  0.00      RA0  C
ATOM   2834  CB  ASP A 302      27.981  17.209 -22.072  1.00  0.00      RA0  C
ATOM   2835  CG  ASP A 302      27.503  15.917 -22.701  1.00  0.00      RA0  C
ATOM   2836  OD1 ASP A 302      26.586  15.941 -23.511  1.00  0.00      RA0  O
ATOM   2837  OD2 ASP A 302      28.100  14.881 -22.440  1.00  0.00      RA0  O
ATOM   2838  C   ASP A 302      28.993  17.345 -24.374  1.00  0.00      RA0  C
ATOM   2839  O   ASP A 302      28.489  17.576 -25.474  1.00  0.00      RA0  O
ATOM   2840  N   ALA A 303      29.948  16.438 -24.178  1.00  0.00      RA0  N
ATOM   2841  H   ALA A 303      30.076  16.116 -23.239  1.00  0.00      RA0  H
ATOM   2842  CA  ALA A 303      30.554  15.735 -25.303  1.00  0.00      RA0  C
ATOM   2843  CB  ALA A 303      31.693  14.837 -24.821  1.00  0.00      RA0  C
ATOM   2844  C   ALA A 303      29.544  14.886 -26.056  1.00  0.00      RA0  C
ATOM   2845  O   ALA A 303      29.715  14.642 -27.238  1.00  0.00      RA0  O
ATOM   2846  N   GLN A 304      28.482  14.467 -25.370  1.00  0.00      RA0  N
ATOM   2847  H   GLN A 304      28.326  14.777 -24.428  1.00  0.00      RA0  H
ATOM   2848  CA  GLN A 304      27.435  13.648 -25.963  1.00  0.00      RA0  C
ATOM   2849  CB  GLN A 304      26.869  12.648 -24.958  1.00  0.00      RA0  C
ATOM   2850  CG  GLN A 304      27.417  11.233 -25.188  1.00  0.00      RA0  C
ATOM   2851  CD  GLN A 304      28.909  11.133 -24.901  1.00  0.00      RA0  C
ATOM   2852  OE1 GLN A 304      29.325  10.678 -23.842  1.00  0.00      RA0  O
ATOM   2853  NE2 GLN A 304      29.706  11.502 -25.924  1.00  0.00      RA0  N
ATOM   2854 HE21 GLN A 304      29.331  11.912 -26.757  1.00  0.00      RA0  H
ATOM   2855 HE22 GLN A 304      30.698  11.396 -25.866  1.00  0.00      RA0  H
ATOM   2856  C   GLN A 304      26.352  14.498 -26.663  1.00  0.00      RA0  C
ATOM   2857  O   GLN A 304      25.423  13.951 -27.245  1.00  0.00      RA0  O
ATOM   2858  N   GLY A 305      26.476  15.823 -26.599  1.00  0.00      RA0  N
ATOM   2859  H   GLY A 305      27.161  16.212 -25.979  1.00  0.00      RA0  H
ATOM   2860  CA  GLY A 305      25.537  16.742 -27.241  1.00  0.00      RA0  C
ATOM   2861  C   GLY A 305      24.366  17.210 -26.386  1.00  0.00      RA0  C
ATOM   2862  O   GLY A 305      23.473  17.922 -26.886  1.00  0.00      RA0  O
ATOM   2863  N   ASN A 306      24.350  16.828 -25.110  1.00  0.00      RA0  N
ATOM   2864  H   ASN A 306      25.163  16.389 -24.727  1.00  0.00      RA0  H
ATOM   2865  CA  ASN A 306      23.293  17.265 -24.215  1.00  0.00      RA0  C
ATOM   2866  CB  ASN A 306      23.329  16.526 -22.876  1.00  0.00      RA0  C
ATOM   2867  CG  ASN A 306      23.101  15.042 -23.028  1.00  0.00      RA0  C
ATOM   2868  OD1 ASN A 306      21.979  14.577 -23.204  1.00  0.00      RA0  O
ATOM   2869  ND2 ASN A 306      24.230  14.317 -22.919  1.00  0.00      RA0  N
ATOM   2870 HD21 ASN A 306      25.120  14.779 -22.795  1.00  0.00      RA0  H
ATOM   2871 HD22 ASN A 306      24.260  13.320 -22.960  1.00  0.00      RA0  H
ATOM   2872  C   ASN A 306      23.555  18.737 -23.892  1.00  0.00      RA0  C
ATOM   2873  O   ASN A 306      24.662  19.087 -23.502  1.00  0.00      RA0  O
ATOM   2874  N   GLN A 307      22.558  19.592 -24.094  1.00  0.00      RA0  N
ATOM   2875  H   GLN A 307      21.655  19.227 -24.309  1.00  0.00      RA0  H
ATOM   2876  CA  GLN A 307      22.691  21.008 -23.702  1.00  0.00      RA0  C
ATOM   2877  CB  GLN A 307      21.762  21.846 -24.569  1.00  0.00      RA0  C
ATOM   2878  CG  GLN A 307      22.129  21.623 -26.035  1.00  0.00      RA0  C
ATOM   2879  CD  GLN A 307      21.063  22.201 -26.934  1.00  0.00      RA0  C
ATOM   2880  OE1 GLN A 307      20.559  23.300 -26.730  1.00  0.00      RA0  O
ATOM   2881  NE2 GLN A 307      20.739  21.380 -27.948  1.00  0.00      RA0  N
ATOM   2882 HE21 GLN A 307      21.203  20.498 -28.043  1.00  0.00      RA0  H
ATOM   2883 HE22 GLN A 307      20.038  21.628 -28.617  1.00  0.00      RA0  H
ATOM   2884  C   GLN A 307      22.391  21.139 -22.219  1.00  0.00      RA0  C
ATOM   2885  O   GLN A 307      21.406  20.566 -21.713  1.00  0.00      RA0  O
ATOM   2886  N   HIS A 308      23.245  21.895 -21.530  1.00  0.00      RA0  N
ATOM   2887  H   HIS A 308      23.928  22.440 -22.011  1.00  0.00      RA0  H
ATOM   2888  CA  HIS A 308      23.174  22.063 -20.094  1.00  0.00      RA0  C
ATOM   2889  CB  HIS A 308      24.330  21.333 -19.425  1.00  0.00      RA0  C
ATOM   2890  CG  HIS A 308      24.072  19.843 -19.441  1.00  0.00      RA0  C
ATOM   2891  ND1 HIS A 308      22.870  19.285 -19.696  1.00  0.00      RA0  N
ATOM   2892  HD1 HIS A 308      22.044  19.743 -19.976  1.00  0.00      RA0  H
ATOM   2893  CD2 HIS A 308      24.990  18.822 -19.174  1.00  0.00      RA0  C
ATOM   2894  NE2 HIS A 308      24.323  17.646 -19.264  1.00  0.00      RA0  N
ATOM   2895  CE1 HIS A 308      23.022  17.929 -19.585  1.00  0.00      RA0  C
ATOM   2896  C   HIS A 308      23.109  23.530 -19.723  1.00  0.00      RA0  C
ATOM   2897  O   HIS A 308      23.609  24.399 -20.439  1.00  0.00      RA0  O
ATOM   2898  N   GLU A 309      22.458  23.777 -18.599  1.00  0.00      RA0  N
ATOM   2899  H   GLU A 309      22.043  23.057 -18.043  1.00  0.00      RA0  H
ATOM   2900  CA  GLU A 309      22.377  25.103 -18.018  1.00  0.00      RA0  C
ATOM   2901  CB  GLU A 309      21.027  25.747 -18.359  1.00  0.00      RA0  C
ATOM   2902  CG  GLU A 309      20.891  27.199 -17.891  1.00  0.00      RA0  C
ATOM   2903  CD  GLU A 309      19.696  27.854 -18.567  1.00  0.00      RA0  C
ATOM   2904  OE1 GLU A 309      19.225  27.355 -19.585  1.00  0.00      RA0  O
ATOM   2905  OE2 GLU A 309      19.259  28.913 -18.130  1.00  0.00      RA0  O
ATOM   2906  C   GLU A 309      22.650  25.033 -16.528  1.00  0.00      RA0  C
ATOM   2907  O   GLU A 309      21.931  24.375 -15.789  1.00  0.00      RA0  O
ATOM   2908  N   GLY A 310      23.709  25.710 -16.106  1.00  0.00      RA0  N
ATOM   2909  H   GLY A 310      24.195  26.265 -16.769  1.00  0.00      RA0  H
ATOM   2910  CA  GLY A 310      23.991  25.941 -14.712  1.00  0.00      RA0  C
ATOM   2911  C   GLY A 310      23.645  27.360 -14.335  1.00  0.00      RA0  C
ATOM   2912  O   GLY A 310      22.960  28.061 -15.068  1.00  0.00      RA0  O
ATOM   2913  N   ILE A 311      24.158  27.787 -13.192  1.00  0.00      RA0  N
ATOM   2914  H   ILE A 311      24.730  27.187 -12.625  1.00  0.00      RA0  H
ATOM   2915  CA  ILE A 311      23.850  29.107 -12.679  1.00  0.00      RA0  C
ATOM   2916  CB  ILE A 311      22.546  29.013 -11.872  1.00  0.00      RA0  C
ATOM   2917  CG2 ILE A 311      22.663  27.995 -10.733  1.00  0.00      RA0  C
ATOM   2918  CG1 ILE A 311      22.063  30.378 -11.391  1.00  0.00      RA0  C
ATOM   2919  CD1 ILE A 311      20.735  30.288 -10.639  1.00  0.00      RA0  C
ATOM   2920  C   ILE A 311      24.996  29.670 -11.857  1.00  0.00      RA0  C
ATOM   2921  O   ILE A 311      25.632  28.948 -11.116  1.00  0.00      RA0  O
ATOM   2922  N   ILE A 312      25.275  30.961 -12.016  1.00  0.00      RA0  N
ATOM   2923  H   ILE A 312      24.700  31.498 -12.635  1.00  0.00      RA0  H
ATOM   2924  CA  ILE A 312      26.184  31.649 -11.097  1.00  0.00      RA0  C
ATOM   2925  CB  ILE A 312      26.551  33.020 -11.666  1.00  0.00      RA0  C
ATOM   2926  CG2 ILE A 312      27.362  33.856 -10.678  1.00  0.00      RA0  C
ATOM   2927  CG1 ILE A 312      27.292  32.845 -12.989  1.00  0.00      RA0  C
ATOM   2928  CD1 ILE A 312      27.759  34.173 -13.581  1.00  0.00      RA0  C
ATOM   2929  C   ILE A 312      25.583  31.771  -9.706  1.00  0.00      RA0  C
ATOM   2930  O   ILE A 312      24.445  32.273  -9.526  1.00  0.00      RA0  O
ATOM   2931  N   THR A 313      26.355  31.344  -8.720  1.00  0.00      RA0  N
ATOM   2932  H   THR A 313      27.267  30.954  -8.863  1.00  0.00      RA0  H
ATOM   2933  CA  THR A 313      25.942  31.436  -7.336  1.00  0.00      RA0  C
ATOM   2934  CB  THR A 313      26.458  30.168  -6.674  1.00  0.00      RA0  C
ATOM   2935  OG1 THR A 313      27.806  29.930  -7.092  1.00  0.00      RA0  O
ATOM   2936  HG1 THR A 313      28.322  30.175  -6.319  1.00  0.00      RA0  H
ATOM   2937  CG2 THR A 313      25.592  28.968  -7.062  1.00  0.00      RA0  C
ATOM   2938  C   THR A 313      26.412  32.753  -6.728  1.00  0.00      RA0  C
ATOM   2939  O   THR A 313      25.665  33.424  -5.992  1.00  0.00      RA0  O
ATOM   2940  N   SER A 314      27.657  33.130  -7.030  1.00  0.00      RA0  N
ATOM   2941  H   SER A 314      28.269  32.542  -7.563  1.00  0.00      RA0  H
ATOM   2942  CA  SER A 314      28.190  34.438  -6.623  1.00  0.00      RA0  C
ATOM   2943  CB  SER A 314      29.001  34.309  -5.330  1.00  0.00      RA0  C
ATOM   2944  OG  SER A 314      28.218  33.892  -4.202  1.00  0.00      RA0  O
ATOM   2945  HG  SER A 314      28.233  32.928  -4.204  1.00  0.00      RA0  H
ATOM   2946  C   SER A 314      29.105  34.945  -7.690  1.00  0.00      RA0  C
ATOM   2947  O   SER A 314      29.994  34.209  -8.140  1.00  0.00      RA0  O
ATOM   2948  N   GLY A 315      28.901  36.186  -8.097  1.00  0.00      RA0  N
ATOM   2949  H   GLY A 315      28.178  36.751  -7.685  1.00  0.00      RA0  H
ATOM   2950  CA  GLY A 315      29.794  36.828  -9.023  1.00  0.00      RA0  C
ATOM   2951  C   GLY A 315      30.290  38.164  -8.514  1.00  0.00      RA0  C
ATOM   2952  O   GLY A 315      29.679  38.787  -7.626  1.00  0.00      RA0  O
ATOM   2953  N   THR A 316      31.434  38.590  -9.028  1.00  0.00      RA0  N
ATOM   2954  H   THR A 316      31.921  38.019  -9.692  1.00  0.00      RA0  H
ATOM   2955  CA  THR A 316      31.988  39.885  -8.655  1.00  0.00      RA0  C
ATOM   2956  CB  THR A 316      32.424  40.008  -7.183  1.00  0.00      RA0  C
ATOM   2957  OG1 THR A 316      32.395  41.391  -6.807  1.00  0.00      RA0  O
ATOM   2958  HG1 THR A 316      31.485  41.677  -6.910  1.00  0.00      RA0  H
ATOM   2959  CG2 THR A 316      33.788  39.378  -6.877  1.00  0.00      RA0  C
ATOM   2960  C   THR A 316      33.059  40.335  -9.637  1.00  0.00      RA0  C
ATOM   2961  O   THR A 316      33.493  39.572 -10.521  1.00  0.00      RA0  O
ATOM   2962  N   PHE A 317      33.474  41.591  -9.496  1.00  0.00      RA0  N
ATOM   2963  H   PHE A 317      33.081  42.108  -8.733  1.00  0.00      RA0  H
ATOM   2964  CA  PHE A 317      34.704  42.043 -10.130  1.00  0.00      RA0  C
ATOM   2965  CB  PHE A 317      34.552  43.497 -10.585  1.00  0.00      RA0  C
ATOM   2966  CG  PHE A 317      35.749  43.960 -11.381  1.00  0.00      RA0  C
ATOM   2967  CD1 PHE A 317      36.770  44.693 -10.736  1.00  0.00      RA0  C
ATOM   2968  CD2 PHE A 317      35.820  43.661 -12.759  1.00  0.00      RA0  C
ATOM   2969  CE1 PHE A 317      37.873  45.147 -11.483  1.00  0.00      RA0  C
ATOM   2970  CE2 PHE A 317      36.922  44.116 -13.506  1.00  0.00      RA0  C
ATOM   2971  CZ  PHE A 317      37.933  44.860 -12.863  1.00  0.00      RA0  C
ATOM   2972  C   PHE A 317      35.833  41.884  -9.098  1.00  0.00      RA0  C
ATOM   2973  O   PHE A 317      35.757  42.443  -7.987  1.00  0.00      RA0  O
ATOM   2974  N   SER A 318      36.827  41.062  -9.440  1.00  0.00      RA0  N
ATOM   2975  H   SER A 318      36.893  40.713 -10.374  1.00  0.00      RA0  H
ATOM   2976  CA  SER A 318      37.974  40.804  -8.559  1.00  0.00      RA0  C
ATOM   2977  CB  SER A 318      38.621  39.503  -9.060  1.00  0.00      RA0  C
ATOM   2978  OG  SER A 318      39.887  39.235  -8.448  1.00  0.00      RA0  O
ATOM   2979  HG  SER A 318      39.730  39.142  -7.507  1.00  0.00      RA0  H
ATOM   2980  C   SER A 318      38.959  41.989  -8.500  1.00  0.00      RA0  C
ATOM   2981  O   SER A 318      39.617  42.278  -9.506  1.00  0.00      RA0  O
ATOM   2982  N   PRO A 319      39.077  42.671  -7.354  1.00  0.00      RA0  N
ATOM   2983  CD  PRO A 319      38.283  42.499  -6.148  1.00  0.00      RA0  C
ATOM   2984  CA  PRO A 319      40.064  43.743  -7.245  1.00  0.00      RA0  C
ATOM   2985  CB  PRO A 319      39.795  44.307  -5.845  1.00  0.00      RA0  C
ATOM   2986  CG  PRO A 319      38.379  43.861  -5.481  1.00  0.00      RA0  C
ATOM   2987  C   PRO A 319      41.499  43.247  -7.414  1.00  0.00      RA0  C
ATOM   2988  O   PRO A 319      42.308  43.949  -7.980  1.00  0.00      RA0  O
ATOM   2989  N   THR A 320      41.809  42.052  -6.922  1.00  0.00      RA0  N
ATOM   2990  H   THR A 320      41.154  41.476  -6.426  1.00  0.00      RA0  H
ATOM   2991  CA  THR A 320      43.177  41.529  -7.035  1.00  0.00      RA0  C
ATOM   2992  CB  THR A 320      43.275  40.370  -6.059  1.00  0.00      RA0  C
ATOM   2993  OG1 THR A 320      42.622  40.751  -4.844  1.00  0.00      RA0  O
ATOM   2994  HG1 THR A 320      41.778  40.283  -4.830  1.00  0.00      RA0  H
ATOM   2995  CG2 THR A 320      44.720  39.940  -5.799  1.00  0.00      RA0  C
ATOM   2996  C   THR A 320      43.516  41.153  -8.466  1.00  0.00      RA0  C
ATOM   2997  O   THR A 320      44.624  41.454  -8.958  1.00  0.00      RA0  O
ATOM   2998  N   LEU A 321      42.585  40.511  -9.159  1.00  0.00      RA0  N
ATOM   2999  H   LEU A 321      41.678  40.336  -8.767  1.00  0.00      RA0  H
ATOM   3000  CA  LEU A 321      42.878  40.035 -10.511  1.00  0.00      RA0  C
ATOM   3001  CB  LEU A 321      42.069  38.777 -10.804  1.00  0.00      RA0  C
ATOM   3002  CG  LEU A 321      42.401  37.640  -9.842  1.00  0.00      RA0  C
ATOM   3003  CD1 LEU A 321      41.436  36.464  -9.985  1.00  0.00      RA0  C
ATOM   3004  CD2 LEU A 321      43.858  37.212  -9.981  1.00  0.00      RA0  C
ATOM   3005  C   LEU A 321      42.640  41.067 -11.603  1.00  0.00      RA0  C
ATOM   3006  O   LEU A 321      43.277  41.029 -12.647  1.00  0.00      RA0  O
ATOM   3007  N   GLY A 322      41.710  41.986 -11.366  1.00  0.00      RA0  N
ATOM   3008  H   GLY A 322      41.202  41.954 -10.506  1.00  0.00      RA0  H
ATOM   3009  CA  GLY A 322      41.354  43.001 -12.326  1.00  0.00      RA0  C
ATOM   3010  C   GLY A 322      40.411  42.552 -13.429  1.00  0.00      RA0  C
ATOM   3011  O   GLY A 322      40.387  43.142 -14.494  1.00  0.00      RA0  O
ATOM   3012  N   TYR A 323      39.611  41.518 -13.164  1.00  0.00      RA0  N
ATOM   3013  H   TYR A 323      39.605  41.064 -12.271  1.00  0.00      RA0  H
ATOM   3014  CA  TYR A 323      38.576  41.082 -14.083  1.00  0.00      RA0  C
ATOM   3015  CB  TYR A 323      39.140  40.209 -15.213  1.00  0.00      RA0  C
ATOM   3016  CG  TYR A 323      40.007  39.080 -14.699  1.00  0.00      RA0  C
ATOM   3017  CD1 TYR A 323      39.447  37.998 -14.029  1.00  0.00      RA0  C
ATOM   3018  CE1 TYR A 323      40.254  36.952 -13.599  1.00  0.00      RA0  C
ATOM   3019  CD2 TYR A 323      41.379  39.117 -14.921  1.00  0.00      RA0  C
ATOM   3020  CE2 TYR A 323      42.185  38.065 -14.501  1.00  0.00      RA0  C
ATOM   3021  CZ  TYR A 323      41.620  36.977 -13.847  1.00  0.00      RA0  C
ATOM   3022  OH  TYR A 323      42.413  35.921 -13.443  1.00  0.00      RA0  O
ATOM   3023  HH  TYR A 323      43.324  36.125 -13.611  1.00  0.00      RA0  H
ATOM   3024  C   TYR A 323      37.495  40.349 -13.273  1.00  0.00      RA0  C
ATOM   3025  O   TYR A 323      37.658  40.139 -12.075  1.00  0.00      RA0  O
ATOM   3026  N   SER A 324      36.418  39.952 -13.952  1.00  0.00      RA0  N
ATOM   3027  H   SER A 324      36.371  40.000 -14.951  1.00  0.00      RA0  H
ATOM   3028  CA  SER A 324      35.267  39.346 -13.283  1.00  0.00      RA0  C
ATOM   3029  CB  SER A 324      34.193  39.771 -14.238  1.00  0.00      RA0  C
ATOM   3030  OG  SER A 324      34.788  40.939 -14.824  1.00  0.00      RA0  O
ATOM   3031  HG  SER A 324      34.144  41.326 -15.409  1.00  0.00      RA0  H
ATOM   3032  C   SER A 324      35.474  37.865 -12.982  1.00  0.00      RA0  C
ATOM   3033  O   SER A 324      36.028  37.139 -13.800  1.00  0.00      RA0  O
ATOM   3034  N   ILE A 325      35.016  37.433 -11.809  1.00  0.00      RA0  N
ATOM   3035  H   ILE A 325      34.510  38.041 -11.192  1.00  0.00      RA0  H
ATOM   3036  CA  ILE A 325      35.057  36.023 -11.440  1.00  0.00      RA0  C
ATOM   3037  CB  ILE A 325      36.152  35.750 -10.408  1.00  0.00      RA0  C
ATOM   3038  CG2 ILE A 325      37.559  35.926 -10.983  1.00  0.00      RA0  C
ATOM   3039  CG1 ILE A 325      35.909  36.600  -9.161  1.00  0.00      RA0  C
ATOM   3040  CD1 ILE A 325      36.805  36.202  -7.992  1.00  0.00      RA0  C
ATOM   3041  C   ILE A 325      33.720  35.598 -10.854  1.00  0.00      RA0  C
ATOM   3042  O   ILE A 325      32.936  36.431 -10.374  1.00  0.00      RA0  O
ATOM   3043  N   ALA A 326      33.504  34.293 -10.824  1.00  0.00      RA0  N
ATOM   3044  H   ALA A 326      34.141  33.637 -11.239  1.00  0.00      RA0  H
ATOM   3045  CA  ALA A 326      32.285  33.768 -10.225  1.00  0.00      RA0  C
ATOM   3046  CB  ALA A 326      31.139  33.809 -11.236  1.00  0.00      RA0  C
ATOM   3047  C   ALA A 326      32.440  32.346  -9.779  1.00  0.00      RA0  C
ATOM   3048  O   ALA A 326      33.253  31.591 -10.332  1.00  0.00      RA0  O
ATOM   3049  N   LEU A 327      31.649  31.977  -8.775  1.00  0.00      RA0  N
ATOM   3050  H   LEU A 327      31.006  32.650  -8.410  1.00  0.00      RA0  H
ATOM   3051  CA  LEU A 327      31.360  30.590  -8.485  1.00  0.00      RA0  C
ATOM   3052  CB  LEU A 327      31.273  30.330  -6.982  1.00  0.00      RA0  C
ATOM   3053  CG  LEU A 327      32.636  30.474  -6.303  1.00  0.00      RA0  C
ATOM   3054  CD1 LEU A 327      32.604  30.054  -4.833  1.00  0.00      RA0  C
ATOM   3055  CD2 LEU A 327      33.730  29.743  -7.078  1.00  0.00      RA0  C
ATOM   3056  C   LEU A 327      30.035  30.255  -9.205  1.00  0.00      RA0  C
ATOM   3057  O   LEU A 327      29.129  31.098  -9.287  1.00  0.00      RA0  O
ATOM   3058  N   ALA A 328      29.974  29.054  -9.764  1.00  0.00      RA0  N
ATOM   3059  H   ALA A 328      30.746  28.417  -9.690  1.00  0.00      RA0  H
ATOM   3060  CA  ALA A 328      28.781  28.571 -10.476  1.00  0.00      RA0  C
ATOM   3061  CB  ALA A 328      28.922  28.807 -11.979  1.00  0.00      RA0  C
ATOM   3062  C   ALA A 328      28.548  27.092 -10.243  1.00  0.00      RA0  C
ATOM   3063  O   ALA A 328      29.489  26.294 -10.209  1.00  0.00      RA0  O
ATOM   3064  N   ARG A 329      27.274  26.747 -10.086  1.00  0.00      RA0  N
ATOM   3065  H   ARG A 329      26.577  27.453 -10.227  1.00  0.00      RA0  H
ATOM   3066  CA  ARG A 329      26.834  25.349 -10.011  1.00  0.00      RA0  C
ATOM   3067  CB  ARG A 329      25.654  25.218  -9.066  1.00  0.00      RA0  C
ATOM   3068  CG  ARG A 329      26.037  25.000  -7.605  1.00  0.00      RA0  C
ATOM   3069  CD  ARG A 329      24.764  24.815  -6.786  1.00  0.00      RA0  C
ATOM   3070  NE  ARG A 329      23.821  24.008  -7.558  1.00  0.00      RA0  N
ATOM   3071  HE  ARG A 329      24.156  23.170  -8.015  1.00  0.00      RA0  H
ATOM   3072  CZ  ARG A 329      22.545  24.438  -7.762  1.00  0.00      RA0  C
ATOM   3073  NH1 ARG A 329      22.116  25.556  -7.128  1.00  0.00      RA0  N
ATOM   3074 HH11 ARG A 329      21.186  25.914  -7.236  1.00  0.00      RA0  H
ATOM   3075 HH12 ARG A 329      22.723  26.065  -6.510  1.00  0.00      RA0  H
ATOM   3076  NH2 ARG A 329      21.746  23.735  -8.589  1.00  0.00      RA0  N
ATOM   3077 HH21 ARG A 329      20.784  23.925  -8.780  1.00  0.00      RA0  H
ATOM   3078 HH22 ARG A 329      22.131  22.927  -9.082  1.00  0.00      RA0  H
ATOM   3079  C   ARG A 329      26.426  24.886 -11.388  1.00  0.00      RA0  C
ATOM   3080  O   ARG A 329      25.532  25.466 -11.999  1.00  0.00      RA0  O
ATOM   3081  N   VAL A 330      27.076  23.837 -11.877  1.00  0.00      RA0  N
ATOM   3082  H   VAL A 330      27.745  23.342 -11.316  1.00  0.00      RA0  H
ATOM   3083  CA  VAL A 330      26.872  23.373 -13.250  1.00  0.00      RA0  C
ATOM   3084  CB  VAL A 330      28.030  23.817 -14.159  1.00  0.00      RA0  C
ATOM   3085  CG1 VAL A 330      28.072  25.337 -14.344  1.00  0.00      RA0  C
ATOM   3086  CG2 VAL A 330      29.361  23.250 -13.668  1.00  0.00      RA0  C
ATOM   3087  C   VAL A 330      26.727  21.859 -13.287  1.00  0.00      RA0  C
ATOM   3088  O   VAL A 330      27.312  21.162 -12.449  1.00  0.00      RA0  O
ATOM   3089  N   PRO A 331      25.943  21.344 -14.233  1.00  0.00      RA0  N
ATOM   3090  CD  PRO A 331      25.024  22.079 -15.091  1.00  0.00      RA0  C
ATOM   3091  CA  PRO A 331      25.950  19.905 -14.494  1.00  0.00      RA0  C
ATOM   3092  CB  PRO A 331      24.981  19.774 -15.672  1.00  0.00      RA0  C
ATOM   3093  CG  PRO A 331      24.072  21.000 -15.587  1.00  0.00      RA0  C
ATOM   3094  C   PRO A 331      27.348  19.347 -14.784  1.00  0.00      RA0  C
ATOM   3095  O   PRO A 331      28.232  20.051 -15.286  1.00  0.00      RA0  O
ATOM   3096  N   GLU A 332      27.531  18.066 -14.471  1.00  0.00      RA0  N
ATOM   3097  H   GLU A 332      26.765  17.548 -14.097  1.00  0.00      RA0  H
ATOM   3098  CA  GLU A 332      28.723  17.330 -14.878  1.00  0.00      RA0  C
ATOM   3099  CB  GLU A 332      28.807  15.896 -14.348  1.00  0.00      RA0  C
ATOM   3100  CG  GLU A 332      29.716  15.739 -13.119  1.00  0.00      RA0  C
ATOM   3101  CD  GLU A 332      31.167  16.124 -13.401  1.00  0.00      RA0  C
ATOM   3102  OE1 GLU A 332      31.965  16.183 -12.472  1.00  0.00      RA0  O
ATOM   3103  OE2 GLU A 332      31.540  16.444 -14.528  1.00  0.00      RA0  O
ATOM   3104  C   GLU A 332      28.862  17.352 -16.391  1.00  0.00      RA0  C
ATOM   3105  O   GLU A 332      27.873  17.349 -17.132  1.00  0.00      RA0  O
ATOM   3106  N   GLY A 333      30.109  17.367 -16.828  1.00  0.00      RA0  N
ATOM   3107  H   GLY A 333      30.835  17.327 -16.143  1.00  0.00      RA0  H
ATOM   3108  CA  GLY A 333      30.447  17.276 -18.229  1.00  0.00      RA0  C
ATOM   3109  C   GLY A 333      30.902  18.586 -18.822  1.00  0.00      RA0  C
ATOM   3110  O   GLY A 333      31.150  18.640 -20.008  1.00  0.00      RA0  O
ATOM   3111  N   ILE A 334      31.018  19.642 -18.012  1.00  0.00      RA0  N
ATOM   3112  H   ILE A 334      30.755  19.549 -17.055  1.00  0.00      RA0  H
ATOM   3113  CA  ILE A 334      31.517  20.923 -18.524  1.00  0.00      RA0  C
ATOM   3114  CB  ILE A 334      31.319  22.026 -17.470  1.00  0.00      RA0  C
ATOM   3115  CG2 ILE A 334      32.254  21.845 -16.275  1.00  0.00      RA0  C
ATOM   3116  CG1 ILE A 334      31.402  23.428 -18.077  1.00  0.00      RA0  C
ATOM   3117  CD1 ILE A 334      30.959  24.507 -17.090  1.00  0.00      RA0  C
ATOM   3118  C   ILE A 334      32.975  20.818 -19.015  1.00  0.00      RA0  C
ATOM   3119  O   ILE A 334      33.771  20.034 -18.478  1.00  0.00      RA0  O
ATOM   3120  N   GLY A 335      33.296  21.587 -20.051  1.00  0.00      RA0  N
ATOM   3121  H   GLY A 335      32.608  22.226 -20.389  1.00  0.00      RA0  H
ATOM   3122  CA  GLY A 335      34.659  21.696 -20.582  1.00  0.00      RA0  C
ATOM   3123  C   GLY A 335      35.442  22.889 -20.041  1.00  0.00      RA0  C
ATOM   3124  O   GLY A 335      35.270  23.319 -18.883  1.00  0.00      RA0  O
ATOM   3125  N   GLU A 336      36.312  23.417 -20.896  1.00  0.00      RA0  N
ATOM   3126  H   GLU A 336      36.343  23.079 -21.834  1.00  0.00      RA0  H
ATOM   3127  CA  GLU A 336      37.242  24.464 -20.519  1.00  0.00      RA0  C
ATOM   3128  CB  GLU A 336      38.404  24.458 -21.514  1.00  0.00      RA0  C
ATOM   3129  CG  GLU A 336      39.747  24.042 -20.926  1.00  0.00      RA0  C
ATOM   3130  CD  GLU A 336      40.170  25.139 -19.981  1.00  0.00      RA0  C
ATOM   3131  OE1 GLU A 336      40.027  26.308 -20.331  1.00  0.00      RA0  O
ATOM   3132  OE2 GLU A 336      40.605  24.848 -18.871  1.00  0.00      RA0  O
ATOM   3133  C   GLU A 336      36.572  25.829 -20.582  1.00  0.00      RA0  C
ATOM   3134  O   GLU A 336      37.055  26.778 -19.986  1.00  0.00      RA0  O
ATOM   3135  N   THR A 337      35.461  25.909 -21.305  1.00  0.00      RA0  N
ATOM   3136  H   THR A 337      35.071  25.132 -21.792  1.00  0.00      RA0  H
ATOM   3137  CA  THR A 337      34.717  27.161 -21.467  1.00  0.00      RA0  C
ATOM   3138  CB  THR A 337      35.170  27.573 -22.866  1.00  0.00      RA0  C
ATOM   3139  OG1 THR A 337      36.527  27.141 -23.024  1.00  0.00      RA0  O
ATOM   3140  HG1 THR A 337      37.010  27.501 -22.286  1.00  0.00      RA0  H
ATOM   3141  CG2 THR A 337      35.003  29.047 -23.234  1.00  0.00      RA0  C
ATOM   3142  C   THR A 337      33.204  26.953 -21.365  1.00  0.00      RA0  C
ATOM   3143  O   THR A 337      32.696  25.840 -21.477  1.00  0.00      RA0  O
ATOM   3144  N   ALA A 338      32.487  28.051 -21.176  1.00  0.00      RA0  N
ATOM   3145  H   ALA A 338      32.916  28.955 -21.089  1.00  0.00      RA0  H
ATOM   3146  CA  ALA A 338      31.041  28.030 -21.187  1.00  0.00      RA0  C
ATOM   3147  CB  ALA A 338      30.492  27.752 -19.789  1.00  0.00      RA0  C
ATOM   3148  C   ALA A 338      30.565  29.390 -21.661  1.00  0.00      RA0  C
ATOM   3149  O   ALA A 338      31.390  30.274 -21.979  1.00  0.00      RA0  O
ATOM   3150  N   ILE A 339      29.248  29.554 -21.759  1.00  0.00      RA0  N
ATOM   3151  H   ILE A 339      28.602  28.840 -21.485  1.00  0.00      RA0  H
ATOM   3152  CA  ILE A 339      28.680  30.798 -22.271  1.00  0.00      RA0  C
ATOM   3153  CB  ILE A 339      27.904  30.487 -23.552  1.00  0.00      RA0  C
ATOM   3154  CG2 ILE A 339      27.277  31.753 -24.113  1.00  0.00      RA0  C
ATOM   3155  CG1 ILE A 339      28.756  29.771 -24.601  1.00  0.00      RA0  C
ATOM   3156  CD1 ILE A 339      29.814  30.685 -25.217  1.00  0.00      RA0  C
ATOM   3157  C   ILE A 339      27.754  31.433 -21.261  1.00  0.00      RA0  C
ATOM   3158  O   ILE A 339      26.894  30.753 -20.693  1.00  0.00      RA0  O
ATOM   3159  N   VAL A 340      27.913  32.744 -21.070  1.00  0.00      RA0  N
ATOM   3160  H   VAL A 340      28.600  33.258 -21.588  1.00  0.00      RA0  H
ATOM   3161  CA  VAL A 340      26.991  33.543 -20.267  1.00  0.00      RA0  C
ATOM   3162  CB  VAL A 340      27.650  34.075 -18.992  1.00  0.00      RA0  C
ATOM   3163  CG1 VAL A 340      28.107  32.938 -18.075  1.00  0.00      RA0  C
ATOM   3164  CG2 VAL A 340      28.776  35.050 -19.321  1.00  0.00      RA0  C
ATOM   3165  C   VAL A 340      26.496  34.702 -21.155  1.00  0.00      RA0  C
ATOM   3166  O   VAL A 340      27.145  35.050 -22.142  1.00  0.00      RA0  O
ATOM   3167  N   GLN A 341      25.339  35.269 -20.835  1.00  0.00      RA0  N
ATOM   3168  H   GLN A 341      24.898  35.016 -19.976  1.00  0.00      RA0  H
ATOM   3169  CA  GLN A 341      24.821  36.437 -21.565  1.00  0.00      RA0  C
ATOM   3170  CB  GLN A 341      23.301  36.365 -21.481  1.00  0.00      RA0  C
ATOM   3171  CG  GLN A 341      22.662  36.033 -22.823  1.00  0.00      RA0  C
ATOM   3172  CD  GLN A 341      22.673  37.295 -23.646  1.00  0.00      RA0  C
ATOM   3173  OE1 GLN A 341      22.952  38.378 -23.131  1.00  0.00      RA0  O
ATOM   3174  NE2 GLN A 341      22.276  37.111 -24.915  1.00  0.00      RA0  N
ATOM   3175 HE21 GLN A 341      22.316  36.175 -25.286  1.00  0.00      RA0  H
ATOM   3176 HE22 GLN A 341      21.966  37.832 -25.541  1.00  0.00      RA0  H
ATOM   3177  C   GLN A 341      25.349  37.761 -20.982  1.00  0.00      RA0  C
ATOM   3178  O   GLN A 341      25.161  38.040 -19.801  1.00  0.00      RA0  O
ATOM   3179  N   ILE A 342      26.028  38.563 -21.807  1.00  0.00      RA0  N
ATOM   3180  H   ILE A 342      26.142  38.311 -22.760  1.00  0.00      RA0  H
ATOM   3181  CA  ILE A 342      26.585  39.864 -21.359  1.00  0.00      RA0  C
ATOM   3182  CB  ILE A 342      28.082  39.818 -21.037  1.00  0.00      RA0  C
ATOM   3183  CG2 ILE A 342      28.591  41.223 -20.716  1.00  0.00      RA0  C
ATOM   3184  CG1 ILE A 342      28.393  38.893 -19.857  1.00  0.00      RA0  C
ATOM   3185  CD1 ILE A 342      27.910  39.460 -18.519  1.00  0.00      RA0  C
ATOM   3186  C   ILE A 342      26.260  40.925 -22.412  1.00  0.00      RA0  C
ATOM   3187  O   ILE A 342      26.634  40.773 -23.577  1.00  0.00      RA0  O
ATOM   3188  N   ARG A 343      25.548  41.979 -22.001  1.00  0.00      RA0  N
ATOM   3189  H   ARG A 343      25.265  41.980 -21.037  1.00  0.00      RA0  H
ATOM   3190  CA  ARG A 343      25.081  43.025 -22.916  1.00  0.00      RA0  C
ATOM   3191  CB  ARG A 343      26.261  43.862 -23.436  1.00  0.00      RA0  C
ATOM   3192  CG  ARG A 343      27.071  44.489 -22.301  1.00  0.00      RA0  C
ATOM   3193  CD  ARG A 343      28.382  45.135 -22.754  1.00  0.00      RA0  C
ATOM   3194  NE  ARG A 343      29.370  44.149 -23.204  1.00  0.00      RA0  N
ATOM   3195  HE  ARG A 343      29.242  43.760 -24.119  1.00  0.00      RA0  H
ATOM   3196  CZ  ARG A 343      30.398  43.810 -22.384  1.00  0.00      RA0  C
ATOM   3197  NH1 ARG A 343      30.439  44.269 -21.139  1.00  0.00      RA0  N
ATOM   3198 HH11 ARG A 343      31.200  43.966 -20.555  1.00  0.00      RA0  H
ATOM   3199 HH12 ARG A 343      29.742  44.886 -20.771  1.00  0.00      RA0  H
ATOM   3200  NH2 ARG A 343      31.386  43.021 -22.794  1.00  0.00      RA0  N
ATOM   3201 HH21 ARG A 343      32.165  42.794 -22.187  1.00  0.00      RA0  H
ATOM   3202 HH22 ARG A 343      31.486  42.617 -23.705  1.00  0.00      RA0  H
ATOM   3203  C   ARG A 343      24.265  42.442 -24.067  1.00  0.00      RA0  C
ATOM   3204  O   ARG A 343      24.450  42.807 -25.229  1.00  0.00      RA0  O
ATOM   3205  N   ASN A 344      23.366  41.521 -23.721  1.00  0.00      RA0  N
ATOM   3206  H   ASN A 344      23.336  41.179 -22.783  1.00  0.00      RA0  H
ATOM   3207  CA  ASN A 344      22.421  40.918 -24.669  1.00  0.00      RA0  C
ATOM   3208  CB  ASN A 344      21.429  41.900 -25.293  1.00  0.00      RA0  C
ATOM   3209  CG  ASN A 344      20.164  41.128 -25.623  1.00  0.00      RA0  C
ATOM   3210  OD1 ASN A 344      20.101  39.904 -25.544  1.00  0.00      RA0  O
ATOM   3211  ND2 ASN A 344      19.124  41.920 -25.942  1.00  0.00      RA0  N
ATOM   3212 HD21 ASN A 344      19.161  42.929 -25.929  1.00  0.00      RA0  H
ATOM   3213 HD22 ASN A 344      18.214  41.579 -26.167  1.00  0.00      RA0  H
ATOM   3214  C   ASN A 344      23.093  40.014 -25.721  1.00  0.00      RA0  C
ATOM   3215  O   ASN A 344      22.540  39.768 -26.793  1.00  0.00      RA0  O
ATOM   3216  N   ARG A 345      24.282  39.515 -25.398  1.00  0.00      RA0  N
ATOM   3217  H   ARG A 345      24.639  39.582 -24.466  1.00  0.00      RA0  H
ATOM   3218  CA  ARG A 345      25.063  38.723 -26.332  1.00  0.00      RA0  C
ATOM   3219  CB  ARG A 345      26.151  39.685 -26.839  1.00  0.00      RA0  C
ATOM   3220  CG  ARG A 345      27.153  39.236 -27.909  1.00  0.00      RA0  C
ATOM   3221  CD  ARG A 345      28.513  39.946 -27.766  1.00  0.00      RA0  C
ATOM   3222  NE  ARG A 345      29.265  39.365 -26.652  1.00  0.00      RA0  N
ATOM   3223  HE  ARG A 345      28.884  38.492 -26.323  1.00  0.00      RA0  H
ATOM   3224  CZ  ARG A 345      30.437  39.875 -26.161  1.00  0.00      RA0  C
ATOM   3225  NH1 ARG A 345      31.088  39.215 -25.185  1.00  0.00      RA0  N
ATOM   3226 HH11 ARG A 345      31.933  39.597 -24.773  1.00  0.00      RA0  H
ATOM   3227 HH12 ARG A 345      30.766  38.334 -24.829  1.00  0.00      RA0  H
ATOM   3228  NH2 ARG A 345      30.955  41.027 -26.638  1.00  0.00      RA0  N
ATOM   3229 HH21 ARG A 345      31.815  41.388 -26.243  1.00  0.00      RA0  H
ATOM   3230 HH22 ARG A 345      30.521  41.542 -27.381  1.00  0.00      RA0  H
ATOM   3231  C   ARG A 345      25.727  37.587 -25.583  1.00  0.00      RA0  C
ATOM   3232  O   ARG A 345      25.883  37.655 -24.383  1.00  0.00      RA0  O
ATOM   3233  N   GLU A 346      26.084  36.536 -26.309  1.00  0.00      RA0  N
ATOM   3234  H   GLU A 346      25.846  36.507 -27.276  1.00  0.00      RA0  H
ATOM   3235  CA  GLU A 346      26.852  35.451 -25.729  1.00  0.00      RA0  C
ATOM   3236  CB  GLU A 346      26.791  34.236 -26.653  1.00  0.00      RA0  C
ATOM   3237  CG  GLU A 346      25.370  33.917 -27.146  1.00  0.00      RA0  C
ATOM   3238  CD  GLU A 346      24.376  33.836 -25.996  1.00  0.00      RA0  C
ATOM   3239  OE1 GLU A 346      24.426  32.886 -25.220  1.00  0.00      RA0  O
ATOM   3240  OE2 GLU A 346      23.526  34.717 -25.896  1.00  0.00      RA0  O
ATOM   3241  C   GLU A 346      28.269  35.924 -25.459  1.00  0.00      RA0  C
ATOM   3242  O   GLU A 346      28.894  36.633 -26.287  1.00  0.00      RA0  O
ATOM   3243  N   MSE A 347      28.756  35.515 -24.305  1.00  0.00      RA0  N
ATOM   3244  H   MSE A 347      28.178  34.961 -23.701  1.00  0.00      RA0  H
ATOM   3245  CA  MSE A 347      30.084  35.818 -23.850  1.00  0.00      RA0  C
ATOM   3246  CB  MSE A 347      29.986  36.771 -22.665  1.00  0.00      RA0  C
ATOM   3247  CG  MSE A 347      31.299  36.886 -21.898  1.00  0.00      RA0  C
ATOM   3248  SE  MSE A 347      32.409  38.074 -22.640  1.00  0.00      RA0  S
ATOM   3249  CE  MSE A 347      31.680  39.523 -21.862  1.00  0.00      RA0  C
ATOM   3250  C   MSE A 347      30.685  34.509 -23.359  1.00  0.00      RA0  C
ATOM   3251  O   MSE A 347      30.230  33.957 -22.361  1.00  0.00      RA0  O
ATOM   3252  N   PRO A 348      31.711  34.019 -24.045  1.00  0.00      RA0  N
ATOM   3253  CD  PRO A 348      32.203  34.518 -25.319  1.00  0.00      RA0  C
ATOM   3254  CA  PRO A 348      32.458  32.885 -23.541  1.00  0.00      RA0  C
ATOM   3255  CB  PRO A 348      33.429  32.573 -24.687  1.00  0.00      RA0  C
ATOM   3256  CG  PRO A 348      32.890  33.301 -25.920  1.00  0.00      RA0  C
ATOM   3257  C   PRO A 348      33.202  33.247 -22.267  1.00  0.00      RA0  C
ATOM   3258  O   PRO A 348      33.696  34.375 -22.104  1.00  0.00      RA0  O
ATOM   3259  N   VAL A 349      33.222  32.312 -21.336  1.00  0.00      RA0  N
ATOM   3260  H   VAL A 349      32.828  31.409 -21.509  1.00  0.00      RA0  H
ATOM   3261  CA  VAL A 349      33.948  32.492 -20.109  1.00  0.00      RA0  C
ATOM   3262  CB  VAL A 349      33.013  32.640 -18.903  1.00  0.00      RA0  C
ATOM   3263  CG1 VAL A 349      32.298  33.988 -18.919  1.00  0.00      RA0  C
ATOM   3264  CG2 VAL A 349      32.034  31.469 -18.801  1.00  0.00      RA0  C
ATOM   3265  C   VAL A 349      34.827  31.280 -19.931  1.00  0.00      RA0  C
ATOM   3266  O   VAL A 349      34.558  30.225 -20.490  1.00  0.00      RA0  O
ATOM   3267  N   LYS A 350      35.887  31.447 -19.159  1.00  0.00      RA0  N
ATOM   3268  H   LYS A 350      35.998  32.303 -18.650  1.00  0.00      RA0  H
ATOM   3269  CA  LYS A 350      36.790  30.350 -18.882  1.00  0.00      RA0  C
ATOM   3270  CB  LYS A 350      38.216  30.875 -18.716  1.00  0.00      RA0  C
ATOM   3271  CG  LYS A 350      39.021  29.839 -17.947  1.00  0.00      RA0  C
ATOM   3272  CD  LYS A 350      40.443  29.626 -18.421  1.00  0.00      RA0  C
ATOM   3273  CE  LYS A 350      40.970  28.374 -17.717  1.00  0.00      RA0  C
ATOM   3274  NZ  LYS A 350      40.061  27.245 -17.990  1.00  0.00      RA0  N
ATOM   3275  HZ1 LYS A 350      39.311  27.082 -17.296  1.00  0.00      RA0  H
ATOM   3276  HZ2 LYS A 350      39.615  27.290 -18.936  1.00  0.00      RA0  H
ATOM   3277  HZ3 LYS A 350      40.600  26.356 -18.078  1.00  0.00      RA0  H
ATOM   3278  C   LYS A 350      36.316  29.641 -17.614  1.00  0.00      RA0  C
ATOM   3279  O   LYS A 350      35.999  30.274 -16.601  1.00  0.00      RA0  O
ATOM   3280  N   VAL A 351      36.255  28.318 -17.676  1.00  0.00      RA0  N
ATOM   3281  H   VAL A 351      36.580  27.849 -18.498  1.00  0.00      RA0  H
ATOM   3282  CA  VAL A 351      35.904  27.497 -16.539  1.00  0.00      RA0  C
ATOM   3283  CB  VAL A 351      35.115  26.274 -16.999  1.00  0.00      RA0  C
ATOM   3284  CG1 VAL A 351      34.712  25.379 -15.825  1.00  0.00      RA0  C
ATOM   3285  CG2 VAL A 351      33.913  26.717 -17.827  1.00  0.00      RA0  C
ATOM   3286  C   VAL A 351      37.164  27.076 -15.787  1.00  0.00      RA0  C
ATOM   3287  O   VAL A 351      38.088  26.550 -16.388  1.00  0.00      RA0  O
ATOM   3288  N   THR A 352      37.174  27.295 -14.482  1.00  0.00      RA0  N
ATOM   3289  H   THR A 352      36.342  27.569 -14.004  1.00  0.00      RA0  H
ATOM   3290  CA  THR A 352      38.346  27.051 -13.661  1.00  0.00      RA0  C
ATOM   3291  CB  THR A 352      38.926  28.456 -13.497  1.00  0.00      RA0  C
ATOM   3292  OG1 THR A 352      38.543  29.228 -14.648  1.00  0.00      RA0  O
ATOM   3293  HG1 THR A 352      37.625  29.454 -14.537  1.00  0.00      RA0  H
ATOM   3294  CG2 THR A 352      40.449  28.479 -13.331  1.00  0.00      RA0  C
ATOM   3295  C   THR A 352      37.972  26.343 -12.384  1.00  0.00      RA0  C
ATOM   3296  O   THR A 352      36.804  26.043 -12.109  1.00  0.00      RA0  O
ATOM   3297  N   LYS A 353      38.988  26.084 -11.576  1.00  0.00      RA0  N
ATOM   3298  H   LYS A 353      39.891  26.422 -11.826  1.00  0.00      RA0  H
ATOM   3299  CA  LYS A 353      38.787  25.613 -10.208  1.00  0.00      RA0  C
ATOM   3300  CB  LYS A 353      40.139  25.239  -9.589  1.00  0.00      RA0  C
ATOM   3301  CG  LYS A 353      40.702  23.985 -10.263  1.00  0.00      RA0  C
ATOM   3302  CD  LYS A 353      41.923  23.393  -9.556  1.00  0.00      RA0  C
ATOM   3303  CE  LYS A 353      42.381  22.087 -10.215  1.00  0.00      RA0  C
ATOM   3304  NZ  LYS A 353      43.480  21.486  -9.445  1.00  0.00      RA0  N
ATOM   3305  HZ1 LYS A 353      43.776  20.600  -9.903  1.00  0.00      RA0  H
ATOM   3306  HZ2 LYS A 353      44.286  22.141  -9.409  1.00  0.00      RA0  H
ATOM   3307  HZ3 LYS A 353      43.156  21.280  -8.478  1.00  0.00      RA0  H
ATOM   3308  C   LYS A 353      38.029  26.695  -9.424  1.00  0.00      RA0  C
ATOM   3309  O   LYS A 353      38.202  27.881  -9.719  1.00  0.00      RA0  O
ATOM   3310  N   PRO A 354      37.258  26.302  -8.410  1.00  0.00      RA0  N
ATOM   3311  CD  PRO A 354      36.986  24.916  -8.036  1.00  0.00      RA0  C
ATOM   3312  CA  PRO A 354      36.501  27.253  -7.598  1.00  0.00      RA0  C
ATOM   3313  CB  PRO A 354      35.412  26.359  -6.997  1.00  0.00      RA0  C
ATOM   3314  CG  PRO A 354      36.097  25.010  -6.804  1.00  0.00      RA0  C
ATOM   3315  C   PRO A 354      37.339  27.971  -6.530  1.00  0.00      RA0  C
ATOM   3316  O   PRO A 354      37.011  27.956  -5.349  1.00  0.00      RA0  O
ATOM   3317  N   VAL A 355      38.428  28.601  -6.960  1.00  0.00      RA0  N
ATOM   3318  H   VAL A 355      38.680  28.668  -7.931  1.00  0.00      RA0  H
ATOM   3319  CA  VAL A 355      39.315  29.351  -6.064  1.00  0.00      RA0  C
ATOM   3320  CB  VAL A 355      40.161  28.399  -5.200  1.00  0.00      RA0  C
ATOM   3321  CG1 VAL A 355      40.972  27.421  -6.053  1.00  0.00      RA0  C
ATOM   3322  CG2 VAL A 355      41.020  29.161  -4.188  1.00  0.00      RA0  C
ATOM   3323  C   VAL A 355      40.171  30.197  -7.002  1.00  0.00      RA0  C
ATOM   3324  O   VAL A 355      40.488  29.763  -8.113  1.00  0.00      RA0  O
ATOM   3325  N   PHE A 356      40.529  31.393  -6.555  1.00  0.00      RA0  N
ATOM   3326  H   PHE A 356      40.255  31.700  -5.641  1.00  0.00      RA0  H
ATOM   3327  CA  PHE A 356      41.155  32.376  -7.446  1.00  0.00      RA0  C
ATOM   3328  CB  PHE A 356      40.145  33.458  -7.848  1.00  0.00      RA0  C
ATOM   3329  CG  PHE A 356      38.873  32.843  -8.385  1.00  0.00      RA0  C
ATOM   3330  CD1 PHE A 356      37.750  32.751  -7.569  1.00  0.00      RA0  C
ATOM   3331  CD2 PHE A 356      38.821  32.372  -9.691  1.00  0.00      RA0  C
ATOM   3332  CE1 PHE A 356      36.574  32.198  -8.062  1.00  0.00      RA0  C
ATOM   3333  CE2 PHE A 356      37.645  31.818 -10.184  1.00  0.00      RA0  C
ATOM   3334  CZ  PHE A 356      36.521  31.737  -9.371  1.00  0.00      RA0  C
ATOM   3335  C   PHE A 356      42.409  33.037  -6.865  1.00  0.00      RA0  C
ATOM   3336  O   PHE A 356      43.353  33.247  -7.599  1.00  0.00      RA0  O
ATOM   3337  N   VAL A 357      42.399  33.345  -5.575  1.00  0.00      RA0  N
ATOM   3338  H   VAL A 357      41.607  33.143  -4.993  1.00  0.00      RA0  H
ATOM   3339  CA  VAL A 357      43.499  34.057  -4.912  1.00  0.00      RA0  C
ATOM   3340  CB  VAL A 357      43.203  35.562  -4.785  1.00  0.00      RA0  C
ATOM   3341  CG1 VAL A 357      44.300  36.278  -3.996  1.00  0.00      RA0  C
ATOM   3342  CG2 VAL A 357      42.988  36.237  -6.140  1.00  0.00      RA0  C
ATOM   3343  C   VAL A 357      43.699  33.458  -3.520  1.00  0.00      RA0  C
ATOM   3344  O   VAL A 357      42.740  33.229  -2.797  1.00  0.00      RA0  O
ATOM   3345  N   ARG A 358      44.946  33.183  -3.150  1.00  0.00      RA0  N
ATOM   3346  H   ARG A 358      45.728  33.391  -3.748  1.00  0.00      RA0  H
ATOM   3347  CA  ARG A 358      45.290  32.775  -1.790  1.00  0.00      RA0  C
ATOM   3348  CB  ARG A 358      45.507  31.261  -1.788  1.00  0.00      RA0  C
ATOM   3349  CG  ARG A 358      44.370  30.437  -1.184  1.00  0.00      RA0  C
ATOM   3350  CD  ARG A 358      44.754  29.888   0.192  1.00  0.00      RA0  C
ATOM   3351  NE  ARG A 358      45.138  30.974   1.087  1.00  0.00      RA0  N
ATOM   3352  HE  ARG A 358      44.479  31.729   1.180  1.00  0.00      RA0  H
ATOM   3353  CZ  ARG A 358      46.359  30.999   1.698  1.00  0.00      RA0  C
ATOM   3354  NH1 ARG A 358      47.241  29.996   1.501  1.00  0.00      RA0  N
ATOM   3355 HH11 ARG A 358      48.164  30.031   1.902  1.00  0.00      RA0  H
ATOM   3356 HH12 ARG A 358      47.014  29.192   0.945  1.00  0.00      RA0  H
ATOM   3357  NH2 ARG A 358      46.673  32.049   2.476  1.00  0.00      RA0  N
ATOM   3358 HH21 ARG A 358      47.562  32.121   2.951  1.00  0.00      RA0  H
ATOM   3359 HH22 ARG A 358      46.040  32.830   2.568  1.00  0.00      RA0  H
ATOM   3360  C   ARG A 358      46.601  33.472  -1.436  1.00  0.00      RA0  C
ATOM   3361  O   ARG A 358      47.474  33.559  -2.291  1.00  0.00      RA0  O
ATOM   3362  N   ASN A 359      46.729  33.924  -0.197  1.00  0.00      RA0  N
ATOM   3363  H   ASN A 359      45.905  34.141   0.332  1.00  0.00      RA0  H
ATOM   3364  CA  ASN A 359      47.998  34.501   0.307  1.00  0.00      RA0  C
ATOM   3365  CB  ASN A 359      49.086  33.443   0.482  1.00  0.00      RA0  C
ATOM   3366  CG  ASN A 359      49.479  33.343   1.936  1.00  0.00      RA0  C
ATOM   3367  OD1 ASN A 359      49.281  32.298   2.562  1.00  0.00      RA0  O
ATOM   3368  ND2 ASN A 359      49.997  34.465   2.462  1.00  0.00      RA0  N
ATOM   3369 HD21 ASN A 359      50.094  35.292   1.900  1.00  0.00      RA0  H
ATOM   3370 HD22 ASN A 359      50.296  34.540   3.413  1.00  0.00      RA0  H
ATOM   3371  C   ASN A 359      48.561  35.541  -0.626  1.00  0.00      RA0  C
ATOM   3372  O   ASN A 359      49.753  35.507  -1.003  1.00  0.00      RA0  O
ATOM   3373  N   GLY A 360      47.702  36.480  -1.005  1.00  0.00      RA0  N
ATOM   3374  H   GLY A 360      46.815  36.484  -0.534  1.00  0.00      RA0  H
ATOM   3375  CA  GLY A 360      48.109  37.622  -1.768  1.00  0.00      RA0  C
ATOM   3376  C   GLY A 360      48.455  37.393  -3.200  1.00  0.00      RA0  C
ATOM   3377  O   GLY A 360      48.970  38.312  -3.858  1.00  0.00      RA0  O
ATOM   3378  N   LYS A 361      48.157  36.206  -3.727  1.00  0.00      RA0  N
ATOM   3379  H   LYS A 361      47.746  35.467  -3.189  1.00  0.00      RA0  H
ATOM   3380  CA  LYS A 361      48.555  35.894  -5.075  1.00  0.00      RA0  C
ATOM   3381  CB  LYS A 361      49.892  35.142  -5.022  1.00  0.00      RA0  C
ATOM   3382  CG  LYS A 361      50.438  34.773  -6.401  1.00  0.00      RA0  C
ATOM   3383  CD  LYS A 361      51.603  33.787  -6.382  1.00  0.00      RA0  C
ATOM   3384  CE  LYS A 361      51.873  33.233  -7.782  1.00  0.00      RA0  C
ATOM   3385  NZ  LYS A 361      50.692  32.492  -8.248  1.00  0.00      RA0  N
ATOM   3386  HZ1 LYS A 361      50.817  32.156  -9.223  1.00  0.00      RA0  H
ATOM   3387  HZ2 LYS A 361      50.494  31.689  -7.623  1.00  0.00      RA0  H
ATOM   3388  HZ3 LYS A 361      49.840  33.091  -8.228  1.00  0.00      RA0  H
ATOM   3389  C   LYS A 361      47.501  35.067  -5.793  1.00  0.00      RA0  C
ATOM   3390  O   LYS A 361      46.890  34.198  -5.193  1.00  0.00      RA0  O
ATOM   3391  N   ALA A 362      47.345  35.328  -7.092  1.00  0.00      RA0  N
ATOM   3392  H   ALA A 362      47.829  36.117  -7.465  1.00  0.00      RA0  H
ATOM   3393  CA  ALA A 362      46.536  34.514  -7.970  1.00  0.00      RA0  C
ATOM   3394  CB  ALA A 362      46.690  34.967  -9.420  1.00  0.00      RA0  C
ATOM   3395  C   ALA A 362      47.009  33.070  -7.892  1.00  0.00      RA0  C
ATOM   3396  O   ALA A 362      48.212  32.796  -7.850  1.00  0.00      RA0  O
ATOM   3397  N   VAL A 363      46.048  32.154  -7.859  1.00  0.00      RA0  N
ATOM   3398  H   VAL A 363      45.103  32.479  -7.945  1.00  0.00      RA0  H
ATOM   3399  CA  VAL A 363      46.343  30.718  -7.868  1.00  0.00      RA0  C
ATOM   3400  CB  VAL A 363      45.085  29.873  -7.652  1.00  0.00      RA0  C
ATOM   3401  CG1 VAL A 363      44.489  30.146  -6.269  1.00  0.00      RA0  C
ATOM   3402  CG2 VAL A 363      44.074  30.056  -8.786  1.00  0.00      RA0  C
ATOM   3403  C   VAL A 363      47.023  30.360  -9.192  1.00  0.00      RA0  C
ATOM   3404  O   VAL A 363      46.891  31.065 -10.242  1.00  0.00      RA0  O
ATOM   3405  N   ALA A 364      47.768  29.261  -9.159  1.00  0.00      RA0  N
ATOM   3406  H   ALA A 364      47.782  28.716  -8.322  1.00  0.00      RA0  H
ATOM   3407  CA  ALA A 364      48.611  28.868 -10.295  1.00  0.00      RA0  C
ATOM   3408  CB  ALA A 364      49.230  27.492 -10.047  1.00  0.00      RA0  C
ATOM   3409  C   ALA A 364      47.902  28.848 -11.638  1.00  0.00      RA0  C
ATOM   3410  O   ALA A 364      48.486  29.249 -12.620  1.00  0.00      RA0  O
ATOM   3411  N   GLY A 365      46.645  28.411 -11.692  1.00  0.00      RA0  N
ATOM   3412  H   GLY A 365      46.161  28.187 -10.851  1.00  0.00      RA0  H
ATOM   3413  CA  GLY A 365      45.936  28.351 -12.980  1.00  0.00      RA0  C
ATOM   3414  C   GLY A 365      45.653  29.709 -13.591  1.00  0.00      RA0  C
ATOM   3415  O   GLY A 365      45.342  29.814 -14.775  1.00  0.00      RA0  O
ATOM   3416  N   LEU A 366      45.784  30.757 -12.792  1.00  0.00      RA0  N
ATOM   3417  H   LEU A 366      46.119  30.656 -11.861  1.00  0.00      RA0  H
ATOM   3418  CA  LEU A 366      45.544  32.127 -13.278  1.00  0.00      RA0  C
ATOM   3419  CB  LEU A 366      44.561  32.850 -12.357  1.00  0.00      RA0  C
ATOM   3420  CG  LEU A 366      43.190  32.173 -12.313  1.00  0.00      RA0  C
ATOM   3421  CD1 LEU A 366      42.270  32.827 -11.283  1.00  0.00      RA0  C
ATOM   3422  CD2 LEU A 366      42.544  32.111 -13.698  1.00  0.00      RA0  C
ATOM   3423  C   LEU A 366      46.807  32.966 -13.459  1.00  0.00      RA0  C
ATOM   3424  O   LEU A 366      46.720  34.191 -13.624  1.00  0.00      RA0  O
ATOM   3425  N   CYS A 367      47.976  32.332 -13.390  1.00  0.00      RA0  N
ATOM   3426  H   CYS A 367      48.055  31.338 -13.269  1.00  0.00      RA0  H
ATOM   3427  CA  CYS A 367      49.235  33.019 -13.722  1.00  0.00      RA0  C
ATOM   3428  CB  CYS A 367      49.741  33.770 -12.489  1.00  0.00      RA0  C
ATOM   3429  SG  CYS A 367      49.916  32.729 -11.011  1.00  0.00      RA0  S
ATOM   3430  C   CYS A 367      50.294  32.088 -14.318  1.00  0.00      RA0  C
ATOM   3431  O   CYS A 367      50.122  30.864 -14.369  1.00  0.00      RA0  O
END
HEADER lig.000.22.pdb
ATOM      1  N   ASN A   2      19.647  38.814 -10.776  1.00  0.00      LA0  N
ATOM      2  H   ASN A   2      19.507  37.853 -10.503  1.00  0.00      LA0  H
ATOM      3  CA  ASN A   2      19.943  39.706  -9.655  1.00  0.00      LA0  C
ATOM      4  CB  ASN A   2      21.418  40.110  -9.653  1.00  0.00      LA0  C
ATOM      5  CG  ASN A   2      21.804  40.691  -8.302  1.00  0.00      LA0  C
ATOM      6  OD1 ASN A   2      21.031  40.769  -7.356  1.00  0.00      LA0  O
ATOM      7  ND2 ASN A   2      23.078  41.076  -8.231  1.00  0.00      LA0  N
ATOM      8 HD21 ASN A   2      23.602  41.170  -9.083  1.00  0.00      LA0  H
ATOM      9 HD22 ASN A   2      23.482  41.320  -7.356  1.00  0.00      LA0  H
ATOM     10  C   ASN A   2      19.022  40.910  -9.570  1.00  0.00      LA0  C
ATOM     11  O   ASN A   2      19.360  42.048  -9.901  1.00  0.00      LA0  O
ATOM     12  N   VAL A   3      17.805  40.590  -9.111  1.00  0.00      LA0  N
ATOM     13  H   VAL A   3      17.611  39.627  -8.913  1.00  0.00      LA0  H
ATOM     14  CA  VAL A   3      16.858  41.662  -8.801  1.00  0.00      LA0  C
ATOM     15  CB  VAL A   3      15.652  41.647  -9.766  1.00  0.00      LA0  C
ATOM     16  CG1 VAL A   3      14.720  42.843  -9.536  1.00  0.00      LA0  C
ATOM     17  CG2 VAL A   3      16.091  41.594 -11.232  1.00  0.00      LA0  C
ATOM     18  C   VAL A   3      16.403  41.566  -7.348  1.00  0.00      LA0  C
ATOM     19  O   VAL A   3      15.420  40.916  -7.013  1.00  0.00      LA0  O
ATOM     20  N   PRO A   4      17.180  42.224  -6.458  1.00  0.00      LA0  N
ATOM     21  CD  PRO A   4      18.411  42.954  -6.719  1.00  0.00      LA0  C
ATOM     22  CA  PRO A   4      16.832  42.199  -5.035  1.00  0.00      LA0  C
ATOM     23  CB  PRO A   4      17.975  42.988  -4.393  1.00  0.00      LA0  C
ATOM     24  CG  PRO A   4      19.132  42.903  -5.381  1.00  0.00      LA0  C
ATOM     25  C   PRO A   4      15.447  42.755  -4.741  1.00  0.00      LA0  C
ATOM     26  O   PRO A   4      15.074  43.863  -5.122  1.00  0.00      LA0  O
ATOM     27  N   ALA A   5      14.677  41.890  -4.069  1.00  0.00      LA0  N
ATOM     28  H   ALA A   5      15.101  41.058  -3.717  1.00  0.00      LA0  H
ATOM     29  CA  ALA A   5      13.249  42.163  -3.922  1.00  0.00      LA0  C
ATOM     30  CB  ALA A   5      12.516  40.910  -3.443  1.00  0.00      LA0  C
ATOM     31  C   ALA A   5      12.897  43.316  -2.999  1.00  0.00      LA0  C
ATOM     32  O   ALA A   5      11.805  43.868  -3.033  1.00  0.00      LA0  O
ATOM     33  N   GLU A   6      13.876  43.651  -2.155  1.00  0.00      LA0  N
ATOM     34  H   GLU A   6      14.782  43.225  -2.197  1.00  0.00      LA0  H
ATOM     35  CA  GLU A   6      13.656  44.731  -1.203  1.00  0.00      LA0  C
ATOM     36  CB  GLU A   6      14.500  44.477   0.055  1.00  0.00      LA0  C
ATOM     37  CG  GLU A   6      15.995  44.853   0.029  1.00  0.00      LA0  C
ATOM     38  CD  GLU A   6      16.816  44.165  -1.056  1.00  0.00      LA0  C
ATOM     39  OE1 GLU A   6      17.743  44.796  -1.564  1.00  0.00      LA0  O
ATOM     40  OE2 GLU A   6      16.549  43.009  -1.387  1.00  0.00      LA0  O
ATOM     41  C   GLU A   6      13.847  46.131  -1.771  1.00  0.00      LA0  C
ATOM     42  O   GLU A   6      13.585  47.142  -1.126  1.00  0.00      LA0  O
ATOM     43  N   LEU A   7      14.321  46.153  -3.024  1.00  0.00      LA0  N
ATOM     44  H   LEU A   7      14.482  45.314  -3.545  1.00  0.00      LA0  H
ATOM     45  CA  LEU A   7      14.538  47.463  -3.618  1.00  0.00      LA0  C
ATOM     46  CB  LEU A   7      15.621  47.397  -4.686  1.00  0.00      LA0  C
ATOM     47  CG  LEU A   7      16.945  46.833  -4.198  1.00  0.00      LA0  C
ATOM     48  CD1 LEU A   7      17.900  46.579  -5.350  1.00  0.00      LA0  C
ATOM     49  CD2 LEU A   7      17.590  47.739  -3.168  1.00  0.00      LA0  C
ATOM     50  C   LEU A   7      13.302  48.074  -4.232  1.00  0.00      LA0  C
ATOM     51  O   LEU A   7      12.517  47.438  -4.925  1.00  0.00      LA0  O
ATOM     52  N   LYS A   8      13.212  49.383  -3.994  1.00  0.00      LA0  N
ATOM     53  H   LYS A   8      13.873  49.804  -3.373  1.00  0.00      LA0  H
ATOM     54  CA  LYS A   8      12.452  50.182  -4.945  1.00  0.00      LA0  C
ATOM     55  CB  LYS A   8      11.948  51.435  -4.234  1.00  0.00      LA0  C
ATOM     56  CG  LYS A   8      10.649  51.150  -3.480  1.00  0.00      LA0  C
ATOM     57  CD  LYS A   8       9.446  51.342  -4.399  1.00  0.00      LA0  C
ATOM     58  CE  LYS A   8       8.112  50.870  -3.830  1.00  0.00      LA0  C
ATOM     59  NZ  LYS A   8       7.029  51.613  -4.484  1.00  0.00      LA0  N
ATOM     60  HZ1 LYS A   8       6.104  51.352  -4.069  1.00  0.00      LA0  H
ATOM     61  HZ2 LYS A   8       7.104  52.617  -4.227  1.00  0.00      LA0  H
ATOM     62  HZ3 LYS A   8       7.009  51.532  -5.521  1.00  0.00      LA0  H
ATOM     63  C   LYS A   8      13.354  50.507  -6.120  1.00  0.00      LA0  C
ATOM     64  O   LYS A   8      14.572  50.434  -6.013  1.00  0.00      LA0  O
ATOM     65  N   TYR A   9      12.727  50.843  -7.245  1.00  0.00      LA0  N
ATOM     66  H   TYR A   9      11.728  50.854  -7.291  1.00  0.00      LA0  H
ATOM     67  CA  TYR A   9      13.531  51.105  -8.435  1.00  0.00      LA0  C
ATOM     68  CB  TYR A   9      13.470  49.925  -9.408  1.00  0.00      LA0  C
ATOM     69  CG  TYR A   9      14.097  48.664  -8.852  1.00  0.00      LA0  C
ATOM     70  CD1 TYR A   9      13.292  47.737  -8.158  1.00  0.00      LA0  C
ATOM     71  CE1 TYR A   9      13.867  46.538  -7.702  1.00  0.00      LA0  C
ATOM     72  CD2 TYR A   9      15.468  48.434  -9.075  1.00  0.00      LA0  C
ATOM     73  CE2 TYR A   9      16.042  47.235  -8.622  1.00  0.00      LA0  C
ATOM     74  CZ  TYR A   9      15.235  46.302  -7.941  1.00  0.00      LA0  C
ATOM     75  OH  TYR A   9      15.816  45.133  -7.491  1.00  0.00      LA0  O
ATOM     76  HH  TYR A   9      15.313  44.783  -6.756  1.00  0.00      LA0  H
ATOM     77  C   TYR A   9      12.995  52.329  -9.136  1.00  0.00      LA0  C
ATOM     78  O   TYR A   9      11.808  52.629  -9.046  1.00  0.00      LA0  O
ATOM     79  N   SER A  10      13.888  53.028  -9.839  1.00  0.00      LA0  N
ATOM     80  H   SER A  10      14.841  52.738  -9.949  1.00  0.00      LA0  H
ATOM     81  CA  SER A  10      13.308  54.054 -10.694  1.00  0.00      LA0  C
ATOM     82  CB  SER A  10      14.261  55.249 -10.814  1.00  0.00      LA0  C
ATOM     83  OG  SER A  10      15.443  54.886 -11.531  1.00  0.00      LA0  O
ATOM     84  HG  SER A  10      16.020  55.660 -11.451  1.00  0.00      LA0  H
ATOM     85  C   SER A  10      12.908  53.459 -12.033  1.00  0.00      LA0  C
ATOM     86  O   SER A  10      13.007  52.258 -12.254  1.00  0.00      LA0  O
ATOM     87  N   LYS A  11      12.456  54.347 -12.927  1.00  0.00      LA0  N
ATOM     88  H   LYS A  11      12.455  55.325 -12.716  1.00  0.00      LA0  H
ATOM     89  CA  LYS A  11      12.356  53.894 -14.316  1.00  0.00      LA0  C
ATOM     90  CB  LYS A  11      11.224  54.644 -15.030  1.00  0.00      LA0  C
ATOM     91  CG  LYS A  11      10.040  54.925 -14.095  1.00  0.00      LA0  C
ATOM     92  CD  LYS A  11       8.950  55.853 -14.642  1.00  0.00      LA0  C
ATOM     93  CE  LYS A  11       9.458  57.198 -15.176  1.00  0.00      LA0  C
ATOM     94  NZ  LYS A  11      10.374  57.854 -14.231  1.00  0.00      LA0  N
ATOM     95  HZ1 LYS A  11      10.908  58.604 -14.725  1.00  0.00      LA0  H
ATOM     96  HZ2 LYS A  11       9.958  58.204 -13.351  1.00  0.00      LA0  H
ATOM     97  HZ3 LYS A  11      11.182  57.227 -14.017  1.00  0.00      LA0  H
ATOM     98  C   LYS A  11      13.682  54.104 -15.040  1.00  0.00      LA0  C
ATOM     99  O   LYS A  11      14.017  53.464 -16.026  1.00  0.00      LA0  O
ATOM    100  N   GLU A  12      14.408  55.065 -14.455  1.00  0.00      LA0  N
ATOM    101  H   GLU A  12      14.054  55.549 -13.658  1.00  0.00      LA0  H
ATOM    102  CA  GLU A  12      15.634  55.645 -14.978  1.00  0.00      LA0  C
ATOM    103  CB  GLU A  12      15.765  57.024 -14.321  1.00  0.00      LA0  C
ATOM    104  CG  GLU A  12      14.754  58.123 -14.714  1.00  0.00      LA0  C
ATOM    105  CD  GLU A  12      13.278  57.774 -14.526  1.00  0.00      LA0  C
ATOM    106  OE1 GLU A  12      12.851  57.282 -13.476  1.00  0.00      LA0  O
ATOM    107  OE2 GLU A  12      12.513  58.011 -15.453  1.00  0.00      LA0  O
ATOM    108  C   GLU A  12      16.880  54.785 -14.779  1.00  0.00      LA0  C
ATOM    109  O   GLU A  12      17.895  54.995 -15.431  1.00  0.00      LA0  O
ATOM    110  N   HIS A  13      16.707  53.775 -13.891  1.00  0.00      LA0  N
ATOM    111  H   HIS A  13      15.922  53.903 -13.285  1.00  0.00      LA0  H
ATOM    112  CA  HIS A  13      17.589  52.617 -13.647  1.00  0.00      LA0  C
ATOM    113  CB  HIS A  13      18.538  52.217 -14.797  1.00  0.00      LA0  C
ATOM    114  CG  HIS A  13      17.768  51.833 -16.041  1.00  0.00      LA0  C
ATOM    115  ND1 HIS A  13      16.782  50.919 -16.063  1.00  0.00      LA0  N
ATOM    116  HD1 HIS A  13      16.461  50.399 -15.295  1.00  0.00      LA0  H
ATOM    117  CD2 HIS A  13      17.944  52.328 -17.337  1.00  0.00      LA0  C
ATOM    118  NE2 HIS A  13      17.048  51.696 -18.136  1.00  0.00      LA0  N
ATOM    119  CE1 HIS A  13      16.331  50.830 -17.352  1.00  0.00      LA0  C
ATOM    120  C   HIS A  13      18.363  52.613 -12.339  1.00  0.00      LA0  C
ATOM    121  O   HIS A  13      19.227  51.764 -12.107  1.00  0.00      LA0  O
ATOM    122  N   GLU A  14      17.993  53.557 -11.467  1.00  0.00      LA0  N
ATOM    123  H   GLU A  14      17.393  54.311 -11.740  1.00  0.00      LA0  H
ATOM    124  CA  GLU A  14      18.473  53.453 -10.092  1.00  0.00      LA0  C
ATOM    125  CB  GLU A  14      18.379  54.772  -9.311  1.00  0.00      LA0  C
ATOM    126  CG  GLU A  14      18.918  56.045  -9.969  1.00  0.00      LA0  C
ATOM    127  CD  GLU A  14      17.882  56.591 -10.924  1.00  0.00      LA0  C
ATOM    128  OE1 GLU A  14      18.035  56.410 -12.124  1.00  0.00      LA0  O
ATOM    129  OE2 GLU A  14      16.883  57.145 -10.474  1.00  0.00      LA0  O
ATOM    130  C   GLU A  14      17.722  52.404  -9.296  1.00  0.00      LA0  C
ATOM    131  O   GLU A  14      16.616  51.987  -9.627  1.00  0.00      LA0  O
ATOM    132  N   TRP A  15      18.375  52.014  -8.200  1.00  0.00      LA0  N
ATOM    133  H   TRP A  15      19.272  52.405  -8.008  1.00  0.00      LA0  H
ATOM    134  CA  TRP A  15      17.660  51.305  -7.153  1.00  0.00      LA0  C
ATOM    135  CB  TRP A  15      18.212  49.893  -6.920  1.00  0.00      LA0  C
ATOM    136  CG  TRP A  15      19.678  49.874  -6.544  1.00  0.00      LA0  C
ATOM    137  CD2 TRP A  15      20.290  50.023  -5.242  1.00  0.00      LA0  C
ATOM    138  CE2 TRP A  15      21.707  49.884  -5.421  1.00  0.00      LA0  C
ATOM    139  CE3 TRP A  15      19.772  50.260  -3.952  1.00  0.00      LA0  C
ATOM    140  CD1 TRP A  15      20.746  49.656  -7.421  1.00  0.00      LA0  C
ATOM    141  NE1 TRP A  15      21.940  49.660  -6.773  1.00  0.00      LA0  N
ATOM    142  HE1 TRP A  15      22.826  49.519  -7.186  1.00  0.00      LA0  H
ATOM    143  CZ2 TRP A  15      22.571  49.976  -4.310  1.00  0.00      LA0  C
ATOM    144  CZ3 TRP A  15      20.645  50.349  -2.848  1.00  0.00      LA0  C
ATOM    145  CH2 TRP A  15      22.037  50.209  -3.026  1.00  0.00      LA0  C
ATOM    146  C   TRP A  15      17.689  52.116  -5.883  1.00  0.00      LA0  C
ATOM    147  O   TRP A  15      18.488  53.035  -5.725  1.00  0.00      LA0  O
ATOM    148  N   LEU A  16      16.778  51.723  -4.995  1.00  0.00      LA0  N
ATOM    149  H   LEU A  16      16.170  50.960  -5.213  1.00  0.00      LA0  H
ATOM    150  CA  LEU A  16      16.570  52.491  -3.783  1.00  0.00      LA0  C
ATOM    151  CB  LEU A  16      15.425  53.475  -4.001  1.00  0.00      LA0  C
ATOM    152  CG  LEU A  16      15.447  54.594  -2.971  1.00  0.00      LA0  C
ATOM    153  CD1 LEU A  16      16.678  55.465  -3.167  1.00  0.00      LA0  C
ATOM    154  CD2 LEU A  16      14.170  55.422  -2.983  1.00  0.00      LA0  C
ATOM    155  C   LEU A  16      16.255  51.578  -2.623  1.00  0.00      LA0  C
ATOM    156  O   LEU A  16      15.194  50.969  -2.562  1.00  0.00      LA0  O
ATOM    157  N   ARG A  17      17.216  51.499  -1.702  1.00  0.00      LA0  N
ATOM    158  H   ARG A  17      18.057  52.034  -1.799  1.00  0.00      LA0  H
ATOM    159  CA  ARG A  17      16.905  50.679  -0.539  1.00  0.00      LA0  C
ATOM    160  CB  ARG A  17      18.063  49.726  -0.239  1.00  0.00      LA0  C
ATOM    161  CG  ARG A  17      17.646  48.492   0.569  1.00  0.00      LA0  C
ATOM    162  CD  ARG A  17      18.640  47.331   0.444  1.00  0.00      LA0  C
ATOM    163  NE  ARG A  17      19.981  47.728   0.849  1.00  0.00      LA0  N
ATOM    164  HE  ARG A  17      20.098  48.122   1.766  1.00  0.00      LA0  H
ATOM    165  CZ  ARG A  17      21.055  47.587   0.050  1.00  0.00      LA0  C
ATOM    166  NH1 ARG A  17      20.962  46.971  -1.131  1.00  0.00      LA0  N
ATOM    167 HH11 ARG A  17      21.744  46.917  -1.765  1.00  0.00      LA0  H
ATOM    168 HH12 ARG A  17      20.094  46.538  -1.398  1.00  0.00      LA0  H
ATOM    169  NH2 ARG A  17      22.209  48.087   0.476  1.00  0.00      LA0  N
ATOM    170 HH21 ARG A  17      23.050  48.041  -0.059  1.00  0.00      LA0  H
ATOM    171 HH22 ARG A  17      22.221  48.529   1.388  1.00  0.00      LA0  H
ATOM    172  C   ARG A  17      16.521  51.507   0.665  1.00  0.00      LA0  C
ATOM    173  O   ARG A  17      17.169  52.492   0.999  1.00  0.00      LA0  O
ATOM    174  N   LYS A  18      15.428  51.064   1.297  1.00  0.00      LA0  N
ATOM    175  H   LYS A  18      14.966  50.240   0.970  1.00  0.00      LA0  H
ATOM    176  CA  LYS A  18      15.115  51.633   2.603  1.00  0.00      LA0  C
ATOM    177  CB  LYS A  18      13.602  51.598   2.843  1.00  0.00      LA0  C
ATOM    178  CG  LYS A  18      13.138  52.144   4.202  1.00  0.00      LA0  C
ATOM    179  CD  LYS A  18      13.461  53.623   4.393  1.00  0.00      LA0  C
ATOM    180  CE  LYS A  18      12.807  54.221   5.636  1.00  0.00      LA0  C
ATOM    181  NZ  LYS A  18      12.712  55.674   5.467  1.00  0.00      LA0  N
ATOM    182  HZ1 LYS A  18      12.117  56.110   6.208  1.00  0.00      LA0  H
ATOM    183  HZ2 LYS A  18      13.625  56.164   5.421  1.00  0.00      LA0  H
ATOM    184  HZ3 LYS A  18      12.143  55.908   4.625  1.00  0.00      LA0  H
ATOM    185  C   LYS A  18      15.847  50.860   3.679  1.00  0.00      LA0  C
ATOM    186  O   LYS A  18      15.431  49.784   4.086  1.00  0.00      LA0  O
ATOM    187  N   GLU A  19      16.968  51.441   4.106  1.00  0.00      LA0  N
ATOM    188  H   GLU A  19      17.239  52.357   3.804  1.00  0.00      LA0  H
ATOM    189  CA  GLU A  19      17.642  50.741   5.193  1.00  0.00      LA0  C
ATOM    190  CB  GLU A  19      19.143  50.664   4.924  1.00  0.00      LA0  C
ATOM    191  CG  GLU A  19      19.402  50.069   3.542  1.00  0.00      LA0  C
ATOM    192  CD  GLU A  19      20.878  50.007   3.229  1.00  0.00      LA0  C
ATOM    193  OE1 GLU A  19      21.382  48.916   2.999  1.00  0.00      LA0  O
ATOM    194  OE2 GLU A  19      21.523  51.046   3.170  1.00  0.00      LA0  O
ATOM    195  C   GLU A  19      17.288  51.377   6.520  1.00  0.00      LA0  C
ATOM    196  O   GLU A  19      16.675  52.439   6.563  1.00  0.00      LA0  O
ATOM    197  N   ALA A  20      17.651  50.681   7.609  1.00  0.00      LA0  N
ATOM    198  H   ALA A  20      18.230  49.869   7.537  1.00  0.00      LA0  H
ATOM    199  CA  ALA A  20      17.131  51.173   8.886  1.00  0.00      LA0  C
ATOM    200  CB  ALA A  20      16.966  50.039   9.899  1.00  0.00      LA0  C
ATOM    201  C   ALA A  20      17.880  52.333   9.525  1.00  0.00      LA0  C
ATOM    202  O   ALA A  20      17.531  52.802  10.600  1.00  0.00      LA0  O
ATOM    203  N   ASP A  21      18.891  52.821   8.789  1.00  0.00      LA0  N
ATOM    204  H   ASP A  21      19.211  52.382   7.948  1.00  0.00      LA0  H
ATOM    205  CA  ASP A  21      19.380  54.175   9.071  1.00  0.00      LA0  C
ATOM    206  CB  ASP A  21      20.660  54.462   8.273  1.00  0.00      LA0  C
ATOM    207  CG  ASP A  21      20.434  54.220   6.790  1.00  0.00      LA0  C
ATOM    208  OD1 ASP A  21      20.193  55.158   6.041  1.00  0.00      LA0  O
ATOM    209  OD2 ASP A  21      20.501  53.079   6.362  1.00  0.00      LA0  O
ATOM    210  C   ASP A  21      18.337  55.249   8.788  1.00  0.00      LA0  C
ATOM    211  O   ASP A  21      18.360  56.355   9.314  1.00  0.00      LA0  O
ATOM    212  N   GLY A  22      17.391  54.855   7.926  1.00  0.00      LA0  N
ATOM    213  H   GLY A  22      17.494  53.996   7.423  1.00  0.00      LA0  H
ATOM    214  CA  GLY A  22      16.268  55.741   7.674  1.00  0.00      LA0  C
ATOM    215  C   GLY A  22      16.296  56.318   6.280  1.00  0.00      LA0  C
ATOM    216  O   GLY A  22      15.259  56.540   5.656  1.00  0.00      LA0  O
ATOM    217  N   THR A  23      17.529  56.571   5.822  1.00  0.00      LA0  N
ATOM    218  H   THR A  23      18.338  56.181   6.266  1.00  0.00      LA0  H
ATOM    219  CA  THR A  23      17.603  57.237   4.532  1.00  0.00      LA0  C
ATOM    220  CB  THR A  23      18.830  58.160   4.455  1.00  0.00      LA0  C
ATOM    221  OG1 THR A  23      20.058  57.428   4.440  1.00  0.00      LA0  O
ATOM    222  HG1 THR A  23      20.068  56.859   5.209  1.00  0.00      LA0  H
ATOM    223  CG2 THR A  23      18.827  59.185   5.590  1.00  0.00      LA0  C
ATOM    224  C   THR A  23      17.512  56.276   3.363  1.00  0.00      LA0  C
ATOM    225  O   THR A  23      17.415  55.061   3.512  1.00  0.00      LA0  O
ATOM    226  N   TYR A  24      17.508  56.890   2.181  1.00  0.00      LA0  N
ATOM    227  H   TYR A  24      17.645  57.876   2.099  1.00  0.00      LA0  H
ATOM    228  CA  TYR A  24      17.306  56.084   0.993  1.00  0.00      LA0  C
ATOM    229  CB  TYR A  24      16.232  56.746   0.136  1.00  0.00      LA0  C
ATOM    230  CG  TYR A  24      14.908  56.604   0.838  1.00  0.00      LA0  C
ATOM    231  CD1 TYR A  24      14.443  57.649   1.661  1.00  0.00      LA0  C
ATOM    232  CE1 TYR A  24      13.252  57.467   2.382  1.00  0.00      LA0  C
ATOM    233  CD2 TYR A  24      14.189  55.407   0.666  1.00  0.00      LA0  C
ATOM    234  CE2 TYR A  24      13.000  55.228   1.383  1.00  0.00      LA0  C
ATOM    235  CZ  TYR A  24      12.568  56.243   2.256  1.00  0.00      LA0  C
ATOM    236  OH  TYR A  24      11.460  55.996   3.038  1.00  0.00      LA0  O
ATOM    237  HH  TYR A  24      11.053  56.823   3.315  1.00  0.00      LA0  H
ATOM    238  C   TYR A  24      18.592  55.873   0.239  1.00  0.00      LA0  C
ATOM    239  O   TYR A  24      19.194  56.795  -0.297  1.00  0.00      LA0  O
ATOM    240  N   THR A  25      18.998  54.609   0.238  1.00  0.00      LA0  N
ATOM    241  H   THR A  25      18.481  53.900   0.722  1.00  0.00      LA0  H
ATOM    242  CA  THR A  25      20.231  54.282  -0.462  1.00  0.00      LA0  C
ATOM    243  CB  THR A  25      20.780  52.994   0.144  1.00  0.00      LA0  C
ATOM    244  OG1 THR A  25      20.627  53.030   1.571  1.00  0.00      LA0  O
ATOM    245  HG1 THR A  25      20.760  52.118   1.843  1.00  0.00      LA0  H
ATOM    246  CG2 THR A  25      22.239  52.736  -0.231  1.00  0.00      LA0  C
ATOM    247  C   THR A  25      20.034  54.165  -1.964  1.00  0.00      LA0  C
ATOM    248  O   THR A  25      19.479  53.191  -2.457  1.00  0.00      LA0  O
ATOM    249  N   VAL A  26      20.498  55.212  -2.657  1.00  0.00      LA0  N
ATOM    250  H   VAL A  26      20.951  55.962  -2.174  1.00  0.00      LA0  H
ATOM    251  CA  VAL A  26      20.487  55.186  -4.119  1.00  0.00      LA0  C
ATOM    252  CB  VAL A  26      20.488  56.620  -4.680  1.00  0.00      LA0  C
ATOM    253  CG1 VAL A  26      20.321  56.661  -6.203  1.00  0.00      LA0  C
ATOM    254  CG2 VAL A  26      19.454  57.501  -3.987  1.00  0.00      LA0  C
ATOM    255  C   VAL A  26      21.711  54.458  -4.633  1.00  0.00      LA0  C
ATOM    256  O   VAL A  26      22.812  54.662  -4.134  1.00  0.00      LA0  O
ATOM    257  N   GLY A  27      21.484  53.643  -5.662  1.00  0.00      LA0  N
ATOM    258  H   GLY A  27      20.542  53.472  -5.967  1.00  0.00      LA0  H
ATOM    259  CA  GLY A  27      22.608  53.113  -6.430  1.00  0.00      LA0  C
ATOM    260  C   GLY A  27      22.122  52.846  -7.832  1.00  0.00      LA0  C
ATOM    261  O   GLY A  27      20.960  53.101  -8.113  1.00  0.00      LA0  O
ATOM    262  N   ILE A  28      22.996  52.328  -8.700  1.00  0.00      LA0  N
ATOM    263  H   ILE A  28      23.929  52.085  -8.425  1.00  0.00      LA0  H
ATOM    264  CA  ILE A  28      22.398  51.938  -9.981  1.00  0.00      LA0  C
ATOM    265  CB  ILE A  28      22.970  52.710 -11.178  1.00  0.00      LA0  C
ATOM    266  CG2 ILE A  28      22.236  54.045 -11.328  1.00  0.00      LA0  C
ATOM    267  CG1 ILE A  28      24.487  52.882 -11.106  1.00  0.00      LA0  C
ATOM    268  CD1 ILE A  28      25.049  53.662 -12.298  1.00  0.00      LA0  C
ATOM    269  C   ILE A  28      22.385  50.441 -10.206  1.00  0.00      LA0  C
ATOM    270  O   ILE A  28      23.082  49.690  -9.536  1.00  0.00      LA0  O
ATOM    271  N   THR A  29      21.493  50.035 -11.119  1.00  0.00      LA0  N
ATOM    272  H   THR A  29      21.011  50.701 -11.690  1.00  0.00      LA0  H
ATOM    273  CA  THR A  29      21.177  48.609 -11.164  1.00  0.00      LA0  C
ATOM    274  CB  THR A  29      19.729  48.418 -11.615  1.00  0.00      LA0  C
ATOM    275  OG1 THR A  29      19.496  49.080 -12.863  1.00  0.00      LA0  O
ATOM    276  HG1 THR A  29      19.382  50.010 -12.657  1.00  0.00      LA0  H
ATOM    277  CG2 THR A  29      18.740  48.908 -10.562  1.00  0.00      LA0  C
ATOM    278  C   THR A  29      22.105  47.731 -11.987  1.00  0.00      LA0  C
ATOM    279  O   THR A  29      22.962  48.189 -12.735  1.00  0.00      LA0  O
ATOM    280  N   GLU A  30      21.843  46.419 -11.840  1.00  0.00      LA0  N
ATOM    281  H   GLU A  30      21.148  46.116 -11.184  1.00  0.00      LA0  H
ATOM    282  CA  GLU A  30      22.593  45.382 -12.550  1.00  0.00      LA0  C
ATOM    283  CB  GLU A  30      21.879  44.052 -12.299  1.00  0.00      LA0  C
ATOM    284  CG  GLU A  30      22.672  42.799 -12.627  1.00  0.00      LA0  C
ATOM    285  CD  GLU A  30      23.922  42.767 -11.773  1.00  0.00      LA0  C
ATOM    286  OE1 GLU A  30      24.986  43.086 -12.291  1.00  0.00      LA0  O
ATOM    287  OE2 GLU A  30      23.833  42.412 -10.603  1.00  0.00      LA0  O
ATOM    288  C   GLU A  30      22.764  45.626 -14.041  1.00  0.00      LA0  C
ATOM    289  O   GLU A  30      23.847  45.767 -14.597  1.00  0.00      LA0  O
ATOM    290  N   HIS A  31      21.586  45.722 -14.678  1.00  0.00      LA0  N
ATOM    291  H   HIS A  31      20.739  45.610 -14.163  1.00  0.00      LA0  H
ATOM    292  CA  HIS A  31      21.601  45.931 -16.124  1.00  0.00      LA0  C
ATOM    293  CB  HIS A  31      20.170  45.870 -16.659  1.00  0.00      LA0  C
ATOM    294  CG  HIS A  31      20.165  45.746 -18.164  1.00  0.00      LA0  C
ATOM    295  ND1 HIS A  31      20.931  44.882 -18.856  1.00  0.00      LA0  N
ATOM    296  HD1 HIS A  31      21.590  44.241 -18.504  1.00  0.00      LA0  H
ATOM    297  CD2 HIS A  31      19.385  46.477 -19.062  1.00  0.00      LA0  C
ATOM    298  NE2 HIS A  31      19.695  46.039 -20.305  1.00  0.00      LA0  N
ATOM    299  CE1 HIS A  31      20.643  45.057 -20.182  1.00  0.00      LA0  C
ATOM    300  C   HIS A  31      22.328  47.198 -16.554  1.00  0.00      LA0  C
ATOM    301  O   HIS A  31      22.998  47.257 -17.577  1.00  0.00      LA0  O
ATOM    302  N   ALA A  32      22.203  48.214 -15.679  1.00  0.00      LA0  N
ATOM    303  H   ALA A  32      21.697  48.102 -14.825  1.00  0.00      LA0  H
ATOM    304  CA  ALA A  32      22.985  49.420 -15.930  1.00  0.00      LA0  C
ATOM    305  CB  ALA A  32      22.672  50.510 -14.901  1.00  0.00      LA0  C
ATOM    306  C   ALA A  32      24.482  49.161 -15.971  1.00  0.00      LA0  C
ATOM    307  O   ALA A  32      25.164  49.587 -16.895  1.00  0.00      LA0  O
ATOM    308  N   GLN A  33      24.972  48.405 -14.969  1.00  0.00      LA0  N
ATOM    309  H   GLN A  33      24.373  48.033 -14.255  1.00  0.00      LA0  H
ATOM    310  CA  GLN A  33      26.406  48.110 -15.022  1.00  0.00      LA0  C
ATOM    311  CB  GLN A  33      26.944  47.553 -13.685  1.00  0.00      LA0  C
ATOM    312  CG  GLN A  33      26.712  46.083 -13.294  1.00  0.00      LA0  C
ATOM    313  CD  GLN A  33      27.627  45.134 -14.052  1.00  0.00      LA0  C
ATOM    314  OE1 GLN A  33      28.623  45.517 -14.659  1.00  0.00      LA0  O
ATOM    315  NE2 GLN A  33      27.226  43.862 -14.008  1.00  0.00      LA0  N
ATOM    316 HE21 GLN A  33      26.417  43.637 -13.455  1.00  0.00      LA0  H
ATOM    317 HE22 GLN A  33      27.685  43.105 -14.466  1.00  0.00      LA0  H
ATOM    318  C   GLN A  33      26.859  47.336 -16.254  1.00  0.00      LA0  C
ATOM    319  O   GLN A  33      27.902  47.619 -16.830  1.00  0.00      LA0  O
ATOM    320  N   GLU A  34      25.992  46.400 -16.692  1.00  0.00      LA0  N
ATOM    321  H   GLU A  34      25.191  46.165 -16.135  1.00  0.00      LA0  H
ATOM    322  CA  GLU A  34      26.285  45.740 -17.971  1.00  0.00      LA0  C
ATOM    323  CB  GLU A  34      25.218  44.723 -18.365  1.00  0.00      LA0  C
ATOM    324  CG  GLU A  34      25.132  43.477 -17.493  1.00  0.00      LA0  C
ATOM    325  CD  GLU A  34      24.117  42.536 -18.119  1.00  0.00      LA0  C
ATOM    326  OE1 GLU A  34      22.938  42.870 -18.170  1.00  0.00      LA0  O
ATOM    327  OE2 GLU A  34      24.487  41.439 -18.530  1.00  0.00      LA0  O
ATOM    328  C   GLU A  34      26.435  46.698 -19.140  1.00  0.00      LA0  C
ATOM    329  O   GLU A  34      27.414  46.689 -19.883  1.00  0.00      LA0  O
ATOM    330  N   LEU A  35      25.396  47.539 -19.274  1.00  0.00      LA0  N
ATOM    331  H   LEU A  35      24.641  47.492 -18.614  1.00  0.00      LA0  H
ATOM    332  CA  LEU A  35      25.373  48.481 -20.392  1.00  0.00      LA0  C
ATOM    333  CB  LEU A  35      24.063  49.266 -20.419  1.00  0.00      LA0  C
ATOM    334  CG  LEU A  35      22.825  48.397 -20.650  1.00  0.00      LA0  C
ATOM    335  CD1 LEU A  35      21.541  49.219 -20.517  1.00  0.00      LA0  C
ATOM    336  CD2 LEU A  35      22.889  47.636 -21.979  1.00  0.00      LA0  C
ATOM    337  C   LEU A  35      26.538  49.450 -20.402  1.00  0.00      LA0  C
ATOM    338  O   LEU A  35      27.129  49.760 -21.437  1.00  0.00      LA0  O
ATOM    339  N   LEU A  36      26.855  49.897 -19.183  1.00  0.00      LA0  N
ATOM    340  H   LEU A  36      26.321  49.590 -18.392  1.00  0.00      LA0  H
ATOM    341  CA  LEU A  36      27.991  50.790 -19.004  1.00  0.00      LA0  C
ATOM    342  CB  LEU A  36      27.970  51.366 -17.586  1.00  0.00      LA0  C
ATOM    343  CG  LEU A  36      26.833  52.366 -17.342  1.00  0.00      LA0  C
ATOM    344  CD1 LEU A  36      26.503  52.515 -15.857  1.00  0.00      LA0  C
ATOM    345  CD2 LEU A  36      27.115  53.726 -17.980  1.00  0.00      LA0  C
ATOM    346  C   LEU A  36      29.328  50.136 -19.312  1.00  0.00      LA0  C
ATOM    347  O   LEU A  36      30.191  50.722 -19.959  1.00  0.00      LA0  O
ATOM    348  N   GLY A  37      29.455  48.891 -18.836  1.00  0.00      LA0  N
ATOM    349  H   GLY A  37      28.716  48.494 -18.291  1.00  0.00      LA0  H
ATOM    350  CA  GLY A  37      30.792  48.313 -18.769  1.00  0.00      LA0  C
ATOM    351  C   GLY A  37      31.513  48.869 -17.557  1.00  0.00      LA0  C
ATOM    352  O   GLY A  37      30.971  49.704 -16.841  1.00  0.00      LA0  O
ATOM    353  N   ASP A  38      32.747  48.384 -17.375  1.00  0.00      LA0  N
ATOM    354  H   ASP A  38      33.093  47.600 -17.888  1.00  0.00      LA0  H
ATOM    355  CA  ASP A  38      33.589  48.860 -16.274  1.00  0.00      LA0  C
ATOM    356  CB  ASP A  38      35.001  48.270 -16.386  1.00  0.00      LA0  C
ATOM    357  CG  ASP A  38      35.029  46.749 -16.304  1.00  0.00      LA0  C
ATOM    358  OD1 ASP A  38      34.286  46.075 -17.019  1.00  0.00      LA0  O
ATOM    359  OD2 ASP A  38      35.864  46.223 -15.574  1.00  0.00      LA0  O
ATOM    360  C   ASP A  38      33.675  50.375 -16.207  1.00  0.00      LA0  C
ATOM    361  O   ASP A  38      33.811  51.064 -17.215  1.00  0.00      LA0  O
ATOM    362  N   MET A  39      33.546  50.869 -14.976  1.00  0.00      LA0  N
ATOM    363  H   MET A  39      33.409  50.246 -14.204  1.00  0.00      LA0  H
ATOM    364  CA  MET A  39      33.430  52.314 -14.832  1.00  0.00      LA0  C
ATOM    365  CB  MET A  39      32.677  52.620 -13.539  1.00  0.00      LA0  C
ATOM    366  CG  MET A  39      31.677  53.771 -13.651  1.00  0.00      LA0  C
ATOM    367  SD  MET A  39      30.348  53.456 -14.824  1.00  0.00      LA0  S
ATOM    368  CE  MET A  39      29.815  51.859 -14.189  1.00  0.00      LA0  C
ATOM    369  C   MET A  39      34.743  53.069 -14.920  1.00  0.00      LA0  C
ATOM    370  O   MET A  39      35.798  52.585 -14.538  1.00  0.00      LA0  O
ATOM    371  N   VAL A  40      34.615  54.289 -15.455  1.00  0.00      LA0  N
ATOM    372  H   VAL A  40      33.705  54.589 -15.733  1.00  0.00      LA0  H
ATOM    373  CA  VAL A  40      35.749  55.210 -15.472  1.00  0.00      LA0  C
ATOM    374  CB  VAL A  40      35.901  55.852 -16.863  1.00  0.00      LA0  C
ATOM    375  CG1 VAL A  40      36.981  56.938 -16.923  1.00  0.00      LA0  C
ATOM    376  CG2 VAL A  40      36.185  54.771 -17.905  1.00  0.00      LA0  C
ATOM    377  C   VAL A  40      35.639  56.259 -14.375  1.00  0.00      LA0  C
ATOM    378  O   VAL A  40      36.615  56.594 -13.720  1.00  0.00      LA0  O
ATOM    379  N   PHE A  41      34.400  56.744 -14.187  1.00  0.00      LA0  N
ATOM    380  H   PHE A  41      33.631  56.496 -14.781  1.00  0.00      LA0  H
ATOM    381  CA  PHE A  41      34.198  57.733 -13.129  1.00  0.00      LA0  C
ATOM    382  CB  PHE A  41      34.613  59.129 -13.627  1.00  0.00      LA0  C
ATOM    383  CG  PHE A  41      34.527  60.166 -12.528  1.00  0.00      LA0  C
ATOM    384  CD1 PHE A  41      35.359  60.058 -11.391  1.00  0.00      LA0  C
ATOM    385  CD2 PHE A  41      33.610  61.230 -12.664  1.00  0.00      LA0  C
ATOM    386  CE1 PHE A  41      35.264  61.026 -10.372  1.00  0.00      LA0  C
ATOM    387  CE2 PHE A  41      33.517  62.199 -11.647  1.00  0.00      LA0  C
ATOM    388  CZ  PHE A  41      34.342  62.085 -10.508  1.00  0.00      LA0  C
ATOM    389  C   PHE A  41      32.756  57.737 -12.672  1.00  0.00      LA0  C
ATOM    390  O   PHE A  41      31.847  57.673 -13.493  1.00  0.00      LA0  O
ATOM    391  N   VAL A  42      32.572  57.824 -11.346  1.00  0.00      LA0  N
ATOM    392  H   VAL A  42      33.319  57.797 -10.673  1.00  0.00      LA0  H
ATOM    393  CA  VAL A  42      31.229  58.191 -10.909  1.00  0.00      LA0  C
ATOM    394  CB  VAL A  42      30.536  57.087 -10.097  1.00  0.00      LA0  C
ATOM    395  CG1 VAL A  42      29.049  57.395  -9.888  1.00  0.00      LA0  C
ATOM    396  CG2 VAL A  42      30.718  55.710 -10.726  1.00  0.00      LA0  C
ATOM    397  C   VAL A  42      31.286  59.480 -10.116  1.00  0.00      LA0  C
ATOM    398  O   VAL A  42      32.054  59.636  -9.177  1.00  0.00      LA0  O
ATOM    399  N   ASP A  43      30.450  60.400 -10.585  1.00  0.00      LA0  N
ATOM    400  H   ASP A  43      29.799  60.140 -11.295  1.00  0.00      LA0  H
ATOM    401  CA  ASP A  43      30.310  61.698  -9.942  1.00  0.00      LA0  C
ATOM    402  CB  ASP A  43      29.811  62.640 -11.046  1.00  0.00      LA0  C
ATOM    403  CG  ASP A  43      29.191  63.914 -10.531  1.00  0.00      LA0  C
ATOM    404  OD1 ASP A  43      29.879  64.682  -9.864  1.00  0.00      LA0  O
ATOM    405  OD2 ASP A  43      28.008  64.110 -10.786  1.00  0.00      LA0  O
ATOM    406  C   ASP A  43      29.436  61.588  -8.695  1.00  0.00      LA0  C
ATOM    407  O   ASP A  43      28.731  60.603  -8.491  1.00  0.00      LA0  O
ATOM    408  N   LEU A  44      29.572  62.607  -7.838  1.00  0.00      LA0  N
ATOM    409  H   LEU A  44      29.998  63.450  -8.182  1.00  0.00      LA0  H
ATOM    410  CA  LEU A  44      28.971  62.539  -6.510  1.00  0.00      LA0  C
ATOM    411  CB  LEU A  44      30.033  62.197  -5.456  1.00  0.00      LA0  C
ATOM    412  CG  LEU A  44      30.614  60.783  -5.557  1.00  0.00      LA0  C
ATOM    413  CD1 LEU A  44      31.881  60.633  -4.717  1.00  0.00      LA0  C
ATOM    414  CD2 LEU A  44      29.577  59.708  -5.222  1.00  0.00      LA0  C
ATOM    415  C   LEU A  44      28.282  63.839  -6.136  1.00  0.00      LA0  C
ATOM    416  O   LEU A  44      28.911  64.874  -5.958  1.00  0.00      LA0  O
ATOM    417  N   PRO A  45      26.941  63.754  -5.992  1.00  0.00      LA0  N
ATOM    418  CD  PRO A  45      26.106  62.571  -6.167  1.00  0.00      LA0  C
ATOM    419  CA  PRO A  45      26.184  64.952  -5.614  1.00  0.00      LA0  C
ATOM    420  CB  PRO A  45      24.733  64.476  -5.729  1.00  0.00      LA0  C
ATOM    421  CG  PRO A  45      24.779  62.961  -5.531  1.00  0.00      LA0  C
ATOM    422  C   PRO A  45      26.543  65.457  -4.225  1.00  0.00      LA0  C
ATOM    423  O   PRO A  45      26.476  64.731  -3.241  1.00  0.00      LA0  O
ATOM    424  N   GLU A  46      26.919  66.744  -4.200  1.00  0.00      LA0  N
ATOM    425  H   GLU A  46      27.045  67.216  -5.069  1.00  0.00      LA0  H
ATOM    426  CA  GLU A  46      27.337  67.366  -2.941  1.00  0.00      LA0  C
ATOM    427  CB  GLU A  46      27.661  68.846  -3.192  1.00  0.00      LA0  C
ATOM    428  CG  GLU A  46      28.324  69.597  -2.026  1.00  0.00      LA0  C
ATOM    429  CD  GLU A  46      29.652  68.955  -1.667  1.00  0.00      LA0  C
ATOM    430  OE1 GLU A  46      30.668  69.365  -2.223  1.00  0.00      LA0  O
ATOM    431  OE2 GLU A  46      29.667  68.053  -0.830  1.00  0.00      LA0  O
ATOM    432  C   GLU A  46      26.366  67.200  -1.777  1.00  0.00      LA0  C
ATOM    433  O   GLU A  46      25.149  67.303  -1.914  1.00  0.00      LA0  O
ATOM    434  N   VAL A  47      26.967  66.922  -0.614  1.00  0.00      LA0  N
ATOM    435  H   VAL A  47      27.963  67.045  -0.580  1.00  0.00      LA0  H
ATOM    436  CA  VAL A  47      26.157  66.796   0.593  1.00  0.00      LA0  C
ATOM    437  CB  VAL A  47      27.013  66.203   1.726  1.00  0.00      LA0  C
ATOM    438  CG1 VAL A  47      26.266  66.088   3.059  1.00  0.00      LA0  C
ATOM    439  CG2 VAL A  47      27.577  64.846   1.293  1.00  0.00      LA0  C
ATOM    440  C   VAL A  47      25.528  68.129   0.972  1.00  0.00      LA0  C
ATOM    441  O   VAL A  47      26.171  69.169   1.020  1.00  0.00      LA0  O
ATOM    442  N   GLY A  48      24.213  68.058   1.200  1.00  0.00      LA0  N
ATOM    443  H   GLY A  48      23.749  67.174   1.154  1.00  0.00      LA0  H
ATOM    444  CA  GLY A  48      23.506  69.310   1.444  1.00  0.00      LA0  C
ATOM    445  C   GLY A  48      22.876  69.924   0.205  1.00  0.00      LA0  C
ATOM    446  O   GLY A  48      22.182  70.931   0.271  1.00  0.00      LA0  O
ATOM    447  N   ALA A  49      23.121  69.273  -0.945  1.00  0.00      LA0  N
ATOM    448  H   ALA A  49      23.706  68.462  -0.993  1.00  0.00      LA0  H
ATOM    449  CA  ALA A  49      22.313  69.687  -2.086  1.00  0.00      LA0  C
ATOM    450  CB  ALA A  49      22.997  69.317  -3.404  1.00  0.00      LA0  C
ATOM    451  C   ALA A  49      20.950  69.028  -2.032  1.00  0.00      LA0  C
ATOM    452  O   ALA A  49      20.786  67.962  -1.452  1.00  0.00      LA0  O
ATOM    453  N   THR A  50      19.990  69.701  -2.667  1.00  0.00      LA0  N
ATOM    454  H   THR A  50      20.158  70.575  -3.116  1.00  0.00      LA0  H
ATOM    455  CA  THR A  50      18.647  69.139  -2.647  1.00  0.00      LA0  C
ATOM    456  CB  THR A  50      17.744  70.048  -1.809  1.00  0.00      LA0  C
ATOM    457  OG1 THR A  50      18.405  70.366  -0.578  1.00  0.00      LA0  O
ATOM    458  HG1 THR A  50      17.814  70.896  -0.062  1.00  0.00      LA0  H
ATOM    459  CG2 THR A  50      16.359  69.451  -1.541  1.00  0.00      LA0  C
ATOM    460  C   THR A  50      18.131  68.982  -4.060  1.00  0.00      LA0  C
ATOM    461  O   THR A  50      18.199  69.913  -4.852  1.00  0.00      LA0  O
ATOM    462  N   VAL A  51      17.656  67.765  -4.341  1.00  0.00      LA0  N
ATOM    463  H   VAL A  51      17.587  67.078  -3.613  1.00  0.00      LA0  H
ATOM    464  CA  VAL A  51      17.123  67.486  -5.676  1.00  0.00      LA0  C
ATOM    465  CB  VAL A  51      18.001  66.455  -6.401  1.00  0.00      LA0  C
ATOM    466  CG1 VAL A  51      19.325  67.074  -6.858  1.00  0.00      LA0  C
ATOM    467  CG2 VAL A  51      18.223  65.204  -5.547  1.00  0.00      LA0  C
ATOM    468  C   VAL A  51      15.693  66.998  -5.564  1.00  0.00      LA0  C
ATOM    469  O   VAL A  51      15.209  66.755  -4.462  1.00  0.00      LA0  O
ATOM    470  N   SER A  52      15.047  66.850  -6.720  1.00  0.00      LA0  N
ATOM    471  H   SER A  52      15.453  67.111  -7.599  1.00  0.00      LA0  H
ATOM    472  CA  SER A  52      13.687  66.330  -6.682  1.00  0.00      LA0  C
ATOM    473  CB  SER A  52      12.715  67.317  -7.334  1.00  0.00      LA0  C
ATOM    474  OG  SER A  52      13.248  68.646  -7.266  1.00  0.00      LA0  O
ATOM    475  HG  SER A  52      13.864  68.687  -8.007  1.00  0.00      LA0  H
ATOM    476  C   SER A  52      13.570  64.949  -7.302  1.00  0.00      LA0  C
ATOM    477  O   SER A  52      14.467  64.469  -7.984  1.00  0.00      LA0  O
ATOM    478  N   ALA A  53      12.416  64.317  -7.042  1.00  0.00      LA0  N
ATOM    479  H   ALA A  53      11.759  64.735  -6.413  1.00  0.00      LA0  H
ATOM    480  CA  ALA A  53      12.160  63.013  -7.647  1.00  0.00      LA0  C
ATOM    481  CB  ALA A  53      10.925  62.366  -7.017  1.00  0.00      LA0  C
ATOM    482  C   ALA A  53      11.968  63.095  -9.150  1.00  0.00      LA0  C
ATOM    483  O   ALA A  53      10.888  63.380  -9.655  1.00  0.00      LA0  O
ATOM    484  N   GLY A  54      13.080  62.844  -9.842  1.00  0.00      LA0  N
ATOM    485  H   GLY A  54      13.915  62.597  -9.344  1.00  0.00      LA0  H
ATOM    486  CA  GLY A  54      13.041  63.003 -11.290  1.00  0.00      LA0  C
ATOM    487  C   GLY A  54      14.116  63.923 -11.834  1.00  0.00      LA0  C
ATOM    488  O   GLY A  54      14.406  63.919 -13.025  1.00  0.00      LA0  O
ATOM    489  N   ASP A  55      14.708  64.692 -10.908  1.00  0.00      LA0  N
ATOM    490  H   ASP A  55      14.419  64.708  -9.952  1.00  0.00      LA0  H
ATOM    491  CA  ASP A  55      15.871  65.492 -11.290  1.00  0.00      LA0  C
ATOM    492  CB  ASP A  55      16.242  66.519 -10.205  1.00  0.00      LA0  C
ATOM    493  CG  ASP A  55      15.154  67.536  -9.870  1.00  0.00      LA0  C
ATOM    494  OD1 ASP A  55      14.009  67.396 -10.292  1.00  0.00      LA0  O
ATOM    495  OD2 ASP A  55      15.448  68.464  -9.120  1.00  0.00      LA0  O
ATOM    496  C   ASP A  55      17.055  64.571 -11.499  1.00  0.00      LA0  C
ATOM    497  O   ASP A  55      16.991  63.382 -11.192  1.00  0.00      LA0  O
ATOM    498  N   ASP A  56      18.138  65.150 -12.024  1.00  0.00      LA0  N
ATOM    499  H   ASP A  56      18.219  66.131 -12.212  1.00  0.00      LA0  H
ATOM    500  CA  ASP A  56      19.355  64.349 -12.059  1.00  0.00      LA0  C
ATOM    501  CB  ASP A  56      20.302  64.866 -13.154  1.00  0.00      LA0  C
ATOM    502  CG  ASP A  56      20.779  66.273 -12.841  1.00  0.00      LA0  C
ATOM    503  OD1 ASP A  56      20.032  67.219 -13.089  1.00  0.00      LA0  O
ATOM    504  OD2 ASP A  56      21.891  66.410 -12.338  1.00  0.00      LA0  O
ATOM    505  C   ASP A  56      20.014  64.283 -10.688  1.00  0.00      LA0  C
ATOM    506  O   ASP A  56      19.509  64.801  -9.696  1.00  0.00      LA0  O
ATOM    507  N   CYS A  57      21.161  63.599 -10.666  1.00  0.00      LA0  N
ATOM    508  H   CYS A  57      21.448  63.119 -11.494  1.00  0.00      LA0  H
ATOM    509  CA  CYS A  57      21.908  63.582  -9.416  1.00  0.00      LA0  C
ATOM    510  CB  CYS A  57      21.381  62.508  -8.460  1.00  0.00      LA0  C
ATOM    511  SG  CYS A  57      21.750  60.813  -8.982  1.00  0.00      LA0  S
ATOM    512  C   CYS A  57      23.403  63.443  -9.589  1.00  0.00      LA0  C
ATOM    513  O   CYS A  57      24.179  64.011  -8.832  1.00  0.00      LA0  O
ATOM    514  N   ALA A  58      23.774  62.642 -10.601  1.00  0.00      LA0  N
ATOM    515  H   ALA A  58      23.106  62.193 -11.197  1.00  0.00      LA0  H
ATOM    516  CA  ALA A  58      25.199  62.387 -10.799  1.00  0.00      LA0  C
ATOM    517  CB  ALA A  58      25.703  61.310  -9.833  1.00  0.00      LA0  C
ATOM    518  C   ALA A  58      25.461  61.906 -12.206  1.00  0.00      LA0  C
ATOM    519  O   ALA A  58      24.556  61.452 -12.897  1.00  0.00      LA0  O
ATOM    520  N   VAL A  59      26.733  62.003 -12.598  1.00  0.00      LA0  N
ATOM    521  H   VAL A  59      27.381  62.466 -11.985  1.00  0.00      LA0  H
ATOM    522  CA  VAL A  59      27.137  61.412 -13.874  1.00  0.00      LA0  C
ATOM    523  CB  VAL A  59      27.996  62.432 -14.653  1.00  0.00      LA0  C
ATOM    524  CG1 VAL A  59      28.332  61.994 -16.083  1.00  0.00      LA0  C
ATOM    525  CG2 VAL A  59      27.323  63.808 -14.666  1.00  0.00      LA0  C
ATOM    526  C   VAL A  59      27.880  60.099 -13.638  1.00  0.00      LA0  C
ATOM    527  O   VAL A  59      28.498  59.900 -12.601  1.00  0.00      LA0  O
ATOM    528  N   ALA A  60      27.805  59.202 -14.628  1.00  0.00      LA0  N
ATOM    529  H   ALA A  60      27.218  59.379 -15.417  1.00  0.00      LA0  H
ATOM    530  CA  ALA A  60      28.666  58.024 -14.599  1.00  0.00      LA0  C
ATOM    531  CB  ALA A  60      27.908  56.786 -14.116  1.00  0.00      LA0  C
ATOM    532  C   ALA A  60      29.207  57.740 -15.982  1.00  0.00      LA0  C
ATOM    533  O   ALA A  60      28.461  57.498 -16.925  1.00  0.00      LA0  O
ATOM    534  N   GLU A  61      30.537  57.797 -16.070  1.00  0.00      LA0  N
ATOM    535  H   GLU A  61      31.092  57.950 -15.251  1.00  0.00      LA0  H
ATOM    536  CA  GLU A  61      31.161  57.491 -17.354  1.00  0.00      LA0  C
ATOM    537  CB  GLU A  61      32.116  58.606 -17.767  1.00  0.00      LA0  C
ATOM    538  CG  GLU A  61      31.426  59.968 -17.856  1.00  0.00      LA0  C
ATOM    539  CD  GLU A  61      32.428  61.017 -18.284  1.00  0.00      LA0  C
ATOM    540  OE1 GLU A  61      33.328  61.324 -17.504  1.00  0.00      LA0  O
ATOM    541  OE2 GLU A  61      32.302  61.525 -19.396  1.00  0.00      LA0  O
ATOM    542  C   GLU A  61      31.901  56.179 -17.267  1.00  0.00      LA0  C
ATOM    543  O   GLU A  61      32.367  55.790 -16.200  1.00  0.00      LA0  O
ATOM    544  N   SER A  62      31.987  55.501 -18.412  1.00  0.00      LA0  N
ATOM    545  H   SER A  62      31.602  55.850 -19.268  1.00  0.00      LA0  H
ATOM    546  CA  SER A  62      32.520  54.146 -18.383  1.00  0.00      LA0  C
ATOM    547  CB  SER A  62      31.384  53.170 -18.090  1.00  0.00      LA0  C
ATOM    548  OG  SER A  62      30.349  53.327 -19.066  1.00  0.00      LA0  O
ATOM    549  HG  SER A  62      30.129  52.447 -19.339  1.00  0.00      LA0  H
ATOM    550  C   SER A  62      33.222  53.781 -19.674  1.00  0.00      LA0  C
ATOM    551  O   SER A  62      33.173  54.499 -20.664  1.00  0.00      LA0  O
ATOM    552  N   VAL A  63      33.856  52.598 -19.647  1.00  0.00      LA0  N
ATOM    553  H   VAL A  63      33.885  52.064 -18.801  1.00  0.00      LA0  H
ATOM    554  CA  VAL A  63      34.550  52.146 -20.856  1.00  0.00      LA0  C
ATOM    555  CB  VAL A  63      35.375  50.876 -20.583  1.00  0.00      LA0  C
ATOM    556  CG1 VAL A  63      36.437  51.137 -19.513  1.00  0.00      LA0  C
ATOM    557  CG2 VAL A  63      34.503  49.661 -20.244  1.00  0.00      LA0  C
ATOM    558  C   VAL A  63      33.672  51.957 -22.088  1.00  0.00      LA0  C
ATOM    559  O   VAL A  63      34.143  51.929 -23.216  1.00  0.00      LA0  O
ATOM    560  N   LYS A  64      32.363  51.810 -21.828  1.00  0.00      LA0  N
ATOM    561  H   LYS A  64      32.003  51.798 -20.896  1.00  0.00      LA0  H
ATOM    562  CA  LYS A  64      31.509  51.597 -22.987  1.00  0.00      LA0  C
ATOM    563  CB  LYS A  64      31.036  50.139 -23.019  1.00  0.00      LA0  C
ATOM    564  CG  LYS A  64      30.762  49.576 -24.419  1.00  0.00      LA0  C
ATOM    565  CD  LYS A  64      29.657  48.515 -24.417  1.00  0.00      LA0  C
ATOM    566  CE  LYS A  64      28.246  49.049 -24.723  1.00  0.00      LA0  C
ATOM    567  NZ  LYS A  64      27.852  50.136 -23.817  1.00  0.00      LA0  N
ATOM    568  HZ1 LYS A  64      26.834  50.322 -23.871  1.00  0.00      LA0  H
ATOM    569  HZ2 LYS A  64      28.060  49.892 -22.825  1.00  0.00      LA0  H
ATOM    570  HZ3 LYS A  64      28.364  51.010 -24.054  1.00  0.00      LA0  H
ATOM    571  C   LYS A  64      30.314  52.534 -23.068  1.00  0.00      LA0  C
ATOM    572  O   LYS A  64      29.379  52.270 -23.824  1.00  0.00      LA0  O
ATOM    573  N   ALA A  65      30.332  53.593 -22.242  1.00  0.00      LA0  N
ATOM    574  H   ALA A  65      31.118  53.847 -21.669  1.00  0.00      LA0  H
ATOM    575  CA  ALA A  65      29.153  54.461 -22.197  1.00  0.00      LA0  C
ATOM    576  CB  ALA A  65      27.933  53.733 -21.608  1.00  0.00      LA0  C
ATOM    577  C   ALA A  65      29.402  55.692 -21.355  1.00  0.00      LA0  C
ATOM    578  O   ALA A  65      30.456  55.858 -20.763  1.00  0.00      LA0  O
ATOM    579  N   ALA A  66      28.362  56.527 -21.315  1.00  0.00      LA0  N
ATOM    580  H   ALA A  66      27.549  56.404 -21.887  1.00  0.00      LA0  H
ATOM    581  CA  ALA A  66      28.284  57.574 -20.306  1.00  0.00      LA0  C
ATOM    582  CB  ALA A  66      28.861  58.892 -20.826  1.00  0.00      LA0  C
ATOM    583  C   ALA A  66      26.808  57.746 -20.045  1.00  0.00      LA0  C
ATOM    584  O   ALA A  66      26.005  57.448 -20.921  1.00  0.00      LA0  O
ATOM    585  N   SER A  67      26.488  58.197 -18.833  1.00  0.00      LA0  N
ATOM    586  H   SER A  67      27.187  58.360 -18.133  1.00  0.00      LA0  H
ATOM    587  CA  SER A  67      25.080  58.335 -18.485  1.00  0.00      LA0  C
ATOM    588  CB  SER A  67      24.534  56.995 -17.970  1.00  0.00      LA0  C
ATOM    589  OG  SER A  67      23.103  56.962 -18.001  1.00  0.00      LA0  O
ATOM    590  HG  SER A  67      22.777  57.439 -17.233  1.00  0.00      LA0  H
ATOM    591  C   SER A  67      24.951  59.393 -17.421  1.00  0.00      LA0  C
ATOM    592  O   SER A  67      25.882  59.635 -16.661  1.00  0.00      LA0  O
ATOM    593  N   ASP A  68      23.765  59.992 -17.381  1.00  0.00      LA0  N
ATOM    594  H   ASP A  68      23.016  59.808 -18.023  1.00  0.00      LA0  H
ATOM    595  CA  ASP A  68      23.382  60.633 -16.130  1.00  0.00      LA0  C
ATOM    596  CB  ASP A  68      22.460  61.841 -16.387  1.00  0.00      LA0  C
ATOM    597  CG  ASP A  68      21.434  61.584 -17.484  1.00  0.00      LA0  C
ATOM    598  OD1 ASP A  68      21.127  62.507 -18.228  1.00  0.00      LA0  O
ATOM    599  OD2 ASP A  68      20.949  60.466 -17.615  1.00  0.00      LA0  O
ATOM    600  C   ASP A  68      22.749  59.588 -15.227  1.00  0.00      LA0  C
ATOM    601  O   ASP A  68      22.583  58.432 -15.612  1.00  0.00      LA0  O
ATOM    602  N   ILE A  69      22.468  60.027 -13.997  1.00  0.00      LA0  N
ATOM    603  H   ILE A  69      22.723  60.963 -13.746  1.00  0.00      LA0  H
ATOM    604  CA  ILE A  69      21.826  59.189 -12.987  1.00  0.00      LA0  C
ATOM    605  CB  ILE A  69      22.859  58.714 -11.947  1.00  0.00      LA0  C
ATOM    606  CG2 ILE A  69      22.212  57.867 -10.849  1.00  0.00      LA0  C
ATOM    607  CG1 ILE A  69      24.046  57.987 -12.589  1.00  0.00      LA0  C
ATOM    608  CD1 ILE A  69      25.234  57.839 -11.640  1.00  0.00      LA0  C
ATOM    609  C   ILE A  69      20.799  60.084 -12.326  1.00  0.00      LA0  C
ATOM    610  O   ILE A  69      21.083  61.258 -12.104  1.00  0.00      LA0  O
ATOM    611  N   TYR A  70      19.613  59.524 -12.060  1.00  0.00      LA0  N
ATOM    612  H   TYR A  70      19.420  58.543 -12.140  1.00  0.00      LA0  H
ATOM    613  CA  TYR A  70      18.574  60.420 -11.570  1.00  0.00      LA0  C
ATOM    614  CB  TYR A  70      17.298  60.243 -12.405  1.00  0.00      LA0  C
ATOM    615  CG  TYR A  70      17.549  60.698 -13.828  1.00  0.00      LA0  C
ATOM    616  CD1 TYR A  70      17.259  62.033 -14.180  1.00  0.00      LA0  C
ATOM    617  CE1 TYR A  70      17.510  62.463 -15.494  1.00  0.00      LA0  C
ATOM    618  CD2 TYR A  70      18.070  59.781 -14.764  1.00  0.00      LA0  C
ATOM    619  CE2 TYR A  70      18.318  60.210 -16.077  1.00  0.00      LA0  C
ATOM    620  CZ  TYR A  70      18.043  61.547 -16.425  1.00  0.00      LA0  C
ATOM    621  OH  TYR A  70      18.300  61.973 -17.712  1.00  0.00      LA0  O
ATOM    622  HH  TYR A  70      19.231  61.793 -17.902  1.00  0.00      LA0  H
ATOM    623  C   TYR A  70      18.325  60.291 -10.079  1.00  0.00      LA0  C
ATOM    624  O   TYR A  70      18.988  59.546  -9.365  1.00  0.00      LA0  O
ATOM    625  N   ALA A  71      17.348  61.083  -9.624  1.00  0.00      LA0  N
ATOM    626  H   ALA A  71      16.883  61.719 -10.242  1.00  0.00      LA0  H
ATOM    627  CA  ALA A  71      16.983  60.997  -8.218  1.00  0.00      LA0  C
ATOM    628  CB  ALA A  71      16.985  62.384  -7.583  1.00  0.00      LA0  C
ATOM    629  C   ALA A  71      15.618  60.365  -8.028  1.00  0.00      LA0  C
ATOM    630  O   ALA A  71      14.590  60.915  -8.406  1.00  0.00      LA0  O
ATOM    631  N   PRO A  72      15.640  59.157  -7.417  1.00  0.00      LA0  N
ATOM    632  CD  PRO A  72      16.826  58.421  -6.993  1.00  0.00      LA0  C
ATOM    633  CA  PRO A  72      14.394  58.420  -7.178  1.00  0.00      LA0  C
ATOM    634  CB  PRO A  72      14.886  57.135  -6.503  1.00  0.00      LA0  C
ATOM    635  CG  PRO A  72      16.345  56.979  -6.916  1.00  0.00      LA0  C
ATOM    636  C   PRO A  72      13.357  59.156  -6.337  1.00  0.00      LA0  C
ATOM    637  O   PRO A  72      12.164  59.138  -6.609  1.00  0.00      LA0  O
ATOM    638  N   VAL A  73      13.879  59.773  -5.268  1.00  0.00      LA0  N
ATOM    639  H   VAL A  73      14.868  59.851  -5.159  1.00  0.00      LA0  H
ATOM    640  CA  VAL A  73      13.025  60.544  -4.366  1.00  0.00      LA0  C
ATOM    641  CB  VAL A  73      12.936  59.876  -2.985  1.00  0.00      LA0  C
ATOM    642  CG1 VAL A  73      12.102  58.597  -3.041  1.00  0.00      LA0  C
ATOM    643  CG2 VAL A  73      14.317  59.613  -2.382  1.00  0.00      LA0  C
ATOM    644  C   VAL A  73      13.612  61.934  -4.255  1.00  0.00      LA0  C
ATOM    645  O   VAL A  73      14.741  62.149  -4.687  1.00  0.00      LA0  O
ATOM    646  N   SER A  74      12.830  62.852  -3.682  1.00  0.00      LA0  N
ATOM    647  H   SER A  74      11.961  62.629  -3.228  1.00  0.00      LA0  H
ATOM    648  CA  SER A  74      13.439  64.164  -3.503  1.00  0.00      LA0  C
ATOM    649  CB  SER A  74      12.373  65.262  -3.545  1.00  0.00      LA0  C
ATOM    650  OG  SER A  74      11.388  64.951  -4.540  1.00  0.00      LA0  O
ATOM    651  HG  SER A  74      10.767  64.381  -4.079  1.00  0.00      LA0  H
ATOM    652  C   SER A  74      14.247  64.224  -2.222  1.00  0.00      LA0  C
ATOM    653  O   SER A  74      14.297  63.268  -1.455  1.00  0.00      LA0  O
ATOM    654  N   GLY A  75      14.873  65.383  -2.006  1.00  0.00      LA0  N
ATOM    655  H   GLY A  75      14.932  66.086  -2.715  1.00  0.00      LA0  H
ATOM    656  CA  GLY A  75      15.487  65.548  -0.701  1.00  0.00      LA0  C
ATOM    657  C   GLY A  75      16.956  65.891  -0.755  1.00  0.00      LA0  C
ATOM    658  O   GLY A  75      17.515  66.264  -1.782  1.00  0.00      LA0  O
ATOM    659  N   GLU A  76      17.528  65.781   0.444  1.00  0.00      LA0  N
ATOM    660  H   GLU A  76      17.020  65.282   1.147  1.00  0.00      LA0  H
ATOM    661  CA  GLU A  76      18.866  66.284   0.725  1.00  0.00      LA0  C
ATOM    662  CB  GLU A  76      18.798  66.882   2.128  1.00  0.00      LA0  C
ATOM    663  CG  GLU A  76      20.022  67.589   2.714  1.00  0.00      LA0  C
ATOM    664  CD  GLU A  76      19.656  68.000   4.131  1.00  0.00      LA0  C
ATOM    665  OE1 GLU A  76      18.805  68.870   4.309  1.00  0.00      LA0  O
ATOM    666  OE2 GLU A  76      20.140  67.393   5.084  1.00  0.00      LA0  O
ATOM    667  C   GLU A  76      19.890  65.170   0.623  1.00  0.00      LA0  C
ATOM    668  O   GLU A  76      19.722  64.088   1.177  1.00  0.00      LA0  O
ATOM    669  N   ILE A  77      20.962  65.455  -0.119  1.00  0.00      LA0  N
ATOM    670  H   ILE A  77      21.056  66.375  -0.501  1.00  0.00      LA0  H
ATOM    671  CA  ILE A  77      22.004  64.436  -0.230  1.00  0.00      LA0  C
ATOM    672  CB  ILE A  77      22.962  64.735  -1.394  1.00  0.00      LA0  C
ATOM    673  CG2 ILE A  77      23.876  63.534  -1.649  1.00  0.00      LA0  C
ATOM    674  CG1 ILE A  77      22.250  65.219  -2.664  1.00  0.00      LA0  C
ATOM    675  CD1 ILE A  77      21.300  64.202  -3.294  1.00  0.00      LA0  C
ATOM    676  C   ILE A  77      22.791  64.356   1.063  1.00  0.00      LA0  C
ATOM    677  O   ILE A  77      23.405  65.330   1.475  1.00  0.00      LA0  O
ATOM    678  N   VAL A  78      22.739  63.180   1.701  1.00  0.00      LA0  N
ATOM    679  H   VAL A  78      22.245  62.398   1.320  1.00  0.00      LA0  H
ATOM    680  CA  VAL A  78      23.445  63.152   2.980  1.00  0.00      LA0  C
ATOM    681  CB  VAL A  78      22.514  62.776   4.144  1.00  0.00      LA0  C
ATOM    682  CG1 VAL A  78      21.534  63.918   4.416  1.00  0.00      LA0  C
ATOM    683  CG2 VAL A  78      21.805  61.433   3.944  1.00  0.00      LA0  C
ATOM    684  C   VAL A  78      24.733  62.351   3.014  1.00  0.00      LA0  C
ATOM    685  O   VAL A  78      25.672  62.681   3.725  1.00  0.00      LA0  O
ATOM    686  N   ALA A  79      24.763  61.275   2.216  1.00  0.00      LA0  N
ATOM    687  H   ALA A  79      23.975  61.014   1.654  1.00  0.00      LA0  H
ATOM    688  CA  ALA A  79      25.973  60.465   2.330  1.00  0.00      LA0  C
ATOM    689  CB  ALA A  79      25.746  59.271   3.262  1.00  0.00      LA0  C
ATOM    690  C   ALA A  79      26.473  59.952   1.005  1.00  0.00      LA0  C
ATOM    691  O   ALA A  79      25.929  59.010   0.448  1.00  0.00      LA0  O
ATOM    692  N   VAL A  80      27.536  60.599   0.517  1.00  0.00      LA0  N
ATOM    693  H   VAL A  80      27.954  61.356   1.016  1.00  0.00      LA0  H
ATOM    694  CA  VAL A  80      28.108  60.047  -0.711  1.00  0.00      LA0  C
ATOM    695  CB  VAL A  80      28.773  61.137  -1.558  1.00  0.00      LA0  C
ATOM    696  CG1 VAL A  80      27.716  62.115  -2.060  1.00  0.00      LA0  C
ATOM    697  CG2 VAL A  80      29.927  61.837  -0.832  1.00  0.00      LA0  C
ATOM    698  C   VAL A  80      29.070  58.901  -0.462  1.00  0.00      LA0  C
ATOM    699  O   VAL A  80      29.605  58.738   0.635  1.00  0.00      LA0  O
ATOM    700  N   ASN A  81      29.262  58.135  -1.541  1.00  0.00      LA0  N
ATOM    701  H   ASN A  81      28.716  58.310  -2.365  1.00  0.00      LA0  H
ATOM    702  CA  ASN A  81      30.281  57.088  -1.569  1.00  0.00      LA0  C
ATOM    703  CB  ASN A  81      29.737  55.905  -2.386  1.00  0.00      LA0  C
ATOM    704  CG  ASN A  81      30.719  54.749  -2.456  1.00  0.00      LA0  C
ATOM    705  OD1 ASN A  81      31.816  54.792  -1.909  1.00  0.00      LA0  O
ATOM    706  ND2 ASN A  81      30.262  53.703  -3.152  1.00  0.00      LA0  N
ATOM    707 HD21 ASN A  81      29.360  53.718  -3.597  1.00  0.00      LA0  H
ATOM    708 HD22 ASN A  81      30.793  52.864  -3.252  1.00  0.00      LA0  H
ATOM    709  C   ASN A  81      31.584  57.606  -2.159  1.00  0.00      LA0  C
ATOM    710  O   ASN A  81      31.767  57.584  -3.370  1.00  0.00      LA0  O
ATOM    711  N   ASP A  82      32.477  58.061  -1.257  1.00  0.00      LA0  N
ATOM    712  H   ASP A  82      32.236  58.109  -0.289  1.00  0.00      LA0  H
ATOM    713  CA  ASP A  82      33.765  58.655  -1.667  1.00  0.00      LA0  C
ATOM    714  CB  ASP A  82      34.769  58.749  -0.505  1.00  0.00      LA0  C
ATOM    715  CG  ASP A  82      34.171  59.374   0.738  1.00  0.00      LA0  C
ATOM    716  OD1 ASP A  82      34.368  58.838   1.826  1.00  0.00      LA0  O
ATOM    717  OD2 ASP A  82      33.453  60.365   0.637  1.00  0.00      LA0  O
ATOM    718  C   ASP A  82      34.474  57.927  -2.791  1.00  0.00      LA0  C
ATOM    719  O   ASP A  82      34.906  58.493  -3.792  1.00  0.00      LA0  O
ATOM    720  N   ALA A  83      34.534  56.602  -2.568  1.00  0.00      LA0  N
ATOM    721  H   ALA A  83      34.211  56.249  -1.690  1.00  0.00      LA0  H
ATOM    722  CA  ALA A  83      35.203  55.698  -3.496  1.00  0.00      LA0  C
ATOM    723  CB  ALA A  83      34.893  54.245  -3.154  1.00  0.00      LA0  C
ATOM    724  C   ALA A  83      34.894  55.903  -4.960  1.00  0.00      LA0  C
ATOM    725  O   ALA A  83      35.764  55.766  -5.799  1.00  0.00      LA0  O
ATOM    726  N   LEU A  84      33.638  56.266  -5.253  1.00  0.00      LA0  N
ATOM    727  H   LEU A  84      32.989  56.483  -4.523  1.00  0.00      LA0  H
ATOM    728  CA  LEU A  84      33.271  56.364  -6.669  1.00  0.00      LA0  C
ATOM    729  CB  LEU A  84      31.775  56.613  -6.796  1.00  0.00      LA0  C
ATOM    730  CG  LEU A  84      30.953  55.442  -6.255  1.00  0.00      LA0  C
ATOM    731  CD1 LEU A  84      29.461  55.707  -6.401  1.00  0.00      LA0  C
ATOM    732  CD2 LEU A  84      31.347  54.104  -6.886  1.00  0.00      LA0  C
ATOM    733  C   LEU A  84      34.077  57.319  -7.546  1.00  0.00      LA0  C
ATOM    734  O   LEU A  84      34.071  57.224  -8.770  1.00  0.00      LA0  O
ATOM    735  N   SER A  85      34.810  58.200  -6.850  1.00  0.00      LA0  N
ATOM    736  H   SER A  85      34.692  58.285  -5.862  1.00  0.00      LA0  H
ATOM    737  CA  SER A  85      35.863  58.954  -7.520  1.00  0.00      LA0  C
ATOM    738  CB  SER A  85      36.319  60.094  -6.600  1.00  0.00      LA0  C
ATOM    739  OG  SER A  85      35.227  60.512  -5.764  1.00  0.00      LA0  O
ATOM    740  HG  SER A  85      35.272  59.977  -4.975  1.00  0.00      LA0  H
ATOM    741  C   SER A  85      37.037  58.089  -7.993  1.00  0.00      LA0  C
ATOM    742  O   SER A  85      37.163  57.755  -9.164  1.00  0.00      LA0  O
ATOM    743  N   ASP A  86      37.884  57.721  -7.019  1.00  0.00      LA0  N
ATOM    744  H   ASP A  86      37.796  58.050  -6.077  1.00  0.00      LA0  H
ATOM    745  CA  ASP A  86      39.146  57.046  -7.347  1.00  0.00      LA0  C
ATOM    746  CB  ASP A  86      40.216  57.401  -6.304  1.00  0.00      LA0  C
ATOM    747  CG  ASP A  86      40.238  58.896  -6.031  1.00  0.00      LA0  C
ATOM    748  OD1 ASP A  86      41.068  59.592  -6.612  1.00  0.00      LA0  O
ATOM    749  OD2 ASP A  86      39.415  59.358  -5.240  1.00  0.00      LA0  O
ATOM    750  C   ASP A  86      39.055  55.532  -7.489  1.00  0.00      LA0  C
ATOM    751  O   ASP A  86      40.024  54.820  -7.731  1.00  0.00      LA0  O
ATOM    752  N   SER A  87      37.824  55.058  -7.307  1.00  0.00      LA0  N
ATOM    753  H   SER A  87      37.106  55.698  -7.052  1.00  0.00      LA0  H
ATOM    754  CA  SER A  87      37.474  53.645  -7.440  1.00  0.00      LA0  C
ATOM    755  CB  SER A  87      37.723  52.916  -6.115  1.00  0.00      LA0  C
ATOM    756  OG  SER A  87      38.999  53.292  -5.567  1.00  0.00      LA0  O
ATOM    757  HG  SER A  87      39.548  53.483  -6.328  1.00  0.00      LA0  H
ATOM    758  C   SER A  87      36.015  53.504  -7.880  1.00  0.00      LA0  C
ATOM    759  O   SER A  87      35.103  53.208  -7.111  1.00  0.00      LA0  O
ATOM    760  N   PRO A  88      35.798  53.806  -9.184  1.00  0.00      LA0  N
ATOM    761  CD  PRO A  88      36.793  54.183 -10.188  1.00  0.00      LA0  C
ATOM    762  CA  PRO A  88      34.423  53.837  -9.694  1.00  0.00      LA0  C
ATOM    763  CB  PRO A  88      34.596  54.677 -10.958  1.00  0.00      LA0  C
ATOM    764  CG  PRO A  88      35.992  54.326 -11.470  1.00  0.00      LA0  C
ATOM    765  C   PRO A  88      33.815  52.463  -9.963  1.00  0.00      LA0  C
ATOM    766  O   PRO A  88      32.601  52.279  -9.999  1.00  0.00      LA0  O
ATOM    767  N   GLU A  89      34.721  51.499 -10.177  1.00  0.00      LA0  N
ATOM    768  H   GLU A  89      35.687  51.676  -9.967  1.00  0.00      LA0  H
ATOM    769  CA  GLU A  89      34.351  50.128 -10.520  1.00  0.00      LA0  C
ATOM    770  CB  GLU A  89      35.608  49.293 -10.827  1.00  0.00      LA0  C
ATOM    771  CG  GLU A  89      36.495  48.921  -9.623  1.00  0.00      LA0  C
ATOM    772  CD  GLU A  89      36.866  50.169  -8.848  1.00  0.00      LA0  C
ATOM    773  OE1 GLU A  89      37.722  50.921  -9.298  1.00  0.00      LA0  O
ATOM    774  OE2 GLU A  89      36.218  50.447  -7.845  1.00  0.00      LA0  O
ATOM    775  C   GLU A  89      33.449  49.421  -9.523  1.00  0.00      LA0  C
ATOM    776  O   GLU A  89      32.802  48.441  -9.865  1.00  0.00      LA0  O
ATOM    777  N   LEU A  90      33.362  49.995  -8.309  1.00  0.00      LA0  N
ATOM    778  H   LEU A  90      34.120  50.598  -8.044  1.00  0.00      LA0  H
ATOM    779  CA  LEU A  90      32.344  49.546  -7.353  1.00  0.00      LA0  C
ATOM    780  CB  LEU A  90      32.278  50.463  -6.136  1.00  0.00      LA0  C
ATOM    781  CG  LEU A  90      33.482  50.337  -5.212  1.00  0.00      LA0  C
ATOM    782  CD1 LEU A  90      33.244  51.091  -3.907  1.00  0.00      LA0  C
ATOM    783  CD2 LEU A  90      33.839  48.875  -4.953  1.00  0.00      LA0  C
ATOM    784  C   LEU A  90      30.938  49.363  -7.898  1.00  0.00      LA0  C
ATOM    785  O   LEU A  90      30.210  48.437  -7.556  1.00  0.00      LA0  O
ATOM    786  N   VAL A  91      30.584  50.290  -8.808  1.00  0.00      LA0  N
ATOM    787  H   VAL A  91      31.235  51.012  -9.055  1.00  0.00      LA0  H
ATOM    788  CA  VAL A  91      29.282  50.140  -9.461  1.00  0.00      LA0  C
ATOM    789  CB  VAL A  91      29.005  51.340 -10.374  1.00  0.00      LA0  C
ATOM    790  CG1 VAL A  91      27.708  51.187 -11.171  1.00  0.00      LA0  C
ATOM    791  CG2 VAL A  91      28.980  52.626  -9.549  1.00  0.00      LA0  C
ATOM    792  C   VAL A  91      29.122  48.818 -10.198  1.00  0.00      LA0  C
ATOM    793  O   VAL A  91      28.074  48.187 -10.219  1.00  0.00      LA0  O
ATOM    794  N   ASN A  92      30.244  48.431 -10.800  1.00  0.00      LA0  N
ATOM    795  H   ASN A  92      31.092  48.945 -10.673  1.00  0.00      LA0  H
ATOM    796  CA  ASN A  92      30.252  47.155 -11.497  1.00  0.00      LA0  C
ATOM    797  CB  ASN A  92      31.370  47.114 -12.538  1.00  0.00      LA0  C
ATOM    798  CG  ASN A  92      31.207  48.212 -13.561  1.00  0.00      LA0  C
ATOM    799  OD1 ASN A  92      31.822  49.265 -13.465  1.00  0.00      LA0  O
ATOM    800  ND2 ASN A  92      30.363  47.930 -14.558  1.00  0.00      LA0  N
ATOM    801 HD21 ASN A  92      29.859  47.063 -14.613  1.00  0.00      LA0  H
ATOM    802 HD22 ASN A  92      30.235  48.616 -15.275  1.00  0.00      LA0  H
ATOM    803  C   ASN A  92      30.354  45.957 -10.572  1.00  0.00      LA0  C
ATOM    804  O   ASN A  92      29.661  44.971 -10.762  1.00  0.00      LA0  O
ATOM    805  N   SER A  93      31.252  46.061  -9.574  1.00  0.00      LA0  N
ATOM    806  H   SER A  93      31.719  46.923  -9.369  1.00  0.00      LA0  H
ATOM    807  CA  SER A  93      31.589  44.878  -8.774  1.00  0.00      LA0  C
ATOM    808  CB  SER A  93      32.658  45.229  -7.734  1.00  0.00      LA0  C
ATOM    809  OG  SER A  93      32.401  46.524  -7.186  1.00  0.00      LA0  O
ATOM    810  HG  SER A  93      31.771  46.409  -6.470  1.00  0.00      LA0  H
ATOM    811  C   SER A  93      30.424  44.154  -8.127  1.00  0.00      LA0  C
ATOM    812  O   SER A  93      30.339  42.928  -8.147  1.00  0.00      LA0  O
ATOM    813  N   GLU A  94      29.543  44.999  -7.572  1.00  0.00      LA0  N
ATOM    814  H   GLU A  94      29.827  45.952  -7.435  1.00  0.00      LA0  H
ATOM    815  CA  GLU A  94      28.235  44.590  -7.069  1.00  0.00      LA0  C
ATOM    816  CB  GLU A  94      28.278  43.802  -5.742  1.00  0.00      LA0  C
ATOM    817  CG  GLU A  94      29.595  43.736  -4.951  1.00  0.00      LA0  C
ATOM    818  CD  GLU A  94      29.965  45.084  -4.372  1.00  0.00      LA0  C
ATOM    819  OE1 GLU A  94      29.694  45.308  -3.199  1.00  0.00      LA0  O
ATOM    820  OE2 GLU A  94      30.558  45.904  -5.069  1.00  0.00      LA0  O
ATOM    821  C   GLU A  94      27.325  45.798  -6.940  1.00  0.00      LA0  C
ATOM    822  O   GLU A  94      27.283  46.508  -5.940  1.00  0.00      LA0  O
ATOM    823  N   PRO A  95      26.536  46.017  -8.015  1.00  0.00      LA0  N
ATOM    824  CD  PRO A  95      26.387  45.155  -9.183  1.00  0.00      LA0  C
ATOM    825  CA  PRO A  95      25.728  47.242  -8.103  1.00  0.00      LA0  C
ATOM    826  CB  PRO A  95      25.014  47.084  -9.450  1.00  0.00      LA0  C
ATOM    827  CG  PRO A  95      25.055  45.593  -9.768  1.00  0.00      LA0  C
ATOM    828  C   PRO A  95      24.790  47.501  -6.930  1.00  0.00      LA0  C
ATOM    829  O   PRO A  95      24.515  48.632  -6.555  1.00  0.00      LA0  O
ATOM    830  N   TYR A  96      24.308  46.393  -6.346  1.00  0.00      LA0  N
ATOM    831  H   TYR A  96      24.599  45.498  -6.678  1.00  0.00      LA0  H
ATOM    832  CA  TYR A  96      23.357  46.551  -5.244  1.00  0.00      LA0  C
ATOM    833  CB  TYR A  96      22.379  45.379  -5.240  1.00  0.00      LA0  C
ATOM    834  CG  TYR A  96      21.723  45.270  -6.596  1.00  0.00      LA0  C
ATOM    835  CD1 TYR A  96      20.833  46.281  -7.008  1.00  0.00      LA0  C
ATOM    836  CE1 TYR A  96      20.183  46.159  -8.245  1.00  0.00      LA0  C
ATOM    837  CD2 TYR A  96      22.014  44.158  -7.409  1.00  0.00      LA0  C
ATOM    838  CE2 TYR A  96      21.365  44.036  -8.647  1.00  0.00      LA0  C
ATOM    839  CZ  TYR A  96      20.442  45.026  -9.036  1.00  0.00      LA0  C
ATOM    840  OH  TYR A  96      19.763  44.885 -10.229  1.00  0.00      LA0  O
ATOM    841  HH  TYR A  96      19.590  43.944 -10.332  1.00  0.00      LA0  H
ATOM    842  C   TYR A  96      23.952  46.771  -3.860  1.00  0.00      LA0  C
ATOM    843  O   TYR A  96      23.247  46.986  -2.871  1.00  0.00      LA0  O
ATOM    844  N   ALA A  97      25.290  46.695  -3.844  1.00  0.00      LA0  N
ATOM    845  H   ALA A  97      25.820  46.502  -4.670  1.00  0.00      LA0  H
ATOM    846  CA  ALA A  97      26.016  47.056  -2.639  1.00  0.00      LA0  C
ATOM    847  CB  ALA A  97      26.690  45.826  -2.026  1.00  0.00      LA0  C
ATOM    848  C   ALA A  97      27.002  48.172  -2.944  1.00  0.00      LA0  C
ATOM    849  O   ALA A  97      26.656  49.338  -2.805  1.00  0.00      LA0  O
ATOM    850  N   GLY A  98      28.212  47.802  -3.397  1.00  0.00      LA0  N
ATOM    851  H   GLY A  98      28.473  46.843  -3.551  1.00  0.00      LA0  H
ATOM    852  CA  GLY A  98      29.233  48.815  -3.679  1.00  0.00      LA0  C
ATOM    853  C   GLY A  98      28.830  49.849  -4.717  1.00  0.00      LA0  C
ATOM    854  O   GLY A  98      29.247  51.001  -4.691  1.00  0.00      LA0  O
ATOM    855  N   GLY A  99      27.940  49.392  -5.611  1.00  0.00      LA0  N
ATOM    856  H   GLY A  99      27.741  48.412  -5.605  1.00  0.00      LA0  H
ATOM    857  CA  GLY A  99      27.374  50.298  -6.611  1.00  0.00      LA0  C
ATOM    858  C   GLY A  99      26.361  51.332  -6.144  1.00  0.00      LA0  C
ATOM    859  O   GLY A  99      25.683  51.977  -6.942  1.00  0.00      LA0  O
ATOM    860  N   TRP A 100      26.285  51.486  -4.816  1.00  0.00      LA0  N
ATOM    861  H   TRP A 100      26.843  50.938  -4.193  1.00  0.00      LA0  H
ATOM    862  CA  TRP A 100      25.534  52.629  -4.326  1.00  0.00      LA0  C
ATOM    863  CB  TRP A 100      25.069  52.376  -2.884  1.00  0.00      LA0  C
ATOM    864  CG  TRP A 100      26.160  52.736  -1.908  1.00  0.00      LA0  C
ATOM    865  CD2 TRP A 100      26.179  53.863  -1.015  1.00  0.00      LA0  C
ATOM    866  CE2 TRP A 100      27.451  53.856  -0.357  1.00  0.00      LA0  C
ATOM    867  CE3 TRP A 100      25.239  54.875  -0.730  1.00  0.00      LA0  C
ATOM    868  CD1 TRP A 100      27.400  52.104  -1.736  1.00  0.00      LA0  C
ATOM    869  NE1 TRP A 100      28.163  52.759  -0.827  1.00  0.00      LA0  N
ATOM    870  HE1 TRP A 100      29.076  52.496  -0.578  1.00  0.00      LA0  H
ATOM    871  CZ2 TRP A 100      27.758  54.869   0.567  1.00  0.00      LA0  C
ATOM    872  CZ3 TRP A 100      25.564  55.878   0.205  1.00  0.00      LA0  C
ATOM    873  CH2 TRP A 100      26.818  55.882   0.847  1.00  0.00      LA0  C
ATOM    874  C   TRP A 100      26.305  53.936  -4.487  1.00  0.00      LA0  C
ATOM    875  O   TRP A 100      27.524  53.998  -4.381  1.00  0.00      LA0  O
ATOM    876  N   ILE A 101      25.523  54.979  -4.756  1.00  0.00      LA0  N
ATOM    877  H   ILE A 101      24.536  54.838  -4.773  1.00  0.00      LA0  H
ATOM    878  CA  ILE A 101      26.135  56.281  -4.991  1.00  0.00      LA0  C
ATOM    879  CB  ILE A 101      25.519  56.902  -6.253  1.00  0.00      LA0  C
ATOM    880  CG2 ILE A 101      26.221  58.197  -6.681  1.00  0.00      LA0  C
ATOM    881  CG1 ILE A 101      25.490  55.871  -7.384  1.00  0.00      LA0  C
ATOM    882  CD1 ILE A 101      24.389  56.153  -8.400  1.00  0.00      LA0  C
ATOM    883  C   ILE A 101      26.007  57.196  -3.786  1.00  0.00      LA0  C
ATOM    884  O   ILE A 101      26.971  57.776  -3.294  1.00  0.00      LA0  O
ATOM    885  N   PHE A 102      24.751  57.292  -3.322  1.00  0.00      LA0  N
ATOM    886  H   PHE A 102      23.997  56.759  -3.712  1.00  0.00      LA0  H
ATOM    887  CA  PHE A 102      24.493  58.195  -2.205  1.00  0.00      LA0  C
ATOM    888  CB  PHE A 102      24.412  59.666  -2.660  1.00  0.00      LA0  C
ATOM    889  CG  PHE A 102      23.243  59.932  -3.586  1.00  0.00      LA0  C
ATOM    890  CD1 PHE A 102      23.361  59.643  -4.963  1.00  0.00      LA0  C
ATOM    891  CD2 PHE A 102      22.055  60.480  -3.058  1.00  0.00      LA0  C
ATOM    892  CE1 PHE A 102      22.284  59.917  -5.826  1.00  0.00      LA0  C
ATOM    893  CE2 PHE A 102      20.976  60.755  -3.920  1.00  0.00      LA0  C
ATOM    894  CZ  PHE A 102      21.104  60.479  -5.297  1.00  0.00      LA0  C
ATOM    895  C   PHE A 102      23.257  57.803  -1.427  1.00  0.00      LA0  C
ATOM    896  O   PHE A 102      22.296  57.285  -1.977  1.00  0.00      LA0  O
ATOM    897  N   LYS A 103      23.314  58.085  -0.124  1.00  0.00      LA0  N
ATOM    898  H   LYS A 103      24.151  58.480   0.249  1.00  0.00      LA0  H
ATOM    899  CA  LYS A 103      22.074  58.054   0.636  1.00  0.00      LA0  C
ATOM    900  CB  LYS A 103      22.316  57.584   2.069  1.00  0.00      LA0  C
ATOM    901  CG  LYS A 103      22.418  56.065   2.228  1.00  0.00      LA0  C
ATOM    902  CD  LYS A 103      22.769  55.675   3.666  1.00  0.00      LA0  C
ATOM    903  CE  LYS A 103      22.819  54.167   3.927  1.00  0.00      LA0  C
ATOM    904  NZ  LYS A 103      21.478  53.576   4.002  1.00  0.00      LA0  N
ATOM    905  HZ1 LYS A 103      21.574  52.549   4.164  1.00  0.00      LA0  H
ATOM    906  HZ2 LYS A 103      20.944  53.952   4.820  1.00  0.00      LA0  H
ATOM    907  HZ3 LYS A 103      20.939  53.702   3.123  1.00  0.00      LA0  H
ATOM    908  C   LYS A 103      21.459  59.433   0.638  1.00  0.00      LA0  C
ATOM    909  O   LYS A 103      22.135  60.443   0.828  1.00  0.00      LA0  O
ATOM    910  N   ILE A 104      20.149  59.421   0.401  1.00  0.00      LA0  N
ATOM    911  H   ILE A 104      19.687  58.549   0.230  1.00  0.00      LA0  H
ATOM    912  CA  ILE A 104      19.408  60.672   0.405  1.00  0.00      LA0  C
ATOM    913  CB  ILE A 104      18.804  60.921  -0.993  1.00  0.00      LA0  C
ATOM    914  CG2 ILE A 104      17.903  59.770  -1.438  1.00  0.00      LA0  C
ATOM    915  CG1 ILE A 104      18.115  62.283  -1.120  1.00  0.00      LA0  C
ATOM    916  CD1 ILE A 104      17.649  62.578  -2.547  1.00  0.00      LA0  C
ATOM    917  C   ILE A 104      18.376  60.688   1.519  1.00  0.00      LA0  C
ATOM    918  O   ILE A 104      17.636  59.740   1.763  1.00  0.00      LA0  O
ATOM    919  N   LYS A 105      18.383  61.823   2.212  1.00  0.00      LA0  N
ATOM    920  H   LYS A 105      19.011  62.547   1.929  1.00  0.00      LA0  H
ATOM    921  CA  LYS A 105      17.301  62.138   3.134  1.00  0.00      LA0  C
ATOM    922  CB  LYS A 105      17.847  63.210   4.071  1.00  0.00      LA0  C
ATOM    923  CG  LYS A 105      16.906  63.972   5.002  1.00  0.00      LA0  C
ATOM    924  CD  LYS A 105      17.706  65.185   5.465  1.00  0.00      LA0  C
ATOM    925  CE  LYS A 105      16.966  66.265   6.248  1.00  0.00      LA0  C
ATOM    926  NZ  LYS A 105      17.822  67.457   6.238  1.00  0.00      LA0  N
ATOM    927  HZ1 LYS A 105      17.625  68.155   6.973  1.00  0.00      LA0  H
ATOM    928  HZ2 LYS A 105      18.838  67.208   6.248  1.00  0.00      LA0  H
ATOM    929  HZ3 LYS A 105      17.765  67.934   5.311  1.00  0.00      LA0  H
ATOM    930  C   LYS A 105      16.120  62.625   2.317  1.00  0.00      LA0  C
ATOM    931  O   LYS A 105      16.094  63.761   1.860  1.00  0.00      LA0  O
ATOM    932  N   ALA A 106      15.179  61.692   2.123  1.00  0.00      LA0  N
ATOM    933  H   ALA A 106      15.275  60.791   2.538  1.00  0.00      LA0  H
ATOM    934  CA  ALA A 106      14.016  62.042   1.311  1.00  0.00      LA0  C
ATOM    935  CB  ALA A 106      13.142  60.817   1.055  1.00  0.00      LA0  C
ATOM    936  C   ALA A 106      13.150  63.114   1.936  1.00  0.00      LA0  C
ATOM    937  O   ALA A 106      13.282  63.435   3.113  1.00  0.00      LA0  O
ATOM    938  N   SER A 107      12.249  63.630   1.098  1.00  0.00      LA0  N
ATOM    939  H   SER A 107      12.201  63.326   0.143  1.00  0.00      LA0  H
ATOM    940  CA  SER A 107      11.241  64.545   1.622  1.00  0.00      LA0  C
ATOM    941  CB  SER A 107      10.535  65.269   0.475  1.00  0.00      LA0  C
ATOM    942  OG  SER A 107      11.299  65.127  -0.728  1.00  0.00      LA0  O
ATOM    943  HG  SER A 107      10.955  64.333  -1.157  1.00  0.00      LA0  H
ATOM    944  C   SER A 107      10.214  63.846   2.494  1.00  0.00      LA0  C
ATOM    945  O   SER A 107       9.886  64.287   3.589  1.00  0.00      LA0  O
ATOM    946  N   ASP A 108       9.737  62.722   1.941  1.00  0.00      LA0  N
ATOM    947  H   ASP A 108      10.039  62.411   1.033  1.00  0.00      LA0  H
ATOM    948  CA  ASP A 108       8.706  61.963   2.640  1.00  0.00      LA0  C
ATOM    949  CB  ASP A 108       7.317  62.479   2.212  1.00  0.00      LA0  C
ATOM    950  CG  ASP A 108       6.133  61.931   3.012  1.00  0.00      LA0  C
ATOM    951  OD1 ASP A 108       6.262  60.957   3.747  1.00  0.00      LA0  O
ATOM    952  OD2 ASP A 108       5.037  62.457   2.853  1.00  0.00      LA0  O
ATOM    953  C   ASP A 108       8.889  60.495   2.315  1.00  0.00      LA0  C
ATOM    954  O   ASP A 108       9.297  60.118   1.223  1.00  0.00      LA0  O
ATOM    955  N   GLU A 109       8.564  59.665   3.309  1.00  0.00      LA0  N
ATOM    956  H   GLU A 109       8.110  60.090   4.093  1.00  0.00      LA0  H
ATOM    957  CA  GLU A 109       8.515  58.224   3.064  1.00  0.00      LA0  C
ATOM    958  CB  GLU A 109       8.101  57.503   4.352  1.00  0.00      LA0  C
ATOM    959  CG  GLU A 109       8.882  57.913   5.611  1.00  0.00      LA0  C
ATOM    960  CD  GLU A 109      10.241  57.240   5.682  1.00  0.00      LA0  C
ATOM    961  OE1 GLU A 109      10.374  56.251   6.395  1.00  0.00      LA0  O
ATOM    962  OE2 GLU A 109      11.191  57.696   5.050  1.00  0.00      LA0  O
ATOM    963  C   GLU A 109       7.572  57.857   1.920  1.00  0.00      LA0  C
ATOM    964  O   GLU A 109       7.808  56.942   1.138  1.00  0.00      LA0  O
ATOM    965  N   SER A 110       6.486  58.649   1.828  1.00  0.00      LA0  N
ATOM    966  H   SER A 110       6.365  59.419   2.462  1.00  0.00      LA0  H
ATOM    967  CA  SER A 110       5.491  58.391   0.787  1.00  0.00      LA0  C
ATOM    968  CB  SER A 110       4.294  59.331   0.955  1.00  0.00      LA0  C
ATOM    969  OG  SER A 110       4.678  60.675   0.662  1.00  0.00      LA0  O
ATOM    970  HG  SER A 110       4.741  61.146   1.499  1.00  0.00      LA0  H
ATOM    971  C   SER A 110       6.008  58.414  -0.647  1.00  0.00      LA0  C
ATOM    972  O   SER A 110       5.480  57.752  -1.536  1.00  0.00      LA0  O
ATOM    973  N   GLU A 111       7.109  59.172  -0.834  1.00  0.00      LA0  N
ATOM    974  H   GLU A 111       7.490  59.695  -0.068  1.00  0.00      LA0  H
ATOM    975  CA  GLU A 111       7.709  59.264  -2.168  1.00  0.00      LA0  C
ATOM    976  CB  GLU A 111       8.936  60.177  -2.164  1.00  0.00      LA0  C
ATOM    977  CG  GLU A 111       8.667  61.611  -1.705  1.00  0.00      LA0  C
ATOM    978  CD  GLU A 111       9.932  62.438  -1.841  1.00  0.00      LA0  C
ATOM    979  OE1 GLU A 111      10.848  62.291  -1.041  1.00  0.00      LA0  O
ATOM    980  OE2 GLU A 111      10.007  63.261  -2.742  1.00  0.00      LA0  O
ATOM    981  C   GLU A 111       8.055  57.930  -2.822  1.00  0.00      LA0  C
ATOM    982  O   GLU A 111       8.128  57.808  -4.041  1.00  0.00      LA0  O
ATOM    983  N   LEU A 112       8.214  56.908  -1.959  1.00  0.00      LA0  N
ATOM    984  H   LEU A 112       8.165  57.087  -0.974  1.00  0.00      LA0  H
ATOM    985  CA  LEU A 112       8.390  55.539  -2.451  1.00  0.00      LA0  C
ATOM    986  CB  LEU A 112       8.420  54.552  -1.287  1.00  0.00      LA0  C
ATOM    987  CG  LEU A 112       9.695  54.651  -0.453  1.00  0.00      LA0  C
ATOM    988  CD1 LEU A 112       9.624  53.769   0.794  1.00  0.00      LA0  C
ATOM    989  CD2 LEU A 112      10.933  54.355  -1.297  1.00  0.00      LA0  C
ATOM    990  C   LEU A 112       7.400  55.045  -3.497  1.00  0.00      LA0  C
ATOM    991  O   LEU A 112       7.734  54.222  -4.348  1.00  0.00      LA0  O
ATOM    992  N   GLU A 113       6.170  55.573  -3.435  1.00  0.00      LA0  N
ATOM    993  H   GLU A 113       5.903  56.249  -2.744  1.00  0.00      LA0  H
ATOM    994  CA  GLU A 113       5.241  55.049  -4.434  1.00  0.00      LA0  C
ATOM    995  CB  GLU A 113       3.846  54.810  -3.849  1.00  0.00      LA0  C
ATOM    996  CG  GLU A 113       3.879  53.830  -2.661  1.00  0.00      LA0  C
ATOM    997  CD  GLU A 113       4.754  52.624  -2.978  1.00  0.00      LA0  C
ATOM    998  OE1 GLU A 113       4.439  51.849  -3.877  1.00  0.00      LA0  O
ATOM    999  OE2 GLU A 113       5.814  52.488  -2.375  1.00  0.00      LA0  O
ATOM   1000  C   GLU A 113       5.236  55.727  -5.789  1.00  0.00      LA0  C
ATOM   1001  O   GLU A 113       4.449  55.432  -6.677  1.00  0.00      LA0  O
ATOM   1002  N   SER A 114       6.239  56.597  -5.944  1.00  0.00      LA0  N
ATOM   1003  H   SER A 114       6.776  56.926  -5.169  1.00  0.00      LA0  H
ATOM   1004  CA  SER A 114       6.613  56.974  -7.304  1.00  0.00      LA0  C
ATOM   1005  CB  SER A 114       7.392  58.290  -7.265  1.00  0.00      LA0  C
ATOM   1006  OG  SER A 114       6.901  59.108  -6.195  1.00  0.00      LA0  O
ATOM   1007  HG  SER A 114       7.465  58.928  -5.446  1.00  0.00      LA0  H
ATOM   1008  C   SER A 114       7.434  55.906  -8.024  1.00  0.00      LA0  C
ATOM   1009  O   SER A 114       7.729  55.993  -9.211  1.00  0.00      LA0  O
ATOM   1010  N   LEU A 115       7.844  54.904  -7.226  1.00  0.00      LA0  N
ATOM   1011  H   LEU A 115       7.513  54.794  -6.290  1.00  0.00      LA0  H
ATOM   1012  CA  LEU A 115       8.881  54.006  -7.712  1.00  0.00      LA0  C
ATOM   1013  CB  LEU A 115      10.104  54.124  -6.808  1.00  0.00      LA0  C
ATOM   1014  CG  LEU A 115      10.622  55.554  -6.691  1.00  0.00      LA0  C
ATOM   1015  CD1 LEU A 115      11.522  55.706  -5.474  1.00  0.00      LA0  C
ATOM   1016  CD2 LEU A 115      11.276  56.044  -7.984  1.00  0.00      LA0  C
ATOM   1017  C   LEU A 115       8.437  52.563  -7.809  1.00  0.00      LA0  C
ATOM   1018  O   LEU A 115       7.573  52.085  -7.075  1.00  0.00      LA0  O
ATOM   1019  N   LEU A 116       9.094  51.901  -8.769  1.00  0.00      LA0  N
ATOM   1020  H   LEU A 116       9.887  52.355  -9.178  1.00  0.00      LA0  H
ATOM   1021  CA  LEU A 116       8.816  50.503  -9.098  1.00  0.00      LA0  C
ATOM   1022  CB  LEU A 116       9.597  50.081 -10.351  1.00  0.00      LA0  C
ATOM   1023  CG  LEU A 116       9.101  50.574 -11.720  1.00  0.00      LA0  C
ATOM   1024  CD1 LEU A 116       9.140  52.090 -11.905  1.00  0.00      LA0  C
ATOM   1025  CD2 LEU A 116       9.875  49.886 -12.844  1.00  0.00      LA0  C
ATOM   1026  C   LEU A 116       9.215  49.590  -7.960  1.00  0.00      LA0  C
ATOM   1027  O   LEU A 116      10.060  49.939  -7.144  1.00  0.00      LA0  O
ATOM   1028  N   ASP A 117       8.577  48.421  -7.942  1.00  0.00      LA0  N
ATOM   1029  H   ASP A 117       7.892  48.137  -8.615  1.00  0.00      LA0  H
ATOM   1030  CA  ASP A 117       9.059  47.384  -7.040  1.00  0.00      LA0  C
ATOM   1031  CB  ASP A 117       7.853  46.642  -6.439  1.00  0.00      LA0  C
ATOM   1032  CG  ASP A 117       7.215  45.707  -7.457  1.00  0.00      LA0  C
ATOM   1033  OD1 ASP A 117       7.178  44.513  -7.194  1.00  0.00      LA0  O
ATOM   1034  OD2 ASP A 117       6.824  46.158  -8.529  1.00  0.00      LA0  O
ATOM   1035  C   ASP A 117      10.002  46.460  -7.799  1.00  0.00      LA0  C
ATOM   1036  O   ASP A 117      10.377  46.747  -8.934  1.00  0.00      LA0  O
ATOM   1037  N   ALA A 118      10.332  45.328  -7.151  1.00  0.00      LA0  N
ATOM   1038  H   ALA A 118       9.970  45.158  -6.237  1.00  0.00      LA0  H
ATOM   1039  CA  ALA A 118      11.078  44.295  -7.867  1.00  0.00      LA0  C
ATOM   1040  CB  ALA A 118      11.332  43.086  -6.966  1.00  0.00      LA0  C
ATOM   1041  C   ALA A 118      10.398  43.836  -9.145  1.00  0.00      LA0  C
ATOM   1042  O   ALA A 118      10.941  43.985 -10.232  1.00  0.00      LA0  O
ATOM   1043  N   THR A 119       9.164  43.335  -8.977  1.00  0.00      LA0  N
ATOM   1044  H   THR A 119       8.732  43.322  -8.075  1.00  0.00      LA0  H
ATOM   1045  CA  THR A 119       8.466  42.737 -10.116  1.00  0.00      LA0  C
ATOM   1046  CB  THR A 119       7.083  42.226  -9.698  1.00  0.00      LA0  C
ATOM   1047  OG1 THR A 119       7.026  41.929  -8.295  1.00  0.00      LA0  O
ATOM   1048  HG1 THR A 119       6.930  42.773  -7.855  1.00  0.00      LA0  H
ATOM   1049  CG2 THR A 119       6.671  41.012 -10.534  1.00  0.00      LA0  C
ATOM   1050  C   THR A 119       8.335  43.650 -11.328  1.00  0.00      LA0  C
ATOM   1051  O   THR A 119       8.568  43.293 -12.480  1.00  0.00      LA0  O
ATOM   1052  N   ALA A 120       7.970  44.903 -11.010  1.00  0.00      LA0  N
ATOM   1053  H   ALA A 120       7.765  45.151 -10.057  1.00  0.00      LA0  H
ATOM   1054  CA  ALA A 120       7.884  45.865 -12.106  1.00  0.00      LA0  C
ATOM   1055  CB  ALA A 120       7.275  47.182 -11.631  1.00  0.00      LA0  C
ATOM   1056  C   ALA A 120       9.214  46.141 -12.791  1.00  0.00      LA0  C
ATOM   1057  O   ALA A 120       9.288  46.360 -13.994  1.00  0.00      LA0  O
ATOM   1058  N   TYR A 121      10.277  46.101 -11.975  1.00  0.00      LA0  N
ATOM   1059  H   TYR A 121      10.190  45.867 -11.003  1.00  0.00      LA0  H
ATOM   1060  CA  TYR A 121      11.590  46.265 -12.590  1.00  0.00      LA0  C
ATOM   1061  CB  TYR A 121      12.634  46.614 -11.533  1.00  0.00      LA0  C
ATOM   1062  CG  TYR A 121      13.815  47.304 -12.173  1.00  0.00      LA0  C
ATOM   1063  CD1 TYR A 121      13.627  48.574 -12.757  1.00  0.00      LA0  C
ATOM   1064  CE1 TYR A 121      14.723  49.223 -13.344  1.00  0.00      LA0  C
ATOM   1065  CD2 TYR A 121      15.070  46.663 -12.162  1.00  0.00      LA0  C
ATOM   1066  CE2 TYR A 121      16.168  47.314 -12.747  1.00  0.00      LA0  C
ATOM   1067  CZ  TYR A 121      15.976  48.582 -13.333  1.00  0.00      LA0  C
ATOM   1068  OH  TYR A 121      17.043  49.226 -13.922  1.00  0.00      LA0  O
ATOM   1069  HH  TYR A 121      17.861  48.808 -13.666  1.00  0.00      LA0  H
ATOM   1070  C   TYR A 121      12.042  45.090 -13.441  1.00  0.00      LA0  C
ATOM   1071  O   TYR A 121      12.666  45.260 -14.482  1.00  0.00      LA0  O
ATOM   1072  N   GLU A 122      11.666  43.889 -12.971  1.00  0.00      LA0  N
ATOM   1073  H   GLU A 122      11.200  43.821 -12.088  1.00  0.00      LA0  H
ATOM   1074  CA  GLU A 122      11.903  42.677 -13.759  1.00  0.00      LA0  C
ATOM   1075  CB  GLU A 122      11.301  41.462 -13.055  1.00  0.00      LA0  C
ATOM   1076  CG  GLU A 122      11.960  41.148 -11.712  1.00  0.00      LA0  C
ATOM   1077  CD  GLU A 122      11.117  40.158 -10.930  1.00  0.00      LA0  C
ATOM   1078  OE1 GLU A 122      10.836  40.432  -9.765  1.00  0.00      LA0  O
ATOM   1079  OE2 GLU A 122      10.739  39.125 -11.481  1.00  0.00      LA0  O
ATOM   1080  C   GLU A 122      11.326  42.802 -15.155  1.00  0.00      LA0  C
ATOM   1081  O   GLU A 122      12.011  42.649 -16.159  1.00  0.00      LA0  O
ATOM   1082  N   ALA A 123      10.031  43.179 -15.156  1.00  0.00      LA0  N
ATOM   1083  H   ALA A 123       9.544  43.228 -14.281  1.00  0.00      LA0  H
ATOM   1084  CA  ALA A 123       9.381  43.502 -16.428  1.00  0.00      LA0  C
ATOM   1085  CB  ALA A 123       7.973  44.054 -16.191  1.00  0.00      LA0  C
ATOM   1086  C   ALA A 123      10.185  44.484 -17.265  1.00  0.00      LA0  C
ATOM   1087  O   ALA A 123      10.657  44.152 -18.341  1.00  0.00      LA0  O
ATOM   1088  N   LEU A 124      10.406  45.666 -16.660  1.00  0.00      LA0  N
ATOM   1089  H   LEU A 124       9.969  45.840 -15.777  1.00  0.00      LA0  H
ATOM   1090  CA  LEU A 124      11.157  46.732 -17.332  1.00  0.00      LA0  C
ATOM   1091  CB  LEU A 124      11.384  47.890 -16.353  1.00  0.00      LA0  C
ATOM   1092  CG  LEU A 124      11.807  49.209 -17.010  1.00  0.00      LA0  C
ATOM   1093  CD1 LEU A 124      10.724  49.758 -17.941  1.00  0.00      LA0  C
ATOM   1094  CD2 LEU A 124      12.253  50.246 -15.979  1.00  0.00      LA0  C
ATOM   1095  C   LEU A 124      12.468  46.333 -18.008  1.00  0.00      LA0  C
ATOM   1096  O   LEU A 124      12.897  46.924 -18.991  1.00  0.00      LA0  O
ATOM   1097  N   LEU A 125      13.109  45.306 -17.429  1.00  0.00      LA0  N
ATOM   1098  H   LEU A 125      12.707  44.835 -16.642  1.00  0.00      LA0  H
ATOM   1099  CA  LEU A 125      14.293  44.805 -18.121  1.00  0.00      LA0  C
ATOM   1100  CB  LEU A 125      15.211  44.065 -17.145  1.00  0.00      LA0  C
ATOM   1101  CG  LEU A 125      15.623  44.915 -15.938  1.00  0.00      LA0  C
ATOM   1102  CD1 LEU A 125      16.446  44.106 -14.934  1.00  0.00      LA0  C
ATOM   1103  CD2 LEU A 125      16.323  46.214 -16.348  1.00  0.00      LA0  C
ATOM   1104  C   LEU A 125      13.954  43.939 -19.324  1.00  0.00      LA0  C
ATOM   1105  O   LEU A 125      14.394  44.170 -20.446  1.00  0.00      LA0  O
ATOM   1106  N   GLU A 126      13.122  42.929 -19.037  1.00  0.00      LA0  N
ATOM   1107  H   GLU A 126      12.707  42.852 -18.128  1.00  0.00      LA0  H
ATOM   1108  CA  GLU A 126      12.814  41.965 -20.094  1.00  0.00      LA0  C
ATOM   1109  CB  GLU A 126      12.130  40.728 -19.503  1.00  0.00      LA0  C
ATOM   1110  CG  GLU A 126      12.916  40.045 -18.369  1.00  0.00      LA0  C
ATOM   1111  CD  GLU A 126      14.246  39.483 -18.854  1.00  0.00      LA0  C
ATOM   1112  OE1 GLU A 126      15.286  40.049 -18.516  1.00  0.00      LA0  O
ATOM   1113  OE2 GLU A 126      14.241  38.463 -19.544  1.00  0.00      LA0  O
ATOM   1114  C   GLU A 126      12.036  42.528 -21.280  1.00  0.00      LA0  C
ATOM   1115  O   GLU A 126      12.057  41.985 -22.380  1.00  0.00      LA0  O
ATOM   1116  N   ASP A 127      11.395  43.686 -21.028  1.00  0.00      LA0  N
ATOM   1117  H   ASP A 127      11.310  44.006 -20.085  1.00  0.00      LA0  H
ATOM   1118  CA  ASP A 127      10.690  44.434 -22.076  1.00  0.00      LA0  C
ATOM   1119  CB  ASP A 127      10.158  45.776 -21.541  1.00  0.00      LA0  C
ATOM   1120  CG  ASP A 127       8.916  45.608 -20.670  1.00  0.00      LA0  C
ATOM   1121  OD1 ASP A 127       8.049  44.801 -21.006  1.00  0.00      LA0  O
ATOM   1122  OD2 ASP A 127       8.800  46.313 -19.668  1.00  0.00      LA0  O
ATOM   1123  C   ASP A 127      11.476  44.659 -23.363  1.00  0.00      LA0  C
ATOM   1124  O   ASP A 127      10.916  44.750 -24.451  1.00  0.00      LA0  O
ATOM   1125  N   GLU A 128      12.817  44.702 -23.220  1.00  0.00      LA0  N
ATOM   1126  H   GLU A 128      13.231  44.645 -22.309  1.00  0.00      LA0  H
ATOM   1127  CA  GLU A 128      13.582  44.479 -24.451  1.00  0.00      LA0  C
ATOM   1128  CB  GLU A 128      15.021  45.006 -24.350  1.00  0.00      LA0  C
ATOM   1129  CG  GLU A 128      15.707  45.012 -25.726  1.00  0.00      LA0  C
ATOM   1130  CD  GLU A 128      17.165  45.424 -25.635  1.00  0.00      LA0  C
ATOM   1131  OE1 GLU A 128      17.440  46.621 -25.603  1.00  0.00      LA0  O
ATOM   1132  OE2 GLU A 128      18.026  44.545 -25.639  1.00  0.00      LA0  O
ATOM   1133  C   GLU A 128      13.580  43.013 -24.869  1.00  0.00      LA0  C
ATOM   1134  O   GLU A 128      13.313  42.634 -26.008  1.00  0.00      LA0  O
END
