# Supplementary material for: Large scale analyses of genotype-phenotype relationships of glycine decarboxylase mutations and neurological disease severity
Source: PLoS Comput Biol. 2020 May 18;16(5):e1007871. doi: 10.1371/journal.pcbi.1007871 (PMC7259800; doi:10.1371/journal.pcbi.1007871)
Supplement: S1 Appendix — (ZIP) [file pcbi.1007871.s011.zip › S1_Appendix/cluspro.TH.ecoli/model.002.00.pdb]

HEADER rec.pdb
REMARK original generated coordinate pdb file
ATOM      1  N   GLN A   4      22.318  45.643  17.313  1.00  0.00      RA0  N
ATOM      2  H   GLN A   4      21.353  45.822  17.138  1.00  0.00      RA0  H
ATOM      3  CA  GLN A   4      23.356  46.702  17.078  1.00  0.00      RA0  C
ATOM      4  CB  GLN A   4      22.868  48.052  17.604  1.00  0.00      RA0  C
ATOM      5  CG  GLN A   4      23.786  49.206  17.202  1.00  0.00      RA0  C
ATOM      6  CD  GLN A   4      23.185  50.515  17.666  1.00  0.00      RA0  C
ATOM      7  OE1 GLN A   4      22.878  50.711  18.835  1.00  0.00      RA0  O
ATOM      8  NE2 GLN A   4      23.026  51.407  16.672  1.00  0.00      RA0  N
ATOM      9 HE21 GLN A   4      23.290  51.193  15.732  1.00  0.00      RA0  H
ATOM     10 HE22 GLN A   4      22.635  52.309  16.859  1.00  0.00      RA0  H
ATOM     11  C   GLN A   4      24.669  46.292  17.706  1.00  0.00      RA0  C
ATOM     12  O   GLN A   4      24.709  45.892  18.876  1.00  0.00      RA0  O
ATOM     13  N   THR A   5      25.745  46.374  16.923  1.00  0.00      RA0  N
ATOM     14  H   THR A   5      25.673  46.794  16.023  1.00  0.00      RA0  H
ATOM     15  CA  THR A   5      27.040  45.928  17.398  1.00  0.00      RA0  C
ATOM     16  CB  THR A   5      27.993  45.734  16.194  1.00  0.00      RA0  C
ATOM     17  OG1 THR A   5      29.302  45.343  16.626  1.00  0.00      RA0  O
ATOM     18  HG1 THR A   5      29.761  44.996  15.851  1.00  0.00      RA0  H
ATOM     19  CG2 THR A   5      28.080  46.973  15.301  1.00  0.00      RA0  C
ATOM     20  C   THR A   5      27.567  46.895  18.439  1.00  0.00      RA0  C
ATOM     21  O   THR A   5      27.394  48.098  18.287  1.00  0.00      RA0  O
ATOM     22  N   PRO A   6      28.258  46.395  19.466  1.00  0.00      RA0  N
ATOM     23  CD  PRO A   6      28.411  44.983  19.788  1.00  0.00      RA0  C
ATOM     24  CA  PRO A   6      28.957  47.285  20.399  1.00  0.00      RA0  C
ATOM     25  CB  PRO A   6      29.665  46.299  21.334  1.00  0.00      RA0  C
ATOM     26  CG  PRO A   6      28.859  45.006  21.240  1.00  0.00      RA0  C
ATOM     27  C   PRO A   6      29.941  48.233  19.721  1.00  0.00      RA0  C
ATOM     28  O   PRO A   6      30.283  49.284  20.285  1.00  0.00      RA0  O
ATOM     29  N   LEU A   7      30.378  47.879  18.514  1.00  0.00      RA0  N
ATOM     30  H   LEU A   7      30.058  47.036  18.075  1.00  0.00      RA0  H
ATOM     31  CA  LEU A   7      31.322  48.712  17.757  1.00  0.00      RA0  C
ATOM     32  CB  LEU A   7      32.174  47.819  16.861  1.00  0.00      RA0  C
ATOM     33  CG  LEU A   7      33.074  46.900  17.677  1.00  0.00      RA0  C
ATOM     34  CD1 LEU A   7      33.835  45.900  16.812  1.00  0.00      RA0  C
ATOM     35  CD2 LEU A   7      34.020  47.728  18.535  1.00  0.00      RA0  C
ATOM     36  C   LEU A   7      30.719  49.845  16.928  1.00  0.00      RA0  C
ATOM     37  O   LEU A   7      31.447  50.554  16.256  1.00  0.00      RA0  O
ATOM     38  N   TYR A   8      29.406  50.055  17.033  1.00  0.00      RA0  N
ATOM     39  H   TYR A   8      28.876  49.478  17.656  1.00  0.00      RA0  H
ATOM     40  CA  TYR A   8      28.697  50.975  16.166  1.00  0.00      RA0  C
ATOM     41  CB  TYR A   8      27.231  51.034  16.581  1.00  0.00      RA0  C
ATOM     42  CG  TYR A   8      26.400  51.547  15.434  1.00  0.00      RA0  C
ATOM     43  CD1 TYR A   8      26.014  52.881  15.383  1.00  0.00      RA0  C
ATOM     44  CE1 TYR A   8      25.229  53.334  14.329  1.00  0.00      RA0  C
ATOM     45  CD2 TYR A   8      26.017  50.669  14.430  1.00  0.00      RA0  C
ATOM     46  CE2 TYR A   8      25.231  51.121  13.381  1.00  0.00      RA0  C
ATOM     47  CZ  TYR A   8      24.832  52.451  13.332  1.00  0.00      RA0  C
ATOM     48  OH  TYR A   8      24.040  52.889  12.292  1.00  0.00      RA0  O
ATOM     49  HH  TYR A   8      23.979  52.211  11.631  1.00  0.00      RA0  H
ATOM     50  C   TYR A   8      29.324  52.367  16.213  1.00  0.00      RA0  C
ATOM     51  O   TYR A   8      29.574  52.947  15.173  1.00  0.00      RA0  O
ATOM     52  N   GLU A   9      29.592  52.896  17.409  1.00  0.00      RA0  N
ATOM     53  H   GLU A   9      29.478  52.345  18.234  1.00  0.00      RA0  H
ATOM     54  CA  GLU A   9      30.170  54.230  17.533  1.00  0.00      RA0  C
ATOM     55  CB  GLU A   9      30.095  54.623  19.014  1.00  0.00      RA0  C
ATOM     56  CG  GLU A   9      30.986  55.773  19.484  1.00  0.00      RA0  C
ATOM     57  CD  GLU A   9      32.334  55.218  19.895  1.00  0.00      RA0  C
ATOM     58  OE1 GLU A   9      32.509  54.001  19.866  1.00  0.00      RA0  O
ATOM     59  OE2 GLU A   9      33.213  56.000  20.241  1.00  0.00      RA0  O
ATOM     60  C   GLU A   9      31.558  54.315  16.916  1.00  0.00      RA0  C
ATOM     61  O   GLU A   9      31.888  55.305  16.257  1.00  0.00      RA0  O
ATOM     62  N   GLN A  10      32.378  53.293  17.147  1.00  0.00      RA0  N
ATOM     63  H   GLN A  10      32.124  52.646  17.865  1.00  0.00      RA0  H
ATOM     64  CA  GLN A  10      33.695  53.234  16.494  1.00  0.00      RA0  C
ATOM     65  CB  GLN A  10      34.524  52.062  17.007  1.00  0.00      RA0  C
ATOM     66  CG  GLN A  10      35.129  52.380  18.369  1.00  0.00      RA0  C
ATOM     67  CD  GLN A  10      35.867  53.700  18.271  1.00  0.00      RA0  C
ATOM     68  OE1 GLN A  10      36.835  53.861  17.523  1.00  0.00      RA0  O
ATOM     69  NE2 GLN A  10      35.364  54.639  19.079  1.00  0.00      RA0  N
ATOM     70 HE21 GLN A  10      34.507  54.471  19.595  1.00  0.00      RA0  H
ATOM     71 HE22 GLN A  10      35.666  55.576  19.241  1.00  0.00      RA0  H
ATOM     72  C   GLN A  10      33.576  53.174  14.974  1.00  0.00      RA0  C
ATOM     73  O   GLN A  10      34.322  53.856  14.263  1.00  0.00      RA0  O
ATOM     74  N   HIS A  11      32.625  52.393  14.458  1.00  0.00      RA0  N
ATOM     75  H   HIS A  11      32.025  51.880  15.072  1.00  0.00      RA0  H
ATOM     76  CA  HIS A  11      32.386  52.402  13.014  1.00  0.00      RA0  C
ATOM     77  CB  HIS A  11      31.223  51.504  12.619  1.00  0.00      RA0  C
ATOM     78  CG  HIS A  11      31.497  50.058  12.927  1.00  0.00      RA0  C
ATOM     79  ND1 HIS A  11      32.634  49.408  12.617  1.00  0.00      RA0  N
ATOM     80  HD1 HIS A  11      33.410  49.746  12.115  1.00  0.00      RA0  H
ATOM     81  CD2 HIS A  11      30.619  49.167  13.545  1.00  0.00      RA0  C
ATOM     82  NE2 HIS A  11      31.241  47.970  13.609  1.00  0.00      RA0  N
ATOM     83  CE1 HIS A  11      32.480  48.116  13.041  1.00  0.00      RA0  C
ATOM     84  C   HIS A  11      32.086  53.799  12.504  1.00  0.00      RA0  C
ATOM     85  O   HIS A  11      32.635  54.214  11.489  1.00  0.00      RA0  O
ATOM     86  N   THR A  12      31.245  54.553  13.210  1.00  0.00      RA0  N
ATOM     87  H   THR A  12      30.753  54.205  14.014  1.00  0.00      RA0  H
ATOM     88  CA  THR A  12      30.918  55.903  12.727  1.00  0.00      RA0  C
ATOM     89  CB  THR A  12      29.741  56.403  13.543  1.00  0.00      RA0  C
ATOM     90  OG1 THR A  12      29.648  55.617  14.731  1.00  0.00      RA0  O
ATOM     91  HG1 THR A  12      30.393  55.853  15.278  1.00  0.00      RA0  H
ATOM     92  CG2 THR A  12      28.436  56.293  12.753  1.00  0.00      RA0  C
ATOM     93  C   THR A  12      32.141  56.811  12.783  1.00  0.00      RA0  C
ATOM     94  O   THR A  12      32.362  57.626  11.882  1.00  0.00      RA0  O
ATOM     95  N   LEU A  13      32.932  56.679  13.840  1.00  0.00      RA0  N
ATOM     96  H   LEU A  13      32.731  55.993  14.543  1.00  0.00      RA0  H
ATOM     97  CA  LEU A  13      34.150  57.471  13.973  1.00  0.00      RA0  C
ATOM     98  CB  LEU A  13      34.777  57.308  15.356  1.00  0.00      RA0  C
ATOM     99  CG  LEU A  13      33.908  57.905  16.461  1.00  0.00      RA0  C
ATOM    100  CD1 LEU A  13      34.617  57.855  17.813  1.00  0.00      RA0  C
ATOM    101  CD2 LEU A  13      33.442  59.322  16.123  1.00  0.00      RA0  C
ATOM    102  C   LEU A  13      35.166  57.137  12.881  1.00  0.00      RA0  C
ATOM    103  O   LEU A  13      35.982  57.983  12.507  1.00  0.00      RA0  O
ATOM    104  N   CYS A  14      35.106  55.903  12.378  1.00  0.00      RA0  N
ATOM    105  H   CYS A  14      34.453  55.248  12.762  1.00  0.00      RA0  H
ATOM    106  CA  CYS A  14      35.954  55.426  11.284  1.00  0.00      RA0  C
ATOM    107  CB  CYS A  14      36.263  53.944  11.490  1.00  0.00      RA0  C
ATOM    108  SG  CYS A  14      37.168  53.621  13.031  1.00  0.00      RA0  S
ATOM    109  C   CYS A  14      35.397  55.732   9.892  1.00  0.00      RA0  C
ATOM    110  O   CYS A  14      35.986  55.323   8.897  1.00  0.00      RA0  O
ATOM    111  N   GLY A  15      34.279  56.453   9.826  1.00  0.00      RA0  N
ATOM    112  H   GLY A  15      33.791  56.708  10.662  1.00  0.00      RA0  H
ATOM    113  CA  GLY A  15      33.716  56.889   8.549  1.00  0.00      RA0  C
ATOM    114  C   GLY A  15      32.884  55.831   7.838  1.00  0.00      RA0  C
ATOM    115  O   GLY A  15      32.760  55.840   6.615  1.00  0.00      RA0  O
ATOM    116  N   ALA A  16      32.291  54.925   8.598  1.00  0.00      RA0  N
ATOM    117  H   ALA A  16      32.393  54.966   9.594  1.00  0.00      RA0  H
ATOM    118  CA  ALA A  16      31.456  53.867   8.003  1.00  0.00      RA0  C
ATOM    119  CB  ALA A  16      30.861  52.978   9.084  1.00  0.00      RA0  C
ATOM    120  C   ALA A  16      30.290  54.405   7.149  1.00  0.00      RA0  C
ATOM    121  O   ALA A  16      29.627  55.384   7.501  1.00  0.00      RA0  O
ATOM    122  N   ARG A  17      30.083  53.784   5.991  1.00  0.00      RA0  N
ATOM    123  H   ARG A  17      30.672  53.014   5.744  1.00  0.00      RA0  H
ATOM    124  CA  ARG A  17      28.847  53.954   5.233  1.00  0.00      RA0  C
ATOM    125  CB  ARG A  17      29.122  54.048   3.729  1.00  0.00      RA0  C
ATOM    126  CG  ARG A  17      29.695  55.377   3.208  1.00  0.00      RA0  C
ATOM    127  CD  ARG A  17      31.119  55.722   3.660  1.00  0.00      RA0  C
ATOM    128  NE  ARG A  17      31.665  56.822   2.865  1.00  0.00      RA0  N
ATOM    129  HE  ARG A  17      31.140  57.041   2.037  1.00  0.00      RA0  H
ATOM    130  CZ  ARG A  17      32.866  57.375   3.219  1.00  0.00      RA0  C
ATOM    131  NH1 ARG A  17      33.461  56.996   4.370  1.00  0.00      RA0  N
ATOM    132 HH11 ARG A  17      34.389  57.265   4.648  1.00  0.00      RA0  H
ATOM    133 HH12 ARG A  17      32.991  56.400   5.038  1.00  0.00      RA0  H
ATOM    134  NH2 ARG A  17      33.448  58.283   2.403  1.00  0.00      RA0  N
ATOM    135 HH21 ARG A  17      34.328  58.714   2.624  1.00  0.00      RA0  H
ATOM    136 HH22 ARG A  17      33.021  58.559   1.537  1.00  0.00      RA0  H
ATOM    137  C   ARG A  17      28.052  52.692   5.551  1.00  0.00      RA0  C
ATOM    138  O   ARG A  17      28.424  51.601   5.152  1.00  0.00      RA0  O
ATOM    139  N   MSE A  18      26.942  52.849   6.263  1.00  0.00      RA0  N
ATOM    140  H   MSE A  18      26.565  53.766   6.385  1.00  0.00      RA0  H
ATOM    141  CA  MSE A  18      26.193  51.711   6.787  1.00  0.00      RA0  C
ATOM    142  CB  MSE A  18      25.446  52.093   8.064  1.00  0.00      RA0  C
ATOM    143  CG  MSE A  18      26.320  52.609   9.203  1.00  0.00      RA0  C
ATOM    144  SE  MSE A  18      27.431  51.362   9.861  1.00  0.00      RA0  S
ATOM    145  CE  MSE A  18      27.928  52.278  11.326  1.00  0.00      RA0  C
ATOM    146  C   MSE A  18      25.153  51.143   5.804  1.00  0.00      RA0  C
ATOM    147  O   MSE A  18      24.553  51.880   5.013  1.00  0.00      RA0  O
ATOM    148  N   VAL A  19      24.946  49.837   5.891  1.00  0.00      RA0  N
ATOM    149  H   VAL A  19      25.460  49.257   6.529  1.00  0.00      RA0  H
ATOM    150  CA  VAL A  19      23.825  49.171   5.232  1.00  0.00      RA0  C
ATOM    151  CB  VAL A  19      24.275  48.433   3.966  1.00  0.00      RA0  C
ATOM    152  CG1 VAL A  19      24.672  49.388   2.839  1.00  0.00      RA0  C
ATOM    153  CG2 VAL A  19      25.376  47.424   4.297  1.00  0.00      RA0  C
ATOM    154  C   VAL A  19      23.218  48.169   6.201  1.00  0.00      RA0  C
ATOM    155  O   VAL A  19      23.788  47.884   7.248  1.00  0.00      RA0  O
ATOM    156  N   ASP A  20      22.059  47.624   5.854  1.00  0.00      RA0  N
ATOM    157  H   ASP A  20      21.676  47.750   4.943  1.00  0.00      RA0  H
ATOM    158  CA  ASP A  20      21.501  46.561   6.663  1.00  0.00      RA0  C
ATOM    159  CB  ASP A  20      20.003  46.351   6.490  1.00  0.00      RA0  C
ATOM    160  CG  ASP A  20      19.704  45.120   7.321  1.00  0.00      RA0  C
ATOM    161  OD1 ASP A  20      19.931  45.186   8.520  1.00  0.00      RA0  O
ATOM    162  OD2 ASP A  20      19.336  44.075   6.783  1.00  0.00      RA0  O
ATOM    163  C   ASP A  20      22.132  45.251   6.279  1.00  0.00      RA0  C
ATOM    164  O   ASP A  20      22.216  44.922   5.097  1.00  0.00      RA0  O
ATOM    165  N   PHE A  21      22.592  44.496   7.272  1.00  0.00      RA0  N
ATOM    166  H   PHE A  21      22.305  44.766   8.190  1.00  0.00      RA0  H
ATOM    167  CA  PHE A  21      23.096  43.151   7.053  1.00  0.00      RA0  C
ATOM    168  CB  PHE A  21      24.582  43.113   7.389  1.00  0.00      RA0  C
ATOM    169  CG  PHE A  21      25.232  41.905   6.763  1.00  0.00      RA0  C
ATOM    170  CD1 PHE A  21      24.978  41.596   5.432  1.00  0.00      RA0  C
ATOM    171  CD2 PHE A  21      26.100  41.119   7.510  1.00  0.00      RA0  C
ATOM    172  CE1 PHE A  21      25.614  40.512   4.839  1.00  0.00      RA0  C
ATOM    173  CE2 PHE A  21      26.735  40.035   6.915  1.00  0.00      RA0  C
ATOM    174  CZ  PHE A  21      26.501  39.738   5.578  1.00  0.00      RA0  C
ATOM    175  C   PHE A  21      22.320  42.193   7.937  1.00  0.00      RA0  C
ATOM    176  O   PHE A  21      22.596  42.069   9.137  1.00  0.00      RA0  O
ATOM    177  N   HIS A  22      21.303  41.559   7.363  1.00  0.00      RA0  N
ATOM    178  H   HIS A  22      20.985  41.944   6.496  1.00  0.00      RA0  H
ATOM    179  CA  HIS A  22      20.471  40.614   8.117  1.00  0.00      RA0  C
ATOM    180  CB  HIS A  22      21.199  39.306   8.444  1.00  0.00      RA0  C
ATOM    181  CG  HIS A  22      22.001  38.789   7.277  1.00  0.00      RA0  C
ATOM    182  ND1 HIS A  22      21.534  38.653   6.022  1.00  0.00      RA0  N
ATOM    183  HD1 HIS A  22      20.635  38.882   5.703  1.00  0.00      RA0  H
ATOM    184  CD2 HIS A  22      23.329  38.358   7.315  1.00  0.00      RA0  C
ATOM    185  NE2 HIS A  22      23.659  37.955   6.065  1.00  0.00      RA0  N
ATOM    186  CE1 HIS A  22      22.557  38.137   5.267  1.00  0.00      RA0  C
ATOM    187  C   HIS A  22      19.960  41.183   9.440  1.00  0.00      RA0  C
ATOM    188  O   HIS A  22      19.955  40.491  10.463  1.00  0.00      RA0  O
ATOM    189  N   GLY A  23      19.505  42.437   9.388  1.00  0.00      RA0  N
ATOM    190  H   GLY A  23      19.615  43.020   8.573  1.00  0.00      RA0  H
ATOM    191  CA  GLY A  23      18.932  43.124  10.542  1.00  0.00      RA0  C
ATOM    192  C   GLY A  23      19.890  43.995  11.343  1.00  0.00      RA0  C
ATOM    193  O   GLY A  23      19.437  44.796  12.172  1.00  0.00      RA0  O
ATOM    194  N   TRP A  24      21.199  43.837  11.104  1.00  0.00      RA0  N
ATOM    195  H   TRP A  24      21.472  43.275  10.322  1.00  0.00      RA0  H
ATOM    196  CA  TRP A  24      22.255  44.642  11.761  1.00  0.00      RA0  C
ATOM    197  CB  TRP A  24      23.522  43.825  12.013  1.00  0.00      RA0  C
ATOM    198  CG  TRP A  24      23.334  42.671  12.965  1.00  0.00      RA0  C
ATOM    199  CD2 TRP A  24      23.851  42.552  14.307  1.00  0.00      RA0  C
ATOM    200  CE2 TRP A  24      23.488  41.275  14.792  1.00  0.00      RA0  C
ATOM    201  CE3 TRP A  24      24.593  43.407  15.111  1.00  0.00      RA0  C
ATOM    202  CD1 TRP A  24      22.682  41.457  12.713  1.00  0.00      RA0  C
ATOM    203  NE1 TRP A  24      22.773  40.632  13.788  1.00  0.00      RA0  N
ATOM    204  HE1 TRP A  24      22.430  39.711  13.824  1.00  0.00      RA0  H
ATOM    205  CZ2 TRP A  24      23.874  40.886  16.069  1.00  0.00      RA0  C
ATOM    206  CZ3 TRP A  24      24.975  43.005  16.386  1.00  0.00      RA0  C
ATOM    207  CH2 TRP A  24      24.617  41.750  16.864  1.00  0.00      RA0  C
ATOM    208  C   TRP A  24      22.688  45.819  10.866  1.00  0.00      RA0  C
ATOM    209  O   TRP A  24      22.888  45.636   9.658  1.00  0.00      RA0  O
ATOM    210  N   MSE A  25      22.893  46.987  11.457  1.00  0.00      RA0  N
ATOM    211  H   MSE A  25      22.787  47.042  12.446  1.00  0.00      RA0  H
ATOM    212  CA  MSE A  25      23.476  48.111  10.726  1.00  0.00      RA0  C
ATOM    213  CB  MSE A  25      22.976  49.439  11.283  1.00  0.00      RA0  C
ATOM    214  CG  MSE A  25      21.481  49.596  11.016  1.00  0.00      RA0  C
ATOM    215  SE  MSE A  25      21.126  49.601   9.252  1.00  0.00      RA0  S
ATOM    216  CE  MSE A  25      19.370  49.220   9.351  1.00  0.00      RA0  C
ATOM    217  C   MSE A  25      24.996  47.992  10.758  1.00  0.00      RA0  C
ATOM    218  O   MSE A  25      25.620  48.212  11.805  1.00  0.00      RA0  O
ATOM    219  N   MSE A  26      25.570  47.665   9.596  1.00  0.00      RA0  N
ATOM    220  H   MSE A  26      25.003  47.595   8.769  1.00  0.00      RA0  H
ATOM    221  CA  MSE A  26      26.991  47.305   9.476  1.00  0.00      RA0  C
ATOM    222  CB  MSE A  26      27.115  45.805   9.183  1.00  0.00      RA0  C
ATOM    223  CG  MSE A  26      26.560  44.889  10.270  1.00  0.00      RA0  C
ATOM    224  SE  MSE A  26      27.444  45.028  11.828  1.00  0.00      RA0  S
ATOM    225  CE  MSE A  26      29.010  44.350  11.260  1.00  0.00      RA0  C
ATOM    226  C   MSE A  26      27.654  48.087   8.358  1.00  0.00      RA0  C
ATOM    227  O   MSE A  26      27.010  48.437   7.362  1.00  0.00      RA0  O
ATOM    228  N   PRO A  27      28.947  48.385   8.499  1.00  0.00      RA0  N
ATOM    229  CD  PRO A  27      29.790  48.116   9.654  1.00  0.00      RA0  C
ATOM    230  CA  PRO A  27      29.642  49.103   7.432  1.00  0.00      RA0  C
ATOM    231  CB  PRO A  27      31.016  49.385   8.040  1.00  0.00      RA0  C
ATOM    232  CG  PRO A  27      30.865  49.181   9.544  1.00  0.00      RA0  C
ATOM    233  C   PRO A  27      29.809  48.337   6.132  1.00  0.00      RA0  C
ATOM    234  O   PRO A  27      30.370  47.255   6.112  1.00  0.00      RA0  O
ATOM    235  N   LEU A  28      29.304  48.907   5.043  1.00  0.00      RA0  N
ATOM    236  H   LEU A  28      28.810  49.771   5.140  1.00  0.00      RA0  H
ATOM    237  CA  LEU A  28      29.578  48.382   3.716  1.00  0.00      RA0  C
ATOM    238  CB  LEU A  28      28.649  49.021   2.688  1.00  0.00      RA0  C
ATOM    239  CG  LEU A  28      28.778  48.383   1.304  1.00  0.00      RA0  C
ATOM    240  CD1 LEU A  28      28.437  46.893   1.336  1.00  0.00      RA0  C
ATOM    241  CD2 LEU A  28      27.964  49.135   0.252  1.00  0.00      RA0  C
ATOM    242  C   LEU A  28      31.047  48.677   3.374  1.00  0.00      RA0  C
ATOM    243  O   LEU A  28      31.740  47.875   2.750  1.00  0.00      RA0  O
ATOM    244  N   HIS A  29      31.473  49.864   3.749  1.00  0.00      RA0  N
ATOM    245  H   HIS A  29      30.891  50.527   4.226  1.00  0.00      RA0  H
ATOM    246  CA  HIS A  29      32.866  50.280   3.592  1.00  0.00      RA0  C
ATOM    247  CB  HIS A  29      33.242  50.547   2.128  1.00  0.00      RA0  C
ATOM    248  CG  HIS A  29      32.267  51.479   1.453  1.00  0.00      RA0  C
ATOM    249  ND1 HIS A  29      31.249  51.053   0.684  1.00  0.00      RA0  N
ATOM    250  HD1 HIS A  29      31.028  50.120   0.465  1.00  0.00      RA0  H
ATOM    251  CD2 HIS A  29      32.254  52.875   1.485  1.00  0.00      RA0  C
ATOM    252  NE2 HIS A  29      31.213  53.291   0.728  1.00  0.00      RA0  N
ATOM    253  CE1 HIS A  29      30.593  52.170   0.233  1.00  0.00      RA0  C
ATOM    254  C   HIS A  29      33.078  51.495   4.461  1.00  0.00      RA0  C
ATOM    255  O   HIS A  29      32.143  52.009   5.054  1.00  0.00      RA0  O
ATOM    256  N   TYR A  30      34.310  51.984   4.483  1.00  0.00      RA0  N
ATOM    257  H   TYR A  30      35.060  51.472   4.040  1.00  0.00      RA0  H
ATOM    258  CA  TYR A  30      34.651  53.153   5.285  1.00  0.00      RA0  C
ATOM    259  CB  TYR A  30      35.694  52.801   6.346  1.00  0.00      RA0  C
ATOM    260  CG  TYR A  30      35.189  51.808   7.364  1.00  0.00      RA0  C
ATOM    261  CD1 TYR A  30      35.234  50.443   7.106  1.00  0.00      RA0  C
ATOM    262  CE1 TYR A  30      34.867  49.539   8.095  1.00  0.00      RA0  C
ATOM    263  CD2 TYR A  30      34.713  52.267   8.585  1.00  0.00      RA0  C
ATOM    264  CE2 TYR A  30      34.352  51.365   9.576  1.00  0.00      RA0  C
ATOM    265  CZ  TYR A  30      34.459  50.001   9.340  1.00  0.00      RA0  C
ATOM    266  OH  TYR A  30      34.167  49.108  10.349  1.00  0.00      RA0  O
ATOM    267  HH  TYR A  30      34.286  48.222  10.021  1.00  0.00      RA0  H
ATOM    268  C   TYR A  30      35.253  54.249   4.414  1.00  0.00      RA0  C
ATOM    269  O   TYR A  30      35.986  55.144   4.908  1.00  0.00      RA0  O
ATOM    270  N   GLY A  31      34.939  54.191   3.122  1.00  0.00      RA0  N
ATOM    271  H   GLY A  31      34.420  53.411   2.779  1.00  0.00      RA0  H
ATOM    272  CA  GLY A  31      35.396  55.192   2.164  1.00  0.00      RA0  C
ATOM    273  C   GLY A  31      35.870  54.611   0.843  1.00  0.00      RA0  C
ATOM    274  O   GLY A  31      35.830  55.287  -0.186  1.00  0.00      RA0  O
ATOM    275  N   SER A  32      36.371  53.386   0.873  1.00  0.00      RA0  N
ATOM    276  H   SER A  32      36.523  52.850   1.708  1.00  0.00      RA0  H
ATOM    277  CA  SER A  32      36.822  52.713  -0.340  1.00  0.00      RA0  C
ATOM    278  CB  SER A  32      38.136  53.314  -0.855  1.00  0.00      RA0  C
ATOM    279  OG  SER A  32      38.442  52.837  -2.175  1.00  0.00      RA0  O
ATOM    280  HG  SER A  32      39.291  53.214  -2.373  1.00  0.00      RA0  H
ATOM    281  C   SER A  32      36.839  51.207  -0.179  1.00  0.00      RA0  C
ATOM    282  O   SER A  32      37.762  50.674   0.427  1.00  0.00      RA0  O
ATOM    283  N   GLN A  33      35.845  50.502  -0.721  1.00  0.00      RA0  N
ATOM    284  H   GLN A  33      35.126  50.977  -1.224  1.00  0.00      RA0  H
ATOM    285  CA  GLN A  33      35.849  49.061  -0.607  1.00  0.00      RA0  C
ATOM    286  CB  GLN A  33      34.514  48.405  -0.964  1.00  0.00      RA0  C
ATOM    287  CG  GLN A  33      34.220  48.246  -2.452  1.00  0.00      RA0  C
ATOM    288  CD  GLN A  33      32.972  47.403  -2.576  1.00  0.00      RA0  C
ATOM    289  OE1 GLN A  33      31.971  47.649  -1.912  1.00  0.00      RA0  O
ATOM    290  NE2 GLN A  33      33.099  46.376  -3.435  1.00  0.00      RA0  N
ATOM    291 HE21 GLN A  33      33.945  46.225  -3.948  1.00  0.00      RA0  H
ATOM    292 HE22 GLN A  33      32.350  45.728  -3.587  1.00  0.00      RA0  H
ATOM    293  C   GLN A  33      37.031  48.413  -1.333  1.00  0.00      RA0  C
ATOM    294  O   GLN A  33      37.523  47.372  -0.893  1.00  0.00      RA0  O
ATOM    295  N   ILE A  34      37.509  49.068  -2.395  1.00  0.00      RA0  N
ATOM    296  H   ILE A  34      37.151  49.976  -2.602  1.00  0.00      RA0  H
ATOM    297  CA  ILE A  34      38.654  48.569  -3.148  1.00  0.00      RA0  C
ATOM    298  CB  ILE A  34      38.803  49.358  -4.449  1.00  0.00      RA0  C
ATOM    299  CG2 ILE A  34      39.996  48.868  -5.268  1.00  0.00      RA0  C
ATOM    300  CG1 ILE A  34      37.504  49.294  -5.255  1.00  0.00      RA0  C
ATOM    301  CD1 ILE A  34      37.156  47.869  -5.693  1.00  0.00      RA0  C
ATOM    302  C   ILE A  34      39.923  48.647  -2.283  1.00  0.00      RA0  C
ATOM    303  O   ILE A  34      40.670  47.668  -2.171  1.00  0.00      RA0  O
ATOM    304  N   ASP A  35      40.147  49.782  -1.638  1.00  0.00      RA0  N
ATOM    305  H   ASP A  35      39.488  50.534  -1.649  1.00  0.00      RA0  H
ATOM    306  CA  ASP A  35      41.325  49.899  -0.740  1.00  0.00      RA0  C
ATOM    307  CB  ASP A  35      41.628  51.358  -0.378  1.00  0.00      RA0  C
ATOM    308  CG  ASP A  35      41.171  51.701   1.019  1.00  0.00      RA0  C
ATOM    309  OD1 ASP A  35      41.749  51.210   1.974  1.00  0.00      RA0  O
ATOM    310  OD2 ASP A  35      40.256  52.495   1.180  1.00  0.00      RA0  O
ATOM    311  C   ASP A  35      41.294  48.934   0.434  1.00  0.00      RA0  C
ATOM    312  O   ASP A  35      42.322  48.467   0.867  1.00  0.00      RA0  O
ATOM    313  N   GLU A  36      40.101  48.658   0.971  1.00  0.00      RA0  N
ATOM    314  H   GLU A  36      39.304  49.150   0.616  1.00  0.00      RA0  H
ATOM    315  CA  GLU A  36      39.930  47.753   2.067  1.00  0.00      RA0  C
ATOM    316  CB  GLU A  36      38.458  47.857   2.500  1.00  0.00      RA0  C
ATOM    317  CG  GLU A  36      38.284  48.987   3.513  1.00  0.00      RA0  C
ATOM    318  CD  GLU A  36      36.961  49.739   3.452  1.00  0.00      RA0  C
ATOM    319  OE1 GLU A  36      35.913  49.118   3.617  1.00  0.00      RA0  O
ATOM    320  OE2 GLU A  36      36.989  50.967   3.293  1.00  0.00      RA0  O
ATOM    321  C   GLU A  36      40.307  46.333   1.615  1.00  0.00      RA0  C
ATOM    322  O   GLU A  36      41.005  45.602   2.312  1.00  0.00      RA0  O
ATOM    323  N   HIS A  37      39.879  45.973   0.420  1.00  0.00      RA0  N
ATOM    324  H   HIS A  37      39.310  46.612  -0.102  1.00  0.00      RA0  H
ATOM    325  CA  HIS A  37      40.215  44.681  -0.162  1.00  0.00      RA0  C
ATOM    326  CB  HIS A  37      39.546  44.558  -1.529  1.00  0.00      RA0  C
ATOM    327  CG  HIS A  37      39.747  43.175  -2.091  1.00  0.00      RA0  C
ATOM    328  ND1 HIS A  37      38.762  42.264  -2.167  1.00  0.00      RA0  N
ATOM    329  HD1 HIS A  37      37.830  42.387  -1.870  1.00  0.00      RA0  H
ATOM    330  CD2 HIS A  37      40.919  42.621  -2.615  1.00  0.00      RA0  C
ATOM    331  NE2 HIS A  37      40.627  41.362  -3.003  1.00  0.00      RA0  N
ATOM    332  CE1 HIS A  37      39.306  41.141  -2.735  1.00  0.00      RA0  C
ATOM    333  C   HIS A  37      41.729  44.562  -0.269  1.00  0.00      RA0  C
ATOM    334  O   HIS A  37      42.311  43.566   0.198  1.00  0.00      RA0  O
ATOM    335  N   HIS A  38      42.358  45.585  -0.838  1.00  0.00      RA0  N
ATOM    336  H   HIS A  38      41.834  46.385  -1.139  1.00  0.00      RA0  H
ATOM    337  CA  HIS A  38      43.808  45.520  -1.079  1.00  0.00      RA0  C
ATOM    338  CB  HIS A  38      44.280  46.653  -1.986  1.00  0.00      RA0  C
ATOM    339  CG  HIS A  38      43.776  46.451  -3.393  1.00  0.00      RA0  C
ATOM    340  ND1 HIS A  38      43.801  45.276  -4.052  1.00  0.00      RA0  N
ATOM    341  HD1 HIS A  38      44.123  44.409  -3.721  1.00  0.00      RA0  H
ATOM    342  CD2 HIS A  38      43.237  47.427  -4.233  1.00  0.00      RA0  C
ATOM    343  NE2 HIS A  38      42.937  46.829  -5.410  1.00  0.00      RA0  N
ATOM    344  CE1 HIS A  38      43.285  45.507  -5.301  1.00  0.00      RA0  C
ATOM    345  C   HIS A  38      44.615  45.560   0.230  1.00  0.00      RA0  C
ATOM    346  O   HIS A  38      45.719  44.999   0.309  1.00  0.00      RA0  O
ATOM    347  N   ALA A  39      44.057  46.171   1.266  1.00  0.00      RA0  N
ATOM    348  H   ALA A  39      43.199  46.676   1.148  1.00  0.00      RA0  H
ATOM    349  CA  ALA A  39      44.681  46.177   2.596  1.00  0.00      RA0  C
ATOM    350  CB  ALA A  39      43.872  47.028   3.577  1.00  0.00      RA0  C
ATOM    351  C   ALA A  39      44.804  44.774   3.160  1.00  0.00      RA0  C
ATOM    352  O   ALA A  39      45.803  44.428   3.774  1.00  0.00      RA0  O
ATOM    353  N   VAL A  40      43.775  43.962   2.980  1.00  0.00      RA0  N
ATOM    354  H   VAL A  40      42.982  44.275   2.451  1.00  0.00      RA0  H
ATOM    355  CA  VAL A  40      43.819  42.610   3.499  1.00  0.00      RA0  C
ATOM    356  CB  VAL A  40      42.426  41.994   3.511  1.00  0.00      RA0  C
ATOM    357  CG1 VAL A  40      42.463  40.539   3.975  1.00  0.00      RA0  C
ATOM    358  CG2 VAL A  40      41.500  42.846   4.380  1.00  0.00      RA0  C
ATOM    359  C   VAL A  40      44.815  41.795   2.686  1.00  0.00      RA0  C
ATOM    360  O   VAL A  40      45.540  40.958   3.235  1.00  0.00      RA0  O
ATOM    361  N   ARG A  41      44.833  42.021   1.384  1.00  0.00      RA0  N
ATOM    362  H   ARG A  41      44.208  42.699   0.994  1.00  0.00      RA0  H
ATOM    363  CA  ARG A  41      45.711  41.256   0.514  1.00  0.00      RA0  C
ATOM    364  CB  ARG A  41      45.376  41.516  -0.955  1.00  0.00      RA0  C
ATOM    365  CG  ARG A  41      44.048  40.923  -1.426  1.00  0.00      RA0  C
ATOM    366  CD  ARG A  41      44.051  39.394  -1.488  1.00  0.00      RA0  C
ATOM    367  NE  ARG A  41      42.775  38.902  -2.006  1.00  0.00      RA0  N
ATOM    368  HE  ARG A  41      42.394  39.349  -2.832  1.00  0.00      RA0  H
ATOM    369  CZ  ARG A  41      42.133  37.889  -1.354  1.00  0.00      RA0  C
ATOM    370  NH1 ARG A  41      42.725  37.277  -0.312  1.00  0.00      RA0  N
ATOM    371 HH11 ARG A  41      42.247  36.590   0.246  1.00  0.00      RA0  H
ATOM    372 HH12 ARG A  41      43.685  37.446  -0.035  1.00  0.00      RA0  H
ATOM    373  NH2 ARG A  41      40.904  37.516  -1.759  1.00  0.00      RA0  N
ATOM    374 HH21 ARG A  41      40.328  36.839  -1.286  1.00  0.00      RA0  H
ATOM    375 HH22 ARG A  41      40.535  37.932  -2.606  1.00  0.00      RA0  H
ATOM    376  C   ARG A  41      47.191  41.564   0.743  1.00  0.00      RA0  C
ATOM    377  O   ARG A  41      48.022  40.713   0.488  1.00  0.00      RA0  O
ATOM    378  N   THR A  42      47.504  42.765   1.203  1.00  0.00      RA0  N
ATOM    379  H   THR A  42      46.801  43.439   1.428  1.00  0.00      RA0  H
ATOM    380  CA  THR A  42      48.920  43.214   1.247  1.00  0.00      RA0  C
ATOM    381  CB  THR A  42      49.233  44.244   0.153  1.00  0.00      RA0  C
ATOM    382  OG1 THR A  42      48.282  45.307   0.143  1.00  0.00      RA0  O
ATOM    383  HG1 THR A  42      47.443  44.918  -0.068  1.00  0.00      RA0  H
ATOM    384  CG2 THR A  42      49.294  43.588  -1.228  1.00  0.00      RA0  C
ATOM    385  C   THR A  42      49.447  43.592   2.627  1.00  0.00      RA0  C
ATOM    386  O   THR A  42      50.678  43.744   2.797  1.00  0.00      RA0  O
ATOM    387  N   ASP A  43      48.563  43.801   3.601  1.00  0.00      RA0  N
ATOM    388  H   ASP A  43      47.579  43.656   3.492  1.00  0.00      RA0  H
ATOM    389  CA  ASP A  43      49.004  44.310   4.898  1.00  0.00      RA0  C
ATOM    390  CB  ASP A  43      49.095  45.840   4.902  1.00  0.00      RA0  C
ATOM    391  CG  ASP A  43      49.617  46.323   6.243  1.00  0.00      RA0  C
ATOM    392  OD1 ASP A  43      50.083  45.518   7.043  1.00  0.00      RA0  O
ATOM    393  OD2 ASP A  43      49.524  47.510   6.534  1.00  0.00      RA0  O
ATOM    394  C   ASP A  43      48.089  43.764   6.004  1.00  0.00      RA0  C
ATOM    395  O   ASP A  43      48.233  42.591   6.395  1.00  0.00      RA0  O
ATOM    396  N   ALA A  44      47.140  44.565   6.489  1.00  0.00      RA0  N
ATOM    397  H   ALA A  44      46.988  45.497   6.157  1.00  0.00      RA0  H
ATOM    398  CA  ALA A  44      46.194  44.086   7.503  1.00  0.00      RA0  C
ATOM    399  CB  ALA A  44      46.794  44.190   8.905  1.00  0.00      RA0  C
ATOM    400  C   ALA A  44      44.907  44.912   7.458  1.00  0.00      RA0  C
ATOM    401  O   ALA A  44      44.949  46.151   7.470  1.00  0.00      RA0  O
ATOM    402  N   GLY A  45      43.784  44.199   7.443  1.00  0.00      RA0  N
ATOM    403  H   GLY A  45      43.811  43.197   7.426  1.00  0.00      RA0  H
ATOM    404  CA  GLY A  45      42.471  44.813   7.598  1.00  0.00      RA0  C
ATOM    405  C   GLY A  45      41.689  44.078   8.662  1.00  0.00      RA0  C
ATOM    406  O   GLY A  45      42.001  42.941   8.989  1.00  0.00      RA0  O
ATOM    407  N   MSE A  46      40.634  44.695   9.171  1.00  0.00      RA0  N
ATOM    408  H   MSE A  46      40.383  45.621   8.873  1.00  0.00      RA0  H
ATOM    409  CA  MSE A  46      39.783  44.020  10.113  1.00  0.00      RA0  C
ATOM    410  CB  MSE A  46      40.166  44.380  11.545  1.00  0.00      RA0  C
ATOM    411  CG  MSE A  46      39.997  45.870  11.819  1.00  0.00      RA0  C
ATOM    412  SE  MSE A  46      40.450  46.305  13.498  1.00  0.00      RA0  S
ATOM    413  CE  MSE A  46      40.462  48.082  13.254  1.00  0.00      RA0  C
ATOM    414  C   MSE A  46      38.309  44.298   9.904  1.00  0.00      RA0  C
ATOM    415  O   MSE A  46      37.922  45.360   9.435  1.00  0.00      RA0  O
ATOM    416  N   PHE A  47      37.522  43.309  10.307  1.00  0.00      RA0  N
ATOM    417  H   PHE A  47      37.928  42.540  10.805  1.00  0.00      RA0  H
ATOM    418  CA  PHE A  47      36.079  43.300  10.121  1.00  0.00      RA0  C
ATOM    419  CB  PHE A  47      35.645  42.157   9.201  1.00  0.00      RA0  C
ATOM    420  CG  PHE A  47      36.385  42.167   7.885  1.00  0.00      RA0  C
ATOM    421  CD1 PHE A  47      37.593  41.489   7.757  1.00  0.00      RA0  C
ATOM    422  CD2 PHE A  47      35.844  42.834   6.794  1.00  0.00      RA0  C
ATOM    423  CE1 PHE A  47      38.252  41.465   6.535  1.00  0.00      RA0  C
ATOM    424  CE2 PHE A  47      36.500  42.806   5.570  1.00  0.00      RA0  C
ATOM    425  CZ  PHE A  47      37.700  42.117   5.441  1.00  0.00      RA0  C
ATOM    426  C   PHE A  47      35.406  43.063  11.465  1.00  0.00      RA0  C
ATOM    427  O   PHE A  47      35.855  42.232  12.288  1.00  0.00      RA0  O
ATOM    428  N   ASP A  48      34.328  43.799  11.710  1.00  0.00      RA0  N
ATOM    429  H   ASP A  48      33.950  44.387  10.999  1.00  0.00      RA0  H
ATOM    430  CA  ASP A  48      33.477  43.515  12.842  1.00  0.00      RA0  C
ATOM    431  CB  ASP A  48      32.503  44.626  13.193  1.00  0.00      RA0  C
ATOM    432  CG  ASP A  48      31.657  44.043  14.301  1.00  0.00      RA0  C
ATOM    433  OD1 ASP A  48      32.242  43.440  15.182  1.00  0.00      RA0  O
ATOM    434  OD2 ASP A  48      30.433  44.123  14.277  1.00  0.00      RA0  O
ATOM    435  C   ASP A  48      32.610  42.324  12.472  1.00  0.00      RA0  C
ATOM    436  O   ASP A  48      31.790  42.437  11.560  1.00  0.00      RA0  O
ATOM    437  N   VAL A  49      32.811  41.207  13.143  1.00  0.00      RA0  N
ATOM    438  H   VAL A  49      33.381  41.264  13.968  1.00  0.00      RA0  H
ATOM    439  CA  VAL A  49      31.989  40.024  12.914  1.00  0.00      RA0  C
ATOM    440  CB  VAL A  49      32.838  38.858  12.404  1.00  0.00      RA0  C
ATOM    441  CG1 VAL A  49      33.155  39.055  10.922  1.00  0.00      RA0  C
ATOM    442  CG2 VAL A  49      34.114  38.684  13.225  1.00  0.00      RA0  C
ATOM    443  C   VAL A  49      31.198  39.673  14.179  1.00  0.00      RA0  C
ATOM    444  O   VAL A  49      30.904  38.514  14.425  1.00  0.00      RA0  O
ATOM    445  N   SER A  50      30.753  40.704  14.897  1.00  0.00      RA0  N
ATOM    446  H   SER A  50      31.007  41.652  14.671  1.00  0.00      RA0  H
ATOM    447  CA  SER A  50      29.992  40.524  16.126  1.00  0.00      RA0  C
ATOM    448  CB  SER A  50      30.058  41.783  16.985  1.00  0.00      RA0  C
ATOM    449  OG  SER A  50      31.417  42.000  17.373  1.00  0.00      RA0  O
ATOM    450  HG  SER A  50      31.789  42.543  16.679  1.00  0.00      RA0  H
ATOM    451  C   SER A  50      28.561  40.100  15.828  1.00  0.00      RA0  C
ATOM    452  O   SER A  50      27.840  39.673  16.732  1.00  0.00      RA0  O
ATOM    453  N   HIS A  51      28.182  40.234  14.568  1.00  0.00      RA0  N
ATOM    454  H   HIS A  51      28.822  40.658  13.930  1.00  0.00      RA0  H
ATOM    455  CA  HIS A  51      26.905  39.713  14.046  1.00  0.00      RA0  C
ATOM    456  CB  HIS A  51      26.576  40.329  12.682  1.00  0.00      RA0  C
ATOM    457  CG  HIS A  51      27.310  39.610  11.575  1.00  0.00      RA0  C
ATOM    458  ND1 HIS A  51      26.689  38.836  10.668  1.00  0.00      RA0  N
ATOM    459  HD1 HIS A  51      25.721  38.697  10.608  1.00  0.00      RA0  H
ATOM    460  CD2 HIS A  51      28.681  39.614  11.302  1.00  0.00      RA0  C
ATOM    461  NE2 HIS A  51      28.878  38.825  10.217  1.00  0.00      RA0  N
ATOM    462  CE1 HIS A  51      27.654  38.347   9.826  1.00  0.00      RA0  C
ATOM    463  C   HIS A  51      26.854  38.188  14.001  1.00  0.00      RA0  C
ATOM    464  O   HIS A  51      25.781  37.616  13.793  1.00  0.00      RA0  O
ATOM    465  N   MSE A  52      27.981  37.529  14.208  1.00  0.00      RA0  N
ATOM    466  H   MSE A  52      28.813  37.987  14.525  1.00  0.00      RA0  H
ATOM    467  CA  MSE A  52      27.973  36.092  14.266  1.00  0.00      RA0  C
ATOM    468  CB  MSE A  52      29.263  35.502  13.692  1.00  0.00      RA0  C
ATOM    469  CG  MSE A  52      29.504  35.935  12.246  1.00  0.00      RA0  C
ATOM    470  SE  MSE A  52      30.946  35.161  11.501  1.00  0.00      RA0  S
ATOM    471  CE  MSE A  52      30.286  33.493  11.364  1.00  0.00      RA0  C
ATOM    472  C   MSE A  52      27.752  35.628  15.676  1.00  0.00      RA0  C
ATOM    473  O   MSE A  52      28.115  36.314  16.642  1.00  0.00      RA0  O
ATOM    474  N   THR A  53      27.146  34.449  15.781  1.00  0.00      RA0  N
ATOM    475  H   THR A  53      26.972  33.887  14.995  1.00  0.00      RA0  H
ATOM    476  CA  THR A  53      26.714  33.896  17.062  1.00  0.00      RA0  C
ATOM    477  CB  THR A  53      25.290  33.441  16.821  1.00  0.00      RA0  C
ATOM    478  OG1 THR A  53      24.511  34.600  16.481  1.00  0.00      RA0  O
ATOM    479  HG1 THR A  53      24.966  35.013  15.752  1.00  0.00      RA0  H
ATOM    480  CG2 THR A  53      24.698  32.672  18.000  1.00  0.00      RA0  C
ATOM    481  C   THR A  53      27.675  32.794  17.498  1.00  0.00      RA0  C
ATOM    482  O   THR A  53      27.947  31.852  16.754  1.00  0.00      RA0  O
ATOM    483  N   ILE A  54      28.219  32.942  18.699  1.00  0.00      RA0  N
ATOM    484  H   ILE A  54      27.928  33.701  19.283  1.00  0.00      RA0  H
ATOM    485  CA  ILE A  54      29.060  31.923  19.308  1.00  0.00      RA0  C
ATOM    486  CB  ILE A  54      30.195  32.599  20.071  1.00  0.00      RA0  C
ATOM    487  CG2 ILE A  54      31.088  31.576  20.767  1.00  0.00      RA0  C
ATOM    488  CG1 ILE A  54      30.979  33.521  19.136  1.00  0.00      RA0  C
ATOM    489  CD1 ILE A  54      32.049  34.324  19.872  1.00  0.00      RA0  C
ATOM    490  C   ILE A  54      28.161  31.103  20.242  1.00  0.00      RA0  C
ATOM    491  O   ILE A  54      27.425  31.665  21.073  1.00  0.00      RA0  O
ATOM    492  N   VAL A  55      28.184  29.787  20.052  1.00  0.00      RA0  N
ATOM    493  H   VAL A  55      28.853  29.374  19.434  1.00  0.00      RA0  H
ATOM    494  CA  VAL A  55      27.349  28.884  20.811  1.00  0.00      RA0  C
ATOM    495  CB  VAL A  55      26.453  28.086  19.863  1.00  0.00      RA0  C
ATOM    496  CG1 VAL A  55      25.564  27.118  20.639  1.00  0.00      RA0  C
ATOM    497  CG2 VAL A  55      25.652  29.007  18.943  1.00  0.00      RA0  C
ATOM    498  C   VAL A  55      28.281  27.951  21.538  1.00  0.00      RA0  C
ATOM    499  O   VAL A  55      29.040  27.205  20.907  1.00  0.00      RA0  O
ATOM    500  N   ASP A  56      28.211  27.986  22.860  1.00  0.00      RA0  N
ATOM    501  H   ASP A  56      27.577  28.598  23.319  1.00  0.00      RA0  H
ATOM    502  CA  ASP A  56      28.956  27.048  23.671  1.00  0.00      RA0  C
ATOM    503  CB  ASP A  56      29.438  27.725  24.976  1.00  0.00      RA0  C
ATOM    504  CG  ASP A  56      30.528  28.782  24.776  1.00  0.00      RA0  C
ATOM    505  OD1 ASP A  56      30.968  29.003  23.656  1.00  0.00      RA0  O
ATOM    506  OD2 ASP A  56      30.975  29.400  25.747  1.00  0.00      RA0  O
ATOM    507  C   ASP A  56      28.116  25.828  24.017  1.00  0.00      RA0  C
ATOM    508  O   ASP A  56      26.960  25.950  24.410  1.00  0.00      RA0  O
ATOM    509  N   LEU A  57      28.729  24.659  23.855  1.00  0.00      RA0  N
ATOM    510  H   LEU A  57      29.704  24.643  23.625  1.00  0.00      RA0  H
ATOM    511  CA  LEU A  57      28.103  23.379  24.134  1.00  0.00      RA0  C
ATOM    512  CB  LEU A  57      28.128  22.489  22.896  1.00  0.00      RA0  C
ATOM    513  CG  LEU A  57      27.406  23.061  21.679  1.00  0.00      RA0  C
ATOM    514  CD1 LEU A  57      27.515  22.106  20.494  1.00  0.00      RA0  C
ATOM    515  CD2 LEU A  57      25.950  23.413  21.979  1.00  0.00      RA0  C
ATOM    516  C   LEU A  57      28.813  22.653  25.271  1.00  0.00      RA0  C
ATOM    517  O   LEU A  57      30.009  22.434  25.190  1.00  0.00      RA0  O
ATOM    518  N   ARG A  58      28.069  22.237  26.300  1.00  0.00      RA0  N
ATOM    519  H   ARG A  58      27.080  22.407  26.319  1.00  0.00      RA0  H
ATOM    520  CA  ARG A  58      28.656  21.606  27.470  1.00  0.00      RA0  C
ATOM    521  CB  ARG A  58      28.557  22.587  28.612  1.00  0.00      RA0  C
ATOM    522  CG  ARG A  58      29.804  23.429  28.848  1.00  0.00      RA0  C
ATOM    523  CD  ARG A  58      30.022  23.554  30.356  1.00  0.00      RA0  C
ATOM    524  NE  ARG A  58      30.166  22.220  30.944  1.00  0.00      RA0  N
ATOM    525  HE  ARG A  58      31.006  21.696  30.736  1.00  0.00      RA0  H
ATOM    526  CZ  ARG A  58      29.124  21.622  31.596  1.00  0.00      RA0  C
ATOM    527  NH1 ARG A  58      27.994  22.327  31.823  1.00  0.00      RA0  N
ATOM    528 HH11 ARG A  58      27.146  21.996  32.253  1.00  0.00      RA0  H
ATOM    529 HH12 ARG A  58      27.853  23.277  31.499  1.00  0.00      RA0  H
ATOM    530  NH2 ARG A  58      29.237  20.323  31.943  1.00  0.00      RA0  N
ATOM    531 HH21 ARG A  58      28.541  19.809  32.441  1.00  0.00      RA0  H
ATOM    532 HH22 ARG A  58      30.071  19.808  31.658  1.00  0.00      RA0  H
ATOM    533  C   ARG A  58      27.929  20.296  27.806  1.00  0.00      RA0  C
ATOM    534  O   ARG A  58      26.718  20.205  27.682  1.00  0.00      RA0  O
ATOM    535  N   GLY A  59      28.672  19.309  28.271  1.00  0.00      RA0  N
ATOM    536  H   GLY A  59      29.661  19.430  28.407  1.00  0.00      RA0  H
ATOM    537  CA  GLY A  59      28.104  18.014  28.623  1.00  0.00      RA0  C
ATOM    538  C   GLY A  59      29.040  16.897  28.203  1.00  0.00      RA0  C
ATOM    539  O   GLY A  59      29.740  17.010  27.195  1.00  0.00      RA0  O
ATOM    540  N   SER A  60      29.039  15.806  28.966  1.00  0.00      RA0  N
ATOM    541  H   SER A  60      28.410  15.742  29.740  1.00  0.00      RA0  H
ATOM    542  CA  SER A  60      29.957  14.700  28.725  1.00  0.00      RA0  C
ATOM    543  CB  SER A  60      29.772  13.844  29.956  1.00  0.00      RA0  C
ATOM    544  OG  SER A  60      29.392  14.777  30.979  1.00  0.00      RA0  O
ATOM    545  HG  SER A  60      30.065  15.456  30.981  1.00  0.00      RA0  H
ATOM    546  C   SER A  60      29.752  14.043  27.361  1.00  0.00      RA0  C
ATOM    547  O   SER A  60      30.701  13.465  26.814  1.00  0.00      RA0  O
ATOM    548  N   ARG A  61      28.539  14.152  26.803  1.00  0.00      RA0  N
ATOM    549  H   ARG A  61      27.846  14.722  27.240  1.00  0.00      RA0  H
ATOM    550  CA  ARG A  61      28.235  13.580  25.491  1.00  0.00      RA0  C
ATOM    551  CB  ARG A  61      26.829  12.992  25.543  1.00  0.00      RA0  C
ATOM    552  CG  ARG A  61      26.640  12.140  26.803  1.00  0.00      RA0  C
ATOM    553  CD  ARG A  61      25.264  11.481  26.862  1.00  0.00      RA0  C
ATOM    554  NE  ARG A  61      25.061  10.707  25.646  1.00  0.00      RA0  N
ATOM    555  HE  ARG A  61      25.885  10.391  25.153  1.00  0.00      RA0  H
ATOM    556  CZ  ARG A  61      23.825  10.517  25.114  1.00  0.00      RA0  C
ATOM    557  NH1 ARG A  61      22.737  10.931  25.806  1.00  0.00      RA0  N
ATOM    558 HH11 ARG A  61      21.793  10.907  25.446  1.00  0.00      RA0  H
ATOM    559 HH12 ARG A  61      22.832  11.319  26.725  1.00  0.00      RA0  H
ATOM    560  NH2 ARG A  61      23.735   9.933  23.904  1.00  0.00      RA0  N
ATOM    561 HH21 ARG A  61      22.886   9.708  23.428  1.00  0.00      RA0  H
ATOM    562 HH22 ARG A  61      24.591   9.703  23.395  1.00  0.00      RA0  H
ATOM    563  C   ARG A  61      28.377  14.586  24.343  1.00  0.00      RA0  C
ATOM    564  O   ARG A  61      27.883  14.349  23.255  1.00  0.00      RA0  O
ATOM    565  N   THR A  62      29.068  15.696  24.556  1.00  0.00      RA0  N
ATOM    566  H   THR A  62      29.506  15.911  25.431  1.00  0.00      RA0  H
ATOM    567  CA  THR A  62      29.125  16.716  23.498  1.00  0.00      RA0  C
ATOM    568  CB  THR A  62      29.756  17.996  24.036  1.00  0.00      RA0  C
ATOM    569  OG1 THR A  62      29.008  18.443  25.167  1.00  0.00      RA0  O
ATOM    570  HG1 THR A  62      29.540  18.237  25.929  1.00  0.00      RA0  H
ATOM    571  CG2 THR A  62      29.792  19.095  22.978  1.00  0.00      RA0  C
ATOM    572  C   THR A  62      29.753  16.227  22.195  1.00  0.00      RA0  C
ATOM    573  O   THR A  62      29.208  16.500  21.115  1.00  0.00      RA0  O
ATOM    574  N   ARG A  63      30.862  15.494  22.279  1.00  0.00      RA0  N
ATOM    575  H   ARG A  63      31.246  15.287  23.180  1.00  0.00      RA0  H
ATOM    576  CA  ARG A  63      31.512  14.989  21.056  1.00  0.00      RA0  C
ATOM    577  CB  ARG A  63      32.856  14.323  21.352  1.00  0.00      RA0  C
ATOM    578  CG  ARG A  63      33.634  14.125  20.049  1.00  0.00      RA0  C
ATOM    579  CD  ARG A  63      34.935  13.336  20.183  1.00  0.00      RA0  C
ATOM    580  NE  ARG A  63      35.882  13.966  21.099  1.00  0.00      RA0  N
ATOM    581  HE  ARG A  63      35.779  13.862  22.104  1.00  0.00      RA0  H
ATOM    582  CZ  ARG A  63      36.983  14.619  20.632  1.00  0.00      RA0  C
ATOM    583  NH1 ARG A  63      37.124  14.869  19.316  1.00  0.00      RA0  N
ATOM    584 HH11 ARG A  63      37.960  15.311  18.970  1.00  0.00      RA0  H
ATOM    585 HH12 ARG A  63      36.428  14.662  18.623  1.00  0.00      RA0  H
ATOM    586  NH2 ARG A  63      37.928  15.008  21.502  1.00  0.00      RA0  N
ATOM    587 HH21 ARG A  63      38.784  15.455  21.241  1.00  0.00      RA0  H
ATOM    588 HH22 ARG A  63      37.747  14.844  22.492  1.00  0.00      RA0  H
ATOM    589  C   ARG A  63      30.575  14.030  20.331  1.00  0.00      RA0  C
ATOM    590  O   ARG A  63      30.398  14.108  19.117  1.00  0.00      RA0  O
ATOM    591  N   GLU A  64      29.966  13.136  21.094  1.00  0.00      RA0  N
ATOM    592  H   GLU A  64      30.094  13.169  22.083  1.00  0.00      RA0  H
ATOM    593  CA  GLU A  64      29.007  12.179  20.558  1.00  0.00      RA0  C
ATOM    594  CB  GLU A  64      28.368  11.350  21.675  1.00  0.00      RA0  C
ATOM    595  CG  GLU A  64      27.355  10.337  21.130  1.00  0.00      RA0  C
ATOM    596  CD  GLU A  64      26.443   9.865  22.244  1.00  0.00      RA0  C
ATOM    597  OE1 GLU A  64      26.637  10.267  23.383  1.00  0.00      RA0  O
ATOM    598  OE2 GLU A  64      25.502   9.123  21.980  1.00  0.00      RA0  O
ATOM    599  C   GLU A  64      27.896  12.887  19.786  1.00  0.00      RA0  C
ATOM    600  O   GLU A  64      27.583  12.517  18.641  1.00  0.00      RA0  O
ATOM    601  N   PHE A  65      27.315  13.903  20.412  1.00  0.00      RA0  N
ATOM    602  H   PHE A  65      27.592  14.105  21.353  1.00  0.00      RA0  H
ATOM    603  CA  PHE A  65      26.271  14.717  19.787  1.00  0.00      RA0  C
ATOM    604  CB  PHE A  65      25.863  15.845  20.739  1.00  0.00      RA0  C
ATOM    605  CG  PHE A  65      24.977  16.851  20.041  1.00  0.00      RA0  C
ATOM    606  CD1 PHE A  65      23.863  16.437  19.319  1.00  0.00      RA0  C
ATOM    607  CD2 PHE A  65      25.288  18.204  20.120  1.00  0.00      RA0  C
ATOM    608  CE1 PHE A  65      23.078  17.374  18.658  1.00  0.00      RA0  C
ATOM    609  CE2 PHE A  65      24.498  19.141  19.465  1.00  0.00      RA0  C
ATOM    610  CZ  PHE A  65      23.397  18.724  18.727  1.00  0.00      RA0  C
ATOM    611  C   PHE A  65      26.731  15.273  18.458  1.00  0.00      RA0  C
ATOM    612  O   PHE A  65      26.046  15.148  17.451  1.00  0.00      RA0  O
ATOM    613  N   LEU A  66      27.892  15.922  18.460  1.00  0.00      RA0  N
ATOM    614  H   LEU A  66      28.440  15.950  19.300  1.00  0.00      RA0  H
ATOM    615  CA  LEU A  66      28.377  16.573  17.243  1.00  0.00      RA0  C
ATOM    616  CB  LEU A  66      29.517  17.530  17.567  1.00  0.00      RA0  C
ATOM    617  CG  LEU A  66      29.016  18.732  18.362  1.00  0.00      RA0  C
ATOM    618  CD1 LEU A  66      30.163  19.643  18.786  1.00  0.00      RA0  C
ATOM    619  CD2 LEU A  66      27.938  19.497  17.594  1.00  0.00      RA0  C
ATOM    620  C   LEU A  66      28.764  15.604  16.132  1.00  0.00      RA0  C
ATOM    621  O   LEU A  66      28.697  15.968  14.960  1.00  0.00      RA0  O
ATOM    622  N   ARG A  67      29.192  14.397  16.484  1.00  0.00      RA0  N
ATOM    623  H   ARG A  67      29.254  14.163  17.457  1.00  0.00      RA0  H
ATOM    624  CA  ARG A  67      29.454  13.340  15.473  1.00  0.00      RA0  C
ATOM    625  CB  ARG A  67      30.064  12.062  16.058  1.00  0.00      RA0  C
ATOM    626  CG  ARG A  67      31.421  12.178  16.747  1.00  0.00      RA0  C
ATOM    627  CD  ARG A  67      32.069  10.803  16.948  1.00  0.00      RA0  C
ATOM    628  NE  ARG A  67      32.582  10.273  15.682  1.00  0.00      RA0  N
ATOM    629  HE  ARG A  67      33.032  10.935  15.057  1.00  0.00      RA0  H
ATOM    630  CZ  ARG A  67      32.527   8.946  15.361  1.00  0.00      RA0  C
ATOM    631  NH1 ARG A  67      31.855   8.081  16.156  1.00  0.00      RA0  N
ATOM    632 HH11 ARG A  67      31.786   7.099  15.944  1.00  0.00      RA0  H
ATOM    633 HH12 ARG A  67      31.388   8.395  16.987  1.00  0.00      RA0  H
ATOM    634  NH2 ARG A  67      33.146   8.522  14.241  1.00  0.00      RA0  N
ATOM    635 HH21 ARG A  67      33.157   7.568  13.926  1.00  0.00      RA0  H
ATOM    636 HH22 ARG A  67      33.631   9.200  13.662  1.00  0.00      RA0  H
ATOM    637  C   ARG A  67      28.188  12.911  14.731  1.00  0.00      RA0  C
ATOM    638  O   ARG A  67      28.254  12.355  13.637  1.00  0.00      RA0  O
ATOM    639  N   TYR A  68      27.042  13.117  15.373  1.00  0.00      RA0  N
ATOM    640  H   TYR A  68      27.043  13.518  16.290  1.00  0.00      RA0  H
ATOM    641  CA  TYR A  68      25.729  12.846  14.764  1.00  0.00      RA0  C
ATOM    642  CB  TYR A  68      24.782  12.375  15.868  1.00  0.00      RA0  C
ATOM    643  CG  TYR A  68      23.394  12.166  15.321  1.00  0.00      RA0  C
ATOM    644  CD1 TYR A  68      23.184  11.265  14.286  1.00  0.00      RA0  C
ATOM    645  CE1 TYR A  68      21.903  11.071  13.789  1.00  0.00      RA0  C
ATOM    646  CD2 TYR A  68      22.327  12.875  15.859  1.00  0.00      RA0  C
ATOM    647  CE2 TYR A  68      21.044  12.676  15.365  1.00  0.00      RA0  C
ATOM    648  CZ  TYR A  68      20.834  11.772  14.330  1.00  0.00      RA0  C
ATOM    649  OH  TYR A  68      19.563  11.572  13.834  1.00  0.00      RA0  O
ATOM    650  HH  TYR A  68      19.612  10.831  13.236  1.00  0.00      RA0  H
ATOM    651  C   TYR A  68      25.182  14.082  14.049  1.00  0.00      RA0  C
ATOM    652  O   TYR A  68      24.587  14.004  12.970  1.00  0.00      RA0  O
ATOM    653  N   LEU A  69      25.409  15.257  14.618  1.00  0.00      RA0  N
ATOM    654  H   LEU A  69      25.887  15.288  15.496  1.00  0.00      RA0  H
ATOM    655  CA  LEU A  69      24.885  16.493  14.010  1.00  0.00      RA0  C
ATOM    656  CB  LEU A  69      24.988  17.622  15.037  1.00  0.00      RA0  C
ATOM    657  CG  LEU A  69      24.234  18.890  14.637  1.00  0.00      RA0  C
ATOM    658  CD1 LEU A  69      22.722  18.678  14.680  1.00  0.00      RA0  C
ATOM    659  CD2 LEU A  69      24.662  20.100  15.467  1.00  0.00      RA0  C
ATOM    660  C   LEU A  69      25.563  16.920  12.701  1.00  0.00      RA0  C
ATOM    661  O   LEU A  69      24.902  17.411  11.761  1.00  0.00      RA0  O
ATOM    662  N   LEU A  70      26.889  16.776  12.653  1.00  0.00      RA0  N
ATOM    663  H   LEU A  70      27.368  16.243  13.354  1.00  0.00      RA0  H
ATOM    664  CA  LEU A  70      27.696  17.335  11.584  1.00  0.00      RA0  C
ATOM    665  CB  LEU A  70      28.893  18.083  12.170  1.00  0.00      RA0  C
ATOM    666  CG  LEU A  70      28.493  19.190  13.146  1.00  0.00      RA0  C
ATOM    667  CD1 LEU A  70      29.708  19.779  13.863  1.00  0.00      RA0  C
ATOM    668  CD2 LEU A  70      27.654  20.270  12.465  1.00  0.00      RA0  C
ATOM    669  C   LEU A  70      28.190  16.294  10.605  1.00  0.00      RA0  C
ATOM    670  O   LEU A  70      28.403  15.156  10.966  1.00  0.00      RA0  O
ATOM    671  N   ALA A  71      28.416  16.706   9.355  1.00  0.00      RA0  N
ATOM    672  H   ALA A  71      28.294  17.675   9.132  1.00  0.00      RA0  H
ATOM    673  CA  ALA A  71      28.853  15.767   8.340  1.00  0.00      RA0  C
ATOM    674  CB  ALA A  71      28.327  16.196   6.973  1.00  0.00      RA0  C
ATOM    675  C   ALA A  71      30.368  15.588   8.235  1.00  0.00      RA0  C
ATOM    676  O   ALA A  71      30.833  14.540   7.759  1.00  0.00      RA0  O
ATOM    677  N   ASN A  72      31.134  16.589   8.665  1.00  0.00      RA0  N
ATOM    678  H   ASN A  72      30.720  17.410   9.060  1.00  0.00      RA0  H
ATOM    679  CA  ASN A  72      32.539  16.342   8.981  1.00  0.00      RA0  C
ATOM    680  CB  ASN A  72      33.335  17.641   9.076  1.00  0.00      RA0  C
ATOM    681  CG  ASN A  72      34.809  17.397   8.825  1.00  0.00      RA0  C
ATOM    682  OD1 ASN A  72      35.350  16.316   9.022  1.00  0.00      RA0  O
ATOM    683  ND2 ASN A  72      35.459  18.478   8.375  1.00  0.00      RA0  N
ATOM    684 HD21 ASN A  72      34.999  19.358   8.215  1.00  0.00      RA0  H
ATOM    685 HD22 ASN A  72      36.434  18.386   8.187  1.00  0.00      RA0  H
ATOM    686  C   ASN A  72      32.503  15.581  10.309  1.00  0.00      RA0  C
ATOM    687  O   ASN A  72      31.427  15.435  10.899  1.00  0.00      RA0  O
ATOM    688  N   ASP A  73      33.647  15.069  10.759  1.00  0.00      RA0  N
ATOM    689  H   ASP A  73      34.521  15.249  10.304  1.00  0.00      RA0  H
ATOM    690  CA  ASP A  73      33.706  14.238  11.957  1.00  0.00      RA0  C
ATOM    691  CB  ASP A  73      34.139  12.786  11.749  1.00  0.00      RA0  C
ATOM    692  CG  ASP A  73      33.834  11.995  13.015  1.00  0.00      RA0  C
ATOM    693  OD1 ASP A  73      33.296  12.553  13.967  1.00  0.00      RA0  O
ATOM    694  OD2 ASP A  73      34.106  10.800  13.059  1.00  0.00      RA0  O
ATOM    695  C   ASP A  73      34.573  14.867  13.033  1.00  0.00      RA0  C
ATOM    696  O   ASP A  73      35.803  14.869  12.924  1.00  0.00      RA0  O
ATOM    697  N   VAL A  74      33.951  15.352  14.101  1.00  0.00      RA0  N
ATOM    698  H   VAL A  74      32.986  15.108  14.201  1.00  0.00      RA0  H
ATOM    699  CA  VAL A  74      34.717  16.007  15.148  1.00  0.00      RA0  C
ATOM    700  CB  VAL A  74      33.791  16.798  16.069  1.00  0.00      RA0  C
ATOM    701  CG1 VAL A  74      33.055  17.883  15.283  1.00  0.00      RA0  C
ATOM    702  CG2 VAL A  74      32.828  15.868  16.805  1.00  0.00      RA0  C
ATOM    703  C   VAL A  74      35.604  15.060  15.948  1.00  0.00      RA0  C
ATOM    704  O   VAL A  74      36.333  15.528  16.833  1.00  0.00      RA0  O
ATOM    705  N   ALA A  75      35.537  13.750  15.655  1.00  0.00      RA0  N
ATOM    706  H   ALA A  75      34.899  13.420  14.953  1.00  0.00      RA0  H
ATOM    707  CA  ALA A  75      36.504  12.790  16.211  1.00  0.00      RA0  C
ATOM    708  CB  ALA A  75      36.227  11.372  15.714  1.00  0.00      RA0  C
ATOM    709  C   ALA A  75      37.930  13.195  15.816  1.00  0.00      RA0  C
ATOM    710  O   ALA A  75      38.893  12.833  16.499  1.00  0.00      RA0  O
ATOM    711  N   LYS A  76      38.038  13.933  14.713  1.00  0.00      RA0  N
ATOM    712  H   LYS A  76      37.217  14.141  14.174  1.00  0.00      RA0  H
ATOM    713  CA  LYS A  76      39.319  14.412  14.204  1.00  0.00      RA0  C
ATOM    714  CB  LYS A  76      39.187  14.892  12.755  1.00  0.00      RA0  C
ATOM    715  CG  LYS A  76      39.481  13.843  11.680  1.00  0.00      RA0  C
ATOM    716  CD  LYS A  76      40.658  14.271  10.793  1.00  0.00      RA0  C
ATOM    717  CE  LYS A  76      40.986  13.258   9.691  1.00  0.00      RA0  C
ATOM    718  NZ  LYS A  76      42.259  13.619   9.052  1.00  0.00      RA0  N
ATOM    719  HZ1 LYS A  76      42.574  12.868   8.410  1.00  0.00      RA0  H
ATOM    720  HZ2 LYS A  76      42.175  14.507   8.513  1.00  0.00      RA0  H
ATOM    721  HZ3 LYS A  76      43.005  13.751   9.772  1.00  0.00      RA0  H
ATOM    722  C   LYS A  76      39.898  15.565  15.013  1.00  0.00      RA0  C
ATOM    723  O   LYS A  76      41.055  15.924  14.815  1.00  0.00      RA0  O
ATOM    724  N   LEU A  77      39.123  16.143  15.923  1.00  0.00      RA0  N
ATOM    725  H   LEU A  77      38.219  15.767  16.110  1.00  0.00      RA0  H
ATOM    726  CA  LEU A  77      39.623  17.176  16.810  1.00  0.00      RA0  C
ATOM    727  CB  LEU A  77      38.503  18.149  17.159  1.00  0.00      RA0  C
ATOM    728  CG  LEU A  77      37.869  18.803  15.932  1.00  0.00      RA0  C
ATOM    729  CD1 LEU A  77      36.739  19.765  16.306  1.00  0.00      RA0  C
ATOM    730  CD2 LEU A  77      38.920  19.473  15.053  1.00  0.00      RA0  C
ATOM    731  C   LEU A  77      40.167  16.489  18.054  1.00  0.00      RA0  C
ATOM    732  O   LEU A  77      39.427  16.189  18.980  1.00  0.00      RA0  O
ATOM    733  N   THR A  78      41.473  16.235  18.068  1.00  0.00      RA0  N
ATOM    734  H   THR A  78      41.974  16.304  17.201  1.00  0.00      RA0  H
ATOM    735  CA  THR A  78      42.107  15.488  19.185  1.00  0.00      RA0  C
ATOM    736  CB  THR A  78      42.766  14.246  18.575  1.00  0.00      RA0  C
ATOM    737  OG1 THR A  78      42.799  14.365  17.145  1.00  0.00      RA0  O
ATOM    738  HG1 THR A  78      43.721  14.334  16.876  1.00  0.00      RA0  H
ATOM    739  CG2 THR A  78      42.021  12.973  18.977  1.00  0.00      RA0  C
ATOM    740  C   THR A  78      43.078  16.304  20.027  1.00  0.00      RA0  C
ATOM    741  O   THR A  78      43.410  15.889  21.155  1.00  0.00      RA0  O
ATOM    742  N   LYS A  79      43.528  17.453  19.501  1.00  0.00      RA0  N
ATOM    743  H   LYS A  79      43.173  17.759  18.619  1.00  0.00      RA0  H
ATOM    744  CA  LYS A  79      44.312  18.401  20.272  1.00  0.00      RA0  C
ATOM    745  CB  LYS A  79      45.389  19.003  19.362  1.00  0.00      RA0  C
ATOM    746  CG  LYS A  79      46.184  18.001  18.511  1.00  0.00      RA0  C
ATOM    747  CD  LYS A  79      47.044  18.718  17.462  1.00  0.00      RA0  C
ATOM    748  CE  LYS A  79      47.940  17.812  16.606  1.00  0.00      RA0  C
ATOM    749  NZ  LYS A  79      47.154  16.891  15.785  1.00  0.00      RA0  N
ATOM    750  HZ1 LYS A  79      47.771  16.356  15.141  1.00  0.00      RA0  H
ATOM    751  HZ2 LYS A  79      46.688  16.155  16.361  1.00  0.00      RA0  H
ATOM    752  HZ3 LYS A  79      46.434  17.362  15.201  1.00  0.00      RA0  H
ATOM    753  C   LYS A  79      43.414  19.517  20.757  1.00  0.00      RA0  C
ATOM    754  O   LYS A  79      42.652  20.118  19.980  1.00  0.00      RA0  O
ATOM    755  N   SER A  80      43.494  19.801  22.042  1.00  0.00      RA0  N
ATOM    756  H   SER A  80      44.166  19.338  22.615  1.00  0.00      RA0  H
ATOM    757  CA  SER A  80      42.700  20.851  22.634  1.00  0.00      RA0  C
ATOM    758  CB  SER A  80      43.133  20.915  24.107  1.00  0.00      RA0  C
ATOM    759  OG  SER A  80      42.237  21.679  24.915  1.00  0.00      RA0  O
ATOM    760  HG  SER A  80      41.462  21.146  25.075  1.00  0.00      RA0  H
ATOM    761  C   SER A  80      42.842  22.179  21.880  1.00  0.00      RA0  C
ATOM    762  O   SER A  80      43.950  22.597  21.542  1.00  0.00      RA0  O
ATOM    763  N   GLY A  81      41.709  22.810  21.592  1.00  0.00      RA0  N
ATOM    764  H   GLY A  81      40.842  22.390  21.852  1.00  0.00      RA0  H
ATOM    765  CA  GLY A  81      41.659  24.027  20.776  1.00  0.00      RA0  C
ATOM    766  C   GLY A  81      41.477  23.854  19.277  1.00  0.00      RA0  C
ATOM    767  O   GLY A  81      41.195  24.831  18.591  1.00  0.00      RA0  O
ATOM    768  N   LYS A  82      41.617  22.633  18.765  1.00  0.00      RA0  N
ATOM    769  H   LYS A  82      41.751  21.856  19.382  1.00  0.00      RA0  H
ATOM    770  CA  LYS A  82      41.534  22.380  17.344  1.00  0.00      RA0  C
ATOM    771  CB  LYS A  82      42.147  21.030  16.911  1.00  0.00      RA0  C
ATOM    772  CG  LYS A  82      42.356  20.820  15.389  1.00  0.00      RA0  C
ATOM    773  CD  LYS A  82      43.354  21.760  14.685  1.00  0.00      RA0  C
ATOM    774  CE  LYS A  82      43.375  21.659  13.145  1.00  0.00      RA0  C
ATOM    775  NZ  LYS A  82      44.199  22.712  12.514  1.00  0.00      RA0  N
ATOM    776  HZ1 LYS A  82      43.859  22.945  11.557  1.00  0.00      RA0  H
ATOM    777  HZ2 LYS A  82      44.221  23.630  13.000  1.00  0.00      RA0  H
ATOM    778  HZ3 LYS A  82      45.183  22.442  12.307  1.00  0.00      RA0  H
ATOM    779  C   LYS A  82      40.106  22.609  16.820  1.00  0.00      RA0  C
ATOM    780  O   LYS A  82      39.126  22.282  17.484  1.00  0.00      RA0  O
ATOM    781  N   ALA A  83      40.029  23.199  15.641  1.00  0.00      RA0  N
ATOM    782  H   ALA A  83      40.860  23.396  15.117  1.00  0.00      RA0  H
ATOM    783  CA  ALA A  83      38.765  23.489  14.979  1.00  0.00      RA0  C
ATOM    784  CB  ALA A  83      38.622  24.990  14.743  1.00  0.00      RA0  C
ATOM    785  C   ALA A  83      38.671  22.791  13.623  1.00  0.00      RA0  C
ATOM    786  O   ALA A  83      39.659  22.429  13.001  1.00  0.00      RA0  O
ATOM    787  N   LEU A  84      37.443  22.581  13.172  1.00  0.00      RA0  N
ATOM    788  H   LEU A  84      36.642  22.830  13.724  1.00  0.00      RA0  H
ATOM    789  CA  LEU A  84      37.234  22.187  11.795  1.00  0.00      RA0  C
ATOM    790  CB  LEU A  84      37.213  20.656  11.590  1.00  0.00      RA0  C
ATOM    791  CG  LEU A  84      36.149  19.794  12.286  1.00  0.00      RA0  C
ATOM    792  CD1 LEU A  84      34.757  19.922  11.675  1.00  0.00      RA0  C
ATOM    793  CD2 LEU A  84      36.564  18.322  12.285  1.00  0.00      RA0  C
ATOM    794  C   LEU A  84      36.040  22.924  11.189  1.00  0.00      RA0  C
ATOM    795  O   LEU A  84      35.225  23.529  11.883  1.00  0.00      RA0  O
ATOM    796  N   TYR A  85      35.998  22.850   9.877  1.00  0.00      RA0  N
ATOM    797  H   TYR A  85      36.689  22.298   9.415  1.00  0.00      RA0  H
ATOM    798  CA  TYR A  85      34.907  23.412   9.072  1.00  0.00      RA0  C
ATOM    799  CB  TYR A  85      35.588  24.100   7.889  1.00  0.00      RA0  C
ATOM    800  CG  TYR A  85      34.584  24.514   6.855  1.00  0.00      RA0  C
ATOM    801  CD1 TYR A  85      33.731  25.604   7.113  1.00  0.00      RA0  C
ATOM    802  CE1 TYR A  85      32.791  25.952   6.137  1.00  0.00      RA0  C
ATOM    803  CD2 TYR A  85      34.533  23.771   5.663  1.00  0.00      RA0  C
ATOM    804  CE2 TYR A  85      33.587  24.119   4.693  1.00  0.00      RA0  C
ATOM    805  CZ  TYR A  85      32.741  25.211   4.941  1.00  0.00      RA0  C
ATOM    806  OH  TYR A  85      31.871  25.578   3.936  1.00  0.00      RA0  O
ATOM    807  HH  TYR A  85      31.109  26.007   4.348  1.00  0.00      RA0  H
ATOM    808  C   TYR A  85      33.967  22.272   8.678  1.00  0.00      RA0  C
ATOM    809  O   TYR A  85      34.404  21.226   8.177  1.00  0.00      RA0  O
ATOM    810  N   SER A  86      32.653  22.482   8.855  1.00  0.00      RA0  N
ATOM    811  H   SER A  86      32.284  23.343   9.221  1.00  0.00      RA0  H
ATOM    812  CA  SER A  86      31.685  21.431   8.538  1.00  0.00      RA0  C
ATOM    813  CB  SER A  86      31.442  20.596   9.808  1.00  0.00      RA0  C
ATOM    814  OG  SER A  86      30.652  19.420   9.542  1.00  0.00      RA0  O
ATOM    815  HG  SER A  86      29.740  19.710   9.506  1.00  0.00      RA0  H
ATOM    816  C   SER A  86      30.361  21.981   8.001  1.00  0.00      RA0  C
ATOM    817  O   SER A  86      29.965  23.107   8.309  1.00  0.00      RA0  O
ATOM    818  N   GLY A  87      29.716  21.168   7.167  1.00  0.00      RA0  N
ATOM    819  H   GLY A  87      30.150  20.298   6.937  1.00  0.00      RA0  H
ATOM    820  CA  GLY A  87      28.287  21.302   6.928  1.00  0.00      RA0  C
ATOM    821  C   GLY A  87      27.473  20.679   8.039  1.00  0.00      RA0  C
ATOM    822  O   GLY A  87      27.917  19.744   8.707  1.00  0.00      RA0  O
ATOM    823  N   MSE A  88      26.250  21.194   8.186  1.00  0.00      RA0  N
ATOM    824  H   MSE A  88      25.967  21.983   7.631  1.00  0.00      RA0  H
ATOM    825  CA  MSE A  88      25.238  20.667   9.074  1.00  0.00      RA0  C
ATOM    826  CB  MSE A  88      24.886  21.679  10.164  1.00  0.00      RA0  C
ATOM    827  CG  MSE A  88      23.740  21.201  11.056  1.00  0.00      RA0  C
ATOM    828  SE  MSE A  88      23.484  22.277  12.475  1.00  0.00      RA0  S
ATOM    829  CE  MSE A  88      23.348  23.838  11.589  1.00  0.00      RA0  C
ATOM    830  C   MSE A  88      24.063  20.421   8.138  1.00  0.00      RA0  C
ATOM    831  O   MSE A  88      23.555  21.362   7.509  1.00  0.00      RA0  O
ATOM    832  N   LEU A  89      23.687  19.165   8.001  1.00  0.00      RA0  N
ATOM    833  H   LEU A  89      23.955  18.466   8.665  1.00  0.00      RA0  H
ATOM    834  CA  LEU A  89      22.754  18.756   6.944  1.00  0.00      RA0  C
ATOM    835  CB  LEU A  89      23.297  17.565   6.155  1.00  0.00      RA0  C
ATOM    836  CG  LEU A  89      24.713  17.729   5.610  1.00  0.00      RA0  C
ATOM    837  CD1 LEU A  89      25.133  16.479   4.839  1.00  0.00      RA0  C
ATOM    838  CD2 LEU A  89      24.883  18.997   4.774  1.00  0.00      RA0  C
ATOM    839  C   LEU A  89      21.370  18.368   7.461  1.00  0.00      RA0  C
ATOM    840  O   LEU A  89      21.208  17.885   8.590  1.00  0.00      RA0  O
ATOM    841  N   ASN A  90      20.384  18.489   6.575  1.00  0.00      RA0  N
ATOM    842  H   ASN A  90      20.622  18.781   5.647  1.00  0.00      RA0  H
ATOM    843  CA  ASN A  90      19.064  17.944   6.872  1.00  0.00      RA0  C
ATOM    844  CB  ASN A  90      17.974  18.781   6.186  1.00  0.00      RA0  C
ATOM    845  CG  ASN A  90      18.147  18.787   4.675  1.00  0.00      RA0  C
ATOM    846  OD1 ASN A  90      18.359  17.760   4.038  1.00  0.00      RA0  O
ATOM    847  ND2 ASN A  90      18.029  20.007   4.124  1.00  0.00      RA0  N
ATOM    848 HD21 ASN A  90      17.942  20.833   4.697  1.00  0.00      RA0  H
ATOM    849 HD22 ASN A  90      18.034  20.216   3.141  1.00  0.00      RA0  H
ATOM    850  C   ASN A  90      19.018  16.487   6.403  1.00  0.00      RA0  C
ATOM    851  O   ASN A  90      19.973  15.979   5.830  1.00  0.00      RA0  O
ATOM    852  N   ALA A  91      17.918  15.791   6.668  1.00  0.00      RA0  N
ATOM    853  H   ALA A  91      17.128  16.247   7.072  1.00  0.00      RA0  H
ATOM    854  CA  ALA A  91      17.838  14.369   6.357  1.00  0.00      RA0  C
ATOM    855  CB  ALA A  91      16.559  13.765   6.935  1.00  0.00      RA0  C
ATOM    856  C   ALA A  91      17.886  14.091   4.858  1.00  0.00      RA0  C
ATOM    857  O   ALA A  91      18.229  12.989   4.455  1.00  0.00      RA0  O
ATOM    858  N   SER A  92      17.542  15.083   4.027  1.00  0.00      RA0  N
ATOM    859  H   SER A  92      17.301  15.996   4.351  1.00  0.00      RA0  H
ATOM    860  CA  SER A  92      17.594  14.959   2.575  1.00  0.00      RA0  C
ATOM    861  CB  SER A  92      16.542  15.951   2.128  1.00  0.00      RA0  C
ATOM    862  OG  SER A  92      15.732  16.210   3.290  1.00  0.00      RA0  O
ATOM    863  HG  SER A  92      15.110  16.875   3.024  1.00  0.00      RA0  H
ATOM    864  C   SER A  92      18.997  15.185   2.018  1.00  0.00      RA0  C
ATOM    865  O   SER A  92      19.215  15.090   0.808  1.00  0.00      RA0  O
ATOM    866  N   GLY A  93      19.932  15.485   2.901  1.00  0.00      RA0  N
ATOM    867  H   GLY A  93      19.695  15.646   3.861  1.00  0.00      RA0  H
ATOM    868  CA  GLY A  93      21.322  15.742   2.489  1.00  0.00      RA0  C
ATOM    869  C   GLY A  93      21.556  17.152   1.966  1.00  0.00      RA0  C
ATOM    870  O   GLY A  93      22.609  17.446   1.413  1.00  0.00      RA0  O
ATOM    871  N   GLY A  94      20.597  18.049   2.151  1.00  0.00      RA0  N
ATOM    872  H   GLY A  94      19.808  17.802   2.714  1.00  0.00      RA0  H
ATOM    873  CA  GLY A  94      20.797  19.454   1.844  1.00  0.00      RA0  C
ATOM    874  C   GLY A  94      21.469  20.174   3.011  1.00  0.00      RA0  C
ATOM    875  O   GLY A  94      21.515  19.672   4.143  1.00  0.00      RA0  O
ATOM    876  N   VAL A  95      22.004  21.355   2.748  1.00  0.00      RA0  N
ATOM    877  H   VAL A  95      21.821  21.815   1.875  1.00  0.00      RA0  H
ATOM    878  CA  VAL A  95      22.779  22.059   3.750  1.00  0.00      RA0  C
ATOM    879  CB  VAL A  95      23.939  22.806   3.094  1.00  0.00      RA0  C
ATOM    880  CG1 VAL A  95      24.865  23.416   4.145  1.00  0.00      RA0  C
ATOM    881  CG2 VAL A  95      24.703  21.899   2.133  1.00  0.00      RA0  C
ATOM    882  C   VAL A  95      21.909  23.021   4.523  1.00  0.00      RA0  C
ATOM    883  O   VAL A  95      21.337  23.957   3.934  1.00  0.00      RA0  O
ATOM    884  N   ILE A  96      21.837  22.795   5.828  1.00  0.00      RA0  N
ATOM    885  H   ILE A  96      22.351  22.026   6.204  1.00  0.00      RA0  H
ATOM    886  CA  ILE A  96      21.205  23.724   6.764  1.00  0.00      RA0  C
ATOM    887  CB  ILE A  96      20.926  23.007   8.088  1.00  0.00      RA0  C
ATOM    888  CG2 ILE A  96      20.336  23.930   9.151  1.00  0.00      RA0  C
ATOM    889  CG1 ILE A  96      20.040  21.791   7.864  1.00  0.00      RA0  C
ATOM    890  CD1 ILE A  96      19.694  21.110   9.184  1.00  0.00      RA0  C
ATOM    891  C   ILE A  96      22.105  24.922   7.010  1.00  0.00      RA0  C
ATOM    892  O   ILE A  96      21.636  26.055   7.018  1.00  0.00      RA0  O
ATOM    893  N   ASP A  97      23.403  24.677   7.207  1.00  0.00      RA0  N
ATOM    894  H   ASP A  97      23.795  23.756   7.259  1.00  0.00      RA0  H
ATOM    895  CA  ASP A  97      24.364  25.760   7.328  1.00  0.00      RA0  C
ATOM    896  CB  ASP A  97      24.226  26.779   8.491  1.00  0.00      RA0  C
ATOM    897  CG  ASP A  97      24.672  28.149   7.949  1.00  0.00      RA0  C
ATOM    898  OD1 ASP A  97      24.950  28.220   6.759  1.00  0.00      RA0  O
ATOM    899  OD2 ASP A  97      24.745  29.148   8.673  1.00  0.00      RA0  O
ATOM    900  C   ASP A  97      25.776  25.150   7.217  1.00  0.00      RA0  C
ATOM    901  O   ASP A  97      25.940  23.916   7.271  1.00  0.00      RA0  O
ATOM    902  N   ASP A  98      26.755  26.031   7.049  1.00  0.00      RA0  N
ATOM    903  H   ASP A  98      26.538  27.013   7.030  1.00  0.00      RA0  H
ATOM    904  CA  ASP A  98      28.135  25.692   7.330  1.00  0.00      RA0  C
ATOM    905  CB  ASP A  98      29.045  25.731   6.082  1.00  0.00      RA0  C
ATOM    906  CG  ASP A  98      29.772  27.034   5.757  1.00  0.00      RA0  C
ATOM    907  OD1 ASP A  98      30.385  27.633   6.633  1.00  0.00      RA0  O
ATOM    908  OD2 ASP A  98      29.863  27.375   4.575  1.00  0.00      RA0  O
ATOM    909  C   ASP A  98      28.626  26.441   8.568  1.00  0.00      RA0  C
ATOM    910  O   ASP A  98      28.047  27.450   8.983  1.00  0.00      RA0  O
ATOM    911  N   LEU A  99      29.680  25.920   9.185  1.00  0.00      RA0  N
ATOM    912  H   LEU A  99      30.164  25.128   8.810  1.00  0.00      RA0  H
ATOM    913  CA  LEU A  99      30.116  26.463  10.453  1.00  0.00      RA0  C
ATOM    914  CB  LEU A  99      29.138  26.062  11.572  1.00  0.00      RA0  C
ATOM    915  CG  LEU A  99      28.691  24.590  11.593  1.00  0.00      RA0  C
ATOM    916  CD1 LEU A  99      29.737  23.622  12.153  1.00  0.00      RA0  C
ATOM    917  CD2 LEU A  99      27.360  24.437  12.328  1.00  0.00      RA0  C
ATOM    918  C   LEU A  99      31.535  26.002  10.793  1.00  0.00      RA0  C
ATOM    919  O   LEU A  99      32.080  25.076  10.152  1.00  0.00      RA0  O
ATOM    920  N   ILE A 100      32.117  26.674  11.778  1.00  0.00      RA0  N
ATOM    921  H   ILE A 100      31.590  27.392  12.237  1.00  0.00      RA0  H
ATOM    922  CA  ILE A 100      33.357  26.250  12.405  1.00  0.00      RA0  C
ATOM    923  CB  ILE A 100      34.326  27.435  12.502  1.00  0.00      RA0  C
ATOM    924  CG2 ILE A 100      35.665  27.023  13.117  1.00  0.00      RA0  C
ATOM    925  CG1 ILE A 100      34.524  28.106  11.143  1.00  0.00      RA0  C
ATOM    926  CD1 ILE A 100      35.328  27.235  10.178  1.00  0.00      RA0  C
ATOM    927  C   ILE A 100      33.032  25.724  13.796  1.00  0.00      RA0  C
ATOM    928  O   ILE A 100      32.209  26.305  14.514  1.00  0.00      RA0  O
ATOM    929  N   VAL A 101      33.655  24.612  14.165  1.00  0.00      RA0  N
ATOM    930  H   VAL A 101      34.335  24.195  13.556  1.00  0.00      RA0  H
ATOM    931  CA  VAL A 101      33.464  24.010  15.481  1.00  0.00      RA0  C
ATOM    932  CB  VAL A 101      32.660  22.709  15.375  1.00  0.00      RA0  C
ATOM    933  CG1 VAL A 101      33.143  21.846  14.217  1.00  0.00      RA0  C
ATOM    934  CG2 VAL A 101      32.628  21.943  16.701  1.00  0.00      RA0  C
ATOM    935  C   VAL A 101      34.820  23.781  16.126  1.00  0.00      RA0  C
ATOM    936  O   VAL A 101      35.731  23.291  15.460  1.00  0.00      RA0  O
ATOM    937  N   TYR A 102      34.922  24.184  17.397  1.00  0.00      RA0  N
ATOM    938  H   TYR A 102      34.095  24.472  17.869  1.00  0.00      RA0  H
ATOM    939  CA  TYR A 102      36.137  24.019  18.230  1.00  0.00      RA0  C
ATOM    940  CB  TYR A 102      36.493  25.319  18.961  1.00  0.00      RA0  C
ATOM    941  CG  TYR A 102      36.677  26.494  18.027  1.00  0.00      RA0  C
ATOM    942  CD1 TYR A 102      35.571  27.183  17.543  1.00  0.00      RA0  C
ATOM    943  CE1 TYR A 102      35.742  28.275  16.703  1.00  0.00      RA0  C
ATOM    944  CD2 TYR A 102      37.956  26.905  17.668  1.00  0.00      RA0  C
ATOM    945  CE2 TYR A 102      38.128  28.000  16.827  1.00  0.00      RA0  C
ATOM    946  CZ  TYR A 102      37.019  28.684  16.341  1.00  0.00      RA0  C
ATOM    947  OH  TYR A 102      37.168  29.768  15.501  1.00  0.00      RA0  O
ATOM    948  HH  TYR A 102      38.083  29.920  15.291  1.00  0.00      RA0  H
ATOM    949  C   TYR A 102      35.944  22.933  19.282  1.00  0.00      RA0  C
ATOM    950  O   TYR A 102      34.884  22.843  19.913  1.00  0.00      RA0  O
ATOM    951  N   TYR A 103      36.987  22.137  19.493  1.00  0.00      RA0  N
ATOM    952  H   TYR A 103      37.827  22.280  18.962  1.00  0.00      RA0  H
ATOM    953  CA  TYR A 103      37.063  21.205  20.621  1.00  0.00      RA0  C
ATOM    954  CB  TYR A 103      37.630  19.881  20.114  1.00  0.00      RA0  C
ATOM    955  CG  TYR A 103      38.380  19.100  21.167  1.00  0.00      RA0  C
ATOM    956  CD1 TYR A 103      37.749  18.642  22.318  1.00  0.00      RA0  C
ATOM    957  CE1 TYR A 103      38.470  17.911  23.255  1.00  0.00      RA0  C
ATOM    958  CD2 TYR A 103      39.725  18.824  20.957  1.00  0.00      RA0  C
ATOM    959  CE2 TYR A 103      40.439  18.082  21.887  1.00  0.00      RA0  C
ATOM    960  CZ  TYR A 103      39.813  17.626  23.039  1.00  0.00      RA0  C
ATOM    961  OH  TYR A 103      40.528  16.891  23.961  1.00  0.00      RA0  O
ATOM    962  HH  TYR A 103      41.353  16.611  23.583  1.00  0.00      RA0  H
ATOM    963  C   TYR A 103      37.952  21.838  21.675  1.00  0.00      RA0  C
ATOM    964  O   TYR A 103      39.070  22.255  21.346  1.00  0.00      RA0  O
ATOM    965  N   PHE A 104      37.469  21.916  22.917  1.00  0.00      RA0  N
ATOM    966  H   PHE A 104      36.546  21.584  23.132  1.00  0.00      RA0  H
ATOM    967  CA  PHE A 104      38.297  22.371  24.068  1.00  0.00      RA0  C
ATOM    968  CB  PHE A 104      37.656  23.568  24.763  1.00  0.00      RA0  C
ATOM    969  CG  PHE A 104      37.587  24.726  23.798  1.00  0.00      RA0  C
ATOM    970  CD1 PHE A 104      38.760  25.278  23.295  1.00  0.00      RA0  C
ATOM    971  CD2 PHE A 104      36.355  25.243  23.419  1.00  0.00      RA0  C
ATOM    972  CE1 PHE A 104      38.702  26.361  22.427  1.00  0.00      RA0  C
ATOM    973  CE2 PHE A 104      36.297  26.328  22.555  1.00  0.00      RA0  C
ATOM    974  CZ  PHE A 104      37.469  26.892  22.066  1.00  0.00      RA0  C
ATOM    975  C   PHE A 104      38.549  21.234  25.057  1.00  0.00      RA0  C
ATOM    976  O   PHE A 104      39.695  20.881  25.318  1.00  0.00      RA0  O
ATOM    977  N   THR A 105      37.473  20.666  25.599  1.00  0.00      RA0  N
ATOM    978  H   THR A 105      36.550  21.024  25.445  1.00  0.00      RA0  H
ATOM    979  CA  THR A 105      37.528  19.428  26.379  1.00  0.00      RA0  C
ATOM    980  CB  THR A 105      37.444  19.952  27.794  1.00  0.00      RA0  C
ATOM    981  OG1 THR A 105      37.279  21.376  27.699  1.00  0.00      RA0  O
ATOM    982  HG1 THR A 105      37.362  21.720  28.579  1.00  0.00      RA0  H
ATOM    983  CG2 THR A 105      38.683  19.604  28.620  1.00  0.00      RA0  C
ATOM    984  C   THR A 105      36.371  18.515  25.975  1.00  0.00      RA0  C
ATOM    985  O   THR A 105      35.486  18.910  25.222  1.00  0.00      RA0  O
ATOM    986  N   GLU A 106      36.339  17.300  26.515  1.00  0.00      RA0  N
ATOM    987  H   GLU A 106      37.099  16.960  27.065  1.00  0.00      RA0  H
ATOM    988  CA  GLU A 106      35.233  16.397  26.204  1.00  0.00      RA0  C
ATOM    989  CB  GLU A 106      35.569  14.947  26.547  1.00  0.00      RA0  C
ATOM    990  CG  GLU A 106      36.848  14.475  25.831  1.00  0.00      RA0  C
ATOM    991  CD  GLU A 106      36.717  14.444  24.308  1.00  0.00      RA0  C
ATOM    992  OE1 GLU A 106      36.392  15.448  23.683  1.00  0.00      RA0  O
ATOM    993  OE2 GLU A 106      37.005  13.418  23.705  1.00  0.00      RA0  O
ATOM    994  C   GLU A 106      33.906  16.919  26.732  1.00  0.00      RA0  C
ATOM    995  O   GLU A 106      32.848  16.421  26.346  1.00  0.00      RA0  O
ATOM    996  N   ASP A 107      33.960  17.891  27.637  1.00  0.00      RA0  N
ATOM    997  H   ASP A 107      34.836  18.277  27.905  1.00  0.00      RA0  H
ATOM    998  CA  ASP A 107      32.769  18.505  28.199  1.00  0.00      RA0  C
ATOM    999  CB  ASP A 107      32.968  18.519  29.724  1.00  0.00      RA0  C
ATOM   1000  CG  ASP A 107      31.764  19.001  30.514  1.00  0.00      RA0  C
ATOM   1001  OD1 ASP A 107      30.705  18.379  30.476  1.00  0.00      RA0  O
ATOM   1002  OD2 ASP A 107      31.899  19.982  31.237  1.00  0.00      RA0  O
ATOM   1003  C   ASP A 107      32.470  19.884  27.594  1.00  0.00      RA0  C
ATOM   1004  O   ASP A 107      31.556  20.554  28.051  1.00  0.00      RA0  O
ATOM   1005  N   PHE A 108      33.236  20.316  26.583  1.00  0.00      RA0  N
ATOM   1006  H   PHE A 108      33.902  19.728  26.119  1.00  0.00      RA0  H
ATOM   1007  CA  PHE A 108      33.162  21.700  26.101  1.00  0.00      RA0  C
ATOM   1008  CB  PHE A 108      33.928  22.634  27.040  1.00  0.00      RA0  C
ATOM   1009  CG  PHE A 108      33.722  24.065  26.606  1.00  0.00      RA0  C
ATOM   1010  CD1 PHE A 108      32.479  24.482  26.145  1.00  0.00      RA0  C
ATOM   1011  CD2 PHE A 108      34.778  24.966  26.667  1.00  0.00      RA0  C
ATOM   1012  CE1 PHE A 108      32.301  25.792  25.721  1.00  0.00      RA0  C
ATOM   1013  CE2 PHE A 108      34.597  26.279  26.246  1.00  0.00      RA0  C
ATOM   1014  CZ  PHE A 108      33.362  26.688  25.762  1.00  0.00      RA0  C
ATOM   1015  C   PHE A 108      33.666  21.852  24.650  1.00  0.00      RA0  C
ATOM   1016  O   PHE A 108      34.880  21.753  24.368  1.00  0.00      RA0  O
ATOM   1017  N   PHE A 109      32.701  22.061  23.750  1.00  0.00      RA0  N
ATOM   1018  H   PHE A 109      31.761  22.162  24.093  1.00  0.00      RA0  H
ATOM   1019  CA  PHE A 109      32.924  22.476  22.360  1.00  0.00      RA0  C
ATOM   1020  CB  PHE A 109      32.347  21.443  21.384  1.00  0.00      RA0  C
ATOM   1021  CG  PHE A 109      33.152  20.161  21.297  1.00  0.00      RA0  C
ATOM   1022  CD1 PHE A 109      33.417  19.388  22.423  1.00  0.00      RA0  C
ATOM   1023  CD2 PHE A 109      33.604  19.732  20.053  1.00  0.00      RA0  C
ATOM   1024  CE1 PHE A 109      34.108  18.188  22.306  1.00  0.00      RA0  C
ATOM   1025  CE2 PHE A 109      34.291  18.530  19.932  1.00  0.00      RA0  C
ATOM   1026  CZ  PHE A 109      34.538  17.754  21.058  1.00  0.00      RA0  C
ATOM   1027  C   PHE A 109      32.241  23.819  22.089  1.00  0.00      RA0  C
ATOM   1028  O   PHE A 109      31.394  24.282  22.856  1.00  0.00      RA0  O
ATOM   1029  N   ARG A 110      32.585  24.424  20.962  1.00  0.00      RA0  N
ATOM   1030  H   ARG A 110      33.241  23.992  20.337  1.00  0.00      RA0  H
ATOM   1031  CA  ARG A 110      32.041  25.717  20.583  1.00  0.00      RA0  C
ATOM   1032  CB  ARG A 110      33.061  26.776  21.003  1.00  0.00      RA0  C
ATOM   1033  CG  ARG A 110      33.065  28.100  20.239  1.00  0.00      RA0  C
ATOM   1034  CD  ARG A 110      33.960  29.106  20.963  1.00  0.00      RA0  C
ATOM   1035  NE  ARG A 110      33.405  29.311  22.296  1.00  0.00      RA0  N
ATOM   1036  HE  ARG A 110      32.443  29.024  22.420  1.00  0.00      RA0  H
ATOM   1037  CZ  ARG A 110      34.082  29.868  23.338  1.00  0.00      RA0  C
ATOM   1038  NH1 ARG A 110      35.352  30.307  23.168  1.00  0.00      RA0  N
ATOM   1039 HH11 ARG A 110      35.890  30.734  23.905  1.00  0.00      RA0  H
ATOM   1040 HH12 ARG A 110      35.806  30.222  22.277  1.00  0.00      RA0  H
ATOM   1041  NH2 ARG A 110      33.450  29.961  24.526  1.00  0.00      RA0  N
ATOM   1042 HH21 ARG A 110      33.859  30.326  25.361  1.00  0.00      RA0  H
ATOM   1043 HH22 ARG A 110      32.483  29.636  24.608  1.00  0.00      RA0  H
ATOM   1044  C   ARG A 110      31.746  25.749  19.088  1.00  0.00      RA0  C
ATOM   1045  O   ARG A 110      32.562  25.276  18.300  1.00  0.00      RA0  O
ATOM   1046  N   LEU A 111      30.580  26.287  18.710  1.00  0.00      RA0  N
ATOM   1047  H   LEU A 111      29.993  26.716  19.397  1.00  0.00      RA0  H
ATOM   1048  CA  LEU A 111      30.212  26.506  17.300  1.00  0.00      RA0  C
ATOM   1049  CB  LEU A 111      28.812  25.960  17.023  1.00  0.00      RA0  C
ATOM   1050  CG  LEU A 111      28.629  24.457  17.211  1.00  0.00      RA0  C
ATOM   1051  CD1 LEU A 111      27.152  24.093  17.338  1.00  0.00      RA0  C
ATOM   1052  CD2 LEU A 111      29.283  23.660  16.088  1.00  0.00      RA0  C
ATOM   1053  C   LEU A 111      30.144  27.988  17.047  1.00  0.00      RA0  C
ATOM   1054  O   LEU A 111      29.820  28.761  17.961  1.00  0.00      RA0  O
ATOM   1055  N   VAL A 112      30.389  28.387  15.807  1.00  0.00      RA0  N
ATOM   1056  H   VAL A 112      30.679  27.732  15.104  1.00  0.00      RA0  H
ATOM   1057  CA  VAL A 112      30.190  29.775  15.392  1.00  0.00      RA0  C
ATOM   1058  CB  VAL A 112      31.527  30.473  15.118  1.00  0.00      RA0  C
ATOM   1059  CG1 VAL A 112      31.300  31.946  14.774  1.00  0.00      RA0  C
ATOM   1060  CG2 VAL A 112      32.505  30.322  16.286  1.00  0.00      RA0  C
ATOM   1061  C   VAL A 112      29.307  29.795  14.147  1.00  0.00      RA0  C
ATOM   1062  O   VAL A 112      29.639  29.175  13.139  1.00  0.00      RA0  O
ATOM   1063  N   VAL A 113      28.195  30.511  14.213  1.00  0.00      RA0  N
ATOM   1064  H   VAL A 113      27.979  31.044  15.032  1.00  0.00      RA0  H
ATOM   1065  CA  VAL A 113      27.286  30.606  13.069  1.00  0.00      RA0  C
ATOM   1066  CB  VAL A 113      26.022  29.758  13.284  1.00  0.00      RA0  C
ATOM   1067  CG1 VAL A 113      26.323  28.260  13.341  1.00  0.00      RA0  C
ATOM   1068  CG2 VAL A 113      25.242  30.239  14.510  1.00  0.00      RA0  C
ATOM   1069  C   VAL A 113      26.872  32.037  12.745  1.00  0.00      RA0  C
ATOM   1070  O   VAL A 113      26.968  32.956  13.570  1.00  0.00      RA0  O
ATOM   1071  N   ASN A 114      26.368  32.203  11.529  1.00  0.00      RA0  N
ATOM   1072  H   ASN A 114      26.150  31.378  11.001  1.00  0.00      RA0  H
ATOM   1073  CA  ASN A 114      25.969  33.509  11.022  1.00  0.00      RA0  C
ATOM   1074  CB  ASN A 114      25.814  33.431   9.497  1.00  0.00      RA0  C
ATOM   1075  CG  ASN A 114      27.025  32.811   8.833  1.00  0.00      RA0  C
ATOM   1076  OD1 ASN A 114      28.040  33.478   8.659  1.00  0.00      RA0  O
ATOM   1077  ND2 ASN A 114      26.871  31.511   8.486  1.00  0.00      RA0  N
ATOM   1078 HD21 ASN A 114      26.037  30.950   8.594  1.00  0.00      RA0  H
ATOM   1079 HD22 ASN A 114      27.599  30.957   8.075  1.00  0.00      RA0  H
ATOM   1080  C   ASN A 114      24.621  33.987  11.529  1.00  0.00      RA0  C
ATOM   1081  O   ASN A 114      23.769  33.189  11.905  1.00  0.00      RA0  O
ATOM   1082  N   SER A 115      24.446  35.308  11.508  1.00  0.00      RA0  N
ATOM   1083  H   SER A 115      25.219  35.898  11.283  1.00  0.00      RA0  H
ATOM   1084  CA  SER A 115      23.211  35.933  11.928  1.00  0.00      RA0  C
ATOM   1085  CB  SER A 115      23.335  37.459  11.881  1.00  0.00      RA0  C
ATOM   1086  OG  SER A 115      22.481  38.057  12.863  1.00  0.00      RA0  O
ATOM   1087  HG  SER A 115      21.596  37.757  12.677  1.00  0.00      RA0  H
ATOM   1088  C   SER A 115      22.004  35.426  11.128  1.00  0.00      RA0  C
ATOM   1089  O   SER A 115      20.951  35.137  11.684  1.00  0.00      RA0  O
ATOM   1090  N   ALA A 116      22.161  35.353   9.815  1.00  0.00      RA0  N
ATOM   1091  H   ALA A 116      23.061  35.500   9.412  1.00  0.00      RA0  H
ATOM   1092  CA  ALA A 116      21.043  35.018   8.928  1.00  0.00      RA0  C
ATOM   1093  CB  ALA A 116      21.508  34.976   7.473  1.00  0.00      RA0  C
ATOM   1094  C   ALA A 116      20.420  33.676   9.263  1.00  0.00      RA0  C
ATOM   1095  O   ALA A 116      19.203  33.489   9.107  1.00  0.00      RA0  O
ATOM   1096  N   THR A 117      21.240  32.742   9.737  1.00  0.00      RA0  N
ATOM   1097  H   THR A 117      22.226  32.864   9.840  1.00  0.00      RA0  H
ATOM   1098  CA  THR A 117      20.803  31.366  10.039  1.00  0.00      RA0  C
ATOM   1099  CB  THR A 117      21.821  30.526   9.299  1.00  0.00      RA0  C
ATOM   1100  OG1 THR A 117      22.890  31.383   8.860  1.00  0.00      RA0  O
ATOM   1101  HG1 THR A 117      23.565  30.729   8.640  1.00  0.00      RA0  H
ATOM   1102  CG2 THR A 117      21.204  29.826   8.096  1.00  0.00      RA0  C
ATOM   1103  C   THR A 117      20.765  31.032  11.528  1.00  0.00      RA0  C
ATOM   1104  O   THR A 117      20.453  29.895  11.901  1.00  0.00      RA0  O
ATOM   1105  N   ARG A 118      21.031  32.024  12.371  1.00  0.00      RA0  N
ATOM   1106  H   ARG A 118      21.284  32.916  11.998  1.00  0.00      RA0  H
ATOM   1107  CA  ARG A 118      21.119  31.830  13.819  1.00  0.00      RA0  C
ATOM   1108  CB  ARG A 118      21.347  33.197  14.470  1.00  0.00      RA0  C
ATOM   1109  CG  ARG A 118      21.226  33.221  15.993  1.00  0.00      RA0  C
ATOM   1110  CD  ARG A 118      21.375  34.637  16.553  1.00  0.00      RA0  C
ATOM   1111  NE  ARG A 118      20.920  34.705  17.940  1.00  0.00      RA0  N
ATOM   1112  HE  ARG A 118      19.954  34.420  18.054  1.00  0.00      RA0  H
ATOM   1113  CZ  ARG A 118      21.752  35.190  18.912  1.00  0.00      RA0  C
ATOM   1114  NH1 ARG A 118      23.022  35.524  18.609  1.00  0.00      RA0  N
ATOM   1115 HH11 ARG A 118      23.612  35.934  19.325  1.00  0.00      RA0  H
ATOM   1116 HH12 ARG A 118      23.434  35.372  17.701  1.00  0.00      RA0  H
ATOM   1117  NH2 ARG A 118      21.310  35.331  20.178  1.00  0.00      RA0  N
ATOM   1118 HH21 ARG A 118      21.933  35.667  20.913  1.00  0.00      RA0  H
ATOM   1119 HH22 ARG A 118      20.373  35.113  20.453  1.00  0.00      RA0  H
ATOM   1120  C   ARG A 118      19.916  31.116  14.423  1.00  0.00      RA0  C
ATOM   1121  O   ARG A 118      20.052  30.100  15.112  1.00  0.00      RA0  O
ATOM   1122  N   GLU A 119      18.728  31.646  14.183  1.00  0.00      RA0  N
ATOM   1123  H   GLU A 119      18.662  32.472  13.627  1.00  0.00      RA0  H
ATOM   1124  CA  GLU A 119      17.547  31.080  14.828  1.00  0.00      RA0  C
ATOM   1125  CB  GLU A 119      16.390  32.078  14.818  1.00  0.00      RA0  C
ATOM   1126  CG  GLU A 119      16.792  33.437  15.411  1.00  0.00      RA0  C
ATOM   1127  CD  GLU A 119      17.300  33.294  16.839  1.00  0.00      RA0  C
ATOM   1128  OE1 GLU A 119      16.832  32.414  17.556  1.00  0.00      RA0  O
ATOM   1129  OE2 GLU A 119      18.166  34.071  17.237  1.00  0.00      RA0  O
ATOM   1130  C   GLU A 119      17.167  29.693  14.294  1.00  0.00      RA0  C
ATOM   1131  O   GLU A 119      16.825  28.813  15.062  1.00  0.00      RA0  O
ATOM   1132  N   LYS A 120      17.286  29.493  12.992  1.00  0.00      RA0  N
ATOM   1133  H   LYS A 120      17.704  30.217  12.448  1.00  0.00      RA0  H
ATOM   1134  CA  LYS A 120      17.100  28.161  12.407  1.00  0.00      RA0  C
ATOM   1135  CB  LYS A 120      17.267  28.231  10.884  1.00  0.00      RA0  C
ATOM   1136  CG  LYS A 120      17.033  26.878  10.205  1.00  0.00      RA0  C
ATOM   1137  CD  LYS A 120      17.357  26.841   8.708  1.00  0.00      RA0  C
ATOM   1138  CE  LYS A 120      18.824  27.152   8.402  1.00  0.00      RA0  C
ATOM   1139  NZ  LYS A 120      19.191  26.661   7.065  1.00  0.00      RA0  N
ATOM   1140  HZ1 LYS A 120      20.195  26.848   6.857  1.00  0.00      RA0  H
ATOM   1141  HZ2 LYS A 120      19.078  25.625   7.038  1.00  0.00      RA0  H
ATOM   1142  HZ3 LYS A 120      18.624  27.023   6.279  1.00  0.00      RA0  H
ATOM   1143  C   LYS A 120      18.073  27.158  12.976  1.00  0.00      RA0  C
ATOM   1144  O   LYS A 120      17.715  26.044  13.303  1.00  0.00      RA0  O
ATOM   1145  N   ASP A 121      19.339  27.552  13.045  1.00  0.00      RA0  N
ATOM   1146  H   ASP A 121      19.663  28.410  12.651  1.00  0.00      RA0  H
ATOM   1147  CA  ASP A 121      20.385  26.683  13.575  1.00  0.00      RA0  C
ATOM   1148  CB  ASP A 121      21.775  27.258  13.345  1.00  0.00      RA0  C
ATOM   1149  CG  ASP A 121      22.005  27.407  11.858  1.00  0.00      RA0  C
ATOM   1150  OD1 ASP A 121      21.301  26.767  11.071  1.00  0.00      RA0  O
ATOM   1151  OD2 ASP A 121      22.877  28.187  11.495  1.00  0.00      RA0  O
ATOM   1152  C   ASP A 121      20.154  26.364  15.050  1.00  0.00      RA0  C
ATOM   1153  O   ASP A 121      20.295  25.218  15.483  1.00  0.00      RA0  O
ATOM   1154  N   LEU A 122      19.828  27.387  15.828  1.00  0.00      RA0  N
ATOM   1155  H   LEU A 122      19.743  28.295  15.416  1.00  0.00      RA0  H
ATOM   1156  CA  LEU A 122      19.602  27.193  17.256  1.00  0.00      RA0  C
ATOM   1157  CB  LEU A 122      19.361  28.517  17.979  1.00  0.00      RA0  C
ATOM   1158  CG  LEU A 122      20.637  29.345  18.120  1.00  0.00      RA0  C
ATOM   1159  CD1 LEU A 122      20.368  30.692  18.792  1.00  0.00      RA0  C
ATOM   1160  CD2 LEU A 122      21.744  28.557  18.822  1.00  0.00      RA0  C
ATOM   1161  C   LEU A 122      18.452  26.245  17.509  1.00  0.00      RA0  C
ATOM   1162  O   LEU A 122      18.522  25.412  18.398  1.00  0.00      RA0  O
ATOM   1163  N   SER A 123      17.383  26.364  16.730  1.00  0.00      RA0  N
ATOM   1164  H   SER A 123      17.358  27.060  16.011  1.00  0.00      RA0  H
ATOM   1165  CA  SER A 123      16.226  25.489  16.918  1.00  0.00      RA0  C
ATOM   1166  CB  SER A 123      15.087  26.072  16.092  1.00  0.00      RA0  C
ATOM   1167  OG  SER A 123      14.901  27.434  16.495  1.00  0.00      RA0  O
ATOM   1168  HG  SER A 123      15.585  27.959  16.088  1.00  0.00      RA0  H
ATOM   1169  C   SER A 123      16.595  24.052  16.582  1.00  0.00      RA0  C
ATOM   1170  O   SER A 123      16.212  23.125  17.291  1.00  0.00      RA0  O
ATOM   1171  N   TRP A 124      17.343  23.880  15.498  1.00  0.00      RA0  N
ATOM   1172  H   TRP A 124      17.646  24.674  14.964  1.00  0.00      RA0  H
ATOM   1173  CA  TRP A 124      17.787  22.548  15.055  1.00  0.00      RA0  C
ATOM   1174  CB  TRP A 124      18.419  22.677  13.667  1.00  0.00      RA0  C
ATOM   1175  CG  TRP A 124      18.817  21.331  13.109  1.00  0.00      RA0  C
ATOM   1176  CD2 TRP A 124      17.968  20.327  12.513  1.00  0.00      RA0  C
ATOM   1177  CE2 TRP A 124      18.796  19.255  12.106  1.00  0.00      RA0  C
ATOM   1178  CE3 TRP A 124      16.598  20.260  12.291  1.00  0.00      RA0  C
ATOM   1179  CD1 TRP A 124      20.114  20.803  13.031  1.00  0.00      RA0  C
ATOM   1180  NE1 TRP A 124      20.107  19.579  12.439  1.00  0.00      RA0  N
ATOM   1181  HE1 TRP A 124      20.894  19.021  12.256  1.00  0.00      RA0  H
ATOM   1182  CZ2 TRP A 124      18.232  18.149  11.482  1.00  0.00      RA0  C
ATOM   1183  CZ3 TRP A 124      16.047  19.147  11.668  1.00  0.00      RA0  C
ATOM   1184  CH2 TRP A 124      16.861  18.095  11.263  1.00  0.00      RA0  C
ATOM   1185  C   TRP A 124      18.760  21.909  16.045  1.00  0.00      RA0  C
ATOM   1186  O   TRP A 124      18.593  20.764  16.438  1.00  0.00      RA0  O
ATOM   1187  N   ILE A 125      19.761  22.681  16.455  1.00  0.00      RA0  N
ATOM   1188  H   ILE A 125      19.820  23.605  16.091  1.00  0.00      RA0  H
ATOM   1189  CA  ILE A 125      20.746  22.218  17.430  1.00  0.00      RA0  C
ATOM   1190  CB  ILE A 125      21.849  23.258  17.656  1.00  0.00      RA0  C
ATOM   1191  CG2 ILE A 125      22.771  22.872  18.815  1.00  0.00      RA0  C
ATOM   1192  CG1 ILE A 125      22.652  23.461  16.370  1.00  0.00      RA0  C
ATOM   1193  CD1 ILE A 125      23.551  24.696  16.437  1.00  0.00      RA0  C
ATOM   1194  C   ILE A 125      20.050  21.835  18.742  1.00  0.00      RA0  C
ATOM   1195  O   ILE A 125      20.290  20.760  19.269  1.00  0.00      RA0  O
ATOM   1196  N   THR A 126      19.185  22.715  19.246  1.00  0.00      RA0  N
ATOM   1197  H   THR A 126      19.020  23.583  18.781  1.00  0.00      RA0  H
ATOM   1198  CA  THR A 126      18.413  22.427  20.459  1.00  0.00      RA0  C
ATOM   1199  CB  THR A 126      17.576  23.644  20.843  1.00  0.00      RA0  C
ATOM   1200  OG1 THR A 126      18.449  24.768  21.012  1.00  0.00      RA0  O
ATOM   1201  HG1 THR A 126      18.612  25.118  20.145  1.00  0.00      RA0  H
ATOM   1202  CG2 THR A 126      16.766  23.409  22.119  1.00  0.00      RA0  C
ATOM   1203  C   THR A 126      17.638  21.140  20.388  1.00  0.00      RA0  C
ATOM   1204  O   THR A 126      17.679  20.344  21.333  1.00  0.00      RA0  O
ATOM   1205  N   GLN A 127      16.919  20.950  19.285  1.00  0.00      RA0  N
ATOM   1206  H   GLN A 127      16.931  21.647  18.565  1.00  0.00      RA0  H
ATOM   1207  CA  GLN A 127      16.103  19.760  19.063  1.00  0.00      RA0  C
ATOM   1208  CB  GLN A 127      15.406  19.880  17.707  1.00  0.00      RA0  C
ATOM   1209  CG  GLN A 127      14.535  18.680  17.335  1.00  0.00      RA0  C
ATOM   1210  CD  GLN A 127      13.852  18.965  16.014  1.00  0.00      RA0  C
ATOM   1211  OE1 GLN A 127      12.813  19.612  15.953  1.00  0.00      RA0  O
ATOM   1212  NE2 GLN A 127      14.492  18.450  14.950  1.00  0.00      RA0  N
ATOM   1213 HE21 GLN A 127      15.335  17.914  15.044  1.00  0.00      RA0  H
ATOM   1214 HE22 GLN A 127      14.153  18.588  14.020  1.00  0.00      RA0  H
ATOM   1215  C   GLN A 127      16.927  18.464  19.147  1.00  0.00      RA0  C
ATOM   1216  O   GLN A 127      16.596  17.540  19.877  1.00  0.00      RA0  O
ATOM   1217  N   HIS A 128      18.018  18.419  18.397  1.00  0.00      RA0  N
ATOM   1218  H   HIS A 128      18.299  19.240  17.892  1.00  0.00      RA0  H
ATOM   1219  CA  HIS A 128      18.844  17.228  18.341  1.00  0.00      RA0  C
ATOM   1220  CB  HIS A 128      19.639  17.157  17.036  1.00  0.00      RA0  C
ATOM   1221  CG  HIS A 128      18.688  16.793  15.923  1.00  0.00      RA0  C
ATOM   1222  ND1 HIS A 128      18.522  15.542  15.455  1.00  0.00      RA0  N
ATOM   1223  HD1 HIS A 128      19.001  14.735  15.744  1.00  0.00      RA0  H
ATOM   1224  CD2 HIS A 128      17.818  17.647  15.242  1.00  0.00      RA0  C
ATOM   1225  NE2 HIS A 128      17.115  16.894  14.361  1.00  0.00      RA0  N
ATOM   1226  CE1 HIS A 128      17.550  15.598  14.490  1.00  0.00      RA0  C
ATOM   1227  C   HIS A 128      19.769  17.062  19.563  1.00  0.00      RA0  C
ATOM   1228  O   HIS A 128      20.225  15.953  19.833  1.00  0.00      RA0  O
ATOM   1229  N   ALA A 129      20.027  18.136  20.308  1.00  0.00      RA0  N
ATOM   1230  H   ALA A 129      19.633  19.024  20.066  1.00  0.00      RA0  H
ATOM   1231  CA  ALA A 129      20.873  18.057  21.500  1.00  0.00      RA0  C
ATOM   1232  CB  ALA A 129      21.303  19.444  21.974  1.00  0.00      RA0  C
ATOM   1233  C   ALA A 129      20.202  17.338  22.680  1.00  0.00      RA0  C
ATOM   1234  O   ALA A 129      20.880  16.738  23.501  1.00  0.00      RA0  O
ATOM   1235  N   GLU A 130      18.881  17.425  22.754  1.00  0.00      RA0  N
ATOM   1236  H   GLU A 130      18.372  17.866  22.013  1.00  0.00      RA0  H
ATOM   1237  CA  GLU A 130      18.113  17.027  23.947  1.00  0.00      RA0  C
ATOM   1238  CB  GLU A 130      16.624  17.367  23.738  1.00  0.00      RA0  C
ATOM   1239  CG  GLU A 130      15.688  17.117  24.927  1.00  0.00      RA0  C
ATOM   1240  CD  GLU A 130      15.349  15.643  25.034  1.00  0.00      RA0  C
ATOM   1241  OE1 GLU A 130      15.297  14.976  24.003  1.00  0.00      RA0  O
ATOM   1242  OE2 GLU A 130      15.145  15.165  26.146  1.00  0.00      RA0  O
ATOM   1243  C   GLU A 130      18.400  15.609  24.440  1.00  0.00      RA0  C
ATOM   1244  O   GLU A 130      18.651  15.430  25.640  1.00  0.00      RA0  O
ATOM   1245  N   PRO A 131      18.393  14.603  23.570  1.00  0.00      RA0  N
ATOM   1246  CD  PRO A 131      18.043  14.603  22.145  1.00  0.00      RA0  C
ATOM   1247  CA  PRO A 131      18.648  13.234  24.018  1.00  0.00      RA0  C
ATOM   1248  CB  PRO A 131      18.322  12.359  22.801  1.00  0.00      RA0  C
ATOM   1249  CG  PRO A 131      17.471  13.222  21.881  1.00  0.00      RA0  C
ATOM   1250  C   PRO A 131      20.074  12.993  24.479  1.00  0.00      RA0  C
ATOM   1251  O   PRO A 131      20.319  12.039  25.221  1.00  0.00      RA0  O
ATOM   1252  N   PHE A 132      20.994  13.857  24.056  1.00  0.00      RA0  N
ATOM   1253  H   PHE A 132      20.708  14.667  23.540  1.00  0.00      RA0  H
ATOM   1254  CA  PHE A 132      22.381  13.799  24.487  1.00  0.00      RA0  C
ATOM   1255  CB  PHE A 132      23.314  14.295  23.381  1.00  0.00      RA0  C
ATOM   1256  CG  PHE A 132      23.126  13.527  22.094  1.00  0.00      RA0  C
ATOM   1257  CD1 PHE A 132      23.929  12.428  21.821  1.00  0.00      RA0  C
ATOM   1258  CD2 PHE A 132      22.166  13.928  21.171  1.00  0.00      RA0  C
ATOM   1259  CE1 PHE A 132      23.781  11.738  20.623  1.00  0.00      RA0  C
ATOM   1260  CE2 PHE A 132      22.016  13.239  19.975  1.00  0.00      RA0  C
ATOM   1261  CZ  PHE A 132      22.828  12.146  19.698  1.00  0.00      RA0  C
ATOM   1262  C   PHE A 132      22.668  14.592  25.770  1.00  0.00      RA0  C
ATOM   1263  O   PHE A 132      23.759  14.469  26.353  1.00  0.00      RA0  O
ATOM   1264  N   GLY A 133      21.702  15.400  26.203  1.00  0.00      RA0  N
ATOM   1265  H   GLY A 133      20.862  15.515  25.669  1.00  0.00      RA0  H
ATOM   1266  CA  GLY A 133      21.820  16.178  27.431  1.00  0.00      RA0  C
ATOM   1267  C   GLY A 133      22.832  17.306  27.350  1.00  0.00      RA0  C
ATOM   1268  O   GLY A 133      23.558  17.570  28.316  1.00  0.00      RA0  O
ATOM   1269  N   ILE A 134      22.864  17.993  26.212  1.00  0.00      RA0  N
ATOM   1270  H   ILE A 134      22.136  17.870  25.538  1.00  0.00      RA0  H
ATOM   1271  CA  ILE A 134      23.862  19.032  25.986  1.00  0.00      RA0  C
ATOM   1272  CB  ILE A 134      24.285  19.069  24.518  1.00  0.00      RA0  C
ATOM   1273  CG2 ILE A 134      25.363  20.125  24.269  1.00  0.00      RA0  C
ATOM   1274  CG1 ILE A 134      24.751  17.682  24.088  1.00  0.00      RA0  C
ATOM   1275  CD1 ILE A 134      25.853  17.146  25.000  1.00  0.00      RA0  C
ATOM   1276  C   ILE A 134      23.293  20.373  26.433  1.00  0.00      RA0  C
ATOM   1277  O   ILE A 134      22.166  20.722  26.075  1.00  0.00      RA0  O
ATOM   1278  N   GLU A 135      24.065  21.094  27.242  1.00  0.00      RA0  N
ATOM   1279  H   GLU A 135      24.977  20.753  27.462  1.00  0.00      RA0  H
ATOM   1280  CA  GLU A 135      23.728  22.449  27.678  1.00  0.00      RA0  C
ATOM   1281  CB  GLU A 135      24.491  22.606  29.000  1.00  0.00      RA0  C
ATOM   1282  CG  GLU A 135      24.624  23.976  29.667  1.00  0.00      RA0  C
ATOM   1283  CD  GLU A 135      25.605  23.828  30.824  1.00  0.00      RA0  C
ATOM   1284  OE1 GLU A 135      26.619  24.527  30.850  1.00  0.00      RA0  O
ATOM   1285  OE2 GLU A 135      25.394  22.972  31.684  1.00  0.00      RA0  O
ATOM   1286  C   GLU A 135      24.204  23.447  26.613  1.00  0.00      RA0  C
ATOM   1287  O   GLU A 135      25.387  23.508  26.304  1.00  0.00      RA0  O
ATOM   1288  N   ILE A 136      23.267  24.219  26.067  1.00  0.00      RA0  N
ATOM   1289  H   ILE A 136      22.357  24.246  26.476  1.00  0.00      RA0  H
ATOM   1290  CA  ILE A 136      23.543  25.167  24.980  1.00  0.00      RA0  C
ATOM   1291  CB  ILE A 136      22.476  25.002  23.902  1.00  0.00      RA0  C
ATOM   1292  CG2 ILE A 136      22.673  25.979  22.742  1.00  0.00      RA0  C
ATOM   1293  CG1 ILE A 136      22.428  23.545  23.446  1.00  0.00      RA0  C
ATOM   1294  CD1 ILE A 136      21.335  23.310  22.412  1.00  0.00      RA0  C
ATOM   1295  C   ILE A 136      23.525  26.578  25.545  1.00  0.00      RA0  C
ATOM   1296  O   ILE A 136      22.514  26.993  26.112  1.00  0.00      RA0  O
ATOM   1297  N   THR A 137      24.636  27.308  25.390  1.00  0.00      RA0  N
ATOM   1298  H   THR A 137      25.459  26.900  24.996  1.00  0.00      RA0  H
ATOM   1299  CA  THR A 137      24.751  28.675  25.878  1.00  0.00      RA0  C
ATOM   1300  CB  THR A 137      25.772  28.553  26.993  1.00  0.00      RA0  C
ATOM   1301  OG1 THR A 137      25.449  27.364  27.728  1.00  0.00      RA0  O
ATOM   1302  HG1 THR A 137      26.204  27.120  28.250  1.00  0.00      RA0  H
ATOM   1303  CG2 THR A 137      25.828  29.785  27.897  1.00  0.00      RA0  C
ATOM   1304  C   THR A 137      25.140  29.591  24.728  1.00  0.00      RA0  C
ATOM   1305  O   THR A 137      26.202  29.420  24.130  1.00  0.00      RA0  O
ATOM   1306  N   VAL A 138      24.276  30.548  24.409  1.00  0.00      RA0  N
ATOM   1307  H   VAL A 138      23.496  30.726  25.006  1.00  0.00      RA0  H
ATOM   1308  CA  VAL A 138      24.569  31.510  23.345  1.00  0.00      RA0  C
ATOM   1309  CB  VAL A 138      23.271  31.978  22.696  1.00  0.00      RA0  C
ATOM   1310  CG1 VAL A 138      23.557  32.879  21.499  1.00  0.00      RA0  C
ATOM   1311  CG2 VAL A 138      22.410  30.775  22.306  1.00  0.00      RA0  C
ATOM   1312  C   VAL A 138      25.368  32.678  23.936  1.00  0.00      RA0  C
ATOM   1313  O   VAL A 138      24.944  33.289  24.920  1.00  0.00      RA0  O
ATOM   1314  N   ARG A 139      26.488  33.018  23.307  1.00  0.00      RA0  N
ATOM   1315  H   ARG A 139      26.673  32.628  22.409  1.00  0.00      RA0  H
ATOM   1316  CA  ARG A 139      27.450  33.974  23.874  1.00  0.00      RA0  C
ATOM   1317  CB  ARG A 139      28.872  33.477  23.643  1.00  0.00      RA0  C
ATOM   1318  CG  ARG A 139      29.074  32.058  24.175  1.00  0.00      RA0  C
ATOM   1319  CD  ARG A 139      28.614  31.916  25.627  1.00  0.00      RA0  C
ATOM   1320  NE  ARG A 139      29.091  33.048  26.414  1.00  0.00      RA0  N
ATOM   1321  HE  ARG A 139      28.571  33.914  26.370  1.00  0.00      RA0  H
ATOM   1322  CZ  ARG A 139      30.278  32.995  27.062  1.00  0.00      RA0  C
ATOM   1323  NH1 ARG A 139      30.953  31.823  27.123  1.00  0.00      RA0  N
ATOM   1324 HH11 ARG A 139      31.796  31.707  27.646  1.00  0.00      RA0  H
ATOM   1325 HH12 ARG A 139      30.630  30.995  26.629  1.00  0.00      RA0  H
ATOM   1326  NH2 ARG A 139      30.743  34.131  27.620  1.00  0.00      RA0  N
ATOM   1327 HH21 ARG A 139      31.578  34.225  28.160  1.00  0.00      RA0  H
ATOM   1328 HH22 ARG A 139      30.228  35.004  27.484  1.00  0.00      RA0  H
ATOM   1329  C   ARG A 139      27.259  35.386  23.330  1.00  0.00      RA0  C
ATOM   1330  O   ARG A 139      28.145  35.986  22.706  1.00  0.00      RA0  O
ATOM   1331  N   ASP A 140      26.099  35.947  23.626  1.00  0.00      RA0  N
ATOM   1332  H   ASP A 140      25.418  35.428  24.145  1.00  0.00      RA0  H
ATOM   1333  CA  ASP A 140      25.763  37.288  23.171  1.00  0.00      RA0  C
ATOM   1334  CB  ASP A 140      24.240  37.498  23.142  1.00  0.00      RA0  C
ATOM   1335  CG  ASP A 140      23.530  36.528  22.200  1.00  0.00      RA0  C
ATOM   1336  OD1 ASP A 140      23.940  36.365  21.053  1.00  0.00      RA0  O
ATOM   1337  OD2 ASP A 140      22.527  35.940  22.595  1.00  0.00      RA0  O
ATOM   1338  C   ASP A 140      26.461  38.356  24.001  1.00  0.00      RA0  C
ATOM   1339  O   ASP A 140      26.303  39.538  23.728  1.00  0.00      RA0  O
ATOM   1340  N   ASP A 141      27.195  37.921  25.031  1.00  0.00      RA0  N
ATOM   1341  H   ASP A 141      27.324  36.945  25.205  1.00  0.00      RA0  H
ATOM   1342  CA  ASP A 141      28.079  38.774  25.811  1.00  0.00      RA0  C
ATOM   1343  CB  ASP A 141      28.319  38.135  27.184  1.00  0.00      RA0  C
ATOM   1344  CG  ASP A 141      29.137  36.853  27.066  1.00  0.00      RA0  C
ATOM   1345  OD1 ASP A 141      28.681  35.885  26.460  1.00  0.00      RA0  O
ATOM   1346  OD2 ASP A 141      30.230  36.790  27.620  1.00  0.00      RA0  O
ATOM   1347  C   ASP A 141      29.436  39.080  25.147  1.00  0.00      RA0  C
ATOM   1348  O   ASP A 141      30.193  39.924  25.662  1.00  0.00      RA0  O
ATOM   1349  N   LEU A 142      29.715  38.394  24.033  1.00  0.00      RA0  N
ATOM   1350  H   LEU A 142      29.034  37.792  23.612  1.00  0.00      RA0  H
ATOM   1351  CA  LEU A 142      30.966  38.532  23.283  1.00  0.00      RA0  C
ATOM   1352  CB  LEU A 142      31.614  37.166  23.048  1.00  0.00      RA0  C
ATOM   1353  CG  LEU A 142      31.908  36.377  24.326  1.00  0.00      RA0  C
ATOM   1354  CD1 LEU A 142      32.444  34.979  24.014  1.00  0.00      RA0  C
ATOM   1355  CD2 LEU A 142      32.841  37.133  25.271  1.00  0.00      RA0  C
ATOM   1356  C   LEU A 142      30.768  39.226  21.951  1.00  0.00      RA0  C
ATOM   1357  O   LEU A 142      29.785  38.975  21.236  1.00  0.00      RA0  O
ATOM   1358  N   SER A 143      31.742  40.055  21.608  1.00  0.00      RA0  N
ATOM   1359  H   SER A 143      32.496  40.278  22.223  1.00  0.00      RA0  H
ATOM   1360  CA  SER A 143      31.886  40.617  20.278  1.00  0.00      RA0  C
ATOM   1361  CB  SER A 143      32.141  42.087  20.497  1.00  0.00      RA0  C
ATOM   1362  OG  SER A 143      32.033  42.276  21.904  1.00  0.00      RA0  O
ATOM   1363  HG  SER A 143      31.130  42.042  22.102  1.00  0.00      RA0  H
ATOM   1364  C   SER A 143      33.074  39.904  19.640  1.00  0.00      RA0  C
ATOM   1365  O   SER A 143      33.806  39.158  20.310  1.00  0.00      RA0  O
ATOM   1366  N   MSE A 144      33.253  40.097  18.350  1.00  0.00      RA0  N
ATOM   1367  H   MSE A 144      32.689  40.718  17.801  1.00  0.00      RA0  H
ATOM   1368  CA  MSE A 144      34.328  39.411  17.655  1.00  0.00      RA0  C
ATOM   1369  CB  MSE A 144      33.844  38.030  17.197  1.00  0.00      RA0  C
ATOM   1370  CG  MSE A 144      34.949  37.129  16.644  1.00  0.00      RA0  C
ATOM   1371  SE  MSE A 144      34.396  35.431  16.421  1.00  0.00      RA0  S
ATOM   1372  CE  MSE A 144      32.876  35.775  15.522  1.00  0.00      RA0  C
ATOM   1373  C   MSE A 144      34.823  40.277  16.518  1.00  0.00      RA0  C
ATOM   1374  O   MSE A 144      34.018  40.927  15.822  1.00  0.00      RA0  O
ATOM   1375  N   ILE A 145      36.145  40.281  16.350  1.00  0.00      RA0  N
ATOM   1376  H   ILE A 145      36.722  39.723  16.951  1.00  0.00      RA0  H
ATOM   1377  CA  ILE A 145      36.817  41.057  15.315  1.00  0.00      RA0  C
ATOM   1378  CB  ILE A 145      37.632  42.196  15.942  1.00  0.00      RA0  C
ATOM   1379  CG2 ILE A 145      38.309  43.044  14.865  1.00  0.00      RA0  C
ATOM   1380  CG1 ILE A 145      36.780  43.050  16.886  1.00  0.00      RA0  C
ATOM   1381  CD1 ILE A 145      37.596  44.107  17.631  1.00  0.00      RA0  C
ATOM   1382  C   ILE A 145      37.729  40.128  14.530  1.00  0.00      RA0  C
ATOM   1383  O   ILE A 145      38.504  39.373  15.126  1.00  0.00      RA0  O
ATOM   1384  N   ALA A 146      37.627  40.164  13.204  1.00  0.00      RA0  N
ATOM   1385  H   ALA A 146      37.037  40.862  12.797  1.00  0.00      RA0  H
ATOM   1386  CA  ALA A 146      38.491  39.366  12.339  1.00  0.00      RA0  C
ATOM   1387  CB  ALA A 146      37.701  38.895  11.128  1.00  0.00      RA0  C
ATOM   1388  C   ALA A 146      39.592  40.260  11.825  1.00  0.00      RA0  C
ATOM   1389  O   ALA A 146      39.320  41.270  11.191  1.00  0.00      RA0  O
ATOM   1390  N   VAL A 147      40.832  39.879  12.100  1.00  0.00      RA0  N
ATOM   1391  H   VAL A 147      40.996  39.036  12.599  1.00  0.00      RA0  H
ATOM   1392  CA  VAL A 147      41.994  40.689  11.695  1.00  0.00      RA0  C
ATOM   1393  CB  VAL A 147      42.872  40.977  12.915  1.00  0.00      RA0  C
ATOM   1394  CG1 VAL A 147      44.032  41.906  12.561  1.00  0.00      RA0  C
ATOM   1395  CG2 VAL A 147      42.038  41.525  14.075  1.00  0.00      RA0  C
ATOM   1396  C   VAL A 147      42.735  39.835  10.682  1.00  0.00      RA0  C
ATOM   1397  O   VAL A 147      43.186  38.736  11.015  1.00  0.00      RA0  O
ATOM   1398  N   GLN A 148      42.820  40.325   9.451  1.00  0.00      RA0  N
ATOM   1399  H   GLN A 148      42.579  41.273   9.259  1.00  0.00      RA0  H
ATOM   1400  CA  GLN A 148      43.218  39.503   8.302  1.00  0.00      RA0  C
ATOM   1401  CB  GLN A 148      41.975  39.165   7.472  1.00  0.00      RA0  C
ATOM   1402  CG  GLN A 148      40.679  39.011   8.284  1.00  0.00      RA0  C
ATOM   1403  CD  GLN A 148      40.329  37.560   8.555  1.00  0.00      RA0  C
ATOM   1404  OE1 GLN A 148      39.520  36.985   7.825  1.00  0.00      RA0  O
ATOM   1405  NE2 GLN A 148      40.916  37.022   9.642  1.00  0.00      RA0  N
ATOM   1406 HE21 GLN A 148      41.580  37.519  10.209  1.00  0.00      RA0  H
ATOM   1407 HE22 GLN A 148      40.720  36.092   9.974  1.00  0.00      RA0  H
ATOM   1408  C   GLN A 148      44.283  40.159   7.421  1.00  0.00      RA0  C
ATOM   1409  O   GLN A 148      44.236  41.371   7.132  1.00  0.00      RA0  O
ATOM   1410  N   GLY A 149      45.222  39.347   6.947  1.00  0.00      RA0  N
ATOM   1411  H   GLY A 149      45.306  38.401   7.254  1.00  0.00      RA0  H
ATOM   1412  CA  GLY A 149      46.256  39.825   6.042  1.00  0.00      RA0  C
ATOM   1413  C   GLY A 149      47.621  39.353   6.499  1.00  0.00      RA0  C
ATOM   1414  O   GLY A 149      47.767  38.836   7.614  1.00  0.00      RA0  O
ATOM   1415  N   PRO A 150      48.615  39.532   5.647  1.00  0.00      RA0  N
ATOM   1416  CD  PRO A 150      48.491  40.147   4.332  1.00  0.00      RA0  C
ATOM   1417  CA  PRO A 150      49.959  39.020   5.916  1.00  0.00      RA0  C
ATOM   1418  CB  PRO A 150      50.689  39.249   4.588  1.00  0.00      RA0  C
ATOM   1419  CG  PRO A 150      49.932  40.378   3.897  1.00  0.00      RA0  C
ATOM   1420  C   PRO A 150      50.669  39.625   7.147  1.00  0.00      RA0  C
ATOM   1421  O   PRO A 150      51.533  38.974   7.746  1.00  0.00      RA0  O
ATOM   1422  N   ASN A 151      50.253  40.809   7.565  1.00  0.00      RA0  N
ATOM   1423  H   ASN A 151      49.535  41.286   7.051  1.00  0.00      RA0  H
ATOM   1424  CA  ASN A 151      50.760  41.443   8.778  1.00  0.00      RA0  C
ATOM   1425  CB  ASN A 151      51.188  42.892   8.552  1.00  0.00      RA0  C
ATOM   1426  CG  ASN A 151      52.501  42.984   7.812  1.00  0.00      RA0  C
ATOM   1427  OD1 ASN A 151      53.504  42.391   8.196  1.00  0.00      RA0  O
ATOM   1428  ND2 ASN A 151      52.437  43.763   6.718  1.00  0.00      RA0  N
ATOM   1429 HD21 ASN A 151      51.596  44.279   6.516  1.00  0.00      RA0  H
ATOM   1430 HD22 ASN A 151      53.194  43.874   6.075  1.00  0.00      RA0  H
ATOM   1431  C   ASN A 151      49.733  41.475   9.912  1.00  0.00      RA0  C
ATOM   1432  O   ASN A 151      49.956  42.116  10.946  1.00  0.00      RA0  O
ATOM   1433  N   ALA A 152      48.610  40.780   9.739  1.00  0.00      RA0  N
ATOM   1434  H   ALA A 152      48.500  40.203   8.927  1.00  0.00      RA0  H
ATOM   1435  CA  ALA A 152      47.525  40.831  10.724  1.00  0.00      RA0  C
ATOM   1436  CB  ALA A 152      46.307  40.084  10.210  1.00  0.00      RA0  C
ATOM   1437  C   ALA A 152      47.870  40.232  12.082  1.00  0.00      RA0  C
ATOM   1438  O   ALA A 152      47.643  40.855  13.112  1.00  0.00      RA0  O
ATOM   1439  N   GLN A 153      48.417  39.025  12.076  1.00  0.00      RA0  N
ATOM   1440  H   GLN A 153      48.620  38.601  11.193  1.00  0.00      RA0  H
ATOM   1441  CA  GLN A 153      48.786  38.360  13.322  1.00  0.00      RA0  C
ATOM   1442  CB  GLN A 153      49.246  36.939  13.020  1.00  0.00      RA0  C
ATOM   1443  CG  GLN A 153      48.072  36.160  12.431  1.00  0.00      RA0  C
ATOM   1444  CD  GLN A 153      48.536  34.814  11.926  1.00  0.00      RA0  C
ATOM   1445  OE1 GLN A 153      49.636  34.676  11.408  1.00  0.00      RA0  O
ATOM   1446  NE2 GLN A 153      47.634  33.832  12.101  1.00  0.00      RA0  N
ATOM   1447 HE21 GLN A 153      46.710  34.006  12.458  1.00  0.00      RA0  H
ATOM   1448 HE22 GLN A 153      47.870  32.883  11.892  1.00  0.00      RA0  H
ATOM   1449  C   GLN A 153      49.832  39.187  14.072  1.00  0.00      RA0  C
ATOM   1450  O   GLN A 153      49.689  39.419  15.253  1.00  0.00      RA0  O
ATOM   1451  N   ALA A 154      50.851  39.664  13.363  1.00  0.00      RA0  N
ATOM   1452  H   ALA A 154      50.899  39.473  12.385  1.00  0.00      RA0  H
ATOM   1453  CA  ALA A 154      51.905  40.471  13.987  1.00  0.00      RA0  C
ATOM   1454  CB  ALA A 154      52.976  40.833  12.957  1.00  0.00      RA0  C
ATOM   1455  C   ALA A 154      51.351  41.767  14.598  1.00  0.00      RA0  C
ATOM   1456  O   ALA A 154      51.682  42.119  15.731  1.00  0.00      RA0  O
ATOM   1457  N   LYS A 155      50.525  42.479  13.847  1.00  0.00      RA0  N
ATOM   1458  H   LYS A 155      50.271  42.156  12.933  1.00  0.00      RA0  H
ATOM   1459  CA  LYS A 155      49.955  43.733  14.328  1.00  0.00      RA0  C
ATOM   1460  CB  LYS A 155      49.236  44.476  13.206  1.00  0.00      RA0  C
ATOM   1461  CG  LYS A 155      50.190  45.187  12.245  1.00  0.00      RA0  C
ATOM   1462  CD  LYS A 155      49.436  45.829  11.081  1.00  0.00      RA0  C
ATOM   1463  CE  LYS A 155      50.312  46.698  10.177  1.00  0.00      RA0  C
ATOM   1464  NZ  LYS A 155      49.524  47.101   9.007  1.00  0.00      RA0  N
ATOM   1465  HZ1 LYS A 155      50.064  47.642   8.297  1.00  0.00      RA0  H
ATOM   1466  HZ2 LYS A 155      49.268  46.272   8.431  1.00  0.00      RA0  H
ATOM   1467  HZ3 LYS A 155      48.659  47.631   9.222  1.00  0.00      RA0  H
ATOM   1468  C   LYS A 155      49.019  43.509  15.502  1.00  0.00      RA0  C
ATOM   1469  O   LYS A 155      49.099  44.228  16.516  1.00  0.00      RA0  O
ATOM   1470  N   ALA A 156      48.162  42.490  15.413  1.00  0.00      RA0  N
ATOM   1471  H   ALA A 156      48.142  41.922  14.590  1.00  0.00      RA0  H
ATOM   1472  CA  ALA A 156      47.302  42.150  16.552  1.00  0.00      RA0  C
ATOM   1473  CB  ALA A 156      46.380  40.978  16.209  1.00  0.00      RA0  C
ATOM   1474  C   ALA A 156      48.114  41.792  17.779  1.00  0.00      RA0  C
ATOM   1475  O   ALA A 156      47.756  42.196  18.881  1.00  0.00      RA0  O
ATOM   1476  N   ALA A 157      49.205  41.055  17.580  1.00  0.00      RA0  N
ATOM   1477  H   ALA A 157      49.470  40.791  16.651  1.00  0.00      RA0  H
ATOM   1478  CA  ALA A 157      49.982  40.538  18.704  1.00  0.00      RA0  C
ATOM   1479  CB  ALA A 157      51.041  39.543  18.229  1.00  0.00      RA0  C
ATOM   1480  C   ALA A 157      50.677  41.640  19.516  1.00  0.00      RA0  C
ATOM   1481  O   ALA A 157      50.990  41.430  20.683  1.00  0.00      RA0  O
ATOM   1482  N   THR A 158      50.868  42.824  18.922  1.00  0.00      RA0  N
ATOM   1483  H   THR A 158      50.594  42.960  17.970  1.00  0.00      RA0  H
ATOM   1484  CA  THR A 158      51.429  43.975  19.664  1.00  0.00      RA0  C
ATOM   1485  CB  THR A 158      51.828  45.120  18.719  1.00  0.00      RA0  C
ATOM   1486  OG1 THR A 158      50.708  45.710  18.057  1.00  0.00      RA0  O
ATOM   1487  HG1 THR A 158      50.310  45.055  17.498  1.00  0.00      RA0  H
ATOM   1488  CG2 THR A 158      52.856  44.635  17.696  1.00  0.00      RA0  C
ATOM   1489  C   THR A 158      50.521  44.382  20.809  1.00  0.00      RA0  C
ATOM   1490  O   THR A 158      50.962  45.065  21.722  1.00  0.00      RA0  O
ATOM   1491  N   LEU A 159      49.248  43.993  20.740  1.00  0.00      RA0  N
ATOM   1492  H   LEU A 159      48.926  43.432  19.976  1.00  0.00      RA0  H
ATOM   1493  CA  LEU A 159      48.252  44.320  21.759  1.00  0.00      RA0  C
ATOM   1494  CB  LEU A 159      46.926  44.643  21.083  1.00  0.00      RA0  C
ATOM   1495  CG  LEU A 159      47.124  45.696  19.992  1.00  0.00      RA0  C
ATOM   1496  CD1 LEU A 159      45.869  45.865  19.149  1.00  0.00      RA0  C
ATOM   1497  CD2 LEU A 159      47.626  47.030  20.548  1.00  0.00      RA0  C
ATOM   1498  C   LEU A 159      48.105  43.238  22.813  1.00  0.00      RA0  C
ATOM   1499  O   LEU A 159      47.451  43.472  23.828  1.00  0.00      RA0  O
ATOM   1500  N   PHE A 160      48.698  42.073  22.573  1.00  0.00      RA0  N
ATOM   1501  H   PHE A 160      49.366  42.014  21.832  1.00  0.00      RA0  H
ATOM   1502  CA  PHE A 160      48.603  40.937  23.502  1.00  0.00      RA0  C
ATOM   1503  CB  PHE A 160      48.943  39.617  22.806  1.00  0.00      RA0  C
ATOM   1504  CG  PHE A 160      47.966  39.282  21.698  1.00  0.00      RA0  C
ATOM   1505  CD1 PHE A 160      46.766  39.971  21.559  1.00  0.00      RA0  C
ATOM   1506  CD2 PHE A 160      48.281  38.264  20.805  1.00  0.00      RA0  C
ATOM   1507  CE1 PHE A 160      45.903  39.669  20.513  1.00  0.00      RA0  C
ATOM   1508  CE2 PHE A 160      47.417  37.958  19.759  1.00  0.00      RA0  C
ATOM   1509  CZ  PHE A 160      46.235  38.672  19.604  1.00  0.00      RA0  C
ATOM   1510  C   PHE A 160      49.512  41.150  24.702  1.00  0.00      RA0  C
ATOM   1511  O   PHE A 160      50.613  41.693  24.567  1.00  0.00      RA0  O
ATOM   1512  N   ASN A 161      49.063  40.712  25.872  1.00  0.00      RA0  N
ATOM   1513  H   ASN A 161      48.166  40.273  25.880  1.00  0.00      RA0  H
ATOM   1514  CA  ASN A 161      49.950  40.653  27.032  1.00  0.00      RA0  C
ATOM   1515  CB  ASN A 161      49.201  40.735  28.366  1.00  0.00      RA0  C
ATOM   1516  CG  ASN A 161      48.436  39.463  28.668  1.00  0.00      RA0  C
ATOM   1517  OD1 ASN A 161      48.944  38.349  28.609  1.00  0.00      RA0  O
ATOM   1518  ND2 ASN A 161      47.165  39.699  29.035  1.00  0.00      RA0  N
ATOM   1519 HD21 ASN A 161      46.802  40.633  29.006  1.00  0.00      RA0  H
ATOM   1520 HD22 ASN A 161      46.541  38.978  29.335  1.00  0.00      RA0  H
ATOM   1521  C   ASN A 161      50.853  39.435  26.959  1.00  0.00      RA0  C
ATOM   1522  O   ASN A 161      50.729  38.619  26.053  1.00  0.00      RA0  O
ATOM   1523  N   ASP A 162      51.794  39.296  27.889  1.00  0.00      RA0  N
ATOM   1524  H   ASP A 162      52.002  40.005  28.565  1.00  0.00      RA0  H
ATOM   1525  CA  ASP A 162      52.735  38.177  27.810  1.00  0.00      RA0  C
ATOM   1526  CB  ASP A 162      53.866  38.403  28.807  1.00  0.00      RA0  C
ATOM   1527  CG  ASP A 162      54.586  39.641  28.293  1.00  0.00      RA0  C
ATOM   1528  OD1 ASP A 162      55.629  39.501  27.664  1.00  0.00      RA0  O
ATOM   1529  OD2 ASP A 162      54.061  40.747  28.426  1.00  0.00      RA0  O
ATOM   1530  C   ASP A 162      52.051  36.797  27.793  1.00  0.00      RA0  C
ATOM   1531  O   ASP A 162      52.419  35.931  27.012  1.00  0.00      RA0  O
ATOM   1532  N   ALA A 163      51.038  36.602  28.628  1.00  0.00      RA0  N
ATOM   1533  H   ALA A 163      50.661  37.388  29.118  1.00  0.00      RA0  H
ATOM   1534  CA  ALA A 163      50.345  35.322  28.698  1.00  0.00      RA0  C
ATOM   1535  CB  ALA A 163      49.338  35.305  29.850  1.00  0.00      RA0  C
ATOM   1536  C   ALA A 163      49.621  35.020  27.395  1.00  0.00      RA0  C
ATOM   1537  O   ALA A 163      49.547  33.860  26.982  1.00  0.00      RA0  O
ATOM   1538  N   GLN A 164      49.090  36.067  26.761  1.00  0.00      RA0  N
ATOM   1539  H   GLN A 164      49.263  36.980  27.136  1.00  0.00      RA0  H
ATOM   1540  CA  GLN A 164      48.368  35.918  25.499  1.00  0.00      RA0  C
ATOM   1541  CB  GLN A 164      47.535  37.165  25.232  1.00  0.00      RA0  C
ATOM   1542  CG  GLN A 164      46.504  37.341  26.345  1.00  0.00      RA0  C
ATOM   1543  CD  GLN A 164      45.803  38.667  26.191  1.00  0.00      RA0  C
ATOM   1544  OE1 GLN A 164      46.419  39.677  25.876  1.00  0.00      RA0  O
ATOM   1545  NE2 GLN A 164      44.492  38.620  26.462  1.00  0.00      RA0  N
ATOM   1546 HE21 GLN A 164      44.055  37.743  26.683  1.00  0.00      RA0  H
ATOM   1547 HE22 GLN A 164      43.908  39.431  26.427  1.00  0.00      RA0  H
ATOM   1548  C   GLN A 164      49.346  35.587  24.361  1.00  0.00      RA0  C
ATOM   1549  O   GLN A 164      49.126  34.668  23.565  1.00  0.00      RA0  O
ATOM   1550  N   ARG A 165      50.458  36.308  24.315  1.00  0.00      RA0  N
ATOM   1551  H   ARG A 165      50.610  37.033  24.987  1.00  0.00      RA0  H
ATOM   1552  CA  ARG A 165      51.531  35.935  23.381  1.00  0.00      RA0  C
ATOM   1553  CB  ARG A 165      52.673  36.948  23.472  1.00  0.00      RA0  C
ATOM   1554  CG  ARG A 165      52.414  38.113  22.511  1.00  0.00      RA0  C
ATOM   1555  CD  ARG A 165      53.382  39.293  22.641  1.00  0.00      RA0  C
ATOM   1556  NE  ARG A 165      52.968  40.230  23.686  1.00  0.00      RA0  N
ATOM   1557  HE  ARG A 165      52.153  40.796  23.497  1.00  0.00      RA0  H
ATOM   1558  CZ  ARG A 165      53.661  40.314  24.860  1.00  0.00      RA0  C
ATOM   1559  NH1 ARG A 165      54.720  39.507  25.075  1.00  0.00      RA0  N
ATOM   1560 HH11 ARG A 165      55.216  39.537  25.960  1.00  0.00      RA0  H
ATOM   1561 HH12 ARG A 165      55.054  38.848  24.400  1.00  0.00      RA0  H
ATOM   1562  NH2 ARG A 165      53.272  41.204  25.794  1.00  0.00      RA0  N
ATOM   1563 HH21 ARG A 165      53.734  41.248  26.699  1.00  0.00      RA0  H
ATOM   1564 HH22 ARG A 165      52.506  41.836  25.625  1.00  0.00      RA0  H
ATOM   1565  C   ARG A 165      51.980  34.494  23.535  1.00  0.00      RA0  C
ATOM   1566  O   ARG A 165      52.159  33.776  22.545  1.00  0.00      RA0  O
ATOM   1567  N   GLN A 166      52.157  34.057  24.776  1.00  0.00      RA0  N
ATOM   1568  H   GLN A 166      52.006  34.683  25.542  1.00  0.00      RA0  H
ATOM   1569  CA  GLN A 166      52.576  32.684  25.045  1.00  0.00      RA0  C
ATOM   1570  CB  GLN A 166      52.862  32.529  26.536  1.00  0.00      RA0  C
ATOM   1571  CG  GLN A 166      53.452  31.171  26.909  1.00  0.00      RA0  C
ATOM   1572  CD  GLN A 166      53.796  31.183  28.382  1.00  0.00      RA0  C
ATOM   1573  OE1 GLN A 166      53.212  30.476  29.195  1.00  0.00      RA0  O
ATOM   1574  NE2 GLN A 166      54.785  32.043  28.686  1.00  0.00      RA0  N
ATOM   1575 HE21 GLN A 166      55.226  32.589  27.973  1.00  0.00      RA0  H
ATOM   1576 HE22 GLN A 166      55.098  32.152  29.630  1.00  0.00      RA0  H
ATOM   1577  C   GLN A 166      51.533  31.681  24.562  1.00  0.00      RA0  C
ATOM   1578  O   GLN A 166      51.876  30.670  23.956  1.00  0.00      RA0  O
ATOM   1579  N   ALA A 167      50.258  31.982  24.804  1.00  0.00      RA0  N
ATOM   1580  H   ALA A 167      50.036  32.817  25.310  1.00  0.00      RA0  H
ATOM   1581  CA  ALA A 167      49.158  31.086  24.378  1.00  0.00      RA0  C
ATOM   1582  CB  ALA A 167      47.807  31.660  24.807  1.00  0.00      RA0  C
ATOM   1583  C   ALA A 167      49.116  30.813  22.872  1.00  0.00      RA0  C
ATOM   1584  O   ALA A 167      48.801  29.685  22.428  1.00  0.00      RA0  O
ATOM   1585  N   VAL A 168      49.425  31.834  22.089  1.00  0.00      RA0  N
ATOM   1586  H   VAL A 168      49.771  32.682  22.495  1.00  0.00      RA0  H
ATOM   1587  CA  VAL A 168      49.321  31.743  20.625  1.00  0.00      RA0  C
ATOM   1588  CB  VAL A 168      48.664  33.004  20.058  1.00  0.00      RA0  C
ATOM   1589  CG1 VAL A 168      47.305  33.227  20.717  1.00  0.00      RA0  C
ATOM   1590  CG2 VAL A 168      49.570  34.230  20.188  1.00  0.00      RA0  C
ATOM   1591  C   VAL A 168      50.657  31.484  19.929  1.00  0.00      RA0  C
ATOM   1592  O   VAL A 168      50.715  31.423  18.695  1.00  0.00      RA0  O
ATOM   1593  N   GLU A 169      51.728  31.355  20.708  1.00  0.00      RA0  N
ATOM   1594  H   GLU A 169      51.651  31.317  21.704  1.00  0.00      RA0  H
ATOM   1595  CA  GLU A 169      53.048  31.167  20.125  1.00  0.00      RA0  C
ATOM   1596  CB  GLU A 169      54.145  31.188  21.189  1.00  0.00      RA0  C
ATOM   1597  CG  GLU A 169      55.538  31.063  20.564  1.00  0.00      RA0  C
ATOM   1598  CD  GLU A 169      55.713  32.125  19.494  1.00  0.00      RA0  C
ATOM   1599  OE1 GLU A 169      55.959  33.277  19.844  1.00  0.00      RA0  O
ATOM   1600  OE2 GLU A 169      55.605  31.798  18.311  1.00  0.00      RA0  O
ATOM   1601  C   GLU A 169      53.058  29.870  19.317  1.00  0.00      RA0  C
ATOM   1602  O   GLU A 169      52.779  28.805  19.838  1.00  0.00      RA0  O
ATOM   1603  N   GLY A 170      53.408  29.971  18.043  1.00  0.00      RA0  N
ATOM   1604  H   GLY A 170      53.767  30.868  17.768  1.00  0.00      RA0  H
ATOM   1605  CA  GLY A 170      53.506  28.805  17.182  1.00  0.00      RA0  C
ATOM   1606  C   GLY A 170      52.162  28.201  16.796  1.00  0.00      RA0  C
ATOM   1607  O   GLY A 170      52.104  27.085  16.275  1.00  0.00      RA0  O
ATOM   1608  N   MSE A 171      51.077  28.930  17.048  1.00  0.00      RA0  N
ATOM   1609  H   MSE A 171      51.159  29.873  17.380  1.00  0.00      RA0  H
ATOM   1610  CA  MSE A 171      49.757  28.348  16.869  1.00  0.00      RA0  C
ATOM   1611  CB  MSE A 171      48.683  29.213  17.538  1.00  0.00      RA0  C
ATOM   1612  CG  MSE A 171      47.296  28.573  17.509  1.00  0.00      RA0  C
ATOM   1613  SE  MSE A 171      46.070  29.443  18.500  1.00  0.00      RA0  S
ATOM   1614  CE  MSE A 171      46.038  30.994  17.593  1.00  0.00      RA0  C
ATOM   1615  C   MSE A 171      49.476  28.143  15.389  1.00  0.00      RA0  C
ATOM   1616  O   MSE A 171      49.657  29.058  14.559  1.00  0.00      RA0  O
ATOM   1617  N   LYS A 172      49.040  26.931  15.073  1.00  0.00      RA0  N
ATOM   1618  H   LYS A 172      48.824  26.316  15.827  1.00  0.00      RA0  H
ATOM   1619  CA  LYS A 172      48.779  26.534  13.705  1.00  0.00      RA0  C
ATOM   1620  CB  LYS A 172      49.062  25.021  13.629  1.00  0.00      RA0  C
ATOM   1621  CG  LYS A 172      50.470  24.666  14.131  1.00  0.00      RA0  C
ATOM   1622  CD  LYS A 172      51.608  25.366  13.369  1.00  0.00      RA0  C
ATOM   1623  CE  LYS A 172      52.982  25.195  14.041  1.00  0.00      RA0  C
ATOM   1624  NZ  LYS A 172      53.419  23.794  13.991  1.00  0.00      RA0  N
ATOM   1625  HZ1 LYS A 172      54.132  23.548  14.701  1.00  0.00      RA0  H
ATOM   1626  HZ2 LYS A 172      52.614  23.129  14.038  1.00  0.00      RA0  H
ATOM   1627  HZ3 LYS A 172      53.791  23.583  13.040  1.00  0.00      RA0  H
ATOM   1628  C   LYS A 172      47.375  26.970  13.306  1.00  0.00      RA0  C
ATOM   1629  O   LYS A 172      46.557  27.358  14.161  1.00  0.00      RA0  O
ATOM   1630  N   PRO A 173      47.092  26.928  12.007  1.00  0.00      RA0  N
ATOM   1631  CD  PRO A 173      48.006  26.659  10.894  1.00  0.00      RA0  C
ATOM   1632  CA  PRO A 173      45.761  27.243  11.526  1.00  0.00      RA0  C
ATOM   1633  CB  PRO A 173      45.859  27.077  10.005  1.00  0.00      RA0  C
ATOM   1634  CG  PRO A 173      47.332  27.279   9.680  1.00  0.00      RA0  C
ATOM   1635  C   PRO A 173      44.672  26.386  12.117  1.00  0.00      RA0  C
ATOM   1636  O   PRO A 173      44.882  25.207  12.420  1.00  0.00      RA0  O
ATOM   1637  N   PHE A 174      43.490  26.985  12.253  1.00  0.00      RA0  N
ATOM   1638  H   PHE A 174      43.399  27.927  11.934  1.00  0.00      RA0  H
ATOM   1639  CA  PHE A 174      42.322  26.266  12.761  1.00  0.00      RA0  C
ATOM   1640  CB  PHE A 174      41.780  25.183  11.819  1.00  0.00      RA0  C
ATOM   1641  CG  PHE A 174      41.108  25.781  10.605  1.00  0.00      RA0  C
ATOM   1642  CD1 PHE A 174      41.877  26.132   9.473  1.00  0.00      RA0  C
ATOM   1643  CD2 PHE A 174      39.708  25.962  10.620  1.00  0.00      RA0  C
ATOM   1644  CE1 PHE A 174      41.235  26.659   8.335  1.00  0.00      RA0  C
ATOM   1645  CE2 PHE A 174      39.064  26.490   9.484  1.00  0.00      RA0  C
ATOM   1646  CZ  PHE A 174      39.834  26.828   8.351  1.00  0.00      RA0  C
ATOM   1647  C   PHE A 174      42.534  25.730  14.172  1.00  0.00      RA0  C
ATOM   1648  O   PHE A 174      42.263  24.574  14.453  1.00  0.00      RA0  O
ATOM   1649  N   PHE A 175      42.978  26.638  15.037  1.00  0.00      RA0  N
ATOM   1650  H   PHE A 175      43.206  27.575  14.758  1.00  0.00      RA0  H
ATOM   1651  CA  PHE A 175      42.992  26.464  16.470  1.00  0.00      RA0  C
ATOM   1652  CB  PHE A 175      44.412  26.329  17.017  1.00  0.00      RA0  C
ATOM   1653  CG  PHE A 175      45.019  24.964  16.804  1.00  0.00      RA0  C
ATOM   1654  CD1 PHE A 175      45.734  24.685  15.646  1.00  0.00      RA0  C
ATOM   1655  CD2 PHE A 175      44.897  23.998  17.796  1.00  0.00      RA0  C
ATOM   1656  CE1 PHE A 175      46.370  23.458  15.503  1.00  0.00      RA0  C
ATOM   1657  CE2 PHE A 175      45.533  22.770  17.653  1.00  0.00      RA0  C
ATOM   1658  CZ  PHE A 175      46.289  22.510  16.516  1.00  0.00      RA0  C
ATOM   1659  C   PHE A 175      42.410  27.704  17.092  1.00  0.00      RA0  C
ATOM   1660  O   PHE A 175      42.512  28.793  16.518  1.00  0.00      RA0  O
ATOM   1661  N   GLY A 176      41.847  27.534  18.283  1.00  0.00      RA0  N
ATOM   1662  H   GLY A 176      41.796  26.629  18.710  1.00  0.00      RA0  H
ATOM   1663  CA  GLY A 176      41.388  28.641  19.101  1.00  0.00      RA0  C
ATOM   1664  C   GLY A 176      41.825  28.478  20.534  1.00  0.00      RA0  C
ATOM   1665  O   GLY A 176      41.907  27.354  21.041  1.00  0.00      RA0  O
ATOM   1666  N   VAL A 177      42.139  29.584  21.200  1.00  0.00      RA0  N
ATOM   1667  H   VAL A 177      42.169  30.475  20.741  1.00  0.00      RA0  H
ATOM   1668  CA  VAL A 177      42.519  29.532  22.587  1.00  0.00      RA0  C
ATOM   1669  CB  VAL A 177      44.043  29.344  22.681  1.00  0.00      RA0  C
ATOM   1670  CG1 VAL A 177      44.791  30.475  21.972  1.00  0.00      RA0  C
ATOM   1671  CG2 VAL A 177      44.521  29.132  24.119  1.00  0.00      RA0  C
ATOM   1672  C   VAL A 177      42.041  30.750  23.388  1.00  0.00      RA0  C
ATOM   1673  O   VAL A 177      42.105  31.891  22.928  1.00  0.00      RA0  O
ATOM   1674  N   GLN A 178      41.555  30.479  24.588  1.00  0.00      RA0  N
ATOM   1675  H   GLN A 178      41.657  29.545  24.926  1.00  0.00      RA0  H
ATOM   1676  CA  GLN A 178      41.186  31.500  25.553  1.00  0.00      RA0  C
ATOM   1677  CB  GLN A 178      40.080  30.977  26.470  1.00  0.00      RA0  C
ATOM   1678  CG  GLN A 178      39.307  32.078  27.201  1.00  0.00      RA0  C
ATOM   1679  CD  GLN A 178      38.415  32.813  26.220  1.00  0.00      RA0  C
ATOM   1680  OE1 GLN A 178      37.715  32.208  25.406  1.00  0.00      RA0  O
ATOM   1681  NE2 GLN A 178      38.474  34.151  26.355  1.00  0.00      RA0  N
ATOM   1682 HE21 GLN A 178      39.034  34.571  27.079  1.00  0.00      RA0  H
ATOM   1683 HE22 GLN A 178      37.974  34.793  25.773  1.00  0.00      RA0  H
ATOM   1684  C   GLN A 178      42.415  31.912  26.358  1.00  0.00      RA0  C
ATOM   1685  O   GLN A 178      43.094  31.076  26.975  1.00  0.00      RA0  O
ATOM   1686  N   ALA A 179      42.707  33.204  26.330  1.00  0.00      RA0  N
ATOM   1687  H   ALA A 179      42.170  33.840  25.782  1.00  0.00      RA0  H
ATOM   1688  CA  ALA A 179      43.784  33.759  27.131  1.00  0.00      RA0  C
ATOM   1689  CB  ALA A 179      44.993  34.048  26.247  1.00  0.00      RA0  C
ATOM   1690  C   ALA A 179      43.255  35.042  27.758  1.00  0.00      RA0  C
ATOM   1691  O   ALA A 179      43.239  36.105  27.120  1.00  0.00      RA0  O
ATOM   1692  N   GLY A 180      42.746  34.898  28.984  1.00  0.00      RA0  N
ATOM   1693  H   GLY A 180      42.714  33.978  29.371  1.00  0.00      RA0  H
ATOM   1694  CA  GLY A 180      42.057  35.972  29.670  1.00  0.00      RA0  C
ATOM   1695  C   GLY A 180      40.810  36.407  28.929  1.00  0.00      RA0  C
ATOM   1696  O   GLY A 180      39.985  35.568  28.546  1.00  0.00      RA0  O
ATOM   1697  N   ASP A 181      40.701  37.712  28.683  1.00  0.00      RA0  N
ATOM   1698  H   ASP A 181      41.340  38.363  29.088  1.00  0.00      RA0  H
ATOM   1699  CA  ASP A 181      39.529  38.296  28.017  1.00  0.00      RA0  C
ATOM   1700  CB  ASP A 181      39.473  39.830  28.143  1.00  0.00      RA0  C
ATOM   1701  CG  ASP A 181      38.891  40.283  29.472  1.00  0.00      RA0  C
ATOM   1702  OD1 ASP A 181      39.544  40.071  30.491  1.00  0.00      RA0  O
ATOM   1703  OD2 ASP A 181      37.807  40.878  29.483  1.00  0.00      RA0  O
ATOM   1704  C   ASP A 181      39.459  37.959  26.533  1.00  0.00      RA0  C
ATOM   1705  O   ASP A 181      38.399  38.139  25.930  1.00  0.00      RA0  O
ATOM   1706  N   LEU A 182      40.560  37.449  25.952  1.00  0.00      RA0  N
ATOM   1707  H   LEU A 182      41.332  37.134  26.503  1.00  0.00      RA0  H
ATOM   1708  CA  LEU A 182      40.642  37.233  24.509  1.00  0.00      RA0  C
ATOM   1709  CB  LEU A 182      41.922  37.831  23.921  1.00  0.00      RA0  C
ATOM   1710  CG  LEU A 182      42.089  39.341  24.109  1.00  0.00      RA0  C
ATOM   1711  CD1 LEU A 182      43.360  39.848  23.428  1.00  0.00      RA0  C
ATOM   1712  CD2 LEU A 182      40.869  40.130  23.643  1.00  0.00      RA0  C
ATOM   1713  C   LEU A 182      40.566  35.774  24.165  1.00  0.00      RA0  C
ATOM   1714  O   LEU A 182      41.315  34.957  24.688  1.00  0.00      RA0  O
ATOM   1715  N   PHE A 183      39.626  35.464  23.275  1.00  0.00      RA0  N
ATOM   1716  H   PHE A 183      39.045  36.198  22.916  1.00  0.00      RA0  H
ATOM   1717  CA  PHE A 183      39.596  34.178  22.589  1.00  0.00      RA0  C
ATOM   1718  CB  PHE A 183      38.155  33.688  22.465  1.00  0.00      RA0  C
ATOM   1719  CG  PHE A 183      38.114  32.407  21.669  1.00  0.00      RA0  C
ATOM   1720  CD1 PHE A 183      38.717  31.259  22.170  1.00  0.00      RA0  C
ATOM   1721  CD2 PHE A 183      37.470  32.374  20.437  1.00  0.00      RA0  C
ATOM   1722  CE1 PHE A 183      38.674  30.080  21.437  1.00  0.00      RA0  C
ATOM   1723  CE2 PHE A 183      37.428  31.194  19.705  1.00  0.00      RA0  C
ATOM   1724  CZ  PHE A 183      38.030  30.047  20.206  1.00  0.00      RA0  C
ATOM   1725  C   PHE A 183      40.194  34.416  21.213  1.00  0.00      RA0  C
ATOM   1726  O   PHE A 183      39.650  35.194  20.429  1.00  0.00      RA0  O
ATOM   1727  N   ILE A 184      41.337  33.787  20.943  1.00  0.00      RA0  N
ATOM   1728  H   ILE A 184      41.708  33.091  21.559  1.00  0.00      RA0  H
ATOM   1729  CA  ILE A 184      42.100  34.086  19.731  1.00  0.00      RA0  C
ATOM   1730  CB  ILE A 184      43.507  34.551  20.110  1.00  0.00      RA0  C
ATOM   1731  CG2 ILE A 184      44.305  34.968  18.875  1.00  0.00      RA0  C
ATOM   1732  CG1 ILE A 184      43.447  35.660  21.162  1.00  0.00      RA0  C
ATOM   1733  CD1 ILE A 184      44.807  35.982  21.782  1.00  0.00      RA0  C
ATOM   1734  C   ILE A 184      42.159  32.841  18.879  1.00  0.00      RA0  C
ATOM   1735  O   ILE A 184      42.575  31.784  19.353  1.00  0.00      RA0  O
ATOM   1736  N   ALA A 185      41.710  32.970  17.637  1.00  0.00      RA0  N
ATOM   1737  H   ALA A 185      41.387  33.854  17.292  1.00  0.00      RA0  H
ATOM   1738  CA  ALA A 185      41.616  31.830  16.725  1.00  0.00      RA0  C
ATOM   1739  CB  ALA A 185      40.152  31.451  16.505  1.00  0.00      RA0  C
ATOM   1740  C   ALA A 185      42.277  32.134  15.389  1.00  0.00      RA0  C
ATOM   1741  O   ALA A 185      42.167  33.234  14.874  1.00  0.00      RA0  O
ATOM   1742  N   THR A 186      42.990  31.141  14.862  1.00  0.00      RA0  N
ATOM   1743  H   THR A 186      43.060  30.258  15.333  1.00  0.00      RA0  H
ATOM   1744  CA  THR A 186      43.633  31.230  13.551  1.00  0.00      RA0  C
ATOM   1745  CB  THR A 186      44.832  30.296  13.625  1.00  0.00      RA0  C
ATOM   1746  OG1 THR A 186      44.698  29.451  14.779  1.00  0.00      RA0  O
ATOM   1747  HG1 THR A 186      45.436  28.841  14.752  1.00  0.00      RA0  H
ATOM   1748  CG2 THR A 186      46.167  31.036  13.651  1.00  0.00      RA0  C
ATOM   1749  C   THR A 186      42.669  30.774  12.458  1.00  0.00      RA0  C
ATOM   1750  O   THR A 186      42.839  29.702  11.833  1.00  0.00      RA0  O
ATOM   1751  N   THR A 187      41.649  31.616  12.254  1.00  0.00      RA0  N
ATOM   1752  H   THR A 187      41.541  32.440  12.809  1.00  0.00      RA0  H
ATOM   1753  CA  THR A 187      40.588  31.408  11.282  1.00  0.00      RA0  C
ATOM   1754  CB  THR A 187      39.379  31.018  12.119  1.00  0.00      RA0  C
ATOM   1755  OG1 THR A 187      39.458  31.715  13.369  1.00  0.00      RA0  O
ATOM   1756  HG1 THR A 187      38.904  32.486  13.236  1.00  0.00      RA0  H
ATOM   1757  CG2 THR A 187      39.315  29.509  12.374  1.00  0.00      RA0  C
ATOM   1758  C   THR A 187      40.383  32.686  10.472  1.00  0.00      RA0  C
ATOM   1759  O   THR A 187      40.945  33.751  10.779  1.00  0.00      RA0  O
ATOM   1760  N   GLY A 188      39.570  32.584   9.423  1.00  0.00      RA0  N
ATOM   1761  H   GLY A 188      39.071  31.758   9.156  1.00  0.00      RA0  H
ATOM   1762  CA  GLY A 188      39.319  33.722   8.585  1.00  0.00      RA0  C
ATOM   1763  C   GLY A 188      38.484  33.350   7.377  1.00  0.00      RA0  C
ATOM   1764  O   GLY A 188      38.259  32.169   7.109  1.00  0.00      RA0  O
ATOM   1765  N   TYR A 189      38.034  34.376   6.693  1.00  0.00      RA0  N
ATOM   1766  H   TYR A 189      38.354  35.282   6.982  1.00  0.00      RA0  H
ATOM   1767  CA  TYR A 189      37.176  34.275   5.523  1.00  0.00      RA0  C
ATOM   1768  CB  TYR A 189      35.842  34.866   5.993  1.00  0.00      RA0  C
ATOM   1769  CG  TYR A 189      34.632  34.595   5.130  1.00  0.00      RA0  C
ATOM   1770  CD1 TYR A 189      34.399  33.353   4.551  1.00  0.00      RA0  C
ATOM   1771  CE1 TYR A 189      33.229  33.141   3.825  1.00  0.00      RA0  C
ATOM   1772  CD2 TYR A 189      33.709  35.620   4.965  1.00  0.00      RA0  C
ATOM   1773  CE2 TYR A 189      32.543  35.410   4.244  1.00  0.00      RA0  C
ATOM   1774  CZ  TYR A 189      32.304  34.171   3.667  1.00  0.00      RA0  C
ATOM   1775  OH  TYR A 189      31.159  33.982   2.923  1.00  0.00      RA0  O
ATOM   1776  HH  TYR A 189      30.719  34.813   2.790  1.00  0.00      RA0  H
ATOM   1777  C   TYR A 189      37.773  35.015   4.324  1.00  0.00      RA0  C
ATOM   1778  O   TYR A 189      37.037  35.478   3.454  1.00  0.00      RA0  O
ATOM   1779  N   THR A 190      39.113  35.092   4.246  1.00  0.00      RA0  N
ATOM   1780  H   THR A 190      39.683  34.670   4.948  1.00  0.00      RA0  H
ATOM   1781  CA  THR A 190      39.760  35.962   3.272  1.00  0.00      RA0  C
ATOM   1782  CB  THR A 190      40.375  36.952   4.223  1.00  0.00      RA0  C
ATOM   1783  OG1 THR A 190      40.537  36.220   5.448  1.00  0.00      RA0  O
ATOM   1784  HG1 THR A 190      40.338  36.818   6.164  1.00  0.00      RA0  H
ATOM   1785  CG2 THR A 190      39.466  38.156   4.478  1.00  0.00      RA0  C
ATOM   1786  C   THR A 190      40.745  35.308   2.321  1.00  0.00      RA0  C
ATOM   1787  O   THR A 190      41.059  35.900   1.287  1.00  0.00      RA0  O
ATOM   1788  N   GLY A 191      41.231  34.122   2.655  1.00  0.00      RA0  N
ATOM   1789  H   GLY A 191      40.949  33.708   3.518  1.00  0.00      RA0  H
ATOM   1790  CA  GLY A 191      42.315  33.493   1.897  1.00  0.00      RA0  C
ATOM   1791  C   GLY A 191      43.697  33.959   2.369  1.00  0.00      RA0  C
ATOM   1792  O   GLY A 191      44.704  33.636   1.746  1.00  0.00      RA0  O
ATOM   1793  N   GLU A 192      43.716  34.765   3.436  1.00  0.00      RA0  N
ATOM   1794  H   GLU A 192      42.903  34.919   3.989  1.00  0.00      RA0  H
ATOM   1795  CA  GLU A 192      44.948  35.243   4.050  1.00  0.00      RA0  C
ATOM   1796  CB  GLU A 192      44.960  36.772   4.094  1.00  0.00      RA0  C
ATOM   1797  CG  GLU A 192      44.643  37.418   2.743  1.00  0.00      RA0  C
ATOM   1798  CD  GLU A 192      45.603  36.908   1.689  1.00  0.00      RA0  C
ATOM   1799  OE1 GLU A 192      46.790  36.799   1.976  1.00  0.00      RA0  O
ATOM   1800  OE2 GLU A 192      45.162  36.607   0.582  1.00  0.00      RA0  O
ATOM   1801  C   GLU A 192      45.079  34.658   5.443  1.00  0.00      RA0  C
ATOM   1802  O   GLU A 192      44.120  34.139   6.001  1.00  0.00      RA0  O
ATOM   1803  N   ALA A 193      46.273  34.795   6.018  1.00  0.00      RA0  N
ATOM   1804  H   ALA A 193      46.956  35.301   5.494  1.00  0.00      RA0  H
ATOM   1805  CA  ALA A 193      46.501  34.558   7.441  1.00  0.00      RA0  C
ATOM   1806  CB  ALA A 193      47.996  34.586   7.762  1.00  0.00      RA0  C
ATOM   1807  C   ALA A 193      45.797  35.615   8.278  1.00  0.00      RA0  C
ATOM   1808  O   ALA A 193      45.417  36.662   7.786  1.00  0.00      RA0  O
ATOM   1809  N   GLY A 194      45.619  35.310   9.551  1.00  0.00      RA0  N
ATOM   1810  H   GLY A 194      45.854  34.421   9.947  1.00  0.00      RA0  H
ATOM   1811  CA  GLY A 194      44.989  36.252  10.455  1.00  0.00      RA0  C
ATOM   1812  C   GLY A 194      44.460  35.601  11.697  1.00  0.00      RA0  C
ATOM   1813  O   GLY A 194      44.756  34.437  11.964  1.00  0.00      RA0  O
ATOM   1814  N   TYR A 195      43.694  36.388  12.467  1.00  0.00      RA0  N
ATOM   1815  H   TYR A 195      43.416  37.303  12.174  1.00  0.00      RA0  H
ATOM   1816  CA  TYR A 195      43.018  35.893  13.639  1.00  0.00      RA0  C
ATOM   1817  CB  TYR A 195      43.591  36.515  14.914  1.00  0.00      RA0  C
ATOM   1818  CG  TYR A 195      44.940  35.951  15.279  1.00  0.00      RA0  C
ATOM   1819  CD1 TYR A 195      45.208  34.602  15.094  1.00  0.00      RA0  C
ATOM   1820  CE1 TYR A 195      46.440  34.087  15.473  1.00  0.00      RA0  C
ATOM   1821  CD2 TYR A 195      45.905  36.786  15.833  1.00  0.00      RA0  C
ATOM   1822  CE2 TYR A 195      47.136  36.267  16.220  1.00  0.00      RA0  C
ATOM   1823  CZ  TYR A 195      47.402  34.916  16.037  1.00  0.00      RA0  C
ATOM   1824  OH  TYR A 195      48.620  34.387  16.404  1.00  0.00      RA0  O
ATOM   1825  HH  TYR A 195      49.112  35.007  16.926  1.00  0.00      RA0  H
ATOM   1826  C   TYR A 195      41.549  36.328  13.574  1.00  0.00      RA0  C
ATOM   1827  O   TYR A 195      41.222  37.317  12.900  1.00  0.00      RA0  O
ATOM   1828  N   GLU A 196      40.713  35.591  14.292  1.00  0.00      RA0  N
ATOM   1829  H   GLU A 196      41.033  34.743  14.716  1.00  0.00      RA0  H
ATOM   1830  CA  GLU A 196      39.442  36.110  14.790  1.00  0.00      RA0  C
ATOM   1831  CB  GLU A 196      38.280  35.351  14.112  1.00  0.00      RA0  C
ATOM   1832  CG  GLU A 196      38.376  35.675  12.601  1.00  0.00      RA0  C
ATOM   1833  CD  GLU A 196      37.348  35.013  11.692  1.00  0.00      RA0  C
ATOM   1834  OE1 GLU A 196      37.254  33.789  11.724  1.00  0.00      RA0  O
ATOM   1835  OE2 GLU A 196      36.697  35.715  10.901  1.00  0.00      RA0  O
ATOM   1836  C   GLU A 196      39.548  36.155  16.312  1.00  0.00      RA0  C
ATOM   1837  O   GLU A 196      40.030  35.204  16.966  1.00  0.00      RA0  O
ATOM   1838  N   ILE A 197      39.134  37.269  16.880  1.00  0.00      RA0  N
ATOM   1839  H   ILE A 197      38.681  37.980  16.344  1.00  0.00      RA0  H
ATOM   1840  CA  ILE A 197      39.331  37.519  18.301  1.00  0.00      RA0  C
ATOM   1841  CB  ILE A 197      40.350  38.637  18.533  1.00  0.00      RA0  C
ATOM   1842  CG2 ILE A 197      40.531  38.890  20.029  1.00  0.00      RA0  C
ATOM   1843  CG1 ILE A 197      41.683  38.321  17.849  1.00  0.00      RA0  C
ATOM   1844  CD1 ILE A 197      42.714  39.442  17.982  1.00  0.00      RA0  C
ATOM   1845  C   ILE A 197      37.992  37.864  18.938  1.00  0.00      RA0  C
ATOM   1846  O   ILE A 197      37.379  38.861  18.577  1.00  0.00      RA0  O
ATOM   1847  N   ALA A 198      37.529  37.025  19.869  1.00  0.00      RA0  N
ATOM   1848  H   ALA A 198      38.120  36.286  20.192  1.00  0.00      RA0  H
ATOM   1849  CA  ALA A 198      36.277  37.299  20.579  1.00  0.00      RA0  C
ATOM   1850  CB  ALA A 198      35.433  36.031  20.700  1.00  0.00      RA0  C
ATOM   1851  C   ALA A 198      36.610  37.807  21.973  1.00  0.00      RA0  C
ATOM   1852  O   ALA A 198      37.544  37.323  22.614  1.00  0.00      RA0  O
ATOM   1853  N   LEU A 199      35.836  38.781  22.442  1.00  0.00      RA0  N
ATOM   1854  H   LEU A 199      35.048  39.132  21.924  1.00  0.00      RA0  H
ATOM   1855  CA  LEU A 199      36.077  39.382  23.745  1.00  0.00      RA0  C
ATOM   1856  CB  LEU A 199      37.193  40.429  23.560  1.00  0.00      RA0  C
ATOM   1857  CG  LEU A 199      36.849  41.721  22.799  1.00  0.00      RA0  C
ATOM   1858  CD1 LEU A 199      37.919  42.769  23.073  1.00  0.00      RA0  C
ATOM   1859  CD2 LEU A 199      36.654  41.567  21.286  1.00  0.00      RA0  C
ATOM   1860  C   LEU A 199      34.791  40.024  24.251  1.00  0.00      RA0  C
ATOM   1861  O   LEU A 199      33.848  40.211  23.482  1.00  0.00      RA0  O
ATOM   1862  N   PRO A 200      34.731  40.356  25.543  1.00  0.00      RA0  N
ATOM   1863  CD  PRO A 200      35.719  40.060  26.577  1.00  0.00      RA0  C
ATOM   1864  CA  PRO A 200      33.512  40.955  26.107  1.00  0.00      RA0  C
ATOM   1865  CB  PRO A 200      33.853  41.100  27.587  1.00  0.00      RA0  C
ATOM   1866  CG  PRO A 200      34.908  40.036  27.862  1.00  0.00      RA0  C
ATOM   1867  C   PRO A 200      33.071  42.178  25.358  1.00  0.00      RA0  C
ATOM   1868  O   PRO A 200      33.899  42.999  24.964  1.00  0.00      RA0  O
ATOM   1869  N   ASN A 201      31.760  42.311  25.160  1.00  0.00      RA0  N
ATOM   1870  H   ASN A 201      31.178  41.542  25.430  1.00  0.00      RA0  H
ATOM   1871  CA  ASN A 201      31.212  43.471  24.462  1.00  0.00      RA0  C
ATOM   1872  CB  ASN A 201      29.685  43.516  24.634  1.00  0.00      RA0  C
ATOM   1873  CG  ASN A 201      28.998  42.445  23.805  1.00  0.00      RA0  C
ATOM   1874  OD1 ASN A 201      29.467  42.066  22.740  1.00  0.00      RA0  O
ATOM   1875  ND2 ASN A 201      27.860  41.974  24.346  1.00  0.00      RA0  N
ATOM   1876 HD21 ASN A 201      27.504  42.298  25.221  1.00  0.00      RA0  H
ATOM   1877 HD22 ASN A 201      27.322  41.254  23.889  1.00  0.00      RA0  H
ATOM   1878  C   ASN A 201      31.800  44.788  24.983  1.00  0.00      RA0  C
ATOM   1879  O   ASN A 201      32.125  45.698  24.208  1.00  0.00      RA0  O
ATOM   1880  N   GLU A 202      31.935  44.870  26.299  1.00  0.00      RA0  N
ATOM   1881  H   GLU A 202      31.873  44.053  26.871  1.00  0.00      RA0  H
ATOM   1882  CA  GLU A 202      32.386  46.099  26.965  1.00  0.00      RA0  C
ATOM   1883  CB  GLU A 202      31.963  46.080  28.447  1.00  0.00      RA0  C
ATOM   1884  CG  GLU A 202      33.032  45.923  29.542  1.00  0.00      RA0  C
ATOM   1885  CD  GLU A 202      33.592  44.516  29.625  1.00  0.00      RA0  C
ATOM   1886  OE1 GLU A 202      33.827  43.901  28.597  1.00  0.00      RA0  O
ATOM   1887  OE2 GLU A 202      33.860  44.032  30.722  1.00  0.00      RA0  O
ATOM   1888  C   GLU A 202      33.868  46.439  26.747  1.00  0.00      RA0  C
ATOM   1889  O   GLU A 202      34.297  47.572  27.036  1.00  0.00      RA0  O
ATOM   1890  N   LYS A 203      34.639  45.457  26.281  1.00  0.00      RA0  N
ATOM   1891  H   LYS A 203      34.227  44.559  26.129  1.00  0.00      RA0  H
ATOM   1892  CA  LYS A 203      36.055  45.639  25.902  1.00  0.00      RA0  C
ATOM   1893  CB  LYS A 203      36.953  44.435  26.206  1.00  0.00      RA0  C
ATOM   1894  CG  LYS A 203      36.906  43.794  27.583  1.00  0.00      RA0  C
ATOM   1895  CD  LYS A 203      37.170  44.760  28.732  1.00  0.00      RA0  C
ATOM   1896  CE  LYS A 203      37.136  44.001  30.056  1.00  0.00      RA0  C
ATOM   1897  NZ  LYS A 203      36.073  42.988  29.978  1.00  0.00      RA0  N
ATOM   1898  HZ1 LYS A 203      36.485  42.049  29.769  1.00  0.00      RA0  H
ATOM   1899  HZ2 LYS A 203      35.506  42.981  30.849  1.00  0.00      RA0  H
ATOM   1900  HZ3 LYS A 203      35.352  43.257  29.269  1.00  0.00      RA0  H
ATOM   1901  C   LYS A 203      36.285  45.904  24.414  1.00  0.00      RA0  C
ATOM   1902  O   LYS A 203      37.393  46.235  23.996  1.00  0.00      RA0  O
ATOM   1903  N   ALA A 204      35.250  45.707  23.604  1.00  0.00      RA0  N
ATOM   1904  H   ALA A 204      34.349  45.515  23.999  1.00  0.00      RA0  H
ATOM   1905  CA  ALA A 204      35.403  45.662  22.157  1.00  0.00      RA0  C
ATOM   1906  CB  ALA A 204      34.088  45.254  21.494  1.00  0.00      RA0  C
ATOM   1907  C   ALA A 204      35.881  46.979  21.553  1.00  0.00      RA0  C
ATOM   1908  O   ALA A 204      36.794  46.997  20.704  1.00  0.00      RA0  O
ATOM   1909  N   ALA A 205      35.277  48.078  21.979  1.00  0.00      RA0  N
ATOM   1910  H   ALA A 205      34.668  48.022  22.770  1.00  0.00      RA0  H
ATOM   1911  CA  ALA A 205      35.531  49.388  21.340  1.00  0.00      RA0  C
ATOM   1912  CB  ALA A 205      34.616  50.461  21.930  1.00  0.00      RA0  C
ATOM   1913  C   ALA A 205      36.972  49.794  21.545  1.00  0.00      RA0  C
ATOM   1914  O   ALA A 205      37.616  50.274  20.637  1.00  0.00      RA0  O
ATOM   1915  N   ASP A 206      37.483  49.586  22.747  1.00  0.00      RA0  N
ATOM   1916  H   ASP A 206      36.938  49.277  23.530  1.00  0.00      RA0  H
ATOM   1917  CA  ASP A 206      38.866  49.965  23.032  1.00  0.00      RA0  C
ATOM   1918  CB  ASP A 206      39.157  49.815  24.525  1.00  0.00      RA0  C
ATOM   1919  CG  ASP A 206      38.021  50.400  25.333  1.00  0.00      RA0  C
ATOM   1920  OD1 ASP A 206      38.145  51.536  25.783  1.00  0.00      RA0  O
ATOM   1921  OD2 ASP A 206      37.016  49.710  25.508  1.00  0.00      RA0  O
ATOM   1922  C   ASP A 206      39.848  49.089  22.256  1.00  0.00      RA0  C
ATOM   1923  O   ASP A 206      40.889  49.562  21.834  1.00  0.00      RA0  O
ATOM   1924  N   PHE A 207      39.524  47.812  22.099  1.00  0.00      RA0  N
ATOM   1925  H   PHE A 207      38.658  47.489  22.489  1.00  0.00      RA0  H
ATOM   1926  CA  PHE A 207      40.396  46.894  21.394  1.00  0.00      RA0  C
ATOM   1927  CB  PHE A 207      39.934  45.459  21.620  1.00  0.00      RA0  C
ATOM   1928  CG  PHE A 207      40.924  44.489  21.022  1.00  0.00      RA0  C
ATOM   1929  CD1 PHE A 207      42.280  44.619  21.296  1.00  0.00      RA0  C
ATOM   1930  CD2 PHE A 207      40.474  43.459  20.205  1.00  0.00      RA0  C
ATOM   1931  CE1 PHE A 207      43.187  43.714  20.757  1.00  0.00      RA0  C
ATOM   1932  CE2 PHE A 207      41.381  42.555  19.667  1.00  0.00      RA0  C
ATOM   1933  CZ  PHE A 207      42.737  42.681  19.944  1.00  0.00      RA0  C
ATOM   1934  C   PHE A 207      40.414  47.237  19.906  1.00  0.00      RA0  C
ATOM   1935  O   PHE A 207      41.479  47.299  19.293  1.00  0.00      RA0  O
ATOM   1936  N   TRP A 208      39.238  47.512  19.343  1.00  0.00      RA0  N
ATOM   1937  H   TRP A 208      38.415  47.436  19.906  1.00  0.00      RA0  H
ATOM   1938  CA  TRP A 208      39.124  48.045  17.980  1.00  0.00      RA0  C
ATOM   1939  CB  TRP A 208      37.654  48.363  17.688  1.00  0.00      RA0  C
ATOM   1940  CG  TRP A 208      37.428  48.883  16.285  1.00  0.00      RA0  C
ATOM   1941  CD2 TRP A 208      37.069  48.134  15.103  1.00  0.00      RA0  C
ATOM   1942  CE2 TRP A 208      36.918  49.056  14.040  1.00  0.00      RA0  C
ATOM   1943  CE3 TRP A 208      36.862  46.780  14.871  1.00  0.00      RA0  C
ATOM   1944  CD1 TRP A 208      37.477  50.220  15.861  1.00  0.00      RA0  C
ATOM   1945  NE1 TRP A 208      37.177  50.329  14.539  1.00  0.00      RA0  N
ATOM   1946  HE1 TRP A 208      37.137  51.167  14.030  1.00  0.00      RA0  H
ATOM   1947  CZ2 TRP A 208      36.563  48.596  12.777  1.00  0.00      RA0  C
ATOM   1948  CZ3 TRP A 208      36.508  46.333  13.602  1.00  0.00      RA0  C
ATOM   1949  CH2 TRP A 208      36.358  47.239  12.559  1.00  0.00      RA0  C
ATOM   1950  C   TRP A 208      40.012  49.281  17.774  1.00  0.00      RA0  C
ATOM   1951  O   TRP A 208      40.789  49.361  16.814  1.00  0.00      RA0  O
ATOM   1952  N   ARG A 209      39.881  50.268  18.660  1.00  0.00      RA0  N
ATOM   1953  H   ARG A 209      39.240  50.173  19.426  1.00  0.00      RA0  H
ATOM   1954  CA  ARG A 209      40.678  51.485  18.541  1.00  0.00      RA0  C
ATOM   1955  CB  ARG A 209      40.389  52.364  19.755  1.00  0.00      RA0  C
ATOM   1956  CG  ARG A 209      39.189  53.284  19.620  1.00  0.00      RA0  C
ATOM   1957  CD  ARG A 209      39.638  54.728  19.388  1.00  0.00      RA0  C
ATOM   1958  NE  ARG A 209      40.733  54.802  18.420  1.00  0.00      RA0  N
ATOM   1959  HE  ARG A 209      41.687  54.823  18.772  1.00  0.00      RA0  H
ATOM   1960  CZ  ARG A 209      40.485  54.785  17.079  1.00  0.00      RA0  C
ATOM   1961  NH1 ARG A 209      39.218  54.679  16.612  1.00  0.00      RA0  N
ATOM   1962 HH11 ARG A 209      38.982  54.707  15.640  1.00  0.00      RA0  H
ATOM   1963 HH12 ARG A 209      38.427  54.543  17.232  1.00  0.00      RA0  H
ATOM   1964  NH2 ARG A 209      41.533  54.870  16.240  1.00  0.00      RA0  N
ATOM   1965 HH21 ARG A 209      41.477  54.883  15.243  1.00  0.00      RA0  H
ATOM   1966 HH22 ARG A 209      42.463  54.919  16.644  1.00  0.00      RA0  H
ATOM   1967  C   ARG A 209      42.182  51.183  18.623  1.00  0.00      RA0  C
ATOM   1968  O   ARG A 209      42.974  51.759  17.883  1.00  0.00      RA0  O
ATOM   1969  N   ALA A 210      42.564  50.281  19.527  1.00  0.00      RA0  N
ATOM   1970  H   ALA A 210      41.894  49.880  20.154  1.00  0.00      RA0  H
ATOM   1971  CA  ALA A 210      43.973  49.900  19.650  1.00  0.00      RA0  C
ATOM   1972  CB  ALA A 210      44.158  48.927  20.814  1.00  0.00      RA0  C
ATOM   1973  C   ALA A 210      44.485  49.255  18.351  1.00  0.00      RA0  C
ATOM   1974  O   ALA A 210      45.640  49.465  17.961  1.00  0.00      RA0  O
ATOM   1975  N   LEU A 211      43.615  48.486  17.688  1.00  0.00      RA0  N
ATOM   1976  H   LEU A 211      42.695  48.363  18.064  1.00  0.00      RA0  H
ATOM   1977  CA  LEU A 211      43.980  47.816  16.445  1.00  0.00      RA0  C
ATOM   1978  CB  LEU A 211      42.893  46.823  16.036  1.00  0.00      RA0  C
ATOM   1979  CG  LEU A 211      42.904  45.480  16.760  1.00  0.00      RA0  C
ATOM   1980  CD1 LEU A 211      41.538  44.799  16.691  1.00  0.00      RA0  C
ATOM   1981  CD2 LEU A 211      44.009  44.565  16.230  1.00  0.00      RA0  C
ATOM   1982  C   LEU A 211      44.160  48.818  15.300  1.00  0.00      RA0  C
ATOM   1983  O   LEU A 211      45.096  48.693  14.533  1.00  0.00      RA0  O
ATOM   1984  N   VAL A 212      43.303  49.829  15.232  1.00  0.00      RA0  N
ATOM   1985  H   VAL A 212      42.561  49.856  15.906  1.00  0.00      RA0  H
ATOM   1986  CA  VAL A 212      43.474  50.924  14.281  1.00  0.00      RA0  C
ATOM   1987  CB  VAL A 212      42.413  52.017  14.448  1.00  0.00      RA0  C
ATOM   1988  CG1 VAL A 212      42.634  53.122  13.412  1.00  0.00      RA0  C
ATOM   1989  CG2 VAL A 212      40.985  51.482  14.386  1.00  0.00      RA0  C
ATOM   1990  C   VAL A 212      44.844  51.543  14.477  1.00  0.00      RA0  C
ATOM   1991  O   VAL A 212      45.622  51.698  13.519  1.00  0.00      RA0  O
ATOM   1992  N   GLU A 213      45.154  51.866  15.726  1.00  0.00      RA0  N
ATOM   1993  H   GLU A 213      44.508  51.735  16.485  1.00  0.00      RA0  H
ATOM   1994  CA  GLU A 213      46.448  52.480  16.040  1.00  0.00      RA0  C
ATOM   1995  CB  GLU A 213      46.470  52.980  17.493  1.00  0.00      RA0  C
ATOM   1996  CG  GLU A 213      45.909  54.406  17.652  1.00  0.00      RA0  C
ATOM   1997  CD  GLU A 213      44.535  54.451  18.306  1.00  0.00      RA0  C
ATOM   1998  OE1 GLU A 213      43.679  55.197  17.835  1.00  0.00      RA0  O
ATOM   1999  OE2 GLU A 213      44.321  53.779  19.309  1.00  0.00      RA0  O
ATOM   2000  C   GLU A 213      47.628  51.559  15.686  1.00  0.00      RA0  C
ATOM   2001  O   GLU A 213      48.710  52.037  15.319  1.00  0.00      RA0  O
ATOM   2002  N   ALA A 214      47.415  50.247  15.776  1.00  0.00      RA0  N
ATOM   2003  H   ALA A 214      46.538  49.932  16.142  1.00  0.00      RA0  H
ATOM   2004  CA  ALA A 214      48.424  49.241  15.402  1.00  0.00      RA0  C
ATOM   2005  CB  ALA A 214      48.064  47.869  15.978  1.00  0.00      RA0  C
ATOM   2006  C   ALA A 214      48.627  49.103  13.890  1.00  0.00      RA0  C
ATOM   2007  O   ALA A 214      49.448  48.297  13.454  1.00  0.00      RA0  O
ATOM   2008  N   GLY A 215      47.862  49.854  13.101  1.00  0.00      RA0  N
ATOM   2009  H   GLY A 215      47.132  50.411  13.500  1.00  0.00      RA0  H
ATOM   2010  CA  GLY A 215      48.031  49.877  11.666  1.00  0.00      RA0  C
ATOM   2011  C   GLY A 215      47.119  48.898  10.949  1.00  0.00      RA0  C
ATOM   2012  O   GLY A 215      47.398  48.508   9.817  1.00  0.00      RA0  O
ATOM   2013  N   VAL A 216      46.016  48.507  11.586  1.00  0.00      RA0  N
ATOM   2014  H   VAL A 216      45.761  48.904  12.472  1.00  0.00      RA0  H
ATOM   2015  CA  VAL A 216      45.030  47.614  10.938  1.00  0.00      RA0  C
ATOM   2016  CB  VAL A 216      44.544  46.567  11.937  1.00  0.00      RA0  C
ATOM   2017  CG1 VAL A 216      43.723  45.499  11.227  1.00  0.00      RA0  C
ATOM   2018  CG2 VAL A 216      45.713  45.948  12.702  1.00  0.00      RA0  C
ATOM   2019  C   VAL A 216      43.867  48.464  10.407  1.00  0.00      RA0  C
ATOM   2020  O   VAL A 216      43.235  49.198  11.162  1.00  0.00      RA0  O
ATOM   2021  N   LYS A 217      43.595  48.357   9.112  1.00  0.00      RA0  N
ATOM   2022  H   LYS A 217      44.057  47.653   8.566  1.00  0.00      RA0  H
ATOM   2023  CA  LYS A 217      42.593  49.191   8.446  1.00  0.00      RA0  C
ATOM   2024  CB  LYS A 217      42.842  49.402   6.948  1.00  0.00      RA0  C
ATOM   2025  CG  LYS A 217      41.963  50.586   6.521  1.00  0.00      RA0  C
ATOM   2026  CD  LYS A 217      41.452  50.593   5.085  1.00  0.00      RA0  C
ATOM   2027  CE  LYS A 217      40.349  51.649   4.909  1.00  0.00      RA0  C
ATOM   2028  NZ  LYS A 217      39.812  51.571   3.548  1.00  0.00      RA0  N
ATOM   2029  HZ1 LYS A 217      38.773  51.508   3.473  1.00  0.00      RA0  H
ATOM   2030  HZ2 LYS A 217      40.177  52.326   2.929  1.00  0.00      RA0  H
ATOM   2031  HZ3 LYS A 217      40.225  50.752   3.058  1.00  0.00      RA0  H
ATOM   2032  C   LYS A 217      41.187  48.640   8.645  1.00  0.00      RA0  C
ATOM   2033  O   LYS A 217      40.949  47.459   8.367  1.00  0.00      RA0  O
ATOM   2034  N   PRO A 218      40.240  49.470   9.110  1.00  0.00      RA0  N
ATOM   2035  CD  PRO A 218      40.433  50.779   9.723  1.00  0.00      RA0  C
ATOM   2036  CA  PRO A 218      38.845  49.048   9.072  1.00  0.00      RA0  C
ATOM   2037  CB  PRO A 218      38.119  50.259   9.669  1.00  0.00      RA0  C
ATOM   2038  CG  PRO A 218      39.156  50.987  10.522  1.00  0.00      RA0  C
ATOM   2039  C   PRO A 218      38.347  48.677   7.649  1.00  0.00      RA0  C
ATOM   2040  O   PRO A 218      38.499  49.440   6.697  1.00  0.00      RA0  O
ATOM   2041  N   CYS A 219      37.719  47.510   7.563  1.00  0.00      RA0  N
ATOM   2042  H   CYS A 219      37.577  46.920   8.361  1.00  0.00      RA0  H
ATOM   2043  CA  CYS A 219      37.224  46.966   6.307  1.00  0.00      RA0  C
ATOM   2044  CB  CYS A 219      38.150  45.835   5.868  1.00  0.00      RA0  C
ATOM   2045  SG  CYS A 219      39.878  46.351   5.719  1.00  0.00      RA0  S
ATOM   2046  C   CYS A 219      35.773  46.522   6.465  1.00  0.00      RA0  C
ATOM   2047  O   CYS A 219      35.413  45.922   7.468  1.00  0.00      RA0  O
ATOM   2048  N   GLY A 220      34.983  46.773   5.422  1.00  0.00      RA0  N
ATOM   2049  H   GLY A 220      35.381  47.235   4.623  1.00  0.00      RA0  H
ATOM   2050  CA  GLY A 220      33.552  46.565   5.440  1.00  0.00      RA0  C
ATOM   2051  C   GLY A 220      33.083  45.327   4.699  1.00  0.00      RA0  C
ATOM   2052  O   GLY A 220      33.852  44.474   4.286  1.00  0.00      RA0  O
ATOM   2053  N   LEU A 221      31.771  45.231   4.564  1.00  0.00      RA0  N
ATOM   2054  H   LEU A 221      31.211  45.977   4.927  1.00  0.00      RA0  H
ATOM   2055  CA  LEU A 221      31.127  44.069   3.968  1.00  0.00      RA0  C
ATOM   2056  CB  LEU A 221      29.613  44.153   4.136  1.00  0.00      RA0  C
ATOM   2057  CG  LEU A 221      29.167  44.267   5.591  1.00  0.00      RA0  C
ATOM   2058  CD1 LEU A 221      27.681  44.605   5.674  1.00  0.00      RA0  C
ATOM   2059  CD2 LEU A 221      29.535  43.033   6.416  1.00  0.00      RA0  C
ATOM   2060  C   LEU A 221      31.454  43.911   2.501  1.00  0.00      RA0  C
ATOM   2061  O   LEU A 221      31.499  42.783   1.981  1.00  0.00      RA0  O
ATOM   2062  N   GLY A 222      31.651  45.020   1.799  1.00  0.00      RA0  N
ATOM   2063  H   GLY A 222      31.629  45.913   2.254  1.00  0.00      RA0  H
ATOM   2064  CA  GLY A 222      31.971  44.962   0.369  1.00  0.00      RA0  C
ATOM   2065  C   GLY A 222      33.273  44.205   0.122  1.00  0.00      RA0  C
ATOM   2066  O   GLY A 222      33.332  43.260  -0.639  1.00  0.00      RA0  O
ATOM   2067  N   ALA A 223      34.314  44.594   0.835  1.00  0.00      RA0  N
ATOM   2068  H   ALA A 223      34.194  45.334   1.496  1.00  0.00      RA0  H
ATOM   2069  CA  ALA A 223      35.586  43.875   0.781  1.00  0.00      RA0  C
ATOM   2070  CB  ALA A 223      36.655  44.637   1.560  1.00  0.00      RA0  C
ATOM   2071  C   ALA A 223      35.477  42.455   1.366  1.00  0.00      RA0  C
ATOM   2072  O   ALA A 223      36.089  41.507   0.856  1.00  0.00      RA0  O
ATOM   2073  N   ARG A 224      34.691  42.279   2.425  1.00  0.00      RA0  N
ATOM   2074  H   ARG A 224      34.234  43.064   2.848  1.00  0.00      RA0  H
ATOM   2075  CA  ARG A 224      34.478  40.940   2.972  1.00  0.00      RA0  C
ATOM   2076  CB  ARG A 224      33.700  40.811   4.304  1.00  0.00      RA0  C
ATOM   2077  CG  ARG A 224      33.946  39.438   4.996  1.00  0.00      RA0  C
ATOM   2078  CD  ARG A 224      34.020  39.447   6.545  1.00  0.00      RA0  C
ATOM   2079  NE  ARG A 224      34.035  38.106   7.172  1.00  0.00      RA0  N
ATOM   2080  HE  ARG A 224      33.239  37.530   6.959  1.00  0.00      RA0  H
ATOM   2081  CZ  ARG A 224      35.005  37.736   8.086  1.00  0.00      RA0  C
ATOM   2082  NH1 ARG A 224      36.081  38.528   8.253  1.00  0.00      RA0  N
ATOM   2083 HH11 ARG A 224      36.813  38.269   8.894  1.00  0.00      RA0  H
ATOM   2084 HH12 ARG A 224      36.190  39.389   7.752  1.00  0.00      RA0  H
ATOM   2085  NH2 ARG A 224      34.898  36.595   8.820  1.00  0.00      RA0  N
ATOM   2086 HH21 ARG A 224      35.586  36.307   9.518  1.00  0.00      RA0  H
ATOM   2087 HH22 ARG A 224      34.124  35.962   8.732  1.00  0.00      RA0  H
ATOM   2088  C   ARG A 224      34.041  40.003   1.827  1.00  0.00      RA0  C
ATOM   2089  O   ARG A 224      34.525  38.876   1.697  1.00  0.00      RA0  O
ATOM   2090  N   ASP A 225      33.130  40.476   0.983  1.00  0.00      RA0  N
ATOM   2091  H   ASP A 225      32.735  41.390   1.095  1.00  0.00      RA0  H
ATOM   2092  CA  ASP A 225      32.631  39.627  -0.077  1.00  0.00      RA0  C
ATOM   2093  CB  ASP A 225      31.212  39.887  -0.594  1.00  0.00      RA0  C
ATOM   2094  CG  ASP A 225      30.586  38.518  -0.883  1.00  0.00      RA0  C
ATOM   2095  OD1 ASP A 225      30.201  37.834   0.061  1.00  0.00      RA0  O
ATOM   2096  OD2 ASP A 225      30.505  38.093  -2.035  1.00  0.00      RA0  O
ATOM   2097  C   ASP A 225      33.641  39.385  -1.205  1.00  0.00      RA0  C
ATOM   2098  O   ASP A 225      33.788  38.242  -1.635  1.00  0.00      RA0  O
ATOM   2099  N   THR A 226      34.304  40.433  -1.695  1.00  0.00      RA0  N
ATOM   2100  H   THR A 226      34.201  41.314  -1.237  1.00  0.00      RA0  H
ATOM   2101  CA  THR A 226      35.314  40.237  -2.754  1.00  0.00      RA0  C
ATOM   2102  CB  THR A 226      35.717  41.648  -3.148  1.00  0.00      RA0  C
ATOM   2103  OG1 THR A 226      35.693  42.483  -1.982  1.00  0.00      RA0  O
ATOM   2104  HG1 THR A 226      34.789  42.776  -1.873  1.00  0.00      RA0  H
ATOM   2105  CG2 THR A 226      34.772  42.245  -4.188  1.00  0.00      RA0  C
ATOM   2106  C   THR A 226      36.448  39.327  -2.276  1.00  0.00      RA0  C
ATOM   2107  O   THR A 226      36.926  38.467  -3.028  1.00  0.00      RA0  O
ATOM   2108  N   LEU A 227      36.856  39.517  -1.033  1.00  0.00      RA0  N
ATOM   2109  H   LEU A 227      36.398  40.206  -0.470  1.00  0.00      RA0  H
ATOM   2110  CA  LEU A 227      37.914  38.685  -0.456  1.00  0.00      RA0  C
ATOM   2111  CB  LEU A 227      38.296  39.179   0.938  1.00  0.00      RA0  C
ATOM   2112  CG  LEU A 227      39.072  40.496   0.926  1.00  0.00      RA0  C
ATOM   2113  CD1 LEU A 227      38.912  41.261   2.234  1.00  0.00      RA0  C
ATOM   2114  CD2 LEU A 227      40.543  40.290   0.584  1.00  0.00      RA0  C
ATOM   2115  C   LEU A 227      37.532  37.211  -0.385  1.00  0.00      RA0  C
ATOM   2116  O   LEU A 227      38.288  36.330  -0.819  1.00  0.00      RA0  O
ATOM   2117  N   ARG A 228      36.357  36.916   0.162  1.00  0.00      RA0  N
ATOM   2118  H   ARG A 228      35.732  37.640   0.468  1.00  0.00      RA0  H
ATOM   2119  CA  ARG A 228      35.964  35.525   0.333  1.00  0.00      RA0  C
ATOM   2120  CB  ARG A 228      34.764  35.410   1.283  1.00  0.00      RA0  C
ATOM   2121  CG  ARG A 228      33.404  35.874   0.745  1.00  0.00      RA0  C
ATOM   2122  CD  ARG A 228      32.592  34.791   0.023  1.00  0.00      RA0  C
ATOM   2123  NE  ARG A 228      31.525  35.408  -0.750  1.00  0.00      RA0  N
ATOM   2124  HE  ARG A 228      31.392  36.409  -0.655  1.00  0.00      RA0  H
ATOM   2125  CZ  ARG A 228      30.689  34.681  -1.538  1.00  0.00      RA0  C
ATOM   2126  NH1 ARG A 228      30.855  33.339  -1.651  1.00  0.00      RA0  N
ATOM   2127 HH11 ARG A 228      30.208  32.753  -2.168  1.00  0.00      RA0  H
ATOM   2128 HH12 ARG A 228      31.626  32.854  -1.216  1.00  0.00      RA0  H
ATOM   2129  NH2 ARG A 228      29.707  35.344  -2.182  1.00  0.00      RA0  N
ATOM   2130 HH21 ARG A 228      29.026  34.889  -2.773  1.00  0.00      RA0  H
ATOM   2131 HH22 ARG A 228      29.657  36.355  -2.070  1.00  0.00      RA0  H
ATOM   2132  C   ARG A 228      35.668  34.814  -1.003  1.00  0.00      RA0  C
ATOM   2133  O   ARG A 228      35.923  33.623  -1.156  1.00  0.00      RA0  O
ATOM   2134  N   LEU A 229      35.145  35.532  -1.977  1.00  0.00      RA0  N
ATOM   2135  H   LEU A 229      34.920  36.499  -1.828  1.00  0.00      RA0  H
ATOM   2136  CA  LEU A 229      34.809  34.909  -3.261  1.00  0.00      RA0  C
ATOM   2137  CB  LEU A 229      33.936  35.841  -4.098  1.00  0.00      RA0  C
ATOM   2138  CG  LEU A 229      33.468  35.145  -5.374  1.00  0.00      RA0  C
ATOM   2139  CD1 LEU A 229      32.675  33.888  -5.037  1.00  0.00      RA0  C
ATOM   2140  CD2 LEU A 229      32.690  36.071  -6.305  1.00  0.00      RA0  C
ATOM   2141  C   LEU A 229      36.111  34.576  -4.022  1.00  0.00      RA0  C
ATOM   2142  O   LEU A 229      36.287  33.467  -4.555  1.00  0.00      RA0  O
ATOM   2143  N   GLU A 230      37.034  35.540  -4.032  1.00  0.00      RA0  N
ATOM   2144  H   GLU A 230      36.835  36.435  -3.625  1.00  0.00      RA0  H
ATOM   2145  CA  GLU A 230      38.381  35.294  -4.562  1.00  0.00      RA0  C
ATOM   2146  CB  GLU A 230      39.306  36.498  -4.414  1.00  0.00      RA0  C
ATOM   2147  CG  GLU A 230      38.992  37.680  -5.330  1.00  0.00      RA0  C
ATOM   2148  CD  GLU A 230      40.049  38.741  -5.114  1.00  0.00      RA0  C
ATOM   2149  OE1 GLU A 230      40.918  38.537  -4.276  1.00  0.00      RA0  O
ATOM   2150  OE2 GLU A 230      40.020  39.772  -5.778  1.00  0.00      RA0  O
ATOM   2151  C   GLU A 230      39.019  34.066  -3.917  1.00  0.00      RA0  C
ATOM   2152  O   GLU A 230      39.668  33.269  -4.598  1.00  0.00      RA0  O
ATOM   2153  N   ALA A 231      38.831  33.907  -2.617  1.00  0.00      RA0  N
ATOM   2154  H   ALA A 231      38.297  34.601  -2.127  1.00  0.00      RA0  H
ATOM   2155  CA  ALA A 231      39.380  32.767  -1.858  1.00  0.00      RA0  C
ATOM   2156  CB  ALA A 231      39.396  33.102  -0.371  1.00  0.00      RA0  C
ATOM   2157  C   ALA A 231      38.647  31.439  -2.040  1.00  0.00      RA0  C
ATOM   2158  O   ALA A 231      39.074  30.408  -1.501  1.00  0.00      RA0  O
ATOM   2159  N   GLY A 232      37.567  31.457  -2.827  1.00  0.00      RA0  N
ATOM   2160  H   GLY A 232      37.256  32.326  -3.204  1.00  0.00      RA0  H
ATOM   2161  CA  GLY A 232      36.742  30.290  -3.072  1.00  0.00      RA0  C
ATOM   2162  C   GLY A 232      35.941  29.830  -1.874  1.00  0.00      RA0  C
ATOM   2163  O   GLY A 232      35.687  28.643  -1.730  1.00  0.00      RA0  O
ATOM   2164  N   MSE A 233      35.543  30.755  -1.019  1.00  0.00      RA0  N
ATOM   2165  H   MSE A 233      35.629  31.724  -1.253  1.00  0.00      RA0  H
ATOM   2166  CA  MSE A 233      34.851  30.396   0.205  1.00  0.00      RA0  C
ATOM   2167  CB  MSE A 233      35.387  31.208   1.383  1.00  0.00      RA0  C
ATOM   2168  CG  MSE A 233      36.852  30.897   1.688  1.00  0.00      RA0  C
ATOM   2169  SE  MSE A 233      37.472  31.842   3.085  1.00  0.00      RA0  S
ATOM   2170  CE  MSE A 233      39.089  31.066   3.215  1.00  0.00      RA0  C
ATOM   2171  C   MSE A 233      33.343  30.613   0.033  1.00  0.00      RA0  C
ATOM   2172  O   MSE A 233      32.922  31.559  -0.633  1.00  0.00      RA0  O
ATOM   2173  N   ASN A 234      32.553  29.646   0.524  1.00  0.00      RA0  N
ATOM   2174  H   ASN A 234      32.956  28.953   1.107  1.00  0.00      RA0  H
ATOM   2175  CA  ASN A 234      31.112  29.673   0.312  1.00  0.00      RA0  C
ATOM   2176  CB  ASN A 234      30.413  28.348   0.659  1.00  0.00      RA0  C
ATOM   2177  CG  ASN A 234      31.074  27.135   0.049  1.00  0.00      RA0  C
ATOM   2178  OD1 ASN A 234      32.259  26.891   0.271  1.00  0.00      RA0  O
ATOM   2179  ND2 ASN A 234      30.250  26.366  -0.675  1.00  0.00      RA0  N
ATOM   2180 HD21 ASN A 234      29.282  26.588  -0.790  1.00  0.00      RA0  H
ATOM   2181 HD22 ASN A 234      30.558  25.525  -1.130  1.00  0.00      RA0  H
ATOM   2182  C   ASN A 234      30.404  30.690   1.155  1.00  0.00      RA0  C
ATOM   2183  O   ASN A 234      30.860  31.034   2.257  1.00  0.00      RA0  O
ATOM   2184  N   LEU A 235      29.266  31.150   0.627  1.00  0.00      RA0  N
ATOM   2185  H   LEU A 235      28.996  30.896  -0.307  1.00  0.00      RA0  H
ATOM   2186  CA  LEU A 235      28.326  31.974   1.328  1.00  0.00      RA0  C
ATOM   2187  CB  LEU A 235      28.236  33.353   0.679  1.00  0.00      RA0  C
ATOM   2188  CG  LEU A 235      27.306  34.318   1.413  1.00  0.00      RA0  C
ATOM   2189  CD1 LEU A 235      27.722  34.519   2.871  1.00  0.00      RA0  C
ATOM   2190  CD2 LEU A 235      27.179  35.646   0.666  1.00  0.00      RA0  C
ATOM   2191  C   LEU A 235      26.971  31.277   1.303  1.00  0.00      RA0  C
ATOM   2192  O   LEU A 235      26.360  31.076   0.224  1.00  0.00      RA0  O
ATOM   2193  N   TYR A 236      26.522  30.899   2.494  1.00  0.00      RA0  N
ATOM   2194  H   TYR A 236      27.045  31.130   3.314  1.00  0.00      RA0  H
ATOM   2195  CA  TYR A 236      25.247  30.214   2.640  1.00  0.00      RA0  C
ATOM   2196  CB  TYR A 236      24.913  29.902   4.092  1.00  0.00      RA0  C
ATOM   2197  CG  TYR A 236      23.672  29.035   4.164  1.00  0.00      RA0  C
ATOM   2198  CD1 TYR A 236      23.734  27.687   3.824  1.00  0.00      RA0  C
ATOM   2199  CE1 TYR A 236      22.610  26.878   3.960  1.00  0.00      RA0  C
ATOM   2200  CD2 TYR A 236      22.465  29.578   4.589  1.00  0.00      RA0  C
ATOM   2201  CE2 TYR A 236      21.341  28.771   4.714  1.00  0.00      RA0  C
ATOM   2202  CZ  TYR A 236      21.415  27.414   4.426  1.00  0.00      RA0  C
ATOM   2203  OH  TYR A 236      20.302  26.610   4.618  1.00  0.00      RA0  O
ATOM   2204  HH  TYR A 236      20.527  25.712   4.356  1.00  0.00      RA0  H
ATOM   2205  C   TYR A 236      24.144  31.086   2.032  1.00  0.00      RA0  C
ATOM   2206  O   TYR A 236      24.106  32.313   2.217  1.00  0.00      RA0  O
ATOM   2207  N   GLY A 237      23.246  30.435   1.316  1.00  0.00      RA0  N
ATOM   2208  H   GLY A 237      23.342  29.449   1.186  1.00  0.00      RA0  H
ATOM   2209  CA  GLY A 237      22.192  31.105   0.599  1.00  0.00      RA0  C
ATOM   2210  C   GLY A 237      22.547  31.302  -0.857  1.00  0.00      RA0  C
ATOM   2211  O   GLY A 237      21.666  31.439  -1.692  1.00  0.00      RA0  O
ATOM   2212  N   GLN A 238      23.843  31.343  -1.166  1.00  0.00      RA0  N
ATOM   2213  H   GLN A 238      24.538  31.225  -0.457  1.00  0.00      RA0  H
ATOM   2214  CA  GLN A 238      24.307  31.522  -2.538  1.00  0.00      RA0  C
ATOM   2215  CB  GLN A 238      25.195  32.758  -2.650  1.00  0.00      RA0  C
ATOM   2216  CG  GLN A 238      24.303  33.995  -2.507  1.00  0.00      RA0  C
ATOM   2217  CD  GLN A 238      25.081  35.281  -2.679  1.00  0.00      RA0  C
ATOM   2218  OE1 GLN A 238      24.822  36.280  -2.016  1.00  0.00      RA0  O
ATOM   2219  NE2 GLN A 238      26.049  35.226  -3.603  1.00  0.00      RA0  N
ATOM   2220 HE21 GLN A 238      26.192  34.432  -4.208  1.00  0.00      RA0  H
ATOM   2221 HE22 GLN A 238      26.710  35.959  -3.745  1.00  0.00      RA0  H
ATOM   2222  C   GLN A 238      24.942  30.239  -3.057  1.00  0.00      RA0  C
ATOM   2223  O   GLN A 238      24.418  29.622  -3.995  1.00  0.00      RA0  O
ATOM   2224  N   GLU A 239      26.053  29.798  -2.480  1.00  0.00      RA0  N
ATOM   2225  H   GLU A 239      26.477  30.336  -1.748  1.00  0.00      RA0  H
ATOM   2226  CA  GLU A 239      26.675  28.534  -2.930  1.00  0.00      RA0  C
ATOM   2227  CB  GLU A 239      28.116  28.466  -2.429  1.00  0.00      RA0  C
ATOM   2228  CG  GLU A 239      29.170  29.167  -3.291  1.00  0.00      RA0  C
ATOM   2229  CD  GLU A 239      28.912  30.653  -3.423  1.00  0.00      RA0  C
ATOM   2230  OE1 GLU A 239      28.999  31.374  -2.430  1.00  0.00      RA0  O
ATOM   2231  OE2 GLU A 239      28.647  31.095  -4.536  1.00  0.00      RA0  O
ATOM   2232  C   GLU A 239      25.933  27.271  -2.514  1.00  0.00      RA0  C
ATOM   2233  O   GLU A 239      26.139  26.226  -3.112  1.00  0.00      RA0  O
ATOM   2234  N   MSE A 240      25.119  27.368  -1.464  1.00  0.00      RA0  N
ATOM   2235  H   MSE A 240      24.967  28.230  -0.981  1.00  0.00      RA0  H
ATOM   2236  CA  MSE A 240      24.269  26.270  -1.053  1.00  0.00      RA0  C
ATOM   2237  CB  MSE A 240      25.044  25.190  -0.294  1.00  0.00      RA0  C
ATOM   2238  CG  MSE A 240      25.620  25.645   1.047  1.00  0.00      RA0  C
ATOM   2239  SE  MSE A 240      26.950  26.848   0.915  1.00  0.00      RA0  S
ATOM   2240  CE  MSE A 240      27.284  26.981   2.675  1.00  0.00      RA0  C
ATOM   2241  C   MSE A 240      23.074  26.743  -0.209  1.00  0.00      RA0  C
ATOM   2242  O   MSE A 240      23.028  27.868   0.285  1.00  0.00      RA0  O
ATOM   2243  N   ASP A 241      22.115  25.848  -0.068  1.00  0.00      RA0  N
ATOM   2244  H   ASP A 241      22.065  24.962  -0.533  1.00  0.00      RA0  H
ATOM   2245  CA  ASP A 241      20.985  26.060   0.851  1.00  0.00      RA0  C
ATOM   2246  CB  ASP A 241      19.933  26.958   0.194  1.00  0.00      RA0  C
ATOM   2247  CG  ASP A 241      19.083  26.093  -0.716  1.00  0.00      RA0  C
ATOM   2248  OD1 ASP A 241      19.617  25.458  -1.617  1.00  0.00      RA0  O
ATOM   2249  OD2 ASP A 241      17.889  25.966  -0.466  1.00  0.00      RA0  O
ATOM   2250  C   ASP A 241      20.379  24.703   1.105  1.00  0.00      RA0  C
ATOM   2251  O   ASP A 241      20.979  23.675   0.726  1.00  0.00      RA0  O
ATOM   2252  N   GLU A 242      19.212  24.647   1.743  1.00  0.00      RA0  N
ATOM   2253  H   GLU A 242      18.644  25.468   1.785  1.00  0.00      RA0  H
ATOM   2254  CA  GLU A 242      18.651  23.352   2.133  1.00  0.00      RA0  C
ATOM   2255  CB  GLU A 242      17.365  23.586   2.925  1.00  0.00      RA0  C
ATOM   2256  CG  GLU A 242      17.470  24.574   4.085  1.00  0.00      RA0  C
ATOM   2257  CD  GLU A 242      17.933  23.863   5.335  1.00  0.00      RA0  C
ATOM   2258  OE1 GLU A 242      18.243  22.679   5.268  1.00  0.00      RA0  O
ATOM   2259  OE2 GLU A 242      17.958  24.492   6.387  1.00  0.00      RA0  O
ATOM   2260  C   GLU A 242      18.278  22.431   0.982  1.00  0.00      RA0  C
ATOM   2261  O   GLU A 242      18.046  21.243   1.204  1.00  0.00      RA0  O
ATOM   2262  N   THR A 243      18.251  22.974  -0.234  1.00  0.00      RA0  N
ATOM   2263  H   THR A 243      18.480  23.940  -0.378  1.00  0.00      RA0  H
ATOM   2264  CA  THR A 243      17.926  22.200  -1.441  1.00  0.00      RA0  C
ATOM   2265  CB  THR A 243      16.909  22.986  -2.286  1.00  0.00      RA0  C
ATOM   2266  OG1 THR A 243      17.413  24.237  -2.770  1.00  0.00      RA0  O
ATOM   2267  HG1 THR A 243      17.774  24.746  -2.037  1.00  0.00      RA0  H
ATOM   2268  CG2 THR A 243      15.628  23.214  -1.482  1.00  0.00      RA0  C
ATOM   2269  C   THR A 243      19.141  21.692  -2.195  1.00  0.00      RA0  C
ATOM   2270  O   THR A 243      18.994  20.964  -3.182  1.00  0.00      RA0  O
ATOM   2271  N   ILE A 244      20.331  22.094  -1.749  1.00  0.00      RA0  N
ATOM   2272  H   ILE A 244      20.399  22.639  -0.910  1.00  0.00      RA0  H
ATOM   2273  CA  ILE A 244      21.581  21.781  -2.428  1.00  0.00      RA0  C
ATOM   2274  CB  ILE A 244      22.320  23.071  -2.810  1.00  0.00      RA0  C
ATOM   2275  CG2 ILE A 244      23.717  22.809  -3.377  1.00  0.00      RA0  C
ATOM   2276  CG1 ILE A 244      21.472  23.856  -3.807  1.00  0.00      RA0  C
ATOM   2277  CD1 ILE A 244      21.092  22.996  -5.013  1.00  0.00      RA0  C
ATOM   2278  C   ILE A 244      22.465  20.857  -1.601  1.00  0.00      RA0  C
ATOM   2279  O   ILE A 244      22.743  21.144  -0.436  1.00  0.00      RA0  O
ATOM   2280  N   SER A 245      22.978  19.801  -2.244  1.00  0.00      RA0  N
ATOM   2281  H   SER A 245      22.797  19.692  -3.218  1.00  0.00      RA0  H
ATOM   2282  CA  SER A 245      23.866  18.868  -1.601  1.00  0.00      RA0  C
ATOM   2283  CB  SER A 245      23.977  17.661  -2.537  1.00  0.00      RA0  C
ATOM   2284  OG  SER A 245      24.955  16.726  -2.070  1.00  0.00      RA0  O
ATOM   2285  HG  SER A 245      24.442  15.990  -1.729  1.00  0.00      RA0  H
ATOM   2286  C   SER A 245      25.237  19.526  -1.367  1.00  0.00      RA0  C
ATOM   2287  O   SER A 245      25.682  20.283  -2.225  1.00  0.00      RA0  O
ATOM   2288  N   PRO A 246      25.924  19.234  -0.270  1.00  0.00      RA0  N
ATOM   2289  CD  PRO A 246      25.503  18.384   0.833  1.00  0.00      RA0  C
ATOM   2290  CA  PRO A 246      27.298  19.749  -0.108  1.00  0.00      RA0  C
ATOM   2291  CB  PRO A 246      27.703  19.198   1.264  1.00  0.00      RA0  C
ATOM   2292  CG  PRO A 246      26.812  17.982   1.497  1.00  0.00      RA0  C
ATOM   2293  C   PRO A 246      28.197  19.301  -1.264  1.00  0.00      RA0  C
ATOM   2294  O   PRO A 246      29.143  20.032  -1.632  1.00  0.00      RA0  O
ATOM   2295  N   LEU A 247      27.880  18.149  -1.874  1.00  0.00      RA0  N
ATOM   2296  H   LEU A 247      27.052  17.648  -1.611  1.00  0.00      RA0  H
ATOM   2297  CA  LEU A 247      28.665  17.623  -2.980  1.00  0.00      RA0  C
ATOM   2298  CB  LEU A 247      28.187  16.221  -3.354  1.00  0.00      RA0  C
ATOM   2299  CG  LEU A 247      28.178  15.246  -2.175  1.00  0.00      RA0  C
ATOM   2300  CD1 LEU A 247      27.587  13.895  -2.575  1.00  0.00      RA0  C
ATOM   2301  CD2 LEU A 247      29.557  15.096  -1.532  1.00  0.00      RA0  C
ATOM   2302  C   LEU A 247      28.625  18.535  -4.204  1.00  0.00      RA0  C
ATOM   2303  O   LEU A 247      29.546  18.526  -5.009  1.00  0.00      RA0  O
ATOM   2304  N   ALA A 248      27.568  19.327  -4.321  1.00  0.00      RA0  N
ATOM   2305  H   ALA A 248      26.884  19.361  -3.591  1.00  0.00      RA0  H
ATOM   2306  CA  ALA A 248      27.369  20.270  -5.437  1.00  0.00      RA0  C
ATOM   2307  CB  ALA A 248      25.897  20.290  -5.855  1.00  0.00      RA0  C
ATOM   2308  C   ALA A 248      27.794  21.707  -5.074  1.00  0.00      RA0  C
ATOM   2309  O   ALA A 248      27.575  22.639  -5.859  1.00  0.00      RA0  O
ATOM   2310  N   ALA A 249      28.371  21.860  -3.885  1.00  0.00      RA0  N
ATOM   2311  H   ALA A 249      28.526  21.070  -3.291  1.00  0.00      RA0  H
ATOM   2312  CA  ALA A 249      28.788  23.152  -3.359  1.00  0.00      RA0  C
ATOM   2313  CB  ALA A 249      27.960  23.516  -2.129  1.00  0.00      RA0  C
ATOM   2314  C   ALA A 249      30.270  23.147  -2.963  1.00  0.00      RA0  C
ATOM   2315  O   ALA A 249      30.702  23.907  -2.115  1.00  0.00      RA0  O
ATOM   2316  N   ASN A 250      31.036  22.280  -3.607  1.00  0.00      RA0  N
ATOM   2317  H   ASN A 250      30.613  21.717  -4.318  1.00  0.00      RA0  H
ATOM   2318  CA  ASN A 250      32.482  22.179  -3.337  1.00  0.00      RA0  C
ATOM   2319  CB  ASN A 250      33.232  23.423  -3.865  1.00  0.00      RA0  C
ATOM   2320  CG  ASN A 250      34.742  23.286  -3.733  1.00  0.00      RA0  C
ATOM   2321  OD1 ASN A 250      35.305  22.205  -3.833  1.00  0.00      RA0  O
ATOM   2322  ND2 ASN A 250      35.376  24.434  -3.475  1.00  0.00      RA0  N
ATOM   2323 HD21 ASN A 250      34.893  25.305  -3.389  1.00  0.00      RA0  H
ATOM   2324 HD22 ASN A 250      36.367  24.419  -3.360  1.00  0.00      RA0  H
ATOM   2325  C   ASN A 250      32.761  21.910  -1.864  1.00  0.00      RA0  C
ATOM   2326  O   ASN A 250      33.743  22.427  -1.336  1.00  0.00      RA0  O
ATOM   2327  N   MSE A 251      31.903  21.100  -1.211  1.00  0.00      RA0  N
ATOM   2328  H   MSE A 251      31.080  20.794  -1.692  1.00  0.00      RA0  H
ATOM   2329  CA  MSE A 251      32.087  20.727   0.185  1.00  0.00      RA0  C
ATOM   2330  CB  MSE A 251      30.926  21.227   1.048  1.00  0.00      RA0  C
ATOM   2331  CG  MSE A 251      30.777  22.750   1.054  1.00  0.00      RA0  C
ATOM   2332  SE  MSE A 251      29.354  23.299   2.007  1.00  0.00      RA0  S
ATOM   2333  CE  MSE A 251      29.895  22.715   3.620  1.00  0.00      RA0  C
ATOM   2334  C   MSE A 251      32.289  19.230   0.356  1.00  0.00      RA0  C
ATOM   2335  O   MSE A 251      32.310  18.724   1.466  1.00  0.00      RA0  O
ATOM   2336  N   GLY A 252      32.527  18.521  -0.744  1.00  0.00      RA0  N
ATOM   2337  H   GLY A 252      32.500  18.979  -1.630  1.00  0.00      RA0  H
ATOM   2338  CA  GLY A 252      32.811  17.085  -0.658  1.00  0.00      RA0  C
ATOM   2339  C   GLY A 252      33.976  16.799   0.295  1.00  0.00      RA0  C
ATOM   2340  O   GLY A 252      33.971  15.798   1.058  1.00  0.00      RA0  O
ATOM   2341  N   TRP A 253      34.991  17.641   0.210  1.00  0.00      RA0  N
ATOM   2342  H   TRP A 253      34.917  18.387  -0.448  1.00  0.00      RA0  H
ATOM   2343  CA  TRP A 253      36.197  17.479   0.996  1.00  0.00      RA0  C
ATOM   2344  CB  TRP A 253      37.352  18.391   0.576  1.00  0.00      RA0  C
ATOM   2345  CG  TRP A 253      36.906  19.772   0.170  1.00  0.00      RA0  C
ATOM   2346  CD2 TRP A 253      36.862  20.966   0.975  1.00  0.00      RA0  C
ATOM   2347  CE2 TRP A 253      36.375  22.021   0.137  1.00  0.00      RA0  C
ATOM   2348  CE3 TRP A 253      37.194  21.231   2.318  1.00  0.00      RA0  C
ATOM   2349  CD1 TRP A 253      36.451  20.161  -1.098  1.00  0.00      RA0  C
ATOM   2350  NE1 TRP A 253      36.139  21.477  -1.119  1.00  0.00      RA0  N
ATOM   2351  HE1 TRP A 253      35.778  21.960  -1.898  1.00  0.00      RA0  H
ATOM   2352  CZ2 TRP A 253      36.207  23.319   0.661  1.00  0.00      RA0  C
ATOM   2353  CZ3 TRP A 253      37.028  22.534   2.833  1.00  0.00      RA0  C
ATOM   2354  CH2 TRP A 253      36.535  23.565   2.009  1.00  0.00      RA0  C
ATOM   2355  C   TRP A 253      35.916  17.534   2.484  1.00  0.00      RA0  C
ATOM   2356  O   TRP A 253      36.757  17.128   3.276  1.00  0.00      RA0  O
ATOM   2357  N   THR A 254      34.758  18.071   2.869  1.00  0.00      RA0  N
ATOM   2358  H   THR A 254      34.081  18.325   2.184  1.00  0.00      RA0  H
ATOM   2359  CA  THR A 254      34.404  18.171   4.283  1.00  0.00      RA0  C
ATOM   2360  CB  THR A 254      33.643  19.466   4.622  1.00  0.00      RA0  C
ATOM   2361  OG1 THR A 254      32.305  19.483   4.102  1.00  0.00      RA0  O
ATOM   2362  HG1 THR A 254      32.346  19.232   3.187  1.00  0.00      RA0  H
ATOM   2363  CG2 THR A 254      34.399  20.688   4.137  1.00  0.00      RA0  C
ATOM   2364  C   THR A 254      33.587  16.989   4.797  1.00  0.00      RA0  C
ATOM   2365  O   THR A 254      33.267  16.939   5.988  1.00  0.00      RA0  O
ATOM   2366  N   ILE A 255      33.257  16.046   3.925  1.00  0.00      RA0  N
ATOM   2367  H   ILE A 255      33.680  15.989   3.019  1.00  0.00      RA0  H
ATOM   2368  CA  ILE A 255      32.444  14.906   4.342  1.00  0.00      RA0  C
ATOM   2369  CB  ILE A 255      31.489  14.430   3.255  1.00  0.00      RA0  C
ATOM   2370  CG2 ILE A 255      30.487  13.459   3.882  1.00  0.00      RA0  C
ATOM   2371  CG1 ILE A 255      30.802  15.602   2.546  1.00  0.00      RA0  C
ATOM   2372  CD1 ILE A 255      29.968  16.481   3.481  1.00  0.00      RA0  C
ATOM   2373  C   ILE A 255      33.352  13.791   4.823  1.00  0.00      RA0  C
ATOM   2374  O   ILE A 255      34.159  13.254   4.058  1.00  0.00      RA0  O
ATOM   2375  N   ALA A 256      33.192  13.431   6.087  1.00  0.00      RA0  N
ATOM   2376  H   ALA A 256      32.466  13.887   6.606  1.00  0.00      RA0  H
ATOM   2377  CA  ALA A 256      33.960  12.356   6.709  1.00  0.00      RA0  C
ATOM   2378  CB  ALA A 256      34.233  12.652   8.176  1.00  0.00      RA0  C
ATOM   2379  C   ALA A 256      33.215  11.032   6.566  1.00  0.00      RA0  C
ATOM   2380  O   ALA A 256      32.539  10.595   7.469  1.00  0.00      RA0  O
ATOM   2381  N   TRP A 257      33.338  10.385   5.405  1.00  0.00      RA0  N
ATOM   2382  H   TRP A 257      33.936  10.777   4.703  1.00  0.00      RA0  H
ATOM   2383  CA  TRP A 257      32.592   9.142   5.141  1.00  0.00      RA0  C
ATOM   2384  CB  TRP A 257      32.712   8.701   3.683  1.00  0.00      RA0  C
ATOM   2385  CG  TRP A 257      32.489   9.833   2.700  1.00  0.00      RA0  C
ATOM   2386  CD2 TRP A 257      31.254  10.286   2.103  1.00  0.00      RA0  C
ATOM   2387  CE2 TRP A 257      31.584  11.352   1.197  1.00  0.00      RA0  C
ATOM   2388  CE3 TRP A 257      29.909   9.883   2.249  1.00  0.00      RA0  C
ATOM   2389  CD1 TRP A 257      33.484  10.647   2.135  1.00  0.00      RA0  C
ATOM   2390  NE1 TRP A 257      32.960  11.541   1.256  1.00  0.00      RA0  N
ATOM   2391  HE1 TRP A 257      33.483  12.209   0.763  1.00  0.00      RA0  H
ATOM   2392  CZ2 TRP A 257      30.566  11.988   0.454  1.00  0.00      RA0  C
ATOM   2393  CZ3 TRP A 257      28.901  10.529   1.501  1.00  0.00      RA0  C
ATOM   2394  CH2 TRP A 257      29.228  11.572   0.607  1.00  0.00      RA0  C
ATOM   2395  C   TRP A 257      33.013   8.009   6.068  1.00  0.00      RA0  C
ATOM   2396  O   TRP A 257      32.180   7.220   6.548  1.00  0.00      RA0  O
ATOM   2397  N   GLU A 258      34.316   7.914   6.324  1.00  0.00      RA0  N
ATOM   2398  H   GLU A 258      34.954   8.622   6.030  1.00  0.00      RA0  H
ATOM   2399  CA  GLU A 258      34.824   6.879   7.215  1.00  0.00      RA0  C
ATOM   2400  CB  GLU A 258      36.151   6.411   6.617  1.00  0.00      RA0  C
ATOM   2401  CG  GLU A 258      36.117   4.959   6.150  1.00  0.00      RA0  C
ATOM   2402  CD  GLU A 258      36.151   4.085   7.379  1.00  0.00      RA0  C
ATOM   2403  OE1 GLU A 258      37.073   4.252   8.175  1.00  0.00      RA0  O
ATOM   2404  OE2 GLU A 258      35.252   3.269   7.561  1.00  0.00      RA0  O
ATOM   2405  C   GLU A 258      35.008   7.492   8.597  1.00  0.00      RA0  C
ATOM   2406  O   GLU A 258      35.400   8.650   8.685  1.00  0.00      RA0  O
ATOM   2407  N   PRO A 259      34.736   6.765   9.685  1.00  0.00      RA0  N
ATOM   2408  CD  PRO A 259      34.904   7.310  11.027  1.00  0.00      RA0  C
ATOM   2409  CA  PRO A 259      34.299   5.371   9.697  1.00  0.00      RA0  C
ATOM   2410  CB  PRO A 259      34.637   4.950  11.127  1.00  0.00      RA0  C
ATOM   2411  CG  PRO A 259      34.420   6.209  11.959  1.00  0.00      RA0  C
ATOM   2412  C   PRO A 259      32.834   5.247   9.296  1.00  0.00      RA0  C
ATOM   2413  O   PRO A 259      32.029   6.113   9.667  1.00  0.00      RA0  O
ATOM   2414  N   ALA A 260      32.529   4.188   8.555  1.00  0.00      RA0  N
ATOM   2415  H   ALA A 260      33.305   3.599   8.303  1.00  0.00      RA0  H
ATOM   2416  CA  ALA A 260      31.192   3.923   8.026  1.00  0.00      RA0  C
ATOM   2417  CB  ALA A 260      31.193   2.645   7.187  1.00  0.00      RA0  C
ATOM   2418  C   ALA A 260      30.138   3.805   9.102  1.00  0.00      RA0  C
ATOM   2419  O   ALA A 260      28.960   4.052   8.837  1.00  0.00      RA0  O
ATOM   2420  N   ASP A 261      30.539   3.435  10.314  1.00  0.00      RA0  N
ATOM   2421  H   ASP A 261      31.500   3.399  10.596  1.00  0.00      RA0  H
ATOM   2422  CA  ASP A 261      29.585   3.218  11.397  1.00  0.00      RA0  C
ATOM   2423  CB  ASP A 261      30.226   2.312  12.446  1.00  0.00      RA0  C
ATOM   2424  CG  ASP A 261      31.267   3.135  13.204  1.00  0.00      RA0  C
ATOM   2425  OD1 ASP A 261      32.126   3.739  12.565  1.00  0.00      RA0  O
ATOM   2426  OD2 ASP A 261      31.216   3.196  14.430  1.00  0.00      RA0  O
ATOM   2427  C   ASP A 261      29.212   4.466  12.159  1.00  0.00      RA0  C
ATOM   2428  O   ASP A 261      28.453   4.397  13.132  1.00  0.00      RA0  O
ATOM   2429  N   ARG A 262      29.736   5.609  11.747  1.00  0.00      RA0  N
ATOM   2430  H   ARG A 262      30.381   5.602  10.984  1.00  0.00      RA0  H
ATOM   2431  CA  ARG A 262      29.318   6.867  12.343  1.00  0.00      RA0  C
ATOM   2432  CB  ARG A 262      30.379   7.959  12.218  1.00  0.00      RA0  C
ATOM   2433  CG  ARG A 262      29.804   9.283  12.737  1.00  0.00      RA0  C
ATOM   2434  CD  ARG A 262      30.695  10.506  12.539  1.00  0.00      RA0  C
ATOM   2435  NE  ARG A 262      30.988  10.772  11.134  1.00  0.00      RA0  N
ATOM   2436  HE  ARG A 262      31.559  10.096  10.656  1.00  0.00      RA0  H
ATOM   2437  CZ  ARG A 262      30.596  11.968  10.601  1.00  0.00      RA0  C
ATOM   2438  NH1 ARG A 262      29.811  12.801  11.329  1.00  0.00      RA0  N
ATOM   2439 HH11 ARG A 262      29.562  13.740  11.045  1.00  0.00      RA0  H
ATOM   2440 HH12 ARG A 262      29.405  12.522  12.212  1.00  0.00      RA0  H
ATOM   2441  NH2 ARG A 262      31.007  12.277   9.348  1.00  0.00      RA0  N
ATOM   2442 HH21 ARG A 262      30.781  13.150   8.897  1.00  0.00      RA0  H
ATOM   2443 HH22 ARG A 262      31.567  11.634   8.805  1.00  0.00      RA0  H
ATOM   2444  C   ARG A 262      28.042   7.389  11.657  1.00  0.00      RA0  C
ATOM   2445  O   ARG A 262      28.080   7.868  10.541  1.00  0.00      RA0  O
ATOM   2446  N   ASP A 263      26.942   7.332  12.388  1.00  0.00      RA0  N
ATOM   2447  H   ASP A 263      26.996   6.969  13.316  1.00  0.00      RA0  H
ATOM   2448  CA  ASP A 263      25.668   7.872  11.955  1.00  0.00      RA0  C
ATOM   2449  CB  ASP A 263      24.503   7.285  12.746  1.00  0.00      RA0  C
ATOM   2450  CG  ASP A 263      23.220   7.871  12.194  1.00  0.00      RA0  C
ATOM   2451  OD1 ASP A 263      23.157   8.104  10.989  1.00  0.00      RA0  O
ATOM   2452  OD2 ASP A 263      22.294   8.100  12.968  1.00  0.00      RA0  O
ATOM   2453  C   ASP A 263      25.683   9.379  12.085  1.00  0.00      RA0  C
ATOM   2454  O   ASP A 263      26.083   9.924  13.117  1.00  0.00      RA0  O
ATOM   2455  N   PHE A 264      25.256  10.062  11.034  1.00  0.00      RA0  N
ATOM   2456  H   PHE A 264      24.735   9.567  10.332  1.00  0.00      RA0  H
ATOM   2457  CA  PHE A 264      25.059  11.496  11.096  1.00  0.00      RA0  C
ATOM   2458  CB  PHE A 264      26.330  12.286  10.749  1.00  0.00      RA0  C
ATOM   2459  CG  PHE A 264      26.803  12.081   9.328  1.00  0.00      RA0  C
ATOM   2460  CD1 PHE A 264      26.340  12.908   8.311  1.00  0.00      RA0  C
ATOM   2461  CD2 PHE A 264      27.736  11.091   9.042  1.00  0.00      RA0  C
ATOM   2462  CE1 PHE A 264      26.841  12.775   7.021  1.00  0.00      RA0  C
ATOM   2463  CE2 PHE A 264      28.243  10.961   7.754  1.00  0.00      RA0  C
ATOM   2464  CZ  PHE A 264      27.810  11.817   6.748  1.00  0.00      RA0  C
ATOM   2465  C   PHE A 264      23.870  11.875  10.224  1.00  0.00      RA0  C
ATOM   2466  O   PHE A 264      23.512  11.145   9.305  1.00  0.00      RA0  O
ATOM   2467  N   ILE A 265      23.266  13.012  10.523  1.00  0.00      RA0  N
ATOM   2468  H   ILE A 265      23.693  13.594  11.218  1.00  0.00      RA0  H
ATOM   2469  CA  ILE A 265      22.069  13.439   9.815  1.00  0.00      RA0  C
ATOM   2470  CB  ILE A 265      21.448  14.657  10.504  1.00  0.00      RA0  C
ATOM   2471  CG2 ILE A 265      20.094  15.011   9.886  1.00  0.00      RA0  C
ATOM   2472  CG1 ILE A 265      21.355  14.464  12.014  1.00  0.00      RA0  C
ATOM   2473  CD1 ILE A 265      20.969  15.752  12.738  1.00  0.00      RA0  C
ATOM   2474  C   ILE A 265      22.411  13.803   8.383  1.00  0.00      RA0  C
ATOM   2475  O   ILE A 265      23.336  14.573   8.142  1.00  0.00      RA0  O
ATOM   2476  N   GLY A 266      21.694  13.189   7.447  1.00  0.00      RA0  N
ATOM   2477  H   GLY A 266      21.035  12.480   7.701  1.00  0.00      RA0  H
ATOM   2478  CA  GLY A 266      21.956  13.377   6.009  1.00  0.00      RA0  C
ATOM   2479  C   GLY A 266      22.772  12.263   5.385  1.00  0.00      RA0  C
ATOM   2480  O   GLY A 266      22.902  12.218   4.166  1.00  0.00      RA0  O
ATOM   2481  N   ARG A 267      23.273  11.338   6.203  1.00  0.00      RA0  N
ATOM   2482  H   ARG A 267      23.030  11.331   7.175  1.00  0.00      RA0  H
ATOM   2483  CA  ARG A 267      24.264  10.372   5.743  1.00  0.00      RA0  C
ATOM   2484  CB  ARG A 267      24.770   9.453   6.861  1.00  0.00      RA0  C
ATOM   2485  CG  ARG A 267      25.879   8.589   6.264  1.00  0.00      RA0  C
ATOM   2486  CD  ARG A 267      26.598   7.571   7.149  1.00  0.00      RA0  C
ATOM   2487  NE  ARG A 267      27.518   6.865   6.264  1.00  0.00      RA0  N
ATOM   2488  HE  ARG A 267      27.118   6.534   5.396  1.00  0.00      RA0  H
ATOM   2489  CZ  ARG A 267      28.864   6.809   6.465  1.00  0.00      RA0  C
ATOM   2490  NH1 ARG A 267      29.391   7.111   7.677  1.00  0.00      RA0  N
ATOM   2491 HH11 ARG A 267      30.389   7.109   7.828  1.00  0.00      RA0  H
ATOM   2492 HH12 ARG A 267      28.808   7.331   8.471  1.00  0.00      RA0  H
ATOM   2493  NH2 ARG A 267      29.645   6.462   5.420  1.00  0.00      RA0  N
ATOM   2494 HH21 ARG A 267      30.646   6.382   5.498  1.00  0.00      RA0  H
ATOM   2495 HH22 ARG A 267      29.228   6.292   4.505  1.00  0.00      RA0  H
ATOM   2496  C   ARG A 267      23.779   9.532   4.586  1.00  0.00      RA0  C
ATOM   2497  O   ARG A 267      24.436   9.471   3.571  1.00  0.00      RA0  O
ATOM   2498  N   GLU A 268      22.630   8.882   4.712  1.00  0.00      RA0  N
ATOM   2499  H   GLU A 268      22.003   9.184   5.432  1.00  0.00      RA0  H
ATOM   2500  CA  GLU A 268      22.198   7.978   3.636  1.00  0.00      RA0  C
ATOM   2501  CB  GLU A 268      21.046   7.071   4.104  1.00  0.00      RA0  C
ATOM   2502  CG  GLU A 268      20.190   7.594   5.271  1.00  0.00      RA0  C
ATOM   2503  CD  GLU A 268      19.660   8.978   4.956  1.00  0.00      RA0  C
ATOM   2504  OE1 GLU A 268      18.824   9.094   4.068  1.00  0.00      RA0  O
ATOM   2505  OE2 GLU A 268      20.141   9.946   5.549  1.00  0.00      RA0  O
ATOM   2506  C   GLU A 268      21.822   8.751   2.370  1.00  0.00      RA0  C
ATOM   2507  O   GLU A 268      22.071   8.283   1.265  1.00  0.00      RA0  O
ATOM   2508  N   ALA A 269      21.224   9.927   2.516  1.00  0.00      RA0  N
ATOM   2509  H   ALA A 269      20.864  10.173   3.423  1.00  0.00      RA0  H
ATOM   2510  CA  ALA A 269      20.878  10.736   1.313  1.00  0.00      RA0  C
ATOM   2511  CB  ALA A 269      20.113  11.983   1.728  1.00  0.00      RA0  C
ATOM   2512  C   ALA A 269      22.157  11.136   0.573  1.00  0.00      RA0  C
ATOM   2513  O   ALA A 269      22.237  11.113  -0.660  1.00  0.00      RA0  O
ATOM   2514  N   LEU A 270      23.169  11.466   1.347  1.00  0.00      RA0  N
ATOM   2515  H   LEU A 270      23.042  11.432   2.342  1.00  0.00      RA0  H
ATOM   2516  CA  LEU A 270      24.458  11.851   0.806  1.00  0.00      RA0  C
ATOM   2517  CB  LEU A 270      25.341  12.380   1.926  1.00  0.00      RA0  C
ATOM   2518  CG  LEU A 270      26.253  13.484   1.417  1.00  0.00      RA0  C
ATOM   2519  CD1 LEU A 270      25.453  14.541   0.662  1.00  0.00      RA0  C
ATOM   2520  CD2 LEU A 270      27.075  14.090   2.548  1.00  0.00      RA0  C
ATOM   2521  C   LEU A 270      25.115  10.691   0.071  1.00  0.00      RA0  C
ATOM   2522  O   LEU A 270      25.678  10.870  -1.011  1.00  0.00      RA0  O
ATOM   2523  N   GLU A 271      25.041   9.490   0.650  1.00  0.00      RA0  N
ATOM   2524  H   GLU A 271      24.573   9.393   1.532  1.00  0.00      RA0  H
ATOM   2525  CA  GLU A 271      25.599   8.306   0.008  1.00  0.00      RA0  C
ATOM   2526  CB  GLU A 271      25.837   7.149   0.994  1.00  0.00      RA0  C
ATOM   2527  CG  GLU A 271      26.719   7.733   2.118  1.00  0.00      RA0  C
ATOM   2528  CD  GLU A 271      27.631   6.737   2.825  1.00  0.00      RA0  C
ATOM   2529  OE1 GLU A 271      27.157   5.889   3.569  1.00  0.00      RA0  O
ATOM   2530  OE2 GLU A 271      28.848   6.856   2.704  1.00  0.00      RA0  O
ATOM   2531  C   GLU A 271      24.949   8.043  -1.335  1.00  0.00      RA0  C
ATOM   2532  O   GLU A 271      25.613   7.631  -2.296  1.00  0.00      RA0  O
ATOM   2533  N   VAL A 272      23.629   8.230  -1.400  1.00  0.00      RA0  N
ATOM   2534  H   VAL A 272      23.127   8.474  -0.568  1.00  0.00      RA0  H
ATOM   2535  CA  VAL A 272      22.913   8.064  -2.654  1.00  0.00      RA0  C
ATOM   2536  CB  VAL A 272      21.401   8.113  -2.425  1.00  0.00      RA0  C
ATOM   2537  CG1 VAL A 272      20.630   8.081  -3.746  1.00  0.00      RA0  C
ATOM   2538  CG2 VAL A 272      20.969   6.980  -1.493  1.00  0.00      RA0  C
ATOM   2539  C   VAL A 272      23.351   9.134  -3.669  1.00  0.00      RA0  C
ATOM   2540  O   VAL A 272      23.580   8.838  -4.844  1.00  0.00      RA0  O
ATOM   2541  N   GLN A 273      23.486  10.370  -3.202  1.00  0.00      RA0  N
ATOM   2542  H   GLN A 273      23.306  10.532  -2.230  1.00  0.00      RA0  H
ATOM   2543  CA  GLN A 273      23.943  11.461  -4.065  1.00  0.00      RA0  C
ATOM   2544  CB  GLN A 273      23.831  12.775  -3.297  1.00  0.00      RA0  C
ATOM   2545  CG  GLN A 273      22.348  13.067  -3.043  1.00  0.00      RA0  C
ATOM   2546  CD  GLN A 273      22.188  14.026  -1.883  1.00  0.00      RA0  C
ATOM   2547  OE1 GLN A 273      23.070  14.822  -1.585  1.00  0.00      RA0  O
ATOM   2548  NE2 GLN A 273      21.001  13.917  -1.258  1.00  0.00      RA0  N
ATOM   2549 HE21 GLN A 273      20.371  13.186  -1.517  1.00  0.00      RA0  H
ATOM   2550 HE22 GLN A 273      20.683  14.517  -0.516  1.00  0.00      RA0  H
ATOM   2551  C   GLN A 273      25.334  11.173  -4.634  1.00  0.00      RA0  C
ATOM   2552  O   GLN A 273      25.568  11.387  -5.817  1.00  0.00      RA0  O
ATOM   2553  N   ARG A 274      26.231  10.646  -3.796  1.00  0.00      RA0  N
ATOM   2554  H   ARG A 274      25.962  10.454  -2.852  1.00  0.00      RA0  H
ATOM   2555  CA  ARG A 274      27.565  10.283  -4.262  1.00  0.00      RA0  C
ATOM   2556  CB  ARG A 274      28.394   9.887  -3.028  1.00  0.00      RA0  C
ATOM   2557  CG  ARG A 274      29.772   9.281  -3.311  1.00  0.00      RA0  C
ATOM   2558  CD  ARG A 274      30.674   9.169  -2.078  1.00  0.00      RA0  C
ATOM   2559  NE  ARG A 274      30.200   8.238  -1.046  1.00  0.00      RA0  N
ATOM   2560  HE  ARG A 274      29.223   8.128  -0.853  1.00  0.00      RA0  H
ATOM   2561  CZ  ARG A 274      31.139   7.651  -0.264  1.00  0.00      RA0  C
ATOM   2562  NH1 ARG A 274      32.421   7.774  -0.561  1.00  0.00      RA0  N
ATOM   2563 HH11 ARG A 274      33.112   7.487   0.118  1.00  0.00      RA0  H
ATOM   2564 HH12 ARG A 274      32.763   8.115  -1.441  1.00  0.00      RA0  H
ATOM   2565  NH2 ARG A 274      30.822   6.950   0.818  1.00  0.00      RA0  N
ATOM   2566 HH21 ARG A 274      31.571   6.481   1.307  1.00  0.00      RA0  H
ATOM   2567 HH22 ARG A 274      29.891   6.857   1.195  1.00  0.00      RA0  H
ATOM   2568  C   ARG A 274      27.530   9.170  -5.311  1.00  0.00      RA0  C
ATOM   2569  O   ARG A 274      28.216   9.245  -6.333  1.00  0.00      RA0  O
ATOM   2570  N   GLU A 275      26.704   8.163  -5.069  1.00  0.00      RA0  N
ATOM   2571  H   GLU A 275      26.181   8.118  -4.214  1.00  0.00      RA0  H
ATOM   2572  CA  GLU A 275      26.486   7.079  -6.026  1.00  0.00      RA0  C
ATOM   2573  CB  GLU A 275      25.506   6.039  -5.482  1.00  0.00      RA0  C
ATOM   2574  CG  GLU A 275      26.021   5.209  -4.308  1.00  0.00      RA0  C
ATOM   2575  CD  GLU A 275      24.917   4.272  -3.857  1.00  0.00      RA0  C
ATOM   2576  OE1 GLU A 275      23.847   4.757  -3.489  1.00  0.00      RA0  O
ATOM   2577  OE2 GLU A 275      25.125   3.060  -3.886  1.00  0.00      RA0  O
ATOM   2578  C   GLU A 275      25.951   7.572  -7.361  1.00  0.00      RA0  C
ATOM   2579  O   GLU A 275      26.364   7.113  -8.426  1.00  0.00      RA0  O
ATOM   2580  N   HIS A 276      24.971   8.463  -7.308  1.00  0.00      RA0  N
ATOM   2581  H   HIS A 276      24.687   8.812  -6.415  1.00  0.00      RA0  H
ATOM   2582  CA  HIS A 276      24.309   8.917  -8.514  1.00  0.00      RA0  C
ATOM   2583  CB  HIS A 276      22.936   9.506  -8.184  1.00  0.00      RA0  C
ATOM   2584  CG  HIS A 276      21.871   8.436  -8.127  1.00  0.00      RA0  C
ATOM   2585  ND1 HIS A 276      20.646   8.607  -8.657  1.00  0.00      RA0  N
ATOM   2586  HD1 HIS A 276      20.328   9.408  -9.123  1.00  0.00      RA0  H
ATOM   2587  CD2 HIS A 276      21.941   7.163  -7.553  1.00  0.00      RA0  C
ATOM   2588  NE2 HIS A 276      20.735   6.569  -7.747  1.00  0.00      RA0  N
ATOM   2589  CE1 HIS A 276      19.941   7.456  -8.424  1.00  0.00      RA0  C
ATOM   2590  C   HIS A 276      25.104   9.966  -9.265  1.00  0.00      RA0  C
ATOM   2591  O   HIS A 276      24.933  10.098 -10.475  1.00  0.00      RA0  O
ATOM   2592  N   GLY A 277      25.919  10.718  -8.523  1.00  0.00      RA0  N
ATOM   2593  H   GLY A 277      25.923  10.595  -7.531  1.00  0.00      RA0  H
ATOM   2594  CA  GLY A 277      26.588  11.904  -9.048  1.00  0.00      RA0  C
ATOM   2595  C   GLY A 277      25.760  13.145  -8.814  1.00  0.00      RA0  C
ATOM   2596  O   GLY A 277      24.514  13.078  -8.742  1.00  0.00      RA0  O
ATOM   2597  N   THR A 278      26.440  14.288  -8.703  1.00  0.00      RA0  N
ATOM   2598  H   THR A 278      27.435  14.324  -8.747  1.00  0.00      RA0  H
ATOM   2599  CA  THR A 278      25.757  15.568  -8.526  1.00  0.00      RA0  C
ATOM   2600  CB  THR A 278      26.008  15.882  -7.061  1.00  0.00      RA0  C
ATOM   2601  OG1 THR A 278      27.174  15.147  -6.658  1.00  0.00      RA0  O
ATOM   2602  HG1 THR A 278      27.914  15.631  -7.008  1.00  0.00      RA0  H
ATOM   2603  CG2 THR A 278      24.821  15.513  -6.169  1.00  0.00      RA0  C
ATOM   2604  C   THR A 278      26.320  16.617  -9.470  1.00  0.00      RA0  C
ATOM   2605  O   THR A 278      27.309  16.391 -10.188  1.00  0.00      RA0  O
ATOM   2606  N   GLU A 279      25.679  17.769  -9.444  1.00  0.00      RA0  N
ATOM   2607  H   GLU A 279      24.892  17.879  -8.842  1.00  0.00      RA0  H
ATOM   2608  CA  GLU A 279      26.239  18.968 -10.038  1.00  0.00      RA0  C
ATOM   2609  CB  GLU A 279      25.302  20.158  -9.879  1.00  0.00      RA0  C
ATOM   2610  CG  GLU A 279      23.879  20.007 -10.399  1.00  0.00      RA0  C
ATOM   2611  CD  GLU A 279      23.148  21.252  -9.947  1.00  0.00      RA0  C
ATOM   2612  OE1 GLU A 279      21.979  21.172  -9.585  1.00  0.00      RA0  O
ATOM   2613  OE2 GLU A 279      23.762  22.313  -9.906  1.00  0.00      RA0  O
ATOM   2614  C   GLU A 279      27.507  19.356  -9.262  1.00  0.00      RA0  C
ATOM   2615  O   GLU A 279      27.809  18.772  -8.218  1.00  0.00      RA0  O
ATOM   2616  N   LYS A 280      28.275  20.295  -9.804  1.00  0.00      RA0  N
ATOM   2617  H   LYS A 280      28.003  20.778 -10.641  1.00  0.00      RA0  H
ATOM   2618  CA  LYS A 280      29.527  20.680  -9.184  1.00  0.00      RA0  C
ATOM   2619  CB  LYS A 280      30.720  19.955  -9.801  1.00  0.00      RA0  C
ATOM   2620  CG  LYS A 280      30.961  20.237 -11.280  1.00  0.00      RA0  C
ATOM   2621  CD  LYS A 280      32.116  19.365 -11.759  1.00  0.00      RA0  C
ATOM   2622  CE  LYS A 280      32.414  19.464 -13.253  1.00  0.00      RA0  C
ATOM   2623  NZ  LYS A 280      33.206  18.287 -13.632  1.00  0.00      RA0  N
ATOM   2624  HZ1 LYS A 280      33.399  18.247 -14.650  1.00  0.00      RA0  H
ATOM   2625  HZ2 LYS A 280      34.056  18.162 -13.056  1.00  0.00      RA0  H
ATOM   2626  HZ3 LYS A 280      32.614  17.447 -13.440  1.00  0.00      RA0  H
ATOM   2627  C   LYS A 280      29.683  22.178  -9.211  1.00  0.00      RA0  C
ATOM   2628  O   LYS A 280      29.246  22.849 -10.129  1.00  0.00      RA0  O
ATOM   2629  N   LEU A 281      30.353  22.677  -8.200  1.00  0.00      RA0  N
ATOM   2630  H   LEU A 281      30.806  22.058  -7.563  1.00  0.00      RA0  H
ATOM   2631  CA  LEU A 281      30.658  24.089  -8.112  1.00  0.00      RA0  C
ATOM   2632  CB  LEU A 281      30.672  24.526  -6.648  1.00  0.00      RA0  C
ATOM   2633  CG  LEU A 281      30.788  26.038  -6.445  1.00  0.00      RA0  C
ATOM   2634  CD1 LEU A 281      29.497  26.761  -6.823  1.00  0.00      RA0  C
ATOM   2635  CD2 LEU A 281      31.219  26.386  -5.022  1.00  0.00      RA0  C
ATOM   2636  C   LEU A 281      32.011  24.336  -8.760  1.00  0.00      RA0  C
ATOM   2637  O   LEU A 281      33.034  23.759  -8.374  1.00  0.00      RA0  O
ATOM   2638  N   VAL A 282      32.001  25.160  -9.805  1.00  0.00      RA0  N
ATOM   2639  H   VAL A 282      31.162  25.642 -10.046  1.00  0.00      RA0  H
ATOM   2640  CA  VAL A 282      33.204  25.528 -10.522  1.00  0.00      RA0  C
ATOM   2641  CB  VAL A 282      33.129  25.105 -11.991  1.00  0.00      RA0  C
ATOM   2642  CG1 VAL A 282      33.016  23.587 -12.128  1.00  0.00      RA0  C
ATOM   2643  CG2 VAL A 282      32.012  25.855 -12.721  1.00  0.00      RA0  C
ATOM   2644  C   VAL A 282      33.445  27.044 -10.439  1.00  0.00      RA0  C
ATOM   2645  O   VAL A 282      32.574  27.810 -10.004  1.00  0.00      RA0  O
ATOM   2646  N   GLY A 283      34.626  27.468 -10.858  1.00  0.00      RA0  N
ATOM   2647  H   GLY A 283      35.245  26.817 -11.299  1.00  0.00      RA0  H
ATOM   2648  CA  GLY A 283      34.939  28.875 -11.012  1.00  0.00      RA0  C
ATOM   2649  C   GLY A 283      34.754  29.281 -12.453  1.00  0.00      RA0  C
ATOM   2650  O   GLY A 283      34.875  28.456 -13.373  1.00  0.00      RA0  O
ATOM   2651  N   LEU A 284      34.425  30.550 -12.656  1.00  0.00      RA0  N
ATOM   2652  H   LEU A 284      34.306  31.168 -11.876  1.00  0.00      RA0  H
ATOM   2653  CA  LEU A 284      34.368  31.156 -13.992  1.00  0.00      RA0  C
ATOM   2654  CB  LEU A 284      32.943  31.551 -14.376  1.00  0.00      RA0  C
ATOM   2655  CG  LEU A 284      31.933  30.409 -14.452  1.00  0.00      RA0  C
ATOM   2656  CD1 LEU A 284      30.536  30.950 -14.754  1.00  0.00      RA0  C
ATOM   2657  CD2 LEU A 284      32.344  29.327 -15.450  1.00  0.00      RA0  C
ATOM   2658  C   LEU A 284      35.194  32.425 -13.939  1.00  0.00      RA0  C
ATOM   2659  O   LEU A 284      35.170  33.133 -12.939  1.00  0.00      RA0  O
ATOM   2660  N   VAL A 285      35.932  32.657 -15.018  1.00  0.00      RA0  N
ATOM   2661  H   VAL A 285      35.892  32.012 -15.783  1.00  0.00      RA0  H
ATOM   2662  CA  VAL A 285      36.717  33.865 -15.231  1.00  0.00      RA0  C
ATOM   2663  CB  VAL A 285      38.199  33.475 -15.269  1.00  0.00      RA0  C
ATOM   2664  CG1 VAL A 285      39.080  34.576 -15.859  1.00  0.00      RA0  C
ATOM   2665  CG2 VAL A 285      38.673  33.014 -13.889  1.00  0.00      RA0  C
ATOM   2666  C   VAL A 285      36.307  34.525 -16.554  1.00  0.00      RA0  C
ATOM   2667  O   VAL A 285      36.271  33.894 -17.616  1.00  0.00      RA0  O
ATOM   2668  N   MSE A 286      36.020  35.818 -16.490  1.00  0.00      RA0  N
ATOM   2669  H   MSE A 286      36.102  36.317 -15.621  1.00  0.00      RA0  H
ATOM   2670  CA  MSE A 286      35.698  36.579 -17.670  1.00  0.00      RA0  C
ATOM   2671  CB  MSE A 286      34.250  37.049 -17.623  1.00  0.00      RA0  C
ATOM   2672  CG  MSE A 286      33.817  37.706 -18.930  1.00  0.00      RA0  C
ATOM   2673  SE  MSE A 286      32.100  38.225 -18.856  1.00  0.00      RA0  S
ATOM   2674  CE  MSE A 286      32.301  39.486 -17.599  1.00  0.00      RA0  C
ATOM   2675  C   MSE A 286      36.644  37.771 -17.754  1.00  0.00      RA0  C
ATOM   2676  O   MSE A 286      36.491  38.724 -17.011  1.00  0.00      RA0  O
ATOM   2677  N   THR A 287      37.660  37.670 -18.609  1.00  0.00      RA0  N
ATOM   2678  H   THR A 287      37.821  36.823 -19.116  1.00  0.00      RA0  H
ATOM   2679  CA  THR A 287      38.602  38.789 -18.835  1.00  0.00      RA0  C
ATOM   2680  CB  THR A 287      39.804  38.091 -19.428  1.00  0.00      RA0  C
ATOM   2681  OG1 THR A 287      39.691  36.707 -19.064  1.00  0.00      RA0  O
ATOM   2682  HG1 THR A 287      40.514  36.292 -19.298  1.00  0.00      RA0  H
ATOM   2683  CG2 THR A 287      41.130  38.690 -18.952  1.00  0.00      RA0  C
ATOM   2684  C   THR A 287      38.007  39.900 -19.698  1.00  0.00      RA0  C
ATOM   2685  O   THR A 287      38.496  41.041 -19.694  1.00  0.00      RA0  O
ATOM   2686  N   GLU A 288      36.976  39.563 -20.459  1.00  0.00      RA0  N
ATOM   2687  H   GLU A 288      36.561  38.663 -20.350  1.00  0.00      RA0  H
ATOM   2688  CA  GLU A 288      36.258  40.542 -21.252  1.00  0.00      RA0  C
ATOM   2689  CB  GLU A 288      35.286  39.904 -22.260  1.00  0.00      RA0  C
ATOM   2690  CG  GLU A 288      35.198  40.607 -23.635  1.00  0.00      RA0  C
ATOM   2691  CD  GLU A 288      33.843  41.264 -23.893  1.00  0.00      RA0  C
ATOM   2692  OE1 GLU A 288      33.469  42.177 -23.163  1.00  0.00      RA0  O
ATOM   2693  OE2 GLU A 288      33.142  40.882 -24.838  1.00  0.00      RA0  O
ATOM   2694  C   GLU A 288      35.578  41.524 -20.326  1.00  0.00      RA0  C
ATOM   2695  O   GLU A 288      35.261  41.196 -19.186  1.00  0.00      RA0  O
ATOM   2696  N   LYS A 289      35.355  42.734 -20.814  1.00  0.00      RA0  N
ATOM   2697  H   LYS A 289      35.266  42.806 -21.810  1.00  0.00      RA0  H
ATOM   2698  CA  LYS A 289      34.808  43.781 -19.965  1.00  0.00      RA0  C
ATOM   2699  CB  LYS A 289      35.119  45.185 -20.475  1.00  0.00      RA0  C
ATOM   2700  CG  LYS A 289      36.648  45.311 -20.382  1.00  0.00      RA0  C
ATOM   2701  CD  LYS A 289      37.164  44.709 -19.061  1.00  0.00      RA0  C
ATOM   2702  CE  LYS A 289      38.666  44.404 -19.042  1.00  0.00      RA0  C
ATOM   2703  NZ  LYS A 289      38.918  43.240 -18.176  1.00  0.00      RA0  N
ATOM   2704  HZ1 LYS A 289      39.935  43.147 -17.988  1.00  0.00      RA0  H
ATOM   2705  HZ2 LYS A 289      38.416  43.330 -17.270  1.00  0.00      RA0  H
ATOM   2706  HZ3 LYS A 289      38.594  42.379 -18.671  1.00  0.00      RA0  H
ATOM   2707  C   LYS A 289      33.379  43.426 -19.595  1.00  0.00      RA0  C
ATOM   2708  O   LYS A 289      32.632  42.874 -20.400  1.00  0.00      RA0  O
ATOM   2709  N   GLY A 290      33.013  43.721 -18.356  1.00  0.00      RA0  N
ATOM   2710  H   GLY A 290      33.673  44.008 -17.662  1.00  0.00      RA0  H
ATOM   2711  CA  GLY A 290      31.687  43.389 -17.865  1.00  0.00      RA0  C
ATOM   2712  C   GLY A 290      31.833  42.752 -16.507  1.00  0.00      RA0  C
ATOM   2713  O   GLY A 290      32.950  42.444 -16.062  1.00  0.00      RA0  O
ATOM   2714  N   VAL A 291      30.708  42.562 -15.838  1.00  0.00      RA0  N
ATOM   2715  H   VAL A 291      29.805  42.745 -16.228  1.00  0.00      RA0  H
ATOM   2716  CA  VAL A 291      30.709  41.920 -14.517  1.00  0.00      RA0  C
ATOM   2717  CB  VAL A 291      30.399  42.936 -13.405  1.00  0.00      RA0  C
ATOM   2718  CG1 VAL A 291      30.406  42.275 -12.024  1.00  0.00      RA0  C
ATOM   2719  CG2 VAL A 291      31.357  44.129 -13.443  1.00  0.00      RA0  C
ATOM   2720  C   VAL A 291      29.698  40.769 -14.489  1.00  0.00      RA0  C
ATOM   2721  O   VAL A 291      28.548  40.905 -14.924  1.00  0.00      RA0  O
ATOM   2722  N   LEU A 292      30.166  39.625 -14.000  1.00  0.00      RA0  N
ATOM   2723  H   LEU A 292      31.055  39.640 -13.548  1.00  0.00      RA0  H
ATOM   2724  CA  LEU A 292      29.327  38.462 -13.794  1.00  0.00      RA0  C
ATOM   2725  CB  LEU A 292      30.205  37.231 -13.565  1.00  0.00      RA0  C
ATOM   2726  CG  LEU A 292      31.068  36.882 -14.778  1.00  0.00      RA0  C
ATOM   2727  CD1 LEU A 292      32.113  35.813 -14.456  1.00  0.00      RA0  C
ATOM   2728  CD2 LEU A 292      30.209  36.499 -15.983  1.00  0.00      RA0  C
ATOM   2729  C   LEU A 292      28.431  38.707 -12.569  1.00  0.00      RA0  C
ATOM   2730  O   LEU A 292      28.914  39.162 -11.524  1.00  0.00      RA0  O
ATOM   2731  N   ARG A 293      27.134  38.411 -12.709  1.00  0.00      RA0  N
ATOM   2732  H   ARG A 293      26.818  37.916 -13.517  1.00  0.00      RA0  H
ATOM   2733  CA  ARG A 293      26.157  38.651 -11.644  1.00  0.00      RA0  C
ATOM   2734  CB  ARG A 293      24.809  39.231 -12.067  1.00  0.00      RA0  C
ATOM   2735  CG  ARG A 293      24.541  40.492 -12.869  1.00  0.00      RA0  C
ATOM   2736  CD  ARG A 293      23.023  40.739 -12.764  1.00  0.00      RA0  C
ATOM   2737  NE  ARG A 293      22.245  39.549 -13.142  1.00  0.00      RA0  N
ATOM   2738  HE  ARG A 293      22.375  39.226 -14.083  1.00  0.00      RA0  H
ATOM   2739  CZ  ARG A 293      21.424  38.886 -12.253  1.00  0.00      RA0  C
ATOM   2740  NH1 ARG A 293      21.283  39.328 -10.987  1.00  0.00      RA0  N
ATOM   2741 HH11 ARG A 293      20.764  38.758 -10.319  1.00  0.00      RA0  H
ATOM   2742 HH12 ARG A 293      21.671  40.175 -10.630  1.00  0.00      RA0  H
ATOM   2743  NH2 ARG A 293      20.758  37.779 -12.645  1.00  0.00      RA0  N
ATOM   2744 HH21 ARG A 293      20.203  37.281 -11.953  1.00  0.00      RA0  H
ATOM   2745 HH22 ARG A 293      20.771  37.398 -13.568  1.00  0.00      RA0  H
ATOM   2746  C   ARG A 293      25.599  37.355 -11.079  1.00  0.00      RA0  C
ATOM   2747  O   ARG A 293      25.424  36.381 -11.806  1.00  0.00      RA0  O
ATOM   2748  N   ASN A 294      25.240  37.378  -9.799  1.00  0.00      RA0  N
ATOM   2749  H   ASN A 294      25.486  38.161  -9.230  1.00  0.00      RA0  H
ATOM   2750  CA  ASN A 294      24.497  36.266  -9.191  1.00  0.00      RA0  C
ATOM   2751  CB  ASN A 294      23.947  36.610  -7.806  1.00  0.00      RA0  C
ATOM   2752  CG  ASN A 294      25.042  36.814  -6.785  1.00  0.00      RA0  C
ATOM   2753  OD1 ASN A 294      26.231  36.866  -7.098  1.00  0.00      RA0  O
ATOM   2754  ND2 ASN A 294      24.559  36.968  -5.541  1.00  0.00      RA0  N
ATOM   2755 HD21 ASN A 294      23.573  36.900  -5.376  1.00  0.00      RA0  H
ATOM   2756 HD22 ASN A 294      25.126  37.134  -4.732  1.00  0.00      RA0  H
ATOM   2757  C   ASN A 294      23.291  35.885 -10.049  1.00  0.00      RA0  C
ATOM   2758  O   ASN A 294      22.611  36.762 -10.617  1.00  0.00      RA0  O
ATOM   2759  N   GLU A 295      23.046  34.590 -10.131  1.00  0.00      RA0  N
ATOM   2760  H   GLU A 295      23.681  33.960  -9.688  1.00  0.00      RA0  H
ATOM   2761  CA  GLU A 295      21.881  34.003 -10.797  1.00  0.00      RA0  C
ATOM   2762  CB  GLU A 295      20.479  34.531 -10.383  1.00  0.00      RA0  C
ATOM   2763  CG  GLU A 295      20.230  35.377  -9.121  1.00  0.00      RA0  C
ATOM   2764  CD  GLU A 295      19.936  36.815  -9.534  1.00  0.00      RA0  C
ATOM   2765  OE1 GLU A 295      19.217  37.025 -10.509  1.00  0.00      RA0  O
ATOM   2766  OE2 GLU A 295      20.454  37.738  -8.911  1.00  0.00      RA0  O
ATOM   2767  C   GLU A 295      21.911  34.023 -12.341  1.00  0.00      RA0  C
ATOM   2768  O   GLU A 295      20.986  33.530 -12.981  1.00  0.00      RA0  O
ATOM   2769  N   LEU A 296      22.949  34.586 -12.954  1.00  0.00      RA0  N
ATOM   2770  H   LEU A 296      23.692  34.965 -12.401  1.00  0.00      RA0  H
ATOM   2771  CA  LEU A 296      23.110  34.493 -14.398  1.00  0.00      RA0  C
ATOM   2772  CB  LEU A 296      24.349  35.308 -14.786  1.00  0.00      RA0  C
ATOM   2773  CG  LEU A 296      24.481  35.699 -16.259  1.00  0.00      RA0  C
ATOM   2774  CD1 LEU A 296      23.352  36.627 -16.709  1.00  0.00      RA0  C
ATOM   2775  CD2 LEU A 296      25.847  36.324 -16.542  1.00  0.00      RA0  C
ATOM   2776  C   LEU A 296      23.217  33.013 -14.834  1.00  0.00      RA0  C
ATOM   2777  O   LEU A 296      23.923  32.228 -14.197  1.00  0.00      RA0  O
ATOM   2778  N   PRO A 297      22.509  32.611 -15.885  1.00  0.00      RA0  N
ATOM   2779  CD  PRO A 297      21.467  33.367 -16.562  1.00  0.00      RA0  C
ATOM   2780  CA  PRO A 297      22.690  31.265 -16.443  1.00  0.00      RA0  C
ATOM   2781  CB  PRO A 297      21.586  31.186 -17.501  1.00  0.00      RA0  C
ATOM   2782  CG  PRO A 297      20.581  32.284 -17.157  1.00  0.00      RA0  C
ATOM   2783  C   PRO A 297      24.068  31.043 -17.084  1.00  0.00      RA0  C
ATOM   2784  O   PRO A 297      24.695  31.984 -17.585  1.00  0.00      RA0  O
ATOM   2785  N   VAL A 298      24.496  29.790 -17.072  1.00  0.00      RA0  N
ATOM   2786  H   VAL A 298      23.909  29.074 -16.682  1.00  0.00      RA0  H
ATOM   2787  CA  VAL A 298      25.767  29.376 -17.650  1.00  0.00      RA0  C
ATOM   2788  CB  VAL A 298      26.714  28.918 -16.538  1.00  0.00      RA0  C
ATOM   2789  CG1 VAL A 298      28.072  28.512 -17.105  1.00  0.00      RA0  C
ATOM   2790  CG2 VAL A 298      26.840  29.961 -15.429  1.00  0.00      RA0  C
ATOM   2791  C   VAL A 298      25.457  28.200 -18.559  1.00  0.00      RA0  C
ATOM   2792  O   VAL A 298      24.972  27.172 -18.079  1.00  0.00      RA0  O
ATOM   2793  N   ARG A 299      25.730  28.330 -19.853  1.00  0.00      RA0  N
ATOM   2794  H   ARG A 299      26.208  29.133 -20.204  1.00  0.00      RA0  H
ATOM   2795  CA  ARG A 299      25.339  27.304 -20.783  1.00  0.00      RA0  C
ATOM   2796  CB  ARG A 299      24.383  27.852 -21.834  1.00  0.00      RA0  C
ATOM   2797  CG  ARG A 299      23.054  28.209 -21.193  1.00  0.00      RA0  C
ATOM   2798  CD  ARG A 299      21.998  28.642 -22.199  1.00  0.00      RA0  C
ATOM   2799  NE  ARG A 299      20.740  28.763 -21.482  1.00  0.00      RA0  N
ATOM   2800  HE  ARG A 299      20.462  27.978 -20.907  1.00  0.00      RA0  H
ATOM   2801  CZ  ARG A 299      20.021  29.913 -21.474  1.00  0.00      RA0  C
ATOM   2802  NH1 ARG A 299      20.387  30.930 -22.289  1.00  0.00      RA0  N
ATOM   2803 HH11 ARG A 299      19.897  31.803 -22.318  1.00  0.00      RA0  H
ATOM   2804 HH12 ARG A 299      21.182  30.843 -22.900  1.00  0.00      RA0  H
ATOM   2805  NH2 ARG A 299      18.968  29.998 -20.637  1.00  0.00      RA0  N
ATOM   2806 HH21 ARG A 299      18.315  30.751 -20.581  1.00  0.00      RA0  H
ATOM   2807 HH22 ARG A 299      18.829  29.238 -19.964  1.00  0.00      RA0  H
ATOM   2808  C   ARG A 299      26.519  26.656 -21.488  1.00  0.00      RA0  C
ATOM   2809  O   ARG A 299      27.532  27.302 -21.806  1.00  0.00      RA0  O
ATOM   2810  N   PHE A 300      26.362  25.362 -21.718  1.00  0.00      RA0  N
ATOM   2811  H   PHE A 300      25.522  24.874 -21.453  1.00  0.00      RA0  H
ATOM   2812  CA  PHE A 300      27.330  24.589 -22.461  1.00  0.00      RA0  C
ATOM   2813  CB  PHE A 300      28.559  24.258 -21.598  1.00  0.00      RA0  C
ATOM   2814  CG  PHE A 300      28.186  23.443 -20.377  1.00  0.00      RA0  C
ATOM   2815  CD1 PHE A 300      27.733  24.074 -19.222  1.00  0.00      RA0  C
ATOM   2816  CD2 PHE A 300      28.313  22.058 -20.399  1.00  0.00      RA0  C
ATOM   2817  CE1 PHE A 300      27.427  23.327 -18.090  1.00  0.00      RA0  C
ATOM   2818  CE2 PHE A 300      28.008  21.310 -19.268  1.00  0.00      RA0  C
ATOM   2819  CZ  PHE A 300      27.577  21.945 -18.109  1.00  0.00      RA0  C
ATOM   2820  C   PHE A 300      26.674  23.306 -22.983  1.00  0.00      RA0  C
ATOM   2821  O   PHE A 300      25.535  22.967 -22.621  1.00  0.00      RA0  O
ATOM   2822  N   THR A 301      27.376  22.629 -23.884  1.00  0.00      RA0  N
ATOM   2823  H   THR A 301      28.280  22.909 -24.200  1.00  0.00      RA0  H
ATOM   2824  CA  THR A 301      26.934  21.344 -24.416  1.00  0.00      RA0  C
ATOM   2825  CB  THR A 301      26.796  21.601 -25.899  1.00  0.00      RA0  C
ATOM   2826  OG1 THR A 301      26.370  22.962 -26.069  1.00  0.00      RA0  O
ATOM   2827  HG1 THR A 301      26.252  23.089 -27.001  1.00  0.00      RA0  H
ATOM   2828  CG2 THR A 301      25.854  20.617 -26.591  1.00  0.00      RA0  C
ATOM   2829  C   THR A 301      27.989  20.306 -24.065  1.00  0.00      RA0  C
ATOM   2830  O   THR A 301      29.174  20.558 -24.288  1.00  0.00      RA0  O
ATOM   2831  N   ASP A 302      27.580  19.152 -23.528  1.00  0.00      RA0  N
ATOM   2832  H   ASP A 302      26.609  18.912 -23.480  1.00  0.00      RA0  H
ATOM   2833  CA  ASP A 302      28.564  18.123 -23.156  1.00  0.00      RA0  C
ATOM   2834  CB  ASP A 302      27.983  17.208 -22.072  1.00  0.00      RA0  C
ATOM   2835  CG  ASP A 302      27.502  15.917 -22.701  1.00  0.00      RA0  C
ATOM   2836  OD1 ASP A 302      26.587  15.942 -23.514  1.00  0.00      RA0  O
ATOM   2837  OD2 ASP A 302      28.096  14.879 -22.438  1.00  0.00      RA0  O
ATOM   2838  C   ASP A 302      28.993  17.345 -24.374  1.00  0.00      RA0  C
ATOM   2839  O   ASP A 302      28.489  17.576 -25.474  1.00  0.00      RA0  O
ATOM   2840  N   ALA A 303      29.948  16.438 -24.178  1.00  0.00      RA0  N
ATOM   2841  H   ALA A 303      30.077  16.116 -23.239  1.00  0.00      RA0  H
ATOM   2842  CA  ALA A 303      30.554  15.735 -25.303  1.00  0.00      RA0  C
ATOM   2843  CB  ALA A 303      31.694  14.837 -24.821  1.00  0.00      RA0  C
ATOM   2844  C   ALA A 303      29.544  14.886 -26.056  1.00  0.00      RA0  C
ATOM   2845  O   ALA A 303      29.715  14.642 -27.238  1.00  0.00      RA0  O
ATOM   2846  N   GLN A 304      28.482  14.467 -25.370  1.00  0.00      RA0  N
ATOM   2847  H   GLN A 304      28.325  14.779 -24.429  1.00  0.00      RA0  H
ATOM   2848  CA  GLN A 304      27.435  13.648 -25.963  1.00  0.00      RA0  C
ATOM   2849  CB  GLN A 304      26.870  12.647 -24.959  1.00  0.00      RA0  C
ATOM   2850  CG  GLN A 304      27.416  11.232 -25.193  1.00  0.00      RA0  C
ATOM   2851  CD  GLN A 304      28.909  11.130 -24.914  1.00  0.00      RA0  C
ATOM   2852  OE1 GLN A 304      29.330  10.676 -23.856  1.00  0.00      RA0  O
ATOM   2853  NE2 GLN A 304      29.700  11.498 -25.942  1.00  0.00      RA0  N
ATOM   2854 HE21 GLN A 304      29.321  11.909 -26.774  1.00  0.00      RA0  H
ATOM   2855 HE22 GLN A 304      30.692  11.391 -25.890  1.00  0.00      RA0  H
ATOM   2856  C   GLN A 304      26.352  14.498 -26.663  1.00  0.00      RA0  C
ATOM   2857  O   GLN A 304      25.423  13.951 -27.245  1.00  0.00      RA0  O
ATOM   2858  N   GLY A 305      26.476  15.823 -26.599  1.00  0.00      RA0  N
ATOM   2859  H   GLY A 305      27.161  16.212 -25.979  1.00  0.00      RA0  H
ATOM   2860  CA  GLY A 305      25.537  16.742 -27.241  1.00  0.00      RA0  C
ATOM   2861  C   GLY A 305      24.366  17.210 -26.386  1.00  0.00      RA0  C
ATOM   2862  O   GLY A 305      23.473  17.922 -26.886  1.00  0.00      RA0  O
ATOM   2863  N   ASN A 306      24.350  16.828 -25.110  1.00  0.00      RA0  N
ATOM   2864  H   ASN A 306      25.162  16.388 -24.727  1.00  0.00      RA0  H
ATOM   2865  CA  ASN A 306      23.293  17.265 -24.215  1.00  0.00      RA0  C
ATOM   2866  CB  ASN A 306      23.330  16.528 -22.875  1.00  0.00      RA0  C
ATOM   2867  CG  ASN A 306      23.102  15.042 -23.024  1.00  0.00      RA0  C
ATOM   2868  OD1 ASN A 306      21.979  14.577 -23.193  1.00  0.00      RA0  O
ATOM   2869  ND2 ASN A 306      24.231  14.318 -22.920  1.00  0.00      RA0  N
ATOM   2870 HD21 ASN A 306      25.121  14.781 -22.800  1.00  0.00      RA0  H
ATOM   2871 HD22 ASN A 306      24.262  13.322 -22.960  1.00  0.00      RA0  H
ATOM   2872  C   ASN A 306      23.555  18.737 -23.892  1.00  0.00      RA0  C
ATOM   2873  O   ASN A 306      24.662  19.087 -23.502  1.00  0.00      RA0  O
ATOM   2874  N   GLN A 307      22.558  19.592 -24.094  1.00  0.00      RA0  N
ATOM   2875  H   GLN A 307      21.655  19.227 -24.310  1.00  0.00      RA0  H
ATOM   2876  CA  GLN A 307      22.691  21.008 -23.702  1.00  0.00      RA0  C
ATOM   2877  CB  GLN A 307      21.764  21.847 -24.571  1.00  0.00      RA0  C
ATOM   2878  CG  GLN A 307      22.136  21.626 -26.036  1.00  0.00      RA0  C
ATOM   2879  CD  GLN A 307      21.078  22.215 -26.938  1.00  0.00      RA0  C
ATOM   2880  OE1 GLN A 307      20.580  23.315 -26.732  1.00  0.00      RA0  O
ATOM   2881  NE2 GLN A 307      20.756  21.401 -27.958  1.00  0.00      RA0  N
ATOM   2882 HE21 GLN A 307      21.216  20.515 -28.055  1.00  0.00      RA0  H
ATOM   2883 HE22 GLN A 307      20.062  21.656 -28.630  1.00  0.00      RA0  H
ATOM   2884  C   GLN A 307      22.391  21.139 -22.219  1.00  0.00      RA0  C
ATOM   2885  O   GLN A 307      21.406  20.566 -21.713  1.00  0.00      RA0  O
ATOM   2886  N   HIS A 308      23.245  21.895 -21.530  1.00  0.00      RA0  N
ATOM   2887  H   HIS A 308      23.928  22.439 -22.011  1.00  0.00      RA0  H
ATOM   2888  CA  HIS A 308      23.174  22.063 -20.094  1.00  0.00      RA0  C
ATOM   2889  CB  HIS A 308      24.328  21.327 -19.424  1.00  0.00      RA0  C
ATOM   2890  CG  HIS A 308      24.070  19.837 -19.444  1.00  0.00      RA0  C
ATOM   2891  ND1 HIS A 308      22.869  19.280 -19.701  1.00  0.00      RA0  N
ATOM   2892  HD1 HIS A 308      22.042  19.735 -19.982  1.00  0.00      RA0  H
ATOM   2893  CD2 HIS A 308      24.988  18.816 -19.176  1.00  0.00      RA0  C
ATOM   2894  NE2 HIS A 308      24.322  17.640 -19.268  1.00  0.00      RA0  N
ATOM   2895  CE1 HIS A 308      23.023  17.925 -19.590  1.00  0.00      RA0  C
ATOM   2896  C   HIS A 308      23.109  23.530 -19.723  1.00  0.00      RA0  C
ATOM   2897  O   HIS A 308      23.609  24.399 -20.439  1.00  0.00      RA0  O
ATOM   2898  N   GLU A 309      22.458  23.777 -18.599  1.00  0.00      RA0  N
ATOM   2899  H   GLU A 309      22.043  23.056 -18.044  1.00  0.00      RA0  H
ATOM   2900  CA  GLU A 309      22.377  25.103 -18.018  1.00  0.00      RA0  C
ATOM   2901  CB  GLU A 309      21.025  25.744 -18.361  1.00  0.00      RA0  C
ATOM   2902  CG  GLU A 309      20.882  27.196 -17.897  1.00  0.00      RA0  C
ATOM   2903  CD  GLU A 309      19.689  27.843 -18.582  1.00  0.00      RA0  C
ATOM   2904  OE1 GLU A 309      19.207  27.320 -19.582  1.00  0.00      RA0  O
ATOM   2905  OE2 GLU A 309      19.265  28.917 -18.171  1.00  0.00      RA0  O
ATOM   2906  C   GLU A 309      22.650  25.033 -16.528  1.00  0.00      RA0  C
ATOM   2907  O   GLU A 309      21.931  24.375 -15.789  1.00  0.00      RA0  O
ATOM   2908  N   GLY A 310      23.709  25.710 -16.106  1.00  0.00      RA0  N
ATOM   2909  H   GLY A 310      24.195  26.265 -16.769  1.00  0.00      RA0  H
ATOM   2910  CA  GLY A 310      23.991  25.941 -14.712  1.00  0.00      RA0  C
ATOM   2911  C   GLY A 310      23.645  27.360 -14.335  1.00  0.00      RA0  C
ATOM   2912  O   GLY A 310      22.960  28.061 -15.068  1.00  0.00      RA0  O
ATOM   2913  N   ILE A 311      24.158  27.787 -13.192  1.00  0.00      RA0  N
ATOM   2914  H   ILE A 311      24.730  27.186 -12.626  1.00  0.00      RA0  H
ATOM   2915  CA  ILE A 311      23.850  29.107 -12.679  1.00  0.00      RA0  C
ATOM   2916  CB  ILE A 311      22.547  29.010 -11.872  1.00  0.00      RA0  C
ATOM   2917  CG2 ILE A 311      22.665  27.989 -10.736  1.00  0.00      RA0  C
ATOM   2918  CG1 ILE A 311      22.061  30.373 -11.388  1.00  0.00      RA0  C
ATOM   2919  CD1 ILE A 311      20.731  30.276 -10.640  1.00  0.00      RA0  C
ATOM   2920  C   ILE A 311      24.996  29.670 -11.857  1.00  0.00      RA0  C
ATOM   2921  O   ILE A 311      25.632  28.948 -11.116  1.00  0.00      RA0  O
ATOM   2922  N   ILE A 312      25.275  30.961 -12.016  1.00  0.00      RA0  N
ATOM   2923  H   ILE A 312      24.705  31.495 -12.641  1.00  0.00      RA0  H
ATOM   2924  CA  ILE A 312      26.184  31.649 -11.097  1.00  0.00      RA0  C
ATOM   2925  CB  ILE A 312      26.552  33.020 -11.666  1.00  0.00      RA0  C
ATOM   2926  CG2 ILE A 312      27.362  33.856 -10.677  1.00  0.00      RA0  C
ATOM   2927  CG1 ILE A 312      27.295  32.844 -12.989  1.00  0.00      RA0  C
ATOM   2928  CD1 ILE A 312      27.765  34.170 -13.582  1.00  0.00      RA0  C
ATOM   2929  C   ILE A 312      25.583  31.771  -9.706  1.00  0.00      RA0  C
ATOM   2930  O   ILE A 312      24.445  32.273  -9.526  1.00  0.00      RA0  O
ATOM   2931  N   THR A 313      26.355  31.344  -8.720  1.00  0.00      RA0  N
ATOM   2932  H   THR A 313      27.268  30.956  -8.865  1.00  0.00      RA0  H
ATOM   2933  CA  THR A 313      25.942  31.436  -7.336  1.00  0.00      RA0  C
ATOM   2934  CB  THR A 313      26.466  30.174  -6.666  1.00  0.00      RA0  C
ATOM   2935  OG1 THR A 313      27.822  29.951  -7.065  1.00  0.00      RA0  O
ATOM   2936  HG1 THR A 313      28.329  30.196  -6.287  1.00  0.00      RA0  H
ATOM   2937  CG2 THR A 313      25.621  28.963  -7.062  1.00  0.00      RA0  C
ATOM   2938  C   THR A 313      26.412  32.753  -6.728  1.00  0.00      RA0  C
ATOM   2939  O   THR A 313      25.665  33.424  -5.992  1.00  0.00      RA0  O
ATOM   2940  N   SER A 314      27.657  33.130  -7.030  1.00  0.00      RA0  N
ATOM   2941  H   SER A 314      28.267  32.544  -7.568  1.00  0.00      RA0  H
ATOM   2942  CA  SER A 314      28.190  34.438  -6.623  1.00  0.00      RA0  C
ATOM   2943  CB  SER A 314      29.015  34.302  -5.340  1.00  0.00      RA0  C
ATOM   2944  OG  SER A 314      28.250  33.859  -4.211  1.00  0.00      RA0  O
ATOM   2945  HG  SER A 314      28.292  32.897  -4.219  1.00  0.00      RA0  H
ATOM   2946  C   SER A 314      29.105  34.945  -7.690  1.00  0.00      RA0  C
ATOM   2947  O   SER A 314      29.994  34.209  -8.140  1.00  0.00      RA0  O
ATOM   2948  N   GLY A 315      28.901  36.186  -8.097  1.00  0.00      RA0  N
ATOM   2949  H   GLY A 315      28.174  36.745  -7.686  1.00  0.00      RA0  H
ATOM   2950  CA  GLY A 315      29.794  36.828  -9.023  1.00  0.00      RA0  C
ATOM   2951  C   GLY A 315      30.290  38.164  -8.514  1.00  0.00      RA0  C
ATOM   2952  O   GLY A 315      29.679  38.787  -7.626  1.00  0.00      RA0  O
ATOM   2953  N   THR A 316      31.434  38.590  -9.028  1.00  0.00      RA0  N
ATOM   2954  H   THR A 316      31.963  38.051  -9.689  1.00  0.00      RA0  H
ATOM   2955  CA  THR A 316      31.988  39.885  -8.655  1.00  0.00      RA0  C
ATOM   2956  CB  THR A 316      32.453  39.652  -7.205  1.00  0.00      RA0  C
ATOM   2957  OG1 THR A 316      31.560  40.318  -6.314  1.00  0.00      RA0  O
ATOM   2958  HG1 THR A 316      30.706  39.909  -6.457  1.00  0.00      RA0  H
ATOM   2959  CG2 THR A 316      33.927  39.896  -6.883  1.00  0.00      RA0  C
ATOM   2960  C   THR A 316      33.059  40.335  -9.637  1.00  0.00      RA0  C
ATOM   2961  O   THR A 316      33.493  39.572 -10.521  1.00  0.00      RA0  O
ATOM   2962  N   PHE A 317      33.474  41.591  -9.496  1.00  0.00      RA0  N
ATOM   2963  H   PHE A 317      33.124  42.139  -8.737  1.00  0.00      RA0  H
ATOM   2964  CA  PHE A 317      34.704  42.043 -10.130  1.00  0.00      RA0  C
ATOM   2965  CB  PHE A 317      34.551  43.496 -10.574  1.00  0.00      RA0  C
ATOM   2966  CG  PHE A 317      35.690  43.889 -11.482  1.00  0.00      RA0  C
ATOM   2967  CD1 PHE A 317      36.847  44.452 -10.955  1.00  0.00      RA0  C
ATOM   2968  CD2 PHE A 317      35.571  43.695 -12.853  1.00  0.00      RA0  C
ATOM   2969  CE1 PHE A 317      37.876  44.843 -11.802  1.00  0.00      RA0  C
ATOM   2970  CE2 PHE A 317      36.599  44.089 -13.701  1.00  0.00      RA0  C
ATOM   2971  CZ  PHE A 317      37.744  44.675 -13.175  1.00  0.00      RA0  C
ATOM   2972  C   PHE A 317      35.833  41.884  -9.098  1.00  0.00      RA0  C
ATOM   2973  O   PHE A 317      35.757  42.443  -7.987  1.00  0.00      RA0  O
ATOM   2974  N   SER A 318      36.827  41.062  -9.440  1.00  0.00      RA0  N
ATOM   2975  H   SER A 318      36.898  40.700 -10.371  1.00  0.00      RA0  H
ATOM   2976  CA  SER A 318      37.974  40.804  -8.559  1.00  0.00      RA0  C
ATOM   2977  CB  SER A 318      38.613  39.504  -9.065  1.00  0.00      RA0  C
ATOM   2978  OG  SER A 318      39.881  39.231  -8.460  1.00  0.00      RA0  O
ATOM   2979  HG  SER A 318      39.729  39.134  -7.519  1.00  0.00      RA0  H
ATOM   2980  C   SER A 318      38.959  41.989  -8.500  1.00  0.00      RA0  C
ATOM   2981  O   SER A 318      39.617  42.278  -9.506  1.00  0.00      RA0  O
ATOM   2982  N   PRO A 319      39.077  42.671  -7.354  1.00  0.00      RA0  N
ATOM   2983  CD  PRO A 319      38.282  42.504  -6.148  1.00  0.00      RA0  C
ATOM   2984  CA  PRO A 319      40.064  43.743  -7.245  1.00  0.00      RA0  C
ATOM   2985  CB  PRO A 319      39.789  44.314  -5.848  1.00  0.00      RA0  C
ATOM   2986  CG  PRO A 319      38.371  43.872  -5.491  1.00  0.00      RA0  C
ATOM   2987  C   PRO A 319      41.499  43.247  -7.414  1.00  0.00      RA0  C
ATOM   2988  O   PRO A 319      42.308  43.949  -7.980  1.00  0.00      RA0  O
ATOM   2989  N   THR A 320      41.809  42.052  -6.922  1.00  0.00      RA0  N
ATOM   2990  H   THR A 320      41.157  41.474  -6.424  1.00  0.00      RA0  H
ATOM   2991  CA  THR A 320      43.177  41.529  -7.035  1.00  0.00      RA0  C
ATOM   2992  CB  THR A 320      43.267  40.372  -6.056  1.00  0.00      RA0  C
ATOM   2993  OG1 THR A 320      42.598  40.760  -4.851  1.00  0.00      RA0  O
ATOM   2994  HG1 THR A 320      41.762  40.279  -4.836  1.00  0.00      RA0  H
ATOM   2995  CG2 THR A 320      44.709  39.947  -5.776  1.00  0.00      RA0  C
ATOM   2996  C   THR A 320      43.516  41.153  -8.466  1.00  0.00      RA0  C
ATOM   2997  O   THR A 320      44.624  41.454  -8.958  1.00  0.00      RA0  O
ATOM   2998  N   LEU A 321      42.585  40.511  -9.159  1.00  0.00      RA0  N
ATOM   2999  H   LEU A 321      41.679  40.335  -8.767  1.00  0.00      RA0  H
ATOM   3000  CA  LEU A 321      42.878  40.035 -10.511  1.00  0.00      RA0  C
ATOM   3001  CB  LEU A 321      42.068  38.778 -10.805  1.00  0.00      RA0  C
ATOM   3002  CG  LEU A 321      42.399  37.640  -9.843  1.00  0.00      RA0  C
ATOM   3003  CD1 LEU A 321      41.435  36.464  -9.986  1.00  0.00      RA0  C
ATOM   3004  CD2 LEU A 321      43.856  37.211  -9.983  1.00  0.00      RA0  C
ATOM   3005  C   LEU A 321      42.640  41.067 -11.603  1.00  0.00      RA0  C
ATOM   3006  O   LEU A 321      43.277  41.029 -12.647  1.00  0.00      RA0  O
ATOM   3007  N   GLY A 322      41.710  41.986 -11.366  1.00  0.00      RA0  N
ATOM   3008  H   GLY A 322      41.205  41.953 -10.504  1.00  0.00      RA0  H
ATOM   3009  CA  GLY A 322      41.354  43.001 -12.326  1.00  0.00      RA0  C
ATOM   3010  C   GLY A 322      40.411  42.552 -13.429  1.00  0.00      RA0  C
ATOM   3011  O   GLY A 322      40.387  43.142 -14.494  1.00  0.00      RA0  O
ATOM   3012  N   TYR A 323      39.611  41.518 -13.164  1.00  0.00      RA0  N
ATOM   3013  H   TYR A 323      39.608  41.066 -12.269  1.00  0.00      RA0  H
ATOM   3014  CA  TYR A 323      38.576  41.082 -14.083  1.00  0.00      RA0  C
ATOM   3015  CB  TYR A 323      39.142  40.209 -15.212  1.00  0.00      RA0  C
ATOM   3016  CG  TYR A 323      39.999  39.073 -14.695  1.00  0.00      RA0  C
ATOM   3017  CD1 TYR A 323      39.428  37.992 -14.035  1.00  0.00      RA0  C
ATOM   3018  CE1 TYR A 323      40.224  36.939 -13.602  1.00  0.00      RA0  C
ATOM   3019  CD2 TYR A 323      41.374  39.102 -14.906  1.00  0.00      RA0  C
ATOM   3020  CE2 TYR A 323      42.170  38.044 -14.483  1.00  0.00      RA0  C
ATOM   3021  CZ  TYR A 323      41.593  36.956 -13.839  1.00  0.00      RA0  C
ATOM   3022  OH  TYR A 323      42.372  35.892 -13.433  1.00  0.00      RA0  O
ATOM   3023  HH  TYR A 323      43.291  36.101 -13.552  1.00  0.00      RA0  H
ATOM   3024  C   TYR A 323      37.495  40.349 -13.273  1.00  0.00      RA0  C
ATOM   3025  O   TYR A 323      37.658  40.139 -12.075  1.00  0.00      RA0  O
ATOM   3026  N   SER A 324      36.418  39.952 -13.952  1.00  0.00      RA0  N
ATOM   3027  H   SER A 324      36.372  39.988 -14.950  1.00  0.00      RA0  H
ATOM   3028  CA  SER A 324      35.267  39.346 -13.283  1.00  0.00      RA0  C
ATOM   3029  CB  SER A 324      34.191  39.746 -14.249  1.00  0.00      RA0  C
ATOM   3030  OG  SER A 324      34.768  40.900 -14.879  1.00  0.00      RA0  O
ATOM   3031  HG  SER A 324      34.114  41.242 -15.481  1.00  0.00      RA0  H
ATOM   3032  C   SER A 324      35.474  37.865 -12.982  1.00  0.00      RA0  C
ATOM   3033  O   SER A 324      36.028  37.139 -13.800  1.00  0.00      RA0  O
ATOM   3034  N   ILE A 325      35.016  37.433 -11.809  1.00  0.00      RA0  N
ATOM   3035  H   ILE A 325      34.510  38.039 -11.190  1.00  0.00      RA0  H
ATOM   3036  CA  ILE A 325      35.057  36.023 -11.440  1.00  0.00      RA0  C
ATOM   3037  CB  ILE A 325      36.151  35.754 -10.405  1.00  0.00      RA0  C
ATOM   3038  CG2 ILE A 325      37.558  35.931 -10.978  1.00  0.00      RA0  C
ATOM   3039  CG1 ILE A 325      35.903  36.608  -9.161  1.00  0.00      RA0  C
ATOM   3040  CD1 ILE A 325      36.796  36.214  -7.990  1.00  0.00      RA0  C
ATOM   3041  C   ILE A 325      33.720  35.598 -10.854  1.00  0.00      RA0  C
ATOM   3042  O   ILE A 325      32.936  36.431 -10.374  1.00  0.00      RA0  O
ATOM   3043  N   ALA A 326      33.504  34.293 -10.824  1.00  0.00      RA0  N
ATOM   3044  H   ALA A 326      34.141  33.637 -11.239  1.00  0.00      RA0  H
ATOM   3045  CA  ALA A 326      32.285  33.768 -10.225  1.00  0.00      RA0  C
ATOM   3046  CB  ALA A 326      31.140  33.809 -11.237  1.00  0.00      RA0  C
ATOM   3047  C   ALA A 326      32.440  32.346  -9.779  1.00  0.00      RA0  C
ATOM   3048  O   ALA A 326      33.253  31.591 -10.332  1.00  0.00      RA0  O
ATOM   3049  N   LEU A 327      31.649  31.977  -8.775  1.00  0.00      RA0  N
ATOM   3050  H   LEU A 327      31.005  32.650  -8.412  1.00  0.00      RA0  H
ATOM   3051  CA  LEU A 327      31.360  30.590  -8.485  1.00  0.00      RA0  C
ATOM   3052  CB  LEU A 327      31.274  30.331  -6.981  1.00  0.00      RA0  C
ATOM   3053  CG  LEU A 327      32.636  30.492  -6.303  1.00  0.00      RA0  C
ATOM   3054  CD1 LEU A 327      32.602  30.100  -4.825  1.00  0.00      RA0  C
ATOM   3055  CD2 LEU A 327      33.734  29.751  -7.062  1.00  0.00      RA0  C
ATOM   3056  C   LEU A 327      30.035  30.255  -9.205  1.00  0.00      RA0  C
ATOM   3057  O   LEU A 327      29.129  31.098  -9.287  1.00  0.00      RA0  O
ATOM   3058  N   ALA A 328      29.974  29.054  -9.764  1.00  0.00      RA0  N
ATOM   3059  H   ALA A 328      30.747  28.418  -9.695  1.00  0.00      RA0  H
ATOM   3060  CA  ALA A 328      28.781  28.571 -10.476  1.00  0.00      RA0  C
ATOM   3061  CB  ALA A 328      28.922  28.807 -11.979  1.00  0.00      RA0  C
ATOM   3062  C   ALA A 328      28.548  27.092 -10.243  1.00  0.00      RA0  C
ATOM   3063  O   ALA A 328      29.489  26.294 -10.209  1.00  0.00      RA0  O
ATOM   3064  N   ARG A 329      27.274  26.747 -10.086  1.00  0.00      RA0  N
ATOM   3065  H   ARG A 329      26.577  27.452 -10.231  1.00  0.00      RA0  H
ATOM   3066  CA  ARG A 329      26.834  25.349 -10.011  1.00  0.00      RA0  C
ATOM   3067  CB  ARG A 329      25.648  25.227  -9.075  1.00  0.00      RA0  C
ATOM   3068  CG  ARG A 329      26.020  24.939  -7.626  1.00  0.00      RA0  C
ATOM   3069  CD  ARG A 329      24.742  24.746  -6.818  1.00  0.00      RA0  C
ATOM   3070  NE  ARG A 329      23.796  23.968  -7.614  1.00  0.00      RA0  N
ATOM   3071  HE  ARG A 329      24.124  23.138  -8.092  1.00  0.00      RA0  H
ATOM   3072  CZ  ARG A 329      22.523  24.411  -7.813  1.00  0.00      RA0  C
ATOM   3073  NH1 ARG A 329      22.101  25.524  -7.169  1.00  0.00      RA0  N
ATOM   3074 HH11 ARG A 329      21.169  25.880  -7.264  1.00  0.00      RA0  H
ATOM   3075 HH12 ARG A 329      22.715  26.030  -6.556  1.00  0.00      RA0  H
ATOM   3076  NH2 ARG A 329      21.718  23.727  -8.647  1.00  0.00      RA0  N
ATOM   3077 HH21 ARG A 329      20.762  23.936  -8.849  1.00  0.00      RA0  H
ATOM   3078 HH22 ARG A 329      22.095  22.912  -9.134  1.00  0.00      RA0  H
ATOM   3079  C   ARG A 329      26.426  24.886 -11.388  1.00  0.00      RA0  C
ATOM   3080  O   ARG A 329      25.532  25.466 -11.999  1.00  0.00      RA0  O
ATOM   3081  N   VAL A 330      27.076  23.837 -11.877  1.00  0.00      RA0  N
ATOM   3082  H   VAL A 330      27.744  23.341 -11.316  1.00  0.00      RA0  H
ATOM   3083  CA  VAL A 330      26.872  23.373 -13.250  1.00  0.00      RA0  C
ATOM   3084  CB  VAL A 330      28.030  23.818 -14.158  1.00  0.00      RA0  C
ATOM   3085  CG1 VAL A 330      28.072  25.337 -14.343  1.00  0.00      RA0  C
ATOM   3086  CG2 VAL A 330      29.361  23.250 -13.666  1.00  0.00      RA0  C
ATOM   3087  C   VAL A 330      26.727  21.859 -13.287  1.00  0.00      RA0  C
ATOM   3088  O   VAL A 330      27.312  21.162 -12.449  1.00  0.00      RA0  O
ATOM   3089  N   PRO A 331      25.943  21.344 -14.233  1.00  0.00      RA0  N
ATOM   3090  CD  PRO A 331      25.024  22.079 -15.091  1.00  0.00      RA0  C
ATOM   3091  CA  PRO A 331      25.950  19.905 -14.494  1.00  0.00      RA0  C
ATOM   3092  CB  PRO A 331      24.981  19.774 -15.672  1.00  0.00      RA0  C
ATOM   3093  CG  PRO A 331      24.072  21.000 -15.587  1.00  0.00      RA0  C
ATOM   3094  C   PRO A 331      27.348  19.347 -14.784  1.00  0.00      RA0  C
ATOM   3095  O   PRO A 331      28.232  20.051 -15.286  1.00  0.00      RA0  O
ATOM   3096  N   GLU A 332      27.531  18.066 -14.471  1.00  0.00      RA0  N
ATOM   3097  H   GLU A 332      26.766  17.549 -14.095  1.00  0.00      RA0  H
ATOM   3098  CA  GLU A 332      28.723  17.330 -14.878  1.00  0.00      RA0  C
ATOM   3099  CB  GLU A 332      28.800  15.901 -14.343  1.00  0.00      RA0  C
ATOM   3100  CG  GLU A 332      29.713  15.754 -13.115  1.00  0.00      RA0  C
ATOM   3101  CD  GLU A 332      31.169  16.132 -13.394  1.00  0.00      RA0  C
ATOM   3102  OE1 GLU A 332      31.965  16.175 -12.462  1.00  0.00      RA0  O
ATOM   3103  OE2 GLU A 332      31.549  16.461 -14.517  1.00  0.00      RA0  O
ATOM   3104  C   GLU A 332      28.862  17.352 -16.391  1.00  0.00      RA0  C
ATOM   3105  O   GLU A 332      27.873  17.349 -17.132  1.00  0.00      RA0  O
ATOM   3106  N   GLY A 333      30.109  17.367 -16.828  1.00  0.00      RA0  N
ATOM   3107  H   GLY A 333      30.836  17.328 -16.144  1.00  0.00      RA0  H
ATOM   3108  CA  GLY A 333      30.447  17.276 -18.229  1.00  0.00      RA0  C
ATOM   3109  C   GLY A 333      30.902  18.586 -18.822  1.00  0.00      RA0  C
ATOM   3110  O   GLY A 333      31.150  18.640 -20.008  1.00  0.00      RA0  O
ATOM   3111  N   ILE A 334      31.018  19.642 -18.012  1.00  0.00      RA0  N
ATOM   3112  H   ILE A 334      30.758  19.548 -17.054  1.00  0.00      RA0  H
ATOM   3113  CA  ILE A 334      31.517  20.923 -18.524  1.00  0.00      RA0  C
ATOM   3114  CB  ILE A 334      31.320  22.024 -17.469  1.00  0.00      RA0  C
ATOM   3115  CG2 ILE A 334      32.248  21.836 -16.269  1.00  0.00      RA0  C
ATOM   3116  CG1 ILE A 334      31.410  23.427 -18.072  1.00  0.00      RA0  C
ATOM   3117  CD1 ILE A 334      30.962  24.505 -17.086  1.00  0.00      RA0  C
ATOM   3118  C   ILE A 334      32.975  20.818 -19.015  1.00  0.00      RA0  C
ATOM   3119  O   ILE A 334      33.771  20.034 -18.478  1.00  0.00      RA0  O
ATOM   3120  N   GLY A 335      33.296  21.587 -20.051  1.00  0.00      RA0  N
ATOM   3121  H   GLY A 335      32.608  22.225 -20.390  1.00  0.00      RA0  H
ATOM   3122  CA  GLY A 335      34.659  21.696 -20.582  1.00  0.00      RA0  C
ATOM   3123  C   GLY A 335      35.442  22.889 -20.041  1.00  0.00      RA0  C
ATOM   3124  O   GLY A 335      35.270  23.319 -18.883  1.00  0.00      RA0  O
ATOM   3125  N   GLU A 336      36.312  23.417 -20.896  1.00  0.00      RA0  N
ATOM   3126  H   GLU A 336      36.343  23.082 -21.835  1.00  0.00      RA0  H
ATOM   3127  CA  GLU A 336      37.242  24.464 -20.519  1.00  0.00      RA0  C
ATOM   3128  CB  GLU A 336      38.383  24.493 -21.536  1.00  0.00      RA0  C
ATOM   3129  CG  GLU A 336      39.779  24.205 -20.995  1.00  0.00      RA0  C
ATOM   3130  CD  GLU A 336      40.250  25.340 -20.120  1.00  0.00      RA0  C
ATOM   3131  OE1 GLU A 336      40.155  26.499 -20.523  1.00  0.00      RA0  O
ATOM   3132  OE2 GLU A 336      40.705  25.071 -19.014  1.00  0.00      RA0  O
ATOM   3133  C   GLU A 336      36.572  25.829 -20.582  1.00  0.00      RA0  C
ATOM   3134  O   GLU A 336      37.055  26.778 -19.986  1.00  0.00      RA0  O
ATOM   3135  N   THR A 337      35.461  25.909 -21.305  1.00  0.00      RA0  N
ATOM   3136  H   THR A 337      35.072  25.132 -21.793  1.00  0.00      RA0  H
ATOM   3137  CA  THR A 337      34.717  27.161 -21.467  1.00  0.00      RA0  C
ATOM   3138  CB  THR A 337      35.164  27.568 -22.868  1.00  0.00      RA0  C
ATOM   3139  OG1 THR A 337      36.521  27.138 -23.027  1.00  0.00      RA0  O
ATOM   3140  HG1 THR A 337      37.008  27.508 -22.296  1.00  0.00      RA0  H
ATOM   3141  CG2 THR A 337      34.989  29.039 -23.245  1.00  0.00      RA0  C
ATOM   3142  C   THR A 337      33.204  26.953 -21.365  1.00  0.00      RA0  C
ATOM   3143  O   THR A 337      32.696  25.840 -21.477  1.00  0.00      RA0  O
ATOM   3144  N   ALA A 338      32.487  28.051 -21.176  1.00  0.00      RA0  N
ATOM   3145  H   ALA A 338      32.916  28.955 -21.090  1.00  0.00      RA0  H
ATOM   3146  CA  ALA A 338      31.041  28.030 -21.187  1.00  0.00      RA0  C
ATOM   3147  CB  ALA A 338      30.492  27.752 -19.789  1.00  0.00      RA0  C
ATOM   3148  C   ALA A 338      30.565  29.390 -21.661  1.00  0.00      RA0  C
ATOM   3149  O   ALA A 338      31.390  30.274 -21.979  1.00  0.00      RA0  O
ATOM   3150  N   ILE A 339      29.248  29.554 -21.759  1.00  0.00      RA0  N
ATOM   3151  H   ILE A 339      28.602  28.840 -21.484  1.00  0.00      RA0  H
ATOM   3152  CA  ILE A 339      28.680  30.798 -22.271  1.00  0.00      RA0  C
ATOM   3153  CB  ILE A 339      27.901  30.481 -23.549  1.00  0.00      RA0  C
ATOM   3154  CG2 ILE A 339      27.243  31.734 -24.105  1.00  0.00      RA0  C
ATOM   3155  CG1 ILE A 339      28.760  29.782 -24.603  1.00  0.00      RA0  C
ATOM   3156  CD1 ILE A 339      29.802  30.715 -25.217  1.00  0.00      RA0  C
ATOM   3157  C   ILE A 339      27.754  31.433 -21.261  1.00  0.00      RA0  C
ATOM   3158  O   ILE A 339      26.894  30.753 -20.693  1.00  0.00      RA0  O
ATOM   3159  N   VAL A 340      27.913  32.744 -21.070  1.00  0.00      RA0  N
ATOM   3160  H   VAL A 340      28.601  33.258 -21.588  1.00  0.00      RA0  H
ATOM   3161  CA  VAL A 340      26.991  33.543 -20.267  1.00  0.00      RA0  C
ATOM   3162  CB  VAL A 340      27.651  34.072 -18.991  1.00  0.00      RA0  C
ATOM   3163  CG1 VAL A 340      28.097  32.934 -18.071  1.00  0.00      RA0  C
ATOM   3164  CG2 VAL A 340      28.785  35.037 -19.319  1.00  0.00      RA0  C
ATOM   3165  C   VAL A 340      26.496  34.702 -21.155  1.00  0.00      RA0  C
ATOM   3166  O   VAL A 340      27.145  35.050 -22.142  1.00  0.00      RA0  O
ATOM   3167  N   GLN A 341      25.339  35.269 -20.835  1.00  0.00      RA0  N
ATOM   3168  H   GLN A 341      24.898  35.009 -19.979  1.00  0.00      RA0  H
ATOM   3169  CA  GLN A 341      24.821  36.437 -21.565  1.00  0.00      RA0  C
ATOM   3170  CB  GLN A 341      23.302  36.372 -21.471  1.00  0.00      RA0  C
ATOM   3171  CG  GLN A 341      22.651  36.024 -22.801  1.00  0.00      RA0  C
ATOM   3172  CD  GLN A 341      22.694  37.265 -23.654  1.00  0.00      RA0  C
ATOM   3173  OE1 GLN A 341      22.922  38.369 -23.160  1.00  0.00      RA0  O
ATOM   3174  NE2 GLN A 341      22.404  37.034 -24.942  1.00  0.00      RA0  N
ATOM   3175 HE21 GLN A 341      22.411  36.078 -25.263  1.00  0.00      RA0  H
ATOM   3176 HE22 GLN A 341      22.222  37.716 -25.651  1.00  0.00      RA0  H
ATOM   3177  C   GLN A 341      25.349  37.761 -20.982  1.00  0.00      RA0  C
ATOM   3178  O   GLN A 341      25.161  38.040 -19.801  1.00  0.00      RA0  O
ATOM   3179  N   ILE A 342      26.028  38.563 -21.807  1.00  0.00      RA0  N
ATOM   3180  H   ILE A 342      26.169  38.302 -22.757  1.00  0.00      RA0  H
ATOM   3181  CA  ILE A 342      26.585  39.864 -21.359  1.00  0.00      RA0  C
ATOM   3182  CB  ILE A 342      28.087  39.805 -21.054  1.00  0.00      RA0  C
ATOM   3183  CG2 ILE A 342      28.621  41.196 -20.711  1.00  0.00      RA0  C
ATOM   3184  CG1 ILE A 342      28.413  38.842 -19.908  1.00  0.00      RA0  C
ATOM   3185  CD1 ILE A 342      27.980  39.371 -18.539  1.00  0.00      RA0  C
ATOM   3186  C   ILE A 342      26.260  40.925 -22.412  1.00  0.00      RA0  C
ATOM   3187  O   ILE A 342      26.634  40.773 -23.577  1.00  0.00      RA0  O
ATOM   3188  N   ARG A 343      25.548  41.979 -22.001  1.00  0.00      RA0  N
ATOM   3189  H   ARG A 343      25.265  41.998 -21.043  1.00  0.00      RA0  H
ATOM   3190  CA  ARG A 343      25.081  43.025 -22.916  1.00  0.00      RA0  C
ATOM   3191  CB  ARG A 343      26.267  43.850 -23.439  1.00  0.00      RA0  C
ATOM   3192  CG  ARG A 343      27.242  44.257 -22.327  1.00  0.00      RA0  C
ATOM   3193  CD  ARG A 343      28.561  44.847 -22.840  1.00  0.00      RA0  C
ATOM   3194  NE  ARG A 343      29.214  43.957 -23.803  1.00  0.00      RA0  N
ATOM   3195  HE  ARG A 343      28.726  43.848 -24.675  1.00  0.00      RA0  H
ATOM   3196  CZ  ARG A 343      30.419  43.368 -23.516  1.00  0.00      RA0  C
ATOM   3197  NH1 ARG A 343      30.980  43.506 -22.303  1.00  0.00      RA0  N
ATOM   3198 HH11 ARG A 343      31.870  43.061 -22.080  1.00  0.00      RA0  H
ATOM   3199 HH12 ARG A 343      30.567  44.032 -21.560  1.00  0.00      RA0  H
ATOM   3200  NH2 ARG A 343      31.051  42.647 -24.457  1.00  0.00      RA0  N
ATOM   3201 HH21 ARG A 343      31.959  42.223 -24.254  1.00  0.00      RA0  H
ATOM   3202 HH22 ARG A 343      30.685  42.505 -25.373  1.00  0.00      RA0  H
ATOM   3203  C   ARG A 343      24.265  42.442 -24.067  1.00  0.00      RA0  C
ATOM   3204  O   ARG A 343      24.450  42.807 -25.229  1.00  0.00      RA0  O
ATOM   3205  N   ASN A 344      23.366  41.521 -23.721  1.00  0.00      RA0  N
ATOM   3206  H   ASN A 344      23.350  41.158 -22.791  1.00  0.00      RA0  H
ATOM   3207  CA  ASN A 344      22.421  40.918 -24.669  1.00  0.00      RA0  C
ATOM   3208  CB  ASN A 344      21.497  41.938 -25.342  1.00  0.00      RA0  C
ATOM   3209  CG  ASN A 344      20.202  41.266 -25.770  1.00  0.00      RA0  C
ATOM   3210  OD1 ASN A 344      19.268  41.142 -24.984  1.00  0.00      RA0  O
ATOM   3211  ND2 ASN A 344      20.146  40.919 -27.067  1.00  0.00      RA0  N
ATOM   3212 HD21 ASN A 344      21.004  40.901 -27.588  1.00  0.00      RA0  H
ATOM   3213 HD22 ASN A 344      19.303  40.630 -27.518  1.00  0.00      RA0  H
ATOM   3214  C   ASN A 344      23.093  40.014 -25.721  1.00  0.00      RA0  C
ATOM   3215  O   ASN A 344      22.540  39.768 -26.793  1.00  0.00      RA0  O
ATOM   3216  N   ARG A 345      24.282  39.515 -25.398  1.00  0.00      RA0  N
ATOM   3217  H   ARG A 345      24.650  39.578 -24.470  1.00  0.00      RA0  H
ATOM   3218  CA  ARG A 345      25.063  38.723 -26.332  1.00  0.00      RA0  C
ATOM   3219  CB  ARG A 345      26.161  39.664 -26.862  1.00  0.00      RA0  C
ATOM   3220  CG  ARG A 345      27.110  39.183 -27.970  1.00  0.00      RA0  C
ATOM   3221  CD  ARG A 345      28.501  39.844 -27.901  1.00  0.00      RA0  C
ATOM   3222  NE  ARG A 345      29.262  39.286 -26.781  1.00  0.00      RA0  N
ATOM   3223  HE  ARG A 345      28.805  38.509 -26.329  1.00  0.00      RA0  H
ATOM   3224  CZ  ARG A 345      30.527  39.672 -26.427  1.00  0.00      RA0  C
ATOM   3225  NH1 ARG A 345      31.141  39.056 -25.399  1.00  0.00      RA0  N
ATOM   3226 HH11 ARG A 345      32.042  39.373 -25.052  1.00  0.00      RA0  H
ATOM   3227 HH12 ARG A 345      30.730  38.267 -24.935  1.00  0.00      RA0  H
ATOM   3228  NH2 ARG A 345      31.165  40.660 -27.090  1.00  0.00      RA0  N
ATOM   3229 HH21 ARG A 345      32.091  40.947 -26.797  1.00  0.00      RA0  H
ATOM   3230 HH22 ARG A 345      30.760  41.114 -27.888  1.00  0.00      RA0  H
ATOM   3231  C   ARG A 345      25.727  37.587 -25.583  1.00  0.00      RA0  C
ATOM   3232  O   ARG A 345      25.883  37.655 -24.383  1.00  0.00      RA0  O
ATOM   3233  N   GLU A 346      26.084  36.536 -26.309  1.00  0.00      RA0  N
ATOM   3234  H   GLU A 346      25.841  36.494 -27.275  1.00  0.00      RA0  H
ATOM   3235  CA  GLU A 346      26.852  35.451 -25.729  1.00  0.00      RA0  C
ATOM   3236  CB  GLU A 346      26.813  34.225 -26.641  1.00  0.00      RA0  C
ATOM   3237  CG  GLU A 346      25.413  33.893 -27.176  1.00  0.00      RA0  C
ATOM   3238  CD  GLU A 346      24.365  33.928 -26.076  1.00  0.00      RA0  C
ATOM   3239  OE1 GLU A 346      24.474  33.185 -25.104  1.00  0.00      RA0  O
ATOM   3240  OE2 GLU A 346      23.426  34.707 -26.203  1.00  0.00      RA0  O
ATOM   3241  C   GLU A 346      28.269  35.924 -25.459  1.00  0.00      RA0  C
ATOM   3242  O   GLU A 346      28.894  36.633 -26.287  1.00  0.00      RA0  O
ATOM   3243  N   MSE A 347      28.756  35.515 -24.305  1.00  0.00      RA0  N
ATOM   3244  H   MSE A 347      28.180  34.956 -23.703  1.00  0.00      RA0  H
ATOM   3245  CA  MSE A 347      30.084  35.818 -23.850  1.00  0.00      RA0  C
ATOM   3246  CB  MSE A 347      29.994  36.765 -22.663  1.00  0.00      RA0  C
ATOM   3247  CG  MSE A 347      31.322  36.886 -21.925  1.00  0.00      RA0  C
ATOM   3248  SE  MSE A 347      32.413  38.058 -22.716  1.00  0.00      RA0  S
ATOM   3249  CE  MSE A 347      31.621  39.523 -22.041  1.00  0.00      RA0  C
ATOM   3250  C   MSE A 347      30.685  34.509 -23.359  1.00  0.00      RA0  C
ATOM   3251  O   MSE A 347      30.230  33.957 -22.361  1.00  0.00      RA0  O
ATOM   3252  N   PRO A 348      31.711  34.019 -24.045  1.00  0.00      RA0  N
ATOM   3253  CD  PRO A 348      32.204  34.518 -25.319  1.00  0.00      RA0  C
ATOM   3254  CA  PRO A 348      32.458  32.885 -23.541  1.00  0.00      RA0  C
ATOM   3255  CB  PRO A 348      33.430  32.573 -24.687  1.00  0.00      RA0  C
ATOM   3256  CG  PRO A 348      32.892  33.301 -25.919  1.00  0.00      RA0  C
ATOM   3257  C   PRO A 348      33.202  33.247 -22.267  1.00  0.00      RA0  C
ATOM   3258  O   PRO A 348      33.696  34.375 -22.104  1.00  0.00      RA0  O
ATOM   3259  N   VAL A 349      33.222  32.312 -21.336  1.00  0.00      RA0  N
ATOM   3260  H   VAL A 349      32.828  31.409 -21.509  1.00  0.00      RA0  H
ATOM   3261  CA  VAL A 349      33.948  32.492 -20.109  1.00  0.00      RA0  C
ATOM   3262  CB  VAL A 349      33.014  32.641 -18.903  1.00  0.00      RA0  C
ATOM   3263  CG1 VAL A 349      32.304  33.991 -18.916  1.00  0.00      RA0  C
ATOM   3264  CG2 VAL A 349      32.031  31.474 -18.804  1.00  0.00      RA0  C
ATOM   3265  C   VAL A 349      34.827  31.280 -19.931  1.00  0.00      RA0  C
ATOM   3266  O   VAL A 349      34.558  30.225 -20.490  1.00  0.00      RA0  O
ATOM   3267  N   LYS A 350      35.887  31.447 -19.159  1.00  0.00      RA0  N
ATOM   3268  H   LYS A 350      35.999  32.303 -18.652  1.00  0.00      RA0  H
ATOM   3269  CA  LYS A 350      36.790  30.350 -18.882  1.00  0.00      RA0  C
ATOM   3270  CB  LYS A 350      38.236  30.826 -18.753  1.00  0.00      RA0  C
ATOM   3271  CG  LYS A 350      39.041  29.686 -18.148  1.00  0.00      RA0  C
ATOM   3272  CD  LYS A 350      40.520  29.602 -18.475  1.00  0.00      RA0  C
ATOM   3273  CE  LYS A 350      41.039  28.345 -17.780  1.00  0.00      RA0  C
ATOM   3274  NZ  LYS A 350      40.064  27.269 -17.992  1.00  0.00      RA0  N
ATOM   3275  HZ1 LYS A 350      39.217  27.279 -17.389  1.00  0.00      RA0  H
ATOM   3276  HZ2 LYS A 350      39.794  27.204 -18.999  1.00  0.00      RA0  H
ATOM   3277  HZ3 LYS A 350      40.535  26.351 -17.864  1.00  0.00      RA0  H
ATOM   3278  C   LYS A 350      36.316  29.641 -17.614  1.00  0.00      RA0  C
ATOM   3279  O   LYS A 350      35.999  30.274 -16.601  1.00  0.00      RA0  O
ATOM   3280  N   VAL A 351      36.255  28.318 -17.676  1.00  0.00      RA0  N
ATOM   3281  H   VAL A 351      36.564  27.851 -18.506  1.00  0.00      RA0  H
ATOM   3282  CA  VAL A 351      35.904  27.497 -16.539  1.00  0.00      RA0  C
ATOM   3283  CB  VAL A 351      35.115  26.274 -16.999  1.00  0.00      RA0  C
ATOM   3284  CG1 VAL A 351      34.711  25.380 -15.825  1.00  0.00      RA0  C
ATOM   3285  CG2 VAL A 351      33.913  26.718 -17.827  1.00  0.00      RA0  C
ATOM   3286  C   VAL A 351      37.164  27.076 -15.787  1.00  0.00      RA0  C
ATOM   3287  O   VAL A 351      38.088  26.550 -16.388  1.00  0.00      RA0  O
ATOM   3288  N   THR A 352      37.174  27.295 -14.482  1.00  0.00      RA0  N
ATOM   3289  H   THR A 352      36.342  27.567 -14.003  1.00  0.00      RA0  H
ATOM   3290  CA  THR A 352      38.346  27.051 -13.661  1.00  0.00      RA0  C
ATOM   3291  CB  THR A 352      38.941  28.450 -13.508  1.00  0.00      RA0  C
ATOM   3292  OG1 THR A 352      38.549  29.221 -14.657  1.00  0.00      RA0  O
ATOM   3293  HG1 THR A 352      37.636  29.455 -14.533  1.00  0.00      RA0  H
ATOM   3294  CG2 THR A 352      40.467  28.452 -13.372  1.00  0.00      RA0  C
ATOM   3295  C   THR A 352      37.972  26.343 -12.384  1.00  0.00      RA0  C
ATOM   3296  O   THR A 352      36.804  26.043 -12.109  1.00  0.00      RA0  O
ATOM   3297  N   LYS A 353      38.988  26.084 -11.576  1.00  0.00      RA0  N
ATOM   3298  H   LYS A 353      39.903  26.384 -11.832  1.00  0.00      RA0  H
ATOM   3299  CA  LYS A 353      38.787  25.613 -10.208  1.00  0.00      RA0  C
ATOM   3300  CB  LYS A 353      40.150  25.487  -9.500  1.00  0.00      RA0  C
ATOM   3301  CG  LYS A 353      40.858  24.130  -9.402  1.00  0.00      RA0  C
ATOM   3302  CD  LYS A 353      42.032  24.234  -8.410  1.00  0.00      RA0  C
ATOM   3303  CE  LYS A 353      42.793  22.929  -8.129  1.00  0.00      RA0  C
ATOM   3304  NZ  LYS A 353      43.759  23.125  -7.037  1.00  0.00      RA0  N
ATOM   3305  HZ1 LYS A 353      44.258  22.259  -6.761  1.00  0.00      RA0  H
ATOM   3306  HZ2 LYS A 353      44.482  23.857  -7.221  1.00  0.00      RA0  H
ATOM   3307  HZ3 LYS A 353      43.303  23.526  -6.189  1.00  0.00      RA0  H
ATOM   3308  C   LYS A 353      38.029  26.695  -9.424  1.00  0.00      RA0  C
ATOM   3309  O   LYS A 353      38.202  27.881  -9.719  1.00  0.00      RA0  O
ATOM   3310  N   PRO A 354      37.258  26.302  -8.410  1.00  0.00      RA0  N
ATOM   3311  CD  PRO A 354      36.986  24.914  -8.043  1.00  0.00      RA0  C
ATOM   3312  CA  PRO A 354      36.501  27.253  -7.598  1.00  0.00      RA0  C
ATOM   3313  CB  PRO A 354      35.410  26.359  -7.002  1.00  0.00      RA0  C
ATOM   3314  CG  PRO A 354      36.090  25.006  -6.818  1.00  0.00      RA0  C
ATOM   3315  C   PRO A 354      37.339  27.971  -6.530  1.00  0.00      RA0  C
ATOM   3316  O   PRO A 354      37.011  27.956  -5.349  1.00  0.00      RA0  O
ATOM   3317  N   VAL A 355      38.428  28.601  -6.960  1.00  0.00      RA0  N
ATOM   3318  H   VAL A 355      38.655  28.617  -7.940  1.00  0.00      RA0  H
ATOM   3319  CA  VAL A 355      39.315  29.351  -6.064  1.00  0.00      RA0  C
ATOM   3320  CB  VAL A 355      40.160  28.415  -5.171  1.00  0.00      RA0  C
ATOM   3321  CG1 VAL A 355      41.001  27.414  -5.969  1.00  0.00      RA0  C
ATOM   3322  CG2 VAL A 355      40.989  29.208  -4.157  1.00  0.00      RA0  C
ATOM   3323  C   VAL A 355      40.171  30.197  -7.002  1.00  0.00      RA0  C
ATOM   3324  O   VAL A 355      40.488  29.763  -8.113  1.00  0.00      RA0  O
ATOM   3325  N   PHE A 356      40.529  31.393  -6.555  1.00  0.00      RA0  N
ATOM   3326  H   PHE A 356      40.224  31.681  -5.646  1.00  0.00      RA0  H
ATOM   3327  CA  PHE A 356      41.155  32.376  -7.446  1.00  0.00      RA0  C
ATOM   3328  CB  PHE A 356      40.148  33.462  -7.854  1.00  0.00      RA0  C
ATOM   3329  CG  PHE A 356      38.879  32.859  -8.415  1.00  0.00      RA0  C
ATOM   3330  CD1 PHE A 356      37.746  32.760  -7.613  1.00  0.00      RA0  C
ATOM   3331  CD2 PHE A 356      38.840  32.404  -9.728  1.00  0.00      RA0  C
ATOM   3332  CE1 PHE A 356      36.575  32.216  -8.125  1.00  0.00      RA0  C
ATOM   3333  CE2 PHE A 356      37.669  31.859 -10.240  1.00  0.00      RA0  C
ATOM   3334  CZ  PHE A 356      36.535  31.770  -9.441  1.00  0.00      RA0  C
ATOM   3335  C   PHE A 356      42.409  33.037  -6.865  1.00  0.00      RA0  C
ATOM   3336  O   PHE A 356      43.353  33.247  -7.599  1.00  0.00      RA0  O
ATOM   3337  N   VAL A 357      42.399  33.345  -5.575  1.00  0.00      RA0  N
ATOM   3338  H   VAL A 357      41.612  33.135  -4.990  1.00  0.00      RA0  H
ATOM   3339  CA  VAL A 357      43.499  34.057  -4.912  1.00  0.00      RA0  C
ATOM   3340  CB  VAL A 357      43.201  35.562  -4.784  1.00  0.00      RA0  C
ATOM   3341  CG1 VAL A 357      44.296  36.278  -3.992  1.00  0.00      RA0  C
ATOM   3342  CG2 VAL A 357      42.986  36.238  -6.138  1.00  0.00      RA0  C
ATOM   3343  C   VAL A 357      43.699  33.458  -3.520  1.00  0.00      RA0  C
ATOM   3344  O   VAL A 357      42.740  33.229  -2.797  1.00  0.00      RA0  O
ATOM   3345  N   ARG A 358      44.946  33.183  -3.150  1.00  0.00      RA0  N
ATOM   3346  H   ARG A 358      45.731  33.381  -3.747  1.00  0.00      RA0  H
ATOM   3347  CA  ARG A 358      45.290  32.775  -1.790  1.00  0.00      RA0  C
ATOM   3348  CB  ARG A 358      45.336  31.251  -1.701  1.00  0.00      RA0  C
ATOM   3349  CG  ARG A 358      46.535  30.549  -2.347  1.00  0.00      RA0  C
ATOM   3350  CD  ARG A 358      47.393  29.832  -1.299  1.00  0.00      RA0  C
ATOM   3351  NE  ARG A 358      46.635  28.744  -0.681  1.00  0.00      RA0  N
ATOM   3352  HE  ARG A 358      46.566  27.877  -1.181  1.00  0.00      RA0  H
ATOM   3353  CZ  ARG A 358      46.034  28.870   0.521  1.00  0.00      RA0  C
ATOM   3354  NH1 ARG A 358      46.224  29.937   1.288  1.00  0.00      RA0  N
ATOM   3355 HH11 ARG A 358      45.726  30.081   2.141  1.00  0.00      RA0  H
ATOM   3356 HH12 ARG A 358      46.908  30.638   1.048  1.00  0.00      RA0  H
ATOM   3357  NH2 ARG A 358      45.235  27.900   0.933  1.00  0.00      RA0  N
ATOM   3358 HH21 ARG A 358      44.806  27.871   1.843  1.00  0.00      RA0  H
ATOM   3359 HH22 ARG A 358      45.051  27.129   0.316  1.00  0.00      RA0  H
ATOM   3360  C   ARG A 358      46.601  33.472  -1.436  1.00  0.00      RA0  C
ATOM   3361  O   ARG A 358      47.474  33.559  -2.291  1.00  0.00      RA0  O
ATOM   3362  N   ASN A 359      46.729  33.924  -0.197  1.00  0.00      RA0  N
ATOM   3363  H   ASN A 359      45.927  34.024   0.394  1.00  0.00      RA0  H
ATOM   3364  CA  ASN A 359      47.998  34.501   0.307  1.00  0.00      RA0  C
ATOM   3365  CB  ASN A 359      49.076  33.445   0.542  1.00  0.00      RA0  C
ATOM   3366  CG  ASN A 359      48.777  32.682   1.806  1.00  0.00      RA0  C
ATOM   3367  OD1 ASN A 359      48.077  31.676   1.806  1.00  0.00      RA0  O
ATOM   3368  ND2 ASN A 359      49.364  33.183   2.895  1.00  0.00      RA0  N
ATOM   3369 HD21 ASN A 359      49.891  34.030   2.829  1.00  0.00      RA0  H
ATOM   3370 HD22 ASN A 359      49.277  32.704   3.765  1.00  0.00      RA0  H
ATOM   3371  C   ASN A 359      48.561  35.541  -0.626  1.00  0.00      RA0  C
ATOM   3372  O   ASN A 359      49.753  35.507  -1.003  1.00  0.00      RA0  O
ATOM   3373  N   GLY A 360      47.702  36.480  -1.005  1.00  0.00      RA0  N
ATOM   3374  H   GLY A 360      46.822  36.484  -0.522  1.00  0.00      RA0  H
ATOM   3375  CA  GLY A 360      48.109  37.622  -1.768  1.00  0.00      RA0  C
ATOM   3376  C   GLY A 360      48.455  37.393  -3.200  1.00  0.00      RA0  C
ATOM   3377  O   GLY A 360      48.970  38.312  -3.858  1.00  0.00      RA0  O
ATOM   3378  N   LYS A 361      48.157  36.206  -3.727  1.00  0.00      RA0  N
ATOM   3379  H   LYS A 361      47.753  35.461  -3.191  1.00  0.00      RA0  H
ATOM   3380  CA  LYS A 361      48.555  35.894  -5.075  1.00  0.00      RA0  C
ATOM   3381  CB  LYS A 361      49.872  35.124  -4.922  1.00  0.00      RA0  C
ATOM   3382  CG  LYS A 361      50.310  34.254  -6.095  1.00  0.00      RA0  C
ATOM   3383  CD  LYS A 361      51.079  33.029  -5.598  1.00  0.00      RA0  C
ATOM   3384  CE  LYS A 361      51.271  31.966  -6.680  1.00  0.00      RA0  C
ATOM   3385  NZ  LYS A 361      51.896  30.782  -6.086  1.00  0.00      RA0  N
ATOM   3386  HZ1 LYS A 361      51.987  29.980  -6.747  1.00  0.00      RA0  H
ATOM   3387  HZ2 LYS A 361      52.815  30.943  -5.640  1.00  0.00      RA0  H
ATOM   3388  HZ3 LYS A 361      51.309  30.340  -5.344  1.00  0.00      RA0  H
ATOM   3389  C   LYS A 361      47.501  35.067  -5.793  1.00  0.00      RA0  C
ATOM   3390  O   LYS A 361      46.890  34.198  -5.193  1.00  0.00      RA0  O
ATOM   3391  N   ALA A 362      47.345  35.328  -7.092  1.00  0.00      RA0  N
ATOM   3392  H   ALA A 362      47.913  36.044  -7.490  1.00  0.00      RA0  H
ATOM   3393  CA  ALA A 362      46.536  34.514  -7.970  1.00  0.00      RA0  C
ATOM   3394  CB  ALA A 362      46.685  34.970  -9.420  1.00  0.00      RA0  C
ATOM   3395  C   ALA A 362      47.009  33.070  -7.892  1.00  0.00      RA0  C
ATOM   3396  O   ALA A 362      48.212  32.796  -7.850  1.00  0.00      RA0  O
ATOM   3397  N   VAL A 363      46.048  32.154  -7.859  1.00  0.00      RA0  N
ATOM   3398  H   VAL A 363      45.105  32.480  -7.949  1.00  0.00      RA0  H
ATOM   3399  CA  VAL A 363      46.343  30.718  -7.868  1.00  0.00      RA0  C
ATOM   3400  CB  VAL A 363      45.088  29.862  -7.628  1.00  0.00      RA0  C
ATOM   3401  CG1 VAL A 363      44.539  30.103  -6.220  1.00  0.00      RA0  C
ATOM   3402  CG2 VAL A 363      44.024  30.042  -8.717  1.00  0.00      RA0  C
ATOM   3403  C   VAL A 363      47.023  30.360  -9.192  1.00  0.00      RA0  C
ATOM   3404  O   VAL A 363      46.891  31.065 -10.242  1.00  0.00      RA0  O
ATOM   3405  N   ALA A 364      47.768  29.261  -9.159  1.00  0.00      RA0  N
ATOM   3406  H   ALA A 364      47.839  28.754  -8.301  1.00  0.00      RA0  H
ATOM   3407  CA  ALA A 364      48.611  28.868 -10.295  1.00  0.00      RA0  C
ATOM   3408  CB  ALA A 364      49.231  27.492 -10.044  1.00  0.00      RA0  C
ATOM   3409  C   ALA A 364      47.902  28.848 -11.638  1.00  0.00      RA0  C
ATOM   3410  O   ALA A 364      48.486  29.249 -12.620  1.00  0.00      RA0  O
ATOM   3411  N   GLY A 365      46.645  28.411 -11.692  1.00  0.00      RA0  N
ATOM   3412  H   GLY A 365      46.177  28.177 -10.843  1.00  0.00      RA0  H
ATOM   3413  CA  GLY A 365      45.936  28.351 -12.980  1.00  0.00      RA0  C
ATOM   3414  C   GLY A 365      45.653  29.709 -13.591  1.00  0.00      RA0  C
ATOM   3415  O   GLY A 365      45.342  29.814 -14.775  1.00  0.00      RA0  O
ATOM   3416  N   LEU A 366      45.784  30.757 -12.792  1.00  0.00      RA0  N
ATOM   3417  H   LEU A 366      46.136  30.658 -11.866  1.00  0.00      RA0  H
ATOM   3418  CA  LEU A 366      45.544  32.127 -13.278  1.00  0.00      RA0  C
ATOM   3419  CB  LEU A 366      44.563  32.850 -12.355  1.00  0.00      RA0  C
ATOM   3420  CG  LEU A 366      43.195  32.170 -12.302  1.00  0.00      RA0  C
ATOM   3421  CD1 LEU A 366      42.280  32.823 -11.268  1.00  0.00      RA0  C
ATOM   3422  CD2 LEU A 366      42.540  32.104 -13.683  1.00  0.00      RA0  C
ATOM   3423  C   LEU A 366      46.807  32.966 -13.459  1.00  0.00      RA0  C
ATOM   3424  O   LEU A 366      46.720  34.191 -13.624  1.00  0.00      RA0  O
ATOM   3425  N   CYS A 367      47.976  32.332 -13.390  1.00  0.00      RA0  N
ATOM   3426  H   CYS A 367      48.066  31.345 -13.225  1.00  0.00      RA0  H
ATOM   3427  CA  CYS A 367      49.235  33.019 -13.722  1.00  0.00      RA0  C
ATOM   3428  CB  CYS A 367      49.743  33.753 -12.482  1.00  0.00      RA0  C
ATOM   3429  SG  CYS A 367      49.901  32.677 -11.033  1.00  0.00      RA0  S
ATOM   3430  C   CYS A 367      50.294  32.088 -14.318  1.00  0.00      RA0  C
ATOM   3431  O   CYS A 367      50.122  30.864 -14.369  1.00  0.00      RA0  O
END
HEADER lig.002.00.pdb
ATOM      1  N   ASN A   2      45.586   9.234  -9.778  1.00  0.00      LA0  N
ATOM      2  H   ASN A   2      45.216   9.861  -9.088  1.00  0.00      LA0  H
ATOM      3  CA  ASN A   2      47.018   8.934  -9.772  1.00  0.00      LA0  C
ATOM      4  CB  ASN A   2      47.825  10.224  -9.957  1.00  0.00      LA0  C
ATOM      5  CG  ASN A   2      49.313   9.931 -10.021  1.00  0.00      LA0  C
ATOM      6  OD1 ASN A   2      49.750   8.830 -10.331  1.00  0.00      LA0  O
ATOM      7  ND2 ASN A   2      50.081  10.976  -9.718  1.00  0.00      LA0  N
ATOM      8 HD21 ASN A   2      49.656  11.834  -9.401  1.00  0.00      LA0  H
ATOM      9 HD22 ASN A   2      51.072  10.922  -9.775  1.00  0.00      LA0  H
ATOM     10  C   ASN A   2      47.449   8.189  -8.522  1.00  0.00      LA0  C
ATOM     11  O   ASN A   2      47.602   8.759  -7.446  1.00  0.00      LA0  O
ATOM     12  N   VAL A   3      47.632   6.877  -8.717  1.00  0.00      LA0  N
ATOM     13  H   VAL A   3      47.486   6.475  -9.619  1.00  0.00      LA0  H
ATOM     14  CA  VAL A   3      48.109   6.053  -7.607  1.00  0.00      LA0  C
ATOM     15  CB  VAL A   3      47.020   5.037  -7.205  1.00  0.00      LA0  C
ATOM     16  CG1 VAL A   3      47.432   4.164  -6.019  1.00  0.00      LA0  C
ATOM     17  CG2 VAL A   3      45.689   5.730  -6.905  1.00  0.00      LA0  C
ATOM     18  C   VAL A   3      49.424   5.366  -7.969  1.00  0.00      LA0  C
ATOM     19  O   VAL A   3      49.459   4.282  -8.536  1.00  0.00      LA0  O
ATOM     20  N   PRO A   4      50.544   6.057  -7.654  1.00  0.00      LA0  N
ATOM     21  CD  PRO A   4      50.634   7.395  -7.093  1.00  0.00      LA0  C
ATOM     22  CA  PRO A   4      51.862   5.479  -7.930  1.00  0.00      LA0  C
ATOM     23  CB  PRO A   4      52.823   6.573  -7.458  1.00  0.00      LA0  C
ATOM     24  CG  PRO A   4      52.016   7.863  -7.525  1.00  0.00      LA0  C
ATOM     25  C   PRO A   4      52.097   4.129  -7.270  1.00  0.00      LA0  C
ATOM     26  O   PRO A   4      51.813   3.895  -6.097  1.00  0.00      LA0  O
ATOM     27  N   ALA A   5      52.613   3.230  -8.118  1.00  0.00      LA0  N
ATOM     28  H   ALA A   5      52.896   3.538  -9.023  1.00  0.00      LA0  H
ATOM     29  CA  ALA A   5      52.700   1.828  -7.716  1.00  0.00      LA0  C
ATOM     30  CB  ALA A   5      53.058   0.952  -8.918  1.00  0.00      LA0  C
ATOM     31  C   ALA A   5      53.670   1.527  -6.587  1.00  0.00      LA0  C
ATOM     32  O   ALA A   5      53.573   0.516  -5.904  1.00  0.00      LA0  O
ATOM     33  N   GLU A   6      54.624   2.448  -6.422  1.00  0.00      LA0  N
ATOM     34  H   GLU A   6      54.643   3.310  -6.931  1.00  0.00      LA0  H
ATOM     35  CA  GLU A   6      55.652   2.202  -5.419  1.00  0.00      LA0  C
ATOM     36  CB  GLU A   6      56.975   2.843  -5.873  1.00  0.00      LA0  C
ATOM     37  CG  GLU A   6      57.227   4.336  -5.579  1.00  0.00      LA0  C
ATOM     38  CD  GLU A   6      56.329   5.335  -6.303  1.00  0.00      LA0  C
ATOM     39  OE1 GLU A   6      56.330   6.503  -5.904  1.00  0.00      LA0  O
ATOM     40  OE2 GLU A   6      55.652   4.973  -7.263  1.00  0.00      LA0  O
ATOM     41  C   GLU A   6      55.277   2.566  -3.989  1.00  0.00      LA0  C
ATOM     42  O   GLU A   6      56.069   2.457  -3.057  1.00  0.00      LA0  O
ATOM     43  N   LEU A   7      54.026   3.027  -3.846  1.00  0.00      LA0  N
ATOM     44  H   LEU A   7      53.366   3.027  -4.597  1.00  0.00      LA0  H
ATOM     45  CA  LEU A   7      53.674   3.527  -2.526  1.00  0.00      LA0  C
ATOM     46  CB  LEU A   7      52.917   4.845  -2.634  1.00  0.00      LA0  C
ATOM     47  CG  LEU A   7      53.600   5.893  -3.501  1.00  0.00      LA0  C
ATOM     48  CD1 LEU A   7      52.698   7.091  -3.735  1.00  0.00      LA0  C
ATOM     49  CD2 LEU A   7      54.921   6.341  -2.907  1.00  0.00      LA0  C
ATOM     50  C   LEU A   7      52.867   2.573  -1.677  1.00  0.00      LA0  C
ATOM     51  O   LEU A   7      52.007   1.829  -2.134  1.00  0.00      LA0  O
ATOM     52  N   LYS A   8      53.165   2.689  -0.383  1.00  0.00      LA0  N
ATOM     53  H   LYS A   8      53.929   3.281  -0.130  1.00  0.00      LA0  H
ATOM     54  CA  LYS A   8      52.184   2.280   0.612  1.00  0.00      LA0  C
ATOM     55  CB  LYS A   8      52.931   1.788   1.848  1.00  0.00      LA0  C
ATOM     56  CG  LYS A   8      53.364   0.332   1.682  1.00  0.00      LA0  C
ATOM     57  CD  LYS A   8      52.229  -0.608   2.078  1.00  0.00      LA0  C
ATOM     58  CE  LYS A   8      52.457  -2.081   1.760  1.00  0.00      LA0  C
ATOM     59  NZ  LYS A   8      51.748  -2.893   2.756  1.00  0.00      LA0  N
ATOM     60  HZ1 LYS A   8      51.926  -3.911   2.588  1.00  0.00      LA0  H
ATOM     61  HZ2 LYS A   8      52.189  -2.744   3.686  1.00  0.00      LA0  H
ATOM     62  HZ3 LYS A   8      50.729  -2.699   2.829  1.00  0.00      LA0  H
ATOM     63  C   LYS A   8      51.279   3.462   0.911  1.00  0.00      LA0  C
ATOM     64  O   LYS A   8      51.604   4.595   0.576  1.00  0.00      LA0  O
ATOM     65  N   TYR A   9      50.132   3.163   1.521  1.00  0.00      LA0  N
ATOM     66  H   TYR A   9      49.912   2.215   1.754  1.00  0.00      LA0  H
ATOM     67  CA  TYR A   9      49.116   4.198   1.694  1.00  0.00      LA0  C
ATOM     68  CB  TYR A   9      48.062   4.121   0.584  1.00  0.00      LA0  C
ATOM     69  CG  TYR A   9      48.614   4.442  -0.784  1.00  0.00      LA0  C
ATOM     70  CD1 TYR A   9      49.066   3.394  -1.612  1.00  0.00      LA0  C
ATOM     71  CE1 TYR A   9      49.541   3.699  -2.898  1.00  0.00      LA0  C
ATOM     72  CD2 TYR A   9      48.639   5.784  -1.205  1.00  0.00      LA0  C
ATOM     73  CE2 TYR A   9      49.109   6.087  -2.493  1.00  0.00      LA0  C
ATOM     74  CZ  TYR A   9      49.555   5.042  -3.322  1.00  0.00      LA0  C
ATOM     75  OH  TYR A   9      50.024   5.356  -4.582  1.00  0.00      LA0  O
ATOM     76  HH  TYR A   9      50.544   4.631  -4.928  1.00  0.00      LA0  H
ATOM     77  C   TYR A   9      48.397   4.000   3.007  1.00  0.00      LA0  C
ATOM     78  O   TYR A   9      48.292   2.883   3.505  1.00  0.00      LA0  O
ATOM     79  N   SER A  10      47.878   5.109   3.540  1.00  0.00      LA0  N
ATOM     80  H   SER A  10      47.973   6.001   3.096  1.00  0.00      LA0  H
ATOM     81  CA  SER A  10      46.849   4.882   4.544  1.00  0.00      LA0  C
ATOM     82  CB  SER A  10      46.918   5.950   5.644  1.00  0.00      LA0  C
ATOM     83  OG  SER A  10      46.459   7.220   5.167  1.00  0.00      LA0  O
ATOM     84  HG  SER A  10      46.706   7.844   5.865  1.00  0.00      LA0  H
ATOM     85  C   SER A  10      45.497   4.822   3.854  1.00  0.00      LA0  C
ATOM     86  O   SER A  10      45.415   4.800   2.632  1.00  0.00      LA0  O
ATOM     87  N   LYS A  11      44.439   4.819   4.672  1.00  0.00      LA0  N
ATOM     88  H   LYS A  11      44.551   4.805   5.662  1.00  0.00      LA0  H
ATOM     89  CA  LYS A  11      43.170   5.158   4.034  1.00  0.00      LA0  C
ATOM     90  CB  LYS A  11      42.036   4.253   4.533  1.00  0.00      LA0  C
ATOM     91  CG  LYS A  11      42.174   3.758   5.975  1.00  0.00      LA0  C
ATOM     92  CD  LYS A  11      41.021   2.851   6.402  1.00  0.00      LA0  C
ATOM     93  CE  LYS A  11      39.660   3.551   6.385  1.00  0.00      LA0  C
ATOM     94  NZ  LYS A  11      39.566   4.565   7.442  1.00  0.00      LA0  N
ATOM     95  HZ1 LYS A  11      38.587   4.922   7.497  1.00  0.00      LA0  H
ATOM     96  HZ2 LYS A  11      39.803   4.188   8.373  1.00  0.00      LA0  H
ATOM     97  HZ3 LYS A  11      40.201   5.377   7.263  1.00  0.00      LA0  H
ATOM     98  C   LYS A  11      42.848   6.640   4.142  1.00  0.00      LA0  C
ATOM     99  O   LYS A  11      42.320   7.260   3.230  1.00  0.00      LA0  O
ATOM    100  N   GLU A  12      43.263   7.182   5.297  1.00  0.00      LA0  N
ATOM    101  H   GLU A  12      43.602   6.602   6.032  1.00  0.00      LA0  H
ATOM    102  CA  GLU A  12      43.017   8.588   5.610  1.00  0.00      LA0  C
ATOM    103  CB  GLU A  12      43.148   8.766   7.126  1.00  0.00      LA0  C
ATOM    104  CG  GLU A  12      41.865   8.459   7.925  1.00  0.00      LA0  C
ATOM    105  CD  GLU A  12      41.260   7.098   7.597  1.00  0.00      LA0  C
ATOM    106  OE1 GLU A  12      41.703   6.077   8.116  1.00  0.00      LA0  O
ATOM    107  OE2 GLU A  12      40.311   7.040   6.823  1.00  0.00      LA0  O
ATOM    108  C   GLU A  12      43.793   9.641   4.818  1.00  0.00      LA0  C
ATOM    109  O   GLU A  12      43.584  10.835   5.014  1.00  0.00      LA0  O
ATOM    110  N   HIS A  13      44.626   9.118   3.885  1.00  0.00      LA0  N
ATOM    111  H   HIS A  13      44.919   8.182   4.080  1.00  0.00      LA0  H
ATOM    112  CA  HIS A  13      45.123   9.752   2.650  1.00  0.00      LA0  C
ATOM    113  CB  HIS A  13      44.440  11.062   2.219  1.00  0.00      LA0  C
ATOM    114  CG  HIS A  13      42.996  10.845   1.830  1.00  0.00      LA0  C
ATOM    115  ND1 HIS A  13      42.528   9.746   1.211  1.00  0.00      LA0  N
ATOM    116  HD1 HIS A  13      43.044   8.952   0.943  1.00  0.00      LA0  H
ATOM    117  CD2 HIS A  13      41.934  11.732   2.025  1.00  0.00      LA0  C
ATOM    118  NE2 HIS A  13      40.822  11.151   1.513  1.00  0.00      LA0  N
ATOM    119  CE1 HIS A  13      41.187   9.927   1.014  1.00  0.00      LA0  C
ATOM    120  C   HIS A  13      46.620   9.944   2.513  1.00  0.00      LA0  C
ATOM    121  O   HIS A  13      47.092  10.504   1.523  1.00  0.00      LA0  O
ATOM    122  N   GLU A  14      47.351   9.446   3.513  1.00  0.00      LA0  N
ATOM    123  H   GLU A  14      46.910   9.094   4.342  1.00  0.00      LA0  H
ATOM    124  CA  GLU A  14      48.807   9.478   3.409  1.00  0.00      LA0  C
ATOM    125  CB  GLU A  14      49.482   9.164   4.750  1.00  0.00      LA0  C
ATOM    126  CG  GLU A  14      49.079  10.013   5.962  1.00  0.00      LA0  C
ATOM    127  CD  GLU A  14      47.781   9.530   6.585  1.00  0.00      LA0  C
ATOM    128  OE1 GLU A  14      46.727  10.082   6.291  1.00  0.00      LA0  O
ATOM    129  OE2 GLU A  14      47.806   8.568   7.344  1.00  0.00      LA0  O
ATOM    130  C   GLU A  14      49.351   8.510   2.372  1.00  0.00      LA0  C
ATOM    131  O   GLU A  14      48.778   7.460   2.102  1.00  0.00      LA0  O
ATOM    132  N   TRP A  15      50.509   8.896   1.826  1.00  0.00      LA0  N
ATOM    133  H   TRP A  15      50.900   9.779   2.081  1.00  0.00      LA0  H
ATOM    134  CA  TRP A  15      51.309   7.910   1.112  1.00  0.00      LA0  C
ATOM    135  CB  TRP A  15      51.443   8.203  -0.390  1.00  0.00      LA0  C
ATOM    136  CG  TRP A  15      52.151   9.505  -0.701  1.00  0.00      LA0  C
ATOM    137  CD2 TRP A  15      53.567   9.786  -0.795  1.00  0.00      LA0  C
ATOM    138  CE2 TRP A  15      53.704  11.168  -1.157  1.00  0.00      LA0  C
ATOM    139  CE3 TRP A  15      54.724   9.000  -0.609  1.00  0.00      LA0  C
ATOM    140  CD1 TRP A  15      51.527  10.717  -1.008  1.00  0.00      LA0  C
ATOM    141  NE1 TRP A  15      52.426  11.699  -1.279  1.00  0.00      LA0  N
ATOM    142  HE1 TRP A  15      52.213  12.630  -1.530  1.00  0.00      LA0  H
ATOM    143  CZ2 TRP A  15      54.985  11.735  -1.320  1.00  0.00      LA0  C
ATOM    144  CZ3 TRP A  15      56.000   9.578  -0.778  1.00  0.00      LA0  C
ATOM    145  CH2 TRP A  15      56.131  10.937  -1.129  1.00  0.00      LA0  C
ATOM    146  C   TRP A  15      52.666   7.763   1.753  1.00  0.00      LA0  C
ATOM    147  O   TRP A  15      53.114   8.623   2.504  1.00  0.00      LA0  O
ATOM    148  N   LEU A  16      53.286   6.632   1.409  1.00  0.00      LA0  N
ATOM    149  H   LEU A  16      52.836   5.992   0.786  1.00  0.00      LA0  H
ATOM    150  CA  LEU A  16      54.541   6.270   2.043  1.00  0.00      LA0  C
ATOM    151  CB  LEU A  16      54.257   5.354   3.230  1.00  0.00      LA0  C
ATOM    152  CG  LEU A  16      55.426   5.324   4.202  1.00  0.00      LA0  C
ATOM    153  CD1 LEU A  16      55.581   6.675   4.885  1.00  0.00      LA0  C
ATOM    154  CD2 LEU A  16      55.311   4.195   5.215  1.00  0.00      LA0  C
ATOM    155  C   LEU A  16      55.465   5.577   1.068  1.00  0.00      LA0  C
ATOM    156  O   LEU A  16      55.203   4.466   0.624  1.00  0.00      LA0  O
ATOM    157  N   ARG A  17      56.557   6.270   0.747  1.00  0.00      LA0  N
ATOM    158  H   ARG A  17      56.726   7.163   1.164  1.00  0.00      LA0  H
ATOM    159  CA  ARG A  17      57.517   5.622  -0.137  1.00  0.00      LA0  C
ATOM    160  CB  ARG A  17      57.971   6.603  -1.220  1.00  0.00      LA0  C
ATOM    161  CG  ARG A  17      58.858   6.006  -2.319  1.00  0.00      LA0  C
ATOM    162  CD  ARG A  17      58.847   6.825  -3.611  1.00  0.00      LA0  C
ATOM    163  NE  ARG A  17      59.041   8.243  -3.347  1.00  0.00      LA0  N
ATOM    164  HE  ARG A  17      59.802   8.529  -2.757  1.00  0.00      LA0  H
ATOM    165  CZ  ARG A  17      58.206   9.178  -3.836  1.00  0.00      LA0  C
ATOM    166  NH1 ARG A  17      57.198   8.856  -4.650  1.00  0.00      LA0  N
ATOM    167 HH11 ARG A  17      56.568   9.553  -4.988  1.00  0.00      LA0  H
ATOM    168 HH12 ARG A  17      57.038   7.904  -4.959  1.00  0.00      LA0  H
ATOM    169  NH2 ARG A  17      58.415  10.439  -3.476  1.00  0.00      LA0  N
ATOM    170 HH21 ARG A  17      57.818  11.187  -3.788  1.00  0.00      LA0  H
ATOM    171 HH22 ARG A  17      59.193  10.642  -2.863  1.00  0.00      LA0  H
ATOM    172  C   ARG A  17      58.698   5.070   0.619  1.00  0.00      LA0  C
ATOM    173  O   ARG A  17      59.267   5.736   1.476  1.00  0.00      LA0  O
ATOM    174  N   LYS A  18      59.064   3.840   0.231  1.00  0.00      LA0  N
ATOM    175  H   LYS A  18      58.518   3.368  -0.461  1.00  0.00      LA0  H
ATOM    176  CA  LYS A  18      60.426   3.411   0.539  1.00  0.00      LA0  C
ATOM    177  CB  LYS A  18      60.545   1.889   0.412  1.00  0.00      LA0  C
ATOM    178  CG  LYS A  18      61.906   1.317   0.827  1.00  0.00      LA0  C
ATOM    179  CD  LYS A  18      62.228   1.645   2.282  1.00  0.00      LA0  C
ATOM    180  CE  LYS A  18      63.402   0.862   2.862  1.00  0.00      LA0  C
ATOM    181  NZ  LYS A  18      63.395   1.045   4.317  1.00  0.00      LA0  N
ATOM    182  HZ1 LYS A  18      64.028   0.363   4.793  1.00  0.00      LA0  H
ATOM    183  HZ2 LYS A  18      63.623   2.013   4.620  1.00  0.00      LA0  H
ATOM    184  HZ3 LYS A  18      62.478   0.748   4.716  1.00  0.00      LA0  H
ATOM    185  C   LYS A  18      61.383   4.107  -0.407  1.00  0.00      LA0  C
ATOM    186  O   LYS A  18      61.592   3.691  -1.539  1.00  0.00      LA0  O
ATOM    187  N   GLU A  19      61.899   5.233   0.083  1.00  0.00      LA0  N
ATOM    188  H   GLU A  19      61.793   5.471   1.052  1.00  0.00      LA0  H
ATOM    189  CA  GLU A  19      62.698   6.004  -0.856  1.00  0.00      LA0  C
ATOM    190  CB  GLU A  19      62.514   7.491  -0.567  1.00  0.00      LA0  C
ATOM    191  CG  GLU A  19      62.276   8.305  -1.843  1.00  0.00      LA0  C
ATOM    192  CD  GLU A  19      61.769   9.679  -1.466  1.00  0.00      LA0  C
ATOM    193  OE1 GLU A  19      60.609   9.988  -1.724  1.00  0.00      LA0  O
ATOM    194  OE2 GLU A  19      62.509  10.426  -0.842  1.00  0.00      LA0  O
ATOM    195  C   GLU A  19      64.140   5.541  -0.899  1.00  0.00      LA0  C
ATOM    196  O   GLU A  19      64.557   4.698  -0.115  1.00  0.00      LA0  O
ATOM    197  N   ALA A  20      64.888   6.110  -1.860  1.00  0.00      LA0  N
ATOM    198  H   ALA A  20      64.480   6.816  -2.436  1.00  0.00      LA0  H
ATOM    199  CA  ALA A  20      66.252   5.629  -2.103  1.00  0.00      LA0  C
ATOM    200  CB  ALA A  20      66.855   6.339  -3.316  1.00  0.00      LA0  C
ATOM    201  C   ALA A  20      67.219   5.760  -0.936  1.00  0.00      LA0  C
ATOM    202  O   ALA A  20      68.191   5.029  -0.810  1.00  0.00      LA0  O
ATOM    203  N   ASP A  21      66.895   6.735  -0.078  1.00  0.00      LA0  N
ATOM    204  H   ASP A  21      66.048   7.258  -0.161  1.00  0.00      LA0  H
ATOM    205  CA  ASP A  21      67.683   6.933   1.137  1.00  0.00      LA0  C
ATOM    206  CB  ASP A  21      67.483   8.369   1.643  1.00  0.00      LA0  C
ATOM    207  CG  ASP A  21      66.049   8.678   2.067  1.00  0.00      LA0  C
ATOM    208  OD1 ASP A  21      65.097   8.015   1.662  1.00  0.00      LA0  O
ATOM    209  OD2 ASP A  21      65.852   9.614   2.823  1.00  0.00      LA0  O
ATOM    210  C   ASP A  21      67.427   5.917   2.244  1.00  0.00      LA0  C
ATOM    211  O   ASP A  21      68.093   5.878   3.270  1.00  0.00      LA0  O
ATOM    212  N   GLY A  22      66.410   5.083   1.995  1.00  0.00      LA0  N
ATOM    213  H   GLY A  22      65.851   5.200   1.176  1.00  0.00      LA0  H
ATOM    214  CA  GLY A  22      66.065   4.084   2.995  1.00  0.00      LA0  C
ATOM    215  C   GLY A  22      64.876   4.473   3.849  1.00  0.00      LA0  C
ATOM    216  O   GLY A  22      64.232   3.624   4.466  1.00  0.00      LA0  O
ATOM    217  N   THR A  23      64.615   5.791   3.873  1.00  0.00      LA0  N
ATOM    218  H   THR A  23      65.044   6.425   3.227  1.00  0.00      LA0  H
ATOM    219  CA  THR A  23      63.539   6.230   4.751  1.00  0.00      LA0  C
ATOM    220  CB  THR A  23      63.708   7.703   5.146  1.00  0.00      LA0  C
ATOM    221  OG1 THR A  23      63.616   8.560   4.004  1.00  0.00      LA0  O
ATOM    222  HG1 THR A  23      64.481   8.513   3.589  1.00  0.00      LA0  H
ATOM    223  CG2 THR A  23      65.017   7.939   5.901  1.00  0.00      LA0  C
ATOM    224  C   THR A  23      62.166   5.990   4.163  1.00  0.00      LA0  C
ATOM    225  O   THR A  23      61.999   5.515   3.043  1.00  0.00      LA0  O
ATOM    226  N   TYR A  24      61.189   6.359   4.991  1.00  0.00      LA0  N
ATOM    227  H   TYR A  24      61.369   6.706   5.912  1.00  0.00      LA0  H
ATOM    228  CA  TYR A  24      59.827   6.372   4.500  1.00  0.00      LA0  C
ATOM    229  CB  TYR A  24      58.943   5.597   5.470  1.00  0.00      LA0  C
ATOM    230  CG  TYR A  24      59.337   4.146   5.406  1.00  0.00      LA0  C
ATOM    231  CD1 TYR A  24      60.149   3.611   6.425  1.00  0.00      LA0  C
ATOM    232  CE1 TYR A  24      60.608   2.292   6.300  1.00  0.00      LA0  C
ATOM    233  CD2 TYR A  24      58.909   3.382   4.304  1.00  0.00      LA0  C
ATOM    234  CE2 TYR A  24      59.371   2.066   4.180  1.00  0.00      LA0  C
ATOM    235  CZ  TYR A  24      60.245   1.555   5.157  1.00  0.00      LA0  C
ATOM    236  OH  TYR A  24      60.791   0.305   4.951  1.00  0.00      LA0  O
ATOM    237  HH  TYR A  24      61.084  -0.071   5.787  1.00  0.00      LA0  H
ATOM    238  C   TYR A  24      59.361   7.790   4.302  1.00  0.00      LA0  C
ATOM    239  O   TYR A  24      59.049   8.513   5.240  1.00  0.00      LA0  O
ATOM    240  N   THR A  25      59.349   8.177   3.029  1.00  0.00      LA0  N
ATOM    241  H   THR A  25      59.586   7.535   2.297  1.00  0.00      LA0  H
ATOM    242  CA  THR A  25      58.832   9.513   2.772  1.00  0.00      LA0  C
ATOM    243  CB  THR A  25      59.382  10.020   1.440  1.00  0.00      LA0  C
ATOM    244  OG1 THR A  25      60.805   9.835   1.376  1.00  0.00      LA0  O
ATOM    245  HG1 THR A  25      60.999  10.035   0.453  1.00  0.00      LA0  H
ATOM    246  CG2 THR A  25      59.040  11.488   1.194  1.00  0.00      LA0  C
ATOM    247  C   THR A  25      57.312   9.536   2.808  1.00  0.00      LA0  C
ATOM    248  O   THR A  25      56.642   8.816   2.078  1.00  0.00      LA0  O
ATOM    249  N   VAL A  26      56.808  10.372   3.717  1.00  0.00      LA0  N
ATOM    250  H   VAL A  26      57.432  10.937   4.254  1.00  0.00      LA0  H
ATOM    251  CA  VAL A  26      55.365  10.573   3.818  1.00  0.00      LA0  C
ATOM    252  CB  VAL A  26      54.975  10.872   5.276  1.00  0.00      LA0  C
ATOM    253  CG1 VAL A  26      53.459  10.877   5.501  1.00  0.00      LA0  C
ATOM    254  CG2 VAL A  26      55.680   9.929   6.245  1.00  0.00      LA0  C
ATOM    255  C   VAL A  26      54.968  11.745   2.949  1.00  0.00      LA0  C
ATOM    256  O   VAL A  26      55.713  12.711   2.834  1.00  0.00      LA0  O
ATOM    257  N   GLY A  27      53.764  11.645   2.388  1.00  0.00      LA0  N
ATOM    258  H   GLY A  27      53.252  10.783   2.458  1.00  0.00      LA0  H
ATOM    259  CA  GLY A  27      53.134  12.827   1.807  1.00  0.00      LA0  C
ATOM    260  C   GLY A  27      51.642  12.606   1.841  1.00  0.00      LA0  C
ATOM    261  O   GLY A  27      51.194  11.592   2.361  1.00  0.00      LA0  O
ATOM    262  N   ILE A  28      50.883  13.548   1.271  1.00  0.00      LA0  N
ATOM    263  H   ILE A  28      51.287  14.343   0.817  1.00  0.00      LA0  H
ATOM    264  CA  ILE A  28      49.487  13.157   1.071  1.00  0.00      LA0  C
ATOM    265  CB  ILE A  28      48.488  14.141   1.687  1.00  0.00      LA0  C
ATOM    266  CG2 ILE A  28      48.450  13.961   3.205  1.00  0.00      LA0  C
ATOM    267  CG1 ILE A  28      48.732  15.587   1.251  1.00  0.00      LA0  C
ATOM    268  CD1 ILE A  28      47.631  16.535   1.729  1.00  0.00      LA0  C
ATOM    269  C   ILE A  28      49.196  12.905  -0.391  1.00  0.00      LA0  C
ATOM    270  O   ILE A  28      49.947  13.320  -1.264  1.00  0.00      LA0  O
ATOM    271  N   THR A  29      48.118  12.149  -0.612  1.00  0.00      LA0  N
ATOM    272  H   THR A  29      47.517  11.897   0.146  1.00  0.00      LA0  H
ATOM    273  CA  THR A  29      47.889  11.671  -1.972  1.00  0.00      LA0  C
ATOM    274  CB  THR A  29      47.063  10.385  -1.919  1.00  0.00      LA0  C
ATOM    275  OG1 THR A  29      45.922  10.540  -1.063  1.00  0.00      LA0  O
ATOM    276  HG1 THR A  29      46.255  10.462  -0.168  1.00  0.00      LA0  H
ATOM    277  CG2 THR A  29      47.913   9.221  -1.429  1.00  0.00      LA0  C
ATOM    278  C   THR A  29      47.265  12.684  -2.914  1.00  0.00      LA0  C
ATOM    279  O   THR A  29      46.785  13.737  -2.506  1.00  0.00      LA0  O
ATOM    280  N   GLU A  30      47.259  12.283  -4.199  1.00  0.00      LA0  N
ATOM    281  H   GLU A  30      47.710  11.427  -4.443  1.00  0.00      LA0  H
ATOM    282  CA  GLU A  30      46.635  13.077  -5.259  1.00  0.00      LA0  C
ATOM    283  CB  GLU A  30      46.638  12.291  -6.572  1.00  0.00      LA0  C
ATOM    284  CG  GLU A  30      46.633  13.160  -7.833  1.00  0.00      LA0  C
ATOM    285  CD  GLU A  30      47.973  13.855  -7.987  1.00  0.00      LA0  C
ATOM    286  OE1 GLU A  30      48.004  15.079  -7.948  1.00  0.00      LA0  O
ATOM    287  OE2 GLU A  30      48.986  13.176  -8.142  1.00  0.00      LA0  O
ATOM    288  C   GLU A  30      45.228  13.495  -4.890  1.00  0.00      LA0  C
ATOM    289  O   GLU A  30      44.916  14.663  -4.718  1.00  0.00      LA0  O
ATOM    290  N   HIS A  31      44.417  12.452  -4.647  1.00  0.00      LA0  N
ATOM    291  H   HIS A  31      44.702  11.541  -4.932  1.00  0.00      LA0  H
ATOM    292  CA  HIS A  31      43.035  12.730  -4.259  1.00  0.00      LA0  C
ATOM    293  CB  HIS A  31      42.253  11.424  -4.123  1.00  0.00      LA0  C
ATOM    294  CG  HIS A  31      40.828  11.649  -4.569  1.00  0.00      LA0  C
ATOM    295  ND1 HIS A  31      40.487  12.265  -5.717  1.00  0.00      LA0  N
ATOM    296  HD1 HIS A  31      41.088  12.652  -6.405  1.00  0.00      LA0  H
ATOM    297  CD2 HIS A  31      39.660  11.272  -3.901  1.00  0.00      LA0  C
ATOM    298  NE2 HIS A  31      38.612  11.671  -4.663  1.00  0.00      LA0  N
ATOM    299  CE1 HIS A  31      39.122  12.283  -5.781  1.00  0.00      LA0  C
ATOM    300  C   HIS A  31      42.853  13.640  -3.055  1.00  0.00      LA0  C
ATOM    301  O   HIS A  31      41.926  14.434  -2.962  1.00  0.00      LA0  O
ATOM    302  N   ALA A  32      43.825  13.528  -2.133  1.00  0.00      LA0  N
ATOM    303  H   ALA A  32      44.606  12.926  -2.290  1.00  0.00      LA0  H
ATOM    304  CA  ALA A  32      43.797  14.472  -1.020  1.00  0.00      LA0  C
ATOM    305  CB  ALA A  32      44.842  14.111   0.035  1.00  0.00      LA0  C
ATOM    306  C   ALA A  32      43.997  15.918  -1.443  1.00  0.00      LA0  C
ATOM    307  O   ALA A  32      43.290  16.810  -0.996  1.00  0.00      LA0  O
ATOM    308  N   GLN A  33      44.972  16.129  -2.341  1.00  0.00      LA0  N
ATOM    309  H   GLN A  33      45.472  15.360  -2.749  1.00  0.00      LA0  H
ATOM    310  CA  GLN A  33      45.148  17.509  -2.796  1.00  0.00      LA0  C
ATOM    311  CB  GLN A  33      46.545  17.709  -3.410  1.00  0.00      LA0  C
ATOM    312  CG  GLN A  33      46.836  17.106  -4.791  1.00  0.00      LA0  C
ATOM    313  CD  GLN A  33      46.456  18.056  -5.912  1.00  0.00      LA0  C
ATOM    314  OE1 GLN A  33      45.828  19.094  -5.722  1.00  0.00      LA0  O
ATOM    315  NE2 GLN A  33      46.934  17.688  -7.099  1.00  0.00      LA0  N
ATOM    316 HE21 GLN A  33      47.353  16.783  -7.237  1.00  0.00      LA0  H
ATOM    317 HE22 GLN A  33      46.912  18.296  -7.888  1.00  0.00      LA0  H
ATOM    318  C   GLN A  33      44.007  18.041  -3.655  1.00  0.00      LA0  C
ATOM    319  O   GLN A  33      43.582  19.185  -3.518  1.00  0.00      LA0  O
ATOM    320  N   GLU A  34      43.495  17.125  -4.502  1.00  0.00      LA0  N
ATOM    321  H   GLU A  34      43.947  16.238  -4.581  1.00  0.00      LA0  H
ATOM    322  CA  GLU A  34      42.323  17.407  -5.333  1.00  0.00      LA0  C
ATOM    323  CB  GLU A  34      41.854  16.148  -6.063  1.00  0.00      LA0  C
ATOM    324  CG  GLU A  34      42.806  15.527  -7.089  1.00  0.00      LA0  C
ATOM    325  CD  GLU A  34      42.232  14.187  -7.518  1.00  0.00      LA0  C
ATOM    326  OE1 GLU A  34      41.088  14.140  -7.964  1.00  0.00      LA0  O
ATOM    327  OE2 GLU A  34      42.904  13.171  -7.357  1.00  0.00      LA0  O
ATOM    328  C   GLU A  34      41.159  17.920  -4.511  1.00  0.00      LA0  C
ATOM    329  O   GLU A  34      40.626  19.001  -4.726  1.00  0.00      LA0  O
ATOM    330  N   LEU A  35      40.814  17.076  -3.524  1.00  0.00      LA0  N
ATOM    331  H   LEU A  35      41.300  16.206  -3.424  1.00  0.00      LA0  H
ATOM    332  CA  LEU A  35      39.711  17.429  -2.641  1.00  0.00      LA0  C
ATOM    333  CB  LEU A  35      39.357  16.258  -1.721  1.00  0.00      LA0  C
ATOM    334  CG  LEU A  35      38.765  15.040  -2.430  1.00  0.00      LA0  C
ATOM    335  CD1 LEU A  35      38.563  13.885  -1.450  1.00  0.00      LA0  C
ATOM    336  CD2 LEU A  35      37.480  15.376  -3.191  1.00  0.00      LA0  C
ATOM    337  C   LEU A  35      39.976  18.668  -1.814  1.00  0.00      LA0  C
ATOM    338  O   LEU A  35      39.246  19.645  -1.859  1.00  0.00      LA0  O
ATOM    339  N   LEU A  36      41.059  18.591  -1.028  1.00  0.00      LA0  N
ATOM    340  H   LEU A  36      41.682  17.811  -1.102  1.00  0.00      LA0  H
ATOM    341  CA  LEU A  36      41.271  19.669  -0.062  1.00  0.00      LA0  C
ATOM    342  CB  LEU A  36      42.427  19.351   0.888  1.00  0.00      LA0  C
ATOM    343  CG  LEU A  36      42.230  18.083   1.725  1.00  0.00      LA0  C
ATOM    344  CD1 LEU A  36      43.474  17.768   2.556  1.00  0.00      LA0  C
ATOM    345  CD2 LEU A  36      40.964  18.128   2.581  1.00  0.00      LA0  C
ATOM    346  C   LEU A  36      41.464  21.050  -0.663  1.00  0.00      LA0  C
ATOM    347  O   LEU A  36      41.200  22.068  -0.028  1.00  0.00      LA0  O
ATOM    348  N   GLY A  37      41.936  21.048  -1.914  1.00  0.00      LA0  N
ATOM    349  H   GLY A  37      42.217  20.203  -2.374  1.00  0.00      LA0  H
ATOM    350  CA  GLY A  37      42.188  22.348  -2.510  1.00  0.00      LA0  C
ATOM    351  C   GLY A  37      43.566  22.846  -2.143  1.00  0.00      LA0  C
ATOM    352  O   GLY A  37      44.331  22.210  -1.425  1.00  0.00      LA0  O
ATOM    353  N   ASP A  38      43.852  24.020  -2.700  1.00  0.00      LA0  N
ATOM    354  H   ASP A  38      43.186  24.507  -3.268  1.00  0.00      LA0  H
ATOM    355  CA  ASP A  38      45.233  24.486  -2.705  1.00  0.00      LA0  C
ATOM    356  CB  ASP A  38      45.394  25.555  -3.802  1.00  0.00      LA0  C
ATOM    357  CG  ASP A  38      44.823  25.037  -5.126  1.00  0.00      LA0  C
ATOM    358  OD1 ASP A  38      43.603  25.032  -5.300  1.00  0.00      LA0  O
ATOM    359  OD2 ASP A  38      45.576  24.586  -5.986  1.00  0.00      LA0  O
ATOM    360  C   ASP A  38      45.711  24.913  -1.328  1.00  0.00      LA0  C
ATOM    361  O   ASP A  38      45.121  25.758  -0.661  1.00  0.00      LA0  O
ATOM    362  N   MET A  39      46.778  24.244  -0.891  1.00  0.00      LA0  N
ATOM    363  H   MET A  39      47.245  23.634  -1.532  1.00  0.00      LA0  H
ATOM    364  CA  MET A  39      47.159  24.280   0.520  1.00  0.00      LA0  C
ATOM    365  CB  MET A  39      48.256  23.233   0.732  1.00  0.00      LA0  C
ATOM    366  CG  MET A  39      48.146  22.443   2.038  1.00  0.00      LA0  C
ATOM    367  SD  MET A  39      46.600  21.528   2.215  1.00  0.00      LA0  S
ATOM    368  CE  MET A  39      46.689  20.520   0.725  1.00  0.00      LA0  C
ATOM    369  C   MET A  39      47.561  25.652   1.051  1.00  0.00      LA0  C
ATOM    370  O   MET A  39      48.064  26.485   0.311  1.00  0.00      LA0  O
ATOM    371  N   VAL A  40      47.303  25.859   2.355  1.00  0.00      LA0  N
ATOM    372  H   VAL A  40      46.849  25.146   2.886  1.00  0.00      LA0  H
ATOM    373  CA  VAL A  40      47.905  27.020   3.019  1.00  0.00      LA0  C
ATOM    374  CB  VAL A  40      46.910  27.802   3.917  1.00  0.00      LA0  C
ATOM    375  CG1 VAL A  40      46.423  27.042   5.153  1.00  0.00      LA0  C
ATOM    376  CG2 VAL A  40      47.481  29.167   4.314  1.00  0.00      LA0  C
ATOM    377  C   VAL A  40      49.170  26.656   3.774  1.00  0.00      LA0  C
ATOM    378  O   VAL A  40      50.126  27.415   3.817  1.00  0.00      LA0  O
ATOM    379  N   PHE A  41      49.132  25.439   4.338  1.00  0.00      LA0  N
ATOM    380  H   PHE A  41      48.295  24.886   4.361  1.00  0.00      LA0  H
ATOM    381  CA  PHE A  41      50.308  24.923   5.026  1.00  0.00      LA0  C
ATOM    382  CB  PHE A  41      50.529  25.669   6.357  1.00  0.00      LA0  C
ATOM    383  CG  PHE A  41      51.861  25.350   7.008  1.00  0.00      LA0  C
ATOM    384  CD1 PHE A  41      53.039  25.264   6.230  1.00  0.00      LA0  C
ATOM    385  CD2 PHE A  41      51.898  25.158   8.406  1.00  0.00      LA0  C
ATOM    386  CE1 PHE A  41      54.266  24.972   6.858  1.00  0.00      LA0  C
ATOM    387  CE2 PHE A  41      53.125  24.875   9.035  1.00  0.00      LA0  C
ATOM    388  CZ  PHE A  41      54.296  24.779   8.254  1.00  0.00      LA0  C
ATOM    389  C   PHE A  41      50.090  23.452   5.276  1.00  0.00      LA0  C
ATOM    390  O   PHE A  41      48.971  23.016   5.523  1.00  0.00      LA0  O
ATOM    391  N   VAL A  42      51.194  22.707   5.203  1.00  0.00      LA0  N
ATOM    392  H   VAL A  42      52.080  23.088   4.941  1.00  0.00      LA0  H
ATOM    393  CA  VAL A  42      51.114  21.431   5.896  1.00  0.00      LA0  C
ATOM    394  CB  VAL A  42      51.455  20.238   4.996  1.00  0.00      LA0  C
ATOM    395  CG1 VAL A  42      51.259  18.922   5.752  1.00  0.00      LA0  C
ATOM    396  CG2 VAL A  42      50.629  20.240   3.712  1.00  0.00      LA0  C
ATOM    397  C   VAL A  42      52.055  21.503   7.072  1.00  0.00      LA0  C
ATOM    398  O   VAL A  42      53.257  21.656   6.906  1.00  0.00      LA0  O
ATOM    399  N   ASP A  43      51.451  21.427   8.260  1.00  0.00      LA0  N
ATOM    400  H   ASP A  43      50.460  21.320   8.310  1.00  0.00      LA0  H
ATOM    401  CA  ASP A  43      52.293  21.457   9.445  1.00  0.00      LA0  C
ATOM    402  CB  ASP A  43      51.459  21.724  10.700  1.00  0.00      LA0  C
ATOM    403  CG  ASP A  43      52.356  22.153  11.845  1.00  0.00      LA0  C
ATOM    404  OD1 ASP A  43      53.371  22.801  11.600  1.00  0.00      LA0  O
ATOM    405  OD2 ASP A  43      52.049  21.858  12.996  1.00  0.00      LA0  O
ATOM    406  C   ASP A  43      53.158  20.222   9.588  1.00  0.00      LA0  C
ATOM    407  O   ASP A  43      52.777  19.115   9.213  1.00  0.00      LA0  O
ATOM    408  N   LEU A  44      54.359  20.505  10.094  1.00  0.00      LA0  N
ATOM    409  H   LEU A  44      54.464  21.396  10.541  1.00  0.00      LA0  H
ATOM    410  CA  LEU A  44      55.441  19.535  10.083  1.00  0.00      LA0  C
ATOM    411  CB  LEU A  44      56.682  20.192   9.472  1.00  0.00      LA0  C
ATOM    412  CG  LEU A  44      56.454  20.813   8.088  1.00  0.00      LA0  C
ATOM    413  CD1 LEU A  44      57.561  21.800   7.719  1.00  0.00      LA0  C
ATOM    414  CD2 LEU A  44      56.243  19.759   7.002  1.00  0.00      LA0  C
ATOM    415  C   LEU A  44      55.746  19.049  11.487  1.00  0.00      LA0  C
ATOM    416  O   LEU A  44      55.992  19.835  12.394  1.00  0.00      LA0  O
ATOM    417  N   PRO A  45      55.729  17.707  11.650  1.00  0.00      LA0  N
ATOM    418  CD  PRO A  45      55.336  16.693  10.678  1.00  0.00      LA0  C
ATOM    419  CA  PRO A  45      56.164  17.152  12.934  1.00  0.00      LA0  C
ATOM    420  CB  PRO A  45      55.754  15.682  12.804  1.00  0.00      LA0  C
ATOM    421  CG  PRO A  45      55.788  15.381  11.306  1.00  0.00      LA0  C
ATOM    422  C   PRO A  45      57.657  17.362  13.140  1.00  0.00      LA0  C
ATOM    423  O   PRO A  45      58.459  17.170  12.236  1.00  0.00      LA0  O
ATOM    424  N   GLU A  46      57.976  17.789  14.369  1.00  0.00      LA0  N
ATOM    425  H   GLU A  46      57.258  17.937  15.042  1.00  0.00      LA0  H
ATOM    426  CA  GLU A  46      59.350  18.208  14.649  1.00  0.00      LA0  C
ATOM    427  CB  GLU A  46      59.422  18.775  16.073  1.00  0.00      LA0  C
ATOM    428  CG  GLU A  46      60.696  19.568  16.397  1.00  0.00      LA0  C
ATOM    429  CD  GLU A  46      60.855  20.710  15.410  1.00  0.00      LA0  C
ATOM    430  OE1 GLU A  46      60.245  21.756  15.620  1.00  0.00      LA0  O
ATOM    431  OE2 GLU A  46      61.579  20.541  14.429  1.00  0.00      LA0  O
ATOM    432  C   GLU A  46      60.418  17.149  14.411  1.00  0.00      LA0  C
ATOM    433  O   GLU A  46      60.247  15.970  14.713  1.00  0.00      LA0  O
ATOM    434  N   VAL A  47      61.536  17.623  13.846  1.00  0.00      LA0  N
ATOM    435  H   VAL A  47      61.631  18.621  13.794  1.00  0.00      LA0  H
ATOM    436  CA  VAL A  47      62.653  16.710  13.615  1.00  0.00      LA0  C
ATOM    437  CB  VAL A  47      63.710  17.388  12.726  1.00  0.00      LA0  C
ATOM    438  CG1 VAL A  47      64.908  16.484  12.416  1.00  0.00      LA0  C
ATOM    439  CG2 VAL A  47      63.067  17.893  11.433  1.00  0.00      LA0  C
ATOM    440  C   VAL A  47      63.240  16.214  14.928  1.00  0.00      LA0  C
ATOM    441  O   VAL A  47      63.506  16.966  15.855  1.00  0.00      LA0  O
ATOM    442  N   GLY A  48      63.395  14.888  14.978  1.00  0.00      LA0  N
ATOM    443  H   GLY A  48      63.147  14.335  14.184  1.00  0.00      LA0  H
ATOM    444  CA  GLY A  48      63.856  14.302  16.231  1.00  0.00      LA0  C
ATOM    445  C   GLY A  48      62.738  13.858  17.158  1.00  0.00      LA0  C
ATOM    446  O   GLY A  48      62.971  13.254  18.197  1.00  0.00      LA0  O
ATOM    447  N   ALA A  49      61.497  14.161  16.746  1.00  0.00      LA0  N
ATOM    448  H   ALA A  49      61.310  14.649  15.892  1.00  0.00      LA0  H
ATOM    449  CA  ALA A  49      60.418  13.567  17.524  1.00  0.00      LA0  C
ATOM    450  CB  ALA A  49      59.130  14.380  17.382  1.00  0.00      LA0  C
ATOM    451  C   ALA A  49      60.153  12.145  17.080  1.00  0.00      LA0  C
ATOM    452  O   ALA A  49      60.269  11.811  15.907  1.00  0.00      LA0  O
ATOM    453  N   THR A  50      59.781  11.330  18.064  1.00  0.00      LA0  N
ATOM    454  H   THR A  50      59.755  11.627  19.015  1.00  0.00      LA0  H
ATOM    455  CA  THR A  50      59.350   9.990  17.694  1.00  0.00      LA0  C
ATOM    456  CB  THR A  50      60.086   8.965  18.556  1.00  0.00      LA0  C
ATOM    457  OG1 THR A  50      61.484   9.282  18.580  1.00  0.00      LA0  O
ATOM    458  HG1 THR A  50      61.922   8.597  19.066  1.00  0.00      LA0  H
ATOM    459  CG2 THR A  50      59.866   7.524  18.088  1.00  0.00      LA0  C
ATOM    460  C   THR A  50      57.850   9.878  17.849  1.00  0.00      LA0  C
ATOM    461  O   THR A  50      57.316  10.085  18.931  1.00  0.00      LA0  O
ATOM    462  N   VAL A  51      57.203   9.593  16.718  1.00  0.00      LA0  N
ATOM    463  H   VAL A  51      57.723   9.360  15.894  1.00  0.00      LA0  H
ATOM    464  CA  VAL A  51      55.749   9.463  16.758  1.00  0.00      LA0  C
ATOM    465  CB  VAL A  51      55.103  10.382  15.713  1.00  0.00      LA0  C
ATOM    466  CG1 VAL A  51      55.330  11.853  16.069  1.00  0.00      LA0  C
ATOM    467  CG2 VAL A  51      55.581  10.059  14.296  1.00  0.00      LA0  C
ATOM    468  C   VAL A  51      55.333   8.018  16.561  1.00  0.00      LA0  C
ATOM    469  O   VAL A  51      56.161   7.156  16.276  1.00  0.00      LA0  O
ATOM    470  N   SER A  52      54.032   7.792  16.708  1.00  0.00      LA0  N
ATOM    471  H   SER A  52      53.395   8.524  16.958  1.00  0.00      LA0  H
ATOM    472  CA  SER A  52      53.525   6.439  16.540  1.00  0.00      LA0  C
ATOM    473  CB  SER A  52      52.745   6.014  17.789  1.00  0.00      LA0  C
ATOM    474  OG  SER A  52      52.968   6.947  18.857  1.00  0.00      LA0  O
ATOM    475  HG  SER A  52      52.438   7.725  18.635  1.00  0.00      LA0  H
ATOM    476  C   SER A  52      52.666   6.310  15.298  1.00  0.00      LA0  C
ATOM    477  O   SER A  52      52.140   7.285  14.773  1.00  0.00      LA0  O
ATOM    478  N   ALA A  53      52.526   5.057  14.844  1.00  0.00      LA0  N
ATOM    479  H   ALA A  53      53.056   4.306  15.242  1.00  0.00      LA0  H
ATOM    480  CA  ALA A  53      51.589   4.822  13.748  1.00  0.00      LA0  C
ATOM    481  CB  ALA A  53      51.685   3.378  13.252  1.00  0.00      LA0  C
ATOM    482  C   ALA A  53      50.159   5.120  14.158  1.00  0.00      LA0  C
ATOM    483  O   ALA A  53      49.522   4.370  14.889  1.00  0.00      LA0  O
ATOM    484  N   GLY A  54      49.700   6.276  13.676  1.00  0.00      LA0  N
ATOM    485  H   GLY A  54      50.292   6.799  13.060  1.00  0.00      LA0  H
ATOM    486  CA  GLY A  54      48.376   6.714  14.099  1.00  0.00      LA0  C
ATOM    487  C   GLY A  54      48.327   8.126  14.651  1.00  0.00      LA0  C
ATOM    488  O   GLY A  54      47.280   8.761  14.652  1.00  0.00      LA0  O
ATOM    489  N   ASP A  55      49.498   8.607  15.101  1.00  0.00      LA0  N
ATOM    490  H   ASP A  55      50.322   8.042  15.172  1.00  0.00      LA0  H
ATOM    491  CA  ASP A  55      49.530   9.963  15.659  1.00  0.00      LA0  C
ATOM    492  CB  ASP A  55      50.924  10.322  16.191  1.00  0.00      LA0  C
ATOM    493  CG  ASP A  55      51.363   9.489  17.387  1.00  0.00      LA0  C
ATOM    494  OD1 ASP A  55      50.751   8.472  17.697  1.00  0.00      LA0  O
ATOM    495  OD2 ASP A  55      52.364   9.843  18.000  1.00  0.00      LA0  O
ATOM    496  C   ASP A  55      49.145  11.005  14.632  1.00  0.00      LA0  C
ATOM    497  O   ASP A  55      49.522  10.908  13.468  1.00  0.00      LA0  O
ATOM    498  N   ASP A  56      48.387  12.006  15.095  1.00  0.00      LA0  N
ATOM    499  H   ASP A  56      48.176  12.105  16.069  1.00  0.00      LA0  H
ATOM    500  CA  ASP A  56      47.944  13.055  14.177  1.00  0.00      LA0  C
ATOM    501  CB  ASP A  56      46.540  13.546  14.592  1.00  0.00      LA0  C
ATOM    502  CG  ASP A  56      46.476  14.238  15.951  1.00  0.00      LA0  C
ATOM    503  OD1 ASP A  56      47.468  14.319  16.666  1.00  0.00      LA0  O
ATOM    504  OD2 ASP A  56      45.454  14.837  16.267  1.00  0.00      LA0  O
ATOM    505  C   ASP A  56      48.977  14.165  13.982  1.00  0.00      LA0  C
ATOM    506  O   ASP A  56      48.795  15.343  14.285  1.00  0.00      LA0  O
ATOM    507  N   CYS A  57      50.130  13.695  13.493  1.00  0.00      LA0  N
ATOM    508  H   CYS A  57      50.108  12.787  13.067  1.00  0.00      LA0  H
ATOM    509  CA  CYS A  57      51.356  14.475  13.629  1.00  0.00      LA0  C
ATOM    510  CB  CYS A  57      52.557  13.531  13.679  1.00  0.00      LA0  C
ATOM    511  SG  CYS A  57      52.759  12.552  12.169  1.00  0.00      LA0  S
ATOM    512  C   CYS A  57      51.594  15.588  12.625  1.00  0.00      LA0  C
ATOM    513  O   CYS A  57      52.313  16.540  12.899  1.00  0.00      LA0  O
ATOM    514  N   ALA A  58      50.990  15.426  11.443  1.00  0.00      LA0  N
ATOM    515  H   ALA A  58      50.319  14.695  11.305  1.00  0.00      LA0  H
ATOM    516  CA  ALA A  58      51.159  16.496  10.461  1.00  0.00      LA0  C
ATOM    517  CB  ALA A  58      51.691  15.929   9.145  1.00  0.00      LA0  C
ATOM    518  C   ALA A  58      49.811  17.130  10.228  1.00  0.00      LA0  C
ATOM    519  O   ALA A  58      48.808  16.513  10.547  1.00  0.00      LA0  O
ATOM    520  N   VAL A  59      49.778  18.354   9.687  1.00  0.00      LA0  N
ATOM    521  H   VAL A  59      50.621  18.849   9.465  1.00  0.00      LA0  H
ATOM    522  CA  VAL A  59      48.427  18.900   9.503  1.00  0.00      LA0  C
ATOM    523  CB  VAL A  59      48.031  19.904  10.606  1.00  0.00      LA0  C
ATOM    524  CG1 VAL A  59      46.508  20.006  10.663  1.00  0.00      LA0  C
ATOM    525  CG2 VAL A  59      48.580  19.589  12.003  1.00  0.00      LA0  C
ATOM    526  C   VAL A  59      48.220  19.531   8.137  1.00  0.00      LA0  C
ATOM    527  O   VAL A  59      48.876  20.500   7.789  1.00  0.00      LA0  O
ATOM    528  N   ALA A  60      47.302  18.953   7.353  1.00  0.00      LA0  N
ATOM    529  H   ALA A  60      46.722  18.218   7.704  1.00  0.00      LA0  H
ATOM    530  CA  ALA A  60      47.053  19.588   6.058  1.00  0.00      LA0  C
ATOM    531  CB  ALA A  60      46.712  18.572   4.970  1.00  0.00      LA0  C
ATOM    532  C   ALA A  60      45.910  20.564   6.128  1.00  0.00      LA0  C
ATOM    533  O   ALA A  60      44.750  20.189   6.280  1.00  0.00      LA0  O
ATOM    534  N   GLU A  61      46.289  21.840   6.019  1.00  0.00      LA0  N
ATOM    535  H   GLU A  61      47.252  22.105   5.923  1.00  0.00      LA0  H
ATOM    536  CA  GLU A  61      45.243  22.855   6.032  1.00  0.00      LA0  C
ATOM    537  CB  GLU A  61      45.332  23.698   7.312  1.00  0.00      LA0  C
ATOM    538  CG  GLU A  61      45.455  22.730   8.495  1.00  0.00      LA0  C
ATOM    539  CD  GLU A  61      45.148  23.333   9.840  1.00  0.00      LA0  C
ATOM    540  OE1 GLU A  61      45.981  23.246  10.738  1.00  0.00      LA0  O
ATOM    541  OE2 GLU A  61      44.031  23.789  10.042  1.00  0.00      LA0  O
ATOM    542  C   GLU A  61      45.292  23.645   4.745  1.00  0.00      LA0  C
ATOM    543  O   GLU A  61      46.357  23.994   4.248  1.00  0.00      LA0  O
ATOM    544  N   SER A  62      44.107  23.824   4.157  1.00  0.00      LA0  N
ATOM    545  H   SER A  62      43.267  23.646   4.671  1.00  0.00      LA0  H
ATOM    546  CA  SER A  62      44.120  24.086   2.721  1.00  0.00      LA0  C
ATOM    547  CB  SER A  62      43.330  22.968   2.045  1.00  0.00      LA0  C
ATOM    548  OG  SER A  62      41.934  23.119   2.343  1.00  0.00      LA0  O
ATOM    549  HG  SER A  62      41.487  22.554   1.709  1.00  0.00      LA0  H
ATOM    550  C   SER A  62      43.694  25.496   2.314  1.00  0.00      LA0  C
ATOM    551  O   SER A  62      44.122  26.485   2.901  1.00  0.00      LA0  O
ATOM    552  N   VAL A  63      42.816  25.592   1.293  1.00  0.00      LA0  N
ATOM    553  H   VAL A  63      42.525  24.802   0.755  1.00  0.00      LA0  H
ATOM    554  CA  VAL A  63      42.116  26.870   1.151  1.00  0.00      LA0  C
ATOM    555  CB  VAL A  63      41.436  27.011  -0.223  1.00  0.00      LA0  C
ATOM    556  CG1 VAL A  63      42.469  27.303  -1.307  1.00  0.00      LA0  C
ATOM    557  CG2 VAL A  63      40.540  25.820  -0.588  1.00  0.00      LA0  C
ATOM    558  C   VAL A  63      41.120  27.117   2.272  1.00  0.00      LA0  C
ATOM    559  O   VAL A  63      40.882  28.245   2.680  1.00  0.00      LA0  O
ATOM    560  N   LYS A  64      40.558  25.993   2.750  1.00  0.00      LA0  N
ATOM    561  H   LYS A  64      40.820  25.108   2.363  1.00  0.00      LA0  H
ATOM    562  CA  LYS A  64      39.419  26.130   3.656  1.00  0.00      LA0  C
ATOM    563  CB  LYS A  64      38.178  26.413   2.801  1.00  0.00      LA0  C
ATOM    564  CG  LYS A  64      36.983  27.083   3.477  1.00  0.00      LA0  C
ATOM    565  CD  LYS A  64      35.751  26.958   2.580  1.00  0.00      LA0  C
ATOM    566  CE  LYS A  64      34.492  27.589   3.167  1.00  0.00      LA0  C
ATOM    567  NZ  LYS A  64      33.317  26.956   2.554  1.00  0.00      LA0  N
ATOM    568  HZ1 LYS A  64      32.430  27.387   2.891  1.00  0.00      LA0  H
ATOM    569  HZ2 LYS A  64      33.342  26.940   1.514  1.00  0.00      LA0  H
ATOM    570  HZ3 LYS A  64      33.216  25.969   2.870  1.00  0.00      LA0  H
ATOM    571  C   LYS A  64      39.209  24.920   4.565  1.00  0.00      LA0  C
ATOM    572  O   LYS A  64      38.309  24.883   5.395  1.00  0.00      LA0  O
ATOM    573  N   ALA A  65      40.061  23.904   4.358  1.00  0.00      LA0  N
ATOM    574  H   ALA A  65      40.860  23.965   3.763  1.00  0.00      LA0  H
ATOM    575  CA  ALA A  65      39.900  22.715   5.188  1.00  0.00      LA0  C
ATOM    576  CB  ALA A  65      40.003  21.439   4.354  1.00  0.00      LA0  C
ATOM    577  C   ALA A  65      40.973  22.638   6.238  1.00  0.00      LA0  C
ATOM    578  O   ALA A  65      42.036  23.230   6.100  1.00  0.00      LA0  O
ATOM    579  N   ALA A  66      40.642  21.848   7.262  1.00  0.00      LA0  N
ATOM    580  H   ALA A  66      39.746  21.409   7.310  1.00  0.00      LA0  H
ATOM    581  CA  ALA A  66      41.639  21.485   8.257  1.00  0.00      LA0  C
ATOM    582  CB  ALA A  66      41.266  22.075   9.614  1.00  0.00      LA0  C
ATOM    583  C   ALA A  66      41.612  19.980   8.387  1.00  0.00      LA0  C
ATOM    584  O   ALA A  66      40.548  19.399   8.572  1.00  0.00      LA0  O
ATOM    585  N   SER A  67      42.797  19.371   8.274  1.00  0.00      LA0  N
ATOM    586  H   SER A  67      43.604  19.874   7.951  1.00  0.00      LA0  H
ATOM    587  CA  SER A  67      42.839  17.932   8.512  1.00  0.00      LA0  C
ATOM    588  CB  SER A  67      42.435  17.134   7.258  1.00  0.00      LA0  C
ATOM    589  OG  SER A  67      42.660  15.720   7.444  1.00  0.00      LA0  O
ATOM    590  HG  SER A  67      43.550  15.603   7.106  1.00  0.00      LA0  H
ATOM    591  C   SER A  67      44.183  17.468   9.011  1.00  0.00      LA0  C
ATOM    592  O   SER A  67      45.132  17.309   8.251  1.00  0.00      LA0  O
ATOM    593  N   ASP A  68      44.193  17.171  10.312  1.00  0.00      LA0  N
ATOM    594  H   ASP A  68      43.513  17.525  10.959  1.00  0.00      LA0  H
ATOM    595  CA  ASP A  68      45.327  16.437  10.865  1.00  0.00      LA0  C
ATOM    596  CB  ASP A  68      45.160  16.304  12.387  1.00  0.00      LA0  C
ATOM    597  CG  ASP A  68      45.036  17.674  13.049  1.00  0.00      LA0  C
ATOM    598  OD1 ASP A  68      45.967  18.091  13.732  1.00  0.00      LA0  O
ATOM    599  OD2 ASP A  68      44.008  18.329  12.886  1.00  0.00      LA0  O
ATOM    600  C   ASP A  68      45.527  15.091  10.171  1.00  0.00      LA0  C
ATOM    601  O   ASP A  68      44.578  14.429   9.745  1.00  0.00      LA0  O
ATOM    602  N   ILE A  69      46.813  14.778  10.012  1.00  0.00      LA0  N
ATOM    603  H   ILE A  69      47.462  15.294  10.570  1.00  0.00      LA0  H
ATOM    604  CA  ILE A  69      47.340  13.716   9.154  1.00  0.00      LA0  C
ATOM    605  CB  ILE A  69      48.331  14.322   8.145  1.00  0.00      LA0  C
ATOM    606  CG2 ILE A  69      49.082  13.288   7.302  1.00  0.00      LA0  C
ATOM    607  CG1 ILE A  69      47.670  15.357   7.247  1.00  0.00      LA0  C
ATOM    608  CD1 ILE A  69      48.738  16.046   6.403  1.00  0.00      LA0  C
ATOM    609  C   ILE A  69      48.075  12.752  10.055  1.00  0.00      LA0  C
ATOM    610  O   ILE A  69      48.672  13.162  11.047  1.00  0.00      LA0  O
ATOM    611  N   TYR A  70      47.985  11.471   9.694  1.00  0.00      LA0  N
ATOM    612  H   TYR A  70      47.665  11.159   8.794  1.00  0.00      LA0  H
ATOM    613  CA  TYR A  70      48.539  10.510  10.631  1.00  0.00      LA0  C
ATOM    614  CB  TYR A  70      47.569   9.330  10.787  1.00  0.00      LA0  C
ATOM    615  CG  TYR A  70      46.210   9.908  11.118  1.00  0.00      LA0  C
ATOM    616  CD1 TYR A  70      45.958  10.346  12.433  1.00  0.00      LA0  C
ATOM    617  CE1 TYR A  70      44.766  11.033  12.706  1.00  0.00      LA0  C
ATOM    618  CD2 TYR A  70      45.254  10.051  10.090  1.00  0.00      LA0  C
ATOM    619  CE2 TYR A  70      44.065  10.748  10.361  1.00  0.00      LA0  C
ATOM    620  CZ  TYR A  70      43.856  11.260  11.656  1.00  0.00      LA0  C
ATOM    621  OH  TYR A  70      42.730  12.022  11.897  1.00  0.00      LA0  O
ATOM    622  HH  TYR A  70      42.693  12.218  12.829  1.00  0.00      LA0  H
ATOM    623  C   TYR A  70      49.947  10.104  10.268  1.00  0.00      LA0  C
ATOM    624  O   TYR A  70      50.418  10.321   9.158  1.00  0.00      LA0  O
ATOM    625  N   ALA A  71      50.616   9.512  11.259  1.00  0.00      LA0  N
ATOM    626  H   ALA A  71      50.215   9.472  12.176  1.00  0.00      LA0  H
ATOM    627  CA  ALA A  71      51.873   8.866  10.904  1.00  0.00      LA0  C
ATOM    628  CB  ALA A  71      52.837   8.866  12.086  1.00  0.00      LA0  C
ATOM    629  C   ALA A  71      51.614   7.441  10.460  1.00  0.00      LA0  C
ATOM    630  O   ALA A  71      51.075   6.634  11.207  1.00  0.00      LA0  O
ATOM    631  N   PRO A  72      51.989   7.159   9.190  1.00  0.00      LA0  N
ATOM    632  CD  PRO A  72      52.593   8.078   8.233  1.00  0.00      LA0  C
ATOM    633  CA  PRO A  72      51.728   5.831   8.622  1.00  0.00      LA0  C
ATOM    634  CB  PRO A  72      52.229   5.978   7.180  1.00  0.00      LA0  C
ATOM    635  CG  PRO A  72      52.225   7.474   6.887  1.00  0.00      LA0  C
ATOM    636  C   PRO A  72      52.411   4.688   9.361  1.00  0.00      LA0  C
ATOM    637  O   PRO A  72      51.860   3.615   9.567  1.00  0.00      LA0  O
ATOM    638  N   VAL A  73      53.667   4.979   9.721  1.00  0.00      LA0  N
ATOM    639  H   VAL A  73      54.026   5.903   9.608  1.00  0.00      LA0  H
ATOM    640  CA  VAL A  73      54.455   4.041  10.513  1.00  0.00      LA0  C
ATOM    641  CB  VAL A  73      55.635   3.499   9.691  1.00  0.00      LA0  C
ATOM    642  CG1 VAL A  73      55.145   2.579   8.574  1.00  0.00      LA0  C
ATOM    643  CG2 VAL A  73      56.518   4.619   9.136  1.00  0.00      LA0  C
ATOM    644  C   VAL A  73      54.935   4.796  11.732  1.00  0.00      LA0  C
ATOM    645  O   VAL A  73      54.772   6.012  11.789  1.00  0.00      LA0  O
ATOM    646  N   SER A  74      55.511   4.064  12.686  1.00  0.00      LA0  N
ATOM    647  H   SER A  74      55.746   3.094  12.564  1.00  0.00      LA0  H
ATOM    648  CA  SER A  74      56.054   4.821  13.808  1.00  0.00      LA0  C
ATOM    649  CB  SER A  74      55.924   4.015  15.103  1.00  0.00      LA0  C
ATOM    650  OG  SER A  74      54.698   3.270  15.092  1.00  0.00      LA0  O
ATOM    651  HG  SER A  74      54.909   2.485  14.577  1.00  0.00      LA0  H
ATOM    652  C   SER A  74      57.488   5.228  13.531  1.00  0.00      LA0  C
ATOM    653  O   SER A  74      58.060   4.875  12.505  1.00  0.00      LA0  O
ATOM    654  N   GLY A  75      58.058   5.985  14.472  1.00  0.00      LA0  N
ATOM    655  H   GLY A  75      57.537   6.359  15.241  1.00  0.00      LA0  H
ATOM    656  CA  GLY A  75      59.478   6.241  14.303  1.00  0.00      LA0  C
ATOM    657  C   GLY A  75      59.851   7.703  14.374  1.00  0.00      LA0  C
ATOM    658  O   GLY A  75      59.089   8.562  14.805  1.00  0.00      LA0  O
ATOM    659  N   GLU A  76      61.100   7.920  13.966  1.00  0.00      LA0  N
ATOM    660  H   GLU A  76      61.543   7.192  13.443  1.00  0.00      LA0  H
ATOM    661  CA  GLU A  76      61.774   9.193  14.187  1.00  0.00      LA0  C
ATOM    662  CB  GLU A  76      63.229   8.841  14.486  1.00  0.00      LA0  C
ATOM    663  CG  GLU A  76      64.214   9.940  14.892  1.00  0.00      LA0  C
ATOM    664  CD  GLU A  76      65.565   9.269  15.066  1.00  0.00      LA0  C
ATOM    665  OE1 GLU A  76      65.739   8.492  16.004  1.00  0.00      LA0  O
ATOM    666  OE2 GLU A  76      66.438   9.430  14.217  1.00  0.00      LA0  O
ATOM    667  C   GLU A  76      61.636  10.104  12.982  1.00  0.00      LA0  C
ATOM    668  O   GLU A  76      61.868   9.704  11.846  1.00  0.00      LA0  O
ATOM    669  N   ILE A  77      61.241  11.350  13.256  1.00  0.00      LA0  N
ATOM    670  H   ILE A  77      61.078  11.621  14.206  1.00  0.00      LA0  H
ATOM    671  CA  ILE A  77      61.150  12.289  12.138  1.00  0.00      LA0  C
ATOM    672  CB  ILE A  77      60.228  13.475  12.463  1.00  0.00      LA0  C
ATOM    673  CG2 ILE A  77      59.959  14.309  11.205  1.00  0.00      LA0  C
ATOM    674  CG1 ILE A  77      58.932  13.052  13.164  1.00  0.00      LA0  C
ATOM    675  CD1 ILE A  77      58.049  12.125  12.331  1.00  0.00      LA0  C
ATOM    676  C   ILE A  77      62.525  12.796  11.754  1.00  0.00      LA0  C
ATOM    677  O   ILE A  77      63.119  13.606  12.453  1.00  0.00      LA0  O
ATOM    678  N   VAL A  78      63.024  12.276  10.630  1.00  0.00      LA0  N
ATOM    679  H   VAL A  78      62.465  11.668  10.064  1.00  0.00      LA0  H
ATOM    680  CA  VAL A  78      64.383  12.693  10.290  1.00  0.00      LA0  C
ATOM    681  CB  VAL A  78      65.214  11.522   9.751  1.00  0.00      LA0  C
ATOM    682  CG1 VAL A  78      65.465  10.510  10.868  1.00  0.00      LA0  C
ATOM    683  CG2 VAL A  78      64.602  10.875   8.505  1.00  0.00      LA0  C
ATOM    684  C   VAL A  78      64.493  13.914   9.395  1.00  0.00      LA0  C
ATOM    685  O   VAL A  78      65.512  14.590   9.361  1.00  0.00      LA0  O
ATOM    686  N   ALA A  79      63.397  14.182   8.671  1.00  0.00      LA0  N
ATOM    687  H   ALA A  79      62.583  13.599   8.708  1.00  0.00      LA0  H
ATOM    688  CA  ALA A  79      63.421  15.375   7.829  1.00  0.00      LA0  C
ATOM    689  CB  ALA A  79      64.021  15.070   6.452  1.00  0.00      LA0  C
ATOM    690  C   ALA A  79      62.017  15.883   7.630  1.00  0.00      LA0  C
ATOM    691  O   ALA A  79      61.066  15.122   7.750  1.00  0.00      LA0  O
ATOM    692  N   VAL A  80      61.923  17.179   7.318  1.00  0.00      LA0  N
ATOM    693  H   VAL A  80      62.731  17.753   7.181  1.00  0.00      LA0  H
ATOM    694  CA  VAL A  80      60.613  17.738   6.993  1.00  0.00      LA0  C
ATOM    695  CB  VAL A  80      60.090  18.648   8.115  1.00  0.00      LA0  C
ATOM    696  CG1 VAL A  80      59.689  17.830   9.341  1.00  0.00      LA0  C
ATOM    697  CG2 VAL A  80      61.070  19.776   8.461  1.00  0.00      LA0  C
ATOM    698  C   VAL A  80      60.719  18.507   5.696  1.00  0.00      LA0  C
ATOM    699  O   VAL A  80      61.817  18.763   5.223  1.00  0.00      LA0  O
ATOM    700  N   ASN A  81      59.552  18.857   5.151  1.00  0.00      LA0  N
ATOM    701  H   ASN A  81      58.688  18.567   5.565  1.00  0.00      LA0  H
ATOM    702  CA  ASN A  81      59.570  19.718   3.972  1.00  0.00      LA0  C
ATOM    703  CB  ASN A  81      58.505  19.252   2.980  1.00  0.00      LA0  C
ATOM    704  CG  ASN A  81      58.567  20.022   1.671  1.00  0.00      LA0  C
ATOM    705  OD1 ASN A  81      59.327  20.961   1.483  1.00  0.00      LA0  O
ATOM    706  ND2 ASN A  81      57.714  19.564   0.757  1.00  0.00      LA0  N
ATOM    707 HD21 ASN A  81      57.101  18.805   0.983  1.00  0.00      LA0  H
ATOM    708 HD22 ASN A  81      57.626  19.933  -0.168  1.00  0.00      LA0  H
ATOM    709  C   ASN A  81      59.367  21.168   4.353  1.00  0.00      LA0  C
ATOM    710  O   ASN A  81      58.255  21.685   4.357  1.00  0.00      LA0  O
ATOM    711  N   ASP A  82      60.498  21.798   4.685  1.00  0.00      LA0  N
ATOM    712  H   ASP A  82      61.391  21.347   4.580  1.00  0.00      LA0  H
ATOM    713  CA  ASP A  82      60.491  23.220   5.045  1.00  0.00      LA0  C
ATOM    714  CB  ASP A  82      61.925  23.695   5.319  1.00  0.00      LA0  C
ATOM    715  CG  ASP A  82      62.855  23.233   4.209  1.00  0.00      LA0  C
ATOM    716  OD1 ASP A  82      62.959  23.921   3.198  1.00  0.00      LA0  O
ATOM    717  OD2 ASP A  82      63.429  22.157   4.342  1.00  0.00      LA0  O
ATOM    718  C   ASP A  82      59.786  24.120   4.038  1.00  0.00      LA0  C
ATOM    719  O   ASP A  82      58.958  24.960   4.383  1.00  0.00      LA0  O
ATOM    720  N   ALA A  83      60.091  23.838   2.762  1.00  0.00      LA0  N
ATOM    721  H   ALA A  83      60.915  23.278   2.634  1.00  0.00      LA0  H
ATOM    722  CA  ALA A  83      59.474  24.551   1.643  1.00  0.00      LA0  C
ATOM    723  CB  ALA A  83      59.996  24.008   0.313  1.00  0.00      LA0  C
ATOM    724  C   ALA A  83      57.951  24.588   1.590  1.00  0.00      LA0  C
ATOM    725  O   ALA A  83      57.361  25.425   0.917  1.00  0.00      LA0  O
ATOM    726  N   LEU A  84      57.309  23.680   2.348  1.00  0.00      LA0  N
ATOM    727  H   LEU A  84      57.824  23.006   2.882  1.00  0.00      LA0  H
ATOM    728  CA  LEU A  84      55.850  23.797   2.444  1.00  0.00      LA0  C
ATOM    729  CB  LEU A  84      55.218  22.589   3.135  1.00  0.00      LA0  C
ATOM    730  CG  LEU A  84      55.272  21.320   2.286  1.00  0.00      LA0  C
ATOM    731  CD1 LEU A  84      54.652  20.132   3.019  1.00  0.00      LA0  C
ATOM    732  CD2 LEU A  84      54.662  21.524   0.897  1.00  0.00      LA0  C
ATOM    733  C   LEU A  84      55.323  25.071   3.086  1.00  0.00      LA0  C
ATOM    734  O   LEU A  84      54.149  25.393   2.971  1.00  0.00      LA0  O
ATOM    735  N   SER A  85      56.241  25.784   3.749  1.00  0.00      LA0  N
ATOM    736  H   SER A  85      57.171  25.440   3.861  1.00  0.00      LA0  H
ATOM    737  CA  SER A  85      55.886  27.112   4.239  1.00  0.00      LA0  C
ATOM    738  CB  SER A  85      56.924  27.556   5.274  1.00  0.00      LA0  C
ATOM    739  OG  SER A  85      57.278  26.441   6.105  1.00  0.00      LA0  O
ATOM    740  HG  SER A  85      57.992  25.995   5.651  1.00  0.00      LA0  H
ATOM    741  C   SER A  85      55.745  28.135   3.121  1.00  0.00      LA0  C
ATOM    742  O   SER A  85      54.700  28.734   2.900  1.00  0.00      LA0  O
ATOM    743  N   ASP A  86      56.863  28.284   2.401  1.00  0.00      LA0  N
ATOM    744  H   ASP A  86      57.730  27.856   2.668  1.00  0.00      LA0  H
ATOM    745  CA  ASP A  86      56.942  29.329   1.381  1.00  0.00      LA0  C
ATOM    746  CB  ASP A  86      58.406  29.586   1.010  1.00  0.00      LA0  C
ATOM    747  CG  ASP A  86      59.214  29.894   2.258  1.00  0.00      LA0  C
ATOM    748  OD1 ASP A  86      59.537  28.959   2.993  1.00  0.00      LA0  O
ATOM    749  OD2 ASP A  86      59.506  31.062   2.497  1.00  0.00      LA0  O
ATOM    750  C   ASP A  86      56.126  29.036   0.139  1.00  0.00      LA0  C
ATOM    751  O   ASP A  86      55.589  29.910  -0.536  1.00  0.00      LA0  O
ATOM    752  N   SER A  87      56.030  27.735  -0.151  1.00  0.00      LA0  N
ATOM    753  H   SER A  87      56.569  27.062   0.357  1.00  0.00      LA0  H
ATOM    754  CA  SER A  87      55.134  27.360  -1.239  1.00  0.00      LA0  C
ATOM    755  CB  SER A  87      55.903  27.281  -2.561  1.00  0.00      LA0  C
ATOM    756  OG  SER A  87      56.568  28.530  -2.806  1.00  0.00      LA0  O
ATOM    757  HG  SER A  87      56.165  29.174  -2.226  1.00  0.00      LA0  H
ATOM    758  C   SER A  87      54.328  26.099  -0.977  1.00  0.00      LA0  C
ATOM    759  O   SER A  87      54.602  25.019  -1.488  1.00  0.00      LA0  O
ATOM    760  N   PRO A  88      53.248  26.275  -0.179  1.00  0.00      LA0  N
ATOM    761  CD  PRO A  88      52.773  27.527   0.407  1.00  0.00      LA0  C
ATOM    762  CA  PRO A  88      52.401  25.123   0.164  1.00  0.00      LA0  C
ATOM    763  CB  PRO A  88      51.385  25.738   1.128  1.00  0.00      LA0  C
ATOM    764  CG  PRO A  88      51.333  27.227   0.783  1.00  0.00      LA0  C
ATOM    765  C   PRO A  88      51.763  24.445  -1.042  1.00  0.00      LA0  C
ATOM    766  O   PRO A  88      51.473  23.254  -1.048  1.00  0.00      LA0  O
ATOM    767  N   GLU A  89      51.596  25.261  -2.096  1.00  0.00      LA0  N
ATOM    768  H   GLU A  89      51.803  26.234  -2.002  1.00  0.00      LA0  H
ATOM    769  CA  GLU A  89      51.068  24.756  -3.361  1.00  0.00      LA0  C
ATOM    770  CB  GLU A  89      50.882  25.928  -4.326  1.00  0.00      LA0  C
ATOM    771  CG  GLU A  89      52.181  26.671  -4.652  1.00  0.00      LA0  C
ATOM    772  CD  GLU A  89      51.852  28.070  -5.135  1.00  0.00      LA0  C
ATOM    773  OE1 GLU A  89      51.681  28.279  -6.334  1.00  0.00      LA0  O
ATOM    774  OE2 GLU A  89      51.786  28.981  -4.311  1.00  0.00      LA0  O
ATOM    775  C   GLU A  89      51.802  23.580  -3.999  1.00  0.00      LA0  C
ATOM    776  O   GLU A  89      51.249  22.898  -4.849  1.00  0.00      LA0  O
ATOM    777  N   LEU A  90      53.032  23.314  -3.508  1.00  0.00      LA0  N
ATOM    778  H   LEU A  90      53.472  23.942  -2.864  1.00  0.00      LA0  H
ATOM    779  CA  LEU A  90      53.716  22.071  -3.894  1.00  0.00      LA0  C
ATOM    780  CB  LEU A  90      55.015  21.902  -3.109  1.00  0.00      LA0  C
ATOM    781  CG  LEU A  90      56.096  22.922  -3.462  1.00  0.00      LA0  C
ATOM    782  CD1 LEU A  90      57.281  22.834  -2.499  1.00  0.00      LA0  C
ATOM    783  CD2 LEU A  90      56.532  22.819  -4.926  1.00  0.00      LA0  C
ATOM    784  C   LEU A  90      52.884  20.802  -3.750  1.00  0.00      LA0  C
ATOM    785  O   LEU A  90      52.938  19.868  -4.540  1.00  0.00      LA0  O
ATOM    786  N   VAL A  91      52.057  20.820  -2.691  1.00  0.00      LA0  N
ATOM    787  H   VAL A  91      52.027  21.623  -2.092  1.00  0.00      LA0  H
ATOM    788  CA  VAL A  91      51.147  19.685  -2.528  1.00  0.00      LA0  C
ATOM    789  CB  VAL A  91      50.385  19.791  -1.200  1.00  0.00      LA0  C
ATOM    790  CG1 VAL A  91      49.536  18.547  -0.940  1.00  0.00      LA0  C
ATOM    791  CG2 VAL A  91      51.337  20.032  -0.030  1.00  0.00      LA0  C
ATOM    792  C   VAL A  91      50.182  19.516  -3.696  1.00  0.00      LA0  C
ATOM    793  O   VAL A  91      49.823  18.422  -4.101  1.00  0.00      LA0  O
ATOM    794  N   ASN A  92      49.776  20.675  -4.217  1.00  0.00      LA0  N
ATOM    795  H   ASN A  92      50.174  21.542  -3.923  1.00  0.00      LA0  H
ATOM    796  CA  ASN A  92      48.808  20.635  -5.306  1.00  0.00      LA0  C
ATOM    797  CB  ASN A  92      47.811  21.793  -5.210  1.00  0.00      LA0  C
ATOM    798  CG  ASN A  92      47.179  21.823  -3.833  1.00  0.00      LA0  C
ATOM    799  OD1 ASN A  92      47.684  22.453  -2.913  1.00  0.00      LA0  O
ATOM    800  ND2 ASN A  92      46.041  21.134  -3.716  1.00  0.00      LA0  N
ATOM    801 HD21 ASN A  92      45.706  20.541  -4.453  1.00  0.00      LA0  H
ATOM    802 HD22 ASN A  92      45.519  21.174  -2.863  1.00  0.00      LA0  H
ATOM    803  C   ASN A  92      49.417  20.572  -6.693  1.00  0.00      LA0  C
ATOM    804  O   ASN A  92      48.722  20.335  -7.674  1.00  0.00      LA0  O
ATOM    805  N   SER A  93      50.742  20.786  -6.746  1.00  0.00      LA0  N
ATOM    806  H   SER A  93      51.294  21.068  -5.959  1.00  0.00      LA0  H
ATOM    807  CA  SER A  93      51.417  20.526  -8.012  1.00  0.00      LA0  C
ATOM    808  CB  SER A  93      52.674  21.394  -8.129  1.00  0.00      LA0  C
ATOM    809  OG  SER A  93      53.334  21.489  -6.861  1.00  0.00      LA0  O
ATOM    810  HG  SER A  93      54.012  20.806  -6.835  1.00  0.00      LA0  H
ATOM    811  C   SER A  93      51.728  19.055  -8.209  1.00  0.00      LA0  C
ATOM    812  O   SER A  93      51.312  18.430  -9.176  1.00  0.00      LA0  O
ATOM    813  N   GLU A  94      52.476  18.530  -7.228  1.00  0.00      LA0  N
ATOM    814  H   GLU A  94      52.881  19.105  -6.510  1.00  0.00      LA0  H
ATOM    815  CA  GLU A  94      52.809  17.110  -7.262  1.00  0.00      LA0  C
ATOM    816  CB  GLU A  94      54.018  16.793  -8.166  1.00  0.00      LA0  C
ATOM    817  CG  GLU A  94      54.924  17.957  -8.599  1.00  0.00      LA0  C
ATOM    818  CD  GLU A  94      55.741  18.490  -7.441  1.00  0.00      LA0  C
ATOM    819  OE1 GLU A  94      56.886  18.072  -7.303  1.00  0.00      LA0  O
ATOM    820  OE2 GLU A  94      55.246  19.329  -6.691  1.00  0.00      LA0  O
ATOM    821  C   GLU A  94      52.996  16.530  -5.875  1.00  0.00      LA0  C
ATOM    822  O   GLU A  94      54.079  16.473  -5.302  1.00  0.00      LA0  O
ATOM    823  N   PRO A  95      51.870  16.023  -5.331  1.00  0.00      LA0  N
ATOM    824  CD  PRO A  95      50.568  15.879  -5.974  1.00  0.00      LA0  C
ATOM    825  CA  PRO A  95      51.882  15.536  -3.946  1.00  0.00      LA0  C
ATOM    826  CB  PRO A  95      50.409  15.206  -3.701  1.00  0.00      LA0  C
ATOM    827  CG  PRO A  95      49.845  14.885  -5.078  1.00  0.00      LA0  C
ATOM    828  C   PRO A  95      52.824  14.364  -3.700  1.00  0.00      LA0  C
ATOM    829  O   PRO A  95      53.274  14.115  -2.590  1.00  0.00      LA0  O
ATOM    830  N   TYR A  96      53.123  13.652  -4.799  1.00  0.00      LA0  N
ATOM    831  H   TYR A  96      52.706  13.898  -5.673  1.00  0.00      LA0  H
ATOM    832  CA  TYR A  96      54.048  12.528  -4.676  1.00  0.00      LA0  C
ATOM    833  CB  TYR A  96      53.704  11.468  -5.723  1.00  0.00      LA0  C
ATOM    834  CG  TYR A  96      52.269  11.028  -5.533  1.00  0.00      LA0  C
ATOM    835  CD1 TYR A  96      51.918  10.356  -4.347  1.00  0.00      LA0  C
ATOM    836  CE1 TYR A  96      50.593   9.936  -4.161  1.00  0.00      LA0  C
ATOM    837  CD2 TYR A  96      51.321  11.301  -6.539  1.00  0.00      LA0  C
ATOM    838  CE2 TYR A  96      49.995  10.873  -6.355  1.00  0.00      LA0  C
ATOM    839  CZ  TYR A  96      49.651  10.192  -5.171  1.00  0.00      LA0  C
ATOM    840  OH  TYR A  96      48.355   9.756  -4.981  1.00  0.00      LA0  O
ATOM    841  HH  TYR A  96      48.015   9.463  -5.828  1.00  0.00      LA0  H
ATOM    842  C   TYR A  96      55.530  12.879  -4.700  1.00  0.00      LA0  C
ATOM    843  O   TYR A  96      56.397  12.037  -4.461  1.00  0.00      LA0  O
ATOM    844  N   ALA A  97      55.775  14.161  -5.005  1.00  0.00      LA0  N
ATOM    845  H   ALA A  97      55.040  14.806  -5.211  1.00  0.00      LA0  H
ATOM    846  CA  ALA A  97      57.134  14.675  -4.918  1.00  0.00      LA0  C
ATOM    847  CB  ALA A  97      57.696  14.963  -6.314  1.00  0.00      LA0  C
ATOM    848  C   ALA A  97      57.188  15.902  -4.021  1.00  0.00      LA0  C
ATOM    849  O   ALA A  97      57.460  15.783  -2.834  1.00  0.00      LA0  O
ATOM    850  N   GLY A  98      56.896  17.078  -4.599  1.00  0.00      LA0  N
ATOM    851  H   GLY A  98      56.604  17.170  -5.557  1.00  0.00      LA0  H
ATOM    852  CA  GLY A  98      56.991  18.315  -3.821  1.00  0.00      LA0  C
ATOM    853  C   GLY A  98      56.058  18.380  -2.627  1.00  0.00      LA0  C
ATOM    854  O   GLY A  98      56.355  18.974  -1.598  1.00  0.00      LA0  O
ATOM    855  N   GLY A  99      54.920  17.694  -2.790  1.00  0.00      LA0  N
ATOM    856  H   GLY A  99      54.736  17.305  -3.694  1.00  0.00      LA0  H
ATOM    857  CA  GLY A  99      53.987  17.586  -1.672  1.00  0.00      LA0  C
ATOM    858  C   GLY A  99      54.304  16.548  -0.604  1.00  0.00      LA0  C
ATOM    859  O   GLY A  99      53.433  16.126   0.154  1.00  0.00      LA0  O
ATOM    860  N   TRP A 100      55.589  16.161  -0.543  1.00  0.00      LA0  N
ATOM    861  H   TRP A 100      56.273  16.496  -1.191  1.00  0.00      LA0  H
ATOM    862  CA  TRP A 100      55.973  15.378   0.625  1.00  0.00      LA0  C
ATOM    863  CB  TRP A 100      57.327  14.682   0.410  1.00  0.00      LA0  C
ATOM    864  CG  TRP A 100      58.518  15.610   0.553  1.00  0.00      LA0  C
ATOM    865  CD2 TRP A 100      59.495  15.627   1.617  1.00  0.00      LA0  C
ATOM    866  CE2 TRP A 100      60.440  16.664   1.315  1.00  0.00      LA0  C
ATOM    867  CE3 TRP A 100      59.650  14.859   2.791  1.00  0.00      LA0  C
ATOM    868  CD1 TRP A 100      58.921  16.631  -0.323  1.00  0.00      LA0  C
ATOM    869  NE1 TRP A 100      60.046  17.253   0.119  1.00  0.00      LA0  N
ATOM    870  HE1 TRP A 100      60.492  18.006  -0.325  1.00  0.00      LA0  H
ATOM    871  CZ2 TRP A 100      61.521  16.909   2.188  1.00  0.00      LA0  C
ATOM    872  CZ3 TRP A 100      60.733  15.116   3.657  1.00  0.00      LA0  C
ATOM    873  CH2 TRP A 100      61.665  16.132   3.357  1.00  0.00      LA0  C
ATOM    874  C   TRP A 100      55.944  16.210   1.896  1.00  0.00      LA0  C
ATOM    875  O   TRP A 100      56.151  17.415   1.872  1.00  0.00      LA0  O
ATOM    876  N   ILE A 101      55.659  15.520   2.999  1.00  0.00      LA0  N
ATOM    877  H   ILE A 101      55.540  14.534   2.923  1.00  0.00      LA0  H
ATOM    878  CA  ILE A 101      55.592  16.239   4.265  1.00  0.00      LA0  C
ATOM    879  CB  ILE A 101      54.348  15.814   5.055  1.00  0.00      LA0  C
ATOM    880  CG2 ILE A 101      54.158  16.681   6.302  1.00  0.00      LA0  C
ATOM    881  CG1 ILE A 101      53.096  15.795   4.177  1.00  0.00      LA0  C
ATOM    882  CD1 ILE A 101      51.957  15.021   4.836  1.00  0.00      LA0  C
ATOM    883  C   ILE A 101      56.844  16.029   5.094  1.00  0.00      LA0  C
ATOM    884  O   ILE A 101      57.540  16.958   5.482  1.00  0.00      LA0  O
ATOM    885  N   PHE A 102      57.097  14.739   5.358  1.00  0.00      LA0  N
ATOM    886  H   PHE A 102      56.551  13.994   4.970  1.00  0.00      LA0  H
ATOM    887  CA  PHE A 102      58.222  14.433   6.232  1.00  0.00      LA0  C
ATOM    888  CB  PHE A 102      57.843  14.561   7.721  1.00  0.00      LA0  C
ATOM    889  CG  PHE A 102      56.790  13.574   8.185  1.00  0.00      LA0  C
ATOM    890  CD1 PHE A 102      55.422  13.866   7.998  1.00  0.00      LA0  C
ATOM    891  CD2 PHE A 102      57.195  12.389   8.837  1.00  0.00      LA0  C
ATOM    892  CE1 PHE A 102      54.444  12.990   8.507  1.00  0.00      LA0  C
ATOM    893  CE2 PHE A 102      56.219  11.510   9.348  1.00  0.00      LA0  C
ATOM    894  CZ  PHE A 102      54.853  11.829   9.195  1.00  0.00      LA0  C
ATOM    895  C   PHE A 102      58.809  13.081   5.915  1.00  0.00      LA0  C
ATOM    896  O   PHE A 102      58.123  12.192   5.433  1.00  0.00      LA0  O
ATOM    897  N   LYS A 103      60.106  12.962   6.191  1.00  0.00      LA0  N
ATOM    898  H   LYS A 103      60.580  13.719   6.638  1.00  0.00      LA0  H
ATOM    899  CA  LYS A 103      60.704  11.639   6.108  1.00  0.00      LA0  C
ATOM    900  CB  LYS A 103      62.102  11.712   5.510  1.00  0.00      LA0  C
ATOM    901  CG  LYS A 103      62.087  11.706   3.987  1.00  0.00      LA0  C
ATOM    902  CD  LYS A 103      63.486  11.923   3.418  1.00  0.00      LA0  C
ATOM    903  CE  LYS A 103      63.565  11.642   1.918  1.00  0.00      LA0  C
ATOM    904  NZ  LYS A 103      63.398  10.204   1.662  1.00  0.00      LA0  N
ATOM    905  HZ1 LYS A 103      63.390  10.050   0.633  1.00  0.00      LA0  H
ATOM    906  HZ2 LYS A 103      64.193   9.656   2.064  1.00  0.00      LA0  H
ATOM    907  HZ3 LYS A 103      62.493   9.847   2.034  1.00  0.00      LA0  H
ATOM    908  C   LYS A 103      60.773  11.027   7.480  1.00  0.00      LA0  C
ATOM    909  O   LYS A 103      61.352  11.582   8.409  1.00  0.00      LA0  O
ATOM    910  N   ILE A 104      60.148   9.855   7.560  1.00  0.00      LA0  N
ATOM    911  H   ILE A 104      59.696   9.453   6.762  1.00  0.00      LA0  H
ATOM    912  CA  ILE A 104      60.242   9.138   8.817  1.00  0.00      LA0  C
ATOM    913  CB  ILE A 104      58.828   8.816   9.339  1.00  0.00      LA0  C
ATOM    914  CG2 ILE A 104      58.044   7.919   8.381  1.00  0.00      LA0  C
ATOM    915  CG1 ILE A 104      58.834   8.290  10.775  1.00  0.00      LA0  C
ATOM    916  CD1 ILE A 104      57.423   8.186  11.355  1.00  0.00      LA0  C
ATOM    917  C   ILE A 104      61.149   7.925   8.698  1.00  0.00      LA0  C
ATOM    918  O   ILE A 104      61.103   7.131   7.764  1.00  0.00      LA0  O
ATOM    919  N   LYS A 105      62.017   7.842   9.700  1.00  0.00      LA0  N
ATOM    920  H   LYS A 105      61.983   8.542  10.412  1.00  0.00      LA0  H
ATOM    921  CA  LYS A 105      62.752   6.611   9.944  1.00  0.00      LA0  C
ATOM    922  CB  LYS A 105      64.014   7.020  10.697  1.00  0.00      LA0  C
ATOM    923  CG  LYS A 105      64.851   5.966  11.418  1.00  0.00      LA0  C
ATOM    924  CD  LYS A 105      65.744   6.749  12.375  1.00  0.00      LA0  C
ATOM    925  CE  LYS A 105      66.561   5.956  13.390  1.00  0.00      LA0  C
ATOM    926  NZ  LYS A 105      67.018   6.911  14.406  1.00  0.00      LA0  N
ATOM    927  HZ1 LYS A 105      67.834   6.612  14.964  1.00  0.00      LA0  H
ATOM    928  HZ2 LYS A 105      67.194   7.859  14.001  1.00  0.00      LA0  H
ATOM    929  HZ3 LYS A 105      66.240   7.139  15.064  1.00  0.00      LA0  H
ATOM    930  C   LYS A 105      61.844   5.725  10.770  1.00  0.00      LA0  C
ATOM    931  O   LYS A 105      61.600   5.998  11.938  1.00  0.00      LA0  O
ATOM    932  N   ALA A 106      61.323   4.694  10.092  1.00  0.00      LA0  N
ATOM    933  H   ALA A 106      61.597   4.518   9.150  1.00  0.00      LA0  H
ATOM    934  CA  ALA A 106      60.374   3.824  10.786  1.00  0.00      LA0  C
ATOM    935  CB  ALA A 106      59.788   2.787   9.829  1.00  0.00      LA0  C
ATOM    936  C   ALA A 106      60.990   3.086  11.955  1.00  0.00      LA0  C
ATOM    937  O   ALA A 106      62.208   2.985  12.072  1.00  0.00      LA0  O
ATOM    938  N   SER A 107      60.095   2.557  12.792  1.00  0.00      LA0  N
ATOM    939  H   SER A 107      59.113   2.711  12.652  1.00  0.00      LA0  H
ATOM    940  CA  SER A 107      60.560   1.648  13.836  1.00  0.00      LA0  C
ATOM    941  CB  SER A 107      59.434   1.351  14.826  1.00  0.00      LA0  C
ATOM    942  OG  SER A 107      58.412   2.346  14.709  1.00  0.00      LA0  O
ATOM    943  HG  SER A 107      57.790   1.995  14.060  1.00  0.00      LA0  H
ATOM    944  C   SER A 107      61.098   0.347  13.271  1.00  0.00      LA0  C
ATOM    945  O   SER A 107      62.157  -0.140  13.648  1.00  0.00      LA0  O
ATOM    946  N   ASP A 108      60.302  -0.172  12.324  1.00  0.00      LA0  N
ATOM    947  H   ASP A 108      59.429   0.263  12.078  1.00  0.00      LA0  H
ATOM    948  CA  ASP A 108      60.688  -1.405  11.651  1.00  0.00      LA0  C
ATOM    949  CB  ASP A 108      60.113  -2.612  12.419  1.00  0.00      LA0  C
ATOM    950  CG  ASP A 108      60.588  -3.984  11.936  1.00  0.00      LA0  C
ATOM    951  OD1 ASP A 108      61.170  -4.111  10.864  1.00  0.00      LA0  O
ATOM    952  OD2 ASP A 108      60.318  -4.963  12.624  1.00  0.00      LA0  O
ATOM    953  C   ASP A 108      60.170  -1.338  10.231  1.00  0.00      LA0  C
ATOM    954  O   ASP A 108      59.111  -0.786   9.955  1.00  0.00      LA0  O
ATOM    955  N   GLU A 109      60.954  -1.930   9.324  1.00  0.00      LA0  N
ATOM    956  H   GLU A 109      61.707  -2.472   9.701  1.00  0.00      LA0  H
ATOM    957  CA  GLU A 109      60.482  -2.096   7.950  1.00  0.00      LA0  C
ATOM    958  CB  GLU A 109      61.543  -2.844   7.135  1.00  0.00      LA0  C
ATOM    959  CG  GLU A 109      62.973  -2.288   7.249  1.00  0.00      LA0  C
ATOM    960  CD  GLU A 109      63.212  -1.122   6.306  1.00  0.00      LA0  C
ATOM    961  OE1 GLU A 109      63.798  -1.327   5.248  1.00  0.00      LA0  O
ATOM    962  OE2 GLU A 109      62.842   0.009   6.612  1.00  0.00      LA0  O
ATOM    963  C   GLU A 109      59.140  -2.827   7.879  1.00  0.00      LA0  C
ATOM    964  O   GLU A 109      58.282  -2.547   7.049  1.00  0.00      LA0  O
ATOM    965  N   SER A 110      58.975  -3.768   8.828  1.00  0.00      LA0  N
ATOM    966  H   SER A 110      59.690  -3.926   9.515  1.00  0.00      LA0  H
ATOM    967  CA  SER A 110      57.738  -4.548   8.864  1.00  0.00      LA0  C
ATOM    968  CB  SER A 110      57.829  -5.640   9.933  1.00  0.00      LA0  C
ATOM    969  OG  SER A 110      57.834  -5.055  11.236  1.00  0.00      LA0  O
ATOM    970  HG  SER A 110      58.732  -5.113  11.575  1.00  0.00      LA0  H
ATOM    971  C   SER A 110      56.448  -3.748   9.009  1.00  0.00      LA0  C
ATOM    972  O   SER A 110      55.380  -4.161   8.565  1.00  0.00      LA0  O
ATOM    973  N   GLU A 111      56.591  -2.547   9.611  1.00  0.00      LA0  N
ATOM    974  H   GLU A 111      57.488  -2.263   9.957  1.00  0.00      LA0  H
ATOM    975  CA  GLU A 111      55.419  -1.685   9.787  1.00  0.00      LA0  C
ATOM    976  CB  GLU A 111      55.784  -0.385  10.508  1.00  0.00      LA0  C
ATOM    977  CG  GLU A 111      56.334  -0.542  11.928  1.00  0.00      LA0  C
ATOM    978  CD  GLU A 111      56.574   0.829  12.538  1.00  0.00      LA0  C
ATOM    979  OE1 GLU A 111      57.484   1.531  12.114  1.00  0.00      LA0  O
ATOM    980  OE2 GLU A 111      55.863   1.209  13.461  1.00  0.00      LA0  O
ATOM    981  C   GLU A 111      54.640  -1.373   8.512  1.00  0.00      LA0  C
ATOM    982  O   GLU A 111      53.455  -1.051   8.542  1.00  0.00      LA0  O
ATOM    983  N   LEU A 112      55.338  -1.533   7.371  1.00  0.00      LA0  N
ATOM    984  H   LEU A 112      56.312  -1.767   7.421  1.00  0.00      LA0  H
ATOM    985  CA  LEU A 112      54.670  -1.434   6.069  1.00  0.00      LA0  C
ATOM    986  CB  LEU A 112      55.634  -1.792   4.940  1.00  0.00      LA0  C
ATOM    987  CG  LEU A 112      56.739  -0.760   4.733  1.00  0.00      LA0  C
ATOM    988  CD1 LEU A 112      57.758  -1.231   3.695  1.00  0.00      LA0  C
ATOM    989  CD2 LEU A 112      56.162   0.613   4.390  1.00  0.00      LA0  C
ATOM    990  C   LEU A 112      53.386  -2.233   5.888  1.00  0.00      LA0  C
ATOM    991  O   LEU A 112      52.488  -1.837   5.147  1.00  0.00      LA0  O
ATOM    992  N   GLU A 113      53.303  -3.369   6.595  1.00  0.00      LA0  N
ATOM    993  H   GLU A 113      54.035  -3.686   7.201  1.00  0.00      LA0  H
ATOM    994  CA  GLU A 113      52.078  -4.132   6.368  1.00  0.00      LA0  C
ATOM    995  CB  GLU A 113      52.347  -5.638   6.301  1.00  0.00      LA0  C
ATOM    996  CG  GLU A 113      53.348  -5.993   5.186  1.00  0.00      LA0  C
ATOM    997  CD  GLU A 113      53.004  -5.254   3.899  1.00  0.00      LA0  C
ATOM    998  OE1 GLU A 113      51.957  -5.500   3.307  1.00  0.00      LA0  O
ATOM    999  OE2 GLU A 113      53.749  -4.359   3.515  1.00  0.00      LA0  O
ATOM   1000  C   GLU A 113      50.870  -3.758   7.203  1.00  0.00      LA0  C
ATOM   1001  O   GLU A 113      49.815  -4.374   7.155  1.00  0.00      LA0  O
ATOM   1002  N   SER A 114      51.048  -2.639   7.912  1.00  0.00      LA0  N
ATOM   1003  H   SER A 114      51.952  -2.238   8.051  1.00  0.00      LA0  H
ATOM   1004  CA  SER A 114      49.860  -1.945   8.400  1.00  0.00      LA0  C
ATOM   1005  CB  SER A 114      50.257  -1.006   9.540  1.00  0.00      LA0  C
ATOM   1006  OG  SER A 114      51.342  -1.582  10.280  1.00  0.00      LA0  O
ATOM   1007  HG  SER A 114      52.140  -1.206   9.915  1.00  0.00      LA0  H
ATOM   1008  C   SER A 114      49.126  -1.164   7.313  1.00  0.00      LA0  C
ATOM   1009  O   SER A 114      48.006  -0.698   7.479  1.00  0.00      LA0  O
ATOM   1010  N   LEU A 115      49.840  -0.997   6.187  1.00  0.00      LA0  N
ATOM   1011  H   LEU A 115      50.702  -1.475   6.024  1.00  0.00      LA0  H
ATOM   1012  CA  LEU A 115      49.359  -0.037   5.203  1.00  0.00      LA0  C
ATOM   1013  CB  LEU A 115      50.439   1.011   4.963  1.00  0.00      LA0  C
ATOM   1014  CG  LEU A 115      50.861   1.744   6.232  1.00  0.00      LA0  C
ATOM   1015  CD1 LEU A 115      52.212   2.417   6.037  1.00  0.00      LA0  C
ATOM   1016  CD2 LEU A 115      49.785   2.707   6.736  1.00  0.00      LA0  C
ATOM   1017  C   LEU A 115      48.945  -0.664   3.890  1.00  0.00      LA0  C
ATOM   1018  O   LEU A 115      49.437  -1.713   3.477  1.00  0.00      LA0  O
ATOM   1019  N   LEU A 116      48.018   0.064   3.252  1.00  0.00      LA0  N
ATOM   1020  H   LEU A 116      47.814   0.974   3.617  1.00  0.00      LA0  H
ATOM   1021  CA  LEU A 116      47.494  -0.327   1.944  1.00  0.00      LA0  C
ATOM   1022  CB  LEU A 116      46.364   0.616   1.500  1.00  0.00      LA0  C
ATOM   1023  CG  LEU A 116      45.014   0.543   2.231  1.00  0.00      LA0  C
ATOM   1024  CD1 LEU A 116      45.030   1.105   3.655  1.00  0.00      LA0  C
ATOM   1025  CD2 LEU A 116      43.927   1.231   1.404  1.00  0.00      LA0  C
ATOM   1026  C   LEU A 116      48.589  -0.271   0.899  1.00  0.00      LA0  C
ATOM   1027  O   LEU A 116      49.511   0.527   1.004  1.00  0.00      LA0  O
ATOM   1028  N   ASP A 117      48.462  -1.143  -0.097  1.00  0.00      LA0  N
ATOM   1029  H   ASP A 117      47.719  -1.812  -0.177  1.00  0.00      LA0  H
ATOM   1030  CA  ASP A 117      49.343  -0.997  -1.250  1.00  0.00      LA0  C
ATOM   1031  CB  ASP A 117      49.665  -2.387  -1.818  1.00  0.00      LA0  C
ATOM   1032  CG  ASP A 117      48.395  -3.039  -2.332  1.00  0.00      LA0  C
ATOM   1033  OD1 ASP A 117      48.157  -2.982  -3.531  1.00  0.00      LA0  O
ATOM   1034  OD2 ASP A 117      47.621  -3.549  -1.530  1.00  0.00      LA0  O
ATOM   1035  C   ASP A 117      48.699  -0.090  -2.287  1.00  0.00      LA0  C
ATOM   1036  O   ASP A 117      47.619   0.454  -2.066  1.00  0.00      LA0  O
ATOM   1037  N   ALA A 118      49.387   0.029  -3.436  1.00  0.00      LA0  N
ATOM   1038  H   ALA A 118      50.278  -0.413  -3.521  1.00  0.00      LA0  H
ATOM   1039  CA  ALA A 118      48.811   0.793  -4.543  1.00  0.00      LA0  C
ATOM   1040  CB  ALA A 118      49.740   0.766  -5.756  1.00  0.00      LA0  C
ATOM   1041  C   ALA A 118      47.425   0.332  -4.958  1.00  0.00      LA0  C
ATOM   1042  O   ALA A 118      46.454   1.075  -4.884  1.00  0.00      LA0  O
ATOM   1043  N   THR A 119      47.367  -0.948  -5.348  1.00  0.00      LA0  N
ATOM   1044  H   THR A 119      48.169  -1.544  -5.311  1.00  0.00      LA0  H
ATOM   1045  CA  THR A 119      46.094  -1.515  -5.790  1.00  0.00      LA0  C
ATOM   1046  CB  THR A 119      46.279  -2.976  -6.213  1.00  0.00      LA0  C
ATOM   1047  OG1 THR A 119      47.671  -3.336  -6.256  1.00  0.00      LA0  O
ATOM   1048  HG1 THR A 119      47.925  -3.468  -5.343  1.00  0.00      LA0  H
ATOM   1049  CG2 THR A 119      45.588  -3.263  -7.547  1.00  0.00      LA0  C
ATOM   1050  C   THR A 119      44.973  -1.401  -4.767  1.00  0.00      LA0  C
ATOM   1051  O   THR A 119      43.826  -1.085  -5.069  1.00  0.00      LA0  O
ATOM   1052  N   ALA A 120      45.364  -1.630  -3.500  1.00  0.00      LA0  N
ATOM   1053  H   ALA A 120      46.291  -1.965  -3.299  1.00  0.00      LA0  H
ATOM   1054  CA  ALA A 120      44.367  -1.417  -2.451  1.00  0.00      LA0  C
ATOM   1055  CB  ALA A 120      44.897  -1.846  -1.086  1.00  0.00      LA0  C
ATOM   1056  C   ALA A 120      43.853   0.010  -2.349  1.00  0.00      LA0  C
ATOM   1057  O   ALA A 120      42.679   0.249  -2.094  1.00  0.00      LA0  O
ATOM   1058  N   TYR A 121      44.772   0.960  -2.581  1.00  0.00      LA0  N
ATOM   1059  H   TYR A 121      45.718   0.714  -2.810  1.00  0.00      LA0  H
ATOM   1060  CA  TYR A 121      44.323   2.351  -2.597  1.00  0.00      LA0  C
ATOM   1061  CB  TYR A 121      45.523   3.300  -2.532  1.00  0.00      LA0  C
ATOM   1062  CG  TYR A 121      45.136   4.668  -2.010  1.00  0.00      LA0  C
ATOM   1063  CD1 TYR A 121      44.698   4.797  -0.675  1.00  0.00      LA0  C
ATOM   1064  CE1 TYR A 121      44.399   6.074  -0.172  1.00  0.00      LA0  C
ATOM   1065  CD2 TYR A 121      45.247   5.785  -2.864  1.00  0.00      LA0  C
ATOM   1066  CE2 TYR A 121      44.947   7.063  -2.360  1.00  0.00      LA0  C
ATOM   1067  CZ  TYR A 121      44.538   7.192  -1.016  1.00  0.00      LA0  C
ATOM   1068  OH  TYR A 121      44.268   8.447  -0.502  1.00  0.00      LA0  O
ATOM   1069  HH  TYR A 121      44.671   9.120  -1.047  1.00  0.00      LA0  H
ATOM   1070  C   TYR A 121      43.411   2.687  -3.767  1.00  0.00      LA0  C
ATOM   1071  O   TYR A 121      42.439   3.418  -3.625  1.00  0.00      LA0  O
ATOM   1072  N   GLU A 122      43.745   2.088  -4.925  1.00  0.00      LA0  N
ATOM   1073  H   GLU A 122      44.580   1.537  -4.985  1.00  0.00      LA0  H
ATOM   1074  CA  GLU A 122      42.865   2.241  -6.088  1.00  0.00      LA0  C
ATOM   1075  CB  GLU A 122      43.406   1.487  -7.303  1.00  0.00      LA0  C
ATOM   1076  CG  GLU A 122      44.793   1.946  -7.745  1.00  0.00      LA0  C
ATOM   1077  CD  GLU A 122      45.228   1.156  -8.959  1.00  0.00      LA0  C
ATOM   1078  OE1 GLU A 122      45.607  -0.003  -8.803  1.00  0.00      LA0  O
ATOM   1079  OE2 GLU A 122      45.189   1.704 -10.059  1.00  0.00      LA0  O
ATOM   1080  C   GLU A 122      41.447   1.781  -5.802  1.00  0.00      LA0  C
ATOM   1081  O   GLU A 122      40.483   2.523  -5.945  1.00  0.00      LA0  O
ATOM   1082  N   ALA A 123      41.382   0.525  -5.315  1.00  0.00      LA0  N
ATOM   1083  H   ALA A 123      42.225  -0.015  -5.272  1.00  0.00      LA0  H
ATOM   1084  CA  ALA A 123      40.094  -0.027  -4.889  1.00  0.00      LA0  C
ATOM   1085  CB  ALA A 123      40.289  -1.387  -4.216  1.00  0.00      LA0  C
ATOM   1086  C   ALA A 123      39.346   0.901  -3.949  1.00  0.00      LA0  C
ATOM   1087  O   ALA A 123      38.251   1.357  -4.239  1.00  0.00      LA0  O
ATOM   1088  N   LEU A 124      40.055   1.248  -2.858  1.00  0.00      LA0  N
ATOM   1089  H   LEU A 124      40.929   0.793  -2.694  1.00  0.00      LA0  H
ATOM   1090  CA  LEU A 124      39.520   2.205  -1.887  1.00  0.00      LA0  C
ATOM   1091  CB  LEU A 124      40.620   2.617  -0.905  1.00  0.00      LA0  C
ATOM   1092  CG  LEU A 124      40.134   3.503   0.246  1.00  0.00      LA0  C
ATOM   1093  CD1 LEU A 124      39.371   2.709   1.307  1.00  0.00      LA0  C
ATOM   1094  CD2 LEU A 124      41.271   4.333   0.832  1.00  0.00      LA0  C
ATOM   1095  C   LEU A 124      38.872   3.447  -2.483  1.00  0.00      LA0  C
ATOM   1096  O   LEU A 124      37.844   3.917  -2.017  1.00  0.00      LA0  O
ATOM   1097  N   LEU A 125      39.517   3.976  -3.534  1.00  0.00      LA0  N
ATOM   1098  H   LEU A 125      40.325   3.527  -3.921  1.00  0.00      LA0  H
ATOM   1099  CA  LEU A 125      38.903   5.146  -4.158  1.00  0.00      LA0  C
ATOM   1100  CB  LEU A 125      39.876   5.821  -5.127  1.00  0.00      LA0  C
ATOM   1101  CG  LEU A 125      41.164   6.303  -4.450  1.00  0.00      LA0  C
ATOM   1102  CD1 LEU A 125      42.163   6.854  -5.467  1.00  0.00      LA0  C
ATOM   1103  CD2 LEU A 125      40.900   7.295  -3.313  1.00  0.00      LA0  C
ATOM   1104  C   LEU A 125      37.559   4.868  -4.811  1.00  0.00      LA0  C
ATOM   1105  O   LEU A 125      36.606   5.620  -4.640  1.00  0.00      LA0  O
ATOM   1106  N   GLU A 126      37.520   3.731  -5.521  1.00  0.00      LA0  N
ATOM   1107  H   GLU A 126      38.326   3.138  -5.565  1.00  0.00      LA0  H
ATOM   1108  CA  GLU A 126      36.258   3.302  -6.129  1.00  0.00      LA0  C
ATOM   1109  CB  GLU A 126      36.483   2.081  -7.030  1.00  0.00      LA0  C
ATOM   1110  CG  GLU A 126      37.415   2.330  -8.224  1.00  0.00      LA0  C
ATOM   1111  CD  GLU A 126      36.737   3.198  -9.272  1.00  0.00      LA0  C
ATOM   1112  OE1 GLU A 126      37.029   4.391  -9.332  1.00  0.00      LA0  O
ATOM   1113  OE2 GLU A 126      35.933   2.671 -10.041  1.00  0.00      LA0  O
ATOM   1114  C   GLU A 126      35.162   3.023  -5.108  1.00  0.00      LA0  C
ATOM   1115  O   GLU A 126      34.068   3.572  -5.173  1.00  0.00      LA0  O
ATOM   1116  N   ASP A 127      35.523   2.181  -4.119  1.00  0.00      LA0  N
ATOM   1117  H   ASP A 127      36.394   1.690  -4.167  1.00  0.00      LA0  H
ATOM   1118  CA  ASP A 127      34.616   1.887  -3.000  1.00  0.00      LA0  C
ATOM   1119  CB  ASP A 127      35.321   1.061  -1.910  1.00  0.00      LA0  C
ATOM   1120  CG  ASP A 127      35.811  -0.290  -2.408  1.00  0.00      LA0  C
ATOM   1121  OD1 ASP A 127      35.003  -1.068  -2.913  1.00  0.00      LA0  O
ATOM   1122  OD2 ASP A 127      36.999  -0.574  -2.257  1.00  0.00      LA0  O
ATOM   1123  C   ASP A 127      34.052   3.146  -2.359  1.00  0.00      LA0  C
ATOM   1124  O   ASP A 127      32.859   3.325  -2.135  1.00  0.00      LA0  O
ATOM   1125  N   GLU A 128      35.006   4.047  -2.101  1.00  0.00      LA0  N
ATOM   1126  H   GLU A 128      35.957   3.809  -2.298  1.00  0.00      LA0  H
ATOM   1127  CA  GLU A 128      34.642   5.402  -1.713  1.00  0.00      LA0  C
ATOM   1128  CB  GLU A 128      35.718   5.961  -0.780  1.00  0.00      LA0  C
ATOM   1129  CG  GLU A 128      35.491   5.578   0.689  1.00  0.00      LA0  C
ATOM   1130  CD  GLU A 128      34.363   6.430   1.237  1.00  0.00      LA0  C
ATOM   1131  OE1 GLU A 128      34.509   7.646   1.264  1.00  0.00      LA0  O
ATOM   1132  OE2 GLU A 128      33.293   5.916   1.552  1.00  0.00      LA0  O
ATOM   1133  C   GLU A 128      34.400   6.312  -2.907  1.00  0.00      LA0  C
ATOM   1134  O   GLU A 128      33.743   7.352  -2.814  1.00  0.00      LA0  O
END
