# Supplementary material for: Large scale analyses of genotype-phenotype relationships of glycine decarboxylase mutations and neurological disease severity
Source: PLoS Comput Biol. 2020 May 18;16(5):e1007871. doi: 10.1371/journal.pcbi.1007871 (PMC7259800; doi:10.1371/journal.pcbi.1007871)
Supplement: S1 Appendix — (ZIP) [file pcbi.1007871.s011.zip › S1_Appendix/cluspro.TH.ecoli/model.002.01.pdb]

HEADER rec.pdb
REMARK original generated coordinate pdb file
ATOM      1  N   GLN A   4      22.318  45.643  17.313  1.00  0.00      RA0  N
ATOM      2  H   GLN A   4      21.353  45.821  17.136  1.00  0.00      RA0  H
ATOM      3  CA  GLN A   4      23.356  46.702  17.078  1.00  0.00      RA0  C
ATOM      4  CB  GLN A   4      22.868  48.052  17.604  1.00  0.00      RA0  C
ATOM      5  CG  GLN A   4      23.787  49.206  17.203  1.00  0.00      RA0  C
ATOM      6  CD  GLN A   4      23.186  50.515  17.667  1.00  0.00      RA0  C
ATOM      7  OE1 GLN A   4      22.882  50.712  18.836  1.00  0.00      RA0  O
ATOM      8  NE2 GLN A   4      23.024  51.407  16.673  1.00  0.00      RA0  N
ATOM      9 HE21 GLN A   4      23.287  51.191  15.733  1.00  0.00      RA0  H
ATOM     10 HE22 GLN A   4      22.634  52.309  16.860  1.00  0.00      RA0  H
ATOM     11  C   GLN A   4      24.669  46.292  17.706  1.00  0.00      RA0  C
ATOM     12  O   GLN A   4      24.709  45.892  18.876  1.00  0.00      RA0  O
ATOM     13  N   THR A   5      25.745  46.374  16.923  1.00  0.00      RA0  N
ATOM     14  H   THR A   5      25.673  46.794  16.023  1.00  0.00      RA0  H
ATOM     15  CA  THR A   5      27.040  45.928  17.398  1.00  0.00      RA0  C
ATOM     16  CB  THR A   5      27.993  45.734  16.193  1.00  0.00      RA0  C
ATOM     17  OG1 THR A   5      29.301  45.340  16.625  1.00  0.00      RA0  O
ATOM     18  HG1 THR A   5      29.759  44.994  15.849  1.00  0.00      RA0  H
ATOM     19  CG2 THR A   5      28.081  46.974  15.301  1.00  0.00      RA0  C
ATOM     20  C   THR A   5      27.567  46.895  18.439  1.00  0.00      RA0  C
ATOM     21  O   THR A   5      27.394  48.098  18.287  1.00  0.00      RA0  O
ATOM     22  N   PRO A   6      28.258  46.395  19.466  1.00  0.00      RA0  N
ATOM     23  CD  PRO A   6      28.411  44.983  19.788  1.00  0.00      RA0  C
ATOM     24  CA  PRO A   6      28.957  47.285  20.399  1.00  0.00      RA0  C
ATOM     25  CB  PRO A   6      29.665  46.298  21.334  1.00  0.00      RA0  C
ATOM     26  CG  PRO A   6      28.859  45.005  21.239  1.00  0.00      RA0  C
ATOM     27  C   PRO A   6      29.941  48.233  19.721  1.00  0.00      RA0  C
ATOM     28  O   PRO A   6      30.283  49.284  20.285  1.00  0.00      RA0  O
ATOM     29  N   LEU A   7      30.378  47.879  18.514  1.00  0.00      RA0  N
ATOM     30  H   LEU A   7      30.058  47.036  18.075  1.00  0.00      RA0  H
ATOM     31  CA  LEU A   7      31.322  48.712  17.757  1.00  0.00      RA0  C
ATOM     32  CB  LEU A   7      32.175  47.819  16.861  1.00  0.00      RA0  C
ATOM     33  CG  LEU A   7      33.073  46.899  17.677  1.00  0.00      RA0  C
ATOM     34  CD1 LEU A   7      33.833  45.898  16.812  1.00  0.00      RA0  C
ATOM     35  CD2 LEU A   7      34.021  47.727  18.534  1.00  0.00      RA0  C
ATOM     36  C   LEU A   7      30.719  49.845  16.928  1.00  0.00      RA0  C
ATOM     37  O   LEU A   7      31.447  50.554  16.256  1.00  0.00      RA0  O
ATOM     38  N   TYR A   8      29.406  50.055  17.033  1.00  0.00      RA0  N
ATOM     39  H   TYR A   8      28.876  49.478  17.656  1.00  0.00      RA0  H
ATOM     40  CA  TYR A   8      28.697  50.975  16.166  1.00  0.00      RA0  C
ATOM     41  CB  TYR A   8      27.232  51.034  16.581  1.00  0.00      RA0  C
ATOM     42  CG  TYR A   8      26.400  51.548  15.435  1.00  0.00      RA0  C
ATOM     43  CD1 TYR A   8      26.015  52.882  15.384  1.00  0.00      RA0  C
ATOM     44  CE1 TYR A   8      25.229  53.336  14.331  1.00  0.00      RA0  C
ATOM     45  CD2 TYR A   8      26.016  50.669  14.431  1.00  0.00      RA0  C
ATOM     46  CE2 TYR A   8      25.229  51.123  13.383  1.00  0.00      RA0  C
ATOM     47  CZ  TYR A   8      24.831  52.453  13.334  1.00  0.00      RA0  C
ATOM     48  OH  TYR A   8      24.038  52.892  12.294  1.00  0.00      RA0  O
ATOM     49  HH  TYR A   8      23.977  52.214  11.634  1.00  0.00      RA0  H
ATOM     50  C   TYR A   8      29.324  52.367  16.213  1.00  0.00      RA0  C
ATOM     51  O   TYR A   8      29.574  52.947  15.173  1.00  0.00      RA0  O
ATOM     52  N   GLU A   9      29.592  52.896  17.409  1.00  0.00      RA0  N
ATOM     53  H   GLU A   9      29.480  52.344  18.234  1.00  0.00      RA0  H
ATOM     54  CA  GLU A   9      30.170  54.230  17.533  1.00  0.00      RA0  C
ATOM     55  CB  GLU A   9      30.098  54.627  19.014  1.00  0.00      RA0  C
ATOM     56  CG  GLU A   9      30.988  55.776  19.487  1.00  0.00      RA0  C
ATOM     57  CD  GLU A   9      32.337  55.219  19.893  1.00  0.00      RA0  C
ATOM     58  OE1 GLU A   9      32.513  54.001  19.866  1.00  0.00      RA0  O
ATOM     59  OE2 GLU A   9      33.218  56.001  20.231  1.00  0.00      RA0  O
ATOM     60  C   GLU A   9      31.558  54.315  16.916  1.00  0.00      RA0  C
ATOM     61  O   GLU A   9      31.888  55.305  16.257  1.00  0.00      RA0  O
ATOM     62  N   GLN A  10      32.378  53.293  17.147  1.00  0.00      RA0  N
ATOM     63  H   GLN A  10      32.126  52.647  17.866  1.00  0.00      RA0  H
ATOM     64  CA  GLN A  10      33.695  53.234  16.494  1.00  0.00      RA0  C
ATOM     65  CB  GLN A  10      34.526  52.062  17.004  1.00  0.00      RA0  C
ATOM     66  CG  GLN A  10      35.130  52.381  18.366  1.00  0.00      RA0  C
ATOM     67  CD  GLN A  10      35.868  53.701  18.266  1.00  0.00      RA0  C
ATOM     68  OE1 GLN A  10      36.837  53.860  17.520  1.00  0.00      RA0  O
ATOM     69  NE2 GLN A  10      35.365  54.643  19.070  1.00  0.00      RA0  N
ATOM     70 HE21 GLN A  10      34.509  54.484  19.589  1.00  0.00      RA0  H
ATOM     71 HE22 GLN A  10      35.675  55.579  19.221  1.00  0.00      RA0  H
ATOM     72  C   GLN A  10      33.576  53.174  14.974  1.00  0.00      RA0  C
ATOM     73  O   GLN A  10      34.322  53.856  14.263  1.00  0.00      RA0  O
ATOM     74  N   HIS A  11      32.625  52.393  14.458  1.00  0.00      RA0  N
ATOM     75  H   HIS A  11      32.025  51.880  15.072  1.00  0.00      RA0  H
ATOM     76  CA  HIS A  11      32.386  52.402  13.014  1.00  0.00      RA0  C
ATOM     77  CB  HIS A  11      31.223  51.504  12.619  1.00  0.00      RA0  C
ATOM     78  CG  HIS A  11      31.496  50.058  12.927  1.00  0.00      RA0  C
ATOM     79  ND1 HIS A  11      32.633  49.408  12.617  1.00  0.00      RA0  N
ATOM     80  HD1 HIS A  11      33.409  49.745  12.115  1.00  0.00      RA0  H
ATOM     81  CD2 HIS A  11      30.618  49.168  13.545  1.00  0.00      RA0  C
ATOM     82  NE2 HIS A  11      31.239  47.970  13.609  1.00  0.00      RA0  N
ATOM     83  CE1 HIS A  11      32.478  48.116  13.041  1.00  0.00      RA0  C
ATOM     84  C   HIS A  11      32.086  53.799  12.504  1.00  0.00      RA0  C
ATOM     85  O   HIS A  11      32.635  54.214  11.489  1.00  0.00      RA0  O
ATOM     86  N   THR A  12      31.245  54.553  13.210  1.00  0.00      RA0  N
ATOM     87  H   THR A  12      30.753  54.206  14.014  1.00  0.00      RA0  H
ATOM     88  CA  THR A  12      30.918  55.903  12.727  1.00  0.00      RA0  C
ATOM     89  CB  THR A  12      29.741  56.404  13.542  1.00  0.00      RA0  C
ATOM     90  OG1 THR A  12      29.646  55.618  14.730  1.00  0.00      RA0  O
ATOM     91  HG1 THR A  12      30.387  55.857  15.281  1.00  0.00      RA0  H
ATOM     92  CG2 THR A  12      28.438  56.290  12.751  1.00  0.00      RA0  C
ATOM     93  C   THR A  12      32.141  56.811  12.783  1.00  0.00      RA0  C
ATOM     94  O   THR A  12      32.362  57.626  11.882  1.00  0.00      RA0  O
ATOM     95  N   LEU A  13      32.932  56.679  13.840  1.00  0.00      RA0  N
ATOM     96  H   LEU A  13      32.731  55.994  14.544  1.00  0.00      RA0  H
ATOM     97  CA  LEU A  13      34.150  57.471  13.973  1.00  0.00      RA0  C
ATOM     98  CB  LEU A  13      34.776  57.309  15.356  1.00  0.00      RA0  C
ATOM     99  CG  LEU A  13      33.906  57.908  16.460  1.00  0.00      RA0  C
ATOM    100  CD1 LEU A  13      34.614  57.862  17.812  1.00  0.00      RA0  C
ATOM    101  CD2 LEU A  13      33.440  59.325  16.119  1.00  0.00      RA0  C
ATOM    102  C   LEU A  13      35.166  57.137  12.881  1.00  0.00      RA0  C
ATOM    103  O   LEU A  13      35.982  57.983  12.507  1.00  0.00      RA0  O
ATOM    104  N   CYS A  14      35.106  55.903  12.378  1.00  0.00      RA0  N
ATOM    105  H   CYS A  14      34.453  55.248  12.762  1.00  0.00      RA0  H
ATOM    106  CA  CYS A  14      35.954  55.426  11.284  1.00  0.00      RA0  C
ATOM    107  CB  CYS A  14      36.263  53.943  11.490  1.00  0.00      RA0  C
ATOM    108  SG  CYS A  14      37.167  53.620  13.031  1.00  0.00      RA0  S
ATOM    109  C   CYS A  14      35.397  55.732   9.892  1.00  0.00      RA0  C
ATOM    110  O   CYS A  14      35.986  55.323   8.897  1.00  0.00      RA0  O
ATOM    111  N   GLY A  15      34.279  56.453   9.826  1.00  0.00      RA0  N
ATOM    112  H   GLY A  15      33.790  56.708  10.662  1.00  0.00      RA0  H
ATOM    113  CA  GLY A  15      33.716  56.889   8.549  1.00  0.00      RA0  C
ATOM    114  C   GLY A  15      32.884  55.831   7.838  1.00  0.00      RA0  C
ATOM    115  O   GLY A  15      32.760  55.840   6.615  1.00  0.00      RA0  O
ATOM    116  N   ALA A  16      32.291  54.925   8.598  1.00  0.00      RA0  N
ATOM    117  H   ALA A  16      32.393  54.966   9.593  1.00  0.00      RA0  H
ATOM    118  CA  ALA A  16      31.456  53.867   8.003  1.00  0.00      RA0  C
ATOM    119  CB  ALA A  16      30.861  52.977   9.084  1.00  0.00      RA0  C
ATOM    120  C   ALA A  16      30.290  54.405   7.149  1.00  0.00      RA0  C
ATOM    121  O   ALA A  16      29.627  55.384   7.501  1.00  0.00      RA0  O
ATOM    122  N   ARG A  17      30.083  53.784   5.991  1.00  0.00      RA0  N
ATOM    123  H   ARG A  17      30.672  53.014   5.744  1.00  0.00      RA0  H
ATOM    124  CA  ARG A  17      28.847  53.954   5.233  1.00  0.00      RA0  C
ATOM    125  CB  ARG A  17      29.123  54.044   3.729  1.00  0.00      RA0  C
ATOM    126  CG  ARG A  17      29.699  55.369   3.202  1.00  0.00      RA0  C
ATOM    127  CD  ARG A  17      31.122  55.717   3.656  1.00  0.00      RA0  C
ATOM    128  NE  ARG A  17      31.667  56.816   2.860  1.00  0.00      RA0  N
ATOM    129  HE  ARG A  17      31.144  57.032   2.029  1.00  0.00      RA0  H
ATOM    130  CZ  ARG A  17      32.865  57.372   3.214  1.00  0.00      RA0  C
ATOM    131  NH1 ARG A  17      33.457  57.001   4.369  1.00  0.00      RA0  N
ATOM    132 HH11 ARG A  17      34.383  57.273   4.649  1.00  0.00      RA0  H
ATOM    133 HH12 ARG A  17      32.986  56.406   5.038  1.00  0.00      RA0  H
ATOM    134  NH2 ARG A  17      33.449  58.276   2.394  1.00  0.00      RA0  N
ATOM    135 HH21 ARG A  17      34.328  58.710   2.615  1.00  0.00      RA0  H
ATOM    136 HH22 ARG A  17      33.025  58.546   1.525  1.00  0.00      RA0  H
ATOM    137  C   ARG A  17      28.052  52.692   5.551  1.00  0.00      RA0  C
ATOM    138  O   ARG A  17      28.424  51.601   5.152  1.00  0.00      RA0  O
ATOM    139  N   MSE A  18      26.942  52.849   6.263  1.00  0.00      RA0  N
ATOM    140  H   MSE A  18      26.565  53.766   6.385  1.00  0.00      RA0  H
ATOM    141  CA  MSE A  18      26.193  51.711   6.787  1.00  0.00      RA0  C
ATOM    142  CB  MSE A  18      25.446  52.093   8.064  1.00  0.00      RA0  C
ATOM    143  CG  MSE A  18      26.320  52.609   9.203  1.00  0.00      RA0  C
ATOM    144  SE  MSE A  18      27.430  51.361   9.861  1.00  0.00      RA0  S
ATOM    145  CE  MSE A  18      27.928  52.275  11.327  1.00  0.00      RA0  C
ATOM    146  C   MSE A  18      25.153  51.143   5.804  1.00  0.00      RA0  C
ATOM    147  O   MSE A  18      24.553  51.880   5.013  1.00  0.00      RA0  O
ATOM    148  N   VAL A  19      24.946  49.837   5.891  1.00  0.00      RA0  N
ATOM    149  H   VAL A  19      25.460  49.258   6.529  1.00  0.00      RA0  H
ATOM    150  CA  VAL A  19      23.825  49.171   5.232  1.00  0.00      RA0  C
ATOM    151  CB  VAL A  19      24.276  48.433   3.966  1.00  0.00      RA0  C
ATOM    152  CG1 VAL A  19      24.674  49.388   2.839  1.00  0.00      RA0  C
ATOM    153  CG2 VAL A  19      25.377  47.424   4.299  1.00  0.00      RA0  C
ATOM    154  C   VAL A  19      23.218  48.169   6.201  1.00  0.00      RA0  C
ATOM    155  O   VAL A  19      23.788  47.884   7.248  1.00  0.00      RA0  O
ATOM    156  N   ASP A  20      22.059  47.624   5.854  1.00  0.00      RA0  N
ATOM    157  H   ASP A  20      21.676  47.750   4.943  1.00  0.00      RA0  H
ATOM    158  CA  ASP A  20      21.501  46.561   6.663  1.00  0.00      RA0  C
ATOM    159  CB  ASP A  20      20.003  46.350   6.490  1.00  0.00      RA0  C
ATOM    160  CG  ASP A  20      19.704  45.120   7.321  1.00  0.00      RA0  C
ATOM    161  OD1 ASP A  20      19.931  45.186   8.520  1.00  0.00      RA0  O
ATOM    162  OD2 ASP A  20      19.335  44.075   6.784  1.00  0.00      RA0  O
ATOM    163  C   ASP A  20      22.132  45.251   6.279  1.00  0.00      RA0  C
ATOM    164  O   ASP A  20      22.216  44.922   5.097  1.00  0.00      RA0  O
ATOM    165  N   PHE A  21      22.592  44.496   7.272  1.00  0.00      RA0  N
ATOM    166  H   PHE A  21      22.306  44.766   8.190  1.00  0.00      RA0  H
ATOM    167  CA  PHE A  21      23.096  43.151   7.053  1.00  0.00      RA0  C
ATOM    168  CB  PHE A  21      24.582  43.112   7.390  1.00  0.00      RA0  C
ATOM    169  CG  PHE A  21      25.235  41.911   6.756  1.00  0.00      RA0  C
ATOM    170  CD1 PHE A  21      24.972  41.602   5.427  1.00  0.00      RA0  C
ATOM    171  CD2 PHE A  21      26.116  41.130   7.493  1.00  0.00      RA0  C
ATOM    172  CE1 PHE A  21      25.611  40.525   4.825  1.00  0.00      RA0  C
ATOM    173  CE2 PHE A  21      26.754  40.053   6.890  1.00  0.00      RA0  C
ATOM    174  CZ  PHE A  21      26.511  39.757   5.554  1.00  0.00      RA0  C
ATOM    175  C   PHE A  21      22.320  42.193   7.937  1.00  0.00      RA0  C
ATOM    176  O   PHE A  21      22.596  42.069   9.137  1.00  0.00      RA0  O
ATOM    177  N   HIS A  22      21.303  41.559   7.363  1.00  0.00      RA0  N
ATOM    178  H   HIS A  22      20.984  41.946   6.497  1.00  0.00      RA0  H
ATOM    179  CA  HIS A  22      20.471  40.614   8.117  1.00  0.00      RA0  C
ATOM    180  CB  HIS A  22      21.198  39.306   8.448  1.00  0.00      RA0  C
ATOM    181  CG  HIS A  22      22.015  38.792   7.290  1.00  0.00      RA0  C
ATOM    182  ND1 HIS A  22      21.562  38.650   6.030  1.00  0.00      RA0  N
ATOM    183  HD1 HIS A  22      20.666  38.873   5.701  1.00  0.00      RA0  H
ATOM    184  CD2 HIS A  22      23.345  38.368   7.342  1.00  0.00      RA0  C
ATOM    185  NE2 HIS A  22      23.691  37.965   6.097  1.00  0.00      RA0  N
ATOM    186  CE1 HIS A  22      22.596  38.138   5.288  1.00  0.00      RA0  C
ATOM    187  C   HIS A  22      19.960  41.183   9.440  1.00  0.00      RA0  C
ATOM    188  O   HIS A  22      19.955  40.491  10.463  1.00  0.00      RA0  O
ATOM    189  N   GLY A  23      19.505  42.437   9.388  1.00  0.00      RA0  N
ATOM    190  H   GLY A  23      19.615  43.020   8.573  1.00  0.00      RA0  H
ATOM    191  CA  GLY A  23      18.932  43.124  10.542  1.00  0.00      RA0  C
ATOM    192  C   GLY A  23      19.890  43.995  11.343  1.00  0.00      RA0  C
ATOM    193  O   GLY A  23      19.437  44.796  12.172  1.00  0.00      RA0  O
ATOM    194  N   TRP A  24      21.199  43.837  11.104  1.00  0.00      RA0  N
ATOM    195  H   TRP A  24      21.472  43.275  10.322  1.00  0.00      RA0  H
ATOM    196  CA  TRP A  24      22.255  44.642  11.761  1.00  0.00      RA0  C
ATOM    197  CB  TRP A  24      23.522  43.825  12.013  1.00  0.00      RA0  C
ATOM    198  CG  TRP A  24      23.335  42.672  12.965  1.00  0.00      RA0  C
ATOM    199  CD2 TRP A  24      23.852  42.552  14.307  1.00  0.00      RA0  C
ATOM    200  CE2 TRP A  24      23.489  41.276  14.792  1.00  0.00      RA0  C
ATOM    201  CE3 TRP A  24      24.594  43.408  15.111  1.00  0.00      RA0  C
ATOM    202  CD1 TRP A  24      22.682  41.458  12.714  1.00  0.00      RA0  C
ATOM    203  NE1 TRP A  24      22.774  40.633  13.789  1.00  0.00      RA0  N
ATOM    204  HE1 TRP A  24      22.431  39.712  13.824  1.00  0.00      RA0  H
ATOM    205  CZ2 TRP A  24      23.876  40.887  16.069  1.00  0.00      RA0  C
ATOM    206  CZ3 TRP A  24      24.976  43.006  16.385  1.00  0.00      RA0  C
ATOM    207  CH2 TRP A  24      24.619  41.752  16.864  1.00  0.00      RA0  C
ATOM    208  C   TRP A  24      22.688  45.819  10.866  1.00  0.00      RA0  C
ATOM    209  O   TRP A  24      22.888  45.636   9.658  1.00  0.00      RA0  O
ATOM    210  N   MSE A  25      22.893  46.987  11.457  1.00  0.00      RA0  N
ATOM    211  H   MSE A  25      22.787  47.042  12.446  1.00  0.00      RA0  H
ATOM    212  CA  MSE A  25      23.476  48.111  10.726  1.00  0.00      RA0  C
ATOM    213  CB  MSE A  25      22.976  49.439  11.285  1.00  0.00      RA0  C
ATOM    214  CG  MSE A  25      21.482  49.597  11.015  1.00  0.00      RA0  C
ATOM    215  SE  MSE A  25      21.126  49.601   9.251  1.00  0.00      RA0  S
ATOM    216  CE  MSE A  25      19.369  49.221   9.349  1.00  0.00      RA0  C
ATOM    217  C   MSE A  25      24.996  47.992  10.758  1.00  0.00      RA0  C
ATOM    218  O   MSE A  25      25.620  48.212  11.805  1.00  0.00      RA0  O
ATOM    219  N   MSE A  26      25.570  47.665   9.596  1.00  0.00      RA0  N
ATOM    220  H   MSE A  26      25.003  47.595   8.769  1.00  0.00      RA0  H
ATOM    221  CA  MSE A  26      26.991  47.305   9.476  1.00  0.00      RA0  C
ATOM    222  CB  MSE A  26      27.115  45.805   9.183  1.00  0.00      RA0  C
ATOM    223  CG  MSE A  26      26.560  44.890  10.271  1.00  0.00      RA0  C
ATOM    224  SE  MSE A  26      27.447  45.028  11.827  1.00  0.00      RA0  S
ATOM    225  CE  MSE A  26      29.014  44.355  11.255  1.00  0.00      RA0  C
ATOM    226  C   MSE A  26      27.654  48.087   8.358  1.00  0.00      RA0  C
ATOM    227  O   MSE A  26      27.010  48.437   7.362  1.00  0.00      RA0  O
ATOM    228  N   PRO A  27      28.947  48.385   8.499  1.00  0.00      RA0  N
ATOM    229  CD  PRO A  27      29.790  48.116   9.654  1.00  0.00      RA0  C
ATOM    230  CA  PRO A  27      29.642  49.103   7.432  1.00  0.00      RA0  C
ATOM    231  CB  PRO A  27      31.016  49.386   8.040  1.00  0.00      RA0  C
ATOM    232  CG  PRO A  27      30.865  49.182   9.544  1.00  0.00      RA0  C
ATOM    233  C   PRO A  27      29.809  48.337   6.132  1.00  0.00      RA0  C
ATOM    234  O   PRO A  27      30.370  47.255   6.112  1.00  0.00      RA0  O
ATOM    235  N   LEU A  28      29.304  48.907   5.043  1.00  0.00      RA0  N
ATOM    236  H   LEU A  28      28.809  49.771   5.140  1.00  0.00      RA0  H
ATOM    237  CA  LEU A  28      29.578  48.382   3.716  1.00  0.00      RA0  C
ATOM    238  CB  LEU A  28      28.650  49.021   2.687  1.00  0.00      RA0  C
ATOM    239  CG  LEU A  28      28.781  48.382   1.304  1.00  0.00      RA0  C
ATOM    240  CD1 LEU A  28      28.434  46.893   1.335  1.00  0.00      RA0  C
ATOM    241  CD2 LEU A  28      27.973  49.137   0.249  1.00  0.00      RA0  C
ATOM    242  C   LEU A  28      31.047  48.677   3.374  1.00  0.00      RA0  C
ATOM    243  O   LEU A  28      31.740  47.875   2.750  1.00  0.00      RA0  O
ATOM    244  N   HIS A  29      31.473  49.864   3.749  1.00  0.00      RA0  N
ATOM    245  H   HIS A  29      30.892  50.526   4.227  1.00  0.00      RA0  H
ATOM    246  CA  HIS A  29      32.866  50.280   3.592  1.00  0.00      RA0  C
ATOM    247  CB  HIS A  29      33.250  50.547   2.127  1.00  0.00      RA0  C
ATOM    248  CG  HIS A  29      32.273  51.474   1.449  1.00  0.00      RA0  C
ATOM    249  ND1 HIS A  29      31.245  51.048   0.694  1.00  0.00      RA0  N
ATOM    250  HD1 HIS A  29      31.020  50.113   0.491  1.00  0.00      RA0  H
ATOM    251  CD2 HIS A  29      32.270  52.869   1.464  1.00  0.00      RA0  C
ATOM    252  NE2 HIS A  29      31.228  53.285   0.708  1.00  0.00      RA0  N
ATOM    253  CE1 HIS A  29      30.594  52.163   0.233  1.00  0.00      RA0  C
ATOM    254  C   HIS A  29      33.078  51.495   4.461  1.00  0.00      RA0  C
ATOM    255  O   HIS A  29      32.143  52.009   5.054  1.00  0.00      RA0  O
ATOM    256  N   TYR A  30      34.310  51.984   4.483  1.00  0.00      RA0  N
ATOM    257  H   TYR A  30      35.065  51.472   4.046  1.00  0.00      RA0  H
ATOM    258  CA  TYR A  30      34.651  53.153   5.285  1.00  0.00      RA0  C
ATOM    259  CB  TYR A  30      35.694  52.802   6.347  1.00  0.00      RA0  C
ATOM    260  CG  TYR A  30      35.188  51.808   7.365  1.00  0.00      RA0  C
ATOM    261  CD1 TYR A  30      35.234  50.443   7.106  1.00  0.00      RA0  C
ATOM    262  CE1 TYR A  30      34.867  49.538   8.095  1.00  0.00      RA0  C
ATOM    263  CD2 TYR A  30      34.712  52.268   8.585  1.00  0.00      RA0  C
ATOM    264  CE2 TYR A  30      34.350  51.365   9.576  1.00  0.00      RA0  C
ATOM    265  CZ  TYR A  30      34.458  50.001   9.340  1.00  0.00      RA0  C
ATOM    266  OH  TYR A  30      34.166  49.108  10.350  1.00  0.00      RA0  O
ATOM    267  HH  TYR A  30      34.293  48.223  10.024  1.00  0.00      RA0  H
ATOM    268  C   TYR A  30      35.253  54.249   4.414  1.00  0.00      RA0  C
ATOM    269  O   TYR A  30      35.986  55.144   4.908  1.00  0.00      RA0  O
ATOM    270  N   GLY A  31      34.939  54.191   3.122  1.00  0.00      RA0  N
ATOM    271  H   GLY A  31      34.419  53.411   2.780  1.00  0.00      RA0  H
ATOM    272  CA  GLY A  31      35.396  55.192   2.164  1.00  0.00      RA0  C
ATOM    273  C   GLY A  31      35.870  54.611   0.843  1.00  0.00      RA0  C
ATOM    274  O   GLY A  31      35.830  55.287  -0.186  1.00  0.00      RA0  O
ATOM    275  N   SER A  32      36.371  53.386   0.873  1.00  0.00      RA0  N
ATOM    276  H   SER A  32      36.528  52.849   1.708  1.00  0.00      RA0  H
ATOM    277  CA  SER A  32      36.822  52.713  -0.340  1.00  0.00      RA0  C
ATOM    278  CB  SER A  32      38.171  53.309  -0.768  1.00  0.00      RA0  C
ATOM    279  OG  SER A  32      38.559  52.859  -2.074  1.00  0.00      RA0  O
ATOM    280  HG  SER A  32      39.463  53.141  -2.159  1.00  0.00      RA0  H
ATOM    281  C   SER A  32      36.839  51.207  -0.179  1.00  0.00      RA0  C
ATOM    282  O   SER A  32      37.762  50.674   0.427  1.00  0.00      RA0  O
ATOM    283  N   GLN A  33      35.845  50.502  -0.721  1.00  0.00      RA0  N
ATOM    284  H   GLN A  33      35.124  50.977  -1.222  1.00  0.00      RA0  H
ATOM    285  CA  GLN A  33      35.849  49.061  -0.607  1.00  0.00      RA0  C
ATOM    286  CB  GLN A  33      34.514  48.405  -0.965  1.00  0.00      RA0  C
ATOM    287  CG  GLN A  33      34.221  48.252  -2.455  1.00  0.00      RA0  C
ATOM    288  CD  GLN A  33      32.973  47.407  -2.582  1.00  0.00      RA0  C
ATOM    289  OE1 GLN A  33      31.971  47.648  -1.919  1.00  0.00      RA0  O
ATOM    290  NE2 GLN A  33      33.103  46.383  -3.445  1.00  0.00      RA0  N
ATOM    291 HE21 GLN A  33      33.951  46.237  -3.957  1.00  0.00      RA0  H
ATOM    292 HE22 GLN A  33      32.356  45.735  -3.601  1.00  0.00      RA0  H
ATOM    293  C   GLN A  33      37.031  48.413  -1.333  1.00  0.00      RA0  C
ATOM    294  O   GLN A  33      37.523  47.372  -0.893  1.00  0.00      RA0  O
ATOM    295  N   ILE A  34      37.509  49.068  -2.395  1.00  0.00      RA0  N
ATOM    296  H   ILE A  34      37.151  49.976  -2.601  1.00  0.00      RA0  H
ATOM    297  CA  ILE A  34      38.654  48.569  -3.148  1.00  0.00      RA0  C
ATOM    298  CB  ILE A  34      38.803  49.358  -4.449  1.00  0.00      RA0  C
ATOM    299  CG2 ILE A  34      39.996  48.868  -5.268  1.00  0.00      RA0  C
ATOM    300  CG1 ILE A  34      37.504  49.294  -5.255  1.00  0.00      RA0  C
ATOM    301  CD1 ILE A  34      37.156  47.868  -5.693  1.00  0.00      RA0  C
ATOM    302  C   ILE A  34      39.923  48.647  -2.283  1.00  0.00      RA0  C
ATOM    303  O   ILE A  34      40.670  47.668  -2.171  1.00  0.00      RA0  O
ATOM    304  N   ASP A  35      40.147  49.782  -1.638  1.00  0.00      RA0  N
ATOM    305  H   ASP A  35      39.465  50.513  -1.594  1.00  0.00      RA0  H
ATOM    306  CA  ASP A  35      41.325  49.899  -0.740  1.00  0.00      RA0  C
ATOM    307  CB  ASP A  35      41.772  51.330  -0.380  1.00  0.00      RA0  C
ATOM    308  CG  ASP A  35      41.200  51.756   0.948  1.00  0.00      RA0  C
ATOM    309  OD1 ASP A  35      41.911  52.227   1.826  1.00  0.00      RA0  O
ATOM    310  OD2 ASP A  35      40.012  51.629   1.130  1.00  0.00      RA0  O
ATOM    311  C   ASP A  35      41.294  48.934   0.434  1.00  0.00      RA0  C
ATOM    312  O   ASP A  35      42.322  48.467   0.867  1.00  0.00      RA0  O
ATOM    313  N   GLU A  36      40.101  48.658   0.971  1.00  0.00      RA0  N
ATOM    314  H   GLU A  36      39.331  49.229   0.671  1.00  0.00      RA0  H
ATOM    315  CA  GLU A  36      39.930  47.753   2.067  1.00  0.00      RA0  C
ATOM    316  CB  GLU A  36      38.471  47.896   2.544  1.00  0.00      RA0  C
ATOM    317  CG  GLU A  36      38.363  49.098   3.489  1.00  0.00      RA0  C
ATOM    318  CD  GLU A  36      37.033  49.840   3.490  1.00  0.00      RA0  C
ATOM    319  OE1 GLU A  36      35.988  49.203   3.619  1.00  0.00      RA0  O
ATOM    320  OE2 GLU A  36      37.056  51.077   3.403  1.00  0.00      RA0  O
ATOM    321  C   GLU A  36      40.307  46.333   1.615  1.00  0.00      RA0  C
ATOM    322  O   GLU A  36      41.005  45.602   2.312  1.00  0.00      RA0  O
ATOM    323  N   HIS A  37      39.879  45.973   0.420  1.00  0.00      RA0  N
ATOM    324  H   HIS A  37      39.310  46.615  -0.099  1.00  0.00      RA0  H
ATOM    325  CA  HIS A  37      40.215  44.681  -0.162  1.00  0.00      RA0  C
ATOM    326  CB  HIS A  37      39.547  44.556  -1.530  1.00  0.00      RA0  C
ATOM    327  CG  HIS A  37      39.747  43.171  -2.088  1.00  0.00      RA0  C
ATOM    328  ND1 HIS A  37      38.760  42.262  -2.162  1.00  0.00      RA0  N
ATOM    329  HD1 HIS A  37      37.828  42.387  -1.868  1.00  0.00      RA0  H
ATOM    330  CD2 HIS A  37      40.918  42.614  -2.609  1.00  0.00      RA0  C
ATOM    331  NE2 HIS A  37      40.625  41.354  -2.995  1.00  0.00      RA0  N
ATOM    332  CE1 HIS A  37      39.302  41.136  -2.727  1.00  0.00      RA0  C
ATOM    333  C   HIS A  37      41.729  44.562  -0.269  1.00  0.00      RA0  C
ATOM    334  O   HIS A  37      42.311  43.566   0.198  1.00  0.00      RA0  O
ATOM    335  N   HIS A  38      42.358  45.585  -0.838  1.00  0.00      RA0  N
ATOM    336  H   HIS A  38      41.832  46.384  -1.141  1.00  0.00      RA0  H
ATOM    337  CA  HIS A  38      43.808  45.520  -1.079  1.00  0.00      RA0  C
ATOM    338  CB  HIS A  38      44.279  46.651  -1.987  1.00  0.00      RA0  C
ATOM    339  CG  HIS A  38      43.778  46.445  -3.394  1.00  0.00      RA0  C
ATOM    340  ND1 HIS A  38      43.811  45.269  -4.051  1.00  0.00      RA0  N
ATOM    341  HD1 HIS A  38      44.138  44.406  -3.719  1.00  0.00      RA0  H
ATOM    342  CD2 HIS A  38      43.232  47.416  -4.236  1.00  0.00      RA0  C
ATOM    343  NE2 HIS A  38      42.937  46.814  -5.412  1.00  0.00      RA0  N
ATOM    344  CE1 HIS A  38      43.294  45.495  -5.300  1.00  0.00      RA0  C
ATOM    345  C   HIS A  38      44.615  45.560   0.230  1.00  0.00      RA0  C
ATOM    346  O   HIS A  38      45.719  44.999   0.309  1.00  0.00      RA0  O
ATOM    347  N   ALA A  39      44.057  46.171   1.266  1.00  0.00      RA0  N
ATOM    348  H   ALA A  39      43.195  46.668   1.148  1.00  0.00      RA0  H
ATOM    349  CA  ALA A  39      44.681  46.177   2.596  1.00  0.00      RA0  C
ATOM    350  CB  ALA A  39      43.873  47.029   3.577  1.00  0.00      RA0  C
ATOM    351  C   ALA A  39      44.804  44.774   3.160  1.00  0.00      RA0  C
ATOM    352  O   ALA A  39      45.803  44.428   3.774  1.00  0.00      RA0  O
ATOM    353  N   VAL A  40      43.775  43.962   2.980  1.00  0.00      RA0  N
ATOM    354  H   VAL A  40      42.982  44.274   2.450  1.00  0.00      RA0  H
ATOM    355  CA  VAL A  40      43.819  42.610   3.499  1.00  0.00      RA0  C
ATOM    356  CB  VAL A  40      42.426  41.993   3.519  1.00  0.00      RA0  C
ATOM    357  CG1 VAL A  40      42.461  40.550   4.020  1.00  0.00      RA0  C
ATOM    358  CG2 VAL A  40      41.497  42.865   4.366  1.00  0.00      RA0  C
ATOM    359  C   VAL A  40      44.815  41.795   2.686  1.00  0.00      RA0  C
ATOM    360  O   VAL A  40      45.540  40.958   3.235  1.00  0.00      RA0  O
ATOM    361  N   ARG A  41      44.833  42.021   1.384  1.00  0.00      RA0  N
ATOM    362  H   ARG A  41      44.208  42.699   0.994  1.00  0.00      RA0  H
ATOM    363  CA  ARG A  41      45.711  41.256   0.514  1.00  0.00      RA0  C
ATOM    364  CB  ARG A  41      45.376  41.519  -0.955  1.00  0.00      RA0  C
ATOM    365  CG  ARG A  41      44.046  40.934  -1.429  1.00  0.00      RA0  C
ATOM    366  CD  ARG A  41      44.042  39.405  -1.503  1.00  0.00      RA0  C
ATOM    367  NE  ARG A  41      42.764  38.923  -2.025  1.00  0.00      RA0  N
ATOM    368  HE  ARG A  41      42.389  39.373  -2.853  1.00  0.00      RA0  H
ATOM    369  CZ  ARG A  41      42.113  37.915  -1.374  1.00  0.00      RA0  C
ATOM    370  NH1 ARG A  41      42.698  37.299  -0.332  1.00  0.00      RA0  N
ATOM    371 HH11 ARG A  41      42.217  36.613   0.225  1.00  0.00      RA0  H
ATOM    372 HH12 ARG A  41      43.659  37.464  -0.054  1.00  0.00      RA0  H
ATOM    373  NH2 ARG A  41      40.883  37.549  -1.781  1.00  0.00      RA0  N
ATOM    374 HH21 ARG A  41      40.302  36.875  -1.311  1.00  0.00      RA0  H
ATOM    375 HH22 ARG A  41      40.519  37.968  -2.630  1.00  0.00      RA0  H
ATOM    376  C   ARG A  41      47.191  41.564   0.743  1.00  0.00      RA0  C
ATOM    377  O   ARG A  41      48.022  40.713   0.488  1.00  0.00      RA0  O
ATOM    378  N   THR A  42      47.504  42.765   1.203  1.00  0.00      RA0  N
ATOM    379  H   THR A  42      46.801  43.438   1.429  1.00  0.00      RA0  H
ATOM    380  CA  THR A  42      48.920  43.214   1.247  1.00  0.00      RA0  C
ATOM    381  CB  THR A  42      49.234  44.244   0.153  1.00  0.00      RA0  C
ATOM    382  OG1 THR A  42      48.281  45.306   0.142  1.00  0.00      RA0  O
ATOM    383  HG1 THR A  42      47.443  44.915  -0.070  1.00  0.00      RA0  H
ATOM    384  CG2 THR A  42      49.297  43.588  -1.228  1.00  0.00      RA0  C
ATOM    385  C   THR A  42      49.447  43.592   2.627  1.00  0.00      RA0  C
ATOM    386  O   THR A  42      50.678  43.744   2.797  1.00  0.00      RA0  O
ATOM    387  N   ASP A  43      48.563  43.801   3.601  1.00  0.00      RA0  N
ATOM    388  H   ASP A  43      47.579  43.653   3.493  1.00  0.00      RA0  H
ATOM    389  CA  ASP A  43      49.004  44.310   4.898  1.00  0.00      RA0  C
ATOM    390  CB  ASP A  43      49.094  45.841   4.899  1.00  0.00      RA0  C
ATOM    391  CG  ASP A  43      49.611  46.325   6.242  1.00  0.00      RA0  C
ATOM    392  OD1 ASP A  43      50.085  45.523   7.040  1.00  0.00      RA0  O
ATOM    393  OD2 ASP A  43      49.505  47.510   6.538  1.00  0.00      RA0  O
ATOM    394  C   ASP A  43      48.089  43.764   6.004  1.00  0.00      RA0  C
ATOM    395  O   ASP A  43      48.233  42.591   6.395  1.00  0.00      RA0  O
ATOM    396  N   ALA A  44      47.140  44.565   6.489  1.00  0.00      RA0  N
ATOM    397  H   ALA A  44      46.988  45.498   6.158  1.00  0.00      RA0  H
ATOM    398  CA  ALA A  44      46.194  44.086   7.503  1.00  0.00      RA0  C
ATOM    399  CB  ALA A  44      46.794  44.191   8.904  1.00  0.00      RA0  C
ATOM    400  C   ALA A  44      44.907  44.912   7.458  1.00  0.00      RA0  C
ATOM    401  O   ALA A  44      44.949  46.151   7.470  1.00  0.00      RA0  O
ATOM    402  N   GLY A  45      43.784  44.199   7.443  1.00  0.00      RA0  N
ATOM    403  H   GLY A  45      43.811  43.197   7.428  1.00  0.00      RA0  H
ATOM    404  CA  GLY A  45      42.471  44.813   7.598  1.00  0.00      RA0  C
ATOM    405  C   GLY A  45      41.689  44.078   8.662  1.00  0.00      RA0  C
ATOM    406  O   GLY A  45      42.001  42.941   8.989  1.00  0.00      RA0  O
ATOM    407  N   MSE A  46      40.634  44.695   9.171  1.00  0.00      RA0  N
ATOM    408  H   MSE A  46      40.381  45.620   8.872  1.00  0.00      RA0  H
ATOM    409  CA  MSE A  46      39.783  44.020  10.113  1.00  0.00      RA0  C
ATOM    410  CB  MSE A  46      40.166  44.381  11.545  1.00  0.00      RA0  C
ATOM    411  CG  MSE A  46      39.996  45.871  11.817  1.00  0.00      RA0  C
ATOM    412  SE  MSE A  46      40.451  46.310  13.494  1.00  0.00      RA0  S
ATOM    413  CE  MSE A  46      40.461  48.086  13.246  1.00  0.00      RA0  C
ATOM    414  C   MSE A  46      38.309  44.298   9.904  1.00  0.00      RA0  C
ATOM    415  O   MSE A  46      37.922  45.360   9.435  1.00  0.00      RA0  O
ATOM    416  N   PHE A  47      37.522  43.309  10.307  1.00  0.00      RA0  N
ATOM    417  H   PHE A  47      37.929  42.536  10.798  1.00  0.00      RA0  H
ATOM    418  CA  PHE A  47      36.079  43.300  10.121  1.00  0.00      RA0  C
ATOM    419  CB  PHE A  47      35.637  42.149   9.212  1.00  0.00      RA0  C
ATOM    420  CG  PHE A  47      36.370  42.137   7.894  1.00  0.00      RA0  C
ATOM    421  CD1 PHE A  47      37.573  41.450   7.772  1.00  0.00      RA0  C
ATOM    422  CD2 PHE A  47      35.829  42.797   6.798  1.00  0.00      RA0  C
ATOM    423  CE1 PHE A  47      38.236  41.421   6.552  1.00  0.00      RA0  C
ATOM    424  CE2 PHE A  47      36.489  42.763   5.577  1.00  0.00      RA0  C
ATOM    425  CZ  PHE A  47      37.690  42.076   5.456  1.00  0.00      RA0  C
ATOM    426  C   PHE A  47      35.406  43.063  11.465  1.00  0.00      RA0  C
ATOM    427  O   PHE A  47      35.855  42.232  12.288  1.00  0.00      RA0  O
ATOM    428  N   ASP A  48      34.328  43.799  11.710  1.00  0.00      RA0  N
ATOM    429  H   ASP A  48      33.953  44.391  11.000  1.00  0.00      RA0  H
ATOM    430  CA  ASP A  48      33.477  43.515  12.842  1.00  0.00      RA0  C
ATOM    431  CB  ASP A  48      32.502  44.625  13.193  1.00  0.00      RA0  C
ATOM    432  CG  ASP A  48      31.655  44.040  14.299  1.00  0.00      RA0  C
ATOM    433  OD1 ASP A  48      32.239  43.436  15.180  1.00  0.00      RA0  O
ATOM    434  OD2 ASP A  48      30.431  44.118  14.274  1.00  0.00      RA0  O
ATOM    435  C   ASP A  48      32.610  42.324  12.472  1.00  0.00      RA0  C
ATOM    436  O   ASP A  48      31.790  42.437  11.560  1.00  0.00      RA0  O
ATOM    437  N   VAL A  49      32.811  41.207  13.143  1.00  0.00      RA0  N
ATOM    438  H   VAL A  49      33.381  41.266  13.969  1.00  0.00      RA0  H
ATOM    439  CA  VAL A  49      31.989  40.024  12.914  1.00  0.00      RA0  C
ATOM    440  CB  VAL A  49      32.844  38.861  12.417  1.00  0.00      RA0  C
ATOM    441  CG1 VAL A  49      33.204  39.094  10.954  1.00  0.00      RA0  C
ATOM    442  CG2 VAL A  49      34.098  38.666  13.265  1.00  0.00      RA0  C
ATOM    443  C   VAL A  49      31.198  39.673  14.179  1.00  0.00      RA0  C
ATOM    444  O   VAL A  49      30.904  38.514  14.425  1.00  0.00      RA0  O
ATOM    445  N   SER A  50      30.753  40.704  14.897  1.00  0.00      RA0  N
ATOM    446  H   SER A  50      31.007  41.652  14.672  1.00  0.00      RA0  H
ATOM    447  CA  SER A  50      29.992  40.524  16.126  1.00  0.00      RA0  C
ATOM    448  CB  SER A  50      30.058  41.782  16.986  1.00  0.00      RA0  C
ATOM    449  OG  SER A  50      31.418  41.999  17.373  1.00  0.00      RA0  O
ATOM    450  HG  SER A  50      31.787  42.546  16.681  1.00  0.00      RA0  H
ATOM    451  C   SER A  50      28.561  40.100  15.828  1.00  0.00      RA0  C
ATOM    452  O   SER A  50      27.840  39.673  16.732  1.00  0.00      RA0  O
ATOM    453  N   HIS A  51      28.182  40.234  14.568  1.00  0.00      RA0  N
ATOM    454  H   HIS A  51      28.820  40.662  13.932  1.00  0.00      RA0  H
ATOM    455  CA  HIS A  51      26.905  39.713  14.046  1.00  0.00      RA0  C
ATOM    456  CB  HIS A  51      26.579  40.331  12.681  1.00  0.00      RA0  C
ATOM    457  CG  HIS A  51      27.291  39.598  11.569  1.00  0.00      RA0  C
ATOM    458  ND1 HIS A  51      26.646  38.850  10.658  1.00  0.00      RA0  N
ATOM    459  HD1 HIS A  51      25.674  38.741  10.600  1.00  0.00      RA0  H
ATOM    460  CD2 HIS A  51      28.662  39.563  11.292  1.00  0.00      RA0  C
ATOM    461  NE2 HIS A  51      28.833  38.778  10.200  1.00  0.00      RA0  N
ATOM    462  CE1 HIS A  51      27.594  38.339   9.809  1.00  0.00      RA0  C
ATOM    463  C   HIS A  51      26.854  38.188  14.001  1.00  0.00      RA0  C
ATOM    464  O   HIS A  51      25.781  37.616  13.793  1.00  0.00      RA0  O
ATOM    465  N   MSE A  52      27.981  37.529  14.208  1.00  0.00      RA0  N
ATOM    466  H   MSE A  52      28.811  37.987  14.530  1.00  0.00      RA0  H
ATOM    467  CA  MSE A  52      27.973  36.092  14.266  1.00  0.00      RA0  C
ATOM    468  CB  MSE A  52      29.259  35.504  13.684  1.00  0.00      RA0  C
ATOM    469  CG  MSE A  52      29.477  35.929  12.231  1.00  0.00      RA0  C
ATOM    470  SE  MSE A  52      30.917  35.170  11.463  1.00  0.00      RA0  S
ATOM    471  CE  MSE A  52      30.289  33.486  11.370  1.00  0.00      RA0  C
ATOM    472  C   MSE A  52      27.752  35.628  15.676  1.00  0.00      RA0  C
ATOM    473  O   MSE A  52      28.115  36.314  16.642  1.00  0.00      RA0  O
ATOM    474  N   THR A  53      27.146  34.449  15.781  1.00  0.00      RA0  N
ATOM    475  H   THR A  53      26.967  33.888  14.995  1.00  0.00      RA0  H
ATOM    476  CA  THR A  53      26.714  33.896  17.062  1.00  0.00      RA0  C
ATOM    477  CB  THR A  53      25.290  33.442  16.821  1.00  0.00      RA0  C
ATOM    478  OG1 THR A  53      24.511  34.601  16.482  1.00  0.00      RA0  O
ATOM    479  HG1 THR A  53      24.967  35.016  15.755  1.00  0.00      RA0  H
ATOM    480  CG2 THR A  53      24.698  32.672  18.000  1.00  0.00      RA0  C
ATOM    481  C   THR A  53      27.675  32.794  17.498  1.00  0.00      RA0  C
ATOM    482  O   THR A  53      27.947  31.852  16.754  1.00  0.00      RA0  O
ATOM    483  N   ILE A  54      28.219  32.942  18.699  1.00  0.00      RA0  N
ATOM    484  H   ILE A  54      27.928  33.701  19.283  1.00  0.00      RA0  H
ATOM    485  CA  ILE A  54      29.060  31.923  19.308  1.00  0.00      RA0  C
ATOM    486  CB  ILE A  54      30.195  32.599  20.071  1.00  0.00      RA0  C
ATOM    487  CG2 ILE A  54      31.088  31.575  20.767  1.00  0.00      RA0  C
ATOM    488  CG1 ILE A  54      30.978  33.521  19.137  1.00  0.00      RA0  C
ATOM    489  CD1 ILE A  54      32.049  34.324  19.874  1.00  0.00      RA0  C
ATOM    490  C   ILE A  54      28.161  31.103  20.242  1.00  0.00      RA0  C
ATOM    491  O   ILE A  54      27.425  31.665  21.073  1.00  0.00      RA0  O
ATOM    492  N   VAL A  55      28.184  29.787  20.052  1.00  0.00      RA0  N
ATOM    493  H   VAL A  55      28.853  29.374  19.434  1.00  0.00      RA0  H
ATOM    494  CA  VAL A  55      27.349  28.884  20.811  1.00  0.00      RA0  C
ATOM    495  CB  VAL A  55      26.453  28.086  19.863  1.00  0.00      RA0  C
ATOM    496  CG1 VAL A  55      25.564  27.118  20.639  1.00  0.00      RA0  C
ATOM    497  CG2 VAL A  55      25.652  29.007  18.942  1.00  0.00      RA0  C
ATOM    498  C   VAL A  55      28.281  27.951  21.538  1.00  0.00      RA0  C
ATOM    499  O   VAL A  55      29.040  27.205  20.907  1.00  0.00      RA0  O
ATOM    500  N   ASP A  56      28.211  27.986  22.860  1.00  0.00      RA0  N
ATOM    501  H   ASP A  56      27.577  28.599  23.318  1.00  0.00      RA0  H
ATOM    502  CA  ASP A  56      28.956  27.048  23.671  1.00  0.00      RA0  C
ATOM    503  CB  ASP A  56      29.437  27.725  24.976  1.00  0.00      RA0  C
ATOM    504  CG  ASP A  56      30.528  28.782  24.775  1.00  0.00      RA0  C
ATOM    505  OD1 ASP A  56      30.969  29.001  23.655  1.00  0.00      RA0  O
ATOM    506  OD2 ASP A  56      30.975  29.400  25.746  1.00  0.00      RA0  O
ATOM    507  C   ASP A  56      28.116  25.828  24.017  1.00  0.00      RA0  C
ATOM    508  O   ASP A  56      26.960  25.950  24.410  1.00  0.00      RA0  O
ATOM    509  N   LEU A  57      28.729  24.659  23.855  1.00  0.00      RA0  N
ATOM    510  H   LEU A  57      29.703  24.643  23.624  1.00  0.00      RA0  H
ATOM    511  CA  LEU A  57      28.103  23.379  24.134  1.00  0.00      RA0  C
ATOM    512  CB  LEU A  57      28.128  22.490  22.895  1.00  0.00      RA0  C
ATOM    513  CG  LEU A  57      27.407  23.063  21.679  1.00  0.00      RA0  C
ATOM    514  CD1 LEU A  57      27.518  22.110  20.493  1.00  0.00      RA0  C
ATOM    515  CD2 LEU A  57      25.950  23.413  21.977  1.00  0.00      RA0  C
ATOM    516  C   LEU A  57      28.813  22.653  25.271  1.00  0.00      RA0  C
ATOM    517  O   LEU A  57      30.009  22.434  25.190  1.00  0.00      RA0  O
ATOM    518  N   ARG A  58      28.069  22.237  26.300  1.00  0.00      RA0  N
ATOM    519  H   ARG A  58      27.080  22.408  26.319  1.00  0.00      RA0  H
ATOM    520  CA  ARG A  58      28.656  21.606  27.470  1.00  0.00      RA0  C
ATOM    521  CB  ARG A  58      28.542  22.602  28.596  1.00  0.00      RA0  C
ATOM    522  CG  ARG A  58      29.787  23.450  28.816  1.00  0.00      RA0  C
ATOM    523  CD  ARG A  58      30.019  23.555  30.321  1.00  0.00      RA0  C
ATOM    524  NE  ARG A  58      30.161  22.212  30.882  1.00  0.00      RA0  N
ATOM    525  HE  ARG A  58      30.976  21.672  30.619  1.00  0.00      RA0  H
ATOM    526  CZ  ARG A  58      29.137  21.638  31.582  1.00  0.00      RA0  C
ATOM    527  NH1 ARG A  58      28.020  22.358  31.836  1.00  0.00      RA0  N
ATOM    528 HH11 ARG A  58      27.185  22.037  32.299  1.00  0.00      RA0  H
ATOM    529 HH12 ARG A  58      27.877  23.306  31.502  1.00  0.00      RA0  H
ATOM    530  NH2 ARG A  58      29.254  20.348  31.955  1.00  0.00      RA0  N
ATOM    531 HH21 ARG A  58      28.569  19.851  32.485  1.00  0.00      RA0  H
ATOM    532 HH22 ARG A  58      30.084  19.826  31.666  1.00  0.00      RA0  H
ATOM    533  C   ARG A  58      27.929  20.296  27.806  1.00  0.00      RA0  C
ATOM    534  O   ARG A  58      26.718  20.205  27.682  1.00  0.00      RA0  O
ATOM    535  N   GLY A  59      28.672  19.309  28.271  1.00  0.00      RA0  N
ATOM    536  H   GLY A  59      29.662  19.425  28.407  1.00  0.00      RA0  H
ATOM    537  CA  GLY A  59      28.104  18.014  28.623  1.00  0.00      RA0  C
ATOM    538  C   GLY A  59      29.040  16.897  28.203  1.00  0.00      RA0  C
ATOM    539  O   GLY A  59      29.740  17.010  27.195  1.00  0.00      RA0  O
ATOM    540  N   SER A  60      29.039  15.806  28.966  1.00  0.00      RA0  N
ATOM    541  H   SER A  60      28.419  15.748  29.748  1.00  0.00      RA0  H
ATOM    542  CA  SER A  60      29.957  14.700  28.725  1.00  0.00      RA0  C
ATOM    543  CB  SER A  60      29.773  13.840  29.954  1.00  0.00      RA0  C
ATOM    544  OG  SER A  60      29.392  14.766  30.982  1.00  0.00      RA0  O
ATOM    545  HG  SER A  60      30.075  15.433  31.002  1.00  0.00      RA0  H
ATOM    546  C   SER A  60      29.752  14.043  27.361  1.00  0.00      RA0  C
ATOM    547  O   SER A  60      30.701  13.465  26.814  1.00  0.00      RA0  O
ATOM    548  N   ARG A  61      28.539  14.152  26.803  1.00  0.00      RA0  N
ATOM    549  H   ARG A  61      27.846  14.722  27.240  1.00  0.00      RA0  H
ATOM    550  CA  ARG A  61      28.235  13.580  25.491  1.00  0.00      RA0  C
ATOM    551  CB  ARG A  61      26.830  12.991  25.543  1.00  0.00      RA0  C
ATOM    552  CG  ARG A  61      26.640  12.140  26.803  1.00  0.00      RA0  C
ATOM    553  CD  ARG A  61      25.264  11.481  26.862  1.00  0.00      RA0  C
ATOM    554  NE  ARG A  61      25.061  10.707  25.645  1.00  0.00      RA0  N
ATOM    555  HE  ARG A  61      25.886  10.391  25.153  1.00  0.00      RA0  H
ATOM    556  CZ  ARG A  61      23.826  10.516  25.113  1.00  0.00      RA0  C
ATOM    557  NH1 ARG A  61      22.738  10.931  25.804  1.00  0.00      RA0  N
ATOM    558 HH11 ARG A  61      21.793  10.907  25.444  1.00  0.00      RA0  H
ATOM    559 HH12 ARG A  61      22.832  11.319  26.724  1.00  0.00      RA0  H
ATOM    560  NH2 ARG A  61      23.736   9.932  23.903  1.00  0.00      RA0  N
ATOM    561 HH21 ARG A  61      22.887   9.707  23.427  1.00  0.00      RA0  H
ATOM    562 HH22 ARG A  61      24.592   9.703  23.394  1.00  0.00      RA0  H
ATOM    563  C   ARG A  61      28.377  14.586  24.343  1.00  0.00      RA0  C
ATOM    564  O   ARG A  61      27.883  14.349  23.255  1.00  0.00      RA0  O
ATOM    565  N   THR A  62      29.068  15.696  24.556  1.00  0.00      RA0  N
ATOM    566  H   THR A  62      29.506  15.910  25.431  1.00  0.00      RA0  H
ATOM    567  CA  THR A  62      29.125  16.716  23.498  1.00  0.00      RA0  C
ATOM    568  CB  THR A  62      29.753  17.998  24.036  1.00  0.00      RA0  C
ATOM    569  OG1 THR A  62      29.005  18.442  25.168  1.00  0.00      RA0  O
ATOM    570  HG1 THR A  62      29.539  18.235  25.928  1.00  0.00      RA0  H
ATOM    571  CG2 THR A  62      29.781  19.097  22.977  1.00  0.00      RA0  C
ATOM    572  C   THR A  62      29.753  16.227  22.195  1.00  0.00      RA0  C
ATOM    573  O   THR A  62      29.208  16.500  21.115  1.00  0.00      RA0  O
ATOM    574  N   ARG A  63      30.862  15.494  22.279  1.00  0.00      RA0  N
ATOM    575  H   ARG A  63      31.247  15.288  23.179  1.00  0.00      RA0  H
ATOM    576  CA  ARG A  63      31.512  14.989  21.056  1.00  0.00      RA0  C
ATOM    577  CB  ARG A  63      32.855  14.318  21.352  1.00  0.00      RA0  C
ATOM    578  CG  ARG A  63      33.631  14.113  20.049  1.00  0.00      RA0  C
ATOM    579  CD  ARG A  63      34.927  13.316  20.184  1.00  0.00      RA0  C
ATOM    580  NE  ARG A  63      35.871  13.936  21.109  1.00  0.00      RA0  N
ATOM    581  HE  ARG A  63      35.778  13.803  22.112  1.00  0.00      RA0  H
ATOM    582  CZ  ARG A  63      36.943  14.649  20.661  1.00  0.00      RA0  C
ATOM    583  NH1 ARG A  63      37.067  14.956  19.355  1.00  0.00      RA0  N
ATOM    584 HH11 ARG A  63      37.880  15.446  19.022  1.00  0.00      RA0  H
ATOM    585 HH12 ARG A  63      36.376  14.741  18.659  1.00  0.00      RA0  H
ATOM    586  NH2 ARG A  63      37.878  15.039  21.542  1.00  0.00      RA0  N
ATOM    587 HH21 ARG A  63      38.717  15.525  21.301  1.00  0.00      RA0  H
ATOM    588 HH22 ARG A  63      37.706  14.827  22.525  1.00  0.00      RA0  H
ATOM    589  C   ARG A  63      30.575  14.030  20.331  1.00  0.00      RA0  C
ATOM    590  O   ARG A  63      30.398  14.108  19.117  1.00  0.00      RA0  O
ATOM    591  N   GLU A  64      29.966  13.136  21.094  1.00  0.00      RA0  N
ATOM    592  H   GLU A  64      30.094  13.169  22.083  1.00  0.00      RA0  H
ATOM    593  CA  GLU A  64      29.007  12.179  20.558  1.00  0.00      RA0  C
ATOM    594  CB  GLU A  64      28.368  11.350  21.675  1.00  0.00      RA0  C
ATOM    595  CG  GLU A  64      27.356  10.337  21.129  1.00  0.00      RA0  C
ATOM    596  CD  GLU A  64      26.443   9.864  22.243  1.00  0.00      RA0  C
ATOM    597  OE1 GLU A  64      26.636  10.266  23.382  1.00  0.00      RA0  O
ATOM    598  OE2 GLU A  64      25.502   9.122  21.978  1.00  0.00      RA0  O
ATOM    599  C   GLU A  64      27.896  12.887  19.786  1.00  0.00      RA0  C
ATOM    600  O   GLU A  64      27.583  12.517  18.641  1.00  0.00      RA0  O
ATOM    601  N   PHE A  65      27.315  13.903  20.412  1.00  0.00      RA0  N
ATOM    602  H   PHE A  65      27.592  14.105  21.353  1.00  0.00      RA0  H
ATOM    603  CA  PHE A  65      26.271  14.717  19.787  1.00  0.00      RA0  C
ATOM    604  CB  PHE A  65      25.862  15.844  20.739  1.00  0.00      RA0  C
ATOM    605  CG  PHE A  65      24.977  16.851  20.040  1.00  0.00      RA0  C
ATOM    606  CD1 PHE A  65      23.863  16.438  19.319  1.00  0.00      RA0  C
ATOM    607  CD2 PHE A  65      25.288  18.204  20.119  1.00  0.00      RA0  C
ATOM    608  CE1 PHE A  65      23.078  17.374  18.658  1.00  0.00      RA0  C
ATOM    609  CE2 PHE A  65      24.499  19.141  19.464  1.00  0.00      RA0  C
ATOM    610  CZ  PHE A  65      23.397  18.724  18.726  1.00  0.00      RA0  C
ATOM    611  C   PHE A  65      26.731  15.273  18.458  1.00  0.00      RA0  C
ATOM    612  O   PHE A  65      26.046  15.148  17.451  1.00  0.00      RA0  O
ATOM    613  N   LEU A  66      27.892  15.922  18.460  1.00  0.00      RA0  N
ATOM    614  H   LEU A  66      28.440  15.950  19.300  1.00  0.00      RA0  H
ATOM    615  CA  LEU A  66      28.377  16.573  17.243  1.00  0.00      RA0  C
ATOM    616  CB  LEU A  66      29.518  17.529  17.567  1.00  0.00      RA0  C
ATOM    617  CG  LEU A  66      29.019  18.731  18.363  1.00  0.00      RA0  C
ATOM    618  CD1 LEU A  66      30.168  19.640  18.787  1.00  0.00      RA0  C
ATOM    619  CD2 LEU A  66      27.941  19.499  17.596  1.00  0.00      RA0  C
ATOM    620  C   LEU A  66      28.764  15.604  16.132  1.00  0.00      RA0  C
ATOM    621  O   LEU A  66      28.697  15.968  14.960  1.00  0.00      RA0  O
ATOM    622  N   ARG A  67      29.192  14.397  16.484  1.00  0.00      RA0  N
ATOM    623  H   ARG A  67      29.253  14.163  17.457  1.00  0.00      RA0  H
ATOM    624  CA  ARG A  67      29.454  13.340  15.473  1.00  0.00      RA0  C
ATOM    625  CB  ARG A  67      30.067  12.064  16.059  1.00  0.00      RA0  C
ATOM    626  CG  ARG A  67      31.422  12.189  16.750  1.00  0.00      RA0  C
ATOM    627  CD  ARG A  67      32.077  10.818  16.957  1.00  0.00      RA0  C
ATOM    628  NE  ARG A  67      32.594  10.290  15.693  1.00  0.00      RA0  N
ATOM    629  HE  ARG A  67      33.049  10.952  15.073  1.00  0.00      RA0  H
ATOM    630  CZ  ARG A  67      32.530   8.965  15.366  1.00  0.00      RA0  C
ATOM    631  NH1 ARG A  67      31.851   8.101  16.156  1.00  0.00      RA0  N
ATOM    632 HH11 ARG A  67      31.774   7.120  15.939  1.00  0.00      RA0  H
ATOM    633 HH12 ARG A  67      31.386   8.414  16.989  1.00  0.00      RA0  H
ATOM    634  NH2 ARG A  67      33.147   8.545  14.244  1.00  0.00      RA0  N
ATOM    635 HH21 ARG A  67      33.153   7.592  13.926  1.00  0.00      RA0  H
ATOM    636 HH22 ARG A  67      33.636   9.223  13.668  1.00  0.00      RA0  H
ATOM    637  C   ARG A  67      28.188  12.911  14.731  1.00  0.00      RA0  C
ATOM    638  O   ARG A  67      28.254  12.355  13.637  1.00  0.00      RA0  O
ATOM    639  N   TYR A  68      27.042  13.117  15.373  1.00  0.00      RA0  N
ATOM    640  H   TYR A  68      27.043  13.518  16.290  1.00  0.00      RA0  H
ATOM    641  CA  TYR A  68      25.729  12.846  14.764  1.00  0.00      RA0  C
ATOM    642  CB  TYR A  68      24.784  12.375  15.869  1.00  0.00      RA0  C
ATOM    643  CG  TYR A  68      23.392  12.173  15.327  1.00  0.00      RA0  C
ATOM    644  CD1 TYR A  68      23.172  11.270  14.296  1.00  0.00      RA0  C
ATOM    645  CE1 TYR A  68      21.887  11.084  13.804  1.00  0.00      RA0  C
ATOM    646  CD2 TYR A  68      22.332  12.891  15.868  1.00  0.00      RA0  C
ATOM    647  CE2 TYR A  68      21.045  12.700  15.379  1.00  0.00      RA0  C
ATOM    648  CZ  TYR A  68      20.825  11.795  14.348  1.00  0.00      RA0  C
ATOM    649  OH  TYR A  68      19.551  11.603  13.857  1.00  0.00      RA0  O
ATOM    650  HH  TYR A  68      19.593  10.864  13.256  1.00  0.00      RA0  H
ATOM    651  C   TYR A  68      25.182  14.082  14.049  1.00  0.00      RA0  C
ATOM    652  O   TYR A  68      24.587  14.004  12.970  1.00  0.00      RA0  O
ATOM    653  N   LEU A  69      25.409  15.257  14.618  1.00  0.00      RA0  N
ATOM    654  H   LEU A  69      25.886  15.288  15.496  1.00  0.00      RA0  H
ATOM    655  CA  LEU A  69      24.885  16.493  14.010  1.00  0.00      RA0  C
ATOM    656  CB  LEU A  69      24.988  17.622  15.037  1.00  0.00      RA0  C
ATOM    657  CG  LEU A  69      24.234  18.891  14.637  1.00  0.00      RA0  C
ATOM    658  CD1 LEU A  69      22.723  18.679  14.680  1.00  0.00      RA0  C
ATOM    659  CD2 LEU A  69      24.664  20.100  15.467  1.00  0.00      RA0  C
ATOM    660  C   LEU A  69      25.563  16.920  12.701  1.00  0.00      RA0  C
ATOM    661  O   LEU A  69      24.902  17.411  11.761  1.00  0.00      RA0  O
ATOM    662  N   LEU A  70      26.889  16.776  12.653  1.00  0.00      RA0  N
ATOM    663  H   LEU A  70      27.367  16.244  13.355  1.00  0.00      RA0  H
ATOM    664  CA  LEU A  70      27.696  17.335  11.584  1.00  0.00      RA0  C
ATOM    665  CB  LEU A  70      28.893  18.084  12.170  1.00  0.00      RA0  C
ATOM    666  CG  LEU A  70      28.494  19.191  13.145  1.00  0.00      RA0  C
ATOM    667  CD1 LEU A  70      29.708  19.781  13.860  1.00  0.00      RA0  C
ATOM    668  CD2 LEU A  70      27.653  20.269  12.465  1.00  0.00      RA0  C
ATOM    669  C   LEU A  70      28.190  16.294  10.605  1.00  0.00      RA0  C
ATOM    670  O   LEU A  70      28.403  15.156  10.966  1.00  0.00      RA0  O
ATOM    671  N   ALA A  71      28.416  16.706   9.355  1.00  0.00      RA0  N
ATOM    672  H   ALA A  71      28.286  17.675   9.134  1.00  0.00      RA0  H
ATOM    673  CA  ALA A  71      28.853  15.767   8.340  1.00  0.00      RA0  C
ATOM    674  CB  ALA A  71      28.331  16.201   6.973  1.00  0.00      RA0  C
ATOM    675  C   ALA A  71      30.368  15.588   8.235  1.00  0.00      RA0  C
ATOM    676  O   ALA A  71      30.833  14.540   7.759  1.00  0.00      RA0  O
ATOM    677  N   ASN A  72      31.134  16.589   8.665  1.00  0.00      RA0  N
ATOM    678  H   ASN A  72      30.715  17.406   9.063  1.00  0.00      RA0  H
ATOM    679  CA  ASN A  72      32.539  16.342   8.981  1.00  0.00      RA0  C
ATOM    680  CB  ASN A  72      33.377  17.614   9.074  1.00  0.00      RA0  C
ATOM    681  CG  ASN A  72      34.832  17.338   8.728  1.00  0.00      RA0  C
ATOM    682  OD1 ASN A  72      35.373  16.240   8.866  1.00  0.00      RA0  O
ATOM    683  ND2 ASN A  72      35.465  18.415   8.249  1.00  0.00      RA0  N
ATOM    684 HD21 ASN A  72      34.989  19.296   8.159  1.00  0.00      RA0  H
ATOM    685 HD22 ASN A  72      36.414  18.383   7.943  1.00  0.00      RA0  H
ATOM    686  C   ASN A  72      32.503  15.581  10.309  1.00  0.00      RA0  C
ATOM    687  O   ASN A  72      31.427  15.435  10.899  1.00  0.00      RA0  O
ATOM    688  N   ASP A  73      33.647  15.069  10.759  1.00  0.00      RA0  N
ATOM    689  H   ASP A  73      34.516  15.280  10.312  1.00  0.00      RA0  H
ATOM    690  CA  ASP A  73      33.706  14.238  11.957  1.00  0.00      RA0  C
ATOM    691  CB  ASP A  73      34.151  12.792  11.737  1.00  0.00      RA0  C
ATOM    692  CG  ASP A  73      33.863  11.991  12.999  1.00  0.00      RA0  C
ATOM    693  OD1 ASP A  73      33.323  12.539  13.955  1.00  0.00      RA0  O
ATOM    694  OD2 ASP A  73      34.154  10.800  13.036  1.00  0.00      RA0  O
ATOM    695  C   ASP A  73      34.573  14.867  13.033  1.00  0.00      RA0  C
ATOM    696  O   ASP A  73      35.803  14.869  12.924  1.00  0.00      RA0  O
ATOM    697  N   VAL A  74      33.951  15.352  14.101  1.00  0.00      RA0  N
ATOM    698  H   VAL A  74      32.986  15.110  14.206  1.00  0.00      RA0  H
ATOM    699  CA  VAL A  74      34.717  16.007  15.148  1.00  0.00      RA0  C
ATOM    700  CB  VAL A  74      33.787  16.795  16.068  1.00  0.00      RA0  C
ATOM    701  CG1 VAL A  74      33.038  17.869  15.276  1.00  0.00      RA0  C
ATOM    702  CG2 VAL A  74      32.834  15.862  16.813  1.00  0.00      RA0  C
ATOM    703  C   VAL A  74      35.604  15.060  15.948  1.00  0.00      RA0  C
ATOM    704  O   VAL A  74      36.333  15.528  16.833  1.00  0.00      RA0  O
ATOM    705  N   ALA A  75      35.537  13.750  15.655  1.00  0.00      RA0  N
ATOM    706  H   ALA A  75      34.891  13.416  14.963  1.00  0.00      RA0  H
ATOM    707  CA  ALA A  75      36.504  12.790  16.211  1.00  0.00      RA0  C
ATOM    708  CB  ALA A  75      36.228  11.372  15.714  1.00  0.00      RA0  C
ATOM    709  C   ALA A  75      37.930  13.195  15.816  1.00  0.00      RA0  C
ATOM    710  O   ALA A  75      38.893  12.833  16.499  1.00  0.00      RA0  O
ATOM    711  N   LYS A  76      38.038  13.933  14.713  1.00  0.00      RA0  N
ATOM    712  H   LYS A  76      37.218  14.172  14.189  1.00  0.00      RA0  H
ATOM    713  CA  LYS A  76      39.319  14.412  14.204  1.00  0.00      RA0  C
ATOM    714  CB  LYS A  76      39.175  14.917  12.764  1.00  0.00      RA0  C
ATOM    715  CG  LYS A  76      38.643  13.934  11.716  1.00  0.00      RA0  C
ATOM    716  CD  LYS A  76      38.337  14.672  10.405  1.00  0.00      RA0  C
ATOM    717  CE  LYS A  76      37.792  13.780   9.286  1.00  0.00      RA0  C
ATOM    718  NZ  LYS A  76      37.438  14.612   8.128  1.00  0.00      RA0  N
ATOM    719  HZ1 LYS A  76      37.242  14.043   7.274  1.00  0.00      RA0  H
ATOM    720  HZ2 LYS A  76      36.645  15.259   8.310  1.00  0.00      RA0  H
ATOM    721  HZ3 LYS A  76      38.256  15.157   7.779  1.00  0.00      RA0  H
ATOM    722  C   LYS A  76      39.898  15.565  15.013  1.00  0.00      RA0  C
ATOM    723  O   LYS A  76      41.055  15.924  14.815  1.00  0.00      RA0  O
ATOM    724  N   LEU A  77      39.123  16.143  15.923  1.00  0.00      RA0  N
ATOM    725  H   LEU A  77      38.213  15.775  16.111  1.00  0.00      RA0  H
ATOM    726  CA  LEU A  77      39.623  17.176  16.810  1.00  0.00      RA0  C
ATOM    727  CB  LEU A  77      38.494  18.133  17.182  1.00  0.00      RA0  C
ATOM    728  CG  LEU A  77      37.750  18.732  15.988  1.00  0.00      RA0  C
ATOM    729  CD1 LEU A  77      36.599  19.643  16.420  1.00  0.00      RA0  C
ATOM    730  CD2 LEU A  77      38.697  19.450  15.037  1.00  0.00      RA0  C
ATOM    731  C   LEU A  77      40.167  16.489  18.054  1.00  0.00      RA0  C
ATOM    732  O   LEU A  77      39.427  16.189  18.980  1.00  0.00      RA0  O
ATOM    733  N   THR A  78      41.473  16.235  18.068  1.00  0.00      RA0  N
ATOM    734  H   THR A  78      41.985  16.290  17.209  1.00  0.00      RA0  H
ATOM    735  CA  THR A  78      42.107  15.488  19.185  1.00  0.00      RA0  C
ATOM    736  CB  THR A  78      42.698  14.311  18.453  1.00  0.00      RA0  C
ATOM    737  OG1 THR A  78      41.996  14.245  17.201  1.00  0.00      RA0  O
ATOM    738  HG1 THR A  78      41.247  13.669  17.329  1.00  0.00      RA0  H
ATOM    739  CG2 THR A  78      42.604  12.993  19.224  1.00  0.00      RA0  C
ATOM    740  C   THR A  78      43.078  16.304  20.027  1.00  0.00      RA0  C
ATOM    741  O   THR A  78      43.410  15.889  21.155  1.00  0.00      RA0  O
ATOM    742  N   LYS A  79      43.528  17.453  19.501  1.00  0.00      RA0  N
ATOM    743  H   LYS A  79      43.125  17.788  18.651  1.00  0.00      RA0  H
ATOM    744  CA  LYS A  79      44.312  18.401  20.272  1.00  0.00      RA0  C
ATOM    745  CB  LYS A  79      45.402  19.032  19.370  1.00  0.00      RA0  C
ATOM    746  CG  LYS A  79      46.202  18.118  18.413  1.00  0.00      RA0  C
ATOM    747  CD  LYS A  79      47.172  18.878  17.472  1.00  0.00      RA0  C
ATOM    748  CE  LYS A  79      47.960  17.994  16.474  1.00  0.00      RA0  C
ATOM    749  NZ  LYS A  79      48.851  18.783  15.590  1.00  0.00      RA0  N
ATOM    750  HZ1 LYS A  79      49.327  18.153  14.906  1.00  0.00      RA0  H
ATOM    751  HZ2 LYS A  79      48.318  19.492  15.046  1.00  0.00      RA0  H
ATOM    752  HZ3 LYS A  79      49.590  19.273  16.136  1.00  0.00      RA0  H
ATOM    753  C   LYS A  79      43.414  19.517  20.757  1.00  0.00      RA0  C
ATOM    754  O   LYS A  79      42.652  20.118  19.980  1.00  0.00      RA0  O
ATOM    755  N   SER A  80      43.494  19.801  22.042  1.00  0.00      RA0  N
ATOM    756  H   SER A  80      44.161  19.340  22.622  1.00  0.00      RA0  H
ATOM    757  CA  SER A  80      42.700  20.851  22.634  1.00  0.00      RA0  C
ATOM    758  CB  SER A  80      43.133  20.917  24.107  1.00  0.00      RA0  C
ATOM    759  OG  SER A  80      42.237  21.683  24.914  1.00  0.00      RA0  O
ATOM    760  HG  SER A  80      41.461  21.151  25.077  1.00  0.00      RA0  H
ATOM    761  C   SER A  80      42.842  22.179  21.880  1.00  0.00      RA0  C
ATOM    762  O   SER A  80      43.950  22.597  21.542  1.00  0.00      RA0  O
ATOM    763  N   GLY A  81      41.709  22.810  21.592  1.00  0.00      RA0  N
ATOM    764  H   GLY A  81      40.842  22.395  21.859  1.00  0.00      RA0  H
ATOM    765  CA  GLY A  81      41.659  24.027  20.776  1.00  0.00      RA0  C
ATOM    766  C   GLY A  81      41.477  23.854  19.277  1.00  0.00      RA0  C
ATOM    767  O   GLY A  81      41.195  24.831  18.591  1.00  0.00      RA0  O
ATOM    768  N   LYS A  82      41.617  22.633  18.765  1.00  0.00      RA0  N
ATOM    769  H   LYS A  82      41.740  21.861  19.391  1.00  0.00      RA0  H
ATOM    770  CA  LYS A  82      41.534  22.380  17.344  1.00  0.00      RA0  C
ATOM    771  CB  LYS A  82      42.134  21.004  16.988  1.00  0.00      RA0  C
ATOM    772  CG  LYS A  82      42.061  20.487  15.536  1.00  0.00      RA0  C
ATOM    773  CD  LYS A  82      42.579  21.395  14.410  1.00  0.00      RA0  C
ATOM    774  CE  LYS A  82      42.396  20.765  13.017  1.00  0.00      RA0  C
ATOM    775  NZ  LYS A  82      42.036  21.782  12.019  1.00  0.00      RA0  N
ATOM    776  HZ1 LYS A  82      41.947  21.381  11.055  1.00  0.00      RA0  H
ATOM    777  HZ2 LYS A  82      41.091  22.169  12.207  1.00  0.00      RA0  H
ATOM    778  HZ3 LYS A  82      42.706  22.568  11.945  1.00  0.00      RA0  H
ATOM    779  C   LYS A  82      40.106  22.609  16.820  1.00  0.00      RA0  C
ATOM    780  O   LYS A  82      39.126  22.282  17.484  1.00  0.00      RA0  O
ATOM    781  N   ALA A  83      40.029  23.199  15.641  1.00  0.00      RA0  N
ATOM    782  H   ALA A  83      40.883  23.472  15.192  1.00  0.00      RA0  H
ATOM    783  CA  ALA A  83      38.765  23.489  14.979  1.00  0.00      RA0  C
ATOM    784  CB  ALA A  83      38.621  24.992  14.752  1.00  0.00      RA0  C
ATOM    785  C   ALA A  83      38.671  22.791  13.623  1.00  0.00      RA0  C
ATOM    786  O   ALA A  83      39.659  22.429  13.001  1.00  0.00      RA0  O
ATOM    787  N   LEU A  84      37.443  22.581  13.172  1.00  0.00      RA0  N
ATOM    788  H   LEU A  84      36.666  22.813  13.763  1.00  0.00      RA0  H
ATOM    789  CA  LEU A  84      37.234  22.187  11.795  1.00  0.00      RA0  C
ATOM    790  CB  LEU A  84      37.213  20.655  11.580  1.00  0.00      RA0  C
ATOM    791  CG  LEU A  84      36.143  19.774  12.245  1.00  0.00      RA0  C
ATOM    792  CD1 LEU A  84      34.751  19.928  11.640  1.00  0.00      RA0  C
ATOM    793  CD2 LEU A  84      36.548  18.300  12.190  1.00  0.00      RA0  C
ATOM    794  C   LEU A  84      36.040  22.924  11.189  1.00  0.00      RA0  C
ATOM    795  O   LEU A  84      35.225  23.529  11.883  1.00  0.00      RA0  O
ATOM    796  N   TYR A  85      35.998  22.850   9.877  1.00  0.00      RA0  N
ATOM    797  H   TYR A  85      36.693  22.309   9.406  1.00  0.00      RA0  H
ATOM    798  CA  TYR A  85      34.907  23.412   9.072  1.00  0.00      RA0  C
ATOM    799  CB  TYR A  85      35.625  24.026   7.858  1.00  0.00      RA0  C
ATOM    800  CG  TYR A  85      34.759  24.681   6.804  1.00  0.00      RA0  C
ATOM    801  CD1 TYR A  85      34.695  26.088   6.771  1.00  0.00      RA0  C
ATOM    802  CE1 TYR A  85      33.971  26.716   5.746  1.00  0.00      RA0  C
ATOM    803  CD2 TYR A  85      34.093  23.887   5.847  1.00  0.00      RA0  C
ATOM    804  CE2 TYR A  85      33.370  24.512   4.817  1.00  0.00      RA0  C
ATOM    805  CZ  TYR A  85      33.306  25.920   4.792  1.00  0.00      RA0  C
ATOM    806  OH  TYR A  85      32.540  26.550   3.834  1.00  0.00      RA0  O
ATOM    807  HH  TYR A  85      31.840  26.958   4.353  1.00  0.00      RA0  H
ATOM    808  C   TYR A  85      33.967  22.272   8.678  1.00  0.00      RA0  C
ATOM    809  O   TYR A  85      34.404  21.226   8.177  1.00  0.00      RA0  O
ATOM    810  N   SER A  86      32.653  22.482   8.855  1.00  0.00      RA0  N
ATOM    811  H   SER A  86      32.281  23.375   9.129  1.00  0.00      RA0  H
ATOM    812  CA  SER A  86      31.685  21.431   8.538  1.00  0.00      RA0  C
ATOM    813  CB  SER A  86      31.448  20.587   9.802  1.00  0.00      RA0  C
ATOM    814  OG  SER A  86      30.664  19.408   9.528  1.00  0.00      RA0  O
ATOM    815  HG  SER A  86      29.753  19.701   9.502  1.00  0.00      RA0  H
ATOM    816  C   SER A  86      30.361  21.981   8.001  1.00  0.00      RA0  C
ATOM    817  O   SER A  86      29.965  23.107   8.309  1.00  0.00      RA0  O
ATOM    818  N   GLY A  87      29.716  21.168   7.167  1.00  0.00      RA0  N
ATOM    819  H   GLY A  87      30.151  20.296   6.958  1.00  0.00      RA0  H
ATOM    820  CA  GLY A  87      28.287  21.302   6.928  1.00  0.00      RA0  C
ATOM    821  C   GLY A  87      27.473  20.679   8.039  1.00  0.00      RA0  C
ATOM    822  O   GLY A  87      27.917  19.744   8.707  1.00  0.00      RA0  O
ATOM    823  N   MSE A  88      26.250  21.194   8.186  1.00  0.00      RA0  N
ATOM    824  H   MSE A  88      25.973  21.988   7.635  1.00  0.00      RA0  H
ATOM    825  CA  MSE A  88      25.238  20.667   9.074  1.00  0.00      RA0  C
ATOM    826  CB  MSE A  88      24.886  21.679  10.163  1.00  0.00      RA0  C
ATOM    827  CG  MSE A  88      23.740  21.201  11.055  1.00  0.00      RA0  C
ATOM    828  SE  MSE A  88      23.483  22.278  12.474  1.00  0.00      RA0  S
ATOM    829  CE  MSE A  88      23.352  23.839  11.588  1.00  0.00      RA0  C
ATOM    830  C   MSE A  88      24.063  20.421   8.138  1.00  0.00      RA0  C
ATOM    831  O   MSE A  88      23.555  21.362   7.509  1.00  0.00      RA0  O
ATOM    832  N   LEU A  89      23.687  19.165   8.001  1.00  0.00      RA0  N
ATOM    833  H   LEU A  89      23.954  18.467   8.666  1.00  0.00      RA0  H
ATOM    834  CA  LEU A  89      22.754  18.756   6.944  1.00  0.00      RA0  C
ATOM    835  CB  LEU A  89      23.298  17.564   6.155  1.00  0.00      RA0  C
ATOM    836  CG  LEU A  89      24.713  17.726   5.607  1.00  0.00      RA0  C
ATOM    837  CD1 LEU A  89      25.132  16.476   4.836  1.00  0.00      RA0  C
ATOM    838  CD2 LEU A  89      24.882  18.993   4.771  1.00  0.00      RA0  C
ATOM    839  C   LEU A  89      21.370  18.368   7.461  1.00  0.00      RA0  C
ATOM    840  O   LEU A  89      21.208  17.885   8.590  1.00  0.00      RA0  O
ATOM    841  N   ASN A  90      20.384  18.489   6.575  1.00  0.00      RA0  N
ATOM    842  H   ASN A  90      20.622  18.782   5.647  1.00  0.00      RA0  H
ATOM    843  CA  ASN A  90      19.064  17.944   6.872  1.00  0.00      RA0  C
ATOM    844  CB  ASN A  90      17.974  18.781   6.186  1.00  0.00      RA0  C
ATOM    845  CG  ASN A  90      18.148  18.786   4.675  1.00  0.00      RA0  C
ATOM    846  OD1 ASN A  90      18.359  17.760   4.037  1.00  0.00      RA0  O
ATOM    847  ND2 ASN A  90      18.030  20.006   4.123  1.00  0.00      RA0  N
ATOM    848 HD21 ASN A  90      17.944  20.833   4.697  1.00  0.00      RA0  H
ATOM    849 HD22 ASN A  90      18.034  20.216   3.141  1.00  0.00      RA0  H
ATOM    850  C   ASN A  90      19.018  16.487   6.403  1.00  0.00      RA0  C
ATOM    851  O   ASN A  90      19.973  15.979   5.830  1.00  0.00      RA0  O
ATOM    852  N   ALA A  91      17.918  15.791   6.668  1.00  0.00      RA0  N
ATOM    853  H   ALA A  91      17.129  16.247   7.072  1.00  0.00      RA0  H
ATOM    854  CA  ALA A  91      17.838  14.369   6.357  1.00  0.00      RA0  C
ATOM    855  CB  ALA A  91      16.558  13.765   6.935  1.00  0.00      RA0  C
ATOM    856  C   ALA A  91      17.886  14.091   4.858  1.00  0.00      RA0  C
ATOM    857  O   ALA A  91      18.229  12.989   4.455  1.00  0.00      RA0  O
ATOM    858  N   SER A  92      17.542  15.083   4.027  1.00  0.00      RA0  N
ATOM    859  H   SER A  92      17.301  15.996   4.351  1.00  0.00      RA0  H
ATOM    860  CA  SER A  92      17.594  14.959   2.575  1.00  0.00      RA0  C
ATOM    861  CB  SER A  92      16.542  15.951   2.128  1.00  0.00      RA0  C
ATOM    862  OG  SER A  92      15.731  16.209   3.290  1.00  0.00      RA0  O
ATOM    863  HG  SER A  92      15.111  16.876   3.025  1.00  0.00      RA0  H
ATOM    864  C   SER A  92      18.997  15.185   2.018  1.00  0.00      RA0  C
ATOM    865  O   SER A  92      19.215  15.090   0.808  1.00  0.00      RA0  O
ATOM    866  N   GLY A  93      19.932  15.485   2.901  1.00  0.00      RA0  N
ATOM    867  H   GLY A  93      19.695  15.647   3.860  1.00  0.00      RA0  H
ATOM    868  CA  GLY A  93      21.322  15.742   2.489  1.00  0.00      RA0  C
ATOM    869  C   GLY A  93      21.556  17.152   1.966  1.00  0.00      RA0  C
ATOM    870  O   GLY A  93      22.609  17.446   1.413  1.00  0.00      RA0  O
ATOM    871  N   GLY A  94      20.597  18.049   2.151  1.00  0.00      RA0  N
ATOM    872  H   GLY A  94      19.808  17.802   2.714  1.00  0.00      RA0  H
ATOM    873  CA  GLY A  94      20.797  19.454   1.844  1.00  0.00      RA0  C
ATOM    874  C   GLY A  94      21.469  20.174   3.011  1.00  0.00      RA0  C
ATOM    875  O   GLY A  94      21.515  19.672   4.143  1.00  0.00      RA0  O
ATOM    876  N   VAL A  95      22.004  21.355   2.748  1.00  0.00      RA0  N
ATOM    877  H   VAL A  95      21.819  21.815   1.875  1.00  0.00      RA0  H
ATOM    878  CA  VAL A  95      22.779  22.059   3.750  1.00  0.00      RA0  C
ATOM    879  CB  VAL A  95      23.937  22.808   3.093  1.00  0.00      RA0  C
ATOM    880  CG1 VAL A  95      24.863  23.421   4.141  1.00  0.00      RA0  C
ATOM    881  CG2 VAL A  95      24.701  21.903   2.130  1.00  0.00      RA0  C
ATOM    882  C   VAL A  95      21.909  23.021   4.523  1.00  0.00      RA0  C
ATOM    883  O   VAL A  95      21.337  23.957   3.934  1.00  0.00      RA0  O
ATOM    884  N   ILE A  96      21.837  22.795   5.828  1.00  0.00      RA0  N
ATOM    885  H   ILE A  96      22.349  22.025   6.204  1.00  0.00      RA0  H
ATOM    886  CA  ILE A  96      21.205  23.724   6.764  1.00  0.00      RA0  C
ATOM    887  CB  ILE A  96      20.926  23.007   8.088  1.00  0.00      RA0  C
ATOM    888  CG2 ILE A  96      20.336  23.931   9.150  1.00  0.00      RA0  C
ATOM    889  CG1 ILE A  96      20.039  21.791   7.865  1.00  0.00      RA0  C
ATOM    890  CD1 ILE A  96      19.694  21.110   9.185  1.00  0.00      RA0  C
ATOM    891  C   ILE A  96      22.105  24.922   7.010  1.00  0.00      RA0  C
ATOM    892  O   ILE A  96      21.636  26.055   7.018  1.00  0.00      RA0  O
ATOM    893  N   ASP A  97      23.403  24.677   7.207  1.00  0.00      RA0  N
ATOM    894  H   ASP A  97      23.795  23.756   7.261  1.00  0.00      RA0  H
ATOM    895  CA  ASP A  97      24.364  25.760   7.328  1.00  0.00      RA0  C
ATOM    896  CB  ASP A  97      24.226  26.792   8.481  1.00  0.00      RA0  C
ATOM    897  CG  ASP A  97      24.690  28.156   7.934  1.00  0.00      RA0  C
ATOM    898  OD1 ASP A  97      24.984  28.220   6.746  1.00  0.00      RA0  O
ATOM    899  OD2 ASP A  97      24.764  29.160   8.651  1.00  0.00      RA0  O
ATOM    900  C   ASP A  97      25.776  25.150   7.217  1.00  0.00      RA0  C
ATOM    901  O   ASP A  97      25.940  23.916   7.271  1.00  0.00      RA0  O
ATOM    902  N   ASP A  98      26.755  26.031   7.049  1.00  0.00      RA0  N
ATOM    903  H   ASP A  98      26.536  27.011   7.051  1.00  0.00      RA0  H
ATOM    904  CA  ASP A  98      28.135  25.692   7.330  1.00  0.00      RA0  C
ATOM    905  CB  ASP A  98      28.933  26.071   6.079  1.00  0.00      RA0  C
ATOM    906  CG  ASP A  98      30.416  26.194   6.339  1.00  0.00      RA0  C
ATOM    907  OD1 ASP A  98      30.957  27.272   6.111  1.00  0.00      RA0  O
ATOM    908  OD2 ASP A  98      31.039  25.211   6.731  1.00  0.00      RA0  O
ATOM    909  C   ASP A  98      28.626  26.441   8.568  1.00  0.00      RA0  C
ATOM    910  O   ASP A  98      28.047  27.450   8.983  1.00  0.00      RA0  O
ATOM    911  N   LEU A  99      29.680  25.920   9.185  1.00  0.00      RA0  N
ATOM    912  H   LEU A  99      30.223  25.206   8.727  1.00  0.00      RA0  H
ATOM    913  CA  LEU A  99      30.116  26.463  10.453  1.00  0.00      RA0  C
ATOM    914  CB  LEU A  99      29.137  26.063  11.571  1.00  0.00      RA0  C
ATOM    915  CG  LEU A  99      28.688  24.591  11.591  1.00  0.00      RA0  C
ATOM    916  CD1 LEU A  99      29.735  23.622  12.147  1.00  0.00      RA0  C
ATOM    917  CD2 LEU A  99      27.359  24.440  12.330  1.00  0.00      RA0  C
ATOM    918  C   LEU A  99      31.535  26.002  10.793  1.00  0.00      RA0  C
ATOM    919  O   LEU A  99      32.080  25.076  10.152  1.00  0.00      RA0  O
ATOM    920  N   ILE A 100      32.117  26.674  11.778  1.00  0.00      RA0  N
ATOM    921  H   ILE A 100      31.589  27.391  12.235  1.00  0.00      RA0  H
ATOM    922  CA  ILE A 100      33.357  26.250  12.405  1.00  0.00      RA0  C
ATOM    923  CB  ILE A 100      34.324  27.434  12.516  1.00  0.00      RA0  C
ATOM    924  CG2 ILE A 100      35.711  26.982  12.977  1.00  0.00      RA0  C
ATOM    925  CG1 ILE A 100      34.387  28.235  11.215  1.00  0.00      RA0  C
ATOM    926  CD1 ILE A 100      35.014  27.447  10.067  1.00  0.00      RA0  C
ATOM    927  C   ILE A 100      33.032  25.724  13.796  1.00  0.00      RA0  C
ATOM    928  O   ILE A 100      32.209  26.305  14.514  1.00  0.00      RA0  O
ATOM    929  N   VAL A 101      33.655  24.612  14.165  1.00  0.00      RA0  N
ATOM    930  H   VAL A 101      34.329  24.195  13.549  1.00  0.00      RA0  H
ATOM    931  CA  VAL A 101      33.464  24.010  15.481  1.00  0.00      RA0  C
ATOM    932  CB  VAL A 101      32.662  22.707  15.374  1.00  0.00      RA0  C
ATOM    933  CG1 VAL A 101      33.153  21.840  14.221  1.00  0.00      RA0  C
ATOM    934  CG2 VAL A 101      32.624  21.946  16.702  1.00  0.00      RA0  C
ATOM    935  C   VAL A 101      34.820  23.781  16.126  1.00  0.00      RA0  C
ATOM    936  O   VAL A 101      35.731  23.291  15.460  1.00  0.00      RA0  O
ATOM    937  N   TYR A 102      34.922  24.184  17.397  1.00  0.00      RA0  N
ATOM    938  H   TYR A 102      34.095  24.473  17.868  1.00  0.00      RA0  H
ATOM    939  CA  TYR A 102      36.137  24.019  18.230  1.00  0.00      RA0  C
ATOM    940  CB  TYR A 102      36.494  25.323  18.954  1.00  0.00      RA0  C
ATOM    941  CG  TYR A 102      36.660  26.496  18.012  1.00  0.00      RA0  C
ATOM    942  CD1 TYR A 102      35.543  27.153  17.509  1.00  0.00      RA0  C
ATOM    943  CE1 TYR A 102      35.695  28.236  16.654  1.00  0.00      RA0  C
ATOM    944  CD2 TYR A 102      37.933  26.935  17.663  1.00  0.00      RA0  C
ATOM    945  CE2 TYR A 102      38.087  28.024  16.810  1.00  0.00      RA0  C
ATOM    946  CZ  TYR A 102      36.966  28.671  16.301  1.00  0.00      RA0  C
ATOM    947  OH  TYR A 102      37.095  29.745  15.444  1.00  0.00      RA0  O
ATOM    948  HH  TYR A 102      38.008  29.969  15.303  1.00  0.00      RA0  H
ATOM    949  C   TYR A 102      35.944  22.933  19.282  1.00  0.00      RA0  C
ATOM    950  O   TYR A 102      34.884  22.843  19.913  1.00  0.00      RA0  O
ATOM    951  N   TYR A 103      36.987  22.137  19.493  1.00  0.00      RA0  N
ATOM    952  H   TYR A 103      37.828  22.285  18.965  1.00  0.00      RA0  H
ATOM    953  CA  TYR A 103      37.063  21.205  20.621  1.00  0.00      RA0  C
ATOM    954  CB  TYR A 103      37.651  19.888  20.124  1.00  0.00      RA0  C
ATOM    955  CG  TYR A 103      38.341  19.097  21.210  1.00  0.00      RA0  C
ATOM    956  CD1 TYR A 103      37.634  18.615  22.306  1.00  0.00      RA0  C
ATOM    957  CE1 TYR A 103      38.295  17.883  23.284  1.00  0.00      RA0  C
ATOM    958  CD2 TYR A 103      39.702  18.839  21.094  1.00  0.00      RA0  C
ATOM    959  CE2 TYR A 103      40.358  18.101  22.070  1.00  0.00      RA0  C
ATOM    960  CZ  TYR A 103      39.655  17.626  23.169  1.00  0.00      RA0  C
ATOM    961  OH  TYR A 103      40.308  16.898  24.141  1.00  0.00      RA0  O
ATOM    962  HH  TYR A 103      41.180  16.668  23.846  1.00  0.00      RA0  H
ATOM    963  C   TYR A 103      37.952  21.838  21.675  1.00  0.00      RA0  C
ATOM    964  O   TYR A 103      39.070  22.255  21.346  1.00  0.00      RA0  O
ATOM    965  N   PHE A 104      37.469  21.916  22.917  1.00  0.00      RA0  N
ATOM    966  H   PHE A 104      36.545  21.586  23.132  1.00  0.00      RA0  H
ATOM    967  CA  PHE A 104      38.297  22.371  24.068  1.00  0.00      RA0  C
ATOM    968  CB  PHE A 104      37.656  23.569  24.762  1.00  0.00      RA0  C
ATOM    969  CG  PHE A 104      37.587  24.726  23.797  1.00  0.00      RA0  C
ATOM    970  CD1 PHE A 104      38.759  25.278  23.294  1.00  0.00      RA0  C
ATOM    971  CD2 PHE A 104      36.354  25.242  23.419  1.00  0.00      RA0  C
ATOM    972  CE1 PHE A 104      38.699  26.361  22.425  1.00  0.00      RA0  C
ATOM    973  CE2 PHE A 104      36.296  26.327  22.554  1.00  0.00      RA0  C
ATOM    974  CZ  PHE A 104      37.467  26.891  22.065  1.00  0.00      RA0  C
ATOM    975  C   PHE A 104      38.549  21.234  25.057  1.00  0.00      RA0  C
ATOM    976  O   PHE A 104      39.695  20.881  25.318  1.00  0.00      RA0  O
ATOM    977  N   THR A 105      37.473  20.666  25.599  1.00  0.00      RA0  N
ATOM    978  H   THR A 105      36.550  21.025  25.446  1.00  0.00      RA0  H
ATOM    979  CA  THR A 105      37.528  19.428  26.379  1.00  0.00      RA0  C
ATOM    980  CB  THR A 105      37.444  19.953  27.794  1.00  0.00      RA0  C
ATOM    981  OG1 THR A 105      37.285  21.378  27.696  1.00  0.00      RA0  O
ATOM    982  HG1 THR A 105      37.363  21.721  28.576  1.00  0.00      RA0  H
ATOM    983  CG2 THR A 105      38.682  19.601  28.621  1.00  0.00      RA0  C
ATOM    984  C   THR A 105      36.371  18.515  25.975  1.00  0.00      RA0  C
ATOM    985  O   THR A 105      35.486  18.910  25.222  1.00  0.00      RA0  O
ATOM    986  N   GLU A 106      36.339  17.300  26.515  1.00  0.00      RA0  N
ATOM    987  H   GLU A 106      37.098  16.960  27.066  1.00  0.00      RA0  H
ATOM    988  CA  GLU A 106      35.233  16.397  26.204  1.00  0.00      RA0  C
ATOM    989  CB  GLU A 106      35.561  14.945  26.548  1.00  0.00      RA0  C
ATOM    990  CG  GLU A 106      36.829  14.451  25.825  1.00  0.00      RA0  C
ATOM    991  CD  GLU A 106      36.682  14.382  24.304  1.00  0.00      RA0  C
ATOM    992  OE1 GLU A 106      36.197  15.313  23.670  1.00  0.00      RA0  O
ATOM    993  OE2 GLU A 106      37.115  13.403  23.708  1.00  0.00      RA0  O
ATOM    994  C   GLU A 106      33.906  16.919  26.732  1.00  0.00      RA0  C
ATOM    995  O   GLU A 106      32.848  16.421  26.346  1.00  0.00      RA0  O
ATOM    996  N   ASP A 107      33.960  17.891  27.637  1.00  0.00      RA0  N
ATOM    997  H   ASP A 107      34.835  18.278  27.908  1.00  0.00      RA0  H
ATOM    998  CA  ASP A 107      32.769  18.505  28.199  1.00  0.00      RA0  C
ATOM    999  CB  ASP A 107      32.971  18.540  29.723  1.00  0.00      RA0  C
ATOM   1000  CG  ASP A 107      31.762  19.014  30.511  1.00  0.00      RA0  C
ATOM   1001  OD1 ASP A 107      30.705  18.391  30.461  1.00  0.00      RA0  O
ATOM   1002  OD2 ASP A 107      31.890  19.991  31.241  1.00  0.00      RA0  O
ATOM   1003  C   ASP A 107      32.470  19.884  27.594  1.00  0.00      RA0  C
ATOM   1004  O   ASP A 107      31.556  20.554  28.051  1.00  0.00      RA0  O
ATOM   1005  N   PHE A 108      33.236  20.316  26.583  1.00  0.00      RA0  N
ATOM   1006  H   PHE A 108      33.901  19.727  26.119  1.00  0.00      RA0  H
ATOM   1007  CA  PHE A 108      33.162  21.700  26.101  1.00  0.00      RA0  C
ATOM   1008  CB  PHE A 108      33.926  22.635  27.040  1.00  0.00      RA0  C
ATOM   1009  CG  PHE A 108      33.721  24.067  26.606  1.00  0.00      RA0  C
ATOM   1010  CD1 PHE A 108      32.478  24.485  26.146  1.00  0.00      RA0  C
ATOM   1011  CD2 PHE A 108      34.778  24.966  26.665  1.00  0.00      RA0  C
ATOM   1012  CE1 PHE A 108      32.302  25.795  25.721  1.00  0.00      RA0  C
ATOM   1013  CE2 PHE A 108      34.600  26.279  26.243  1.00  0.00      RA0  C
ATOM   1014  CZ  PHE A 108      33.364  26.690  25.759  1.00  0.00      RA0  C
ATOM   1015  C   PHE A 108      33.666  21.852  24.650  1.00  0.00      RA0  C
ATOM   1016  O   PHE A 108      34.880  21.753  24.368  1.00  0.00      RA0  O
ATOM   1017  N   PHE A 109      32.701  22.061  23.750  1.00  0.00      RA0  N
ATOM   1018  H   PHE A 109      31.761  22.162  24.093  1.00  0.00      RA0  H
ATOM   1019  CA  PHE A 109      32.924  22.476  22.360  1.00  0.00      RA0  C
ATOM   1020  CB  PHE A 109      32.344  21.446  21.384  1.00  0.00      RA0  C
ATOM   1021  CG  PHE A 109      33.141  20.159  21.298  1.00  0.00      RA0  C
ATOM   1022  CD1 PHE A 109      33.379  19.373  22.422  1.00  0.00      RA0  C
ATOM   1023  CD2 PHE A 109      33.613  19.739  20.059  1.00  0.00      RA0  C
ATOM   1024  CE1 PHE A 109      34.059  18.168  22.305  1.00  0.00      RA0  C
ATOM   1025  CE2 PHE A 109      34.290  18.531  19.939  1.00  0.00      RA0  C
ATOM   1026  CZ  PHE A 109      34.506  17.741  21.060  1.00  0.00      RA0  C
ATOM   1027  C   PHE A 109      32.241  23.819  22.089  1.00  0.00      RA0  C
ATOM   1028  O   PHE A 109      31.394  24.282  22.856  1.00  0.00      RA0  O
ATOM   1029  N   ARG A 110      32.585  24.424  20.962  1.00  0.00      RA0  N
ATOM   1030  H   ARG A 110      33.240  23.992  20.337  1.00  0.00      RA0  H
ATOM   1031  CA  ARG A 110      32.041  25.717  20.583  1.00  0.00      RA0  C
ATOM   1032  CB  ARG A 110      33.061  26.775  21.003  1.00  0.00      RA0  C
ATOM   1033  CG  ARG A 110      33.067  28.099  20.238  1.00  0.00      RA0  C
ATOM   1034  CD  ARG A 110      33.962  29.105  20.962  1.00  0.00      RA0  C
ATOM   1035  NE  ARG A 110      33.406  29.312  22.295  1.00  0.00      RA0  N
ATOM   1036  HE  ARG A 110      32.444  29.025  22.418  1.00  0.00      RA0  H
ATOM   1037  CZ  ARG A 110      34.081  29.870  23.337  1.00  0.00      RA0  C
ATOM   1038  NH1 ARG A 110      35.352  30.309  23.166  1.00  0.00      RA0  N
ATOM   1039 HH11 ARG A 110      35.889  30.738  23.903  1.00  0.00      RA0  H
ATOM   1040 HH12 ARG A 110      35.806  30.224  22.276  1.00  0.00      RA0  H
ATOM   1041  NH2 ARG A 110      33.449  29.964  24.524  1.00  0.00      RA0  N
ATOM   1042 HH21 ARG A 110      33.857  30.329  25.358  1.00  0.00      RA0  H
ATOM   1043 HH22 ARG A 110      32.482  29.639  24.607  1.00  0.00      RA0  H
ATOM   1044  C   ARG A 110      31.746  25.749  19.088  1.00  0.00      RA0  C
ATOM   1045  O   ARG A 110      32.562  25.276  18.300  1.00  0.00      RA0  O
ATOM   1046  N   LEU A 111      30.580  26.287  18.710  1.00  0.00      RA0  N
ATOM   1047  H   LEU A 111      29.993  26.716  19.397  1.00  0.00      RA0  H
ATOM   1048  CA  LEU A 111      30.212  26.506  17.300  1.00  0.00      RA0  C
ATOM   1049  CB  LEU A 111      28.812  25.959  17.023  1.00  0.00      RA0  C
ATOM   1050  CG  LEU A 111      28.630  24.456  17.206  1.00  0.00      RA0  C
ATOM   1051  CD1 LEU A 111      27.154  24.090  17.332  1.00  0.00      RA0  C
ATOM   1052  CD2 LEU A 111      29.284  23.665  16.079  1.00  0.00      RA0  C
ATOM   1053  C   LEU A 111      30.144  27.988  17.047  1.00  0.00      RA0  C
ATOM   1054  O   LEU A 111      29.820  28.761  17.961  1.00  0.00      RA0  O
ATOM   1055  N   VAL A 112      30.389  28.387  15.807  1.00  0.00      RA0  N
ATOM   1056  H   VAL A 112      30.680  27.732  15.104  1.00  0.00      RA0  H
ATOM   1057  CA  VAL A 112      30.190  29.775  15.392  1.00  0.00      RA0  C
ATOM   1058  CB  VAL A 112      31.527  30.474  15.118  1.00  0.00      RA0  C
ATOM   1059  CG1 VAL A 112      31.299  31.947  14.776  1.00  0.00      RA0  C
ATOM   1060  CG2 VAL A 112      32.504  30.323  16.287  1.00  0.00      RA0  C
ATOM   1061  C   VAL A 112      29.307  29.795  14.147  1.00  0.00      RA0  C
ATOM   1062  O   VAL A 112      29.639  29.175  13.139  1.00  0.00      RA0  O
ATOM   1063  N   VAL A 113      28.195  30.511  14.213  1.00  0.00      RA0  N
ATOM   1064  H   VAL A 113      27.978  31.042  15.034  1.00  0.00      RA0  H
ATOM   1065  CA  VAL A 113      27.286  30.606  13.069  1.00  0.00      RA0  C
ATOM   1066  CB  VAL A 113      26.022  29.758  13.284  1.00  0.00      RA0  C
ATOM   1067  CG1 VAL A 113      26.323  28.260  13.343  1.00  0.00      RA0  C
ATOM   1068  CG2 VAL A 113      25.241  30.239  14.509  1.00  0.00      RA0  C
ATOM   1069  C   VAL A 113      26.872  32.037  12.745  1.00  0.00      RA0  C
ATOM   1070  O   VAL A 113      26.968  32.956  13.570  1.00  0.00      RA0  O
ATOM   1071  N   ASN A 114      26.368  32.203  11.529  1.00  0.00      RA0  N
ATOM   1072  H   ASN A 114      26.142  31.377  11.006  1.00  0.00      RA0  H
ATOM   1073  CA  ASN A 114      25.969  33.509  11.022  1.00  0.00      RA0  C
ATOM   1074  CB  ASN A 114      25.822  33.440   9.496  1.00  0.00      RA0  C
ATOM   1075  CG  ASN A 114      27.041  32.831   8.836  1.00  0.00      RA0  C
ATOM   1076  OD1 ASN A 114      28.055  33.503   8.666  1.00  0.00      RA0  O
ATOM   1077  ND2 ASN A 114      26.894  31.531   8.487  1.00  0.00      RA0  N
ATOM   1078 HD21 ASN A 114      26.058  30.972   8.591  1.00  0.00      RA0  H
ATOM   1079 HD22 ASN A 114      27.626  30.978   8.083  1.00  0.00      RA0  H
ATOM   1080  C   ASN A 114      24.621  33.987  11.529  1.00  0.00      RA0  C
ATOM   1081  O   ASN A 114      23.769  33.189  11.905  1.00  0.00      RA0  O
ATOM   1082  N   SER A 115      24.446  35.308  11.508  1.00  0.00      RA0  N
ATOM   1083  H   SER A 115      25.218  35.899  11.285  1.00  0.00      RA0  H
ATOM   1084  CA  SER A 115      23.211  35.933  11.928  1.00  0.00      RA0  C
ATOM   1085  CB  SER A 115      23.335  37.459  11.882  1.00  0.00      RA0  C
ATOM   1086  OG  SER A 115      22.486  38.054  12.870  1.00  0.00      RA0  O
ATOM   1087  HG  SER A 115      21.602  37.744  12.698  1.00  0.00      RA0  H
ATOM   1088  C   SER A 115      22.004  35.426  11.128  1.00  0.00      RA0  C
ATOM   1089  O   SER A 115      20.951  35.137  11.684  1.00  0.00      RA0  O
ATOM   1090  N   ALA A 116      22.161  35.353   9.815  1.00  0.00      RA0  N
ATOM   1091  H   ALA A 116      23.060  35.502   9.411  1.00  0.00      RA0  H
ATOM   1092  CA  ALA A 116      21.043  35.018   8.928  1.00  0.00      RA0  C
ATOM   1093  CB  ALA A 116      21.508  34.977   7.472  1.00  0.00      RA0  C
ATOM   1094  C   ALA A 116      20.420  33.676   9.263  1.00  0.00      RA0  C
ATOM   1095  O   ALA A 116      19.203  33.489   9.107  1.00  0.00      RA0  O
ATOM   1096  N   THR A 117      21.240  32.742   9.737  1.00  0.00      RA0  N
ATOM   1097  H   THR A 117      22.226  32.864   9.841  1.00  0.00      RA0  H
ATOM   1098  CA  THR A 117      20.803  31.366  10.039  1.00  0.00      RA0  C
ATOM   1099  CB  THR A 117      21.822  30.526   9.300  1.00  0.00      RA0  C
ATOM   1100  OG1 THR A 117      22.892  31.383   8.863  1.00  0.00      RA0  O
ATOM   1101  HG1 THR A 117      23.568  30.727   8.648  1.00  0.00      RA0  H
ATOM   1102  CG2 THR A 117      21.206  29.827   8.095  1.00  0.00      RA0  C
ATOM   1103  C   THR A 117      20.765  31.032  11.528  1.00  0.00      RA0  C
ATOM   1104  O   THR A 117      20.453  29.895  11.901  1.00  0.00      RA0  O
ATOM   1105  N   ARG A 118      21.031  32.024  12.371  1.00  0.00      RA0  N
ATOM   1106  H   ARG A 118      21.284  32.916  11.998  1.00  0.00      RA0  H
ATOM   1107  CA  ARG A 118      21.119  31.830  13.819  1.00  0.00      RA0  C
ATOM   1108  CB  ARG A 118      21.347  33.197  14.470  1.00  0.00      RA0  C
ATOM   1109  CG  ARG A 118      21.227  33.220  15.992  1.00  0.00      RA0  C
ATOM   1110  CD  ARG A 118      21.375  34.637  16.553  1.00  0.00      RA0  C
ATOM   1111  NE  ARG A 118      20.920  34.705  17.940  1.00  0.00      RA0  N
ATOM   1112  HE  ARG A 118      19.953  34.420  18.054  1.00  0.00      RA0  H
ATOM   1113  CZ  ARG A 118      21.752  35.190  18.913  1.00  0.00      RA0  C
ATOM   1114  NH1 ARG A 118      23.022  35.524  18.610  1.00  0.00      RA0  N
ATOM   1115 HH11 ARG A 118      23.613  35.934  19.325  1.00  0.00      RA0  H
ATOM   1116 HH12 ARG A 118      23.434  35.372  17.701  1.00  0.00      RA0  H
ATOM   1117  NH2 ARG A 118      21.310  35.331  20.178  1.00  0.00      RA0  N
ATOM   1118 HH21 ARG A 118      21.932  35.667  20.914  1.00  0.00      RA0  H
ATOM   1119 HH22 ARG A 118      20.372  35.114  20.453  1.00  0.00      RA0  H
ATOM   1120  C   ARG A 118      19.916  31.116  14.423  1.00  0.00      RA0  C
ATOM   1121  O   ARG A 118      20.052  30.100  15.112  1.00  0.00      RA0  O
ATOM   1122  N   GLU A 119      18.728  31.646  14.183  1.00  0.00      RA0  N
ATOM   1123  H   GLU A 119      18.661  32.472  13.627  1.00  0.00      RA0  H
ATOM   1124  CA  GLU A 119      17.547  31.080  14.828  1.00  0.00      RA0  C
ATOM   1125  CB  GLU A 119      16.390  32.078  14.817  1.00  0.00      RA0  C
ATOM   1126  CG  GLU A 119      16.792  33.437  15.410  1.00  0.00      RA0  C
ATOM   1127  CD  GLU A 119      17.301  33.295  16.837  1.00  0.00      RA0  C
ATOM   1128  OE1 GLU A 119      16.834  32.416  17.556  1.00  0.00      RA0  O
ATOM   1129  OE2 GLU A 119      18.166  34.074  17.234  1.00  0.00      RA0  O
ATOM   1130  C   GLU A 119      17.167  29.693  14.294  1.00  0.00      RA0  C
ATOM   1131  O   GLU A 119      16.825  28.813  15.062  1.00  0.00      RA0  O
ATOM   1132  N   LYS A 120      17.286  29.493  12.992  1.00  0.00      RA0  N
ATOM   1133  H   LYS A 120      17.704  30.218  12.448  1.00  0.00      RA0  H
ATOM   1134  CA  LYS A 120      17.100  28.161  12.407  1.00  0.00      RA0  C
ATOM   1135  CB  LYS A 120      17.267  28.232  10.884  1.00  0.00      RA0  C
ATOM   1136  CG  LYS A 120      17.034  26.878  10.206  1.00  0.00      RA0  C
ATOM   1137  CD  LYS A 120      17.355  26.842   8.707  1.00  0.00      RA0  C
ATOM   1138  CE  LYS A 120      18.823  27.150   8.399  1.00  0.00      RA0  C
ATOM   1139  NZ  LYS A 120      19.186  26.656   7.062  1.00  0.00      RA0  N
ATOM   1140  HZ1 LYS A 120      20.190  26.839   6.851  1.00  0.00      RA0  H
ATOM   1141  HZ2 LYS A 120      19.069  25.620   7.038  1.00  0.00      RA0  H
ATOM   1142  HZ3 LYS A 120      18.617  27.016   6.277  1.00  0.00      RA0  H
ATOM   1143  C   LYS A 120      18.073  27.158  12.976  1.00  0.00      RA0  C
ATOM   1144  O   LYS A 120      17.715  26.044  13.303  1.00  0.00      RA0  O
ATOM   1145  N   ASP A 121      19.339  27.552  13.045  1.00  0.00      RA0  N
ATOM   1146  H   ASP A 121      19.663  28.410  12.651  1.00  0.00      RA0  H
ATOM   1147  CA  ASP A 121      20.385  26.683  13.575  1.00  0.00      RA0  C
ATOM   1148  CB  ASP A 121      21.775  27.260  13.345  1.00  0.00      RA0  C
ATOM   1149  CG  ASP A 121      22.007  27.409  11.857  1.00  0.00      RA0  C
ATOM   1150  OD1 ASP A 121      21.302  26.772  11.068  1.00  0.00      RA0  O
ATOM   1151  OD2 ASP A 121      22.881  28.189  11.495  1.00  0.00      RA0  O
ATOM   1152  C   ASP A 121      20.154  26.364  15.050  1.00  0.00      RA0  C
ATOM   1153  O   ASP A 121      20.295  25.218  15.483  1.00  0.00      RA0  O
ATOM   1154  N   LEU A 122      19.828  27.387  15.828  1.00  0.00      RA0  N
ATOM   1155  H   LEU A 122      19.743  28.295  15.416  1.00  0.00      RA0  H
ATOM   1156  CA  LEU A 122      19.602  27.193  17.256  1.00  0.00      RA0  C
ATOM   1157  CB  LEU A 122      19.361  28.517  17.979  1.00  0.00      RA0  C
ATOM   1158  CG  LEU A 122      20.637  29.345  18.120  1.00  0.00      RA0  C
ATOM   1159  CD1 LEU A 122      20.368  30.693  18.792  1.00  0.00      RA0  C
ATOM   1160  CD2 LEU A 122      21.744  28.557  18.822  1.00  0.00      RA0  C
ATOM   1161  C   LEU A 122      18.452  26.245  17.509  1.00  0.00      RA0  C
ATOM   1162  O   LEU A 122      18.522  25.412  18.398  1.00  0.00      RA0  O
ATOM   1163  N   SER A 123      17.383  26.364  16.730  1.00  0.00      RA0  N
ATOM   1164  H   SER A 123      17.358  27.059  16.010  1.00  0.00      RA0  H
ATOM   1165  CA  SER A 123      16.226  25.489  16.918  1.00  0.00      RA0  C
ATOM   1166  CB  SER A 123      15.087  26.071  16.093  1.00  0.00      RA0  C
ATOM   1167  OG  SER A 123      14.900  27.433  16.496  1.00  0.00      RA0  O
ATOM   1168  HG  SER A 123      15.583  27.959  16.089  1.00  0.00      RA0  H
ATOM   1169  C   SER A 123      16.595  24.052  16.582  1.00  0.00      RA0  C
ATOM   1170  O   SER A 123      16.212  23.125  17.291  1.00  0.00      RA0  O
ATOM   1171  N   TRP A 124      17.343  23.880  15.498  1.00  0.00      RA0  N
ATOM   1172  H   TRP A 124      17.646  24.674  14.964  1.00  0.00      RA0  H
ATOM   1173  CA  TRP A 124      17.787  22.548  15.055  1.00  0.00      RA0  C
ATOM   1174  CB  TRP A 124      18.418  22.677  13.666  1.00  0.00      RA0  C
ATOM   1175  CG  TRP A 124      18.817  21.330  13.109  1.00  0.00      RA0  C
ATOM   1176  CD2 TRP A 124      17.968  20.326  12.515  1.00  0.00      RA0  C
ATOM   1177  CE2 TRP A 124      18.797  19.255  12.106  1.00  0.00      RA0  C
ATOM   1178  CE3 TRP A 124      16.598  20.259  12.293  1.00  0.00      RA0  C
ATOM   1179  CD1 TRP A 124      20.115  20.804  13.031  1.00  0.00      RA0  C
ATOM   1180  NE1 TRP A 124      20.108  19.579  12.439  1.00  0.00      RA0  N
ATOM   1181  HE1 TRP A 124      20.895  19.022  12.257  1.00  0.00      RA0  H
ATOM   1182  CZ2 TRP A 124      18.233  18.147  11.484  1.00  0.00      RA0  C
ATOM   1183  CZ3 TRP A 124      16.047  19.145  11.671  1.00  0.00      RA0  C
ATOM   1184  CH2 TRP A 124      16.862  18.094  11.266  1.00  0.00      RA0  C
ATOM   1185  C   TRP A 124      18.760  21.909  16.045  1.00  0.00      RA0  C
ATOM   1186  O   TRP A 124      18.593  20.764  16.438  1.00  0.00      RA0  O
ATOM   1187  N   ILE A 125      19.761  22.681  16.455  1.00  0.00      RA0  N
ATOM   1188  H   ILE A 125      19.820  23.605  16.091  1.00  0.00      RA0  H
ATOM   1189  CA  ILE A 125      20.746  22.218  17.430  1.00  0.00      RA0  C
ATOM   1190  CB  ILE A 125      21.849  23.257  17.656  1.00  0.00      RA0  C
ATOM   1191  CG2 ILE A 125      22.771  22.872  18.815  1.00  0.00      RA0  C
ATOM   1192  CG1 ILE A 125      22.652  23.461  16.370  1.00  0.00      RA0  C
ATOM   1193  CD1 ILE A 125      23.551  24.695  16.437  1.00  0.00      RA0  C
ATOM   1194  C   ILE A 125      20.050  21.835  18.742  1.00  0.00      RA0  C
ATOM   1195  O   ILE A 125      20.290  20.760  19.269  1.00  0.00      RA0  O
ATOM   1196  N   THR A 126      19.185  22.715  19.246  1.00  0.00      RA0  N
ATOM   1197  H   THR A 126      19.020  23.584  18.781  1.00  0.00      RA0  H
ATOM   1198  CA  THR A 126      18.413  22.427  20.459  1.00  0.00      RA0  C
ATOM   1199  CB  THR A 126      17.576  23.644  20.843  1.00  0.00      RA0  C
ATOM   1200  OG1 THR A 126      18.449  24.768  21.012  1.00  0.00      RA0  O
ATOM   1201  HG1 THR A 126      18.612  25.117  20.145  1.00  0.00      RA0  H
ATOM   1202  CG2 THR A 126      16.766  23.409  22.119  1.00  0.00      RA0  C
ATOM   1203  C   THR A 126      17.638  21.140  20.388  1.00  0.00      RA0  C
ATOM   1204  O   THR A 126      17.679  20.344  21.333  1.00  0.00      RA0  O
ATOM   1205  N   GLN A 127      16.919  20.950  19.285  1.00  0.00      RA0  N
ATOM   1206  H   GLN A 127      16.931  21.647  18.565  1.00  0.00      RA0  H
ATOM   1207  CA  GLN A 127      16.103  19.760  19.063  1.00  0.00      RA0  C
ATOM   1208  CB  GLN A 127      15.406  19.879  17.707  1.00  0.00      RA0  C
ATOM   1209  CG  GLN A 127      14.535  18.679  17.337  1.00  0.00      RA0  C
ATOM   1210  CD  GLN A 127      13.852  18.963  16.014  1.00  0.00      RA0  C
ATOM   1211  OE1 GLN A 127      12.816  19.614  15.952  1.00  0.00      RA0  O
ATOM   1212  NE2 GLN A 127      14.490  18.442  14.952  1.00  0.00      RA0  N
ATOM   1213 HE21 GLN A 127      15.331  17.903  15.047  1.00  0.00      RA0  H
ATOM   1214 HE22 GLN A 127      14.152  18.578  14.021  1.00  0.00      RA0  H
ATOM   1215  C   GLN A 127      16.927  18.464  19.147  1.00  0.00      RA0  C
ATOM   1216  O   GLN A 127      16.596  17.540  19.877  1.00  0.00      RA0  O
ATOM   1217  N   HIS A 128      18.018  18.419  18.397  1.00  0.00      RA0  N
ATOM   1218  H   HIS A 128      18.299  19.240  17.892  1.00  0.00      RA0  H
ATOM   1219  CA  HIS A 128      18.844  17.228  18.341  1.00  0.00      RA0  C
ATOM   1220  CB  HIS A 128      19.639  17.157  17.036  1.00  0.00      RA0  C
ATOM   1221  CG  HIS A 128      18.689  16.791  15.923  1.00  0.00      RA0  C
ATOM   1222  ND1 HIS A 128      18.526  15.538  15.455  1.00  0.00      RA0  N
ATOM   1223  HD1 HIS A 128      19.007  14.732  15.743  1.00  0.00      RA0  H
ATOM   1224  CD2 HIS A 128      17.816  17.642  15.244  1.00  0.00      RA0  C
ATOM   1225  NE2 HIS A 128      17.114  16.886  14.363  1.00  0.00      RA0  N
ATOM   1226  CE1 HIS A 128      17.553  15.591  14.491  1.00  0.00      RA0  C
ATOM   1227  C   HIS A 128      19.769  17.062  19.563  1.00  0.00      RA0  C
ATOM   1228  O   HIS A 128      20.225  15.953  19.833  1.00  0.00      RA0  O
ATOM   1229  N   ALA A 129      20.027  18.136  20.308  1.00  0.00      RA0  N
ATOM   1230  H   ALA A 129      19.633  19.024  20.066  1.00  0.00      RA0  H
ATOM   1231  CA  ALA A 129      20.873  18.057  21.500  1.00  0.00      RA0  C
ATOM   1232  CB  ALA A 129      21.303  19.444  21.974  1.00  0.00      RA0  C
ATOM   1233  C   ALA A 129      20.202  17.338  22.680  1.00  0.00      RA0  C
ATOM   1234  O   ALA A 129      20.880  16.738  23.501  1.00  0.00      RA0  O
ATOM   1235  N   GLU A 130      18.881  17.425  22.754  1.00  0.00      RA0  N
ATOM   1236  H   GLU A 130      18.372  17.866  22.013  1.00  0.00      RA0  H
ATOM   1237  CA  GLU A 130      18.113  17.027  23.947  1.00  0.00      RA0  C
ATOM   1238  CB  GLU A 130      16.624  17.367  23.738  1.00  0.00      RA0  C
ATOM   1239  CG  GLU A 130      15.687  17.118  24.927  1.00  0.00      RA0  C
ATOM   1240  CD  GLU A 130      15.349  15.643  25.035  1.00  0.00      RA0  C
ATOM   1241  OE1 GLU A 130      15.297  14.976  24.003  1.00  0.00      RA0  O
ATOM   1242  OE2 GLU A 130      15.144  15.165  26.148  1.00  0.00      RA0  O
ATOM   1243  C   GLU A 130      18.400  15.609  24.440  1.00  0.00      RA0  C
ATOM   1244  O   GLU A 130      18.651  15.430  25.640  1.00  0.00      RA0  O
ATOM   1245  N   PRO A 131      18.393  14.603  23.570  1.00  0.00      RA0  N
ATOM   1246  CD  PRO A 131      18.043  14.605  22.145  1.00  0.00      RA0  C
ATOM   1247  CA  PRO A 131      18.648  13.234  24.018  1.00  0.00      RA0  C
ATOM   1248  CB  PRO A 131      18.322  12.359  22.801  1.00  0.00      RA0  C
ATOM   1249  CG  PRO A 131      17.472  13.223  21.882  1.00  0.00      RA0  C
ATOM   1250  C   PRO A 131      20.074  12.993  24.479  1.00  0.00      RA0  C
ATOM   1251  O   PRO A 131      20.319  12.039  25.221  1.00  0.00      RA0  O
ATOM   1252  N   PHE A 132      20.994  13.857  24.056  1.00  0.00      RA0  N
ATOM   1253  H   PHE A 132      20.708  14.667  23.540  1.00  0.00      RA0  H
ATOM   1254  CA  PHE A 132      22.381  13.799  24.487  1.00  0.00      RA0  C
ATOM   1255  CB  PHE A 132      23.314  14.295  23.381  1.00  0.00      RA0  C
ATOM   1256  CG  PHE A 132      23.126  13.528  22.094  1.00  0.00      RA0  C
ATOM   1257  CD1 PHE A 132      23.930  12.429  21.820  1.00  0.00      RA0  C
ATOM   1258  CD2 PHE A 132      22.166  13.928  21.172  1.00  0.00      RA0  C
ATOM   1259  CE1 PHE A 132      23.781  11.739  20.623  1.00  0.00      RA0  C
ATOM   1260  CE2 PHE A 132      22.016  13.239  19.975  1.00  0.00      RA0  C
ATOM   1261  CZ  PHE A 132      22.828  12.146  19.698  1.00  0.00      RA0  C
ATOM   1262  C   PHE A 132      22.668  14.592  25.770  1.00  0.00      RA0  C
ATOM   1263  O   PHE A 132      23.759  14.469  26.353  1.00  0.00      RA0  O
ATOM   1264  N   GLY A 133      21.702  15.400  26.203  1.00  0.00      RA0  N
ATOM   1265  H   GLY A 133      20.862  15.515  25.669  1.00  0.00      RA0  H
ATOM   1266  CA  GLY A 133      21.820  16.178  27.431  1.00  0.00      RA0  C
ATOM   1267  C   GLY A 133      22.832  17.306  27.350  1.00  0.00      RA0  C
ATOM   1268  O   GLY A 133      23.558  17.570  28.316  1.00  0.00      RA0  O
ATOM   1269  N   ILE A 134      22.864  17.993  26.212  1.00  0.00      RA0  N
ATOM   1270  H   ILE A 134      22.136  17.870  25.538  1.00  0.00      RA0  H
ATOM   1271  CA  ILE A 134      23.862  19.032  25.986  1.00  0.00      RA0  C
ATOM   1272  CB  ILE A 134      24.285  19.069  24.518  1.00  0.00      RA0  C
ATOM   1273  CG2 ILE A 134      25.363  20.125  24.269  1.00  0.00      RA0  C
ATOM   1274  CG1 ILE A 134      24.751  17.682  24.087  1.00  0.00      RA0  C
ATOM   1275  CD1 ILE A 134      25.853  17.145  24.999  1.00  0.00      RA0  C
ATOM   1276  C   ILE A 134      23.293  20.373  26.433  1.00  0.00      RA0  C
ATOM   1277  O   ILE A 134      22.166  20.722  26.075  1.00  0.00      RA0  O
ATOM   1278  N   GLU A 135      24.065  21.094  27.242  1.00  0.00      RA0  N
ATOM   1279  H   GLU A 135      24.978  20.754  27.461  1.00  0.00      RA0  H
ATOM   1280  CA  GLU A 135      23.728  22.449  27.678  1.00  0.00      RA0  C
ATOM   1281  CB  GLU A 135      24.482  22.620  29.005  1.00  0.00      RA0  C
ATOM   1282  CG  GLU A 135      24.591  23.984  29.693  1.00  0.00      RA0  C
ATOM   1283  CD  GLU A 135      25.591  23.838  30.837  1.00  0.00      RA0  C
ATOM   1284  OE1 GLU A 135      26.613  24.524  30.839  1.00  0.00      RA0  O
ATOM   1285  OE2 GLU A 135      25.391  22.993  31.710  1.00  0.00      RA0  O
ATOM   1286  C   GLU A 135      24.204  23.447  26.613  1.00  0.00      RA0  C
ATOM   1287  O   GLU A 135      25.387  23.508  26.304  1.00  0.00      RA0  O
ATOM   1288  N   ILE A 136      23.267  24.219  26.067  1.00  0.00      RA0  N
ATOM   1289  H   ILE A 136      22.356  24.245  26.475  1.00  0.00      RA0  H
ATOM   1290  CA  ILE A 136      23.543  25.167  24.980  1.00  0.00      RA0  C
ATOM   1291  CB  ILE A 136      22.477  25.002  23.901  1.00  0.00      RA0  C
ATOM   1292  CG2 ILE A 136      22.673  25.979  22.742  1.00  0.00      RA0  C
ATOM   1293  CG1 ILE A 136      22.428  23.545  23.446  1.00  0.00      RA0  C
ATOM   1294  CD1 ILE A 136      21.335  23.309  22.412  1.00  0.00      RA0  C
ATOM   1295  C   ILE A 136      23.525  26.578  25.545  1.00  0.00      RA0  C
ATOM   1296  O   ILE A 136      22.514  26.993  26.112  1.00  0.00      RA0  O
ATOM   1297  N   THR A 137      24.636  27.308  25.390  1.00  0.00      RA0  N
ATOM   1298  H   THR A 137      25.458  26.900  24.995  1.00  0.00      RA0  H
ATOM   1299  CA  THR A 137      24.751  28.675  25.878  1.00  0.00      RA0  C
ATOM   1300  CB  THR A 137      25.773  28.552  26.992  1.00  0.00      RA0  C
ATOM   1301  OG1 THR A 137      25.451  27.362  27.725  1.00  0.00      RA0  O
ATOM   1302  HG1 THR A 137      26.202  27.121  28.255  1.00  0.00      RA0  H
ATOM   1303  CG2 THR A 137      25.832  29.783  27.898  1.00  0.00      RA0  C
ATOM   1304  C   THR A 137      25.140  29.591  24.728  1.00  0.00      RA0  C
ATOM   1305  O   THR A 137      26.202  29.420  24.130  1.00  0.00      RA0  O
ATOM   1306  N   VAL A 138      24.276  30.548  24.409  1.00  0.00      RA0  N
ATOM   1307  H   VAL A 138      23.496  30.726  25.006  1.00  0.00      RA0  H
ATOM   1308  CA  VAL A 138      24.569  31.510  23.345  1.00  0.00      RA0  C
ATOM   1309  CB  VAL A 138      23.271  31.978  22.696  1.00  0.00      RA0  C
ATOM   1310  CG1 VAL A 138      23.557  32.879  21.499  1.00  0.00      RA0  C
ATOM   1311  CG2 VAL A 138      22.410  30.775  22.307  1.00  0.00      RA0  C
ATOM   1312  C   VAL A 138      25.368  32.678  23.936  1.00  0.00      RA0  C
ATOM   1313  O   VAL A 138      24.944  33.289  24.920  1.00  0.00      RA0  O
ATOM   1314  N   ARG A 139      26.488  33.018  23.307  1.00  0.00      RA0  N
ATOM   1315  H   ARG A 139      26.673  32.628  22.409  1.00  0.00      RA0  H
ATOM   1316  CA  ARG A 139      27.450  33.974  23.874  1.00  0.00      RA0  C
ATOM   1317  CB  ARG A 139      28.872  33.478  23.643  1.00  0.00      RA0  C
ATOM   1318  CG  ARG A 139      29.075  32.058  24.175  1.00  0.00      RA0  C
ATOM   1319  CD  ARG A 139      28.614  31.916  25.628  1.00  0.00      RA0  C
ATOM   1320  NE  ARG A 139      29.091  33.047  26.414  1.00  0.00      RA0  N
ATOM   1321  HE  ARG A 139      28.571  33.913  26.369  1.00  0.00      RA0  H
ATOM   1322  CZ  ARG A 139      30.278  32.994  27.063  1.00  0.00      RA0  C
ATOM   1323  NH1 ARG A 139      30.952  31.822  27.124  1.00  0.00      RA0  N
ATOM   1324 HH11 ARG A 139      31.794  31.706  27.649  1.00  0.00      RA0  H
ATOM   1325 HH12 ARG A 139      30.630  30.994  26.630  1.00  0.00      RA0  H
ATOM   1326  NH2 ARG A 139      30.741  34.130  27.621  1.00  0.00      RA0  N
ATOM   1327 HH21 ARG A 139      31.576  34.225  28.162  1.00  0.00      RA0  H
ATOM   1328 HH22 ARG A 139      30.227  35.003  27.485  1.00  0.00      RA0  H
ATOM   1329  C   ARG A 139      27.259  35.386  23.330  1.00  0.00      RA0  C
ATOM   1330  O   ARG A 139      28.145  35.986  22.706  1.00  0.00      RA0  O
ATOM   1331  N   ASP A 140      26.099  35.947  23.626  1.00  0.00      RA0  N
ATOM   1332  H   ASP A 140      25.418  35.428  24.145  1.00  0.00      RA0  H
ATOM   1333  CA  ASP A 140      25.763  37.288  23.171  1.00  0.00      RA0  C
ATOM   1334  CB  ASP A 140      24.240  37.498  23.143  1.00  0.00      RA0  C
ATOM   1335  CG  ASP A 140      23.530  36.528  22.200  1.00  0.00      RA0  C
ATOM   1336  OD1 ASP A 140      23.941  36.365  21.053  1.00  0.00      RA0  O
ATOM   1337  OD2 ASP A 140      22.527  35.940  22.595  1.00  0.00      RA0  O
ATOM   1338  C   ASP A 140      26.461  38.356  24.001  1.00  0.00      RA0  C
ATOM   1339  O   ASP A 140      26.303  39.538  23.728  1.00  0.00      RA0  O
ATOM   1340  N   ASP A 141      27.195  37.921  25.031  1.00  0.00      RA0  N
ATOM   1341  H   ASP A 141      27.324  36.945  25.205  1.00  0.00      RA0  H
ATOM   1342  CA  ASP A 141      28.079  38.774  25.811  1.00  0.00      RA0  C
ATOM   1343  CB  ASP A 141      28.319  38.135  27.184  1.00  0.00      RA0  C
ATOM   1344  CG  ASP A 141      29.137  36.853  27.066  1.00  0.00      RA0  C
ATOM   1345  OD1 ASP A 141      28.680  35.885  26.460  1.00  0.00      RA0  O
ATOM   1346  OD2 ASP A 141      30.229  36.789  27.620  1.00  0.00      RA0  O
ATOM   1347  C   ASP A 141      29.436  39.080  25.147  1.00  0.00      RA0  C
ATOM   1348  O   ASP A 141      30.193  39.924  25.662  1.00  0.00      RA0  O
ATOM   1349  N   LEU A 142      29.715  38.394  24.033  1.00  0.00      RA0  N
ATOM   1350  H   LEU A 142      29.034  37.792  23.612  1.00  0.00      RA0  H
ATOM   1351  CA  LEU A 142      30.966  38.532  23.283  1.00  0.00      RA0  C
ATOM   1352  CB  LEU A 142      31.614  37.166  23.048  1.00  0.00      RA0  C
ATOM   1353  CG  LEU A 142      31.908  36.377  24.326  1.00  0.00      RA0  C
ATOM   1354  CD1 LEU A 142      32.444  34.980  24.014  1.00  0.00      RA0  C
ATOM   1355  CD2 LEU A 142      32.840  37.133  25.271  1.00  0.00      RA0  C
ATOM   1356  C   LEU A 142      30.768  39.226  21.951  1.00  0.00      RA0  C
ATOM   1357  O   LEU A 142      29.785  38.975  21.236  1.00  0.00      RA0  O
ATOM   1358  N   SER A 143      31.742  40.055  21.608  1.00  0.00      RA0  N
ATOM   1359  H   SER A 143      32.496  40.277  22.223  1.00  0.00      RA0  H
ATOM   1360  CA  SER A 143      31.886  40.617  20.278  1.00  0.00      RA0  C
ATOM   1361  CB  SER A 143      32.142  42.087  20.497  1.00  0.00      RA0  C
ATOM   1362  OG  SER A 143      32.033  42.277  21.903  1.00  0.00      RA0  O
ATOM   1363  HG  SER A 143      31.130  42.042  22.102  1.00  0.00      RA0  H
ATOM   1364  C   SER A 143      33.074  39.904  19.640  1.00  0.00      RA0  C
ATOM   1365  O   SER A 143      33.806  39.158  20.310  1.00  0.00      RA0  O
ATOM   1366  N   MSE A 144      33.253  40.097  18.350  1.00  0.00      RA0  N
ATOM   1367  H   MSE A 144      32.690  40.718  17.801  1.00  0.00      RA0  H
ATOM   1368  CA  MSE A 144      34.328  39.411  17.655  1.00  0.00      RA0  C
ATOM   1369  CB  MSE A 144      33.844  38.030  17.201  1.00  0.00      RA0  C
ATOM   1370  CG  MSE A 144      34.948  37.122  16.656  1.00  0.00      RA0  C
ATOM   1371  SE  MSE A 144      34.389  35.425  16.442  1.00  0.00      RA0  S
ATOM   1372  CE  MSE A 144      32.854  35.771  15.568  1.00  0.00      RA0  C
ATOM   1373  C   MSE A 144      34.823  40.277  16.518  1.00  0.00      RA0  C
ATOM   1374  O   MSE A 144      34.018  40.927  15.822  1.00  0.00      RA0  O
ATOM   1375  N   ILE A 145      36.145  40.281  16.350  1.00  0.00      RA0  N
ATOM   1376  H   ILE A 145      36.722  39.723  16.950  1.00  0.00      RA0  H
ATOM   1377  CA  ILE A 145      36.817  41.057  15.315  1.00  0.00      RA0  C
ATOM   1378  CB  ILE A 145      37.632  42.196  15.942  1.00  0.00      RA0  C
ATOM   1379  CG2 ILE A 145      38.310  43.044  14.865  1.00  0.00      RA0  C
ATOM   1380  CG1 ILE A 145      36.780  43.050  16.886  1.00  0.00      RA0  C
ATOM   1381  CD1 ILE A 145      37.596  44.106  17.632  1.00  0.00      RA0  C
ATOM   1382  C   ILE A 145      37.729  40.128  14.530  1.00  0.00      RA0  C
ATOM   1383  O   ILE A 145      38.504  39.373  15.126  1.00  0.00      RA0  O
ATOM   1384  N   ALA A 146      37.627  40.164  13.204  1.00  0.00      RA0  N
ATOM   1385  H   ALA A 146      37.040  40.863  12.795  1.00  0.00      RA0  H
ATOM   1386  CA  ALA A 146      38.491  39.366  12.339  1.00  0.00      RA0  C
ATOM   1387  CB  ALA A 146      37.703  38.870  11.127  1.00  0.00      RA0  C
ATOM   1388  C   ALA A 146      39.592  40.260  11.825  1.00  0.00      RA0  C
ATOM   1389  O   ALA A 146      39.320  41.270  11.191  1.00  0.00      RA0  O
ATOM   1390  N   VAL A 147      40.832  39.879  12.100  1.00  0.00      RA0  N
ATOM   1391  H   VAL A 147      40.996  39.049  12.620  1.00  0.00      RA0  H
ATOM   1392  CA  VAL A 147      41.994  40.689  11.695  1.00  0.00      RA0  C
ATOM   1393  CB  VAL A 147      42.872  40.977  12.915  1.00  0.00      RA0  C
ATOM   1394  CG1 VAL A 147      44.032  41.906  12.561  1.00  0.00      RA0  C
ATOM   1395  CG2 VAL A 147      42.038  41.525  14.075  1.00  0.00      RA0  C
ATOM   1396  C   VAL A 147      42.735  39.835  10.682  1.00  0.00      RA0  C
ATOM   1397  O   VAL A 147      43.186  38.736  11.015  1.00  0.00      RA0  O
ATOM   1398  N   GLN A 148      42.820  40.325   9.451  1.00  0.00      RA0  N
ATOM   1399  H   GLN A 148      42.567  41.270   9.260  1.00  0.00      RA0  H
ATOM   1400  CA  GLN A 148      43.218  39.503   8.302  1.00  0.00      RA0  C
ATOM   1401  CB  GLN A 148      42.011  38.968   7.521  1.00  0.00      RA0  C
ATOM   1402  CG  GLN A 148      41.000  38.123   8.324  1.00  0.00      RA0  C
ATOM   1403  CD  GLN A 148      41.536  36.766   8.784  1.00  0.00      RA0  C
ATOM   1404  OE1 GLN A 148      41.940  35.899   8.009  1.00  0.00      RA0  O
ATOM   1405  NE2 GLN A 148      41.384  36.550  10.092  1.00  0.00      RA0  N
ATOM   1406 HE21 GLN A 148      41.229  37.282  10.759  1.00  0.00      RA0  H
ATOM   1407 HE22 GLN A 148      41.385  35.626  10.482  1.00  0.00      RA0  H
ATOM   1408  C   GLN A 148      44.283  40.159   7.421  1.00  0.00      RA0  C
ATOM   1409  O   GLN A 148      44.236  41.371   7.132  1.00  0.00      RA0  O
ATOM   1410  N   GLY A 149      45.222  39.347   6.947  1.00  0.00      RA0  N
ATOM   1411  H   GLY A 149      45.322  38.407   7.266  1.00  0.00      RA0  H
ATOM   1412  CA  GLY A 149      46.256  39.825   6.042  1.00  0.00      RA0  C
ATOM   1413  C   GLY A 149      47.621  39.353   6.499  1.00  0.00      RA0  C
ATOM   1414  O   GLY A 149      47.767  38.836   7.614  1.00  0.00      RA0  O
ATOM   1415  N   PRO A 150      48.615  39.532   5.647  1.00  0.00      RA0  N
ATOM   1416  CD  PRO A 150      48.491  40.145   4.331  1.00  0.00      RA0  C
ATOM   1417  CA  PRO A 150      49.959  39.020   5.916  1.00  0.00      RA0  C
ATOM   1418  CB  PRO A 150      50.689  39.248   4.587  1.00  0.00      RA0  C
ATOM   1419  CG  PRO A 150      49.931  40.376   3.896  1.00  0.00      RA0  C
ATOM   1420  C   PRO A 150      50.669  39.625   7.147  1.00  0.00      RA0  C
ATOM   1421  O   PRO A 150      51.533  38.974   7.746  1.00  0.00      RA0  O
ATOM   1422  N   ASN A 151      50.253  40.809   7.565  1.00  0.00      RA0  N
ATOM   1423  H   ASN A 151      49.535  41.286   7.051  1.00  0.00      RA0  H
ATOM   1424  CA  ASN A 151      50.760  41.443   8.778  1.00  0.00      RA0  C
ATOM   1425  CB  ASN A 151      51.188  42.892   8.551  1.00  0.00      RA0  C
ATOM   1426  CG  ASN A 151      52.499  42.983   7.809  1.00  0.00      RA0  C
ATOM   1427  OD1 ASN A 151      53.502  42.391   8.191  1.00  0.00      RA0  O
ATOM   1428  ND2 ASN A 151      52.433  43.761   6.714  1.00  0.00      RA0  N
ATOM   1429 HD21 ASN A 151      51.592  44.276   6.514  1.00  0.00      RA0  H
ATOM   1430 HD22 ASN A 151      53.188  43.871   6.069  1.00  0.00      RA0  H
ATOM   1431  C   ASN A 151      49.733  41.475   9.912  1.00  0.00      RA0  C
ATOM   1432  O   ASN A 151      49.956  42.116  10.946  1.00  0.00      RA0  O
ATOM   1433  N   ALA A 152      48.610  40.780   9.739  1.00  0.00      RA0  N
ATOM   1434  H   ALA A 152      48.502  40.203   8.927  1.00  0.00      RA0  H
ATOM   1435  CA  ALA A 152      47.525  40.831  10.724  1.00  0.00      RA0  C
ATOM   1436  CB  ALA A 152      46.308  40.084  10.210  1.00  0.00      RA0  C
ATOM   1437  C   ALA A 152      47.870  40.232  12.082  1.00  0.00      RA0  C
ATOM   1438  O   ALA A 152      47.643  40.855  13.112  1.00  0.00      RA0  O
ATOM   1439  N   GLN A 153      48.417  39.025  12.076  1.00  0.00      RA0  N
ATOM   1440  H   GLN A 153      48.626  38.603  11.194  1.00  0.00      RA0  H
ATOM   1441  CA  GLN A 153      48.786  38.360  13.322  1.00  0.00      RA0  C
ATOM   1442  CB  GLN A 153      49.238  36.938  13.013  1.00  0.00      RA0  C
ATOM   1443  CG  GLN A 153      48.035  36.175  12.464  1.00  0.00      RA0  C
ATOM   1444  CD  GLN A 153      48.469  34.869  11.843  1.00  0.00      RA0  C
ATOM   1445  OE1 GLN A 153      49.366  34.829  11.011  1.00  0.00      RA0  O
ATOM   1446  NE2 GLN A 153      47.779  33.806  12.284  1.00  0.00      RA0  N
ATOM   1447 HE21 GLN A 153      46.976  33.911  12.877  1.00  0.00      RA0  H
ATOM   1448 HE22 GLN A 153      48.062  32.875  12.051  1.00  0.00      RA0  H
ATOM   1449  C   GLN A 153      49.832  39.187  14.072  1.00  0.00      RA0  C
ATOM   1450  O   GLN A 153      49.689  39.419  15.253  1.00  0.00      RA0  O
ATOM   1451  N   ALA A 154      50.851  39.664  13.363  1.00  0.00      RA0  N
ATOM   1452  H   ALA A 154      50.901  39.472  12.385  1.00  0.00      RA0  H
ATOM   1453  CA  ALA A 154      51.905  40.471  13.987  1.00  0.00      RA0  C
ATOM   1454  CB  ALA A 154      52.975  40.833  12.957  1.00  0.00      RA0  C
ATOM   1455  C   ALA A 154      51.351  41.767  14.598  1.00  0.00      RA0  C
ATOM   1456  O   ALA A 154      51.682  42.119  15.731  1.00  0.00      RA0  O
ATOM   1457  N   LYS A 155      50.525  42.479  13.847  1.00  0.00      RA0  N
ATOM   1458  H   LYS A 155      50.271  42.156  12.933  1.00  0.00      RA0  H
ATOM   1459  CA  LYS A 155      49.955  43.733  14.328  1.00  0.00      RA0  C
ATOM   1460  CB  LYS A 155      49.236  44.476  13.205  1.00  0.00      RA0  C
ATOM   1461  CG  LYS A 155      50.191  45.187  12.245  1.00  0.00      RA0  C
ATOM   1462  CD  LYS A 155      49.436  45.829  11.082  1.00  0.00      RA0  C
ATOM   1463  CE  LYS A 155      50.313  46.697  10.177  1.00  0.00      RA0  C
ATOM   1464  NZ  LYS A 155      49.524  47.102   9.009  1.00  0.00      RA0  N
ATOM   1465  HZ1 LYS A 155      50.063  47.640   8.297  1.00  0.00      RA0  H
ATOM   1466  HZ2 LYS A 155      49.266  46.272   8.435  1.00  0.00      RA0  H
ATOM   1467  HZ3 LYS A 155      48.658  47.631   9.222  1.00  0.00      RA0  H
ATOM   1468  C   LYS A 155      49.019  43.509  15.502  1.00  0.00      RA0  C
ATOM   1469  O   LYS A 155      49.099  44.228  16.516  1.00  0.00      RA0  O
ATOM   1470  N   ALA A 156      48.162  42.490  15.413  1.00  0.00      RA0  N
ATOM   1471  H   ALA A 156      48.141  41.923  14.590  1.00  0.00      RA0  H
ATOM   1472  CA  ALA A 156      47.302  42.150  16.552  1.00  0.00      RA0  C
ATOM   1473  CB  ALA A 156      46.380  40.978  16.209  1.00  0.00      RA0  C
ATOM   1474  C   ALA A 156      48.114  41.792  17.779  1.00  0.00      RA0  C
ATOM   1475  O   ALA A 156      47.756  42.196  18.881  1.00  0.00      RA0  O
ATOM   1476  N   ALA A 157      49.205  41.055  17.580  1.00  0.00      RA0  N
ATOM   1477  H   ALA A 157      49.470  40.791  16.651  1.00  0.00      RA0  H
ATOM   1478  CA  ALA A 157      49.982  40.538  18.704  1.00  0.00      RA0  C
ATOM   1479  CB  ALA A 157      51.042  39.543  18.228  1.00  0.00      RA0  C
ATOM   1480  C   ALA A 157      50.677  41.640  19.516  1.00  0.00      RA0  C
ATOM   1481  O   ALA A 157      50.990  41.430  20.683  1.00  0.00      RA0  O
ATOM   1482  N   THR A 158      50.868  42.824  18.922  1.00  0.00      RA0  N
ATOM   1483  H   THR A 158      50.594  42.960  17.970  1.00  0.00      RA0  H
ATOM   1484  CA  THR A 158      51.429  43.975  19.664  1.00  0.00      RA0  C
ATOM   1485  CB  THR A 158      51.828  45.120  18.719  1.00  0.00      RA0  C
ATOM   1486  OG1 THR A 158      50.708  45.710  18.057  1.00  0.00      RA0  O
ATOM   1487  HG1 THR A 158      50.310  45.056  17.497  1.00  0.00      RA0  H
ATOM   1488  CG2 THR A 158      52.855  44.636  17.695  1.00  0.00      RA0  C
ATOM   1489  C   THR A 158      50.521  44.382  20.809  1.00  0.00      RA0  C
ATOM   1490  O   THR A 158      50.962  45.065  21.722  1.00  0.00      RA0  O
ATOM   1491  N   LEU A 159      49.248  43.993  20.740  1.00  0.00      RA0  N
ATOM   1492  H   LEU A 159      48.926  43.433  19.976  1.00  0.00      RA0  H
ATOM   1493  CA  LEU A 159      48.252  44.320  21.759  1.00  0.00      RA0  C
ATOM   1494  CB  LEU A 159      46.926  44.643  21.083  1.00  0.00      RA0  C
ATOM   1495  CG  LEU A 159      47.124  45.696  19.993  1.00  0.00      RA0  C
ATOM   1496  CD1 LEU A 159      45.869  45.864  19.150  1.00  0.00      RA0  C
ATOM   1497  CD2 LEU A 159      47.625  47.030  20.549  1.00  0.00      RA0  C
ATOM   1498  C   LEU A 159      48.105  43.238  22.813  1.00  0.00      RA0  C
ATOM   1499  O   LEU A 159      47.451  43.472  23.828  1.00  0.00      RA0  O
ATOM   1500  N   PHE A 160      48.698  42.073  22.573  1.00  0.00      RA0  N
ATOM   1501  H   PHE A 160      49.363  42.013  21.830  1.00  0.00      RA0  H
ATOM   1502  CA  PHE A 160      48.603  40.937  23.502  1.00  0.00      RA0  C
ATOM   1503  CB  PHE A 160      48.947  39.617  22.806  1.00  0.00      RA0  C
ATOM   1504  CG  PHE A 160      47.971  39.279  21.698  1.00  0.00      RA0  C
ATOM   1505  CD1 PHE A 160      46.769  39.965  21.559  1.00  0.00      RA0  C
ATOM   1506  CD2 PHE A 160      48.287  38.260  20.807  1.00  0.00      RA0  C
ATOM   1507  CE1 PHE A 160      45.906  39.659  20.513  1.00  0.00      RA0  C
ATOM   1508  CE2 PHE A 160      47.424  37.951  19.762  1.00  0.00      RA0  C
ATOM   1509  CZ  PHE A 160      46.240  38.661  19.605  1.00  0.00      RA0  C
ATOM   1510  C   PHE A 160      49.512  41.150  24.702  1.00  0.00      RA0  C
ATOM   1511  O   PHE A 160      50.613  41.693  24.567  1.00  0.00      RA0  O
ATOM   1512  N   ASN A 161      49.063  40.712  25.872  1.00  0.00      RA0  N
ATOM   1513  H   ASN A 161      48.166  40.272  25.880  1.00  0.00      RA0  H
ATOM   1514  CA  ASN A 161      49.950  40.653  27.032  1.00  0.00      RA0  C
ATOM   1515  CB  ASN A 161      49.200  40.736  28.365  1.00  0.00      RA0  C
ATOM   1516  CG  ASN A 161      48.436  39.464  28.668  1.00  0.00      RA0  C
ATOM   1517  OD1 ASN A 161      48.944  38.350  28.611  1.00  0.00      RA0  O
ATOM   1518  ND2 ASN A 161      47.165  39.700  29.034  1.00  0.00      RA0  N
ATOM   1519 HD21 ASN A 161      46.801  40.634  29.005  1.00  0.00      RA0  H
ATOM   1520 HD22 ASN A 161      46.542  38.978  29.335  1.00  0.00      RA0  H
ATOM   1521  C   ASN A 161      50.853  39.435  26.959  1.00  0.00      RA0  C
ATOM   1522  O   ASN A 161      50.729  38.619  26.053  1.00  0.00      RA0  O
ATOM   1523  N   ASP A 162      51.794  39.296  27.889  1.00  0.00      RA0  N
ATOM   1524  H   ASP A 162      52.007  40.009  28.559  1.00  0.00      RA0  H
ATOM   1525  CA  ASP A 162      52.735  38.177  27.810  1.00  0.00      RA0  C
ATOM   1526  CB  ASP A 162      53.879  38.408  28.790  1.00  0.00      RA0  C
ATOM   1527  CG  ASP A 162      54.626  39.608  28.230  1.00  0.00      RA0  C
ATOM   1528  OD1 ASP A 162      55.682  39.421  27.636  1.00  0.00      RA0  O
ATOM   1529  OD2 ASP A 162      54.112  40.725  28.287  1.00  0.00      RA0  O
ATOM   1530  C   ASP A 162      52.051  36.797  27.793  1.00  0.00      RA0  C
ATOM   1531  O   ASP A 162      52.419  35.931  27.012  1.00  0.00      RA0  O
ATOM   1532  N   ALA A 163      51.038  36.602  28.628  1.00  0.00      RA0  N
ATOM   1533  H   ALA A 163      50.660  37.388  29.117  1.00  0.00      RA0  H
ATOM   1534  CA  ALA A 163      50.345  35.322  28.698  1.00  0.00      RA0  C
ATOM   1535  CB  ALA A 163      49.338  35.305  29.849  1.00  0.00      RA0  C
ATOM   1536  C   ALA A 163      49.621  35.020  27.395  1.00  0.00      RA0  C
ATOM   1537  O   ALA A 163      49.547  33.860  26.982  1.00  0.00      RA0  O
ATOM   1538  N   GLN A 164      49.090  36.067  26.761  1.00  0.00      RA0  N
ATOM   1539  H   GLN A 164      49.265  36.980  27.136  1.00  0.00      RA0  H
ATOM   1540  CA  GLN A 164      48.368  35.918  25.499  1.00  0.00      RA0  C
ATOM   1541  CB  GLN A 164      47.535  37.165  25.232  1.00  0.00      RA0  C
ATOM   1542  CG  GLN A 164      46.504  37.342  26.345  1.00  0.00      RA0  C
ATOM   1543  CD  GLN A 164      45.803  38.667  26.191  1.00  0.00      RA0  C
ATOM   1544  OE1 GLN A 164      46.419  39.678  25.876  1.00  0.00      RA0  O
ATOM   1545  NE2 GLN A 164      44.491  38.619  26.461  1.00  0.00      RA0  N
ATOM   1546 HE21 GLN A 164      44.055  37.742  26.682  1.00  0.00      RA0  H
ATOM   1547 HE22 GLN A 164      43.907  39.430  26.426  1.00  0.00      RA0  H
ATOM   1548  C   GLN A 164      49.346  35.587  24.361  1.00  0.00      RA0  C
ATOM   1549  O   GLN A 164      49.126  34.668  23.565  1.00  0.00      RA0  O
ATOM   1550  N   ARG A 165      50.458  36.308  24.315  1.00  0.00      RA0  N
ATOM   1551  H   ARG A 165      50.612  37.032  24.988  1.00  0.00      RA0  H
ATOM   1552  CA  ARG A 165      51.531  35.935  23.381  1.00  0.00      RA0  C
ATOM   1553  CB  ARG A 165      52.674  36.946  23.473  1.00  0.00      RA0  C
ATOM   1554  CG  ARG A 165      52.442  38.091  22.481  1.00  0.00      RA0  C
ATOM   1555  CD  ARG A 165      53.403  39.276  22.614  1.00  0.00      RA0  C
ATOM   1556  NE  ARG A 165      52.952  40.230  23.627  1.00  0.00      RA0  N
ATOM   1557  HE  ARG A 165      52.135  40.780  23.405  1.00  0.00      RA0  H
ATOM   1558  CZ  ARG A 165      53.613  40.348  24.815  1.00  0.00      RA0  C
ATOM   1559  NH1 ARG A 165      54.681  39.567  25.072  1.00  0.00      RA0  N
ATOM   1560 HH11 ARG A 165      55.151  39.614  25.971  1.00  0.00      RA0  H
ATOM   1561 HH12 ARG A 165      55.048  38.908  24.415  1.00  0.00      RA0  H
ATOM   1562  NH2 ARG A 165      53.183  41.245  25.722  1.00  0.00      RA0  N
ATOM   1563 HH21 ARG A 165      53.629  41.321  26.632  1.00  0.00      RA0  H
ATOM   1564 HH22 ARG A 165      52.399  41.847  25.521  1.00  0.00      RA0  H
ATOM   1565  C   ARG A 165      51.980  34.494  23.535  1.00  0.00      RA0  C
ATOM   1566  O   ARG A 165      52.159  33.776  22.545  1.00  0.00      RA0  O
ATOM   1567  N   GLN A 166      52.157  34.057  24.776  1.00  0.00      RA0  N
ATOM   1568  H   GLN A 166      52.009  34.684  25.541  1.00  0.00      RA0  H
ATOM   1569  CA  GLN A 166      52.576  32.684  25.045  1.00  0.00      RA0  C
ATOM   1570  CB  GLN A 166      52.863  32.529  26.536  1.00  0.00      RA0  C
ATOM   1571  CG  GLN A 166      53.460  31.174  26.907  1.00  0.00      RA0  C
ATOM   1572  CD  GLN A 166      53.811  31.190  28.379  1.00  0.00      RA0  C
ATOM   1573  OE1 GLN A 166      53.243  30.474  29.194  1.00  0.00      RA0  O
ATOM   1574  NE2 GLN A 166      54.790  32.064  28.678  1.00  0.00      RA0  N
ATOM   1575 HE21 GLN A 166      55.218  32.618  27.963  1.00  0.00      RA0  H
ATOM   1576 HE22 GLN A 166      55.107  32.177  29.620  1.00  0.00      RA0  H
ATOM   1577  C   GLN A 166      51.533  31.681  24.562  1.00  0.00      RA0  C
ATOM   1578  O   GLN A 166      51.876  30.670  23.956  1.00  0.00      RA0  O
ATOM   1579  N   ALA A 167      50.258  31.982  24.804  1.00  0.00      RA0  N
ATOM   1580  H   ALA A 167      50.036  32.818  25.308  1.00  0.00      RA0  H
ATOM   1581  CA  ALA A 167      49.158  31.086  24.378  1.00  0.00      RA0  C
ATOM   1582  CB  ALA A 167      47.807  31.660  24.807  1.00  0.00      RA0  C
ATOM   1583  C   ALA A 167      49.116  30.813  22.872  1.00  0.00      RA0  C
ATOM   1584  O   ALA A 167      48.801  29.685  22.428  1.00  0.00      RA0  O
ATOM   1585  N   VAL A 168      49.425  31.834  22.089  1.00  0.00      RA0  N
ATOM   1586  H   VAL A 168      49.774  32.681  22.494  1.00  0.00      RA0  H
ATOM   1587  CA  VAL A 168      49.321  31.743  20.625  1.00  0.00      RA0  C
ATOM   1588  CB  VAL A 168      48.664  33.003  20.058  1.00  0.00      RA0  C
ATOM   1589  CG1 VAL A 168      47.305  33.227  20.715  1.00  0.00      RA0  C
ATOM   1590  CG2 VAL A 168      49.570  34.230  20.188  1.00  0.00      RA0  C
ATOM   1591  C   VAL A 168      50.657  31.484  19.929  1.00  0.00      RA0  C
ATOM   1592  O   VAL A 168      50.715  31.423  18.695  1.00  0.00      RA0  O
ATOM   1593  N   GLU A 169      51.728  31.355  20.708  1.00  0.00      RA0  N
ATOM   1594  H   GLU A 169      51.654  31.324  21.704  1.00  0.00      RA0  H
ATOM   1595  CA  GLU A 169      53.048  31.167  20.125  1.00  0.00      RA0  C
ATOM   1596  CB  GLU A 169      54.142  31.194  21.190  1.00  0.00      RA0  C
ATOM   1597  CG  GLU A 169      55.524  31.265  20.539  1.00  0.00      RA0  C
ATOM   1598  CD  GLU A 169      55.551  32.442  19.582  1.00  0.00      RA0  C
ATOM   1599  OE1 GLU A 169      55.769  33.563  20.037  1.00  0.00      RA0  O
ATOM   1600  OE2 GLU A 169      55.350  32.233  18.385  1.00  0.00      RA0  O
ATOM   1601  C   GLU A 169      53.058  29.870  19.317  1.00  0.00      RA0  C
ATOM   1602  O   GLU A 169      52.779  28.805  19.838  1.00  0.00      RA0  O
ATOM   1603  N   GLY A 170      53.408  29.971  18.043  1.00  0.00      RA0  N
ATOM   1604  H   GLY A 170      53.734  30.876  17.751  1.00  0.00      RA0  H
ATOM   1605  CA  GLY A 170      53.506  28.805  17.182  1.00  0.00      RA0  C
ATOM   1606  C   GLY A 170      52.162  28.201  16.796  1.00  0.00      RA0  C
ATOM   1607  O   GLY A 170      52.104  27.085  16.275  1.00  0.00      RA0  O
ATOM   1608  N   MSE A 171      51.077  28.930  17.048  1.00  0.00      RA0  N
ATOM   1609  H   MSE A 171      51.176  29.874  17.365  1.00  0.00      RA0  H
ATOM   1610  CA  MSE A 171      49.757  28.348  16.869  1.00  0.00      RA0  C
ATOM   1611  CB  MSE A 171      48.679  29.206  17.539  1.00  0.00      RA0  C
ATOM   1612  CG  MSE A 171      47.296  28.557  17.507  1.00  0.00      RA0  C
ATOM   1613  SE  MSE A 171      46.060  29.409  18.503  1.00  0.00      RA0  S
ATOM   1614  CE  MSE A 171      46.020  30.968  17.608  1.00  0.00      RA0  C
ATOM   1615  C   MSE A 171      49.476  28.143  15.389  1.00  0.00      RA0  C
ATOM   1616  O   MSE A 171      49.657  29.058  14.559  1.00  0.00      RA0  O
ATOM   1617  N   LYS A 172      49.040  26.931  15.073  1.00  0.00      RA0  N
ATOM   1618  H   LYS A 172      48.869  26.305  15.830  1.00  0.00      RA0  H
ATOM   1619  CA  LYS A 172      48.779  26.534  13.705  1.00  0.00      RA0  C
ATOM   1620  CB  LYS A 172      49.145  25.047  13.571  1.00  0.00      RA0  C
ATOM   1621  CG  LYS A 172      50.569  24.815  14.108  1.00  0.00      RA0  C
ATOM   1622  CD  LYS A 172      51.650  25.717  13.486  1.00  0.00      RA0  C
ATOM   1623  CE  LYS A 172      52.338  25.201  12.228  1.00  0.00      RA0  C
ATOM   1624  NZ  LYS A 172      53.295  24.146  12.583  1.00  0.00      RA0  N
ATOM   1625  HZ1 LYS A 172      53.972  24.023  11.802  1.00  0.00      RA0  H
ATOM   1626  HZ2 LYS A 172      53.906  24.437  13.376  1.00  0.00      RA0  H
ATOM   1627  HZ3 LYS A 172      52.835  23.219  12.746  1.00  0.00      RA0  H
ATOM   1628  C   LYS A 172      47.375  26.970  13.306  1.00  0.00      RA0  C
ATOM   1629  O   LYS A 172      46.557  27.358  14.161  1.00  0.00      RA0  O
ATOM   1630  N   PRO A 173      47.092  26.928  12.007  1.00  0.00      RA0  N
ATOM   1631  CD  PRO A 173      48.046  26.904  10.912  1.00  0.00      RA0  C
ATOM   1632  CA  PRO A 173      45.761  27.243  11.526  1.00  0.00      RA0  C
ATOM   1633  CB  PRO A 173      45.894  27.204  10.007  1.00  0.00      RA0  C
ATOM   1634  CG  PRO A 173      47.324  27.688   9.822  1.00  0.00      RA0  C
ATOM   1635  C   PRO A 173      44.672  26.386  12.117  1.00  0.00      RA0  C
ATOM   1636  O   PRO A 173      44.882  25.207  12.420  1.00  0.00      RA0  O
ATOM   1637  N   PHE A 174      43.490  26.985  12.253  1.00  0.00      RA0  N
ATOM   1638  H   PHE A 174      43.407  27.950  12.022  1.00  0.00      RA0  H
ATOM   1639  CA  PHE A 174      42.322  26.266  12.761  1.00  0.00      RA0  C
ATOM   1640  CB  PHE A 174      41.790  25.229  11.764  1.00  0.00      RA0  C
ATOM   1641  CG  PHE A 174      40.674  25.839  10.944  1.00  0.00      RA0  C
ATOM   1642  CD1 PHE A 174      40.880  27.048  10.240  1.00  0.00      RA0  C
ATOM   1643  CD2 PHE A 174      39.425  25.182  10.909  1.00  0.00      RA0  C
ATOM   1644  CE1 PHE A 174      39.818  27.619   9.512  1.00  0.00      RA0  C
ATOM   1645  CE2 PHE A 174      38.363  25.748  10.179  1.00  0.00      RA0  C
ATOM   1646  CZ  PHE A 174      38.569  26.965   9.495  1.00  0.00      RA0  C
ATOM   1647  C   PHE A 174      42.534  25.730  14.172  1.00  0.00      RA0  C
ATOM   1648  O   PHE A 174      42.263  24.574  14.453  1.00  0.00      RA0  O
ATOM   1649  N   PHE A 175      42.978  26.638  15.037  1.00  0.00      RA0  N
ATOM   1650  H   PHE A 175      43.212  27.573  14.758  1.00  0.00      RA0  H
ATOM   1651  CA  PHE A 175      42.992  26.464  16.470  1.00  0.00      RA0  C
ATOM   1652  CB  PHE A 175      44.411  26.262  17.002  1.00  0.00      RA0  C
ATOM   1653  CG  PHE A 175      44.944  24.884  16.692  1.00  0.00      RA0  C
ATOM   1654  CD1 PHE A 175      45.502  24.605  15.450  1.00  0.00      RA0  C
ATOM   1655  CD2 PHE A 175      44.891  23.894  17.665  1.00  0.00      RA0  C
ATOM   1656  CE1 PHE A 175      46.007  23.340  15.180  1.00  0.00      RA0  C
ATOM   1657  CE2 PHE A 175      45.399  22.628  17.398  1.00  0.00      RA0  C
ATOM   1658  CZ  PHE A 175      45.958  22.351  16.156  1.00  0.00      RA0  C
ATOM   1659  C   PHE A 175      42.410  27.704  17.092  1.00  0.00      RA0  C
ATOM   1660  O   PHE A 175      42.512  28.793  16.518  1.00  0.00      RA0  O
ATOM   1661  N   GLY A 176      41.847  27.534  18.283  1.00  0.00      RA0  N
ATOM   1662  H   GLY A 176      41.798  26.630  18.713  1.00  0.00      RA0  H
ATOM   1663  CA  GLY A 176      41.388  28.641  19.101  1.00  0.00      RA0  C
ATOM   1664  C   GLY A 176      41.825  28.478  20.534  1.00  0.00      RA0  C
ATOM   1665  O   GLY A 176      41.907  27.354  21.041  1.00  0.00      RA0  O
ATOM   1666  N   VAL A 177      42.139  29.584  21.200  1.00  0.00      RA0  N
ATOM   1667  H   VAL A 177      42.170  30.475  20.740  1.00  0.00      RA0  H
ATOM   1668  CA  VAL A 177      42.519  29.532  22.587  1.00  0.00      RA0  C
ATOM   1669  CB  VAL A 177      44.043  29.344  22.681  1.00  0.00      RA0  C
ATOM   1670  CG1 VAL A 177      44.791  30.475  21.972  1.00  0.00      RA0  C
ATOM   1671  CG2 VAL A 177      44.520  29.132  24.120  1.00  0.00      RA0  C
ATOM   1672  C   VAL A 177      42.041  30.750  23.388  1.00  0.00      RA0  C
ATOM   1673  O   VAL A 177      42.105  31.891  22.928  1.00  0.00      RA0  O
ATOM   1674  N   GLN A 178      41.555  30.479  24.588  1.00  0.00      RA0  N
ATOM   1675  H   GLN A 178      41.657  29.545  24.926  1.00  0.00      RA0  H
ATOM   1676  CA  GLN A 178      41.186  31.500  25.553  1.00  0.00      RA0  C
ATOM   1677  CB  GLN A 178      40.080  30.978  26.470  1.00  0.00      RA0  C
ATOM   1678  CG  GLN A 178      39.307  32.079  27.201  1.00  0.00      RA0  C
ATOM   1679  CD  GLN A 178      38.415  32.813  26.219  1.00  0.00      RA0  C
ATOM   1680  OE1 GLN A 178      37.715  32.208  25.405  1.00  0.00      RA0  O
ATOM   1681  NE2 GLN A 178      38.474  34.151  26.354  1.00  0.00      RA0  N
ATOM   1682 HE21 GLN A 178      39.034  34.571  27.079  1.00  0.00      RA0  H
ATOM   1683 HE22 GLN A 178      37.974  34.794  25.772  1.00  0.00      RA0  H
ATOM   1684  C   GLN A 178      42.415  31.912  26.358  1.00  0.00      RA0  C
ATOM   1685  O   GLN A 178      43.094  31.076  26.975  1.00  0.00      RA0  O
ATOM   1686  N   ALA A 179      42.707  33.204  26.330  1.00  0.00      RA0  N
ATOM   1687  H   ALA A 179      42.170  33.840  25.782  1.00  0.00      RA0  H
ATOM   1688  CA  ALA A 179      43.784  33.759  27.131  1.00  0.00      RA0  C
ATOM   1689  CB  ALA A 179      44.993  34.048  26.247  1.00  0.00      RA0  C
ATOM   1690  C   ALA A 179      43.255  35.042  27.758  1.00  0.00      RA0  C
ATOM   1691  O   ALA A 179      43.239  36.105  27.120  1.00  0.00      RA0  O
ATOM   1692  N   GLY A 180      42.746  34.898  28.984  1.00  0.00      RA0  N
ATOM   1693  H   GLY A 180      42.714  33.978  29.371  1.00  0.00      RA0  H
ATOM   1694  CA  GLY A 180      42.057  35.972  29.670  1.00  0.00      RA0  C
ATOM   1695  C   GLY A 180      40.810  36.407  28.929  1.00  0.00      RA0  C
ATOM   1696  O   GLY A 180      39.985  35.568  28.546  1.00  0.00      RA0  O
ATOM   1697  N   ASP A 181      40.701  37.712  28.683  1.00  0.00      RA0  N
ATOM   1698  H   ASP A 181      41.342  38.364  29.085  1.00  0.00      RA0  H
ATOM   1699  CA  ASP A 181      39.529  38.296  28.017  1.00  0.00      RA0  C
ATOM   1700  CB  ASP A 181      39.467  39.827  28.144  1.00  0.00      RA0  C
ATOM   1701  CG  ASP A 181      38.888  40.281  29.472  1.00  0.00      RA0  C
ATOM   1702  OD1 ASP A 181      39.539  40.082  30.493  1.00  0.00      RA0  O
ATOM   1703  OD2 ASP A 181      37.807  40.879  29.479  1.00  0.00      RA0  O
ATOM   1704  C   ASP A 181      39.459  37.959  26.533  1.00  0.00      RA0  C
ATOM   1705  O   ASP A 181      38.399  38.139  25.930  1.00  0.00      RA0  O
ATOM   1706  N   LEU A 182      40.560  37.449  25.952  1.00  0.00      RA0  N
ATOM   1707  H   LEU A 182      41.332  37.133  26.503  1.00  0.00      RA0  H
ATOM   1708  CA  LEU A 182      40.642  37.233  24.509  1.00  0.00      RA0  C
ATOM   1709  CB  LEU A 182      41.922  37.831  23.921  1.00  0.00      RA0  C
ATOM   1710  CG  LEU A 182      42.089  39.341  24.108  1.00  0.00      RA0  C
ATOM   1711  CD1 LEU A 182      43.360  39.848  23.425  1.00  0.00      RA0  C
ATOM   1712  CD2 LEU A 182      40.868  40.130  23.644  1.00  0.00      RA0  C
ATOM   1713  C   LEU A 182      40.566  35.774  24.165  1.00  0.00      RA0  C
ATOM   1714  O   LEU A 182      41.315  34.957  24.688  1.00  0.00      RA0  O
ATOM   1715  N   PHE A 183      39.626  35.464  23.275  1.00  0.00      RA0  N
ATOM   1716  H   PHE A 183      39.045  36.198  22.915  1.00  0.00      RA0  H
ATOM   1717  CA  PHE A 183      39.596  34.178  22.589  1.00  0.00      RA0  C
ATOM   1718  CB  PHE A 183      38.155  33.688  22.464  1.00  0.00      RA0  C
ATOM   1719  CG  PHE A 183      38.114  32.406  21.670  1.00  0.00      RA0  C
ATOM   1720  CD1 PHE A 183      38.716  31.259  22.172  1.00  0.00      RA0  C
ATOM   1721  CD2 PHE A 183      37.472  32.373  20.438  1.00  0.00      RA0  C
ATOM   1722  CE1 PHE A 183      38.674  30.080  21.440  1.00  0.00      RA0  C
ATOM   1723  CE2 PHE A 183      37.431  31.193  19.706  1.00  0.00      RA0  C
ATOM   1724  CZ  PHE A 183      38.031  30.045  20.208  1.00  0.00      RA0  C
ATOM   1725  C   PHE A 183      40.194  34.416  21.213  1.00  0.00      RA0  C
ATOM   1726  O   PHE A 183      39.650  35.194  20.429  1.00  0.00      RA0  O
ATOM   1727  N   ILE A 184      41.337  33.787  20.943  1.00  0.00      RA0  N
ATOM   1728  H   ILE A 184      41.708  33.092  21.559  1.00  0.00      RA0  H
ATOM   1729  CA  ILE A 184      42.100  34.086  19.731  1.00  0.00      RA0  C
ATOM   1730  CB  ILE A 184      43.507  34.550  20.111  1.00  0.00      RA0  C
ATOM   1731  CG2 ILE A 184      44.305  34.969  18.877  1.00  0.00      RA0  C
ATOM   1732  CG1 ILE A 184      43.447  35.657  21.166  1.00  0.00      RA0  C
ATOM   1733  CD1 ILE A 184      44.807  35.977  21.786  1.00  0.00      RA0  C
ATOM   1734  C   ILE A 184      42.159  32.841  18.879  1.00  0.00      RA0  C
ATOM   1735  O   ILE A 184      42.575  31.784  19.353  1.00  0.00      RA0  O
ATOM   1736  N   ALA A 185      41.710  32.970  17.637  1.00  0.00      RA0  N
ATOM   1737  H   ALA A 185      41.384  33.854  17.295  1.00  0.00      RA0  H
ATOM   1738  CA  ALA A 185      41.616  31.830  16.725  1.00  0.00      RA0  C
ATOM   1739  CB  ALA A 185      40.152  31.459  16.486  1.00  0.00      RA0  C
ATOM   1740  C   ALA A 185      42.277  32.134  15.389  1.00  0.00      RA0  C
ATOM   1741  O   ALA A 185      42.167  33.234  14.874  1.00  0.00      RA0  O
ATOM   1742  N   THR A 186      42.990  31.141  14.862  1.00  0.00      RA0  N
ATOM   1743  H   THR A 186      43.061  30.260  15.338  1.00  0.00      RA0  H
ATOM   1744  CA  THR A 186      43.633  31.230  13.551  1.00  0.00      RA0  C
ATOM   1745  CB  THR A 186      44.828  30.291  13.620  1.00  0.00      RA0  C
ATOM   1746  OG1 THR A 186      44.665  29.413  14.744  1.00  0.00      RA0  O
ATOM   1747  HG1 THR A 186      45.426  28.832  14.750  1.00  0.00      RA0  H
ATOM   1748  CG2 THR A 186      46.165  31.025  13.694  1.00  0.00      RA0  C
ATOM   1749  C   THR A 186      42.669  30.774  12.458  1.00  0.00      RA0  C
ATOM   1750  O   THR A 186      42.839  29.702  11.833  1.00  0.00      RA0  O
ATOM   1751  N   THR A 187      41.649  31.616  12.254  1.00  0.00      RA0  N
ATOM   1752  H   THR A 187      41.531  32.398  12.870  1.00  0.00      RA0  H
ATOM   1753  CA  THR A 187      40.588  31.408  11.282  1.00  0.00      RA0  C
ATOM   1754  CB  THR A 187      39.337  31.027  12.081  1.00  0.00      RA0  C
ATOM   1755  OG1 THR A 187      39.213  31.885  13.222  1.00  0.00      RA0  O
ATOM   1756  HG1 THR A 187      38.585  32.565  12.956  1.00  0.00      RA0  H
ATOM   1757  CG2 THR A 187      39.362  29.568  12.545  1.00  0.00      RA0  C
ATOM   1758  C   THR A 187      40.383  32.686  10.472  1.00  0.00      RA0  C
ATOM   1759  O   THR A 187      40.945  33.751  10.779  1.00  0.00      RA0  O
ATOM   1760  N   GLY A 188      39.570  32.584   9.423  1.00  0.00      RA0  N
ATOM   1761  H   GLY A 188      39.003  31.771   9.274  1.00  0.00      RA0  H
ATOM   1762  CA  GLY A 188      39.319  33.722   8.585  1.00  0.00      RA0  C
ATOM   1763  C   GLY A 188      38.484  33.350   7.377  1.00  0.00      RA0  C
ATOM   1764  O   GLY A 188      38.259  32.169   7.109  1.00  0.00      RA0  O
ATOM   1765  N   TYR A 189      38.034  34.376   6.693  1.00  0.00      RA0  N
ATOM   1766  H   TYR A 189      38.283  35.288   7.009  1.00  0.00      RA0  H
ATOM   1767  CA  TYR A 189      37.176  34.275   5.523  1.00  0.00      RA0  C
ATOM   1768  CB  TYR A 189      35.849  34.876   6.004  1.00  0.00      RA0  C
ATOM   1769  CG  TYR A 189      34.634  34.662   5.132  1.00  0.00      RA0  C
ATOM   1770  CD1 TYR A 189      34.288  33.409   4.636  1.00  0.00      RA0  C
ATOM   1771  CE1 TYR A 189      33.096  33.252   3.930  1.00  0.00      RA0  C
ATOM   1772  CD2 TYR A 189      33.813  35.753   4.880  1.00  0.00      RA0  C
ATOM   1773  CE2 TYR A 189      32.623  35.598   4.184  1.00  0.00      RA0  C
ATOM   1774  CZ  TYR A 189      32.261  34.345   3.709  1.00  0.00      RA0  C
ATOM   1775  OH  TYR A 189      31.079  34.207   3.012  1.00  0.00      RA0  O
ATOM   1776  HH  TYR A 189      30.818  35.042   2.640  1.00  0.00      RA0  H
ATOM   1777  C   TYR A 189      37.773  35.015   4.324  1.00  0.00      RA0  C
ATOM   1778  O   TYR A 189      37.037  35.478   3.454  1.00  0.00      RA0  O
ATOM   1779  N   THR A 190      39.113  35.092   4.246  1.00  0.00      RA0  N
ATOM   1780  H   THR A 190      39.677  34.712   4.975  1.00  0.00      RA0  H
ATOM   1781  CA  THR A 190      39.760  35.962   3.272  1.00  0.00      RA0  C
ATOM   1782  CB  THR A 190      40.480  37.008   4.100  1.00  0.00      RA0  C
ATOM   1783  OG1 THR A 190      41.157  36.328   5.175  1.00  0.00      RA0  O
ATOM   1784  HG1 THR A 190      41.697  36.974   5.622  1.00  0.00      RA0  H
ATOM   1785  CG2 THR A 190      39.519  38.061   4.659  1.00  0.00      RA0  C
ATOM   1786  C   THR A 190      40.745  35.308   2.321  1.00  0.00      RA0  C
ATOM   1787  O   THR A 190      41.059  35.900   1.287  1.00  0.00      RA0  O
ATOM   1788  N   GLY A 191      41.231  34.122   2.655  1.00  0.00      RA0  N
ATOM   1789  H   GLY A 191      40.893  33.690   3.487  1.00  0.00      RA0  H
ATOM   1790  CA  GLY A 191      42.315  33.493   1.897  1.00  0.00      RA0  C
ATOM   1791  C   GLY A 191      43.697  33.959   2.369  1.00  0.00      RA0  C
ATOM   1792  O   GLY A 191      44.704  33.636   1.746  1.00  0.00      RA0  O
ATOM   1793  N   GLU A 192      43.716  34.765   3.436  1.00  0.00      RA0  N
ATOM   1794  H   GLU A 192      42.866  34.991   3.904  1.00  0.00      RA0  H
ATOM   1795  CA  GLU A 192      44.948  35.243   4.050  1.00  0.00      RA0  C
ATOM   1796  CB  GLU A 192      44.963  36.775   4.087  1.00  0.00      RA0  C
ATOM   1797  CG  GLU A 192      44.654  37.456   2.743  1.00  0.00      RA0  C
ATOM   1798  CD  GLU A 192      45.596  36.986   1.648  1.00  0.00      RA0  C
ATOM   1799  OE1 GLU A 192      46.802  36.965   1.865  1.00  0.00      RA0  O
ATOM   1800  OE2 GLU A 192      45.120  36.631   0.572  1.00  0.00      RA0  O
ATOM   1801  C   GLU A 192      45.079  34.658   5.443  1.00  0.00      RA0  C
ATOM   1802  O   GLU A 192      44.120  34.139   6.001  1.00  0.00      RA0  O
ATOM   1803  N   ALA A 193      46.273  34.795   6.018  1.00  0.00      RA0  N
ATOM   1804  H   ALA A 193      46.982  35.219   5.453  1.00  0.00      RA0  H
ATOM   1805  CA  ALA A 193      46.501  34.558   7.441  1.00  0.00      RA0  C
ATOM   1806  CB  ALA A 193      47.998  34.581   7.753  1.00  0.00      RA0  C
ATOM   1807  C   ALA A 193      45.797  35.615   8.278  1.00  0.00      RA0  C
ATOM   1808  O   ALA A 193      45.417  36.662   7.786  1.00  0.00      RA0  O
ATOM   1809  N   GLY A 194      45.619  35.310   9.551  1.00  0.00      RA0  N
ATOM   1810  H   GLY A 194      45.999  34.470   9.939  1.00  0.00      RA0  H
ATOM   1811  CA  GLY A 194      44.989  36.252  10.455  1.00  0.00      RA0  C
ATOM   1812  C   GLY A 194      44.460  35.601  11.697  1.00  0.00      RA0  C
ATOM   1813  O   GLY A 194      44.756  34.437  11.964  1.00  0.00      RA0  O
ATOM   1814  N   TYR A 195      43.694  36.388  12.467  1.00  0.00      RA0  N
ATOM   1815  H   TYR A 195      43.427  37.305  12.174  1.00  0.00      RA0  H
ATOM   1816  CA  TYR A 195      43.018  35.893  13.639  1.00  0.00      RA0  C
ATOM   1817  CB  TYR A 195      43.589  36.519  14.913  1.00  0.00      RA0  C
ATOM   1818  CG  TYR A 195      44.930  35.944  15.287  1.00  0.00      RA0  C
ATOM   1819  CD1 TYR A 195      45.179  34.590  15.115  1.00  0.00      RA0  C
ATOM   1820  CE1 TYR A 195      46.405  34.063  15.496  1.00  0.00      RA0  C
ATOM   1821  CD2 TYR A 195      45.906  36.770  15.833  1.00  0.00      RA0  C
ATOM   1822  CE2 TYR A 195      47.131  36.240  16.221  1.00  0.00      RA0  C
ATOM   1823  CZ  TYR A 195      47.381  34.884  16.045  1.00  0.00      RA0  C
ATOM   1824  OH  TYR A 195      48.595  34.341  16.399  1.00  0.00      RA0  O
ATOM   1825  HH  TYR A 195      49.094  34.943  16.937  1.00  0.00      RA0  H
ATOM   1826  C   TYR A 195      41.549  36.328  13.574  1.00  0.00      RA0  C
ATOM   1827  O   TYR A 195      41.222  37.317  12.900  1.00  0.00      RA0  O
ATOM   1828  N   GLU A 196      40.713  35.591  14.292  1.00  0.00      RA0  N
ATOM   1829  H   GLU A 196      41.026  34.743  14.722  1.00  0.00      RA0  H
ATOM   1830  CA  GLU A 196      39.442  36.110  14.790  1.00  0.00      RA0  C
ATOM   1831  CB  GLU A 196      38.300  35.317  14.122  1.00  0.00      RA0  C
ATOM   1832  CG  GLU A 196      38.425  35.607  12.610  1.00  0.00      RA0  C
ATOM   1833  CD  GLU A 196      37.487  34.843  11.689  1.00  0.00      RA0  C
ATOM   1834  OE1 GLU A 196      37.480  33.617  11.745  1.00  0.00      RA0  O
ATOM   1835  OE2 GLU A 196      36.823  35.474  10.857  1.00  0.00      RA0  O
ATOM   1836  C   GLU A 196      39.548  36.155  16.312  1.00  0.00      RA0  C
ATOM   1837  O   GLU A 196      40.030  35.204  16.966  1.00  0.00      RA0  O
ATOM   1838  N   ILE A 197      39.134  37.269  16.880  1.00  0.00      RA0  N
ATOM   1839  H   ILE A 197      38.680  37.980  16.345  1.00  0.00      RA0  H
ATOM   1840  CA  ILE A 197      39.331  37.519  18.301  1.00  0.00      RA0  C
ATOM   1841  CB  ILE A 197      40.351  38.637  18.533  1.00  0.00      RA0  C
ATOM   1842  CG2 ILE A 197      40.532  38.890  20.029  1.00  0.00      RA0  C
ATOM   1843  CG1 ILE A 197      41.684  38.321  17.850  1.00  0.00      RA0  C
ATOM   1844  CD1 ILE A 197      42.715  39.441  17.983  1.00  0.00      RA0  C
ATOM   1845  C   ILE A 197      37.992  37.864  18.938  1.00  0.00      RA0  C
ATOM   1846  O   ILE A 197      37.379  38.861  18.577  1.00  0.00      RA0  O
ATOM   1847  N   ALA A 198      37.529  37.025  19.869  1.00  0.00      RA0  N
ATOM   1848  H   ALA A 198      38.120  36.286  20.191  1.00  0.00      RA0  H
ATOM   1849  CA  ALA A 198      36.277  37.299  20.579  1.00  0.00      RA0  C
ATOM   1850  CB  ALA A 198      35.434  36.031  20.701  1.00  0.00      RA0  C
ATOM   1851  C   ALA A 198      36.610  37.807  21.973  1.00  0.00      RA0  C
ATOM   1852  O   ALA A 198      37.544  37.323  22.614  1.00  0.00      RA0  O
ATOM   1853  N   LEU A 199      35.836  38.781  22.442  1.00  0.00      RA0  N
ATOM   1854  H   LEU A 199      35.048  39.132  21.923  1.00  0.00      RA0  H
ATOM   1855  CA  LEU A 199      36.077  39.382  23.745  1.00  0.00      RA0  C
ATOM   1856  CB  LEU A 199      37.192  40.430  23.561  1.00  0.00      RA0  C
ATOM   1857  CG  LEU A 199      36.847  41.722  22.800  1.00  0.00      RA0  C
ATOM   1858  CD1 LEU A 199      37.916  42.771  23.073  1.00  0.00      RA0  C
ATOM   1859  CD2 LEU A 199      36.655  41.568  21.286  1.00  0.00      RA0  C
ATOM   1860  C   LEU A 199      34.791  40.024  24.251  1.00  0.00      RA0  C
ATOM   1861  O   LEU A 199      33.848  40.211  23.482  1.00  0.00      RA0  O
ATOM   1862  N   PRO A 200      34.731  40.356  25.543  1.00  0.00      RA0  N
ATOM   1863  CD  PRO A 200      35.722  40.073  26.576  1.00  0.00      RA0  C
ATOM   1864  CA  PRO A 200      33.512  40.955  26.107  1.00  0.00      RA0  C
ATOM   1865  CB  PRO A 200      33.856  41.101  27.587  1.00  0.00      RA0  C
ATOM   1866  CG  PRO A 200      34.910  40.035  27.859  1.00  0.00      RA0  C
ATOM   1867  C   PRO A 200      33.071  42.178  25.358  1.00  0.00      RA0  C
ATOM   1868  O   PRO A 200      33.899  42.999  24.964  1.00  0.00      RA0  O
ATOM   1869  N   ASN A 201      31.760  42.311  25.160  1.00  0.00      RA0  N
ATOM   1870  H   ASN A 201      31.178  41.542  25.430  1.00  0.00      RA0  H
ATOM   1871  CA  ASN A 201      31.212  43.471  24.462  1.00  0.00      RA0  C
ATOM   1872  CB  ASN A 201      29.685  43.516  24.634  1.00  0.00      RA0  C
ATOM   1873  CG  ASN A 201      28.999  42.445  23.805  1.00  0.00      RA0  C
ATOM   1874  OD1 ASN A 201      29.467  42.066  22.739  1.00  0.00      RA0  O
ATOM   1875  ND2 ASN A 201      27.860  41.973  24.346  1.00  0.00      RA0  N
ATOM   1876 HD21 ASN A 201      27.505  42.297  25.221  1.00  0.00      RA0  H
ATOM   1877 HD22 ASN A 201      27.322  41.254  23.889  1.00  0.00      RA0  H
ATOM   1878  C   ASN A 201      31.800  44.788  24.983  1.00  0.00      RA0  C
ATOM   1879  O   ASN A 201      32.125  45.698  24.208  1.00  0.00      RA0  O
ATOM   1880  N   GLU A 202      31.935  44.870  26.299  1.00  0.00      RA0  N
ATOM   1881  H   GLU A 202      31.872  44.053  26.872  1.00  0.00      RA0  H
ATOM   1882  CA  GLU A 202      32.386  46.099  26.965  1.00  0.00      RA0  C
ATOM   1883  CB  GLU A 202      31.962  46.093  28.448  1.00  0.00      RA0  C
ATOM   1884  CG  GLU A 202      33.024  45.924  29.551  1.00  0.00      RA0  C
ATOM   1885  CD  GLU A 202      33.584  44.513  29.624  1.00  0.00      RA0  C
ATOM   1886  OE1 GLU A 202      33.828  43.908  28.590  1.00  0.00      RA0  O
ATOM   1887  OE2 GLU A 202      33.848  44.020  30.719  1.00  0.00      RA0  O
ATOM   1888  C   GLU A 202      33.868  46.439  26.747  1.00  0.00      RA0  C
ATOM   1889  O   GLU A 202      34.297  47.572  27.036  1.00  0.00      RA0  O
ATOM   1890  N   LYS A 203      34.639  45.457  26.281  1.00  0.00      RA0  N
ATOM   1891  H   LYS A 203      34.226  44.559  26.130  1.00  0.00      RA0  H
ATOM   1892  CA  LYS A 203      36.055  45.639  25.902  1.00  0.00      RA0  C
ATOM   1893  CB  LYS A 203      36.953  44.435  26.199  1.00  0.00      RA0  C
ATOM   1894  CG  LYS A 203      36.927  43.808  27.582  1.00  0.00      RA0  C
ATOM   1895  CD  LYS A 203      37.171  44.776  28.734  1.00  0.00      RA0  C
ATOM   1896  CE  LYS A 203      37.135  44.006  30.052  1.00  0.00      RA0  C
ATOM   1897  NZ  LYS A 203      36.076  42.992  29.973  1.00  0.00      RA0  N
ATOM   1898  HZ1 LYS A 203      36.490  42.052  29.775  1.00  0.00      RA0  H
ATOM   1899  HZ2 LYS A 203      35.507  42.987  30.843  1.00  0.00      RA0  H
ATOM   1900  HZ3 LYS A 203      35.359  43.258  29.261  1.00  0.00      RA0  H
ATOM   1901  C   LYS A 203      36.285  45.904  24.414  1.00  0.00      RA0  C
ATOM   1902  O   LYS A 203      37.393  46.235  23.996  1.00  0.00      RA0  O
ATOM   1903  N   ALA A 204      35.250  45.707  23.604  1.00  0.00      RA0  N
ATOM   1904  H   ALA A 204      34.350  45.514  23.999  1.00  0.00      RA0  H
ATOM   1905  CA  ALA A 204      35.403  45.662  22.157  1.00  0.00      RA0  C
ATOM   1906  CB  ALA A 204      34.088  45.253  21.494  1.00  0.00      RA0  C
ATOM   1907  C   ALA A 204      35.881  46.979  21.553  1.00  0.00      RA0  C
ATOM   1908  O   ALA A 204      36.794  46.997  20.704  1.00  0.00      RA0  O
ATOM   1909  N   ALA A 205      35.277  48.078  21.979  1.00  0.00      RA0  N
ATOM   1910  H   ALA A 205      34.668  48.022  22.770  1.00  0.00      RA0  H
ATOM   1911  CA  ALA A 205      35.531  49.388  21.340  1.00  0.00      RA0  C
ATOM   1912  CB  ALA A 205      34.616  50.461  21.930  1.00  0.00      RA0  C
ATOM   1913  C   ALA A 205      36.972  49.794  21.545  1.00  0.00      RA0  C
ATOM   1914  O   ALA A 205      37.616  50.274  20.637  1.00  0.00      RA0  O
ATOM   1915  N   ASP A 206      37.483  49.586  22.747  1.00  0.00      RA0  N
ATOM   1916  H   ASP A 206      36.940  49.274  23.531  1.00  0.00      RA0  H
ATOM   1917  CA  ASP A 206      38.866  49.965  23.032  1.00  0.00      RA0  C
ATOM   1918  CB  ASP A 206      39.161  49.814  24.524  1.00  0.00      RA0  C
ATOM   1919  CG  ASP A 206      38.023  50.394  25.334  1.00  0.00      RA0  C
ATOM   1920  OD1 ASP A 206      38.138  51.534  25.779  1.00  0.00      RA0  O
ATOM   1921  OD2 ASP A 206      37.024  49.699  25.519  1.00  0.00      RA0  O
ATOM   1922  C   ASP A 206      39.848  49.089  22.256  1.00  0.00      RA0  C
ATOM   1923  O   ASP A 206      40.889  49.562  21.834  1.00  0.00      RA0  O
ATOM   1924  N   PHE A 207      39.524  47.812  22.099  1.00  0.00      RA0  N
ATOM   1925  H   PHE A 207      38.659  47.489  22.490  1.00  0.00      RA0  H
ATOM   1926  CA  PHE A 207      40.396  46.894  21.394  1.00  0.00      RA0  C
ATOM   1927  CB  PHE A 207      39.934  45.459  21.620  1.00  0.00      RA0  C
ATOM   1928  CG  PHE A 207      40.923  44.490  21.024  1.00  0.00      RA0  C
ATOM   1929  CD1 PHE A 207      42.279  44.620  21.300  1.00  0.00      RA0  C
ATOM   1930  CD2 PHE A 207      40.475  43.459  20.207  1.00  0.00      RA0  C
ATOM   1931  CE1 PHE A 207      43.187  43.716  20.761  1.00  0.00      RA0  C
ATOM   1932  CE2 PHE A 207      41.383  42.556  19.669  1.00  0.00      RA0  C
ATOM   1933  CZ  PHE A 207      42.739  42.683  19.947  1.00  0.00      RA0  C
ATOM   1934  C   PHE A 207      40.414  47.237  19.906  1.00  0.00      RA0  C
ATOM   1935  O   PHE A 207      41.479  47.299  19.293  1.00  0.00      RA0  O
ATOM   1936  N   TRP A 208      39.238  47.512  19.343  1.00  0.00      RA0  N
ATOM   1937  H   TRP A 208      38.415  47.436  19.906  1.00  0.00      RA0  H
ATOM   1938  CA  TRP A 208      39.124  48.045  17.980  1.00  0.00      RA0  C
ATOM   1939  CB  TRP A 208      37.654  48.363  17.688  1.00  0.00      RA0  C
ATOM   1940  CG  TRP A 208      37.428  48.884  16.285  1.00  0.00      RA0  C
ATOM   1941  CD2 TRP A 208      37.068  48.135  15.103  1.00  0.00      RA0  C
ATOM   1942  CE2 TRP A 208      36.919  49.057  14.040  1.00  0.00      RA0  C
ATOM   1943  CE3 TRP A 208      36.861  46.781  14.870  1.00  0.00      RA0  C
ATOM   1944  CD1 TRP A 208      37.478  50.221  15.861  1.00  0.00      RA0  C
ATOM   1945  NE1 TRP A 208      37.177  50.330  14.540  1.00  0.00      RA0  N
ATOM   1946  HE1 TRP A 208      37.138  51.168  14.031  1.00  0.00      RA0  H
ATOM   1947  CZ2 TRP A 208      36.563  48.597  12.777  1.00  0.00      RA0  C
ATOM   1948  CZ3 TRP A 208      36.507  46.335  13.602  1.00  0.00      RA0  C
ATOM   1949  CH2 TRP A 208      36.358  47.240  12.558  1.00  0.00      RA0  C
ATOM   1950  C   TRP A 208      40.012  49.281  17.774  1.00  0.00      RA0  C
ATOM   1951  O   TRP A 208      40.789  49.361  16.814  1.00  0.00      RA0  O
ATOM   1952  N   ARG A 209      39.881  50.268  18.660  1.00  0.00      RA0  N
ATOM   1953  H   ARG A 209      39.240  50.173  19.426  1.00  0.00      RA0  H
ATOM   1954  CA  ARG A 209      40.678  51.485  18.541  1.00  0.00      RA0  C
ATOM   1955  CB  ARG A 209      40.388  52.364  19.756  1.00  0.00      RA0  C
ATOM   1956  CG  ARG A 209      39.176  53.268  19.625  1.00  0.00      RA0  C
ATOM   1957  CD  ARG A 209      39.608  54.718  19.398  1.00  0.00      RA0  C
ATOM   1958  NE  ARG A 209      40.714  54.805  18.445  1.00  0.00      RA0  N
ATOM   1959  HE  ARG A 209      41.663  54.836  18.810  1.00  0.00      RA0  H
ATOM   1960  CZ  ARG A 209      40.489  54.783  17.100  1.00  0.00      RA0  C
ATOM   1961  NH1 ARG A 209      39.229  54.670  16.614  1.00  0.00      RA0  N
ATOM   1962 HH11 ARG A 209      39.009  54.695  15.637  1.00  0.00      RA0  H
ATOM   1963 HH12 ARG A 209      38.430  54.535  17.223  1.00  0.00      RA0  H
ATOM   1964  NH2 ARG A 209      41.552  54.869  16.280  1.00  0.00      RA0  N
ATOM   1965 HH21 ARG A 209      41.513  54.878  15.282  1.00  0.00      RA0  H
ATOM   1966 HH22 ARG A 209      42.475  54.923  16.701  1.00  0.00      RA0  H
ATOM   1967  C   ARG A 209      42.182  51.183  18.623  1.00  0.00      RA0  C
ATOM   1968  O   ARG A 209      42.974  51.759  17.883  1.00  0.00      RA0  O
ATOM   1969  N   ALA A 210      42.564  50.281  19.527  1.00  0.00      RA0  N
ATOM   1970  H   ALA A 210      41.894  49.881  20.155  1.00  0.00      RA0  H
ATOM   1971  CA  ALA A 210      43.973  49.900  19.650  1.00  0.00      RA0  C
ATOM   1972  CB  ALA A 210      44.159  48.927  20.814  1.00  0.00      RA0  C
ATOM   1973  C   ALA A 210      44.485  49.255  18.351  1.00  0.00      RA0  C
ATOM   1974  O   ALA A 210      45.640  49.465  17.961  1.00  0.00      RA0  O
ATOM   1975  N   LEU A 211      43.615  48.486  17.688  1.00  0.00      RA0  N
ATOM   1976  H   LEU A 211      42.695  48.363  18.065  1.00  0.00      RA0  H
ATOM   1977  CA  LEU A 211      43.980  47.816  16.445  1.00  0.00      RA0  C
ATOM   1978  CB  LEU A 211      42.893  46.823  16.035  1.00  0.00      RA0  C
ATOM   1979  CG  LEU A 211      42.904  45.480  16.760  1.00  0.00      RA0  C
ATOM   1980  CD1 LEU A 211      41.538  44.799  16.690  1.00  0.00      RA0  C
ATOM   1981  CD2 LEU A 211      44.009  44.565  16.229  1.00  0.00      RA0  C
ATOM   1982  C   LEU A 211      44.160  48.818  15.300  1.00  0.00      RA0  C
ATOM   1983  O   LEU A 211      45.096  48.693  14.533  1.00  0.00      RA0  O
ATOM   1984  N   VAL A 212      43.303  49.829  15.232  1.00  0.00      RA0  N
ATOM   1985  H   VAL A 212      42.561  49.855  15.906  1.00  0.00      RA0  H
ATOM   1986  CA  VAL A 212      43.474  50.924  14.281  1.00  0.00      RA0  C
ATOM   1987  CB  VAL A 212      42.413  52.017  14.450  1.00  0.00      RA0  C
ATOM   1988  CG1 VAL A 212      42.636  53.127  13.420  1.00  0.00      RA0  C
ATOM   1989  CG2 VAL A 212      40.985  51.482  14.384  1.00  0.00      RA0  C
ATOM   1990  C   VAL A 212      44.844  51.543  14.477  1.00  0.00      RA0  C
ATOM   1991  O   VAL A 212      45.622  51.698  13.519  1.00  0.00      RA0  O
ATOM   1992  N   GLU A 213      45.154  51.866  15.726  1.00  0.00      RA0  N
ATOM   1993  H   GLU A 213      44.510  51.730  16.485  1.00  0.00      RA0  H
ATOM   1994  CA  GLU A 213      46.448  52.480  16.040  1.00  0.00      RA0  C
ATOM   1995  CB  GLU A 213      46.453  53.001  17.485  1.00  0.00      RA0  C
ATOM   1996  CG  GLU A 213      45.848  54.414  17.593  1.00  0.00      RA0  C
ATOM   1997  CD  GLU A 213      44.521  54.450  18.339  1.00  0.00      RA0  C
ATOM   1998  OE1 GLU A 213      43.641  55.215  17.947  1.00  0.00      RA0  O
ATOM   1999  OE2 GLU A 213      44.367  53.746  19.330  1.00  0.00      RA0  O
ATOM   2000  C   GLU A 213      47.628  51.559  15.686  1.00  0.00      RA0  C
ATOM   2001  O   GLU A 213      48.710  52.037  15.319  1.00  0.00      RA0  O
ATOM   2002  N   ALA A 214      47.415  50.247  15.776  1.00  0.00      RA0  N
ATOM   2003  H   ALA A 214      46.538  49.931  16.143  1.00  0.00      RA0  H
ATOM   2004  CA  ALA A 214      48.424  49.241  15.402  1.00  0.00      RA0  C
ATOM   2005  CB  ALA A 214      48.064  47.869  15.978  1.00  0.00      RA0  C
ATOM   2006  C   ALA A 214      48.627  49.103  13.890  1.00  0.00      RA0  C
ATOM   2007  O   ALA A 214      49.448  48.297  13.454  1.00  0.00      RA0  O
ATOM   2008  N   GLY A 215      47.862  49.854  13.101  1.00  0.00      RA0  N
ATOM   2009  H   GLY A 215      47.132  50.411  13.500  1.00  0.00      RA0  H
ATOM   2010  CA  GLY A 215      48.031  49.877  11.666  1.00  0.00      RA0  C
ATOM   2011  C   GLY A 215      47.119  48.898  10.949  1.00  0.00      RA0  C
ATOM   2012  O   GLY A 215      47.398  48.508   9.817  1.00  0.00      RA0  O
ATOM   2013  N   VAL A 216      46.016  48.507  11.586  1.00  0.00      RA0  N
ATOM   2014  H   VAL A 216      45.762  48.904  12.472  1.00  0.00      RA0  H
ATOM   2015  CA  VAL A 216      45.030  47.614  10.938  1.00  0.00      RA0  C
ATOM   2016  CB  VAL A 216      44.544  46.567  11.937  1.00  0.00      RA0  C
ATOM   2017  CG1 VAL A 216      43.723  45.499  11.227  1.00  0.00      RA0  C
ATOM   2018  CG2 VAL A 216      45.713  45.948  12.702  1.00  0.00      RA0  C
ATOM   2019  C   VAL A 216      43.867  48.464  10.407  1.00  0.00      RA0  C
ATOM   2020  O   VAL A 216      43.235  49.198  11.162  1.00  0.00      RA0  O
ATOM   2021  N   LYS A 217      43.595  48.357   9.112  1.00  0.00      RA0  N
ATOM   2022  H   LYS A 217      44.057  47.652   8.567  1.00  0.00      RA0  H
ATOM   2023  CA  LYS A 217      42.593  49.191   8.446  1.00  0.00      RA0  C
ATOM   2024  CB  LYS A 217      42.870  49.364   6.949  1.00  0.00      RA0  C
ATOM   2025  CG  LYS A 217      42.140  50.622   6.472  1.00  0.00      RA0  C
ATOM   2026  CD  LYS A 217      41.511  50.568   5.083  1.00  0.00      RA0  C
ATOM   2027  CE  LYS A 217      40.627  51.802   4.861  1.00  0.00      RA0  C
ATOM   2028  NZ  LYS A 217      39.939  51.696   3.573  1.00  0.00      RA0  N
ATOM   2029  HZ1 LYS A 217      38.899  51.611   3.631  1.00  0.00      RA0  H
ATOM   2030  HZ2 LYS A 217      40.213  52.434   2.883  1.00  0.00      RA0  H
ATOM   2031  HZ3 LYS A 217      40.271  50.867   3.040  1.00  0.00      RA0  H
ATOM   2032  C   LYS A 217      41.187  48.640   8.645  1.00  0.00      RA0  C
ATOM   2033  O   LYS A 217      40.949  47.459   8.367  1.00  0.00      RA0  O
ATOM   2034  N   PRO A 218      40.240  49.470   9.110  1.00  0.00      RA0  N
ATOM   2035  CD  PRO A 218      40.435  50.791   9.694  1.00  0.00      RA0  C
ATOM   2036  CA  PRO A 218      38.845  49.048   9.072  1.00  0.00      RA0  C
ATOM   2037  CB  PRO A 218      38.121  50.265   9.659  1.00  0.00      RA0  C
ATOM   2038  CG  PRO A 218      39.160  51.011  10.494  1.00  0.00      RA0  C
ATOM   2039  C   PRO A 218      38.347  48.677   7.649  1.00  0.00      RA0  C
ATOM   2040  O   PRO A 218      38.499  49.440   6.697  1.00  0.00      RA0  O
ATOM   2041  N   CYS A 219      37.719  47.510   7.563  1.00  0.00      RA0  N
ATOM   2042  H   CYS A 219      37.577  46.920   8.360  1.00  0.00      RA0  H
ATOM   2043  CA  CYS A 219      37.224  46.966   6.307  1.00  0.00      RA0  C
ATOM   2044  CB  CYS A 219      38.146  45.833   5.866  1.00  0.00      RA0  C
ATOM   2045  SG  CYS A 219      39.877  46.343   5.723  1.00  0.00      RA0  S
ATOM   2046  C   CYS A 219      35.773  46.522   6.465  1.00  0.00      RA0  C
ATOM   2047  O   CYS A 219      35.413  45.922   7.468  1.00  0.00      RA0  O
ATOM   2048  N   GLY A 220      34.983  46.773   5.422  1.00  0.00      RA0  N
ATOM   2049  H   GLY A 220      35.383  47.235   4.624  1.00  0.00      RA0  H
ATOM   2050  CA  GLY A 220      33.552  46.565   5.440  1.00  0.00      RA0  C
ATOM   2051  C   GLY A 220      33.083  45.327   4.699  1.00  0.00      RA0  C
ATOM   2052  O   GLY A 220      33.852  44.474   4.286  1.00  0.00      RA0  O
ATOM   2053  N   LEU A 221      31.771  45.231   4.564  1.00  0.00      RA0  N
ATOM   2054  H   LEU A 221      31.211  45.979   4.926  1.00  0.00      RA0  H
ATOM   2055  CA  LEU A 221      31.127  44.069   3.968  1.00  0.00      RA0  C
ATOM   2056  CB  LEU A 221      29.614  44.151   4.137  1.00  0.00      RA0  C
ATOM   2057  CG  LEU A 221      29.171  44.262   5.593  1.00  0.00      RA0  C
ATOM   2058  CD1 LEU A 221      27.686  44.598   5.681  1.00  0.00      RA0  C
ATOM   2059  CD2 LEU A 221      29.543  43.025   6.414  1.00  0.00      RA0  C
ATOM   2060  C   LEU A 221      31.454  43.911   2.501  1.00  0.00      RA0  C
ATOM   2061  O   LEU A 221      31.499  42.783   1.981  1.00  0.00      RA0  O
ATOM   2062  N   GLY A 222      31.651  45.020   1.799  1.00  0.00      RA0  N
ATOM   2063  H   GLY A 222      31.628  45.913   2.253  1.00  0.00      RA0  H
ATOM   2064  CA  GLY A 222      31.971  44.962   0.369  1.00  0.00      RA0  C
ATOM   2065  C   GLY A 222      33.273  44.205   0.122  1.00  0.00      RA0  C
ATOM   2066  O   GLY A 222      33.332  43.260  -0.639  1.00  0.00      RA0  O
ATOM   2067  N   ALA A 223      34.314  44.594   0.835  1.00  0.00      RA0  N
ATOM   2068  H   ALA A 223      34.194  45.335   1.495  1.00  0.00      RA0  H
ATOM   2069  CA  ALA A 223      35.586  43.875   0.781  1.00  0.00      RA0  C
ATOM   2070  CB  ALA A 223      36.655  44.638   1.559  1.00  0.00      RA0  C
ATOM   2071  C   ALA A 223      35.477  42.455   1.366  1.00  0.00      RA0  C
ATOM   2072  O   ALA A 223      36.089  41.507   0.856  1.00  0.00      RA0  O
ATOM   2073  N   ARG A 224      34.691  42.279   2.425  1.00  0.00      RA0  N
ATOM   2074  H   ARG A 224      34.242  43.066   2.852  1.00  0.00      RA0  H
ATOM   2075  CA  ARG A 224      34.478  40.940   2.972  1.00  0.00      RA0  C
ATOM   2076  CB  ARG A 224      33.559  40.906   4.203  1.00  0.00      RA0  C
ATOM   2077  CG  ARG A 224      33.545  39.525   4.883  1.00  0.00      RA0  C
ATOM   2078  CD  ARG A 224      33.071  39.545   6.346  1.00  0.00      RA0  C
ATOM   2079  NE  ARG A 224      32.827  38.197   6.880  1.00  0.00      RA0  N
ATOM   2080  HE  ARG A 224      31.978  37.770   6.550  1.00  0.00      RA0  H
ATOM   2081  CZ  ARG A 224      33.677  37.606   7.785  1.00  0.00      RA0  C
ATOM   2082  NH1 ARG A 224      34.825  38.229   8.134  1.00  0.00      RA0  N
ATOM   2083 HH11 ARG A 224      35.462  37.833   8.808  1.00  0.00      RA0  H
ATOM   2084 HH12 ARG A 224      35.078  39.116   7.738  1.00  0.00      RA0  H
ATOM   2085  NH2 ARG A 224      33.360  36.406   8.331  1.00  0.00      RA0  N
ATOM   2086 HH21 ARG A 224      33.955  35.940   9.000  1.00  0.00      RA0  H
ATOM   2087 HH22 ARG A 224      32.508  35.924   8.101  1.00  0.00      RA0  H
ATOM   2088  C   ARG A 224      34.041  40.003   1.827  1.00  0.00      RA0  C
ATOM   2089  O   ARG A 224      34.525  38.876   1.697  1.00  0.00      RA0  O
ATOM   2090  N   ASP A 225      33.130  40.476   0.983  1.00  0.00      RA0  N
ATOM   2091  H   ASP A 225      32.736  41.390   1.094  1.00  0.00      RA0  H
ATOM   2092  CA  ASP A 225      32.631  39.627  -0.077  1.00  0.00      RA0  C
ATOM   2093  CB  ASP A 225      31.199  39.849  -0.573  1.00  0.00      RA0  C
ATOM   2094  CG  ASP A 225      30.585  38.456  -0.748  1.00  0.00      RA0  C
ATOM   2095  OD1 ASP A 225      30.334  37.794   0.256  1.00  0.00      RA0  O
ATOM   2096  OD2 ASP A 225      30.388  37.991  -1.872  1.00  0.00      RA0  O
ATOM   2097  C   ASP A 225      33.641  39.385  -1.205  1.00  0.00      RA0  C
ATOM   2098  O   ASP A 225      33.788  38.242  -1.635  1.00  0.00      RA0  O
ATOM   2099  N   THR A 226      34.304  40.433  -1.695  1.00  0.00      RA0  N
ATOM   2100  H   THR A 226      34.204  41.314  -1.238  1.00  0.00      RA0  H
ATOM   2101  CA  THR A 226      35.314  40.237  -2.754  1.00  0.00      RA0  C
ATOM   2102  CB  THR A 226      35.718  41.650  -3.145  1.00  0.00      RA0  C
ATOM   2103  OG1 THR A 226      35.701  42.479  -1.974  1.00  0.00      RA0  O
ATOM   2104  HG1 THR A 226      34.799  42.775  -1.859  1.00  0.00      RA0  H
ATOM   2105  CG2 THR A 226      34.768  42.253  -4.178  1.00  0.00      RA0  C
ATOM   2106  C   THR A 226      36.448  39.327  -2.276  1.00  0.00      RA0  C
ATOM   2107  O   THR A 226      36.926  38.467  -3.028  1.00  0.00      RA0  O
ATOM   2108  N   LEU A 227      36.856  39.517  -1.033  1.00  0.00      RA0  N
ATOM   2109  H   LEU A 227      36.400  40.209  -0.472  1.00  0.00      RA0  H
ATOM   2110  CA  LEU A 227      37.914  38.685  -0.456  1.00  0.00      RA0  C
ATOM   2111  CB  LEU A 227      38.290  39.164   0.944  1.00  0.00      RA0  C
ATOM   2112  CG  LEU A 227      39.061  40.483   0.956  1.00  0.00      RA0  C
ATOM   2113  CD1 LEU A 227      38.905  41.208   2.287  1.00  0.00      RA0  C
ATOM   2114  CD2 LEU A 227      40.533  40.294   0.602  1.00  0.00      RA0  C
ATOM   2115  C   LEU A 227      37.532  37.211  -0.385  1.00  0.00      RA0  C
ATOM   2116  O   LEU A 227      38.288  36.330  -0.819  1.00  0.00      RA0  O
ATOM   2117  N   ARG A 228      36.357  36.916   0.162  1.00  0.00      RA0  N
ATOM   2118  H   ARG A 228      35.731  37.640   0.465  1.00  0.00      RA0  H
ATOM   2119  CA  ARG A 228      35.964  35.525   0.333  1.00  0.00      RA0  C
ATOM   2120  CB  ARG A 228      34.758  35.405   1.274  1.00  0.00      RA0  C
ATOM   2121  CG  ARG A 228      33.398  35.845   0.717  1.00  0.00      RA0  C
ATOM   2122  CD  ARG A 228      32.589  34.740   0.024  1.00  0.00      RA0  C
ATOM   2123  NE  ARG A 228      31.501  35.333  -0.740  1.00  0.00      RA0  N
ATOM   2124  HE  ARG A 228      31.348  36.330  -0.635  1.00  0.00      RA0  H
ATOM   2125  CZ  ARG A 228      30.679  34.593  -1.532  1.00  0.00      RA0  C
ATOM   2126  NH1 ARG A 228      30.865  33.255  -1.657  1.00  0.00      RA0  N
ATOM   2127 HH11 ARG A 228      30.223  32.667  -2.177  1.00  0.00      RA0  H
ATOM   2128 HH12 ARG A 228      31.645  32.774  -1.230  1.00  0.00      RA0  H
ATOM   2129  NH2 ARG A 228      29.684  35.243  -2.170  1.00  0.00      RA0  N
ATOM   2130 HH21 ARG A 228      29.011  34.780  -2.765  1.00  0.00      RA0  H
ATOM   2131 HH22 ARG A 228      29.613  36.251  -2.051  1.00  0.00      RA0  H
ATOM   2132  C   ARG A 228      35.668  34.814  -1.003  1.00  0.00      RA0  C
ATOM   2133  O   ARG A 228      35.923  33.623  -1.156  1.00  0.00      RA0  O
ATOM   2134  N   LEU A 229      35.145  35.532  -1.977  1.00  0.00      RA0  N
ATOM   2135  H   LEU A 229      34.917  36.498  -1.827  1.00  0.00      RA0  H
ATOM   2136  CA  LEU A 229      34.809  34.909  -3.261  1.00  0.00      RA0  C
ATOM   2137  CB  LEU A 229      33.935  35.841  -4.098  1.00  0.00      RA0  C
ATOM   2138  CG  LEU A 229      33.468  35.143  -5.373  1.00  0.00      RA0  C
ATOM   2139  CD1 LEU A 229      32.674  33.887  -5.034  1.00  0.00      RA0  C
ATOM   2140  CD2 LEU A 229      32.691  36.068  -6.306  1.00  0.00      RA0  C
ATOM   2141  C   LEU A 229      36.111  34.576  -4.022  1.00  0.00      RA0  C
ATOM   2142  O   LEU A 229      36.287  33.467  -4.555  1.00  0.00      RA0  O
ATOM   2143  N   GLU A 230      37.034  35.540  -4.032  1.00  0.00      RA0  N
ATOM   2144  H   GLU A 230      36.833  36.436  -3.627  1.00  0.00      RA0  H
ATOM   2145  CA  GLU A 230      38.381  35.294  -4.562  1.00  0.00      RA0  C
ATOM   2146  CB  GLU A 230      39.303  36.500  -4.419  1.00  0.00      RA0  C
ATOM   2147  CG  GLU A 230      38.983  37.681  -5.335  1.00  0.00      RA0  C
ATOM   2148  CD  GLU A 230      40.041  38.743  -5.127  1.00  0.00      RA0  C
ATOM   2149  OE1 GLU A 230      40.920  38.536  -4.302  1.00  0.00      RA0  O
ATOM   2150  OE2 GLU A 230      40.003  39.778  -5.784  1.00  0.00      RA0  O
ATOM   2151  C   GLU A 230      39.019  34.066  -3.917  1.00  0.00      RA0  C
ATOM   2152  O   GLU A 230      39.668  33.269  -4.598  1.00  0.00      RA0  O
ATOM   2153  N   ALA A 231      38.831  33.907  -2.617  1.00  0.00      RA0  N
ATOM   2154  H   ALA A 231      38.292  34.597  -2.128  1.00  0.00      RA0  H
ATOM   2155  CA  ALA A 231      39.380  32.767  -1.858  1.00  0.00      RA0  C
ATOM   2156  CB  ALA A 231      39.397  33.104  -0.371  1.00  0.00      RA0  C
ATOM   2157  C   ALA A 231      38.647  31.439  -2.040  1.00  0.00      RA0  C
ATOM   2158  O   ALA A 231      39.074  30.408  -1.501  1.00  0.00      RA0  O
ATOM   2159  N   GLY A 232      37.567  31.457  -2.827  1.00  0.00      RA0  N
ATOM   2160  H   GLY A 232      37.247  32.326  -3.197  1.00  0.00      RA0  H
ATOM   2161  CA  GLY A 232      36.742  30.290  -3.072  1.00  0.00      RA0  C
ATOM   2162  C   GLY A 232      35.941  29.830  -1.874  1.00  0.00      RA0  C
ATOM   2163  O   GLY A 232      35.687  28.643  -1.730  1.00  0.00      RA0  O
ATOM   2164  N   MSE A 233      35.543  30.755  -1.019  1.00  0.00      RA0  N
ATOM   2165  H   MSE A 233      35.616  31.724  -1.254  1.00  0.00      RA0  H
ATOM   2166  CA  MSE A 233      34.851  30.396   0.205  1.00  0.00      RA0  C
ATOM   2167  CB  MSE A 233      35.384  31.213   1.380  1.00  0.00      RA0  C
ATOM   2168  CG  MSE A 233      36.845  30.890   1.689  1.00  0.00      RA0  C
ATOM   2169  SE  MSE A 233      37.519  31.910   3.007  1.00  0.00      RA0  S
ATOM   2170  CE  MSE A 233      39.130  31.120   3.123  1.00  0.00      RA0  C
ATOM   2171  C   MSE A 233      33.343  30.613   0.033  1.00  0.00      RA0  C
ATOM   2172  O   MSE A 233      32.922  31.559  -0.633  1.00  0.00      RA0  O
ATOM   2173  N   ASN A 234      32.553  29.646   0.524  1.00  0.00      RA0  N
ATOM   2174  H   ASN A 234      32.942  28.963   1.141  1.00  0.00      RA0  H
ATOM   2175  CA  ASN A 234      31.112  29.673   0.312  1.00  0.00      RA0  C
ATOM   2176  CB  ASN A 234      30.495  28.306   0.612  1.00  0.00      RA0  C
ATOM   2177  CG  ASN A 234      30.863  27.297  -0.453  1.00  0.00      RA0  C
ATOM   2178  OD1 ASN A 234      31.398  27.630  -1.504  1.00  0.00      RA0  O
ATOM   2179  ND2 ASN A 234      30.533  26.037  -0.127  1.00  0.00      RA0  N
ATOM   2180 HD21 ASN A 234      30.138  25.812   0.764  1.00  0.00      RA0  H
ATOM   2181 HD22 ASN A 234      30.692  25.287  -0.776  1.00  0.00      RA0  H
ATOM   2182  C   ASN A 234      30.404  30.690   1.155  1.00  0.00      RA0  C
ATOM   2183  O   ASN A 234      30.860  31.034   2.257  1.00  0.00      RA0  O
ATOM   2184  N   LEU A 235      29.266  31.150   0.627  1.00  0.00      RA0  N
ATOM   2185  H   LEU A 235      29.000  30.881  -0.304  1.00  0.00      RA0  H
ATOM   2186  CA  LEU A 235      28.326  31.974   1.328  1.00  0.00      RA0  C
ATOM   2187  CB  LEU A 235      28.234  33.353   0.679  1.00  0.00      RA0  C
ATOM   2188  CG  LEU A 235      27.280  34.312   1.392  1.00  0.00      RA0  C
ATOM   2189  CD1 LEU A 235      27.661  34.519   2.859  1.00  0.00      RA0  C
ATOM   2190  CD2 LEU A 235      27.161  35.637   0.640  1.00  0.00      RA0  C
ATOM   2191  C   LEU A 235      26.971  31.277   1.303  1.00  0.00      RA0  C
ATOM   2192  O   LEU A 235      26.360  31.076   0.224  1.00  0.00      RA0  O
ATOM   2193  N   TYR A 236      26.522  30.899   2.494  1.00  0.00      RA0  N
ATOM   2194  H   TYR A 236      27.039  31.151   3.311  1.00  0.00      RA0  H
ATOM   2195  CA  TYR A 236      25.247  30.214   2.640  1.00  0.00      RA0  C
ATOM   2196  CB  TYR A 236      24.914  29.901   4.091  1.00  0.00      RA0  C
ATOM   2197  CG  TYR A 236      23.673  29.033   4.163  1.00  0.00      RA0  C
ATOM   2198  CD1 TYR A 236      23.736  27.685   3.823  1.00  0.00      RA0  C
ATOM   2199  CE1 TYR A 236      22.612  26.875   3.958  1.00  0.00      RA0  C
ATOM   2200  CD2 TYR A 236      22.466  29.576   4.589  1.00  0.00      RA0  C
ATOM   2201  CE2 TYR A 236      21.341  28.768   4.714  1.00  0.00      RA0  C
ATOM   2202  CZ  TYR A 236      21.416  27.411   4.425  1.00  0.00      RA0  C
ATOM   2203  OH  TYR A 236      20.303  26.607   4.618  1.00  0.00      RA0  O
ATOM   2204  HH  TYR A 236      20.526  25.708   4.354  1.00  0.00      RA0  H
ATOM   2205  C   TYR A 236      24.144  31.086   2.032  1.00  0.00      RA0  C
ATOM   2206  O   TYR A 236      24.106  32.313   2.217  1.00  0.00      RA0  O
ATOM   2207  N   GLY A 237      23.246  30.435   1.316  1.00  0.00      RA0  N
ATOM   2208  H   GLY A 237      23.344  29.450   1.181  1.00  0.00      RA0  H
ATOM   2209  CA  GLY A 237      22.192  31.105   0.599  1.00  0.00      RA0  C
ATOM   2210  C   GLY A 237      22.547  31.302  -0.857  1.00  0.00      RA0  C
ATOM   2211  O   GLY A 237      21.666  31.439  -1.692  1.00  0.00      RA0  O
ATOM   2212  N   GLN A 238      23.843  31.343  -1.166  1.00  0.00      RA0  N
ATOM   2213  H   GLN A 238      24.540  31.223  -0.460  1.00  0.00      RA0  H
ATOM   2214  CA  GLN A 238      24.307  31.522  -2.538  1.00  0.00      RA0  C
ATOM   2215  CB  GLN A 238      25.190  32.762  -2.652  1.00  0.00      RA0  C
ATOM   2216  CG  GLN A 238      24.286  33.992  -2.526  1.00  0.00      RA0  C
ATOM   2217  CD  GLN A 238      25.054  35.285  -2.693  1.00  0.00      RA0  C
ATOM   2218  OE1 GLN A 238      24.766  36.288  -2.050  1.00  0.00      RA0  O
ATOM   2219  NE2 GLN A 238      26.048  35.230  -3.588  1.00  0.00      RA0  N
ATOM   2220 HE21 GLN A 238      26.213  34.434  -4.185  1.00  0.00      RA0  H
ATOM   2221 HE22 GLN A 238      26.710  35.965  -3.718  1.00  0.00      RA0  H
ATOM   2222  C   GLN A 238      24.942  30.239  -3.057  1.00  0.00      RA0  C
ATOM   2223  O   GLN A 238      24.418  29.622  -3.995  1.00  0.00      RA0  O
ATOM   2224  N   GLU A 239      26.053  29.798  -2.480  1.00  0.00      RA0  N
ATOM   2225  H   GLU A 239      26.492  30.340  -1.760  1.00  0.00      RA0  H
ATOM   2226  CA  GLU A 239      26.675  28.534  -2.930  1.00  0.00      RA0  C
ATOM   2227  CB  GLU A 239      28.122  28.489  -2.447  1.00  0.00      RA0  C
ATOM   2228  CG  GLU A 239      29.140  29.227  -3.326  1.00  0.00      RA0  C
ATOM   2229  CD  GLU A 239      28.837  30.705  -3.475  1.00  0.00      RA0  C
ATOM   2230  OE1 GLU A 239      28.874  31.442  -2.489  1.00  0.00      RA0  O
ATOM   2231  OE2 GLU A 239      28.589  31.128  -4.599  1.00  0.00      RA0  O
ATOM   2232  C   GLU A 239      25.933  27.271  -2.514  1.00  0.00      RA0  C
ATOM   2233  O   GLU A 239      26.139  26.226  -3.112  1.00  0.00      RA0  O
ATOM   2234  N   MSE A 240      25.119  27.368  -1.464  1.00  0.00      RA0  N
ATOM   2235  H   MSE A 240      24.980  28.231  -0.979  1.00  0.00      RA0  H
ATOM   2236  CA  MSE A 240      24.269  26.270  -1.053  1.00  0.00      RA0  C
ATOM   2237  CB  MSE A 240      25.055  25.211  -0.273  1.00  0.00      RA0  C
ATOM   2238  CG  MSE A 240      25.640  25.690   1.059  1.00  0.00      RA0  C
ATOM   2239  SE  MSE A 240      26.962  26.904   0.913  1.00  0.00      RA0  S
ATOM   2240  CE  MSE A 240      27.410  26.980   2.653  1.00  0.00      RA0  C
ATOM   2241  C   MSE A 240      23.074  26.743  -0.209  1.00  0.00      RA0  C
ATOM   2242  O   MSE A 240      23.028  27.868   0.285  1.00  0.00      RA0  O
ATOM   2243  N   ASP A 241      22.115  25.848  -0.068  1.00  0.00      RA0  N
ATOM   2244  H   ASP A 241      22.063  24.963  -0.535  1.00  0.00      RA0  H
ATOM   2245  CA  ASP A 241      20.985  26.060   0.851  1.00  0.00      RA0  C
ATOM   2246  CB  ASP A 241      19.933  26.956   0.196  1.00  0.00      RA0  C
ATOM   2247  CG  ASP A 241      19.083  26.093  -0.716  1.00  0.00      RA0  C
ATOM   2248  OD1 ASP A 241      19.619  25.457  -1.615  1.00  0.00      RA0  O
ATOM   2249  OD2 ASP A 241      17.890  25.961  -0.465  1.00  0.00      RA0  O
ATOM   2250  C   ASP A 241      20.379  24.703   1.105  1.00  0.00      RA0  C
ATOM   2251  O   ASP A 241      20.979  23.675   0.726  1.00  0.00      RA0  O
ATOM   2252  N   GLU A 242      19.212  24.647   1.743  1.00  0.00      RA0  N
ATOM   2253  H   GLU A 242      18.642  25.467   1.783  1.00  0.00      RA0  H
ATOM   2254  CA  GLU A 242      18.651  23.352   2.133  1.00  0.00      RA0  C
ATOM   2255  CB  GLU A 242      17.365  23.588   2.923  1.00  0.00      RA0  C
ATOM   2256  CG  GLU A 242      17.471  24.572   4.086  1.00  0.00      RA0  C
ATOM   2257  CD  GLU A 242      17.931  23.859   5.336  1.00  0.00      RA0  C
ATOM   2258  OE1 GLU A 242      18.246  22.677   5.269  1.00  0.00      RA0  O
ATOM   2259  OE2 GLU A 242      17.949  24.487   6.389  1.00  0.00      RA0  O
ATOM   2260  C   GLU A 242      18.278  22.431   0.982  1.00  0.00      RA0  C
ATOM   2261  O   GLU A 242      18.046  21.243   1.204  1.00  0.00      RA0  O
ATOM   2262  N   THR A 243      18.251  22.974  -0.234  1.00  0.00      RA0  N
ATOM   2263  H   THR A 243      18.482  23.940  -0.378  1.00  0.00      RA0  H
ATOM   2264  CA  THR A 243      17.926  22.200  -1.441  1.00  0.00      RA0  C
ATOM   2265  CB  THR A 243      16.910  22.987  -2.286  1.00  0.00      RA0  C
ATOM   2266  OG1 THR A 243      17.413  24.237  -2.771  1.00  0.00      RA0  O
ATOM   2267  HG1 THR A 243      17.776  24.746  -2.039  1.00  0.00      RA0  H
ATOM   2268  CG2 THR A 243      15.629  23.214  -1.482  1.00  0.00      RA0  C
ATOM   2269  C   THR A 243      19.141  21.692  -2.195  1.00  0.00      RA0  C
ATOM   2270  O   THR A 243      18.994  20.964  -3.182  1.00  0.00      RA0  O
ATOM   2271  N   ILE A 244      20.331  22.094  -1.749  1.00  0.00      RA0  N
ATOM   2272  H   ILE A 244      20.399  22.640  -0.911  1.00  0.00      RA0  H
ATOM   2273  CA  ILE A 244      21.581  21.781  -2.428  1.00  0.00      RA0  C
ATOM   2274  CB  ILE A 244      22.319  23.071  -2.809  1.00  0.00      RA0  C
ATOM   2275  CG2 ILE A 244      23.717  22.811  -3.378  1.00  0.00      RA0  C
ATOM   2276  CG1 ILE A 244      21.469  23.857  -3.805  1.00  0.00      RA0  C
ATOM   2277  CD1 ILE A 244      21.078  22.992  -5.004  1.00  0.00      RA0  C
ATOM   2278  C   ILE A 244      22.465  20.857  -1.601  1.00  0.00      RA0  C
ATOM   2279  O   ILE A 244      22.743  21.144  -0.436  1.00  0.00      RA0  O
ATOM   2280  N   SER A 245      22.978  19.801  -2.244  1.00  0.00      RA0  N
ATOM   2281  H   SER A 245      22.797  19.692  -3.218  1.00  0.00      RA0  H
ATOM   2282  CA  SER A 245      23.866  18.868  -1.601  1.00  0.00      RA0  C
ATOM   2283  CB  SER A 245      23.978  17.661  -2.537  1.00  0.00      RA0  C
ATOM   2284  OG  SER A 245      24.962  16.731  -2.074  1.00  0.00      RA0  O
ATOM   2285  HG  SER A 245      24.454  15.990  -1.736  1.00  0.00      RA0  H
ATOM   2286  C   SER A 245      25.237  19.526  -1.367  1.00  0.00      RA0  C
ATOM   2287  O   SER A 245      25.682  20.283  -2.225  1.00  0.00      RA0  O
ATOM   2288  N   PRO A 246      25.924  19.234  -0.270  1.00  0.00      RA0  N
ATOM   2289  CD  PRO A 246      25.503  18.380   0.831  1.00  0.00      RA0  C
ATOM   2290  CA  PRO A 246      27.298  19.749  -0.108  1.00  0.00      RA0  C
ATOM   2291  CB  PRO A 246      27.702  19.195   1.263  1.00  0.00      RA0  C
ATOM   2292  CG  PRO A 246      26.812  17.977   1.494  1.00  0.00      RA0  C
ATOM   2293  C   PRO A 246      28.197  19.301  -1.264  1.00  0.00      RA0  C
ATOM   2294  O   PRO A 246      29.143  20.032  -1.632  1.00  0.00      RA0  O
ATOM   2295  N   LEU A 247      27.880  18.149  -1.874  1.00  0.00      RA0  N
ATOM   2296  H   LEU A 247      27.054  17.644  -1.611  1.00  0.00      RA0  H
ATOM   2297  CA  LEU A 247      28.665  17.623  -2.980  1.00  0.00      RA0  C
ATOM   2298  CB  LEU A 247      28.187  16.224  -3.363  1.00  0.00      RA0  C
ATOM   2299  CG  LEU A 247      28.207  15.233  -2.199  1.00  0.00      RA0  C
ATOM   2300  CD1 LEU A 247      27.640  13.877  -2.616  1.00  0.00      RA0  C
ATOM   2301  CD2 LEU A 247      29.594  15.102  -1.572  1.00  0.00      RA0  C
ATOM   2302  C   LEU A 247      28.625  18.535  -4.204  1.00  0.00      RA0  C
ATOM   2303  O   LEU A 247      29.546  18.526  -5.009  1.00  0.00      RA0  O
ATOM   2304  N   ALA A 248      27.568  19.327  -4.321  1.00  0.00      RA0  N
ATOM   2305  H   ALA A 248      26.884  19.362  -3.591  1.00  0.00      RA0  H
ATOM   2306  CA  ALA A 248      27.369  20.270  -5.437  1.00  0.00      RA0  C
ATOM   2307  CB  ALA A 248      25.898  20.291  -5.856  1.00  0.00      RA0  C
ATOM   2308  C   ALA A 248      27.794  21.707  -5.074  1.00  0.00      RA0  C
ATOM   2309  O   ALA A 248      27.575  22.639  -5.859  1.00  0.00      RA0  O
ATOM   2310  N   ALA A 249      28.371  21.860  -3.885  1.00  0.00      RA0  N
ATOM   2311  H   ALA A 249      28.530  21.072  -3.291  1.00  0.00      RA0  H
ATOM   2312  CA  ALA A 249      28.788  23.152  -3.359  1.00  0.00      RA0  C
ATOM   2313  CB  ALA A 249      27.959  23.517  -2.129  1.00  0.00      RA0  C
ATOM   2314  C   ALA A 249      30.270  23.147  -2.963  1.00  0.00      RA0  C
ATOM   2315  O   ALA A 249      30.702  23.907  -2.115  1.00  0.00      RA0  O
ATOM   2316  N   ASN A 250      31.036  22.280  -3.607  1.00  0.00      RA0  N
ATOM   2317  H   ASN A 250      30.619  21.700  -4.304  1.00  0.00      RA0  H
ATOM   2318  CA  ASN A 250      32.482  22.179  -3.337  1.00  0.00      RA0  C
ATOM   2319  CB  ASN A 250      33.239  23.413  -3.858  1.00  0.00      RA0  C
ATOM   2320  CG  ASN A 250      34.736  23.171  -3.840  1.00  0.00      RA0  C
ATOM   2321  OD1 ASN A 250      35.219  22.108  -4.205  1.00  0.00      RA0  O
ATOM   2322  ND2 ASN A 250      35.454  24.209  -3.398  1.00  0.00      RA0  N
ATOM   2323 HD21 ASN A 250      35.020  25.059  -3.097  1.00  0.00      RA0  H
ATOM   2324 HD22 ASN A 250      36.447  24.125  -3.362  1.00  0.00      RA0  H
ATOM   2325  C   ASN A 250      32.761  21.910  -1.864  1.00  0.00      RA0  C
ATOM   2326  O   ASN A 250      33.743  22.427  -1.336  1.00  0.00      RA0  O
ATOM   2327  N   MSE A 251      31.903  21.100  -1.211  1.00  0.00      RA0  N
ATOM   2328  H   MSE A 251      31.093  20.754  -1.683  1.00  0.00      RA0  H
ATOM   2329  CA  MSE A 251      32.087  20.727   0.185  1.00  0.00      RA0  C
ATOM   2330  CB  MSE A 251      30.926  21.209   1.056  1.00  0.00      RA0  C
ATOM   2331  CG  MSE A 251      30.732  22.724   1.032  1.00  0.00      RA0  C
ATOM   2332  SE  MSE A 251      29.318  23.262   2.008  1.00  0.00      RA0  S
ATOM   2333  CE  MSE A 251      29.990  22.907   3.640  1.00  0.00      RA0  C
ATOM   2334  C   MSE A 251      32.289  19.230   0.356  1.00  0.00      RA0  C
ATOM   2335  O   MSE A 251      32.310  18.724   1.466  1.00  0.00      RA0  O
ATOM   2336  N   GLY A 252      32.527  18.521  -0.744  1.00  0.00      RA0  N
ATOM   2337  H   GLY A 252      32.550  18.974  -1.632  1.00  0.00      RA0  H
ATOM   2338  CA  GLY A 252      32.811  17.085  -0.658  1.00  0.00      RA0  C
ATOM   2339  C   GLY A 252      33.976  16.799   0.295  1.00  0.00      RA0  C
ATOM   2340  O   GLY A 252      33.971  15.798   1.058  1.00  0.00      RA0  O
ATOM   2341  N   TRP A 253      34.991  17.641   0.210  1.00  0.00      RA0  N
ATOM   2342  H   TRP A 253      34.938  18.393  -0.441  1.00  0.00      RA0  H
ATOM   2343  CA  TRP A 253      36.197  17.479   0.996  1.00  0.00      RA0  C
ATOM   2344  CB  TRP A 253      37.225  18.553   0.611  1.00  0.00      RA0  C
ATOM   2345  CG  TRP A 253      36.698  19.947   0.863  1.00  0.00      RA0  C
ATOM   2346  CD2 TRP A 253      36.813  20.748   2.059  1.00  0.00      RA0  C
ATOM   2347  CE2 TRP A 253      36.122  21.980   1.810  1.00  0.00      RA0  C
ATOM   2348  CE3 TRP A 253      37.435  20.530   3.308  1.00  0.00      RA0  C
ATOM   2349  CD1 TRP A 253      35.960  20.729  -0.034  1.00  0.00      RA0  C
ATOM   2350  NE1 TRP A 253      35.618  21.922   0.516  1.00  0.00      RA0  N
ATOM   2351  HE1 TRP A 253      35.086  22.614   0.059  1.00  0.00      RA0  H
ATOM   2352  CZ2 TRP A 253      36.061  22.967   2.814  1.00  0.00      RA0  C
ATOM   2353  CZ3 TRP A 253      37.370  21.525   4.304  1.00  0.00      RA0  C
ATOM   2354  CH2 TRP A 253      36.686  22.734   4.057  1.00  0.00      RA0  C
ATOM   2355  C   TRP A 253      35.916  17.534   2.484  1.00  0.00      RA0  C
ATOM   2356  O   TRP A 253      36.757  17.128   3.276  1.00  0.00      RA0  O
ATOM   2357  N   THR A 254      34.758  18.071   2.869  1.00  0.00      RA0  N
ATOM   2358  H   THR A 254      34.093  18.407   2.214  1.00  0.00      RA0  H
ATOM   2359  CA  THR A 254      34.404  18.171   4.283  1.00  0.00      RA0  C
ATOM   2360  CB  THR A 254      33.623  19.459   4.297  1.00  0.00      RA0  C
ATOM   2361  OG1 THR A 254      33.855  20.109   3.045  1.00  0.00      RA0  O
ATOM   2362  HG1 THR A 254      33.031  20.027   2.585  1.00  0.00      RA0  H
ATOM   2363  CG2 THR A 254      33.995  20.368   5.440  1.00  0.00      RA0  C
ATOM   2364  C   THR A 254      33.587  16.989   4.797  1.00  0.00      RA0  C
ATOM   2365  O   THR A 254      33.267  16.939   5.988  1.00  0.00      RA0  O
ATOM   2366  N   ILE A 255      33.257  16.046   3.925  1.00  0.00      RA0  N
ATOM   2367  H   ILE A 255      33.690  15.995   3.021  1.00  0.00      RA0  H
ATOM   2368  CA  ILE A 255      32.444  14.906   4.342  1.00  0.00      RA0  C
ATOM   2369  CB  ILE A 255      31.487  14.429   3.260  1.00  0.00      RA0  C
ATOM   2370  CG2 ILE A 255      30.488  13.470   3.907  1.00  0.00      RA0  C
ATOM   2371  CG1 ILE A 255      30.799  15.597   2.546  1.00  0.00      RA0  C
ATOM   2372  CD1 ILE A 255      29.967  16.481   3.477  1.00  0.00      RA0  C
ATOM   2373  C   ILE A 255      33.352  13.791   4.823  1.00  0.00      RA0  C
ATOM   2374  O   ILE A 255      34.159  13.254   4.058  1.00  0.00      RA0  O
ATOM   2375  N   ALA A 256      33.192  13.431   6.087  1.00  0.00      RA0  N
ATOM   2376  H   ALA A 256      32.441  13.870   6.579  1.00  0.00      RA0  H
ATOM   2377  CA  ALA A 256      33.960  12.356   6.709  1.00  0.00      RA0  C
ATOM   2378  CB  ALA A 256      34.216  12.649   8.178  1.00  0.00      RA0  C
ATOM   2379  C   ALA A 256      33.215  11.032   6.566  1.00  0.00      RA0  C
ATOM   2380  O   ALA A 256      32.539  10.595   7.469  1.00  0.00      RA0  O
ATOM   2381  N   TRP A 257      33.338  10.385   5.405  1.00  0.00      RA0  N
ATOM   2382  H   TRP A 257      33.937  10.782   4.705  1.00  0.00      RA0  H
ATOM   2383  CA  TRP A 257      32.592   9.142   5.141  1.00  0.00      RA0  C
ATOM   2384  CB  TRP A 257      32.803   8.645   3.710  1.00  0.00      RA0  C
ATOM   2385  CG  TRP A 257      32.816   9.766   2.699  1.00  0.00      RA0  C
ATOM   2386  CD2 TRP A 257      31.699  10.415   2.056  1.00  0.00      RA0  C
ATOM   2387  CE2 TRP A 257      32.224  11.359   1.142  1.00  0.00      RA0  C
ATOM   2388  CE3 TRP A 257      30.323  10.258   2.173  1.00  0.00      RA0  C
ATOM   2389  CD1 TRP A 257      33.955  10.360   2.138  1.00  0.00      RA0  C
ATOM   2390  NE1 TRP A 257      33.613  11.299   1.221  1.00  0.00      RA0  N
ATOM   2391  HE1 TRP A 257      34.273  11.814   0.696  1.00  0.00      RA0  H
ATOM   2392  CZ2 TRP A 257      31.355  12.120   0.369  1.00  0.00      RA0  C
ATOM   2393  CZ3 TRP A 257      29.465  11.024   1.393  1.00  0.00      RA0  C
ATOM   2394  CH2 TRP A 257      29.980  11.951   0.494  1.00  0.00      RA0  C
ATOM   2395  C   TRP A 257      33.013   8.009   6.068  1.00  0.00      RA0  C
ATOM   2396  O   TRP A 257      32.180   7.220   6.548  1.00  0.00      RA0  O
ATOM   2397  N   GLU A 258      34.316   7.914   6.324  1.00  0.00      RA0  N
ATOM   2398  H   GLU A 258      34.957   8.610   6.007  1.00  0.00      RA0  H
ATOM   2399  CA  GLU A 258      34.824   6.879   7.215  1.00  0.00      RA0  C
ATOM   2400  CB  GLU A 258      36.063   6.222   6.614  1.00  0.00      RA0  C
ATOM   2401  CG  GLU A 258      35.603   5.426   5.392  1.00  0.00      RA0  C
ATOM   2402  CD  GLU A 258      34.425   4.562   5.809  1.00  0.00      RA0  C
ATOM   2403  OE1 GLU A 258      34.613   3.695   6.662  1.00  0.00      RA0  O
ATOM   2404  OE2 GLU A 258      33.319   4.773   5.306  1.00  0.00      RA0  O
ATOM   2405  C   GLU A 258      35.008   7.492   8.597  1.00  0.00      RA0  C
ATOM   2406  O   GLU A 258      35.400   8.650   8.685  1.00  0.00      RA0  O
ATOM   2407  N   PRO A 259      34.736   6.765   9.685  1.00  0.00      RA0  N
ATOM   2408  CD  PRO A 259      34.886   7.315  11.028  1.00  0.00      RA0  C
ATOM   2409  CA  PRO A 259      34.299   5.371   9.697  1.00  0.00      RA0  C
ATOM   2410  CB  PRO A 259      34.630   4.960  11.130  1.00  0.00      RA0  C
ATOM   2411  CG  PRO A 259      34.394   6.216  11.959  1.00  0.00      RA0  C
ATOM   2412  C   PRO A 259      32.834   5.247   9.296  1.00  0.00      RA0  C
ATOM   2413  O   PRO A 259      32.029   6.113   9.667  1.00  0.00      RA0  O
ATOM   2414  N   ALA A 260      32.529   4.188   8.555  1.00  0.00      RA0  N
ATOM   2415  H   ALA A 260      33.291   3.659   8.171  1.00  0.00      RA0  H
ATOM   2416  CA  ALA A 260      31.192   3.923   8.026  1.00  0.00      RA0  C
ATOM   2417  CB  ALA A 260      31.184   2.639   7.196  1.00  0.00      RA0  C
ATOM   2418  C   ALA A 260      30.138   3.805   9.102  1.00  0.00      RA0  C
ATOM   2419  O   ALA A 260      28.960   4.052   8.837  1.00  0.00      RA0  O
ATOM   2420  N   ASP A 261      30.539   3.435  10.314  1.00  0.00      RA0  N
ATOM   2421  H   ASP A 261      31.504   3.356  10.577  1.00  0.00      RA0  H
ATOM   2422  CA  ASP A 261      29.585   3.218  11.397  1.00  0.00      RA0  C
ATOM   2423  CB  ASP A 261      30.221   2.316  12.451  1.00  0.00      RA0  C
ATOM   2424  CG  ASP A 261      31.373   3.092  13.082  1.00  0.00      RA0  C
ATOM   2425  OD1 ASP A 261      32.399   3.242  12.426  1.00  0.00      RA0  O
ATOM   2426  OD2 ASP A 261      31.253   3.567  14.211  1.00  0.00      RA0  O
ATOM   2427  C   ASP A 261      29.212   4.466  12.159  1.00  0.00      RA0  C
ATOM   2428  O   ASP A 261      28.453   4.397  13.132  1.00  0.00      RA0  O
ATOM   2429  N   ARG A 262      29.736   5.609  11.747  1.00  0.00      RA0  N
ATOM   2430  H   ARG A 262      30.360   5.608  10.966  1.00  0.00      RA0  H
ATOM   2431  CA  ARG A 262      29.318   6.867  12.343  1.00  0.00      RA0  C
ATOM   2432  CB  ARG A 262      30.380   7.958  12.219  1.00  0.00      RA0  C
ATOM   2433  CG  ARG A 262      29.811   9.280  12.747  1.00  0.00      RA0  C
ATOM   2434  CD  ARG A 262      30.703  10.500  12.535  1.00  0.00      RA0  C
ATOM   2435  NE  ARG A 262      30.975  10.760  11.124  1.00  0.00      RA0  N
ATOM   2436  HE  ARG A 262      31.531  10.077  10.640  1.00  0.00      RA0  H
ATOM   2437  CZ  ARG A 262      30.567  11.949  10.589  1.00  0.00      RA0  C
ATOM   2438  NH1 ARG A 262      29.786  12.782  11.323  1.00  0.00      RA0  N
ATOM   2439 HH11 ARG A 262      29.524  13.717  11.038  1.00  0.00      RA0  H
ATOM   2440 HH12 ARG A 262      29.394  12.504  12.213  1.00  0.00      RA0  H
ATOM   2441  NH2 ARG A 262      30.956  12.251   9.327  1.00  0.00      RA0  N
ATOM   2442 HH21 ARG A 262      30.719  13.120   8.874  1.00  0.00      RA0  H
ATOM   2443 HH22 ARG A 262      31.508  11.604   8.780  1.00  0.00      RA0  H
ATOM   2444  C   ARG A 262      28.042   7.389  11.657  1.00  0.00      RA0  C
ATOM   2445  O   ARG A 262      28.080   7.868  10.541  1.00  0.00      RA0  O
ATOM   2446  N   ASP A 263      26.942   7.332  12.388  1.00  0.00      RA0  N
ATOM   2447  H   ASP A 263      26.997   6.970  13.316  1.00  0.00      RA0  H
ATOM   2448  CA  ASP A 263      25.668   7.872  11.955  1.00  0.00      RA0  C
ATOM   2449  CB  ASP A 263      24.499   7.289  12.741  1.00  0.00      RA0  C
ATOM   2450  CG  ASP A 263      23.224   7.869  12.165  1.00  0.00      RA0  C
ATOM   2451  OD1 ASP A 263      23.173   8.075  10.954  1.00  0.00      RA0  O
ATOM   2452  OD2 ASP A 263      22.292   8.123  12.925  1.00  0.00      RA0  O
ATOM   2453  C   ASP A 263      25.683   9.379  12.085  1.00  0.00      RA0  C
ATOM   2454  O   ASP A 263      26.083   9.924  13.117  1.00  0.00      RA0  O
ATOM   2455  N   PHE A 264      25.256  10.062  11.034  1.00  0.00      RA0  N
ATOM   2456  H   PHE A 264      24.736   9.566  10.332  1.00  0.00      RA0  H
ATOM   2457  CA  PHE A 264      25.059  11.496  11.096  1.00  0.00      RA0  C
ATOM   2458  CB  PHE A 264      26.328  12.290  10.750  1.00  0.00      RA0  C
ATOM   2459  CG  PHE A 264      26.768  12.145   9.311  1.00  0.00      RA0  C
ATOM   2460  CD1 PHE A 264      26.252  12.986   8.332  1.00  0.00      RA0  C
ATOM   2461  CD2 PHE A 264      27.725  11.196   8.971  1.00  0.00      RA0  C
ATOM   2462  CE1 PHE A 264      26.722  12.910   7.027  1.00  0.00      RA0  C
ATOM   2463  CE2 PHE A 264      28.203  11.126   7.668  1.00  0.00      RA0  C
ATOM   2464  CZ  PHE A 264      27.716  11.996   6.700  1.00  0.00      RA0  C
ATOM   2465  C   PHE A 264      23.870  11.875  10.224  1.00  0.00      RA0  C
ATOM   2466  O   PHE A 264      23.512  11.145   9.305  1.00  0.00      RA0  O
ATOM   2467  N   ILE A 265      23.266  13.012  10.523  1.00  0.00      RA0  N
ATOM   2468  H   ILE A 265      23.693  13.594  11.218  1.00  0.00      RA0  H
ATOM   2469  CA  ILE A 265      22.069  13.439   9.815  1.00  0.00      RA0  C
ATOM   2470  CB  ILE A 265      21.448  14.657  10.503  1.00  0.00      RA0  C
ATOM   2471  CG2 ILE A 265      20.094  15.011   9.886  1.00  0.00      RA0  C
ATOM   2472  CG1 ILE A 265      21.356  14.465  12.014  1.00  0.00      RA0  C
ATOM   2473  CD1 ILE A 265      20.970  15.755  12.736  1.00  0.00      RA0  C
ATOM   2474  C   ILE A 265      22.411  13.803   8.383  1.00  0.00      RA0  C
ATOM   2475  O   ILE A 265      23.336  14.573   8.142  1.00  0.00      RA0  O
ATOM   2476  N   GLY A 266      21.694  13.189   7.447  1.00  0.00      RA0  N
ATOM   2477  H   GLY A 266      21.036  12.480   7.703  1.00  0.00      RA0  H
ATOM   2478  CA  GLY A 266      21.956  13.377   6.009  1.00  0.00      RA0  C
ATOM   2479  C   GLY A 266      22.772  12.263   5.385  1.00  0.00      RA0  C
ATOM   2480  O   GLY A 266      22.902  12.218   4.166  1.00  0.00      RA0  O
ATOM   2481  N   ARG A 267      23.273  11.338   6.203  1.00  0.00      RA0  N
ATOM   2482  H   ARG A 267      23.029  11.331   7.175  1.00  0.00      RA0  H
ATOM   2483  CA  ARG A 267      24.264  10.372   5.743  1.00  0.00      RA0  C
ATOM   2484  CB  ARG A 267      24.858   9.445   6.814  1.00  0.00      RA0  C
ATOM   2485  CG  ARG A 267      26.005   8.702   6.109  1.00  0.00      RA0  C
ATOM   2486  CD  ARG A 267      26.874   7.696   6.866  1.00  0.00      RA0  C
ATOM   2487  NE  ARG A 267      27.860   7.166   5.919  1.00  0.00      RA0  N
ATOM   2488  HE  ARG A 267      27.576   7.081   4.953  1.00  0.00      RA0  H
ATOM   2489  CZ  ARG A 267      29.137   6.850   6.287  1.00  0.00      RA0  C
ATOM   2490  NH1 ARG A 267      29.529   6.963   7.579  1.00  0.00      RA0  N
ATOM   2491 HH11 ARG A 267      30.495   6.815   7.835  1.00  0.00      RA0  H
ATOM   2492 HH12 ARG A 267      28.889   7.190   8.324  1.00  0.00      RA0  H
ATOM   2493  NH2 ARG A 267      29.996   6.441   5.329  1.00  0.00      RA0  N
ATOM   2494 HH21 ARG A 267      30.957   6.196   5.541  1.00  0.00      RA0  H
ATOM   2495 HH22 ARG A 267      29.704   6.389   4.360  1.00  0.00      RA0  H
ATOM   2496  C   ARG A 267      23.779   9.532   4.586  1.00  0.00      RA0  C
ATOM   2497  O   ARG A 267      24.436   9.471   3.571  1.00  0.00      RA0  O
ATOM   2498  N   GLU A 268      22.630   8.882   4.712  1.00  0.00      RA0  N
ATOM   2499  H   GLU A 268      22.002   9.169   5.438  1.00  0.00      RA0  H
ATOM   2500  CA  GLU A 268      22.198   7.978   3.636  1.00  0.00      RA0  C
ATOM   2501  CB  GLU A 268      21.058   7.055   4.095  1.00  0.00      RA0  C
ATOM   2502  CG  GLU A 268      20.193   7.561   5.261  1.00  0.00      RA0  C
ATOM   2503  CD  GLU A 268      19.662   8.946   4.947  1.00  0.00      RA0  C
ATOM   2504  OE1 GLU A 268      18.828   9.062   4.055  1.00  0.00      RA0  O
ATOM   2505  OE2 GLU A 268      20.139   9.913   5.546  1.00  0.00      RA0  O
ATOM   2506  C   GLU A 268      21.822   8.751   2.370  1.00  0.00      RA0  C
ATOM   2507  O   GLU A 268      22.071   8.283   1.265  1.00  0.00      RA0  O
ATOM   2508  N   ALA A 269      21.224   9.927   2.516  1.00  0.00      RA0  N
ATOM   2509  H   ALA A 269      20.865  10.172   3.424  1.00  0.00      RA0  H
ATOM   2510  CA  ALA A 269      20.878  10.736   1.313  1.00  0.00      RA0  C
ATOM   2511  CB  ALA A 269      20.113  11.983   1.728  1.00  0.00      RA0  C
ATOM   2512  C   ALA A 269      22.157  11.136   0.573  1.00  0.00      RA0  C
ATOM   2513  O   ALA A 269      22.237  11.113  -0.660  1.00  0.00      RA0  O
ATOM   2514  N   LEU A 270      23.169  11.466   1.347  1.00  0.00      RA0  N
ATOM   2515  H   LEU A 270      23.044  11.432   2.342  1.00  0.00      RA0  H
ATOM   2516  CA  LEU A 270      24.458  11.851   0.806  1.00  0.00      RA0  C
ATOM   2517  CB  LEU A 270      25.344  12.380   1.924  1.00  0.00      RA0  C
ATOM   2518  CG  LEU A 270      26.305  13.433   1.399  1.00  0.00      RA0  C
ATOM   2519  CD1 LEU A 270      25.557  14.495   0.598  1.00  0.00      RA0  C
ATOM   2520  CD2 LEU A 270      27.120  14.049   2.528  1.00  0.00      RA0  C
ATOM   2521  C   LEU A 270      25.115  10.691   0.071  1.00  0.00      RA0  C
ATOM   2522  O   LEU A 270      25.678  10.870  -1.011  1.00  0.00      RA0  O
ATOM   2523  N   GLU A 271      25.041   9.490   0.650  1.00  0.00      RA0  N
ATOM   2524  H   GLU A 271      24.597   9.396   1.544  1.00  0.00      RA0  H
ATOM   2525  CA  GLU A 271      25.599   8.306   0.008  1.00  0.00      RA0  C
ATOM   2526  CB  GLU A 271      25.636   7.095   0.949  1.00  0.00      RA0  C
ATOM   2527  CG  GLU A 271      26.488   7.280   2.225  1.00  0.00      RA0  C
ATOM   2528  CD  GLU A 271      27.998   7.318   1.968  1.00  0.00      RA0  C
ATOM   2529  OE1 GLU A 271      28.767   6.977   2.873  1.00  0.00      RA0  O
ATOM   2530  OE2 GLU A 271      28.424   7.690   0.877  1.00  0.00      RA0  O
ATOM   2531  C   GLU A 271      24.949   8.043  -1.335  1.00  0.00      RA0  C
ATOM   2532  O   GLU A 271      25.613   7.631  -2.296  1.00  0.00      RA0  O
ATOM   2533  N   VAL A 272      23.629   8.230  -1.400  1.00  0.00      RA0  N
ATOM   2534  H   VAL A 272      23.133   8.490  -0.569  1.00  0.00      RA0  H
ATOM   2535  CA  VAL A 272      22.913   8.064  -2.654  1.00  0.00      RA0  C
ATOM   2536  CB  VAL A 272      21.402   8.115  -2.422  1.00  0.00      RA0  C
ATOM   2537  CG1 VAL A 272      20.626   8.091  -3.740  1.00  0.00      RA0  C
ATOM   2538  CG2 VAL A 272      20.969   6.981  -1.492  1.00  0.00      RA0  C
ATOM   2539  C   VAL A 272      23.351   9.134  -3.669  1.00  0.00      RA0  C
ATOM   2540  O   VAL A 272      23.580   8.838  -4.844  1.00  0.00      RA0  O
ATOM   2541  N   GLN A 273      23.486  10.370  -3.202  1.00  0.00      RA0  N
ATOM   2542  H   GLN A 273      23.317  10.531  -2.228  1.00  0.00      RA0  H
ATOM   2543  CA  GLN A 273      23.943  11.461  -4.065  1.00  0.00      RA0  C
ATOM   2544  CB  GLN A 273      23.834  12.775  -3.295  1.00  0.00      RA0  C
ATOM   2545  CG  GLN A 273      22.353  13.070  -3.038  1.00  0.00      RA0  C
ATOM   2546  CD  GLN A 273      22.197  14.028  -1.877  1.00  0.00      RA0  C
ATOM   2547  OE1 GLN A 273      23.079  14.826  -1.581  1.00  0.00      RA0  O
ATOM   2548  NE2 GLN A 273      21.012  13.919  -1.249  1.00  0.00      RA0  N
ATOM   2549 HE21 GLN A 273      20.382  13.186  -1.506  1.00  0.00      RA0  H
ATOM   2550 HE22 GLN A 273      20.694  14.519  -0.507  1.00  0.00      RA0  H
ATOM   2551  C   GLN A 273      25.334  11.173  -4.634  1.00  0.00      RA0  C
ATOM   2552  O   GLN A 273      25.568  11.387  -5.817  1.00  0.00      RA0  O
ATOM   2553  N   ARG A 274      26.231  10.646  -3.796  1.00  0.00      RA0  N
ATOM   2554  H   ARG A 274      25.970  10.452  -2.850  1.00  0.00      RA0  H
ATOM   2555  CA  ARG A 274      27.565  10.283  -4.262  1.00  0.00      RA0  C
ATOM   2556  CB  ARG A 274      28.423   9.911  -3.042  1.00  0.00      RA0  C
ATOM   2557  CG  ARG A 274      29.829   9.410  -3.381  1.00  0.00      RA0  C
ATOM   2558  CD  ARG A 274      30.804   9.421  -2.197  1.00  0.00      RA0  C
ATOM   2559  NE  ARG A 274      30.413   8.543  -1.092  1.00  0.00      RA0  N
ATOM   2560  HE  ARG A 274      29.440   8.400  -0.854  1.00  0.00      RA0  H
ATOM   2561  CZ  ARG A 274      31.410   8.037  -0.304  1.00  0.00      RA0  C
ATOM   2562  NH1 ARG A 274      32.695   8.306  -0.613  1.00  0.00      RA0  N
ATOM   2563 HH11 ARG A 274      33.511   8.003  -0.096  1.00  0.00      RA0  H
ATOM   2564 HH12 ARG A 274      33.006   8.872  -1.391  1.00  0.00      RA0  H
ATOM   2565  NH2 ARG A 274      31.098   7.289   0.777  1.00  0.00      RA0  N
ATOM   2566 HH21 ARG A 274      31.783   6.845   1.355  1.00  0.00      RA0  H
ATOM   2567 HH22 ARG A 274      30.124   7.169   1.050  1.00  0.00      RA0  H
ATOM   2568  C   ARG A 274      27.530   9.170  -5.311  1.00  0.00      RA0  C
ATOM   2569  O   ARG A 274      28.216   9.245  -6.333  1.00  0.00      RA0  O
ATOM   2570  N   GLU A 275      26.704   8.163  -5.069  1.00  0.00      RA0  N
ATOM   2571  H   GLU A 275      26.192   8.117  -4.207  1.00  0.00      RA0  H
ATOM   2572  CA  GLU A 275      26.486   7.079  -6.026  1.00  0.00      RA0  C
ATOM   2573  CB  GLU A 275      25.554   6.005  -5.462  1.00  0.00      RA0  C
ATOM   2574  CG  GLU A 275      26.178   5.194  -4.326  1.00  0.00      RA0  C
ATOM   2575  CD  GLU A 275      25.204   4.120  -3.884  1.00  0.00      RA0  C
ATOM   2576  OE1 GLU A 275      24.026   4.428  -3.710  1.00  0.00      RA0  O
ATOM   2577  OE2 GLU A 275      25.626   2.975  -3.725  1.00  0.00      RA0  O
ATOM   2578  C   GLU A 275      25.951   7.572  -7.361  1.00  0.00      RA0  C
ATOM   2579  O   GLU A 275      26.364   7.113  -8.426  1.00  0.00      RA0  O
ATOM   2580  N   HIS A 276      24.971   8.463  -7.308  1.00  0.00      RA0  N
ATOM   2581  H   HIS A 276      24.690   8.815  -6.414  1.00  0.00      RA0  H
ATOM   2582  CA  HIS A 276      24.309   8.917  -8.514  1.00  0.00      RA0  C
ATOM   2583  CB  HIS A 276      22.937   9.506  -8.184  1.00  0.00      RA0  C
ATOM   2584  CG  HIS A 276      21.874   8.435  -8.108  1.00  0.00      RA0  C
ATOM   2585  ND1 HIS A 276      20.671   8.566  -8.698  1.00  0.00      RA0  N
ATOM   2586  HD1 HIS A 276      20.370   9.334  -9.226  1.00  0.00      RA0  H
ATOM   2587  CD2 HIS A 276      21.923   7.200  -7.453  1.00  0.00      RA0  C
ATOM   2588  NE2 HIS A 276      20.728   6.589  -7.659  1.00  0.00      RA0  N
ATOM   2589  CE1 HIS A 276      19.960   7.427  -8.423  1.00  0.00      RA0  C
ATOM   2590  C   HIS A 276      25.104   9.966  -9.265  1.00  0.00      RA0  C
ATOM   2591  O   HIS A 276      24.933  10.098 -10.475  1.00  0.00      RA0  O
ATOM   2592  N   GLY A 277      25.919  10.718  -8.523  1.00  0.00      RA0  N
ATOM   2593  H   GLY A 277      25.923  10.596  -7.531  1.00  0.00      RA0  H
ATOM   2594  CA  GLY A 277      26.588  11.904  -9.048  1.00  0.00      RA0  C
ATOM   2595  C   GLY A 277      25.760  13.145  -8.814  1.00  0.00      RA0  C
ATOM   2596  O   GLY A 277      24.514  13.078  -8.742  1.00  0.00      RA0  O
ATOM   2597  N   THR A 278      26.440  14.288  -8.703  1.00  0.00      RA0  N
ATOM   2598  H   THR A 278      27.435  14.324  -8.746  1.00  0.00      RA0  H
ATOM   2599  CA  THR A 278      25.757  15.568  -8.526  1.00  0.00      RA0  C
ATOM   2600  CB  THR A 278      26.008  15.881  -7.062  1.00  0.00      RA0  C
ATOM   2601  OG1 THR A 278      27.168  15.138  -6.656  1.00  0.00      RA0  O
ATOM   2602  HG1 THR A 278      27.913  15.621  -6.994  1.00  0.00      RA0  H
ATOM   2603  CG2 THR A 278      24.817  15.522  -6.171  1.00  0.00      RA0  C
ATOM   2604  C   THR A 278      26.320  16.617  -9.470  1.00  0.00      RA0  C
ATOM   2605  O   THR A 278      27.309  16.391 -10.188  1.00  0.00      RA0  O
ATOM   2606  N   GLU A 279      25.679  17.769  -9.444  1.00  0.00      RA0  N
ATOM   2607  H   GLU A 279      24.892  17.879  -8.842  1.00  0.00      RA0  H
ATOM   2608  CA  GLU A 279      26.239  18.968 -10.038  1.00  0.00      RA0  C
ATOM   2609  CB  GLU A 279      25.307  20.162  -9.885  1.00  0.00      RA0  C
ATOM   2610  CG  GLU A 279      23.880  20.020 -10.396  1.00  0.00      RA0  C
ATOM   2611  CD  GLU A 279      23.159  21.274  -9.949  1.00  0.00      RA0  C
ATOM   2612  OE1 GLU A 279      21.963  21.231  -9.687  1.00  0.00      RA0  O
ATOM   2613  OE2 GLU A 279      23.806  22.307  -9.813  1.00  0.00      RA0  O
ATOM   2614  C   GLU A 279      27.507  19.356  -9.262  1.00  0.00      RA0  C
ATOM   2615  O   GLU A 279      27.809  18.772  -8.218  1.00  0.00      RA0  O
ATOM   2616  N   LYS A 280      28.275  20.295  -9.804  1.00  0.00      RA0  N
ATOM   2617  H   LYS A 280      28.004  20.779 -10.640  1.00  0.00      RA0  H
ATOM   2618  CA  LYS A 280      29.527  20.680  -9.184  1.00  0.00      RA0  C
ATOM   2619  CB  LYS A 280      30.719  19.958  -9.806  1.00  0.00      RA0  C
ATOM   2620  CG  LYS A 280      30.953  20.239 -11.287  1.00  0.00      RA0  C
ATOM   2621  CD  LYS A 280      32.108  19.372 -11.773  1.00  0.00      RA0  C
ATOM   2622  CE  LYS A 280      32.389  19.472 -13.268  1.00  0.00      RA0  C
ATOM   2623  NZ  LYS A 280      33.183  18.299 -13.654  1.00  0.00      RA0  N
ATOM   2624  HZ1 LYS A 280      33.359  18.256 -14.673  1.00  0.00      RA0  H
ATOM   2625  HZ2 LYS A 280      34.051  18.201 -13.102  1.00  0.00      RA0  H
ATOM   2626  HZ3 LYS A 280      32.603  17.454 -13.446  1.00  0.00      RA0  H
ATOM   2627  C   LYS A 280      29.683  22.178  -9.211  1.00  0.00      RA0  C
ATOM   2628  O   LYS A 280      29.246  22.849 -10.129  1.00  0.00      RA0  O
ATOM   2629  N   LEU A 281      30.353  22.677  -8.200  1.00  0.00      RA0  N
ATOM   2630  H   LEU A 281      30.805  22.061  -7.560  1.00  0.00      RA0  H
ATOM   2631  CA  LEU A 281      30.658  24.089  -8.112  1.00  0.00      RA0  C
ATOM   2632  CB  LEU A 281      30.672  24.526  -6.647  1.00  0.00      RA0  C
ATOM   2633  CG  LEU A 281      30.794  26.036  -6.441  1.00  0.00      RA0  C
ATOM   2634  CD1 LEU A 281      29.510  26.767  -6.830  1.00  0.00      RA0  C
ATOM   2635  CD2 LEU A 281      31.211  26.381  -5.013  1.00  0.00      RA0  C
ATOM   2636  C   LEU A 281      32.011  24.336  -8.760  1.00  0.00      RA0  C
ATOM   2637  O   LEU A 281      33.034  23.759  -8.374  1.00  0.00      RA0  O
ATOM   2638  N   VAL A 282      32.001  25.160  -9.805  1.00  0.00      RA0  N
ATOM   2639  H   VAL A 282      31.163  25.645 -10.042  1.00  0.00      RA0  H
ATOM   2640  CA  VAL A 282      33.204  25.528 -10.522  1.00  0.00      RA0  C
ATOM   2641  CB  VAL A 282      33.130  25.106 -11.991  1.00  0.00      RA0  C
ATOM   2642  CG1 VAL A 282      33.017  23.588 -12.129  1.00  0.00      RA0  C
ATOM   2643  CG2 VAL A 282      32.013  25.856 -12.721  1.00  0.00      RA0  C
ATOM   2644  C   VAL A 282      33.445  27.044 -10.439  1.00  0.00      RA0  C
ATOM   2645  O   VAL A 282      32.574  27.810 -10.004  1.00  0.00      RA0  O
ATOM   2646  N   GLY A 283      34.626  27.468 -10.858  1.00  0.00      RA0  N
ATOM   2647  H   GLY A 283      35.246  26.816 -11.296  1.00  0.00      RA0  H
ATOM   2648  CA  GLY A 283      34.939  28.875 -11.012  1.00  0.00      RA0  C
ATOM   2649  C   GLY A 283      34.754  29.281 -12.453  1.00  0.00      RA0  C
ATOM   2650  O   GLY A 283      34.875  28.456 -13.373  1.00  0.00      RA0  O
ATOM   2651  N   LEU A 284      34.425  30.550 -12.656  1.00  0.00      RA0  N
ATOM   2652  H   LEU A 284      34.307  31.168 -11.876  1.00  0.00      RA0  H
ATOM   2653  CA  LEU A 284      34.368  31.156 -13.992  1.00  0.00      RA0  C
ATOM   2654  CB  LEU A 284      32.943  31.551 -14.376  1.00  0.00      RA0  C
ATOM   2655  CG  LEU A 284      31.933  30.409 -14.451  1.00  0.00      RA0  C
ATOM   2656  CD1 LEU A 284      30.536  30.950 -14.754  1.00  0.00      RA0  C
ATOM   2657  CD2 LEU A 284      32.344  29.327 -15.450  1.00  0.00      RA0  C
ATOM   2658  C   LEU A 284      35.194  32.425 -13.939  1.00  0.00      RA0  C
ATOM   2659  O   LEU A 284      35.170  33.133 -12.939  1.00  0.00      RA0  O
ATOM   2660  N   VAL A 285      35.932  32.657 -15.018  1.00  0.00      RA0  N
ATOM   2661  H   VAL A 285      35.893  32.010 -15.782  1.00  0.00      RA0  H
ATOM   2662  CA  VAL A 285      36.717  33.865 -15.231  1.00  0.00      RA0  C
ATOM   2663  CB  VAL A 285      38.199  33.475 -15.268  1.00  0.00      RA0  C
ATOM   2664  CG1 VAL A 285      39.080  34.575 -15.860  1.00  0.00      RA0  C
ATOM   2665  CG2 VAL A 285      38.673  33.016 -13.888  1.00  0.00      RA0  C
ATOM   2666  C   VAL A 285      36.307  34.525 -16.554  1.00  0.00      RA0  C
ATOM   2667  O   VAL A 285      36.271  33.894 -17.616  1.00  0.00      RA0  O
ATOM   2668  N   MSE A 286      36.020  35.818 -16.490  1.00  0.00      RA0  N
ATOM   2669  H   MSE A 286      36.102  36.316 -15.621  1.00  0.00      RA0  H
ATOM   2670  CA  MSE A 286      35.698  36.579 -17.670  1.00  0.00      RA0  C
ATOM   2671  CB  MSE A 286      34.251  37.049 -17.628  1.00  0.00      RA0  C
ATOM   2672  CG  MSE A 286      33.824  37.708 -18.936  1.00  0.00      RA0  C
ATOM   2673  SE  MSE A 286      32.109  38.233 -18.872  1.00  0.00      RA0  S
ATOM   2674  CE  MSE A 286      32.304  39.482 -17.601  1.00  0.00      RA0  C
ATOM   2675  C   MSE A 286      36.644  37.771 -17.754  1.00  0.00      RA0  C
ATOM   2676  O   MSE A 286      36.491  38.724 -17.011  1.00  0.00      RA0  O
ATOM   2677  N   THR A 287      37.660  37.670 -18.609  1.00  0.00      RA0  N
ATOM   2678  H   THR A 287      37.817  36.821 -19.114  1.00  0.00      RA0  H
ATOM   2679  CA  THR A 287      38.602  38.789 -18.835  1.00  0.00      RA0  C
ATOM   2680  CB  THR A 287      39.805  38.090 -19.426  1.00  0.00      RA0  C
ATOM   2681  OG1 THR A 287      39.691  36.706 -19.060  1.00  0.00      RA0  O
ATOM   2682  HG1 THR A 287      40.510  36.289 -19.303  1.00  0.00      RA0  H
ATOM   2683  CG2 THR A 287      41.130  38.691 -18.950  1.00  0.00      RA0  C
ATOM   2684  C   THR A 287      38.007  39.900 -19.698  1.00  0.00      RA0  C
ATOM   2685  O   THR A 287      38.496  41.041 -19.694  1.00  0.00      RA0  O
ATOM   2686  N   GLU A 288      36.976  39.563 -20.459  1.00  0.00      RA0  N
ATOM   2687  H   GLU A 288      36.562  38.662 -20.351  1.00  0.00      RA0  H
ATOM   2688  CA  GLU A 288      36.258  40.542 -21.252  1.00  0.00      RA0  C
ATOM   2689  CB  GLU A 288      35.281  39.892 -22.250  1.00  0.00      RA0  C
ATOM   2690  CG  GLU A 288      35.179  40.573 -23.636  1.00  0.00      RA0  C
ATOM   2691  CD  GLU A 288      33.823  41.238 -23.894  1.00  0.00      RA0  C
ATOM   2692  OE1 GLU A 288      33.472  42.182 -23.189  1.00  0.00      RA0  O
ATOM   2693  OE2 GLU A 288      33.106  40.836 -24.820  1.00  0.00      RA0  O
ATOM   2694  C   GLU A 288      35.578  41.524 -20.326  1.00  0.00      RA0  C
ATOM   2695  O   GLU A 288      35.261  41.196 -19.186  1.00  0.00      RA0  O
ATOM   2696  N   LYS A 289      35.355  42.734 -20.814  1.00  0.00      RA0  N
ATOM   2697  H   LYS A 289      35.268  42.806 -21.810  1.00  0.00      RA0  H
ATOM   2698  CA  LYS A 289      34.808  43.781 -19.965  1.00  0.00      RA0  C
ATOM   2699  CB  LYS A 289      35.115  45.188 -20.471  1.00  0.00      RA0  C
ATOM   2700  CG  LYS A 289      36.642  45.318 -20.379  1.00  0.00      RA0  C
ATOM   2701  CD  LYS A 289      37.161  44.704 -19.066  1.00  0.00      RA0  C
ATOM   2702  CE  LYS A 289      38.663  44.399 -19.054  1.00  0.00      RA0  C
ATOM   2703  NZ  LYS A 289      38.920  43.237 -18.186  1.00  0.00      RA0  N
ATOM   2704  HZ1 LYS A 289      39.938  43.145 -18.005  1.00  0.00      RA0  H
ATOM   2705  HZ2 LYS A 289      38.419  43.333 -17.281  1.00  0.00      RA0  H
ATOM   2706  HZ3 LYS A 289      38.594  42.370 -18.670  1.00  0.00      RA0  H
ATOM   2707  C   LYS A 289      33.379  43.426 -19.595  1.00  0.00      RA0  C
ATOM   2708  O   LYS A 289      32.632  42.874 -20.400  1.00  0.00      RA0  O
ATOM   2709  N   GLY A 290      33.013  43.721 -18.356  1.00  0.00      RA0  N
ATOM   2710  H   GLY A 290      33.673  44.009 -17.662  1.00  0.00      RA0  H
ATOM   2711  CA  GLY A 290      31.687  43.389 -17.865  1.00  0.00      RA0  C
ATOM   2712  C   GLY A 290      31.833  42.752 -16.507  1.00  0.00      RA0  C
ATOM   2713  O   GLY A 290      32.950  42.444 -16.062  1.00  0.00      RA0  O
ATOM   2714  N   VAL A 291      30.708  42.562 -15.838  1.00  0.00      RA0  N
ATOM   2715  H   VAL A 291      29.805  42.745 -16.228  1.00  0.00      RA0  H
ATOM   2716  CA  VAL A 291      30.709  41.920 -14.517  1.00  0.00      RA0  C
ATOM   2717  CB  VAL A 291      30.399  42.936 -13.405  1.00  0.00      RA0  C
ATOM   2718  CG1 VAL A 291      30.406  42.275 -12.024  1.00  0.00      RA0  C
ATOM   2719  CG2 VAL A 291      31.357  44.129 -13.443  1.00  0.00      RA0  C
ATOM   2720  C   VAL A 291      29.698  40.769 -14.489  1.00  0.00      RA0  C
ATOM   2721  O   VAL A 291      28.548  40.905 -14.924  1.00  0.00      RA0  O
ATOM   2722  N   LEU A 292      30.166  39.625 -14.000  1.00  0.00      RA0  N
ATOM   2723  H   LEU A 292      31.055  39.640 -13.547  1.00  0.00      RA0  H
ATOM   2724  CA  LEU A 292      29.327  38.462 -13.794  1.00  0.00      RA0  C
ATOM   2725  CB  LEU A 292      30.204  37.231 -13.565  1.00  0.00      RA0  C
ATOM   2726  CG  LEU A 292      31.068  36.883 -14.778  1.00  0.00      RA0  C
ATOM   2727  CD1 LEU A 292      32.113  35.813 -14.456  1.00  0.00      RA0  C
ATOM   2728  CD2 LEU A 292      30.210  36.500 -15.984  1.00  0.00      RA0  C
ATOM   2729  C   LEU A 292      28.431  38.707 -12.569  1.00  0.00      RA0  C
ATOM   2730  O   LEU A 292      28.914  39.162 -11.524  1.00  0.00      RA0  O
ATOM   2731  N   ARG A 293      27.134  38.411 -12.709  1.00  0.00      RA0  N
ATOM   2732  H   ARG A 293      26.817  37.917 -13.517  1.00  0.00      RA0  H
ATOM   2733  CA  ARG A 293      26.157  38.651 -11.644  1.00  0.00      RA0  C
ATOM   2734  CB  ARG A 293      24.808  39.218 -12.070  1.00  0.00      RA0  C
ATOM   2735  CG  ARG A 293      24.537  40.514 -12.812  1.00  0.00      RA0  C
ATOM   2736  CD  ARG A 293      23.018  40.755 -12.706  1.00  0.00      RA0  C
ATOM   2737  NE  ARG A 293      22.242  39.586 -13.144  1.00  0.00      RA0  N
ATOM   2738  HE  ARG A 293      22.350  39.334 -14.108  1.00  0.00      RA0  H
ATOM   2739  CZ  ARG A 293      21.447  38.864 -12.279  1.00  0.00      RA0  C
ATOM   2740  NH1 ARG A 293      21.324  39.229 -10.991  1.00  0.00      RA0  N
ATOM   2741 HH11 ARG A 293      20.812  38.616 -10.354  1.00  0.00      RA0  H
ATOM   2742 HH12 ARG A 293      21.720  40.051 -10.587  1.00  0.00      RA0  H
ATOM   2743  NH2 ARG A 293      20.785  37.771 -12.710  1.00  0.00      RA0  N
ATOM   2744 HH21 ARG A 293      20.240  37.253 -12.026  1.00  0.00      RA0  H
ATOM   2745 HH22 ARG A 293      20.790  37.418 -13.643  1.00  0.00      RA0  H
ATOM   2746  C   ARG A 293      25.599  37.355 -11.079  1.00  0.00      RA0  C
ATOM   2747  O   ARG A 293      25.424  36.381 -11.806  1.00  0.00      RA0  O
ATOM   2748  N   ASN A 294      25.240  37.378  -9.799  1.00  0.00      RA0  N
ATOM   2749  H   ASN A 294      25.479  38.164  -9.231  1.00  0.00      RA0  H
ATOM   2750  CA  ASN A 294      24.497  36.266  -9.191  1.00  0.00      RA0  C
ATOM   2751  CB  ASN A 294      23.948  36.608  -7.805  1.00  0.00      RA0  C
ATOM   2752  CG  ASN A 294      25.043  36.813  -6.785  1.00  0.00      RA0  C
ATOM   2753  OD1 ASN A 294      26.231  36.870  -7.098  1.00  0.00      RA0  O
ATOM   2754  ND2 ASN A 294      24.559  36.962  -5.540  1.00  0.00      RA0  N
ATOM   2755 HD21 ASN A 294      23.573  36.890  -5.376  1.00  0.00      RA0  H
ATOM   2756 HD22 ASN A 294      25.123  37.126  -4.729  1.00  0.00      RA0  H
ATOM   2757  C   ASN A 294      23.291  35.885 -10.049  1.00  0.00      RA0  C
ATOM   2758  O   ASN A 294      22.611  36.762 -10.617  1.00  0.00      RA0  O
ATOM   2759  N   GLU A 295      23.046  34.590 -10.131  1.00  0.00      RA0  N
ATOM   2760  H   GLU A 295      23.682  33.960  -9.688  1.00  0.00      RA0  H
ATOM   2761  CA  GLU A 295      21.881  34.003 -10.797  1.00  0.00      RA0  C
ATOM   2762  CB  GLU A 295      20.476  34.510 -10.353  1.00  0.00      RA0  C
ATOM   2763  CG  GLU A 295      20.226  35.366  -9.093  1.00  0.00      RA0  C
ATOM   2764  CD  GLU A 295      20.036  36.831  -9.478  1.00  0.00      RA0  C
ATOM   2765  OE1 GLU A 295      19.402  37.106 -10.493  1.00  0.00      RA0  O
ATOM   2766  OE2 GLU A 295      20.549  37.713  -8.791  1.00  0.00      RA0  O
ATOM   2767  C   GLU A 295      21.911  34.023 -12.341  1.00  0.00      RA0  C
ATOM   2768  O   GLU A 295      20.986  33.530 -12.981  1.00  0.00      RA0  O
ATOM   2769  N   LEU A 296      22.949  34.586 -12.954  1.00  0.00      RA0  N
ATOM   2770  H   LEU A 296      23.693  34.963 -12.401  1.00  0.00      RA0  H
ATOM   2771  CA  LEU A 296      23.110  34.493 -14.398  1.00  0.00      RA0  C
ATOM   2772  CB  LEU A 296      24.349  35.308 -14.785  1.00  0.00      RA0  C
ATOM   2773  CG  LEU A 296      24.485  35.696 -16.259  1.00  0.00      RA0  C
ATOM   2774  CD1 LEU A 296      23.355  36.621 -16.714  1.00  0.00      RA0  C
ATOM   2775  CD2 LEU A 296      25.850  36.322 -16.540  1.00  0.00      RA0  C
ATOM   2776  C   LEU A 296      23.217  33.013 -14.834  1.00  0.00      RA0  C
ATOM   2777  O   LEU A 296      23.923  32.228 -14.197  1.00  0.00      RA0  O
ATOM   2778  N   PRO A 297      22.509  32.611 -15.885  1.00  0.00      RA0  N
ATOM   2779  CD  PRO A 297      21.467  33.367 -16.562  1.00  0.00      RA0  C
ATOM   2780  CA  PRO A 297      22.690  31.265 -16.443  1.00  0.00      RA0  C
ATOM   2781  CB  PRO A 297      21.585  31.185 -17.500  1.00  0.00      RA0  C
ATOM   2782  CG  PRO A 297      20.581  32.284 -17.157  1.00  0.00      RA0  C
ATOM   2783  C   PRO A 297      24.068  31.043 -17.084  1.00  0.00      RA0  C
ATOM   2784  O   PRO A 297      24.695  31.984 -17.585  1.00  0.00      RA0  O
ATOM   2785  N   VAL A 298      24.496  29.790 -17.072  1.00  0.00      RA0  N
ATOM   2786  H   VAL A 298      23.909  29.074 -16.682  1.00  0.00      RA0  H
ATOM   2787  CA  VAL A 298      25.767  29.376 -17.650  1.00  0.00      RA0  C
ATOM   2788  CB  VAL A 298      26.715  28.918 -16.538  1.00  0.00      RA0  C
ATOM   2789  CG1 VAL A 298      28.072  28.512 -17.106  1.00  0.00      RA0  C
ATOM   2790  CG2 VAL A 298      26.840  29.961 -15.429  1.00  0.00      RA0  C
ATOM   2791  C   VAL A 298      25.457  28.200 -18.559  1.00  0.00      RA0  C
ATOM   2792  O   VAL A 298      24.972  27.172 -18.079  1.00  0.00      RA0  O
ATOM   2793  N   ARG A 299      25.730  28.330 -19.853  1.00  0.00      RA0  N
ATOM   2794  H   ARG A 299      26.209  29.133 -20.203  1.00  0.00      RA0  H
ATOM   2795  CA  ARG A 299      25.339  27.304 -20.783  1.00  0.00      RA0  C
ATOM   2796  CB  ARG A 299      24.379  27.853 -21.828  1.00  0.00      RA0  C
ATOM   2797  CG  ARG A 299      23.053  28.212 -21.181  1.00  0.00      RA0  C
ATOM   2798  CD  ARG A 299      21.994  28.666 -22.175  1.00  0.00      RA0  C
ATOM   2799  NE  ARG A 299      20.738  28.779 -21.451  1.00  0.00      RA0  N
ATOM   2800  HE  ARG A 299      20.472  27.992 -20.874  1.00  0.00      RA0  H
ATOM   2801  CZ  ARG A 299      19.999  29.916 -21.451  1.00  0.00      RA0  C
ATOM   2802  NH1 ARG A 299      20.350  30.937 -22.268  1.00  0.00      RA0  N
ATOM   2803 HH11 ARG A 299      19.845  31.802 -22.305  1.00  0.00      RA0  H
ATOM   2804 HH12 ARG A 299      21.148  30.861 -22.875  1.00  0.00      RA0  H
ATOM   2805  NH2 ARG A 299      18.940  29.985 -20.621  1.00  0.00      RA0  N
ATOM   2806 HH21 ARG A 299      18.275  30.727 -20.572  1.00  0.00      RA0  H
ATOM   2807 HH22 ARG A 299      18.809  29.225 -19.947  1.00  0.00      RA0  H
ATOM   2808  C   ARG A 299      26.519  26.656 -21.488  1.00  0.00      RA0  C
ATOM   2809  O   ARG A 299      27.532  27.302 -21.806  1.00  0.00      RA0  O
ATOM   2810  N   PHE A 300      26.362  25.362 -21.718  1.00  0.00      RA0  N
ATOM   2811  H   PHE A 300      25.522  24.874 -21.453  1.00  0.00      RA0  H
ATOM   2812  CA  PHE A 300      27.330  24.589 -22.461  1.00  0.00      RA0  C
ATOM   2813  CB  PHE A 300      28.557  24.257 -21.597  1.00  0.00      RA0  C
ATOM   2814  CG  PHE A 300      28.184  23.441 -20.376  1.00  0.00      RA0  C
ATOM   2815  CD1 PHE A 300      27.731  24.071 -19.221  1.00  0.00      RA0  C
ATOM   2816  CD2 PHE A 300      28.312  22.056 -20.400  1.00  0.00      RA0  C
ATOM   2817  CE1 PHE A 300      27.426  23.324 -18.090  1.00  0.00      RA0  C
ATOM   2818  CE2 PHE A 300      28.007  21.308 -19.269  1.00  0.00      RA0  C
ATOM   2819  CZ  PHE A 300      27.577  21.942 -18.109  1.00  0.00      RA0  C
ATOM   2820  C   PHE A 300      26.674  23.306 -22.983  1.00  0.00      RA0  C
ATOM   2821  O   PHE A 300      25.535  22.967 -22.621  1.00  0.00      RA0  O
ATOM   2822  N   THR A 301      27.376  22.629 -23.884  1.00  0.00      RA0  N
ATOM   2823  H   THR A 301      28.280  22.909 -24.199  1.00  0.00      RA0  H
ATOM   2824  CA  THR A 301      26.934  21.344 -24.416  1.00  0.00      RA0  C
ATOM   2825  CB  THR A 301      26.796  21.601 -25.899  1.00  0.00      RA0  C
ATOM   2826  OG1 THR A 301      26.370  22.963 -26.069  1.00  0.00      RA0  O
ATOM   2827  HG1 THR A 301      26.250  23.088 -27.001  1.00  0.00      RA0  H
ATOM   2828  CG2 THR A 301      25.853  20.617 -26.590  1.00  0.00      RA0  C
ATOM   2829  C   THR A 301      27.989  20.306 -24.065  1.00  0.00      RA0  C
ATOM   2830  O   THR A 301      29.174  20.558 -24.288  1.00  0.00      RA0  O
ATOM   2831  N   ASP A 302      27.580  19.152 -23.528  1.00  0.00      RA0  N
ATOM   2832  H   ASP A 302      26.609  18.912 -23.480  1.00  0.00      RA0  H
ATOM   2833  CA  ASP A 302      28.564  18.123 -23.156  1.00  0.00      RA0  C
ATOM   2834  CB  ASP A 302      27.981  17.209 -22.072  1.00  0.00      RA0  C
ATOM   2835  CG  ASP A 302      27.502  15.918 -22.701  1.00  0.00      RA0  C
ATOM   2836  OD1 ASP A 302      26.588  15.942 -23.514  1.00  0.00      RA0  O
ATOM   2837  OD2 ASP A 302      28.096  14.880 -22.438  1.00  0.00      RA0  O
ATOM   2838  C   ASP A 302      28.993  17.345 -24.374  1.00  0.00      RA0  C
ATOM   2839  O   ASP A 302      28.489  17.576 -25.474  1.00  0.00      RA0  O
ATOM   2840  N   ALA A 303      29.948  16.438 -24.178  1.00  0.00      RA0  N
ATOM   2841  H   ALA A 303      30.077  16.117 -23.239  1.00  0.00      RA0  H
ATOM   2842  CA  ALA A 303      30.554  15.735 -25.303  1.00  0.00      RA0  C
ATOM   2843  CB  ALA A 303      31.693  14.837 -24.821  1.00  0.00      RA0  C
ATOM   2844  C   ALA A 303      29.544  14.886 -26.056  1.00  0.00      RA0  C
ATOM   2845  O   ALA A 303      29.715  14.642 -27.238  1.00  0.00      RA0  O
ATOM   2846  N   GLN A 304      28.482  14.467 -25.370  1.00  0.00      RA0  N
ATOM   2847  H   GLN A 304      28.325  14.779 -24.429  1.00  0.00      RA0  H
ATOM   2848  CA  GLN A 304      27.435  13.648 -25.963  1.00  0.00      RA0  C
ATOM   2849  CB  GLN A 304      26.870  12.648 -24.958  1.00  0.00      RA0  C
ATOM   2850  CG  GLN A 304      27.417  11.232 -25.190  1.00  0.00      RA0  C
ATOM   2851  CD  GLN A 304      28.910  11.133 -24.910  1.00  0.00      RA0  C
ATOM   2852  OE1 GLN A 304      29.330  10.682 -23.851  1.00  0.00      RA0  O
ATOM   2853  NE2 GLN A 304      29.703  11.498 -25.938  1.00  0.00      RA0  N
ATOM   2854 HE21 GLN A 304      29.324  11.907 -26.771  1.00  0.00      RA0  H
ATOM   2855 HE22 GLN A 304      30.695  11.392 -25.885  1.00  0.00      RA0  H
ATOM   2856  C   GLN A 304      26.352  14.498 -26.663  1.00  0.00      RA0  C
ATOM   2857  O   GLN A 304      25.423  13.951 -27.245  1.00  0.00      RA0  O
ATOM   2858  N   GLY A 305      26.476  15.823 -26.599  1.00  0.00      RA0  N
ATOM   2859  H   GLY A 305      27.161  16.212 -25.979  1.00  0.00      RA0  H
ATOM   2860  CA  GLY A 305      25.537  16.742 -27.241  1.00  0.00      RA0  C
ATOM   2861  C   GLY A 305      24.366  17.210 -26.386  1.00  0.00      RA0  C
ATOM   2862  O   GLY A 305      23.473  17.922 -26.886  1.00  0.00      RA0  O
ATOM   2863  N   ASN A 306      24.350  16.828 -25.110  1.00  0.00      RA0  N
ATOM   2864  H   ASN A 306      25.162  16.389 -24.727  1.00  0.00      RA0  H
ATOM   2865  CA  ASN A 306      23.293  17.265 -24.215  1.00  0.00      RA0  C
ATOM   2866  CB  ASN A 306      23.330  16.529 -22.875  1.00  0.00      RA0  C
ATOM   2867  CG  ASN A 306      23.102  15.044 -23.022  1.00  0.00      RA0  C
ATOM   2868  OD1 ASN A 306      21.978  14.578 -23.189  1.00  0.00      RA0  O
ATOM   2869  ND2 ASN A 306      24.231  14.320 -22.920  1.00  0.00      RA0  N
ATOM   2870 HD21 ASN A 306      25.121  14.783 -22.801  1.00  0.00      RA0  H
ATOM   2871 HD22 ASN A 306      24.262  13.323 -22.961  1.00  0.00      RA0  H
ATOM   2872  C   ASN A 306      23.555  18.737 -23.892  1.00  0.00      RA0  C
ATOM   2873  O   ASN A 306      24.662  19.087 -23.502  1.00  0.00      RA0  O
ATOM   2874  N   GLN A 307      22.558  19.592 -24.094  1.00  0.00      RA0  N
ATOM   2875  H   GLN A 307      21.655  19.227 -24.309  1.00  0.00      RA0  H
ATOM   2876  CA  GLN A 307      22.691  21.008 -23.702  1.00  0.00      RA0  C
ATOM   2877  CB  GLN A 307      21.764  21.848 -24.570  1.00  0.00      RA0  C
ATOM   2878  CG  GLN A 307      22.135  21.627 -26.036  1.00  0.00      RA0  C
ATOM   2879  CD  GLN A 307      21.081  22.225 -26.937  1.00  0.00      RA0  C
ATOM   2880  OE1 GLN A 307      20.596  23.331 -26.733  1.00  0.00      RA0  O
ATOM   2881  NE2 GLN A 307      20.745  21.410 -27.952  1.00  0.00      RA0  N
ATOM   2882 HE21 GLN A 307      21.195  20.520 -28.047  1.00  0.00      RA0  H
ATOM   2883 HE22 GLN A 307      20.052  21.671 -28.624  1.00  0.00      RA0  H
ATOM   2884  C   GLN A 307      22.391  21.139 -22.219  1.00  0.00      RA0  C
ATOM   2885  O   GLN A 307      21.406  20.566 -21.713  1.00  0.00      RA0  O
ATOM   2886  N   HIS A 308      23.245  21.895 -21.530  1.00  0.00      RA0  N
ATOM   2887  H   HIS A 308      23.928  22.439 -22.011  1.00  0.00      RA0  H
ATOM   2888  CA  HIS A 308      23.174  22.063 -20.094  1.00  0.00      RA0  C
ATOM   2889  CB  HIS A 308      24.332  21.334 -19.426  1.00  0.00      RA0  C
ATOM   2890  CG  HIS A 308      24.073  19.844 -19.447  1.00  0.00      RA0  C
ATOM   2891  ND1 HIS A 308      22.867  19.290 -19.688  1.00  0.00      RA0  N
ATOM   2892  HD1 HIS A 308      22.039  19.751 -19.954  1.00  0.00      RA0  H
ATOM   2893  CD2 HIS A 308      24.993  18.820 -19.199  1.00  0.00      RA0  C
ATOM   2894  NE2 HIS A 308      24.323  17.645 -19.288  1.00  0.00      RA0  N
ATOM   2895  CE1 HIS A 308      23.018  17.933 -19.588  1.00  0.00      RA0  C
ATOM   2896  C   HIS A 308      23.109  23.530 -19.723  1.00  0.00      RA0  C
ATOM   2897  O   HIS A 308      23.609  24.399 -20.439  1.00  0.00      RA0  O
ATOM   2898  N   GLU A 309      22.458  23.777 -18.599  1.00  0.00      RA0  N
ATOM   2899  H   GLU A 309      22.043  23.056 -18.044  1.00  0.00      RA0  H
ATOM   2900  CA  GLU A 309      22.377  25.103 -18.018  1.00  0.00      RA0  C
ATOM   2901  CB  GLU A 309      21.025  25.743 -18.356  1.00  0.00      RA0  C
ATOM   2902  CG  GLU A 309      20.877  27.193 -17.885  1.00  0.00      RA0  C
ATOM   2903  CD  GLU A 309      19.683  27.838 -18.569  1.00  0.00      RA0  C
ATOM   2904  OE1 GLU A 309      19.202  27.315 -19.569  1.00  0.00      RA0  O
ATOM   2905  OE2 GLU A 309      19.258  28.912 -18.158  1.00  0.00      RA0  O
ATOM   2906  C   GLU A 309      22.650  25.033 -16.528  1.00  0.00      RA0  C
ATOM   2907  O   GLU A 309      21.931  24.375 -15.789  1.00  0.00      RA0  O
ATOM   2908  N   GLY A 310      23.709  25.710 -16.106  1.00  0.00      RA0  N
ATOM   2909  H   GLY A 310      24.195  26.265 -16.769  1.00  0.00      RA0  H
ATOM   2910  CA  GLY A 310      23.991  25.941 -14.712  1.00  0.00      RA0  C
ATOM   2911  C   GLY A 310      23.645  27.360 -14.335  1.00  0.00      RA0  C
ATOM   2912  O   GLY A 310      22.960  28.061 -15.068  1.00  0.00      RA0  O
ATOM   2913  N   ILE A 311      24.158  27.787 -13.192  1.00  0.00      RA0  N
ATOM   2914  H   ILE A 311      24.730  27.186 -12.626  1.00  0.00      RA0  H
ATOM   2915  CA  ILE A 311      23.850  29.107 -12.679  1.00  0.00      RA0  C
ATOM   2916  CB  ILE A 311      22.547  29.011 -11.872  1.00  0.00      RA0  C
ATOM   2917  CG2 ILE A 311      22.664  27.990 -10.736  1.00  0.00      RA0  C
ATOM   2918  CG1 ILE A 311      22.062  30.374 -11.388  1.00  0.00      RA0  C
ATOM   2919  CD1 ILE A 311      20.732  30.278 -10.640  1.00  0.00      RA0  C
ATOM   2920  C   ILE A 311      24.996  29.670 -11.857  1.00  0.00      RA0  C
ATOM   2921  O   ILE A 311      25.632  28.948 -11.116  1.00  0.00      RA0  O
ATOM   2922  N   ILE A 312      25.275  30.961 -12.016  1.00  0.00      RA0  N
ATOM   2923  H   ILE A 312      24.705  31.495 -12.642  1.00  0.00      RA0  H
ATOM   2924  CA  ILE A 312      26.184  31.649 -11.097  1.00  0.00      RA0  C
ATOM   2925  CB  ILE A 312      26.552  33.020 -11.666  1.00  0.00      RA0  C
ATOM   2926  CG2 ILE A 312      27.362  33.856 -10.677  1.00  0.00      RA0  C
ATOM   2927  CG1 ILE A 312      27.295  32.844 -12.989  1.00  0.00      RA0  C
ATOM   2928  CD1 ILE A 312      27.765  34.170 -13.582  1.00  0.00      RA0  C
ATOM   2929  C   ILE A 312      25.583  31.771  -9.706  1.00  0.00      RA0  C
ATOM   2930  O   ILE A 312      24.445  32.273  -9.526  1.00  0.00      RA0  O
ATOM   2931  N   THR A 313      26.355  31.344  -8.720  1.00  0.00      RA0  N
ATOM   2932  H   THR A 313      27.267  30.953  -8.863  1.00  0.00      RA0  H
ATOM   2933  CA  THR A 313      25.942  31.436  -7.336  1.00  0.00      RA0  C
ATOM   2934  CB  THR A 313      26.459  30.168  -6.675  1.00  0.00      RA0  C
ATOM   2935  OG1 THR A 313      27.805  29.930  -7.098  1.00  0.00      RA0  O
ATOM   2936  HG1 THR A 313      28.324  30.163  -6.323  1.00  0.00      RA0  H
ATOM   2937  CG2 THR A 313      25.592  28.968  -7.061  1.00  0.00      RA0  C
ATOM   2938  C   THR A 313      26.412  32.753  -6.728  1.00  0.00      RA0  C
ATOM   2939  O   THR A 313      25.665  33.424  -5.992  1.00  0.00      RA0  O
ATOM   2940  N   SER A 314      27.657  33.130  -7.030  1.00  0.00      RA0  N
ATOM   2941  H   SER A 314      28.269  32.540  -7.561  1.00  0.00      RA0  H
ATOM   2942  CA  SER A 314      28.190  34.438  -6.623  1.00  0.00      RA0  C
ATOM   2943  CB  SER A 314      29.014  34.304  -5.339  1.00  0.00      RA0  C
ATOM   2944  OG  SER A 314      28.243  33.879  -4.207  1.00  0.00      RA0  O
ATOM   2945  HG  SER A 314      28.273  32.915  -4.207  1.00  0.00      RA0  H
ATOM   2946  C   SER A 314      29.105  34.945  -7.690  1.00  0.00      RA0  C
ATOM   2947  O   SER A 314      29.994  34.209  -8.140  1.00  0.00      RA0  O
ATOM   2948  N   GLY A 315      28.901  36.186  -8.097  1.00  0.00      RA0  N
ATOM   2949  H   GLY A 315      28.173  36.744  -7.687  1.00  0.00      RA0  H
ATOM   2950  CA  GLY A 315      29.794  36.828  -9.023  1.00  0.00      RA0  C
ATOM   2951  C   GLY A 315      30.290  38.164  -8.514  1.00  0.00      RA0  C
ATOM   2952  O   GLY A 315      29.679  38.787  -7.626  1.00  0.00      RA0  O
ATOM   2953  N   THR A 316      31.434  38.590  -9.028  1.00  0.00      RA0  N
ATOM   2954  H   THR A 316      31.963  38.051  -9.690  1.00  0.00      RA0  H
ATOM   2955  CA  THR A 316      31.988  39.885  -8.655  1.00  0.00      RA0  C
ATOM   2956  CB  THR A 316      32.460  39.645  -7.208  1.00  0.00      RA0  C
ATOM   2957  OG1 THR A 316      31.559  40.288  -6.306  1.00  0.00      RA0  O
ATOM   2958  HG1 THR A 316      30.709  39.877  -6.461  1.00  0.00      RA0  H
ATOM   2959  CG2 THR A 316      33.929  39.911  -6.884  1.00  0.00      RA0  C
ATOM   2960  C   THR A 316      33.059  40.335  -9.637  1.00  0.00      RA0  C
ATOM   2961  O   THR A 316      33.493  39.572 -10.521  1.00  0.00      RA0  O
ATOM   2962  N   PHE A 317      33.474  41.591  -9.496  1.00  0.00      RA0  N
ATOM   2963  H   PHE A 317      33.124  42.140  -8.737  1.00  0.00      RA0  H
ATOM   2964  CA  PHE A 317      34.704  42.043 -10.130  1.00  0.00      RA0  C
ATOM   2965  CB  PHE A 317      34.552  43.496 -10.574  1.00  0.00      RA0  C
ATOM   2966  CG  PHE A 317      35.691  43.889 -11.482  1.00  0.00      RA0  C
ATOM   2967  CD1 PHE A 317      36.847  44.452 -10.953  1.00  0.00      RA0  C
ATOM   2968  CD2 PHE A 317      35.572  43.696 -12.853  1.00  0.00      RA0  C
ATOM   2969  CE1 PHE A 317      37.876  44.844 -11.800  1.00  0.00      RA0  C
ATOM   2970  CE2 PHE A 317      36.600  44.090 -13.700  1.00  0.00      RA0  C
ATOM   2971  CZ  PHE A 317      37.745  44.676 -13.174  1.00  0.00      RA0  C
ATOM   2972  C   PHE A 317      35.833  41.884  -9.098  1.00  0.00      RA0  C
ATOM   2973  O   PHE A 317      35.757  42.443  -7.987  1.00  0.00      RA0  O
ATOM   2974  N   SER A 318      36.827  41.062  -9.440  1.00  0.00      RA0  N
ATOM   2975  H   SER A 318      36.898  40.700 -10.371  1.00  0.00      RA0  H
ATOM   2976  CA  SER A 318      37.974  40.804  -8.559  1.00  0.00      RA0  C
ATOM   2977  CB  SER A 318      38.612  39.504  -9.068  1.00  0.00      RA0  C
ATOM   2978  OG  SER A 318      39.880  39.229  -8.464  1.00  0.00      RA0  O
ATOM   2979  HG  SER A 318      39.728  39.132  -7.523  1.00  0.00      RA0  H
ATOM   2980  C   SER A 318      38.959  41.989  -8.500  1.00  0.00      RA0  C
ATOM   2981  O   SER A 318      39.617  42.278  -9.506  1.00  0.00      RA0  O
ATOM   2982  N   PRO A 319      39.077  42.671  -7.354  1.00  0.00      RA0  N
ATOM   2983  CD  PRO A 319      38.280  42.505  -6.149  1.00  0.00      RA0  C
ATOM   2984  CA  PRO A 319      40.064  43.743  -7.245  1.00  0.00      RA0  C
ATOM   2985  CB  PRO A 319      39.790  44.314  -5.848  1.00  0.00      RA0  C
ATOM   2986  CG  PRO A 319      38.371  43.874  -5.492  1.00  0.00      RA0  C
ATOM   2987  C   PRO A 319      41.499  43.247  -7.414  1.00  0.00      RA0  C
ATOM   2988  O   PRO A 319      42.308  43.949  -7.980  1.00  0.00      RA0  O
ATOM   2989  N   THR A 320      41.809  42.052  -6.922  1.00  0.00      RA0  N
ATOM   2990  H   THR A 320      41.156  41.474  -6.426  1.00  0.00      RA0  H
ATOM   2991  CA  THR A 320      43.177  41.529  -7.035  1.00  0.00      RA0  C
ATOM   2992  CB  THR A 320      43.266  40.373  -6.055  1.00  0.00      RA0  C
ATOM   2993  OG1 THR A 320      42.591  40.759  -4.854  1.00  0.00      RA0  O
ATOM   2994  HG1 THR A 320      41.754  40.280  -4.846  1.00  0.00      RA0  H
ATOM   2995  CG2 THR A 320      44.710  39.955  -5.770  1.00  0.00      RA0  C
ATOM   2996  C   THR A 320      43.516  41.153  -8.466  1.00  0.00      RA0  C
ATOM   2997  O   THR A 320      44.624  41.454  -8.958  1.00  0.00      RA0  O
ATOM   2998  N   LEU A 321      42.585  40.511  -9.159  1.00  0.00      RA0  N
ATOM   2999  H   LEU A 321      41.679  40.335  -8.767  1.00  0.00      RA0  H
ATOM   3000  CA  LEU A 321      42.878  40.035 -10.511  1.00  0.00      RA0  C
ATOM   3001  CB  LEU A 321      42.069  38.777 -10.806  1.00  0.00      RA0  C
ATOM   3002  CG  LEU A 321      42.397  37.640  -9.843  1.00  0.00      RA0  C
ATOM   3003  CD1 LEU A 321      41.434  36.465  -9.989  1.00  0.00      RA0  C
ATOM   3004  CD2 LEU A 321      43.854  37.211  -9.978  1.00  0.00      RA0  C
ATOM   3005  C   LEU A 321      42.640  41.067 -11.603  1.00  0.00      RA0  C
ATOM   3006  O   LEU A 321      43.277  41.029 -12.647  1.00  0.00      RA0  O
ATOM   3007  N   GLY A 322      41.710  41.986 -11.366  1.00  0.00      RA0  N
ATOM   3008  H   GLY A 322      41.205  41.953 -10.504  1.00  0.00      RA0  H
ATOM   3009  CA  GLY A 322      41.354  43.001 -12.326  1.00  0.00      RA0  C
ATOM   3010  C   GLY A 322      40.411  42.552 -13.429  1.00  0.00      RA0  C
ATOM   3011  O   GLY A 322      40.387  43.142 -14.494  1.00  0.00      RA0  O
ATOM   3012  N   TYR A 323      39.611  41.518 -13.164  1.00  0.00      RA0  N
ATOM   3013  H   TYR A 323      39.607  41.065 -12.269  1.00  0.00      RA0  H
ATOM   3014  CA  TYR A 323      38.576  41.082 -14.083  1.00  0.00      RA0  C
ATOM   3015  CB  TYR A 323      39.142  40.208 -15.212  1.00  0.00      RA0  C
ATOM   3016  CG  TYR A 323      39.998  39.073 -14.695  1.00  0.00      RA0  C
ATOM   3017  CD1 TYR A 323      39.426  37.992 -14.035  1.00  0.00      RA0  C
ATOM   3018  CE1 TYR A 323      40.221  36.938 -13.602  1.00  0.00      RA0  C
ATOM   3019  CD2 TYR A 323      41.373  39.100 -14.905  1.00  0.00      RA0  C
ATOM   3020  CE2 TYR A 323      42.167  38.041 -14.483  1.00  0.00      RA0  C
ATOM   3021  CZ  TYR A 323      41.590  36.953 -13.839  1.00  0.00      RA0  C
ATOM   3022  OH  TYR A 323      42.368  35.888 -13.433  1.00  0.00      RA0  O
ATOM   3023  HH  TYR A 323      43.287  36.095 -13.557  1.00  0.00      RA0  H
ATOM   3024  C   TYR A 323      37.495  40.349 -13.273  1.00  0.00      RA0  C
ATOM   3025  O   TYR A 323      37.658  40.139 -12.075  1.00  0.00      RA0  O
ATOM   3026  N   SER A 324      36.418  39.952 -13.952  1.00  0.00      RA0  N
ATOM   3027  H   SER A 324      36.370  39.981 -14.951  1.00  0.00      RA0  H
ATOM   3028  CA  SER A 324      35.267  39.346 -13.283  1.00  0.00      RA0  C
ATOM   3029  CB  SER A 324      34.190  39.746 -14.247  1.00  0.00      RA0  C
ATOM   3030  OG  SER A 324      34.767  40.899 -14.879  1.00  0.00      RA0  O
ATOM   3031  HG  SER A 324      34.115  41.238 -15.484  1.00  0.00      RA0  H
ATOM   3032  C   SER A 324      35.474  37.865 -12.982  1.00  0.00      RA0  C
ATOM   3033  O   SER A 324      36.028  37.139 -13.800  1.00  0.00      RA0  O
ATOM   3034  N   ILE A 325      35.016  37.433 -11.809  1.00  0.00      RA0  N
ATOM   3035  H   ILE A 325      34.510  38.039 -11.190  1.00  0.00      RA0  H
ATOM   3036  CA  ILE A 325      35.057  36.023 -11.440  1.00  0.00      RA0  C
ATOM   3037  CB  ILE A 325      36.151  35.754 -10.405  1.00  0.00      RA0  C
ATOM   3038  CG2 ILE A 325      37.558  35.932 -10.978  1.00  0.00      RA0  C
ATOM   3039  CG1 ILE A 325      35.903  36.607  -9.161  1.00  0.00      RA0  C
ATOM   3040  CD1 ILE A 325      36.794  36.211  -7.989  1.00  0.00      RA0  C
ATOM   3041  C   ILE A 325      33.720  35.598 -10.854  1.00  0.00      RA0  C
ATOM   3042  O   ILE A 325      32.936  36.431 -10.374  1.00  0.00      RA0  O
ATOM   3043  N   ALA A 326      33.504  34.293 -10.824  1.00  0.00      RA0  N
ATOM   3044  H   ALA A 326      34.141  33.637 -11.239  1.00  0.00      RA0  H
ATOM   3045  CA  ALA A 326      32.285  33.768 -10.225  1.00  0.00      RA0  C
ATOM   3046  CB  ALA A 326      31.140  33.809 -11.236  1.00  0.00      RA0  C
ATOM   3047  C   ALA A 326      32.440  32.346  -9.779  1.00  0.00      RA0  C
ATOM   3048  O   ALA A 326      33.253  31.591 -10.332  1.00  0.00      RA0  O
ATOM   3049  N   LEU A 327      31.649  31.977  -8.775  1.00  0.00      RA0  N
ATOM   3050  H   LEU A 327      31.005  32.649  -8.410  1.00  0.00      RA0  H
ATOM   3051  CA  LEU A 327      31.360  30.590  -8.485  1.00  0.00      RA0  C
ATOM   3052  CB  LEU A 327      31.272  30.331  -6.981  1.00  0.00      RA0  C
ATOM   3053  CG  LEU A 327      32.630  30.492  -6.298  1.00  0.00      RA0  C
ATOM   3054  CD1 LEU A 327      32.592  30.094  -4.821  1.00  0.00      RA0  C
ATOM   3055  CD2 LEU A 327      33.733  29.758  -7.056  1.00  0.00      RA0  C
ATOM   3056  C   LEU A 327      30.035  30.255  -9.205  1.00  0.00      RA0  C
ATOM   3057  O   LEU A 327      29.129  31.098  -9.287  1.00  0.00      RA0  O
ATOM   3058  N   ALA A 328      29.974  29.054  -9.764  1.00  0.00      RA0  N
ATOM   3059  H   ALA A 328      30.746  28.417  -9.690  1.00  0.00      RA0  H
ATOM   3060  CA  ALA A 328      28.781  28.571 -10.476  1.00  0.00      RA0  C
ATOM   3061  CB  ALA A 328      28.922  28.807 -11.979  1.00  0.00      RA0  C
ATOM   3062  C   ALA A 328      28.548  27.092 -10.243  1.00  0.00      RA0  C
ATOM   3063  O   ALA A 328      29.489  26.294 -10.209  1.00  0.00      RA0  O
ATOM   3064  N   ARG A 329      27.274  26.747 -10.086  1.00  0.00      RA0  N
ATOM   3065  H   ARG A 329      26.577  27.453 -10.226  1.00  0.00      RA0  H
ATOM   3066  CA  ARG A 329      26.834  25.349 -10.011  1.00  0.00      RA0  C
ATOM   3067  CB  ARG A 329      25.654  25.226  -9.067  1.00  0.00      RA0  C
ATOM   3068  CG  ARG A 329      26.038  24.997  -7.610  1.00  0.00      RA0  C
ATOM   3069  CD  ARG A 329      24.769  24.809  -6.786  1.00  0.00      RA0  C
ATOM   3070  NE  ARG A 329      23.827  24.003  -7.559  1.00  0.00      RA0  N
ATOM   3071  HE  ARG A 329      24.166  23.174  -8.029  1.00  0.00      RA0  H
ATOM   3072  CZ  ARG A 329      22.550  24.428  -7.758  1.00  0.00      RA0  C
ATOM   3073  NH1 ARG A 329      22.116  25.540  -7.122  1.00  0.00      RA0  N
ATOM   3074 HH11 ARG A 329      21.180  25.884  -7.219  1.00  0.00      RA0  H
ATOM   3075 HH12 ARG A 329      22.724  26.058  -6.512  1.00  0.00      RA0  H
ATOM   3076  NH2 ARG A 329      21.752  23.724  -8.584  1.00  0.00      RA0  N
ATOM   3077 HH21 ARG A 329      20.791  23.916  -8.780  1.00  0.00      RA0  H
ATOM   3078 HH22 ARG A 329      22.136  22.913  -9.073  1.00  0.00      RA0  H
ATOM   3079  C   ARG A 329      26.426  24.886 -11.388  1.00  0.00      RA0  C
ATOM   3080  O   ARG A 329      25.532  25.466 -11.999  1.00  0.00      RA0  O
ATOM   3081  N   VAL A 330      27.076  23.837 -11.877  1.00  0.00      RA0  N
ATOM   3082  H   VAL A 330      27.744  23.342 -11.315  1.00  0.00      RA0  H
ATOM   3083  CA  VAL A 330      26.872  23.373 -13.250  1.00  0.00      RA0  C
ATOM   3084  CB  VAL A 330      28.030  23.818 -14.159  1.00  0.00      RA0  C
ATOM   3085  CG1 VAL A 330      28.072  25.337 -14.343  1.00  0.00      RA0  C
ATOM   3086  CG2 VAL A 330      29.361  23.251 -13.667  1.00  0.00      RA0  C
ATOM   3087  C   VAL A 330      26.727  21.859 -13.287  1.00  0.00      RA0  C
ATOM   3088  O   VAL A 330      27.312  21.162 -12.449  1.00  0.00      RA0  O
ATOM   3089  N   PRO A 331      25.943  21.344 -14.233  1.00  0.00      RA0  N
ATOM   3090  CD  PRO A 331      25.026  22.079 -15.093  1.00  0.00      RA0  C
ATOM   3091  CA  PRO A 331      25.950  19.905 -14.494  1.00  0.00      RA0  C
ATOM   3092  CB  PRO A 331      24.984  19.775 -15.674  1.00  0.00      RA0  C
ATOM   3093  CG  PRO A 331      24.075  21.001 -15.591  1.00  0.00      RA0  C
ATOM   3094  C   PRO A 331      27.348  19.347 -14.784  1.00  0.00      RA0  C
ATOM   3095  O   PRO A 331      28.232  20.051 -15.286  1.00  0.00      RA0  O
ATOM   3096  N   GLU A 332      27.531  18.066 -14.471  1.00  0.00      RA0  N
ATOM   3097  H   GLU A 332      26.766  17.549 -14.096  1.00  0.00      RA0  H
ATOM   3098  CA  GLU A 332      28.723  17.330 -14.878  1.00  0.00      RA0  C
ATOM   3099  CB  GLU A 332      28.806  15.899 -14.342  1.00  0.00      RA0  C
ATOM   3100  CG  GLU A 332      29.719  15.748 -13.115  1.00  0.00      RA0  C
ATOM   3101  CD  GLU A 332      31.170  16.132 -13.397  1.00  0.00      RA0  C
ATOM   3102  OE1 GLU A 332      31.966  16.184 -12.466  1.00  0.00      RA0  O
ATOM   3103  OE2 GLU A 332      31.545  16.458 -14.523  1.00  0.00      RA0  O
ATOM   3104  C   GLU A 332      28.862  17.352 -16.391  1.00  0.00      RA0  C
ATOM   3105  O   GLU A 332      27.873  17.349 -17.132  1.00  0.00      RA0  O
ATOM   3106  N   GLY A 333      30.109  17.367 -16.828  1.00  0.00      RA0  N
ATOM   3107  H   GLY A 333      30.834  17.329 -16.142  1.00  0.00      RA0  H
ATOM   3108  CA  GLY A 333      30.447  17.276 -18.229  1.00  0.00      RA0  C
ATOM   3109  C   GLY A 333      30.902  18.586 -18.822  1.00  0.00      RA0  C
ATOM   3110  O   GLY A 333      31.150  18.640 -20.008  1.00  0.00      RA0  O
ATOM   3111  N   ILE A 334      31.018  19.642 -18.012  1.00  0.00      RA0  N
ATOM   3112  H   ILE A 334      30.757  19.548 -17.055  1.00  0.00      RA0  H
ATOM   3113  CA  ILE A 334      31.517  20.923 -18.524  1.00  0.00      RA0  C
ATOM   3114  CB  ILE A 334      31.320  22.025 -17.470  1.00  0.00      RA0  C
ATOM   3115  CG2 ILE A 334      32.252  21.840 -16.272  1.00  0.00      RA0  C
ATOM   3116  CG1 ILE A 334      31.406  23.427 -18.074  1.00  0.00      RA0  C
ATOM   3117  CD1 ILE A 334      30.961  24.507 -17.088  1.00  0.00      RA0  C
ATOM   3118  C   ILE A 334      32.975  20.818 -19.015  1.00  0.00      RA0  C
ATOM   3119  O   ILE A 334      33.771  20.034 -18.478  1.00  0.00      RA0  O
ATOM   3120  N   GLY A 335      33.296  21.587 -20.051  1.00  0.00      RA0  N
ATOM   3121  H   GLY A 335      32.609  22.227 -20.389  1.00  0.00      RA0  H
ATOM   3122  CA  GLY A 335      34.659  21.696 -20.582  1.00  0.00      RA0  C
ATOM   3123  C   GLY A 335      35.442  22.889 -20.041  1.00  0.00      RA0  C
ATOM   3124  O   GLY A 335      35.270  23.319 -18.883  1.00  0.00      RA0  O
ATOM   3125  N   GLU A 336      36.312  23.417 -20.896  1.00  0.00      RA0  N
ATOM   3126  H   GLU A 336      36.343  23.083 -21.835  1.00  0.00      RA0  H
ATOM   3127  CA  GLU A 336      37.242  24.464 -20.519  1.00  0.00      RA0  C
ATOM   3128  CB  GLU A 336      38.466  24.397 -21.432  1.00  0.00      RA0  C
ATOM   3129  CG  GLU A 336      39.735  23.888 -20.745  1.00  0.00      RA0  C
ATOM   3130  CD  GLU A 336      40.257  25.002 -19.866  1.00  0.00      RA0  C
ATOM   3131  OE1 GLU A 336      40.189  26.155 -20.282  1.00  0.00      RA0  O
ATOM   3132  OE2 GLU A 336      40.722  24.743 -18.758  1.00  0.00      RA0  O
ATOM   3133  C   GLU A 336      36.572  25.829 -20.582  1.00  0.00      RA0  C
ATOM   3134  O   GLU A 336      37.055  26.778 -19.986  1.00  0.00      RA0  O
ATOM   3135  N   THR A 337      35.461  25.909 -21.305  1.00  0.00      RA0  N
ATOM   3136  H   THR A 337      35.073  25.132 -21.793  1.00  0.00      RA0  H
ATOM   3137  CA  THR A 337      34.717  27.161 -21.467  1.00  0.00      RA0  C
ATOM   3138  CB  THR A 337      35.175  27.567 -22.865  1.00  0.00      RA0  C
ATOM   3139  OG1 THR A 337      36.520  27.100 -23.028  1.00  0.00      RA0  O
ATOM   3140  HG1 THR A 337      37.009  27.437 -22.283  1.00  0.00      RA0  H
ATOM   3141  CG2 THR A 337      35.045  29.048 -23.223  1.00  0.00      RA0  C
ATOM   3142  C   THR A 337      33.204  26.953 -21.365  1.00  0.00      RA0  C
ATOM   3143  O   THR A 337      32.696  25.840 -21.477  1.00  0.00      RA0  O
ATOM   3144  N   ALA A 338      32.487  28.051 -21.176  1.00  0.00      RA0  N
ATOM   3145  H   ALA A 338      32.917  28.954 -21.087  1.00  0.00      RA0  H
ATOM   3146  CA  ALA A 338      31.041  28.030 -21.187  1.00  0.00      RA0  C
ATOM   3147  CB  ALA A 338      30.492  27.752 -19.789  1.00  0.00      RA0  C
ATOM   3148  C   ALA A 338      30.565  29.390 -21.661  1.00  0.00      RA0  C
ATOM   3149  O   ALA A 338      31.390  30.274 -21.979  1.00  0.00      RA0  O
ATOM   3150  N   ILE A 339      29.248  29.554 -21.759  1.00  0.00      RA0  N
ATOM   3151  H   ILE A 339      28.602  28.840 -21.483  1.00  0.00      RA0  H
ATOM   3152  CA  ILE A 339      28.680  30.798 -22.271  1.00  0.00      RA0  C
ATOM   3153  CB  ILE A 339      27.892  30.465 -23.541  1.00  0.00      RA0  C
ATOM   3154  CG2 ILE A 339      27.155  31.687 -24.071  1.00  0.00      RA0  C
ATOM   3155  CG1 ILE A 339      28.765  29.815 -24.614  1.00  0.00      RA0  C
ATOM   3156  CD1 ILE A 339      29.767  30.795 -25.222  1.00  0.00      RA0  C
ATOM   3157  C   ILE A 339      27.754  31.433 -21.261  1.00  0.00      RA0  C
ATOM   3158  O   ILE A 339      26.894  30.753 -20.693  1.00  0.00      RA0  O
ATOM   3159  N   VAL A 340      27.913  32.744 -21.070  1.00  0.00      RA0  N
ATOM   3160  H   VAL A 340      28.601  33.258 -21.588  1.00  0.00      RA0  H
ATOM   3161  CA  VAL A 340      26.991  33.543 -20.267  1.00  0.00      RA0  C
ATOM   3162  CB  VAL A 340      27.651  34.073 -18.992  1.00  0.00      RA0  C
ATOM   3163  CG1 VAL A 340      28.098  32.935 -18.071  1.00  0.00      RA0  C
ATOM   3164  CG2 VAL A 340      28.786  35.038 -19.321  1.00  0.00      RA0  C
ATOM   3165  C   VAL A 340      26.496  34.702 -21.155  1.00  0.00      RA0  C
ATOM   3166  O   VAL A 340      27.145  35.050 -22.142  1.00  0.00      RA0  O
ATOM   3167  N   GLN A 341      25.339  35.269 -20.835  1.00  0.00      RA0  N
ATOM   3168  H   GLN A 341      24.897  35.008 -19.980  1.00  0.00      RA0  H
ATOM   3169  CA  GLN A 341      24.821  36.437 -21.565  1.00  0.00      RA0  C
ATOM   3170  CB  GLN A 341      23.302  36.372 -21.470  1.00  0.00      RA0  C
ATOM   3171  CG  GLN A 341      22.660  35.996 -22.797  1.00  0.00      RA0  C
ATOM   3172  CD  GLN A 341      22.714  37.220 -23.673  1.00  0.00      RA0  C
ATOM   3173  OE1 GLN A 341      22.906  38.337 -23.192  1.00  0.00      RA0  O
ATOM   3174  NE2 GLN A 341      22.474  36.961 -24.966  1.00  0.00      RA0  N
ATOM   3175 HE21 GLN A 341      22.506  35.999 -25.270  1.00  0.00      RA0  H
ATOM   3176 HE22 GLN A 341      22.299  37.625 -25.693  1.00  0.00      RA0  H
ATOM   3177  C   GLN A 341      25.349  37.761 -20.982  1.00  0.00      RA0  C
ATOM   3178  O   GLN A 341      25.161  38.040 -19.801  1.00  0.00      RA0  O
ATOM   3179  N   ILE A 342      26.028  38.563 -21.807  1.00  0.00      RA0  N
ATOM   3180  H   ILE A 342      26.171  38.300 -22.756  1.00  0.00      RA0  H
ATOM   3181  CA  ILE A 342      26.585  39.864 -21.359  1.00  0.00      RA0  C
ATOM   3182  CB  ILE A 342      28.087  39.807 -21.051  1.00  0.00      RA0  C
ATOM   3183  CG2 ILE A 342      28.615  41.199 -20.702  1.00  0.00      RA0  C
ATOM   3184  CG1 ILE A 342      28.411  38.844 -19.906  1.00  0.00      RA0  C
ATOM   3185  CD1 ILE A 342      27.968  39.369 -18.539  1.00  0.00      RA0  C
ATOM   3186  C   ILE A 342      26.260  40.925 -22.412  1.00  0.00      RA0  C
ATOM   3187  O   ILE A 342      26.634  40.773 -23.577  1.00  0.00      RA0  O
ATOM   3188  N   ARG A 343      25.548  41.979 -22.001  1.00  0.00      RA0  N
ATOM   3189  H   ARG A 343      25.266  41.999 -21.043  1.00  0.00      RA0  H
ATOM   3190  CA  ARG A 343      25.081  43.025 -22.916  1.00  0.00      RA0  C
ATOM   3191  CB  ARG A 343      26.268  43.848 -23.441  1.00  0.00      RA0  C
ATOM   3192  CG  ARG A 343      27.247  44.250 -22.331  1.00  0.00      RA0  C
ATOM   3193  CD  ARG A 343      28.557  44.861 -22.839  1.00  0.00      RA0  C
ATOM   3194  NE  ARG A 343      29.222  43.991 -23.811  1.00  0.00      RA0  N
ATOM   3195  HE  ARG A 343      28.745  43.899 -24.691  1.00  0.00      RA0  H
ATOM   3196  CZ  ARG A 343      30.422  43.392 -23.521  1.00  0.00      RA0  C
ATOM   3197  NH1 ARG A 343      30.970  43.508 -22.298  1.00  0.00      RA0  N
ATOM   3198 HH11 ARG A 343      31.855  43.058 -22.070  1.00  0.00      RA0  H
ATOM   3199 HH12 ARG A 343      30.549  44.025 -21.553  1.00  0.00      RA0  H
ATOM   3200  NH2 ARG A 343      31.059  42.683 -24.468  1.00  0.00      RA0  N
ATOM   3201 HH21 ARG A 343      31.958  42.244 -24.262  1.00  0.00      RA0  H
ATOM   3202 HH22 ARG A 343      30.701  42.566 -25.391  1.00  0.00      RA0  H
ATOM   3203  C   ARG A 343      24.265  42.442 -24.067  1.00  0.00      RA0  C
ATOM   3204  O   ARG A 343      24.450  42.807 -25.229  1.00  0.00      RA0  O
ATOM   3205  N   ASN A 344      23.366  41.521 -23.721  1.00  0.00      RA0  N
ATOM   3206  H   ASN A 344      23.349  41.161 -22.790  1.00  0.00      RA0  H
ATOM   3207  CA  ASN A 344      22.421  40.918 -24.669  1.00  0.00      RA0  C
ATOM   3208  CB  ASN A 344      21.499  41.940 -25.343  1.00  0.00      RA0  C
ATOM   3209  CG  ASN A 344      20.203  41.272 -25.775  1.00  0.00      RA0  C
ATOM   3210  OD1 ASN A 344      19.265  41.155 -24.993  1.00  0.00      RA0  O
ATOM   3211  ND2 ASN A 344      20.151  40.923 -27.072  1.00  0.00      RA0  N
ATOM   3212 HD21 ASN A 344      21.011  40.901 -27.589  1.00  0.00      RA0  H
ATOM   3213 HD22 ASN A 344      19.310  40.638 -27.527  1.00  0.00      RA0  H
ATOM   3214  C   ASN A 344      23.093  40.014 -25.721  1.00  0.00      RA0  C
ATOM   3215  O   ASN A 344      22.540  39.768 -26.793  1.00  0.00      RA0  O
ATOM   3216  N   ARG A 345      24.282  39.515 -25.398  1.00  0.00      RA0  N
ATOM   3217  H   ARG A 345      24.650  39.578 -24.470  1.00  0.00      RA0  H
ATOM   3218  CA  ARG A 345      25.063  38.723 -26.332  1.00  0.00      RA0  C
ATOM   3219  CB  ARG A 345      26.159  39.666 -26.864  1.00  0.00      RA0  C
ATOM   3220  CG  ARG A 345      27.095  39.199 -27.988  1.00  0.00      RA0  C
ATOM   3221  CD  ARG A 345      28.488  39.857 -27.922  1.00  0.00      RA0  C
ATOM   3222  NE  ARG A 345      29.254  39.282 -26.815  1.00  0.00      RA0  N
ATOM   3223  HE  ARG A 345      28.800  38.495 -26.380  1.00  0.00      RA0  H
ATOM   3224  CZ  ARG A 345      30.513  39.668 -26.441  1.00  0.00      RA0  C
ATOM   3225  NH1 ARG A 345      31.121  39.029 -25.424  1.00  0.00      RA0  N
ATOM   3226 HH11 ARG A 345      32.012  39.349 -25.056  1.00  0.00      RA0  H
ATOM   3227 HH12 ARG A 345      30.717  38.220 -24.989  1.00  0.00      RA0  H
ATOM   3228  NH2 ARG A 345      31.153  40.676 -27.072  1.00  0.00      RA0  N
ATOM   3229 HH21 ARG A 345      32.075  40.956 -26.761  1.00  0.00      RA0  H
ATOM   3230 HH22 ARG A 345      30.754  41.150 -27.861  1.00  0.00      RA0  H
ATOM   3231  C   ARG A 345      25.727  37.587 -25.583  1.00  0.00      RA0  C
ATOM   3232  O   ARG A 345      25.883  37.655 -24.383  1.00  0.00      RA0  O
ATOM   3233  N   GLU A 346      26.084  36.536 -26.309  1.00  0.00      RA0  N
ATOM   3234  H   GLU A 346      25.846  36.496 -27.276  1.00  0.00      RA0  H
ATOM   3235  CA  GLU A 346      26.852  35.451 -25.729  1.00  0.00      RA0  C
ATOM   3236  CB  GLU A 346      26.794  34.209 -26.616  1.00  0.00      RA0  C
ATOM   3237  CG  GLU A 346      25.389  33.893 -27.151  1.00  0.00      RA0  C
ATOM   3238  CD  GLU A 346      24.315  34.003 -26.079  1.00  0.00      RA0  C
ATOM   3239  OE1 GLU A 346      24.498  33.509 -24.969  1.00  0.00      RA0  O
ATOM   3240  OE2 GLU A 346      23.280  34.597 -26.366  1.00  0.00      RA0  O
ATOM   3241  C   GLU A 346      28.269  35.924 -25.459  1.00  0.00      RA0  C
ATOM   3242  O   GLU A 346      28.894  36.633 -26.287  1.00  0.00      RA0  O
ATOM   3243  N   MSE A 347      28.756  35.515 -24.305  1.00  0.00      RA0  N
ATOM   3244  H   MSE A 347      28.178  34.959 -23.703  1.00  0.00      RA0  H
ATOM   3245  CA  MSE A 347      30.084  35.818 -23.850  1.00  0.00      RA0  C
ATOM   3246  CB  MSE A 347      29.996  36.761 -22.660  1.00  0.00      RA0  C
ATOM   3247  CG  MSE A 347      31.331  36.885 -21.933  1.00  0.00      RA0  C
ATOM   3248  SE  MSE A 347      32.405  38.069 -22.732  1.00  0.00      RA0  S
ATOM   3249  CE  MSE A 347      31.597  39.524 -22.054  1.00  0.00      RA0  C
ATOM   3250  C   MSE A 347      30.685  34.509 -23.359  1.00  0.00      RA0  C
ATOM   3251  O   MSE A 347      30.230  33.957 -22.361  1.00  0.00      RA0  O
ATOM   3252  N   PRO A 348      31.711  34.019 -24.045  1.00  0.00      RA0  N
ATOM   3253  CD  PRO A 348      32.204  34.518 -25.319  1.00  0.00      RA0  C
ATOM   3254  CA  PRO A 348      32.458  32.885 -23.541  1.00  0.00      RA0  C
ATOM   3255  CB  PRO A 348      33.430  32.573 -24.687  1.00  0.00      RA0  C
ATOM   3256  CG  PRO A 348      32.893  33.302 -25.920  1.00  0.00      RA0  C
ATOM   3257  C   PRO A 348      33.202  33.247 -22.267  1.00  0.00      RA0  C
ATOM   3258  O   PRO A 348      33.696  34.375 -22.104  1.00  0.00      RA0  O
ATOM   3259  N   VAL A 349      33.222  32.312 -21.336  1.00  0.00      RA0  N
ATOM   3260  H   VAL A 349      32.829  31.408 -21.509  1.00  0.00      RA0  H
ATOM   3261  CA  VAL A 349      33.948  32.492 -20.109  1.00  0.00      RA0  C
ATOM   3262  CB  VAL A 349      33.013  32.641 -18.904  1.00  0.00      RA0  C
ATOM   3263  CG1 VAL A 349      32.306  33.992 -18.915  1.00  0.00      RA0  C
ATOM   3264  CG2 VAL A 349      32.029  31.474 -18.805  1.00  0.00      RA0  C
ATOM   3265  C   VAL A 349      34.827  31.280 -19.931  1.00  0.00      RA0  C
ATOM   3266  O   VAL A 349      34.558  30.225 -20.490  1.00  0.00      RA0  O
ATOM   3267  N   LYS A 350      35.887  31.447 -19.159  1.00  0.00      RA0  N
ATOM   3268  H   LYS A 350      35.999  32.303 -18.651  1.00  0.00      RA0  H
ATOM   3269  CA  LYS A 350      36.790  30.350 -18.882  1.00  0.00      RA0  C
ATOM   3270  CB  LYS A 350      38.274  30.739 -18.793  1.00  0.00      RA0  C
ATOM   3271  CG  LYS A 350      39.058  29.585 -18.147  1.00  0.00      RA0  C
ATOM   3272  CD  LYS A 350      40.573  29.509 -18.311  1.00  0.00      RA0  C
ATOM   3273  CE  LYS A 350      41.112  28.300 -17.528  1.00  0.00      RA0  C
ATOM   3274  NZ  LYS A 350      40.355  27.080 -17.854  1.00  0.00      RA0  N
ATOM   3275  HZ1 LYS A 350      39.541  26.874 -17.239  1.00  0.00      RA0  H
ATOM   3276  HZ2 LYS A 350      40.014  27.054 -18.840  1.00  0.00      RA0  H
ATOM   3277  HZ3 LYS A 350      40.974  26.240 -17.853  1.00  0.00      RA0  H
ATOM   3278  C   LYS A 350      36.316  29.641 -17.614  1.00  0.00      RA0  C
ATOM   3279  O   LYS A 350      35.999  30.274 -16.601  1.00  0.00      RA0  O
ATOM   3280  N   VAL A 351      36.255  28.318 -17.676  1.00  0.00      RA0  N
ATOM   3281  H   VAL A 351      36.602  27.847 -18.489  1.00  0.00      RA0  H
ATOM   3282  CA  VAL A 351      35.904  27.497 -16.539  1.00  0.00      RA0  C
ATOM   3283  CB  VAL A 351      35.116  26.273 -16.999  1.00  0.00      RA0  C
ATOM   3284  CG1 VAL A 351      34.713  25.378 -15.826  1.00  0.00      RA0  C
ATOM   3285  CG2 VAL A 351      33.914  26.716 -17.827  1.00  0.00      RA0  C
ATOM   3286  C   VAL A 351      37.164  27.076 -15.787  1.00  0.00      RA0  C
ATOM   3287  O   VAL A 351      38.088  26.550 -16.388  1.00  0.00      RA0  O
ATOM   3288  N   THR A 352      37.174  27.295 -14.482  1.00  0.00      RA0  N
ATOM   3289  H   THR A 352      36.341  27.565 -14.004  1.00  0.00      RA0  H
ATOM   3290  CA  THR A 352      38.346  27.051 -13.661  1.00  0.00      RA0  C
ATOM   3291  CB  THR A 352      38.932  28.453 -13.497  1.00  0.00      RA0  C
ATOM   3292  OG1 THR A 352      38.563  29.225 -14.653  1.00  0.00      RA0  O
ATOM   3293  HG1 THR A 352      37.637  29.426 -14.570  1.00  0.00      RA0  H
ATOM   3294  CG2 THR A 352      40.452  28.470 -13.317  1.00  0.00      RA0  C
ATOM   3295  C   THR A 352      37.972  26.343 -12.384  1.00  0.00      RA0  C
ATOM   3296  O   THR A 352      36.804  26.043 -12.109  1.00  0.00      RA0  O
ATOM   3297  N   LYS A 353      38.988  26.084 -11.576  1.00  0.00      RA0  N
ATOM   3298  H   LYS A 353      39.904  26.388 -11.826  1.00  0.00      RA0  H
ATOM   3299  CA  LYS A 353      38.787  25.613 -10.208  1.00  0.00      RA0  C
ATOM   3300  CB  LYS A 353      40.124  25.322  -9.540  1.00  0.00      RA0  C
ATOM   3301  CG  LYS A 353      40.890  24.181 -10.196  1.00  0.00      RA0  C
ATOM   3302  CD  LYS A 353      41.948  23.666  -9.232  1.00  0.00      RA0  C
ATOM   3303  CE  LYS A 353      42.891  24.764  -8.745  1.00  0.00      RA0  C
ATOM   3304  NZ  LYS A 353      43.725  24.222  -7.676  1.00  0.00      RA0  N
ATOM   3305  HZ1 LYS A 353      44.358  23.473  -8.025  1.00  0.00      RA0  H
ATOM   3306  HZ2 LYS A 353      44.307  24.969  -7.246  1.00  0.00      RA0  H
ATOM   3307  HZ3 LYS A 353      43.161  23.875  -6.875  1.00  0.00      RA0  H
ATOM   3308  C   LYS A 353      38.029  26.695  -9.424  1.00  0.00      RA0  C
ATOM   3309  O   LYS A 353      38.202  27.881  -9.719  1.00  0.00      RA0  O
ATOM   3310  N   PRO A 354      37.258  26.302  -8.410  1.00  0.00      RA0  N
ATOM   3311  CD  PRO A 354      36.976  24.913  -8.037  1.00  0.00      RA0  C
ATOM   3312  CA  PRO A 354      36.501  27.253  -7.598  1.00  0.00      RA0  C
ATOM   3313  CB  PRO A 354      35.400  26.362  -7.012  1.00  0.00      RA0  C
ATOM   3314  CG  PRO A 354      36.069  25.005  -6.819  1.00  0.00      RA0  C
ATOM   3315  C   PRO A 354      37.339  27.971  -6.530  1.00  0.00      RA0  C
ATOM   3316  O   PRO A 354      37.011  27.956  -5.349  1.00  0.00      RA0  O
ATOM   3317  N   VAL A 355      38.428  28.601  -6.960  1.00  0.00      RA0  N
ATOM   3318  H   VAL A 355      38.659  28.606  -7.936  1.00  0.00      RA0  H
ATOM   3319  CA  VAL A 355      39.315  29.351  -6.064  1.00  0.00      RA0  C
ATOM   3320  CB  VAL A 355      40.141  28.382  -5.197  1.00  0.00      RA0  C
ATOM   3321  CG1 VAL A 355      40.844  27.333  -6.058  1.00  0.00      RA0  C
ATOM   3322  CG2 VAL A 355      41.072  29.102  -4.219  1.00  0.00      RA0  C
ATOM   3323  C   VAL A 355      40.171  30.197  -7.002  1.00  0.00      RA0  C
ATOM   3324  O   VAL A 355      40.488  29.763  -8.113  1.00  0.00      RA0  O
ATOM   3325  N   PHE A 356      40.529  31.393  -6.555  1.00  0.00      RA0  N
ATOM   3326  H   PHE A 356      40.227  31.676  -5.643  1.00  0.00      RA0  H
ATOM   3327  CA  PHE A 356      41.155  32.376  -7.446  1.00  0.00      RA0  C
ATOM   3328  CB  PHE A 356      40.148  33.461  -7.854  1.00  0.00      RA0  C
ATOM   3329  CG  PHE A 356      38.879  32.858  -8.415  1.00  0.00      RA0  C
ATOM   3330  CD1 PHE A 356      37.746  32.758  -7.614  1.00  0.00      RA0  C
ATOM   3331  CD2 PHE A 356      38.840  32.404  -9.728  1.00  0.00      RA0  C
ATOM   3332  CE1 PHE A 356      36.575  32.214  -8.126  1.00  0.00      RA0  C
ATOM   3333  CE2 PHE A 356      37.669  31.859 -10.241  1.00  0.00      RA0  C
ATOM   3334  CZ  PHE A 356      36.536  31.769  -9.442  1.00  0.00      RA0  C
ATOM   3335  C   PHE A 356      42.409  33.037  -6.865  1.00  0.00      RA0  C
ATOM   3336  O   PHE A 356      43.353  33.247  -7.599  1.00  0.00      RA0  O
ATOM   3337  N   VAL A 357      42.399  33.345  -5.575  1.00  0.00      RA0  N
ATOM   3338  H   VAL A 357      41.581  33.147  -5.028  1.00  0.00      RA0  H
ATOM   3339  CA  VAL A 357      43.499  34.057  -4.912  1.00  0.00      RA0  C
ATOM   3340  CB  VAL A 357      43.207  35.569  -4.793  1.00  0.00      RA0  C
ATOM   3341  CG1 VAL A 357      44.330  36.324  -4.072  1.00  0.00      RA0  C
ATOM   3342  CG2 VAL A 357      42.928  36.221  -6.148  1.00  0.00      RA0  C
ATOM   3343  C   VAL A 357      43.699  33.458  -3.520  1.00  0.00      RA0  C
ATOM   3344  O   VAL A 357      42.740  33.229  -2.797  1.00  0.00      RA0  O
ATOM   3345  N   ARG A 358      44.946  33.183  -3.150  1.00  0.00      RA0  N
ATOM   3346  H   ARG A 358      45.704  33.346  -3.791  1.00  0.00      RA0  H
ATOM   3347  CA  ARG A 358      45.290  32.775  -1.790  1.00  0.00      RA0  C
ATOM   3348  CB  ARG A 358      45.463  31.259  -1.667  1.00  0.00      RA0  C
ATOM   3349  CG  ARG A 358      44.432  30.403  -2.408  1.00  0.00      RA0  C
ATOM   3350  CD  ARG A 358      44.326  28.985  -1.858  1.00  0.00      RA0  C
ATOM   3351  NE  ARG A 358      43.733  29.033  -0.525  1.00  0.00      RA0  N
ATOM   3352  HE  ARG A 358      42.909  29.595  -0.417  1.00  0.00      RA0  H
ATOM   3353  CZ  ARG A 358      44.315  28.398   0.506  1.00  0.00      RA0  C
ATOM   3354  NH1 ARG A 358      45.344  27.584   0.334  1.00  0.00      RA0  N
ATOM   3355 HH11 ARG A 358      45.727  27.122   1.140  1.00  0.00      RA0  H
ATOM   3356 HH12 ARG A 358      45.760  27.374  -0.560  1.00  0.00      RA0  H
ATOM   3357  NH2 ARG A 358      43.848  28.563   1.731  1.00  0.00      RA0  N
ATOM   3358 HH21 ARG A 358      44.367  28.153   2.489  1.00  0.00      RA0  H
ATOM   3359 HH22 ARG A 358      42.995  29.048   1.926  1.00  0.00      RA0  H
ATOM   3360  C   ARG A 358      46.601  33.472  -1.436  1.00  0.00      RA0  C
ATOM   3361  O   ARG A 358      47.474  33.559  -2.291  1.00  0.00      RA0  O
ATOM   3362  N   ASN A 359      46.729  33.924  -0.197  1.00  0.00      RA0  N
ATOM   3363  H   ASN A 359      45.932  33.969   0.405  1.00  0.00      RA0  H
ATOM   3364  CA  ASN A 359      47.998  34.501   0.307  1.00  0.00      RA0  C
ATOM   3365  CB  ASN A 359      49.011  33.402   0.635  1.00  0.00      RA0  C
ATOM   3366  CG  ASN A 359      49.234  33.374   2.132  1.00  0.00      RA0  C
ATOM   3367  OD1 ASN A 359      48.501  32.763   2.905  1.00  0.00      RA0  O
ATOM   3368  ND2 ASN A 359      50.310  34.063   2.516  1.00  0.00      RA0  N
ATOM   3369 HD21 ASN A 359      50.847  34.551   1.829  1.00  0.00      RA0  H
ATOM   3370 HD22 ASN A 359      50.568  34.067   3.478  1.00  0.00      RA0  H
ATOM   3371  C   ASN A 359      48.561  35.541  -0.626  1.00  0.00      RA0  C
ATOM   3372  O   ASN A 359      49.753  35.507  -1.003  1.00  0.00      RA0  O
ATOM   3373  N   GLY A 360      47.702  36.480  -1.005  1.00  0.00      RA0  N
ATOM   3374  H   GLY A 360      46.823  36.495  -0.518  1.00  0.00      RA0  H
ATOM   3375  CA  GLY A 360      48.109  37.622  -1.768  1.00  0.00      RA0  C
ATOM   3376  C   GLY A 360      48.455  37.393  -3.200  1.00  0.00      RA0  C
ATOM   3377  O   GLY A 360      48.970  38.312  -3.858  1.00  0.00      RA0  O
ATOM   3378  N   LYS A 361      48.157  36.206  -3.727  1.00  0.00      RA0  N
ATOM   3379  H   LYS A 361      47.762  35.454  -3.193  1.00  0.00      RA0  H
ATOM   3380  CA  LYS A 361      48.555  35.894  -5.075  1.00  0.00      RA0  C
ATOM   3381  CB  LYS A 361      49.849  35.062  -4.935  1.00  0.00      RA0  C
ATOM   3382  CG  LYS A 361      50.356  34.268  -6.151  1.00  0.00      RA0  C
ATOM   3383  CD  LYS A 361      51.135  32.990  -5.778  1.00  0.00      RA0  C
ATOM   3384  CE  LYS A 361      51.487  32.111  -6.994  1.00  0.00      RA0  C
ATOM   3385  NZ  LYS A 361      52.060  30.814  -6.602  1.00  0.00      RA0  N
ATOM   3386  HZ1 LYS A 361      52.179  30.212  -7.448  1.00  0.00      RA0  H
ATOM   3387  HZ2 LYS A 361      52.996  30.861  -6.149  1.00  0.00      RA0  H
ATOM   3388  HZ3 LYS A 361      51.419  30.305  -5.951  1.00  0.00      RA0  H
ATOM   3389  C   LYS A 361      47.501  35.067  -5.793  1.00  0.00      RA0  C
ATOM   3390  O   LYS A 361      46.890  34.198  -5.193  1.00  0.00      RA0  O
ATOM   3391  N   ALA A 362      47.345  35.328  -7.092  1.00  0.00      RA0  N
ATOM   3392  H   ALA A 362      47.937  36.023  -7.492  1.00  0.00      RA0  H
ATOM   3393  CA  ALA A 362      46.536  34.514  -7.970  1.00  0.00      RA0  C
ATOM   3394  CB  ALA A 362      46.684  34.970  -9.420  1.00  0.00      RA0  C
ATOM   3395  C   ALA A 362      47.009  33.070  -7.892  1.00  0.00      RA0  C
ATOM   3396  O   ALA A 362      48.212  32.796  -7.850  1.00  0.00      RA0  O
ATOM   3397  N   VAL A 363      46.048  32.154  -7.859  1.00  0.00      RA0  N
ATOM   3398  H   VAL A 363      45.110  32.498  -7.913  1.00  0.00      RA0  H
ATOM   3399  CA  VAL A 363      46.343  30.718  -7.868  1.00  0.00      RA0  C
ATOM   3400  CB  VAL A 363      45.085  29.864  -7.649  1.00  0.00      RA0  C
ATOM   3401  CG1 VAL A 363      44.522  30.086  -6.246  1.00  0.00      RA0  C
ATOM   3402  CG2 VAL A 363      44.032  30.066  -8.743  1.00  0.00      RA0  C
ATOM   3403  C   VAL A 363      47.023  30.360  -9.192  1.00  0.00      RA0  C
ATOM   3404  O   VAL A 363      46.891  31.065 -10.242  1.00  0.00      RA0  O
ATOM   3405  N   ALA A 364      47.768  29.261  -9.159  1.00  0.00      RA0  N
ATOM   3406  H   ALA A 364      47.926  28.833  -8.270  1.00  0.00      RA0  H
ATOM   3407  CA  ALA A 364      48.611  28.868 -10.295  1.00  0.00      RA0  C
ATOM   3408  CB  ALA A 364      49.239  27.490 -10.076  1.00  0.00      RA0  C
ATOM   3409  C   ALA A 364      47.902  28.848 -11.638  1.00  0.00      RA0  C
ATOM   3410  O   ALA A 364      48.486  29.249 -12.620  1.00  0.00      RA0  O
ATOM   3411  N   GLY A 365      46.645  28.411 -11.692  1.00  0.00      RA0  N
ATOM   3412  H   GLY A 365      46.226  28.116 -10.836  1.00  0.00      RA0  H
ATOM   3413  CA  GLY A 365      45.936  28.351 -12.980  1.00  0.00      RA0  C
ATOM   3414  C   GLY A 365      45.653  29.709 -13.591  1.00  0.00      RA0  C
ATOM   3415  O   GLY A 365      45.342  29.814 -14.775  1.00  0.00      RA0  O
ATOM   3416  N   LEU A 366      45.784  30.757 -12.792  1.00  0.00      RA0  N
ATOM   3417  H   LEU A 366      46.146  30.653 -11.869  1.00  0.00      RA0  H
ATOM   3418  CA  LEU A 366      45.544  32.127 -13.278  1.00  0.00      RA0  C
ATOM   3419  CB  LEU A 366      44.563  32.851 -12.355  1.00  0.00      RA0  C
ATOM   3420  CG  LEU A 366      43.195  32.172 -12.303  1.00  0.00      RA0  C
ATOM   3421  CD1 LEU A 366      42.280  32.826 -11.269  1.00  0.00      RA0  C
ATOM   3422  CD2 LEU A 366      42.540  32.108 -13.684  1.00  0.00      RA0  C
ATOM   3423  C   LEU A 366      46.807  32.966 -13.459  1.00  0.00      RA0  C
ATOM   3424  O   LEU A 366      46.720  34.191 -13.624  1.00  0.00      RA0  O
ATOM   3425  N   CYS A 367      47.976  32.332 -13.390  1.00  0.00      RA0  N
ATOM   3426  H   CYS A 367      48.073  31.348 -13.208  1.00  0.00      RA0  H
ATOM   3427  CA  CYS A 367      49.235  33.019 -13.722  1.00  0.00      RA0  C
ATOM   3428  CB  CYS A 367      49.757  33.763 -12.494  1.00  0.00      RA0  C
ATOM   3429  SG  CYS A 367      50.033  32.707 -11.051  1.00  0.00      RA0  S
ATOM   3430  C   CYS A 367      50.294  32.088 -14.318  1.00  0.00      RA0  C
ATOM   3431  O   CYS A 367      50.122  30.864 -14.369  1.00  0.00      RA0  O
END
HEADER lig.002.01.pdb
ATOM      1  N   ASN A   2      57.915  17.146  13.827  1.00  0.00      LA0  N
ATOM      2  H   ASN A   2      57.721  18.118  13.688  1.00  0.00      LA0  H
ATOM      3  CA  ASN A   2      57.632  16.202  12.745  1.00  0.00      LA0  C
ATOM      4  CB  ASN A   2      56.124  16.132  12.470  1.00  0.00      LA0  C
ATOM      5  CG  ASN A   2      55.799  14.956  11.563  1.00  0.00      LA0  C
ATOM      6  OD1 ASN A   2      56.645  14.135  11.227  1.00  0.00      LA0  O
ATOM      7  ND2 ASN A   2      54.521  14.898  11.187  1.00  0.00      LA0  N
ATOM      8 HD21 ASN A   2      53.848  15.600  11.457  1.00  0.00      LA0  H
ATOM      9 HD22 ASN A   2      54.174  14.170  10.606  1.00  0.00      LA0  H
ATOM     10  C   ASN A   2      58.424  16.516  11.486  1.00  0.00      LA0  C
ATOM     11  O   ASN A   2      57.899  16.889  10.442  1.00  0.00      LA0  O
ATOM     12  N   VAL A   3      59.745  16.369  11.658  1.00  0.00      LA0  N
ATOM     13  H   VAL A   3      60.100  16.103  12.553  1.00  0.00      LA0  H
ATOM     14  CA  VAL A   3      60.647  16.542  10.520  1.00  0.00      LA0  C
ATOM     15  CB  VAL A   3      61.612  17.716  10.786  1.00  0.00      LA0  C
ATOM     16  CG1 VAL A   3      62.630  17.936   9.664  1.00  0.00      LA0  C
ATOM     17  CG2 VAL A   3      60.833  19.006  11.046  1.00  0.00      LA0  C
ATOM     18  C   VAL A   3      61.395  15.243  10.236  1.00  0.00      LA0  C
ATOM     19  O   VAL A   3      62.413  14.932  10.841  1.00  0.00      LA0  O
ATOM     20  N   PRO A   4      60.828  14.446   9.303  1.00  0.00      LA0  N
ATOM     21  CD  PRO A   4      59.550  14.631   8.636  1.00  0.00      LA0  C
ATOM     22  CA  PRO A   4      61.497  13.205   8.904  1.00  0.00      LA0  C
ATOM     23  CB  PRO A   4      60.505  12.589   7.913  1.00  0.00      LA0  C
ATOM     24  CG  PRO A   4      59.156  13.213   8.252  1.00  0.00      LA0  C
ATOM     25  C   PRO A   4      62.888  13.431   8.330  1.00  0.00      LA0  C
ATOM     26  O   PRO A   4      63.124  14.257   7.451  1.00  0.00      LA0  O
ATOM     27  N   ALA A   5      63.818  12.665   8.915  1.00  0.00      LA0  N
ATOM     28  H   ALA A   5      63.521  11.951   9.545  1.00  0.00      LA0  H
ATOM     29  CA  ALA A   5      65.230  12.918   8.636  1.00  0.00      LA0  C
ATOM     30  CB  ALA A   5      66.111  12.138   9.612  1.00  0.00      LA0  C
ATOM     31  C   ALA A   5      65.679  12.607   7.219  1.00  0.00      LA0  C
ATOM     32  O   ALA A   5      66.701  13.083   6.742  1.00  0.00      LA0  O
ATOM     33  N   GLU A   6      64.869  11.771   6.564  1.00  0.00      LA0  N
ATOM     34  H   GLU A   6      64.000  11.454   6.948  1.00  0.00      LA0  H
ATOM     35  CA  GLU A   6      65.236  11.339   5.224  1.00  0.00      LA0  C
ATOM     36  CB  GLU A   6      64.709   9.913   4.987  1.00  0.00      LA0  C
ATOM     37  CG  GLU A   6      63.241   9.718   4.556  1.00  0.00      LA0  C
ATOM     38  CD  GLU A   6      62.173  10.095   5.580  1.00  0.00      LA0  C
ATOM     39  OE1 GLU A   6      61.014  10.229   5.180  1.00  0.00      LA0  O
ATOM     40  OE2 GLU A   6      62.474  10.234   6.765  1.00  0.00      LA0  O
ATOM     41  C   GLU A   6      64.863  12.300   4.103  1.00  0.00      LA0  C
ATOM     42  O   GLU A   6      65.110  12.056   2.926  1.00  0.00      LA0  O
ATOM     43  N   LEU A   7      64.235  13.410   4.513  1.00  0.00      LA0  N
ATOM     44  H   LEU A   7      64.115  13.630   5.481  1.00  0.00      LA0  H
ATOM     45  CA  LEU A   7      63.759  14.300   3.464  1.00  0.00      LA0  C
ATOM     46  CB  LEU A   7      62.408  14.901   3.833  1.00  0.00      LA0  C
ATOM     47  CG  LEU A   7      61.362  13.894   4.290  1.00  0.00      LA0  C
ATOM     48  CD1 LEU A   7      60.114  14.595   4.797  1.00  0.00      LA0  C
ATOM     49  CD2 LEU A   7      61.006  12.902   3.199  1.00  0.00      LA0  C
ATOM     50  C   LEU A   7      64.706  15.425   3.117  1.00  0.00      LA0  C
ATOM     51  O   LEU A   7      65.358  16.030   3.960  1.00  0.00      LA0  O
ATOM     52  N   LYS A   8      64.692  15.716   1.815  1.00  0.00      LA0  N
ATOM     53  H   LYS A   8      64.173  15.121   1.203  1.00  0.00      LA0  H
ATOM     54  CA  LYS A   8      65.063  17.067   1.415  1.00  0.00      LA0  C
ATOM     55  CB  LYS A   8      65.657  17.020   0.009  1.00  0.00      LA0  C
ATOM     56  CG  LYS A   8      67.153  16.706   0.052  1.00  0.00      LA0  C
ATOM     57  CD  LYS A   8      67.967  17.982   0.254  1.00  0.00      LA0  C
ATOM     58  CE  LYS A   8      69.449  17.768   0.551  1.00  0.00      LA0  C
ATOM     59  NZ  LYS A   8      70.207  18.927   0.064  1.00  0.00      LA0  N
ATOM     60  HZ1 LYS A   8      71.233  18.784   0.211  1.00  0.00      LA0  H
ATOM     61  HZ2 LYS A   8      70.146  18.956  -0.975  1.00  0.00      LA0  H
ATOM     62  HZ3 LYS A   8      69.899  19.843   0.448  1.00  0.00      LA0  H
ATOM     63  C   LYS A   8      63.828  17.945   1.497  1.00  0.00      LA0  C
ATOM     64  O   LYS A   8      62.711  17.448   1.568  1.00  0.00      LA0  O
ATOM     65  N   TYR A   9      64.058  19.256   1.512  1.00  0.00      LA0  N
ATOM     66  H   TYR A   9      64.993  19.611   1.475  1.00  0.00      LA0  H
ATOM     67  CA  TYR A   9      62.940  20.169   1.726  1.00  0.00      LA0  C
ATOM     68  CB  TYR A   9      62.928  20.667   3.174  1.00  0.00      LA0  C
ATOM     69  CG  TYR A   9      62.637  19.566   4.168  1.00  0.00      LA0  C
ATOM     70  CD1 TYR A   9      63.702  18.853   4.758  1.00  0.00      LA0  C
ATOM     71  CE1 TYR A   9      63.412  17.849   5.699  1.00  0.00      LA0  C
ATOM     72  CD2 TYR A   9      61.296  19.296   4.495  1.00  0.00      LA0  C
ATOM     73  CE2 TYR A   9      61.007  18.299   5.440  1.00  0.00      LA0  C
ATOM     74  CZ  TYR A   9      62.067  17.582   6.025  1.00  0.00      LA0  C
ATOM     75  OH  TYR A   9      61.760  16.588   6.932  1.00  0.00      LA0  O
ATOM     76  HH  TYR A   9      62.487  15.970   7.003  1.00  0.00      LA0  H
ATOM     77  C   TYR A   9      63.092  21.358   0.811  1.00  0.00      LA0  C
ATOM     78  O   TYR A   9      64.208  21.773   0.513  1.00  0.00      LA0  O
ATOM     79  N   SER A  10      61.955  21.893   0.360  1.00  0.00      LA0  N
ATOM     80  H   SER A  10      61.052  21.607   0.687  1.00  0.00      LA0  H
ATOM     81  CA  SER A  10      62.132  23.130  -0.386  1.00  0.00      LA0  C
ATOM     82  CB  SER A  10      61.033  23.291  -1.443  1.00  0.00      LA0  C
ATOM     83  OG  SER A  10      59.774  23.574  -0.829  1.00  0.00      LA0  O
ATOM     84  HG  SER A  10      59.141  23.575  -1.562  1.00  0.00      LA0  H
ATOM     85  C   SER A  10      62.241  24.316   0.556  1.00  0.00      LA0  C
ATOM     86  O   SER A  10      62.242  24.170   1.773  1.00  0.00      LA0  O
ATOM     87  N   LYS A  11      62.331  25.502  -0.056  1.00  0.00      LA0  N
ATOM     88  H   LYS A  11      62.244  25.576  -1.050  1.00  0.00      LA0  H
ATOM     89  CA  LYS A  11      62.180  26.695   0.777  1.00  0.00      LA0  C
ATOM     90  CB  LYS A  11      63.041  27.830   0.205  1.00  0.00      LA0  C
ATOM     91  CG  LYS A  11      64.348  27.300  -0.404  1.00  0.00      LA0  C
ATOM     92  CD  LYS A  11      65.179  28.304  -1.210  1.00  0.00      LA0  C
ATOM     93  CE  LYS A  11      64.408  29.049  -2.308  1.00  0.00      LA0  C
ATOM     94  NZ  LYS A  11      63.608  28.136  -3.138  1.00  0.00      LA0  N
ATOM     95  HZ1 LYS A  11      62.905  28.686  -3.681  1.00  0.00      LA0  H
ATOM     96  HZ2 LYS A  11      64.132  27.488  -3.750  1.00  0.00      LA0  H
ATOM     97  HZ3 LYS A  11      62.936  27.601  -2.543  1.00  0.00      LA0  H
ATOM     98  C   LYS A  11      60.712  27.104   0.862  1.00  0.00      LA0  C
ATOM     99  O   LYS A  11      60.270  27.818   1.750  1.00  0.00      LA0  O
ATOM    100  N   GLU A  12      59.994  26.588  -0.144  1.00  0.00      LA0  N
ATOM    101  H   GLU A  12      60.428  26.027  -0.846  1.00  0.00      LA0  H
ATOM    102  CA  GLU A  12      58.613  26.928  -0.445  1.00  0.00      LA0  C
ATOM    103  CB  GLU A  12      58.459  26.786  -1.960  1.00  0.00      LA0  C
ATOM    104  CG  GLU A  12      59.201  27.792  -2.864  1.00  0.00      LA0  C
ATOM    105  CD  GLU A  12      60.725  27.811  -2.746  1.00  0.00      LA0  C
ATOM    106  OE1 GLU A  12      61.388  26.775  -2.628  1.00  0.00      LA0  O
ATOM    107  OE2 GLU A  12      61.284  28.901  -2.790  1.00  0.00      LA0  O
ATOM    108  C   GLU A  12      57.578  26.105   0.321  1.00  0.00      LA0  C
ATOM    109  O   GLU A  12      56.400  26.454   0.369  1.00  0.00      LA0  O
ATOM    110  N   HIS A  13      58.120  25.046   0.973  1.00  0.00      LA0  N
ATOM    111  H   HIS A  13      59.006  24.757   0.608  1.00  0.00      LA0  H
ATOM    112  CA  HIS A  13      57.537  24.237   2.059  1.00  0.00      LA0  C
ATOM    113  CB  HIS A  13      56.442  24.932   2.892  1.00  0.00      LA0  C
ATOM    114  CG  HIS A  13      56.980  26.207   3.496  1.00  0.00      LA0  C
ATOM    115  ND1 HIS A  13      58.082  26.260   4.264  1.00  0.00      LA0  N
ATOM    116  HD1 HIS A  13      58.617  25.492   4.561  1.00  0.00      LA0  H
ATOM    117  CD2 HIS A  13      56.464  27.499   3.357  1.00  0.00      LA0  C
ATOM    118  NE2 HIS A  13      57.275  28.335   4.048  1.00  0.00      LA0  N
ATOM    119  CE1 HIS A  13      58.271  27.574   4.604  1.00  0.00      LA0  C
ATOM    120  C   HIS A  13      57.119  22.814   1.721  1.00  0.00      LA0  C
ATOM    121  O   HIS A  13      56.500  22.110   2.522  1.00  0.00      LA0  O
ATOM    122  N   GLU A  14      57.521  22.392   0.518  1.00  0.00      LA0  N
ATOM    123  H   GLU A  14      57.918  23.033  -0.142  1.00  0.00      LA0  H
ATOM    124  CA  GLU A  14      57.409  20.973   0.195  1.00  0.00      LA0  C
ATOM    125  CB  GLU A  14      57.413  20.707  -1.318  1.00  0.00      LA0  C
ATOM    126  CG  GLU A  14      56.567  21.616  -2.216  1.00  0.00      LA0  C
ATOM    127  CD  GLU A  14      57.321  22.902  -2.480  1.00  0.00      LA0  C
ATOM    128  OE1 GLU A  14      56.949  23.926  -1.927  1.00  0.00      LA0  O
ATOM    129  OE2 GLU A  14      58.321  22.882  -3.190  1.00  0.00      LA0  O
ATOM    130  C   GLU A  14      58.520  20.148   0.825  1.00  0.00      LA0  C
ATOM    131  O   GLU A  14      59.504  20.661   1.350  1.00  0.00      LA0  O
ATOM    132  N   TRP A  15      58.326  18.830   0.729  1.00  0.00      LA0  N
ATOM    133  H   TRP A  15      57.506  18.486   0.274  1.00  0.00      LA0  H
ATOM    134  CA  TRP A  15      59.406  17.906   1.045  1.00  0.00      LA0  C
ATOM    135  CB  TRP A  15      59.142  17.105   2.325  1.00  0.00      LA0  C
ATOM    136  CG  TRP A  15      57.879  16.273   2.257  1.00  0.00      LA0  C
ATOM    137  CD2 TRP A  15      57.664  14.961   1.686  1.00  0.00      LA0  C
ATOM    138  CE2 TRP A  15      56.287  14.622   1.910  1.00  0.00      LA0  C
ATOM    139  CE3 TRP A  15      58.502  14.049   1.011  1.00  0.00      LA0  C
ATOM    140  CD1 TRP A  15      56.639  16.640   2.784  1.00  0.00      LA0  C
ATOM    141  NE1 TRP A  15      55.698  15.681   2.587  1.00  0.00      LA0  N
ATOM    142  HE1 TRP A  15      54.754  15.729   2.873  1.00  0.00      LA0  H
ATOM    143  CZ2 TRP A  15      55.780  13.387   1.453  1.00  0.00      LA0  C
ATOM    144  CZ3 TRP A  15      57.983  12.817   0.562  1.00  0.00      LA0  C
ATOM    145  CH2 TRP A  15      56.630  12.488   0.779  1.00  0.00      LA0  C
ATOM    146  C   TRP A  15      59.645  16.981  -0.121  1.00  0.00      LA0  C
ATOM    147  O   TRP A  15      58.844  16.902  -1.047  1.00  0.00      LA0  O
ATOM    148  N   LEU A  16      60.779  16.287  -0.013  1.00  0.00      LA0  N
ATOM    149  H   LEU A  16      61.362  16.406   0.791  1.00  0.00      LA0  H
ATOM    150  CA  LEU A  16      61.249  15.497  -1.135  1.00  0.00      LA0  C
ATOM    151  CB  LEU A  16      62.210  16.348  -1.956  1.00  0.00      LA0  C
ATOM    152  CG  LEU A  16      62.240  15.915  -3.410  1.00  0.00      LA0  C
ATOM    153  CD1 LEU A  16      60.892  16.170  -4.070  1.00  0.00      LA0  C
ATOM    154  CD2 LEU A  16      63.372  16.572  -4.184  1.00  0.00      LA0  C
ATOM    155  C   LEU A  16      61.939  14.235  -0.670  1.00  0.00      LA0  C
ATOM    156  O   LEU A  16      63.004  14.284  -0.066  1.00  0.00      LA0  O
ATOM    157  N   ARG A  17      61.299  13.102  -0.967  1.00  0.00      LA0  N
ATOM    158  H   ARG A  17      60.429  13.127  -1.463  1.00  0.00      LA0  H
ATOM    159  CA  ARG A  17      61.965  11.863  -0.583  1.00  0.00      LA0  C
ATOM    160  CB  ARG A  17      61.022  10.990   0.246  1.00  0.00      LA0  C
ATOM    161  CG  ARG A  17      61.651   9.730   0.857  1.00  0.00      LA0  C
ATOM    162  CD  ARG A  17      60.813   9.133   1.988  1.00  0.00      LA0  C
ATOM    163  NE  ARG A  17      59.410   9.053   1.610  1.00  0.00      LA0  N
ATOM    164  HE  ARG A  17      59.178   8.701   0.698  1.00  0.00      LA0  H
ATOM    165  CZ  ARG A  17      58.425   9.471   2.423  1.00  0.00      LA0  C
ATOM    166  NH1 ARG A  17      58.687   9.905   3.657  1.00  0.00      LA0  N
ATOM    167 HH11 ARG A  17      57.963  10.223   4.266  1.00  0.00      LA0  H
ATOM    168 HH12 ARG A  17      59.632   9.927   4.024  1.00  0.00      LA0  H
ATOM    169  NH2 ARG A  17      57.184   9.441   1.947  1.00  0.00      LA0  N
ATOM    170 HH21 ARG A  17      56.388   9.750   2.481  1.00  0.00      LA0  H
ATOM    171 HH22 ARG A  17      57.045   9.100   1.006  1.00  0.00      LA0  H
ATOM    172  C   ARG A  17      62.505  11.100  -1.768  1.00  0.00      LA0  C
ATOM    173  O   ARG A  17      61.857  10.977  -2.800  1.00  0.00      LA0  O
ATOM    174  N   LYS A  18      63.716  10.570  -1.551  1.00  0.00      LA0  N
ATOM    175  H   LYS A  18      64.162  10.735  -0.672  1.00  0.00      LA0  H
ATOM    176  CA  LYS A  18      64.191   9.518  -2.443  1.00  0.00      LA0  C
ATOM    177  CB  LYS A  18      65.709   9.380  -2.302  1.00  0.00      LA0  C
ATOM    178  CG  LYS A  18      66.382   8.486  -3.348  1.00  0.00      LA0  C
ATOM    179  CD  LYS A  18      66.217   9.065  -4.748  1.00  0.00      LA0  C
ATOM    180  CE  LYS A  18      67.151   8.460  -5.792  1.00  0.00      LA0  C
ATOM    181  NZ  LYS A  18      67.069   9.284  -7.001  1.00  0.00      LA0  N
ATOM    182  HZ1 LYS A  18      67.841   9.071  -7.672  1.00  0.00      LA0  H
ATOM    183  HZ2 LYS A  18      66.153   9.226  -7.487  1.00  0.00      LA0  H
ATOM    184  HZ3 LYS A  18      67.294  10.278  -6.782  1.00  0.00      LA0  H
ATOM    185  C   LYS A  18      63.508   8.208  -2.100  1.00  0.00      LA0  C
ATOM    186  O   LYS A  18      63.915   7.494  -1.193  1.00  0.00      LA0  O
ATOM    187  N   GLU A  19      62.426   7.939  -2.833  1.00  0.00      LA0  N
ATOM    188  H   GLU A  19      62.175   8.511  -3.618  1.00  0.00      LA0  H
ATOM    189  CA  GLU A  19      61.794   6.659  -2.535  1.00  0.00      LA0  C
ATOM    190  CB  GLU A  19      60.279   6.793  -2.650  1.00  0.00      LA0  C
ATOM    191  CG  GLU A  19      59.643   7.073  -1.284  1.00  0.00      LA0  C
ATOM    192  CD  GLU A  19      58.220   7.588  -1.422  1.00  0.00      LA0  C
ATOM    193  OE1 GLU A  19      57.836   8.499  -0.691  1.00  0.00      LA0  O
ATOM    194  OE2 GLU A  19      57.500   7.145  -2.309  1.00  0.00      LA0  O
ATOM    195  C   GLU A  19      62.392   5.532  -3.354  1.00  0.00      LA0  C
ATOM    196  O   GLU A  19      63.265   5.754  -4.185  1.00  0.00      LA0  O
ATOM    197  N   ALA A  20      61.921   4.305  -3.064  1.00  0.00      LA0  N
ATOM    198  H   ALA A  20      61.149   4.224  -2.435  1.00  0.00      LA0  H
ATOM    199  CA  ALA A  20      62.575   3.121  -3.637  1.00  0.00      LA0  C
ATOM    200  CB  ALA A  20      61.960   1.844  -3.062  1.00  0.00      LA0  C
ATOM    201  C   ALA A  20      62.551   3.032  -5.156  1.00  0.00      LA0  C
ATOM    202  O   ALA A  20      63.451   2.514  -5.802  1.00  0.00      LA0  O
ATOM    203  N   ASP A  21      61.467   3.602  -5.689  1.00  0.00      LA0  N
ATOM    204  H   ASP A  21      60.771   4.000  -5.090  1.00  0.00      LA0  H
ATOM    205  CA  ASP A  21      61.291   3.795  -7.132  1.00  0.00      LA0  C
ATOM    206  CB  ASP A  21      59.904   4.398  -7.396  1.00  0.00      LA0  C
ATOM    207  CG  ASP A  21      59.636   5.557  -6.447  1.00  0.00      LA0  C
ATOM    208  OD1 ASP A  21      59.863   6.706  -6.798  1.00  0.00      LA0  O
ATOM    209  OD2 ASP A  21      59.200   5.317  -5.328  1.00  0.00      LA0  O
ATOM    210  C   ASP A  21      62.358   4.639  -7.815  1.00  0.00      LA0  C
ATOM    211  O   ASP A  21      62.542   4.607  -9.025  1.00  0.00      LA0  O
ATOM    212  N   GLY A  22      63.062   5.413  -6.983  1.00  0.00      LA0  N
ATOM    213  H   GLY A  22      62.814   5.468  -6.017  1.00  0.00      LA0  H
ATOM    214  CA  GLY A  22      64.136   6.220  -7.538  1.00  0.00      LA0  C
ATOM    215  C   GLY A  22      63.747   7.667  -7.751  1.00  0.00      LA0  C
ATOM    216  O   GLY A  22      64.598   8.556  -7.797  1.00  0.00      LA0  O
ATOM    217  N   THR A  23      62.430   7.874  -7.889  1.00  0.00      LA0  N
ATOM    218  H   THR A  23      61.756   7.164  -7.675  1.00  0.00      LA0  H
ATOM    219  CA  THR A  23      62.032   9.256  -8.090  1.00  0.00      LA0  C
ATOM    220  CB  THR A  23      60.817   9.370  -9.030  1.00  0.00      LA0  C
ATOM    221  OG1 THR A  23      59.602   8.927  -8.418  1.00  0.00      LA0  O
ATOM    222  HG1 THR A  23      59.741   8.025  -8.133  1.00  0.00      LA0  H
ATOM    223  CG2 THR A  23      61.064   8.627 -10.344  1.00  0.00      LA0  C
ATOM    224  C   THR A  23      61.837   9.982  -6.774  1.00  0.00      LA0  C
ATOM    225  O   THR A  23      62.028   9.436  -5.689  1.00  0.00      LA0  O
ATOM    226  N   TYR A  24      61.482  11.256  -6.926  1.00  0.00      LA0  N
ATOM    227  H   TYR A  24      61.275  11.652  -7.821  1.00  0.00      LA0  H
ATOM    228  CA  TYR A  24      61.352  12.075  -5.738  1.00  0.00      LA0  C
ATOM    229  CB  TYR A  24      62.109  13.378  -5.962  1.00  0.00      LA0  C
ATOM    230  CG  TYR A  24      63.586  13.089  -6.007  1.00  0.00      LA0  C
ATOM    231  CD1 TYR A  24      64.236  13.027  -7.255  1.00  0.00      LA0  C
ATOM    232  CE1 TYR A  24      65.588  12.653  -7.295  1.00  0.00      LA0  C
ATOM    233  CD2 TYR A  24      64.262  12.863  -4.793  1.00  0.00      LA0  C
ATOM    234  CE2 TYR A  24      65.612  12.490  -4.834  1.00  0.00      LA0  C
ATOM    235  CZ  TYR A  24      66.242  12.349  -6.085  1.00  0.00      LA0  C
ATOM    236  OH  TYR A  24      67.529  11.855  -6.111  1.00  0.00      LA0  O
ATOM    237  HH  TYR A  24      67.958  12.079  -6.944  1.00  0.00      LA0  H
ATOM    238  C   TYR A  24      59.908  12.325  -5.399  1.00  0.00      LA0  C
ATOM    239  O   TYR A  24      59.194  13.026  -6.104  1.00  0.00      LA0  O
ATOM    240  N   THR A  25      59.492  11.723  -4.287  1.00  0.00      LA0  N
ATOM    241  H   THR A  25      60.113  11.164  -3.735  1.00  0.00      LA0  H
ATOM    242  CA  THR A  25      58.139  12.060  -3.866  1.00  0.00      LA0  C
ATOM    243  CB  THR A  25      57.603  10.986  -2.925  1.00  0.00      LA0  C
ATOM    244  OG1 THR A  25      57.848   9.683  -3.469  1.00  0.00      LA0  O
ATOM    245  HG1 THR A  25      57.650   9.106  -2.721  1.00  0.00      LA0  H
ATOM    246  CG2 THR A  25      56.111  11.159  -2.638  1.00  0.00      LA0  C
ATOM    247  C   THR A  25      58.067  13.435  -3.229  1.00  0.00      LA0  C
ATOM    248  O   THR A  25      58.743  13.730  -2.252  1.00  0.00      LA0  O
ATOM    249  N   VAL A  26      57.217  14.251  -3.854  1.00  0.00      LA0  N
ATOM    250  H   VAL A  26      56.744  13.914  -4.665  1.00  0.00      LA0  H
ATOM    251  CA  VAL A  26      56.859  15.547  -3.298  1.00  0.00      LA0  C
ATOM    252  CB  VAL A  26      56.603  16.561  -4.422  1.00  0.00      LA0  C
ATOM    253  CG1 VAL A  26      56.410  17.984  -3.890  1.00  0.00      LA0  C
ATOM    254  CG2 VAL A  26      57.691  16.505  -5.487  1.00  0.00      LA0  C
ATOM    255  C   VAL A  26      55.601  15.406  -2.471  1.00  0.00      LA0  C
ATOM    256  O   VAL A  26      54.625  14.789  -2.887  1.00  0.00      LA0  O
ATOM    257  N   GLY A  27      55.662  16.031  -1.300  1.00  0.00      LA0  N
ATOM    258  H   GLY A  27      56.522  16.466  -1.019  1.00  0.00      LA0  H
ATOM    259  CA  GLY A  27      54.444  16.269  -0.535  1.00  0.00      LA0  C
ATOM    260  C   GLY A  27      54.638  17.606   0.135  1.00  0.00      LA0  C
ATOM    261  O   GLY A  27      55.705  18.190   0.008  1.00  0.00      LA0  O
ATOM    262  N   ILE A  28      53.617  18.087   0.848  1.00  0.00      LA0  N
ATOM    263  H   ILE A  28      52.791  17.549   1.012  1.00  0.00      LA0  H
ATOM    264  CA  ILE A  28      53.965  19.272   1.631  1.00  0.00      LA0  C
ATOM    265  CB  ILE A  28      52.884  20.356   1.559  1.00  0.00      LA0  C
ATOM    266  CG2 ILE A  28      52.931  21.043   0.192  1.00  0.00      LA0  C
ATOM    267  CG1 ILE A  28      51.492  19.838   1.928  1.00  0.00      LA0  C
ATOM    268  CD1 ILE A  28      50.431  20.941   1.908  1.00  0.00      LA0  C
ATOM    269  C   ILE A  28      54.311  18.887   3.053  1.00  0.00      LA0  C
ATOM    270  O   ILE A  28      53.941  17.814   3.513  1.00  0.00      LA0  O
ATOM    271  N   THR A  29      55.088  19.761   3.706  1.00  0.00      LA0  N
ATOM    272  H   THR A  29      55.317  20.640   3.286  1.00  0.00      LA0  H
ATOM    273  CA  THR A  29      55.538  19.395   5.051  1.00  0.00      LA0  C
ATOM    274  CB  THR A  29      56.703  20.300   5.456  1.00  0.00      LA0  C
ATOM    275  OG1 THR A  29      56.376  21.691   5.292  1.00  0.00      LA0  O
ATOM    276  HG1 THR A  29      56.469  21.875   4.355  1.00  0.00      LA0  H
ATOM    277  CG2 THR A  29      57.937  19.963   4.629  1.00  0.00      LA0  C
ATOM    278  C   THR A  29      54.424  19.434   6.081  1.00  0.00      LA0  C
ATOM    279  O   THR A  29      53.331  19.883   5.769  1.00  0.00      LA0  O
ATOM    280  N   GLU A  30      54.748  19.003   7.317  1.00  0.00      LA0  N
ATOM    281  H   GLU A  30      55.643  18.592   7.478  1.00  0.00      LA0  H
ATOM    282  CA  GLU A  30      53.825  19.207   8.441  1.00  0.00      LA0  C
ATOM    283  CB  GLU A  30      54.425  18.638   9.736  1.00  0.00      LA0  C
ATOM    284  CG  GLU A  30      53.493  18.653  10.958  1.00  0.00      LA0  C
ATOM    285  CD  GLU A  30      52.630  17.405  11.040  1.00  0.00      LA0  C
ATOM    286  OE1 GLU A  30      52.196  16.894  10.011  1.00  0.00      LA0  O
ATOM    287  OE2 GLU A  30      52.431  16.906  12.147  1.00  0.00      LA0  O
ATOM    288  C   GLU A  30      53.512  20.687   8.580  1.00  0.00      LA0  C
ATOM    289  O   GLU A  30      52.414  21.146   8.301  1.00  0.00      LA0  O
ATOM    290  N   HIS A  31      54.610  21.419   8.863  1.00  0.00      LA0  N
ATOM    291  H   HIS A  31      55.385  20.937   9.263  1.00  0.00      LA0  H
ATOM    292  CA  HIS A  31      54.682  22.878   8.712  1.00  0.00      LA0  C
ATOM    293  CB  HIS A  31      56.152  23.207   8.401  1.00  0.00      LA0  C
ATOM    294  CG  HIS A  31      56.424  24.677   8.174  1.00  0.00      LA0  C
ATOM    295  ND1 HIS A  31      56.799  25.528   9.141  1.00  0.00      LA0  N
ATOM    296  HD1 HIS A  31      56.867  25.326  10.102  1.00  0.00      LA0  H
ATOM    297  CD2 HIS A  31      56.371  25.375   6.966  1.00  0.00      LA0  C
ATOM    298  NE2 HIS A  31      56.723  26.655   7.226  1.00  0.00      LA0  N
ATOM    299  CE1 HIS A  31      56.989  26.754   8.564  1.00  0.00      LA0  C
ATOM    300  C   HIS A  31      53.715  23.453   7.681  1.00  0.00      LA0  C
ATOM    301  O   HIS A  31      52.833  24.251   7.976  1.00  0.00      LA0  O
ATOM    302  N   ALA A  32      53.909  22.970   6.441  1.00  0.00      LA0  N
ATOM    303  H   ALA A  32      54.641  22.313   6.260  1.00  0.00      LA0  H
ATOM    304  CA  ALA A  32      53.019  23.434   5.384  1.00  0.00      LA0  C
ATOM    305  CB  ALA A  32      53.486  22.942   4.019  1.00  0.00      LA0  C
ATOM    306  C   ALA A  32      51.554  23.080   5.561  1.00  0.00      LA0  C
ATOM    307  O   ALA A  32      50.706  23.957   5.542  1.00  0.00      LA0  O
ATOM    308  N   GLN A  33      51.264  21.780   5.726  1.00  0.00      LA0  N
ATOM    309  H   GLN A  33      52.001  21.137   5.924  1.00  0.00      LA0  H
ATOM    310  CA  GLN A  33      49.858  21.366   5.784  1.00  0.00      LA0  C
ATOM    311  CB  GLN A  33      49.735  19.834   5.817  1.00  0.00      LA0  C
ATOM    312  CG  GLN A  33      50.308  19.109   7.043  1.00  0.00      LA0  C
ATOM    313  CD  GLN A  33      49.274  18.931   8.136  1.00  0.00      LA0  C
ATOM    314  OE1 GLN A  33      48.203  19.528   8.124  1.00  0.00      LA0  O
ATOM    315  NE2 GLN A  33      49.595  18.004   9.037  1.00  0.00      LA0  N
ATOM    316 HE21 GLN A  33      50.529  17.652   9.170  1.00  0.00      LA0  H
ATOM    317 HE22 GLN A  33      48.885  17.597   9.611  1.00  0.00      LA0  H
ATOM    318  C   GLN A  33      49.064  22.048   6.882  1.00  0.00      LA0  C
ATOM    319  O   GLN A  33      47.931  22.482   6.701  1.00  0.00      LA0  O
ATOM    320  N   GLU A  34      49.773  22.203   8.010  1.00  0.00      LA0  N
ATOM    321  H   GLU A  34      50.676  21.781   8.090  1.00  0.00      LA0  H
ATOM    322  CA  GLU A  34      49.243  23.015   9.092  1.00  0.00      LA0  C
ATOM    323  CB  GLU A  34      50.211  23.020  10.270  1.00  0.00      LA0  C
ATOM    324  CG  GLU A  34      50.464  21.656  10.919  1.00  0.00      LA0  C
ATOM    325  CD  GLU A  34      51.596  21.807  11.917  1.00  0.00      LA0  C
ATOM    326  OE1 GLU A  34      52.748  21.885  11.504  1.00  0.00      LA0  O
ATOM    327  OE2 GLU A  34      51.343  21.928  13.112  1.00  0.00      LA0  O
ATOM    328  C   GLU A  34      48.955  24.426   8.623  1.00  0.00      LA0  C
ATOM    329  O   GLU A  34      47.819  24.871   8.664  1.00  0.00      LA0  O
ATOM    330  N   LEU A  35      50.012  25.105   8.135  1.00  0.00      LA0  N
ATOM    331  H   LEU A  35      50.906  24.652   8.073  1.00  0.00      LA0  H
ATOM    332  CA  LEU A  35      49.837  26.490   7.673  1.00  0.00      LA0  C
ATOM    333  CB  LEU A  35      51.163  27.108   7.231  1.00  0.00      LA0  C
ATOM    334  CG  LEU A  35      52.146  27.334   8.383  1.00  0.00      LA0  C
ATOM    335  CD1 LEU A  35      53.475  27.882   7.870  1.00  0.00      LA0  C
ATOM    336  CD2 LEU A  35      51.566  28.217   9.491  1.00  0.00      LA0  C
ATOM    337  C   LEU A  35      48.777  26.721   6.607  1.00  0.00      LA0  C
ATOM    338  O   LEU A  35      48.142  27.766   6.520  1.00  0.00      LA0  O
ATOM    339  N   LEU A  36      48.587  25.675   5.802  1.00  0.00      LA0  N
ATOM    340  H   LEU A  36      49.137  24.854   5.949  1.00  0.00      LA0  H
ATOM    341  CA  LEU A  36      47.486  25.688   4.852  1.00  0.00      LA0  C
ATOM    342  CB  LEU A  36      47.613  24.482   3.913  1.00  0.00      LA0  C
ATOM    343  CG  LEU A  36      48.415  24.680   2.617  1.00  0.00      LA0  C
ATOM    344  CD1 LEU A  36      47.773  25.739   1.739  1.00  0.00      LA0  C
ATOM    345  CD2 LEU A  36      49.903  24.972   2.796  1.00  0.00      LA0  C
ATOM    346  C   LEU A  36      46.139  25.681   5.562  1.00  0.00      LA0  C
ATOM    347  O   LEU A  36      45.220  26.440   5.248  1.00  0.00      LA0  O
ATOM    348  N   GLY A  37      46.075  24.776   6.539  1.00  0.00      LA0  N
ATOM    349  H   GLY A  37      46.862  24.189   6.746  1.00  0.00      LA0  H
ATOM    350  CA  GLY A  37      44.805  24.496   7.184  1.00  0.00      LA0  C
ATOM    351  C   GLY A  37      44.195  23.263   6.564  1.00  0.00      LA0  C
ATOM    352  O   GLY A  37      44.683  22.733   5.571  1.00  0.00      LA0  O
ATOM    353  N   ASP A  38      43.089  22.853   7.193  1.00  0.00      LA0  N
ATOM    354  H   ASP A  38      42.798  23.283   8.048  1.00  0.00      LA0  H
ATOM    355  CA  ASP A  38      42.299  21.715   6.722  1.00  0.00      LA0  C
ATOM    356  CB  ASP A  38      41.015  21.592   7.569  1.00  0.00      LA0  C
ATOM    357  CG  ASP A  38      41.307  21.599   9.075  1.00  0.00      LA0  C
ATOM    358  OD1 ASP A  38      41.690  22.632   9.624  1.00  0.00      LA0  O
ATOM    359  OD2 ASP A  38      41.144  20.576   9.733  1.00  0.00      LA0  O
ATOM    360  C   ASP A  38      42.007  21.809   5.226  1.00  0.00      LA0  C
ATOM    361  O   ASP A  38      41.667  22.866   4.694  1.00  0.00      LA0  O
ATOM    362  N   MET A  39      42.257  20.675   4.563  1.00  0.00      LA0  N
ATOM    363  H   MET A  39      42.476  19.837   5.067  1.00  0.00      LA0  H
ATOM    364  CA  MET A  39      42.436  20.744   3.116  1.00  0.00      LA0  C
ATOM    365  CB  MET A  39      43.446  19.682   2.668  1.00  0.00      LA0  C
ATOM    366  CG  MET A  39      44.232  20.060   1.409  1.00  0.00      LA0  C
ATOM    367  SD  MET A  39      45.271  21.517   1.636  1.00  0.00      LA0  S
ATOM    368  CE  MET A  39      46.280  20.914   3.001  1.00  0.00      LA0  C
ATOM    369  C   MET A  39      41.168  20.663   2.291  1.00  0.00      LA0  C
ATOM    370  O   MET A  39      40.340  19.778   2.445  1.00  0.00      LA0  O
ATOM    371  N   VAL A  40      41.084  21.639   1.381  1.00  0.00      LA0  N
ATOM    372  H   VAL A  40      41.848  22.278   1.315  1.00  0.00      LA0  H
ATOM    373  CA  VAL A  40      40.024  21.613   0.377  1.00  0.00      LA0  C
ATOM    374  CB  VAL A  40      39.649  23.055  -0.018  1.00  0.00      LA0  C
ATOM    375  CG1 VAL A  40      38.581  23.127  -1.115  1.00  0.00      LA0  C
ATOM    376  CG2 VAL A  40      39.237  23.861   1.215  1.00  0.00      LA0  C
ATOM    377  C   VAL A  40      40.436  20.796  -0.840  1.00  0.00      LA0  C
ATOM    378  O   VAL A  40      39.749  19.884  -1.278  1.00  0.00      LA0  O
ATOM    379  N   PHE A  41      41.600  21.184  -1.379  1.00  0.00      LA0  N
ATOM    380  H   PHE A  41      42.179  21.882  -0.954  1.00  0.00      LA0  H
ATOM    381  CA  PHE A  41      42.018  20.597  -2.647  1.00  0.00      LA0  C
ATOM    382  CB  PHE A  41      41.325  21.326  -3.815  1.00  0.00      LA0  C
ATOM    383  CG  PHE A  41      41.490  20.579  -5.119  1.00  0.00      LA0  C
ATOM    384  CD1 PHE A  41      40.880  19.316  -5.283  1.00  0.00      LA0  C
ATOM    385  CD2 PHE A  41      42.259  21.159  -6.151  1.00  0.00      LA0  C
ATOM    386  CE1 PHE A  41      41.053  18.616  -6.492  1.00  0.00      LA0  C
ATOM    387  CE2 PHE A  41      42.431  20.458  -7.359  1.00  0.00      LA0  C
ATOM    388  CZ  PHE A  41      41.831  19.191  -7.519  1.00  0.00      LA0  C
ATOM    389  C   PHE A  41      43.527  20.654  -2.768  1.00  0.00      LA0  C
ATOM    390  O   PHE A  41      44.180  21.463  -2.124  1.00  0.00      LA0  O
ATOM    391  N   VAL A  42      44.048  19.753  -3.607  1.00  0.00      LA0  N
ATOM    392  H   VAL A  42      43.468  19.099  -4.094  1.00  0.00      LA0  H
ATOM    393  CA  VAL A  42      45.464  19.780  -3.959  1.00  0.00      LA0  C
ATOM    394  CB  VAL A  42      46.200  18.658  -3.196  1.00  0.00      LA0  C
ATOM    395  CG1 VAL A  42      47.592  18.363  -3.753  1.00  0.00      LA0  C
ATOM    396  CG2 VAL A  42      46.289  18.961  -1.699  1.00  0.00      LA0  C
ATOM    397  C   VAL A  42      45.507  19.547  -5.457  1.00  0.00      LA0  C
ATOM    398  O   VAL A  42      44.857  18.627  -5.941  1.00  0.00      LA0  O
ATOM    399  N   ASP A  43      46.263  20.396  -6.167  1.00  0.00      LA0  N
ATOM    400  H   ASP A  43      46.748  21.160  -5.738  1.00  0.00      LA0  H
ATOM    401  CA  ASP A  43      46.383  20.069  -7.589  1.00  0.00      LA0  C
ATOM    402  CB  ASP A  43      46.877  21.227  -8.456  1.00  0.00      LA0  C
ATOM    403  CG  ASP A  43      45.838  22.305  -8.580  1.00  0.00      LA0  C
ATOM    404  OD1 ASP A  43      44.713  22.016  -8.970  1.00  0.00      LA0  O
ATOM    405  OD2 ASP A  43      46.138  23.454  -8.280  1.00  0.00      LA0  O
ATOM    406  C   ASP A  43      47.307  18.912  -7.853  1.00  0.00      LA0  C
ATOM    407  O   ASP A  43      48.243  18.632  -7.112  1.00  0.00      LA0  O
ATOM    408  N   LEU A  44      47.016  18.275  -8.986  1.00  0.00      LA0  N
ATOM    409  H   LEU A  44      46.237  18.564  -9.539  1.00  0.00      LA0  H
ATOM    410  CA  LEU A  44      47.918  17.233  -9.451  1.00  0.00      LA0  C
ATOM    411  CB  LEU A  44      47.172  15.900  -9.537  1.00  0.00      LA0  C
ATOM    412  CG  LEU A  44      46.557  15.438  -8.211  1.00  0.00      LA0  C
ATOM    413  CD1 LEU A  44      45.635  14.238  -8.421  1.00  0.00      LA0  C
ATOM    414  CD2 LEU A  44      47.609  15.179  -7.129  1.00  0.00      LA0  C
ATOM    415  C   LEU A  44      48.489  17.622 -10.798  1.00  0.00      LA0  C
ATOM    416  O   LEU A  44      47.779  17.668 -11.793  1.00  0.00      LA0  O
ATOM    417  N   PRO A  45      49.802  17.934 -10.811  1.00  0.00      LA0  N
ATOM    418  CD  PRO A  45      50.719  17.995  -9.679  1.00  0.00      LA0  C
ATOM    419  CA  PRO A  45      50.431  18.259 -12.095  1.00  0.00      LA0  C
ATOM    420  CB  PRO A  45      51.795  18.806 -11.658  1.00  0.00      LA0  C
ATOM    421  CG  PRO A  45      52.094  18.133 -10.319  1.00  0.00      LA0  C
ATOM    422  C   PRO A  45      50.500  17.035 -12.998  1.00  0.00      LA0  C
ATOM    423  O   PRO A  45      50.892  15.953 -12.581  1.00  0.00      LA0  O
ATOM    424  N   GLU A  46      50.070  17.262 -14.247  1.00  0.00      LA0  N
ATOM    425  H   GLU A  46      49.738  18.167 -14.499  1.00  0.00      LA0  H
ATOM    426  CA  GLU A  46      49.914  16.131 -15.164  1.00  0.00      LA0  C
ATOM    427  CB  GLU A  46      49.268  16.623 -16.467  1.00  0.00      LA0  C
ATOM    428  CG  GLU A  46      48.763  15.523 -17.414  1.00  0.00      LA0  C
ATOM    429  CD  GLU A  46      47.744  14.648 -16.704  1.00  0.00      LA0  C
ATOM    430  OE1 GLU A  46      46.568  15.003 -16.698  1.00  0.00      LA0  O
ATOM    431  OE2 GLU A  46      48.132  13.615 -16.156  1.00  0.00      LA0  O
ATOM    432  C   GLU A  46      51.185  15.334 -15.431  1.00  0.00      LA0  C
ATOM    433  O   GLU A  46      52.284  15.871 -15.552  1.00  0.00      LA0  O
ATOM    434  N   VAL A  47      50.981  14.014 -15.507  1.00  0.00      LA0  N
ATOM    435  H   VAL A  47      50.026  13.705 -15.544  1.00  0.00      LA0  H
ATOM    436  CA  VAL A  47      52.094  13.131 -15.838  1.00  0.00      LA0  C
ATOM    437  CB  VAL A  47      51.655  11.669 -15.644  1.00  0.00      LA0  C
ATOM    438  CG1 VAL A  47      52.739  10.650 -16.009  1.00  0.00      LA0  C
ATOM    439  CG2 VAL A  47      51.165  11.461 -14.207  1.00  0.00      LA0  C
ATOM    440  C   VAL A  47      52.616  13.405 -17.242  1.00  0.00      LA0  C
ATOM    441  O   VAL A  47      51.871  13.535 -18.204  1.00  0.00      LA0  O
ATOM    442  N   GLY A  48      53.944  13.532 -17.308  1.00  0.00      LA0  N
ATOM    443  H   GLY A  48      54.496  13.410 -16.484  1.00  0.00      LA0  H
ATOM    444  CA  GLY A  48      54.526  13.914 -18.590  1.00  0.00      LA0  C
ATOM    445  C   GLY A  48      54.762  15.406 -18.750  1.00  0.00      LA0  C
ATOM    446  O   GLY A  48      55.378  15.858 -19.706  1.00  0.00      LA0  O
ATOM    447  N   ALA A  49      54.264  16.173 -17.766  1.00  0.00      LA0  N
ATOM    448  H   ALA A  49      53.762  15.799 -16.986  1.00  0.00      LA0  H
ATOM    449  CA  ALA A  49      54.662  17.576 -17.802  1.00  0.00      LA0  C
ATOM    450  CB  ALA A  49      53.642  18.453 -17.074  1.00  0.00      LA0  C
ATOM    451  C   ALA A  49      56.021  17.765 -17.163  1.00  0.00      LA0  C
ATOM    452  O   ALA A  49      56.393  17.053 -16.238  1.00  0.00      LA0  O
ATOM    453  N   THR A  50      56.733  18.760 -17.688  1.00  0.00      LA0  N
ATOM    454  H   THR A  50      56.404  19.292 -18.464  1.00  0.00      LA0  H
ATOM    455  CA  THR A  50      58.023  19.064 -17.085  1.00  0.00      LA0  C
ATOM    456  CB  THR A  50      59.112  18.940 -18.153  1.00  0.00      LA0  C
ATOM    457  OG1 THR A  50      58.940  17.707 -18.862  1.00  0.00      LA0  O
ATOM    458  HG1 THR A  50      59.649  17.634 -19.486  1.00  0.00      LA0  H
ATOM    459  CG2 THR A  50      60.532  19.045 -17.587  1.00  0.00      LA0  C
ATOM    460  C   THR A  50      57.992  20.446 -16.469  1.00  0.00      LA0  C
ATOM    461  O   THR A  50      57.602  21.408 -17.117  1.00  0.00      LA0  O
ATOM    462  N   VAL A  51      58.377  20.490 -15.190  1.00  0.00      LA0  N
ATOM    463  H   VAL A  51      58.728  19.660 -14.750  1.00  0.00      LA0  H
ATOM    464  CA  VAL A  51      58.399  21.776 -14.495  1.00  0.00      LA0  C
ATOM    465  CB  VAL A  51      57.403  21.771 -13.326  1.00  0.00      LA0  C
ATOM    466  CG1 VAL A  51      55.961  21.784 -13.837  1.00  0.00      LA0  C
ATOM    467  CG2 VAL A  51      57.659  20.604 -12.368  1.00  0.00      LA0  C
ATOM    468  C   VAL A  51      59.803  22.097 -14.021  1.00  0.00      LA0  C
ATOM    469  O   VAL A  51      60.702  21.268 -14.136  1.00  0.00      LA0  O
ATOM    470  N   SER A  52      59.953  23.307 -13.484  1.00  0.00      LA0  N
ATOM    471  H   SER A  52      59.199  23.965 -13.418  1.00  0.00      LA0  H
ATOM    472  CA  SER A  52      61.275  23.703 -13.020  1.00  0.00      LA0  C
ATOM    473  CB  SER A  52      61.708  25.008 -13.697  1.00  0.00      LA0  C
ATOM    474  OG  SER A  52      60.850  25.302 -14.808  1.00  0.00      LA0  O
ATOM    475  HG  SER A  52      60.048  25.672 -14.414  1.00  0.00      LA0  H
ATOM    476  C   SER A  52      61.342  23.834 -11.511  1.00  0.00      LA0  C
ATOM    477  O   SER A  52      60.333  23.990 -10.832  1.00  0.00      LA0  O
ATOM    478  N   ALA A  53      62.584  23.772 -11.006  1.00  0.00      LA0  N
ATOM    479  H   ALA A  53      63.352  23.540 -11.606  1.00  0.00      LA0  H
ATOM    480  CA  ALA A  53      62.792  23.971  -9.573  1.00  0.00      LA0  C
ATOM    481  CB  ALA A  53      64.236  23.637  -9.190  1.00  0.00      LA0  C
ATOM    482  C   ALA A  53      62.467  25.380  -9.107  1.00  0.00      LA0  C
ATOM    483  O   ALA A  53      63.307  26.274  -9.087  1.00  0.00      LA0  O
ATOM    484  N   GLY A  54      61.193  25.540  -8.747  1.00  0.00      LA0  N
ATOM    485  H   GLY A  54      60.598  24.732  -8.761  1.00  0.00      LA0  H
ATOM    486  CA  GLY A  54      60.744  26.868  -8.352  1.00  0.00      LA0  C
ATOM    487  C   GLY A  54      59.370  27.249  -8.871  1.00  0.00      LA0  C
ATOM    488  O   GLY A  54      58.746  28.173  -8.367  1.00  0.00      LA0  O
ATOM    489  N   ASP A  55      58.912  26.499  -9.883  1.00  0.00      LA0  N
ATOM    490  H   ASP A  55      59.465  25.803 -10.344  1.00  0.00      LA0  H
ATOM    491  CA  ASP A  55      57.570  26.782 -10.400  1.00  0.00      LA0  C
ATOM    492  CB  ASP A  55      57.281  26.006 -11.699  1.00  0.00      LA0  C
ATOM    493  CG  ASP A  55      58.308  26.161 -12.817  1.00  0.00      LA0  C
ATOM    494  OD1 ASP A  55      59.315  26.847 -12.662  1.00  0.00      LA0  O
ATOM    495  OD2 ASP A  55      58.113  25.550 -13.864  1.00  0.00      LA0  O
ATOM    496  C   ASP A  55      56.526  26.334  -9.396  1.00  0.00      LA0  C
ATOM    497  O   ASP A  55      56.680  25.271  -8.802  1.00  0.00      LA0  O
ATOM    498  N   ASP A  56      55.447  27.120  -9.233  1.00  0.00      LA0  N
ATOM    499  H   ASP A  56      55.323  28.031  -9.627  1.00  0.00      LA0  H
ATOM    500  CA  ASP A  56      54.333  26.448  -8.567  1.00  0.00      LA0  C
ATOM    501  CB  ASP A  56      53.414  27.352  -7.724  1.00  0.00      LA0  C
ATOM    502  CG  ASP A  56      53.033  28.687  -8.338  1.00  0.00      LA0  C
ATOM    503  OD1 ASP A  56      53.853  29.598  -8.379  1.00  0.00      LA0  O
ATOM    504  OD2 ASP A  56      51.861  28.907  -8.618  1.00  0.00      LA0  O
ATOM    505  C   ASP A  56      53.573  25.521  -9.484  1.00  0.00      LA0  C
ATOM    506  O   ASP A  56      52.824  25.885 -10.381  1.00  0.00      LA0  O
ATOM    507  N   CYS A  57      53.872  24.244  -9.238  1.00  0.00      LA0  N
ATOM    508  H   CYS A  57      54.398  24.016  -8.416  1.00  0.00      LA0  H
ATOM    509  CA  CYS A  57      53.307  23.236 -10.127  1.00  0.00      LA0  C
ATOM    510  CB  CYS A  57      54.262  22.051 -10.240  1.00  0.00      LA0  C
ATOM    511  SG  CYS A  57      54.683  21.331  -8.636  1.00  0.00      LA0  S
ATOM    512  C   CYS A  57      51.915  22.784  -9.734  1.00  0.00      LA0  C
ATOM    513  O   CYS A  57      51.225  22.101 -10.483  1.00  0.00      LA0  O
ATOM    514  N   ALA A  58      51.537  23.194  -8.517  1.00  0.00      LA0  N
ATOM    515  H   ALA A  58      52.149  23.709  -7.909  1.00  0.00      LA0  H
ATOM    516  CA  ALA A  58      50.215  22.849  -8.017  1.00  0.00      LA0  C
ATOM    517  CB  ALA A  58      50.259  21.452  -7.392  1.00  0.00      LA0  C
ATOM    518  C   ALA A  58      49.845  23.856  -6.954  1.00  0.00      LA0  C
ATOM    519  O   ALA A  58      50.722  24.477  -6.370  1.00  0.00      LA0  O
ATOM    520  N   VAL A  59      48.544  24.007  -6.700  1.00  0.00      LA0  N
ATOM    521  H   VAL A  59      47.828  23.526  -7.211  1.00  0.00      LA0  H
ATOM    522  CA  VAL A  59      48.223  24.817  -5.529  1.00  0.00      LA0  C
ATOM    523  CB  VAL A  59      47.150  25.881  -5.823  1.00  0.00      LA0  C
ATOM    524  CG1 VAL A  59      47.211  27.040  -4.822  1.00  0.00      LA0  C
ATOM    525  CG2 VAL A  59      47.228  26.413  -7.249  1.00  0.00      LA0  C
ATOM    526  C   VAL A  59      47.765  23.912  -4.405  1.00  0.00      LA0  C
ATOM    527  O   VAL A  59      47.192  22.850  -4.631  1.00  0.00      LA0  O
ATOM    528  N   ALA A  60      48.050  24.367  -3.179  1.00  0.00      LA0  N
ATOM    529  H   ALA A  60      48.535  25.231  -3.043  1.00  0.00      LA0  H
ATOM    530  CA  ALA A  60      47.353  23.723  -2.078  1.00  0.00      LA0  C
ATOM    531  CB  ALA A  60      48.318  23.371  -0.948  1.00  0.00      LA0  C
ATOM    532  C   ALA A  60      46.264  24.649  -1.583  1.00  0.00      LA0  C
ATOM    533  O   ALA A  60      46.473  25.824  -1.291  1.00  0.00      LA0  O
ATOM    534  N   GLU A  61      45.064  24.080  -1.553  1.00  0.00      LA0  N
ATOM    535  H   GLU A  61      44.960  23.105  -1.756  1.00  0.00      LA0  H
ATOM    536  CA  GLU A  61      43.891  24.898  -1.283  1.00  0.00      LA0  C
ATOM    537  CB  GLU A  61      43.006  24.914  -2.525  1.00  0.00      LA0  C
ATOM    538  CG  GLU A  61      43.748  25.731  -3.585  1.00  0.00      LA0  C
ATOM    539  CD  GLU A  61      43.404  25.355  -5.008  1.00  0.00      LA0  C
ATOM    540  OE1 GLU A  61      43.848  26.064  -5.906  1.00  0.00      LA0  O
ATOM    541  OE2 GLU A  61      42.727  24.357  -5.247  1.00  0.00      LA0  O
ATOM    542  C   GLU A  61      43.186  24.409  -0.047  1.00  0.00      LA0  C
ATOM    543  O   GLU A  61      43.047  23.217   0.191  1.00  0.00      LA0  O
ATOM    544  N   SER A  62      42.807  25.388   0.776  1.00  0.00      LA0  N
ATOM    545  H   SER A  62      42.821  26.349   0.511  1.00  0.00      LA0  H
ATOM    546  CA  SER A  62      42.593  25.041   2.175  1.00  0.00      LA0  C
ATOM    547  CB  SER A  62      43.956  24.892   2.842  1.00  0.00      LA0  C
ATOM    548  OG  SER A  62      44.736  26.072   2.567  1.00  0.00      LA0  O
ATOM    549  HG  SER A  62      45.217  26.251   3.374  1.00  0.00      LA0  H
ATOM    550  C   SER A  62      41.790  26.112   2.876  1.00  0.00      LA0  C
ATOM    551  O   SER A  62      41.614  27.212   2.360  1.00  0.00      LA0  O
ATOM    552  N   VAL A  63      41.349  25.763   4.088  1.00  0.00      LA0  N
ATOM    553  H   VAL A  63      41.471  24.819   4.410  1.00  0.00      LA0  H
ATOM    554  CA  VAL A  63      40.543  26.735   4.824  1.00  0.00      LA0  C
ATOM    555  CB  VAL A  63      39.864  26.071   6.026  1.00  0.00      LA0  C
ATOM    556  CG1 VAL A  63      38.808  25.074   5.558  1.00  0.00      LA0  C
ATOM    557  CG2 VAL A  63      40.873  25.420   6.973  1.00  0.00      LA0  C
ATOM    558  C   VAL A  63      41.210  28.046   5.233  1.00  0.00      LA0  C
ATOM    559  O   VAL A  63      40.573  29.090   5.250  1.00  0.00      LA0  O
ATOM    560  N   LYS A  64      42.507  27.989   5.593  1.00  0.00      LA0  N
ATOM    561  H   LYS A  64      43.081  27.172   5.520  1.00  0.00      LA0  H
ATOM    562  CA  LYS A  64      42.933  29.236   6.223  1.00  0.00      LA0  C
ATOM    563  CB  LYS A  64      43.299  29.023   7.697  1.00  0.00      LA0  C
ATOM    564  CG  LYS A  64      42.972  30.256   8.553  1.00  0.00      LA0  C
ATOM    565  CD  LYS A  64      44.046  31.349   8.558  1.00  0.00      LA0  C
ATOM    566  CE  LYS A  64      43.515  32.730   8.950  1.00  0.00      LA0  C
ATOM    567  NZ  LYS A  64      42.680  33.278   7.870  1.00  0.00      LA0  N
ATOM    568  HZ1 LYS A  64      42.528  34.304   8.002  1.00  0.00      LA0  H
ATOM    569  HZ2 LYS A  64      43.178  33.168   6.958  1.00  0.00      LA0  H
ATOM    570  HZ3 LYS A  64      41.766  32.798   7.817  1.00  0.00      LA0  H
ATOM    571  C   LYS A  64      43.928  30.104   5.483  1.00  0.00      LA0  C
ATOM    572  O   LYS A  64      43.684  31.288   5.277  1.00  0.00      LA0  O
ATOM    573  N   ALA A  65      45.054  29.480   5.120  1.00  0.00      LA0  N
ATOM    574  H   ALA A  65      45.208  28.506   5.304  1.00  0.00      LA0  H
ATOM    575  CA  ALA A  65      46.117  30.262   4.492  1.00  0.00      LA0  C
ATOM    576  CB  ALA A  65      47.147  30.705   5.537  1.00  0.00      LA0  C
ATOM    577  C   ALA A  65      46.768  29.436   3.402  1.00  0.00      LA0  C
ATOM    578  O   ALA A  65      46.240  28.380   3.047  1.00  0.00      LA0  O
ATOM    579  N   ALA A  66      47.894  29.941   2.875  1.00  0.00      LA0  N
ATOM    580  H   ALA A  66      48.254  30.843   3.131  1.00  0.00      LA0  H
ATOM    581  CA  ALA A  66      48.532  29.207   1.791  1.00  0.00      LA0  C
ATOM    582  CB  ALA A  66      47.963  29.625   0.437  1.00  0.00      LA0  C
ATOM    583  C   ALA A  66      50.029  29.377   1.698  1.00  0.00      LA0  C
ATOM    584  O   ALA A  66      50.569  30.465   1.839  1.00  0.00      LA0  O
ATOM    585  N   SER A  67      50.648  28.239   1.377  1.00  0.00      LA0  N
ATOM    586  H   SER A  67      50.165  27.367   1.428  1.00  0.00      LA0  H
ATOM    587  CA  SER A  67      51.700  28.317   0.372  1.00  0.00      LA0  C
ATOM    588  CB  SER A  67      53.013  27.686   0.858  1.00  0.00      LA0  C
ATOM    589  OG  SER A  67      54.082  28.056  -0.022  1.00  0.00      LA0  O
ATOM    590  HG  SER A  67      54.798  27.432   0.122  1.00  0.00      LA0  H
ATOM    591  C   SER A  67      51.135  27.556  -0.809  1.00  0.00      LA0  C
ATOM    592  O   SER A  67      50.137  26.850  -0.659  1.00  0.00      LA0  O
ATOM    593  N   ASP A  68      51.777  27.724  -1.963  1.00  0.00      LA0  N
ATOM    594  H   ASP A  68      52.594  28.298  -2.012  1.00  0.00      LA0  H
ATOM    595  CA  ASP A  68      51.386  26.852  -3.065  1.00  0.00      LA0  C
ATOM    596  CB  ASP A  68      51.656  27.495  -4.433  1.00  0.00      LA0  C
ATOM    597  CG  ASP A  68      51.171  28.928  -4.552  1.00  0.00      LA0  C
ATOM    598  OD1 ASP A  68      50.185  29.179  -5.234  1.00  0.00      LA0  O
ATOM    599  OD2 ASP A  68      51.845  29.833  -4.070  1.00  0.00      LA0  O
ATOM    600  C   ASP A  68      52.142  25.539  -2.931  1.00  0.00      LA0  C
ATOM    601  O   ASP A  68      52.716  25.244  -1.890  1.00  0.00      LA0  O
ATOM    602  N   ILE A  69      52.134  24.761  -4.016  1.00  0.00      LA0  N
ATOM    603  H   ILE A  69      51.647  25.023  -4.849  1.00  0.00      LA0  H
ATOM    604  CA  ILE A  69      53.038  23.619  -4.073  1.00  0.00      LA0  C
ATOM    605  CB  ILE A  69      52.260  22.321  -4.312  1.00  0.00      LA0  C
ATOM    606  CG2 ILE A  69      53.178  21.095  -4.378  1.00  0.00      LA0  C
ATOM    607  CG1 ILE A  69      51.151  22.166  -3.272  1.00  0.00      LA0  C
ATOM    608  CD1 ILE A  69      50.083  21.158  -3.686  1.00  0.00      LA0  C
ATOM    609  C   ILE A  69      54.020  23.873  -5.193  1.00  0.00      LA0  C
ATOM    610  O   ILE A  69      53.687  23.826  -6.377  1.00  0.00      LA0  O
ATOM    611  N   TYR A  70      55.238  24.200  -4.764  1.00  0.00      LA0  N
ATOM    612  H   TYR A  70      55.535  24.095  -3.810  1.00  0.00      LA0  H
ATOM    613  CA  TYR A  70      56.213  24.474  -5.804  1.00  0.00      LA0  C
ATOM    614  CB  TYR A  70      57.190  25.572  -5.345  1.00  0.00      LA0  C
ATOM    615  CG  TYR A  70      56.485  26.912  -5.197  1.00  0.00      LA0  C
ATOM    616  CD1 TYR A  70      56.718  27.917  -6.159  1.00  0.00      LA0  C
ATOM    617  CE1 TYR A  70      56.019  29.136  -6.075  1.00  0.00      LA0  C
ATOM    618  CD2 TYR A  70      55.612  27.136  -4.109  1.00  0.00      LA0  C
ATOM    619  CE2 TYR A  70      54.917  28.353  -4.023  1.00  0.00      LA0  C
ATOM    620  CZ  TYR A  70      55.090  29.324  -5.031  1.00  0.00      LA0  C
ATOM    621  OH  TYR A  70      54.311  30.473  -4.995  1.00  0.00      LA0  O
ATOM    622  HH  TYR A  70      53.663  30.347  -4.299  1.00  0.00      LA0  H
ATOM    623  C   TYR A  70      56.885  23.182  -6.233  1.00  0.00      LA0  C
ATOM    624  O   TYR A  70      56.562  22.098  -5.759  1.00  0.00      LA0  O
ATOM    625  N   ALA A  71      57.817  23.327  -7.178  1.00  0.00      LA0  N
ATOM    626  H   ALA A  71      57.955  24.214  -7.619  1.00  0.00      LA0  H
ATOM    627  CA  ALA A  71      58.592  22.144  -7.515  1.00  0.00      LA0  C
ATOM    628  CB  ALA A  71      58.658  21.955  -9.028  1.00  0.00      LA0  C
ATOM    629  C   ALA A  71      59.993  22.237  -6.951  1.00  0.00      LA0  C
ATOM    630  O   ALA A  71      60.778  23.100  -7.324  1.00  0.00      LA0  O
ATOM    631  N   PRO A  72      60.285  21.312  -6.007  1.00  0.00      LA0  N
ATOM    632  CD  PRO A  72      59.383  20.298  -5.471  1.00  0.00      LA0  C
ATOM    633  CA  PRO A  72      61.603  21.304  -5.362  1.00  0.00      LA0  C
ATOM    634  CB  PRO A  72      61.481  20.150  -4.361  1.00  0.00      LA0  C
ATOM    635  CG  PRO A  72      59.987  19.964  -4.116  1.00  0.00      LA0  C
ATOM    636  C   PRO A  72      62.775  21.127  -6.320  1.00  0.00      LA0  C
ATOM    637  O   PRO A  72      63.801  21.788  -6.230  1.00  0.00      LA0  O
ATOM    638  N   VAL A  73      62.570  20.166  -7.230  1.00  0.00      LA0  N
ATOM    639  H   VAL A  73      61.673  19.737  -7.317  1.00  0.00      LA0  H
ATOM    640  CA  VAL A  73      63.555  19.923  -8.280  1.00  0.00      LA0  C
ATOM    641  CB  VAL A  73      64.144  18.510  -8.165  1.00  0.00      LA0  C
ATOM    642  CG1 VAL A  73      65.065  18.396  -6.953  1.00  0.00      LA0  C
ATOM    643  CG2 VAL A  73      63.058  17.431  -8.146  1.00  0.00      LA0  C
ATOM    644  C   VAL A  73      62.857  20.109  -9.608  1.00  0.00      LA0  C
ATOM    645  O   VAL A  73      61.635  20.221  -9.639  1.00  0.00      LA0  O
ATOM    646  N   SER A  74      63.650  20.140 -10.680  1.00  0.00      LA0  N
ATOM    647  H   SER A  74      64.631  19.924 -10.641  1.00  0.00      LA0  H
ATOM    648  CA  SER A  74      62.958  20.193 -11.960  1.00  0.00      LA0  C
ATOM    649  CB  SER A  74      63.781  20.990 -12.976  1.00  0.00      LA0  C
ATOM    650  OG  SER A  74      64.435  22.087 -12.321  1.00  0.00      LA0  O
ATOM    651  HG  SER A  74      65.226  21.689 -11.946  1.00  0.00      LA0  H
ATOM    652  C   SER A  74      62.647  18.793 -12.453  1.00  0.00      LA0  C
ATOM    653  O   SER A  74      63.026  17.804 -11.833  1.00  0.00      LA0  O
ATOM    654  N   GLY A  75      61.945  18.732 -13.586  1.00  0.00      LA0  N
ATOM    655  H   GLY A  75      61.546  19.549 -14.005  1.00  0.00      LA0  H
ATOM    656  CA  GLY A  75      61.797  17.405 -14.159  1.00  0.00      LA0  C
ATOM    657  C   GLY A  75      60.370  17.036 -14.483  1.00  0.00      LA0  C
ATOM    658  O   GLY A  75      59.465  17.863 -14.517  1.00  0.00      LA0  O
ATOM    659  N   GLU A  76      60.246  15.739 -14.768  1.00  0.00      LA0  N
ATOM    660  H   GLU A  76      60.998  15.138 -14.492  1.00  0.00      LA0  H
ATOM    661  CA  GLU A  76      59.035  15.180 -15.357  1.00  0.00      LA0  C
ATOM    662  CB  GLU A  76      59.508  14.114 -16.345  1.00  0.00      LA0  C
ATOM    663  CG  GLU A  76      58.486  13.364 -17.202  1.00  0.00      LA0  C
ATOM    664  CD  GLU A  76      59.254  12.319 -17.994  1.00  0.00      LA0  C
ATOM    665  OE1 GLU A  76      60.058  12.678 -18.852  1.00  0.00      LA0  O
ATOM    666  OE2 GLU A  76      59.136  11.130 -17.705  1.00  0.00      LA0  O
ATOM    667  C   GLU A  76      58.132  14.605 -14.284  1.00  0.00      LA0  C
ATOM    668  O   GLU A  76      58.573  13.877 -13.401  1.00  0.00      LA0  O
ATOM    669  N   ILE A  77      56.847  14.955 -14.370  1.00  0.00      LA0  N
ATOM    670  H   ILE A  77      56.539  15.528 -15.131  1.00  0.00      LA0  H
ATOM    671  CA  ILE A  77      55.937  14.372 -13.385  1.00  0.00      LA0  C
ATOM    672  CB  ILE A  77      54.646  15.193 -13.245  1.00  0.00      LA0  C
ATOM    673  CG2 ILE A  77      53.857  14.734 -12.014  1.00  0.00      LA0  C
ATOM    674  CG1 ILE A  77      54.887  16.708 -13.257  1.00  0.00      LA0  C
ATOM    675  CD1 ILE A  77      55.745  17.225 -12.103  1.00  0.00      LA0  C
ATOM    676  C   ILE A  77      55.601  12.944 -13.767  1.00  0.00      LA0  C
ATOM    677  O   ILE A  77      55.128  12.686 -14.864  1.00  0.00      LA0  O
ATOM    678  N   VAL A  78      55.882  12.024 -12.839  1.00  0.00      LA0  N
ATOM    679  H   VAL A  78      56.265  12.303 -11.959  1.00  0.00      LA0  H
ATOM    680  CA  VAL A  78      55.619  10.635 -13.208  1.00  0.00      LA0  C
ATOM    681  CB  VAL A  78      56.889   9.778 -13.107  1.00  0.00      LA0  C
ATOM    682  CG1 VAL A  78      57.885  10.182 -14.194  1.00  0.00      LA0  C
ATOM    683  CG2 VAL A  78      57.510   9.804 -11.708  1.00  0.00      LA0  C
ATOM    684  C   VAL A  78      54.445   9.965 -12.513  1.00  0.00      LA0  C
ATOM    685  O   VAL A  78      53.912   8.972 -12.988  1.00  0.00      LA0  O
ATOM    686  N   ALA A  79      54.050  10.541 -11.367  1.00  0.00      LA0  N
ATOM    687  H   ALA A  79      54.504  11.353 -10.996  1.00  0.00      LA0  H
ATOM    688  CA  ALA A  79      52.906   9.947 -10.674  1.00  0.00      LA0  C
ATOM    689  CB  ALA A  79      53.351   8.815  -9.743  1.00  0.00      LA0  C
ATOM    690  C   ALA A  79      52.213  10.995  -9.842  1.00  0.00      LA0  C
ATOM    691  O   ALA A  79      52.844  11.964  -9.443  1.00  0.00      LA0  O
ATOM    692  N   VAL A  80      50.915  10.774  -9.599  1.00  0.00      LA0  N
ATOM    693  H   VAL A  80      50.451   9.943  -9.906  1.00  0.00      LA0  H
ATOM    694  CA  VAL A  80      50.157  11.728  -8.788  1.00  0.00      LA0  C
ATOM    695  CB  VAL A  80      49.284  12.638  -9.670  1.00  0.00      LA0  C
ATOM    696  CG1 VAL A  80      50.132  13.639 -10.455  1.00  0.00      LA0  C
ATOM    697  CG2 VAL A  80      48.347  11.838 -10.581  1.00  0.00      LA0  C
ATOM    698  C   VAL A  80      49.300  10.987  -7.779  1.00  0.00      LA0  C
ATOM    699  O   VAL A  80      49.095   9.788  -7.909  1.00  0.00      LA0  O
ATOM    700  N   ASN A  81      48.821  11.737  -6.779  1.00  0.00      LA0  N
ATOM    701  H   ASN A  81      49.084  12.701  -6.708  1.00  0.00      LA0  H
ATOM    702  CA  ASN A  81      47.920  11.124  -5.801  1.00  0.00      LA0  C
ATOM    703  CB  ASN A  81      48.258  11.639  -4.400  1.00  0.00      LA0  C
ATOM    704  CG  ASN A  81      47.454  10.949  -3.307  1.00  0.00      LA0  C
ATOM    705  OD1 ASN A  81      46.472  10.249  -3.522  1.00  0.00      LA0  O
ATOM    706  ND2 ASN A  81      47.936  11.190  -2.090  1.00  0.00      LA0  N
ATOM    707 HD21 ASN A  81      48.706  11.821  -1.986  1.00  0.00      LA0  H
ATOM    708 HD22 ASN A  81      47.565  10.795  -1.248  1.00  0.00      LA0  H
ATOM    709  C   ASN A  81      46.455  11.360  -6.119  1.00  0.00      LA0  C
ATOM    710  O   ASN A  81      45.854  12.340  -5.697  1.00  0.00      LA0  O
ATOM    711  N   ASP A  82      45.909  10.408  -6.879  1.00  0.00      LA0  N
ATOM    712  H   ASP A  82      46.416   9.582  -7.143  1.00  0.00      LA0  H
ATOM    713  CA  ASP A  82      44.474  10.450  -7.165  1.00  0.00      LA0  C
ATOM    714  CB  ASP A  82      44.151   9.505  -8.336  1.00  0.00      LA0  C
ATOM    715  CG  ASP A  82      44.361   8.044  -7.954  1.00  0.00      LA0  C
ATOM    716  OD1 ASP A  82      43.425   7.266  -8.101  1.00  0.00      LA0  O
ATOM    717  OD2 ASP A  82      45.436   7.702  -7.461  1.00  0.00      LA0  O
ATOM    718  C   ASP A  82      43.603  10.157  -5.946  1.00  0.00      LA0  C
ATOM    719  O   ASP A  82      42.590  10.805  -5.685  1.00  0.00      LA0  O
ATOM    720  N   ALA A  83      44.085   9.160  -5.182  1.00  0.00      LA0  N
ATOM    721  H   ALA A  83      44.820   8.631  -5.615  1.00  0.00      LA0  H
ATOM    722  CA  ALA A  83      43.388   8.654  -3.998  1.00  0.00      LA0  C
ATOM    723  CB  ALA A  83      44.310   7.741  -3.188  1.00  0.00      LA0  C
ATOM    724  C   ALA A  83      42.784   9.689  -3.062  1.00  0.00      LA0  C
ATOM    725  O   ALA A  83      41.705   9.497  -2.513  1.00  0.00      LA0  O
ATOM    726  N   LEU A  84      43.508  10.819  -2.933  1.00  0.00      LA0  N
ATOM    727  H   LEU A  84      44.416  10.829  -3.360  1.00  0.00      LA0  H
ATOM    728  CA  LEU A  84      43.000  11.951  -2.144  1.00  0.00      LA0  C
ATOM    729  CB  LEU A  84      43.770  13.234  -2.469  1.00  0.00      LA0  C
ATOM    730  CG  LEU A  84      45.217  13.247  -1.981  1.00  0.00      LA0  C
ATOM    731  CD1 LEU A  84      45.969  14.486  -2.470  1.00  0.00      LA0  C
ATOM    732  CD2 LEU A  84      45.314  13.077  -0.465  1.00  0.00      LA0  C
ATOM    733  C   LEU A  84      41.510  12.249  -2.263  1.00  0.00      LA0  C
ATOM    734  O   LEU A  84      40.824  12.496  -1.281  1.00  0.00      LA0  O
ATOM    735  N   SER A  85      41.048  12.214  -3.523  1.00  0.00      LA0  N
ATOM    736  H   SER A  85      41.689  11.963  -4.251  1.00  0.00      LA0  H
ATOM    737  CA  SER A  85      39.692  12.643  -3.877  1.00  0.00      LA0  C
ATOM    738  CB  SER A  85      39.342  12.080  -5.254  1.00  0.00      LA0  C
ATOM    739  OG  SER A  85      40.389  12.402  -6.180  1.00  0.00      LA0  O
ATOM    740  HG  SER A  85      41.041  11.705  -6.127  1.00  0.00      LA0  H
ATOM    741  C   SER A  85      38.540  12.427  -2.895  1.00  0.00      LA0  C
ATOM    742  O   SER A  85      37.755  13.334  -2.648  1.00  0.00      LA0  O
ATOM    743  N   ASP A  86      38.456  11.196  -2.360  1.00  0.00      LA0  N
ATOM    744  H   ASP A  86      39.196  10.535  -2.484  1.00  0.00      LA0  H
ATOM    745  CA  ASP A  86      37.286  10.912  -1.518  1.00  0.00      LA0  C
ATOM    746  CB  ASP A  86      37.076   9.394  -1.413  1.00  0.00      LA0  C
ATOM    747  CG  ASP A  86      35.617   9.033  -1.160  1.00  0.00      LA0  C
ATOM    748  OD1 ASP A  86      34.745   9.475  -1.909  1.00  0.00      LA0  O
ATOM    749  OD2 ASP A  86      35.346   8.271  -0.233  1.00  0.00      LA0  O
ATOM    750  C   ASP A  86      37.324  11.587  -0.148  1.00  0.00      LA0  C
ATOM    751  O   ASP A  86      36.323  12.028   0.410  1.00  0.00      LA0  O
ATOM    752  N   SER A  87      38.562  11.679   0.364  1.00  0.00      LA0  N
ATOM    753  H   SER A  87      39.346  11.332  -0.150  1.00  0.00      LA0  H
ATOM    754  CA  SER A  87      38.792  12.397   1.619  1.00  0.00      LA0  C
ATOM    755  CB  SER A  87      38.548  11.480   2.827  1.00  0.00      LA0  C
ATOM    756  OG  SER A  87      37.266  10.838   2.726  1.00  0.00      LA0  O
ATOM    757  HG  SER A  87      36.723  11.397   2.172  1.00  0.00      LA0  H
ATOM    758  C   SER A  87      40.194  13.003   1.659  1.00  0.00      LA0  C
ATOM    759  O   SER A  87      41.166  12.411   2.117  1.00  0.00      LA0  O
ATOM    760  N   PRO A  88      40.293  14.233   1.103  1.00  0.00      LA0  N
ATOM    761  CD  PRO A  88      39.226  15.061   0.554  1.00  0.00      LA0  C
ATOM    762  CA  PRO A  88      41.625  14.812   0.910  1.00  0.00      LA0  C
ATOM    763  CB  PRO A  88      41.369  15.891  -0.144  1.00  0.00      LA0  C
ATOM    764  CG  PRO A  88      39.937  16.340   0.121  1.00  0.00      LA0  C
ATOM    765  C   PRO A  88      42.320  15.328   2.160  1.00  0.00      LA0  C
ATOM    766  O   PRO A  88      43.484  15.713   2.106  1.00  0.00      LA0  O
ATOM    767  N   GLU A  89      41.610  15.308   3.304  1.00  0.00      LA0  N
ATOM    768  H   GLU A  89      40.704  14.889   3.404  1.00  0.00      LA0  H
ATOM    769  CA  GLU A  89      42.335  15.736   4.499  1.00  0.00      LA0  C
ATOM    770  CB  GLU A  89      41.408  16.213   5.629  1.00  0.00      LA0  C
ATOM    771  CG  GLU A  89      40.723  15.133   6.475  1.00  0.00      LA0  C
ATOM    772  CD  GLU A  89      39.619  14.450   5.699  1.00  0.00      LA0  C
ATOM    773  OE1 GLU A  89      39.911  13.580   4.891  1.00  0.00      LA0  O
ATOM    774  OE2 GLU A  89      38.460  14.773   5.928  1.00  0.00      LA0  O
ATOM    775  C   GLU A  89      43.396  14.764   4.998  1.00  0.00      LA0  C
ATOM    776  O   GLU A  89      44.113  15.041   5.951  1.00  0.00      LA0  O
ATOM    777  N   LEU A  90      43.553  13.660   4.239  1.00  0.00      LA0  N
ATOM    778  H   LEU A  90      42.779  13.356   3.680  1.00  0.00      LA0  H
ATOM    779  CA  LEU A  90      44.802  12.888   4.302  1.00  0.00      LA0  C
ATOM    780  CB  LEU A  90      44.867  11.868   3.166  1.00  0.00      LA0  C
ATOM    781  CG  LEU A  90      43.785  10.789   3.240  1.00  0.00      LA0  C
ATOM    782  CD1 LEU A  90      43.751   9.943   1.966  1.00  0.00      LA0  C
ATOM    783  CD2 LEU A  90      43.914   9.933   4.501  1.00  0.00      LA0  C
ATOM    784  C   LEU A  90      46.085  13.717   4.306  1.00  0.00      LA0  C
ATOM    785  O   LEU A  90      47.068  13.425   4.975  1.00  0.00      LA0  O
ATOM    786  N   VAL A  91      46.025  14.825   3.543  1.00  0.00      LA0  N
ATOM    787  H   VAL A  91      45.196  15.025   3.016  1.00  0.00      LA0  H
ATOM    788  CA  VAL A  91      47.178  15.731   3.582  1.00  0.00      LA0  C
ATOM    789  CB  VAL A  91      47.031  16.859   2.546  1.00  0.00      LA0  C
ATOM    790  CG1 VAL A  91      48.331  17.652   2.398  1.00  0.00      LA0  C
ATOM    791  CG2 VAL A  91      46.591  16.324   1.182  1.00  0.00      LA0  C
ATOM    792  C   VAL A  91      47.474  16.294   4.971  1.00  0.00      LA0  C
ATOM    793  O   VAL A  91      48.612  16.477   5.379  1.00  0.00      LA0  O
ATOM    794  N   ASN A  92      46.372  16.547   5.685  1.00  0.00      LA0  N
ATOM    795  H   ASN A  92      45.471  16.293   5.337  1.00  0.00      LA0  H
ATOM    796  CA  ASN A  92      46.517  17.039   7.052  1.00  0.00      LA0  C
ATOM    797  CB  ASN A  92      45.308  17.862   7.513  1.00  0.00      LA0  C
ATOM    798  CG  ASN A  92      44.998  18.991   6.552  1.00  0.00      LA0  C
ATOM    799  OD1 ASN A  92      44.076  18.904   5.753  1.00  0.00      LA0  O
ATOM    800  ND2 ASN A  92      45.777  20.070   6.672  1.00  0.00      LA0  N
ATOM    801 HD21 ASN A  92      46.556  20.076   7.305  1.00  0.00      LA0  H
ATOM    802 HD22 ASN A  92      45.607  20.894   6.129  1.00  0.00      LA0  H
ATOM    803  C   ASN A  92      46.788  15.961   8.086  1.00  0.00      LA0  C
ATOM    804  O   ASN A  92      47.316  16.239   9.156  1.00  0.00      LA0  O
ATOM    805  N   SER A  93      46.403  14.719   7.745  1.00  0.00      LA0  N
ATOM    806  H   SER A  93      45.936  14.498   6.887  1.00  0.00      LA0  H
ATOM    807  CA  SER A  93      46.735  13.646   8.680  1.00  0.00      LA0  C
ATOM    808  CB  SER A  93      45.793  12.453   8.494  1.00  0.00      LA0  C
ATOM    809  OG  SER A  93      45.546  12.224   7.104  1.00  0.00      LA0  O
ATOM    810  HG  SER A  93      46.203  11.597   6.784  1.00  0.00      LA0  H
ATOM    811  C   SER A  93      48.188  13.222   8.619  1.00  0.00      LA0  C
ATOM    812  O   SER A  93      48.918  13.266   9.602  1.00  0.00      LA0  O
ATOM    813  N   GLU A  94      48.587  12.820   7.407  1.00  0.00      LA0  N
ATOM    814  H   GLU A  94      47.949  12.694   6.639  1.00  0.00      LA0  H
ATOM    815  CA  GLU A  94      49.995  12.495   7.236  1.00  0.00      LA0  C
ATOM    816  CB  GLU A  94      50.320  11.010   7.485  1.00  0.00      LA0  C
ATOM    817  CG  GLU A  94      49.140  10.049   7.687  1.00  0.00      LA0  C
ATOM    818  CD  GLU A  94      48.469   9.745   6.366  1.00  0.00      LA0  C
ATOM    819  OE1 GLU A  94      48.842   8.751   5.751  1.00  0.00      LA0  O
ATOM    820  OE2 GLU A  94      47.579  10.489   5.961  1.00  0.00      LA0  O
ATOM    821  C   GLU A  94      50.560  12.981   5.919  1.00  0.00      LA0  C
ATOM    822  O   GLU A  94      50.606  12.295   4.902  1.00  0.00      LA0  O
ATOM    823  N   PRO A  95      51.080  14.227   5.985  1.00  0.00      LA0  N
ATOM    824  CD  PRO A  95      51.191  15.065   7.177  1.00  0.00      LA0  C
ATOM    825  CA  PRO A  95      51.632  14.868   4.783  1.00  0.00      LA0  C
ATOM    826  CB  PRO A  95      51.963  16.267   5.297  1.00  0.00      LA0  C
ATOM    827  CG  PRO A  95      52.247  16.084   6.784  1.00  0.00      LA0  C
ATOM    828  C   PRO A  95      52.849  14.154   4.211  1.00  0.00      LA0  C
ATOM    829  O   PRO A  95      53.223  14.312   3.057  1.00  0.00      LA0  O
ATOM    830  N   TYR A  96      53.467  13.348   5.088  1.00  0.00      LA0  N
ATOM    831  H   TYR A  96      53.117  13.275   6.020  1.00  0.00      LA0  H
ATOM    832  CA  TYR A  96      54.631  12.584   4.657  1.00  0.00      LA0  C
ATOM    833  CB  TYR A  96      55.599  12.439   5.836  1.00  0.00      LA0  C
ATOM    834  CG  TYR A  96      55.963  13.804   6.381  1.00  0.00      LA0  C
ATOM    835  CD1 TYR A  96      56.710  14.679   5.570  1.00  0.00      LA0  C
ATOM    836  CE1 TYR A  96      57.073  15.939   6.070  1.00  0.00      LA0  C
ATOM    837  CD2 TYR A  96      55.553  14.167   7.681  1.00  0.00      LA0  C
ATOM    838  CE2 TYR A  96      55.922  15.427   8.184  1.00  0.00      LA0  C
ATOM    839  CZ  TYR A  96      56.692  16.289   7.377  1.00  0.00      LA0  C
ATOM    840  OH  TYR A  96      57.099  17.513   7.869  1.00  0.00      LA0  O
ATOM    841  HH  TYR A  96      57.334  17.393   8.791  1.00  0.00      LA0  H
ATOM    842  C   TYR A  96      54.314  11.236   4.025  1.00  0.00      LA0  C
ATOM    843  O   TYR A  96      55.201  10.530   3.542  1.00  0.00      LA0  O
ATOM    844  N   ALA A  97      53.013  10.907   4.077  1.00  0.00      LA0  N
ATOM    845  H   ALA A  97      52.325  11.538   4.435  1.00  0.00      LA0  H
ATOM    846  CA  ALA A  97      52.552   9.624   3.562  1.00  0.00      LA0  C
ATOM    847  CB  ALA A  97      52.345   8.628   4.709  1.00  0.00      LA0  C
ATOM    848  C   ALA A  97      51.296   9.775   2.713  1.00  0.00      LA0  C
ATOM    849  O   ALA A  97      51.391  10.000   1.514  1.00  0.00      LA0  O
ATOM    850  N   GLY A  98      50.118   9.661   3.352  1.00  0.00      LA0  N
ATOM    851  H   GLY A  98      50.018   9.553   4.346  1.00  0.00      LA0  H
ATOM    852  CA  GLY A  98      48.874   9.684   2.580  1.00  0.00      LA0  C
ATOM    853  C   GLY A  98      48.653  10.965   1.803  1.00  0.00      LA0  C
ATOM    854  O   GLY A  98      48.167  10.975   0.678  1.00  0.00      LA0  O
ATOM    855  N   GLY A  99      49.088  12.057   2.439  1.00  0.00      LA0  N
ATOM    856  H   GLY A  99      49.427  11.968   3.378  1.00  0.00      LA0  H
ATOM    857  CA  GLY A  99      49.050  13.330   1.730  1.00  0.00      LA0  C
ATOM    858  C   GLY A  99      50.245  13.652   0.846  1.00  0.00      LA0  C
ATOM    859  O   GLY A  99      50.628  14.806   0.692  1.00  0.00      LA0  O
ATOM    860  N   TRP A 100      50.814  12.594   0.243  1.00  0.00      LA0  N
ATOM    861  H   TRP A 100      50.491  11.662   0.413  1.00  0.00      LA0  H
ATOM    862  CA  TRP A 100      51.771  12.895  -0.818  1.00  0.00      LA0  C
ATOM    863  CB  TRP A 100      52.634  11.669  -1.166  1.00  0.00      LA0  C
ATOM    864  CG  TRP A 100      51.892  10.642  -2.000  1.00  0.00      LA0  C
ATOM    865  CD2 TRP A 100      52.047  10.378  -3.412  1.00  0.00      LA0  C
ATOM    866  CE2 TRP A 100      51.134   9.323  -3.752  1.00  0.00      LA0  C
ATOM    867  CE3 TRP A 100      52.872  10.939  -4.409  1.00  0.00      LA0  C
ATOM    868  CD1 TRP A 100      50.905   9.742  -1.568  1.00  0.00      LA0  C
ATOM    869  NE1 TRP A 100      50.456   8.967  -2.591  1.00  0.00      LA0  N
ATOM    870  HE1 TRP A 100      49.759   8.280  -2.520  1.00  0.00      LA0  H
ATOM    871  CZ2 TRP A 100      51.069   8.850  -5.080  1.00  0.00      LA0  C
ATOM    872  CZ3 TRP A 100      52.796  10.457  -5.733  1.00  0.00      LA0  C
ATOM    873  CH2 TRP A 100      51.901   9.419  -6.067  1.00  0.00      LA0  C
ATOM    874  C   TRP A 100      51.070  13.474  -2.035  1.00  0.00      LA0  C
ATOM    875  O   TRP A 100      49.870  13.305  -2.208  1.00  0.00      LA0  O
ATOM    876  N   ILE A 101      51.851  14.177  -2.854  1.00  0.00      LA0  N
ATOM    877  H   ILE A 101      52.834  14.249  -2.685  1.00  0.00      LA0  H
ATOM    878  CA  ILE A 101      51.199  14.853  -3.971  1.00  0.00      LA0  C
ATOM    879  CB  ILE A 101      51.494  16.359  -3.903  1.00  0.00      LA0  C
ATOM    880  CG2 ILE A 101      50.822  17.148  -5.033  1.00  0.00      LA0  C
ATOM    881  CG1 ILE A 101      51.099  16.893  -2.523  1.00  0.00      LA0  C
ATOM    882  CD1 ILE A 101      51.693  18.261  -2.212  1.00  0.00      LA0  C
ATOM    883  C   ILE A 101      51.576  14.247  -5.310  1.00  0.00      LA0  C
ATOM    884  O   ILE A 101      50.745  13.716  -6.039  1.00  0.00      LA0  O
ATOM    885  N   PHE A 102      52.882  14.338  -5.599  1.00  0.00      LA0  N
ATOM    886  H   PHE A 102      53.548  14.725  -4.957  1.00  0.00      LA0  H
ATOM    887  CA  PHE A 102      53.320  13.813  -6.887  1.00  0.00      LA0  C
ATOM    888  CB  PHE A 102      53.141  14.844  -8.018  1.00  0.00      LA0  C
ATOM    889  CG  PHE A 102      54.044  16.054  -7.901  1.00  0.00      LA0  C
ATOM    890  CD1 PHE A 102      53.647  17.152  -7.107  1.00  0.00      LA0  C
ATOM    891  CD2 PHE A 102      55.260  16.079  -8.618  1.00  0.00      LA0  C
ATOM    892  CE1 PHE A 102      54.455  18.303  -7.056  1.00  0.00      LA0  C
ATOM    893  CE2 PHE A 102      56.072  17.229  -8.568  1.00  0.00      LA0  C
ATOM    894  CZ  PHE A 102      55.654  18.335  -7.799  1.00  0.00      LA0  C
ATOM    895  C   PHE A 102      54.734  13.293  -6.818  1.00  0.00      LA0  C
ATOM    896  O   PHE A 102      55.538  13.772  -6.035  1.00  0.00      LA0  O
ATOM    897  N   LYS A 103      55.012  12.292  -7.652  1.00  0.00      LA0  N
ATOM    898  H   LYS A 103      54.320  12.001  -8.309  1.00  0.00      LA0  H
ATOM    899  CA  LYS A 103      56.410  11.907  -7.790  1.00  0.00      LA0  C
ATOM    900  CB  LYS A 103      56.551  10.396  -7.931  1.00  0.00      LA0  C
ATOM    901  CG  LYS A 103      56.449   9.642  -6.610  1.00  0.00      LA0  C
ATOM    902  CD  LYS A 103      56.497   8.132  -6.832  1.00  0.00      LA0  C
ATOM    903  CE  LYS A 103      56.557   7.330  -5.532  1.00  0.00      LA0  C
ATOM    904  NZ  LYS A 103      57.870   7.488  -4.899  1.00  0.00      LA0  N
ATOM    905  HZ1 LYS A 103      57.884   6.933  -4.017  1.00  0.00      LA0  H
ATOM    906  HZ2 LYS A 103      58.627   7.084  -5.499  1.00  0.00      LA0  H
ATOM    907  HZ3 LYS A 103      58.077   8.474  -4.645  1.00  0.00      LA0  H
ATOM    908  C   LYS A 103      56.997  12.580  -9.003  1.00  0.00      LA0  C
ATOM    909  O   LYS A 103      56.416  12.565 -10.083  1.00  0.00      LA0  O
ATOM    910  N   ILE A 104      58.167  13.171  -8.772  1.00  0.00      LA0  N
ATOM    911  H   ILE A 104      58.568  13.159  -7.856  1.00  0.00      LA0  H
ATOM    912  CA  ILE A 104      58.869  13.778  -9.889  1.00  0.00      LA0  C
ATOM    913  CB  ILE A 104      59.051  15.288  -9.637  1.00  0.00      LA0  C
ATOM    914  CG2 ILE A 104      59.855  15.569  -8.366  1.00  0.00      LA0  C
ATOM    915  CG1 ILE A 104      59.596  16.028 -10.862  1.00  0.00      LA0  C
ATOM    916  CD1 ILE A 104      59.599  17.546 -10.679  1.00  0.00      LA0  C
ATOM    917  C   ILE A 104      60.171  13.055 -10.191  1.00  0.00      LA0  C
ATOM    918  O   ILE A 104      61.008  12.773  -9.339  1.00  0.00      LA0  O
ATOM    919  N   LYS A 105      60.290  12.744 -11.477  1.00  0.00      LA0  N
ATOM    920  H   LYS A 105      59.553  13.014 -12.096  1.00  0.00      LA0  H
ATOM    921  CA  LYS A 105      61.576  12.348 -12.027  1.00  0.00      LA0  C
ATOM    922  CB  LYS A 105      61.273  11.634 -13.339  1.00  0.00      LA0  C
ATOM    923  CG  LYS A 105      62.405  11.309 -14.311  1.00  0.00      LA0  C
ATOM    924  CD  LYS A 105      61.712  10.970 -15.626  1.00  0.00      LA0  C
ATOM    925  CE  LYS A 105      62.586  10.793 -16.862  1.00  0.00      LA0  C
ATOM    926  NZ  LYS A 105      61.692  10.850 -18.024  1.00  0.00      LA0  N
ATOM    927  HZ1 LYS A 105      62.063  10.435 -18.893  1.00  0.00      LA0  H
ATOM    928  HZ2 LYS A 105      60.751  10.448 -17.811  1.00  0.00      LA0  H
ATOM    929  HZ3 LYS A 105      61.423  11.839 -18.223  1.00  0.00      LA0  H
ATOM    930  C   LYS A 105      62.399  13.605 -12.229  1.00  0.00      LA0  C
ATOM    931  O   LYS A 105      62.159  14.377 -13.149  1.00  0.00      LA0  O
ATOM    932  N   ALA A 106      63.345  13.782 -11.296  1.00  0.00      LA0  N
ATOM    933  H   ALA A 106      63.463  13.104 -10.574  1.00  0.00      LA0  H
ATOM    934  CA  ALA A 106      64.191  14.972 -11.367  1.00  0.00      LA0  C
ATOM    935  CB  ALA A 106      65.161  15.013 -10.186  1.00  0.00      LA0  C
ATOM    936  C   ALA A 106      65.003  15.042 -12.644  1.00  0.00      LA0  C
ATOM    937  O   ALA A 106      65.207  14.039 -13.322  1.00  0.00      LA0  O
ATOM    938  N   SER A 107      65.472  16.260 -12.924  1.00  0.00      LA0  N
ATOM    939  H   SER A 107      65.239  17.044 -12.341  1.00  0.00      LA0  H
ATOM    940  CA  SER A 107      66.418  16.412 -14.026  1.00  0.00      LA0  C
ATOM    941  CB  SER A 107      66.649  17.892 -14.332  1.00  0.00      LA0  C
ATOM    942  OG  SER A 107      65.576  18.672 -13.794  1.00  0.00      LA0  O
ATOM    943  HG  SER A 107      65.866  18.921 -12.907  1.00  0.00      LA0  H
ATOM    944  C   SER A 107      67.747  15.733 -13.751  1.00  0.00      LA0  C
ATOM    945  O   SER A 107      68.302  15.024 -14.582  1.00  0.00      LA0  O
ATOM    946  N   ASP A 108      68.208  15.982 -12.517  1.00  0.00      LA0  N
ATOM    947  H   ASP A 108      67.717  16.599 -11.892  1.00  0.00      LA0  H
ATOM    948  CA  ASP A 108      69.455  15.373 -12.068  1.00  0.00      LA0  C
ATOM    949  CB  ASP A 108      70.638  16.293 -12.435  1.00  0.00      LA0  C
ATOM    950  CG  ASP A 108      72.029  15.710 -12.178  1.00  0.00      LA0  C
ATOM    951  OD1 ASP A 108      72.175  14.692 -11.508  1.00  0.00      LA0  O
ATOM    952  OD2 ASP A 108      73.000  16.320 -12.612  1.00  0.00      LA0  O
ATOM    953  C   ASP A 108      69.347  15.158 -10.574  1.00  0.00      LA0  C
ATOM    954  O   ASP A 108      68.735  15.938  -9.853  1.00  0.00      LA0  O
ATOM    955  N   GLU A 109      69.973  14.067 -10.121  1.00  0.00      LA0  N
ATOM    956  H   GLU A 109      70.560  13.603 -10.787  1.00  0.00      LA0  H
ATOM    957  CA  GLU A 109      70.101  13.846  -8.681  1.00  0.00      LA0  C
ATOM    958  CB  GLU A 109      70.901  12.563  -8.434  1.00  0.00      LA0  C
ATOM    959  CG  GLU A 109      70.386  11.322  -9.182  1.00  0.00      LA0  C
ATOM    960  CD  GLU A 109      69.249  10.646  -8.439  1.00  0.00      LA0  C
ATOM    961  OE1 GLU A 109      69.502   9.691  -7.714  1.00  0.00      LA0  O
ATOM    962  OE2 GLU A 109      68.093  11.035  -8.588  1.00  0.00      LA0  O
ATOM    963  C   GLU A 109      70.754  15.026  -7.964  1.00  0.00      LA0  C
ATOM    964  O   GLU A 109      70.424  15.374  -6.835  1.00  0.00      LA0  O
ATOM    965  N   SER A 110      71.689  15.668  -8.692  1.00  0.00      LA0  N
ATOM    966  H   SER A 110      71.894  15.371  -9.629  1.00  0.00      LA0  H
ATOM    967  CA  SER A 110      72.388  16.813  -8.110  1.00  0.00      LA0  C
ATOM    968  CB  SER A 110      73.485  17.303  -9.060  1.00  0.00      LA0  C
ATOM    969  OG  SER A 110      72.901  17.876 -10.231  1.00  0.00      LA0  O
ATOM    970  HG  SER A 110      73.025  17.249 -10.950  1.00  0.00      LA0  H
ATOM    971  C   SER A 110      71.506  17.970  -7.650  1.00  0.00      LA0  C
ATOM    972  O   SER A 110      71.842  18.712  -6.731  1.00  0.00      LA0  O
ATOM    973  N   GLU A 111      70.324  18.069  -8.294  1.00  0.00      LA0  N
ATOM    974  H   GLU A 111      70.103  17.436  -9.040  1.00  0.00      LA0  H
ATOM    975  CA  GLU A 111      69.386  19.131  -7.920  1.00  0.00      LA0  C
ATOM    976  CB  GLU A 111      68.113  19.084  -8.766  1.00  0.00      LA0  C
ATOM    977  CG  GLU A 111      68.306  19.281 -10.271  1.00  0.00      LA0  C
ATOM    978  CD  GLU A 111      66.949  19.302 -10.953  1.00  0.00      LA0  C
ATOM    979  OE1 GLU A 111      66.294  18.270 -11.034  1.00  0.00      LA0  O
ATOM    980  OE2 GLU A 111      66.534  20.352 -11.428  1.00  0.00      LA0  O
ATOM    981  C   GLU A 111      69.012  19.183  -6.442  1.00  0.00      LA0  C
ATOM    982  O   GLU A 111      68.616  20.219  -5.915  1.00  0.00      LA0  O
ATOM    983  N   LEU A 112      69.200  18.030  -5.771  1.00  0.00      LA0  N
ATOM    984  H   LEU A 112      69.508  17.217  -6.270  1.00  0.00      LA0  H
ATOM    985  CA  LEU A 112      69.016  17.980  -4.318  1.00  0.00      LA0  C
ATOM    986  CB  LEU A 112      69.373  16.598  -3.773  1.00  0.00      LA0  C
ATOM    987  CG  LEU A 112      68.451  15.482  -4.263  1.00  0.00      LA0  C
ATOM    988  CD1 LEU A 112      68.940  14.110  -3.799  1.00  0.00      LA0  C
ATOM    989  CD2 LEU A 112      66.996  15.733  -3.871  1.00  0.00      LA0  C
ATOM    990  C   LEU A 112      69.740  19.039  -3.497  1.00  0.00      LA0  C
ATOM    991  O   LEU A 112      69.287  19.431  -2.423  1.00  0.00      LA0  O
ATOM    992  N   GLU A 113      70.874  19.519  -4.029  1.00  0.00      LA0  N
ATOM    993  H   GLU A 113      71.245  19.195  -4.902  1.00  0.00      LA0  H
ATOM    994  CA  GLU A 113      71.545  20.524  -3.206  1.00  0.00      LA0  C
ATOM    995  CB  GLU A 113      73.065  20.331  -3.193  1.00  0.00      LA0  C
ATOM    996  CG  GLU A 113      73.465  18.933  -2.686  1.00  0.00      LA0  C
ATOM    997  CD  GLU A 113      72.667  18.561  -1.442  1.00  0.00      LA0  C
ATOM    998  OE1 GLU A 113      72.819  19.190  -0.398  1.00  0.00      LA0  O
ATOM    999  OE2 GLU A 113      71.821  17.676  -1.526  1.00  0.00      LA0  O
ATOM   1000  C   GLU A 113      71.103  21.962  -3.384  1.00  0.00      LA0  C
ATOM   1001  O   GLU A 113      71.638  22.899  -2.808  1.00  0.00      LA0  O
ATOM   1002  N   SER A 114      70.014  22.084  -4.148  1.00  0.00      LA0  N
ATOM   1003  H   SER A 114      69.683  21.330  -4.713  1.00  0.00      LA0  H
ATOM   1004  CA  SER A 114      69.237  23.316  -4.047  1.00  0.00      LA0  C
ATOM   1005  CB  SER A 114      68.401  23.491  -5.316  1.00  0.00      LA0  C
ATOM   1006  OG  SER A 114      69.100  22.934  -6.436  1.00  0.00      LA0  O
ATOM   1007  HG  SER A 114      68.795  22.033  -6.516  1.00  0.00      LA0  H
ATOM   1008  C   SER A 114      68.328  23.358  -2.820  1.00  0.00      LA0  C
ATOM   1009  O   SER A 114      67.662  24.347  -2.531  1.00  0.00      LA0  O
ATOM   1010  N   LEU A 115      68.286  22.203  -2.134  1.00  0.00      LA0  N
ATOM   1011  H   LEU A 115      68.907  21.443  -2.318  1.00  0.00      LA0  H
ATOM   1012  CA  LEU A 115      67.236  22.016  -1.143  1.00  0.00      LA0  C
ATOM   1013  CB  LEU A 115      66.351  20.849  -1.567  1.00  0.00      LA0  C
ATOM   1014  CG  LEU A 115      65.734  21.018  -2.951  1.00  0.00      LA0  C
ATOM   1015  CD1 LEU A 115      65.122  19.707  -3.423  1.00  0.00      LA0  C
ATOM   1016  CD2 LEU A 115      64.749  22.186  -3.013  1.00  0.00      LA0  C
ATOM   1017  C   LEU A 115      67.764  21.773   0.252  1.00  0.00      LA0  C
ATOM   1018  O   LEU A 115      68.847  21.226   0.459  1.00  0.00      LA0  O
ATOM   1019  N   LEU A 116      66.920  22.205   1.198  1.00  0.00      LA0  N
ATOM   1020  H   LEU A 116      66.001  22.477   0.908  1.00  0.00      LA0  H
ATOM   1021  CA  LEU A 116      67.225  22.076   2.622  1.00  0.00      LA0  C
ATOM   1022  CB  LEU A 116      66.154  22.769   3.478  1.00  0.00      LA0  C
ATOM   1023  CG  LEU A 116      66.145  24.304   3.537  1.00  0.00      LA0  C
ATOM   1024  CD1 LEU A 116      65.755  24.981   2.223  1.00  0.00      LA0  C
ATOM   1025  CD2 LEU A 116      65.244  24.792   4.673  1.00  0.00      LA0  C
ATOM   1026  C   LEU A 116      67.282  20.620   3.031  1.00  0.00      LA0  C
ATOM   1027  O   LEU A 116      66.611  19.776   2.451  1.00  0.00      LA0  O
ATOM   1028  N   ASP A 117      68.105  20.364   4.042  1.00  0.00      LA0  N
ATOM   1029  H   ASP A 117      68.674  21.054   4.495  1.00  0.00      LA0  H
ATOM   1030  CA  ASP A 117      68.058  19.046   4.662  1.00  0.00      LA0  C
ATOM   1031  CB  ASP A 117      69.476  18.649   5.097  1.00  0.00      LA0  C
ATOM   1032  CG  ASP A 117      69.971  19.601   6.171  1.00  0.00      LA0  C
ATOM   1033  OD1 ASP A 117      69.912  19.240   7.337  1.00  0.00      LA0  O
ATOM   1034  OD2 ASP A 117      70.355  20.719   5.848  1.00  0.00      LA0  O
ATOM   1035  C   ASP A 117      67.081  19.056   5.830  1.00  0.00      LA0  C
ATOM   1036  O   ASP A 117      66.415  20.057   6.088  1.00  0.00      LA0  O
ATOM   1037  N   ALA A 118      67.044  17.915   6.540  1.00  0.00      LA0  N
ATOM   1038  H   ALA A 118      67.604  17.141   6.253  1.00  0.00      LA0  H
ATOM   1039  CA  ALA A 118      66.216  17.846   7.744  1.00  0.00      LA0  C
ATOM   1040  CB  ALA A 118      66.339  16.474   8.405  1.00  0.00      LA0  C
ATOM   1041  C   ALA A 118      66.526  18.927   8.765  1.00  0.00      LA0  C
ATOM   1042  O   ALA A 118      65.678  19.740   9.111  1.00  0.00      LA0  O
ATOM   1043  N   THR A 119      67.796  18.934   9.189  1.00  0.00      LA0  N
ATOM   1044  H   THR A 119      68.480  18.306   8.818  1.00  0.00      LA0  H
ATOM   1045  CA  THR A 119      68.220  19.918  10.184  1.00  0.00      LA0  C
ATOM   1046  CB  THR A 119      69.686  19.698  10.573  1.00  0.00      LA0  C
ATOM   1047  OG1 THR A 119      70.203  18.483  10.004  1.00  0.00      LA0  O
ATOM   1048  HG1 THR A 119      70.368  18.686   9.083  1.00  0.00      LA0  H
ATOM   1049  CG2 THR A 119      69.866  19.723  12.091  1.00  0.00      LA0  C
ATOM   1050  C   THR A 119      67.994  21.365   9.772  1.00  0.00      LA0  C
ATOM   1051  O   THR A 119      67.583  22.218  10.551  1.00  0.00      LA0  O
ATOM   1052  N   ALA A 120      68.230  21.617   8.473  1.00  0.00      LA0  N
ATOM   1053  H   ALA A 120      68.659  20.925   7.881  1.00  0.00      LA0  H
ATOM   1054  CA  ALA A 120      67.886  22.957   7.997  1.00  0.00      LA0  C
ATOM   1055  CB  ALA A 120      68.357  23.173   6.562  1.00  0.00      LA0  C
ATOM   1056  C   ALA A 120      66.405  23.300   8.094  1.00  0.00      LA0  C
ATOM   1057  O   ALA A 120      66.019  24.417   8.418  1.00  0.00      LA0  O
ATOM   1058  N   TYR A 121      65.573  22.280   7.838  1.00  0.00      LA0  N
ATOM   1059  H   TYR A 121      65.921  21.369   7.601  1.00  0.00      LA0  H
ATOM   1060  CA  TYR A 121      64.147  22.531   8.043  1.00  0.00      LA0  C
ATOM   1061  CB  TYR A 121      63.298  21.459   7.363  1.00  0.00      LA0  C
ATOM   1062  CG  TYR A 121      62.004  22.056   6.855  1.00  0.00      LA0  C
ATOM   1063  CD1 TYR A 121      62.041  22.889   5.719  1.00  0.00      LA0  C
ATOM   1064  CE1 TYR A 121      60.840  23.398   5.202  1.00  0.00      LA0  C
ATOM   1065  CD2 TYR A 121      60.795  21.753   7.515  1.00  0.00      LA0  C
ATOM   1066  CE2 TYR A 121      59.593  22.271   7.003  1.00  0.00      LA0  C
ATOM   1067  CZ  TYR A 121      59.630  23.074   5.844  1.00  0.00      LA0  C
ATOM   1068  OH  TYR A 121      58.450  23.554   5.309  1.00  0.00      LA0  O
ATOM   1069  HH  TYR A 121      57.716  23.054   5.659  1.00  0.00      LA0  H
ATOM   1070  C   TYR A 121      63.745  22.715   9.498  1.00  0.00      LA0  C
ATOM   1071  O   TYR A 121      62.856  23.491   9.823  1.00  0.00      LA0  O
ATOM   1072  N   GLU A 122      64.479  22.009  10.372  1.00  0.00      LA0  N
ATOM   1073  H   GLU A 122      65.142  21.330  10.052  1.00  0.00      LA0  H
ATOM   1074  CA  GLU A 122      64.307  22.267  11.802  1.00  0.00      LA0  C
ATOM   1075  CB  GLU A 122      65.112  21.281  12.645  1.00  0.00      LA0  C
ATOM   1076  CG  GLU A 122      64.670  19.834  12.430  1.00  0.00      LA0  C
ATOM   1077  CD  GLU A 122      65.500  18.917  13.302  1.00  0.00      LA0  C
ATOM   1078  OE1 GLU A 122      66.604  18.561  12.895  1.00  0.00      LA0  O
ATOM   1079  OE2 GLU A 122      65.035  18.556  14.382  1.00  0.00      LA0  O
ATOM   1080  C   GLU A 122      64.644  23.695  12.190  1.00  0.00      LA0  C
ATOM   1081  O   GLU A 122      63.933  24.347  12.939  1.00  0.00      LA0  O
ATOM   1082  N   ALA A 123      65.732  24.192  11.576  1.00  0.00      LA0  N
ATOM   1083  H   ALA A 123      66.311  23.577  11.039  1.00  0.00      LA0  H
ATOM   1084  CA  ALA A 123      66.035  25.615  11.738  1.00  0.00      LA0  C
ATOM   1085  CB  ALA A 123      67.318  25.988  10.992  1.00  0.00      LA0  C
ATOM   1086  C   ALA A 123      64.903  26.527  11.284  1.00  0.00      LA0  C
ATOM   1087  O   ALA A 123      64.528  27.473  11.957  1.00  0.00      LA0  O
ATOM   1088  N   LEU A 124      64.321  26.146  10.136  1.00  0.00      LA0  N
ATOM   1089  H   LEU A 124      64.714  25.388   9.616  1.00  0.00      LA0  H
ATOM   1090  CA  LEU A 124      63.147  26.878   9.648  1.00  0.00      LA0  C
ATOM   1091  CB  LEU A 124      62.815  26.397   8.231  1.00  0.00      LA0  C
ATOM   1092  CG  LEU A 124      62.087  27.418   7.353  1.00  0.00      LA0  C
ATOM   1093  CD1 LEU A 124      62.944  28.654   7.079  1.00  0.00      LA0  C
ATOM   1094  CD2 LEU A 124      61.600  26.789   6.050  1.00  0.00      LA0  C
ATOM   1095  C   LEU A 124      61.913  26.844  10.558  1.00  0.00      LA0  C
ATOM   1096  O   LEU A 124      60.956  27.595  10.407  1.00  0.00      LA0  O
ATOM   1097  N   LEU A 125      61.960  25.933  11.542  1.00  0.00      LA0  N
ATOM   1098  H   LEU A 125      62.738  25.316  11.652  1.00  0.00      LA0  H
ATOM   1099  CA  LEU A 125      60.888  25.976  12.533  1.00  0.00      LA0  C
ATOM   1100  CB  LEU A 125      60.735  24.642  13.264  1.00  0.00      LA0  C
ATOM   1101  CG  LEU A 125      60.435  23.467  12.329  1.00  0.00      LA0  C
ATOM   1102  CD1 LEU A 125      60.382  22.153  13.107  1.00  0.00      LA0  C
ATOM   1103  CD2 LEU A 125      59.175  23.683  11.486  1.00  0.00      LA0  C
ATOM   1104  C   LEU A 125      60.981  27.129  13.518  1.00  0.00      LA0  C
ATOM   1105  O   LEU A 125      59.980  27.553  14.079  1.00  0.00      LA0  O
ATOM   1106  N   GLU A 126      62.206  27.666  13.657  1.00  0.00      LA0  N
ATOM   1107  H   GLU A 126      63.011  27.274  13.211  1.00  0.00      LA0  H
ATOM   1108  CA  GLU A 126      62.319  28.939  14.376  1.00  0.00      LA0  C
ATOM   1109  CB  GLU A 126      63.790  29.340  14.545  1.00  0.00      LA0  C
ATOM   1110  CG  GLU A 126      64.674  28.331  15.295  1.00  0.00      LA0  C
ATOM   1111  CD  GLU A 126      64.408  28.357  16.791  1.00  0.00      LA0  C
ATOM   1112  OE1 GLU A 126      63.682  27.492  17.280  1.00  0.00      LA0  O
ATOM   1113  OE2 GLU A 126      64.958  29.224  17.471  1.00  0.00      LA0  O
ATOM   1114  C   GLU A 126      61.545  30.044  13.666  1.00  0.00      LA0  C
ATOM   1115  O   GLU A 126      60.796  30.814  14.256  1.00  0.00      LA0  O
ATOM   1116  N   ASP A 127      61.707  30.033  12.331  1.00  0.00      LA0  N
ATOM   1117  H   ASP A 127      62.461  29.534  11.896  1.00  0.00      LA0  H
ATOM   1118  CA  ASP A 127      60.895  30.919  11.492  1.00  0.00      LA0  C
ATOM   1119  CB  ASP A 127      61.334  30.853  10.024  1.00  0.00      LA0  C
ATOM   1120  CG  ASP A 127      62.809  31.179   9.871  1.00  0.00      LA0  C
ATOM   1121  OD1 ASP A 127      63.130  32.310   9.507  1.00  0.00      LA0  O
ATOM   1122  OD2 ASP A 127      63.632  30.295  10.103  1.00  0.00      LA0  O
ATOM   1123  C   ASP A 127      59.393  30.679  11.588  1.00  0.00      LA0  C
ATOM   1124  O   ASP A 127      58.588  31.601  11.538  1.00  0.00      LA0  O
ATOM   1125  N   GLU A 128      59.035  29.389  11.759  1.00  0.00      LA0  N
ATOM   1126  H   GLU A 128      59.748  28.691  11.686  1.00  0.00      LA0  H
ATOM   1127  CA  GLU A 128      57.628  29.070  12.048  1.00  0.00      LA0  C
ATOM   1128  CB  GLU A 128      57.395  27.552  12.180  1.00  0.00      LA0  C
ATOM   1129  CG  GLU A 128      55.906  27.171  12.228  1.00  0.00      LA0  C
ATOM   1130  CD  GLU A 128      55.687  25.688  12.489  1.00  0.00      LA0  C
ATOM   1131  OE1 GLU A 128      55.609  24.906  11.546  1.00  0.00      LA0  O
ATOM   1132  OE2 GLU A 128      55.459  25.304  13.632  1.00  0.00      LA0  O
ATOM   1133  C   GLU A 128      57.064  29.795  13.267  1.00  0.00      LA0  C
ATOM   1134  O   GLU A 128      55.943  30.297  13.263  1.00  0.00      LA0  O
END
