# Supplementary material for: Large scale analyses of genotype-phenotype relationships of glycine decarboxylase mutations and neurological disease severity
Source: PLoS Comput Biol. 2020 May 18;16(5):e1007871. doi: 10.1371/journal.pcbi.1007871 (PMC7259800; doi:10.1371/journal.pcbi.1007871)
Supplement: S1 Appendix — (ZIP) [file pcbi.1007871.s011.zip › S1_Appendix/cluspro.TH.ecoli/model.002.02.pdb]

HEADER rec.pdb
REMARK original generated coordinate pdb file
ATOM      1  N   GLN A   4      22.318  45.643  17.313  1.00  0.00      RA0  N
ATOM      2  H   GLN A   4      21.353  45.821  17.137  1.00  0.00      RA0  H
ATOM      3  CA  GLN A   4      23.356  46.702  17.078  1.00  0.00      RA0  C
ATOM      4  CB  GLN A   4      22.868  48.052  17.604  1.00  0.00      RA0  C
ATOM      5  CG  GLN A   4      23.786  49.206  17.203  1.00  0.00      RA0  C
ATOM      6  CD  GLN A   4      23.186  50.515  17.667  1.00  0.00      RA0  C
ATOM      7  OE1 GLN A   4      22.881  50.710  18.836  1.00  0.00      RA0  O
ATOM      8  NE2 GLN A   4      23.024  51.407  16.674  1.00  0.00      RA0  N
ATOM      9 HE21 GLN A   4      23.287  51.193  15.734  1.00  0.00      RA0  H
ATOM     10 HE22 GLN A   4      22.634  52.309  16.862  1.00  0.00      RA0  H
ATOM     11  C   GLN A   4      24.669  46.292  17.706  1.00  0.00      RA0  C
ATOM     12  O   GLN A   4      24.709  45.892  18.876  1.00  0.00      RA0  O
ATOM     13  N   THR A   5      25.745  46.374  16.923  1.00  0.00      RA0  N
ATOM     14  H   THR A   5      25.673  46.794  16.023  1.00  0.00      RA0  H
ATOM     15  CA  THR A   5      27.040  45.928  17.398  1.00  0.00      RA0  C
ATOM     16  CB  THR A   5      27.993  45.734  16.193  1.00  0.00      RA0  C
ATOM     17  OG1 THR A   5      29.302  45.344  16.626  1.00  0.00      RA0  O
ATOM     18  HG1 THR A   5      29.762  44.996  15.851  1.00  0.00      RA0  H
ATOM     19  CG2 THR A   5      28.080  46.973  15.300  1.00  0.00      RA0  C
ATOM     20  C   THR A   5      27.567  46.895  18.439  1.00  0.00      RA0  C
ATOM     21  O   THR A   5      27.394  48.098  18.287  1.00  0.00      RA0  O
ATOM     22  N   PRO A   6      28.258  46.395  19.466  1.00  0.00      RA0  N
ATOM     23  CD  PRO A   6      28.411  44.983  19.788  1.00  0.00      RA0  C
ATOM     24  CA  PRO A   6      28.957  47.285  20.399  1.00  0.00      RA0  C
ATOM     25  CB  PRO A   6      29.665  46.299  21.334  1.00  0.00      RA0  C
ATOM     26  CG  PRO A   6      28.859  45.006  21.240  1.00  0.00      RA0  C
ATOM     27  C   PRO A   6      29.941  48.233  19.721  1.00  0.00      RA0  C
ATOM     28  O   PRO A   6      30.283  49.284  20.285  1.00  0.00      RA0  O
ATOM     29  N   LEU A   7      30.378  47.879  18.514  1.00  0.00      RA0  N
ATOM     30  H   LEU A   7      30.058  47.036  18.075  1.00  0.00      RA0  H
ATOM     31  CA  LEU A   7      31.322  48.712  17.757  1.00  0.00      RA0  C
ATOM     32  CB  LEU A   7      32.175  47.819  16.861  1.00  0.00      RA0  C
ATOM     33  CG  LEU A   7      33.075  46.901  17.676  1.00  0.00      RA0  C
ATOM     34  CD1 LEU A   7      33.839  45.903  16.810  1.00  0.00      RA0  C
ATOM     35  CD2 LEU A   7      34.019  47.729  18.536  1.00  0.00      RA0  C
ATOM     36  C   LEU A   7      30.719  49.845  16.928  1.00  0.00      RA0  C
ATOM     37  O   LEU A   7      31.447  50.554  16.256  1.00  0.00      RA0  O
ATOM     38  N   TYR A   8      29.406  50.055  17.033  1.00  0.00      RA0  N
ATOM     39  H   TYR A   8      28.876  49.477  17.656  1.00  0.00      RA0  H
ATOM     40  CA  TYR A   8      28.697  50.975  16.166  1.00  0.00      RA0  C
ATOM     41  CB  TYR A   8      27.231  51.034  16.581  1.00  0.00      RA0  C
ATOM     42  CG  TYR A   8      26.400  51.547  15.434  1.00  0.00      RA0  C
ATOM     43  CD1 TYR A   8      26.011  52.880  15.385  1.00  0.00      RA0  C
ATOM     44  CE1 TYR A   8      25.226  53.333  14.331  1.00  0.00      RA0  C
ATOM     45  CD2 TYR A   8      26.021  50.669  14.428  1.00  0.00      RA0  C
ATOM     46  CE2 TYR A   8      25.235  51.122  13.379  1.00  0.00      RA0  C
ATOM     47  CZ  TYR A   8      24.833  52.450  13.331  1.00  0.00      RA0  C
ATOM     48  OH  TYR A   8      24.041  52.889  12.291  1.00  0.00      RA0  O
ATOM     49  HH  TYR A   8      23.984  52.212  11.629  1.00  0.00      RA0  H
ATOM     50  C   TYR A   8      29.324  52.367  16.213  1.00  0.00      RA0  C
ATOM     51  O   TYR A   8      29.574  52.947  15.173  1.00  0.00      RA0  O
ATOM     52  N   GLU A   9      29.592  52.896  17.409  1.00  0.00      RA0  N
ATOM     53  H   GLU A   9      29.482  52.343  18.234  1.00  0.00      RA0  H
ATOM     54  CA  GLU A   9      30.170  54.230  17.533  1.00  0.00      RA0  C
ATOM     55  CB  GLU A   9      30.096  54.622  19.014  1.00  0.00      RA0  C
ATOM     56  CG  GLU A   9      30.984  55.774  19.484  1.00  0.00      RA0  C
ATOM     57  CD  GLU A   9      32.333  55.220  19.888  1.00  0.00      RA0  C
ATOM     58  OE1 GLU A   9      32.506  54.002  19.867  1.00  0.00      RA0  O
ATOM     59  OE2 GLU A   9      33.218  56.003  20.218  1.00  0.00      RA0  O
ATOM     60  C   GLU A   9      31.558  54.315  16.916  1.00  0.00      RA0  C
ATOM     61  O   GLU A   9      31.888  55.305  16.257  1.00  0.00      RA0  O
ATOM     62  N   GLN A  10      32.378  53.293  17.147  1.00  0.00      RA0  N
ATOM     63  H   GLN A  10      32.123  52.644  17.863  1.00  0.00      RA0  H
ATOM     64  CA  GLN A  10      33.695  53.234  16.494  1.00  0.00      RA0  C
ATOM     65  CB  GLN A  10      34.521  52.059  17.005  1.00  0.00      RA0  C
ATOM     66  CG  GLN A  10      35.127  52.373  18.367  1.00  0.00      RA0  C
ATOM     67  CD  GLN A  10      35.870  53.689  18.266  1.00  0.00      RA0  C
ATOM     68  OE1 GLN A  10      36.845  53.842  17.526  1.00  0.00      RA0  O
ATOM     69  NE2 GLN A  10      35.361  54.635  19.061  1.00  0.00      RA0  N
ATOM     70 HE21 GLN A  10      34.503  54.471  19.577  1.00  0.00      RA0  H
ATOM     71 HE22 GLN A  10      35.661  55.574  19.212  1.00  0.00      RA0  H
ATOM     72  C   GLN A  10      33.576  53.174  14.974  1.00  0.00      RA0  C
ATOM     73  O   GLN A  10      34.322  53.856  14.263  1.00  0.00      RA0  O
ATOM     74  N   HIS A  11      32.625  52.393  14.458  1.00  0.00      RA0  N
ATOM     75  H   HIS A  11      32.025  51.880  15.072  1.00  0.00      RA0  H
ATOM     76  CA  HIS A  11      32.386  52.402  13.014  1.00  0.00      RA0  C
ATOM     77  CB  HIS A  11      31.223  51.504  12.619  1.00  0.00      RA0  C
ATOM     78  CG  HIS A  11      31.496  50.058  12.926  1.00  0.00      RA0  C
ATOM     79  ND1 HIS A  11      32.632  49.407  12.615  1.00  0.00      RA0  N
ATOM     80  HD1 HIS A  11      33.408  49.745  12.113  1.00  0.00      RA0  H
ATOM     81  CD2 HIS A  11      30.618  49.168  13.545  1.00  0.00      RA0  C
ATOM     82  NE2 HIS A  11      31.239  47.970  13.609  1.00  0.00      RA0  N
ATOM     83  CE1 HIS A  11      32.478  48.116  13.039  1.00  0.00      RA0  C
ATOM     84  C   HIS A  11      32.086  53.799  12.504  1.00  0.00      RA0  C
ATOM     85  O   HIS A  11      32.635  54.214  11.489  1.00  0.00      RA0  O
ATOM     86  N   THR A  12      31.245  54.553  13.210  1.00  0.00      RA0  N
ATOM     87  H   THR A  12      30.754  54.206  14.015  1.00  0.00      RA0  H
ATOM     88  CA  THR A  12      30.918  55.903  12.727  1.00  0.00      RA0  C
ATOM     89  CB  THR A  12      29.741  56.404  13.542  1.00  0.00      RA0  C
ATOM     90  OG1 THR A  12      29.646  55.618  14.730  1.00  0.00      RA0  O
ATOM     91  HG1 THR A  12      30.386  55.858  15.282  1.00  0.00      RA0  H
ATOM     92  CG2 THR A  12      28.437  56.293  12.751  1.00  0.00      RA0  C
ATOM     93  C   THR A  12      32.141  56.811  12.783  1.00  0.00      RA0  C
ATOM     94  O   THR A  12      32.362  57.626  11.882  1.00  0.00      RA0  O
ATOM     95  N   LEU A  13      32.932  56.679  13.840  1.00  0.00      RA0  N
ATOM     96  H   LEU A  13      32.730  55.994  14.544  1.00  0.00      RA0  H
ATOM     97  CA  LEU A  13      34.150  57.471  13.973  1.00  0.00      RA0  C
ATOM     98  CB  LEU A  13      34.779  57.308  15.355  1.00  0.00      RA0  C
ATOM     99  CG  LEU A  13      33.914  57.908  16.462  1.00  0.00      RA0  C
ATOM    100  CD1 LEU A  13      34.630  57.863  17.810  1.00  0.00      RA0  C
ATOM    101  CD2 LEU A  13      33.447  59.324  16.122  1.00  0.00      RA0  C
ATOM    102  C   LEU A  13      35.166  57.137  12.881  1.00  0.00      RA0  C
ATOM    103  O   LEU A  13      35.982  57.983  12.507  1.00  0.00      RA0  O
ATOM    104  N   CYS A  14      35.106  55.903  12.378  1.00  0.00      RA0  N
ATOM    105  H   CYS A  14      34.453  55.248  12.762  1.00  0.00      RA0  H
ATOM    106  CA  CYS A  14      35.954  55.426  11.284  1.00  0.00      RA0  C
ATOM    107  CB  CYS A  14      36.263  53.943  11.490  1.00  0.00      RA0  C
ATOM    108  SG  CYS A  14      37.168  53.620  13.030  1.00  0.00      RA0  S
ATOM    109  C   CYS A  14      35.397  55.732   9.892  1.00  0.00      RA0  C
ATOM    110  O   CYS A  14      35.986  55.323   8.897  1.00  0.00      RA0  O
ATOM    111  N   GLY A  15      34.279  56.453   9.826  1.00  0.00      RA0  N
ATOM    112  H   GLY A  15      33.791  56.709  10.662  1.00  0.00      RA0  H
ATOM    113  CA  GLY A  15      33.716  56.889   8.549  1.00  0.00      RA0  C
ATOM    114  C   GLY A  15      32.884  55.831   7.838  1.00  0.00      RA0  C
ATOM    115  O   GLY A  15      32.760  55.840   6.615  1.00  0.00      RA0  O
ATOM    116  N   ALA A  16      32.291  54.925   8.598  1.00  0.00      RA0  N
ATOM    117  H   ALA A  16      32.392  54.967   9.594  1.00  0.00      RA0  H
ATOM    118  CA  ALA A  16      31.456  53.867   8.003  1.00  0.00      RA0  C
ATOM    119  CB  ALA A  16      30.861  52.977   9.084  1.00  0.00      RA0  C
ATOM    120  C   ALA A  16      30.290  54.405   7.149  1.00  0.00      RA0  C
ATOM    121  O   ALA A  16      29.627  55.384   7.501  1.00  0.00      RA0  O
ATOM    122  N   ARG A  17      30.083  53.784   5.991  1.00  0.00      RA0  N
ATOM    123  H   ARG A  17      30.671  53.013   5.744  1.00  0.00      RA0  H
ATOM    124  CA  ARG A  17      28.847  53.954   5.233  1.00  0.00      RA0  C
ATOM    125  CB  ARG A  17      29.122  54.043   3.729  1.00  0.00      RA0  C
ATOM    126  CG  ARG A  17      29.687  55.372   3.202  1.00  0.00      RA0  C
ATOM    127  CD  ARG A  17      31.102  55.734   3.667  1.00  0.00      RA0  C
ATOM    128  NE  ARG A  17      31.637  56.850   2.889  1.00  0.00      RA0  N
ATOM    129  HE  ARG A  17      31.091  57.100   2.083  1.00  0.00      RA0  H
ATOM    130  CZ  ARG A  17      32.853  57.379   3.226  1.00  0.00      RA0  C
ATOM    131  NH1 ARG A  17      33.467  56.970   4.357  1.00  0.00      RA0  N
ATOM    132 HH11 ARG A  17      34.407  57.215   4.618  1.00  0.00      RA0  H
ATOM    133 HH12 ARG A  17      32.999  56.375   5.028  1.00  0.00      RA0  H
ATOM    134  NH2 ARG A  17      33.430  58.294   2.414  1.00  0.00      RA0  N
ATOM    135 HH21 ARG A  17      34.321  58.708   2.622  1.00  0.00      RA0  H
ATOM    136 HH22 ARG A  17      32.987  58.594   1.564  1.00  0.00      RA0  H
ATOM    137  C   ARG A  17      28.052  52.692   5.551  1.00  0.00      RA0  C
ATOM    138  O   ARG A  17      28.424  51.601   5.152  1.00  0.00      RA0  O
ATOM    139  N   MSE A  18      26.942  52.849   6.263  1.00  0.00      RA0  N
ATOM    140  H   MSE A  18      26.565  53.766   6.385  1.00  0.00      RA0  H
ATOM    141  CA  MSE A  18      26.193  51.711   6.787  1.00  0.00      RA0  C
ATOM    142  CB  MSE A  18      25.446  52.093   8.064  1.00  0.00      RA0  C
ATOM    143  CG  MSE A  18      26.320  52.612   9.202  1.00  0.00      RA0  C
ATOM    144  SE  MSE A  18      27.433  51.367   9.862  1.00  0.00      RA0  S
ATOM    145  CE  MSE A  18      27.929  52.286  11.325  1.00  0.00      RA0  C
ATOM    146  C   MSE A  18      25.153  51.143   5.804  1.00  0.00      RA0  C
ATOM    147  O   MSE A  18      24.553  51.880   5.013  1.00  0.00      RA0  O
ATOM    148  N   VAL A  19      24.946  49.837   5.891  1.00  0.00      RA0  N
ATOM    149  H   VAL A  19      25.460  49.258   6.529  1.00  0.00      RA0  H
ATOM    150  CA  VAL A  19      23.825  49.171   5.232  1.00  0.00      RA0  C
ATOM    151  CB  VAL A  19      24.275  48.433   3.966  1.00  0.00      RA0  C
ATOM    152  CG1 VAL A  19      24.673  49.388   2.839  1.00  0.00      RA0  C
ATOM    153  CG2 VAL A  19      25.376  47.424   4.297  1.00  0.00      RA0  C
ATOM    154  C   VAL A  19      23.218  48.169   6.201  1.00  0.00      RA0  C
ATOM    155  O   VAL A  19      23.788  47.884   7.248  1.00  0.00      RA0  O
ATOM    156  N   ASP A  20      22.059  47.624   5.854  1.00  0.00      RA0  N
ATOM    157  H   ASP A  20      21.676  47.750   4.943  1.00  0.00      RA0  H
ATOM    158  CA  ASP A  20      21.501  46.561   6.663  1.00  0.00      RA0  C
ATOM    159  CB  ASP A  20      20.003  46.350   6.490  1.00  0.00      RA0  C
ATOM    160  CG  ASP A  20      19.704  45.119   7.321  1.00  0.00      RA0  C
ATOM    161  OD1 ASP A  20      19.932  45.185   8.520  1.00  0.00      RA0  O
ATOM    162  OD2 ASP A  20      19.336  44.075   6.784  1.00  0.00      RA0  O
ATOM    163  C   ASP A  20      22.132  45.251   6.279  1.00  0.00      RA0  C
ATOM    164  O   ASP A  20      22.216  44.922   5.097  1.00  0.00      RA0  O
ATOM    165  N   PHE A  21      22.592  44.496   7.272  1.00  0.00      RA0  N
ATOM    166  H   PHE A  21      22.305  44.766   8.190  1.00  0.00      RA0  H
ATOM    167  CA  PHE A  21      23.096  43.151   7.053  1.00  0.00      RA0  C
ATOM    168  CB  PHE A  21      24.583  43.111   7.388  1.00  0.00      RA0  C
ATOM    169  CG  PHE A  21      25.232  41.911   6.749  1.00  0.00      RA0  C
ATOM    170  CD1 PHE A  21      24.976  41.615   5.415  1.00  0.00      RA0  C
ATOM    171  CD2 PHE A  21      26.104  41.118   7.485  1.00  0.00      RA0  C
ATOM    172  CE1 PHE A  21      25.611  40.538   4.809  1.00  0.00      RA0  C
ATOM    173  CE2 PHE A  21      26.738  40.041   6.877  1.00  0.00      RA0  C
ATOM    174  CZ  PHE A  21      26.500  39.757   5.538  1.00  0.00      RA0  C
ATOM    175  C   PHE A  21      22.320  42.193   7.937  1.00  0.00      RA0  C
ATOM    176  O   PHE A  21      22.596  42.069   9.137  1.00  0.00      RA0  O
ATOM    177  N   HIS A  22      21.303  41.559   7.363  1.00  0.00      RA0  N
ATOM    178  H   HIS A  22      20.984  41.945   6.496  1.00  0.00      RA0  H
ATOM    179  CA  HIS A  22      20.471  40.614   8.117  1.00  0.00      RA0  C
ATOM    180  CB  HIS A  22      21.199  39.306   8.447  1.00  0.00      RA0  C
ATOM    181  CG  HIS A  22      22.013  38.792   7.287  1.00  0.00      RA0  C
ATOM    182  ND1 HIS A  22      21.559  38.653   6.028  1.00  0.00      RA0  N
ATOM    183  HD1 HIS A  22      20.663  38.878   5.701  1.00  0.00      RA0  H
ATOM    184  CD2 HIS A  22      23.342  38.366   7.338  1.00  0.00      RA0  C
ATOM    185  NE2 HIS A  22      23.686  37.965   6.092  1.00  0.00      RA0  N
ATOM    186  CE1 HIS A  22      22.591  38.141   5.284  1.00  0.00      RA0  C
ATOM    187  C   HIS A  22      19.960  41.183   9.440  1.00  0.00      RA0  C
ATOM    188  O   HIS A  22      19.955  40.491  10.463  1.00  0.00      RA0  O
ATOM    189  N   GLY A  23      19.505  42.437   9.388  1.00  0.00      RA0  N
ATOM    190  H   GLY A  23      19.615  43.020   8.573  1.00  0.00      RA0  H
ATOM    191  CA  GLY A  23      18.932  43.124  10.542  1.00  0.00      RA0  C
ATOM    192  C   GLY A  23      19.890  43.995  11.343  1.00  0.00      RA0  C
ATOM    193  O   GLY A  23      19.437  44.796  12.172  1.00  0.00      RA0  O
ATOM    194  N   TRP A  24      21.199  43.837  11.104  1.00  0.00      RA0  N
ATOM    195  H   TRP A  24      21.472  43.275  10.322  1.00  0.00      RA0  H
ATOM    196  CA  TRP A  24      22.255  44.642  11.761  1.00  0.00      RA0  C
ATOM    197  CB  TRP A  24      23.522  43.825  12.013  1.00  0.00      RA0  C
ATOM    198  CG  TRP A  24      23.333  42.672  12.966  1.00  0.00      RA0  C
ATOM    199  CD2 TRP A  24      23.849  42.552  14.308  1.00  0.00      RA0  C
ATOM    200  CE2 TRP A  24      23.486  41.276  14.793  1.00  0.00      RA0  C
ATOM    201  CE3 TRP A  24      24.591  43.408  15.112  1.00  0.00      RA0  C
ATOM    202  CD1 TRP A  24      22.680  41.457  12.714  1.00  0.00      RA0  C
ATOM    203  NE1 TRP A  24      22.772  40.632  13.790  1.00  0.00      RA0  N
ATOM    204  HE1 TRP A  24      22.429  39.712  13.825  1.00  0.00      RA0  H
ATOM    205  CZ2 TRP A  24      23.872  40.887  16.070  1.00  0.00      RA0  C
ATOM    206  CZ3 TRP A  24      24.972  43.006  16.387  1.00  0.00      RA0  C
ATOM    207  CH2 TRP A  24      24.615  41.752  16.865  1.00  0.00      RA0  C
ATOM    208  C   TRP A  24      22.688  45.819  10.866  1.00  0.00      RA0  C
ATOM    209  O   TRP A  24      22.888  45.636   9.658  1.00  0.00      RA0  O
ATOM    210  N   MSE A  25      22.893  46.987  11.457  1.00  0.00      RA0  N
ATOM    211  H   MSE A  25      22.788  47.042  12.446  1.00  0.00      RA0  H
ATOM    212  CA  MSE A  25      23.476  48.111  10.726  1.00  0.00      RA0  C
ATOM    213  CB  MSE A  25      22.976  49.440  11.283  1.00  0.00      RA0  C
ATOM    214  CG  MSE A  25      21.483  49.602  11.006  1.00  0.00      RA0  C
ATOM    215  SE  MSE A  25      21.141  49.614   9.240  1.00  0.00      RA0  S
ATOM    216  CE  MSE A  25      19.381  49.248   9.326  1.00  0.00      RA0  C
ATOM    217  C   MSE A  25      24.996  47.992  10.758  1.00  0.00      RA0  C
ATOM    218  O   MSE A  25      25.620  48.212  11.805  1.00  0.00      RA0  O
ATOM    219  N   MSE A  26      25.570  47.665   9.596  1.00  0.00      RA0  N
ATOM    220  H   MSE A  26      25.003  47.595   8.769  1.00  0.00      RA0  H
ATOM    221  CA  MSE A  26      26.991  47.305   9.476  1.00  0.00      RA0  C
ATOM    222  CB  MSE A  26      27.115  45.805   9.183  1.00  0.00      RA0  C
ATOM    223  CG  MSE A  26      26.560  44.890  10.271  1.00  0.00      RA0  C
ATOM    224  SE  MSE A  26      27.443  45.029  11.829  1.00  0.00      RA0  S
ATOM    225  CE  MSE A  26      29.010  44.352  11.261  1.00  0.00      RA0  C
ATOM    226  C   MSE A  26      27.654  48.087   8.358  1.00  0.00      RA0  C
ATOM    227  O   MSE A  26      27.010  48.437   7.362  1.00  0.00      RA0  O
ATOM    228  N   PRO A  27      28.947  48.385   8.499  1.00  0.00      RA0  N
ATOM    229  CD  PRO A  27      29.790  48.116   9.655  1.00  0.00      RA0  C
ATOM    230  CA  PRO A  27      29.642  49.103   7.432  1.00  0.00      RA0  C
ATOM    231  CB  PRO A  27      31.016  49.385   8.040  1.00  0.00      RA0  C
ATOM    232  CG  PRO A  27      30.865  49.182   9.544  1.00  0.00      RA0  C
ATOM    233  C   PRO A  27      29.809  48.337   6.132  1.00  0.00      RA0  C
ATOM    234  O   PRO A  27      30.370  47.255   6.112  1.00  0.00      RA0  O
ATOM    235  N   LEU A  28      29.304  48.907   5.043  1.00  0.00      RA0  N
ATOM    236  H   LEU A  28      28.809  49.771   5.139  1.00  0.00      RA0  H
ATOM    237  CA  LEU A  28      29.578  48.382   3.716  1.00  0.00      RA0  C
ATOM    238  CB  LEU A  28      28.651  49.023   2.686  1.00  0.00      RA0  C
ATOM    239  CG  LEU A  28      28.789  48.391   1.301  1.00  0.00      RA0  C
ATOM    240  CD1 LEU A  28      28.448  46.900   1.324  1.00  0.00      RA0  C
ATOM    241  CD2 LEU A  28      27.980  49.147   0.247  1.00  0.00      RA0  C
ATOM    242  C   LEU A  28      31.047  48.677   3.374  1.00  0.00      RA0  C
ATOM    243  O   LEU A  28      31.740  47.875   2.750  1.00  0.00      RA0  O
ATOM    244  N   HIS A  29      31.473  49.864   3.749  1.00  0.00      RA0  N
ATOM    245  H   HIS A  29      30.890  50.526   4.226  1.00  0.00      RA0  H
ATOM    246  CA  HIS A  29      32.866  50.280   3.592  1.00  0.00      RA0  C
ATOM    247  CB  HIS A  29      33.266  50.531   2.131  1.00  0.00      RA0  C
ATOM    248  CG  HIS A  29      32.293  51.432   1.414  1.00  0.00      RA0  C
ATOM    249  ND1 HIS A  29      31.350  50.980   0.567  1.00  0.00      RA0  N
ATOM    250  HD1 HIS A  29      31.189  50.042   0.316  1.00  0.00      RA0  H
ATOM    251  CD2 HIS A  29      32.211  52.824   1.477  1.00  0.00      RA0  C
ATOM    252  NE2 HIS A  29      31.206  53.211   0.658  1.00  0.00      RA0  N
ATOM    253  CE1 HIS A  29      30.675  52.076   0.097  1.00  0.00      RA0  C
ATOM    254  C   HIS A  29      33.078  51.495   4.461  1.00  0.00      RA0  C
ATOM    255  O   HIS A  29      32.143  52.009   5.054  1.00  0.00      RA0  O
ATOM    256  N   TYR A  30      34.310  51.984   4.483  1.00  0.00      RA0  N
ATOM    257  H   TYR A  30      35.061  51.470   4.045  1.00  0.00      RA0  H
ATOM    258  CA  TYR A  30      34.651  53.153   5.285  1.00  0.00      RA0  C
ATOM    259  CB  TYR A  30      35.694  52.801   6.346  1.00  0.00      RA0  C
ATOM    260  CG  TYR A  30      35.189  51.806   7.363  1.00  0.00      RA0  C
ATOM    261  CD1 TYR A  30      35.235  50.441   7.104  1.00  0.00      RA0  C
ATOM    262  CE1 TYR A  30      34.868  49.536   8.093  1.00  0.00      RA0  C
ATOM    263  CD2 TYR A  30      34.713  52.265   8.584  1.00  0.00      RA0  C
ATOM    264  CE2 TYR A  30      34.352  51.362   9.575  1.00  0.00      RA0  C
ATOM    265  CZ  TYR A  30      34.459  49.998   9.338  1.00  0.00      RA0  C
ATOM    266  OH  TYR A  30      34.166  49.105  10.348  1.00  0.00      RA0  O
ATOM    267  HH  TYR A  30      34.283  48.219  10.020  1.00  0.00      RA0  H
ATOM    268  C   TYR A  30      35.253  54.249   4.414  1.00  0.00      RA0  C
ATOM    269  O   TYR A  30      35.986  55.144   4.908  1.00  0.00      RA0  O
ATOM    270  N   GLY A  31      34.939  54.191   3.122  1.00  0.00      RA0  N
ATOM    271  H   GLY A  31      34.409  53.417   2.780  1.00  0.00      RA0  H
ATOM    272  CA  GLY A  31      35.396  55.192   2.164  1.00  0.00      RA0  C
ATOM    273  C   GLY A  31      35.870  54.611   0.843  1.00  0.00      RA0  C
ATOM    274  O   GLY A  31      35.830  55.287  -0.186  1.00  0.00      RA0  O
ATOM    275  N   SER A  32      36.371  53.386   0.873  1.00  0.00      RA0  N
ATOM    276  H   SER A  32      36.528  52.854   1.710  1.00  0.00      RA0  H
ATOM    277  CA  SER A  32      36.822  52.713  -0.340  1.00  0.00      RA0  C
ATOM    278  CB  SER A  32      38.139  53.318  -0.851  1.00  0.00      RA0  C
ATOM    279  OG  SER A  32      38.384  52.958  -2.220  1.00  0.00      RA0  O
ATOM    280  HG  SER A  32      39.163  53.446  -2.464  1.00  0.00      RA0  H
ATOM    281  C   SER A  32      36.839  51.207  -0.179  1.00  0.00      RA0  C
ATOM    282  O   SER A  32      37.762  50.674   0.427  1.00  0.00      RA0  O
ATOM    283  N   GLN A  33      35.845  50.502  -0.721  1.00  0.00      RA0  N
ATOM    284  H   GLN A  33      35.126  50.977  -1.224  1.00  0.00      RA0  H
ATOM    285  CA  GLN A  33      35.849  49.061  -0.607  1.00  0.00      RA0  C
ATOM    286  CB  GLN A  33      34.511  48.409  -0.956  1.00  0.00      RA0  C
ATOM    287  CG  GLN A  33      34.180  48.291  -2.440  1.00  0.00      RA0  C
ATOM    288  CD  GLN A  33      32.897  47.500  -2.546  1.00  0.00      RA0  C
ATOM    289  OE1 GLN A  33      31.910  47.801  -1.884  1.00  0.00      RA0  O
ATOM    290  NE2 GLN A  33      32.977  46.453  -3.387  1.00  0.00      RA0  N
ATOM    291 HE21 GLN A  33      33.815  46.257  -3.897  1.00  0.00      RA0  H
ATOM    292 HE22 GLN A  33      32.201  45.837  -3.528  1.00  0.00      RA0  H
ATOM    293  C   GLN A  33      37.031  48.413  -1.333  1.00  0.00      RA0  C
ATOM    294  O   GLN A  33      37.523  47.372  -0.893  1.00  0.00      RA0  O
ATOM    295  N   ILE A  34      37.509  49.068  -2.395  1.00  0.00      RA0  N
ATOM    296  H   ILE A  34      37.147  49.973  -2.607  1.00  0.00      RA0  H
ATOM    297  CA  ILE A  34      38.654  48.569  -3.148  1.00  0.00      RA0  C
ATOM    298  CB  ILE A  34      38.803  49.358  -4.449  1.00  0.00      RA0  C
ATOM    299  CG2 ILE A  34      39.994  48.867  -5.270  1.00  0.00      RA0  C
ATOM    300  CG1 ILE A  34      37.503  49.295  -5.254  1.00  0.00      RA0  C
ATOM    301  CD1 ILE A  34      37.154  47.871  -5.692  1.00  0.00      RA0  C
ATOM    302  C   ILE A  34      39.923  48.647  -2.283  1.00  0.00      RA0  C
ATOM    303  O   ILE A  34      40.670  47.668  -2.171  1.00  0.00      RA0  O
ATOM    304  N   ASP A  35      40.147  49.782  -1.638  1.00  0.00      RA0  N
ATOM    305  H   ASP A  35      39.491  50.536  -1.642  1.00  0.00      RA0  H
ATOM    306  CA  ASP A  35      41.325  49.899  -0.740  1.00  0.00      RA0  C
ATOM    307  CB  ASP A  35      41.586  51.356  -0.314  1.00  0.00      RA0  C
ATOM    308  CG  ASP A  35      41.113  51.657   1.099  1.00  0.00      RA0  C
ATOM    309  OD1 ASP A  35      41.733  51.212   2.055  1.00  0.00      RA0  O
ATOM    310  OD2 ASP A  35      40.137  52.376   1.276  1.00  0.00      RA0  O
ATOM    311  C   ASP A  35      41.294  48.934   0.434  1.00  0.00      RA0  C
ATOM    312  O   ASP A  35      42.322  48.467   0.867  1.00  0.00      RA0  O
ATOM    313  N   GLU A  36      40.101  48.658   0.971  1.00  0.00      RA0  N
ATOM    314  H   GLU A  36      39.313  49.180   0.638  1.00  0.00      RA0  H
ATOM    315  CA  GLU A  36      39.930  47.753   2.067  1.00  0.00      RA0  C
ATOM    316  CB  GLU A  36      38.454  47.839   2.492  1.00  0.00      RA0  C
ATOM    317  CG  GLU A  36      38.282  48.958   3.515  1.00  0.00      RA0  C
ATOM    318  CD  GLU A  36      36.951  49.701   3.484  1.00  0.00      RA0  C
ATOM    319  OE1 GLU A  36      35.907  49.065   3.609  1.00  0.00      RA0  O
ATOM    320  OE2 GLU A  36      36.968  50.936   3.397  1.00  0.00      RA0  O
ATOM    321  C   GLU A  36      40.307  46.333   1.615  1.00  0.00      RA0  C
ATOM    322  O   GLU A  36      41.005  45.602   2.312  1.00  0.00      RA0  O
ATOM    323  N   HIS A  37      39.879  45.973   0.420  1.00  0.00      RA0  N
ATOM    324  H   HIS A  37      39.311  46.614  -0.101  1.00  0.00      RA0  H
ATOM    325  CA  HIS A  37      40.215  44.681  -0.162  1.00  0.00      RA0  C
ATOM    326  CB  HIS A  37      39.547  44.557  -1.530  1.00  0.00      RA0  C
ATOM    327  CG  HIS A  37      39.747  43.173  -2.091  1.00  0.00      RA0  C
ATOM    328  ND1 HIS A  37      38.760  42.265  -2.167  1.00  0.00      RA0  N
ATOM    329  HD1 HIS A  37      37.828  42.389  -1.871  1.00  0.00      RA0  H
ATOM    330  CD2 HIS A  37      40.917  42.617  -2.612  1.00  0.00      RA0  C
ATOM    331  NE2 HIS A  37      40.625  41.358  -3.000  1.00  0.00      RA0  N
ATOM    332  CE1 HIS A  37      39.302  41.140  -2.733  1.00  0.00      RA0  C
ATOM    333  C   HIS A  37      41.729  44.562  -0.269  1.00  0.00      RA0  C
ATOM    334  O   HIS A  37      42.311  43.566   0.198  1.00  0.00      RA0  O
ATOM    335  N   HIS A  38      42.358  45.585  -0.838  1.00  0.00      RA0  N
ATOM    336  H   HIS A  38      41.834  46.387  -1.135  1.00  0.00      RA0  H
ATOM    337  CA  HIS A  38      43.808  45.520  -1.079  1.00  0.00      RA0  C
ATOM    338  CB  HIS A  38      44.279  46.652  -1.985  1.00  0.00      RA0  C
ATOM    339  CG  HIS A  38      43.776  46.453  -3.393  1.00  0.00      RA0  C
ATOM    340  ND1 HIS A  38      43.799  45.278  -4.052  1.00  0.00      RA0  N
ATOM    341  HD1 HIS A  38      44.118  44.411  -3.722  1.00  0.00      RA0  H
ATOM    342  CD2 HIS A  38      43.239  47.431  -4.232  1.00  0.00      RA0  C
ATOM    343  NE2 HIS A  38      42.938  46.834  -5.410  1.00  0.00      RA0  N
ATOM    344  CE1 HIS A  38      43.283  45.511  -5.300  1.00  0.00      RA0  C
ATOM    345  C   HIS A  38      44.615  45.560   0.230  1.00  0.00      RA0  C
ATOM    346  O   HIS A  38      45.719  44.999   0.309  1.00  0.00      RA0  O
ATOM    347  N   ALA A  39      44.057  46.171   1.266  1.00  0.00      RA0  N
ATOM    348  H   ALA A  39      43.200  46.677   1.149  1.00  0.00      RA0  H
ATOM    349  CA  ALA A  39      44.681  46.177   2.596  1.00  0.00      RA0  C
ATOM    350  CB  ALA A  39      43.873  47.029   3.577  1.00  0.00      RA0  C
ATOM    351  C   ALA A  39      44.804  44.774   3.160  1.00  0.00      RA0  C
ATOM    352  O   ALA A  39      45.803  44.428   3.774  1.00  0.00      RA0  O
ATOM    353  N   VAL A  40      43.775  43.962   2.980  1.00  0.00      RA0  N
ATOM    354  H   VAL A  40      42.982  44.276   2.452  1.00  0.00      RA0  H
ATOM    355  CA  VAL A  40      43.819  42.610   3.499  1.00  0.00      RA0  C
ATOM    356  CB  VAL A  40      42.426  41.994   3.511  1.00  0.00      RA0  C
ATOM    357  CG1 VAL A  40      42.464  40.539   3.975  1.00  0.00      RA0  C
ATOM    358  CG2 VAL A  40      41.500  42.846   4.379  1.00  0.00      RA0  C
ATOM    359  C   VAL A  40      44.815  41.795   2.686  1.00  0.00      RA0  C
ATOM    360  O   VAL A  40      45.540  40.958   3.235  1.00  0.00      RA0  O
ATOM    361  N   ARG A  41      44.833  42.021   1.384  1.00  0.00      RA0  N
ATOM    362  H   ARG A  41      44.208  42.700   0.995  1.00  0.00      RA0  H
ATOM    363  CA  ARG A  41      45.711  41.256   0.514  1.00  0.00      RA0  C
ATOM    364  CB  ARG A  41      45.376  41.518  -0.955  1.00  0.00      RA0  C
ATOM    365  CG  ARG A  41      44.046  40.933  -1.428  1.00  0.00      RA0  C
ATOM    366  CD  ARG A  41      44.038  39.404  -1.495  1.00  0.00      RA0  C
ATOM    367  NE  ARG A  41      42.760  38.923  -2.019  1.00  0.00      RA0  N
ATOM    368  HE  ARG A  41      42.386  39.375  -2.846  1.00  0.00      RA0  H
ATOM    369  CZ  ARG A  41      42.109  37.913  -1.372  1.00  0.00      RA0  C
ATOM    370  NH1 ARG A  41      42.694  37.292  -0.333  1.00  0.00      RA0  N
ATOM    371 HH11 ARG A  41      42.212  36.605   0.224  1.00  0.00      RA0  H
ATOM    372 HH12 ARG A  41      43.656  37.449  -0.055  1.00  0.00      RA0  H
ATOM    373  NH2 ARG A  41      40.878  37.550  -1.778  1.00  0.00      RA0  N
ATOM    374 HH21 ARG A  41      40.297  36.876  -1.307  1.00  0.00      RA0  H
ATOM    375 HH22 ARG A  41      40.513  37.970  -2.626  1.00  0.00      RA0  H
ATOM    376  C   ARG A  41      47.191  41.564   0.743  1.00  0.00      RA0  C
ATOM    377  O   ARG A  41      48.022  40.713   0.488  1.00  0.00      RA0  O
ATOM    378  N   THR A  42      47.504  42.765   1.203  1.00  0.00      RA0  N
ATOM    379  H   THR A  42      46.801  43.439   1.429  1.00  0.00      RA0  H
ATOM    380  CA  THR A  42      48.920  43.214   1.247  1.00  0.00      RA0  C
ATOM    381  CB  THR A  42      49.233  44.244   0.153  1.00  0.00      RA0  C
ATOM    382  OG1 THR A  42      48.283  45.309   0.145  1.00  0.00      RA0  O
ATOM    383  HG1 THR A  42      47.443  44.922  -0.064  1.00  0.00      RA0  H
ATOM    384  CG2 THR A  42      49.291  43.589  -1.229  1.00  0.00      RA0  C
ATOM    385  C   THR A  42      49.447  43.592   2.627  1.00  0.00      RA0  C
ATOM    386  O   THR A  42      50.678  43.744   2.797  1.00  0.00      RA0  O
ATOM    387  N   ASP A  43      48.563  43.801   3.601  1.00  0.00      RA0  N
ATOM    388  H   ASP A  43      47.579  43.655   3.492  1.00  0.00      RA0  H
ATOM    389  CA  ASP A  43      49.004  44.310   4.898  1.00  0.00      RA0  C
ATOM    390  CB  ASP A  43      49.096  45.839   4.902  1.00  0.00      RA0  C
ATOM    391  CG  ASP A  43      49.622  46.321   6.243  1.00  0.00      RA0  C
ATOM    392  OD1 ASP A  43      50.084  45.515   7.044  1.00  0.00      RA0  O
ATOM    393  OD2 ASP A  43      49.536  47.509   6.533  1.00  0.00      RA0  O
ATOM    394  C   ASP A  43      48.089  43.764   6.004  1.00  0.00      RA0  C
ATOM    395  O   ASP A  43      48.233  42.591   6.395  1.00  0.00      RA0  O
ATOM    396  N   ALA A  44      47.140  44.565   6.489  1.00  0.00      RA0  N
ATOM    397  H   ALA A  44      46.987  45.497   6.156  1.00  0.00      RA0  H
ATOM    398  CA  ALA A  44      46.194  44.086   7.503  1.00  0.00      RA0  C
ATOM    399  CB  ALA A  44      46.794  44.191   8.905  1.00  0.00      RA0  C
ATOM    400  C   ALA A  44      44.907  44.912   7.458  1.00  0.00      RA0  C
ATOM    401  O   ALA A  44      44.949  46.151   7.470  1.00  0.00      RA0  O
ATOM    402  N   GLY A  45      43.784  44.199   7.443  1.00  0.00      RA0  N
ATOM    403  H   GLY A  45      43.811  43.197   7.426  1.00  0.00      RA0  H
ATOM    404  CA  GLY A  45      42.471  44.813   7.598  1.00  0.00      RA0  C
ATOM    405  C   GLY A  45      41.689  44.078   8.662  1.00  0.00      RA0  C
ATOM    406  O   GLY A  45      42.001  42.941   8.989  1.00  0.00      RA0  O
ATOM    407  N   MSE A  46      40.634  44.695   9.171  1.00  0.00      RA0  N
ATOM    408  H   MSE A  46      40.383  45.621   8.873  1.00  0.00      RA0  H
ATOM    409  CA  MSE A  46      39.783  44.020  10.113  1.00  0.00      RA0  C
ATOM    410  CB  MSE A  46      40.166  44.381  11.545  1.00  0.00      RA0  C
ATOM    411  CG  MSE A  46      39.998  45.872  11.818  1.00  0.00      RA0  C
ATOM    412  SE  MSE A  46      40.452  46.307  13.496  1.00  0.00      RA0  S
ATOM    413  CE  MSE A  46      40.463  48.084  13.248  1.00  0.00      RA0  C
ATOM    414  C   MSE A  46      38.309  44.298   9.904  1.00  0.00      RA0  C
ATOM    415  O   MSE A  46      37.922  45.360   9.435  1.00  0.00      RA0  O
ATOM    416  N   PHE A  47      37.522  43.309  10.307  1.00  0.00      RA0  N
ATOM    417  H   PHE A  47      37.928  42.541  10.806  1.00  0.00      RA0  H
ATOM    418  CA  PHE A  47      36.079  43.300  10.121  1.00  0.00      RA0  C
ATOM    419  CB  PHE A  47      35.652  42.161   9.193  1.00  0.00      RA0  C
ATOM    420  CG  PHE A  47      36.397  42.183   7.880  1.00  0.00      RA0  C
ATOM    421  CD1 PHE A  47      37.621  41.534   7.759  1.00  0.00      RA0  C
ATOM    422  CD2 PHE A  47      35.843  42.831   6.784  1.00  0.00      RA0  C
ATOM    423  CE1 PHE A  47      38.283  41.516   6.539  1.00  0.00      RA0  C
ATOM    424  CE2 PHE A  47      36.503  42.809   5.562  1.00  0.00      RA0  C
ATOM    425  CZ  PHE A  47      37.717  42.145   5.438  1.00  0.00      RA0  C
ATOM    426  C   PHE A  47      35.406  43.063  11.465  1.00  0.00      RA0  C
ATOM    427  O   PHE A  47      35.855  42.232  12.288  1.00  0.00      RA0  O
ATOM    428  N   ASP A  48      34.328  43.799  11.710  1.00  0.00      RA0  N
ATOM    429  H   ASP A  48      33.950  44.387  10.998  1.00  0.00      RA0  H
ATOM    430  CA  ASP A  48      33.477  43.515  12.842  1.00  0.00      RA0  C
ATOM    431  CB  ASP A  48      32.503  44.626  13.193  1.00  0.00      RA0  C
ATOM    432  CG  ASP A  48      31.657  44.043  14.302  1.00  0.00      RA0  C
ATOM    433  OD1 ASP A  48      32.242  43.441  15.183  1.00  0.00      RA0  O
ATOM    434  OD2 ASP A  48      30.433  44.123  14.278  1.00  0.00      RA0  O
ATOM    435  C   ASP A  48      32.610  42.324  12.472  1.00  0.00      RA0  C
ATOM    436  O   ASP A  48      31.790  42.437  11.560  1.00  0.00      RA0  O
ATOM    437  N   VAL A  49      32.811  41.207  13.143  1.00  0.00      RA0  N
ATOM    438  H   VAL A  49      33.381  41.264  13.968  1.00  0.00      RA0  H
ATOM    439  CA  VAL A  49      31.989  40.024  12.914  1.00  0.00      RA0  C
ATOM    440  CB  VAL A  49      32.838  38.858  12.404  1.00  0.00      RA0  C
ATOM    441  CG1 VAL A  49      33.150  39.044  10.919  1.00  0.00      RA0  C
ATOM    442  CG2 VAL A  49      34.118  38.690  13.221  1.00  0.00      RA0  C
ATOM    443  C   VAL A  49      31.198  39.673  14.179  1.00  0.00      RA0  C
ATOM    444  O   VAL A  49      30.904  38.514  14.425  1.00  0.00      RA0  O
ATOM    445  N   SER A  50      30.753  40.704  14.897  1.00  0.00      RA0  N
ATOM    446  H   SER A  50      31.007  41.652  14.670  1.00  0.00      RA0  H
ATOM    447  CA  SER A  50      29.992  40.524  16.126  1.00  0.00      RA0  C
ATOM    448  CB  SER A  50      30.058  41.782  16.986  1.00  0.00      RA0  C
ATOM    449  OG  SER A  50      31.418  41.999  17.373  1.00  0.00      RA0  O
ATOM    450  HG  SER A  50      31.790  42.542  16.678  1.00  0.00      RA0  H
ATOM    451  C   SER A  50      28.561  40.100  15.828  1.00  0.00      RA0  C
ATOM    452  O   SER A  50      27.840  39.673  16.732  1.00  0.00      RA0  O
ATOM    453  N   HIS A  51      28.182  40.234  14.568  1.00  0.00      RA0  N
ATOM    454  H   HIS A  51      28.822  40.657  13.930  1.00  0.00      RA0  H
ATOM    455  CA  HIS A  51      26.905  39.713  14.046  1.00  0.00      RA0  C
ATOM    456  CB  HIS A  51      26.573  40.332  12.684  1.00  0.00      RA0  C
ATOM    457  CG  HIS A  51      27.303  39.616  11.573  1.00  0.00      RA0  C
ATOM    458  ND1 HIS A  51      26.677  38.865  10.650  1.00  0.00      RA0  N
ATOM    459  HD1 HIS A  51      25.708  38.742  10.580  1.00  0.00      RA0  H
ATOM    460  CD2 HIS A  51      28.676  39.601  11.310  1.00  0.00      RA0  C
ATOM    461  NE2 HIS A  51      28.869  38.825  10.216  1.00  0.00      RA0  N
ATOM    462  CE1 HIS A  51      27.640  38.371   9.809  1.00  0.00      RA0  C
ATOM    463  C   HIS A  51      26.854  38.188  14.001  1.00  0.00      RA0  C
ATOM    464  O   HIS A  51      25.781  37.616  13.793  1.00  0.00      RA0  O
ATOM    465  N   MSE A  52      27.981  37.529  14.208  1.00  0.00      RA0  N
ATOM    466  H   MSE A  52      28.814  37.987  14.524  1.00  0.00      RA0  H
ATOM    467  CA  MSE A  52      27.973  36.092  14.266  1.00  0.00      RA0  C
ATOM    468  CB  MSE A  52      29.261  35.502  13.691  1.00  0.00      RA0  C
ATOM    469  CG  MSE A  52      29.499  35.931  12.244  1.00  0.00      RA0  C
ATOM    470  SE  MSE A  52      30.941  35.154  11.498  1.00  0.00      RA0  S
ATOM    471  CE  MSE A  52      30.278  33.485  11.366  1.00  0.00      RA0  C
ATOM    472  C   MSE A  52      27.752  35.628  15.676  1.00  0.00      RA0  C
ATOM    473  O   MSE A  52      28.115  36.314  16.642  1.00  0.00      RA0  O
ATOM    474  N   THR A  53      27.146  34.449  15.781  1.00  0.00      RA0  N
ATOM    475  H   THR A  53      26.970  33.887  14.995  1.00  0.00      RA0  H
ATOM    476  CA  THR A  53      26.714  33.896  17.062  1.00  0.00      RA0  C
ATOM    477  CB  THR A  53      25.290  33.441  16.820  1.00  0.00      RA0  C
ATOM    478  OG1 THR A  53      24.512  34.601  16.481  1.00  0.00      RA0  O
ATOM    479  HG1 THR A  53      24.966  35.014  15.752  1.00  0.00      RA0  H
ATOM    480  CG2 THR A  53      24.697  32.673  17.999  1.00  0.00      RA0  C
ATOM    481  C   THR A  53      27.675  32.794  17.498  1.00  0.00      RA0  C
ATOM    482  O   THR A  53      27.947  31.852  16.754  1.00  0.00      RA0  O
ATOM    483  N   ILE A  54      28.219  32.942  18.699  1.00  0.00      RA0  N
ATOM    484  H   ILE A  54      27.928  33.701  19.283  1.00  0.00      RA0  H
ATOM    485  CA  ILE A  54      29.060  31.923  19.308  1.00  0.00      RA0  C
ATOM    486  CB  ILE A  54      30.195  32.598  20.071  1.00  0.00      RA0  C
ATOM    487  CG2 ILE A  54      31.089  31.574  20.766  1.00  0.00      RA0  C
ATOM    488  CG1 ILE A  54      30.978  33.521  19.137  1.00  0.00      RA0  C
ATOM    489  CD1 ILE A  54      32.049  34.324  19.873  1.00  0.00      RA0  C
ATOM    490  C   ILE A  54      28.161  31.103  20.242  1.00  0.00      RA0  C
ATOM    491  O   ILE A  54      27.425  31.665  21.073  1.00  0.00      RA0  O
ATOM    492  N   VAL A  55      28.184  29.787  20.052  1.00  0.00      RA0  N
ATOM    493  H   VAL A  55      28.853  29.373  19.434  1.00  0.00      RA0  H
ATOM    494  CA  VAL A  55      27.349  28.884  20.811  1.00  0.00      RA0  C
ATOM    495  CB  VAL A  55      26.453  28.086  19.863  1.00  0.00      RA0  C
ATOM    496  CG1 VAL A  55      25.564  27.118  20.639  1.00  0.00      RA0  C
ATOM    497  CG2 VAL A  55      25.652  29.007  18.943  1.00  0.00      RA0  C
ATOM    498  C   VAL A  55      28.281  27.951  21.538  1.00  0.00      RA0  C
ATOM    499  O   VAL A  55      29.040  27.205  20.907  1.00  0.00      RA0  O
ATOM    500  N   ASP A  56      28.211  27.986  22.860  1.00  0.00      RA0  N
ATOM    501  H   ASP A  56      27.576  28.598  23.319  1.00  0.00      RA0  H
ATOM    502  CA  ASP A  56      28.956  27.048  23.671  1.00  0.00      RA0  C
ATOM    503  CB  ASP A  56      29.439  27.725  24.975  1.00  0.00      RA0  C
ATOM    504  CG  ASP A  56      30.531  28.781  24.774  1.00  0.00      RA0  C
ATOM    505  OD1 ASP A  56      30.971  28.999  23.654  1.00  0.00      RA0  O
ATOM    506  OD2 ASP A  56      30.978  29.400  25.744  1.00  0.00      RA0  O
ATOM    507  C   ASP A  56      28.116  25.828  24.017  1.00  0.00      RA0  C
ATOM    508  O   ASP A  56      26.960  25.950  24.410  1.00  0.00      RA0  O
ATOM    509  N   LEU A  57      28.729  24.659  23.855  1.00  0.00      RA0  N
ATOM    510  H   LEU A  57      29.704  24.643  23.625  1.00  0.00      RA0  H
ATOM    511  CA  LEU A  57      28.103  23.379  24.134  1.00  0.00      RA0  C
ATOM    512  CB  LEU A  57      28.128  22.490  22.896  1.00  0.00      RA0  C
ATOM    513  CG  LEU A  57      27.406  23.062  21.679  1.00  0.00      RA0  C
ATOM    514  CD1 LEU A  57      27.517  22.109  20.493  1.00  0.00      RA0  C
ATOM    515  CD2 LEU A  57      25.950  23.413  21.978  1.00  0.00      RA0  C
ATOM    516  C   LEU A  57      28.813  22.653  25.271  1.00  0.00      RA0  C
ATOM    517  O   LEU A  57      30.009  22.434  25.190  1.00  0.00      RA0  O
ATOM    518  N   ARG A  58      28.069  22.237  26.300  1.00  0.00      RA0  N
ATOM    519  H   ARG A  58      27.081  22.411  26.320  1.00  0.00      RA0  H
ATOM    520  CA  ARG A  58      28.656  21.606  27.470  1.00  0.00      RA0  C
ATOM    521  CB  ARG A  58      28.558  22.581  28.613  1.00  0.00      RA0  C
ATOM    522  CG  ARG A  58      29.806  23.413  28.866  1.00  0.00      RA0  C
ATOM    523  CD  ARG A  58      30.001  23.487  30.379  1.00  0.00      RA0  C
ATOM    524  NE  ARG A  58      30.112  22.132  30.922  1.00  0.00      RA0  N
ATOM    525  HE  ARG A  58      30.940  21.601  30.683  1.00  0.00      RA0  H
ATOM    526  CZ  ARG A  58      29.067  21.537  31.577  1.00  0.00      RA0  C
ATOM    527  NH1 ARG A  58      27.949  22.256  31.829  1.00  0.00      RA0  N
ATOM    528 HH11 ARG A  58      27.108  21.945  32.285  1.00  0.00      RA0  H
ATOM    529 HH12 ARG A  58      27.819  23.204  31.494  1.00  0.00      RA0  H
ATOM    530  NH2 ARG A  58      29.166  20.232  31.905  1.00  0.00      RA0  N
ATOM    531 HH21 ARG A  58      28.466  19.721  32.402  1.00  0.00      RA0  H
ATOM    532 HH22 ARG A  58      29.993  19.708  31.614  1.00  0.00      RA0  H
ATOM    533  C   ARG A  58      27.929  20.296  27.806  1.00  0.00      RA0  C
ATOM    534  O   ARG A  58      26.718  20.205  27.682  1.00  0.00      RA0  O
ATOM    535  N   GLY A  59      28.672  19.309  28.271  1.00  0.00      RA0  N
ATOM    536  H   GLY A  59      29.663  19.426  28.397  1.00  0.00      RA0  H
ATOM    537  CA  GLY A  59      28.104  18.014  28.623  1.00  0.00      RA0  C
ATOM    538  C   GLY A  59      29.040  16.897  28.203  1.00  0.00      RA0  C
ATOM    539  O   GLY A  59      29.740  17.010  27.195  1.00  0.00      RA0  O
ATOM    540  N   SER A  60      29.039  15.806  28.966  1.00  0.00      RA0  N
ATOM    541  H   SER A  60      28.426  15.746  29.754  1.00  0.00      RA0  H
ATOM    542  CA  SER A  60      29.957  14.700  28.725  1.00  0.00      RA0  C
ATOM    543  CB  SER A  60      29.784  13.850  29.960  1.00  0.00      RA0  C
ATOM    544  OG  SER A  60      29.436  14.794  30.985  1.00  0.00      RA0  O
ATOM    545  HG  SER A  60      30.116  15.466  30.967  1.00  0.00      RA0  H
ATOM    546  C   SER A  60      29.752  14.043  27.361  1.00  0.00      RA0  C
ATOM    547  O   SER A  60      30.701  13.465  26.814  1.00  0.00      RA0  O
ATOM    548  N   ARG A  61      28.539  14.152  26.803  1.00  0.00      RA0  N
ATOM    549  H   ARG A  61      27.846  14.722  27.240  1.00  0.00      RA0  H
ATOM    550  CA  ARG A  61      28.235  13.580  25.491  1.00  0.00      RA0  C
ATOM    551  CB  ARG A  61      26.829  12.992  25.543  1.00  0.00      RA0  C
ATOM    552  CG  ARG A  61      26.640  12.140  26.803  1.00  0.00      RA0  C
ATOM    553  CD  ARG A  61      25.264  11.481  26.862  1.00  0.00      RA0  C
ATOM    554  NE  ARG A  61      25.062  10.706  25.646  1.00  0.00      RA0  N
ATOM    555  HE  ARG A  61      25.886  10.391  25.153  1.00  0.00      RA0  H
ATOM    556  CZ  ARG A  61      23.827  10.515  25.113  1.00  0.00      RA0  C
ATOM    557  NH1 ARG A  61      22.738  10.930  25.803  1.00  0.00      RA0  N
ATOM    558 HH11 ARG A  61      21.794  10.906  25.442  1.00  0.00      RA0  H
ATOM    559 HH12 ARG A  61      22.833  11.319  26.722  1.00  0.00      RA0  H
ATOM    560  NH2 ARG A  61      23.739   9.930  23.903  1.00  0.00      RA0  N
ATOM    561 HH21 ARG A  61      22.889   9.704  23.427  1.00  0.00      RA0  H
ATOM    562 HH22 ARG A  61      24.595   9.701  23.395  1.00  0.00      RA0  H
ATOM    563  C   ARG A  61      28.377  14.586  24.343  1.00  0.00      RA0  C
ATOM    564  O   ARG A  61      27.883  14.349  23.255  1.00  0.00      RA0  O
ATOM    565  N   THR A  62      29.068  15.696  24.556  1.00  0.00      RA0  N
ATOM    566  H   THR A  62      29.507  15.909  25.431  1.00  0.00      RA0  H
ATOM    567  CA  THR A  62      29.125  16.716  23.498  1.00  0.00      RA0  C
ATOM    568  CB  THR A  62      29.754  17.998  24.034  1.00  0.00      RA0  C
ATOM    569  OG1 THR A  62      29.008  18.444  25.167  1.00  0.00      RA0  O
ATOM    570  HG1 THR A  62      29.540  18.232  25.927  1.00  0.00      RA0  H
ATOM    571  CG2 THR A  62      29.778  19.097  22.975  1.00  0.00      RA0  C
ATOM    572  C   THR A  62      29.753  16.227  22.195  1.00  0.00      RA0  C
ATOM    573  O   THR A  62      29.208  16.500  21.115  1.00  0.00      RA0  O
ATOM    574  N   ARG A  63      30.862  15.494  22.279  1.00  0.00      RA0  N
ATOM    575  H   ARG A  63      31.248  15.288  23.179  1.00  0.00      RA0  H
ATOM    576  CA  ARG A  63      31.512  14.989  21.056  1.00  0.00      RA0  C
ATOM    577  CB  ARG A  63      32.855  14.319  21.351  1.00  0.00      RA0  C
ATOM    578  CG  ARG A  63      33.629  14.114  20.047  1.00  0.00      RA0  C
ATOM    579  CD  ARG A  63      34.926  13.317  20.180  1.00  0.00      RA0  C
ATOM    580  NE  ARG A  63      35.871  13.939  21.102  1.00  0.00      RA0  N
ATOM    581  HE  ARG A  63      35.774  13.814  22.106  1.00  0.00      RA0  H
ATOM    582  CZ  ARG A  63      36.951  14.636  20.650  1.00  0.00      RA0  C
ATOM    583  NH1 ARG A  63      37.083  14.927  19.342  1.00  0.00      RA0  N
ATOM    584 HH11 ARG A  63      37.903  15.404  19.006  1.00  0.00      RA0  H
ATOM    585 HH12 ARG A  63      36.392  14.714  18.645  1.00  0.00      RA0  H
ATOM    586  NH2 ARG A  63      37.886  15.028  21.531  1.00  0.00      RA0  N
ATOM    587 HH21 ARG A  63      38.730  15.505  21.286  1.00  0.00      RA0  H
ATOM    588 HH22 ARG A  63      37.709  14.827  22.515  1.00  0.00      RA0  H
ATOM    589  C   ARG A  63      30.575  14.030  20.331  1.00  0.00      RA0  C
ATOM    590  O   ARG A  63      30.398  14.108  19.117  1.00  0.00      RA0  O
ATOM    591  N   GLU A  64      29.966  13.136  21.094  1.00  0.00      RA0  N
ATOM    592  H   GLU A  64      30.094  13.169  22.083  1.00  0.00      RA0  H
ATOM    593  CA  GLU A  64      29.007  12.179  20.558  1.00  0.00      RA0  C
ATOM    594  CB  GLU A  64      28.368  11.350  21.675  1.00  0.00      RA0  C
ATOM    595  CG  GLU A  64      27.357  10.336  21.129  1.00  0.00      RA0  C
ATOM    596  CD  GLU A  64      26.445   9.863  22.243  1.00  0.00      RA0  C
ATOM    597  OE1 GLU A  64      26.636  10.267  23.382  1.00  0.00      RA0  O
ATOM    598  OE2 GLU A  64      25.507   9.117  21.980  1.00  0.00      RA0  O
ATOM    599  C   GLU A  64      27.896  12.887  19.786  1.00  0.00      RA0  C
ATOM    600  O   GLU A  64      27.583  12.517  18.641  1.00  0.00      RA0  O
ATOM    601  N   PHE A  65      27.315  13.903  20.412  1.00  0.00      RA0  N
ATOM    602  H   PHE A  65      27.592  14.105  21.353  1.00  0.00      RA0  H
ATOM    603  CA  PHE A  65      26.271  14.717  19.787  1.00  0.00      RA0  C
ATOM    604  CB  PHE A  65      25.862  15.844  20.739  1.00  0.00      RA0  C
ATOM    605  CG  PHE A  65      24.977  16.851  20.041  1.00  0.00      RA0  C
ATOM    606  CD1 PHE A  65      23.863  16.438  19.319  1.00  0.00      RA0  C
ATOM    607  CD2 PHE A  65      25.288  18.204  20.120  1.00  0.00      RA0  C
ATOM    608  CE1 PHE A  65      23.078  17.374  18.659  1.00  0.00      RA0  C
ATOM    609  CE2 PHE A  65      24.499  19.141  19.465  1.00  0.00      RA0  C
ATOM    610  CZ  PHE A  65      23.397  18.725  18.727  1.00  0.00      RA0  C
ATOM    611  C   PHE A  65      26.731  15.273  18.458  1.00  0.00      RA0  C
ATOM    612  O   PHE A  65      26.046  15.148  17.451  1.00  0.00      RA0  O
ATOM    613  N   LEU A  66      27.892  15.922  18.460  1.00  0.00      RA0  N
ATOM    614  H   LEU A  66      28.440  15.950  19.300  1.00  0.00      RA0  H
ATOM    615  CA  LEU A  66      28.377  16.573  17.243  1.00  0.00      RA0  C
ATOM    616  CB  LEU A  66      29.517  17.530  17.567  1.00  0.00      RA0  C
ATOM    617  CG  LEU A  66      29.018  18.732  18.362  1.00  0.00      RA0  C
ATOM    618  CD1 LEU A  66      30.166  19.641  18.786  1.00  0.00      RA0  C
ATOM    619  CD2 LEU A  66      27.940  19.498  17.596  1.00  0.00      RA0  C
ATOM    620  C   LEU A  66      28.764  15.604  16.132  1.00  0.00      RA0  C
ATOM    621  O   LEU A  66      28.697  15.968  14.960  1.00  0.00      RA0  O
ATOM    622  N   ARG A  67      29.192  14.397  16.484  1.00  0.00      RA0  N
ATOM    623  H   ARG A  67      29.253  14.163  17.457  1.00  0.00      RA0  H
ATOM    624  CA  ARG A  67      29.454  13.340  15.473  1.00  0.00      RA0  C
ATOM    625  CB  ARG A  67      30.070  12.066  16.060  1.00  0.00      RA0  C
ATOM    626  CG  ARG A  67      31.424  12.201  16.752  1.00  0.00      RA0  C
ATOM    627  CD  ARG A  67      32.087  10.835  16.964  1.00  0.00      RA0  C
ATOM    628  NE  ARG A  67      32.596  10.299  15.700  1.00  0.00      RA0  N
ATOM    629  HE  ARG A  67      33.046  10.956  15.071  1.00  0.00      RA0  H
ATOM    630  CZ  ARG A  67      32.528   8.972  15.383  1.00  0.00      RA0  C
ATOM    631  NH1 ARG A  67      31.856   8.117  16.187  1.00  0.00      RA0  N
ATOM    632 HH11 ARG A  67      31.777   7.135  15.979  1.00  0.00      RA0  H
ATOM    633 HH12 ARG A  67      31.400   8.439  17.021  1.00  0.00      RA0  H
ATOM    634  NH2 ARG A  67      33.134   8.540  14.259  1.00  0.00      RA0  N
ATOM    635 HH21 ARG A  67      33.135   7.585  13.946  1.00  0.00      RA0  H
ATOM    636 HH22 ARG A  67      33.618   9.213  13.673  1.00  0.00      RA0  H
ATOM    637  C   ARG A  67      28.188  12.911  14.731  1.00  0.00      RA0  C
ATOM    638  O   ARG A  67      28.254  12.355  13.637  1.00  0.00      RA0  O
ATOM    639  N   TYR A  68      27.042  13.117  15.373  1.00  0.00      RA0  N
ATOM    640  H   TYR A  68      27.043  13.518  16.290  1.00  0.00      RA0  H
ATOM    641  CA  TYR A  68      25.729  12.846  14.764  1.00  0.00      RA0  C
ATOM    642  CB  TYR A  68      24.781  12.376  15.867  1.00  0.00      RA0  C
ATOM    643  CG  TYR A  68      23.396  12.158  15.316  1.00  0.00      RA0  C
ATOM    644  CD1 TYR A  68      23.195  11.254  14.281  1.00  0.00      RA0  C
ATOM    645  CE1 TYR A  68      21.917  11.053  13.779  1.00  0.00      RA0  C
ATOM    646  CD2 TYR A  68      22.322  12.862  15.849  1.00  0.00      RA0  C
ATOM    647  CE2 TYR A  68      21.042  12.655  15.350  1.00  0.00      RA0  C
ATOM    648  CZ  TYR A  68      20.842  11.748  14.315  1.00  0.00      RA0  C
ATOM    649  OH  TYR A  68      19.574  11.539  13.814  1.00  0.00      RA0  O
ATOM    650  HH  TYR A  68      19.631  10.798  13.217  1.00  0.00      RA0  H
ATOM    651  C   TYR A  68      25.182  14.082  14.049  1.00  0.00      RA0  C
ATOM    652  O   TYR A  68      24.587  14.004  12.970  1.00  0.00      RA0  O
ATOM    653  N   LEU A  69      25.409  15.257  14.618  1.00  0.00      RA0  N
ATOM    654  H   LEU A  69      25.886  15.288  15.496  1.00  0.00      RA0  H
ATOM    655  CA  LEU A  69      24.885  16.493  14.010  1.00  0.00      RA0  C
ATOM    656  CB  LEU A  69      24.988  17.622  15.037  1.00  0.00      RA0  C
ATOM    657  CG  LEU A  69      24.234  18.890  14.637  1.00  0.00      RA0  C
ATOM    658  CD1 LEU A  69      22.722  18.677  14.681  1.00  0.00      RA0  C
ATOM    659  CD2 LEU A  69      24.663  20.100  15.467  1.00  0.00      RA0  C
ATOM    660  C   LEU A  69      25.563  16.920  12.701  1.00  0.00      RA0  C
ATOM    661  O   LEU A  69      24.902  17.411  11.761  1.00  0.00      RA0  O
ATOM    662  N   LEU A  70      26.889  16.776  12.653  1.00  0.00      RA0  N
ATOM    663  H   LEU A  70      27.368  16.243  13.354  1.00  0.00      RA0  H
ATOM    664  CA  LEU A  70      27.696  17.335  11.584  1.00  0.00      RA0  C
ATOM    665  CB  LEU A  70      28.893  18.083  12.170  1.00  0.00      RA0  C
ATOM    666  CG  LEU A  70      28.494  19.190  13.145  1.00  0.00      RA0  C
ATOM    667  CD1 LEU A  70      29.708  19.779  13.862  1.00  0.00      RA0  C
ATOM    668  CD2 LEU A  70      27.654  20.270  12.464  1.00  0.00      RA0  C
ATOM    669  C   LEU A  70      28.190  16.294  10.605  1.00  0.00      RA0  C
ATOM    670  O   LEU A  70      28.403  15.156  10.966  1.00  0.00      RA0  O
ATOM    671  N   ALA A  71      28.416  16.706   9.355  1.00  0.00      RA0  N
ATOM    672  H   ALA A  71      28.292  17.676   9.134  1.00  0.00      RA0  H
ATOM    673  CA  ALA A  71      28.853  15.767   8.340  1.00  0.00      RA0  C
ATOM    674  CB  ALA A  71      28.327  16.197   6.973  1.00  0.00      RA0  C
ATOM    675  C   ALA A  71      30.368  15.588   8.235  1.00  0.00      RA0  C
ATOM    676  O   ALA A  71      30.833  14.540   7.759  1.00  0.00      RA0  O
ATOM    677  N   ASN A  72      31.134  16.589   8.665  1.00  0.00      RA0  N
ATOM    678  H   ASN A  72      30.719  17.406   9.067  1.00  0.00      RA0  H
ATOM    679  CA  ASN A  72      32.539  16.342   8.981  1.00  0.00      RA0  C
ATOM    680  CB  ASN A  72      33.340  17.642   9.059  1.00  0.00      RA0  C
ATOM    681  CG  ASN A  72      34.807  17.389   8.770  1.00  0.00      RA0  C
ATOM    682  OD1 ASN A  72      35.329  16.299   8.954  1.00  0.00      RA0  O
ATOM    683  ND2 ASN A  72      35.465  18.456   8.311  1.00  0.00      RA0  N
ATOM    684 HD21 ASN A  72      35.018  19.344   8.173  1.00  0.00      RA0  H
ATOM    685 HD22 ASN A  72      36.432  18.346   8.091  1.00  0.00      RA0  H
ATOM    686  C   ASN A  72      32.503  15.581  10.309  1.00  0.00      RA0  C
ATOM    687  O   ASN A  72      31.427  15.435  10.899  1.00  0.00      RA0  O
ATOM    688  N   ASP A  73      33.647  15.069  10.759  1.00  0.00      RA0  N
ATOM    689  H   ASP A  73      34.519  15.255  10.302  1.00  0.00      RA0  H
ATOM    690  CA  ASP A  73      33.706  14.238  11.957  1.00  0.00      RA0  C
ATOM    691  CB  ASP A  73      34.140  12.786  11.748  1.00  0.00      RA0  C
ATOM    692  CG  ASP A  73      33.835  11.996  13.015  1.00  0.00      RA0  C
ATOM    693  OD1 ASP A  73      33.294  12.555  13.965  1.00  0.00      RA0  O
ATOM    694  OD2 ASP A  73      34.109  10.802  13.062  1.00  0.00      RA0  O
ATOM    695  C   ASP A  73      34.573  14.867  13.033  1.00  0.00      RA0  C
ATOM    696  O   ASP A  73      35.803  14.869  12.924  1.00  0.00      RA0  O
ATOM    697  N   VAL A  74      33.951  15.352  14.101  1.00  0.00      RA0  N
ATOM    698  H   VAL A  74      32.987  15.107  14.202  1.00  0.00      RA0  H
ATOM    699  CA  VAL A  74      34.717  16.007  15.148  1.00  0.00      RA0  C
ATOM    700  CB  VAL A  74      33.791  16.800  16.069  1.00  0.00      RA0  C
ATOM    701  CG1 VAL A  74      33.054  17.883  15.281  1.00  0.00      RA0  C
ATOM    702  CG2 VAL A  74      32.831  15.871  16.808  1.00  0.00      RA0  C
ATOM    703  C   VAL A  74      35.604  15.060  15.948  1.00  0.00      RA0  C
ATOM    704  O   VAL A  74      36.333  15.528  16.833  1.00  0.00      RA0  O
ATOM    705  N   ALA A  75      35.537  13.750  15.655  1.00  0.00      RA0  N
ATOM    706  H   ALA A  75      34.900  13.420  14.952  1.00  0.00      RA0  H
ATOM    707  CA  ALA A  75      36.504  12.790  16.211  1.00  0.00      RA0  C
ATOM    708  CB  ALA A  75      36.227  11.372  15.714  1.00  0.00      RA0  C
ATOM    709  C   ALA A  75      37.930  13.195  15.816  1.00  0.00      RA0  C
ATOM    710  O   ALA A  75      38.893  12.833  16.499  1.00  0.00      RA0  O
ATOM    711  N   LYS A  76      38.038  13.933  14.713  1.00  0.00      RA0  N
ATOM    712  H   LYS A  76      37.219  14.135  14.167  1.00  0.00      RA0  H
ATOM    713  CA  LYS A  76      39.319  14.412  14.204  1.00  0.00      RA0  C
ATOM    714  CB  LYS A  76      39.142  14.875  12.758  1.00  0.00      RA0  C
ATOM    715  CG  LYS A  76      39.761  13.981  11.684  1.00  0.00      RA0  C
ATOM    716  CD  LYS A  76      39.304  14.440  10.296  1.00  0.00      RA0  C
ATOM    717  CE  LYS A  76      40.000  13.743   9.125  1.00  0.00      RA0  C
ATOM    718  NZ  LYS A  76      41.401  14.167   9.027  1.00  0.00      RA0  N
ATOM    719  HZ1 LYS A  76      41.846  13.724   8.197  1.00  0.00      RA0  H
ATOM    720  HZ2 LYS A  76      41.507  15.200   8.900  1.00  0.00      RA0  H
ATOM    721  HZ3 LYS A  76      41.977  13.817   9.818  1.00  0.00      RA0  H
ATOM    722  C   LYS A  76      39.898  15.565  15.013  1.00  0.00      RA0  C
ATOM    723  O   LYS A  76      41.055  15.924  14.815  1.00  0.00      RA0  O
ATOM    724  N   LEU A  77      39.123  16.143  15.923  1.00  0.00      RA0  N
ATOM    725  H   LEU A  77      38.213  15.775  16.099  1.00  0.00      RA0  H
ATOM    726  CA  LEU A  77      39.623  17.176  16.810  1.00  0.00      RA0  C
ATOM    727  CB  LEU A  77      38.503  18.148  17.161  1.00  0.00      RA0  C
ATOM    728  CG  LEU A  77      37.855  18.794  15.937  1.00  0.00      RA0  C
ATOM    729  CD1 LEU A  77      36.725  19.754  16.317  1.00  0.00      RA0  C
ATOM    730  CD2 LEU A  77      38.894  19.465  15.044  1.00  0.00      RA0  C
ATOM    731  C   LEU A  77      40.167  16.489  18.054  1.00  0.00      RA0  C
ATOM    732  O   LEU A  77      39.427  16.189  18.980  1.00  0.00      RA0  O
ATOM    733  N   THR A  78      41.473  16.235  18.068  1.00  0.00      RA0  N
ATOM    734  H   THR A  78      42.044  16.364  17.255  1.00  0.00      RA0  H
ATOM    735  CA  THR A  78      42.107  15.488  19.185  1.00  0.00      RA0  C
ATOM    736  CB  THR A  78      42.787  14.299  18.518  1.00  0.00      RA0  C
ATOM    737  OG1 THR A  78      43.457  14.760  17.334  1.00  0.00      RA0  O
ATOM    738  HG1 THR A  78      43.606  13.994  16.788  1.00  0.00      RA0  H
ATOM    739  CG2 THR A  78      41.780  13.206  18.156  1.00  0.00      RA0  C
ATOM    740  C   THR A  78      43.078  16.304  20.027  1.00  0.00      RA0  C
ATOM    741  O   THR A  78      43.410  15.889  21.155  1.00  0.00      RA0  O
ATOM    742  N   LYS A  79      43.528  17.453  19.501  1.00  0.00      RA0  N
ATOM    743  H   LYS A  79      43.169  17.761  18.622  1.00  0.00      RA0  H
ATOM    744  CA  LYS A  79      44.312  18.401  20.272  1.00  0.00      RA0  C
ATOM    745  CB  LYS A  79      45.492  18.930  19.465  1.00  0.00      RA0  C
ATOM    746  CG  LYS A  79      46.558  17.846  19.330  1.00  0.00      RA0  C
ATOM    747  CD  LYS A  79      47.821  18.345  18.639  1.00  0.00      RA0  C
ATOM    748  CE  LYS A  79      48.928  17.293  18.658  1.00  0.00      RA0  C
ATOM    749  NZ  LYS A  79      50.097  17.860  17.995  1.00  0.00      RA0  N
ATOM    750  HZ1 LYS A  79      50.945  17.253  18.010  1.00  0.00      RA0  H
ATOM    751  HZ2 LYS A  79      49.921  18.102  17.001  1.00  0.00      RA0  H
ATOM    752  HZ3 LYS A  79      50.451  18.728  18.452  1.00  0.00      RA0  H
ATOM    753  C   LYS A  79      43.414  19.517  20.757  1.00  0.00      RA0  C
ATOM    754  O   LYS A  79      42.652  20.118  19.980  1.00  0.00      RA0  O
ATOM    755  N   SER A  80      43.494  19.801  22.042  1.00  0.00      RA0  N
ATOM    756  H   SER A  80      44.164  19.340  22.619  1.00  0.00      RA0  H
ATOM    757  CA  SER A  80      42.700  20.851  22.634  1.00  0.00      RA0  C
ATOM    758  CB  SER A  80      43.133  20.916  24.107  1.00  0.00      RA0  C
ATOM    759  OG  SER A  80      42.237  21.682  24.915  1.00  0.00      RA0  O
ATOM    760  HG  SER A  80      41.461  21.150  25.076  1.00  0.00      RA0  H
ATOM    761  C   SER A  80      42.842  22.179  21.880  1.00  0.00      RA0  C
ATOM    762  O   SER A  80      43.950  22.597  21.542  1.00  0.00      RA0  O
ATOM    763  N   GLY A  81      41.709  22.810  21.592  1.00  0.00      RA0  N
ATOM    764  H   GLY A  81      40.842  22.394  21.857  1.00  0.00      RA0  H
ATOM    765  CA  GLY A  81      41.659  24.027  20.776  1.00  0.00      RA0  C
ATOM    766  C   GLY A  81      41.477  23.854  19.277  1.00  0.00      RA0  C
ATOM    767  O   GLY A  81      41.195  24.831  18.591  1.00  0.00      RA0  O
ATOM    768  N   LYS A  82      41.617  22.633  18.765  1.00  0.00      RA0  N
ATOM    769  H   LYS A  82      41.740  21.860  19.389  1.00  0.00      RA0  H
ATOM    770  CA  LYS A  82      41.534  22.380  17.344  1.00  0.00      RA0  C
ATOM    771  CB  LYS A  82      42.057  20.976  17.005  1.00  0.00      RA0  C
ATOM    772  CG  LYS A  82      42.327  20.747  15.514  1.00  0.00      RA0  C
ATOM    773  CD  LYS A  82      43.363  21.723  14.963  1.00  0.00      RA0  C
ATOM    774  CE  LYS A  82      43.477  21.714  13.442  1.00  0.00      RA0  C
ATOM    775  NZ  LYS A  82      44.461  22.719  13.009  1.00  0.00      RA0  N
ATOM    776  HZ1 LYS A  82      44.729  22.529  12.021  1.00  0.00      RA0  H
ATOM    777  HZ2 LYS A  82      44.094  23.694  13.059  1.00  0.00      RA0  H
ATOM    778  HZ3 LYS A  82      45.324  22.663  13.578  1.00  0.00      RA0  H
ATOM    779  C   LYS A  82      40.106  22.609  16.820  1.00  0.00      RA0  C
ATOM    780  O   LYS A  82      39.126  22.282  17.484  1.00  0.00      RA0  O
ATOM    781  N   ALA A  83      40.029  23.199  15.641  1.00  0.00      RA0  N
ATOM    782  H   ALA A  83      40.875  23.437  15.165  1.00  0.00      RA0  H
ATOM    783  CA  ALA A  83      38.765  23.489  14.979  1.00  0.00      RA0  C
ATOM    784  CB  ALA A  83      38.620  24.991  14.749  1.00  0.00      RA0  C
ATOM    785  C   ALA A  83      38.671  22.791  13.623  1.00  0.00      RA0  C
ATOM    786  O   ALA A  83      39.659  22.429  13.001  1.00  0.00      RA0  O
ATOM    787  N   LEU A  84      37.443  22.581  13.172  1.00  0.00      RA0  N
ATOM    788  H   LEU A  84      36.647  22.831  13.727  1.00  0.00      RA0  H
ATOM    789  CA  LEU A  84      37.234  22.187  11.795  1.00  0.00      RA0  C
ATOM    790  CB  LEU A  84      37.211  20.655  11.589  1.00  0.00      RA0  C
ATOM    791  CG  LEU A  84      36.143  19.791  12.276  1.00  0.00      RA0  C
ATOM    792  CD1 LEU A  84      34.754  19.919  11.658  1.00  0.00      RA0  C
ATOM    793  CD2 LEU A  84      36.558  18.318  12.269  1.00  0.00      RA0  C
ATOM    794  C   LEU A  84      36.040  22.924  11.189  1.00  0.00      RA0  C
ATOM    795  O   LEU A  84      35.225  23.529  11.883  1.00  0.00      RA0  O
ATOM    796  N   TYR A  85      35.998  22.850   9.877  1.00  0.00      RA0  N
ATOM    797  H   TYR A  85      36.680  22.293   9.407  1.00  0.00      RA0  H
ATOM    798  CA  TYR A  85      34.907  23.412   9.072  1.00  0.00      RA0  C
ATOM    799  CB  TYR A  85      35.601  24.033   7.845  1.00  0.00      RA0  C
ATOM    800  CG  TYR A  85      34.709  24.706   6.819  1.00  0.00      RA0  C
ATOM    801  CD1 TYR A  85      34.716  26.114   6.748  1.00  0.00      RA0  C
ATOM    802  CE1 TYR A  85      33.968  26.757   5.748  1.00  0.00      RA0  C
ATOM    803  CD2 TYR A  85      33.942  23.928   5.926  1.00  0.00      RA0  C
ATOM    804  CE2 TYR A  85      33.190  24.568   4.926  1.00  0.00      RA0  C
ATOM    805  CZ  TYR A  85      33.210  25.976   4.853  1.00  0.00      RA0  C
ATOM    806  OH  TYR A  85      32.450  26.611   3.894  1.00  0.00      RA0  O
ATOM    807  HH  TYR A  85      31.736  27.036   4.385  1.00  0.00      RA0  H
ATOM    808  C   TYR A  85      33.967  22.272   8.678  1.00  0.00      RA0  C
ATOM    809  O   TYR A  85      34.404  21.226   8.177  1.00  0.00      RA0  O
ATOM    810  N   SER A  86      32.653  22.482   8.855  1.00  0.00      RA0  N
ATOM    811  H   SER A  86      32.281  23.361   9.174  1.00  0.00      RA0  H
ATOM    812  CA  SER A  86      31.685  21.431   8.538  1.00  0.00      RA0  C
ATOM    813  CB  SER A  86      31.442  20.592   9.804  1.00  0.00      RA0  C
ATOM    814  OG  SER A  86      30.648  19.420   9.532  1.00  0.00      RA0  O
ATOM    815  HG  SER A  86      29.736  19.714   9.521  1.00  0.00      RA0  H
ATOM    816  C   SER A  86      30.361  21.981   8.001  1.00  0.00      RA0  C
ATOM    817  O   SER A  86      29.965  23.107   8.309  1.00  0.00      RA0  O
ATOM    818  N   GLY A  87      29.716  21.168   7.167  1.00  0.00      RA0  N
ATOM    819  H   GLY A  87      30.146  20.291   6.964  1.00  0.00      RA0  H
ATOM    820  CA  GLY A  87      28.287  21.302   6.928  1.00  0.00      RA0  C
ATOM    821  C   GLY A  87      27.473  20.679   8.039  1.00  0.00      RA0  C
ATOM    822  O   GLY A  87      27.917  19.744   8.707  1.00  0.00      RA0  O
ATOM    823  N   MSE A  88      26.250  21.194   8.186  1.00  0.00      RA0  N
ATOM    824  H   MSE A  88      25.970  21.986   7.634  1.00  0.00      RA0  H
ATOM    825  CA  MSE A  88      25.238  20.667   9.074  1.00  0.00      RA0  C
ATOM    826  CB  MSE A  88      24.886  21.679  10.162  1.00  0.00      RA0  C
ATOM    827  CG  MSE A  88      23.739  21.201  11.054  1.00  0.00      RA0  C
ATOM    828  SE  MSE A  88      23.484  22.277  12.475  1.00  0.00      RA0  S
ATOM    829  CE  MSE A  88      23.351  23.838  11.589  1.00  0.00      RA0  C
ATOM    830  C   MSE A  88      24.063  20.421   8.138  1.00  0.00      RA0  C
ATOM    831  O   MSE A  88      23.555  21.362   7.509  1.00  0.00      RA0  O
ATOM    832  N   LEU A  89      23.687  19.165   8.001  1.00  0.00      RA0  N
ATOM    833  H   LEU A  89      23.953  18.467   8.667  1.00  0.00      RA0  H
ATOM    834  CA  LEU A  89      22.754  18.756   6.944  1.00  0.00      RA0  C
ATOM    835  CB  LEU A  89      23.297  17.565   6.155  1.00  0.00      RA0  C
ATOM    836  CG  LEU A  89      24.713  17.728   5.607  1.00  0.00      RA0  C
ATOM    837  CD1 LEU A  89      25.131  16.479   4.834  1.00  0.00      RA0  C
ATOM    838  CD2 LEU A  89      24.882  18.997   4.772  1.00  0.00      RA0  C
ATOM    839  C   LEU A  89      21.370  18.368   7.461  1.00  0.00      RA0  C
ATOM    840  O   LEU A  89      21.208  17.885   8.590  1.00  0.00      RA0  O
ATOM    841  N   ASN A  90      20.384  18.489   6.575  1.00  0.00      RA0  N
ATOM    842  H   ASN A  90      20.622  18.782   5.647  1.00  0.00      RA0  H
ATOM    843  CA  ASN A  90      19.064  17.944   6.872  1.00  0.00      RA0  C
ATOM    844  CB  ASN A  90      17.974  18.780   6.185  1.00  0.00      RA0  C
ATOM    845  CG  ASN A  90      18.149  18.786   4.674  1.00  0.00      RA0  C
ATOM    846  OD1 ASN A  90      18.360  17.760   4.036  1.00  0.00      RA0  O
ATOM    847  ND2 ASN A  90      18.031  20.007   4.123  1.00  0.00      RA0  N
ATOM    848 HD21 ASN A  90      17.945  20.833   4.697  1.00  0.00      RA0  H
ATOM    849 HD22 ASN A  90      18.035  20.216   3.141  1.00  0.00      RA0  H
ATOM    850  C   ASN A  90      19.018  16.487   6.403  1.00  0.00      RA0  C
ATOM    851  O   ASN A  90      19.973  15.979   5.830  1.00  0.00      RA0  O
ATOM    852  N   ALA A  91      17.918  15.791   6.668  1.00  0.00      RA0  N
ATOM    853  H   ALA A  91      17.129  16.247   7.072  1.00  0.00      RA0  H
ATOM    854  CA  ALA A  91      17.838  14.369   6.357  1.00  0.00      RA0  C
ATOM    855  CB  ALA A  91      16.558  13.765   6.935  1.00  0.00      RA0  C
ATOM    856  C   ALA A  91      17.886  14.091   4.858  1.00  0.00      RA0  C
ATOM    857  O   ALA A  91      18.229  12.989   4.455  1.00  0.00      RA0  O
ATOM    858  N   SER A  92      17.542  15.083   4.027  1.00  0.00      RA0  N
ATOM    859  H   SER A  92      17.302  15.996   4.350  1.00  0.00      RA0  H
ATOM    860  CA  SER A  92      17.594  14.959   2.575  1.00  0.00      RA0  C
ATOM    861  CB  SER A  92      16.542  15.951   2.128  1.00  0.00      RA0  C
ATOM    862  OG  SER A  92      15.732  16.210   3.290  1.00  0.00      RA0  O
ATOM    863  HG  SER A  92      15.111  16.876   3.024  1.00  0.00      RA0  H
ATOM    864  C   SER A  92      18.997  15.185   2.018  1.00  0.00      RA0  C
ATOM    865  O   SER A  92      19.215  15.090   0.808  1.00  0.00      RA0  O
ATOM    866  N   GLY A  93      19.932  15.485   2.901  1.00  0.00      RA0  N
ATOM    867  H   GLY A  93      19.695  15.646   3.861  1.00  0.00      RA0  H
ATOM    868  CA  GLY A  93      21.322  15.742   2.489  1.00  0.00      RA0  C
ATOM    869  C   GLY A  93      21.556  17.152   1.966  1.00  0.00      RA0  C
ATOM    870  O   GLY A  93      22.609  17.446   1.413  1.00  0.00      RA0  O
ATOM    871  N   GLY A  94      20.597  18.049   2.151  1.00  0.00      RA0  N
ATOM    872  H   GLY A  94      19.809  17.802   2.714  1.00  0.00      RA0  H
ATOM    873  CA  GLY A  94      20.797  19.454   1.844  1.00  0.00      RA0  C
ATOM    874  C   GLY A  94      21.469  20.174   3.011  1.00  0.00      RA0  C
ATOM    875  O   GLY A  94      21.515  19.672   4.143  1.00  0.00      RA0  O
ATOM    876  N   VAL A  95      22.004  21.355   2.748  1.00  0.00      RA0  N
ATOM    877  H   VAL A  95      21.819  21.814   1.875  1.00  0.00      RA0  H
ATOM    878  CA  VAL A  95      22.779  22.059   3.750  1.00  0.00      RA0  C
ATOM    879  CB  VAL A  95      23.938  22.808   3.093  1.00  0.00      RA0  C
ATOM    880  CG1 VAL A  95      24.864  23.420   4.142  1.00  0.00      RA0  C
ATOM    881  CG2 VAL A  95      24.702  21.904   2.130  1.00  0.00      RA0  C
ATOM    882  C   VAL A  95      21.909  23.021   4.523  1.00  0.00      RA0  C
ATOM    883  O   VAL A  95      21.337  23.957   3.934  1.00  0.00      RA0  O
ATOM    884  N   ILE A  96      21.837  22.795   5.828  1.00  0.00      RA0  N
ATOM    885  H   ILE A  96      22.349  22.024   6.204  1.00  0.00      RA0  H
ATOM    886  CA  ILE A  96      21.205  23.724   6.764  1.00  0.00      RA0  C
ATOM    887  CB  ILE A  96      20.926  23.007   8.088  1.00  0.00      RA0  C
ATOM    888  CG2 ILE A  96      20.338  23.931   9.151  1.00  0.00      RA0  C
ATOM    889  CG1 ILE A  96      20.038  21.791   7.866  1.00  0.00      RA0  C
ATOM    890  CD1 ILE A  96      19.694  21.110   9.185  1.00  0.00      RA0  C
ATOM    891  C   ILE A  96      22.105  24.922   7.010  1.00  0.00      RA0  C
ATOM    892  O   ILE A  96      21.636  26.055   7.018  1.00  0.00      RA0  O
ATOM    893  N   ASP A  97      23.403  24.677   7.207  1.00  0.00      RA0  N
ATOM    894  H   ASP A  97      23.795  23.756   7.260  1.00  0.00      RA0  H
ATOM    895  CA  ASP A  97      24.364  25.760   7.328  1.00  0.00      RA0  C
ATOM    896  CB  ASP A  97      24.226  26.782   8.487  1.00  0.00      RA0  C
ATOM    897  CG  ASP A  97      24.676  28.150   7.942  1.00  0.00      RA0  C
ATOM    898  OD1 ASP A  97      24.958  28.217   6.752  1.00  0.00      RA0  O
ATOM    899  OD2 ASP A  97      24.749  29.152   8.663  1.00  0.00      RA0  O
ATOM    900  C   ASP A  97      25.776  25.150   7.217  1.00  0.00      RA0  C
ATOM    901  O   ASP A  97      25.940  23.916   7.271  1.00  0.00      RA0  O
ATOM    902  N   ASP A  98      26.755  26.031   7.049  1.00  0.00      RA0  N
ATOM    903  H   ASP A  98      26.539  27.012   7.036  1.00  0.00      RA0  H
ATOM    904  CA  ASP A  98      28.135  25.692   7.330  1.00  0.00      RA0  C
ATOM    905  CB  ASP A  98      28.944  25.860   6.035  1.00  0.00      RA0  C
ATOM    906  CG  ASP A  98      30.194  26.704   6.162  1.00  0.00      RA0  C
ATOM    907  OD1 ASP A  98      30.286  27.717   5.471  1.00  0.00      RA0  O
ATOM    908  OD2 ASP A  98      31.112  26.313   6.876  1.00  0.00      RA0  O
ATOM    909  C   ASP A  98      28.626  26.441   8.568  1.00  0.00      RA0  C
ATOM    910  O   ASP A  98      28.047  27.450   8.983  1.00  0.00      RA0  O
ATOM    911  N   LEU A  99      29.680  25.920   9.185  1.00  0.00      RA0  N
ATOM    912  H   LEU A  99      30.252  25.243   8.714  1.00  0.00      RA0  H
ATOM    913  CA  LEU A  99      30.116  26.463  10.453  1.00  0.00      RA0  C
ATOM    914  CB  LEU A  99      29.137  26.064  11.572  1.00  0.00      RA0  C
ATOM    915  CG  LEU A  99      28.690  24.592  11.594  1.00  0.00      RA0  C
ATOM    916  CD1 LEU A  99      29.737  23.625  12.156  1.00  0.00      RA0  C
ATOM    917  CD2 LEU A  99      27.359  24.440  12.330  1.00  0.00      RA0  C
ATOM    918  C   LEU A  99      31.535  26.002  10.793  1.00  0.00      RA0  C
ATOM    919  O   LEU A  99      32.080  25.076  10.152  1.00  0.00      RA0  O
ATOM    920  N   ILE A 100      32.117  26.674  11.778  1.00  0.00      RA0  N
ATOM    921  H   ILE A 100      31.590  27.394  12.232  1.00  0.00      RA0  H
ATOM    922  CA  ILE A 100      33.357  26.250  12.405  1.00  0.00      RA0  C
ATOM    923  CB  ILE A 100      34.324  27.436  12.516  1.00  0.00      RA0  C
ATOM    924  CG2 ILE A 100      35.700  26.990  13.018  1.00  0.00      RA0  C
ATOM    925  CG1 ILE A 100      34.405  28.235  11.213  1.00  0.00      RA0  C
ATOM    926  CD1 ILE A 100      35.053  27.471  10.057  1.00  0.00      RA0  C
ATOM    927  C   ILE A 100      33.032  25.724  13.796  1.00  0.00      RA0  C
ATOM    928  O   ILE A 100      32.209  26.305  14.514  1.00  0.00      RA0  O
ATOM    929  N   VAL A 101      33.655  24.612  14.165  1.00  0.00      RA0  N
ATOM    930  H   VAL A 101      34.331  24.195  13.552  1.00  0.00      RA0  H
ATOM    931  CA  VAL A 101      33.464  24.010  15.481  1.00  0.00      RA0  C
ATOM    932  CB  VAL A 101      32.662  22.708  15.374  1.00  0.00      RA0  C
ATOM    933  CG1 VAL A 101      33.148  21.845  14.216  1.00  0.00      RA0  C
ATOM    934  CG2 VAL A 101      32.629  21.942  16.700  1.00  0.00      RA0  C
ATOM    935  C   VAL A 101      34.820  23.781  16.126  1.00  0.00      RA0  C
ATOM    936  O   VAL A 101      35.731  23.291  15.460  1.00  0.00      RA0  O
ATOM    937  N   TYR A 102      34.922  24.184  17.397  1.00  0.00      RA0  N
ATOM    938  H   TYR A 102      34.095  24.472  17.868  1.00  0.00      RA0  H
ATOM    939  CA  TYR A 102      36.137  24.019  18.230  1.00  0.00      RA0  C
ATOM    940  CB  TYR A 102      36.491  25.322  18.956  1.00  0.00      RA0  C
ATOM    941  CG  TYR A 102      36.678  26.493  18.015  1.00  0.00      RA0  C
ATOM    942  CD1 TYR A 102      35.573  27.166  17.506  1.00  0.00      RA0  C
ATOM    943  CE1 TYR A 102      35.746  28.248  16.654  1.00  0.00      RA0  C
ATOM    944  CD2 TYR A 102      37.959  26.915  17.674  1.00  0.00      RA0  C
ATOM    945  CE2 TYR A 102      38.133  28.001  16.822  1.00  0.00      RA0  C
ATOM    946  CZ  TYR A 102      37.025  28.666  16.309  1.00  0.00      RA0  C
ATOM    947  OH  TYR A 102      37.178  29.740  15.456  1.00  0.00      RA0  O
ATOM    948  HH  TYR A 102      38.097  29.920  15.289  1.00  0.00      RA0  H
ATOM    949  C   TYR A 102      35.944  22.933  19.282  1.00  0.00      RA0  C
ATOM    950  O   TYR A 102      34.884  22.843  19.913  1.00  0.00      RA0  O
ATOM    951  N   TYR A 103      36.987  22.137  19.493  1.00  0.00      RA0  N
ATOM    952  H   TYR A 103      37.827  22.283  18.963  1.00  0.00      RA0  H
ATOM    953  CA  TYR A 103      37.063  21.205  20.621  1.00  0.00      RA0  C
ATOM    954  CB  TYR A 103      37.648  19.887  20.120  1.00  0.00      RA0  C
ATOM    955  CG  TYR A 103      38.342  19.096  21.203  1.00  0.00      RA0  C
ATOM    956  CD1 TYR A 103      37.641  18.618  22.304  1.00  0.00      RA0  C
ATOM    957  CE1 TYR A 103      38.305  17.886  23.280  1.00  0.00      RA0  C
ATOM    958  CD2 TYR A 103      39.701  18.834  21.079  1.00  0.00      RA0  C
ATOM    959  CE2 TYR A 103      40.361  18.095  22.052  1.00  0.00      RA0  C
ATOM    960  CZ  TYR A 103      39.663  17.625  23.156  1.00  0.00      RA0  C
ATOM    961  OH  TYR A 103      40.320  16.896  24.126  1.00  0.00      RA0  O
ATOM    962  HH  TYR A 103      41.184  16.651  23.821  1.00  0.00      RA0  H
ATOM    963  C   TYR A 103      37.952  21.838  21.675  1.00  0.00      RA0  C
ATOM    964  O   TYR A 103      39.070  22.255  21.346  1.00  0.00      RA0  O
ATOM    965  N   PHE A 104      37.469  21.916  22.917  1.00  0.00      RA0  N
ATOM    966  H   PHE A 104      36.545  21.586  23.132  1.00  0.00      RA0  H
ATOM    967  CA  PHE A 104      38.297  22.371  24.068  1.00  0.00      RA0  C
ATOM    968  CB  PHE A 104      37.656  23.569  24.761  1.00  0.00      RA0  C
ATOM    969  CG  PHE A 104      37.589  24.726  23.796  1.00  0.00      RA0  C
ATOM    970  CD1 PHE A 104      38.763  25.279  23.296  1.00  0.00      RA0  C
ATOM    971  CD2 PHE A 104      36.357  25.241  23.413  1.00  0.00      RA0  C
ATOM    972  CE1 PHE A 104      38.706  26.360  22.426  1.00  0.00      RA0  C
ATOM    973  CE2 PHE A 104      36.301  26.325  22.546  1.00  0.00      RA0  C
ATOM    974  CZ  PHE A 104      37.474  26.889  22.061  1.00  0.00      RA0  C
ATOM    975  C   PHE A 104      38.549  21.234  25.057  1.00  0.00      RA0  C
ATOM    976  O   PHE A 104      39.695  20.881  25.318  1.00  0.00      RA0  O
ATOM    977  N   THR A 105      37.473  20.666  25.599  1.00  0.00      RA0  N
ATOM    978  H   THR A 105      36.550  21.025  25.447  1.00  0.00      RA0  H
ATOM    979  CA  THR A 105      37.528  19.428  26.379  1.00  0.00      RA0  C
ATOM    980  CB  THR A 105      37.446  19.953  27.793  1.00  0.00      RA0  C
ATOM    981  OG1 THR A 105      37.282  21.377  27.697  1.00  0.00      RA0  O
ATOM    982  HG1 THR A 105      37.383  21.723  28.574  1.00  0.00      RA0  H
ATOM    983  CG2 THR A 105      38.686  19.605  28.618  1.00  0.00      RA0  C
ATOM    984  C   THR A 105      36.371  18.515  25.975  1.00  0.00      RA0  C
ATOM    985  O   THR A 105      35.486  18.910  25.222  1.00  0.00      RA0  O
ATOM    986  N   GLU A 106      36.339  17.300  26.515  1.00  0.00      RA0  N
ATOM    987  H   GLU A 106      37.098  16.960  27.066  1.00  0.00      RA0  H
ATOM    988  CA  GLU A 106      35.233  16.397  26.204  1.00  0.00      RA0  C
ATOM    989  CB  GLU A 106      35.563  14.945  26.546  1.00  0.00      RA0  C
ATOM    990  CG  GLU A 106      36.831  14.456  25.821  1.00  0.00      RA0  C
ATOM    991  CD  GLU A 106      36.682  14.391  24.300  1.00  0.00      RA0  C
ATOM    992  OE1 GLU A 106      36.221  15.335  23.667  1.00  0.00      RA0  O
ATOM    993  OE2 GLU A 106      37.092  13.402  23.703  1.00  0.00      RA0  O
ATOM    994  C   GLU A 106      33.906  16.919  26.732  1.00  0.00      RA0  C
ATOM    995  O   GLU A 106      32.848  16.421  26.346  1.00  0.00      RA0  O
ATOM    996  N   ASP A 107      33.960  17.891  27.637  1.00  0.00      RA0  N
ATOM    997  H   ASP A 107      34.836  18.277  27.907  1.00  0.00      RA0  H
ATOM    998  CA  ASP A 107      32.769  18.505  28.199  1.00  0.00      RA0  C
ATOM    999  CB  ASP A 107      32.958  18.505  29.725  1.00  0.00      RA0  C
ATOM   1000  CG  ASP A 107      31.739  18.945  30.518  1.00  0.00      RA0  C
ATOM   1001  OD1 ASP A 107      30.694  18.302  30.459  1.00  0.00      RA0  O
ATOM   1002  OD2 ASP A 107      31.846  19.914  31.261  1.00  0.00      RA0  O
ATOM   1003  C   ASP A 107      32.470  19.884  27.594  1.00  0.00      RA0  C
ATOM   1004  O   ASP A 107      31.556  20.554  28.051  1.00  0.00      RA0  O
ATOM   1005  N   PHE A 108      33.236  20.316  26.583  1.00  0.00      RA0  N
ATOM   1006  H   PHE A 108      33.902  19.728  26.119  1.00  0.00      RA0  H
ATOM   1007  CA  PHE A 108      33.162  21.700  26.101  1.00  0.00      RA0  C
ATOM   1008  CB  PHE A 108      33.927  22.633  27.041  1.00  0.00      RA0  C
ATOM   1009  CG  PHE A 108      33.723  24.065  26.608  1.00  0.00      RA0  C
ATOM   1010  CD1 PHE A 108      32.480  24.486  26.152  1.00  0.00      RA0  C
ATOM   1011  CD2 PHE A 108      34.782  24.962  26.663  1.00  0.00      RA0  C
ATOM   1012  CE1 PHE A 108      32.305  25.796  25.728  1.00  0.00      RA0  C
ATOM   1013  CE2 PHE A 108      34.605  26.275  26.242  1.00  0.00      RA0  C
ATOM   1014  CZ  PHE A 108      33.369  26.688  25.762  1.00  0.00      RA0  C
ATOM   1015  C   PHE A 108      33.666  21.852  24.650  1.00  0.00      RA0  C
ATOM   1016  O   PHE A 108      34.880  21.753  24.368  1.00  0.00      RA0  O
ATOM   1017  N   PHE A 109      32.701  22.061  23.750  1.00  0.00      RA0  N
ATOM   1018  H   PHE A 109      31.761  22.162  24.093  1.00  0.00      RA0  H
ATOM   1019  CA  PHE A 109      32.924  22.476  22.360  1.00  0.00      RA0  C
ATOM   1020  CB  PHE A 109      32.344  21.445  21.384  1.00  0.00      RA0  C
ATOM   1021  CG  PHE A 109      33.142  20.158  21.299  1.00  0.00      RA0  C
ATOM   1022  CD1 PHE A 109      33.380  19.374  22.423  1.00  0.00      RA0  C
ATOM   1023  CD2 PHE A 109      33.612  19.737  20.060  1.00  0.00      RA0  C
ATOM   1024  CE1 PHE A 109      34.061  18.169  22.307  1.00  0.00      RA0  C
ATOM   1025  CE2 PHE A 109      34.290  18.530  19.940  1.00  0.00      RA0  C
ATOM   1026  CZ  PHE A 109      34.507  17.741  21.062  1.00  0.00      RA0  C
ATOM   1027  C   PHE A 109      32.241  23.819  22.089  1.00  0.00      RA0  C
ATOM   1028  O   PHE A 109      31.394  24.282  22.856  1.00  0.00      RA0  O
ATOM   1029  N   ARG A 110      32.585  24.424  20.962  1.00  0.00      RA0  N
ATOM   1030  H   ARG A 110      33.240  23.992  20.337  1.00  0.00      RA0  H
ATOM   1031  CA  ARG A 110      32.041  25.717  20.583  1.00  0.00      RA0  C
ATOM   1032  CB  ARG A 110      33.062  26.775  21.004  1.00  0.00      RA0  C
ATOM   1033  CG  ARG A 110      33.070  28.098  20.238  1.00  0.00      RA0  C
ATOM   1034  CD  ARG A 110      33.966  29.104  20.962  1.00  0.00      RA0  C
ATOM   1035  NE  ARG A 110      33.409  29.310  22.295  1.00  0.00      RA0  N
ATOM   1036  HE  ARG A 110      32.446  29.025  22.417  1.00  0.00      RA0  H
ATOM   1037  CZ  ARG A 110      34.086  29.864  23.338  1.00  0.00      RA0  C
ATOM   1038  NH1 ARG A 110      35.357  30.301  23.169  1.00  0.00      RA0  N
ATOM   1039 HH11 ARG A 110      35.894  30.728  23.907  1.00  0.00      RA0  H
ATOM   1040 HH12 ARG A 110      35.810  30.215  22.279  1.00  0.00      RA0  H
ATOM   1041  NH2 ARG A 110      33.453  29.957  24.525  1.00  0.00      RA0  N
ATOM   1042 HH21 ARG A 110      33.862  30.320  25.360  1.00  0.00      RA0  H
ATOM   1043 HH22 ARG A 110      32.486  29.634  24.606  1.00  0.00      RA0  H
ATOM   1044  C   ARG A 110      31.746  25.749  19.088  1.00  0.00      RA0  C
ATOM   1045  O   ARG A 110      32.562  25.276  18.300  1.00  0.00      RA0  O
ATOM   1046  N   LEU A 111      30.580  26.287  18.710  1.00  0.00      RA0  N
ATOM   1047  H   LEU A 111      29.993  26.716  19.397  1.00  0.00      RA0  H
ATOM   1048  CA  LEU A 111      30.212  26.506  17.300  1.00  0.00      RA0  C
ATOM   1049  CB  LEU A 111      28.812  25.960  17.023  1.00  0.00      RA0  C
ATOM   1050  CG  LEU A 111      28.628  24.457  17.211  1.00  0.00      RA0  C
ATOM   1051  CD1 LEU A 111      27.151  24.093  17.336  1.00  0.00      RA0  C
ATOM   1052  CD2 LEU A 111      29.285  23.660  16.090  1.00  0.00      RA0  C
ATOM   1053  C   LEU A 111      30.144  27.988  17.047  1.00  0.00      RA0  C
ATOM   1054  O   LEU A 111      29.820  28.761  17.961  1.00  0.00      RA0  O
ATOM   1055  N   VAL A 112      30.389  28.387  15.807  1.00  0.00      RA0  N
ATOM   1056  H   VAL A 112      30.679  27.732  15.104  1.00  0.00      RA0  H
ATOM   1057  CA  VAL A 112      30.190  29.775  15.392  1.00  0.00      RA0  C
ATOM   1058  CB  VAL A 112      31.527  30.473  15.117  1.00  0.00      RA0  C
ATOM   1059  CG1 VAL A 112      31.300  31.947  14.777  1.00  0.00      RA0  C
ATOM   1060  CG2 VAL A 112      32.507  30.319  16.284  1.00  0.00      RA0  C
ATOM   1061  C   VAL A 112      29.307  29.795  14.147  1.00  0.00      RA0  C
ATOM   1062  O   VAL A 112      29.639  29.175  13.139  1.00  0.00      RA0  O
ATOM   1063  N   VAL A 113      28.195  30.511  14.213  1.00  0.00      RA0  N
ATOM   1064  H   VAL A 113      27.979  31.044  15.032  1.00  0.00      RA0  H
ATOM   1065  CA  VAL A 113      27.286  30.606  13.069  1.00  0.00      RA0  C
ATOM   1066  CB  VAL A 113      26.022  29.759  13.284  1.00  0.00      RA0  C
ATOM   1067  CG1 VAL A 113      26.323  28.260  13.342  1.00  0.00      RA0  C
ATOM   1068  CG2 VAL A 113      25.242  30.239  14.510  1.00  0.00      RA0  C
ATOM   1069  C   VAL A 113      26.872  32.037  12.745  1.00  0.00      RA0  C
ATOM   1070  O   VAL A 113      26.968  32.956  13.570  1.00  0.00      RA0  O
ATOM   1071  N   ASN A 114      26.368  32.203  11.529  1.00  0.00      RA0  N
ATOM   1072  H   ASN A 114      26.148  31.378  11.002  1.00  0.00      RA0  H
ATOM   1073  CA  ASN A 114      25.969  33.509  11.022  1.00  0.00      RA0  C
ATOM   1074  CB  ASN A 114      25.811  33.433   9.497  1.00  0.00      RA0  C
ATOM   1075  CG  ASN A 114      27.026  32.825   8.830  1.00  0.00      RA0  C
ATOM   1076  OD1 ASN A 114      28.036  33.501   8.657  1.00  0.00      RA0  O
ATOM   1077  ND2 ASN A 114      26.882  31.526   8.478  1.00  0.00      RA0  N
ATOM   1078 HD21 ASN A 114      26.052  30.958   8.586  1.00  0.00      RA0  H
ATOM   1079 HD22 ASN A 114      27.614  30.981   8.063  1.00  0.00      RA0  H
ATOM   1080  C   ASN A 114      24.621  33.987  11.529  1.00  0.00      RA0  C
ATOM   1081  O   ASN A 114      23.769  33.189  11.905  1.00  0.00      RA0  O
ATOM   1082  N   SER A 115      24.446  35.308  11.508  1.00  0.00      RA0  N
ATOM   1083  H   SER A 115      25.218  35.898  11.283  1.00  0.00      RA0  H
ATOM   1084  CA  SER A 115      23.211  35.933  11.928  1.00  0.00      RA0  C
ATOM   1085  CB  SER A 115      23.335  37.459  11.882  1.00  0.00      RA0  C
ATOM   1086  OG  SER A 115      22.482  38.056  12.865  1.00  0.00      RA0  O
ATOM   1087  HG  SER A 115      21.598  37.751  12.684  1.00  0.00      RA0  H
ATOM   1088  C   SER A 115      22.004  35.426  11.128  1.00  0.00      RA0  C
ATOM   1089  O   SER A 115      20.951  35.137  11.684  1.00  0.00      RA0  O
ATOM   1090  N   ALA A 116      22.161  35.353   9.815  1.00  0.00      RA0  N
ATOM   1091  H   ALA A 116      23.061  35.501   9.412  1.00  0.00      RA0  H
ATOM   1092  CA  ALA A 116      21.043  35.018   8.928  1.00  0.00      RA0  C
ATOM   1093  CB  ALA A 116      21.508  34.977   7.473  1.00  0.00      RA0  C
ATOM   1094  C   ALA A 116      20.420  33.676   9.263  1.00  0.00      RA0  C
ATOM   1095  O   ALA A 116      19.203  33.489   9.107  1.00  0.00      RA0  O
ATOM   1096  N   THR A 117      21.240  32.742   9.737  1.00  0.00      RA0  N
ATOM   1097  H   THR A 117      22.226  32.864   9.840  1.00  0.00      RA0  H
ATOM   1098  CA  THR A 117      20.803  31.366  10.039  1.00  0.00      RA0  C
ATOM   1099  CB  THR A 117      21.821  30.526   9.299  1.00  0.00      RA0  C
ATOM   1100  OG1 THR A 117      22.887  31.385   8.858  1.00  0.00      RA0  O
ATOM   1101  HG1 THR A 117      23.565  30.731   8.642  1.00  0.00      RA0  H
ATOM   1102  CG2 THR A 117      21.203  29.823   8.098  1.00  0.00      RA0  C
ATOM   1103  C   THR A 117      20.765  31.032  11.528  1.00  0.00      RA0  C
ATOM   1104  O   THR A 117      20.453  29.895  11.901  1.00  0.00      RA0  O
ATOM   1105  N   ARG A 118      21.031  32.024  12.371  1.00  0.00      RA0  N
ATOM   1106  H   ARG A 118      21.284  32.916  11.997  1.00  0.00      RA0  H
ATOM   1107  CA  ARG A 118      21.119  31.830  13.819  1.00  0.00      RA0  C
ATOM   1108  CB  ARG A 118      21.347  33.197  14.470  1.00  0.00      RA0  C
ATOM   1109  CG  ARG A 118      21.227  33.221  15.993  1.00  0.00      RA0  C
ATOM   1110  CD  ARG A 118      21.375  34.638  16.552  1.00  0.00      RA0  C
ATOM   1111  NE  ARG A 118      20.921  34.706  17.939  1.00  0.00      RA0  N
ATOM   1112  HE  ARG A 118      19.954  34.422  18.053  1.00  0.00      RA0  H
ATOM   1113  CZ  ARG A 118      21.753  35.191  18.912  1.00  0.00      RA0  C
ATOM   1114  NH1 ARG A 118      23.023  35.525  18.609  1.00  0.00      RA0  N
ATOM   1115 HH11 ARG A 118      23.613  35.935  19.325  1.00  0.00      RA0  H
ATOM   1116 HH12 ARG A 118      23.435  35.373  17.700  1.00  0.00      RA0  H
ATOM   1117  NH2 ARG A 118      21.311  35.332  20.177  1.00  0.00      RA0  N
ATOM   1118 HH21 ARG A 118      21.933  35.668  20.913  1.00  0.00      RA0  H
ATOM   1119 HH22 ARG A 118      20.373  35.115  20.451  1.00  0.00      RA0  H
ATOM   1120  C   ARG A 118      19.916  31.116  14.423  1.00  0.00      RA0  C
ATOM   1121  O   ARG A 118      20.052  30.100  15.112  1.00  0.00      RA0  O
ATOM   1122  N   GLU A 119      18.728  31.646  14.183  1.00  0.00      RA0  N
ATOM   1123  H   GLU A 119      18.662  32.472  13.628  1.00  0.00      RA0  H
ATOM   1124  CA  GLU A 119      17.547  31.080  14.828  1.00  0.00      RA0  C
ATOM   1125  CB  GLU A 119      16.390  32.078  14.818  1.00  0.00      RA0  C
ATOM   1126  CG  GLU A 119      16.792  33.437  15.410  1.00  0.00      RA0  C
ATOM   1127  CD  GLU A 119      17.302  33.296  16.837  1.00  0.00      RA0  C
ATOM   1128  OE1 GLU A 119      16.835  32.416  17.556  1.00  0.00      RA0  O
ATOM   1129  OE2 GLU A 119      18.166  34.075  17.234  1.00  0.00      RA0  O
ATOM   1130  C   GLU A 119      17.167  29.693  14.294  1.00  0.00      RA0  C
ATOM   1131  O   GLU A 119      16.825  28.813  15.062  1.00  0.00      RA0  O
ATOM   1132  N   LYS A 120      17.286  29.493  12.992  1.00  0.00      RA0  N
ATOM   1133  H   LYS A 120      17.704  30.217  12.448  1.00  0.00      RA0  H
ATOM   1134  CA  LYS A 120      17.100  28.161  12.407  1.00  0.00      RA0  C
ATOM   1135  CB  LYS A 120      17.267  28.232  10.884  1.00  0.00      RA0  C
ATOM   1136  CG  LYS A 120      17.033  26.879  10.206  1.00  0.00      RA0  C
ATOM   1137  CD  LYS A 120      17.355  26.841   8.708  1.00  0.00      RA0  C
ATOM   1138  CE  LYS A 120      18.823  27.149   8.400  1.00  0.00      RA0  C
ATOM   1139  NZ  LYS A 120      19.186  26.657   7.063  1.00  0.00      RA0  N
ATOM   1140  HZ1 LYS A 120      20.191  26.841   6.854  1.00  0.00      RA0  H
ATOM   1141  HZ2 LYS A 120      19.071  25.622   7.037  1.00  0.00      RA0  H
ATOM   1142  HZ3 LYS A 120      18.618  27.018   6.277  1.00  0.00      RA0  H
ATOM   1143  C   LYS A 120      18.073  27.158  12.976  1.00  0.00      RA0  C
ATOM   1144  O   LYS A 120      17.715  26.044  13.303  1.00  0.00      RA0  O
ATOM   1145  N   ASP A 121      19.339  27.552  13.045  1.00  0.00      RA0  N
ATOM   1146  H   ASP A 121      19.663  28.410  12.651  1.00  0.00      RA0  H
ATOM   1147  CA  ASP A 121      20.385  26.683  13.575  1.00  0.00      RA0  C
ATOM   1148  CB  ASP A 121      21.775  27.259  13.346  1.00  0.00      RA0  C
ATOM   1149  CG  ASP A 121      22.007  27.409  11.859  1.00  0.00      RA0  C
ATOM   1150  OD1 ASP A 121      21.303  26.770  11.071  1.00  0.00      RA0  O
ATOM   1151  OD2 ASP A 121      22.880  28.189  11.497  1.00  0.00      RA0  O
ATOM   1152  C   ASP A 121      20.154  26.364  15.050  1.00  0.00      RA0  C
ATOM   1153  O   ASP A 121      20.295  25.218  15.483  1.00  0.00      RA0  O
ATOM   1154  N   LEU A 122      19.828  27.387  15.828  1.00  0.00      RA0  N
ATOM   1155  H   LEU A 122      19.743  28.295  15.416  1.00  0.00      RA0  H
ATOM   1156  CA  LEU A 122      19.602  27.193  17.256  1.00  0.00      RA0  C
ATOM   1157  CB  LEU A 122      19.361  28.517  17.979  1.00  0.00      RA0  C
ATOM   1158  CG  LEU A 122      20.638  29.345  18.120  1.00  0.00      RA0  C
ATOM   1159  CD1 LEU A 122      20.369  30.693  18.791  1.00  0.00      RA0  C
ATOM   1160  CD2 LEU A 122      21.744  28.557  18.822  1.00  0.00      RA0  C
ATOM   1161  C   LEU A 122      18.452  26.245  17.509  1.00  0.00      RA0  C
ATOM   1162  O   LEU A 122      18.522  25.412  18.398  1.00  0.00      RA0  O
ATOM   1163  N   SER A 123      17.383  26.364  16.730  1.00  0.00      RA0  N
ATOM   1164  H   SER A 123      17.359  27.059  16.009  1.00  0.00      RA0  H
ATOM   1165  CA  SER A 123      16.226  25.489  16.918  1.00  0.00      RA0  C
ATOM   1166  CB  SER A 123      15.086  26.071  16.093  1.00  0.00      RA0  C
ATOM   1167  OG  SER A 123      14.900  27.433  16.496  1.00  0.00      RA0  O
ATOM   1168  HG  SER A 123      15.583  27.959  16.089  1.00  0.00      RA0  H
ATOM   1169  C   SER A 123      16.595  24.052  16.582  1.00  0.00      RA0  C
ATOM   1170  O   SER A 123      16.212  23.125  17.291  1.00  0.00      RA0  O
ATOM   1171  N   TRP A 124      17.343  23.880  15.498  1.00  0.00      RA0  N
ATOM   1172  H   TRP A 124      17.646  24.674  14.964  1.00  0.00      RA0  H
ATOM   1173  CA  TRP A 124      17.787  22.548  15.055  1.00  0.00      RA0  C
ATOM   1174  CB  TRP A 124      18.418  22.676  13.666  1.00  0.00      RA0  C
ATOM   1175  CG  TRP A 124      18.818  21.330  13.110  1.00  0.00      RA0  C
ATOM   1176  CD2 TRP A 124      17.970  20.325  12.516  1.00  0.00      RA0  C
ATOM   1177  CE2 TRP A 124      18.799  19.254  12.108  1.00  0.00      RA0  C
ATOM   1178  CE3 TRP A 124      16.600  20.257  12.293  1.00  0.00      RA0  C
ATOM   1179  CD1 TRP A 124      20.116  20.804  13.032  1.00  0.00      RA0  C
ATOM   1180  NE1 TRP A 124      20.110  19.579  12.441  1.00  0.00      RA0  N
ATOM   1181  HE1 TRP A 124      20.897  19.022  12.259  1.00  0.00      RA0  H
ATOM   1182  CZ2 TRP A 124      18.236  18.146  11.487  1.00  0.00      RA0  C
ATOM   1183  CZ3 TRP A 124      16.050  19.142  11.672  1.00  0.00      RA0  C
ATOM   1184  CH2 TRP A 124      16.865  18.091  11.268  1.00  0.00      RA0  C
ATOM   1185  C   TRP A 124      18.760  21.909  16.045  1.00  0.00      RA0  C
ATOM   1186  O   TRP A 124      18.593  20.764  16.438  1.00  0.00      RA0  O
ATOM   1187  N   ILE A 125      19.761  22.681  16.455  1.00  0.00      RA0  N
ATOM   1188  H   ILE A 125      19.820  23.605  16.091  1.00  0.00      RA0  H
ATOM   1189  CA  ILE A 125      20.746  22.218  17.430  1.00  0.00      RA0  C
ATOM   1190  CB  ILE A 125      21.849  23.258  17.656  1.00  0.00      RA0  C
ATOM   1191  CG2 ILE A 125      22.771  22.872  18.815  1.00  0.00      RA0  C
ATOM   1192  CG1 ILE A 125      22.652  23.461  16.370  1.00  0.00      RA0  C
ATOM   1193  CD1 ILE A 125      23.550  24.696  16.437  1.00  0.00      RA0  C
ATOM   1194  C   ILE A 125      20.050  21.835  18.742  1.00  0.00      RA0  C
ATOM   1195  O   ILE A 125      20.290  20.760  19.269  1.00  0.00      RA0  O
ATOM   1196  N   THR A 126      19.185  22.715  19.246  1.00  0.00      RA0  N
ATOM   1197  H   THR A 126      19.020  23.584  18.781  1.00  0.00      RA0  H
ATOM   1198  CA  THR A 126      18.413  22.427  20.459  1.00  0.00      RA0  C
ATOM   1199  CB  THR A 126      17.576  23.644  20.843  1.00  0.00      RA0  C
ATOM   1200  OG1 THR A 126      18.449  24.768  21.012  1.00  0.00      RA0  O
ATOM   1201  HG1 THR A 126      18.613  25.117  20.145  1.00  0.00      RA0  H
ATOM   1202  CG2 THR A 126      16.766  23.409  22.119  1.00  0.00      RA0  C
ATOM   1203  C   THR A 126      17.638  21.140  20.388  1.00  0.00      RA0  C
ATOM   1204  O   THR A 126      17.679  20.344  21.333  1.00  0.00      RA0  O
ATOM   1205  N   GLN A 127      16.919  20.950  19.285  1.00  0.00      RA0  N
ATOM   1206  H   GLN A 127      16.931  21.647  18.565  1.00  0.00      RA0  H
ATOM   1207  CA  GLN A 127      16.103  19.760  19.063  1.00  0.00      RA0  C
ATOM   1208  CB  GLN A 127      15.406  19.880  17.707  1.00  0.00      RA0  C
ATOM   1209  CG  GLN A 127      14.534  18.681  17.335  1.00  0.00      RA0  C
ATOM   1210  CD  GLN A 127      13.853  18.965  16.013  1.00  0.00      RA0  C
ATOM   1211  OE1 GLN A 127      12.819  19.621  15.950  1.00  0.00      RA0  O
ATOM   1212  NE2 GLN A 127      14.489  18.440  14.951  1.00  0.00      RA0  N
ATOM   1213 HE21 GLN A 127      15.327  17.900  15.047  1.00  0.00      RA0  H
ATOM   1214 HE22 GLN A 127      14.150  18.575  14.021  1.00  0.00      RA0  H
ATOM   1215  C   GLN A 127      16.927  18.464  19.147  1.00  0.00      RA0  C
ATOM   1216  O   GLN A 127      16.596  17.540  19.877  1.00  0.00      RA0  O
ATOM   1217  N   HIS A 128      18.018  18.419  18.397  1.00  0.00      RA0  N
ATOM   1218  H   HIS A 128      18.299  19.240  17.892  1.00  0.00      RA0  H
ATOM   1219  CA  HIS A 128      18.844  17.228  18.341  1.00  0.00      RA0  C
ATOM   1220  CB  HIS A 128      19.639  17.157  17.035  1.00  0.00      RA0  C
ATOM   1221  CG  HIS A 128      18.688  16.789  15.924  1.00  0.00      RA0  C
ATOM   1222  ND1 HIS A 128      18.526  15.537  15.457  1.00  0.00      RA0  N
ATOM   1223  HD1 HIS A 128      19.009  14.732  15.745  1.00  0.00      RA0  H
ATOM   1224  CD2 HIS A 128      17.814  17.639  15.244  1.00  0.00      RA0  C
ATOM   1225  NE2 HIS A 128      17.112  16.883  14.364  1.00  0.00      RA0  N
ATOM   1226  CE1 HIS A 128      17.552  15.589  14.493  1.00  0.00      RA0  C
ATOM   1227  C   HIS A 128      19.769  17.062  19.563  1.00  0.00      RA0  C
ATOM   1228  O   HIS A 128      20.225  15.953  19.833  1.00  0.00      RA0  O
ATOM   1229  N   ALA A 129      20.027  18.136  20.308  1.00  0.00      RA0  N
ATOM   1230  H   ALA A 129      19.633  19.024  20.066  1.00  0.00      RA0  H
ATOM   1231  CA  ALA A 129      20.873  18.057  21.500  1.00  0.00      RA0  C
ATOM   1232  CB  ALA A 129      21.303  19.445  21.974  1.00  0.00      RA0  C
ATOM   1233  C   ALA A 129      20.202  17.338  22.680  1.00  0.00      RA0  C
ATOM   1234  O   ALA A 129      20.880  16.738  23.501  1.00  0.00      RA0  O
ATOM   1235  N   GLU A 130      18.881  17.425  22.754  1.00  0.00      RA0  N
ATOM   1236  H   GLU A 130      18.372  17.866  22.013  1.00  0.00      RA0  H
ATOM   1237  CA  GLU A 130      18.113  17.027  23.947  1.00  0.00      RA0  C
ATOM   1238  CB  GLU A 130      16.624  17.368  23.738  1.00  0.00      RA0  C
ATOM   1239  CG  GLU A 130      15.688  17.116  24.926  1.00  0.00      RA0  C
ATOM   1240  CD  GLU A 130      15.348  15.643  25.034  1.00  0.00      RA0  C
ATOM   1241  OE1 GLU A 130      15.296  14.977  24.003  1.00  0.00      RA0  O
ATOM   1242  OE2 GLU A 130      15.145  15.165  26.146  1.00  0.00      RA0  O
ATOM   1243  C   GLU A 130      18.400  15.609  24.440  1.00  0.00      RA0  C
ATOM   1244  O   GLU A 130      18.651  15.430  25.640  1.00  0.00      RA0  O
ATOM   1245  N   PRO A 131      18.393  14.603  23.570  1.00  0.00      RA0  N
ATOM   1246  CD  PRO A 131      18.044  14.605  22.145  1.00  0.00      RA0  C
ATOM   1247  CA  PRO A 131      18.648  13.234  24.018  1.00  0.00      RA0  C
ATOM   1248  CB  PRO A 131      18.322  12.359  22.801  1.00  0.00      RA0  C
ATOM   1249  CG  PRO A 131      17.473  13.223  21.882  1.00  0.00      RA0  C
ATOM   1250  C   PRO A 131      20.074  12.993  24.479  1.00  0.00      RA0  C
ATOM   1251  O   PRO A 131      20.319  12.039  25.221  1.00  0.00      RA0  O
ATOM   1252  N   PHE A 132      20.994  13.857  24.056  1.00  0.00      RA0  N
ATOM   1253  H   PHE A 132      20.708  14.667  23.540  1.00  0.00      RA0  H
ATOM   1254  CA  PHE A 132      22.381  13.799  24.487  1.00  0.00      RA0  C
ATOM   1255  CB  PHE A 132      23.314  14.295  23.381  1.00  0.00      RA0  C
ATOM   1256  CG  PHE A 132      23.127  13.527  22.094  1.00  0.00      RA0  C
ATOM   1257  CD1 PHE A 132      23.930  12.427  21.822  1.00  0.00      RA0  C
ATOM   1258  CD2 PHE A 132      22.168  13.927  21.171  1.00  0.00      RA0  C
ATOM   1259  CE1 PHE A 132      23.782  11.736  20.626  1.00  0.00      RA0  C
ATOM   1260  CE2 PHE A 132      22.018  13.236  19.975  1.00  0.00      RA0  C
ATOM   1261  CZ  PHE A 132      22.829  12.143  19.699  1.00  0.00      RA0  C
ATOM   1262  C   PHE A 132      22.668  14.592  25.770  1.00  0.00      RA0  C
ATOM   1263  O   PHE A 132      23.759  14.469  26.353  1.00  0.00      RA0  O
ATOM   1264  N   GLY A 133      21.702  15.400  26.203  1.00  0.00      RA0  N
ATOM   1265  H   GLY A 133      20.862  15.515  25.669  1.00  0.00      RA0  H
ATOM   1266  CA  GLY A 133      21.820  16.178  27.431  1.00  0.00      RA0  C
ATOM   1267  C   GLY A 133      22.832  17.306  27.350  1.00  0.00      RA0  C
ATOM   1268  O   GLY A 133      23.558  17.570  28.316  1.00  0.00      RA0  O
ATOM   1269  N   ILE A 134      22.864  17.993  26.212  1.00  0.00      RA0  N
ATOM   1270  H   ILE A 134      22.136  17.870  25.538  1.00  0.00      RA0  H
ATOM   1271  CA  ILE A 134      23.862  19.032  25.986  1.00  0.00      RA0  C
ATOM   1272  CB  ILE A 134      24.285  19.069  24.518  1.00  0.00      RA0  C
ATOM   1273  CG2 ILE A 134      25.362  20.125  24.269  1.00  0.00      RA0  C
ATOM   1274  CG1 ILE A 134      24.752  17.682  24.088  1.00  0.00      RA0  C
ATOM   1275  CD1 ILE A 134      25.854  17.146  25.000  1.00  0.00      RA0  C
ATOM   1276  C   ILE A 134      23.293  20.373  26.433  1.00  0.00      RA0  C
ATOM   1277  O   ILE A 134      22.166  20.722  26.075  1.00  0.00      RA0  O
ATOM   1278  N   GLU A 135      24.065  21.094  27.242  1.00  0.00      RA0  N
ATOM   1279  H   GLU A 135      24.978  20.754  27.461  1.00  0.00      RA0  H
ATOM   1280  CA  GLU A 135      23.728  22.449  27.678  1.00  0.00      RA0  C
ATOM   1281  CB  GLU A 135      24.485  22.587  29.004  1.00  0.00      RA0  C
ATOM   1282  CG  GLU A 135      24.627  23.958  29.661  1.00  0.00      RA0  C
ATOM   1283  CD  GLU A 135      25.601  23.814  30.822  1.00  0.00      RA0  C
ATOM   1284  OE1 GLU A 135      26.651  24.456  30.806  1.00  0.00      RA0  O
ATOM   1285  OE2 GLU A 135      25.345  23.021  31.730  1.00  0.00      RA0  O
ATOM   1286  C   GLU A 135      24.204  23.447  26.613  1.00  0.00      RA0  C
ATOM   1287  O   GLU A 135      25.387  23.508  26.304  1.00  0.00      RA0  O
ATOM   1288  N   ILE A 136      23.267  24.219  26.067  1.00  0.00      RA0  N
ATOM   1289  H   ILE A 136      22.357  24.247  26.476  1.00  0.00      RA0  H
ATOM   1290  CA  ILE A 136      23.543  25.167  24.980  1.00  0.00      RA0  C
ATOM   1291  CB  ILE A 136      22.477  25.002  23.901  1.00  0.00      RA0  C
ATOM   1292  CG2 ILE A 136      22.673  25.979  22.742  1.00  0.00      RA0  C
ATOM   1293  CG1 ILE A 136      22.428  23.545  23.446  1.00  0.00      RA0  C
ATOM   1294  CD1 ILE A 136      21.335  23.309  22.412  1.00  0.00      RA0  C
ATOM   1295  C   ILE A 136      23.525  26.578  25.545  1.00  0.00      RA0  C
ATOM   1296  O   ILE A 136      22.514  26.993  26.112  1.00  0.00      RA0  O
ATOM   1297  N   THR A 137      24.636  27.308  25.390  1.00  0.00      RA0  N
ATOM   1298  H   THR A 137      25.459  26.900  24.997  1.00  0.00      RA0  H
ATOM   1299  CA  THR A 137      24.751  28.675  25.878  1.00  0.00      RA0  C
ATOM   1300  CB  THR A 137      25.770  28.549  26.994  1.00  0.00      RA0  C
ATOM   1301  OG1 THR A 137      25.440  27.361  27.729  1.00  0.00      RA0  O
ATOM   1302  HG1 THR A 137      26.188  27.119  28.261  1.00  0.00      RA0  H
ATOM   1303  CG2 THR A 137      25.831  29.779  27.900  1.00  0.00      RA0  C
ATOM   1304  C   THR A 137      25.140  29.591  24.728  1.00  0.00      RA0  C
ATOM   1305  O   THR A 137      26.202  29.420  24.130  1.00  0.00      RA0  O
ATOM   1306  N   VAL A 138      24.276  30.548  24.409  1.00  0.00      RA0  N
ATOM   1307  H   VAL A 138      23.496  30.726  25.006  1.00  0.00      RA0  H
ATOM   1308  CA  VAL A 138      24.569  31.510  23.345  1.00  0.00      RA0  C
ATOM   1309  CB  VAL A 138      23.271  31.978  22.696  1.00  0.00      RA0  C
ATOM   1310  CG1 VAL A 138      23.557  32.879  21.499  1.00  0.00      RA0  C
ATOM   1311  CG2 VAL A 138      22.410  30.775  22.307  1.00  0.00      RA0  C
ATOM   1312  C   VAL A 138      25.368  32.678  23.936  1.00  0.00      RA0  C
ATOM   1313  O   VAL A 138      24.944  33.289  24.920  1.00  0.00      RA0  O
ATOM   1314  N   ARG A 139      26.488  33.018  23.307  1.00  0.00      RA0  N
ATOM   1315  H   ARG A 139      26.673  32.628  22.409  1.00  0.00      RA0  H
ATOM   1316  CA  ARG A 139      27.450  33.974  23.874  1.00  0.00      RA0  C
ATOM   1317  CB  ARG A 139      28.871  33.477  23.643  1.00  0.00      RA0  C
ATOM   1318  CG  ARG A 139      29.074  32.057  24.175  1.00  0.00      RA0  C
ATOM   1319  CD  ARG A 139      28.614  31.915  25.627  1.00  0.00      RA0  C
ATOM   1320  NE  ARG A 139      29.092  33.047  26.414  1.00  0.00      RA0  N
ATOM   1321  HE  ARG A 139      28.572  33.912  26.370  1.00  0.00      RA0  H
ATOM   1322  CZ  ARG A 139      30.281  32.994  27.059  1.00  0.00      RA0  C
ATOM   1323  NH1 ARG A 139      30.956  31.822  27.119  1.00  0.00      RA0  N
ATOM   1324 HH11 ARG A 139      31.799  31.707  27.641  1.00  0.00      RA0  H
ATOM   1325 HH12 ARG A 139      30.632  30.994  26.626  1.00  0.00      RA0  H
ATOM   1326  NH2 ARG A 139      30.746  34.131  27.615  1.00  0.00      RA0  N
ATOM   1327 HH21 ARG A 139      31.583  34.226  28.153  1.00  0.00      RA0  H
ATOM   1328 HH22 ARG A 139      30.230  35.004  27.481  1.00  0.00      RA0  H
ATOM   1329  C   ARG A 139      27.259  35.386  23.330  1.00  0.00      RA0  C
ATOM   1330  O   ARG A 139      28.145  35.986  22.706  1.00  0.00      RA0  O
ATOM   1331  N   ASP A 140      26.099  35.947  23.626  1.00  0.00      RA0  N
ATOM   1332  H   ASP A 140      25.418  35.428  24.145  1.00  0.00      RA0  H
ATOM   1333  CA  ASP A 140      25.763  37.288  23.171  1.00  0.00      RA0  C
ATOM   1334  CB  ASP A 140      24.240  37.498  23.143  1.00  0.00      RA0  C
ATOM   1335  CG  ASP A 140      23.530  36.528  22.199  1.00  0.00      RA0  C
ATOM   1336  OD1 ASP A 140      23.941  36.365  21.053  1.00  0.00      RA0  O
ATOM   1337  OD2 ASP A 140      22.527  35.940  22.594  1.00  0.00      RA0  O
ATOM   1338  C   ASP A 140      26.461  38.356  24.001  1.00  0.00      RA0  C
ATOM   1339  O   ASP A 140      26.303  39.538  23.728  1.00  0.00      RA0  O
ATOM   1340  N   ASP A 141      27.195  37.921  25.031  1.00  0.00      RA0  N
ATOM   1341  H   ASP A 141      27.324  36.945  25.205  1.00  0.00      RA0  H
ATOM   1342  CA  ASP A 141      28.079  38.774  25.811  1.00  0.00      RA0  C
ATOM   1343  CB  ASP A 141      28.319  38.135  27.184  1.00  0.00      RA0  C
ATOM   1344  CG  ASP A 141      29.137  36.853  27.065  1.00  0.00      RA0  C
ATOM   1345  OD1 ASP A 141      28.680  35.885  26.460  1.00  0.00      RA0  O
ATOM   1346  OD2 ASP A 141      30.230  36.789  27.619  1.00  0.00      RA0  O
ATOM   1347  C   ASP A 141      29.436  39.080  25.147  1.00  0.00      RA0  C
ATOM   1348  O   ASP A 141      30.193  39.924  25.662  1.00  0.00      RA0  O
ATOM   1349  N   LEU A 142      29.715  38.394  24.033  1.00  0.00      RA0  N
ATOM   1350  H   LEU A 142      29.034  37.792  23.612  1.00  0.00      RA0  H
ATOM   1351  CA  LEU A 142      30.966  38.532  23.283  1.00  0.00      RA0  C
ATOM   1352  CB  LEU A 142      31.614  37.166  23.048  1.00  0.00      RA0  C
ATOM   1353  CG  LEU A 142      31.907  36.377  24.326  1.00  0.00      RA0  C
ATOM   1354  CD1 LEU A 142      32.443  34.979  24.014  1.00  0.00      RA0  C
ATOM   1355  CD2 LEU A 142      32.839  37.133  25.272  1.00  0.00      RA0  C
ATOM   1356  C   LEU A 142      30.768  39.226  21.951  1.00  0.00      RA0  C
ATOM   1357  O   LEU A 142      29.785  38.975  21.236  1.00  0.00      RA0  O
ATOM   1358  N   SER A 143      31.742  40.055  21.608  1.00  0.00      RA0  N
ATOM   1359  H   SER A 143      32.496  40.278  22.223  1.00  0.00      RA0  H
ATOM   1360  CA  SER A 143      31.886  40.617  20.278  1.00  0.00      RA0  C
ATOM   1361  CB  SER A 143      32.141  42.087  20.497  1.00  0.00      RA0  C
ATOM   1362  OG  SER A 143      32.032  42.277  21.903  1.00  0.00      RA0  O
ATOM   1363  HG  SER A 143      31.129  42.042  22.101  1.00  0.00      RA0  H
ATOM   1364  C   SER A 143      33.074  39.904  19.640  1.00  0.00      RA0  C
ATOM   1365  O   SER A 143      33.806  39.158  20.310  1.00  0.00      RA0  O
ATOM   1366  N   MSE A 144      33.253  40.097  18.350  1.00  0.00      RA0  N
ATOM   1367  H   MSE A 144      32.690  40.718  17.800  1.00  0.00      RA0  H
ATOM   1368  CA  MSE A 144      34.328  39.411  17.655  1.00  0.00      RA0  C
ATOM   1369  CB  MSE A 144      33.845  38.031  17.197  1.00  0.00      RA0  C
ATOM   1370  CG  MSE A 144      34.950  37.131  16.640  1.00  0.00      RA0  C
ATOM   1371  SE  MSE A 144      34.396  35.433  16.413  1.00  0.00      RA0  S
ATOM   1372  CE  MSE A 144      32.878  35.780  15.510  1.00  0.00      RA0  C
ATOM   1373  C   MSE A 144      34.823  40.277  16.518  1.00  0.00      RA0  C
ATOM   1374  O   MSE A 144      34.018  40.927  15.822  1.00  0.00      RA0  O
ATOM   1375  N   ILE A 145      36.145  40.281  16.350  1.00  0.00      RA0  N
ATOM   1376  H   ILE A 145      36.722  39.723  16.950  1.00  0.00      RA0  H
ATOM   1377  CA  ILE A 145      36.817  41.057  15.315  1.00  0.00      RA0  C
ATOM   1378  CB  ILE A 145      37.632  42.196  15.942  1.00  0.00      RA0  C
ATOM   1379  CG2 ILE A 145      38.310  43.044  14.865  1.00  0.00      RA0  C
ATOM   1380  CG1 ILE A 145      36.780  43.050  16.885  1.00  0.00      RA0  C
ATOM   1381  CD1 ILE A 145      37.596  44.107  17.632  1.00  0.00      RA0  C
ATOM   1382  C   ILE A 145      37.729  40.128  14.530  1.00  0.00      RA0  C
ATOM   1383  O   ILE A 145      38.504  39.373  15.126  1.00  0.00      RA0  O
ATOM   1384  N   ALA A 146      37.627  40.164  13.204  1.00  0.00      RA0  N
ATOM   1385  H   ALA A 146      37.036  40.860  12.797  1.00  0.00      RA0  H
ATOM   1386  CA  ALA A 146      38.491  39.366  12.339  1.00  0.00      RA0  C
ATOM   1387  CB  ALA A 146      37.700  38.895  11.130  1.00  0.00      RA0  C
ATOM   1388  C   ALA A 146      39.592  40.260  11.825  1.00  0.00      RA0  C
ATOM   1389  O   ALA A 146      39.320  41.270  11.191  1.00  0.00      RA0  O
ATOM   1390  N   VAL A 147      40.832  39.879  12.100  1.00  0.00      RA0  N
ATOM   1391  H   VAL A 147      40.996  39.036  12.599  1.00  0.00      RA0  H
ATOM   1392  CA  VAL A 147      41.994  40.689  11.695  1.00  0.00      RA0  C
ATOM   1393  CB  VAL A 147      42.872  40.977  12.915  1.00  0.00      RA0  C
ATOM   1394  CG1 VAL A 147      44.032  41.907  12.561  1.00  0.00      RA0  C
ATOM   1395  CG2 VAL A 147      42.038  41.524  14.075  1.00  0.00      RA0  C
ATOM   1396  C   VAL A 147      42.735  39.835  10.682  1.00  0.00      RA0  C
ATOM   1397  O   VAL A 147      43.186  38.736  11.015  1.00  0.00      RA0  O
ATOM   1398  N   GLN A 148      42.820  40.325   9.451  1.00  0.00      RA0  N
ATOM   1399  H   GLN A 148      42.581  41.273   9.260  1.00  0.00      RA0  H
ATOM   1400  CA  GLN A 148      43.218  39.503   8.302  1.00  0.00      RA0  C
ATOM   1401  CB  GLN A 148      41.976  39.164   7.470  1.00  0.00      RA0  C
ATOM   1402  CG  GLN A 148      40.677  39.039   8.279  1.00  0.00      RA0  C
ATOM   1403  CD  GLN A 148      40.298  37.596   8.556  1.00  0.00      RA0  C
ATOM   1404  OE1 GLN A 148      39.462  37.042   7.841  1.00  0.00      RA0  O
ATOM   1405  NE2 GLN A 148      40.895  37.043   9.630  1.00  0.00      RA0  N
ATOM   1406 HE21 GLN A 148      41.579  37.526  10.185  1.00  0.00      RA0  H
ATOM   1407 HE22 GLN A 148      40.687  36.117   9.965  1.00  0.00      RA0  H
ATOM   1408  C   GLN A 148      44.283  40.159   7.421  1.00  0.00      RA0  C
ATOM   1409  O   GLN A 148      44.236  41.371   7.132  1.00  0.00      RA0  O
ATOM   1410  N   GLY A 149      45.222  39.347   6.947  1.00  0.00      RA0  N
ATOM   1411  H   GLY A 149      45.307  38.399   7.250  1.00  0.00      RA0  H
ATOM   1412  CA  GLY A 149      46.256  39.825   6.042  1.00  0.00      RA0  C
ATOM   1413  C   GLY A 149      47.621  39.353   6.499  1.00  0.00      RA0  C
ATOM   1414  O   GLY A 149      47.767  38.836   7.614  1.00  0.00      RA0  O
ATOM   1415  N   PRO A 150      48.615  39.532   5.647  1.00  0.00      RA0  N
ATOM   1416  CD  PRO A 150      48.491  40.145   4.331  1.00  0.00      RA0  C
ATOM   1417  CA  PRO A 150      49.959  39.020   5.916  1.00  0.00      RA0  C
ATOM   1418  CB  PRO A 150      50.689  39.249   4.588  1.00  0.00      RA0  C
ATOM   1419  CG  PRO A 150      49.932  40.377   3.897  1.00  0.00      RA0  C
ATOM   1420  C   PRO A 150      50.669  39.625   7.147  1.00  0.00      RA0  C
ATOM   1421  O   PRO A 150      51.533  38.974   7.746  1.00  0.00      RA0  O
ATOM   1422  N   ASN A 151      50.253  40.809   7.565  1.00  0.00      RA0  N
ATOM   1423  H   ASN A 151      49.535  41.285   7.050  1.00  0.00      RA0  H
ATOM   1424  CA  ASN A 151      50.760  41.443   8.778  1.00  0.00      RA0  C
ATOM   1425  CB  ASN A 151      51.186  42.892   8.553  1.00  0.00      RA0  C
ATOM   1426  CG  ASN A 151      52.502  42.988   7.821  1.00  0.00      RA0  C
ATOM   1427  OD1 ASN A 151      53.506  42.403   8.214  1.00  0.00      RA0  O
ATOM   1428  ND2 ASN A 151      52.441  43.762   6.723  1.00  0.00      RA0  N
ATOM   1429 HD21 ASN A 151      51.599  44.273   6.516  1.00  0.00      RA0  H
ATOM   1430 HD22 ASN A 151      53.200  43.874   6.084  1.00  0.00      RA0  H
ATOM   1431  C   ASN A 151      49.733  41.475   9.912  1.00  0.00      RA0  C
ATOM   1432  O   ASN A 151      49.956  42.116  10.946  1.00  0.00      RA0  O
ATOM   1433  N   ALA A 152      48.610  40.780   9.739  1.00  0.00      RA0  N
ATOM   1434  H   ALA A 152      48.501  40.202   8.927  1.00  0.00      RA0  H
ATOM   1435  CA  ALA A 152      47.525  40.831  10.724  1.00  0.00      RA0  C
ATOM   1436  CB  ALA A 152      46.307  40.084  10.211  1.00  0.00      RA0  C
ATOM   1437  C   ALA A 152      47.870  40.232  12.082  1.00  0.00      RA0  C
ATOM   1438  O   ALA A 152      47.643  40.855  13.112  1.00  0.00      RA0  O
ATOM   1439  N   GLN A 153      48.417  39.025  12.076  1.00  0.00      RA0  N
ATOM   1440  H   GLN A 153      48.619  38.600  11.194  1.00  0.00      RA0  H
ATOM   1441  CA  GLN A 153      48.786  38.360  13.322  1.00  0.00      RA0  C
ATOM   1442  CB  GLN A 153      49.250  36.939  13.027  1.00  0.00      RA0  C
ATOM   1443  CG  GLN A 153      48.083  36.139  12.450  1.00  0.00      RA0  C
ATOM   1444  CD  GLN A 153      48.569  34.791  11.976  1.00  0.00      RA0  C
ATOM   1445  OE1 GLN A 153      49.705  34.646  11.546  1.00  0.00      RA0  O
ATOM   1446  NE2 GLN A 153      47.646  33.817  12.072  1.00  0.00      RA0  N
ATOM   1447 HE21 GLN A 153      46.705  33.990  12.382  1.00  0.00      RA0  H
ATOM   1448 HE22 GLN A 153      47.887  32.873  11.848  1.00  0.00      RA0  H
ATOM   1449  C   GLN A 153      49.832  39.187  14.072  1.00  0.00      RA0  C
ATOM   1450  O   GLN A 153      49.689  39.419  15.253  1.00  0.00      RA0  O
ATOM   1451  N   ALA A 154      50.851  39.664  13.363  1.00  0.00      RA0  N
ATOM   1452  H   ALA A 154      50.900  39.472  12.385  1.00  0.00      RA0  H
ATOM   1453  CA  ALA A 154      51.905  40.471  13.987  1.00  0.00      RA0  C
ATOM   1454  CB  ALA A 154      52.975  40.833  12.956  1.00  0.00      RA0  C
ATOM   1455  C   ALA A 154      51.351  41.767  14.598  1.00  0.00      RA0  C
ATOM   1456  O   ALA A 154      51.682  42.119  15.731  1.00  0.00      RA0  O
ATOM   1457  N   LYS A 155      50.525  42.479  13.847  1.00  0.00      RA0  N
ATOM   1458  H   LYS A 155      50.271  42.156  12.933  1.00  0.00      RA0  H
ATOM   1459  CA  LYS A 155      49.955  43.733  14.328  1.00  0.00      RA0  C
ATOM   1460  CB  LYS A 155      49.235  44.476  13.205  1.00  0.00      RA0  C
ATOM   1461  CG  LYS A 155      50.191  45.187  12.244  1.00  0.00      RA0  C
ATOM   1462  CD  LYS A 155      49.435  45.829  11.081  1.00  0.00      RA0  C
ATOM   1463  CE  LYS A 155      50.311  46.698  10.177  1.00  0.00      RA0  C
ATOM   1464  NZ  LYS A 155      49.525  47.103   9.007  1.00  0.00      RA0  N
ATOM   1465  HZ1 LYS A 155      50.066  47.642   8.296  1.00  0.00      RA0  H
ATOM   1466  HZ2 LYS A 155      49.269  46.274   8.431  1.00  0.00      RA0  H
ATOM   1467  HZ3 LYS A 155      48.658  47.630   9.220  1.00  0.00      RA0  H
ATOM   1468  C   LYS A 155      49.019  43.509  15.502  1.00  0.00      RA0  C
ATOM   1469  O   LYS A 155      49.099  44.228  16.516  1.00  0.00      RA0  O
ATOM   1470  N   ALA A 156      48.162  42.490  15.413  1.00  0.00      RA0  N
ATOM   1471  H   ALA A 156      48.142  41.923  14.590  1.00  0.00      RA0  H
ATOM   1472  CA  ALA A 156      47.302  42.150  16.552  1.00  0.00      RA0  C
ATOM   1473  CB  ALA A 156      46.380  40.978  16.210  1.00  0.00      RA0  C
ATOM   1474  C   ALA A 156      48.114  41.792  17.779  1.00  0.00      RA0  C
ATOM   1475  O   ALA A 156      47.756  42.196  18.881  1.00  0.00      RA0  O
ATOM   1476  N   ALA A 157      49.205  41.055  17.580  1.00  0.00      RA0  N
ATOM   1477  H   ALA A 157      49.470  40.791  16.651  1.00  0.00      RA0  H
ATOM   1478  CA  ALA A 157      49.982  40.538  18.704  1.00  0.00      RA0  C
ATOM   1479  CB  ALA A 157      51.042  39.544  18.228  1.00  0.00      RA0  C
ATOM   1480  C   ALA A 157      50.677  41.640  19.516  1.00  0.00      RA0  C
ATOM   1481  O   ALA A 157      50.990  41.430  20.683  1.00  0.00      RA0  O
ATOM   1482  N   THR A 158      50.868  42.824  18.922  1.00  0.00      RA0  N
ATOM   1483  H   THR A 158      50.593  42.960  17.970  1.00  0.00      RA0  H
ATOM   1484  CA  THR A 158      51.429  43.975  19.664  1.00  0.00      RA0  C
ATOM   1485  CB  THR A 158      51.828  45.120  18.719  1.00  0.00      RA0  C
ATOM   1486  OG1 THR A 158      50.708  45.709  18.057  1.00  0.00      RA0  O
ATOM   1487  HG1 THR A 158      50.312  45.057  17.494  1.00  0.00      RA0  H
ATOM   1488  CG2 THR A 158      52.855  44.636  17.695  1.00  0.00      RA0  C
ATOM   1489  C   THR A 158      50.521  44.382  20.809  1.00  0.00      RA0  C
ATOM   1490  O   THR A 158      50.962  45.065  21.722  1.00  0.00      RA0  O
ATOM   1491  N   LEU A 159      49.248  43.993  20.740  1.00  0.00      RA0  N
ATOM   1492  H   LEU A 159      48.926  43.434  19.975  1.00  0.00      RA0  H
ATOM   1493  CA  LEU A 159      48.252  44.320  21.759  1.00  0.00      RA0  C
ATOM   1494  CB  LEU A 159      46.926  44.643  21.083  1.00  0.00      RA0  C
ATOM   1495  CG  LEU A 159      47.125  45.696  19.992  1.00  0.00      RA0  C
ATOM   1496  CD1 LEU A 159      45.869  45.864  19.149  1.00  0.00      RA0  C
ATOM   1497  CD2 LEU A 159      47.625  47.031  20.548  1.00  0.00      RA0  C
ATOM   1498  C   LEU A 159      48.105  43.238  22.813  1.00  0.00      RA0  C
ATOM   1499  O   LEU A 159      47.451  43.472  23.828  1.00  0.00      RA0  O
ATOM   1500  N   PHE A 160      48.698  42.073  22.573  1.00  0.00      RA0  N
ATOM   1501  H   PHE A 160      49.361  42.013  21.828  1.00  0.00      RA0  H
ATOM   1502  CA  PHE A 160      48.603  40.937  23.502  1.00  0.00      RA0  C
ATOM   1503  CB  PHE A 160      48.954  39.618  22.808  1.00  0.00      RA0  C
ATOM   1504  CG  PHE A 160      47.983  39.272  21.700  1.00  0.00      RA0  C
ATOM   1505  CD1 PHE A 160      46.781  39.958  21.551  1.00  0.00      RA0  C
ATOM   1506  CD2 PHE A 160      48.303  38.248  20.816  1.00  0.00      RA0  C
ATOM   1507  CE1 PHE A 160      45.923  39.644  20.504  1.00  0.00      RA0  C
ATOM   1508  CE2 PHE A 160      47.444  37.931  19.770  1.00  0.00      RA0  C
ATOM   1509  CZ  PHE A 160      46.261  38.640  19.604  1.00  0.00      RA0  C
ATOM   1510  C   PHE A 160      49.512  41.150  24.702  1.00  0.00      RA0  C
ATOM   1511  O   PHE A 160      50.613  41.693  24.567  1.00  0.00      RA0  O
ATOM   1512  N   ASN A 161      49.063  40.712  25.872  1.00  0.00      RA0  N
ATOM   1513  H   ASN A 161      48.166  40.272  25.880  1.00  0.00      RA0  H
ATOM   1514  CA  ASN A 161      49.950  40.653  27.032  1.00  0.00      RA0  C
ATOM   1515  CB  ASN A 161      49.201  40.736  28.366  1.00  0.00      RA0  C
ATOM   1516  CG  ASN A 161      48.436  39.465  28.669  1.00  0.00      RA0  C
ATOM   1517  OD1 ASN A 161      48.945  38.351  28.611  1.00  0.00      RA0  O
ATOM   1518  ND2 ASN A 161      47.165  39.700  29.035  1.00  0.00      RA0  N
ATOM   1519 HD21 ASN A 161      46.800  40.633  29.006  1.00  0.00      RA0  H
ATOM   1520 HD22 ASN A 161      46.542  38.979  29.338  1.00  0.00      RA0  H
ATOM   1521  C   ASN A 161      50.853  39.435  26.959  1.00  0.00      RA0  C
ATOM   1522  O   ASN A 161      50.729  38.619  26.053  1.00  0.00      RA0  O
ATOM   1523  N   ASP A 162      51.794  39.296  27.889  1.00  0.00      RA0  N
ATOM   1524  H   ASP A 162      52.004  40.010  28.558  1.00  0.00      RA0  H
ATOM   1525  CA  ASP A 162      52.735  38.177  27.810  1.00  0.00      RA0  C
ATOM   1526  CB  ASP A 162      53.891  38.413  28.774  1.00  0.00      RA0  C
ATOM   1527  CG  ASP A 162      54.660  39.569  28.156  1.00  0.00      RA0  C
ATOM   1528  OD1 ASP A 162      55.724  39.336  27.594  1.00  0.00      RA0  O
ATOM   1529  OD2 ASP A 162      54.157  40.693  28.129  1.00  0.00      RA0  O
ATOM   1530  C   ASP A 162      52.051  36.797  27.793  1.00  0.00      RA0  C
ATOM   1531  O   ASP A 162      52.419  35.931  27.012  1.00  0.00      RA0  O
ATOM   1532  N   ALA A 163      51.038  36.602  28.628  1.00  0.00      RA0  N
ATOM   1533  H   ALA A 163      50.660  37.388  29.117  1.00  0.00      RA0  H
ATOM   1534  CA  ALA A 163      50.345  35.322  28.698  1.00  0.00      RA0  C
ATOM   1535  CB  ALA A 163      49.338  35.305  29.849  1.00  0.00      RA0  C
ATOM   1536  C   ALA A 163      49.621  35.020  27.395  1.00  0.00      RA0  C
ATOM   1537  O   ALA A 163      49.547  33.860  26.982  1.00  0.00      RA0  O
ATOM   1538  N   GLN A 164      49.090  36.067  26.761  1.00  0.00      RA0  N
ATOM   1539  H   GLN A 164      49.264  36.979  27.136  1.00  0.00      RA0  H
ATOM   1540  CA  GLN A 164      48.368  35.918  25.499  1.00  0.00      RA0  C
ATOM   1541  CB  GLN A 164      47.535  37.165  25.232  1.00  0.00      RA0  C
ATOM   1542  CG  GLN A 164      46.504  37.343  26.345  1.00  0.00      RA0  C
ATOM   1543  CD  GLN A 164      45.803  38.668  26.190  1.00  0.00      RA0  C
ATOM   1544  OE1 GLN A 164      46.419  39.679  25.876  1.00  0.00      RA0  O
ATOM   1545  NE2 GLN A 164      44.491  38.620  26.458  1.00  0.00      RA0  N
ATOM   1546 HE21 GLN A 164      44.054  37.743  26.679  1.00  0.00      RA0  H
ATOM   1547 HE22 GLN A 164      43.906  39.431  26.423  1.00  0.00      RA0  H
ATOM   1548  C   GLN A 164      49.346  35.587  24.361  1.00  0.00      RA0  C
ATOM   1549  O   GLN A 164      49.126  34.668  23.565  1.00  0.00      RA0  O
ATOM   1550  N   ARG A 165      50.458  36.308  24.315  1.00  0.00      RA0  N
ATOM   1551  H   ARG A 165      50.613  37.031  24.989  1.00  0.00      RA0  H
ATOM   1552  CA  ARG A 165      51.531  35.935  23.381  1.00  0.00      RA0  C
ATOM   1553  CB  ARG A 165      52.676  36.946  23.474  1.00  0.00      RA0  C
ATOM   1554  CG  ARG A 165      52.487  38.061  22.440  1.00  0.00      RA0  C
ATOM   1555  CD  ARG A 165      53.440  39.251  22.593  1.00  0.00      RA0  C
ATOM   1556  NE  ARG A 165      52.943  40.220  23.569  1.00  0.00      RA0  N
ATOM   1557  HE  ARG A 165      52.119  40.747  23.317  1.00  0.00      RA0  H
ATOM   1558  CZ  ARG A 165      53.574  40.384  24.770  1.00  0.00      RA0  C
ATOM   1559  NH1 ARG A 165      54.662  39.646  25.068  1.00  0.00      RA0  N
ATOM   1560 HH11 ARG A 165      55.104  39.719  25.981  1.00  0.00      RA0  H
ATOM   1561 HH12 ARG A 165      55.074  38.991  24.433  1.00  0.00      RA0  H
ATOM   1562  NH2 ARG A 165      53.094  41.282  25.649  1.00  0.00      RA0  N
ATOM   1563 HH21 ARG A 165      53.533  41.400  26.557  1.00  0.00      RA0  H
ATOM   1564 HH22 ARG A 165      52.279  41.836  25.429  1.00  0.00      RA0  H
ATOM   1565  C   ARG A 165      51.980  34.494  23.535  1.00  0.00      RA0  C
ATOM   1566  O   ARG A 165      52.159  33.776  22.545  1.00  0.00      RA0  O
ATOM   1567  N   GLN A 166      52.157  34.057  24.776  1.00  0.00      RA0  N
ATOM   1568  H   GLN A 166      52.010  34.684  25.542  1.00  0.00      RA0  H
ATOM   1569  CA  GLN A 166      52.576  32.684  25.045  1.00  0.00      RA0  C
ATOM   1570  CB  GLN A 166      52.862  32.529  26.536  1.00  0.00      RA0  C
ATOM   1571  CG  GLN A 166      53.450  31.170  26.908  1.00  0.00      RA0  C
ATOM   1572  CD  GLN A 166      53.796  31.182  28.381  1.00  0.00      RA0  C
ATOM   1573  OE1 GLN A 166      53.212  30.475  29.195  1.00  0.00      RA0  O
ATOM   1574  NE2 GLN A 166      54.787  32.040  28.684  1.00  0.00      RA0  N
ATOM   1575 HE21 GLN A 166      55.226  32.586  27.971  1.00  0.00      RA0  H
ATOM   1576 HE22 GLN A 166      55.102  32.148  29.627  1.00  0.00      RA0  H
ATOM   1577  C   GLN A 166      51.533  31.681  24.562  1.00  0.00      RA0  C
ATOM   1578  O   GLN A 166      51.876  30.670  23.956  1.00  0.00      RA0  O
ATOM   1579  N   ALA A 167      50.258  31.982  24.804  1.00  0.00      RA0  N
ATOM   1580  H   ALA A 167      50.036  32.817  25.310  1.00  0.00      RA0  H
ATOM   1581  CA  ALA A 167      49.158  31.086  24.378  1.00  0.00      RA0  C
ATOM   1582  CB  ALA A 167      47.807  31.660  24.807  1.00  0.00      RA0  C
ATOM   1583  C   ALA A 167      49.116  30.813  22.872  1.00  0.00      RA0  C
ATOM   1584  O   ALA A 167      48.801  29.685  22.428  1.00  0.00      RA0  O
ATOM   1585  N   VAL A 168      49.425  31.834  22.089  1.00  0.00      RA0  N
ATOM   1586  H   VAL A 168      49.771  32.682  22.495  1.00  0.00      RA0  H
ATOM   1587  CA  VAL A 168      49.321  31.743  20.625  1.00  0.00      RA0  C
ATOM   1588  CB  VAL A 168      48.664  33.004  20.058  1.00  0.00      RA0  C
ATOM   1589  CG1 VAL A 168      47.306  33.229  20.718  1.00  0.00      RA0  C
ATOM   1590  CG2 VAL A 168      49.571  34.230  20.188  1.00  0.00      RA0  C
ATOM   1591  C   VAL A 168      50.657  31.484  19.929  1.00  0.00      RA0  C
ATOM   1592  O   VAL A 168      50.715  31.423  18.695  1.00  0.00      RA0  O
ATOM   1593  N   GLU A 169      51.728  31.355  20.708  1.00  0.00      RA0  N
ATOM   1594  H   GLU A 169      51.651  31.320  21.704  1.00  0.00      RA0  H
ATOM   1595  CA  GLU A 169      53.048  31.167  20.125  1.00  0.00      RA0  C
ATOM   1596  CB  GLU A 169      54.145  31.188  21.189  1.00  0.00      RA0  C
ATOM   1597  CG  GLU A 169      55.538  31.047  20.567  1.00  0.00      RA0  C
ATOM   1598  CD  GLU A 169      55.721  32.096  19.486  1.00  0.00      RA0  C
ATOM   1599  OE1 GLU A 169      55.956  33.254  19.824  1.00  0.00      RA0  O
ATOM   1600  OE2 GLU A 169      55.632  31.752  18.307  1.00  0.00      RA0  O
ATOM   1601  C   GLU A 169      53.058  29.870  19.317  1.00  0.00      RA0  C
ATOM   1602  O   GLU A 169      52.779  28.805  19.838  1.00  0.00      RA0  O
ATOM   1603  N   GLY A 170      53.408  29.971  18.043  1.00  0.00      RA0  N
ATOM   1604  H   GLY A 170      53.768  30.867  17.767  1.00  0.00      RA0  H
ATOM   1605  CA  GLY A 170      53.506  28.805  17.182  1.00  0.00      RA0  C
ATOM   1606  C   GLY A 170      52.162  28.201  16.796  1.00  0.00      RA0  C
ATOM   1607  O   GLY A 170      52.104  27.085  16.275  1.00  0.00      RA0  O
ATOM   1608  N   MSE A 171      51.077  28.930  17.048  1.00  0.00      RA0  N
ATOM   1609  H   MSE A 171      51.168  29.872  17.373  1.00  0.00      RA0  H
ATOM   1610  CA  MSE A 171      49.757  28.348  16.869  1.00  0.00      RA0  C
ATOM   1611  CB  MSE A 171      48.684  29.212  17.539  1.00  0.00      RA0  C
ATOM   1612  CG  MSE A 171      47.298  28.570  17.511  1.00  0.00      RA0  C
ATOM   1613  SE  MSE A 171      46.071  29.427  18.516  1.00  0.00      RA0  S
ATOM   1614  CE  MSE A 171      46.023  30.984  17.619  1.00  0.00      RA0  C
ATOM   1615  C   MSE A 171      49.476  28.143  15.389  1.00  0.00      RA0  C
ATOM   1616  O   MSE A 171      49.657  29.058  14.559  1.00  0.00      RA0  O
ATOM   1617  N   LYS A 172      49.040  26.931  15.073  1.00  0.00      RA0  N
ATOM   1618  H   LYS A 172      48.851  26.309  15.831  1.00  0.00      RA0  H
ATOM   1619  CA  LYS A 172      48.779  26.534  13.705  1.00  0.00      RA0  C
ATOM   1620  CB  LYS A 172      49.054  25.027  13.605  1.00  0.00      RA0  C
ATOM   1621  CG  LYS A 172      50.501  24.666  13.960  1.00  0.00      RA0  C
ATOM   1622  CD  LYS A 172      51.544  25.697  13.492  1.00  0.00      RA0  C
ATOM   1623  CE  LYS A 172      52.953  25.149  13.262  1.00  0.00      RA0  C
ATOM   1624  NZ  LYS A 172      53.344  24.224  14.330  1.00  0.00      RA0  N
ATOM   1625  HZ1 LYS A 172      54.170  23.668  14.015  1.00  0.00      RA0  H
ATOM   1626  HZ2 LYS A 172      53.525  24.732  15.216  1.00  0.00      RA0  H
ATOM   1627  HZ3 LYS A 172      52.582  23.530  14.470  1.00  0.00      RA0  H
ATOM   1628  C   LYS A 172      47.375  26.970  13.306  1.00  0.00      RA0  C
ATOM   1629  O   LYS A 172      46.557  27.358  14.161  1.00  0.00      RA0  O
ATOM   1630  N   PRO A 173      47.092  26.928  12.007  1.00  0.00      RA0  N
ATOM   1631  CD  PRO A 173      48.013  26.679  10.893  1.00  0.00      RA0  C
ATOM   1632  CA  PRO A 173      45.761  27.243  11.526  1.00  0.00      RA0  C
ATOM   1633  CB  PRO A 173      45.860  27.072  10.006  1.00  0.00      RA0  C
ATOM   1634  CG  PRO A 173      47.331  27.295   9.681  1.00  0.00      RA0  C
ATOM   1635  C   PRO A 173      44.672  26.386  12.117  1.00  0.00      RA0  C
ATOM   1636  O   PRO A 173      44.882  25.207  12.420  1.00  0.00      RA0  O
ATOM   1637  N   PHE A 174      43.490  26.985  12.253  1.00  0.00      RA0  N
ATOM   1638  H   PHE A 174      43.406  27.943  11.977  1.00  0.00      RA0  H
ATOM   1639  CA  PHE A 174      42.322  26.266  12.761  1.00  0.00      RA0  C
ATOM   1640  CB  PHE A 174      41.799  25.203  11.794  1.00  0.00      RA0  C
ATOM   1641  CG  PHE A 174      40.693  25.770  10.932  1.00  0.00      RA0  C
ATOM   1642  CD1 PHE A 174      40.944  26.867  10.078  1.00  0.00      RA0  C
ATOM   1643  CD2 PHE A 174      39.416  25.174  10.995  1.00  0.00      RA0  C
ATOM   1644  CE1 PHE A 174      39.903  27.371   9.274  1.00  0.00      RA0  C
ATOM   1645  CE2 PHE A 174      38.375  25.675  10.191  1.00  0.00      RA0  C
ATOM   1646  CZ  PHE A 174      38.630  26.767   9.335  1.00  0.00      RA0  C
ATOM   1647  C   PHE A 174      42.534  25.730  14.172  1.00  0.00      RA0  C
ATOM   1648  O   PHE A 174      42.263  24.574  14.453  1.00  0.00      RA0  O
ATOM   1649  N   PHE A 175      42.978  26.638  15.037  1.00  0.00      RA0  N
ATOM   1650  H   PHE A 175      43.195  27.578  14.762  1.00  0.00      RA0  H
ATOM   1651  CA  PHE A 175      42.992  26.464  16.470  1.00  0.00      RA0  C
ATOM   1652  CB  PHE A 175      44.414  26.354  17.015  1.00  0.00      RA0  C
ATOM   1653  CG  PHE A 175      45.022  24.979  16.891  1.00  0.00      RA0  C
ATOM   1654  CD1 PHE A 175      45.805  24.665  15.774  1.00  0.00      RA0  C
ATOM   1655  CD2 PHE A 175      44.829  24.061  17.924  1.00  0.00      RA0  C
ATOM   1656  CE1 PHE A 175      46.474  23.445  15.667  1.00  0.00      RA0  C
ATOM   1657  CE2 PHE A 175      45.496  22.840  17.818  1.00  0.00      RA0  C
ATOM   1658  CZ  PHE A 175      46.321  22.548  16.725  1.00  0.00      RA0  C
ATOM   1659  C   PHE A 175      42.410  27.704  17.092  1.00  0.00      RA0  C
ATOM   1660  O   PHE A 175      42.512  28.793  16.518  1.00  0.00      RA0  O
ATOM   1661  N   GLY A 176      41.847  27.534  18.283  1.00  0.00      RA0  N
ATOM   1662  H   GLY A 176      41.795  26.631  18.716  1.00  0.00      RA0  H
ATOM   1663  CA  GLY A 176      41.388  28.641  19.101  1.00  0.00      RA0  C
ATOM   1664  C   GLY A 176      41.825  28.478  20.534  1.00  0.00      RA0  C
ATOM   1665  O   GLY A 176      41.907  27.354  21.041  1.00  0.00      RA0  O
ATOM   1666  N   VAL A 177      42.139  29.584  21.200  1.00  0.00      RA0  N
ATOM   1667  H   VAL A 177      42.169  30.476  20.741  1.00  0.00      RA0  H
ATOM   1668  CA  VAL A 177      42.519  29.532  22.587  1.00  0.00      RA0  C
ATOM   1669  CB  VAL A 177      44.043  29.344  22.681  1.00  0.00      RA0  C
ATOM   1670  CG1 VAL A 177      44.791  30.476  21.973  1.00  0.00      RA0  C
ATOM   1671  CG2 VAL A 177      44.520  29.131  24.119  1.00  0.00      RA0  C
ATOM   1672  C   VAL A 177      42.041  30.750  23.388  1.00  0.00      RA0  C
ATOM   1673  O   VAL A 177      42.105  31.891  22.928  1.00  0.00      RA0  O
ATOM   1674  N   GLN A 178      41.555  30.479  24.588  1.00  0.00      RA0  N
ATOM   1675  H   GLN A 178      41.657  29.545  24.926  1.00  0.00      RA0  H
ATOM   1676  CA  GLN A 178      41.186  31.500  25.553  1.00  0.00      RA0  C
ATOM   1677  CB  GLN A 178      40.080  30.977  26.470  1.00  0.00      RA0  C
ATOM   1678  CG  GLN A 178      39.307  32.078  27.201  1.00  0.00      RA0  C
ATOM   1679  CD  GLN A 178      38.415  32.812  26.220  1.00  0.00      RA0  C
ATOM   1680  OE1 GLN A 178      37.715  32.206  25.406  1.00  0.00      RA0  O
ATOM   1681  NE2 GLN A 178      38.473  34.150  26.355  1.00  0.00      RA0  N
ATOM   1682 HE21 GLN A 178      39.033  34.570  27.079  1.00  0.00      RA0  H
ATOM   1683 HE22 GLN A 178      37.972  34.793  25.773  1.00  0.00      RA0  H
ATOM   1684  C   GLN A 178      42.415  31.912  26.358  1.00  0.00      RA0  C
ATOM   1685  O   GLN A 178      43.094  31.076  26.975  1.00  0.00      RA0  O
ATOM   1686  N   ALA A 179      42.707  33.204  26.330  1.00  0.00      RA0  N
ATOM   1687  H   ALA A 179      42.170  33.840  25.782  1.00  0.00      RA0  H
ATOM   1688  CA  ALA A 179      43.784  33.759  27.131  1.00  0.00      RA0  C
ATOM   1689  CB  ALA A 179      44.993  34.049  26.247  1.00  0.00      RA0  C
ATOM   1690  C   ALA A 179      43.255  35.042  27.758  1.00  0.00      RA0  C
ATOM   1691  O   ALA A 179      43.239  36.105  27.120  1.00  0.00      RA0  O
ATOM   1692  N   GLY A 180      42.746  34.898  28.984  1.00  0.00      RA0  N
ATOM   1693  H   GLY A 180      42.714  33.978  29.371  1.00  0.00      RA0  H
ATOM   1694  CA  GLY A 180      42.057  35.972  29.670  1.00  0.00      RA0  C
ATOM   1695  C   GLY A 180      40.810  36.407  28.929  1.00  0.00      RA0  C
ATOM   1696  O   GLY A 180      39.985  35.568  28.546  1.00  0.00      RA0  O
ATOM   1697  N   ASP A 181      40.701  37.712  28.683  1.00  0.00      RA0  N
ATOM   1698  H   ASP A 181      41.341  38.362  29.088  1.00  0.00      RA0  H
ATOM   1699  CA  ASP A 181      39.529  38.296  28.017  1.00  0.00      RA0  C
ATOM   1700  CB  ASP A 181      39.476  39.828  28.137  1.00  0.00      RA0  C
ATOM   1701  CG  ASP A 181      38.885  40.284  29.459  1.00  0.00      RA0  C
ATOM   1702  OD1 ASP A 181      39.527  40.076  30.485  1.00  0.00      RA0  O
ATOM   1703  OD2 ASP A 181      37.800  40.875  29.463  1.00  0.00      RA0  O
ATOM   1704  C   ASP A 181      39.459  37.959  26.533  1.00  0.00      RA0  C
ATOM   1705  O   ASP A 181      38.399  38.139  25.930  1.00  0.00      RA0  O
ATOM   1706  N   LEU A 182      40.560  37.449  25.952  1.00  0.00      RA0  N
ATOM   1707  H   LEU A 182      41.332  37.133  26.503  1.00  0.00      RA0  H
ATOM   1708  CA  LEU A 182      40.642  37.233  24.509  1.00  0.00      RA0  C
ATOM   1709  CB  LEU A 182      41.922  37.830  23.921  1.00  0.00      RA0  C
ATOM   1710  CG  LEU A 182      42.090  39.341  24.107  1.00  0.00      RA0  C
ATOM   1711  CD1 LEU A 182      43.359  39.847  23.420  1.00  0.00      RA0  C
ATOM   1712  CD2 LEU A 182      40.868  40.128  23.643  1.00  0.00      RA0  C
ATOM   1713  C   LEU A 182      40.566  35.774  24.165  1.00  0.00      RA0  C
ATOM   1714  O   LEU A 182      41.315  34.957  24.688  1.00  0.00      RA0  O
ATOM   1715  N   PHE A 183      39.626  35.464  23.275  1.00  0.00      RA0  N
ATOM   1716  H   PHE A 183      39.045  36.198  22.916  1.00  0.00      RA0  H
ATOM   1717  CA  PHE A 183      39.596  34.178  22.589  1.00  0.00      RA0  C
ATOM   1718  CB  PHE A 183      38.155  33.688  22.465  1.00  0.00      RA0  C
ATOM   1719  CG  PHE A 183      38.114  32.406  21.670  1.00  0.00      RA0  C
ATOM   1720  CD1 PHE A 183      38.717  31.260  22.171  1.00  0.00      RA0  C
ATOM   1721  CD2 PHE A 183      37.471  32.374  20.438  1.00  0.00      RA0  C
ATOM   1722  CE1 PHE A 183      38.675  30.080  21.439  1.00  0.00      RA0  C
ATOM   1723  CE2 PHE A 183      37.429  31.193  19.706  1.00  0.00      RA0  C
ATOM   1724  CZ  PHE A 183      38.031  30.046  20.207  1.00  0.00      RA0  C
ATOM   1725  C   PHE A 183      40.194  34.416  21.213  1.00  0.00      RA0  C
ATOM   1726  O   PHE A 183      39.650  35.194  20.429  1.00  0.00      RA0  O
ATOM   1727  N   ILE A 184      41.337  33.787  20.943  1.00  0.00      RA0  N
ATOM   1728  H   ILE A 184      41.708  33.091  21.559  1.00  0.00      RA0  H
ATOM   1729  CA  ILE A 184      42.100  34.086  19.731  1.00  0.00      RA0  C
ATOM   1730  CB  ILE A 184      43.507  34.550  20.111  1.00  0.00      RA0  C
ATOM   1731  CG2 ILE A 184      44.305  34.968  18.876  1.00  0.00      RA0  C
ATOM   1732  CG1 ILE A 184      43.447  35.656  21.166  1.00  0.00      RA0  C
ATOM   1733  CD1 ILE A 184      44.807  35.974  21.789  1.00  0.00      RA0  C
ATOM   1734  C   ILE A 184      42.159  32.841  18.879  1.00  0.00      RA0  C
ATOM   1735  O   ILE A 184      42.575  31.784  19.353  1.00  0.00      RA0  O
ATOM   1736  N   ALA A 185      41.710  32.970  17.637  1.00  0.00      RA0  N
ATOM   1737  H   ALA A 185      41.387  33.854  17.292  1.00  0.00      RA0  H
ATOM   1738  CA  ALA A 185      41.616  31.830  16.725  1.00  0.00      RA0  C
ATOM   1739  CB  ALA A 185      40.152  31.448  16.513  1.00  0.00      RA0  C
ATOM   1740  C   ALA A 185      42.277  32.134  15.389  1.00  0.00      RA0  C
ATOM   1741  O   ALA A 185      42.167  33.234  14.874  1.00  0.00      RA0  O
ATOM   1742  N   THR A 186      42.990  31.141  14.862  1.00  0.00      RA0  N
ATOM   1743  H   THR A 186      43.056  30.257  15.331  1.00  0.00      RA0  H
ATOM   1744  CA  THR A 186      43.633  31.230  13.551  1.00  0.00      RA0  C
ATOM   1745  CB  THR A 186      44.835  30.300  13.625  1.00  0.00      RA0  C
ATOM   1746  OG1 THR A 186      44.663  29.396  14.728  1.00  0.00      RA0  O
ATOM   1747  HG1 THR A 186      45.444  28.845  14.743  1.00  0.00      RA0  H
ATOM   1748  CG2 THR A 186      46.161  31.047  13.744  1.00  0.00      RA0  C
ATOM   1749  C   THR A 186      42.669  30.774  12.458  1.00  0.00      RA0  C
ATOM   1750  O   THR A 186      42.839  29.702  11.833  1.00  0.00      RA0  O
ATOM   1751  N   THR A 187      41.649  31.616  12.254  1.00  0.00      RA0  N
ATOM   1752  H   THR A 187      41.541  32.437  12.813  1.00  0.00      RA0  H
ATOM   1753  CA  THR A 187      40.588  31.408  11.282  1.00  0.00      RA0  C
ATOM   1754  CB  THR A 187      39.390  31.036  12.141  1.00  0.00      RA0  C
ATOM   1755  OG1 THR A 187      39.546  31.695  13.404  1.00  0.00      RA0  O
ATOM   1756  HG1 THR A 187      39.019  32.490  13.312  1.00  0.00      RA0  H
ATOM   1757  CG2 THR A 187      39.279  29.525  12.365  1.00  0.00      RA0  C
ATOM   1758  C   THR A 187      40.383  32.686  10.472  1.00  0.00      RA0  C
ATOM   1759  O   THR A 187      40.945  33.751  10.779  1.00  0.00      RA0  O
ATOM   1760  N   GLY A 188      39.570  32.584   9.423  1.00  0.00      RA0  N
ATOM   1761  H   GLY A 188      39.070  31.759   9.153  1.00  0.00      RA0  H
ATOM   1762  CA  GLY A 188      39.319  33.722   8.585  1.00  0.00      RA0  C
ATOM   1763  C   GLY A 188      38.484  33.350   7.377  1.00  0.00      RA0  C
ATOM   1764  O   GLY A 188      38.259  32.169   7.109  1.00  0.00      RA0  O
ATOM   1765  N   TYR A 189      38.034  34.376   6.693  1.00  0.00      RA0  N
ATOM   1766  H   TYR A 189      38.355  35.282   6.979  1.00  0.00      RA0  H
ATOM   1767  CA  TYR A 189      37.176  34.275   5.523  1.00  0.00      RA0  C
ATOM   1768  CB  TYR A 189      35.841  34.861   5.996  1.00  0.00      RA0  C
ATOM   1769  CG  TYR A 189      34.627  34.610   5.131  1.00  0.00      RA0  C
ATOM   1770  CD1 TYR A 189      34.369  33.372   4.553  1.00  0.00      RA0  C
ATOM   1771  CE1 TYR A 189      33.191  33.180   3.833  1.00  0.00      RA0  C
ATOM   1772  CD2 TYR A 189      33.724  35.652   4.966  1.00  0.00      RA0  C
ATOM   1773  CE2 TYR A 189      32.550  35.462   4.252  1.00  0.00      RA0  C
ATOM   1774  CZ  TYR A 189      32.283  34.226   3.680  1.00  0.00      RA0  C
ATOM   1775  OH  TYR A 189      31.126  34.059   2.948  1.00  0.00      RA0  O
ATOM   1776  HH  TYR A 189      30.722  34.903   2.784  1.00  0.00      RA0  H
ATOM   1777  C   TYR A 189      37.773  35.015   4.324  1.00  0.00      RA0  C
ATOM   1778  O   TYR A 189      37.037  35.478   3.454  1.00  0.00      RA0  O
ATOM   1779  N   THR A 190      39.113  35.092   4.246  1.00  0.00      RA0  N
ATOM   1780  H   THR A 190      39.681  34.663   4.946  1.00  0.00      RA0  H
ATOM   1781  CA  THR A 190      39.760  35.962   3.272  1.00  0.00      RA0  C
ATOM   1782  CB  THR A 190      40.365  36.952   4.230  1.00  0.00      RA0  C
ATOM   1783  OG1 THR A 190      40.476  36.232   5.469  1.00  0.00      RA0  O
ATOM   1784  HG1 THR A 190      40.296  36.848   6.173  1.00  0.00      RA0  H
ATOM   1785  CG2 THR A 190      39.469  38.172   4.450  1.00  0.00      RA0  C
ATOM   1786  C   THR A 190      40.745  35.308   2.321  1.00  0.00      RA0  C
ATOM   1787  O   THR A 190      41.059  35.900   1.287  1.00  0.00      RA0  O
ATOM   1788  N   GLY A 191      41.231  34.122   2.655  1.00  0.00      RA0  N
ATOM   1789  H   GLY A 191      40.959  33.707   3.522  1.00  0.00      RA0  H
ATOM   1790  CA  GLY A 191      42.315  33.493   1.897  1.00  0.00      RA0  C
ATOM   1791  C   GLY A 191      43.697  33.959   2.369  1.00  0.00      RA0  C
ATOM   1792  O   GLY A 191      44.704  33.636   1.746  1.00  0.00      RA0  O
ATOM   1793  N   GLU A 192      43.716  34.765   3.436  1.00  0.00      RA0  N
ATOM   1794  H   GLU A 192      42.880  34.942   3.951  1.00  0.00      RA0  H
ATOM   1795  CA  GLU A 192      44.948  35.243   4.050  1.00  0.00      RA0  C
ATOM   1796  CB  GLU A 192      44.957  36.773   4.069  1.00  0.00      RA0  C
ATOM   1797  CG  GLU A 192      44.599  37.395   2.714  1.00  0.00      RA0  C
ATOM   1798  CD  GLU A 192      45.551  36.902   1.641  1.00  0.00      RA0  C
ATOM   1799  OE1 GLU A 192      46.748  36.862   1.890  1.00  0.00      RA0  O
ATOM   1800  OE2 GLU A 192      45.097  36.551   0.554  1.00  0.00      RA0  O
ATOM   1801  C   GLU A 192      45.079  34.658   5.443  1.00  0.00      RA0  C
ATOM   1802  O   GLU A 192      44.120  34.139   6.001  1.00  0.00      RA0  O
ATOM   1803  N   ALA A 193      46.273  34.795   6.018  1.00  0.00      RA0  N
ATOM   1804  H   ALA A 193      46.970  35.255   5.473  1.00  0.00      RA0  H
ATOM   1805  CA  ALA A 193      46.501  34.558   7.441  1.00  0.00      RA0  C
ATOM   1806  CB  ALA A 193      47.996  34.586   7.762  1.00  0.00      RA0  C
ATOM   1807  C   ALA A 193      45.797  35.615   8.278  1.00  0.00      RA0  C
ATOM   1808  O   ALA A 193      45.417  36.662   7.786  1.00  0.00      RA0  O
ATOM   1809  N   GLY A 194      45.619  35.310   9.551  1.00  0.00      RA0  N
ATOM   1810  H   GLY A 194      45.852  34.420   9.946  1.00  0.00      RA0  H
ATOM   1811  CA  GLY A 194      44.989  36.252  10.455  1.00  0.00      RA0  C
ATOM   1812  C   GLY A 194      44.460  35.601  11.697  1.00  0.00      RA0  C
ATOM   1813  O   GLY A 194      44.756  34.437  11.964  1.00  0.00      RA0  O
ATOM   1814  N   TYR A 195      43.694  36.388  12.467  1.00  0.00      RA0  N
ATOM   1815  H   TYR A 195      43.416  37.303  12.173  1.00  0.00      RA0  H
ATOM   1816  CA  TYR A 195      43.018  35.893  13.639  1.00  0.00      RA0  C
ATOM   1817  CB  TYR A 195      43.586  36.520  14.914  1.00  0.00      RA0  C
ATOM   1818  CG  TYR A 195      44.939  35.968  15.284  1.00  0.00      RA0  C
ATOM   1819  CD1 TYR A 195      45.217  34.619  15.109  1.00  0.00      RA0  C
ATOM   1820  CE1 TYR A 195      46.451  34.116  15.498  1.00  0.00      RA0  C
ATOM   1821  CD2 TYR A 195      45.897  36.813  15.833  1.00  0.00      RA0  C
ATOM   1822  CE2 TYR A 195      47.129  36.306  16.229  1.00  0.00      RA0  C
ATOM   1823  CZ  TYR A 195      47.404  34.955  16.059  1.00  0.00      RA0  C
ATOM   1824  OH  TYR A 195      48.624  34.437  16.438  1.00  0.00      RA0  O
ATOM   1825  HH  TYR A 195      49.118  35.073  16.939  1.00  0.00      RA0  H
ATOM   1826  C   TYR A 195      41.549  36.328  13.574  1.00  0.00      RA0  C
ATOM   1827  O   TYR A 195      41.222  37.317  12.900  1.00  0.00      RA0  O
ATOM   1828  N   GLU A 196      40.713  35.591  14.292  1.00  0.00      RA0  N
ATOM   1829  H   GLU A 196      41.036  34.745  14.718  1.00  0.00      RA0  H
ATOM   1830  CA  GLU A 196      39.442  36.110  14.790  1.00  0.00      RA0  C
ATOM   1831  CB  GLU A 196      38.284  35.351  14.113  1.00  0.00      RA0  C
ATOM   1832  CG  GLU A 196      38.440  35.639  12.603  1.00  0.00      RA0  C
ATOM   1833  CD  GLU A 196      37.394  35.030  11.685  1.00  0.00      RA0  C
ATOM   1834  OE1 GLU A 196      37.249  33.811  11.700  1.00  0.00      RA0  O
ATOM   1835  OE2 GLU A 196      36.778  35.767  10.901  1.00  0.00      RA0  O
ATOM   1836  C   GLU A 196      39.548  36.155  16.312  1.00  0.00      RA0  C
ATOM   1837  O   GLU A 196      40.030  35.204  16.966  1.00  0.00      RA0  O
ATOM   1838  N   ILE A 197      39.134  37.269  16.880  1.00  0.00      RA0  N
ATOM   1839  H   ILE A 197      38.681  37.980  16.344  1.00  0.00      RA0  H
ATOM   1840  CA  ILE A 197      39.331  37.519  18.301  1.00  0.00      RA0  C
ATOM   1841  CB  ILE A 197      40.351  38.637  18.533  1.00  0.00      RA0  C
ATOM   1842  CG2 ILE A 197      40.529  38.891  20.031  1.00  0.00      RA0  C
ATOM   1843  CG1 ILE A 197      41.685  38.319  17.853  1.00  0.00      RA0  C
ATOM   1844  CD1 ILE A 197      42.718  39.437  17.993  1.00  0.00      RA0  C
ATOM   1845  C   ILE A 197      37.992  37.864  18.938  1.00  0.00      RA0  C
ATOM   1846  O   ILE A 197      37.379  38.861  18.577  1.00  0.00      RA0  O
ATOM   1847  N   ALA A 198      37.529  37.025  19.869  1.00  0.00      RA0  N
ATOM   1848  H   ALA A 198      38.121  36.286  20.192  1.00  0.00      RA0  H
ATOM   1849  CA  ALA A 198      36.277  37.299  20.579  1.00  0.00      RA0  C
ATOM   1850  CB  ALA A 198      35.434  36.031  20.700  1.00  0.00      RA0  C
ATOM   1851  C   ALA A 198      36.610  37.807  21.973  1.00  0.00      RA0  C
ATOM   1852  O   ALA A 198      37.544  37.323  22.614  1.00  0.00      RA0  O
ATOM   1853  N   LEU A 199      35.836  38.781  22.442  1.00  0.00      RA0  N
ATOM   1854  H   LEU A 199      35.048  39.132  21.924  1.00  0.00      RA0  H
ATOM   1855  CA  LEU A 199      36.077  39.382  23.745  1.00  0.00      RA0  C
ATOM   1856  CB  LEU A 199      37.194  40.425  23.554  1.00  0.00      RA0  C
ATOM   1857  CG  LEU A 199      36.852  41.717  22.792  1.00  0.00      RA0  C
ATOM   1858  CD1 LEU A 199      37.931  42.757  23.063  1.00  0.00      RA0  C
ATOM   1859  CD2 LEU A 199      36.648  41.568  21.279  1.00  0.00      RA0  C
ATOM   1860  C   LEU A 199      34.791  40.024  24.251  1.00  0.00      RA0  C
ATOM   1861  O   LEU A 199      33.848  40.211  23.482  1.00  0.00      RA0  O
ATOM   1862  N   PRO A 200      34.731  40.356  25.543  1.00  0.00      RA0  N
ATOM   1863  CD  PRO A 200      35.720  40.070  26.578  1.00  0.00      RA0  C
ATOM   1864  CA  PRO A 200      33.512  40.955  26.107  1.00  0.00      RA0  C
ATOM   1865  CB  PRO A 200      33.851  41.104  27.588  1.00  0.00      RA0  C
ATOM   1866  CG  PRO A 200      34.908  40.042  27.863  1.00  0.00      RA0  C
ATOM   1867  C   PRO A 200      33.071  42.178  25.358  1.00  0.00      RA0  C
ATOM   1868  O   PRO A 200      33.899  42.999  24.964  1.00  0.00      RA0  O
ATOM   1869  N   ASN A 201      31.760  42.311  25.160  1.00  0.00      RA0  N
ATOM   1870  H   ASN A 201      31.179  41.541  25.430  1.00  0.00      RA0  H
ATOM   1871  CA  ASN A 201      31.212  43.471  24.462  1.00  0.00      RA0  C
ATOM   1872  CB  ASN A 201      29.685  43.516  24.635  1.00  0.00      RA0  C
ATOM   1873  CG  ASN A 201      28.998  42.445  23.805  1.00  0.00      RA0  C
ATOM   1874  OD1 ASN A 201      29.466  42.066  22.739  1.00  0.00      RA0  O
ATOM   1875  ND2 ASN A 201      27.860  41.972  24.347  1.00  0.00      RA0  N
ATOM   1876 HD21 ASN A 201      27.505  42.297  25.222  1.00  0.00      RA0  H
ATOM   1877 HD22 ASN A 201      27.322  41.253  23.888  1.00  0.00      RA0  H
ATOM   1878  C   ASN A 201      31.800  44.788  24.983  1.00  0.00      RA0  C
ATOM   1879  O   ASN A 201      32.125  45.698  24.208  1.00  0.00      RA0  O
ATOM   1880  N   GLU A 202      31.935  44.870  26.299  1.00  0.00      RA0  N
ATOM   1881  H   GLU A 202      31.874  44.055  26.875  1.00  0.00      RA0  H
ATOM   1882  CA  GLU A 202      32.386  46.099  26.965  1.00  0.00      RA0  C
ATOM   1883  CB  GLU A 202      31.958  46.104  28.446  1.00  0.00      RA0  C
ATOM   1884  CG  GLU A 202      33.026  45.932  29.541  1.00  0.00      RA0  C
ATOM   1885  CD  GLU A 202      33.585  44.523  29.619  1.00  0.00      RA0  C
ATOM   1886  OE1 GLU A 202      33.819  43.909  28.590  1.00  0.00      RA0  O
ATOM   1887  OE2 GLU A 202      33.856  44.036  30.715  1.00  0.00      RA0  O
ATOM   1888  C   GLU A 202      33.868  46.439  26.747  1.00  0.00      RA0  C
ATOM   1889  O   GLU A 202      34.297  47.572  27.036  1.00  0.00      RA0  O
ATOM   1890  N   LYS A 203      34.639  45.457  26.281  1.00  0.00      RA0  N
ATOM   1891  H   LYS A 203      34.225  44.560  26.129  1.00  0.00      RA0  H
ATOM   1892  CA  LYS A 203      36.055  45.639  25.902  1.00  0.00      RA0  C
ATOM   1893  CB  LYS A 203      36.946  44.431  26.193  1.00  0.00      RA0  C
ATOM   1894  CG  LYS A 203      36.925  43.802  27.575  1.00  0.00      RA0  C
ATOM   1895  CD  LYS A 203      37.179  44.766  28.728  1.00  0.00      RA0  C
ATOM   1896  CE  LYS A 203      37.153  43.985  30.040  1.00  0.00      RA0  C
ATOM   1897  NZ  LYS A 203      36.073  42.989  29.974  1.00  0.00      RA0  N
ATOM   1898  HZ1 LYS A 203      36.465  42.039  29.776  1.00  0.00      RA0  H
ATOM   1899  HZ2 LYS A 203      35.515  43.010  30.851  1.00  0.00      RA0  H
ATOM   1900  HZ3 LYS A 203      35.351  43.260  29.268  1.00  0.00      RA0  H
ATOM   1901  C   LYS A 203      36.285  45.904  24.414  1.00  0.00      RA0  C
ATOM   1902  O   LYS A 203      37.393  46.235  23.996  1.00  0.00      RA0  O
ATOM   1903  N   ALA A 204      35.250  45.707  23.604  1.00  0.00      RA0  N
ATOM   1904  H   ALA A 204      34.350  45.514  23.999  1.00  0.00      RA0  H
ATOM   1905  CA  ALA A 204      35.403  45.662  22.157  1.00  0.00      RA0  C
ATOM   1906  CB  ALA A 204      34.089  45.253  21.494  1.00  0.00      RA0  C
ATOM   1907  C   ALA A 204      35.881  46.979  21.553  1.00  0.00      RA0  C
ATOM   1908  O   ALA A 204      36.794  46.997  20.704  1.00  0.00      RA0  O
ATOM   1909  N   ALA A 205      35.277  48.078  21.979  1.00  0.00      RA0  N
ATOM   1910  H   ALA A 205      34.669  48.022  22.770  1.00  0.00      RA0  H
ATOM   1911  CA  ALA A 205      35.531  49.388  21.340  1.00  0.00      RA0  C
ATOM   1912  CB  ALA A 205      34.616  50.461  21.930  1.00  0.00      RA0  C
ATOM   1913  C   ALA A 205      36.972  49.794  21.545  1.00  0.00      RA0  C
ATOM   1914  O   ALA A 205      37.616  50.274  20.637  1.00  0.00      RA0  O
ATOM   1915  N   ASP A 206      37.483  49.586  22.747  1.00  0.00      RA0  N
ATOM   1916  H   ASP A 206      36.936  49.273  23.528  1.00  0.00      RA0  H
ATOM   1917  CA  ASP A 206      38.866  49.965  23.032  1.00  0.00      RA0  C
ATOM   1918  CB  ASP A 206      39.155  49.817  24.526  1.00  0.00      RA0  C
ATOM   1919  CG  ASP A 206      38.013  50.396  25.331  1.00  0.00      RA0  C
ATOM   1920  OD1 ASP A 206      38.127  51.534  25.777  1.00  0.00      RA0  O
ATOM   1921  OD2 ASP A 206      37.013  49.702  25.509  1.00  0.00      RA0  O
ATOM   1922  C   ASP A 206      39.848  49.089  22.256  1.00  0.00      RA0  C
ATOM   1923  O   ASP A 206      40.889  49.562  21.834  1.00  0.00      RA0  O
ATOM   1924  N   PHE A 207      39.524  47.812  22.099  1.00  0.00      RA0  N
ATOM   1925  H   PHE A 207      38.659  47.489  22.489  1.00  0.00      RA0  H
ATOM   1926  CA  PHE A 207      40.396  46.894  21.394  1.00  0.00      RA0  C
ATOM   1927  CB  PHE A 207      39.935  45.459  21.619  1.00  0.00      RA0  C
ATOM   1928  CG  PHE A 207      40.925  44.489  21.022  1.00  0.00      RA0  C
ATOM   1929  CD1 PHE A 207      42.281  44.619  21.298  1.00  0.00      RA0  C
ATOM   1930  CD2 PHE A 207      40.476  43.458  20.206  1.00  0.00      RA0  C
ATOM   1931  CE1 PHE A 207      43.188  43.713  20.761  1.00  0.00      RA0  C
ATOM   1932  CE2 PHE A 207      41.384  42.554  19.669  1.00  0.00      RA0  C
ATOM   1933  CZ  PHE A 207      42.739  42.680  19.948  1.00  0.00      RA0  C
ATOM   1934  C   PHE A 207      40.414  47.237  19.906  1.00  0.00      RA0  C
ATOM   1935  O   PHE A 207      41.479  47.299  19.293  1.00  0.00      RA0  O
ATOM   1936  N   TRP A 208      39.238  47.512  19.343  1.00  0.00      RA0  N
ATOM   1937  H   TRP A 208      38.416  47.436  19.906  1.00  0.00      RA0  H
ATOM   1938  CA  TRP A 208      39.124  48.045  17.980  1.00  0.00      RA0  C
ATOM   1939  CB  TRP A 208      37.654  48.363  17.689  1.00  0.00      RA0  C
ATOM   1940  CG  TRP A 208      37.426  48.883  16.286  1.00  0.00      RA0  C
ATOM   1941  CD2 TRP A 208      37.069  48.134  15.104  1.00  0.00      RA0  C
ATOM   1942  CE2 TRP A 208      36.916  49.057  14.041  1.00  0.00      RA0  C
ATOM   1943  CE3 TRP A 208      36.866  46.780  14.870  1.00  0.00      RA0  C
ATOM   1944  CD1 TRP A 208      37.473  50.221  15.863  1.00  0.00      RA0  C
ATOM   1945  NE1 TRP A 208      37.172  50.330  14.541  1.00  0.00      RA0  N
ATOM   1946  HE1 TRP A 208      37.130  51.168  14.033  1.00  0.00      RA0  H
ATOM   1947  CZ2 TRP A 208      36.562  48.597  12.778  1.00  0.00      RA0  C
ATOM   1948  CZ3 TRP A 208      36.512  46.333  13.601  1.00  0.00      RA0  C
ATOM   1949  CH2 TRP A 208      36.360  47.239  12.558  1.00  0.00      RA0  C
ATOM   1950  C   TRP A 208      40.012  49.281  17.774  1.00  0.00      RA0  C
ATOM   1951  O   TRP A 208      40.789  49.361  16.814  1.00  0.00      RA0  O
ATOM   1952  N   ARG A 209      39.881  50.268  18.660  1.00  0.00      RA0  N
ATOM   1953  H   ARG A 209      39.240  50.173  19.426  1.00  0.00      RA0  H
ATOM   1954  CA  ARG A 209      40.678  51.485  18.541  1.00  0.00      RA0  C
ATOM   1955  CB  ARG A 209      40.389  52.357  19.761  1.00  0.00      RA0  C
ATOM   1956  CG  ARG A 209      39.191  53.282  19.634  1.00  0.00      RA0  C
ATOM   1957  CD  ARG A 209      39.647  54.721  19.381  1.00  0.00      RA0  C
ATOM   1958  NE  ARG A 209      40.745  54.775  18.415  1.00  0.00      RA0  N
ATOM   1959  HE  ARG A 209      41.699  54.798  18.769  1.00  0.00      RA0  H
ATOM   1960  CZ  ARG A 209      40.502  54.735  17.074  1.00  0.00      RA0  C
ATOM   1961  NH1 ARG A 209      39.237  54.624  16.602  1.00  0.00      RA0  N
ATOM   1962 HH11 ARG A 209      39.006  54.633  15.628  1.00  0.00      RA0  H
ATOM   1963 HH12 ARG A 209      38.442  54.504  17.220  1.00  0.00      RA0  H
ATOM   1964  NH2 ARG A 209      41.556  54.799  16.242  1.00  0.00      RA0  N
ATOM   1965 HH21 ARG A 209      41.506  54.795  15.244  1.00  0.00      RA0  H
ATOM   1966 HH22 ARG A 209      42.484  54.850  16.651  1.00  0.00      RA0  H
ATOM   1967  C   ARG A 209      42.182  51.183  18.623  1.00  0.00      RA0  C
ATOM   1968  O   ARG A 209      42.974  51.759  17.883  1.00  0.00      RA0  O
ATOM   1969  N   ALA A 210      42.564  50.281  19.527  1.00  0.00      RA0  N
ATOM   1970  H   ALA A 210      41.894  49.881  20.155  1.00  0.00      RA0  H
ATOM   1971  CA  ALA A 210      43.973  49.900  19.650  1.00  0.00      RA0  C
ATOM   1972  CB  ALA A 210      44.159  48.927  20.814  1.00  0.00      RA0  C
ATOM   1973  C   ALA A 210      44.485  49.255  18.351  1.00  0.00      RA0  C
ATOM   1974  O   ALA A 210      45.640  49.465  17.961  1.00  0.00      RA0  O
ATOM   1975  N   LEU A 211      43.615  48.486  17.688  1.00  0.00      RA0  N
ATOM   1976  H   LEU A 211      42.695  48.364  18.064  1.00  0.00      RA0  H
ATOM   1977  CA  LEU A 211      43.980  47.816  16.445  1.00  0.00      RA0  C
ATOM   1978  CB  LEU A 211      42.893  46.823  16.035  1.00  0.00      RA0  C
ATOM   1979  CG  LEU A 211      42.903  45.480  16.760  1.00  0.00      RA0  C
ATOM   1980  CD1 LEU A 211      41.537  44.799  16.688  1.00  0.00      RA0  C
ATOM   1981  CD2 LEU A 211      44.009  44.565  16.230  1.00  0.00      RA0  C
ATOM   1982  C   LEU A 211      44.160  48.818  15.300  1.00  0.00      RA0  C
ATOM   1983  O   LEU A 211      45.096  48.693  14.533  1.00  0.00      RA0  O
ATOM   1984  N   VAL A 212      43.303  49.829  15.232  1.00  0.00      RA0  N
ATOM   1985  H   VAL A 212      42.563  49.857  15.908  1.00  0.00      RA0  H
ATOM   1986  CA  VAL A 212      43.474  50.924  14.281  1.00  0.00      RA0  C
ATOM   1987  CB  VAL A 212      42.412  52.017  14.442  1.00  0.00      RA0  C
ATOM   1988  CG1 VAL A 212      42.632  53.113  13.398  1.00  0.00      RA0  C
ATOM   1989  CG2 VAL A 212      40.985  51.480  14.388  1.00  0.00      RA0  C
ATOM   1990  C   VAL A 212      44.844  51.543  14.477  1.00  0.00      RA0  C
ATOM   1991  O   VAL A 212      45.622  51.698  13.519  1.00  0.00      RA0  O
ATOM   1992  N   GLU A 213      45.154  51.866  15.726  1.00  0.00      RA0  N
ATOM   1993  H   GLU A 213      44.508  51.737  16.485  1.00  0.00      RA0  H
ATOM   1994  CA  GLU A 213      46.448  52.480  16.040  1.00  0.00      RA0  C
ATOM   1995  CB  GLU A 213      46.488  52.956  17.502  1.00  0.00      RA0  C
ATOM   1996  CG  GLU A 213      45.953  54.384  17.723  1.00  0.00      RA0  C
ATOM   1997  CD  GLU A 213      44.543  54.432  18.296  1.00  0.00      RA0  C
ATOM   1998  OE1 GLU A 213      43.723  55.199  17.798  1.00  0.00      RA0  O
ATOM   1999  OE2 GLU A 213      44.266  53.743  19.269  1.00  0.00      RA0  O
ATOM   2000  C   GLU A 213      47.628  51.559  15.686  1.00  0.00      RA0  C
ATOM   2001  O   GLU A 213      48.710  52.037  15.319  1.00  0.00      RA0  O
ATOM   2002  N   ALA A 214      47.415  50.247  15.776  1.00  0.00      RA0  N
ATOM   2003  H   ALA A 214      46.538  49.932  16.143  1.00  0.00      RA0  H
ATOM   2004  CA  ALA A 214      48.424  49.241  15.402  1.00  0.00      RA0  C
ATOM   2005  CB  ALA A 214      48.064  47.869  15.978  1.00  0.00      RA0  C
ATOM   2006  C   ALA A 214      48.627  49.103  13.890  1.00  0.00      RA0  C
ATOM   2007  O   ALA A 214      49.448  48.297  13.454  1.00  0.00      RA0  O
ATOM   2008  N   GLY A 215      47.862  49.854  13.101  1.00  0.00      RA0  N
ATOM   2009  H   GLY A 215      47.132  50.411  13.500  1.00  0.00      RA0  H
ATOM   2010  CA  GLY A 215      48.031  49.877  11.666  1.00  0.00      RA0  C
ATOM   2011  C   GLY A 215      47.119  48.898  10.949  1.00  0.00      RA0  C
ATOM   2012  O   GLY A 215      47.398  48.508   9.817  1.00  0.00      RA0  O
ATOM   2013  N   VAL A 216      46.016  48.507  11.586  1.00  0.00      RA0  N
ATOM   2014  H   VAL A 216      45.761  48.904  12.472  1.00  0.00      RA0  H
ATOM   2015  CA  VAL A 216      45.030  47.614  10.938  1.00  0.00      RA0  C
ATOM   2016  CB  VAL A 216      44.544  46.567  11.937  1.00  0.00      RA0  C
ATOM   2017  CG1 VAL A 216      43.724  45.499  11.227  1.00  0.00      RA0  C
ATOM   2018  CG2 VAL A 216      45.713  45.948  12.702  1.00  0.00      RA0  C
ATOM   2019  C   VAL A 216      43.867  48.464  10.407  1.00  0.00      RA0  C
ATOM   2020  O   VAL A 216      43.235  49.198  11.162  1.00  0.00      RA0  O
ATOM   2021  N   LYS A 217      43.595  48.357   9.112  1.00  0.00      RA0  N
ATOM   2022  H   LYS A 217      44.057  47.654   8.566  1.00  0.00      RA0  H
ATOM   2023  CA  LYS A 217      42.593  49.191   8.446  1.00  0.00      RA0  C
ATOM   2024  CB  LYS A 217      42.872  49.405   6.953  1.00  0.00      RA0  C
ATOM   2025  CG  LYS A 217      42.135  50.665   6.472  1.00  0.00      RA0  C
ATOM   2026  CD  LYS A 217      41.262  50.493   5.228  1.00  0.00      RA0  C
ATOM   2027  CE  LYS A 217      40.411  51.744   4.941  1.00  0.00      RA0  C
ATOM   2028  NZ  LYS A 217      39.713  51.598   3.658  1.00  0.00      RA0  N
ATOM   2029  HZ1 LYS A 217      38.729  51.250   3.714  1.00  0.00      RA0  H
ATOM   2030  HZ2 LYS A 217      39.769  52.444   3.056  1.00  0.00      RA0  H
ATOM   2031  HZ3 LYS A 217      40.252  50.942   3.055  1.00  0.00      RA0  H
ATOM   2032  C   LYS A 217      41.187  48.640   8.645  1.00  0.00      RA0  C
ATOM   2033  O   LYS A 217      40.949  47.459   8.367  1.00  0.00      RA0  O
ATOM   2034  N   PRO A 218      40.240  49.470   9.110  1.00  0.00      RA0  N
ATOM   2035  CD  PRO A 218      40.435  50.791   9.693  1.00  0.00      RA0  C
ATOM   2036  CA  PRO A 218      38.845  49.048   9.072  1.00  0.00      RA0  C
ATOM   2037  CB  PRO A 218      38.120  50.265   9.659  1.00  0.00      RA0  C
ATOM   2038  CG  PRO A 218      39.159  51.015  10.489  1.00  0.00      RA0  C
ATOM   2039  C   PRO A 218      38.347  48.677   7.649  1.00  0.00      RA0  C
ATOM   2040  O   PRO A 218      38.499  49.440   6.697  1.00  0.00      RA0  O
ATOM   2041  N   CYS A 219      37.719  47.510   7.563  1.00  0.00      RA0  N
ATOM   2042  H   CYS A 219      37.578  46.920   8.360  1.00  0.00      RA0  H
ATOM   2043  CA  CYS A 219      37.224  46.966   6.307  1.00  0.00      RA0  C
ATOM   2044  CB  CYS A 219      38.146  45.831   5.875  1.00  0.00      RA0  C
ATOM   2045  SG  CYS A 219      39.880  46.331   5.752  1.00  0.00      RA0  S
ATOM   2046  C   CYS A 219      35.773  46.522   6.465  1.00  0.00      RA0  C
ATOM   2047  O   CYS A 219      35.413  45.922   7.468  1.00  0.00      RA0  O
ATOM   2048  N   GLY A 220      34.983  46.773   5.422  1.00  0.00      RA0  N
ATOM   2049  H   GLY A 220      35.382  47.230   4.621  1.00  0.00      RA0  H
ATOM   2050  CA  GLY A 220      33.552  46.565   5.440  1.00  0.00      RA0  C
ATOM   2051  C   GLY A 220      33.083  45.327   4.699  1.00  0.00      RA0  C
ATOM   2052  O   GLY A 220      33.852  44.474   4.286  1.00  0.00      RA0  O
ATOM   2053  N   LEU A 221      31.771  45.231   4.564  1.00  0.00      RA0  N
ATOM   2054  H   LEU A 221      31.211  45.978   4.927  1.00  0.00      RA0  H
ATOM   2055  CA  LEU A 221      31.127  44.069   3.968  1.00  0.00      RA0  C
ATOM   2056  CB  LEU A 221      29.613  44.152   4.136  1.00  0.00      RA0  C
ATOM   2057  CG  LEU A 221      29.167  44.272   5.590  1.00  0.00      RA0  C
ATOM   2058  CD1 LEU A 221      27.682  44.610   5.673  1.00  0.00      RA0  C
ATOM   2059  CD2 LEU A 221      29.536  43.041   6.420  1.00  0.00      RA0  C
ATOM   2060  C   LEU A 221      31.454  43.911   2.501  1.00  0.00      RA0  C
ATOM   2061  O   LEU A 221      31.499  42.783   1.981  1.00  0.00      RA0  O
ATOM   2062  N   GLY A 222      31.651  45.020   1.799  1.00  0.00      RA0  N
ATOM   2063  H   GLY A 222      31.629  45.912   2.255  1.00  0.00      RA0  H
ATOM   2064  CA  GLY A 222      31.971  44.962   0.369  1.00  0.00      RA0  C
ATOM   2065  C   GLY A 222      33.273  44.205   0.122  1.00  0.00      RA0  C
ATOM   2066  O   GLY A 222      33.332  43.260  -0.639  1.00  0.00      RA0  O
ATOM   2067  N   ALA A 223      34.314  44.594   0.835  1.00  0.00      RA0  N
ATOM   2068  H   ALA A 223      34.195  45.334   1.497  1.00  0.00      RA0  H
ATOM   2069  CA  ALA A 223      35.586  43.875   0.781  1.00  0.00      RA0  C
ATOM   2070  CB  ALA A 223      36.654  44.637   1.560  1.00  0.00      RA0  C
ATOM   2071  C   ALA A 223      35.477  42.455   1.366  1.00  0.00      RA0  C
ATOM   2072  O   ALA A 223      36.089  41.507   0.856  1.00  0.00      RA0  O
ATOM   2073  N   ARG A 224      34.691  42.279   2.425  1.00  0.00      RA0  N
ATOM   2074  H   ARG A 224      34.234  43.063   2.847  1.00  0.00      RA0  H
ATOM   2075  CA  ARG A 224      34.478  40.940   2.972  1.00  0.00      RA0  C
ATOM   2076  CB  ARG A 224      33.707  40.810   4.304  1.00  0.00      RA0  C
ATOM   2077  CG  ARG A 224      33.985  39.444   4.993  1.00  0.00      RA0  C
ATOM   2078  CD  ARG A 224      34.154  39.471   6.532  1.00  0.00      RA0  C
ATOM   2079  NE  ARG A 224      34.187  38.138   7.170  1.00  0.00      RA0  N
ATOM   2080  HE  ARG A 224      33.385  37.560   6.985  1.00  0.00      RA0  H
ATOM   2081  CZ  ARG A 224      35.181  37.778   8.059  1.00  0.00      RA0  C
ATOM   2082  NH1 ARG A 224      36.271  38.561   8.177  1.00  0.00      RA0  N
ATOM   2083 HH11 ARG A 224      37.026  38.302   8.790  1.00  0.00      RA0  H
ATOM   2084 HH12 ARG A 224      36.370  39.415   7.662  1.00  0.00      RA0  H
ATOM   2085  NH2 ARG A 224      35.080  36.652   8.814  1.00  0.00      RA0  N
ATOM   2086 HH21 ARG A 224      35.775  36.373   9.507  1.00  0.00      RA0  H
ATOM   2087 HH22 ARG A 224      34.304  36.020   8.751  1.00  0.00      RA0  H
ATOM   2088  C   ARG A 224      34.041  40.003   1.827  1.00  0.00      RA0  C
ATOM   2089  O   ARG A 224      34.525  38.876   1.697  1.00  0.00      RA0  O
ATOM   2090  N   ASP A 225      33.130  40.476   0.983  1.00  0.00      RA0  N
ATOM   2091  H   ASP A 225      32.735  41.390   1.096  1.00  0.00      RA0  H
ATOM   2092  CA  ASP A 225      32.631  39.627  -0.077  1.00  0.00      RA0  C
ATOM   2093  CB  ASP A 225      31.208  39.875  -0.593  1.00  0.00      RA0  C
ATOM   2094  CG  ASP A 225      30.589  38.500  -0.871  1.00  0.00      RA0  C
ATOM   2095  OD1 ASP A 225      30.212  37.819   0.078  1.00  0.00      RA0  O
ATOM   2096  OD2 ASP A 225      30.502  38.068  -2.020  1.00  0.00      RA0  O
ATOM   2097  C   ASP A 225      33.641  39.385  -1.205  1.00  0.00      RA0  C
ATOM   2098  O   ASP A 225      33.788  38.242  -1.635  1.00  0.00      RA0  O
ATOM   2099  N   THR A 226      34.304  40.433  -1.695  1.00  0.00      RA0  N
ATOM   2100  H   THR A 226      34.201  41.314  -1.238  1.00  0.00      RA0  H
ATOM   2101  CA  THR A 226      35.314  40.237  -2.754  1.00  0.00      RA0  C
ATOM   2102  CB  THR A 226      35.719  41.648  -3.148  1.00  0.00      RA0  C
ATOM   2103  OG1 THR A 226      35.698  42.480  -1.979  1.00  0.00      RA0  O
ATOM   2104  HG1 THR A 226      34.795  42.775  -1.865  1.00  0.00      RA0  H
ATOM   2105  CG2 THR A 226      34.767  42.247  -4.180  1.00  0.00      RA0  C
ATOM   2106  C   THR A 226      36.448  39.327  -2.276  1.00  0.00      RA0  C
ATOM   2107  O   THR A 226      36.926  38.467  -3.028  1.00  0.00      RA0  O
ATOM   2108  N   LEU A 227      36.856  39.517  -1.033  1.00  0.00      RA0  N
ATOM   2109  H   LEU A 227      36.399  40.207  -0.470  1.00  0.00      RA0  H
ATOM   2110  CA  LEU A 227      37.914  38.685  -0.456  1.00  0.00      RA0  C
ATOM   2111  CB  LEU A 227      38.297  39.180   0.937  1.00  0.00      RA0  C
ATOM   2112  CG  LEU A 227      39.070  40.499   0.925  1.00  0.00      RA0  C
ATOM   2113  CD1 LEU A 227      38.907  41.267   2.231  1.00  0.00      RA0  C
ATOM   2114  CD2 LEU A 227      40.542  40.297   0.587  1.00  0.00      RA0  C
ATOM   2115  C   LEU A 227      37.532  37.211  -0.385  1.00  0.00      RA0  C
ATOM   2116  O   LEU A 227      38.288  36.330  -0.819  1.00  0.00      RA0  O
ATOM   2117  N   ARG A 228      36.357  36.916   0.162  1.00  0.00      RA0  N
ATOM   2118  H   ARG A 228      35.732  37.640   0.468  1.00  0.00      RA0  H
ATOM   2119  CA  ARG A 228      35.964  35.525   0.333  1.00  0.00      RA0  C
ATOM   2120  CB  ARG A 228      34.765  35.410   1.284  1.00  0.00      RA0  C
ATOM   2121  CG  ARG A 228      33.404  35.867   0.743  1.00  0.00      RA0  C
ATOM   2122  CD  ARG A 228      32.595  34.775   0.032  1.00  0.00      RA0  C
ATOM   2123  NE  ARG A 228      31.526  35.385  -0.746  1.00  0.00      RA0  N
ATOM   2124  HE  ARG A 228      31.390  36.385  -0.655  1.00  0.00      RA0  H
ATOM   2125  CZ  ARG A 228      30.694  34.651  -1.531  1.00  0.00      RA0  C
ATOM   2126  NH1 ARG A 228      30.857  33.307  -1.634  1.00  0.00      RA0  N
ATOM   2127 HH11 ARG A 228      30.210  32.720  -2.150  1.00  0.00      RA0  H
ATOM   2128 HH12 ARG A 228      31.624  32.821  -1.190  1.00  0.00      RA0  H
ATOM   2129  NH2 ARG A 228      29.716  35.310  -2.185  1.00  0.00      RA0  N
ATOM   2130 HH21 ARG A 228      29.038  34.850  -2.776  1.00  0.00      RA0  H
ATOM   2131 HH22 ARG A 228      29.666  36.322  -2.080  1.00  0.00      RA0  H
ATOM   2132  C   ARG A 228      35.668  34.814  -1.003  1.00  0.00      RA0  C
ATOM   2133  O   ARG A 228      35.923  33.623  -1.156  1.00  0.00      RA0  O
ATOM   2134  N   LEU A 229      35.145  35.532  -1.977  1.00  0.00      RA0  N
ATOM   2135  H   LEU A 229      34.917  36.498  -1.827  1.00  0.00      RA0  H
ATOM   2136  CA  LEU A 229      34.809  34.909  -3.261  1.00  0.00      RA0  C
ATOM   2137  CB  LEU A 229      33.935  35.840  -4.098  1.00  0.00      RA0  C
ATOM   2138  CG  LEU A 229      33.468  35.142  -5.373  1.00  0.00      RA0  C
ATOM   2139  CD1 LEU A 229      32.676  33.886  -5.034  1.00  0.00      RA0  C
ATOM   2140  CD2 LEU A 229      32.689  36.066  -6.305  1.00  0.00      RA0  C
ATOM   2141  C   LEU A 229      36.111  34.576  -4.022  1.00  0.00      RA0  C
ATOM   2142  O   LEU A 229      36.287  33.467  -4.555  1.00  0.00      RA0  O
ATOM   2143  N   GLU A 230      37.034  35.540  -4.032  1.00  0.00      RA0  N
ATOM   2144  H   GLU A 230      36.833  36.437  -3.629  1.00  0.00      RA0  H
ATOM   2145  CA  GLU A 230      38.381  35.294  -4.562  1.00  0.00      RA0  C
ATOM   2146  CB  GLU A 230      39.304  36.499  -4.420  1.00  0.00      RA0  C
ATOM   2147  CG  GLU A 230      38.986  37.680  -5.336  1.00  0.00      RA0  C
ATOM   2148  CD  GLU A 230      40.043  38.743  -5.126  1.00  0.00      RA0  C
ATOM   2149  OE1 GLU A 230      40.921  38.536  -4.300  1.00  0.00      RA0  O
ATOM   2150  OE2 GLU A 230      40.005  39.778  -5.784  1.00  0.00      RA0  O
ATOM   2151  C   GLU A 230      39.019  34.066  -3.917  1.00  0.00      RA0  C
ATOM   2152  O   GLU A 230      39.668  33.269  -4.598  1.00  0.00      RA0  O
ATOM   2153  N   ALA A 231      38.831  33.907  -2.617  1.00  0.00      RA0  N
ATOM   2154  H   ALA A 231      38.302  34.605  -2.127  1.00  0.00      RA0  H
ATOM   2155  CA  ALA A 231      39.380  32.767  -1.858  1.00  0.00      RA0  C
ATOM   2156  CB  ALA A 231      39.393  33.099  -0.370  1.00  0.00      RA0  C
ATOM   2157  C   ALA A 231      38.647  31.439  -2.040  1.00  0.00      RA0  C
ATOM   2158  O   ALA A 231      39.074  30.408  -1.501  1.00  0.00      RA0  O
ATOM   2159  N   GLY A 232      37.567  31.457  -2.827  1.00  0.00      RA0  N
ATOM   2160  H   GLY A 232      37.284  32.330  -3.225  1.00  0.00      RA0  H
ATOM   2161  CA  GLY A 232      36.742  30.290  -3.072  1.00  0.00      RA0  C
ATOM   2162  C   GLY A 232      35.941  29.830  -1.874  1.00  0.00      RA0  C
ATOM   2163  O   GLY A 232      35.687  28.643  -1.730  1.00  0.00      RA0  O
ATOM   2164  N   MSE A 233      35.543  30.755  -1.019  1.00  0.00      RA0  N
ATOM   2165  H   MSE A 233      35.649  31.723  -1.253  1.00  0.00      RA0  H
ATOM   2166  CA  MSE A 233      34.851  30.396   0.205  1.00  0.00      RA0  C
ATOM   2167  CB  MSE A 233      35.401  31.197   1.383  1.00  0.00      RA0  C
ATOM   2168  CG  MSE A 233      36.847  30.812   1.706  1.00  0.00      RA0  C
ATOM   2169  SE  MSE A 233      37.565  31.798   3.028  1.00  0.00      RA0  S
ATOM   2170  CE  MSE A 233      39.110  30.892   3.212  1.00  0.00      RA0  C
ATOM   2171  C   MSE A 233      33.343  30.613   0.033  1.00  0.00      RA0  C
ATOM   2172  O   MSE A 233      32.922  31.559  -0.633  1.00  0.00      RA0  O
ATOM   2173  N   ASN A 234      32.553  29.646   0.524  1.00  0.00      RA0  N
ATOM   2174  H   ASN A 234      32.943  28.961   1.137  1.00  0.00      RA0  H
ATOM   2175  CA  ASN A 234      31.112  29.673   0.312  1.00  0.00      RA0  C
ATOM   2176  CB  ASN A 234      30.493  28.305   0.611  1.00  0.00      RA0  C
ATOM   2177  CG  ASN A 234      30.922  27.260  -0.399  1.00  0.00      RA0  C
ATOM   2178  OD1 ASN A 234      31.797  27.470  -1.236  1.00  0.00      RA0  O
ATOM   2179  ND2 ASN A 234      30.250  26.106  -0.268  1.00  0.00      RA0  N
ATOM   2180 HD21 ASN A 234      29.568  25.981   0.454  1.00  0.00      RA0  H
ATOM   2181 HD22 ASN A 234      30.426  25.334  -0.884  1.00  0.00      RA0  H
ATOM   2182  C   ASN A 234      30.404  30.690   1.155  1.00  0.00      RA0  C
ATOM   2183  O   ASN A 234      30.860  31.034   2.257  1.00  0.00      RA0  O
ATOM   2184  N   LEU A 235      29.266  31.150   0.627  1.00  0.00      RA0  N
ATOM   2185  H   LEU A 235      28.998  30.881  -0.303  1.00  0.00      RA0  H
ATOM   2186  CA  LEU A 235      28.326  31.974   1.328  1.00  0.00      RA0  C
ATOM   2187  CB  LEU A 235      28.229  33.347   0.668  1.00  0.00      RA0  C
ATOM   2188  CG  LEU A 235      27.264  34.304   1.369  1.00  0.00      RA0  C
ATOM   2189  CD1 LEU A 235      27.670  34.566   2.820  1.00  0.00      RA0  C
ATOM   2190  CD2 LEU A 235      27.093  35.601   0.577  1.00  0.00      RA0  C
ATOM   2191  C   LEU A 235      26.971  31.277   1.303  1.00  0.00      RA0  C
ATOM   2192  O   LEU A 235      26.360  31.076   0.224  1.00  0.00      RA0  O
ATOM   2193  N   TYR A 236      26.522  30.899   2.494  1.00  0.00      RA0  N
ATOM   2194  H   TYR A 236      27.050  31.130   3.311  1.00  0.00      RA0  H
ATOM   2195  CA  TYR A 236      25.247  30.214   2.640  1.00  0.00      RA0  C
ATOM   2196  CB  TYR A 236      24.914  29.900   4.091  1.00  0.00      RA0  C
ATOM   2197  CG  TYR A 236      23.673  29.033   4.162  1.00  0.00      RA0  C
ATOM   2198  CD1 TYR A 236      23.735  27.686   3.821  1.00  0.00      RA0  C
ATOM   2199  CE1 TYR A 236      22.611  26.876   3.957  1.00  0.00      RA0  C
ATOM   2200  CD2 TYR A 236      22.467  29.576   4.590  1.00  0.00      RA0  C
ATOM   2201  CE2 TYR A 236      21.342  28.768   4.715  1.00  0.00      RA0  C
ATOM   2202  CZ  TYR A 236      21.416  27.412   4.424  1.00  0.00      RA0  C
ATOM   2203  OH  TYR A 236      20.302  26.608   4.616  1.00  0.00      RA0  O
ATOM   2204  HH  TYR A 236      20.527  25.709   4.354  1.00  0.00      RA0  H
ATOM   2205  C   TYR A 236      24.144  31.086   2.032  1.00  0.00      RA0  C
ATOM   2206  O   TYR A 236      24.106  32.313   2.217  1.00  0.00      RA0  O
ATOM   2207  N   GLY A 237      23.246  30.435   1.316  1.00  0.00      RA0  N
ATOM   2208  H   GLY A 237      23.345  29.450   1.183  1.00  0.00      RA0  H
ATOM   2209  CA  GLY A 237      22.192  31.105   0.599  1.00  0.00      RA0  C
ATOM   2210  C   GLY A 237      22.547  31.302  -0.857  1.00  0.00      RA0  C
ATOM   2211  O   GLY A 237      21.666  31.439  -1.692  1.00  0.00      RA0  O
ATOM   2212  N   GLN A 238      23.843  31.343  -1.166  1.00  0.00      RA0  N
ATOM   2213  H   GLN A 238      24.539  31.223  -0.459  1.00  0.00      RA0  H
ATOM   2214  CA  GLN A 238      24.307  31.522  -2.538  1.00  0.00      RA0  C
ATOM   2215  CB  GLN A 238      25.179  32.769  -2.660  1.00  0.00      RA0  C
ATOM   2216  CG  GLN A 238      24.253  33.990  -2.598  1.00  0.00      RA0  C
ATOM   2217  CD  GLN A 238      25.000  35.296  -2.770  1.00  0.00      RA0  C
ATOM   2218  OE1 GLN A 238      24.636  36.320  -2.201  1.00  0.00      RA0  O
ATOM   2219  NE2 GLN A 238      26.063  35.231  -3.580  1.00  0.00      RA0  N
ATOM   2220 HE21 GLN A 238      26.287  34.420  -4.136  1.00  0.00      RA0  H
ATOM   2221 HE22 GLN A 238      26.715  35.978  -3.686  1.00  0.00      RA0  H
ATOM   2222  C   GLN A 238      24.942  30.239  -3.057  1.00  0.00      RA0  C
ATOM   2223  O   GLN A 238      24.418  29.622  -3.995  1.00  0.00      RA0  O
ATOM   2224  N   GLU A 239      26.053  29.798  -2.480  1.00  0.00      RA0  N
ATOM   2225  H   GLU A 239      26.486  30.337  -1.754  1.00  0.00      RA0  H
ATOM   2226  CA  GLU A 239      26.675  28.534  -2.930  1.00  0.00      RA0  C
ATOM   2227  CB  GLU A 239      28.118  28.477  -2.429  1.00  0.00      RA0  C
ATOM   2228  CG  GLU A 239      29.165  29.199  -3.287  1.00  0.00      RA0  C
ATOM   2229  CD  GLU A 239      28.878  30.679  -3.447  1.00  0.00      RA0  C
ATOM   2230  OE1 GLU A 239      28.933  31.422  -2.467  1.00  0.00      RA0  O
ATOM   2231  OE2 GLU A 239      28.627  31.098  -4.572  1.00  0.00      RA0  O
ATOM   2232  C   GLU A 239      25.933  27.271  -2.514  1.00  0.00      RA0  C
ATOM   2233  O   GLU A 239      26.139  26.226  -3.112  1.00  0.00      RA0  O
ATOM   2234  N   MSE A 240      25.119  27.368  -1.464  1.00  0.00      RA0  N
ATOM   2235  H   MSE A 240      24.977  28.230  -0.979  1.00  0.00      RA0  H
ATOM   2236  CA  MSE A 240      24.269  26.270  -1.053  1.00  0.00      RA0  C
ATOM   2237  CB  MSE A 240      25.055  25.213  -0.270  1.00  0.00      RA0  C
ATOM   2238  CG  MSE A 240      25.638  25.692   1.064  1.00  0.00      RA0  C
ATOM   2239  SE  MSE A 240      26.974  26.890   0.921  1.00  0.00      RA0  S
ATOM   2240  CE  MSE A 240      27.414  26.969   2.665  1.00  0.00      RA0  C
ATOM   2241  C   MSE A 240      23.074  26.743  -0.209  1.00  0.00      RA0  C
ATOM   2242  O   MSE A 240      23.028  27.868   0.285  1.00  0.00      RA0  O
ATOM   2243  N   ASP A 241      22.115  25.848  -0.068  1.00  0.00      RA0  N
ATOM   2244  H   ASP A 241      22.063  24.963  -0.536  1.00  0.00      RA0  H
ATOM   2245  CA  ASP A 241      20.985  26.060   0.851  1.00  0.00      RA0  C
ATOM   2246  CB  ASP A 241      19.935  26.958   0.196  1.00  0.00      RA0  C
ATOM   2247  CG  ASP A 241      19.081  26.096  -0.713  1.00  0.00      RA0  C
ATOM   2248  OD1 ASP A 241      19.614  25.459  -1.613  1.00  0.00      RA0  O
ATOM   2249  OD2 ASP A 241      17.887  25.969  -0.461  1.00  0.00      RA0  O
ATOM   2250  C   ASP A 241      20.379  24.703   1.105  1.00  0.00      RA0  C
ATOM   2251  O   ASP A 241      20.979  23.675   0.726  1.00  0.00      RA0  O
ATOM   2252  N   GLU A 242      19.212  24.647   1.743  1.00  0.00      RA0  N
ATOM   2253  H   GLU A 242      18.643  25.467   1.784  1.00  0.00      RA0  H
ATOM   2254  CA  GLU A 242      18.651  23.352   2.133  1.00  0.00      RA0  C
ATOM   2255  CB  GLU A 242      17.366  23.587   2.926  1.00  0.00      RA0  C
ATOM   2256  CG  GLU A 242      17.472  24.573   4.087  1.00  0.00      RA0  C
ATOM   2257  CD  GLU A 242      17.931  23.861   5.336  1.00  0.00      RA0  C
ATOM   2258  OE1 GLU A 242      18.245  22.679   5.268  1.00  0.00      RA0  O
ATOM   2259  OE2 GLU A 242      17.951  24.487   6.390  1.00  0.00      RA0  O
ATOM   2260  C   GLU A 242      18.278  22.431   0.982  1.00  0.00      RA0  C
ATOM   2261  O   GLU A 242      18.046  21.243   1.204  1.00  0.00      RA0  O
ATOM   2262  N   THR A 243      18.251  22.974  -0.234  1.00  0.00      RA0  N
ATOM   2263  H   THR A 243      18.485  23.939  -0.379  1.00  0.00      RA0  H
ATOM   2264  CA  THR A 243      17.926  22.200  -1.441  1.00  0.00      RA0  C
ATOM   2265  CB  THR A 243      16.907  22.985  -2.285  1.00  0.00      RA0  C
ATOM   2266  OG1 THR A 243      17.407  24.239  -2.765  1.00  0.00      RA0  O
ATOM   2267  HG1 THR A 243      17.774  24.744  -2.032  1.00  0.00      RA0  H
ATOM   2268  CG2 THR A 243      15.626  23.206  -1.479  1.00  0.00      RA0  C
ATOM   2269  C   THR A 243      19.141  21.692  -2.195  1.00  0.00      RA0  C
ATOM   2270  O   THR A 243      18.994  20.964  -3.182  1.00  0.00      RA0  O
ATOM   2271  N   ILE A 244      20.331  22.094  -1.749  1.00  0.00      RA0  N
ATOM   2272  H   ILE A 244      20.399  22.643  -0.913  1.00  0.00      RA0  H
ATOM   2273  CA  ILE A 244      21.581  21.781  -2.428  1.00  0.00      RA0  C
ATOM   2274  CB  ILE A 244      22.319  23.072  -2.807  1.00  0.00      RA0  C
ATOM   2275  CG2 ILE A 244      23.720  22.812  -3.366  1.00  0.00      RA0  C
ATOM   2276  CG1 ILE A 244      21.475  23.858  -3.806  1.00  0.00      RA0  C
ATOM   2277  CD1 ILE A 244      21.102  23.000  -5.016  1.00  0.00      RA0  C
ATOM   2278  C   ILE A 244      22.465  20.857  -1.601  1.00  0.00      RA0  C
ATOM   2279  O   ILE A 244      22.743  21.144  -0.436  1.00  0.00      RA0  O
ATOM   2280  N   SER A 245      22.978  19.801  -2.244  1.00  0.00      RA0  N
ATOM   2281  H   SER A 245      22.800  19.695  -3.219  1.00  0.00      RA0  H
ATOM   2282  CA  SER A 245      23.866  18.868  -1.601  1.00  0.00      RA0  C
ATOM   2283  CB  SER A 245      23.977  17.658  -2.533  1.00  0.00      RA0  C
ATOM   2284  OG  SER A 245      24.958  16.726  -2.065  1.00  0.00      RA0  O
ATOM   2285  HG  SER A 245      24.448  15.991  -1.719  1.00  0.00      RA0  H
ATOM   2286  C   SER A 245      25.237  19.526  -1.367  1.00  0.00      RA0  C
ATOM   2287  O   SER A 245      25.682  20.283  -2.225  1.00  0.00      RA0  O
ATOM   2288  N   PRO A 246      25.924  19.234  -0.270  1.00  0.00      RA0  N
ATOM   2289  CD  PRO A 246      25.503  18.382   0.832  1.00  0.00      RA0  C
ATOM   2290  CA  PRO A 246      27.298  19.749  -0.108  1.00  0.00      RA0  C
ATOM   2291  CB  PRO A 246      27.702  19.197   1.264  1.00  0.00      RA0  C
ATOM   2292  CG  PRO A 246      26.812  17.980   1.496  1.00  0.00      RA0  C
ATOM   2293  C   PRO A 246      28.197  19.301  -1.264  1.00  0.00      RA0  C
ATOM   2294  O   PRO A 246      29.143  20.032  -1.632  1.00  0.00      RA0  O
ATOM   2295  N   LEU A 247      27.880  18.149  -1.874  1.00  0.00      RA0  N
ATOM   2296  H   LEU A 247      27.050  17.649  -1.614  1.00  0.00      RA0  H
ATOM   2297  CA  LEU A 247      28.665  17.623  -2.980  1.00  0.00      RA0  C
ATOM   2298  CB  LEU A 247      28.188  16.222  -3.358  1.00  0.00      RA0  C
ATOM   2299  CG  LEU A 247      28.185  15.237  -2.187  1.00  0.00      RA0  C
ATOM   2300  CD1 LEU A 247      27.605  13.886  -2.601  1.00  0.00      RA0  C
ATOM   2301  CD2 LEU A 247      29.564  15.090  -1.542  1.00  0.00      RA0  C
ATOM   2302  C   LEU A 247      28.625  18.535  -4.204  1.00  0.00      RA0  C
ATOM   2303  O   LEU A 247      29.546  18.526  -5.009  1.00  0.00      RA0  O
ATOM   2304  N   ALA A 248      27.568  19.327  -4.321  1.00  0.00      RA0  N
ATOM   2305  H   ALA A 248      26.883  19.362  -3.592  1.00  0.00      RA0  H
ATOM   2306  CA  ALA A 248      27.369  20.270  -5.437  1.00  0.00      RA0  C
ATOM   2307  CB  ALA A 248      25.897  20.290  -5.855  1.00  0.00      RA0  C
ATOM   2308  C   ALA A 248      27.794  21.707  -5.074  1.00  0.00      RA0  C
ATOM   2309  O   ALA A 248      27.575  22.639  -5.859  1.00  0.00      RA0  O
ATOM   2310  N   ALA A 249      28.371  21.860  -3.885  1.00  0.00      RA0  N
ATOM   2311  H   ALA A 249      28.525  21.071  -3.290  1.00  0.00      RA0  H
ATOM   2312  CA  ALA A 249      28.788  23.152  -3.359  1.00  0.00      RA0  C
ATOM   2313  CB  ALA A 249      27.958  23.516  -2.130  1.00  0.00      RA0  C
ATOM   2314  C   ALA A 249      30.270  23.147  -2.963  1.00  0.00      RA0  C
ATOM   2315  O   ALA A 249      30.702  23.907  -2.115  1.00  0.00      RA0  O
ATOM   2316  N   ASN A 250      31.036  22.280  -3.607  1.00  0.00      RA0  N
ATOM   2317  H   ASN A 250      30.616  21.695  -4.299  1.00  0.00      RA0  H
ATOM   2318  CA  ASN A 250      32.482  22.179  -3.337  1.00  0.00      RA0  C
ATOM   2319  CB  ASN A 250      33.263  23.383  -3.882  1.00  0.00      RA0  C
ATOM   2320  CG  ASN A 250      34.750  23.093  -3.854  1.00  0.00      RA0  C
ATOM   2321  OD1 ASN A 250      35.200  21.965  -3.991  1.00  0.00      RA0  O
ATOM   2322  ND2 ASN A 250      35.506  24.176  -3.663  1.00  0.00      RA0  N
ATOM   2323 HD21 ASN A 250      35.071  25.071  -3.575  1.00  0.00      RA0  H
ATOM   2324 HD22 ASN A 250      36.492  24.027  -3.640  1.00  0.00      RA0  H
ATOM   2325  C   ASN A 250      32.761  21.910  -1.864  1.00  0.00      RA0  C
ATOM   2326  O   ASN A 250      33.743  22.427  -1.336  1.00  0.00      RA0  O
ATOM   2327  N   MSE A 251      31.903  21.100  -1.211  1.00  0.00      RA0  N
ATOM   2328  H   MSE A 251      31.088  20.759  -1.680  1.00  0.00      RA0  H
ATOM   2329  CA  MSE A 251      32.087  20.727   0.185  1.00  0.00      RA0  C
ATOM   2330  CB  MSE A 251      30.921  21.212   1.046  1.00  0.00      RA0  C
ATOM   2331  CG  MSE A 251      30.720  22.727   1.007  1.00  0.00      RA0  C
ATOM   2332  SE  MSE A 251      29.297  23.258   1.972  1.00  0.00      RA0  S
ATOM   2333  CE  MSE A 251      29.940  22.833   3.598  1.00  0.00      RA0  C
ATOM   2334  C   MSE A 251      32.289  19.230   0.356  1.00  0.00      RA0  C
ATOM   2335  O   MSE A 251      32.310  18.724   1.466  1.00  0.00      RA0  O
ATOM   2336  N   GLY A 252      32.527  18.521  -0.744  1.00  0.00      RA0  N
ATOM   2337  H   GLY A 252      32.502  18.976  -1.634  1.00  0.00      RA0  H
ATOM   2338  CA  GLY A 252      32.811  17.085  -0.658  1.00  0.00      RA0  C
ATOM   2339  C   GLY A 252      33.976  16.799   0.295  1.00  0.00      RA0  C
ATOM   2340  O   GLY A 252      33.971  15.798   1.058  1.00  0.00      RA0  O
ATOM   2341  N   TRP A 253      34.991  17.641   0.210  1.00  0.00      RA0  N
ATOM   2342  H   TRP A 253      34.927  18.387  -0.449  1.00  0.00      RA0  H
ATOM   2343  CA  TRP A 253      36.197  17.479   0.996  1.00  0.00      RA0  C
ATOM   2344  CB  TRP A 253      37.195  18.566   0.606  1.00  0.00      RA0  C
ATOM   2345  CG  TRP A 253      36.677  19.969   0.863  1.00  0.00      RA0  C
ATOM   2346  CD2 TRP A 253      36.891  20.837   2.006  1.00  0.00      RA0  C
ATOM   2347  CE2 TRP A 253      36.207  22.070   1.737  1.00  0.00      RA0  C
ATOM   2348  CE3 TRP A 253      37.608  20.693   3.213  1.00  0.00      RA0  C
ATOM   2349  CD1 TRP A 253      35.887  20.721  -0.014  1.00  0.00      RA0  C
ATOM   2350  NE1 TRP A 253      35.607  21.947   0.493  1.00  0.00      RA0  N
ATOM   2351  HE1 TRP A 253      35.046  22.622   0.046  1.00  0.00      RA0  H
ATOM   2352  CZ2 TRP A 253      36.257  23.128   2.671  1.00  0.00      RA0  C
ATOM   2353  CZ3 TRP A 253      37.657  21.757   4.140  1.00  0.00      RA0  C
ATOM   2354  CH2 TRP A 253      36.984  22.969   3.869  1.00  0.00      RA0  C
ATOM   2355  C   TRP A 253      35.916  17.534   2.484  1.00  0.00      RA0  C
ATOM   2356  O   TRP A 253      36.757  17.128   3.276  1.00  0.00      RA0  O
ATOM   2357  N   THR A 254      34.758  18.071   2.869  1.00  0.00      RA0  N
ATOM   2358  H   THR A 254      34.124  18.448   2.198  1.00  0.00      RA0  H
ATOM   2359  CA  THR A 254      34.404  18.171   4.283  1.00  0.00      RA0  C
ATOM   2360  CB  THR A 254      33.730  19.528   4.536  1.00  0.00      RA0  C
ATOM   2361  OG1 THR A 254      33.370  20.192   3.313  1.00  0.00      RA0  O
ATOM   2362  HG1 THR A 254      32.627  19.711   2.965  1.00  0.00      RA0  H
ATOM   2363  CG2 THR A 254      34.681  20.417   5.314  1.00  0.00      RA0  C
ATOM   2364  C   THR A 254      33.587  16.989   4.797  1.00  0.00      RA0  C
ATOM   2365  O   THR A 254      33.267  16.939   5.988  1.00  0.00      RA0  O
ATOM   2366  N   ILE A 255      33.257  16.046   3.925  1.00  0.00      RA0  N
ATOM   2367  H   ILE A 255      33.682  15.996   3.019  1.00  0.00      RA0  H
ATOM   2368  CA  ILE A 255      32.444  14.906   4.342  1.00  0.00      RA0  C
ATOM   2369  CB  ILE A 255      31.503  14.424   3.246  1.00  0.00      RA0  C
ATOM   2370  CG2 ILE A 255      30.518  13.426   3.855  1.00  0.00      RA0  C
ATOM   2371  CG1 ILE A 255      30.802  15.590   2.543  1.00  0.00      RA0  C
ATOM   2372  CD1 ILE A 255      29.959  16.456   3.483  1.00  0.00      RA0  C
ATOM   2373  C   ILE A 255      33.352  13.791   4.823  1.00  0.00      RA0  C
ATOM   2374  O   ILE A 255      34.159  13.254   4.058  1.00  0.00      RA0  O
ATOM   2375  N   ALA A 256      33.192  13.431   6.087  1.00  0.00      RA0  N
ATOM   2376  H   ALA A 256      32.469  13.887   6.609  1.00  0.00      RA0  H
ATOM   2377  CA  ALA A 256      33.960  12.356   6.709  1.00  0.00      RA0  C
ATOM   2378  CB  ALA A 256      34.234  12.653   8.176  1.00  0.00      RA0  C
ATOM   2379  C   ALA A 256      33.215  11.032   6.566  1.00  0.00      RA0  C
ATOM   2380  O   ALA A 256      32.539  10.595   7.469  1.00  0.00      RA0  O
ATOM   2381  N   TRP A 257      33.338  10.385   5.405  1.00  0.00      RA0  N
ATOM   2382  H   TRP A 257      33.937  10.791   4.712  1.00  0.00      RA0  H
ATOM   2383  CA  TRP A 257      32.592   9.142   5.141  1.00  0.00      RA0  C
ATOM   2384  CB  TRP A 257      32.782   8.663   3.698  1.00  0.00      RA0  C
ATOM   2385  CG  TRP A 257      32.604   9.773   2.687  1.00  0.00      RA0  C
ATOM   2386  CD2 TRP A 257      31.384  10.253   2.082  1.00  0.00      RA0  C
ATOM   2387  CE2 TRP A 257      31.735  11.272   1.165  1.00  0.00      RA0  C
ATOM   2388  CE3 TRP A 257      30.048   9.904   2.239  1.00  0.00      RA0  C
ATOM   2389  CD1 TRP A 257      33.624  10.538   2.103  1.00  0.00      RA0  C
ATOM   2390  NE1 TRP A 257      33.117  11.424   1.207  1.00  0.00      RA0  N
ATOM   2391  HE1 TRP A 257      33.653  12.078   0.705  1.00  0.00      RA0  H
ATOM   2392  CZ2 TRP A 257      30.743  11.910   0.431  1.00  0.00      RA0  C
ATOM   2393  CZ3 TRP A 257      29.066  10.551   1.499  1.00  0.00      RA0  C
ATOM   2394  CH2 TRP A 257      29.411  11.549   0.596  1.00  0.00      RA0  C
ATOM   2395  C   TRP A 257      33.013   8.009   6.068  1.00  0.00      RA0  C
ATOM   2396  O   TRP A 257      32.180   7.220   6.548  1.00  0.00      RA0  O
ATOM   2397  N   GLU A 258      34.316   7.914   6.324  1.00  0.00      RA0  N
ATOM   2398  H   GLU A 258      34.958   8.617   6.031  1.00  0.00      RA0  H
ATOM   2399  CA  GLU A 258      34.824   6.879   7.215  1.00  0.00      RA0  C
ATOM   2400  CB  GLU A 258      36.054   6.207   6.610  1.00  0.00      RA0  C
ATOM   2401  CG  GLU A 258      35.636   5.546   5.292  1.00  0.00      RA0  C
ATOM   2402  CD  GLU A 258      34.351   4.762   5.514  1.00  0.00      RA0  C
ATOM   2403  OE1 GLU A 258      34.343   3.876   6.369  1.00  0.00      RA0  O
ATOM   2404  OE2 GLU A 258      33.356   5.053   4.845  1.00  0.00      RA0  O
ATOM   2405  C   GLU A 258      35.008   7.492   8.597  1.00  0.00      RA0  C
ATOM   2406  O   GLU A 258      35.400   8.650   8.685  1.00  0.00      RA0  O
ATOM   2407  N   PRO A 259      34.736   6.765   9.685  1.00  0.00      RA0  N
ATOM   2408  CD  PRO A 259      34.884   7.312  11.029  1.00  0.00      RA0  C
ATOM   2409  CA  PRO A 259      34.299   5.371   9.697  1.00  0.00      RA0  C
ATOM   2410  CB  PRO A 259      34.594   4.959  11.139  1.00  0.00      RA0  C
ATOM   2411  CG  PRO A 259      34.357   6.224  11.955  1.00  0.00      RA0  C
ATOM   2412  C   PRO A 259      32.834   5.247   9.296  1.00  0.00      RA0  C
ATOM   2413  O   PRO A 259      32.029   6.113   9.667  1.00  0.00      RA0  O
ATOM   2414  N   ALA A 260      32.529   4.188   8.555  1.00  0.00      RA0  N
ATOM   2415  H   ALA A 260      33.289   3.664   8.162  1.00  0.00      RA0  H
ATOM   2416  CA  ALA A 260      31.192   3.923   8.026  1.00  0.00      RA0  C
ATOM   2417  CB  ALA A 260      31.184   2.642   7.191  1.00  0.00      RA0  C
ATOM   2418  C   ALA A 260      30.138   3.805   9.102  1.00  0.00      RA0  C
ATOM   2419  O   ALA A 260      28.960   4.052   8.837  1.00  0.00      RA0  O
ATOM   2420  N   ASP A 261      30.539   3.435  10.314  1.00  0.00      RA0  N
ATOM   2421  H   ASP A 261      31.507   3.311  10.545  1.00  0.00      RA0  H
ATOM   2422  CA  ASP A 261      29.585   3.218  11.397  1.00  0.00      RA0  C
ATOM   2423  CB  ASP A 261      30.272   2.324  12.424  1.00  0.00      RA0  C
ATOM   2424  CG  ASP A 261      31.606   2.978  12.779  1.00  0.00      RA0  C
ATOM   2425  OD1 ASP A 261      32.605   2.616  12.163  1.00  0.00      RA0  O
ATOM   2426  OD2 ASP A 261      31.653   3.872  13.628  1.00  0.00      RA0  O
ATOM   2427  C   ASP A 261      29.212   4.466  12.159  1.00  0.00      RA0  C
ATOM   2428  O   ASP A 261      28.453   4.397  13.132  1.00  0.00      RA0  O
ATOM   2429  N   ARG A 262      29.736   5.609  11.747  1.00  0.00      RA0  N
ATOM   2430  H   ARG A 262      30.363   5.605  10.968  1.00  0.00      RA0  H
ATOM   2431  CA  ARG A 262      29.318   6.867  12.343  1.00  0.00      RA0  C
ATOM   2432  CB  ARG A 262      30.379   7.959  12.219  1.00  0.00      RA0  C
ATOM   2433  CG  ARG A 262      29.806   9.282  12.741  1.00  0.00      RA0  C
ATOM   2434  CD  ARG A 262      30.696  10.504  12.538  1.00  0.00      RA0  C
ATOM   2435  NE  ARG A 262      30.981  10.766  11.130  1.00  0.00      RA0  N
ATOM   2436  HE  ARG A 262      31.544  10.087  10.648  1.00  0.00      RA0  H
ATOM   2437  CZ  ARG A 262      30.591  11.963  10.598  1.00  0.00      RA0  C
ATOM   2438  NH1 ARG A 262      29.810  12.799  11.328  1.00  0.00      RA0  N
ATOM   2439 HH11 ARG A 262      29.563  13.739  11.045  1.00  0.00      RA0  H
ATOM   2440 HH12 ARG A 262      29.407  12.521  12.213  1.00  0.00      RA0  H
ATOM   2441  NH2 ARG A 262      30.998  12.270   9.343  1.00  0.00      RA0  N
ATOM   2442 HH21 ARG A 262      30.772  13.144   8.892  1.00  0.00      RA0  H
ATOM   2443 HH22 ARG A 262      31.555  11.625   8.800  1.00  0.00      RA0  H
ATOM   2444  C   ARG A 262      28.042   7.389  11.657  1.00  0.00      RA0  C
ATOM   2445  O   ARG A 262      28.080   7.868  10.541  1.00  0.00      RA0  O
ATOM   2446  N   ASP A 263      26.942   7.332  12.388  1.00  0.00      RA0  N
ATOM   2447  H   ASP A 263      26.995   6.972  13.317  1.00  0.00      RA0  H
ATOM   2448  CA  ASP A 263      25.668   7.872  11.955  1.00  0.00      RA0  C
ATOM   2449  CB  ASP A 263      24.502   7.287  12.744  1.00  0.00      RA0  C
ATOM   2450  CG  ASP A 263      23.221   7.860  12.174  1.00  0.00      RA0  C
ATOM   2451  OD1 ASP A 263      23.172   8.086  10.967  1.00  0.00      RA0  O
ATOM   2452  OD2 ASP A 263      22.284   8.087  12.935  1.00  0.00      RA0  O
ATOM   2453  C   ASP A 263      25.683   9.379  12.085  1.00  0.00      RA0  C
ATOM   2454  O   ASP A 263      26.083   9.924  13.117  1.00  0.00      RA0  O
ATOM   2455  N   PHE A 264      25.256  10.062  11.034  1.00  0.00      RA0  N
ATOM   2456  H   PHE A 264      24.737   9.567  10.330  1.00  0.00      RA0  H
ATOM   2457  CA  PHE A 264      25.059  11.496  11.096  1.00  0.00      RA0  C
ATOM   2458  CB  PHE A 264      26.330  12.287  10.749  1.00  0.00      RA0  C
ATOM   2459  CG  PHE A 264      26.794  12.099   9.323  1.00  0.00      RA0  C
ATOM   2460  CD1 PHE A 264      26.314  12.930   8.316  1.00  0.00      RA0  C
ATOM   2461  CD2 PHE A 264      27.734  11.121   9.022  1.00  0.00      RA0  C
ATOM   2462  CE1 PHE A 264      26.805  12.812   7.022  1.00  0.00      RA0  C
ATOM   2463  CE2 PHE A 264      28.230  11.007   7.729  1.00  0.00      RA0  C
ATOM   2464  CZ  PHE A 264      27.781  11.866   6.732  1.00  0.00      RA0  C
ATOM   2465  C   PHE A 264      23.870  11.875  10.224  1.00  0.00      RA0  C
ATOM   2466  O   PHE A 264      23.512  11.145   9.305  1.00  0.00      RA0  O
ATOM   2467  N   ILE A 265      23.266  13.012  10.523  1.00  0.00      RA0  N
ATOM   2468  H   ILE A 265      23.693  13.594  11.218  1.00  0.00      RA0  H
ATOM   2469  CA  ILE A 265      22.069  13.439   9.815  1.00  0.00      RA0  C
ATOM   2470  CB  ILE A 265      21.448  14.656  10.505  1.00  0.00      RA0  C
ATOM   2471  CG2 ILE A 265      20.094  15.012   9.886  1.00  0.00      RA0  C
ATOM   2472  CG1 ILE A 265      21.354  14.461  12.015  1.00  0.00      RA0  C
ATOM   2473  CD1 ILE A 265      20.969  15.749  12.739  1.00  0.00      RA0  C
ATOM   2474  C   ILE A 265      22.411  13.803   8.383  1.00  0.00      RA0  C
ATOM   2475  O   ILE A 265      23.336  14.573   8.142  1.00  0.00      RA0  O
ATOM   2476  N   GLY A 266      21.694  13.189   7.447  1.00  0.00      RA0  N
ATOM   2477  H   GLY A 266      21.036  12.480   7.701  1.00  0.00      RA0  H
ATOM   2478  CA  GLY A 266      21.956  13.377   6.009  1.00  0.00      RA0  C
ATOM   2479  C   GLY A 266      22.772  12.263   5.385  1.00  0.00      RA0  C
ATOM   2480  O   GLY A 266      22.902  12.218   4.166  1.00  0.00      RA0  O
ATOM   2481  N   ARG A 267      23.273  11.338   6.203  1.00  0.00      RA0  N
ATOM   2482  H   ARG A 267      23.030  11.330   7.175  1.00  0.00      RA0  H
ATOM   2483  CA  ARG A 267      24.264  10.372   5.743  1.00  0.00      RA0  C
ATOM   2484  CB  ARG A 267      24.792   9.449   6.850  1.00  0.00      RA0  C
ATOM   2485  CG  ARG A 267      25.910   8.594   6.243  1.00  0.00      RA0  C
ATOM   2486  CD  ARG A 267      26.661   7.600   7.130  1.00  0.00      RA0  C
ATOM   2487  NE  ARG A 267      27.627   6.914   6.273  1.00  0.00      RA0  N
ATOM   2488  HE  ARG A 267      27.278   6.622   5.368  1.00  0.00      RA0  H
ATOM   2489  CZ  ARG A 267      28.943   6.761   6.599  1.00  0.00      RA0  C
ATOM   2490  NH1 ARG A 267      29.381   7.045   7.850  1.00  0.00      RA0  N
ATOM   2491 HH11 ARG A 267      30.359   6.973   8.086  1.00  0.00      RA0  H
ATOM   2492 HH12 ARG A 267      28.751   7.321   8.590  1.00  0.00      RA0  H
ATOM   2493  NH2 ARG A 267      29.788   6.336   5.635  1.00  0.00      RA0  N
ATOM   2494 HH21 ARG A 267      30.779   6.195   5.793  1.00  0.00      RA0  H
ATOM   2495 HH22 ARG A 267      29.433   6.169   4.700  1.00  0.00      RA0  H
ATOM   2496  C   ARG A 267      23.779   9.532   4.586  1.00  0.00      RA0  C
ATOM   2497  O   ARG A 267      24.436   9.471   3.571  1.00  0.00      RA0  O
ATOM   2498  N   GLU A 268      22.630   8.882   4.712  1.00  0.00      RA0  N
ATOM   2499  H   GLU A 268      22.006   9.165   5.444  1.00  0.00      RA0  H
ATOM   2500  CA  GLU A 268      22.198   7.978   3.636  1.00  0.00      RA0  C
ATOM   2501  CB  GLU A 268      21.050   7.066   4.104  1.00  0.00      RA0  C
ATOM   2502  CG  GLU A 268      20.181   7.589   5.260  1.00  0.00      RA0  C
ATOM   2503  CD  GLU A 268      19.646   8.966   4.928  1.00  0.00      RA0  C
ATOM   2504  OE1 GLU A 268      18.810   9.066   4.038  1.00  0.00      RA0  O
ATOM   2505  OE2 GLU A 268      20.122   9.942   5.512  1.00  0.00      RA0  O
ATOM   2506  C   GLU A 268      21.822   8.751   2.370  1.00  0.00      RA0  C
ATOM   2507  O   GLU A 268      22.071   8.283   1.265  1.00  0.00      RA0  O
ATOM   2508  N   ALA A 269      21.224   9.927   2.516  1.00  0.00      RA0  N
ATOM   2509  H   ALA A 269      20.865  10.176   3.423  1.00  0.00      RA0  H
ATOM   2510  CA  ALA A 269      20.878  10.736   1.313  1.00  0.00      RA0  C
ATOM   2511  CB  ALA A 269      20.115  11.984   1.728  1.00  0.00      RA0  C
ATOM   2512  C   ALA A 269      22.157  11.136   0.573  1.00  0.00      RA0  C
ATOM   2513  O   ALA A 269      22.237  11.113  -0.660  1.00  0.00      RA0  O
ATOM   2514  N   LEU A 270      23.169  11.466   1.347  1.00  0.00      RA0  N
ATOM   2515  H   LEU A 270      23.041  11.434   2.342  1.00  0.00      RA0  H
ATOM   2516  CA  LEU A 270      24.458  11.851   0.806  1.00  0.00      RA0  C
ATOM   2517  CB  LEU A 270      25.341  12.375   1.929  1.00  0.00      RA0  C
ATOM   2518  CG  LEU A 270      26.293  13.444   1.420  1.00  0.00      RA0  C
ATOM   2519  CD1 LEU A 270      25.537  14.513   0.638  1.00  0.00      RA0  C
ATOM   2520  CD2 LEU A 270      27.108  14.043   2.559  1.00  0.00      RA0  C
ATOM   2521  C   LEU A 270      25.115  10.691   0.071  1.00  0.00      RA0  C
ATOM   2522  O   LEU A 270      25.678  10.870  -1.011  1.00  0.00      RA0  O
ATOM   2523  N   GLU A 271      25.041   9.490   0.650  1.00  0.00      RA0  N
ATOM   2524  H   GLU A 271      24.571   9.393   1.532  1.00  0.00      RA0  H
ATOM   2525  CA  GLU A 271      25.599   8.306   0.008  1.00  0.00      RA0  C
ATOM   2526  CB  GLU A 271      25.840   7.166   1.011  1.00  0.00      RA0  C
ATOM   2527  CG  GLU A 271      26.802   7.759   2.062  1.00  0.00      RA0  C
ATOM   2528  CD  GLU A 271      27.528   6.744   2.937  1.00  0.00      RA0  C
ATOM   2529  OE1 GLU A 271      26.889   5.916   3.568  1.00  0.00      RA0  O
ATOM   2530  OE2 GLU A 271      28.751   6.814   3.040  1.00  0.00      RA0  O
ATOM   2531  C   GLU A 271      24.949   8.043  -1.335  1.00  0.00      RA0  C
ATOM   2532  O   GLU A 271      25.613   7.631  -2.296  1.00  0.00      RA0  O
ATOM   2533  N   VAL A 272      23.629   8.230  -1.400  1.00  0.00      RA0  N
ATOM   2534  H   VAL A 272      23.128   8.482  -0.569  1.00  0.00      RA0  H
ATOM   2535  CA  VAL A 272      22.913   8.064  -2.654  1.00  0.00      RA0  C
ATOM   2536  CB  VAL A 272      21.402   8.118  -2.420  1.00  0.00      RA0  C
ATOM   2537  CG1 VAL A 272      20.624   8.098  -3.738  1.00  0.00      RA0  C
ATOM   2538  CG2 VAL A 272      20.967   6.983  -1.492  1.00  0.00      RA0  C
ATOM   2539  C   VAL A 272      23.351   9.134  -3.669  1.00  0.00      RA0  C
ATOM   2540  O   VAL A 272      23.580   8.838  -4.844  1.00  0.00      RA0  O
ATOM   2541  N   GLN A 273      23.486  10.370  -3.202  1.00  0.00      RA0  N
ATOM   2542  H   GLN A 273      23.302  10.536  -2.231  1.00  0.00      RA0  H
ATOM   2543  CA  GLN A 273      23.943  11.461  -4.065  1.00  0.00      RA0  C
ATOM   2544  CB  GLN A 273      23.835  12.775  -3.295  1.00  0.00      RA0  C
ATOM   2545  CG  GLN A 273      22.355  13.075  -3.038  1.00  0.00      RA0  C
ATOM   2546  CD  GLN A 273      22.203  14.026  -1.870  1.00  0.00      RA0  C
ATOM   2547  OE1 GLN A 273      23.100  14.800  -1.555  1.00  0.00      RA0  O
ATOM   2548  NE2 GLN A 273      21.009  13.937  -1.258  1.00  0.00      RA0  N
ATOM   2549 HE21 GLN A 273      20.362  13.226  -1.532  1.00  0.00      RA0  H
ATOM   2550 HE22 GLN A 273      20.698  14.533  -0.509  1.00  0.00      RA0  H
ATOM   2551  C   GLN A 273      25.334  11.173  -4.634  1.00  0.00      RA0  C
ATOM   2552  O   GLN A 273      25.568  11.387  -5.817  1.00  0.00      RA0  O
ATOM   2553  N   ARG A 274      26.231  10.646  -3.796  1.00  0.00      RA0  N
ATOM   2554  H   ARG A 274      25.959  10.463  -2.851  1.00  0.00      RA0  H
ATOM   2555  CA  ARG A 274      27.565  10.283  -4.262  1.00  0.00      RA0  C
ATOM   2556  CB  ARG A 274      28.385   9.877  -3.028  1.00  0.00      RA0  C
ATOM   2557  CG  ARG A 274      29.706   9.161  -3.314  1.00  0.00      RA0  C
ATOM   2558  CD  ARG A 274      30.578   8.945  -2.069  1.00  0.00      RA0  C
ATOM   2559  NE  ARG A 274      29.951   8.100  -1.047  1.00  0.00      RA0  N
ATOM   2560  HE  ARG A 274      28.944   8.086  -0.999  1.00  0.00      RA0  H
ATOM   2561  CZ  ARG A 274      30.766   7.439  -0.165  1.00  0.00      RA0  C
ATOM   2562  NH1 ARG A 274      32.108   7.496  -0.338  1.00  0.00      RA0  N
ATOM   2563 HH11 ARG A 274      32.745   7.039   0.291  1.00  0.00      RA0  H
ATOM   2564 HH12 ARG A 274      32.528   8.001  -1.098  1.00  0.00      RA0  H
ATOM   2565  NH2 ARG A 274      30.244   6.749   0.872  1.00  0.00      RA0  N
ATOM   2566 HH21 ARG A 274      30.786   6.197   1.513  1.00  0.00      RA0  H
ATOM   2567 HH22 ARG A 274      29.261   6.758   1.126  1.00  0.00      RA0  H
ATOM   2568  C   ARG A 274      27.530   9.170  -5.311  1.00  0.00      RA0  C
ATOM   2569  O   ARG A 274      28.216   9.245  -6.333  1.00  0.00      RA0  O
ATOM   2570  N   GLU A 275      26.704   8.163  -5.069  1.00  0.00      RA0  N
ATOM   2571  H   GLU A 275      26.167   8.127  -4.223  1.00  0.00      RA0  H
ATOM   2572  CA  GLU A 275      26.486   7.079  -6.026  1.00  0.00      RA0  C
ATOM   2573  CB  GLU A 275      25.613   5.982  -5.421  1.00  0.00      RA0  C
ATOM   2574  CG  GLU A 275      26.368   5.259  -4.305  1.00  0.00      RA0  C
ATOM   2575  CD  GLU A 275      25.499   4.179  -3.700  1.00  0.00      RA0  C
ATOM   2576  OE1 GLU A 275      24.277   4.318  -3.737  1.00  0.00      RA0  O
ATOM   2577  OE2 GLU A 275      26.049   3.200  -3.199  1.00  0.00      RA0  O
ATOM   2578  C   GLU A 275      25.951   7.572  -7.361  1.00  0.00      RA0  C
ATOM   2579  O   GLU A 275      26.364   7.113  -8.426  1.00  0.00      RA0  O
ATOM   2580  N   HIS A 276      24.971   8.463  -7.308  1.00  0.00      RA0  N
ATOM   2581  H   HIS A 276      24.689   8.818  -6.416  1.00  0.00      RA0  H
ATOM   2582  CA  HIS A 276      24.309   8.917  -8.514  1.00  0.00      RA0  C
ATOM   2583  CB  HIS A 276      22.934   9.504  -8.186  1.00  0.00      RA0  C
ATOM   2584  CG  HIS A 276      21.878   8.428  -8.087  1.00  0.00      RA0  C
ATOM   2585  ND1 HIS A 276      20.671   8.542  -8.670  1.00  0.00      RA0  N
ATOM   2586  HD1 HIS A 276      20.362   9.301  -9.208  1.00  0.00      RA0  H
ATOM   2587  CD2 HIS A 276      21.939   7.203  -7.413  1.00  0.00      RA0  C
ATOM   2588  NE2 HIS A 276      20.746   6.583  -7.601  1.00  0.00      RA0  N
ATOM   2589  CE1 HIS A 276      19.968   7.405  -8.372  1.00  0.00      RA0  C
ATOM   2590  C   HIS A 276      25.104   9.966  -9.265  1.00  0.00      RA0  C
ATOM   2591  O   HIS A 276      24.933  10.098 -10.475  1.00  0.00      RA0  O
ATOM   2592  N   GLY A 277      25.919  10.718  -8.523  1.00  0.00      RA0  N
ATOM   2593  H   GLY A 277      25.920  10.598  -7.531  1.00  0.00      RA0  H
ATOM   2594  CA  GLY A 277      26.588  11.904  -9.048  1.00  0.00      RA0  C
ATOM   2595  C   GLY A 277      25.760  13.145  -8.814  1.00  0.00      RA0  C
ATOM   2596  O   GLY A 277      24.514  13.078  -8.742  1.00  0.00      RA0  O
ATOM   2597  N   THR A 278      26.440  14.288  -8.703  1.00  0.00      RA0  N
ATOM   2598  H   THR A 278      27.435  14.325  -8.745  1.00  0.00      RA0  H
ATOM   2599  CA  THR A 278      25.757  15.568  -8.526  1.00  0.00      RA0  C
ATOM   2600  CB  THR A 278      26.009  15.881  -7.062  1.00  0.00      RA0  C
ATOM   2601  OG1 THR A 278      27.178  15.149  -6.661  1.00  0.00      RA0  O
ATOM   2602  HG1 THR A 278      27.916  15.641  -7.003  1.00  0.00      RA0  H
ATOM   2603  CG2 THR A 278      24.825  15.508  -6.167  1.00  0.00      RA0  C
ATOM   2604  C   THR A 278      26.320  16.617  -9.470  1.00  0.00      RA0  C
ATOM   2605  O   THR A 278      27.309  16.391 -10.188  1.00  0.00      RA0  O
ATOM   2606  N   GLU A 279      25.679  17.769  -9.444  1.00  0.00      RA0  N
ATOM   2607  H   GLU A 279      24.895  17.882  -8.838  1.00  0.00      RA0  H
ATOM   2608  CA  GLU A 279      26.239  18.968 -10.038  1.00  0.00      RA0  C
ATOM   2609  CB  GLU A 279      25.331  20.176  -9.859  1.00  0.00      RA0  C
ATOM   2610  CG  GLU A 279      23.883  20.083 -10.309  1.00  0.00      RA0  C
ATOM   2611  CD  GLU A 279      23.212  21.316  -9.748  1.00  0.00      RA0  C
ATOM   2612  OE1 GLU A 279      22.567  21.226  -8.710  1.00  0.00      RA0  O
ATOM   2613  OE2 GLU A 279      23.368  22.397 -10.303  1.00  0.00      RA0  O
ATOM   2614  C   GLU A 279      27.507  19.356  -9.262  1.00  0.00      RA0  C
ATOM   2615  O   GLU A 279      27.809  18.772  -8.218  1.00  0.00      RA0  O
ATOM   2616  N   LYS A 280      28.275  20.295  -9.804  1.00  0.00      RA0  N
ATOM   2617  H   LYS A 280      28.006  20.774 -10.644  1.00  0.00      RA0  H
ATOM   2618  CA  LYS A 280      29.527  20.680  -9.184  1.00  0.00      RA0  C
ATOM   2619  CB  LYS A 280      30.720  19.955  -9.803  1.00  0.00      RA0  C
ATOM   2620  CG  LYS A 280      30.971  20.244 -11.281  1.00  0.00      RA0  C
ATOM   2621  CD  LYS A 280      32.131  19.379 -11.762  1.00  0.00      RA0  C
ATOM   2622  CE  LYS A 280      32.440  19.491 -13.253  1.00  0.00      RA0  C
ATOM   2623  NZ  LYS A 280      33.229  18.313 -13.635  1.00  0.00      RA0  N
ATOM   2624  HZ1 LYS A 280      33.444  18.289 -14.648  1.00  0.00      RA0  H
ATOM   2625  HZ2 LYS A 280      34.076  18.200 -13.054  1.00  0.00      RA0  H
ATOM   2626  HZ3 LYS A 280      32.633  17.470 -13.459  1.00  0.00      RA0  H
ATOM   2627  C   LYS A 280      29.683  22.178  -9.211  1.00  0.00      RA0  C
ATOM   2628  O   LYS A 280      29.246  22.849 -10.129  1.00  0.00      RA0  O
ATOM   2629  N   LEU A 281      30.353  22.677  -8.200  1.00  0.00      RA0  N
ATOM   2630  H   LEU A 281      30.802  22.058  -7.560  1.00  0.00      RA0  H
ATOM   2631  CA  LEU A 281      30.658  24.089  -8.112  1.00  0.00      RA0  C
ATOM   2632  CB  LEU A 281      30.673  24.522  -6.647  1.00  0.00      RA0  C
ATOM   2633  CG  LEU A 281      30.773  26.034  -6.437  1.00  0.00      RA0  C
ATOM   2634  CD1 LEU A 281      29.473  26.744  -6.811  1.00  0.00      RA0  C
ATOM   2635  CD2 LEU A 281      31.201  26.378  -5.011  1.00  0.00      RA0  C
ATOM   2636  C   LEU A 281      32.011  24.336  -8.760  1.00  0.00      RA0  C
ATOM   2637  O   LEU A 281      33.034  23.759  -8.374  1.00  0.00      RA0  O
ATOM   2638  N   VAL A 282      32.001  25.160  -9.805  1.00  0.00      RA0  N
ATOM   2639  H   VAL A 282      31.162  25.642 -10.046  1.00  0.00      RA0  H
ATOM   2640  CA  VAL A 282      33.204  25.528 -10.522  1.00  0.00      RA0  C
ATOM   2641  CB  VAL A 282      33.129  25.106 -11.991  1.00  0.00      RA0  C
ATOM   2642  CG1 VAL A 282      33.017  23.588 -12.129  1.00  0.00      RA0  C
ATOM   2643  CG2 VAL A 282      32.012  25.854 -12.721  1.00  0.00      RA0  C
ATOM   2644  C   VAL A 282      33.445  27.044 -10.439  1.00  0.00      RA0  C
ATOM   2645  O   VAL A 282      32.574  27.810 -10.004  1.00  0.00      RA0  O
ATOM   2646  N   GLY A 283      34.626  27.468 -10.858  1.00  0.00      RA0  N
ATOM   2647  H   GLY A 283      35.244  26.818 -11.302  1.00  0.00      RA0  H
ATOM   2648  CA  GLY A 283      34.939  28.875 -11.012  1.00  0.00      RA0  C
ATOM   2649  C   GLY A 283      34.754  29.281 -12.453  1.00  0.00      RA0  C
ATOM   2650  O   GLY A 283      34.875  28.456 -13.373  1.00  0.00      RA0  O
ATOM   2651  N   LEU A 284      34.425  30.550 -12.656  1.00  0.00      RA0  N
ATOM   2652  H   LEU A 284      34.308  31.169 -11.876  1.00  0.00      RA0  H
ATOM   2653  CA  LEU A 284      34.368  31.156 -13.992  1.00  0.00      RA0  C
ATOM   2654  CB  LEU A 284      32.943  31.551 -14.376  1.00  0.00      RA0  C
ATOM   2655  CG  LEU A 284      31.932  30.409 -14.451  1.00  0.00      RA0  C
ATOM   2656  CD1 LEU A 284      30.536  30.951 -14.753  1.00  0.00      RA0  C
ATOM   2657  CD2 LEU A 284      32.343  29.326 -15.448  1.00  0.00      RA0  C
ATOM   2658  C   LEU A 284      35.194  32.425 -13.939  1.00  0.00      RA0  C
ATOM   2659  O   LEU A 284      35.170  33.133 -12.939  1.00  0.00      RA0  O
ATOM   2660  N   VAL A 285      35.932  32.657 -15.018  1.00  0.00      RA0  N
ATOM   2661  H   VAL A 285      35.893  32.009 -15.781  1.00  0.00      RA0  H
ATOM   2662  CA  VAL A 285      36.717  33.865 -15.231  1.00  0.00      RA0  C
ATOM   2663  CB  VAL A 285      38.198  33.473 -15.269  1.00  0.00      RA0  C
ATOM   2664  CG1 VAL A 285      39.080  34.572 -15.861  1.00  0.00      RA0  C
ATOM   2665  CG2 VAL A 285      38.673  33.011 -13.890  1.00  0.00      RA0  C
ATOM   2666  C   VAL A 285      36.307  34.525 -16.554  1.00  0.00      RA0  C
ATOM   2667  O   VAL A 285      36.271  33.894 -17.616  1.00  0.00      RA0  O
ATOM   2668  N   MSE A 286      36.020  35.818 -16.490  1.00  0.00      RA0  N
ATOM   2669  H   MSE A 286      36.100  36.316 -15.621  1.00  0.00      RA0  H
ATOM   2670  CA  MSE A 286      35.698  36.579 -17.670  1.00  0.00      RA0  C
ATOM   2671  CB  MSE A 286      34.251  37.049 -17.624  1.00  0.00      RA0  C
ATOM   2672  CG  MSE A 286      33.820  37.706 -18.931  1.00  0.00      RA0  C
ATOM   2673  SE  MSE A 286      32.104  38.229 -18.855  1.00  0.00      RA0  S
ATOM   2674  CE  MSE A 286      32.310  39.488 -17.597  1.00  0.00      RA0  C
ATOM   2675  C   MSE A 286      36.644  37.771 -17.754  1.00  0.00      RA0  C
ATOM   2676  O   MSE A 286      36.491  38.724 -17.011  1.00  0.00      RA0  O
ATOM   2677  N   THR A 287      37.660  37.670 -18.609  1.00  0.00      RA0  N
ATOM   2678  H   THR A 287      37.816  36.824 -19.118  1.00  0.00      RA0  H
ATOM   2679  CA  THR A 287      38.602  38.789 -18.835  1.00  0.00      RA0  C
ATOM   2680  CB  THR A 287      39.803  38.092 -19.432  1.00  0.00      RA0  C
ATOM   2681  OG1 THR A 287      39.689  36.706 -19.077  1.00  0.00      RA0  O
ATOM   2682  HG1 THR A 287      40.498  36.288 -19.349  1.00  0.00      RA0  H
ATOM   2683  CG2 THR A 287      41.129  38.688 -18.954  1.00  0.00      RA0  C
ATOM   2684  C   THR A 287      38.007  39.900 -19.698  1.00  0.00      RA0  C
ATOM   2685  O   THR A 287      38.496  41.041 -19.694  1.00  0.00      RA0  O
ATOM   2686  N   GLU A 288      36.976  39.563 -20.459  1.00  0.00      RA0  N
ATOM   2687  H   GLU A 288      36.562  38.662 -20.351  1.00  0.00      RA0  H
ATOM   2688  CA  GLU A 288      36.258  40.542 -21.252  1.00  0.00      RA0  C
ATOM   2689  CB  GLU A 288      35.285  39.893 -22.252  1.00  0.00      RA0  C
ATOM   2690  CG  GLU A 288      35.173  40.582 -23.633  1.00  0.00      RA0  C
ATOM   2691  CD  GLU A 288      33.820  41.248 -23.883  1.00  0.00      RA0  C
ATOM   2692  OE1 GLU A 288      33.470  42.188 -23.178  1.00  0.00      RA0  O
ATOM   2693  OE2 GLU A 288      33.098  40.852 -24.803  1.00  0.00      RA0  O
ATOM   2694  C   GLU A 288      35.578  41.524 -20.326  1.00  0.00      RA0  C
ATOM   2695  O   GLU A 288      35.261  41.196 -19.186  1.00  0.00      RA0  O
ATOM   2696  N   LYS A 289      35.355  42.734 -20.814  1.00  0.00      RA0  N
ATOM   2697  H   LYS A 289      35.272  42.808 -21.810  1.00  0.00      RA0  H
ATOM   2698  CA  LYS A 289      34.808  43.781 -19.965  1.00  0.00      RA0  C
ATOM   2699  CB  LYS A 289      35.117  45.184 -20.479  1.00  0.00      RA0  C
ATOM   2700  CG  LYS A 289      36.647  45.309 -20.395  1.00  0.00      RA0  C
ATOM   2701  CD  LYS A 289      37.173  44.711 -19.076  1.00  0.00      RA0  C
ATOM   2702  CE  LYS A 289      38.676  44.410 -19.058  1.00  0.00      RA0  C
ATOM   2703  NZ  LYS A 289      38.929  43.245 -18.193  1.00  0.00      RA0  N
ATOM   2704  HZ1 LYS A 289      39.949  43.140 -18.026  1.00  0.00      RA0  H
ATOM   2705  HZ2 LYS A 289      38.440  43.340 -17.281  1.00  0.00      RA0  H
ATOM   2706  HZ3 LYS A 289      38.593  42.385 -18.681  1.00  0.00      RA0  H
ATOM   2707  C   LYS A 289      33.379  43.426 -19.595  1.00  0.00      RA0  C
ATOM   2708  O   LYS A 289      32.632  42.874 -20.400  1.00  0.00      RA0  O
ATOM   2709  N   GLY A 290      33.013  43.721 -18.356  1.00  0.00      RA0  N
ATOM   2710  H   GLY A 290      33.673  44.008 -17.662  1.00  0.00      RA0  H
ATOM   2711  CA  GLY A 290      31.687  43.389 -17.865  1.00  0.00      RA0  C
ATOM   2712  C   GLY A 290      31.833  42.752 -16.507  1.00  0.00      RA0  C
ATOM   2713  O   GLY A 290      32.950  42.444 -16.062  1.00  0.00      RA0  O
ATOM   2714  N   VAL A 291      30.708  42.562 -15.838  1.00  0.00      RA0  N
ATOM   2715  H   VAL A 291      29.805  42.745 -16.228  1.00  0.00      RA0  H
ATOM   2716  CA  VAL A 291      30.709  41.920 -14.517  1.00  0.00      RA0  C
ATOM   2717  CB  VAL A 291      30.399  42.936 -13.405  1.00  0.00      RA0  C
ATOM   2718  CG1 VAL A 291      30.405  42.275 -12.024  1.00  0.00      RA0  C
ATOM   2719  CG2 VAL A 291      31.356  44.129 -13.443  1.00  0.00      RA0  C
ATOM   2720  C   VAL A 291      29.698  40.769 -14.489  1.00  0.00      RA0  C
ATOM   2721  O   VAL A 291      28.548  40.905 -14.924  1.00  0.00      RA0  O
ATOM   2722  N   LEU A 292      30.166  39.625 -14.000  1.00  0.00      RA0  N
ATOM   2723  H   LEU A 292      31.054  39.640 -13.547  1.00  0.00      RA0  H
ATOM   2724  CA  LEU A 292      29.327  38.462 -13.794  1.00  0.00      RA0  C
ATOM   2725  CB  LEU A 292      30.204  37.231 -13.566  1.00  0.00      RA0  C
ATOM   2726  CG  LEU A 292      31.069  36.884 -14.778  1.00  0.00      RA0  C
ATOM   2727  CD1 LEU A 292      32.112  35.812 -14.457  1.00  0.00      RA0  C
ATOM   2728  CD2 LEU A 292      30.211  36.505 -15.986  1.00  0.00      RA0  C
ATOM   2729  C   LEU A 292      28.431  38.707 -12.569  1.00  0.00      RA0  C
ATOM   2730  O   LEU A 292      28.914  39.162 -11.524  1.00  0.00      RA0  O
ATOM   2731  N   ARG A 293      27.134  38.411 -12.709  1.00  0.00      RA0  N
ATOM   2732  H   ARG A 293      26.816  37.917 -13.518  1.00  0.00      RA0  H
ATOM   2733  CA  ARG A 293      26.157  38.651 -11.644  1.00  0.00      RA0  C
ATOM   2734  CB  ARG A 293      24.822  39.236 -12.110  1.00  0.00      RA0  C
ATOM   2735  CG  ARG A 293      24.597  40.632 -12.673  1.00  0.00      RA0  C
ATOM   2736  CD  ARG A 293      23.084  40.919 -12.572  1.00  0.00      RA0  C
ATOM   2737  NE  ARG A 293      22.258  39.830 -13.114  1.00  0.00      RA0  N
ATOM   2738  HE  ARG A 293      22.328  39.688 -14.107  1.00  0.00      RA0  H
ATOM   2739  CZ  ARG A 293      21.471  39.044 -12.290  1.00  0.00      RA0  C
ATOM   2740  NH1 ARG A 293      21.420  39.274 -10.961  1.00  0.00      RA0  N
ATOM   2741 HH11 ARG A 293      20.924  38.619 -10.348  1.00  0.00      RA0  H
ATOM   2742 HH12 ARG A 293      21.866  40.048 -10.517  1.00  0.00      RA0  H
ATOM   2743  NH2 ARG A 293      20.755  38.027 -12.807  1.00  0.00      RA0  N
ATOM   2744 HH21 ARG A 293      20.230  37.435 -12.168  1.00  0.00      RA0  H
ATOM   2745 HH22 ARG A 293      20.707  37.804 -13.780  1.00  0.00      RA0  H
ATOM   2746  C   ARG A 293      25.599  37.355 -11.079  1.00  0.00      RA0  C
ATOM   2747  O   ARG A 293      25.424  36.381 -11.806  1.00  0.00      RA0  O
ATOM   2748  N   ASN A 294      25.240  37.378  -9.799  1.00  0.00      RA0  N
ATOM   2749  H   ASN A 294      25.488  38.159  -9.229  1.00  0.00      RA0  H
ATOM   2750  CA  ASN A 294      24.497  36.266  -9.191  1.00  0.00      RA0  C
ATOM   2751  CB  ASN A 294      23.967  36.608  -7.796  1.00  0.00      RA0  C
ATOM   2752  CG  ASN A 294      25.079  36.847  -6.799  1.00  0.00      RA0  C
ATOM   2753  OD1 ASN A 294      26.262  36.899  -7.134  1.00  0.00      RA0  O
ATOM   2754  ND2 ASN A 294      24.620  37.032  -5.549  1.00  0.00      RA0  N
ATOM   2755 HD21 ASN A 294      23.640  36.961  -5.359  1.00  0.00      RA0  H
ATOM   2756 HD22 ASN A 294      25.198  37.225  -4.754  1.00  0.00      RA0  H
ATOM   2757  C   ASN A 294      23.291  35.885 -10.049  1.00  0.00      RA0  C
ATOM   2758  O   ASN A 294      22.611  36.762 -10.617  1.00  0.00      RA0  O
ATOM   2759  N   GLU A 295      23.046  34.590 -10.131  1.00  0.00      RA0  N
ATOM   2760  H   GLU A 295      23.677  33.960  -9.682  1.00  0.00      RA0  H
ATOM   2761  CA  GLU A 295      21.881  34.003 -10.797  1.00  0.00      RA0  C
ATOM   2762  CB  GLU A 295      20.463  34.437 -10.309  1.00  0.00      RA0  C
ATOM   2763  CG  GLU A 295      20.205  35.340  -9.084  1.00  0.00      RA0  C
ATOM   2764  CD  GLU A 295      20.049  36.793  -9.509  1.00  0.00      RA0  C
ATOM   2765  OE1 GLU A 295      19.500  37.050 -10.576  1.00  0.00      RA0  O
ATOM   2766  OE2 GLU A 295      20.519  37.684  -8.805  1.00  0.00      RA0  O
ATOM   2767  C   GLU A 295      21.911  34.023 -12.341  1.00  0.00      RA0  C
ATOM   2768  O   GLU A 295      20.986  33.530 -12.981  1.00  0.00      RA0  O
ATOM   2769  N   LEU A 296      22.949  34.586 -12.954  1.00  0.00      RA0  N
ATOM   2770  H   LEU A 296      23.688  34.973 -12.400  1.00  0.00      RA0  H
ATOM   2771  CA  LEU A 296      23.110  34.493 -14.398  1.00  0.00      RA0  C
ATOM   2772  CB  LEU A 296      24.349  35.308 -14.784  1.00  0.00      RA0  C
ATOM   2773  CG  LEU A 296      24.503  35.677 -16.261  1.00  0.00      RA0  C
ATOM   2774  CD1 LEU A 296      23.376  36.589 -16.747  1.00  0.00      RA0  C
ATOM   2775  CD2 LEU A 296      25.869  36.309 -16.530  1.00  0.00      RA0  C
ATOM   2776  C   LEU A 296      23.217  33.013 -14.834  1.00  0.00      RA0  C
ATOM   2777  O   LEU A 296      23.923  32.228 -14.197  1.00  0.00      RA0  O
ATOM   2778  N   PRO A 297      22.509  32.611 -15.885  1.00  0.00      RA0  N
ATOM   2779  CD  PRO A 297      21.465  33.366 -16.560  1.00  0.00      RA0  C
ATOM   2780  CA  PRO A 297      22.690  31.265 -16.443  1.00  0.00      RA0  C
ATOM   2781  CB  PRO A 297      21.585  31.185 -17.500  1.00  0.00      RA0  C
ATOM   2782  CG  PRO A 297      20.580  32.282 -17.155  1.00  0.00      RA0  C
ATOM   2783  C   PRO A 297      24.068  31.043 -17.084  1.00  0.00      RA0  C
ATOM   2784  O   PRO A 297      24.695  31.984 -17.585  1.00  0.00      RA0  O
ATOM   2785  N   VAL A 298      24.496  29.790 -17.072  1.00  0.00      RA0  N
ATOM   2786  H   VAL A 298      23.909  29.074 -16.682  1.00  0.00      RA0  H
ATOM   2787  CA  VAL A 298      25.767  29.376 -17.650  1.00  0.00      RA0  C
ATOM   2788  CB  VAL A 298      26.715  28.918 -16.538  1.00  0.00      RA0  C
ATOM   2789  CG1 VAL A 298      28.072  28.512 -17.106  1.00  0.00      RA0  C
ATOM   2790  CG2 VAL A 298      26.840  29.961 -15.430  1.00  0.00      RA0  C
ATOM   2791  C   VAL A 298      25.457  28.200 -18.559  1.00  0.00      RA0  C
ATOM   2792  O   VAL A 298      24.972  27.172 -18.079  1.00  0.00      RA0  O
ATOM   2793  N   ARG A 299      25.730  28.330 -19.853  1.00  0.00      RA0  N
ATOM   2794  H   ARG A 299      26.210  29.132 -20.203  1.00  0.00      RA0  H
ATOM   2795  CA  ARG A 299      25.339  27.304 -20.783  1.00  0.00      RA0  C
ATOM   2796  CB  ARG A 299      24.382  27.850 -21.832  1.00  0.00      RA0  C
ATOM   2797  CG  ARG A 299      23.054  28.211 -21.192  1.00  0.00      RA0  C
ATOM   2798  CD  ARG A 299      21.997  28.644 -22.197  1.00  0.00      RA0  C
ATOM   2799  NE  ARG A 299      20.740  28.771 -21.477  1.00  0.00      RA0  N
ATOM   2800  HE  ARG A 299      20.455  27.981 -20.914  1.00  0.00      RA0  H
ATOM   2801  CZ  ARG A 299      20.040  29.932 -21.448  1.00  0.00      RA0  C
ATOM   2802  NH1 ARG A 299      20.420  30.958 -22.245  1.00  0.00      RA0  N
ATOM   2803 HH11 ARG A 299      19.944  31.839 -22.259  1.00  0.00      RA0  H
ATOM   2804 HH12 ARG A 299      21.211  30.868 -22.859  1.00  0.00      RA0  H
ATOM   2805  NH2 ARG A 299      18.990  30.019 -20.608  1.00  0.00      RA0  N
ATOM   2806 HH21 ARG A 299      18.350  30.783 -20.539  1.00  0.00      RA0  H
ATOM   2807 HH22 ARG A 299      18.839  29.253 -19.946  1.00  0.00      RA0  H
ATOM   2808  C   ARG A 299      26.519  26.656 -21.488  1.00  0.00      RA0  C
ATOM   2809  O   ARG A 299      27.532  27.302 -21.806  1.00  0.00      RA0  O
ATOM   2810  N   PHE A 300      26.362  25.362 -21.718  1.00  0.00      RA0  N
ATOM   2811  H   PHE A 300      25.523  24.874 -21.453  1.00  0.00      RA0  H
ATOM   2812  CA  PHE A 300      27.330  24.589 -22.461  1.00  0.00      RA0  C
ATOM   2813  CB  PHE A 300      28.557  24.257 -21.597  1.00  0.00      RA0  C
ATOM   2814  CG  PHE A 300      28.184  23.441 -20.377  1.00  0.00      RA0  C
ATOM   2815  CD1 PHE A 300      27.732  24.070 -19.222  1.00  0.00      RA0  C
ATOM   2816  CD2 PHE A 300      28.311  22.056 -20.401  1.00  0.00      RA0  C
ATOM   2817  CE1 PHE A 300      27.425  23.322 -18.091  1.00  0.00      RA0  C
ATOM   2818  CE2 PHE A 300      28.005  21.307 -19.271  1.00  0.00      RA0  C
ATOM   2819  CZ  PHE A 300      27.575  21.941 -18.111  1.00  0.00      RA0  C
ATOM   2820  C   PHE A 300      26.674  23.306 -22.983  1.00  0.00      RA0  C
ATOM   2821  O   PHE A 300      25.535  22.967 -22.621  1.00  0.00      RA0  O
ATOM   2822  N   THR A 301      27.376  22.629 -23.884  1.00  0.00      RA0  N
ATOM   2823  H   THR A 301      28.284  22.904 -24.192  1.00  0.00      RA0  H
ATOM   2824  CA  THR A 301      26.934  21.344 -24.416  1.00  0.00      RA0  C
ATOM   2825  CB  THR A 301      26.794  21.599 -25.900  1.00  0.00      RA0  C
ATOM   2826  OG1 THR A 301      26.349  22.955 -26.071  1.00  0.00      RA0  O
ATOM   2827  HG1 THR A 301      26.255  23.086 -27.005  1.00  0.00      RA0  H
ATOM   2828  CG2 THR A 301      25.867  20.602 -26.592  1.00  0.00      RA0  C
ATOM   2829  C   THR A 301      27.989  20.306 -24.065  1.00  0.00      RA0  C
ATOM   2830  O   THR A 301      29.174  20.558 -24.288  1.00  0.00      RA0  O
ATOM   2831  N   ASP A 302      27.580  19.152 -23.528  1.00  0.00      RA0  N
ATOM   2832  H   ASP A 302      26.609  18.912 -23.479  1.00  0.00      RA0  H
ATOM   2833  CA  ASP A 302      28.564  18.123 -23.156  1.00  0.00      RA0  C
ATOM   2834  CB  ASP A 302      27.981  17.210 -22.072  1.00  0.00      RA0  C
ATOM   2835  CG  ASP A 302      27.503  15.917 -22.700  1.00  0.00      RA0  C
ATOM   2836  OD1 ASP A 302      26.588  15.941 -23.512  1.00  0.00      RA0  O
ATOM   2837  OD2 ASP A 302      28.098  14.880 -22.435  1.00  0.00      RA0  O
ATOM   2838  C   ASP A 302      28.993  17.345 -24.374  1.00  0.00      RA0  C
ATOM   2839  O   ASP A 302      28.489  17.576 -25.474  1.00  0.00      RA0  O
ATOM   2840  N   ALA A 303      29.948  16.438 -24.178  1.00  0.00      RA0  N
ATOM   2841  H   ALA A 303      30.083  16.122 -23.238  1.00  0.00      RA0  H
ATOM   2842  CA  ALA A 303      30.554  15.735 -25.303  1.00  0.00      RA0  C
ATOM   2843  CB  ALA A 303      31.693  14.837 -24.821  1.00  0.00      RA0  C
ATOM   2844  C   ALA A 303      29.544  14.886 -26.056  1.00  0.00      RA0  C
ATOM   2845  O   ALA A 303      29.715  14.642 -27.238  1.00  0.00      RA0  O
ATOM   2846  N   GLN A 304      28.482  14.467 -25.370  1.00  0.00      RA0  N
ATOM   2847  H   GLN A 304      28.323  14.782 -24.430  1.00  0.00      RA0  H
ATOM   2848  CA  GLN A 304      27.435  13.648 -25.963  1.00  0.00      RA0  C
ATOM   2849  CB  GLN A 304      26.868  12.650 -24.956  1.00  0.00      RA0  C
ATOM   2850  CG  GLN A 304      27.421  11.235 -25.177  1.00  0.00      RA0  C
ATOM   2851  CD  GLN A 304      28.912  11.140 -24.885  1.00  0.00      RA0  C
ATOM   2852  OE1 GLN A 304      29.326  10.694 -23.821  1.00  0.00      RA0  O
ATOM   2853  NE2 GLN A 304      29.712  11.504 -25.908  1.00  0.00      RA0  N
ATOM   2854 HE21 GLN A 304      29.338  11.909 -26.745  1.00  0.00      RA0  H
ATOM   2855 HE22 GLN A 304      30.703  11.401 -25.846  1.00  0.00      RA0  H
ATOM   2856  C   GLN A 304      26.352  14.498 -26.663  1.00  0.00      RA0  C
ATOM   2857  O   GLN A 304      25.423  13.951 -27.245  1.00  0.00      RA0  O
ATOM   2858  N   GLY A 305      26.476  15.823 -26.599  1.00  0.00      RA0  N
ATOM   2859  H   GLY A 305      27.160  16.212 -25.978  1.00  0.00      RA0  H
ATOM   2860  CA  GLY A 305      25.537  16.742 -27.241  1.00  0.00      RA0  C
ATOM   2861  C   GLY A 305      24.366  17.210 -26.386  1.00  0.00      RA0  C
ATOM   2862  O   GLY A 305      23.473  17.922 -26.886  1.00  0.00      RA0  O
ATOM   2863  N   ASN A 306      24.350  16.828 -25.110  1.00  0.00      RA0  N
ATOM   2864  H   ASN A 306      25.162  16.389 -24.727  1.00  0.00      RA0  H
ATOM   2865  CA  ASN A 306      23.293  17.265 -24.215  1.00  0.00      RA0  C
ATOM   2866  CB  ASN A 306      23.330  16.528 -22.875  1.00  0.00      RA0  C
ATOM   2867  CG  ASN A 306      23.101  15.043 -23.024  1.00  0.00      RA0  C
ATOM   2868  OD1 ASN A 306      21.977  14.578 -23.194  1.00  0.00      RA0  O
ATOM   2869  ND2 ASN A 306      24.230  14.318 -22.919  1.00  0.00      RA0  N
ATOM   2870 HD21 ASN A 306      25.120  14.781 -22.798  1.00  0.00      RA0  H
ATOM   2871 HD22 ASN A 306      24.260  13.322 -22.960  1.00  0.00      RA0  H
ATOM   2872  C   ASN A 306      23.555  18.737 -23.892  1.00  0.00      RA0  C
ATOM   2873  O   ASN A 306      24.662  19.087 -23.502  1.00  0.00      RA0  O
ATOM   2874  N   GLN A 307      22.558  19.592 -24.094  1.00  0.00      RA0  N
ATOM   2875  H   GLN A 307      21.655  19.227 -24.310  1.00  0.00      RA0  H
ATOM   2876  CA  GLN A 307      22.691  21.008 -23.702  1.00  0.00      RA0  C
ATOM   2877  CB  GLN A 307      21.766  21.847 -24.571  1.00  0.00      RA0  C
ATOM   2878  CG  GLN A 307      22.143  21.630 -26.036  1.00  0.00      RA0  C
ATOM   2879  CD  GLN A 307      21.088  22.218 -26.941  1.00  0.00      RA0  C
ATOM   2880  OE1 GLN A 307      20.589  23.318 -26.737  1.00  0.00      RA0  O
ATOM   2881  NE2 GLN A 307      20.768  21.402 -27.961  1.00  0.00      RA0  N
ATOM   2882 HE21 GLN A 307      21.229  20.518 -28.055  1.00  0.00      RA0  H
ATOM   2883 HE22 GLN A 307      20.076  21.657 -28.635  1.00  0.00      RA0  H
ATOM   2884  C   GLN A 307      22.391  21.139 -22.219  1.00  0.00      RA0  C
ATOM   2885  O   GLN A 307      21.406  20.566 -21.713  1.00  0.00      RA0  O
ATOM   2886  N   HIS A 308      23.245  21.895 -21.530  1.00  0.00      RA0  N
ATOM   2887  H   HIS A 308      23.929  22.439 -22.011  1.00  0.00      RA0  H
ATOM   2888  CA  HIS A 308      23.174  22.063 -20.094  1.00  0.00      RA0  C
ATOM   2889  CB  HIS A 308      24.330  21.331 -19.424  1.00  0.00      RA0  C
ATOM   2890  CG  HIS A 308      24.073  19.841 -19.446  1.00  0.00      RA0  C
ATOM   2891  ND1 HIS A 308      22.871  19.282 -19.695  1.00  0.00      RA0  N
ATOM   2892  HD1 HIS A 308      22.042  19.740 -19.968  1.00  0.00      RA0  H
ATOM   2893  CD2 HIS A 308      24.994  18.820 -19.190  1.00  0.00      RA0  C
ATOM   2894  NE2 HIS A 308      24.328  17.643 -19.281  1.00  0.00      RA0  N
ATOM   2895  CE1 HIS A 308      23.025  17.926 -19.590  1.00  0.00      RA0  C
ATOM   2896  C   HIS A 308      23.109  23.530 -19.723  1.00  0.00      RA0  C
ATOM   2897  O   HIS A 308      23.609  24.399 -20.439  1.00  0.00      RA0  O
ATOM   2898  N   GLU A 309      22.458  23.777 -18.599  1.00  0.00      RA0  N
ATOM   2899  H   GLU A 309      22.043  23.056 -18.044  1.00  0.00      RA0  H
ATOM   2900  CA  GLU A 309      22.377  25.103 -18.018  1.00  0.00      RA0  C
ATOM   2901  CB  GLU A 309      21.025  25.745 -18.359  1.00  0.00      RA0  C
ATOM   2902  CG  GLU A 309      20.883  27.197 -17.892  1.00  0.00      RA0  C
ATOM   2903  CD  GLU A 309      19.687  27.843 -18.573  1.00  0.00      RA0  C
ATOM   2904  OE1 GLU A 309      19.211  27.328 -19.579  1.00  0.00      RA0  O
ATOM   2905  OE2 GLU A 309      19.255  28.910 -18.152  1.00  0.00      RA0  O
ATOM   2906  C   GLU A 309      22.650  25.033 -16.528  1.00  0.00      RA0  C
ATOM   2907  O   GLU A 309      21.931  24.375 -15.789  1.00  0.00      RA0  O
ATOM   2908  N   GLY A 310      23.709  25.710 -16.106  1.00  0.00      RA0  N
ATOM   2909  H   GLY A 310      24.196  26.264 -16.769  1.00  0.00      RA0  H
ATOM   2910  CA  GLY A 310      23.991  25.941 -14.712  1.00  0.00      RA0  C
ATOM   2911  C   GLY A 310      23.645  27.360 -14.335  1.00  0.00      RA0  C
ATOM   2912  O   GLY A 310      22.960  28.061 -15.068  1.00  0.00      RA0  O
ATOM   2913  N   ILE A 311      24.158  27.787 -13.192  1.00  0.00      RA0  N
ATOM   2914  H   ILE A 311      24.729  27.186 -12.626  1.00  0.00      RA0  H
ATOM   2915  CA  ILE A 311      23.850  29.107 -12.679  1.00  0.00      RA0  C
ATOM   2916  CB  ILE A 311      22.546  29.012 -11.873  1.00  0.00      RA0  C
ATOM   2917  CG2 ILE A 311      22.661  27.991 -10.737  1.00  0.00      RA0  C
ATOM   2918  CG1 ILE A 311      22.063  30.375 -11.389  1.00  0.00      RA0  C
ATOM   2919  CD1 ILE A 311      20.733  30.281 -10.642  1.00  0.00      RA0  C
ATOM   2920  C   ILE A 311      24.996  29.670 -11.857  1.00  0.00      RA0  C
ATOM   2921  O   ILE A 311      25.632  28.948 -11.116  1.00  0.00      RA0  O
ATOM   2922  N   ILE A 312      25.275  30.961 -12.016  1.00  0.00      RA0  N
ATOM   2923  H   ILE A 312      24.705  31.495 -12.641  1.00  0.00      RA0  H
ATOM   2924  CA  ILE A 312      26.184  31.649 -11.097  1.00  0.00      RA0  C
ATOM   2925  CB  ILE A 312      26.552  33.020 -11.666  1.00  0.00      RA0  C
ATOM   2926  CG2 ILE A 312      27.362  33.856 -10.677  1.00  0.00      RA0  C
ATOM   2927  CG1 ILE A 312      27.296  32.843 -12.988  1.00  0.00      RA0  C
ATOM   2928  CD1 ILE A 312      27.768  34.169 -13.580  1.00  0.00      RA0  C
ATOM   2929  C   ILE A 312      25.583  31.771  -9.706  1.00  0.00      RA0  C
ATOM   2930  O   ILE A 312      24.445  32.273  -9.526  1.00  0.00      RA0  O
ATOM   2931  N   THR A 313      26.355  31.344  -8.720  1.00  0.00      RA0  N
ATOM   2932  H   THR A 313      27.267  30.955  -8.863  1.00  0.00      RA0  H
ATOM   2933  CA  THR A 313      25.942  31.436  -7.336  1.00  0.00      RA0  C
ATOM   2934  CB  THR A 313      26.463  30.170  -6.672  1.00  0.00      RA0  C
ATOM   2935  OG1 THR A 313      27.813  29.941  -7.086  1.00  0.00      RA0  O
ATOM   2936  HG1 THR A 313      28.327  30.174  -6.308  1.00  0.00      RA0  H
ATOM   2937  CG2 THR A 313      25.609  28.961  -7.062  1.00  0.00      RA0  C
ATOM   2938  C   THR A 313      26.412  32.753  -6.728  1.00  0.00      RA0  C
ATOM   2939  O   THR A 313      25.665  33.424  -5.992  1.00  0.00      RA0  O
ATOM   2940  N   SER A 314      27.657  33.130  -7.030  1.00  0.00      RA0  N
ATOM   2941  H   SER A 314      28.268  32.542  -7.565  1.00  0.00      RA0  H
ATOM   2942  CA  SER A 314      28.190  34.438  -6.623  1.00  0.00      RA0  C
ATOM   2943  CB  SER A 314      29.016  34.299  -5.340  1.00  0.00      RA0  C
ATOM   2944  OG  SER A 314      28.249  33.859  -4.210  1.00  0.00      RA0  O
ATOM   2945  HG  SER A 314      28.304  32.896  -4.206  1.00  0.00      RA0  H
ATOM   2946  C   SER A 314      29.105  34.945  -7.690  1.00  0.00      RA0  C
ATOM   2947  O   SER A 314      29.994  34.209  -8.140  1.00  0.00      RA0  O
ATOM   2948  N   GLY A 315      28.901  36.186  -8.097  1.00  0.00      RA0  N
ATOM   2949  H   GLY A 315      28.174  36.746  -7.688  1.00  0.00      RA0  H
ATOM   2950  CA  GLY A 315      29.794  36.828  -9.023  1.00  0.00      RA0  C
ATOM   2951  C   GLY A 315      30.290  38.164  -8.514  1.00  0.00      RA0  C
ATOM   2952  O   GLY A 315      29.679  38.787  -7.626  1.00  0.00      RA0  O
ATOM   2953  N   THR A 316      31.434  38.590  -9.028  1.00  0.00      RA0  N
ATOM   2954  H   THR A 316      31.963  38.051  -9.690  1.00  0.00      RA0  H
ATOM   2955  CA  THR A 316      31.988  39.885  -8.655  1.00  0.00      RA0  C
ATOM   2956  CB  THR A 316      32.456  39.649  -7.206  1.00  0.00      RA0  C
ATOM   2957  OG1 THR A 316      31.558  40.302  -6.310  1.00  0.00      RA0  O
ATOM   2958  HG1 THR A 316      30.707  39.887  -6.457  1.00  0.00      RA0  H
ATOM   2959  CG2 THR A 316      33.926  39.907  -6.882  1.00  0.00      RA0  C
ATOM   2960  C   THR A 316      33.059  40.335  -9.637  1.00  0.00      RA0  C
ATOM   2961  O   THR A 316      33.493  39.572 -10.521  1.00  0.00      RA0  O
ATOM   2962  N   PHE A 317      33.474  41.591  -9.496  1.00  0.00      RA0  N
ATOM   2963  H   PHE A 317      33.124  42.140  -8.737  1.00  0.00      RA0  H
ATOM   2964  CA  PHE A 317      34.704  42.043 -10.130  1.00  0.00      RA0  C
ATOM   2965  CB  PHE A 317      34.552  43.495 -10.575  1.00  0.00      RA0  C
ATOM   2966  CG  PHE A 317      35.683  43.884 -11.494  1.00  0.00      RA0  C
ATOM   2967  CD1 PHE A 317      36.847  44.442 -10.977  1.00  0.00      RA0  C
ATOM   2968  CD2 PHE A 317      35.551  43.690 -12.863  1.00  0.00      RA0  C
ATOM   2969  CE1 PHE A 317      37.869  44.829 -11.835  1.00  0.00      RA0  C
ATOM   2970  CE2 PHE A 317      36.571  44.080 -13.721  1.00  0.00      RA0  C
ATOM   2971  CZ  PHE A 317      37.724  44.661 -13.207  1.00  0.00      RA0  C
ATOM   2972  C   PHE A 317      35.833  41.884  -9.098  1.00  0.00      RA0  C
ATOM   2973  O   PHE A 317      35.757  42.443  -7.987  1.00  0.00      RA0  O
ATOM   2974  N   SER A 318      36.827  41.062  -9.440  1.00  0.00      RA0  N
ATOM   2975  H   SER A 318      36.898  40.700 -10.371  1.00  0.00      RA0  H
ATOM   2976  CA  SER A 318      37.974  40.804  -8.559  1.00  0.00      RA0  C
ATOM   2977  CB  SER A 318      38.613  39.504  -9.067  1.00  0.00      RA0  C
ATOM   2978  OG  SER A 318      39.881  39.230  -8.464  1.00  0.00      RA0  O
ATOM   2979  HG  SER A 318      39.729  39.134  -7.522  1.00  0.00      RA0  H
ATOM   2980  C   SER A 318      38.959  41.989  -8.500  1.00  0.00      RA0  C
ATOM   2981  O   SER A 318      39.617  42.278  -9.506  1.00  0.00      RA0  O
ATOM   2982  N   PRO A 319      39.077  42.671  -7.354  1.00  0.00      RA0  N
ATOM   2983  CD  PRO A 319      38.280  42.505  -6.149  1.00  0.00      RA0  C
ATOM   2984  CA  PRO A 319      40.064  43.743  -7.245  1.00  0.00      RA0  C
ATOM   2985  CB  PRO A 319      39.790  44.314  -5.848  1.00  0.00      RA0  C
ATOM   2986  CG  PRO A 319      38.371  43.874  -5.491  1.00  0.00      RA0  C
ATOM   2987  C   PRO A 319      41.499  43.247  -7.414  1.00  0.00      RA0  C
ATOM   2988  O   PRO A 319      42.308  43.949  -7.980  1.00  0.00      RA0  O
ATOM   2989  N   THR A 320      41.809  42.052  -6.922  1.00  0.00      RA0  N
ATOM   2990  H   THR A 320      41.156  41.475  -6.426  1.00  0.00      RA0  H
ATOM   2991  CA  THR A 320      43.177  41.529  -7.035  1.00  0.00      RA0  C
ATOM   2992  CB  THR A 320      43.266  40.373  -6.055  1.00  0.00      RA0  C
ATOM   2993  OG1 THR A 320      42.592  40.760  -4.853  1.00  0.00      RA0  O
ATOM   2994  HG1 THR A 320      41.755  40.281  -4.844  1.00  0.00      RA0  H
ATOM   2995  CG2 THR A 320      44.708  39.950  -5.770  1.00  0.00      RA0  C
ATOM   2996  C   THR A 320      43.516  41.153  -8.466  1.00  0.00      RA0  C
ATOM   2997  O   THR A 320      44.624  41.454  -8.958  1.00  0.00      RA0  O
ATOM   2998  N   LEU A 321      42.585  40.511  -9.159  1.00  0.00      RA0  N
ATOM   2999  H   LEU A 321      41.679  40.335  -8.767  1.00  0.00      RA0  H
ATOM   3000  CA  LEU A 321      42.878  40.035 -10.511  1.00  0.00      RA0  C
ATOM   3001  CB  LEU A 321      42.069  38.777 -10.805  1.00  0.00      RA0  C
ATOM   3002  CG  LEU A 321      42.402  37.639  -9.846  1.00  0.00      RA0  C
ATOM   3003  CD1 LEU A 321      41.442  36.459  -9.993  1.00  0.00      RA0  C
ATOM   3004  CD2 LEU A 321      43.861  37.214  -9.985  1.00  0.00      RA0  C
ATOM   3005  C   LEU A 321      42.640  41.067 -11.603  1.00  0.00      RA0  C
ATOM   3006  O   LEU A 321      43.277  41.029 -12.647  1.00  0.00      RA0  O
ATOM   3007  N   GLY A 322      41.710  41.986 -11.366  1.00  0.00      RA0  N
ATOM   3008  H   GLY A 322      41.205  41.953 -10.504  1.00  0.00      RA0  H
ATOM   3009  CA  GLY A 322      41.354  43.001 -12.326  1.00  0.00      RA0  C
ATOM   3010  C   GLY A 322      40.411  42.552 -13.429  1.00  0.00      RA0  C
ATOM   3011  O   GLY A 322      40.387  43.142 -14.494  1.00  0.00      RA0  O
ATOM   3012  N   TYR A 323      39.611  41.518 -13.164  1.00  0.00      RA0  N
ATOM   3013  H   TYR A 323      39.607  41.065 -12.269  1.00  0.00      RA0  H
ATOM   3014  CA  TYR A 323      38.576  41.082 -14.083  1.00  0.00      RA0  C
ATOM   3015  CB  TYR A 323      39.142  40.209 -15.213  1.00  0.00      RA0  C
ATOM   3016  CG  TYR A 323      40.000  39.075 -14.696  1.00  0.00      RA0  C
ATOM   3017  CD1 TYR A 323      39.430  37.989 -14.042  1.00  0.00      RA0  C
ATOM   3018  CE1 TYR A 323      40.227  36.936 -13.612  1.00  0.00      RA0  C
ATOM   3019  CD2 TYR A 323      41.375  39.109 -14.901  1.00  0.00      RA0  C
ATOM   3020  CE2 TYR A 323      42.173  38.050 -14.481  1.00  0.00      RA0  C
ATOM   3021  CZ  TYR A 323      41.597  36.957 -13.845  1.00  0.00      RA0  C
ATOM   3022  OH  TYR A 323      42.378  35.892 -13.446  1.00  0.00      RA0  O
ATOM   3023  HH  TYR A 323      43.297  36.118 -13.532  1.00  0.00      RA0  H
ATOM   3024  C   TYR A 323      37.495  40.349 -13.273  1.00  0.00      RA0  C
ATOM   3025  O   TYR A 323      37.658  40.139 -12.075  1.00  0.00      RA0  O
ATOM   3026  N   SER A 324      36.418  39.952 -13.952  1.00  0.00      RA0  N
ATOM   3027  H   SER A 324      36.370  39.984 -14.951  1.00  0.00      RA0  H
ATOM   3028  CA  SER A 324      35.267  39.346 -13.283  1.00  0.00      RA0  C
ATOM   3029  CB  SER A 324      34.189  39.746 -14.246  1.00  0.00      RA0  C
ATOM   3030  OG  SER A 324      34.766  40.901 -14.876  1.00  0.00      RA0  O
ATOM   3031  HG  SER A 324      34.117  41.240 -15.484  1.00  0.00      RA0  H
ATOM   3032  C   SER A 324      35.474  37.865 -12.982  1.00  0.00      RA0  C
ATOM   3033  O   SER A 324      36.028  37.139 -13.800  1.00  0.00      RA0  O
ATOM   3034  N   ILE A 325      35.016  37.433 -11.809  1.00  0.00      RA0  N
ATOM   3035  H   ILE A 325      34.510  38.039 -11.190  1.00  0.00      RA0  H
ATOM   3036  CA  ILE A 325      35.057  36.023 -11.440  1.00  0.00      RA0  C
ATOM   3037  CB  ILE A 325      36.151  35.751 -10.406  1.00  0.00      RA0  C
ATOM   3038  CG2 ILE A 325      37.558  35.925 -10.979  1.00  0.00      RA0  C
ATOM   3039  CG1 ILE A 325      35.906  36.606  -9.161  1.00  0.00      RA0  C
ATOM   3040  CD1 ILE A 325      36.796  36.206  -7.990  1.00  0.00      RA0  C
ATOM   3041  C   ILE A 325      33.720  35.598 -10.854  1.00  0.00      RA0  C
ATOM   3042  O   ILE A 325      32.936  36.431 -10.374  1.00  0.00      RA0  O
ATOM   3043  N   ALA A 326      33.504  34.293 -10.824  1.00  0.00      RA0  N
ATOM   3044  H   ALA A 326      34.141  33.637 -11.239  1.00  0.00      RA0  H
ATOM   3045  CA  ALA A 326      32.285  33.768 -10.225  1.00  0.00      RA0  C
ATOM   3046  CB  ALA A 326      31.140  33.809 -11.236  1.00  0.00      RA0  C
ATOM   3047  C   ALA A 326      32.440  32.346  -9.779  1.00  0.00      RA0  C
ATOM   3048  O   ALA A 326      33.253  31.591 -10.332  1.00  0.00      RA0  O
ATOM   3049  N   LEU A 327      31.649  31.977  -8.775  1.00  0.00      RA0  N
ATOM   3050  H   LEU A 327      31.004  32.649  -8.412  1.00  0.00      RA0  H
ATOM   3051  CA  LEU A 327      31.360  30.590  -8.485  1.00  0.00      RA0  C
ATOM   3052  CB  LEU A 327      31.272  30.330  -6.982  1.00  0.00      RA0  C
ATOM   3053  CG  LEU A 327      32.632  30.487  -6.300  1.00  0.00      RA0  C
ATOM   3054  CD1 LEU A 327      32.595  30.094  -4.822  1.00  0.00      RA0  C
ATOM   3055  CD2 LEU A 327      33.729  29.743  -7.057  1.00  0.00      RA0  C
ATOM   3056  C   LEU A 327      30.035  30.255  -9.205  1.00  0.00      RA0  C
ATOM   3057  O   LEU A 327      29.129  31.098  -9.287  1.00  0.00      RA0  O
ATOM   3058  N   ALA A 328      29.974  29.054  -9.764  1.00  0.00      RA0  N
ATOM   3059  H   ALA A 328      30.746  28.417  -9.693  1.00  0.00      RA0  H
ATOM   3060  CA  ALA A 328      28.781  28.571 -10.476  1.00  0.00      RA0  C
ATOM   3061  CB  ALA A 328      28.922  28.807 -11.979  1.00  0.00      RA0  C
ATOM   3062  C   ALA A 328      28.548  27.092 -10.243  1.00  0.00      RA0  C
ATOM   3063  O   ALA A 328      29.489  26.294 -10.209  1.00  0.00      RA0  O
ATOM   3064  N   ARG A 329      27.274  26.747 -10.086  1.00  0.00      RA0  N
ATOM   3065  H   ARG A 329      26.577  27.453 -10.229  1.00  0.00      RA0  H
ATOM   3066  CA  ARG A 329      26.834  25.349 -10.011  1.00  0.00      RA0  C
ATOM   3067  CB  ARG A 329      25.640  25.227  -9.082  1.00  0.00      RA0  C
ATOM   3068  CG  ARG A 329      25.999  24.686  -7.705  1.00  0.00      RA0  C
ATOM   3069  CD  ARG A 329      24.735  24.496  -6.873  1.00  0.00      RA0  C
ATOM   3070  NE  ARG A 329      23.714  23.828  -7.679  1.00  0.00      RA0  N
ATOM   3071  HE  ARG A 329      23.925  22.958  -8.157  1.00  0.00      RA0  H
ATOM   3072  CZ  ARG A 329      22.488  24.394  -7.850  1.00  0.00      RA0  C
ATOM   3073  NH1 ARG A 329      22.186  25.541  -7.197  1.00  0.00      RA0  N
ATOM   3074 HH11 ARG A 329      21.294  25.990  -7.283  1.00  0.00      RA0  H
ATOM   3075 HH12 ARG A 329      22.857  25.975  -6.588  1.00  0.00      RA0  H
ATOM   3076  NH2 ARG A 329      21.610  23.787  -8.671  1.00  0.00      RA0  N
ATOM   3077 HH21 ARG A 329      20.681  24.089  -8.874  1.00  0.00      RA0  H
ATOM   3078 HH22 ARG A 329      21.927  22.932  -9.131  1.00  0.00      RA0  H
ATOM   3079  C   ARG A 329      26.426  24.886 -11.388  1.00  0.00      RA0  C
ATOM   3080  O   ARG A 329      25.532  25.466 -11.999  1.00  0.00      RA0  O
ATOM   3081  N   VAL A 330      27.076  23.837 -11.877  1.00  0.00      RA0  N
ATOM   3082  H   VAL A 330      27.749  23.346 -11.318  1.00  0.00      RA0  H
ATOM   3083  CA  VAL A 330      26.872  23.373 -13.250  1.00  0.00      RA0  C
ATOM   3084  CB  VAL A 330      28.030  23.817 -14.158  1.00  0.00      RA0  C
ATOM   3085  CG1 VAL A 330      28.073  25.337 -14.343  1.00  0.00      RA0  C
ATOM   3086  CG2 VAL A 330      29.361  23.250 -13.666  1.00  0.00      RA0  C
ATOM   3087  C   VAL A 330      26.727  21.859 -13.287  1.00  0.00      RA0  C
ATOM   3088  O   VAL A 330      27.312  21.162 -12.449  1.00  0.00      RA0  O
ATOM   3089  N   PRO A 331      25.943  21.344 -14.233  1.00  0.00      RA0  N
ATOM   3090  CD  PRO A 331      25.023  22.079 -15.090  1.00  0.00      RA0  C
ATOM   3091  CA  PRO A 331      25.950  19.905 -14.494  1.00  0.00      RA0  C
ATOM   3092  CB  PRO A 331      24.982  19.774 -15.672  1.00  0.00      RA0  C
ATOM   3093  CG  PRO A 331      24.072  20.999 -15.586  1.00  0.00      RA0  C
ATOM   3094  C   PRO A 331      27.348  19.347 -14.784  1.00  0.00      RA0  C
ATOM   3095  O   PRO A 331      28.232  20.051 -15.286  1.00  0.00      RA0  O
ATOM   3096  N   GLU A 332      27.531  18.066 -14.471  1.00  0.00      RA0  N
ATOM   3097  H   GLU A 332      26.766  17.548 -14.096  1.00  0.00      RA0  H
ATOM   3098  CA  GLU A 332      28.723  17.330 -14.878  1.00  0.00      RA0  C
ATOM   3099  CB  GLU A 332      28.817  15.904 -14.334  1.00  0.00      RA0  C
ATOM   3100  CG  GLU A 332      29.734  15.771 -13.107  1.00  0.00      RA0  C
ATOM   3101  CD  GLU A 332      31.186  16.158 -13.394  1.00  0.00      RA0  C
ATOM   3102  OE1 GLU A 332      31.988  16.199 -12.467  1.00  0.00      RA0  O
ATOM   3103  OE2 GLU A 332      31.555  16.491 -14.519  1.00  0.00      RA0  O
ATOM   3104  C   GLU A 332      28.862  17.352 -16.391  1.00  0.00      RA0  C
ATOM   3105  O   GLU A 332      27.873  17.349 -17.132  1.00  0.00      RA0  O
ATOM   3106  N   GLY A 333      30.109  17.367 -16.828  1.00  0.00      RA0  N
ATOM   3107  H   GLY A 333      30.832  17.338 -16.139  1.00  0.00      RA0  H
ATOM   3108  CA  GLY A 333      30.447  17.276 -18.229  1.00  0.00      RA0  C
ATOM   3109  C   GLY A 333      30.902  18.586 -18.822  1.00  0.00      RA0  C
ATOM   3110  O   GLY A 333      31.150  18.640 -20.008  1.00  0.00      RA0  O
ATOM   3111  N   ILE A 334      31.018  19.642 -18.012  1.00  0.00      RA0  N
ATOM   3112  H   ILE A 334      30.765  19.545 -17.053  1.00  0.00      RA0  H
ATOM   3113  CA  ILE A 334      31.517  20.923 -18.524  1.00  0.00      RA0  C
ATOM   3114  CB  ILE A 334      31.319  22.024 -17.469  1.00  0.00      RA0  C
ATOM   3115  CG2 ILE A 334      32.248  21.837 -16.271  1.00  0.00      RA0  C
ATOM   3116  CG1 ILE A 334      31.407  23.427 -18.073  1.00  0.00      RA0  C
ATOM   3117  CD1 ILE A 334      30.961  24.507 -17.088  1.00  0.00      RA0  C
ATOM   3118  C   ILE A 334      32.975  20.818 -19.015  1.00  0.00      RA0  C
ATOM   3119  O   ILE A 334      33.771  20.034 -18.478  1.00  0.00      RA0  O
ATOM   3120  N   GLY A 335      33.296  21.587 -20.051  1.00  0.00      RA0  N
ATOM   3121  H   GLY A 335      32.623  22.236 -20.400  1.00  0.00      RA0  H
ATOM   3122  CA  GLY A 335      34.659  21.696 -20.582  1.00  0.00      RA0  C
ATOM   3123  C   GLY A 335      35.442  22.889 -20.041  1.00  0.00      RA0  C
ATOM   3124  O   GLY A 335      35.270  23.319 -18.883  1.00  0.00      RA0  O
ATOM   3125  N   GLU A 336      36.312  23.417 -20.896  1.00  0.00      RA0  N
ATOM   3126  H   GLU A 336      36.326  23.118 -21.855  1.00  0.00      RA0  H
ATOM   3127  CA  GLU A 336      37.242  24.464 -20.519  1.00  0.00      RA0  C
ATOM   3128  CB  GLU A 336      38.515  24.367 -21.383  1.00  0.00      RA0  C
ATOM   3129  CG  GLU A 336      38.423  24.789 -22.863  1.00  0.00      RA0  C
ATOM   3130  CD  GLU A 336      37.255  24.118 -23.567  1.00  0.00      RA0  C
ATOM   3131  OE1 GLU A 336      37.266  22.901 -23.715  1.00  0.00      RA0  O
ATOM   3132  OE2 GLU A 336      36.292  24.807 -23.892  1.00  0.00      RA0  O
ATOM   3133  C   GLU A 336      36.572  25.829 -20.582  1.00  0.00      RA0  C
ATOM   3134  O   GLU A 336      37.055  26.778 -19.986  1.00  0.00      RA0  O
ATOM   3135  N   THR A 337      35.461  25.909 -21.305  1.00  0.00      RA0  N
ATOM   3136  H   THR A 337      35.204  25.157 -21.913  1.00  0.00      RA0  H
ATOM   3137  CA  THR A 337      34.717  27.161 -21.467  1.00  0.00      RA0  C
ATOM   3138  CB  THR A 337      35.146  27.650 -22.861  1.00  0.00      RA0  C
ATOM   3139  OG1 THR A 337      36.559  27.487 -23.001  1.00  0.00      RA0  O
ATOM   3140  HG1 THR A 337      36.662  26.585 -23.305  1.00  0.00      RA0  H
ATOM   3141  CG2 THR A 337      34.719  29.063 -23.260  1.00  0.00      RA0  C
ATOM   3142  C   THR A 337      33.204  26.953 -21.365  1.00  0.00      RA0  C
ATOM   3143  O   THR A 337      32.696  25.840 -21.477  1.00  0.00      RA0  O
ATOM   3144  N   ALA A 338      32.487  28.051 -21.176  1.00  0.00      RA0  N
ATOM   3145  H   ALA A 338      32.929  28.948 -21.088  1.00  0.00      RA0  H
ATOM   3146  CA  ALA A 338      31.041  28.030 -21.187  1.00  0.00      RA0  C
ATOM   3147  CB  ALA A 338      30.492  27.752 -19.789  1.00  0.00      RA0  C
ATOM   3148  C   ALA A 338      30.565  29.390 -21.661  1.00  0.00      RA0  C
ATOM   3149  O   ALA A 338      31.390  30.274 -21.979  1.00  0.00      RA0  O
ATOM   3150  N   ILE A 339      29.248  29.554 -21.759  1.00  0.00      RA0  N
ATOM   3151  H   ILE A 339      28.605  28.837 -21.485  1.00  0.00      RA0  H
ATOM   3152  CA  ILE A 339      28.680  30.798 -22.271  1.00  0.00      RA0  C
ATOM   3153  CB  ILE A 339      27.906  30.482 -23.552  1.00  0.00      RA0  C
ATOM   3154  CG2 ILE A 339      27.288  31.746 -24.127  1.00  0.00      RA0  C
ATOM   3155  CG1 ILE A 339      28.753  29.743 -24.590  1.00  0.00      RA0  C
ATOM   3156  CD1 ILE A 339      29.842  30.626 -25.199  1.00  0.00      RA0  C
ATOM   3157  C   ILE A 339      27.754  31.433 -21.261  1.00  0.00      RA0  C
ATOM   3158  O   ILE A 339      26.894  30.753 -20.693  1.00  0.00      RA0  O
ATOM   3159  N   VAL A 340      27.913  32.744 -21.070  1.00  0.00      RA0  N
ATOM   3160  H   VAL A 340      28.601  33.257 -21.587  1.00  0.00      RA0  H
ATOM   3161  CA  VAL A 340      26.991  33.543 -20.267  1.00  0.00      RA0  C
ATOM   3162  CB  VAL A 340      27.651  34.073 -18.992  1.00  0.00      RA0  C
ATOM   3163  CG1 VAL A 340      28.101  32.935 -18.073  1.00  0.00      RA0  C
ATOM   3164  CG2 VAL A 340      28.784  35.040 -19.320  1.00  0.00      RA0  C
ATOM   3165  C   VAL A 340      26.496  34.702 -21.155  1.00  0.00      RA0  C
ATOM   3166  O   VAL A 340      27.145  35.050 -22.142  1.00  0.00      RA0  O
ATOM   3167  N   GLN A 341      25.339  35.269 -20.835  1.00  0.00      RA0  N
ATOM   3168  H   GLN A 341      24.897  35.009 -19.979  1.00  0.00      RA0  H
ATOM   3169  CA  GLN A 341      24.821  36.437 -21.565  1.00  0.00      RA0  C
ATOM   3170  CB  GLN A 341      23.303  36.372 -21.465  1.00  0.00      RA0  C
ATOM   3171  CG  GLN A 341      22.646  36.042 -22.797  1.00  0.00      RA0  C
ATOM   3172  CD  GLN A 341      22.671  37.295 -23.632  1.00  0.00      RA0  C
ATOM   3173  OE1 GLN A 341      22.911  38.393 -23.127  1.00  0.00      RA0  O
ATOM   3174  NE2 GLN A 341      22.344  37.081 -24.914  1.00  0.00      RA0  N
ATOM   3175 HE21 GLN A 341      22.358  36.128 -25.246  1.00  0.00      RA0  H
ATOM   3176 HE22 GLN A 341      22.128  37.767 -25.609  1.00  0.00      RA0  H
ATOM   3177  C   GLN A 341      25.349  37.761 -20.982  1.00  0.00      RA0  C
ATOM   3178  O   GLN A 341      25.161  38.040 -19.801  1.00  0.00      RA0  O
ATOM   3179  N   ILE A 342      26.028  38.563 -21.807  1.00  0.00      RA0  N
ATOM   3180  H   ILE A 342      26.169  38.301 -22.757  1.00  0.00      RA0  H
ATOM   3181  CA  ILE A 342      26.585  39.864 -21.359  1.00  0.00      RA0  C
ATOM   3182  CB  ILE A 342      28.087  39.807 -21.056  1.00  0.00      RA0  C
ATOM   3183  CG2 ILE A 342      28.620  41.200 -20.721  1.00  0.00      RA0  C
ATOM   3184  CG1 ILE A 342      28.412  38.852 -19.904  1.00  0.00      RA0  C
ATOM   3185  CD1 ILE A 342      27.968  39.389 -18.541  1.00  0.00      RA0  C
ATOM   3186  C   ILE A 342      26.260  40.925 -22.412  1.00  0.00      RA0  C
ATOM   3187  O   ILE A 342      26.634  40.773 -23.577  1.00  0.00      RA0  O
ATOM   3188  N   ARG A 343      25.548  41.979 -22.001  1.00  0.00      RA0  N
ATOM   3189  H   ARG A 343      25.265  41.998 -21.043  1.00  0.00      RA0  H
ATOM   3190  CA  ARG A 343      25.081  43.025 -22.916  1.00  0.00      RA0  C
ATOM   3191  CB  ARG A 343      26.267  43.851 -23.437  1.00  0.00      RA0  C
ATOM   3192  CG  ARG A 343      27.231  44.266 -22.319  1.00  0.00      RA0  C
ATOM   3193  CD  ARG A 343      28.539  44.886 -22.824  1.00  0.00      RA0  C
ATOM   3194  NE  ARG A 343      29.209  44.015 -23.793  1.00  0.00      RA0  N
ATOM   3195  HE  ARG A 343      28.731  43.918 -24.672  1.00  0.00      RA0  H
ATOM   3196  CZ  ARG A 343      30.408  43.417 -23.497  1.00  0.00      RA0  C
ATOM   3197  NH1 ARG A 343      30.961  43.552 -22.278  1.00  0.00      RA0  N
ATOM   3198 HH11 ARG A 343      31.843  43.099 -22.042  1.00  0.00      RA0  H
ATOM   3199 HH12 ARG A 343      30.544  44.087 -21.543  1.00  0.00      RA0  H
ATOM   3200  NH2 ARG A 343      31.039  42.692 -24.437  1.00  0.00      RA0  N
ATOM   3201 HH21 ARG A 343      31.936  42.251 -24.230  1.00  0.00      RA0  H
ATOM   3202 HH22 ARG A 343      30.677  42.564 -25.357  1.00  0.00      RA0  H
ATOM   3203  C   ARG A 343      24.265  42.442 -24.067  1.00  0.00      RA0  C
ATOM   3204  O   ARG A 343      24.450  42.807 -25.229  1.00  0.00      RA0  O
ATOM   3205  N   ASN A 344      23.366  41.521 -23.721  1.00  0.00      RA0  N
ATOM   3206  H   ASN A 344      23.351  41.156 -22.792  1.00  0.00      RA0  H
ATOM   3207  CA  ASN A 344      22.421  40.918 -24.669  1.00  0.00      RA0  C
ATOM   3208  CB  ASN A 344      21.499  41.939 -25.343  1.00  0.00      RA0  C
ATOM   3209  CG  ASN A 344      20.208  41.267 -25.783  1.00  0.00      RA0  C
ATOM   3210  OD1 ASN A 344      19.273  41.129 -25.003  1.00  0.00      RA0  O
ATOM   3211  ND2 ASN A 344      20.158  40.938 -27.085  1.00  0.00      RA0  N
ATOM   3212 HD21 ASN A 344      21.018  40.929 -27.603  1.00  0.00      RA0  H
ATOM   3213 HD22 ASN A 344      19.318  40.655 -27.544  1.00  0.00      RA0  H
ATOM   3214  C   ASN A 344      23.093  40.014 -25.721  1.00  0.00      RA0  C
ATOM   3215  O   ASN A 344      22.540  39.768 -26.793  1.00  0.00      RA0  O
ATOM   3216  N   ARG A 345      24.282  39.515 -25.398  1.00  0.00      RA0  N
ATOM   3217  H   ARG A 345      24.652  39.580 -24.470  1.00  0.00      RA0  H
ATOM   3218  CA  ARG A 345      25.063  38.723 -26.332  1.00  0.00      RA0  C
ATOM   3219  CB  ARG A 345      26.160  39.665 -26.864  1.00  0.00      RA0  C
ATOM   3220  CG  ARG A 345      27.105  39.188 -27.977  1.00  0.00      RA0  C
ATOM   3221  CD  ARG A 345      28.498  39.846 -27.906  1.00  0.00      RA0  C
ATOM   3222  NE  ARG A 345      29.254  39.285 -26.784  1.00  0.00      RA0  N
ATOM   3223  HE  ARG A 345      28.801  38.500 -26.345  1.00  0.00      RA0  H
ATOM   3224  CZ  ARG A 345      30.509  39.679 -26.411  1.00  0.00      RA0  C
ATOM   3225  NH1 ARG A 345      31.115  39.060 -25.379  1.00  0.00      RA0  N
ATOM   3226 HH11 ARG A 345      32.005  39.389 -25.017  1.00  0.00      RA0  H
ATOM   3227 HH12 ARG A 345      30.714  38.260 -24.925  1.00  0.00      RA0  H
ATOM   3228  NH2 ARG A 345      31.148  40.678 -27.058  1.00  0.00      RA0  N
ATOM   3229 HH21 ARG A 345      32.070  40.965 -26.753  1.00  0.00      RA0  H
ATOM   3230 HH22 ARG A 345      30.748  41.139 -27.855  1.00  0.00      RA0  H
ATOM   3231  C   ARG A 345      25.727  37.587 -25.583  1.00  0.00      RA0  C
ATOM   3232  O   ARG A 345      25.883  37.655 -24.383  1.00  0.00      RA0  O
ATOM   3233  N   GLU A 346      26.084  36.536 -26.309  1.00  0.00      RA0  N
ATOM   3234  H   GLU A 346      25.835  36.493 -27.273  1.00  0.00      RA0  H
ATOM   3235  CA  GLU A 346      26.852  35.451 -25.729  1.00  0.00      RA0  C
ATOM   3236  CB  GLU A 346      26.790  34.226 -26.636  1.00  0.00      RA0  C
ATOM   3237  CG  GLU A 346      25.371  33.909 -27.128  1.00  0.00      RA0  C
ATOM   3238  CD  GLU A 346      24.340  34.021 -26.014  1.00  0.00      RA0  C
ATOM   3239  OE1 GLU A 346      24.490  33.382 -24.975  1.00  0.00      RA0  O
ATOM   3240  OE2 GLU A 346      23.373  34.755 -26.199  1.00  0.00      RA0  O
ATOM   3241  C   GLU A 346      28.269  35.924 -25.459  1.00  0.00      RA0  C
ATOM   3242  O   GLU A 346      28.894  36.633 -26.287  1.00  0.00      RA0  O
ATOM   3243  N   MSE A 347      28.756  35.515 -24.305  1.00  0.00      RA0  N
ATOM   3244  H   MSE A 347      28.178  34.958 -23.703  1.00  0.00      RA0  H
ATOM   3245  CA  MSE A 347      30.084  35.818 -23.850  1.00  0.00      RA0  C
ATOM   3246  CB  MSE A 347      29.995  36.764 -22.662  1.00  0.00      RA0  C
ATOM   3247  CG  MSE A 347      31.322  36.878 -21.921  1.00  0.00      RA0  C
ATOM   3248  SE  MSE A 347      32.415  38.060 -22.697  1.00  0.00      RA0  S
ATOM   3249  CE  MSE A 347      31.626  39.517 -22.002  1.00  0.00      RA0  C
ATOM   3250  C   MSE A 347      30.685  34.509 -23.359  1.00  0.00      RA0  C
ATOM   3251  O   MSE A 347      30.230  33.957 -22.361  1.00  0.00      RA0  O
ATOM   3252  N   PRO A 348      31.711  34.019 -24.045  1.00  0.00      RA0  N
ATOM   3253  CD  PRO A 348      32.203  34.518 -25.319  1.00  0.00      RA0  C
ATOM   3254  CA  PRO A 348      32.458  32.885 -23.541  1.00  0.00      RA0  C
ATOM   3255  CB  PRO A 348      33.429  32.575 -24.688  1.00  0.00      RA0  C
ATOM   3256  CG  PRO A 348      32.889  33.300 -25.921  1.00  0.00      RA0  C
ATOM   3257  C   PRO A 348      33.202  33.247 -22.267  1.00  0.00      RA0  C
ATOM   3258  O   PRO A 348      33.696  34.375 -22.104  1.00  0.00      RA0  O
ATOM   3259  N   VAL A 349      33.222  32.312 -21.336  1.00  0.00      RA0  N
ATOM   3260  H   VAL A 349      32.843  31.402 -21.513  1.00  0.00      RA0  H
ATOM   3261  CA  VAL A 349      33.948  32.492 -20.109  1.00  0.00      RA0  C
ATOM   3262  CB  VAL A 349      33.013  32.640 -18.903  1.00  0.00      RA0  C
ATOM   3263  CG1 VAL A 349      32.305  33.991 -18.915  1.00  0.00      RA0  C
ATOM   3264  CG2 VAL A 349      32.030  31.473 -18.805  1.00  0.00      RA0  C
ATOM   3265  C   VAL A 349      34.827  31.280 -19.931  1.00  0.00      RA0  C
ATOM   3266  O   VAL A 349      34.558  30.225 -20.490  1.00  0.00      RA0  O
ATOM   3267  N   LYS A 350      35.887  31.447 -19.159  1.00  0.00      RA0  N
ATOM   3268  H   LYS A 350      35.998  32.301 -18.649  1.00  0.00      RA0  H
ATOM   3269  CA  LYS A 350      36.790  30.350 -18.882  1.00  0.00      RA0  C
ATOM   3270  CB  LYS A 350      38.241  30.811 -18.643  1.00  0.00      RA0  C
ATOM   3271  CG  LYS A 350      39.116  29.622 -18.205  1.00  0.00      RA0  C
ATOM   3272  CD  LYS A 350      40.503  29.898 -17.607  1.00  0.00      RA0  C
ATOM   3273  CE  LYS A 350      41.070  28.591 -17.026  1.00  0.00      RA0  C
ATOM   3274  NZ  LYS A 350      42.391  28.753 -16.396  1.00  0.00      RA0  N
ATOM   3275  HZ1 LYS A 350      43.153  28.344 -16.980  1.00  0.00      RA0  H
ATOM   3276  HZ2 LYS A 350      42.645  29.706 -16.087  1.00  0.00      RA0  H
ATOM   3277  HZ3 LYS A 350      42.453  28.114 -15.574  1.00  0.00      RA0  H
ATOM   3278  C   LYS A 350      36.316  29.641 -17.614  1.00  0.00      RA0  C
ATOM   3279  O   LYS A 350      35.999  30.274 -16.601  1.00  0.00      RA0  O
ATOM   3280  N   VAL A 351      36.255  28.318 -17.676  1.00  0.00      RA0  N
ATOM   3281  H   VAL A 351      36.621  27.848 -18.483  1.00  0.00      RA0  H
ATOM   3282  CA  VAL A 351      35.904  27.497 -16.539  1.00  0.00      RA0  C
ATOM   3283  CB  VAL A 351      35.114  26.274 -16.998  1.00  0.00      RA0  C
ATOM   3284  CG1 VAL A 351      34.709  25.381 -15.823  1.00  0.00      RA0  C
ATOM   3285  CG2 VAL A 351      33.913  26.719 -17.827  1.00  0.00      RA0  C
ATOM   3286  C   VAL A 351      37.164  27.076 -15.787  1.00  0.00      RA0  C
ATOM   3287  O   VAL A 351      38.088  26.550 -16.388  1.00  0.00      RA0  O
ATOM   3288  N   THR A 352      37.174  27.295 -14.482  1.00  0.00      RA0  N
ATOM   3289  H   THR A 352      36.335  27.553 -14.013  1.00  0.00      RA0  H
ATOM   3290  CA  THR A 352      38.346  27.051 -13.661  1.00  0.00      RA0  C
ATOM   3291  CB  THR A 352      38.922  28.460 -13.462  1.00  0.00      RA0  C
ATOM   3292  OG1 THR A 352      38.628  29.253 -14.626  1.00  0.00      RA0  O
ATOM   3293  HG1 THR A 352      37.684  29.362 -14.656  1.00  0.00      RA0  H
ATOM   3294  CG2 THR A 352      40.424  28.497 -13.165  1.00  0.00      RA0  C
ATOM   3295  C   THR A 352      37.972  26.343 -12.384  1.00  0.00      RA0  C
ATOM   3296  O   THR A 352      36.804  26.043 -12.109  1.00  0.00      RA0  O
ATOM   3297  N   LYS A 353      38.988  26.084 -11.576  1.00  0.00      RA0  N
ATOM   3298  H   LYS A 353      39.901  26.337 -11.886  1.00  0.00      RA0  H
ATOM   3299  CA  LYS A 353      38.787  25.613 -10.208  1.00  0.00      RA0  C
ATOM   3300  CB  LYS A 353      40.178  25.379  -9.602  1.00  0.00      RA0  C
ATOM   3301  CG  LYS A 353      41.080  24.555 -10.525  1.00  0.00      RA0  C
ATOM   3302  CD  LYS A 353      42.509  25.096 -10.603  1.00  0.00      RA0  C
ATOM   3303  CE  LYS A 353      43.305  24.506 -11.772  1.00  0.00      RA0  C
ATOM   3304  NZ  LYS A 353      43.654  23.101 -11.541  1.00  0.00      RA0  N
ATOM   3305  HZ1 LYS A 353      43.935  22.635 -12.433  1.00  0.00      RA0  H
ATOM   3306  HZ2 LYS A 353      44.456  22.982 -10.893  1.00  0.00      RA0  H
ATOM   3307  HZ3 LYS A 353      42.880  22.525 -11.139  1.00  0.00      RA0  H
ATOM   3308  C   LYS A 353      38.029  26.695  -9.424  1.00  0.00      RA0  C
ATOM   3309  O   LYS A 353      38.202  27.881  -9.719  1.00  0.00      RA0  O
ATOM   3310  N   PRO A 354      37.258  26.302  -8.410  1.00  0.00      RA0  N
ATOM   3311  CD  PRO A 354      36.988  24.909  -8.063  1.00  0.00      RA0  C
ATOM   3312  CA  PRO A 354      36.501  27.253  -7.598  1.00  0.00      RA0  C
ATOM   3313  CB  PRO A 354      35.403  26.354  -7.019  1.00  0.00      RA0  C
ATOM   3314  CG  PRO A 354      36.065  24.988  -6.858  1.00  0.00      RA0  C
ATOM   3315  C   PRO A 354      37.339  27.971  -6.530  1.00  0.00      RA0  C
ATOM   3316  O   PRO A 354      37.011  27.956  -5.349  1.00  0.00      RA0  O
ATOM   3317  N   VAL A 355      38.428  28.601  -6.960  1.00  0.00      RA0  N
ATOM   3318  H   VAL A 355      38.685  28.651  -7.930  1.00  0.00      RA0  H
ATOM   3319  CA  VAL A 355      39.315  29.351  -6.064  1.00  0.00      RA0  C
ATOM   3320  CB  VAL A 355      40.169  28.411  -5.190  1.00  0.00      RA0  C
ATOM   3321  CG1 VAL A 355      40.860  27.318  -6.007  1.00  0.00      RA0  C
ATOM   3322  CG2 VAL A 355      41.139  29.184  -4.291  1.00  0.00      RA0  C
ATOM   3323  C   VAL A 355      40.171  30.197  -7.002  1.00  0.00      RA0  C
ATOM   3324  O   VAL A 355      40.488  29.763  -8.113  1.00  0.00      RA0  O
ATOM   3325  N   PHE A 356      40.529  31.393  -6.555  1.00  0.00      RA0  N
ATOM   3326  H   PHE A 356      40.269  31.703  -5.639  1.00  0.00      RA0  H
ATOM   3327  CA  PHE A 356      41.155  32.376  -7.446  1.00  0.00      RA0  C
ATOM   3328  CB  PHE A 356      40.146  33.457  -7.849  1.00  0.00      RA0  C
ATOM   3329  CG  PHE A 356      38.872  32.842  -8.383  1.00  0.00      RA0  C
ATOM   3330  CD1 PHE A 356      37.749  32.754  -7.568  1.00  0.00      RA0  C
ATOM   3331  CD2 PHE A 356      38.820  32.367  -9.688  1.00  0.00      RA0  C
ATOM   3332  CE1 PHE A 356      36.573  32.199  -8.058  1.00  0.00      RA0  C
ATOM   3333  CE2 PHE A 356      37.644  31.812 -10.180  1.00  0.00      RA0  C
ATOM   3334  CZ  PHE A 356      36.520  31.734  -9.366  1.00  0.00      RA0  C
ATOM   3335  C   PHE A 356      42.409  33.037  -6.865  1.00  0.00      RA0  C
ATOM   3336  O   PHE A 356      43.353  33.247  -7.599  1.00  0.00      RA0  O
ATOM   3337  N   VAL A 357      42.399  33.345  -5.575  1.00  0.00      RA0  N
ATOM   3338  H   VAL A 357      41.612  33.141  -4.989  1.00  0.00      RA0  H
ATOM   3339  CA  VAL A 357      43.499  34.057  -4.912  1.00  0.00      RA0  C
ATOM   3340  CB  VAL A 357      43.200  35.562  -4.784  1.00  0.00      RA0  C
ATOM   3341  CG1 VAL A 357      44.292  36.278  -3.987  1.00  0.00      RA0  C
ATOM   3342  CG2 VAL A 357      42.992  36.239  -6.140  1.00  0.00      RA0  C
ATOM   3343  C   VAL A 357      43.699  33.458  -3.520  1.00  0.00      RA0  C
ATOM   3344  O   VAL A 357      42.740  33.229  -2.797  1.00  0.00      RA0  O
ATOM   3345  N   ARG A 358      44.946  33.183  -3.150  1.00  0.00      RA0  N
ATOM   3346  H   ARG A 358      45.731  33.381  -3.747  1.00  0.00      RA0  H
ATOM   3347  CA  ARG A 358      45.290  32.775  -1.790  1.00  0.00      RA0  C
ATOM   3348  CB  ARG A 358      45.528  31.275  -1.682  1.00  0.00      RA0  C
ATOM   3349  CG  ARG A 358      44.452  30.555  -0.877  1.00  0.00      RA0  C
ATOM   3350  CD  ARG A 358      44.952  29.190  -0.410  1.00  0.00      RA0  C
ATOM   3351  NE  ARG A 358      46.012  29.333   0.590  1.00  0.00      RA0  N
ATOM   3352  HE  ARG A 358      45.900  29.984   1.351  1.00  0.00      RA0  H
ATOM   3353  CZ  ARG A 358      47.069  28.496   0.660  1.00  0.00      RA0  C
ATOM   3354  NH1 ARG A 358      47.222  27.488  -0.194  1.00  0.00      RA0  N
ATOM   3355 HH11 ARG A 358      47.983  26.835  -0.080  1.00  0.00      RA0  H
ATOM   3356 HH12 ARG A 358      46.572  27.330  -0.944  1.00  0.00      RA0  H
ATOM   3357  NH2 ARG A 358      47.952  28.659   1.630  1.00  0.00      RA0  N
ATOM   3358 HH21 ARG A 358      48.743  28.044   1.704  1.00  0.00      RA0  H
ATOM   3359 HH22 ARG A 358      47.829  29.356   2.353  1.00  0.00      RA0  H
ATOM   3360  C   ARG A 358      46.601  33.472  -1.436  1.00  0.00      RA0  C
ATOM   3361  O   ARG A 358      47.474  33.559  -2.291  1.00  0.00      RA0  O
ATOM   3362  N   ASN A 359      46.729  33.924  -0.197  1.00  0.00      RA0  N
ATOM   3363  H   ASN A 359      45.914  34.055   0.372  1.00  0.00      RA0  H
ATOM   3364  CA  ASN A 359      47.998  34.501   0.307  1.00  0.00      RA0  C
ATOM   3365  CB  ASN A 359      49.024  33.398   0.578  1.00  0.00      RA0  C
ATOM   3366  CG  ASN A 359      48.947  32.833   1.989  1.00  0.00      RA0  C
ATOM   3367  OD1 ASN A 359      49.974  32.615   2.622  1.00  0.00      RA0  O
ATOM   3368  ND2 ASN A 359      47.730  32.494   2.437  1.00  0.00      RA0  N
ATOM   3369 HD21 ASN A 359      46.870  32.820   2.042  1.00  0.00      RA0  H
ATOM   3370 HD22 ASN A 359      47.679  31.870   3.222  1.00  0.00      RA0  H
ATOM   3371  C   ASN A 359      48.561  35.541  -0.626  1.00  0.00      RA0  C
ATOM   3372  O   ASN A 359      49.753  35.507  -1.003  1.00  0.00      RA0  O
ATOM   3373  N   GLY A 360      47.702  36.480  -1.005  1.00  0.00      RA0  N
ATOM   3374  H   GLY A 360      46.829  36.490  -0.507  1.00  0.00      RA0  H
ATOM   3375  CA  GLY A 360      48.109  37.622  -1.768  1.00  0.00      RA0  C
ATOM   3376  C   GLY A 360      48.455  37.393  -3.200  1.00  0.00      RA0  C
ATOM   3377  O   GLY A 360      48.970  38.312  -3.858  1.00  0.00      RA0  O
ATOM   3378  N   LYS A 361      48.157  36.206  -3.727  1.00  0.00      RA0  N
ATOM   3379  H   LYS A 361      47.753  35.464  -3.187  1.00  0.00      RA0  H
ATOM   3380  CA  LYS A 361      48.555  35.894  -5.075  1.00  0.00      RA0  C
ATOM   3381  CB  LYS A 361      49.949  35.250  -4.956  1.00  0.00      RA0  C
ATOM   3382  CG  LYS A 361      50.450  34.271  -6.018  1.00  0.00      RA0  C
ATOM   3383  CD  LYS A 361      50.336  32.818  -5.542  1.00  0.00      RA0  C
ATOM   3384  CE  LYS A 361      50.859  31.808  -6.569  1.00  0.00      RA0  C
ATOM   3385  NZ  LYS A 361      50.572  30.445  -6.108  1.00  0.00      RA0  N
ATOM   3386  HZ1 LYS A 361      50.719  29.733  -6.853  1.00  0.00      RA0  H
ATOM   3387  HZ2 LYS A 361      51.109  30.179  -5.263  1.00  0.00      RA0  H
ATOM   3388  HZ3 LYS A 361      49.552  30.337  -5.906  1.00  0.00      RA0  H
ATOM   3389  C   LYS A 361      47.501  35.067  -5.793  1.00  0.00      RA0  C
ATOM   3390  O   LYS A 361      46.890  34.198  -5.193  1.00  0.00      RA0  O
ATOM   3391  N   ALA A 362      47.345  35.328  -7.092  1.00  0.00      RA0  N
ATOM   3392  H   ALA A 362      47.909  36.047  -7.491  1.00  0.00      RA0  H
ATOM   3393  CA  ALA A 362      46.536  34.514  -7.970  1.00  0.00      RA0  C
ATOM   3394  CB  ALA A 362      46.685  34.969  -9.420  1.00  0.00      RA0  C
ATOM   3395  C   ALA A 362      47.009  33.070  -7.892  1.00  0.00      RA0  C
ATOM   3396  O   ALA A 362      48.212  32.796  -7.850  1.00  0.00      RA0  O
ATOM   3397  N   VAL A 363      46.048  32.154  -7.859  1.00  0.00      RA0  N
ATOM   3398  H   VAL A 363      45.104  32.486  -7.919  1.00  0.00      RA0  H
ATOM   3399  CA  VAL A 363      46.343  30.718  -7.868  1.00  0.00      RA0  C
ATOM   3400  CB  VAL A 363      45.090  29.863  -7.630  1.00  0.00      RA0  C
ATOM   3401  CG1 VAL A 363      44.547  30.095  -6.219  1.00  0.00      RA0  C
ATOM   3402  CG2 VAL A 363      44.025  30.054  -8.716  1.00  0.00      RA0  C
ATOM   3403  C   VAL A 363      47.023  30.360  -9.192  1.00  0.00      RA0  C
ATOM   3404  O   VAL A 363      46.891  31.065 -10.242  1.00  0.00      RA0  O
ATOM   3405  N   ALA A 364      47.768  29.261  -9.159  1.00  0.00      RA0  N
ATOM   3406  H   ALA A 364      47.808  28.736  -8.304  1.00  0.00      RA0  H
ATOM   3407  CA  ALA A 364      48.611  28.868 -10.295  1.00  0.00      RA0  C
ATOM   3408  CB  ALA A 364      49.256  27.501 -10.060  1.00  0.00      RA0  C
ATOM   3409  C   ALA A 364      47.902  28.848 -11.638  1.00  0.00      RA0  C
ATOM   3410  O   ALA A 364      48.486  29.249 -12.620  1.00  0.00      RA0  O
ATOM   3411  N   GLY A 365      46.645  28.411 -11.692  1.00  0.00      RA0  N
ATOM   3412  H   GLY A 365      46.214  28.118 -10.842  1.00  0.00      RA0  H
ATOM   3413  CA  GLY A 365      45.936  28.351 -12.980  1.00  0.00      RA0  C
ATOM   3414  C   GLY A 365      45.653  29.709 -13.591  1.00  0.00      RA0  C
ATOM   3415  O   GLY A 365      45.342  29.814 -14.775  1.00  0.00      RA0  O
ATOM   3416  N   LEU A 366      45.784  30.757 -12.792  1.00  0.00      RA0  N
ATOM   3417  H   LEU A 366      46.130  30.646 -11.864  1.00  0.00      RA0  H
ATOM   3418  CA  LEU A 366      45.544  32.127 -13.278  1.00  0.00      RA0  C
ATOM   3419  CB  LEU A 366      44.552  32.845 -12.363  1.00  0.00      RA0  C
ATOM   3420  CG  LEU A 366      43.193  32.146 -12.312  1.00  0.00      RA0  C
ATOM   3421  CD1 LEU A 366      42.259  32.799 -11.294  1.00  0.00      RA0  C
ATOM   3422  CD2 LEU A 366      42.550  32.048 -13.697  1.00  0.00      RA0  C
ATOM   3423  C   LEU A 366      46.807  32.966 -13.459  1.00  0.00      RA0  C
ATOM   3424  O   LEU A 366      46.720  34.191 -13.624  1.00  0.00      RA0  O
ATOM   3425  N   CYS A 367      47.976  32.332 -13.390  1.00  0.00      RA0  N
ATOM   3426  H   CYS A 367      48.064  31.345 -13.223  1.00  0.00      RA0  H
ATOM   3427  CA  CYS A 367      49.235  33.019 -13.722  1.00  0.00      RA0  C
ATOM   3428  CB  CYS A 367      49.743  33.754 -12.482  1.00  0.00      RA0  C
ATOM   3429  SG  CYS A 367      49.907  32.683 -11.032  1.00  0.00      RA0  S
ATOM   3430  C   CYS A 367      50.294  32.088 -14.318  1.00  0.00      RA0  C
ATOM   3431  O   CYS A 367      50.122  30.864 -14.369  1.00  0.00      RA0  O
END
HEADER lig.002.02.pdb
ATOM      1  N   ASN A   2      56.729  24.816 -10.027  1.00  0.00      LA0  N
ATOM      2  H   ASN A   2      55.751  24.816 -10.241  1.00  0.00      LA0  H
ATOM      3  CA  ASN A   2      57.215  24.026  -8.896  1.00  0.00      LA0  C
ATOM      4  CB  ASN A   2      56.752  24.641  -7.569  1.00  0.00      LA0  C
ATOM      5  CG  ASN A   2      57.492  24.011  -6.401  1.00  0.00      LA0  C
ATOM      6  OD1 ASN A   2      58.464  23.280  -6.557  1.00  0.00      LA0  O
ATOM      7  ND2 ASN A   2      57.000  24.343  -5.206  1.00  0.00      LA0  N
ATOM      8 HD21 ASN A   2      56.174  24.916  -5.116  1.00  0.00      LA0  H
ATOM      9 HD22 ASN A   2      57.413  24.026  -4.359  1.00  0.00      LA0  H
ATOM     10  C   ASN A   2      56.821  22.563  -9.010  1.00  0.00      LA0  C
ATOM     11  O   ASN A   2      56.107  21.991  -8.193  1.00  0.00      LA0  O
ATOM     12  N   VAL A   3      57.310  21.988 -10.117  1.00  0.00      LA0  N
ATOM     13  H   VAL A   3      57.824  22.536 -10.776  1.00  0.00      LA0  H
ATOM     14  CA  VAL A   3      57.109  20.556 -10.336  1.00  0.00      LA0  C
ATOM     15  CB  VAL A   3      56.174  20.338 -11.546  1.00  0.00      LA0  C
ATOM     16  CG1 VAL A   3      55.882  18.861 -11.811  1.00  0.00      LA0  C
ATOM     17  CG2 VAL A   3      54.857  21.104 -11.388  1.00  0.00      LA0  C
ATOM     18  C   VAL A   3      58.460  19.864 -10.519  1.00  0.00      LA0  C
ATOM     19  O   VAL A   3      58.992  19.755 -11.616  1.00  0.00      LA0  O
ATOM     20  N   PRO A   4      59.047  19.435  -9.376  1.00  0.00      LA0  N
ATOM     21  CD  PRO A   4      58.549  19.580  -8.016  1.00  0.00      LA0  C
ATOM     22  CA  PRO A   4      60.367  18.793  -9.424  1.00  0.00      LA0  C
ATOM     23  CB  PRO A   4      60.655  18.496  -7.951  1.00  0.00      LA0  C
ATOM     24  CG  PRO A   4      59.808  19.493  -7.166  1.00  0.00      LA0  C
ATOM     25  C   PRO A   4      60.440  17.575 -10.333  1.00  0.00      LA0  C
ATOM     26  O   PRO A   4      59.560  16.719 -10.373  1.00  0.00      LA0  O
ATOM     27  N   ALA A   5      61.531  17.575 -11.110  1.00  0.00      LA0  N
ATOM     28  H   ALA A   5      62.288  18.180 -10.869  1.00  0.00      LA0  H
ATOM     29  CA  ALA A   5      61.596  16.660 -12.248  1.00  0.00      LA0  C
ATOM     30  CB  ALA A   5      62.710  17.083 -13.207  1.00  0.00      LA0  C
ATOM     31  C   ALA A   5      61.785  15.197 -11.897  1.00  0.00      LA0  C
ATOM     32  O   ALA A   5      61.463  14.295 -12.659  1.00  0.00      LA0  O
ATOM     33  N   GLU A   6      62.339  15.006 -10.698  1.00  0.00      LA0  N
ATOM     34  H   GLU A   6      62.521  15.772 -10.079  1.00  0.00      LA0  H
ATOM     35  CA  GLU A   6      62.636  13.655 -10.242  1.00  0.00      LA0  C
ATOM     36  CB  GLU A   6      63.823  13.693  -9.266  1.00  0.00      LA0  C
ATOM     37  CG  GLU A   6      63.573  14.165  -7.817  1.00  0.00      LA0  C
ATOM     38  CD  GLU A   6      63.068  15.600  -7.691  1.00  0.00      LA0  C
ATOM     39  OE1 GLU A   6      62.310  15.857  -6.758  1.00  0.00      LA0  O
ATOM     40  OE2 GLU A   6      63.426  16.458  -8.500  1.00  0.00      LA0  O
ATOM     41  C   GLU A   6      61.447  12.896  -9.674  1.00  0.00      LA0  C
ATOM     42  O   GLU A   6      61.514  11.706  -9.380  1.00  0.00      LA0  O
ATOM     43  N   LEU A   7      60.345  13.640  -9.513  1.00  0.00      LA0  N
ATOM     44  H   LEU A   7      60.292  14.584  -9.837  1.00  0.00      LA0  H
ATOM     45  CA  LEU A   7      59.208  12.985  -8.885  1.00  0.00      LA0  C
ATOM     46  CB  LEU A   7      58.347  13.999  -8.142  1.00  0.00      LA0  C
ATOM     47  CG  LEU A   7      59.116  14.817  -7.115  1.00  0.00      LA0  C
ATOM     48  CD1 LEU A   7      58.279  15.958  -6.563  1.00  0.00      LA0  C
ATOM     49  CD2 LEU A   7      59.639  13.947  -5.987  1.00  0.00      LA0  C
ATOM     50  C   LEU A   7      58.335  12.211  -9.842  1.00  0.00      LA0  C
ATOM     51  O   LEU A   7      58.061  12.613 -10.966  1.00  0.00      LA0  O
ATOM     52  N   LYS A   8      57.859  11.087  -9.301  1.00  0.00      LA0  N
ATOM     53  H   LYS A   8      58.169  10.833  -8.384  1.00  0.00      LA0  H
ATOM     54  CA  LYS A   8      56.658  10.518  -9.897  1.00  0.00      LA0  C
ATOM     55  CB  LYS A   8      56.650   9.013  -9.646  1.00  0.00      LA0  C
ATOM     56  CG  LYS A   8      57.468   8.269 -10.701  1.00  0.00      LA0  C
ATOM     57  CD  LYS A   8      56.652   8.093 -11.980  1.00  0.00      LA0  C
ATOM     58  CE  LYS A   8      57.415   7.497 -13.157  1.00  0.00      LA0  C
ATOM     59  NZ  LYS A   8      56.492   6.691 -13.965  1.00  0.00      LA0  N
ATOM     60  HZ1 LYS A   8      57.005   6.236 -14.757  1.00  0.00      LA0  H
ATOM     61  HZ2 LYS A   8      56.179   5.872 -13.408  1.00  0.00      LA0  H
ATOM     62  HZ3 LYS A   8      55.656   7.205 -14.311  1.00  0.00      LA0  H
ATOM     63  C   LYS A   8      55.448  11.210  -9.301  1.00  0.00      LA0  C
ATOM     64  O   LYS A   8      55.531  11.799  -8.231  1.00  0.00      LA0  O
ATOM     65  N   TYR A   9      54.335  11.139 -10.029  1.00  0.00      LA0  N
ATOM     66  H   TYR A   9      54.336  10.686 -10.922  1.00  0.00      LA0  H
ATOM     67  CA  TYR A   9      53.148  11.843  -9.550  1.00  0.00      LA0  C
ATOM     68  CB  TYR A   9      52.922  13.129 -10.349  1.00  0.00      LA0  C
ATOM     69  CG  TYR A   9      54.015  14.145 -10.108  1.00  0.00      LA0  C
ATOM     70  CD1 TYR A   9      55.129  14.183 -10.971  1.00  0.00      LA0  C
ATOM     71  CE1 TYR A   9      56.129  15.143 -10.751  1.00  0.00      LA0  C
ATOM     72  CD2 TYR A   9      53.879  15.040  -9.030  1.00  0.00      LA0  C
ATOM     73  CE2 TYR A   9      54.877  16.004  -8.814  1.00  0.00      LA0  C
ATOM     74  CZ  TYR A   9      55.991  16.041  -9.674  1.00  0.00      LA0  C
ATOM     75  OH  TYR A   9      56.971  16.984  -9.440  1.00  0.00      LA0  O
ATOM     76  HH  TYR A   9      57.765  16.741  -9.915  1.00  0.00      LA0  H
ATOM     77  C   TYR A   9      51.931  10.966  -9.697  1.00  0.00      LA0  C
ATOM     78  O   TYR A   9      51.863  10.136 -10.599  1.00  0.00      LA0  O
ATOM     79  N   SER A  10      50.968  11.165  -8.796  1.00  0.00      LA0  N
ATOM     80  H   SER A  10      51.023  11.878  -8.094  1.00  0.00      LA0  H
ATOM     81  CA  SER A  10      49.711  10.497  -9.100  1.00  0.00      LA0  C
ATOM     82  CB  SER A  10      49.009  10.075  -7.805  1.00  0.00      LA0  C
ATOM     83  OG  SER A  10      48.588  11.224  -7.066  1.00  0.00      LA0  O
ATOM     84  HG  SER A  10      48.282  10.866  -6.219  1.00  0.00      LA0  H
ATOM     85  C   SER A  10      48.852  11.377  -9.994  1.00  0.00      LA0  C
ATOM     86  O   SER A  10      49.273  12.441 -10.433  1.00  0.00      LA0  O
ATOM     87  N   LYS A  11      47.625  10.901 -10.241  1.00  0.00      LA0  N
ATOM     88  H   LYS A  11      47.311  10.052  -9.814  1.00  0.00      LA0  H
ATOM     89  CA  LYS A  11      46.657  11.847 -10.801  1.00  0.00      LA0  C
ATOM     90  CB  LYS A  11      45.647  11.109 -11.685  1.00  0.00      LA0  C
ATOM     91  CG  LYS A  11      46.291   9.950 -12.457  1.00  0.00      LA0  C
ATOM     92  CD  LYS A  11      45.322   9.024 -13.199  1.00  0.00      LA0  C
ATOM     93  CE  LYS A  11      44.178   8.472 -12.339  1.00  0.00      LA0  C
ATOM     94  NZ  LYS A  11      44.665   7.919 -11.067  1.00  0.00      LA0  N
ATOM     95  HZ1 LYS A  11      43.863   7.792 -10.410  1.00  0.00      LA0  H
ATOM     96  HZ2 LYS A  11      45.243   7.064 -11.126  1.00  0.00      LA0  H
ATOM     97  HZ3 LYS A  11      45.173   8.653 -10.524  1.00  0.00      LA0  H
ATOM     98  C   LYS A  11      45.941  12.599  -9.685  1.00  0.00      LA0  C
ATOM     99  O   LYS A  11      45.439  13.702  -9.836  1.00  0.00      LA0  O
ATOM    100  N   GLU A  12      45.947  11.896  -8.545  1.00  0.00      LA0  N
ATOM    101  H   GLU A  12      46.370  10.993  -8.516  1.00  0.00      LA0  H
ATOM    102  CA  GLU A  12      45.235  12.232  -7.322  1.00  0.00      LA0  C
ATOM    103  CB  GLU A  12      45.104  10.924  -6.534  1.00  0.00      LA0  C
ATOM    104  CG  GLU A  12      44.191   9.813  -7.098  1.00  0.00      LA0  C
ATOM    105  CD  GLU A  12      44.499   9.345  -8.521  1.00  0.00      LA0  C
ATOM    106  OE1 GLU A  12      45.646   9.059  -8.882  1.00  0.00      LA0  O
ATOM    107  OE2 GLU A  12      43.563   9.246  -9.306  1.00  0.00      LA0  O
ATOM    108  C   GLU A  12      45.878  13.348  -6.497  1.00  0.00      LA0  C
ATOM    109  O   GLU A  12      45.274  13.876  -5.572  1.00  0.00      LA0  O
ATOM    110  N   HIS A  13      47.107  13.708  -6.939  1.00  0.00      LA0  N
ATOM    111  H   HIS A  13      47.553  13.012  -7.501  1.00  0.00      LA0  H
ATOM    112  CA  HIS A  13      47.879  14.911  -6.576  1.00  0.00      LA0  C
ATOM    113  CB  HIS A  13      47.065  16.132  -6.100  1.00  0.00      LA0  C
ATOM    114  CG  HIS A  13      46.086  16.593  -7.156  1.00  0.00      LA0  C
ATOM    115  ND1 HIS A  13      46.442  16.986  -8.391  1.00  0.00      LA0  N
ATOM    116  HD1 HIS A  13      47.355  17.020  -8.749  1.00  0.00      LA0  H
ATOM    117  CD2 HIS A  13      44.697  16.700  -7.037  1.00  0.00      LA0  C
ATOM    118  NE2 HIS A  13      44.226  17.162  -8.220  1.00  0.00      LA0  N
ATOM    119  CE1 HIS A  13      45.297  17.337  -9.055  1.00  0.00      LA0  C
ATOM    120  C   HIS A  13      49.053  14.705  -5.635  1.00  0.00      LA0  C
ATOM    121  O   HIS A  13      49.696  15.662  -5.200  1.00  0.00      LA0  O
ATOM    122  N   GLU A  14      49.342  13.426  -5.367  1.00  0.00      LA0  N
ATOM    123  H   GLU A  14      48.723  12.685  -5.636  1.00  0.00      LA0  H
ATOM    124  CA  GLU A  14      50.589  13.132  -4.667  1.00  0.00      LA0  C
ATOM    125  CB  GLU A  14      50.626  11.729  -4.044  1.00  0.00      LA0  C
ATOM    126  CG  GLU A  14      49.433  11.284  -3.195  1.00  0.00      LA0  C
ATOM    127  CD  GLU A  14      48.347  10.756  -4.101  1.00  0.00      LA0  C
ATOM    128  OE1 GLU A  14      47.392  11.476  -4.352  1.00  0.00      LA0  O
ATOM    129  OE2 GLU A  14      48.476   9.651  -4.617  1.00  0.00      LA0  O
ATOM    130  C   GLU A  14      51.812  13.257  -5.554  1.00  0.00      LA0  C
ATOM    131  O   GLU A  14      51.759  13.154  -6.776  1.00  0.00      LA0  O
ATOM    132  N   TRP A  15      52.934  13.460  -4.859  1.00  0.00      LA0  N
ATOM    133  H   TRP A  15      52.873  13.531  -3.866  1.00  0.00      LA0  H
ATOM    134  CA  TRP A  15      54.227  13.236  -5.483  1.00  0.00      LA0  C
ATOM    135  CB  TRP A  15      55.115  14.486  -5.439  1.00  0.00      LA0  C
ATOM    136  CG  TRP A  15      55.378  14.979  -4.032  1.00  0.00      LA0  C
ATOM    137  CD2 TRP A  15      56.393  14.559  -3.091  1.00  0.00      LA0  C
ATOM    138  CE2 TRP A  15      56.232  15.358  -1.910  1.00  0.00      LA0  C
ATOM    139  CE3 TRP A  15      57.418  13.591  -3.143  1.00  0.00      LA0  C
ATOM    140  CD1 TRP A  15      54.672  15.991  -3.372  1.00  0.00      LA0  C
ATOM    141  NE1 TRP A  15      55.165  16.221  -2.128  1.00  0.00      LA0  N
ATOM    142  HE1 TRP A  15      54.835  16.896  -1.487  1.00  0.00      LA0  H
ATOM    143  CZ2 TRP A  15      57.091  15.168  -0.806  1.00  0.00      LA0  C
ATOM    144  CZ3 TRP A  15      58.270  13.412  -2.033  1.00  0.00      LA0  C
ATOM    145  CH2 TRP A  15      58.109  14.196  -0.872  1.00  0.00      LA0  C
ATOM    146  C   TRP A  15      54.911  12.071  -4.811  1.00  0.00      LA0  C
ATOM    147  O   TRP A  15      54.556  11.672  -3.705  1.00  0.00      LA0  O
ATOM    148  N   LEU A  16      55.912  11.564  -5.530  1.00  0.00      LA0  N
ATOM    149  H   LEU A  16      56.115  11.939  -6.435  1.00  0.00      LA0  H
ATOM    150  CA  LEU A  16      56.578  10.361  -5.069  1.00  0.00      LA0  C
ATOM    151  CB  LEU A  16      55.967   9.156  -5.777  1.00  0.00      LA0  C
ATOM    152  CG  LEU A  16      56.205   7.866  -5.009  1.00  0.00      LA0  C
ATOM    153  CD1 LEU A  16      55.511   7.923  -3.657  1.00  0.00      LA0  C
ATOM    154  CD2 LEU A  16      55.781   6.635  -5.798  1.00  0.00      LA0  C
ATOM    155  C   LEU A  16      58.065  10.429  -5.329  1.00  0.00      LA0  C
ATOM    156  O   LEU A  16      58.506  10.485  -6.472  1.00  0.00      LA0  O
ATOM    157  N   ARG A  17      58.819  10.426  -4.226  1.00  0.00      LA0  N
ATOM    158  H   ARG A  17      58.385  10.374  -3.325  1.00  0.00      LA0  H
ATOM    159  CA  ARG A  17      60.266  10.435  -4.406  1.00  0.00      LA0  C
ATOM    160  CB  ARG A  17      60.884  11.604  -3.631  1.00  0.00      LA0  C
ATOM    161  CG  ARG A  17      62.307  11.986  -4.059  1.00  0.00      LA0  C
ATOM    162  CD  ARG A  17      62.712  13.396  -3.610  1.00  0.00      LA0  C
ATOM    163  NE  ARG A  17      62.589  13.560  -2.162  1.00  0.00      LA0  N
ATOM    164  HE  ARG A  17      63.090  12.936  -1.551  1.00  0.00      LA0  H
ATOM    165  CZ  ARG A  17      61.833  14.532  -1.612  1.00  0.00      LA0  C
ATOM    166  NH1 ARG A  17      61.203  15.421  -2.375  1.00  0.00      LA0  N
ATOM    167 HH11 ARG A  17      60.628  16.129  -1.950  1.00  0.00      LA0  H
ATOM    168 HH12 ARG A  17      61.298  15.400  -3.373  1.00  0.00      LA0  H
ATOM    169  NH2 ARG A  17      61.723  14.591  -0.289  1.00  0.00      LA0  N
ATOM    170 HH21 ARG A  17      61.165  15.284   0.169  1.00  0.00      LA0  H
ATOM    171 HH22 ARG A  17      62.225  13.909   0.266  1.00  0.00      LA0  H
ATOM    172  C   ARG A  17      60.894   9.119  -4.012  1.00  0.00      LA0  C
ATOM    173  O   ARG A  17      60.542   8.520  -3.003  1.00  0.00      LA0  O
ATOM    174  N   LYS A  18      61.847   8.701  -4.851  1.00  0.00      LA0  N
ATOM    175  H   LYS A  18      62.082   9.260  -5.646  1.00  0.00      LA0  H
ATOM    176  CA  LYS A  18      62.720   7.614  -4.420  1.00  0.00      LA0  C
ATOM    177  CB  LYS A  18      63.317   6.930  -5.653  1.00  0.00      LA0  C
ATOM    178  CG  LYS A  18      64.183   5.695  -5.384  1.00  0.00      LA0  C
ATOM    179  CD  LYS A  18      63.370   4.545  -4.800  1.00  0.00      LA0  C
ATOM    180  CE  LYS A  18      64.085   3.197  -4.867  1.00  0.00      LA0  C
ATOM    181  NZ  LYS A  18      63.109   2.140  -4.587  1.00  0.00      LA0  N
ATOM    182  HZ1 LYS A  18      63.485   1.192  -4.815  1.00  0.00      LA0  H
ATOM    183  HZ2 LYS A  18      62.746   2.146  -3.613  1.00  0.00      LA0  H
ATOM    184  HZ3 LYS A  18      62.316   2.183  -5.262  1.00  0.00      LA0  H
ATOM    185  C   LYS A  18      63.821   8.188  -3.553  1.00  0.00      LA0  C
ATOM    186  O   LYS A  18      64.699   8.886  -4.043  1.00  0.00      LA0  O
ATOM    187  N   GLU A  19      63.731   7.905  -2.251  1.00  0.00      LA0  N
ATOM    188  H   GLU A  19      63.031   7.287  -1.885  1.00  0.00      LA0  H
ATOM    189  CA  GLU A  19      64.831   8.444  -1.457  1.00  0.00      LA0  C
ATOM    190  CB  GLU A  19      64.313   9.209  -0.239  1.00  0.00      LA0  C
ATOM    191  CG  GLU A  19      63.500  10.427  -0.679  1.00  0.00      LA0  C
ATOM    192  CD  GLU A  19      63.169  11.337   0.488  1.00  0.00      LA0  C
ATOM    193  OE1 GLU A  19      63.387  12.535   0.378  1.00  0.00      LA0  O
ATOM    194  OE2 GLU A  19      62.659  10.866   1.496  1.00  0.00      LA0  O
ATOM    195  C   GLU A  19      65.874   7.398  -1.125  1.00  0.00      LA0  C
ATOM    196  O   GLU A  19      65.758   6.247  -1.525  1.00  0.00      LA0  O
ATOM    197  N   ALA A  20      66.916   7.847  -0.400  1.00  0.00      LA0  N
ATOM    198  H   ALA A  20      66.898   8.785  -0.057  1.00  0.00      LA0  H
ATOM    199  CA  ALA A  20      68.070   6.973  -0.155  1.00  0.00      LA0  C
ATOM    200  CB  ALA A  20      69.175   7.746   0.567  1.00  0.00      LA0  C
ATOM    201  C   ALA A  20      67.770   5.705   0.632  1.00  0.00      LA0  C
ATOM    202  O   ALA A  20      68.383   4.661   0.458  1.00  0.00      LA0  O
ATOM    203  N   ASP A  21      66.759   5.854   1.492  1.00  0.00      LA0  N
ATOM    204  H   ASP A  21      66.308   6.743   1.589  1.00  0.00      LA0  H
ATOM    205  CA  ASP A  21      66.183   4.732   2.239  1.00  0.00      LA0  C
ATOM    206  CB  ASP A  21      65.148   5.269   3.236  1.00  0.00      LA0  C
ATOM    207  CG  ASP A  21      64.211   6.245   2.541  1.00  0.00      LA0  C
ATOM    208  OD1 ASP A  21      63.159   5.851   2.058  1.00  0.00      LA0  O
ATOM    209  OD2 ASP A  21      64.534   7.423   2.463  1.00  0.00      LA0  O
ATOM    210  C   ASP A  21      65.557   3.633   1.390  1.00  0.00      LA0  C
ATOM    211  O   ASP A  21      65.276   2.532   1.848  1.00  0.00      LA0  O
ATOM    212  N   GLY A  22      65.335   3.977   0.117  1.00  0.00      LA0  N
ATOM    213  H   GLY A  22      65.493   4.915  -0.187  1.00  0.00      LA0  H
ATOM    214  CA  GLY A  22      64.798   2.971  -0.786  1.00  0.00      LA0  C
ATOM    215  C   GLY A  22      63.297   3.047  -0.956  1.00  0.00      LA0  C
ATOM    216  O   GLY A  22      62.747   2.592  -1.960  1.00  0.00      LA0  O
ATOM    217  N   THR A  23      62.646   3.625   0.063  1.00  0.00      LA0  N
ATOM    218  H   THR A  23      63.124   4.142   0.775  1.00  0.00      LA0  H
ATOM    219  CA  THR A  23      61.197   3.639  -0.045  1.00  0.00      LA0  C
ATOM    220  CB  THR A  23      60.528   3.504   1.335  1.00  0.00      LA0  C
ATOM    221  OG1 THR A  23      60.656   4.690   2.125  1.00  0.00      LA0  O
ATOM    222  HG1 THR A  23      61.592   4.844   2.246  1.00  0.00      LA0  H
ATOM    223  CG2 THR A  23      61.065   2.289   2.093  1.00  0.00      LA0  C
ATOM    224  C   THR A  23      60.686   4.825  -0.838  1.00  0.00      LA0  C
ATOM    225  O   THR A  23      61.441   5.666  -1.322  1.00  0.00      LA0  O
ATOM    226  N   TYR A  24      59.360   4.831  -0.972  1.00  0.00      LA0  N
ATOM    227  H   TYR A  24      58.780   4.150  -0.525  1.00  0.00      LA0  H
ATOM    228  CA  TYR A  24      58.747   5.901  -1.732  1.00  0.00      LA0  C
ATOM    229  CB  TYR A  24      57.755   5.298  -2.722  1.00  0.00      LA0  C
ATOM    230  CG  TYR A  24      58.536   4.563  -3.779  1.00  0.00      LA0  C
ATOM    231  CD1 TYR A  24      58.613   3.157  -3.722  1.00  0.00      LA0  C
ATOM    232  CE1 TYR A  24      59.440   2.488  -4.638  1.00  0.00      LA0  C
ATOM    233  CD2 TYR A  24      59.196   5.313  -4.772  1.00  0.00      LA0  C
ATOM    234  CE2 TYR A  24      60.021   4.644  -5.684  1.00  0.00      LA0  C
ATOM    235  CZ  TYR A  24      60.164   3.247  -5.576  1.00  0.00      LA0  C
ATOM    236  OH  TYR A  24      61.080   2.623  -6.396  1.00  0.00      LA0  O
ATOM    237  HH  TYR A  24      60.888   1.681  -6.457  1.00  0.00      LA0  H
ATOM    238  C   TYR A  24      58.112   6.927  -0.831  1.00  0.00      LA0  C
ATOM    239  O   TYR A  24      57.104   6.696  -0.176  1.00  0.00      LA0  O
ATOM    240  N   THR A  25      58.767   8.081  -0.820  1.00  0.00      LA0  N
ATOM    241  H   THR A  25      59.601   8.202  -1.360  1.00  0.00      LA0  H
ATOM    242  CA  THR A  25      58.205   9.175  -0.044  1.00  0.00      LA0  C
ATOM    243  CB  THR A  25      59.320  10.164   0.263  1.00  0.00      LA0  C
ATOM    244  OG1 THR A  25      60.496   9.458   0.676  1.00  0.00      LA0  O
ATOM    245  HG1 THR A  25      61.178  10.132   0.626  1.00  0.00      LA0  H
ATOM    246  CG2 THR A  25      58.919  11.190   1.320  1.00  0.00      LA0  C
ATOM    247  C   THR A  25      57.046   9.845  -0.757  1.00  0.00      LA0  C
ATOM    248  O   THR A  25      57.207  10.490  -1.786  1.00  0.00      LA0  O
ATOM    249  N   VAL A  26      55.874   9.633  -0.159  1.00  0.00      LA0  N
ATOM    250  H   VAL A  26      55.864   9.112   0.694  1.00  0.00      LA0  H
ATOM    251  CA  VAL A  26      54.661  10.291  -0.624  1.00  0.00      LA0  C
ATOM    252  CB  VAL A  26      53.443   9.425  -0.277  1.00  0.00      LA0  C
ATOM    253  CG1 VAL A  26      52.146   9.961  -0.887  1.00  0.00      LA0  C
ATOM    254  CG2 VAL A  26      53.673   7.962  -0.642  1.00  0.00      LA0  C
ATOM    255  C   VAL A  26      54.524  11.634   0.059  1.00  0.00      LA0  C
ATOM    256  O   VAL A  26      54.779  11.758   1.251  1.00  0.00      LA0  O
ATOM    257  N   GLY A  27      54.078  12.614  -0.725  1.00  0.00      LA0  N
ATOM    258  H   GLY A  27      53.968  12.455  -1.711  1.00  0.00      LA0  H
ATOM    259  CA  GLY A  27      53.602  13.861  -0.134  1.00  0.00      LA0  C
ATOM    260  C   GLY A  27      52.589  14.437  -1.091  1.00  0.00      LA0  C
ATOM    261  O   GLY A  27      52.360  13.845  -2.135  1.00  0.00      LA0  O
ATOM    262  N   ILE A  28      51.992  15.583  -0.748  1.00  0.00      LA0  N
ATOM    263  H   ILE A  28      52.254  16.088   0.076  1.00  0.00      LA0  H
ATOM    264  CA  ILE A  28      51.165  16.145  -1.818  1.00  0.00      LA0  C
ATOM    265  CB  ILE A  28      49.710  16.388  -1.397  1.00  0.00      LA0  C
ATOM    266  CG2 ILE A  28      48.942  15.064  -1.387  1.00  0.00      LA0  C
ATOM    267  CG1 ILE A  28      49.594  17.149  -0.078  1.00  0.00      LA0  C
ATOM    268  CD1 ILE A  28      48.145  17.454   0.308  1.00  0.00      LA0  C
ATOM    269  C   ILE A  28      51.796  17.361  -2.462  1.00  0.00      LA0  C
ATOM    270  O   ILE A  28      52.713  17.965  -1.920  1.00  0.00      LA0  O
ATOM    271  N   THR A  29      51.316  17.640  -3.679  1.00  0.00      LA0  N
ATOM    272  H   THR A  29      50.517  17.146  -4.022  1.00  0.00      LA0  H
ATOM    273  CA  THR A  29      52.035  18.603  -4.514  1.00  0.00      LA0  C
ATOM    274  CB  THR A  29      51.747  18.290  -5.979  1.00  0.00      LA0  C
ATOM    275  OG1 THR A  29      50.332  18.216  -6.200  1.00  0.00      LA0  O
ATOM    276  HG1 THR A  29      50.068  17.332  -5.937  1.00  0.00      LA0  H
ATOM    277  CG2 THR A  29      52.418  16.993  -6.417  1.00  0.00      LA0  C
ATOM    278  C   THR A  29      51.746  20.067  -4.231  1.00  0.00      LA0  C
ATOM    279  O   THR A  29      50.861  20.416  -3.460  1.00  0.00      LA0  O
ATOM    280  N   GLU A  30      52.507  20.909  -4.957  1.00  0.00      LA0  N
ATOM    281  H   GLU A  30      53.256  20.538  -5.506  1.00  0.00      LA0  H
ATOM    282  CA  GLU A  30      52.302  22.361  -4.947  1.00  0.00      LA0  C
ATOM    283  CB  GLU A  30      53.177  23.014  -6.027  1.00  0.00      LA0  C
ATOM    284  CG  GLU A  30      53.110  24.548  -6.087  1.00  0.00      LA0  C
ATOM    285  CD  GLU A  30      53.995  25.198  -5.039  1.00  0.00      LA0  C
ATOM    286  OE1 GLU A  30      54.203  24.631  -3.970  1.00  0.00      LA0  O
ATOM    287  OE2 GLU A  30      54.534  26.263  -5.319  1.00  0.00      LA0  O
ATOM    288  C   GLU A  30      50.856  22.763  -5.159  1.00  0.00      LA0  C
ATOM    289  O   GLU A  30      50.205  23.381  -4.329  1.00  0.00      LA0  O
ATOM    290  N   HIS A  31      50.354  22.339  -6.331  1.00  0.00      LA0  N
ATOM    291  H   HIS A  31      50.936  21.832  -6.963  1.00  0.00      LA0  H
ATOM    292  CA  HIS A  31      48.987  22.735  -6.664  1.00  0.00      LA0  C
ATOM    293  CB  HIS A  31      48.655  22.298  -8.087  1.00  0.00      LA0  C
ATOM    294  CG  HIS A  31      47.611  23.189  -8.721  1.00  0.00      LA0  C
ATOM    295  ND1 HIS A  31      47.471  24.514  -8.499  1.00  0.00      LA0  N
ATOM    296  HD1 HIS A  31      47.956  25.105  -7.875  1.00  0.00      LA0  H
ATOM    297  CD2 HIS A  31      46.658  22.796  -9.665  1.00  0.00      LA0  C
ATOM    298  NE2 HIS A  31      45.948  23.897 -10.011  1.00  0.00      LA0  N
ATOM    299  CE1 HIS A  31      46.450  24.951  -9.295  1.00  0.00      LA0  C
ATOM    300  C   HIS A  31      47.953  22.246  -5.664  1.00  0.00      LA0  C
ATOM    301  O   HIS A  31      46.995  22.930  -5.332  1.00  0.00      LA0  O
ATOM    302  N   ALA A  32      48.238  21.037  -5.143  1.00  0.00      LA0  N
ATOM    303  H   ALA A  32      49.039  20.523  -5.445  1.00  0.00      LA0  H
ATOM    304  CA  ALA A  32      47.403  20.550  -4.049  1.00  0.00      LA0  C
ATOM    305  CB  ALA A  32      47.838  19.152  -3.607  1.00  0.00      LA0  C
ATOM    306  C   ALA A  32      47.381  21.485  -2.850  1.00  0.00      LA0  C
ATOM    307  O   ALA A  32      46.332  21.958  -2.442  1.00  0.00      LA0  O
ATOM    308  N   GLN A  33      48.578  21.781  -2.314  1.00  0.00      LA0  N
ATOM    309  H   GLN A  33      49.421  21.431  -2.724  1.00  0.00      LA0  H
ATOM    310  CA  GLN A  33      48.592  22.684  -1.158  1.00  0.00      LA0  C
ATOM    311  CB  GLN A  33      49.996  22.770  -0.536  1.00  0.00      LA0  C
ATOM    312  CG  GLN A  33      51.153  23.372  -1.352  1.00  0.00      LA0  C
ATOM    313  CD  GLN A  33      51.149  24.892  -1.348  1.00  0.00      LA0  C
ATOM    314  OE1 GLN A  33      50.289  25.552  -0.775  1.00  0.00      LA0  O
ATOM    315  NE2 GLN A  33      52.179  25.433  -1.998  1.00  0.00      LA0  N
ATOM    316 HE21 GLN A  33      52.841  24.904  -2.539  1.00  0.00      LA0  H
ATOM    317 HE22 GLN A  33      52.348  26.413  -1.960  1.00  0.00      LA0  H
ATOM    318  C   GLN A  33      47.965  24.048  -1.409  1.00  0.00      LA0  C
ATOM    319  O   GLN A  33      47.291  24.634  -0.568  1.00  0.00      LA0  O
ATOM    320  N   GLU A  34      48.171  24.502  -2.653  1.00  0.00      LA0  N
ATOM    321  H   GLU A  34      48.760  23.987  -3.275  1.00  0.00      LA0  H
ATOM    322  CA  GLU A  34      47.580  25.769  -3.051  1.00  0.00      LA0  C
ATOM    323  CB  GLU A  34      48.065  26.158  -4.443  1.00  0.00      LA0  C
ATOM    324  CG  GLU A  34      47.609  27.560  -4.845  1.00  0.00      LA0  C
ATOM    325  CD  GLU A  34      48.055  27.846  -6.257  1.00  0.00      LA0  C
ATOM    326  OE1 GLU A  34      47.715  27.089  -7.159  1.00  0.00      LA0  O
ATOM    327  OE2 GLU A  34      48.729  28.846  -6.468  1.00  0.00      LA0  O
ATOM    328  C   GLU A  34      46.066  25.772  -2.959  1.00  0.00      LA0  C
ATOM    329  O   GLU A  34      45.481  26.568  -2.230  1.00  0.00      LA0  O
ATOM    330  N   LEU A  35      45.471  24.832  -3.709  1.00  0.00      LA0  N
ATOM    331  H   LEU A  35      46.035  24.181  -4.222  1.00  0.00      LA0  H
ATOM    332  CA  LEU A  35      44.011  24.796  -3.788  1.00  0.00      LA0  C
ATOM    333  CB  LEU A  35      43.537  23.873  -4.912  1.00  0.00      LA0  C
ATOM    334  CG  LEU A  35      44.153  24.145  -6.285  1.00  0.00      LA0  C
ATOM    335  CD1 LEU A  35      43.623  23.149  -7.313  1.00  0.00      LA0  C
ATOM    336  CD2 LEU A  35      43.993  25.596  -6.744  1.00  0.00      LA0  C
ATOM    337  C   LEU A  35      43.330  24.385  -2.501  1.00  0.00      LA0  C
ATOM    338  O   LEU A  35      42.263  24.866  -2.143  1.00  0.00      LA0  O
ATOM    339  N   LEU A  36      44.001  23.458  -1.805  1.00  0.00      LA0  N
ATOM    340  H   LEU A  36      44.869  23.098  -2.145  1.00  0.00      LA0  H
ATOM    341  CA  LEU A  36      43.433  23.037  -0.528  1.00  0.00      LA0  C
ATOM    342  CB  LEU A  36      44.089  21.753  -0.015  1.00  0.00      LA0  C
ATOM    343  CG  LEU A  36      44.103  20.561  -0.979  1.00  0.00      LA0  C
ATOM    344  CD1 LEU A  36      44.667  19.319  -0.292  1.00  0.00      LA0  C
ATOM    345  CD2 LEU A  36      42.761  20.295  -1.661  1.00  0.00      LA0  C
ATOM    346  C   LEU A  36      43.500  24.134   0.518  1.00  0.00      LA0  C
ATOM    347  O   LEU A  36      42.602  24.346   1.325  1.00  0.00      LA0  O
ATOM    348  N   GLY A  37      44.600  24.879   0.439  1.00  0.00      LA0  N
ATOM    349  H   GLY A  37      45.385  24.620  -0.125  1.00  0.00      LA0  H
ATOM    350  CA  GLY A  37      44.649  26.018   1.335  1.00  0.00      LA0  C
ATOM    351  C   GLY A  37      45.585  25.796   2.491  1.00  0.00      LA0  C
ATOM    352  O   GLY A  37      46.166  24.732   2.673  1.00  0.00      LA0  O
ATOM    353  N   ASP A  38      45.680  26.867   3.283  1.00  0.00      LA0  N
ATOM    354  H   ASP A  38      45.236  27.733   3.046  1.00  0.00      LA0  H
ATOM    355  CA  ASP A  38      46.473  26.846   4.509  1.00  0.00      LA0  C
ATOM    356  CB  ASP A  38      46.382  28.224   5.194  1.00  0.00      LA0  C
ATOM    357  CG  ASP A  38      46.664  29.347   4.194  1.00  0.00      LA0  C
ATOM    358  OD1 ASP A  38      47.788  29.829   4.127  1.00  0.00      LA0  O
ATOM    359  OD2 ASP A  38      45.778  29.708   3.420  1.00  0.00      LA0  O
ATOM    360  C   ASP A  38      46.019  25.703   5.405  1.00  0.00      LA0  C
ATOM    361  O   ASP A  38      44.830  25.477   5.610  1.00  0.00      LA0  O
ATOM    362  N   MET A  39      47.012  24.915   5.830  1.00  0.00      LA0  N
ATOM    363  H   MET A  39      47.960  25.224   5.802  1.00  0.00      LA0  H
ATOM    364  CA  MET A  39      46.626  23.566   6.238  1.00  0.00      LA0  C
ATOM    365  CB  MET A  39      47.790  22.602   5.988  1.00  0.00      LA0  C
ATOM    366  CG  MET A  39      47.452  21.110   6.076  1.00  0.00      LA0  C
ATOM    367  SD  MET A  39      46.260  20.538   4.857  1.00  0.00      LA0  S
ATOM    368  CE  MET A  39      47.181  20.924   3.360  1.00  0.00      LA0  C
ATOM    369  C   MET A  39      46.052  23.456   7.640  1.00  0.00      LA0  C
ATOM    370  O   MET A  39      46.614  23.912   8.627  1.00  0.00      LA0  O
ATOM    371  N   VAL A  40      44.873  22.826   7.670  1.00  0.00      LA0  N
ATOM    372  H   VAL A  40      44.545  22.386   6.833  1.00  0.00      LA0  H
ATOM    373  CA  VAL A  40      44.205  22.592   8.945  1.00  0.00      LA0  C
ATOM    374  CB  VAL A  40      42.680  22.504   8.732  1.00  0.00      LA0  C
ATOM    375  CG1 VAL A  40      41.887  22.019   9.951  1.00  0.00      LA0  C
ATOM    376  CG2 VAL A  40      42.156  23.846   8.225  1.00  0.00      LA0  C
ATOM    377  C   VAL A  40      44.750  21.367   9.657  1.00  0.00      LA0  C
ATOM    378  O   VAL A  40      45.138  21.451  10.821  1.00  0.00      LA0  O
ATOM    379  N   PHE A  41      44.743  20.242   8.931  1.00  0.00      LA0  N
ATOM    380  H   PHE A  41      44.440  20.223   7.973  1.00  0.00      LA0  H
ATOM    381  CA  PHE A  41      45.067  18.965   9.562  1.00  0.00      LA0  C
ATOM    382  CB  PHE A  41      43.855  18.474  10.373  1.00  0.00      LA0  C
ATOM    383  CG  PHE A  41      44.204  17.321  11.287  1.00  0.00      LA0  C
ATOM    384  CD1 PHE A  41      45.018  17.549  12.418  1.00  0.00      LA0  C
ATOM    385  CD2 PHE A  41      43.701  16.034  10.994  1.00  0.00      LA0  C
ATOM    386  CE1 PHE A  41      45.333  16.474  13.272  1.00  0.00      LA0  C
ATOM    387  CE2 PHE A  41      44.015  14.959  11.848  1.00  0.00      LA0  C
ATOM    388  CZ  PHE A  41      44.827  15.190  12.978  1.00  0.00      LA0  C
ATOM    389  C   PHE A  41      45.460  17.968   8.491  1.00  0.00      LA0  C
ATOM    390  O   PHE A  41      45.044  18.091   7.348  1.00  0.00      LA0  O
ATOM    391  N   VAL A  42      46.297  17.007   8.900  1.00  0.00      LA0  N
ATOM    392  H   VAL A  42      46.630  16.950   9.841  1.00  0.00      LA0  H
ATOM    393  CA  VAL A  42      46.579  15.874   8.022  1.00  0.00      LA0  C
ATOM    394  CB  VAL A  42      47.974  15.978   7.367  1.00  0.00      LA0  C
ATOM    395  CG1 VAL A  42      48.172  14.889   6.309  1.00  0.00      LA0  C
ATOM    396  CG2 VAL A  42      48.271  17.356   6.770  1.00  0.00      LA0  C
ATOM    397  C   VAL A  42      46.527  14.644   8.906  1.00  0.00      LA0  C
ATOM    398  O   VAL A  42      47.074  14.669  10.004  1.00  0.00      LA0  O
ATOM    399  N   ASP A  43      45.858  13.596   8.415  1.00  0.00      LA0  N
ATOM    400  H   ASP A  43      45.394  13.654   7.530  1.00  0.00      LA0  H
ATOM    401  CA  ASP A  43      45.962  12.338   9.152  1.00  0.00      LA0  C
ATOM    402  CB  ASP A  43      44.797  11.384   8.861  1.00  0.00      LA0  C
ATOM    403  CG  ASP A  43      43.454  12.065   9.003  1.00  0.00      LA0  C
ATOM    404  OD1 ASP A  43      43.079  12.458  10.105  1.00  0.00      LA0  O
ATOM    405  OD2 ASP A  43      42.768  12.212   7.997  1.00  0.00      LA0  O
ATOM    406  C   ASP A  43      47.254  11.630   8.803  1.00  0.00      LA0  C
ATOM    407  O   ASP A  43      47.916  11.947   7.821  1.00  0.00      LA0  O
ATOM    408  N   LEU A  44      47.590  10.644   9.638  1.00  0.00      LA0  N
ATOM    409  H   LEU A  44      47.017  10.405  10.422  1.00  0.00      LA0  H
ATOM    410  CA  LEU A  44      48.754   9.838   9.283  1.00  0.00      LA0  C
ATOM    411  CB  LEU A  44      49.883  10.049  10.300  1.00  0.00      LA0  C
ATOM    412  CG  LEU A  44      50.480  11.462  10.286  1.00  0.00      LA0  C
ATOM    413  CD1 LEU A  44      51.402  11.699  11.482  1.00  0.00      LA0  C
ATOM    414  CD2 LEU A  44      51.177  11.787   8.961  1.00  0.00      LA0  C
ATOM    415  C   LEU A  44      48.364   8.377   9.195  1.00  0.00      LA0  C
ATOM    416  O   LEU A  44      47.771   7.829  10.115  1.00  0.00      LA0  O
ATOM    417  N   PRO A  45      48.695   7.755   8.041  1.00  0.00      LA0  N
ATOM    418  CD  PRO A  45      49.320   8.348   6.863  1.00  0.00      LA0  C
ATOM    419  CA  PRO A  45      48.418   6.321   7.897  1.00  0.00      LA0  C
ATOM    420  CB  PRO A  45      48.734   6.072   6.419  1.00  0.00      LA0  C
ATOM    421  CG  PRO A  45      49.747   7.147   6.030  1.00  0.00      LA0  C
ATOM    422  C   PRO A  45      49.261   5.485   8.845  1.00  0.00      LA0  C
ATOM    423  O   PRO A  45      50.458   5.695   8.992  1.00  0.00      LA0  O
ATOM    424  N   GLU A  46      48.572   4.531   9.486  1.00  0.00      LA0  N
ATOM    425  H   GLU A  46      47.591   4.440   9.335  1.00  0.00      LA0  H
ATOM    426  CA  GLU A  46      49.253   3.735  10.508  1.00  0.00      LA0  C
ATOM    427  CB  GLU A  46      48.245   2.805  11.195  1.00  0.00      LA0  C
ATOM    428  CG  GLU A  46      48.757   2.126  12.473  1.00  0.00      LA0  C
ATOM    429  CD  GLU A  46      49.178   3.175  13.486  1.00  0.00      LA0  C
ATOM    430  OE1 GLU A  46      48.325   3.639  14.238  1.00  0.00      LA0  O
ATOM    431  OE2 GLU A  46      50.357   3.530  13.511  1.00  0.00      LA0  O
ATOM    432  C   GLU A  46      50.473   2.970  10.013  1.00  0.00      LA0  C
ATOM    433  O   GLU A  46      50.474   2.367   8.942  1.00  0.00      LA0  O
ATOM    434  N   VAL A  47      51.524   3.035  10.838  1.00  0.00      LA0  N
ATOM    435  H   VAL A  47      51.359   3.387  11.764  1.00  0.00      LA0  H
ATOM    436  CA  VAL A  47      52.741   2.322  10.468  1.00  0.00      LA0  C
ATOM    437  CB  VAL A  47      53.923   2.827  11.312  1.00  0.00      LA0  C
ATOM    438  CG1 VAL A  47      55.241   2.117  10.981  1.00  0.00      LA0  C
ATOM    439  CG2 VAL A  47      54.067   4.343  11.155  1.00  0.00      LA0  C
ATOM    440  C   VAL A  47      52.548   0.817  10.577  1.00  0.00      LA0  C
ATOM    441  O   VAL A  47      52.130   0.277  11.592  1.00  0.00      LA0  O
ATOM    442  N   GLY A  48      52.841   0.162   9.450  1.00  0.00      LA0  N
ATOM    443  H   GLY A  48      53.194   0.672   8.666  1.00  0.00      LA0  H
ATOM    444  CA  GLY A  48      52.555  -1.267   9.400  1.00  0.00      LA0  C
ATOM    445  C   GLY A  48      51.219  -1.608   8.764  1.00  0.00      LA0  C
ATOM    446  O   GLY A  48      50.849  -2.768   8.630  1.00  0.00      LA0  O
ATOM    447  N   ALA A  49      50.498  -0.552   8.351  1.00  0.00      LA0  N
ATOM    448  H   ALA A  49      50.804   0.393   8.477  1.00  0.00      LA0  H
ATOM    449  CA  ALA A  49      49.349  -0.864   7.509  1.00  0.00      LA0  C
ATOM    450  CB  ALA A  49      48.312   0.260   7.563  1.00  0.00      LA0  C
ATOM    451  C   ALA A  49      49.788  -1.065   6.074  1.00  0.00      LA0  C
ATOM    452  O   ALA A  49      50.799  -0.526   5.640  1.00  0.00      LA0  O
ATOM    453  N   THR A  50      48.982  -1.851   5.361  1.00  0.00      LA0  N
ATOM    454  H   THR A  50      48.179  -2.290   5.756  1.00  0.00      LA0  H
ATOM    455  CA  THR A  50      49.335  -2.093   3.969  1.00  0.00      LA0  C
ATOM    456  CB  THR A  50      49.745  -3.561   3.816  1.00  0.00      LA0  C
ATOM    457  OG1 THR A  50      50.681  -3.896   4.848  1.00  0.00      LA0  O
ATOM    458  HG1 THR A  50      50.982  -4.780   4.690  1.00  0.00      LA0  H
ATOM    459  CG2 THR A  50      50.318  -3.894   2.435  1.00  0.00      LA0  C
ATOM    460  C   THR A  50      48.171  -1.730   3.075  1.00  0.00      LA0  C
ATOM    461  O   THR A  50      47.053  -2.175   3.298  1.00  0.00      LA0  O
ATOM    462  N   VAL A  51      48.477  -0.872   2.096  1.00  0.00      LA0  N
ATOM    463  H   VAL A  51      49.433  -0.616   1.938  1.00  0.00      LA0  H
ATOM    464  CA  VAL A  51      47.426  -0.400   1.196  1.00  0.00      LA0  C
ATOM    465  CB  VAL A  51      47.177   1.103   1.399  1.00  0.00      LA0  C
ATOM    466  CG1 VAL A  51      46.427   1.371   2.706  1.00  0.00      LA0  C
ATOM    467  CG2 VAL A  51      48.475   1.911   1.314  1.00  0.00      LA0  C
ATOM    468  C   VAL A  51      47.793  -0.702  -0.244  1.00  0.00      LA0  C
ATOM    469  O   VAL A  51      48.914  -1.112  -0.529  1.00  0.00      LA0  O
ATOM    470  N   SER A  52      46.824  -0.486  -1.130  1.00  0.00      LA0  N
ATOM    471  H   SER A  52      45.917  -0.165  -0.851  1.00  0.00      LA0  H
ATOM    472  CA  SER A  52      47.106  -0.722  -2.540  1.00  0.00      LA0  C
ATOM    473  CB  SER A  52      45.999  -1.576  -3.165  1.00  0.00      LA0  C
ATOM    474  OG  SER A  52      45.334  -2.340  -2.151  1.00  0.00      LA0  O
ATOM    475  HG  SER A  52      44.696  -1.727  -1.766  1.00  0.00      LA0  H
ATOM    476  C   SER A  52      47.293   0.570  -3.312  1.00  0.00      LA0  C
ATOM    477  O   SER A  52      46.954   1.653  -2.849  1.00  0.00      LA0  O
ATOM    478  N   ALA A  53      47.839   0.422  -4.527  1.00  0.00      LA0  N
ATOM    479  H   ALA A  53      48.187  -0.472  -4.813  1.00  0.00      LA0  H
ATOM    480  CA  ALA A  53      47.949   1.588  -5.399  1.00  0.00      LA0  C
ATOM    481  CB  ALA A  53      48.820   1.273  -6.616  1.00  0.00      LA0  C
ATOM    482  C   ALA A  53      46.591   2.074  -5.868  1.00  0.00      LA0  C
ATOM    483  O   ALA A  53      45.988   1.534  -6.788  1.00  0.00      LA0  O
ATOM    484  N   GLY A  54      46.127   3.109  -5.167  1.00  0.00      LA0  N
ATOM    485  H   GLY A  54      46.708   3.502  -4.449  1.00  0.00      LA0  H
ATOM    486  CA  GLY A  54      44.772   3.569  -5.444  1.00  0.00      LA0  C
ATOM    487  C   GLY A  54      43.870   3.607  -4.225  1.00  0.00      LA0  C
ATOM    488  O   GLY A  54      42.832   4.258  -4.231  1.00  0.00      LA0  O
ATOM    489  N   ASP A  55      44.321   2.906  -3.175  1.00  0.00      LA0  N
ATOM    490  H   ASP A  55      45.147   2.346  -3.212  1.00  0.00      LA0  H
ATOM    491  CA  ASP A  55      43.629   3.042  -1.893  1.00  0.00      LA0  C
ATOM    492  CB  ASP A  55      44.050   1.953  -0.891  1.00  0.00      LA0  C
ATOM    493  CG  ASP A  55      43.777   0.518  -1.335  1.00  0.00      LA0  C
ATOM    494  OD1 ASP A  55      43.447   0.267  -2.491  1.00  0.00      LA0  O
ATOM    495  OD2 ASP A  55      43.956  -0.381  -0.518  1.00  0.00      LA0  O
ATOM    496  C   ASP A  55      43.970   4.395  -1.304  1.00  0.00      LA0  C
ATOM    497  O   ASP A  55      44.872   5.076  -1.789  1.00  0.00      LA0  O
ATOM    498  N   ASP A  56      43.226   4.773  -0.260  1.00  0.00      LA0  N
ATOM    499  H   ASP A  56      42.548   4.195   0.196  1.00  0.00      LA0  H
ATOM    500  CA  ASP A  56      43.604   6.029   0.374  1.00  0.00      LA0  C
ATOM    501  CB  ASP A  56      42.366   6.721   0.975  1.00  0.00      LA0  C
ATOM    502  CG  ASP A  56      41.910   6.025   2.246  1.00  0.00      LA0  C
ATOM    503  OD1 ASP A  56      41.299   4.963   2.149  1.00  0.00      LA0  O
ATOM    504  OD2 ASP A  56      42.198   6.542   3.324  1.00  0.00      LA0  O
ATOM    505  C   ASP A  56      44.736   5.844   1.376  1.00  0.00      LA0  C
ATOM    506  O   ASP A  56      45.342   4.782   1.491  1.00  0.00      LA0  O
ATOM    507  N   CYS A  57      45.000   6.934   2.101  1.00  0.00      LA0  N
ATOM    508  H   CYS A  57      44.545   7.783   1.835  1.00  0.00      LA0  H
ATOM    509  CA  CYS A  57      45.937   6.824   3.210  1.00  0.00      LA0  C
ATOM    510  CB  CYS A  57      47.370   7.013   2.716  1.00  0.00      LA0  C
ATOM    511  SG  CYS A  57      47.692   8.681   2.089  1.00  0.00      LA0  S
ATOM    512  C   CYS A  57      45.641   7.768   4.359  1.00  0.00      LA0  C
ATOM    513  O   CYS A  57      45.921   7.478   5.517  1.00  0.00      LA0  O
ATOM    514  N   ALA A  58      45.096   8.936   3.980  1.00  0.00      LA0  N
ATOM    515  H   ALA A  58      44.853   9.113   3.025  1.00  0.00      LA0  H
ATOM    516  CA  ALA A  58      44.874  10.001   4.953  1.00  0.00      LA0  C
ATOM    517  CB  ALA A  58      46.201  10.646   5.362  1.00  0.00      LA0  C
ATOM    518  C   ALA A  58      44.034  11.077   4.307  1.00  0.00      LA0  C
ATOM    519  O   ALA A  58      43.904  11.106   3.090  1.00  0.00      LA0  O
ATOM    520  N   VAL A  59      43.495  11.965   5.146  1.00  0.00      LA0  N
ATOM    521  H   VAL A  59      43.580  11.889   6.143  1.00  0.00      LA0  H
ATOM    522  CA  VAL A  59      42.914  13.179   4.580  1.00  0.00      LA0  C
ATOM    523  CB  VAL A  59      41.470  13.369   5.095  1.00  0.00      LA0  C
ATOM    524  CG1 VAL A  59      40.716  14.512   4.404  1.00  0.00      LA0  C
ATOM    525  CG2 VAL A  59      40.674  12.067   4.974  1.00  0.00      LA0  C
ATOM    526  C   VAL A  59      43.823  14.342   4.955  1.00  0.00      LA0  C
ATOM    527  O   VAL A  59      44.558  14.273   5.934  1.00  0.00      LA0  O
ATOM    528  N   ALA A  60      43.780  15.390   4.128  1.00  0.00      LA0  N
ATOM    529  H   ALA A  60      43.235  15.336   3.292  1.00  0.00      LA0  H
ATOM    530  CA  ALA A  60      44.435  16.629   4.526  1.00  0.00      LA0  C
ATOM    531  CB  ALA A  60      45.644  16.928   3.638  1.00  0.00      LA0  C
ATOM    532  C   ALA A  60      43.455  17.770   4.406  1.00  0.00      LA0  C
ATOM    533  O   ALA A  60      43.182  18.255   3.311  1.00  0.00      LA0  O
ATOM    534  N   GLU A  61      42.911  18.148   5.564  1.00  0.00      LA0  N
ATOM    535  H   GLU A  61      43.205  17.691   6.409  1.00  0.00      LA0  H
ATOM    536  CA  GLU A  61      41.950  19.244   5.587  1.00  0.00      LA0  C
ATOM    537  CB  GLU A  61      40.994  19.157   6.783  1.00  0.00      LA0  C
ATOM    538  CG  GLU A  61      40.316  17.802   7.009  1.00  0.00      LA0  C
ATOM    539  CD  GLU A  61      41.200  16.891   7.837  1.00  0.00      LA0  C
ATOM    540  OE1 GLU A  61      41.915  16.063   7.284  1.00  0.00      LA0  O
ATOM    541  OE2 GLU A  61      41.138  16.948   9.059  1.00  0.00      LA0  O
ATOM    542  C   GLU A  61      42.622  20.594   5.607  1.00  0.00      LA0  C
ATOM    543  O   GLU A  61      43.608  20.803   6.305  1.00  0.00      LA0  O
ATOM    544  N   SER A  62      42.031  21.522   4.846  1.00  0.00      LA0  N
ATOM    545  H   SER A  62      41.270  21.320   4.228  1.00  0.00      LA0  H
ATOM    546  CA  SER A  62      42.628  22.854   4.820  1.00  0.00      LA0  C
ATOM    547  CB  SER A  62      43.766  22.903   3.801  1.00  0.00      LA0  C
ATOM    548  OG  SER A  62      43.850  21.663   3.091  1.00  0.00      LA0  O
ATOM    549  HG  SER A  62      42.992  21.533   2.694  1.00  0.00      LA0  H
ATOM    550  C   SER A  62      41.594  23.943   4.602  1.00  0.00      LA0  C
ATOM    551  O   SER A  62      40.439  23.663   4.306  1.00  0.00      LA0  O
ATOM    552  N   VAL A  63      42.034  25.200   4.800  1.00  0.00      LA0  N
ATOM    553  H   VAL A  63      42.998  25.359   5.020  1.00  0.00      LA0  H
ATOM    554  CA  VAL A  63      41.048  26.287   4.879  1.00  0.00      LA0  C
ATOM    555  CB  VAL A  63      41.696  27.617   5.309  1.00  0.00      LA0  C
ATOM    556  CG1 VAL A  63      42.412  27.475   6.652  1.00  0.00      LA0  C
ATOM    557  CG2 VAL A  63      42.608  28.219   4.235  1.00  0.00      LA0  C
ATOM    558  C   VAL A  63      40.165  26.505   3.656  1.00  0.00      LA0  C
ATOM    559  O   VAL A  63      39.060  27.023   3.738  1.00  0.00      LA0  O
ATOM    560  N   LYS A  64      40.708  26.108   2.500  1.00  0.00      LA0  N
ATOM    561  H   LYS A  64      41.579  25.617   2.471  1.00  0.00      LA0  H
ATOM    562  CA  LYS A  64      39.889  26.279   1.311  1.00  0.00      LA0  C
ATOM    563  CB  LYS A  64      40.757  26.854   0.178  1.00  0.00      LA0  C
ATOM    564  CG  LYS A  64      40.005  27.409  -1.038  1.00  0.00      LA0  C
ATOM    565  CD  LYS A  64      39.474  26.356  -2.018  1.00  0.00      LA0  C
ATOM    566  CE  LYS A  64      38.047  26.638  -2.482  1.00  0.00      LA0  C
ATOM    567  NZ  LYS A  64      37.158  26.700  -1.313  1.00  0.00      LA0  N
ATOM    568  HZ1 LYS A  64      36.200  26.996  -1.603  1.00  0.00      LA0  H
ATOM    569  HZ2 LYS A  64      37.134  25.798  -0.789  1.00  0.00      LA0  H
ATOM    570  HZ3 LYS A  64      37.494  27.437  -0.666  1.00  0.00      LA0  H
ATOM    571  C   LYS A  64      39.163  25.002   0.925  1.00  0.00      LA0  C
ATOM    572  O   LYS A  64      38.038  25.029   0.426  1.00  0.00      LA0  O
ATOM    573  N   ALA A  65      39.886  23.901   1.133  1.00  0.00      LA0  N
ATOM    574  H   ALA A  65      40.755  23.947   1.630  1.00  0.00      LA0  H
ATOM    575  CA  ALA A  65      39.485  22.596   0.636  1.00  0.00      LA0  C
ATOM    576  CB  ALA A  65      39.637  22.511  -0.888  1.00  0.00      LA0  C
ATOM    577  C   ALA A  65      40.357  21.546   1.289  1.00  0.00      LA0  C
ATOM    578  O   ALA A  65      41.256  21.845   2.065  1.00  0.00      LA0  O
ATOM    579  N   ALA A  66      40.058  20.300   0.945  1.00  0.00      LA0  N
ATOM    580  H   ALA A  66      39.367  20.084   0.254  1.00  0.00      LA0  H
ATOM    581  CA  ALA A  66      40.834  19.194   1.484  1.00  0.00      LA0  C
ATOM    582  CB  ALA A  66      40.142  18.555   2.688  1.00  0.00      LA0  C
ATOM    583  C   ALA A  66      40.890  18.158   0.402  1.00  0.00      LA0  C
ATOM    584  O   ALA A  66      40.172  18.266  -0.585  1.00  0.00      LA0  O
ATOM    585  N   SER A  67      41.733  17.162   0.634  1.00  0.00      LA0  N
ATOM    586  H   SER A  67      42.344  17.154   1.429  1.00  0.00      LA0  H
ATOM    587  CA  SER A  67      41.627  16.008  -0.243  1.00  0.00      LA0  C
ATOM    588  CB  SER A  67      42.653  16.092  -1.379  1.00  0.00      LA0  C
ATOM    589  OG  SER A  67      42.279  15.237  -2.463  1.00  0.00      LA0  O
ATOM    590  HG  SER A  67      42.612  14.357  -2.273  1.00  0.00      LA0  H
ATOM    591  C   SER A  67      41.850  14.785   0.598  1.00  0.00      LA0  C
ATOM    592  O   SER A  67      42.579  14.834   1.585  1.00  0.00      LA0  O
ATOM    593  N   ASP A  68      41.218  13.695   0.165  1.00  0.00      LA0  N
ATOM    594  H   ASP A  68      40.631  13.680  -0.649  1.00  0.00      LA0  H
ATOM    595  CA  ASP A  68      41.805  12.421   0.553  1.00  0.00      LA0  C
ATOM    596  CB  ASP A  68      40.812  11.250   0.393  1.00  0.00      LA0  C
ATOM    597  CG  ASP A  68      39.824  11.441  -0.753  1.00  0.00      LA0  C
ATOM    598  OD1 ASP A  68      38.643  11.170  -0.563  1.00  0.00      LA0  O
ATOM    599  OD2 ASP A  68      40.222  11.873  -1.830  1.00  0.00      LA0  O
ATOM    600  C   ASP A  68      43.083  12.237  -0.245  1.00  0.00      LA0  C
ATOM    601  O   ASP A  68      43.299  12.865  -1.276  1.00  0.00      LA0  O
ATOM    602  N   ILE A  69      43.969  11.440   0.346  1.00  0.00      LA0  N
ATOM    603  H   ILE A  69      43.711  10.932   1.169  1.00  0.00      LA0  H
ATOM    604  CA  ILE A  69      45.306  11.303  -0.216  1.00  0.00      LA0  C
ATOM    605  CB  ILE A  69      46.348  11.777   0.807  1.00  0.00      LA0  C
ATOM    606  CG2 ILE A  69      47.780  11.673   0.273  1.00  0.00      LA0  C
ATOM    607  CG1 ILE A  69      46.027  13.184   1.317  1.00  0.00      LA0  C
ATOM    608  CD1 ILE A  69      46.719  13.484   2.644  1.00  0.00      LA0  C
ATOM    609  C   ILE A  69      45.479   9.838  -0.513  1.00  0.00      LA0  C
ATOM    610  O   ILE A  69      45.093   9.002   0.297  1.00  0.00      LA0  O
ATOM    611  N   TYR A  70      46.014   9.558  -1.702  1.00  0.00      LA0  N
ATOM    612  H   TYR A  70      46.425  10.238  -2.316  1.00  0.00      LA0  H
ATOM    613  CA  TYR A  70      46.001   8.152  -2.069  1.00  0.00      LA0  C
ATOM    614  CB  TYR A  70      45.373   7.992  -3.461  1.00  0.00      LA0  C
ATOM    615  CG  TYR A  70      43.900   8.348  -3.396  1.00  0.00      LA0  C
ATOM    616  CD1 TYR A  70      42.957   7.314  -3.234  1.00  0.00      LA0  C
ATOM    617  CE1 TYR A  70      41.592   7.637  -3.148  1.00  0.00      LA0  C
ATOM    618  CD2 TYR A  70      43.505   9.700  -3.489  1.00  0.00      LA0  C
ATOM    619  CE2 TYR A  70      42.142  10.024  -3.400  1.00  0.00      LA0  C
ATOM    620  CZ  TYR A  70      41.201   8.990  -3.225  1.00  0.00      LA0  C
ATOM    621  OH  TYR A  70      39.859   9.302  -3.131  1.00  0.00      LA0  O
ATOM    622  HH  TYR A  70      39.770  10.133  -2.648  1.00  0.00      LA0  H
ATOM    623  C   TYR A  70      47.364   7.508  -1.933  1.00  0.00      LA0  C
ATOM    624  O   TYR A  70      48.344   8.125  -1.531  1.00  0.00      LA0  O
ATOM    625  N   ALA A  71      47.383   6.215  -2.266  1.00  0.00      LA0  N
ATOM    626  H   ALA A  71      46.529   5.744  -2.496  1.00  0.00      LA0  H
ATOM    627  CA  ALA A  71      48.671   5.543  -2.322  1.00  0.00      LA0  C
ATOM    628  CB  ALA A  71      48.604   4.194  -1.612  1.00  0.00      LA0  C
ATOM    629  C   ALA A  71      49.105   5.336  -3.758  1.00  0.00      LA0  C
ATOM    630  O   ALA A  71      48.505   4.578  -4.511  1.00  0.00      LA0  O
ATOM    631  N   PRO A  72      50.185   6.063  -4.128  1.00  0.00      LA0  N
ATOM    632  CD  PRO A  72      50.899   7.037  -3.311  1.00  0.00      LA0  C
ATOM    633  CA  PRO A  72      50.714   5.968  -5.493  1.00  0.00      LA0  C
ATOM    634  CB  PRO A  72      51.877   6.966  -5.471  1.00  0.00      LA0  C
ATOM    635  CG  PRO A  72      51.576   7.935  -4.334  1.00  0.00      LA0  C
ATOM    636  C   PRO A  72      51.154   4.569  -5.908  1.00  0.00      LA0  C
ATOM    637  O   PRO A  72      50.944   4.121  -7.028  1.00  0.00      LA0  O
ATOM    638  N   VAL A  73      51.810   3.915  -4.941  1.00  0.00      LA0  N
ATOM    639  H   VAL A  73      51.861   4.295  -4.020  1.00  0.00      LA0  H
ATOM    640  CA  VAL A  73      52.225   2.527  -5.129  1.00  0.00      LA0  C
ATOM    641  CB  VAL A  73      53.758   2.413  -5.107  1.00  0.00      LA0  C
ATOM    642  CG1 VAL A  73      54.380   3.082  -6.333  1.00  0.00      LA0  C
ATOM    643  CG2 VAL A  73      54.363   2.972  -3.818  1.00  0.00      LA0  C
ATOM    644  C   VAL A  73      51.597   1.727  -4.007  1.00  0.00      LA0  C
ATOM    645  O   VAL A  73      51.097   2.322  -3.056  1.00  0.00      LA0  O
ATOM    646  N   SER A  74      51.624   0.398  -4.138  1.00  0.00      LA0  N
ATOM    647  H   SER A  74      52.145  -0.071  -4.858  1.00  0.00      LA0  H
ATOM    648  CA  SER A  74      51.092  -0.345  -3.000  1.00  0.00      LA0  C
ATOM    649  CB  SER A  74      50.496  -1.680  -3.453  1.00  0.00      LA0  C
ATOM    650  OG  SER A  74      49.802  -1.516  -4.698  1.00  0.00      LA0  O
ATOM    651  HG  SER A  74      50.495  -1.578  -5.360  1.00  0.00      LA0  H
ATOM    652  C   SER A  74      52.152  -0.549  -1.936  1.00  0.00      LA0  C
ATOM    653  O   SER A  74      53.301  -0.152  -2.097  1.00  0.00      LA0  O
ATOM    654  N   GLY A  75      51.734  -1.191  -0.842  1.00  0.00      LA0  N
ATOM    655  H   GLY A  75      50.766  -1.380  -0.679  1.00  0.00      LA0  H
ATOM    656  CA  GLY A  75      52.759  -1.581   0.109  1.00  0.00      LA0  C
ATOM    657  C   GLY A  75      52.507  -1.094   1.516  1.00  0.00      LA0  C
ATOM    658  O   GLY A  75      51.400  -0.740   1.908  1.00  0.00      LA0  O
ATOM    659  N   GLU A  76      53.609  -1.151   2.263  1.00  0.00      LA0  N
ATOM    660  H   GLU A  76      54.481  -1.260   1.785  1.00  0.00      LA0  H
ATOM    661  CA  GLU A  76      53.564  -1.030   3.715  1.00  0.00      LA0  C
ATOM    662  CB  GLU A  76      54.504  -2.112   4.243  1.00  0.00      LA0  C
ATOM    663  CG  GLU A  76      54.617  -2.365   5.747  1.00  0.00      LA0  C
ATOM    664  CD  GLU A  76      55.663  -3.452   5.926  1.00  0.00      LA0  C
ATOM    665  OE1 GLU A  76      55.417  -4.597   5.552  1.00  0.00      LA0  O
ATOM    666  OE2 GLU A  76      56.779  -3.157   6.349  1.00  0.00      LA0  O
ATOM    667  C   GLU A  76      53.973   0.361   4.159  1.00  0.00      LA0  C
ATOM    668  O   GLU A  76      54.958   0.920   3.689  1.00  0.00      LA0  O
ATOM    669  N   ILE A  77      53.178   0.919   5.076  1.00  0.00      LA0  N
ATOM    670  H   ILE A  77      52.416   0.387   5.448  1.00  0.00      LA0  H
ATOM    671  CA  ILE A  77      53.534   2.246   5.576  1.00  0.00      LA0  C
ATOM    672  CB  ILE A  77      52.325   2.952   6.214  1.00  0.00      LA0  C
ATOM    673  CG2 ILE A  77      52.655   4.417   6.516  1.00  0.00      LA0  C
ATOM    674  CG1 ILE A  77      51.034   2.794   5.401  1.00  0.00      LA0  C
ATOM    675  CD1 ILE A  77      51.075   3.417   4.005  1.00  0.00      LA0  C
ATOM    676  C   ILE A  77      54.660   2.143   6.587  1.00  0.00      LA0  C
ATOM    677  O   ILE A  77      54.460   1.711   7.713  1.00  0.00      LA0  O
ATOM    678  N   VAL A  78      55.857   2.528   6.138  1.00  0.00      LA0  N
ATOM    679  H   VAL A  78      55.947   2.935   5.228  1.00  0.00      LA0  H
ATOM    680  CA  VAL A  78      56.970   2.340   7.068  1.00  0.00      LA0  C
ATOM    681  CB  VAL A  78      58.207   1.775   6.360  1.00  0.00      LA0  C
ATOM    682  CG1 VAL A  78      57.945   0.329   5.944  1.00  0.00      LA0  C
ATOM    683  CG2 VAL A  78      58.678   2.649   5.194  1.00  0.00      LA0  C
ATOM    684  C   VAL A  78      57.327   3.540   7.925  1.00  0.00      LA0  C
ATOM    685  O   VAL A  78      57.933   3.416   8.980  1.00  0.00      LA0  O
ATOM    686  N   ALA A  79      56.924   4.719   7.434  1.00  0.00      LA0  N
ATOM    687  H   ALA A  79      56.439   4.792   6.560  1.00  0.00      LA0  H
ATOM    688  CA  ALA A  79      57.196   5.907   8.238  1.00  0.00      LA0  C
ATOM    689  CB  ALA A  79      58.567   6.501   7.900  1.00  0.00      LA0  C
ATOM    690  C   ALA A  79      56.147   6.947   7.956  1.00  0.00      LA0  C
ATOM    691  O   ALA A  79      55.534   6.927   6.898  1.00  0.00      LA0  O
ATOM    692  N   VAL A  80      55.969   7.849   8.924  1.00  0.00      LA0  N
ATOM    693  H   VAL A  80      56.523   7.850   9.757  1.00  0.00      LA0  H
ATOM    694  CA  VAL A  80      55.057   8.966   8.691  1.00  0.00      LA0  C
ATOM    695  CB  VAL A  80      53.754   8.813   9.489  1.00  0.00      LA0  C
ATOM    696  CG1 VAL A  80      52.868   7.729   8.882  1.00  0.00      LA0  C
ATOM    697  CG2 VAL A  80      54.005   8.591  10.985  1.00  0.00      LA0  C
ATOM    698  C   VAL A  80      55.752  10.253   9.064  1.00  0.00      LA0  C
ATOM    699  O   VAL A  80      56.779  10.228   9.729  1.00  0.00      LA0  O
ATOM    700  N   ASN A  81      55.159  11.362   8.616  1.00  0.00      LA0  N
ATOM    701  H   ASN A  81      54.320  11.301   8.073  1.00  0.00      LA0  H
ATOM    702  CA  ASN A  81      55.682  12.651   9.059  1.00  0.00      LA0  C
ATOM    703  CB  ASN A  81      55.372  13.721   8.009  1.00  0.00      LA0  C
ATOM    704  CG  ASN A  81      55.945  15.083   8.373  1.00  0.00      LA0  C
ATOM    705  OD1 ASN A  81      56.309  15.373   9.503  1.00  0.00      LA0  O
ATOM    706  ND2 ASN A  81      55.983  15.935   7.352  1.00  0.00      LA0  N
ATOM    707 HD21 ASN A  81      55.652  15.667   6.446  1.00  0.00      LA0  H
ATOM    708 HD22 ASN A  81      56.305  16.878   7.420  1.00  0.00      LA0  H
ATOM    709  C   ASN A  81      55.130  13.023  10.419  1.00  0.00      LA0  C
ATOM    710  O   ASN A  81      54.050  13.589  10.548  1.00  0.00      LA0  O
ATOM    711  N   ASP A  82      55.930  12.671  11.430  1.00  0.00      LA0  N
ATOM    712  H   ASP A  82      56.843  12.289  11.260  1.00  0.00      LA0  H
ATOM    713  CA  ASP A  82      55.576  13.010  12.808  1.00  0.00      LA0  C
ATOM    714  CB  ASP A  82      56.666  12.497  13.764  1.00  0.00      LA0  C
ATOM    715  CG  ASP A  82      58.005  13.144  13.445  1.00  0.00      LA0  C
ATOM    716  OD1 ASP A  82      58.406  14.043  14.176  1.00  0.00      LA0  O
ATOM    717  OD2 ASP A  82      58.606  12.791  12.433  1.00  0.00      LA0  O
ATOM    718  C   ASP A  82      55.286  14.491  13.012  1.00  0.00      LA0  C
ATOM    719  O   ASP A  82      54.262  14.879  13.569  1.00  0.00      LA0  O
ATOM    720  N   ALA A  83      56.200  15.305  12.463  1.00  0.00      LA0  N
ATOM    721  H   ALA A  83      57.052  14.869  12.159  1.00  0.00      LA0  H
ATOM    722  CA  ALA A  83      56.064  16.757  12.551  1.00  0.00      LA0  C
ATOM    723  CB  ALA A  83      57.201  17.455  11.803  1.00  0.00      LA0  C
ATOM    724  C   ALA A  83      54.734  17.329  12.085  1.00  0.00      LA0  C
ATOM    725  O   ALA A  83      54.252  18.316  12.635  1.00  0.00      LA0  O
ATOM    726  N   LEU A  84      54.119  16.660  11.086  1.00  0.00      LA0  N
ATOM    727  H   LEU A  84      54.589  15.878  10.669  1.00  0.00      LA0  H
ATOM    728  CA  LEU A  84      52.781  17.106  10.666  1.00  0.00      LA0  C
ATOM    729  CB  LEU A  84      52.178  16.236   9.559  1.00  0.00      LA0  C
ATOM    730  CG  LEU A  84      52.768  16.464   8.166  1.00  0.00      LA0  C
ATOM    731  CD1 LEU A  84      52.091  15.574   7.124  1.00  0.00      LA0  C
ATOM    732  CD2 LEU A  84      52.750  17.934   7.745  1.00  0.00      LA0  C
ATOM    733  C   LEU A  84      51.768  17.222  11.792  1.00  0.00      LA0  C
ATOM    734  O   LEU A  84      50.967  18.147  11.845  1.00  0.00      LA0  O
ATOM    735  N   SER A  85      51.881  16.272  12.733  1.00  0.00      LA0  N
ATOM    736  H   SER A  85      52.548  15.534  12.617  1.00  0.00      LA0  H
ATOM    737  CA  SER A  85      51.006  16.287  13.908  1.00  0.00      LA0  C
ATOM    738  CB  SER A  85      51.375  15.142  14.849  1.00  0.00      LA0  C
ATOM    739  OG  SER A  85      51.702  13.980  14.081  1.00  0.00      LA0  O
ATOM    740  HG  SER A  85      52.646  14.020  13.941  1.00  0.00      LA0  H
ATOM    741  C   SER A  85      50.960  17.592  14.693  1.00  0.00      LA0  C
ATOM    742  O   SER A  85      49.974  17.921  15.354  1.00  0.00      LA0  O
ATOM    743  N   ASP A  86      52.074  18.327  14.602  1.00  0.00      LA0  N
ATOM    744  H   ASP A  86      52.881  17.982  14.117  1.00  0.00      LA0  H
ATOM    745  CA  ASP A  86      52.086  19.634  15.251  1.00  0.00      LA0  C
ATOM    746  CB  ASP A  86      53.140  19.681  16.358  1.00  0.00      LA0  C
ATOM    747  CG  ASP A  86      52.568  18.960  17.556  1.00  0.00      LA0  C
ATOM    748  OD1 ASP A  86      52.613  17.732  17.606  1.00  0.00      LA0  O
ATOM    749  OD2 ASP A  86      51.958  19.609  18.401  1.00  0.00      LA0  O
ATOM    750  C   ASP A  86      52.242  20.798  14.301  1.00  0.00      LA0  C
ATOM    751  O   ASP A  86      52.099  21.960  14.671  1.00  0.00      LA0  O
ATOM    752  N   SER A  87      52.543  20.442  13.049  1.00  0.00      LA0  N
ATOM    753  H   SER A  87      52.678  19.484  12.799  1.00  0.00      LA0  H
ATOM    754  CA  SER A  87      52.729  21.464  12.027  1.00  0.00      LA0  C
ATOM    755  CB  SER A  87      54.211  21.860  11.997  1.00  0.00      LA0  C
ATOM    756  OG  SER A  87      54.661  22.166  13.336  1.00  0.00      LA0  O
ATOM    757  HG  SER A  87      55.036  21.340  13.634  1.00  0.00      LA0  H
ATOM    758  C   SER A  87      52.232  21.025  10.653  1.00  0.00      LA0  C
ATOM    759  O   SER A  87      53.003  20.704   9.756  1.00  0.00      LA0  O
ATOM    760  N   PRO A  88      50.884  20.983  10.501  1.00  0.00      LA0  N
ATOM    761  CD  PRO A  88      49.854  21.355  11.469  1.00  0.00      LA0  C
ATOM    762  CA  PRO A  88      50.333  20.486   9.233  1.00  0.00      LA0  C
ATOM    763  CB  PRO A  88      48.839  20.363   9.559  1.00  0.00      LA0  C
ATOM    764  CG  PRO A  88      48.568  21.392  10.656  1.00  0.00      LA0  C
ATOM    765  C   PRO A  88      50.652  21.369   8.029  1.00  0.00      LA0  C
ATOM    766  O   PRO A  88      50.812  20.923   6.898  1.00  0.00      LA0  O
ATOM    767  N   GLU A  89      50.746  22.668   8.324  1.00  0.00      LA0  N
ATOM    768  H   GLU A  89      50.681  22.970   9.278  1.00  0.00      LA0  H
ATOM    769  CA  GLU A  89      51.057  23.663   7.303  1.00  0.00      LA0  C
ATOM    770  CB  GLU A  89      50.779  25.085   7.819  1.00  0.00      LA0  C
ATOM    771  CG  GLU A  89      51.770  25.636   8.856  1.00  0.00      LA0  C
ATOM    772  CD  GLU A  89      51.890  24.677  10.021  1.00  0.00      LA0  C
ATOM    773  OE1 GLU A  89      50.890  24.400  10.677  1.00  0.00      LA0  O
ATOM    774  OE2 GLU A  89      52.968  24.136  10.225  1.00  0.00      LA0  O
ATOM    775  C   GLU A  89      52.417  23.552   6.635  1.00  0.00      LA0  C
ATOM    776  O   GLU A  89      52.646  24.199   5.621  1.00  0.00      LA0  O
ATOM    777  N   LEU A  90      53.262  22.639   7.156  1.00  0.00      LA0  N
ATOM    778  H   LEU A  90      53.109  22.309   8.089  1.00  0.00      LA0  H
ATOM    779  CA  LEU A  90      54.432  22.215   6.372  1.00  0.00      LA0  C
ATOM    780  CB  LEU A  90      55.143  21.039   7.035  1.00  0.00      LA0  C
ATOM    781  CG  LEU A  90      55.860  21.392   8.337  1.00  0.00      LA0  C
ATOM    782  CD1 LEU A  90      56.426  20.140   9.007  1.00  0.00      LA0  C
ATOM    783  CD2 LEU A  90      56.928  22.468   8.134  1.00  0.00      LA0  C
ATOM    784  C   LEU A  90      54.136  21.858   4.918  1.00  0.00      LA0  C
ATOM    785  O   LEU A  90      54.882  22.136   3.987  1.00  0.00      LA0  O
ATOM    786  N   VAL A  91      52.945  21.255   4.750  1.00  0.00      LA0  N
ATOM    787  H   VAL A  91      52.394  21.022   5.555  1.00  0.00      LA0  H
ATOM    788  CA  VAL A  91      52.495  20.986   3.382  1.00  0.00      LA0  C
ATOM    789  CB  VAL A  91      51.145  20.251   3.405  1.00  0.00      LA0  C
ATOM    790  CG1 VAL A  91      50.659  19.918   1.996  1.00  0.00      LA0  C
ATOM    791  CG2 VAL A  91      51.214  18.980   4.255  1.00  0.00      LA0  C
ATOM    792  C   VAL A  91      52.438  22.226   2.493  1.00  0.00      LA0  C
ATOM    793  O   VAL A  91      52.775  22.211   1.319  1.00  0.00      LA0  O
ATOM    794  N   ASN A  92      51.977  23.311   3.124  1.00  0.00      LA0  N
ATOM    795  H   ASN A  92      51.895  23.288   4.118  1.00  0.00      LA0  H
ATOM    796  CA  ASN A  92      51.904  24.574   2.392  1.00  0.00      LA0  C
ATOM    797  CB  ASN A  92      50.881  25.515   3.025  1.00  0.00      LA0  C
ATOM    798  CG  ASN A  92      49.531  25.374   2.353  1.00  0.00      LA0  C
ATOM    799  OD1 ASN A  92      49.018  26.296   1.734  1.00  0.00      LA0  O
ATOM    800  ND2 ASN A  92      48.925  24.204   2.569  1.00  0.00      LA0  N
ATOM    801 HD21 ASN A  92      49.372  23.438   3.023  1.00  0.00      LA0  H
ATOM    802 HD22 ASN A  92      47.975  24.123   2.255  1.00  0.00      LA0  H
ATOM    803  C   ASN A  92      53.225  25.299   2.235  1.00  0.00      LA0  C
ATOM    804  O   ASN A  92      53.435  26.000   1.256  1.00  0.00      LA0  O
ATOM    805  N   SER A  93      54.108  25.119   3.232  1.00  0.00      LA0  N
ATOM    806  H   SER A  93      53.947  24.535   4.030  1.00  0.00      LA0  H
ATOM    807  CA  SER A  93      55.399  25.794   3.107  1.00  0.00      LA0  C
ATOM    808  CB  SER A  93      56.110  25.813   4.463  1.00  0.00      LA0  C
ATOM    809  OG  SER A  93      55.867  24.586   5.160  1.00  0.00      LA0  O
ATOM    810  HG  SER A  93      56.596  23.990   4.960  1.00  0.00      LA0  H
ATOM    811  C   SER A  93      56.283  25.213   2.021  1.00  0.00      LA0  C
ATOM    812  O   SER A  93      56.721  25.890   1.098  1.00  0.00      LA0  O
ATOM    813  N   GLU A  94      56.513  23.904   2.170  1.00  0.00      LA0  N
ATOM    814  H   GLU A  94      56.232  23.403   2.995  1.00  0.00      LA0  H
ATOM    815  CA  GLU A  94      57.276  23.211   1.142  1.00  0.00      LA0  C
ATOM    816  CB  GLU A  94      58.798  23.252   1.380  1.00  0.00      LA0  C
ATOM    817  CG  GLU A  94      59.296  23.755   2.744  1.00  0.00      LA0  C
ATOM    818  CD  GLU A  94      59.037  22.734   3.832  1.00  0.00      LA0  C
ATOM    819  OE1 GLU A  94      59.946  21.962   4.123  1.00  0.00      LA0  O
ATOM    820  OE2 GLU A  94      57.943  22.716   4.392  1.00  0.00      LA0  O
ATOM    821  C   GLU A  94      56.784  21.797   0.944  1.00  0.00      LA0  C
ATOM    822  O   GLU A  94      57.259  20.828   1.527  1.00  0.00      LA0  O
ATOM    823  N   PRO A  95      55.802  21.684   0.019  1.00  0.00      LA0  N
ATOM    824  CD  PRO A  95      55.293  22.741  -0.850  1.00  0.00      LA0  C
ATOM    825  CA  PRO A  95      55.130  20.395  -0.194  1.00  0.00      LA0  C
ATOM    826  CB  PRO A  95      54.135  20.719  -1.314  1.00  0.00      LA0  C
ATOM    827  CG  PRO A  95      54.670  21.971  -2.002  1.00  0.00      LA0  C
ATOM    828  C   PRO A  95      56.065  19.237  -0.518  1.00  0.00      LA0  C
ATOM    829  O   PRO A  95      55.828  18.088  -0.173  1.00  0.00      LA0  O
ATOM    830  N   TYR A  96      57.163  19.598  -1.197  1.00  0.00      LA0  N
ATOM    831  H   TYR A  96      57.311  20.561  -1.412  1.00  0.00      LA0  H
ATOM    832  CA  TYR A  96      58.103  18.558  -1.608  1.00  0.00      LA0  C
ATOM    833  CB  TYR A  96      58.769  18.974  -2.924  1.00  0.00      LA0  C
ATOM    834  CG  TYR A  96      57.696  19.305  -3.938  1.00  0.00      LA0  C
ATOM    835  CD1 TYR A  96      56.904  18.260  -4.450  1.00  0.00      LA0  C
ATOM    836  CE1 TYR A  96      55.889  18.553  -5.373  1.00  0.00      LA0  C
ATOM    837  CD2 TYR A  96      57.502  20.644  -4.333  1.00  0.00      LA0  C
ATOM    838  CE2 TYR A  96      56.484  20.939  -5.255  1.00  0.00      LA0  C
ATOM    839  CZ  TYR A  96      55.694  19.889  -5.765  1.00  0.00      LA0  C
ATOM    840  OH  TYR A  96      54.694  20.167  -6.675  1.00  0.00      LA0  O
ATOM    841  HH  TYR A  96      55.027  20.855  -7.255  1.00  0.00      LA0  H
ATOM    842  C   TYR A  96      59.125  18.131  -0.563  1.00  0.00      LA0  C
ATOM    843  O   TYR A  96      59.855  17.153  -0.734  1.00  0.00      LA0  O
ATOM    844  N   ALA A  97      59.150  18.919   0.522  1.00  0.00      LA0  N
ATOM    845  H   ALA A  97      58.520  19.687   0.631  1.00  0.00      LA0  H
ATOM    846  CA  ALA A  97      59.991  18.553   1.652  1.00  0.00      LA0  C
ATOM    847  CB  ALA A  97      61.055  19.627   1.906  1.00  0.00      LA0  C
ATOM    848  C   ALA A  97      59.143  18.288   2.885  1.00  0.00      LA0  C
ATOM    849  O   ALA A  97      58.742  17.155   3.119  1.00  0.00      LA0  O
ATOM    850  N   GLY A  98      58.847  19.353   3.648  1.00  0.00      LA0  N
ATOM    851  H   GLY A  98      59.126  20.294   3.430  1.00  0.00      LA0  H
ATOM    852  CA  GLY A  98      58.068  19.178   4.875  1.00  0.00      LA0  C
ATOM    853  C   GLY A  98      56.665  18.651   4.650  1.00  0.00      LA0  C
ATOM    854  O   GLY A  98      56.079  17.977   5.488  1.00  0.00      LA0  O
ATOM    855  N   GLY A  99      56.165  18.944   3.443  1.00  0.00      LA0  N
ATOM    856  H   GLY A  99      56.677  19.585   2.870  1.00  0.00      LA0  H
ATOM    857  CA  GLY A  99      54.879  18.384   3.036  1.00  0.00      LA0  C
ATOM    858  C   GLY A  99      54.843  16.911   2.654  1.00  0.00      LA0  C
ATOM    859  O   GLY A  99      53.863  16.425   2.093  1.00  0.00      LA0  O
ATOM    860  N   TRP A 100      55.932  16.198   2.992  1.00  0.00      LA0  N
ATOM    861  H   TRP A 100      56.728  16.620   3.424  1.00  0.00      LA0  H
ATOM    862  CA  TRP A 100      55.795  14.749   2.907  1.00  0.00      LA0  C
ATOM    863  CB  TRP A 100      57.164  14.050   2.918  1.00  0.00      LA0  C
ATOM    864  CG  TRP A 100      57.763  13.892   4.303  1.00  0.00      LA0  C
ATOM    865  CD2 TRP A 100      57.915  12.669   5.056  1.00  0.00      LA0  C
ATOM    866  CE2 TRP A 100      58.548  13.007   6.299  1.00  0.00      LA0  C
ATOM    867  CE3 TRP A 100      57.575  11.326   4.786  1.00  0.00      LA0  C
ATOM    868  CD1 TRP A 100      58.301  14.894   5.125  1.00  0.00      LA0  C
ATOM    869  NE1 TRP A 100      58.762  14.381   6.298  1.00  0.00      LA0  N
ATOM    870  HE1 TRP A 100      59.166  14.898   7.028  1.00  0.00      LA0  H
ATOM    871  CZ2 TRP A 100      58.830  11.997   7.243  1.00  0.00      LA0  C
ATOM    872  CZ3 TRP A 100      57.860  10.326   5.739  1.00  0.00      LA0  C
ATOM    873  CH2 TRP A 100      58.487  10.658   6.959  1.00  0.00      LA0  C
ATOM    874  C   TRP A 100      54.854  14.213   3.970  1.00  0.00      LA0  C
ATOM    875  O   TRP A 100      54.770  14.731   5.073  1.00  0.00      LA0  O
ATOM    876  N   ILE A 101      54.131  13.169   3.580  1.00  0.00      LA0  N
ATOM    877  H   ILE A 101      54.271  12.802   2.663  1.00  0.00      LA0  H
ATOM    878  CA  ILE A 101      53.171  12.609   4.520  1.00  0.00      LA0  C
ATOM    879  CB  ILE A 101      51.796  12.506   3.844  1.00  0.00      LA0  C
ATOM    880  CG2 ILE A 101      50.704  11.976   4.783  1.00  0.00      LA0  C
ATOM    881  CG1 ILE A 101      51.421  13.869   3.254  1.00  0.00      LA0  C
ATOM    882  CD1 ILE A 101      50.342  13.785   2.182  1.00  0.00      LA0  C
ATOM    883  C   ILE A 101      53.645  11.282   5.081  1.00  0.00      LA0  C
ATOM    884  O   ILE A 101      53.612  11.041   6.282  1.00  0.00      LA0  O
ATOM    885  N   PHE A 102      54.112  10.430   4.155  1.00  0.00      LA0  N
ATOM    886  H   PHE A 102      54.186  10.672   3.185  1.00  0.00      LA0  H
ATOM    887  CA  PHE A 102      54.566   9.120   4.614  1.00  0.00      LA0  C
ATOM    888  CB  PHE A 102      53.386   8.170   4.900  1.00  0.00      LA0  C
ATOM    889  CG  PHE A 102      52.584   7.798   3.672  1.00  0.00      LA0  C
ATOM    890  CD1 PHE A 102      51.602   8.685   3.182  1.00  0.00      LA0  C
ATOM    891  CD2 PHE A 102      52.811   6.548   3.058  1.00  0.00      LA0  C
ATOM    892  CE1 PHE A 102      50.808   8.300   2.086  1.00  0.00      LA0  C
ATOM    893  CE2 PHE A 102      52.014   6.161   1.963  1.00  0.00      LA0  C
ATOM    894  CZ  PHE A 102      51.007   7.033   1.500  1.00  0.00      LA0  C
ATOM    895  C   PHE A 102      55.574   8.494   3.678  1.00  0.00      LA0  C
ATOM    896  O   PHE A 102      55.731   8.913   2.540  1.00  0.00      LA0  O
ATOM    897  N   LYS A 103      56.249   7.472   4.204  1.00  0.00      LA0  N
ATOM    898  H   LYS A 103      56.039   7.170   5.132  1.00  0.00      LA0  H
ATOM    899  CA  LYS A 103      57.088   6.655   3.340  1.00  0.00      LA0  C
ATOM    900  CB  LYS A 103      58.496   6.525   3.907  1.00  0.00      LA0  C
ATOM    901  CG  LYS A 103      59.396   7.711   3.580  1.00  0.00      LA0  C
ATOM    902  CD  LYS A 103      60.759   7.573   4.256  1.00  0.00      LA0  C
ATOM    903  CE  LYS A 103      61.744   8.665   3.842  1.00  0.00      LA0  C
ATOM    904  NZ  LYS A 103      62.157   8.470   2.449  1.00  0.00      LA0  N
ATOM    905  HZ1 LYS A 103      61.357   8.476   1.786  1.00  0.00      LA0  H
ATOM    906  HZ2 LYS A 103      62.798   9.246   2.181  1.00  0.00      LA0  H
ATOM    907  HZ3 LYS A 103      62.710   7.589   2.343  1.00  0.00      LA0  H
ATOM    908  C   LYS A 103      56.476   5.286   3.212  1.00  0.00      LA0  C
ATOM    909  O   LYS A 103      56.147   4.633   4.200  1.00  0.00      LA0  O
ATOM    910  N   ILE A 104      56.331   4.890   1.950  1.00  0.00      LA0  N
ATOM    911  H   ILE A 104      56.618   5.478   1.193  1.00  0.00      LA0  H
ATOM    912  CA  ILE A 104      55.787   3.565   1.711  1.00  0.00      LA0  C
ATOM    913  CB  ILE A 104      54.476   3.677   0.908  1.00  0.00      LA0  C
ATOM    914  CG2 ILE A 104      54.680   4.371  -0.438  1.00  0.00      LA0  C
ATOM    915  CG1 ILE A 104      53.742   2.341   0.783  1.00  0.00      LA0  C
ATOM    916  CD1 ILE A 104      52.341   2.500   0.189  1.00  0.00      LA0  C
ATOM    917  C   ILE A 104      56.814   2.638   1.084  1.00  0.00      LA0  C
ATOM    918  O   ILE A 104      57.474   2.926   0.091  1.00  0.00      LA0  O
ATOM    919  N   LYS A 105      56.937   1.494   1.750  1.00  0.00      LA0  N
ATOM    920  H   LYS A 105      56.347   1.351   2.544  1.00  0.00      LA0  H
ATOM    921  CA  LYS A 105      57.657   0.367   1.174  1.00  0.00      LA0  C
ATOM    922  CB  LYS A 105      57.942  -0.585   2.330  1.00  0.00      LA0  C
ATOM    923  CG  LYS A 105      58.435  -2.005   2.061  1.00  0.00      LA0  C
ATOM    924  CD  LYS A 105      58.224  -2.751   3.375  1.00  0.00      LA0  C
ATOM    925  CE  LYS A 105      58.432  -4.261   3.379  1.00  0.00      LA0  C
ATOM    926  NZ  LYS A 105      57.828  -4.769   4.617  1.00  0.00      LA0  N
ATOM    927  HZ1 LYS A 105      58.144  -5.705   4.915  1.00  0.00      LA0  H
ATOM    928  HZ2 LYS A 105      57.929  -4.091   5.406  1.00  0.00      LA0  H
ATOM    929  HZ3 LYS A 105      56.787  -4.788   4.529  1.00  0.00      LA0  H
ATOM    930  C   LYS A 105      56.775  -0.260   0.114  1.00  0.00      LA0  C
ATOM    931  O   LYS A 105      55.811  -0.946   0.427  1.00  0.00      LA0  O
ATOM    932  N   ALA A 106      57.136   0.052  -1.138  1.00  0.00      LA0  N
ATOM    933  H   ALA A 106      57.933   0.629  -1.296  1.00  0.00      LA0  H
ATOM    934  CA  ALA A 106      56.332  -0.453  -2.249  1.00  0.00      LA0  C
ATOM    935  CB  ALA A 106      56.848   0.092  -3.580  1.00  0.00      LA0  C
ATOM    936  C   ALA A 106      56.320  -1.964  -2.342  1.00  0.00      LA0  C
ATOM    937  O   ALA A 106      57.163  -2.646  -1.768  1.00  0.00      LA0  O
ATOM    938  N   SER A 107      55.344  -2.444  -3.116  1.00  0.00      LA0  N
ATOM    939  H   SER A 107      54.668  -1.830  -3.531  1.00  0.00      LA0  H
ATOM    940  CA  SER A 107      55.364  -3.860  -3.468  1.00  0.00      LA0  C
ATOM    941  CB  SER A 107      54.021  -4.279  -4.066  1.00  0.00      LA0  C
ATOM    942  OG  SER A 107      53.027  -3.295  -3.757  1.00  0.00      LA0  O
ATOM    943  HG  SER A 107      53.037  -2.681  -4.502  1.00  0.00      LA0  H
ATOM    944  C   SER A 107      56.481  -4.194  -4.438  1.00  0.00      LA0  C
ATOM    945  O   SER A 107      57.227  -5.151  -4.267  1.00  0.00      LA0  O
ATOM    946  N   ASP A 108      56.556  -3.330  -5.461  1.00  0.00      LA0  N
ATOM    947  H   ASP A 108      55.903  -2.571  -5.557  1.00  0.00      LA0  H
ATOM    948  CA  ASP A 108      57.575  -3.515  -6.488  1.00  0.00      LA0  C
ATOM    949  CB  ASP A 108      57.014  -4.413  -7.609  1.00  0.00      LA0  C
ATOM    950  CG  ASP A 108      58.027  -4.851  -8.670  1.00  0.00      LA0  C
ATOM    951  OD1 ASP A 108      59.132  -4.323  -8.747  1.00  0.00      LA0  O
ATOM    952  OD2 ASP A 108      57.681  -5.705  -9.479  1.00  0.00      LA0  O
ATOM    953  C   ASP A 108      57.975  -2.149  -7.003  1.00  0.00      LA0  C
ATOM    954  O   ASP A 108      57.171  -1.228  -7.092  1.00  0.00      LA0  O
ATOM    955  N   GLU A 109      59.260  -2.042  -7.350  1.00  0.00      LA0  N
ATOM    956  H   GLU A 109      59.771  -2.903  -7.375  1.00  0.00      LA0  H
ATOM    957  CA  GLU A 109      59.730  -0.833  -8.024  1.00  0.00      LA0  C
ATOM    958  CB  GLU A 109      61.225  -0.968  -8.330  1.00  0.00      LA0  C
ATOM    959  CG  GLU A 109      62.098  -1.381  -7.135  1.00  0.00      LA0  C
ATOM    960  CD  GLU A 109      62.440  -0.200  -6.244  1.00  0.00      LA0  C
ATOM    961  OE1 GLU A 109      63.544   0.321  -6.353  1.00  0.00      LA0  O
ATOM    962  OE2 GLU A 109      61.631   0.206  -5.414  1.00  0.00      LA0  O
ATOM    963  C   GLU A 109      58.946  -0.532  -9.302  1.00  0.00      LA0  C
ATOM    964  O   GLU A 109      58.701   0.612  -9.667  1.00  0.00      LA0  O
ATOM    965  N   SER A 110      58.523  -1.628  -9.961  1.00  0.00      LA0  N
ATOM    966  H   SER A 110      58.711  -2.544  -9.596  1.00  0.00      LA0  H
ATOM    967  CA  SER A 110      57.772  -1.472 -11.208  1.00  0.00      LA0  C
ATOM    968  CB  SER A 110      57.499  -2.841 -11.835  1.00  0.00      LA0  C
ATOM    969  OG  SER A 110      56.584  -3.580 -11.024  1.00  0.00      LA0  O
ATOM    970  HG  SER A 110      57.087  -4.267 -10.577  1.00  0.00      LA0  H
ATOM    971  C   SER A 110      56.492  -0.648 -11.116  1.00  0.00      LA0  C
ATOM    972  O   SER A 110      56.058  -0.017 -12.076  1.00  0.00      LA0  O
ATOM    973  N   GLU A 111      55.920  -0.635  -9.894  1.00  0.00      LA0  N
ATOM    974  H   GLU A 111      56.319  -1.174  -9.149  1.00  0.00      LA0  H
ATOM    975  CA  GLU A 111      54.688   0.131  -9.679  1.00  0.00      LA0  C
ATOM    976  CB  GLU A 111      54.194  -0.009  -8.237  1.00  0.00      LA0  C
ATOM    977  CG  GLU A 111      53.928  -1.447  -7.783  1.00  0.00      LA0  C
ATOM    978  CD  GLU A 111      53.386  -1.449  -6.365  1.00  0.00      LA0  C
ATOM    979  OE1 GLU A 111      54.129  -1.193  -5.425  1.00  0.00      LA0  O
ATOM    980  OE2 GLU A 111      52.210  -1.729  -6.179  1.00  0.00      LA0  O
ATOM    981  C   GLU A 111      54.760   1.605 -10.070  1.00  0.00      LA0  C
ATOM    982  O   GLU A 111      53.756   2.246 -10.365  1.00  0.00      LA0  O
ATOM    983  N   LEU A 112      56.008   2.112 -10.117  1.00  0.00      LA0  N
ATOM    984  H   LEU A 112      56.780   1.535  -9.839  1.00  0.00      LA0  H
ATOM    985  CA  LEU A 112      56.247   3.465 -10.627  1.00  0.00      LA0  C
ATOM    986  CB  LEU A 112      57.744   3.762 -10.690  1.00  0.00      LA0  C
ATOM    987  CG  LEU A 112      58.408   3.850  -9.318  1.00  0.00      LA0  C
ATOM    988  CD1 LEU A 112      59.925   3.997  -9.438  1.00  0.00      LA0  C
ATOM    989  CD2 LEU A 112      57.791   4.956  -8.465  1.00  0.00      LA0  C
ATOM    990  C   LEU A 112      55.620   3.820 -11.968  1.00  0.00      LA0  C
ATOM    991  O   LEU A 112      55.292   4.976 -12.232  1.00  0.00      LA0  O
ATOM    992  N   GLU A 113      55.438   2.797 -12.816  1.00  0.00      LA0  N
ATOM    993  H   GLU A 113      55.706   1.857 -12.597  1.00  0.00      LA0  H
ATOM    994  CA  GLU A 113      54.859   3.176 -14.103  1.00  0.00      LA0  C
ATOM    995  CB  GLU A 113      55.517   2.429 -15.268  1.00  0.00      LA0  C
ATOM    996  CG  GLU A 113      57.034   2.683 -15.331  1.00  0.00      LA0  C
ATOM    997  CD  GLU A 113      57.342   4.164 -15.146  1.00  0.00      LA0  C
ATOM    998  OE1 GLU A 113      56.958   4.985 -15.975  1.00  0.00      LA0  O
ATOM    999  OE2 GLU A 113      57.909   4.527 -14.121  1.00  0.00      LA0  O
ATOM   1000  C   GLU A 113      53.348   3.239 -14.184  1.00  0.00      LA0  C
ATOM   1001  O   GLU A 113      52.746   3.449 -15.228  1.00  0.00      LA0  O
ATOM   1002  N   SER A 114      52.755   3.147 -12.990  1.00  0.00      LA0  N
ATOM   1003  H   SER A 114      53.247   2.831 -12.180  1.00  0.00      LA0  H
ATOM   1004  CA  SER A 114      51.383   3.630 -12.868  1.00  0.00      LA0  C
ATOM   1005  CB  SER A 114      50.736   2.997 -11.635  1.00  0.00      LA0  C
ATOM   1006  OG  SER A 114      51.242   1.667 -11.457  1.00  0.00      LA0  O
ATOM   1007  HG  SER A 114      51.974   1.740 -10.848  1.00  0.00      LA0  H
ATOM   1008  C   SER A 114      51.281   5.153 -12.787  1.00  0.00      LA0  C
ATOM   1009  O   SER A 114      50.205   5.740 -12.789  1.00  0.00      LA0  O
ATOM   1010  N   LEU A 115      52.468   5.773 -12.654  1.00  0.00      LA0  N
ATOM   1011  H   LEU A 115      53.338   5.293 -12.758  1.00  0.00      LA0  H
ATOM   1012  CA  LEU A 115      52.482   7.165 -12.228  1.00  0.00      LA0  C
ATOM   1013  CB  LEU A 115      53.197   7.260 -10.883  1.00  0.00      LA0  C
ATOM   1014  CG  LEU A 115      52.602   6.333  -9.827  1.00  0.00      LA0  C
ATOM   1015  CD1 LEU A 115      53.596   6.070  -8.704  1.00  0.00      LA0  C
ATOM   1016  CD2 LEU A 115      51.242   6.823  -9.329  1.00  0.00      LA0  C
ATOM   1017  C   LEU A 115      53.119   8.103 -13.232  1.00  0.00      LA0  C
ATOM   1018  O   LEU A 115      54.024   7.745 -13.984  1.00  0.00      LA0  O
ATOM   1019  N   LEU A 116      52.580   9.328 -13.187  1.00  0.00      LA0  N
ATOM   1020  H   LEU A 116      51.963   9.526 -12.424  1.00  0.00      LA0  H
ATOM   1021  CA  LEU A 116      52.975  10.407 -14.092  1.00  0.00      LA0  C
ATOM   1022  CB  LEU A 116      52.049  11.622 -13.931  1.00  0.00      LA0  C
ATOM   1023  CG  LEU A 116      50.624  11.540 -14.497  1.00  0.00      LA0  C
ATOM   1024  CD1 LEU A 116      49.721  10.528 -13.789  1.00  0.00      LA0  C
ATOM   1025  CD2 LEU A 116      49.973  12.923 -14.495  1.00  0.00      LA0  C
ATOM   1026  C   LEU A 116      54.392  10.869 -13.831  1.00  0.00      LA0  C
ATOM   1027  O   LEU A 116      54.939  10.665 -12.753  1.00  0.00      LA0  O
ATOM   1028  N   ASP A 117      54.944  11.507 -14.862  1.00  0.00      LA0  N
ATOM   1029  H   ASP A 117      54.486  11.635 -15.745  1.00  0.00      LA0  H
ATOM   1030  CA  ASP A 117      56.212  12.206 -14.696  1.00  0.00      LA0  C
ATOM   1031  CB  ASP A 117      57.043  12.041 -15.978  1.00  0.00      LA0  C
ATOM   1032  CG  ASP A 117      56.343  12.723 -17.142  1.00  0.00      LA0  C
ATOM   1033  OD1 ASP A 117      56.724  13.837 -17.478  1.00  0.00      LA0  O
ATOM   1034  OD2 ASP A 117      55.388  12.167 -17.671  1.00  0.00      LA0  O
ATOM   1035  C   ASP A 117      55.971  13.674 -14.371  1.00  0.00      LA0  C
ATOM   1036  O   ASP A 117      54.834  14.121 -14.238  1.00  0.00      LA0  O
ATOM   1037  N   ALA A 118      57.092  14.410 -14.277  1.00  0.00      LA0  N
ATOM   1038  H   ALA A 118      57.979  13.965 -14.387  1.00  0.00      LA0  H
ATOM   1039  CA  ALA A 118      56.989  15.851 -14.052  1.00  0.00      LA0  C
ATOM   1040  CB  ALA A 118      58.377  16.482 -13.951  1.00  0.00      LA0  C
ATOM   1041  C   ALA A 118      56.182  16.595 -15.102  1.00  0.00      LA0  C
ATOM   1042  O   ALA A 118      55.186  17.239 -14.801  1.00  0.00      LA0  O
ATOM   1043  N   THR A 119      56.633  16.447 -16.354  1.00  0.00      LA0  N
ATOM   1044  H   THR A 119      57.394  15.835 -16.569  1.00  0.00      LA0  H
ATOM   1045  CA  THR A 119      55.975  17.160 -17.450  1.00  0.00      LA0  C
ATOM   1046  CB  THR A 119      56.688  16.871 -18.775  1.00  0.00      LA0  C
ATOM   1047  OG1 THR A 119      57.901  16.127 -18.565  1.00  0.00      LA0  O
ATOM   1048  HG1 THR A 119      57.622  15.226 -18.396  1.00  0.00      LA0  H
ATOM   1049  CG2 THR A 119      56.953  18.158 -19.557  1.00  0.00      LA0  C
ATOM   1050  C   THR A 119      54.485  16.873 -17.577  1.00  0.00      LA0  C
ATOM   1051  O   THR A 119      53.646  17.752 -17.760  1.00  0.00      LA0  O
ATOM   1052  N   ALA A 120      54.168  15.575 -17.414  1.00  0.00      LA0  N
ATOM   1053  H   ALA A 120      54.884  14.874 -17.327  1.00  0.00      LA0  H
ATOM   1054  CA  ALA A 120      52.745  15.236 -17.388  1.00  0.00      LA0  C
ATOM   1055  CB  ALA A 120      52.544  13.727 -17.275  1.00  0.00      LA0  C
ATOM   1056  C   ALA A 120      51.975  15.924 -16.272  1.00  0.00      LA0  C
ATOM   1057  O   ALA A 120      50.855  16.389 -16.442  1.00  0.00      LA0  O
ATOM   1058  N   TYR A 121      52.644  16.008 -15.113  1.00  0.00      LA0  N
ATOM   1059  H   TYR A 121      53.572  15.640 -15.019  1.00  0.00      LA0  H
ATOM   1060  CA  TYR A 121      52.010  16.750 -14.028  1.00  0.00      LA0  C
ATOM   1061  CB  TYR A 121      52.728  16.474 -12.706  1.00  0.00      LA0  C
ATOM   1062  CG  TYR A 121      51.800  16.758 -11.549  1.00  0.00      LA0  C
ATOM   1063  CD1 TYR A 121      50.752  15.853 -11.286  1.00  0.00      LA0  C
ATOM   1064  CE1 TYR A 121      49.864  16.128 -10.236  1.00  0.00      LA0  C
ATOM   1065  CD2 TYR A 121      52.001  17.917 -10.774  1.00  0.00      LA0  C
ATOM   1066  CE2 TYR A 121      51.109  18.193  -9.726  1.00  0.00      LA0  C
ATOM   1067  CZ  TYR A 121      50.046  17.301  -9.481  1.00  0.00      LA0  C
ATOM   1068  OH  TYR A 121      49.146  17.580  -8.475  1.00  0.00      LA0  O
ATOM   1069  HH  TYR A 121      49.546  18.175  -7.846  1.00  0.00      LA0  H
ATOM   1070  C   TYR A 121      51.846  18.246 -14.278  1.00  0.00      LA0  C
ATOM   1071  O   TYR A 121      50.879  18.863 -13.845  1.00  0.00      LA0  O
ATOM   1072  N   GLU A 122      52.816  18.800 -15.024  1.00  0.00      LA0  N
ATOM   1073  H   GLU A 122      53.608  18.258 -15.310  1.00  0.00      LA0  H
ATOM   1074  CA  GLU A 122      52.694  20.207 -15.412  1.00  0.00      LA0  C
ATOM   1075  CB  GLU A 122      53.933  20.696 -16.161  1.00  0.00      LA0  C
ATOM   1076  CG  GLU A 122      55.210  20.607 -15.328  1.00  0.00      LA0  C
ATOM   1077  CD  GLU A 122      56.363  21.210 -16.102  1.00  0.00      LA0  C
ATOM   1078  OE1 GLU A 122      56.912  20.529 -16.966  1.00  0.00      LA0  O
ATOM   1079  OE2 GLU A 122      56.708  22.360 -15.835  1.00  0.00      LA0  O
ATOM   1080  C   GLU A 122      51.448  20.504 -16.226  1.00  0.00      LA0  C
ATOM   1081  O   GLU A 122      50.750  21.484 -16.003  1.00  0.00      LA0  O
ATOM   1082  N   ALA A 123      51.164  19.572 -17.151  1.00  0.00      LA0  N
ATOM   1083  H   ALA A 123      51.807  18.819 -17.307  1.00  0.00      LA0  H
ATOM   1084  CA  ALA A 123      49.876  19.673 -17.842  1.00  0.00      LA0  C
ATOM   1085  CB  ALA A 123      49.784  18.619 -18.948  1.00  0.00      LA0  C
ATOM   1086  C   ALA A 123      48.695  19.542 -16.886  1.00  0.00      LA0  C
ATOM   1087  O   ALA A 123      47.829  20.407 -16.781  1.00  0.00      LA0  O
ATOM   1088  N   LEU A 124      48.777  18.448 -16.102  1.00  0.00      LA0  N
ATOM   1089  H   LEU A 124      49.469  17.763 -16.331  1.00  0.00      LA0  H
ATOM   1090  CA  LEU A 124      47.734  18.147 -15.120  1.00  0.00      LA0  C
ATOM   1091  CB  LEU A 124      48.107  16.912 -14.290  1.00  0.00      LA0  C
ATOM   1092  CG  LEU A 124      46.921  16.272 -13.555  1.00  0.00      LA0  C
ATOM   1093  CD1 LEU A 124      45.851  15.758 -14.518  1.00  0.00      LA0  C
ATOM   1094  CD2 LEU A 124      47.364  15.178 -12.588  1.00  0.00      LA0  C
ATOM   1095  C   LEU A 124      47.291  19.297 -14.226  1.00  0.00      LA0  C
ATOM   1096  O   LEU A 124      46.145  19.363 -13.803  1.00  0.00      LA0  O
ATOM   1097  N   LEU A 125      48.229  20.233 -13.986  1.00  0.00      LA0  N
ATOM   1098  H   LEU A 125      49.161  20.064 -14.314  1.00  0.00      LA0  H
ATOM   1099  CA  LEU A 125      47.863  21.455 -13.261  1.00  0.00      LA0  C
ATOM   1100  CB  LEU A 125      49.001  22.481 -13.280  1.00  0.00      LA0  C
ATOM   1101  CG  LEU A 125      50.348  21.972 -12.753  1.00  0.00      LA0  C
ATOM   1102  CD1 LEU A 125      51.432  23.044 -12.869  1.00  0.00      LA0  C
ATOM   1103  CD2 LEU A 125      50.260  21.406 -11.337  1.00  0.00      LA0  C
ATOM   1104  C   LEU A 125      46.564  22.126 -13.704  1.00  0.00      LA0  C
ATOM   1105  O   LEU A 125      45.742  22.521 -12.882  1.00  0.00      LA0  O
ATOM   1106  N   GLU A 126      46.397  22.223 -15.034  1.00  0.00      LA0  N
ATOM   1107  H   GLU A 126      47.081  21.886 -15.685  1.00  0.00      LA0  H
ATOM   1108  CA  GLU A 126      45.068  22.673 -15.436  1.00  0.00      LA0  C
ATOM   1109  CB  GLU A 126      45.046  24.149 -15.874  1.00  0.00      LA0  C
ATOM   1110  CG  GLU A 126      43.701  24.782 -15.470  1.00  0.00      LA0  C
ATOM   1111  CD  GLU A 126      43.687  26.298 -15.549  1.00  0.00      LA0  C
ATOM   1112  OE1 GLU A 126      43.228  26.935 -14.598  1.00  0.00      LA0  O
ATOM   1113  OE2 GLU A 126      44.062  26.864 -16.573  1.00  0.00      LA0  O
ATOM   1114  C   GLU A 126      44.256  21.729 -16.317  1.00  0.00      LA0  C
ATOM   1115  O   GLU A 126      43.117  22.003 -16.676  1.00  0.00      LA0  O
ATOM   1116  N   ASP A 127      44.839  20.539 -16.569  1.00  0.00      LA0  N
ATOM   1117  H   ASP A 127      45.830  20.396 -16.539  1.00  0.00      LA0  H
ATOM   1118  CA  ASP A 127      43.952  19.445 -16.994  1.00  0.00      LA0  C
ATOM   1119  CB  ASP A 127      44.699  18.134 -17.278  1.00  0.00      LA0  C
ATOM   1120  CG  ASP A 127      45.792  18.242 -18.330  1.00  0.00      LA0  C
ATOM   1121  OD1 ASP A 127      45.723  19.104 -19.203  1.00  0.00      LA0  O
ATOM   1122  OD2 ASP A 127      46.720  17.438 -18.270  1.00  0.00      LA0  O
ATOM   1123  C   ASP A 127      42.898  19.152 -15.932  1.00  0.00      LA0  C
ATOM   1124  O   ASP A 127      41.714  18.953 -16.180  1.00  0.00      LA0  O
ATOM   1125  N   GLU A 128      43.399  19.195 -14.686  1.00  0.00      LA0  N
ATOM   1126  H   GLU A 128      44.381  19.333 -14.559  1.00  0.00      LA0  H
ATOM   1127  CA  GLU A 128      42.472  19.382 -13.574  1.00  0.00      LA0  C
ATOM   1128  CB  GLU A 128      43.156  18.948 -12.265  1.00  0.00      LA0  C
ATOM   1129  CG  GLU A 128      42.394  19.176 -10.946  1.00  0.00      LA0  C
ATOM   1130  CD  GLU A 128      42.470  20.636 -10.536  1.00  0.00      LA0  C
ATOM   1131  OE1 GLU A 128      41.529  21.383 -10.788  1.00  0.00      LA0  O
ATOM   1132  OE2 GLU A 128      43.497  21.068 -10.026  1.00  0.00      LA0  O
ATOM   1133  C   GLU A 128      41.998  20.825 -13.541  1.00  0.00      LA0  C
ATOM   1134  O   GLU A 128      42.792  21.765 -13.551  1.00  0.00      LA0  O
END
